# Supplementary material for: Genome sequencing and physiological characterization of three Neoarthrinium moseri strains
Source: BMC Microbiol. 2025 Aug 21;25:526. doi: 10.1186/s12866-025-04274-z (PMC12369201; doi:10.1186/s12866-025-04274-z)
Supplement: Supplementary file 16 — Supplementary Material 16. [file 12866_2025_4274_MOESM16_ESM.zip › BiGSLICE/input/Nmoseri/TUCIM5799/JAFIMR010000004.1.region002.gbk]

LOCUS       JAFIMR010000004        67604 bp    DNA     linear   PLN 06-APR-2022
DEFINITION  Neoarthrinium moseri strain TUCIM 5799 scaffold4_Wmoseri_TUCIM_5799,
            whole genome shotgun sequence.
ACCESSION   JAFIMR010000004
VERSION     JAFIMR010000004.1
KEYWORDS    .
SOURCE      Neoarthrinium moseri
  ORGANISM  Neoarthrinium moseri
            Eukaryota; Fungi; Dikarya; Ascomycota; Pezizomycotina;
            Sordariomycetes; Xylariomycetidae; Xylariomycetidae incertae sedis;
            Neoarthrinium.
COMMENT     ##antiSMASH-Data-START##
            Version      :: 7.1.0
            Run date     :: 2023-12-04 11:58:05
            NOTE: This is a single region extracted from a larger record!
            Orig. start  :: 1560009
            Orig. end    :: 1627613
            ##antiSMASH-Data-END##
FEATURES             Location/Qualifiers
     cand_cluster    1..67604
                     /SMILES="NC([*])C(=O)NC([*])C(=O)O"
                     /candidate_cluster_number="1"
                     /contig_edge="False"
                     /detection_rules="cds((PP-binding or NAD_binding_4) and
                     (AMP-binding or A-OX))"
                     /detection_rules="cds((PP-binding or NAD_binding_4) and
                     (AMP-binding or A-OX))"
                     /kind="neighbouring"
                     /product="NRPS-like"
                     /protoclusters="1"
                     /protoclusters="2"
                     /tool="antismash"
     region          1..67604
                     /candidate_cluster_numbers="1"
                     /candidate_cluster_numbers="2"
                     /candidate_cluster_numbers="3"
                     /contig_edge="False"
                     /product="NRPS-like"
                     /region_number="2"
                     /rules="cds((PP-binding or NAD_binding_4) and (AMP-binding
                     or A-OX))"
                     /tool="antismash"
     protocluster    1..43424
                     /aStool="rule-based-clusters"
                     /category="NRPS"
                     /contig_edge="False"
                     /core_location="[20000:23424]"
                     /cutoff="0"
                     /detection_rule="cds((PP-binding or NAD_binding_4) and
                     (AMP-binding or A-OX))"
                     /neighbourhood="20000"
                     /product="NRPS-like"
                     /protocluster_number="1"
                     /tool="antismash"
     proto_core      20001..23424
                     /aStool="rule-based-clusters"
                     /tool="antismash"
                     /cutoff="0"
                     /detection_rule="cds((PP-binding or NAD_binding_4) and
                     (AMP-binding or A-OX))"
                     /neighbourhood="20000"
                     /product="NRPS-like"
                     /protocluster_number="1"
     cand_cluster    1..43424
                     /SMILES="NC([*])C(=O)NC([*])C(=O)O"
                     /candidate_cluster_number="2"
                     /contig_edge="False"
                     /detection_rules="cds((PP-binding or NAD_binding_4) and
                     (AMP-binding or A-OX))"
                     /kind="single"
                     /product="NRPS-like"
                     /protoclusters="1"
                     /tool="antismash"
     gene            complement(4657..6247)
                     /locus_tag="JX265_002606"
     mRNA            complement(join(4657..4750,4801..5782,5842..5892,
                     5956..6247))
                     /locus_tag="JX265_002606"
                     /product="hypothetical protein"
     CDS             complement(join(4657..4750,4801..5782,5842..5892,
                     5956..6247))
                     /codon_start=1
                     /locus_tag="JX265_002606"
                     /product="hypothetical protein"
                     /protein_id="KAI1879652.1"
                     /transl_table=1
                     /translation="MATTEKSTAAYGHDTIDPARASSPSINAPSEKLAETREVFKTTED
                     GVDFRTVSWQLATVIFLKINFAMSILAVPGALGTLGAIGGSLSIVAWEALNTYTAILIG
                     DFRSRHPECHTLADACHILWGPLGREICGVMILVAQILVTAAGIVSVSTAFNALSNHST
                     CTVTFAFISAVLITGFSAVRTFARLGWLTWLGFVTFFIAVFVFVVAVTQQDRPAAAPPT
                     GDFELGWTALAYPTFAAGMTASANIFLCGSGSFMYLPIISEMRRPQDYRKAALWTGLLV
                     GAMYLTFSLVIYRYCGQWLTTPAFGSAGSLFKKIAYGIALPGLVIGNGIYQHVAAKYLF
                     VRVLRDSKHLQEGTVVHWSTWIGINVVLGALSFIISQAVPILDYLLGLTGSLFSAPFCL
                     IFPALFWMHDFKGYKTLSGKNKALWWLHAVIILIGLFMVVGGTYGVALSIRNAFATGLI
                     SKVFDCADNSGYIS"
     PFAM_domain     complement(join(4741..4750,4801..5782,5842..5892,
                     5956..6097))
                     /aSDomain="Aa_trans"
                     /aSTool="clusterhmmer"
                     /database="35.0"
                     /db_xref="PF01490.21"
                     /description="Transmembrane amino acid transporter protein"
                     /detection="hmmscan"
                     /domain_id="clusterhmmer_JX265_002606_0018"
                     /evalue="4.40E-30"
                     /label="JX265_002606"
                     /locus_tag="JX265_002606"
                     /protein_end="445"
                     /protein_start="50"
                     /score="104.8"
                     /tool="antismash"
                     /translation="TVSWQLATVIFLKINFAMSILAVPGALGTLGAIGGSLSIVAWEAL
                     NTYTAILIGDFRSRHPECHTLADACHILWGPLGREICGVMILVAQILVTAAGIVSVSTA
                     FNALSNHSTCTVTFAFISAVLITGFSAVRTFARLGWLTWLGFVTFFIAVFVFVVAVTQQ
                     DRPAAAPPTGDFELGWTALAYPTFAAGMTASANIFLCGSGSFMYLPIISEMRRPQDYRK
                     AALWTGLLVGAMYLTFSLVIYRYCGQWLTTPAFGSAGSLFKKIAYGIALPGLVIGNGIY
                     QHVAAKYLFVRVLRDSKHLQEGTVVHWSTWIGINVVLGALSFIISQAVPILDYLLGLTG
                     SLFSAPFCLIFPALFWMHDFKGYKTLSGKNKALWWLHAVIILIGLFMVVGGTYGV"
     gene            9982..10368
                     /locus_tag="JX265_002607"
     mRNA            9982..10368
                     /locus_tag="JX265_002607"
                     /product="hypothetical protein"
     CDS             9982..10368
                     /codon_start=1
                     /locus_tag="JX265_002607"
                     /product="hypothetical protein"
                     /protein_id="KAI1879653.1"
                     /transl_table=1
                     /translation="MEVRSLERTGPFKRGVMFTTWKDLGSGNCTNSKEWRSHVQGPKVF
                     DTGHPFFGGSIGHDTRAECDGGATIDGPFYFLEPWGLASKAYFHLKQGKRQAVTLGPKI
                     DPETGLITDTKKPCSDYTWRSDII"
     gene            complement(10956..12129)
                     /locus_tag="JX265_002608"
     mRNA            complement(join(10956..11458,11576..11690,11788..12129))
                     /locus_tag="JX265_002608"
                     /product="hypothetical protein"
     CDS             complement(join(10956..11458,11576..11690,11788..12129))
                     /codon_start=1
                     /locus_tag="JX265_002608"
                     /product="hypothetical protein"
                     /protein_id="KAI1879654.1"
                     /transl_table=1
                     /translation="MADIQGPSTPLGGGPPSPLLDPLTALGLLPPPGFTSVAIPLPRGS
                     LYLRPLDTPRTTPSSSSSSPAAAAAFITASPSSIRPTVGARRRLPAPSKPEPNGAYTLL
                     IVDDNPIQRKIVSKICERWGQPYELAENGQQAVDMYKRNPERYRCILMDLVMPVLDGFE
                     ATKQIRAFEEESWNEATSSSSFLSPSSSSSSSLYYTPSFLASTRQTAATAPDGARAPPP
                     EPVRRAVIIALVPGYAITGLRQRIADTGFDLSLSHPLHLGTLSNMLFSGPEANVVSLYG
                     GVDARRLREAGYPLQPGLRKPSTIGQLEVGEVLGMAVV"
     PFAM_domain     complement(join(11400..11458,11576..11690,11788..11820))
                     /aSDomain="Response_reg"
                     /aSTool="clusterhmmer"
                     /database="35.0"
                     /db_xref="PF00072.27"
                     /db_xref="GO:0000160"
                     /description="Response regulator receiver domain"
                     /detection="hmmscan"
                     /domain_id="clusterhmmer_JX265_002608_0019"
                     /evalue="5.00E-13"
                     /gene_ontologies="GO:0000160: phosphorelay signal
                     transduction system"
                     /label="JX265_002608"
                     /locus_tag="JX265_002608"
                     /protein_end="172"
                     /protein_start="103"
                     /score="49.3"
                     /tool="antismash"
                     /translation="LIVDDNPIQRKIVSKICERWGQPYELAENGQQAVDMYKRNPERYR
                     CILMDLVMPVLDGFEATKQIRAFE"
     gene            complement(12879..14311)
                     /locus_tag="JX265_002609"
     mRNA            complement(join(12879..13793,13937..14311))
                     /locus_tag="JX265_002609"
                     /product="hypothetical protein"
     CDS             complement(join(12879..13793,13937..14311))
                     /codon_start=1
                     /locus_tag="JX265_002609"
                     /product="hypothetical protein"
                     /protein_id="KAI1879655.1"
                     /transl_table=1
                     /translation="MAEYDLLPKLVGHLDRHLIFPLVEFAANQVPEDDDAKNLEFTRVK
                     YELLKTTNMTDFIGSLKAELDGLDEAPAEFNDKRQKVLSRLEQFEDETSKITDLLGREE
                     VVNNLRSDKVANLEFLKKEHDVTIENVNALYDFGNFQYSCGNYAAASELLYQFRVLSTD
                     NDKVAAATWGKLASEILTTNWKEAVEELQKVKESIDGKLFNNPLAQLNNRTWLIHWALF
                     PLFNDDSTRDQLLDLFFSPPFINTIQTSCPWILRYLAASVITGRGRTRSTGQYQKQLKD
                     IVRIVKQEAYEYTDPVTDFVRALYIDFDFEEAQRQLSLAEEILKSDFFLISTAEAFVDA
                     ARHLISESYCKIHARIDIKDLSARLGLGQDEGEKWIVNLIRDTRVDAKIDYKEGTVVMN
                     HPPSSVYQQVIERTKGAFFRTQVLSAAVAR"
     PFAM_domain     complement(12972..13244)
                     /aSDomain="PCI"
                     /aSTool="clusterhmmer"
                     /database="35.0"
                     /db_xref="PF01399.30"
                     /description="PCI domain"
                     /detection="hmmscan"
                     /domain_id="clusterhmmer_JX265_002609_0021"
                     /evalue="6.60E-12"
                     /label="JX265_002609"
                     /locus_tag="JX265_002609"
                     /protein_end="399"
                     /protein_start="308"
                     /score="46.0"
                     /tool="antismash"
                     /translation="DFEEAQRQLSLAEEILKSDFFLISTAEAFVDAARHLISESYCKIH
                     ARIDIKDLSARLGLGQDEGEKWIVNLIRDTRVDAKIDYKEGTVVMN"
     PFAM_domain     complement(join(13746..13793,13937..14299))
                     /aSDomain="eIF3_N"
                     /aSTool="clusterhmmer"
                     /database="35.0"
                     /db_xref="PF09440.13"
                     /description="eIF3 subunit 6 N terminal domain"
                     /detection="hmmscan"
                     /domain_id="clusterhmmer_JX265_002609_0020"
                     /evalue="1.80E-46"
                     /label="JX265_002609"
                     /locus_tag="JX265_002609"
                     /protein_end="141"
                     /protein_start="4"
                     /score="158.0"
                     /tool="antismash"
                     /translation="DLLPKLVGHLDRHLIFPLVEFAANQVPEDDDAKNLEFTRVKYELL
                     KTTNMTDFIGSLKAELDGLDEAPAEFNDKRQKVLSRLEQFEDETSKITDLLGREEVVNN
                     LRSDKVANLEFLKKEHDVTIENVNALYDFGNFQ"
     gene            14935..15456
                     /locus_tag="JX265_002610"
     mRNA            join(14935..15336,15406..15456)
                     /locus_tag="JX265_002610"
                     /product="hypothetical protein"
     CDS             join(14935..15336,15406..15456)
                     /codon_start=1
                     /locus_tag="JX265_002610"
                     /product="hypothetical protein"
                     /protein_id="KAI1879656.1"
                     /transl_table=1
                     /translation="MFSRTLRPLRAANALRTATPTYRMSPVALRTLTTEAASASASEPS
                     TAQQTPSAIPQTPEAPARSPSQLPYFVGRNRLNNFGIYEKRLRGGTMKKTLLKKGEGNL
                     QALRHDVAEALSLPAKEVRVNNVTGHIEIKGHRRDGIAMFLKNMGF"
     PFAM_domain     join(15136..15336,15406..15453)
                     /aSDomain="Img2"
                     /aSTool="clusterhmmer"
                     /database="35.0"
                     /db_xref="PF05046.17"
                     /db_xref="GO:0003735"
                     /db_xref="GO:0005840"
                     /db_xref="GO:0006412"
                     /description="Mitochondrial large subunit ribosomal protein
                     (Img2)"
                     /detection="hmmscan"
                     /domain_id="clusterhmmer_JX265_002610_0022"
                     /evalue="1.60E-19"
                     /gene_ontologies="GO:0003735: structural constituent of
                     ribosome"
                     /gene_ontologies="GO:0005840: ribosome"
                     /gene_ontologies="GO:0006412: translation"
                     /label="JX265_002610"
                     /locus_tag="JX265_002610"
                     /protein_end="150"
                     /protein_start="67"
                     /score="70.0"
                     /tool="antismash"
                     /translation="LPYFVGRNRLNNFGIYEKRLRGGTMKKTLLKKGEGNLQALRHDVA
                     EALSLPAKEVRVNNVTGHIEIKGHRRDGIAMFLKNMGF"
     gene            16750..17517
                     /locus_tag="JX265_002611"
     mRNA            join(16750..17006,17116..17268,17331..17517)
                     /locus_tag="JX265_002611"
                     /product="hypothetical protein"
     CDS             join(16750..17006,17116..17268,17331..17517)
                     /codon_start=1
                     /locus_tag="JX265_002611"
                     /product="hypothetical protein"
                     /protein_id="KAI1879657.1"
                     /transl_table=1
                     /translation="MFISCPPRNGLQRSPNQLATTLQHRTKFQQHQARLLEQHRSLDLG
                     TQQCRQSGRVLNQASQVFKQHRRLDVNLDYLRNSTPKVREHSTSSATSGPTETTSTSST
                     TSSSSETSSTSTSTTSTTVVSSTMTSSTTTSASPTATNLVQNPGFEDNGGTTGLCNVHH
                     FVAGFADVFTLALSCTPGFVVSLTVGVDNFVVTPV"
     gene            18680..19752
                     /locus_tag="JX265_002612"
     mRNA            join(18680..18803,18854..19093,19151..19752)
                     /locus_tag="JX265_002612"
                     /product="hypothetical protein"
     CDS             join(18680..18803,18854..19093,19151..19752)
                     /codon_start=1
                     /locus_tag="JX265_002612"
                     /product="hypothetical protein"
                     /protein_id="KAI1879658.1"
                     /transl_table=1
                     /translation="MPSVNILKFGVSSPADVTPIQGLLRAGYDPSQVLALIGKSEGNGC
                     VNDFSRTLSAMVWEPMLPKDSVTVFSGGTEGVISPHVTFLVKEHGGANTGLLATVGRTR
                     KLDPHEIGTADHAREVAVLVKCPLLTTNKLQEIRAAGKTPPTSDTYQSMAKSRYASAVG
                     VAVALGEVAEGEVDAAIESGTTWSAAASCSSGAELEDCHILVLASSPEPGRLRATSTFM
                     EDAIDGRAVVEALGEVNRDQGQVLQVFVKAEADPTGEIRGKRHTMNTDSDILSTRHARA
                     AVGGLVAGLTGDTQLYVSGGAEGQGPPGGGSFCLVYTCPE"
     PFAM_domain     join(18695..18803,18854..19092)
                     /aSDomain="Amido_AtzD_TrzD"
                     /aSTool="clusterhmmer"
                     /database="35.0"
                     /db_xref="PF09663.13"
                     /db_xref="GO:0016812"
                     /description="Amidohydrolase ring-opening protein
                     (Amido_AtzD_TrzD)"
                     /detection="hmmscan"
                     /domain_id="clusterhmmer_JX265_002612_0023"
                     /evalue="1.30E-30"
                     /gene_ontologies="GO:0016812: hydrolase activity, acting on
                     carbon-nitrogen (but not peptide) bonds, in cyclic amides"
                     /label="JX265_002612"
                     /locus_tag="JX265_002612"
                     /protein_end="121"
                     /protein_start="5"
                     /score="106.8"
                     /tool="antismash"
                     /translation="ILKFGVSSPADVTPIQGLLRAGYDPSQVLALIGKSEGNGCVNDFS
                     RTLSAMVWEPMLPKDSVTVFSGGTEGVISPHVTFLVKEHGGANTGLLATVGRTRKLDPH
                     EIGTADHAREVA"
     aSDomain        join(19057..19093,19151..19731)
                     /aSDomain="TIGR02714"
                     /aSTool="tigrfam"
                     /description="amido_AtzD_TrzD: ring-opening
                     amidohydrolases"
                     /detection="hmmscan"
                     /domain_id="TIGRFam_JX265_002612_0002"
                     /evalue="2.20E-54"
                     /identifier="TIGR02714"
                     /label="JX265_002612"
                     /locus_tag="JX265_002612"
                     /protein_end="315"
                     /protein_start="109"
                     /score="182.8"
                     /tool="antismash"
                     /translation="EIGTADHAREVAVLVKCPLLTTNKLQEIRAAGKTPPTSDTYQSMA
                     KSRYASAVGVAVALGEVAEGEVDAAIESGTTWSAAASCSSGAELEDCHILVLASSPEPG
                     RLRATSTFMEDAIDGRAVVEALGEVNRDQGQVLQVFVKAEADPTGEIRGKRHTMNTDSD
                     ILSTRHARAAVGGLVAGLTGDTQLYVSGGAEGQGPPGGGSFCL"
     PFAM_domain     join(19090..19093,19151..19737)
                     /aSDomain="Amido_AtzD_TrzD"
                     /aSTool="clusterhmmer"
                     /database="35.0"
                     /db_xref="PF09663.13"
                     /db_xref="GO:0016812"
                     /description="Amidohydrolase ring-opening protein
                     (Amido_AtzD_TrzD)"
                     /detection="hmmscan"
                     /domain_id="clusterhmmer_JX265_002612_0024"
                     /evalue="8.50E-72"
                     /gene_ontologies="GO:0016812: hydrolase activity, acting on
                     carbon-nitrogen (but not peptide) bonds, in cyclic amides"
                     /label="JX265_002612"
                     /locus_tag="JX265_002612"
                     /protein_end="317"
                     /protein_start="120"
                     /score="242.3"
                     /tool="antismash"
                     /translation="AVLVKCPLLTTNKLQEIRAAGKTPPTSDTYQSMAKSRYASAVGVA
                     VALGEVAEGEVDAAIESGTTWSAAASCSSGAELEDCHILVLASSPEPGRLRATSTFMED
                     AIDGRAVVEALGEVNRDQGQVLQVFVKAEADPTGEIRGKRHTMNTDSDILSTRHARAAV
                     GGLVAGLTGDTQLYVSGGAEGQGPPGGGSFCLVY"
     gene            complement(20001..23424)
                     /locus_tag="JX265_002613"
     mRNA            complement(join(20001..22469,22531..22693,22755..22993,
                     23110..23424))
                     /locus_tag="JX265_002613"
                     /product="hypothetical protein"
     CDS             complement(join(20001..22469,22531..22693,22755..22993,
                     23110..23424))
                     /NRPS_PKS="Domain: AMP-binding (70-344). E-value: 1.4e-20.
                     Score: 65.0. Matches aSDomain:
                     nrpspksdomains_JX265_002613_AMP-binding.1"
                     /NRPS_PKS="Domain: PP-binding (589-640). E-value: 7.4e-12.
                     Score: 37.6. Matches aSDomain:
                     nrpspksdomains_JX265_002613_PP-binding.1"
                     /NRPS_PKS="Domain: NAD_binding_4 (684-924). E-value:
                     1.7e-38. Score: 124.0. Matches aSDomain:
                     nrpspksdomains_JX265_002613_NAD_binding_4.1"
                     /codon_start=1
                     /gene_functions="biosynthetic (rule-based-clusters)
                     NRPS-like: PP-binding"
                     /gene_functions="biosynthetic (rule-based-clusters)
                     NRPS-like: AMP-binding"
                     /gene_functions="biosynthetic (rule-based-clusters)
                     NRPS-like: NAD_binding_4"
                     /gene_kind="biosynthetic"
                     /locus_tag="JX265_002613"
                     /product="hypothetical protein"
                     /protein_id="KAI1879659.1"
                     /sec_met_domain="AMP-binding (E-value: 5.3e-14, bitscore:
                     46.8, seeds: 400, tool: rule-based-clusters)"
                     /sec_met_domain="PP-binding (E-value: 8.4e-11, bitscore:
                     37.6, seeds: 164, tool: rule-based-clusters)"
                     /sec_met_domain="NAD_binding_4 (E-value: 1.9e-37, bitscore:
                     124.0, seeds: 102, tool: rule-based-clusters)"
                     /transl_table=1
                     /translation="MLSPSDLQNGENAVKTSRMAMSSMTLPPEPVNVTGRQRDLLPTMV
                     DQLACDSPDVVYGLWPIMPTSYEAGFRAVTYRQLANVVNGLAWWLVENLGPGQAGEALA
                     YLFLASPRNSPAAHQALFDSLKCKTLVTPEPIPSPALAIIEAVRPRHLKAPGIEELLGS
                     SYLPFQYAKTLDEGLHDPVMIIHTSGSTGLPKPLIWTHETVLRHQNASGSRAVEGIPSL
                     EKLYLGKRVMVTVPPFHGAGLGQFLLYAIPFGNTVIAPAATAIVTAQGLVDALQRIPAD
                     LALLVPSVVVELAQNPHLLDYCAKHLELIVYIGGDLPQAIGDVVAAKMPLRCQWGASEV
                     GMPQQLIPTELDPRTDWRYIRFHPCTGATFEEVADGTYELVIRRDRALTGTQTTFTIRG
                     KEHLDSYRTQDLFAPHPTVPDTWSWKARADDIIVFLNGEKTNPVSMEQHIVSNNPELGG
                     VIVIGAQRFQAALLIEPVDSNLTTAEQASLIERVWPSVEEANRVAPAHARVEKSLIFVT
                     SPERPLIRAGKGTLQRAASLALYKAEIDKVYLETEDVQVELGDSITFEALDNAEVVAQH
                     IRECVTVATHWPSPDDSANFFERGMDSLQALQITRTLRRGFGRPDLGLSTVYQNPTVSQ
                     LATAILSTHSDVQTDRDIMEPLLATYTNLIHQLPVLKNDVPKRQSADVLLTGSTGALGT
                     FILKALLERKGIGHIYCLNRGSDGGMSAQVDRFTAHKLATSDFQDRVTFLQTDLAHPKL
                     ALDENMYDRLRIRVGLIIHNAWPVNFNLNLAAFRPQLAGVVNIFSLAAAATHSTRVLFI
                     STVGTVAGRPGDVGPAPETILTSFDSPHASGYTRSKYLSELLCDAASNQLRIPTSIVRL
                     GQVAGSVKYPGIWNPKEWFPSLVISSVHLGCLPENLGTFSNIDWVPSDMLSDVLVDVAV
                     RPAENLAEIVGTKVFNLRNPYVLAWDKLIPTVQDVIQTHLESKLDVVAPSLWLDRLQKA
                     SEKDSQDPAVSVTVNPAIRLLSFYRDGLWADRVEMKPMSVEHTLAASSTLRSLTAVQPN
                     WIRKWIQEWLLGL"
     aSDomain        complement(20415..21134)
                     /aSDomain="NAD_binding_4"
                     /aSTool="nrps_pks_domains"
                     /database="nrpspksdomains.hmm"
                     /detection="hmmscan"
                     /domain_id="nrpspksdomains_JX265_002613_NAD_binding_4.1"
                     /evalue="1.70E-38"
                     /label="JX265_002613_NAD_binding_4.1"
                     /locus_tag="JX265_002613"
                     /protein_end="924"
                     /protein_start="684"
                     /score="124.0"
                     /tool="antismash"
                     /translation="LTGSTGALGTFILKALLERKGIGHIYCLNRGSDGGMSAQVDRFTA
                     HKLATSDFQDRVTFLQTDLAHPKLALDENMYDRLRIRVGLIIHNAWPVNFNLNLAAFRP
                     QLAGVVNIFSLAAAATHSTRVLFISTVGTVAGRPGDVGPAPETILTSFDSPHASGYTRS
                     KYLSELLCDAASNQLRIPTSIVRLGQVAGSVKYPGIWNPKEWFPSLVISSVHLGCLPEN
                     LGTFSNIDWVPSDMLSDV"
     PFAM_domain     complement(20415..21134)
                     /aSDomain="NAD_binding_4"
                     /aSTool="clusterhmmer"
                     /database="35.0"
                     /db_xref="PF07993.15"
                     /description="Male sterility protein"
                     /detection="hmmscan"
                     /domain_id="clusterhmmer_JX265_002613_0027"
                     /evalue="4.60E-35"
                     /label="JX265_002613"
                     /locus_tag="JX265_002613"
                     /protein_end="924"
                     /protein_start="684"
                     /score="121.1"
                     /tool="antismash"
                     /translation="LTGSTGALGTFILKALLERKGIGHIYCLNRGSDGGMSAQVDRFTA
                     HKLATSDFQDRVTFLQTDLAHPKLALDENMYDRLRIRVGLIIHNAWPVNFNLNLAAFRP
                     QLAGVVNIFSLAAAATHSTRVLFISTVGTVAGRPGDVGPAPETILTSFDSPHASGYTRS
                     KYLSELLCDAASNQLRIPTSIVRLGQVAGSVKYPGIWNPKEWFPSLVISSVHLGCLPEN
                     LGTFSNIDWVPSDMLSDV"
     aSModule        complement(20415..23214)
                     /complete
                     /domains="nrpspksdomains_JX265_002613_AMP-binding.1"
                     /domains="nrpspksdomains_JX265_002613_PP-binding.1"
                     /domains="nrpspksdomains_JX265_002613_NAD_binding_4.1"
                     /locus_tags="JX265_002613"
                     /monomer_pairings="X -> X"
                     /starter_module
                     /tool="antismash"
                     /type="nrps"
     aSDomain        complement(21267..21419)
                     /aSDomain="PP-binding"
                     /aSTool="nrps_pks_domains"
                     /database="nrpspksdomains.hmm"
                     /detection="hmmscan"
                     /domain_id="nrpspksdomains_JX265_002613_PP-binding.1"
                     /evalue="7.40E-12"
                     /label="JX265_002613_PP-binding.1"
                     /locus_tag="JX265_002613"
                     /protein_end="640"
                     /protein_start="589"
                     /score="37.6"
                     /tool="antismash"
                     /translation="PDDSANFFERGMDSLQALQITRTLRRGFGRPDLGLSTVYQNPTVS
                     QLATAI"
     PFAM_domain     complement(21267..21458)
                     /aSDomain="PP-binding"
                     /aSTool="clusterhmmer"
                     /database="35.0"
                     /db_xref="PF00550.28"
                     /description="Phosphopantetheine attachment site"
                     /detection="hmmscan"
                     /domain_id="clusterhmmer_JX265_002613_0026"
                     /evalue="2.40E-09"
                     /label="JX265_002613"
                     /locus_tag="JX265_002613"
                     /protein_end="640"
                     /protein_start="576"
                     /score="37.5"
                     /tool="antismash"
                     /translation="IRECVTVATHWPSPDDSANFFERGMDSLQALQITRTLRRGFGRPD
                     LGLSTVYQNPTVSQLATAI"
     aSDomain        complement(join(22155..22469,22531..22693,22755..22993,
                     23110..23214))
                     /aSDomain="AMP-binding"
                     /aSTool="nrps_pks_domains"
                     /database="nrpspksdomains.hmm"
                     /detection="hmmscan"
                     /domain_id="nrpspksdomains_JX265_002613_AMP-binding.1"
                     /evalue="1.40E-20"
                     /label="JX265_002613_AMP-binding.1"
                     /locus_tag="JX265_002613"
                     /protein_end="344"
                     /protein_start="70"
                     /score="65.0"
                     /specificity="substrate consensus: X"
                     /tool="antismash"
                     /translation="FRAVTYRQLANVVNGLAWWLVENLGPGQAGEALAYLFLASPRNSP
                     AAHQALFDSLKCKTLVTPEPIPSPALAIIEAVRPRHLKAPGIEELLGSSYLPFQYAKTL
                     DEGLHDPVMIIHTSGSTGLPKPLIWTHETVLRHQNASGSRAVEGIPSLEKLYLGKRVMV
                     TVPPFHGAGLGQFLLYAIPFGNTVIAPAATAIVTAQGLVDALQRIPADLALLVPSVVVE
                     LAQNPHLLDYCAKHLELIVYIGGDLPQAIGDVVAAKMPLRCQWGASEVGMPQ"
     PFAM_domain     complement(join(22158..22469,22531..22693,22755..22786))
                     /aSDomain="AMP-binding"
                     /aSTool="clusterhmmer"
                     /database="35.0"
                     /db_xref="PF00501.31"
                     /description="AMP-binding enzyme"
                     /detection="hmmscan"
                     /domain_id="clusterhmmer_JX265_002613_0025"
                     /evalue="3.90E-16"
                     /label="JX265_002613"
                     /locus_tag="JX265_002613"
                     /protein_end="343"
                     /protein_start="174"
                     /score="58.8"
                     /tool="antismash"
                     /translation="DEGLHDPVMIIHTSGSTGLPKPLIWTHETVLRHQNASGSRAVEGI
                     PSLEKLYLGKRVMVTVPPFHGAGLGQFLLYAIPFGNTVIAPAATAIVTAQGLVDALQRI
                     PADLALLVPSVVVELAQNPHLLDYCAKHLELIVYIGGDLPQAIGDVVAAKMPLRCQWGA
                     SEVGMP"
     CDS_motif       complement(join(22645..22693,22755..22762))
                     /aSTool="nrps_pks_domains"
                     /database="abmotifs"
                     /detection="hmmscan"
                     /domain_id="nrpspksmotif_JX265_002613_0001"
                     /evalue="3.60E-04"
                     /label="NRPS-A_a3"
                     /locus_tag="JX265_002613"
                     /protein_end="201"
                     /protein_start="182"
                     /score="13.5"
                     /tool="antismash"
                     /translation="MIIHTSGSTGLPKPLIWTH"
     protocluster    22696..67604
                     /aStool="rule-based-clusters"
                     /category="NRPS"
                     /contig_edge="False"
                     /core_location="[42695:47604]"
                     /cutoff="0"
                     /detection_rule="cds((PP-binding or NAD_binding_4) and
                     (AMP-binding or A-OX))"
                     /neighbourhood="20000"
                     /product="NRPS-like"
                     /protocluster_number="2"
                     /tool="antismash"
     proto_core      42696..47604
                     /aStool="rule-based-clusters"
                     /tool="antismash"
                     /cutoff="0"
                     /detection_rule="cds((PP-binding or NAD_binding_4) and
                     (AMP-binding or A-OX))"
                     /neighbourhood="20000"
                     /product="NRPS-like"
                     /protocluster_number="2"
     cand_cluster    22696..67604
                     /SMILES="NC([*])C(=O)NC([*])C(=O)O"
                     /candidate_cluster_number="3"
                     /contig_edge="False"
                     /detection_rules="cds((PP-binding or NAD_binding_4) and
                     (AMP-binding or A-OX))"
                     /kind="single"
                     /product="NRPS-like"
                     /protoclusters="2"
                     /tool="antismash"
     gene            25716..28402
                     /locus_tag="JX265_002614"
     mRNA            join(25716..27329,27383..28402)
                     /locus_tag="JX265_002614"
                     /product="hypothetical protein"
     CDS             join(25716..27329,27383..28402)
                     /codon_start=1
                     /locus_tag="JX265_002614"
                     /product="hypothetical protein"
                     /protein_id="KAI1879660.1"
                     /transl_table=1
                     /translation="MLHQTEYVPQQYKLKETPETVNERVETSIFLQSFAAKELTRLPSS
                     WSFEALRSNVFRTTFSTPEHPLPPFPSAVRPCPKFDGITPSVTGGNDGCSRSITLGKVK
                     VVVEWSGAPLVSVFLDGSPTAIHKDLPFRSYATDSTGVAHYTAYKKDTLHVGLGEKAAP
                     MDLGGRGFLITASDTFGYDAYRTDPLYKHIPLLINVTSEGCIGIFSTSHARGSWAVGSE
                     IDGMWGHYKVYRQAHGGLEEYLIVGSTVAEVVRSYAELVGFPLLVPRYMMGYVGGGMKY
                     SMEDSPRACDSILNFIKNCEKHDMPCSAFQMSSGYTVAETEPKTRNVMTWNRHRFPDPR
                     AFTRECHQHGVRLLANVKPYVLANHPNYRELQENGAFFTDPATKATAVARLWSAGGGES
                     GEGSHIDFTSAAGYDWWYKGVQDLKNVGIDAMWNDNNEYNMPSDDWQCALEKVVVPEGL
                     SRRDIGLWGRAMNTELNGKSSHDATVEAEPDARPFVLTRSATAGTMKYCASSWSGDNVT
                     SWEGMKGANALALNAGFSLLQCYGHDIGGFEGPQPTPEHLVRWIQLGIHSPRFVINCYK
                     TNPDDNLIGDVIEPWQYPSVNPIIRTAIKRRYELVPYTYSQMLKSHREAIPPQRWTGWG
                     YESDSNVWSKEILKGDTQYWFGDALLIAGVYEPGVSSAKVYLPGHATDPGFLNLSAPHQ
                     YLQSGKWHEISSTWHTSIPVLARIGSAIPVGKCIPTTCRAENDPEFPNMAKDDWRGVEI
                     FPPPAPHHPGLPSNIDSAKGSSGPGNWFTSDWLEDDGVSPAHKADLFMVNVSYRVSDND
                     IEVKVICNKEGNFEPLWANDGLTIILPVGDERSVKVAGENQTATLEGNRDEKGRRTWKV
                     AVEHST"
     PFAM_domain     26178..26351
                     /aSDomain="Gal_mutarotas_2"
                     /aSTool="clusterhmmer"
                     /database="35.0"
                     /db_xref="PF13802.9"
                     /description="Galactose mutarotase-like"
                     /detection="hmmscan"
                     /domain_id="clusterhmmer_JX265_002614_0028"
                     /evalue="3.00E-10"
                     /label="JX265_002614"
                     /locus_tag="JX265_002614"
                     /protein_end="212"
                     /protein_start="154"
                     /score="40.4"
                     /tool="antismash"
                     /translation="VGLGEKAAPMDLGGRGFLITASDTFGYDAYRTDPLYKHIPLLINV
                     TSEGCIGIFSTSH"
     PFAM_domain     join(26442..27329,27383..27934)
                     /aSDomain="Glyco_hydro_31"
                     /aSTool="clusterhmmer"
                     /database="35.0"
                     /db_xref="PF01055.29"
                     /db_xref="GO:0004553"
                     /db_xref="GO:0005975"
                     /description="Glycosyl hydrolases family 31"
                     /detection="hmmscan"
                     /domain_id="clusterhmmer_JX265_002614_0029"
                     /evalue="4.70E-96"
                     /gene_ontologies="GO:0004553: hydrolase activity,
                     hydrolyzing O-glycosyl compounds"
                     /gene_ontologies="GO:0005975: carbohydrate metabolic
                     process"
                     /label="JX265_002614"
                     /locus_tag="JX265_002614"
                     /protein_end="722"
                     /protein_start="242"
                     /score="322.7"
                     /tool="antismash"
                     /translation="YLIVGSTVAEVVRSYAELVGFPLLVPRYMMGYVGGGMKYSMEDSP
                     RACDSILNFIKNCEKHDMPCSAFQMSSGYTVAETEPKTRNVMTWNRHRFPDPRAFTREC
                     HQHGVRLLANVKPYVLANHPNYRELQENGAFFTDPATKATAVARLWSAGGGESGEGSHI
                     DFTSAAGYDWWYKGVQDLKNVGIDAMWNDNNEYNMPSDDWQCALEKVVVPEGLSRRDIG
                     LWGRAMNTELNGKSSHDATVEAEPDARPFVLTRSATAGTMKYCASSWSGDNVTSWEGMK
                     GANALALNAGFSLLQCYGHDIGGFEGPQPTPEHLVRWIQLGIHSPRFVINCYKTNPDDN
                     LIGDVIEPWQYPSVNPIIRTAIKRRYELVPYTYSQMLKSHREAIPPQRWTGWGYESDSN
                     VWSKEILKGDTQYWFGDALLIAGVYEPGVSSAKVYLPGHATDPGFLNLSAPHQYLQSGK
                     WHEISSTWHTSIPVLARIGSAI"
     gene            29544..30592
                     /locus_tag="JX265_002615"
     mRNA            join(29544..30004,30166..30430,30509..30592)
                     /locus_tag="JX265_002615"
                     /product="hypothetical protein"
     CDS             join(29544..30004,30166..30430,30509..30592)
                     /codon_start=1
                     /locus_tag="JX265_002615"
                     /product="hypothetical protein"
                     /protein_id="KAI1879661.1"
                     /transl_table=1
                     /translation="MVNPPSIPGYHIKWSDAFAGNSGMLPDESKWEIIDRYLNVNNEQE
                     TYKKNSKNIQRSGGGTLQLVPWKDGSAPHGWSSGRIESHYTFTPVAGGKTLAEAKIRFG
                     SAAIANKQGIWPAFWILGDKLRHGGSWPACGELDILETVNGKLTGYGTVHGGTYPGGIF
                     NEPNGIQGHIEIPNQGWHVWRMVWDRSHGSWRDETITWFMDGKQFHQISGSRINDEQAW
                     GVLCHSPLYFILNVAVGGGWPGNPNDQTKQGYESMMEVEYVAHHTTK"
     PFAM_domain     join(29685..30004,30166..30430,30509..30571)
                     /aSDomain="Glyco_hydro_16"
                     /aSTool="clusterhmmer"
                     /database="35.0"
                     /db_xref="PF00722.24"
                     /db_xref="GO:0004553"
                     /db_xref="GO:0005975"
                     /description="Glycosyl hydrolases family 16"
                     /detection="hmmscan"
                     /domain_id="clusterhmmer_JX265_002615_0030"
                     /evalue="5.60E-17"
                     /gene_ontologies="GO:0004553: hydrolase activity,
                     hydrolyzing O-glycosyl compounds"
                     /gene_ontologies="GO:0005975: carbohydrate metabolic
                     process"
                     /label="JX265_002615"
                     /locus_tag="JX265_002615"
                     /protein_end="263"
                     /protein_start="47"
                     /score="61.9"
                     /tool="antismash"
                     /translation="KKNSKNIQRSGGGTLQLVPWKDGSAPHGWSSGRIESHYTFTPVAG
                     GKTLAEAKIRFGSAAIANKQGIWPAFWILGDKLRHGGSWPACGELDILETVNGKLTGYG
                     TVHGGTYPGGIFNEPNGIQGHIEIPNQGWHVWRMVWDRSHGSWRDETITWFMDGKQFHQ
                     ISGSRINDEQAWGVLCHSPLYFILNVAVGGGWPGNPNDQTKQGYESMMEVEYV"
     gene            complement(30883..31395)
                     /locus_tag="JX265_002616"
     mRNA            complement(30883..31395)
                     /locus_tag="JX265_002616"
                     /product="hypothetical protein"
     CDS             complement(30883..31395)
                     /codon_start=1
                     /locus_tag="JX265_002616"
                     /product="hypothetical protein"
                     /protein_id="KAI1879662.1"
                     /transl_table=1
                     /translation="MANTSNTTSGAIIPEWHSIYPSGGSVYAPSGHISFVITANDTTQP
                     EFRPKTVSLPAQPSDSQADWATVAQHSLGVFGTFQFSNVSCSGSGKGKEKDCKGNKGDH
                     GNESGPSGTLTVNITSATLPSDIGYQYVNTFKFTDDCNKHVLVADFGGGLVQTVWFYRL
                     PQFDVFA"
     PFAM_domain     complement(30979..31338)
                     /aSDomain="Lipocalin_5"
                     /aSTool="clusterhmmer"
                     /database="35.0"
                     /db_xref="PF13924.9"
                     /description="Lipocalin-like domain"
                     /detection="hmmscan"
                     /domain_id="clusterhmmer_JX265_002616_0031"
                     /evalue="4.90E-07"
                     /label="JX265_002616"
                     /locus_tag="JX265_002616"
                     /protein_end="139"
                     /protein_start="19"
                     /score="29.7"
                     /tool="antismash"
                     /translation="YPSGGSVYAPSGHISFVITANDTTQPEFRPKTVSLPAQPSDSQAD
                     WATVAQHSLGVFGTFQFSNVSCSGSGKGKEKDCKGNKGDHGNESGPSGTLTVNITSATL
                     PSDIGYQYVNTFKFTD"
     gene            34376..35752
                     /locus_tag="JX265_002617"
     mRNA            34376..35752
                     /locus_tag="JX265_002617"
                     /product="hypothetical protein"
     CDS             34376..35752
                     /codon_start=1
                     /locus_tag="JX265_002617"
                     /product="hypothetical protein"
                     /protein_id="KAI1879663.1"
                     /transl_table=1
                     /translation="MSAFVNWESLLSPASPKEKVKAPAPPPRGNTAVPVPPELPSASVP
                     WATAATIGAVILSTLLILYLVRSNARAKSTATRLAATKQRQDEAIIAAVQKTLGEQIKA
                     TEEKFQQTLDRRIKDIQETSQQTLDGRISAIEETSQQMLDSRIAAIEEAFQQTLDHRIA
                     EIEDAIRRRVNQRLEALESKIKMDQEAIDSLHNAINQRMEILEDGVRILDGKQLDQEAT
                     HITSRSLGQRLETVEGSLQALDAKTRASSQRIEAVDDSARVIDSRTKALSQRMEAVEDN
                     LSATDGQVTLLSHDASRGVDAIERLQKQVKNLPGNEKLRELTGALEERFKELESRINQY
                     QLAIEEARAEPEPEPEPRLTWSHIESQEIEPTGPIYVRPSYGHSPTLSYDGSLPPTPSS
                     SGRSYSFTSSNAGYPITTPTNSKRRRMEMAAGFQDTTFASRQKLFNSRQEMHQRKDSIL
                     "
     PFAM_domain     37007..37234
                     /aSDomain="HET"
                     /aSTool="clusterhmmer"
                     /database="35.0"
                     /db_xref="PF06985.14"
                     /description="Heterokaryon incompatibility protein (HET)"
                     /detection="hmmscan"
                     /domain_id="clusterhmmer_JX265_002618_0032"
                     /evalue="1.10E-05"
                     /label="JX265_002618"
                     /locus_tag="JX265_002618"
                     /protein_end="76"
                     /protein_start="0"
                     /score="25.9"
                     /tool="antismash"
                     /translation="MGRIYAGADAVFAWLGPANHKLEPLFKSFSPAIFDLDGLYTSLWI
                     GQSDKLPMECVRAVEDIASRPYWKRGWIRQE"
     gene            37007..37810
                     /locus_tag="JX265_002618"
     mRNA            37007..37810
                     /locus_tag="JX265_002618"
                     /product="hypothetical protein"
     CDS             37007..37810
                     /codon_start=1
                     /locus_tag="JX265_002618"
                     /product="hypothetical protein"
                     /protein_id="KAI1879664.1"
                     /transl_table=1
                     /translation="MGRIYAGADAVFAWLGPANHKLEPLFKSFSPAIFDLDGLYTSLWI
                     GQSDKLPMECVRAVEDIASRPYWKRGWIRQELHFAKRVNLICGQTMIPAGQLSHVLESL
                     PSGIDQEPDISDLKRHISSAMNYFSWKANKSLLDLLEAYGASECSVKHDRIYSLLPMAS
                     DSPEARGYRVEYGWSYEEVVVKTAAFCECSSAEQRHRLLLTLGDKAQVDEGYSTSLDNL
                     SRCCDYIARQHEDGMSWADTMNMSYDLIRQNAGMQQRRGIQARSC"
     gene            38484..39499
                     /locus_tag="JX265_002619"
     mRNA            join(38484..38994,39048..39499)
                     /locus_tag="JX265_002619"
                     /product="hypothetical protein"
     CDS             join(38484..38994,39048..39499)
                     /codon_start=1
                     /locus_tag="JX265_002619"
                     /product="hypothetical protein"
                     /protein_id="KAI1879665.1"
                     /transl_table=1
                     /translation="MSSNDMNVKVFDLQLFIDDDDEEDIAYKQKLQSLVNGTVTPSQAA
                     TDFDQWIVEGANNRLKWLEQRVDPRSLTAEEEESGMTMRVIAPNASGKIEMVFPTIARL
                     STAFPPFHPGQDAIVQFLEALRALPEHQVPDGIPSEDPSSRDYLMTLWPFGGNWMALAE
                     HFRREADTYSYPYSDIETPGSETRYRWRNFQSAIARITVLGLIDCSFLSALGDIVPSSR
                     NYVDLEQRKVGGPNRLAGCAVAAAQWVMWPDEGLFVYQQCKKVEKVSGPRDMWSRERWE
                     LWKEQFTFVSEDERFDPEARLVCKLSMEQMIGYEEEDGI"
     PFAM_domain     join(38790..38994,39048..39397)
                     /aSDomain="DUF3632"
                     /aSTool="clusterhmmer"
                     /database="35.0"
                     /db_xref="PF12311.11"
                     /description="Protein of unknown function (DUF3632)"
                     /detection="hmmscan"
                     /domain_id="clusterhmmer_JX265_002619_0033"
                     /evalue="4.00E-10"
                     /label="JX265_002619"
                     /locus_tag="JX265_002619"
                     /protein_end="287"
                     /protein_start="102"
                     /score="40.6"
                     /tool="antismash"
                     /translation="RLSTAFPPFHPGQDAIVQFLEALRALPEHQVPDGIPSEDPSSRDY
                     LMTLWPFGGNWMALAEHFRREADTYSYPYSDIETPGSETRYRWRNFQSAIARITVLGLI
                     DCSFLSALGDIVPSSRNYVDLEQRKVGGPNRLAGCAVAAAQWVMWPDEGLFVYQQCKKV
                     EKVSGPRDMWSRERWELWKEQF"
     gene            complement(40886..41455)
                     /locus_tag="JX265_002620"
     mRNA            complement(40886..41455)
                     /locus_tag="JX265_002620"
                     /product="hypothetical protein"
     CDS             complement(40886..41455)
                     /codon_start=1
                     /locus_tag="JX265_002620"
                     /product="hypothetical protein"
                     /protein_id="KAI1879666.1"
                     /transl_table=1
                     /translation="MSVFAPRFYNEPSFNGLFRLLDDFDKYSSQSSTDDRVGRRQHLPT
                     FTPKFDLKETETTYELHGDLPGINKDDVHLEFTNDHTLRISGKVERSYTSGDEETSNPK
                     EGVVATEEKEKPTEVAKTSDADKQVSATPKTKYWVSERSIGEFSRSFSFPTHVNPEAIS
                     AKLEHGVLNVVVPKVSKPEGRRIAVQ"
     PFAM_domain     complement(40889..41302)
                     /aSDomain="HSP20"
                     /aSTool="clusterhmmer"
                     /database="35.0"
                     /db_xref="PF00011.24"
                     /description="Hsp20/alpha crystallin family"
                     /detection="hmmscan"
                     /domain_id="clusterhmmer_JX265_002620_0034"
                     /evalue="9.10E-13"
                     /label="JX265_002620"
                     /locus_tag="JX265_002620"
                     /protein_end="189"
                     /protein_start="51"
                     /score="48.4"
                     /tool="antismash"
                     /translation="LKETETTYELHGDLPGINKDDVHLEFTNDHTLRISGKVERSYTSG
                     DEETSNPKEGVVATEEKEKPTEVAKTSDADKQVSATPKTKYWVSERSIGEFSRSFSFPT
                     HVNPEAISAKLEHGVLNVVVPKVSKPEGRRIAVQ"
     gene            42036..42464
                     /locus_tag="JX265_002621"
     mRNA            42036..42464
                     /locus_tag="JX265_002621"
                     /product="hypothetical protein"
     CDS             42036..42464
                     /codon_start=1
                     /locus_tag="JX265_002621"
                     /product="hypothetical protein"
                     /protein_id="KAI1879667.1"
                     /transl_table=1
                     /translation="MDASQLPNVDDLLVTTDNPACTDLEGMYHARCAALQKYLVKYAWL
                     AGGRDLTRLYENNNWYTAYGAKADALRPRREPSLAAFLADVTIPPSNAQEPARSFLWTS
                     ELSESSGIFYDGTRHELAVADPNLQGYGVEKLAVNNPK"
     gene            complement(42696..47604)
                     /locus_tag="JX265_002622"
     mRNA            complement(join(42696..46551,46610..46909,46961..47604))
                     /locus_tag="JX265_002622"
                     /product="hypothetical protein"
     CDS             complement(join(42696..46551,46610..46909,46961..47604))
                     /NRPS_PKS="Domain: AMP-binding (52-415). E-value: 2.5e-58.
                     Score: 189.4. Matches aSDomain:
                     nrpspksdomains_JX265_002622_AMP-binding.1"
                     /NRPS_PKS="Domain: PP-binding (668-733). E-value: 1.5e-14.
                     Score: 46.2. Matches aSDomain:
                     nrpspksdomains_JX265_002622_PP-binding.1"
                     /codon_start=1
                     /gene_functions="biosynthetic (rule-based-clusters)
                     NRPS-like: PP-binding"
                     /gene_functions="biosynthetic (rule-based-clusters)
                     NRPS-like: AMP-binding"
                     /gene_functions="biosynthetic-additional (smcogs)
                     SMCOG1002:AMP-dependent synthetase and ligase (Score:
                     217.5; E-value: 4.5e-66)"
                     /gene_kind="biosynthetic"
                     /locus_tag="JX265_002622"
                     /product="hypothetical protein"
                     /protein_id="KAI1879668.1"
                     /sec_met_domain="AMP-binding (E-value: 1.4e-64, bitscore:
                     213.4, seeds: 400, tool: rule-based-clusters)"
                     /sec_met_domain="PP-binding (E-value: 1.7e-13, bitscore:
                     46.2, seeds: 164, tool: rule-based-clusters)"
                     /transl_table=1
                     /translation="MSSSTLDDGMSIVGHLPNLQTPAIYSSSVKDFITHSQLRQYVESF
                     RLPSTHPSKKEIVAVALPNGPLLAATIIAVSTYYVAAPVNPSVGVEQFKADVIQAGATI
                     VLTTHEDSNKLGLGDSWVVDAGITVCLARLEPDMTITVTDHTGGSLVGLATVKPSIPRD
                     TAIQLFTSGTSGNKKLVPISIGAVLSGAQMVIKSWGLTADETCLNMMPLHHVGGLLRNV
                     FAPIFAGGSTICCPAFDPGLFWDLVDQELPTWYYASPTMHSLILSEGLHRQFDMKKSRI
                     RLICNAAGGLLPALACQLRDTFNCTVLPSYGMTECMPISTPPLNYNLDREGTSGISVGP
                     ELCILDGAGKAAFPNIIGHISVRGSPVFEGYLRPDGTLDKSSFTEEGWFDTGDLGYMDA
                     DGYLYITGRSKEVINRGGEIISPFEVENAIISAAGDPDSPIYGRVTQALAFGLSHDVLQ
                     EVVGIVLVTPNDEPRVDVRLLHQSLRSLLQQAKWPALIVYMEDVPKRNNKVLRTNLAKR
                     LGLPEQTGSTPFLEKHWEAVCPPVDTALATPIDATVCALDISQLQEAASQITPTTIETY
                     VDISPVDGRPEMFLAPRPTTEVSRESGTGAGAELKQLLPARTHNYNIPERIQYLDQPIP
                     LCGCGTVDKKKLRAMSVEQLNSAENALAASLEEAVLHIIAKVLSRSPTEIEVTADFFAI
                     GGDSILAGRLLSMLRSEYKVSLPIEFIFNHGSARDIAKELEAEGASLDDSDGSTTFDEK
                     DFNLTGKQYSSTNLFLMFLQLVPMMILYPMRRALQWTVFLVALSSTLTWQTNESVWGRL
                     LVLILSIAFSKIVIGLVSPWFGIAAKWVIIGKYRTGYYPMWGPYHTRWWLVQKIIDITG
                     MGFFGSTNWSKCLYYRMMGAKIGKNVTINGARTGEWDLLEIGDGAVLEHCTLRPFAGER
                     NTTMYLGPITIGRNAVVNKSSIVAPGCTVPNNACIGPNSSAWELEDADESFRDLPSSNI
                     PGSHWVLTLFATVPLSFFSHVISLIPWALGLLGLVMAQPIETLNPVRSVIHWFASGGRV
                     GYHYLALVLRSTLSPFFIFAFAVSMRLFLDVWFGRLSPGPAATRSNIDRWRMALMKTLM
                     PVSKLHGMTEILGQHYEGTSIAVRLLGGKVGKRVYWPGTGPSIGDYHLIDIGDDVVFGS
                     RSHLVTSDGISSEKVKIGDNAMIADRVCLLPAVTIGNGTVMGSGALTRRGKSYEDNSTW
                     VGSRGGDSIHLSRPKPRHVDSEKSDTYQGKEQKVAQVDVQELSSGVSSSSSSTLGPTSP
                     TVLSPKASSQQLAMGTVKSFPLSEKSSRQVLFTQEALQPQEELTLSPFGRAFYLKKAPY
                     KVFGQGVIFLYSALITAFTAAYWNVAFILSIQIVYWIRFDHLLGRGFWSDALHVWGFMT
                     AAIAIITSTLAVVALGLVITAKWVLLGHRKPGNYDWDKSSYCQRWQLFLSIERLRRHCY
                     RGHGILGMLTGTHWIVMYFRALGARIGKDCALFVNGAPSLMFTEPDLLTMGDRVVVDDA
                     SLVGHINSRGTFDLNELHVGDRCVLRTGSRLLSGASMQNDSCLLEHTLVMGGDVVDERT
                     TLQGWPARVFKGDTAGHTHA"
     aSDomain        complement(45297..45491)
                     /aSDomain="PP-binding"
                     /aSTool="nrps_pks_domains"
                     /database="nrpspksdomains.hmm"
                     /detection="hmmscan"
                     /domain_id="nrpspksdomains_JX265_002622_PP-binding.1"
                     /evalue="1.50E-14"
                     /label="JX265_002622_PP-binding.1"
                     /locus_tag="JX265_002622"
                     /protein_end="733"
                     /protein_start="668"
                     /score="46.2"
                     /tool="antismash"
                     /translation="AVLHIIAKVLSRSPTEIEVTADFFAIGGDSILAGRLLSMLRSEYK
                     VSLPIEFIFNHGSARDIAKE"
     aSModule        complement(45297..47448)
                     /complete
                     /domains="nrpspksdomains_JX265_002622_AMP-binding.1"
                     /domains="nrpspksdomains_JX265_002622_PP-binding.1"
                     /locus_tags="JX265_002622"
                     /monomer_pairings="X -> X"
                     /starter_module
                     /tool="antismash"
                     /type="nrps"
     PFAM_domain     complement(45300..45491)
                     /aSDomain="PP-binding"
                     /aSTool="clusterhmmer"
                     /database="35.0"
                     /db_xref="PF00550.28"
                     /description="Phosphopantetheine attachment site"
                     /detection="hmmscan"
                     /domain_id="clusterhmmer_JX265_002622_0036"
                     /evalue="7.30E-12"
                     /label="JX265_002622"
                     /locus_tag="JX265_002622"
                     /protein_end="732"
                     /protein_start="668"
                     /score="45.6"
                     /tool="antismash"
                     /translation="AVLHIIAKVLSRSPTEIEVTADFFAIGGDSILAGRLLSMLRSEYK
                     VSLPIEFIFNHGSARDIAK"
     aSDomain        complement(join(46251..46551,46610..46909,46961..47448))
                     /aSDomain="AMP-binding"
                     /aSTool="nrps_pks_domains"
                     /database="nrpspksdomains.hmm"
                     /detection="hmmscan"
                     /domain_id="nrpspksdomains_JX265_002622_AMP-binding.1"
                     /evalue="2.50E-58"
                     /label="JX265_002622_AMP-binding.1"
                     /locus_tag="JX265_002622"
                     /protein_end="415"
                     /protein_start="52"
                     /score="189.4"
                     /specificity="substrate consensus: X"
                     /tool="antismash"
                     /translation="SKKEIVAVALPNGPLLAATIIAVSTYYVAAPVNPSVGVEQFKADV
                     IQAGATIVLTTHEDSNKLGLGDSWVVDAGITVCLARLEPDMTITVTDHTGGSLVGLATV
                     KPSIPRDTAIQLFTSGTSGNKKLVPISIGAVLSGAQMVIKSWGLTADETCLNMMPLHHV
                     GGLLRNVFAPIFAGGSTICCPAFDPGLFWDLVDQELPTWYYASPTMHSLILSEGLHRQF
                     DMKKSRIRLICNAAGGLLPALACQLRDTFNCTVLPSYGMTECMPISTPPLNYNLDREGT
                     SGISVGPELCILDGAGKAAFPNIIGHISVRGSPVFEGYLRPDGTLDKSSFTEEGWFDTG
                     DLGYMDADGYLYITGRSKEVINR"
     PFAM_domain     complement(join(46251..46551,46610..46909,46961..47448))
                     /aSDomain="AMP-binding"
                     /aSTool="clusterhmmer"
                     /database="35.0"
                     /db_xref="PF00501.31"
                     /description="AMP-binding enzyme"
                     /detection="hmmscan"
                     /domain_id="clusterhmmer_JX265_002622_0035"
                     /evalue="3.20E-57"
                     /label="JX265_002622"
                     /locus_tag="JX265_002622"
                     /protein_end="415"
                     /protein_start="52"
                     /score="194.2"
                     /tool="antismash"
                     /translation="SKKEIVAVALPNGPLLAATIIAVSTYYVAAPVNPSVGVEQFKADV
                     IQAGATIVLTTHEDSNKLGLGDSWVVDAGITVCLARLEPDMTITVTDHTGGSLVGLATV
                     KPSIPRDTAIQLFTSGTSGNKKLVPISIGAVLSGAQMVIKSWGLTADETCLNMMPLHHV
                     GGLLRNVFAPIFAGGSTICCPAFDPGLFWDLVDQELPTWYYASPTMHSLILSEGLHRQF
                     DMKKSRIRLICNAAGGLLPALACQLRDTFNCTVLPSYGMTECMPISTPPLNYNLDREGT
                     SGISVGPELCILDGAGKAAFPNIIGHISVRGSPVFEGYLRPDGTLDKSSFTEEGWFDTG
                     DLGYMDADGYLYITGRSKEVINR"
     gene            complement(52346..53080)
                     /locus_tag="JX265_002623"
     mRNA            complement(52346..53080)
                     /locus_tag="JX265_002623"
                     /product="hypothetical protein"
     CDS             complement(52346..53080)
                     /codon_start=1
                     /locus_tag="JX265_002623"
                     /product="hypothetical protein"
                     /protein_id="KAI1879669.1"
                     /transl_table=1
                     /translation="MSQTRILPMYPPTDRIGDDQKRERWSSQVKQVVWSQNYPQRRKPI
                     LTNYWIEDELKNRGLVGDSTPPAVASQILEERRSLTDGERLIMRRLTEVENDNSRLKTM
                     YNQVSNGLMTLRGWFDGSTKERPRNAASQRLDRIRRELDALTSEYRARHPDYTGLERLS
                     SPESPYSRALHHLRRPDSQVHRGVRGMNKEVDALMATCKSCEHQDILVDWTYVQRLFFL
                     AVYTLVVLVILLNLGFELDFID"
     gene            53823..54230
                     /locus_tag="JX265_002624"
     mRNA            53823..54230
                     /locus_tag="JX265_002624"
                     /product="hypothetical protein"
     CDS             53823..54230
                     /codon_start=1
                     /locus_tag="JX265_002624"
                     /product="hypothetical protein"
                     /protein_id="KAI1879670.1"
                     /transl_table=1
                     /translation="MTRFESVEESTPARRLSSLSSLLSTLIPPFCDLNITSPQAEAAFG
                     MDSSTPMEVDAPKNKRCRSPDKGDAARKKPAVEQTVRTAPITLSTEMMLDKSADRPVTP
                     SGGRPRSNAVWTPTNQLHASSPDCKVIMAGL"
     gene            complement(54779..55708)
                     /locus_tag="JX265_002625"
     mRNA            complement(54779..55708)
                     /locus_tag="JX265_002625"
                     /product="hypothetical protein"
     CDS             complement(54779..55708)
                     /codon_start=1
                     /locus_tag="JX265_002625"
                     /product="hypothetical protein"
                     /protein_id="KAI1879671.1"
                     /transl_table=1
                     /translation="MDVNQENPETQLGVNGRQLRRLSRRLRPATARGLRNGLNSSLYSQ
                     YTGCWKYSQHAQAKINARVNRSNRQRKAANDSCRWAIDNEDGASLARSNLWLPSDGSRQ
                     KPQLKRQEAFRVPEMVFVSDVIENDSDLYRLGLLYDDEHARGSGFDLNAIVHSDPVYAI
                     RPAKRTRKSRCNQCTSGGNFDKSLWLDLPIDEDLSLAELLSAEFGGTSAAINEPTPIQD
                     RQVDLALPTPLHIIYELTESSTHSLAARPARRHVLDTDSCSDEEDCDGWNVVPLLRRED
                     SGLTALTDDSEDNPDAATAEAWIMLGET"
     gene            complement(56605..58364)
                     /locus_tag="JX265_002626"
     mRNA            complement(join(56605..56727,56789..58080,58226..58364))
                     /locus_tag="JX265_002626"
                     /product="hypothetical protein"
     CDS             complement(join(56605..56727,56789..58080,58226..58364))
                     /codon_start=1
                     /gene_functions="biosynthetic-additional
                     (rule-based-clusters) p450"
                     /gene_functions="biosynthetic-additional (smcogs)
                     SMCOG1034:cytochrome P450 (Score: 231.5; E-value: 3.2e-70)"
                     /gene_kind="biosynthetic-additional"
                     /locus_tag="JX265_002626"
                     /product="hypothetical protein"
                     /protein_id="KAI1879672.1"
                     /sec_met_domain="p450 (E-value: 8.5e-53, bitscore: 174.9,
                     seeds: 50, tool: rule-based-clusters)"
                     /transl_table=1
                     /translation="MAFTYLTFATAAFAILSVLLIAARIQDYVSLKHIPGPSAARWTDL
                     WMIRAQLSGRMQLILREQDLRYGGKMLLPQQVGMVPHNDAGKLLRIAPKWVVCNDPAEI
                     RKIWGVRTQWQRPDWYRGLRVDPYRDNSFSTIDDQRHETLRSKIAPGYAGKDVDKLQEL
                     VDEQVAELINLLESRYLSSKEEFKPVDFASKVPFFTLDVISSLAFGKPFGHLKADADIF
                     RWLEMVEKTVPFMLTVALMPWVLDILQSKRMRSFLPDARNIQGIGTVMHIGHSVVAERY
                     QAHAPVQRDMIGSFIAHGLSQEDCEGESLVQILAGSDTSATAIRSTILFLMTNPLAYHR
                     FQEEIDEAVANGKISSPITNAEAQNFAYLQAVIREGLRLWPPASGLLPKMSKKDEVVCG
                     VSIPAGTHVAWNPWSVMRDREVFGQDAELFRPDRWLDAPEEQGRLMDLTIMMAFKGGSK
                     WECLGKNIAFLELNKIYVELLRRFDFTLIDPTNPWKVWNAAVSIQTDMFVKITRRAARS
                     "
     PFAM_domain     complement(join(56671..56727,56789..57817))
                     /aSDomain="p450"
                     /aSTool="clusterhmmer"
                     /database="35.0"
                     /db_xref="PF00067.25"
                     /db_xref="GO:0004497"
                     /db_xref="GO:0005506"
                     /db_xref="GO:0016705"
                     /db_xref="GO:0020037"
                     /description="Cytochrome P450"
                     /detection="hmmscan"
                     /domain_id="clusterhmmer_JX265_002626_0037"
                     /evalue="2.60E-51"
                     /gene_ontologies="GO:0004497: monooxygenase activity"
                     /gene_ontologies="GO:0005506: iron ion binding"
                     /gene_ontologies="GO:0016705: oxidoreductase activity,
                     acting on paired donors, with incorporation or reduction of
                     molecular oxygen"
                     /gene_ontologies="GO:0020037: heme binding"
                     /label="JX265_002626"
                     /locus_tag="JX265_002626"
                     /protein_end="496"
                     /protein_start="134"
                     /score="174.9"
                     /tool="antismash"
                     /translation="TIDDQRHETLRSKIAPGYAGKDVDKLQELVDEQVAELINLLESRY
                     LSSKEEFKPVDFASKVPFFTLDVISSLAFGKPFGHLKADADIFRWLEMVEKTVPFMLTV
                     ALMPWVLDILQSKRMRSFLPDARNIQGIGTVMHIGHSVVAERYQAHAPVQRDMIGSFIA
                     HGLSQEDCEGESLVQILAGSDTSATAIRSTILFLMTNPLAYHRFQEEIDEAVANGKISS
                     PITNAEAQNFAYLQAVIREGLRLWPPASGLLPKMSKKDEVVCGVSIPAGTHVAWNPWSV
                     MRDREVFGQDAELFRPDRWLDAPEEQGRLMDLTIMMAFKGGSKWECLGKNIAFLELNKI
                     YVELLRRFDFTLIDPTNPWKVW"
     gene            complement(58776..59750)
                     /locus_tag="JX265_002627"
     mRNA            complement(58776..59750)
                     /locus_tag="JX265_002627"
                     /product="hypothetical protein"
     CDS             complement(58776..59750)
                     /codon_start=1
                     /locus_tag="JX265_002627"
                     /product="hypothetical protein"
                     /protein_id="KAI1879673.1"
                     /transl_table=1
                     /translation="MRASVSTLICAYALCFAPTRATLPSKRGLAYTGSDDQADTRLLLS
                     AQSPISWYYTWSLYQAQSANDSVAFLPLIHNTDDASNSDLTTILDRLPSSSTHLLTFNE
                     PDGTTDSGGSSIEPEDAAKSYMDHIAPLRSSDSRQWNISHPSVTGSGQGLNWLQRFNSS
                     CYELDDAGCPMDFVAVHWYGDFAGLASWLGTLHEFYTENSTTNADLKFWITEMALPQQD
                     EDATVAMMNQSLAYLDDLDYVEGYAWFGAFRSDSANEWTGDAVSLFDDHGGLTELGSLY
                     LGGEQNGFAEGTKGEGNSAAVPSTSMSTCSLILTGLAMTLLLW"
     PFAM_domain     complement(58908..59669)
                     /aSDomain="Glyco_hydro_cc"
                     /aSTool="clusterhmmer"
                     /database="35.0"
                     /db_xref="PF11790.11"
                     /description="Glycosyl hydrolase catalytic core"
                     /detection="hmmscan"
                     /domain_id="clusterhmmer_JX265_002627_0038"
                     /evalue="1.70E-62"
                     /label="JX265_002627"
                     /locus_tag="JX265_002627"
                     /protein_end="281"
                     /protein_start="27"
                     /score="211.2"
                     /tool="antismash"
                     /translation="GLAYTGSDDQADTRLLLSAQSPISWYYTWSLYQAQSANDSVAFLP
                     LIHNTDDASNSDLTTILDRLPSSSTHLLTFNEPDGTTDSGGSSIEPEDAAKSYMDHIAP
                     LRSSDSRQWNISHPSVTGSGQGLNWLQRFNSSCYELDDAGCPMDFVAVHWYGDFAGLAS
                     WLGTLHEFYTENSTTNADLKFWITEMALPQQDEDATVAMMNQSLAYLDDLDYVEGYAWF
                     GAFRSDSANEWTGDAVSLFDDHGGLTELGSLY"
     gene            60623..61882
                     /locus_tag="JX265_002628"
     mRNA            60623..61882
                     /locus_tag="JX265_002628"
                     /product="hypothetical protein"
     CDS             60623..61882
                     /codon_start=1
                     /locus_tag="JX265_002628"
                     /product="hypothetical protein"
                     /protein_id="KAI1879674.1"
                     /transl_table=1
                     /translation="MDSAAQNGGAGQRAVDRNGHSQQHSDPGRILNRLKHWTWANYTFP
                     MATGGMALLLSEQTQAYKFDGLQTIGKVVYIFDLFIFTMVTAAIVCRFCMFPGTLKASI
                     THPTEGLFLGTSTLSLASIIAGIARYGIPACGPWLVTVYRVLFWIYFAITFLIAVGQYA
                     LLFTLPALKIRDMTPAWDLPIFPYMLSGTLAATGASLQPPSQAVPMIVAGLTAQGLGML
                     VSMIMYASYVRRMIQWGFPSPNSRAGMFIAVGPPSFTSLAIIGMANNFPTTYDYFGNAE
                     LTMQIFRAIATMVSVFIWSLSLWFFAIAVVACLAARKHMTFRLNWWAFVFPNVGFTIAV
                     LNIGKALESPGIKWVGTIMTILLVCTWLCVFGSHIRAFIRRDIVYDGKDEDVYLDETEH
                     AHAKLENAGLSDQERLLKQA"
     PFAM_domain     60728..61741
                     /aSDomain="SLAC1"
                     /aSTool="clusterhmmer"
                     /database="35.0"
                     /db_xref="PF03595.20"
                     /db_xref="GO:0016020"
                     /db_xref="GO:0055085"
                     /description="Voltage-dependent anion channel"
                     /detection="hmmscan"
                     /domain_id="clusterhmmer_JX265_002628_0039"
                     /evalue="3.40E-81"
                     /gene_ontologies="GO:0016020: membrane"
                     /gene_ontologies="GO:0055085: transmembrane transport"
                     /label="JX265_002628"
                     /locus_tag="JX265_002628"
                     /protein_end="373"
                     /protein_start="35"
                     /score="273.2"
                     /tool="antismash"
                     /translation="HWTWANYTFPMATGGMALLLSEQTQAYKFDGLQTIGKVVYIFDLF
                     IFTMVTAAIVCRFCMFPGTLKASITHPTEGLFLGTSTLSLASIIAGIARYGIPACGPWL
                     VTVYRVLFWIYFAITFLIAVGQYALLFTLPALKIRDMTPAWDLPIFPYMLSGTLAATGA
                     SLQPPSQAVPMIVAGLTAQGLGMLVSMIMYASYVRRMIQWGFPSPNSRAGMFIAVGPPS
                     FTSLAIIGMANNFPTTYDYFGNAELTMQIFRAIATMVSVFIWSLSLWFFAIAVVACLAA
                     RKHMTFRLNWWAFVFPNVGFTIAVLNIGKALESPGIKWVGTIMTILLVCTWLCVFGS"
     gene            complement(64006..65293)
                     /locus_tag="JX265_002629"
     mRNA            complement(join(64006..64879,65061..65293))
                     /locus_tag="JX265_002629"
                     /product="hypothetical protein"
     CDS             complement(join(64006..64879,65061..65293))
                     /codon_start=1
                     /locus_tag="JX265_002629"
                     /product="hypothetical protein"
                     /protein_id="KAI1879675.1"
                     /transl_table=1
                     /translation="MRLLQLGAAGELVLTKDMTRDIPPYAILSHTWGSDDEEVKLQDLN
                     IASQVGSEAKWMQTSGYQKILFCGQQAKQDGIEKAGGFAGDGRCKSFLHQSVEFFSAEG
                     QCLGDKKSLVRLVHSITGIRPDALEGHPMCEFDTLERMSWLAKRQTMREEDLAYCMLGI
                     FGVQMPLLYGEGGDRAQVRLRETIAKWLGEPRSGLPLPVRHSAVPPDPHFIVPFGRNAD
                     FVGRRDLVEQLVEQVRPSANEDACQNTVVKGLGGVGKTQLALEVAYRTRKEHPACSIFW
                     VSAVSAATFENTYRDIGNALELPGLDNDKADVKGLVKAALEKYPGSWLLIIDNANDVDL
                     LFGDGGVDLRGCLPSNRYGSVFLTTRFH"
ORIGIN
        1 ggcctcactc aagagatact gttcaccaag attcacagta tttccgtgga caacagcaat
       61 gtacggtatt ccctctccaa gacgccagca cggtcacaat gcaaagtctt ctgccttcca
      121 gggccacagt ctgttgtgga tgagcgaaat cgccatcaag tcgtcattgg tatacaagac
      181 tcgatggaaa agcgtctcca gcttttgata ctccatctgc agacaagcat caagccctcg
      241 tccagtcctg ggtcaaacac cgttgtcacg tttgggcaat tacggaaggc acataacgtc
      301 attgattcct gtaagctcgt tgatggcaac gtggcaatga tccttgtgct atcggagtca
      361 gttgacggta cccgtgagct tagcctgcag gcgccttgga gcgaacttac atctatcaac
      421 cttccttcaa agctcctgct ttcaaacacg cgaggcctgg acgatcgggg aagccttatt
      481 gtacgagaag tgggaatagg gagggccata actcccgtcg tcggagagct tgcggctctg
      541 tgccatccca aactgaatgg agtcgtcagc atcttcgatg gagaaagcca gcaagtccat
      601 caagttcgca ttcagctaaa gcccacccga ccacaagtga caaagatctt tgatgccttt
      661 cgggcaatct tgccgccggc tgtgggtgat gttttgctag ctggctggtg gcacgtggtg
      721 gcatggatac gccaggagca tgttgaggtt gctgacattg agtggtccgc tatggcaatt
      781 cagctcttca caattttcct tgccctagac acgcatgtac cttcggcatc tccagataca
      841 tactcctcgc cgactcatcg gagaaaccgg agccttctta gatcaagtag cggcgcatac
      901 gttgatttca atgattggga tgcgatgaac gtcttcgaga ctccaaactc tgcaacccat
      961 ccatcttgga tggccggacg tccatggcaa tgggttatgg aagaagaaga attaacagcg
     1021 aatctgttcc agccgagcca agggagacaa gaagaaatag gtttcctagt atcccatata
     1081 aggcacgccc aaagtttcat ggcttcgacg atgggcgatg cagcttgtgg tcaggccgga
     1141 tacttaccca cggctcagag ccacacggag cagagtcgca tgaagcaagc gcaagacatt
     1201 atggttgcat tacatctctt actagaggag cagaaactcg acataacggc acagcatctc
     1261 agttcgccgg catcagtcga cctggcaatt ctggtgctcc aaattacgaa atggctagac
     1321 tggcatcagt ggactcacaa ttacgaactt gacatgcctt tggactttgc agactcacaa
     1381 gccaatacgt tgcagcgcca tctgtcgcca aaaccggcag aaccagcgct ttggagtgtt
     1441 ttcgaatggc tacaagccgg tctggttctc gaaagcggac cgcttgacat gcctgttatt
     1501 ctgactactg catccgggaa tgttttacct cgtatcaaga tgttcgggcg tctgtttgaa
     1561 tgcctcagaa cgaagcctaa atcgcccgtg gactttgttg aggctatgta tgaaagcggc
     1621 attacacctg tgactctgga gtccttgccg gaggccatac tcgttccatt acaagatgcg
     1681 atatctcagt gccaagcacg gccgccgcca gcatggccca gcagcttgct tcaacttgtg
     1741 gatcggagtg atgtcgactc ggttttgtcg cccgcggacg agtctcatct acggtcctca
     1801 aacctagcgg tatgtattct caacgttggc acacgtgttc ttttactgat tcatagtaga
     1861 tgtcatcgca ccttgcaact tgggacttca attctctatg ccagaatatc atggatttca
     1921 acgactcacc tgctgatgac atagcagaga gcgacaagca agcagtcatc cgagcaatat
     1981 tcaaagaaga tcgtcgttta gaagagatca ggcttatgct caacacgacg aagccaagac
     2041 ttgtgcgctt agaacatcag tctgactggt ccgagccgtt ctacctggaa cagcagaagg
     2101 agctggtgac ccgcctcgct accaacacgc tgtcgattcc tgcaggcagg ggcatcatga
     2161 attatggctt gcgctttccc ctcctgactc agaaatttca catcaatggc tttgtgctaa
     2221 attgcacagt ccgaccaacc aatgtcaccg ttggcgttga caaatctctc ttttcggaag
     2281 agaagattgc gtgggccttc tttcactctg gcgttgctgc aggcctgtca atatctcgcc
     2341 aggccaaggg cattgatacg tcctggattt tatacaacaa acccggcaac gatctcaaca
     2401 atcggcacgc agggttctta cttgcccttg gtctcaacgg tcacctgaag ggcattgcta
     2461 aatgggtagc tttcaagtat ctgacaccaa aacatacaat gacgtcgatt gggctccttc
     2521 ttgggctggc cgcttcgtac atcggcacaa tggactcctt aatcacacgc ctcttgtcgg
     2581 tacatgtcac tcggatgctg ccacgaggtg cagcagaatt gaatttatct cctctgacgc
     2641 agacgactgg aattatgggc attggcttgc tatattgcaa cagccaacat cgccgaatga
     2701 gcgagatcat gatgtctgag atcaagcatg tcgaaaccga agatgaggaa gagccacttc
     2761 gaagtgagtg ctatagactc gccgcaggct ttgcccttgg attcatcaat cttgggaagg
     2821 gcacagacct gaagggccta cacgatatgc gaatcaccga gcaactctta acactggcat
     2881 cgtcgagtaa gaaggttgag ttggtccaca tcttggacag atccagcgcc gccgctgtta
     2941 tggcaattgc cctgatctat atgaaatccg aagatcatat agtagctcga aagatcgatg
     3001 ttcccgacgc cctcttgcaa ttcgactaca tcaggcccga catactgttg ctgcgaactg
     3061 tggctaaaca tctcatatta tggtccgaaa tcaagccgac ccatcattgg atccgtaaga
     3121 atcttcctgc tcgttaccac tcccgtgtca accccccaac acagcccttt gacaacccat
     3181 cccgtggcca gctcaattcc actcacctgc ccttcctcac catacttgcc gggctgtgtt
     3241 atgctgttgc cttgcgttac gcgggttctg gcgacctacg cgtccgcgat ttgttgctgg
     3301 tatatctcca gcgcttctac ggctactgtc gtgctgcatc gcccaaggca aatttcgatg
     3361 atcggactgt acacgtcacg gcacgaatgt gtcttgacgt ggttgcactc tccactgcgg
     3421 ctgtgatggc tggaactggt gatcttaaag tcctgcggat acttcgttct cttcatggtc
     3481 gaaatgacac cgaaacaacg tatggctcgc acatggcgac gcatatggct attggcgtat
     3541 tgtctcttgg ttgcgggacg cagactttca gcacttccaa tatcgcgatc gcgtcgctgt
     3601 tagttgcttt ttatcccgtt ttcccggatc aagtgcagga taataagagt catctgcaag
     3661 ccttccgcca tttctgggtt ctggccactg acccccgttg cttggttacc aaggacgttg
     3721 ccacgaatgc ccctgtcagc gtaccggtca ctatcaggtt tcaagatggc cggcccgagg
     3781 aggctagaac cacaccttgc cttttgcccc ctctcagtga catctccagc gtccgcactg
     3841 acagccccga attctggaac ctcgacctag cctttactgg tccggagggg agtaagctcc
     3901 tggagaagtt cgtgagcaac caagtcttgt atctacgcag gcggccggtg ggcggcagtc
     3961 cattctcggc tacaatgttg gcactcggtc gcgaagattc ttccaatgca cctgcagatg
     4021 acgcgacgca accattggaa tggttgtttg attctgcacc gagccttaac cgcctgactc
     4081 ataccgaacg gagtgtggtt ttagacagtg gagttggtgg accggacgtg agtcatagca
     4141 aaagcagcgt ggttgatgcc agactggcac ttgaagcagg gctcgaccat gggagcaggg
     4201 atgatctact cggcatcagg gggctttttg agtggtatga gtggaaagca aaaaagactg
     4261 gaggtggtgg taaccaaatc ctagaggaca cgacctggaa cagtgaaggc tggttgaggg
     4321 gtagcatcgt cgaagaactc aaaggcaagg tctggttgac tggccgcgag accggatagg
     4381 gagactgggc acgtgctgta caagagctag cgggcggtgc gtatgagaaa catgtatcaa
     4441 gagtccacga atgactggaa tgaggaatga tcacgcgttt taggttgatt aatctgctac
     4501 gaaatcgcca gagggctaat gcatgcaccc aagcgccctg attcactgtc gcggataggt
     4561 tgtgaacatg gatacctaac actgtattca tagttttttg cacacgcttc gtcctagttg
     4621 gacttgtatt ccaagccacg ccctcaatgc catgacctaa gatatatatc cagagttatc
     4681 ggcgcagtca aacaccttgg agatcaggcc tgtggcgaag gcgttccgaa tcgacagagc
     4741 aacgccatac ctaaaccctg ttagcatcgt tgaaggggca aaggatccag atgtacttac
     4801 gtgccgccga ccaccatgaa gaggccaatt aggataatca ctgcgtgtag ccaccataga
     4861 gccttgttct tgcccgacag tgtcttgtac cccttaaagt catgcatcca gaacagcgcc
     4921 gggaaaatga ggcagaacgg tgctgagaac agggacccag tgagaccgag taggtagtct
     4981 aggatcggca cggcttgcga gatgatgaac gacaaggcac ccaggacaac attgataccg
     5041 atccatgtac tccagtgcac cacagttccc tcctgcagat gcttcgagtc cctgaggact
     5101 ctcacaaaca ggtacttagc agccacatgc tggtagatgc cgttaccgat gaccagccca
     5161 ggaagtgcga taccgtatgc aatcttcttg aacaaggacc cagcgcttcc aaacgccggg
     5221 gtggtcaacc actgcccgca gtagcggtag atgaccagcg agaaggtcag atacatggcg
     5281 ccgaccaaca ggccagtcca cagggccgcc ttgcggtagt cctggggccg gcgcatctcg
     5341 gagatgatgg ggaggtacat gaaggagccg ctgccgcaca ggaagatgtt ggccgaggcc
     5401 gtcatgccgg cggcgaaggt cgggtaggcg agcgcggtcc agcccagctc gaagtcgccc
     5461 gtcggcggcg ccgccgccgg ccggtcctgc tgcgtcacgg ccacgacgaa gacgaagacg
     5521 gcgatgaaga aggtgacgaa gcccagccag gtcagccagc ccagccgcgc gaaggtgcgc
     5581 acggccgaga agcccgtgat cagcaccgcg gatatgaagg cgaaggtcac ggtgcaggtg
     5641 ctgtggttcg agagcgcgtt gaacgccgtc gacaccgaaa cgatgccggc ggccgtgacg
     5701 aggatctgtg caacgaggat catgactccg cagatctcac ggcccagggg accccataga
     5761 atgtggcagg catcggcgag agctatcgtc ggtttagcga caggggcaac aggacacggc
     5821 tataggaggc tatgcactta ctgtggcact cggggtgacg actacgaaag tcaccgataa
     5881 ggatcgcggt gtctgtggat atatgtactc agaagatgtt ttattgatag acacaatgac
     5941 ttgaagatta cttacaagta ttcaaagcct cccaggccac gatggacagc gaaccgccga
     6001 tagcgcccag tgtaccaaga gctccgggca cggccaggat gctcatggca aagttgatct
     6061 tgaggaaaat gaccgtggcg agctgccagc tgacggtccg gaagtcgacg ccatcctcgg
     6121 tcgtcttgaa gacctcgcgc gtctcggcca acttctcgct cggggcgttg atgctagggc
     6181 tgcttgcgcg ggcagggtca atggtatcgt ggccataggc ggccgtcgac ttctccgtgg
     6241 tcgccattgt taacttgctt tccactggtt tttgcgatgg aggcctggtg aggtaagaat
     6301 atggtgctgg agttgtgcac gcatattata gtctctggtc attgtgtctc tatccctcgc
     6361 gttatctaca actgaccggc ctatactccc tggaggttag ccgagttaga gtaaggtttg
     6421 tgctacggta catagggtta gtggctcgtg agtgagcggc ccgcgcacca aggcgctctg
     6481 ctattggcca agatctctgc cgcttagggg gccatacgat agctaccgcg ataacttgca
     6541 ttattggcac gtaagcagac tctggggtaa ccggggtagt ggacccttgg agcgtcttat
     6601 ctaccttgat tcaagtttcc cgtgcccatt ctccaccagg ccatttcgtc tactgtatct
     6661 gaatcagtcc atcgacagag gctagatcga tctacagatg gctccaggag attggagaca
     6721 cccagctgac actggcttct cgcctccatg tccctcctcc tacacgtcac ttatcacagt
     6781 ggcttgacga tagcttcgcc ctggctgaaa gctccaacgt ctccatattc cggattatta
     6841 atacagtccg acctccaccg gatgagtcgt gtgttatcgc tcagcgctga gcttagtcta
     6901 gtcctttacc cgctcatctc caaccccctt ctgagttcac tcgtcgggaa gccgtgaagc
     6961 aacacagccc tattcgtctt gcactgggaa ggaatagacg acggagatat tcgaggagag
     7021 gaccagtctt tcggaaagta tgtaaccagc ttcatttcta cagcacctga ccaccactga
     7081 gctagagtac gagccccttt aatccatgat gcctgcgccg gtaacacgtt caaaaagtgc
     7141 aaaggtatta aggctagcta ccgtgactct cttttaggtg tagatcttgg tatcagttaa
     7201 gaattgatta atttgacagt attaccactg gtattaaaca gaatgacacg agctgcccac
     7261 ttgtggccat aatatgctgg ggaaagggca aagactctcg cagagcctcc caagtgccag
     7321 ggagatggaa gcatctaggc aattaggaac tcgaacctgt ccggagctcg tatgtctaga
     7381 tgtgtgcccc aagactgcgc cagtatcggc cgccaccact atcactgggc acgcgcagga
     7441 ttatcagaag gccaaccaag tcaaacgccc ctcggatacg agagcctacc gcggcctacc
     7501 gcggccttga ccatcagagc tcccagaacc gctcctatct tgacaccatc cgccgatgca
     7561 gctcctagcg aaactagagg cacctggaga agactcgacc gctggagccg agaagtcgga
     7621 ttgcagatac cgtttggaaa tcatctcaac ctgcagccca ttgagaacag agtaagctct
     7681 agccggaaaa tgatgtccac tctccagcgt aacctcgcag ctcgaagggc ttcacacttg
     7741 ttgtggcggc aatgcgctgt ggccaatatc cagcaaaacg caccgtgaca gcctgtgttg
     7801 gtcctatcaa ggagcagcgc ttgctttcgc gtgagcactg gctgtgacct tttttcaaca
     7861 agaggataga ggctgattag agcactgtaa tgtgatgcgg gcttctccgt gggttgaaca
     7921 tgaagcggac atgcagcagc gattgtatta gccatgcgat gctggctggt agaggtatct
     7981 cacttatgcc gacttatgga ggttgagaaa gattcccaag gggtcttcga aggagtccaa
     8041 ctggagccag ggtggttatt ccattggtga cctggtttga cgtagtctgg cgaaatggca
     8101 taaccaccct gcggaggcca taatatttcc cccccccccc cgggggttgc caccccaaga
     8161 gctgctacgc gtttgctcga cgccggatca acaagttttc atttcattct tctgaagacc
     8221 tctatgcccg tcgctcgtct ttcggcggct gttcgcgagc tggtcaacag gcggcctgca
     8281 tcatttcgca gtgacgtgac acttcagctt tgcattggta cctttcgact aggggctcgg
     8341 aacctcagtc acacttcata tctcgaacgc gtgcgatcaa tacgtacccc tttctgcgac
     8401 catctcaatc accgtcctat caggaagtct actcgcacaa ggcgcttcac cctgggtagc
     8461 caccggagtc attgccatgt gcggcactcc ggattctgca accactggat gtggtgatct
     8521 cattgctcat cgaagcaggg aaagtcacac gaaatcccct gccggaagcg tcatcgacgc
     8581 attttcgagt attgagccgc atcaaggcaa tcaaggaggt ggtgtgttca actcgtattc
     8641 aatgtcctgt catctgctga tatctttgaa gataccactg catcaccacc gtccaactcc
     8701 caccccgact cgatgggtag cccgattcat gagaacccga acggagacgc cttcgagcaa
     8761 agagagccca tacatcaacc tgcacacaag cttaagtcgg accgagtagc atatcggccg
     8821 aacgttcctt accgcaagga gagtggcaga ggtaaaatca aagaggtggg cagacgccta
     8881 cgtttgccac tgcaggagat acaggtctca cagcccaacg acgaagaccc agaccctctt
     8941 ctggtgtctt cctcaagatt atcatggcga gcctccggat cttggcgaaa ttaccttgga
     9001 cgcgacgcgc tccacaacaa gccagttcac aaaagccgac atgtttgggc tttgccagca
     9061 gcgcgaaaac tgcctcggcg aaagttttcc gtccctaagc tattgggagt tggcaagtct
     9121 gagatcgaaa gattgccact tgacaccctt ttatgcgtgt tagacctctt gccactttcg
     9181 tcgattgcct cacttgctct ggcgaactct gccatgatgt gtcggctctc ggagttccta
     9241 caaaagattg gcaaggatga tcatcagcgc gatacgtttc tacagatact gcaacgcgag
     9301 cctcggtatg atggatttac tcactgcgga atgtgcaaca agttgcacga ccccctcaag
     9361 tcgttgatga ccaagtcgag actgtattcc tgtgctatgc cagcgtacac aggccaccac
     9421 cttccgaggc gagtgactgc gaacatggtg gacgcggtga tggaaaagaa gaaatcgggc
     9481 cagagttacg accacctgct ttcgcagatg aacacgacaa ggaccttgca gacagccggt
     9541 ttctttctac aaatagagca caaatgcatt gttcgaggag ggaaactgtt tctgaaaaca
     9601 cgtcagtact ggttcacgga ctccatttcg tcgcgcgcct cctgggagct ggatcgagcc
     9661 tgcaaagact atcgccagtc ggccagattc gaacaactga tccatggttt cgaccctatc
     9721 tgccaacatt ggtcttgtca gagatttctg catgccatct gtgaatggcc aaacgaggag
     9781 gaatgggtat acccccatag agcttgtttg aatgagtgcg atgcgaagga ttatcatggt
     9841 cacacgaacc aatgcttcga cgactccccc ttagtaccgg aagaaaaaac ttgcgaaatc
     9901 gtcgagagaa ttcttggagt tggcttgggt gttgaccatt gccatgggct gacgcatagt
     9961 tgttcaactt gttttaccga catggaggtt cggtccctgg agaggactgg accgttcaaa
    10021 cgaggcgtca tgttcaccac ctggaaagat ctagggtccg gcaattgcac taatagcaag
    10081 gaatggaggt cgcatgtgca aggccccaag gttttcgaca ctgggcaccc atttttcggc
    10141 ggaagtatag gccatgatac tcgggctgag tgcgacggtg gagccactat cgatggcccc
    10201 ttttacttct tggagccctg gggactggcg tccaaggcct attttcatct caagcagggc
    10261 aagcgacagg ctgtcacact gggccccaag attgacccgg agaccggctt gatcactgac
    10321 acgaagaagc catgcagtga ctacacctgg aggtcggaca ttatttgaaa caagcaaggt
    10381 tgaggaacgc gagaaggttt ctgctgtcag acggtcattg agaggtctga accttgagaa
    10441 aaaggaggct ggaaacgcgt acgtaaccga gaacgctacg ttacgtgagt tgtttattac
    10501 tgtaggatac agggaatggt gggcgtattg gtacaggcat tattccgcat ggagaaatgc
    10561 gtcttcacaa gggagggcgt gccgtctctg gctgcagagg gaatattcga tgccgaaatt
    10621 gagaatggca atctgcagat aattcagtcc tgatgtctaa ccgtgaaaac cccaaagccg
    10681 aatgcgccag gaaatgccac gctgtgcccc ccaatgatat aacaacccaa gattctctat
    10741 tcatacacag agtctatcat acaaacgctc ctatccataa ccgccctcaa cttcgtaaat
    10801 ctggcttctg tgccaatccg ctttctacca tccatcgtta ctgctgctga aacactcgac
    10861 tgatcagcaa tgggccaaga gatttttttt ttgggacccc taggagtttt gaggttacgg
    10921 aggaggaggc aacgaaaaat aggggcgtta tcgtactaga cgaccgccat gcccaggacc
    10981 tcgccgacct cgagctggcc gatggtgctg ggcttgcgca ggccgggctg tagcgggtag
    11041 ccggcctcgc gcaggcggcg ggcgtcgacg ccgccgtaca ggctgacgac gttggcctcg
    11101 ggcccgctga acagcatgtt ggacagcgtg cccaggtgca gcgggtggct gaggctcagg
    11161 tcgaaccccg tgtcggcgat gcgctgccgc agccccgtga tggcgtagcc cggcaccagc
    11221 gcgatgatga cggcgcgccg caccggctcg ggcggcggcg cccgcgcgcc atcgggtgcc
    11281 gtagcggcgg tctgccttgt ggaggcgagg aaggagggcg tgtagtacag agaggaggac
    11341 gatgacgacg acggcgatag gaaggatgat gacgatgtcg cctcgttcca cgactcctcc
    11401 tcgaaagccc ggatctgctt cgtggcctcg aagccgtcca gcacgggcat gacaaggtct
    11461 gcggtgtatg ttagcttcgc gaatcgtaac acaaaattta agtatttcga cactctgccc
    11521 tttttctata cgctgcaaaa aggacggagt tggcacttag aggagaggca ctcacccatg
    11581 aggatgcatc ggtaccgctc ggggttccgc ttgtacatgt caacggcctg ctggccgttc
    11641 tcggccagct cgtacggctg gccccatcgc tcgcagatct tgcttacgat ctgtgaatga
    11701 gtacattgag gttagcatca cgggtataag tatacattta tgaacactca agaattaaag
    11761 ccgatgttgg gtctgcgaca agtttacctt tcgctgaatc gggttgtcat ccacgatcag
    11821 gagcgtgtag gccccgttcg gttcgggttt cgaaggcgcc gggaggcggc ggcgggcccc
    11881 gacggtaggg cgtatggaag agggcgaggc ggtgatgaag gcggcggcgg cagcggggct
    11941 cgacgacgac gacgacggcg ttgtccgggg ggtgtcgagc ggtctcaggt acagcgagcc
    12001 gcgaggcagc gggatggcga cggaggtgaa gccgggcggc ggcagcaggc ccagggcagt
    12061 caacgggtcg agcagcgggc tgggtgggcc gccgccgagg ggcgtggatg ggccttgaat
    12121 gtccgccatg gtgatggggc tctgcggtca cattggaatg cagacaagcc agacctgcgg
    12181 tgctacctgt ggcggacgcg ggcgccggcg gtcatggttt ggtgatggtc gggagatggg
    12241 caattgggca agggggaggg aggaggagag gctttttttc caggttgctt ttgtggactg
    12301 cgtttgcagg gccatcctga agttatgggc agcggatggc tggctggcaa gctggctggc
    12361 tgggtggaaa tgcagggccc cagtgatcag cagagtcacg tcgtgttgac ggtttggtgg
    12421 ggtcgccgat ctctacgtca cgccaaccgg acggcagcgg ctctcgcaca acgccaaagt
    12481 ggcctgacga gcccaacggg gttgtaaccg gggttgtaac agtgtgtaac gagagtccct
    12541 tggcaccatg attcgtcaac ctccgccgcg gatgcaacgg cgaaagcggc ccacggttta
    12601 gatgcgatca agaacgaaca cagagaaaga aagagtaaga gagccagcga ttgtcgccgg
    12661 tgccagaaga tgttttgaac ctcgttagcc tcgaagcaaa atgctattat ccatacaagt
    12721 caagcaagca agtctatccg cctatttggt ttttggccga taccagacgc cctataacgc
    12781 cgcgcatgca tgcctcacta cttcctcgtg aatcactgtc ccacgggccc ccaccctctt
    12841 caggctcagc tgaatggtgc ccctctcgcc ggcccgctct atcgggctac ggctgcactc
    12901 agtacctgag tccggaagaa ggcgcccttg gtccgctcaa tcacctgctg gtagacgctg
    12961 ctcggcgggt ggttcatgac cacggtgccc tccttgtagt cgatcttggc gtcgacgcgg
    13021 gtgtctctga tgaggttgac gatccacttc tcgccctcgt cctggcccag acccagacgt
    13081 gcactcaaat ccttaatgtc gatgcgggcg tggatcttgc agtagctttc cgagatcagg
    13141 tgtctggctg cgtccacgaa ggcctcggca gtcgagatca ggaagaaatc ggacttgagg
    13201 atctcctcgg ccagcgacag ctggcgctgt gcctcctcga agtcaaagtc gatgtagaga
    13261 gcgcggacaa agtcggtgac ggggtccgtg tactcgtagg cctcctgctt gacaatgcgc
    13321 acaatgtcct tgagctgctt ctggtactgg ccggtgctcc tcgtgcggcc gcggccggtg
    13381 ataacggaag cggcgagata tctcaggatc caggggcagc tggtctggat ggtgttgatg
    13441 aagggggggc tgaagaagag gtccagcagc tggtcgcgcg tggagtcgtc gttgaagagg
    13501 gggaacaagg cccagtggat gagccacgtc cggttgttga gctgtgcgag ggggttgttg
    13561 aacagctttc cgtcgatgct ctccttgacc ttctgcagct cctcgacggc ctccttccag
    13621 ttggtggtga ggatctccga ggccagcttt ccccaggtgg cggcggcaac cttgtcgttg
    13681 tcggtggaca gcacacggaa ctggtacagc agctccgagg cggcggcgta gtttccgcag
    13741 ctgtactgga agttgccaaa gtcgtagagc gcattgacgt tctcgatagt aacctattgg
    13801 ggggactggt aagcaagtgt gttttttttg gggggggggg gggcaggaag agatgtgcct
    13861 aggatctgga atatgccgag atgcaagtag actagaagca agcagaagac gagggcaatc
    13921 gagagaaaag acgtacgtcg tgctccttct tcaggaactc caagttggca accttgtcgc
    13981 tgcgcaggtt gttgacgacc tcctcgcggc ccagcaggtc ggtgatcttg ctggtctcgt
    14041 cctcgaattg ctcgaggcgc gacaggacct tctggcgctt gtcgttgaac tcggcggggg
    14101 cctcgtccag gccgtcgagc tcggccttga ggctgccgat gaagtcggtc atgttggtgg
    14161 tcttgagcag ctcatacttg acgcgggtga actcgaggtt cttggcgtca tcgtcctcgg
    14221 ggacctggtt ggcggcgaac tcgaccaggg ggaagatgag gtggcggtcc aggtggccca
    14281 cgagcttggg cagcagatca tattcggcca tgttgtcgcg atcggggtga cgagagatgg
    14341 tcgagatcgg gtctgggggg gtgtgtgtat gtgtgtgtgt ggttgaggct ggctcaggtt
    14401 cgacggcgat ggcgatggcg atggcgatgg cggggcagtc accgaatttg cacacaatcg
    14461 ctttgcccac gagaaagttg aggcgcgggt tgtggacctc gctcccagaa tcaggccgct
    14521 gggggggaga agggttgccc gagaatttgc cgtgggaacg agttaactag ggaccgcccg
    14581 tcggccagtg agtggttcgt ttttttagtg agctcaggtc cgcaggtaag taaaatccac
    14641 tgttcatagg ccgtcggtgc cggatcatta gtggcaccga ccacagtcac tggctcccat
    14701 ccctggaaca agactcctga cccccccccg gcagcagggt gttcggctct gtccagtgct
    14761 agcccccccc agacagccca ggccaaggct gcagctccaa ctgcaaatcg gacaggccat
    14821 tggcgacagg gctccaaaaa agtttccgaa gctcgaacgg ttcgcgactc caaagcaacg
    14881 ggttccaaca agttcgttcc agcctgggaa acactgctcc ttcgcccgcc caacatgttc
    14941 tcgaggaccc tccggccgct gcgggcagcg aatgccctgc ggaccgcaac accgacctat
    15001 cgcatgagcc ccgtggccct gcggaccctg accaccgagg ccgcctctgc ctctgcctca
    15061 gaaccgtcaa ccgcgcaaca gacccccagc gccatcccgc agacgcccga agcgccggcg
    15121 aggtcgccca gccaattgcc ctacttcgtc ggccgcaaca ggttgaacaa ctttggaatc
    15181 tacgagaaga gactgcgcgg tggcaccatg aagaagacgc tgctgaagaa gggagagggc
    15241 aacctgcagg ctctaagaca cgacgtcgcc gaggccctga gtctgcccgc caaggaggtt
    15301 cgggtgaaca atgtgacggg ccacatcgag atcaaggtag gccacgtgaa tcccgggata
    15361 ttgtatcttg tctttccgag gcgcacactc taaccctcgt tccagggaca ccgaagggat
    15421 ggcatagcca tgttcctcaa gaacatgggc ttctaaatac gcctttctca cgacacaacc
    15481 atgtatttta cttgtattaa tgcgtcaggc cgaatggcgc acatacacct atccatgtac
    15541 gatagagacc accgccaaat aacggcatgt cggacgacgg tagagatgcc cgttttagag
    15601 gtcaggtggt gagatatagg gccaaacggc aacatcgtcg attggggatg gccgtcaagc
    15661 cggttatggg cgcttcgtat gccaagggtg agacagcaac ggccgtccca aggaaatagg
    15721 atacgacctg accttgctgg gctctcctca gttccgacta tagcttttct tggtatataa
    15781 taagagcatc agagactcgc ttcgccagaa gtctagcata aaaatttgtc atattgtacg
    15841 ttgatcagcc tctgcggccc gtactggtga tcgccattgc tgtgaccaat catgtactgg
    15901 gtgtctggat ttggccacag gggcagcgcc taccactctc aggtaccagg gttggacaac
    15961 gaccaagtat cgcttggctt atgtaaatga tgctggagga ttctgacttc atggcttgga
    16021 gcaaggcacg tagcactgct gcgaccatct tccgttctca aatgcgtttt cccgggcgac
    16081 cgcgactcaa tgcgcccatc tttgcgcata tccggtcatt ataccttcca ggtatcgttc
    16141 tataattgcc attaaagcac cagcctccaa aggcccatgc gccttcgagt cgcggtatcc
    16201 caactcctta agcaatcccg gtatgtcctg tccatcagca tccgcgtagt gtcacagcag
    16261 actagcccca cgtctagcat gtatagcgaa acgggtgaat ggtggcttcg cgtggatttt
    16321 gtcaaccagg accgtgagac cgacgctccc aagtcgcaac cgctgctagg ctacttactt
    16381 gttagattga agcctcagga tatacagcag gagtaagttt acaatctgca ggtaagactt
    16441 tcacgcactt gtagaaacag gctgataagt gctgaaattg cgtttctgtt acggtgtaat
    16501 gcccttgaga gccttaaacc acagcttgtc taagaataat atatggaatt ctgaagatga
    16561 atattacaaa aagtagggcc tggaattgta ctattttgaa gtatgctctt taatcgcgat
    16621 cccctttcat ttatcttctc tctcttgtgt tctgtgcctc tctatgaact cccatctccg
    16681 agacccccac gagatgcacg catattgctg cgctattcct ctctggtttg cgctcgtcgt
    16741 cgacaaacca tgttcatatc atgcccaccg cgaaacggct tacaacgttc tcccaaccag
    16801 cttgccacca ccctacaaca ccgcaccaag ttccagcagc atcaagcccg tctcctcgag
    16861 cagcatcgta gtctcgacct cggaacacag cagtgccgcc agtccggccg tgtactcaac
    16921 caagcatccc aagtcttcaa gcagcaccgc cgcctcgacg tcaacctcga ctatctacgc
    16981 aactcaaccc ccaaagtccg cgagcagtat tgtaccctca accacaacgg ttaccctgac
    17041 ctcaagctcg acctcaagct cgacctcggc aaccatcacc tctaacgtga actctacgac
    17101 ctccgcatct accagctcta ccagctccgc cacctccggt ccaactgaaa ctacctcgac
    17161 cagctctact acgtccagtt catctgaaac cagctcaacc tccacctcca cgacttcgac
    17221 caccgttgtc agcagtacga tgacctcaag cactaccaca tccgcaaggt acagtctagc
    17281 ctaattctct agcggtgatt agcgcttcac gtagctaaaa ttcaacacag ccctacagct
    17341 accaatcttg tccaaaatcc tggattcgaa gataacggcg gcaccacagg actatgtaac
    17401 gtacaccact ttgtggccgg gtttgccgat gtgttcaccc tggccctctc ttgtacacct
    17461 ggttttgtag tttccctcac ggtgggcgta gataactttg tcgtcactcc agtctgaaga
    17521 gctgatgtac gaagccattg gtgttttatc taagatatca cattcctaag gttcattcag
    17581 aatgatatat aattgagaca acctgcgtat aactattagt aatcatacga atgatatatg
    17641 tagtaacggg gccctcaagt tccgtacaga gaaggcccca gagatcgtat ggctagtata
    17701 agcacgcttc ttcatggtaa tcattccttt ttcatttcct tcccccctcc cttttccttc
    17761 tgtccttgcg tctcatgttg acgaccttca cctctacatg catggacatg tgtattaggt
    17821 catatctctc gacagtaggc atgaggcaga tacaaacggg agagaaaaac ccaatcgtag
    17881 acaggaacag tattcgggac aactggcctc tagtcgggag acggaggcat gatacttggc
    17941 cgtgttctca gtatgcgata tcagtgttga ggagaacctc tgggtaaatg tagagcaggc
    18001 tctgcttgca tactggttgg tcaaaatctg tttaactgct tcgtcttcct tccgtgatcc
    18061 aataatgcca gtgcactgtc cgcgcatgct caaggcatag tatccagtca cgttatatcc
    18121 gatacctgct accgtaaaaa ggttgtagac gatgtggctg cattagtgtc aagaaagatt
    18181 atgatggtca taccctcttg atgttgtatt gaaactataa ttccgttgac tgatcattct
    18241 ggaaacatct ggatgcattc ttcttttccc ggtccaacaa tttaggaagc agagatgatg
    18301 ccaaatactc aatcaacttt aatgtatagg gggtctattc tagaaattgc atttggtcca
    18361 tttgtctcga aataaagctt atcagtgata cacgcttaga ggatcatcat ctttgcgtat
    18421 ctatactcca ccctaggact ccaagtcaaa aaccgggcag cgacaacgga taagcggggc
    18481 gtgactgaca ccggcttacc gtttcctcgc ttggatgcct acttgagtgc actccatgat
    18541 gagcaaactc aaattagcct acaggctacg ttcgacagaa aattcttttc ttatgcagca
    18601 gcctgggtta tgttgattgt caaaaagctg cttggctcag gtctgtacta tagttttggg
    18661 atgtccagct gatgacatca tgccgtccgt caacattctc aagtttgggg tatcgtcgcc
    18721 cgccgatgta acgcccatcc aagggctttt gagggctggc tacgacccgt cccaggttct
    18781 cgcactgatt ggcaaatcgg aaggttcatt ccctggccat gacagtgtgg tccagcacta
    18841 acgcggcgca taggcaatgg gtgtgtcaac gacttctccc gtacgctgag cgcgatggtc
    18901 tgggagccga tgttgcccaa ggactccgtc acggtgttct ccggaggcac agagggcgtt
    18961 atcagcccgc atgtcacctt tctcgtgaag gagcacgggg gtgccaatac gggtctgctc
    19021 gctaccgttg gccggacccg aaagctggat cctcatgaga tcgggactgc cgaccacgcc
    19081 cgtgaagttg ccggtacggt atctcggctg gtggaagaac tagaatcgtc taaaaacgcg
    19141 atacatttag ttttggtcaa gtgtccactc ctcacgacga acaagctcca ggagatacgt
    19201 gccgcaggga agacacctcc aacatcagac acgtaccagt ccatggccaa gtcacgatat
    19261 gcgagtgccg ttggcgtggc tgttgccttg ggagaagtgg cagagggcga agtcgacgct
    19321 gccattgagt cgggcaccac gtggagcgcg gctgccagtt gcagctcagg ggcagagctg
    19381 gaagattgtc acatcctagt gttggcatcg tcgcctgaac caggccggtt gagggcgaca
    19441 tccacattca tggaagacgc cattgacgga agagcggttg tggaggccct gggggaggtg
    19501 aaccgtgacc aaggccaggt cttgcaagtg tttgtgaaag ccgaggcgga tccgacaggg
    19561 gagatcaggg gtaaacgtca caccatgaac acggacagcg atatcctgag cactcgacat
    19621 gctagagctg cagttggtgg ccttgtcgcc ggactcacgg gtgatactca attgtatgta
    19681 agtggtggag ctgagggaca aggcccaccg ggaggaggga gcttttgctt ggtatacacc
    19741 tgcccagaat aattttgtga gggagctaca aatctttgaa tgtcacacag ggtacataag
    19801 gacctgttct cctgcgcgcc ttcctccagc ctcattcgtt atttacagtg gtctttgggt
    19861 cctccatatc agattgtctt gagaagtttg tgaaatcacg aaaagcagat agagtgcttt
    19921 ctccgagttc ttattaccac tgaccatacc agtcttcttg atatcaagtt tacaaactgt
    19981 ggcttgatta aagacggtag ctatagaccc aaaagccact cttgaatcca tttgcgaatc
    20041 cagttaggct gcacggctgt cagactacga agcgttgagc tcgcagccaa ggtatgttcc
    20101 acagacattg gcttcatctc cactctgtca gcccacagac cgtctctgta gaagcttaac
    20161 agtctgatag ctggattgac agttacagag acggcaggat cttgactgtc tttctcagaa
    20221 gccttctgca gtcggtccag ccataacgag ggtgccacaa cgtcgagctt gctttctaga
    20281 tgtgtctgga tgacatcctg tacggttggg ataagcttat cccaggctaa gacatacgga
    20341 ttgcgcaggt tgaacacttt agtgccaaca atctccgcca ggttctctgc aggtcgcact
    20401 gctacgtcca ccagtacatc agacagcatg tccgatggca cccagtcgat gttagagaaa
    20461 gtccccaaat tctccggtaa gcagccgagg tgcacagagc taatgacaag gctcgggaac
    20521 cactctttgg ggttccaaat accaggatac ttcactgagc cagccacctg gcctaagcga
    20581 acaatgctgg tagggatcct caattgattg ctcgcggcat cgcagaggag ctctgacagg
    20641 tatttgcttc gggtatagcc actggcatgc ggcgaatcga aagacgtcaa gatggtttct
    20701 ggcgcaggcc cgacatcacc tggccgccca gccacagtac caaccgtgga tatgaatagg
    20761 actcttgttg aatgggtcgc ggccgccgcg agggagaaaa tgtttaccac accggccagt
    20821 tgcggtcgga atgctgcaag gttgagattg aagttgacgg gccaggcgtt atggattatg
    20881 agcccaactc gaatgcgcag cctgtcatac atgttctcgt cgagcgcaag tttagggtgc
    20941 gccaggtctg tttgaagaaa agtgacacga tcctgaaaat cacttgtcgc aagcttatgg
    21001 gcagtgaacc tgtcgacttg agccgacatt cccccatctg aaccacgatt caagcagtag
    21061 atatgcccaa tgcccttgcg ttcgagcaac gcctttagaa tgaaagtacc aagggcgcca
    21121 gtggagcctg ttaggaggac atccgcggac tgtctcttgg gtacatcgtt ctttagcact
    21181 gggagttgat gaattaggtt agtatacgta gccagtagtg gctccataat gtcccggtcg
    21241 gtctgaacgt cagaatgagt cgaaaggatg gctgtcgcta gttgagatac tgtagggttc
    21301 tggtagactg tggataaccc aaggtcgggt cgaccgaatc ctcgccgtaa ggttcgagtt
    21361 atttgtagtg cctgtagcga atccatcccc cgctcaaaga agttggcgga atcgtcaggg
    21421 gaaggccagt gcgtagcgac agtgacacac tccctaatat gctgcgcgac aacctcagca
    21481 ttgtcaagtg cttcaaatgt tatactatct cccagctcta cctgaacatc ttccgtctcc
    21541 agatatacct tgtcaatctc ggctttatat aaggcaagac tggcagctct ttgcagtgtc
    21601 cctttgccag cacgaatcag aggtcgttcc gggcttgtga cgaagatcaa cgacttctca
    21661 actcgcgcat gcgcgggagc aactcggtta gcctcctcta cgctgggcca tacgcgctcg
    21721 atcaaagagg cctgttcggc cgtggtcaag ttgctatcaa caggttcaat gagaagtgca
    21781 gcttggaacc gctgggctcc aatgacaatg acacctccga gttcggggtt gttggacaca
    21841 atgtgctgct ccatggagac aggattcgtc ttctctccgt tcaggaagac aatgatatca
    21901 tcggcccggg ccttccatga ccacgtatcc ggcacggtcg gatgtggagc aaacagatcc
    21961 tgagtgcgat aagaatctag gtgttctttg cctcgaatag taaacgttgt ttgcgtacca
    22021 gtaagcgccc gatcacgccg gattaccagc tcataagtgc catctgcaac ctcctcaaat
    22081 gtagcacctg tacaaggatg gaagcgaatg tagcgccagt cagttcgagg atccagctct
    22141 gtaggtatca attgctgagg cattccaacc tccgacgccc cccactggca ccgcagcggc
    22201 atcttggctg cgacaacgtc tcctatagct tgcggcaggt cgcctccaat atagacgatg
    22261 agttcaagat gcttagcgca ataatcaaga aggtgagggt tctgagccaa ctcaaccacc
    22321 actgacggca ccaataaagc caaatcggcc ggtattcgtt ggagagcatc cacaaggccc
    22381 tgtgcggtga cgatcgctgt agccgctgga gcgatgaccg tgttaccgaa tgggatggca
    22441 tacagaagga attggccaag accggcgccc tgatcatcaa ggttagttgg ttcgctgtaa
    22501 gttttcctct gtcacgttgg acggccttac atgaaacggt ggcactgtta ccatcacccg
    22561 cttgccaagg taaagcttct ctagtgaggg aatcccctcc acggctcggc ttccagaggc
    22621 attctgatgt ctcagtactg tctcgtgggt ccagatcaac ggttttggta agcctgtcga
    22681 tccagatgta tgtctatggt ttttgcatta gatataaacg cgaaaaaagt tttctagtag
    22741 ctgcagatcc tcacatgatc atgacagggt cgtgtaggcc ctcatccaac gtctttgcat
    22801 attgaaatgg aagatacgat gatccaagca gttcttcaat accaggagct ttcagatggc
    22861 gtggcctaac ggcctcaatg attgcgagtg ccggcgacgg tattggctct ggtgttacca
    22921 gagttttaca tttgagcgaa tcaaacaatg cctgatgggc agcgggactg ttgcgtggtg
    22981 aggccaggaa aagctgtcgt cgattccgtt agcgtgggca attccactgc aatgtggcgt
    23041 gcactaccgt atacccagcc ttgacggccg ctaataacag cgcagagagc cgaacatcat
    23101 tgggccgaca taagccaacg cctcgccggc ttgtccgggc ccgagattct ccacaagcca
    23161 ccatgccaag ccgttcacaa cgttggctag ttgccggtag gtcacggcac ggaagccggc
    23221 ctcatacgat gtaggcatta ttggccatag cccataaacg acgtccggac tgtcgcaagc
    23281 cagttgatca accatggtag ggagcagatc gcgctgccgc ccggtaacat tgactggctc
    23341 tgggggaaga gtcattgacg acatggccat gcgtgaggtt ttgacagcgt tttcaccgtt
    23401 ctgtagatca gatggcgaca gcatgatgag aatactcttt gcggtggttt tcgacggtgg
    23461 cgaagagtag aaaaccaggc ttcggttgta agaccgatcc ccgctccagt gcctcctggc
    23521 tgatgcgcgc acagcgaggg agcagttata tccaatgcca tgcaagggag tcttaccacg
    23581 ccttgtcgtg acgcctattg gaagcaaact gagcgcaagt gggtcaatga gttttgaatc
    23641 gaagaatgtc agatcatctt catgggctcg tcatctctcc taacggctat ttcgtcaccg
    23701 aaaagagata tgaaggagac taggttccat tttggacagc agaagctctt tcattatcag
    23761 cgaatcgctc taggaaacct cgggcttttg tcgcttctct ctcaagcgct cgaccgcttg
    23821 ctattgcctg tctcactgca ccgcttacgg tgcacctcgt cggtcgccgt tattccactg
    23881 gcccggaact ttgtcttgct taatacttcg cccaatgcag catcaactag gttgagactg
    23941 tctccgctcg aatcccctcc ttttttagac atgacataag ccttaaccaa ggttattgat
    24001 agggcttacc ttcagtcatg ttttacgatg ctaccttgcc acattcccag gagatcgtta
    24061 atgcagtttc gggctaatgg aattgttcac tatctgtacg cccttcaagt agtcctgaac
    24121 ccaaaaatga ggtatgacgg cagtagcctg cccgccctct tctagagtgc aacatgcaaa
    24181 gcaactagcc tttgtggatt tagtgaagcc ctcaaggcgt aatatatgcc agatctagat
    24241 tgttacgggc tggctggttg cgggctggct ggtgcaggtg gttgttatag tgggggacga
    24301 ggggtgatcc accccacctg taaatagcaa acgccacagc tgtggagaga gctcttcttt
    24361 cctttcctct ccagctttag atttttcgca atactacagg atttgcagca cagcctcgat
    24421 cctccctgtg gtgccgtgac atagatcatc aaattccctg agataaaaca ggttctatca
    24481 tgggaggtga ccgtagtata taggtccact atagtactcg taagtctcga ctaacattcg
    24541 ctatctcagg actgttcaaa tgccttaata ctgggtatgg tacgctatgc cagttggtcg
    24601 atgttggatt gtttagcttc gcgtgatcga cttacaagat cgatctaatg ggctagatgc
    24661 tgcgtataac cacaacctgc atcagccgca cagagccttg gcaagcatct cagaccgaaa
    24721 ggtctaaaca gtatcaggct gcattgatct tttaggcatt gtgatctgat cgaacattac
    24781 tatatgttgt gcagtttgca caaagccgtg cccttgtgta atcacttagg ggctcgcttg
    24841 cattcatata agagtattat gaaagaagcc cctcaggaac gggattatct ggtgttatgt
    24901 gtcaaaagcg cgtgaactgc agccagcccc cttgcaggta caactcatcg acttggcaat
    24961 tactctgcac acaatctcta gggtacctgc catcggctgt gtattcactg atggatacta
    25021 ggaccctgca atgcatggac tcccgtcgag tcaggtacat tgcagtaagg tcatgccgga
    25081 atgattggct gttgctggag cctcaatgag gggggtaccc caaccagatg ctagcatgca
    25141 ctacccacag ccggtttacc agaacacagt ggttgcctgc taggctctcg cagaccaata
    25201 tccggtagcg catttcttcg gagagtctga attatcgttg cagttgattc ataataaaat
    25261 gctatcgata tttccgaaag atgatgaccc acttatgcct ccgtagcgag cagcttgctt
    25321 gctcagagtc cggctacggc ctagacaagt tggggtacag taatggttcc ccagactcca
    25381 ccggactaga ccccgacact gtggagaaag ctgcgcttgg gggtgcttca acagcccctg
    25441 tatggaaaat cgatgtgatg actctgctcg tgaagcttca tcccgcggga tgaagtccgt
    25501 ccccgctccg atatgtctcc acatggagac gaggtttggt ctggtcagcc gatcgaggac
    25561 cccgatgccc ctcacgatac gtgtatggga actgtcaacc acgggcatat ggaccgtact
    25621 gaaatatcag ttcatcctac aactgcccgc acgcttgtgg agagctatcc gttttatttc
    25681 gcaaatctct gtgattctgt gcaatacctg caaaaatgtt acaccagact gaatatgtgc
    25741 ctcagcaata caagctgaag gaaacgccgg aaactgttaa cgagcgtgtg gaaacctcca
    25801 tcttcctgca atcgtttgcg gcgaaagaac tcacaagact cccctcctct tggagctttg
    25861 aagctcttcg aagtaacgtt tttcgcacaa ccttctcgac gcccgagcac ccattgccgc
    25921 cattcccaag tgcggtgcgg ccatgtccca aattcgacgg cataacgcct tccgtcactg
    25981 gggggaatga tgggtgttca cgtagtatta ccctcggaaa ggtcaaggtt gtggttgaat
    26041 ggtcgggagc acctttagtt tctgttttcc tcgatggttc gccgacggct atccataaag
    26101 acttgccttt ccgctcttat gctaccgatt ctacaggagt tgctcactac acagcctaca
    26161 agaaggacac ccttcatgtc ggccttggtg agaaagctgc tcccatggac ttgggcggac
    26221 gtgggttcct cataactgcc tcggacactt ttggttatga cgcatatcgt actgatccac
    26281 tttacaaaca catccccctt ctgatcaacg ttacttctga aggctgcatc gggattttct
    26341 cgacctccca tgctcgagga agttgggcag taggatccga gattgatggc atgtggggac
    26401 actacaaggt gtaccgacaa gctcatggag gtctcgagga gtatctcatt gtagggagta
    26461 ccgttgctga ggtcgtccga tcatatgcgg aactcgtcgg gtttccactc ttggtaccac
    26521 ggtatatgat gggctatgtc ggtggcggta tgaaatacag tatggaagac tcgccacggg
    26581 cttgcgacag cattttgaac tttatcaaga actgcgaaaa acacgacatg ccgtgttcgg
    26641 ctttccaaat gagctcgggc tacactgtag ccgagactga gcccaagacc agaaacgtga
    26701 tgacatggaa tcggcacaga tttcctgatc cacgagcttt caccagagag tgccatcagc
    26761 acggagtacg tcttctagcc aatgtcaagc cttacgtttt ggcgaatcat cccaactacc
    26821 gggaattgca ggaaaatggg gcatttttca cggatccggc caccaaagcg accgcagtcg
    26881 ccagactgtg gagtgccggt ggtggtgaga gtggggaagg cagtcatata gactttacat
    26941 cggctgctgg atatgactgg tggtacaaag gagtccaaga tctcaaaaac gtagggatcg
    27001 atgccatgtg gaacgacaac aatgagtata atatgccgag cgatgattgg caatgcgcac
    27061 tagagaaagt tgtggtccct gaagggttga gccgtcgaga tattggcctt tggggtcgag
    27121 ctatgaacac agaactcaac gggaagagtt ctcatgatgc gacagtcgaa gctgaaccgg
    27181 atgctcgtcc ttttgtactt actcggagtg ctactgccgg cacaatgaag tactgtgcca
    27241 gttcatggag cggtgacaat gtcacaagct gggagggcat gaaaggggcc aatgccttag
    27301 ccctcaacgc cgggttctct cttcttcagg tacgtctgaa tacatggctc cgaatccaac
    27361 cttatagaat ctaaatttgt agtgttatgg tcatgatatt ggcgggtttg aaggccctca
    27421 gccaacccct gagcatctcg ttcgatggat tcaacttgga attcattcgc ctcgctttgt
    27481 catcaattgc tacaagacga atccggacga caacctgatt ggcgacgtga ttgagccctg
    27541 gcaataccca tcggtaaacc ctattattcg aactgccata aaacgacgct acgagctcgt
    27601 cccctacaca tactcacaaa tgctcaagtc tcatcgtgag gctattccac ctcagcgctg
    27661 gaccggctgg ggttatgaat ctgactccaa cgtctggtca aaagaaatac tcaaaggcga
    27721 cacgcagtat tggtttggtg atgcgctact tatagccggc gtttatgagc caggagtgag
    27781 ctctgcaaag gtctacttgc ctgggcacgc cacggaccct gggttcctga atttgtcagc
    27841 tccacatcag tatcttcaat ccggcaagtg gcatgagatc tcatctactt ggcatacttc
    27901 gatcccggtg ttagctcgta tagggtctgc cattcccgta ggcaaatgca taccaacgac
    27961 ttgtcgggcg gagaacgacc cagagttccc aaatatggcc aaggatgact ggcgtggggt
    28021 tgagatattc cctcctccgg ctccccatca ccctgggctg cccagcaaca ttgatagcgc
    28081 aaaaggttct tcaggtcccg gaaactggtt caccagtgac tggctagaag atgacggcgt
    28141 gagccctgcg cacaaggcag acctttttat ggtcaacgtc tcataccgtg tgtcggataa
    28201 tgatattgaa gtgaaggtga tttgcaacaa ggagggcaac tttgaaccgc tttgggccaa
    28261 cgatggtctc actatcatat tacctgttgg cgatgaaaga tcagtcaagg ttgcaggcga
    28321 aaaccagaca gcaactctgg aggggaaccg tgatgagaag ggcagacgca catggaaggt
    28381 cgcagtagag catagtactt gagtgttcgg gctttacttt actttatgag atagacttag
    28441 accacaacaa gggtggcgag tgcctccctt tcgagcgcgg aggccatgaa tgtcgaacca
    28501 ttttgctcca ctttcacaaa tatgtatcaa aacctcttgg cagagtcaag gcgttcttct
    28561 gtgccagtgt ggaacttgac taagtagtag gcaaaatcca acatttgtag gcttcagtaa
    28621 aactggcctc tctagtggta tacacagctg gtcatgggtt tgatttggct gagacacatg
    28681 gattggaggg aacaccttat agtgttcaga acaaaacagt cctattccaa gtcataagtg
    28741 acatatggat gtatgagaac ctaccttcat ctctgaagcc acccgatacg aaccacagtt
    28801 ggtcagagga acatgacacg actgcaaggc ggatctccct gttgctctga aaaaggccgc
    28861 tccgaagccg ttcaaacaat tgcggaatat cgcgcgaagc tagaccggcc atccggacgt
    28921 gttcaaagct actgtattgc tgttgatttt aactaagtta gcctgcttac tcatggctaa
    28981 gcttttcttg cacgtgctcg tgagaaggct ctgcagctct taaaactatt gacagctgac
    29041 gcgaaccgcc ctcagtcagc ttacgccata gcgtcacgag atacactgca gtctcagagc
    29101 cgggcagtga gctcaaatag cgcggaagct cccgtcatca atttaagcat tggatagccg
    29161 gtgtgatggc cccttgcata agcttcctag tgcgccaagc tgttatagac tagatccaac
    29221 aatgtagtcc caccctgtat gcccaaaccg gcctagcagg tcgatttggt aaacatacat
    29281 agccttttcg caataaatca ggacggaata gttccaccat cttacggcag cttatgcagg
    29341 agtgcttcag cctcctcaag accaggtcag gtgttcagtt tgctactatc agagcgtgat
    29401 gggagatgta tttcaccagg ctatctatat ataaggctat attgggtctg tcattgtcct
    29461 ccttgtcttc tgctctgtag acatagatcg cttcacttca tagaattcct ccaatttcat
    29521 ctttcaatct ttccaacgcg aacatggtca acccacctag cattccaggc taccacatca
    29581 agtggtctga cgccttcgct ggaaactcgg gtatgctccc agacgagagc aagtgggaaa
    29641 tcatcgatcg ttacctcaat gtgaacaacg aacaagagac gtacaagaaa aactcgaaga
    29701 acatccagcg cagcggtggg ggtactctac agctcgtgcc atggaaagat gggagcgctc
    29761 ctcacggctg gagctcggga cggatcgagt cgcactacac gtttacgcct gttgcgggcg
    29821 gcaagacgtt ggccgaggcc aagatccgat ttggctccgc cgccatcgcc aataaacagg
    29881 gcatttggcc cgccttctgg attttaggcg acaagttgcg ccacggaggc agttggcccg
    29941 catgtggcga gctagacatc ctagagacgg tcaacggaaa gctgaccggc tacggtactg
    30001 tacagtatgt atatctgaag ctgtctcccc cctacctgaa ccattccgaa agaatactgc
    30061 tctataaagt ctttcaattc ctttttctat cgaagaacaa ctgcatcgaa tccgttcata
    30121 ctgctcggaa agggaattaa taattctgtt ctaatgtatg tgtagtggag gtacgtatcc
    30181 aggtggcatt ttcaatgagc cgaacggtat ccaaggccac atcgaaatcc ctaaccaagg
    30241 ctggcatgtt tggcgaatgg tctgggaccg cagccacggt tcgtggcgag acgagaccat
    30301 cacatggttt atggacggga agcagttcca ccagatcagt ggttcccgca tcaacgatga
    30361 gcaggcttgg ggcgtcttgt gtcactcgcc tctttacttc atcctcaacg tggccgttgg
    30421 cggaggttgg gttagtttac ctcccctgaa ctgaaaacag ctcaaatcat ctatctctac
    30481 aacctggtgc tgaccttctt actcgcagcc tggcaacccc aacgatcaaa ctaagcaggg
    30541 ttacgagagt atgatggagg tcgaatacgt ggctcaccat actaccaagt aaagggatat
    30601 tgcaagacta gtaaatttcg aacttgcgtt tctttttact tccttagtat agacgggttg
    30661 gcatggactt atttgtgtgg tttcgcgaac ttgattgtaa ttgaactcaa atttccgatc
    30721 tctctcgaat attcaagtaa ctcgatggcg ccatcgtggt aaaggaaaat ataggtggcc
    30781 acgtcttata tatttgagag gtctcaaaac cttagtaatg acaacaagga caccacagat
    30841 caatcatagt ctttgaaaat ttcttgtgct aaattattta gcttaagcaa agacatcgaa
    30901 ctgggggaga cggtaaaacc aaaccgtctg caccaagccc ccaccgaaat cagctacaag
    30961 aacatgctta ttgcaatcat ctgtgaactt gaaggtgttg acatattgat acccaatatc
    31021 gctgggaagc gtagcggacg taatgttgac agtcagagtt cctgaaggac cgctctcatt
    31081 gccatgatct cctttgtttc ccttgcaatc cttttctttg cccttgccac taccactgca
    31141 ggaaacgttc gagaattgga aagttccaaa gacgccaaga ctatgctgcg caacggtggc
    31201 ccagtccgcc tgagagtctg agggctgcgc gggcagggag acggttttgg ggcgaaactc
    31261 gggctgagtc gtgtcattgg cggtgatgac gaaggatata tgaccggagg gagcgtagac
    31321 cgagccgcct gagggataga tgctgtgcca ctcggggatg attgcgccgg aagtggtatt
    31381 actggtgttg gccatgagac tagtgaaatt tggatgtaga gggtgaactc acgttaacgt
    31441 ggcattaaag gtatccccaa ccgcccaata tgcattgcag agccctgtcg catttcatct
    31501 cgatagtttt tgtggacgga agcccatgag agcacaccaa gaactgtgaa agagcgattg
    31561 ctccggaatg ggcaccctcg gtaggctctt ctggttttat atagttgtgc cgtactctgg
    31621 taaccattcc tcaatatccc ttggcagcca aggcgcacgc catggagcac caacaccttg
    31681 cctacatcat ggtttggaga tgcgtttcag ccgtagccaa atagccagga ataatcgtgg
    31741 attgaccatc ttacacaatg gccacgtcca tatcgtggac cattgcagga agacgtatta
    31801 gaaaacagga cacagcgaaa tcggccgttc cccacaccac aagctgttag ccggtttcgc
    31861 tgtgtccgat tttctaatac gtctgcctgc attgttggcc tggtcgacgc cgtgtcgcgc
    31921 atgggcggac tagtatcgaa gtttgataca actattagac aagactcagg ctttatgatt
    31981 tgatcactgg cccaaagaaa atgctggccg gtcgtgttga gctaataccg ttgtgtttta
    32041 gacagccttc tgtggcgcgc tattggagtc tctttatctc ggattgttcc gagtctcagg
    32101 acagcttgtg tacagttttt tgggcccagg aatttcttgc ctgtaatacg atgggcattc
    32161 gcaagaaaaa aaaatattgc cagcgatagt cgtgaaagga tgcacaagga aatcgagttc
    32221 gtttgacgcc aattgccttt caaggcggtg ttggatcaat ttgtacaaat ggttactcaa
    32281 gtcctgcatt tcctcgtgat gcccgtggca ggacatgaga agtgtggtgc ggagagactt
    32341 tgcaaatgaa gtgtaacatt ctgtttaccc aaggttgtta atttcagtat ccaatggtaa
    32401 gtcaaacctt gtaaggggct tcactgccaa caaggtgcca accaaccgac tgagtaacct
    32461 tcacagctct atcgagttgt tgacaacttt gtagatcata ttctgatagc catcattagc
    32521 tcttgtgttt cctactctga atcgtgcttt ctctccatcc gaccaatctc ttaatattac
    32581 ctgaatttga tgcaactagt acttaaggag aattgtaagt gcctaatggc ctgcacagta
    32641 cccataaccg agctagacgt gcgcttcaat cgcaatcgtt tacgtaggca tttatccaag
    32701 tgcttgcctc gcggtacgtg catcgaagct ccagcagcct cgaggtacat actggaacgt
    32761 atgcacgaac ggtggtgtca cagtcagaag actttgactg atggtgggca tcagctacta
    32821 gagtatgggc acaactttgt ctttctaaca catagttaaa gagcgcatca tggagaacat
    32881 agaattatat gataaaattc gtcgatgaag ataatagccg gaggctacag ccgagatctc
    32941 acagtcagat ctggaaaaca acaagttcaa cagtgtgtat gccaaatagc gcacctatac
    33001 atagacatag tttaaatggt aatacattga gatgatgcgt atctagacac caaatgggac
    33061 tcccatgagt agttacatcc ctagtatttc tattacttag agttgtttgg ccacttctgt
    33121 tcaacatctc cagccattct gcgaaccgag aggtaatccg aattgctgaa acatctggca
    33181 acgacatttt gaatgcgtga cccaattttt catgtatgtt tcagatgttc caaggataaa
    33241 ggggacagaa aatgcggcag gagtttacta gaacgaagtc accaaaagta aatcttggcg
    33301 tcagtcggga tttggagtaa ctattgacta aataacttag tgcaagttaa gcgcgaactc
    33361 ttcatctaag cactagtggt ttagtggtaa aatccatcgt tgccatcgat gggccccgcg
    33421 ttcgattcgc ggctagtgca attacatttt tgccgtgtga ctctgaactg ttatcttgcc
    33481 gaacttgtct gcctccgtct tctttttgcc cctacgggcg cgggttcgcg cgatttacat
    33541 ttgcaaagcg tgcgcgaaac tcatctcatg ttactataca gctctgggtg tttcaaacag
    33601 cgtgtaccgc atgggctcgg taaaagaaag aatgcatcgt cgcagatcga agctctgcca
    33661 atggctaggc gctttataga aattcattat cggttgctgt gctccctgtc tttgtaccta
    33721 tcttgaccag tatgcgtagc ctagcgactc tacacacttc gcgggatctc tgtcaggctg
    33781 gagctttctc ggctggatga aataggcggg cctgattccc tgagtaatgc aagcaattta
    33841 ctgtcactat atgcagagtt caatacctca agaacgaagg cgcacgtttc aacggtgatc
    33901 gacgccacca ttgactggta acggccgggc tttcaggggt gatcctgtgc agccagacct
    33961 gcgtcgcctg agtcaatagt ccaataagct ttgatggcgc attaagtcgc tcagactcaa
    34021 ccatataatt accatgctat actcggcgct ggaacttcat gagtgatttg caactctgtg
    34081 agaagccaaa gctacccttt tctgtacgtt tcgaaggcca gcatcacacc gccctcgcga
    34141 gactcgaata ccccaagtgg cggtcatgac gcgaaatggt cgcgcggcac cctgcacaga
    34201 cccaccgttc atctggtgtg ctggcaatct ggcggtgaca gacgggtcca aatgtaacgc
    34261 agccccaccg tgaactcaca aatttcgtga ccagccacgc gccttgttgg caattcctcg
    34321 ttcatgcgct ctgttatatc cccaagcagg ttgttattcc caggtaagtt tggttatgtc
    34381 ggcgtttgtg aactgggaaa gccttctttc gccggcttcc ccaaaggaga aggtgaaggc
    34441 cccggcgccg ccgccgcgag gcaacacggc tgtgccggtg ccgcccgagc tgccgagtgc
    34501 ttcggtccct tgggccaccg cggccaccat cggtgccgtc atcttgagca cgctgctcat
    34561 actctacctc gtgcgcagca atgcgcgcgc caagtcgaca gccacgcgac tcgctgcgac
    34621 caagcagcga caggatgagg cgattatcgc tgcggtgcag aagactctcg gtgagcagat
    34681 caaagccacc gaggagaagt tccagcagac tctggatcgc cgaatcaaag atatccaaga
    34741 gacgtcccaa cagactctag atggccggat ctcggcaatc gaagagacct ctcagcagat
    34801 gctagatagt cggatcgcgg ctatcgaaga agccttccag cagactctag atcaccgcat
    34861 cgcagagatc gaggacgcca tcaggcggcg tgtcaaccag agactcgagg cgcttgagtc
    34921 caaaatcaag atggaccagg aggctattga tagcttacac aacgccatca atcagcgaat
    34981 ggagatcctt gaagacgggg tgcgcatcct tgacggcaag cagctagacc aggaagccac
    35041 acatatcacc agcaggtcat tgggccagag actcgagaca gttgaggggt cgctccaagc
    35101 actagacgcc aagacaaggg cgtcaagtca gaggatcgag gccgtggatg acagcgcgcg
    35161 cgtcatcgac agcaggacca aagcacttag ccagcgcatg gaggcggtgg aggataacct
    35221 cagcgcgact gacggtcaag ttacactgtt atcgcatgat gcgagccgtg gagtcgacgc
    35281 cattgagagg ttgcagaagc aggtgaagaa tctgccagga aacgagaagt tgagggagtt
    35341 gacgggtgcc ttggaggaga ggttcaagga attagagagc cgcatcaacc agtaccaact
    35401 tgcgatagaa gaggctcgcg cggaaccgga accggaaccg gaaccaagac tcacttggtc
    35461 acacatcgag agccaggaga tcgaaccaac cgggcccata tacgtcaggc ccagctacgg
    35521 ccactcgccg acattgtcat acgacggctc tttaccccca actccttcat ccagcggtcg
    35581 ctcatattcg ttcacgagta gtaatgctgg ttatccaatt acaacaccaa caaactcaaa
    35641 gagaagacgg atggagatgg cggcgggttt tcaggatacg actttcgcct caagacagaa
    35701 gctgttcaac agcagacagg aaatgcatca acgcaaagat tctattttgt aaagggatat
    35761 cactcattga aggataatat ttcattttgt cagggtggta caggcatctc tgtttagacg
    35821 gatcacacaa gctggtccat tgatttttgg gaggagttgt tcactcgaag cagcaatgca
    35881 tatgatacca aggacgttac tgcgagtaaa tgagtacgtc atctaattac ccatataatg
    35941 cggagtaatg aagagaaccg gttaatttta tttggaaaga cttcgaagac tacagcggtt
    36001 agctagacgt ctcggtgtgt tctgtgaggg ttcgcaggct tgtggcattt gcattggata
    36061 ctggtgcgcc atgaccaaaa ttgctttttg tttcattaat ccgacaacgg ttagcgggtt
    36121 ggttgagggg cacagcctcc acggctctga cactgcgcct cttcagctgc ctcttcgcaa
    36181 agtctaagat ggtctttatc ttggcggcga cccccatggg attcacaatt agcccaacca
    36241 agcaaatctg acgagagaga agccgtttaa cgtttcgcag aatcgaccag cagttactct
    36301 tgtgtaaagt agcaaatgcc cactaataag aggaggctca agtgtgtttc tgccacccaa
    36361 cgggactaca ctaggtgtgc ctagtattct tggattttag agccactcag cgcaagtata
    36421 ttagctatgc ggctaaacaa ttctctggct tggttttcac cagcactaat gatgcttgta
    36481 acagatgcca ccgcaaacaa tcttctcatc agtttcggag ttcagggcaa agctagaagg
    36541 gctacgcaat catctccgcg agcttcgagc atcttggaag tcagccgtac agtcgaagac
    36601 ctcgaatcag cacccttcac cgcaacaact ctataaacca ttacatcccg tcaggaccaa
    36661 catccgcctt ttgaaatttc aaactcgcaa gccccgtgaa tctgtgcaca gggagaacac
    36721 aagaagatgt ctagaatgca ctatggaatc atatacgttc gaacggctaa aactagcacc
    36781 tatccagtac tacgcactat cctatacgtg gggaagcgaa cgcccgtcaa ccagatcacg
    36841 tatccgtatc aatgggtact ctgttcagat atctgagaat ctacaggaag ccttgcgggc
    36901 cattgtaaac atgcagcaaa acgaacttgg atatatgttg ttgtgggttg atgcgttatg
    36961 catagatcaa ggaaacatcc aagagagaaa taaccaaata tctgtcatgg gccgcatata
    37021 cgctggcgca gacgctgttt tcgcttggtt aggtcccgca aaccacaagt tggagccttt
    37081 attcaagtcc ttcagcccag caatctttga ccttgacggc ttatatacat ctctttggat
    37141 tgggcagagc gacaaactgc caatggagtg tgttcgcgcg gtcgaagaca tagcatccag
    37201 gccttactgg aaacggggat ggatccgaca ggaactgcac tttgcaaagc gagtcaactt
    37261 gatctgtggt caaaccatga tacctgcagg acaactttct catgtgctag agtctcttcc
    37321 ttcgggaatt gatcaagagc cggacatatc tgatctcaaa cggcatatta gttctgcaat
    37381 gaactacttc agctggaaag ccaacaagag cttattggac ttgttagagg cctacggggc
    37441 cagcgaatgt agcgttaaac acgaccgaat ttactcgctg cttccaatgg ccagcgattc
    37501 accagaagcc agaggttatc gagtggagta cggctggtcg tacgaggagg tagtggttaa
    37561 gacagccgcc ttctgtgagt gctcctcagc tgagcagcgg cataggctcc tcctcaccct
    37621 aggggataag gcacaggtag acgagggata ttcgacatcg cttgataatc tttcaagatg
    37681 ctgcgattac attgcaagac aacatgaaga tggaatgtcg tgggccgaca caatgaacat
    37741 gtcatatgac ttgatacgcc agaatgctgg aatgcaacag aggcgtggca ttcaggctcg
    37801 gtcctgctag aagactcggc aacagcaacc gcaatttgag aaaccaactt atttgcagct
    37861 catcctggaa atccaaatcc ttttatataa aagggagaaa aatgaaaagg aaagagagaa
    37921 cctttaatac aagtaagaat gcgtcatagt ccttagttac atatcatgtg cgtccacaac
    37981 gtatacgaaa tcctcctagc cgcccatctt actcatggta cggctctctt cgatggggct
    38041 actcaggcgc agtggcaaaa tacgctttgg gccggagacc gtcatagtca tataaggggg
    38101 aggatatgac gagagtctag cggtgttgca aactatcacc ccatacgtca acttcaactg
    38161 tgtcagccac cggttaaata tgacgtcatg aaaggtacag ctcagtttct atttcgaaga
    38221 tgcagctcct cagtaacggt cgatcatgaa ttcctcacgc tgcgtcaaat ttgatcatca
    38281 ccaacgcctt gtgtgggagc ggccggcctg tctgcggcca gagaagagat tttgggcatc
    38341 aaatccccat tttcgctgtt aaatgtctcg accgaaccct tggtcatcgc ttgacgtcca
    38401 taccttgtcg gtgaattcag tctttttaca aatacactct agcctttaaa atacgctgga
    38461 ataaattgaa gatcacatct agaatgagca gcaatgacat gaatgtcaag gtcttcgacc
    38521 tgcaattgtt catagacgat gatgacgagg aagatattgc ctacaaacag aaactgcaga
    38581 gcttggttaa tggaacagtg accccaagcc aagcagccac cgacttcgac cagtggattg
    38641 ttgaaggtgc caacaatcgt ctaaaatggc tagagcagcg ggtcgacccc agaagcttga
    38701 ctgctgaaga agaagagagc ggtatgacca tgcgagtgat agctcccaac gccagcggga
    38761 aaatcgagat ggtctttccg actatcgcca ggctgtccac cgcatttccg ccgtttcacc
    38821 ctggacagga tgcaatcgtc cagttcctcg aggcactcag agcgctgccc gaacaccagg
    38881 tgcctgacgg catcccatcc gaggacccca gtagcaggga ttatctgatg acgctttggc
    38941 cgttcggcgg aaattggatg gccttggccg aacatttccg cagagaagca gacagtatgc
    39001 tttccacatt cgtcgacttg cttcctctcg ctgatcaacg tgcctagcct attcttaccc
    39061 atactctgat atcgagacgc ctggtagcga aactcgatac cgctggcgga acttccaatc
    39121 cgccatcgcg cgcatcactg ttctaggcct catcgactgc agctttctct ctgcgctcgg
    39181 tgacatcgta ccttcgagtc ggaattatgt cgacctggaa cagcgcaagg ttggcggacc
    39241 caacagactt gcgggttgtg cggtggcagc tgcgcagtgg gtcatgtggc ctgatgaggg
    39301 tctctttgtg tatcagcagt gtaagaaggt cgaaaaggtg tccgggccac gagatatgtg
    39361 gagtcgagaa agatgggagt tatggaagga acagttcacc tttgtgtcag aagatgaaag
    39421 gtttgacccc gaggcacgac tggtgtgcaa actttcaatg gagcagatga tcggctacga
    39481 agaggaagac ggcatctagc acaccctctt gagacaagat gcctgagaca tccatcgtca
    39541 gatatgtatt atgctggaga ctgcgagtta tgggcgcttg ggtaatcatg taggtaacac
    39601 taggcggaag caacgcagct gttccatctc cgcaattgga tacccgcttc aacgccgacg
    39661 acccacaccg cattacaatc cgttctggca accaatagcg tactccttgc gctggtggtg
    39721 ggagtttaat gtccttcact gacatatctc atggggtgtt aatatatgcg gaaatgggga
    39781 ggaatgcttt gattgttaac caaatggtgc catccggcgc caactcgtct gttgatgctg
    39841 tgccaggaaa caaggcgttc ctgccccatg ttgtccttcg cgcctcgatg aatctcatct
    39901 tgcgatcgtc tgtagctaaa catctcaata ggctttcagt ccatgcttta cgctgctttc
    39961 ttgacatgtg atttatcatg atctccatga ccctgttcct gatcgcatct gttgtggtgc
    40021 tgtccaatct gtcacttgtg tgtttcttta ccacacgcgc ttgctgcaca atgccgccac
    40081 caataatgag cggtatactc aaaatatccg agggactcat ccactgggcc gccaaagccg
    40141 agccacatct atatattcat tggagtcatg tctccgacat atgatatccg aggcggcact
    40201 gtcttggtcg aagttccaga ccatcaagta ggcaatacac tagttgccgt ggttggacgt
    40261 aagtgacacg aacgacatgt gtatagtctg atagctgagt caatgtccgt agctaaggcc
    40321 gaaagtaata gaagcggtgg aaccggaagt ctaacaaaaa attactacgt acttacgata
    40381 atctttaaca tagccttacg ccgctcacag atttcatcat tcagtttgga atgtaatctt
    40441 ataaatataa tagacaacct taaagtattt gattacaaca cttatcacgg cacgatgaat
    40501 gagttaaggc tctgttgcaa atcctattat tttacaaaac ctaaacctaa agaggaaagt
    40561 gtcaaaggga ttgtgaggtc aggtataatc agaagtccaa acgtatggtt taattcataa
    40621 agagactgaa tcttgtcccc tttctgagag aagggacaag atagggatta tatagcggac
    40681 actgttcggt gtctcaccgg accttctgta aacctaatgc actgccgtga cacaaaggaa
    40741 agaagaactc ccaccacagt aatcagctgt atcagccgac ccctagcaag atttccctta
    40801 taaacccgga ctggatatca atgagcgaat tcattcccgt catggatttg cgccattaac
    40861 tgactagagc ccacaccccc ttagtttact ggactgcaat gcgtcggcct tcaggcttgc
    40921 tgaccttcgg gacgaccacg ttcagaacac catgttccaa cttggccgag atggcctcag
    40981 ggttgacatg agtggggaag ctgaatgagc gtgagaattc gccaatgcta cgctcggaca
    41041 cccagtactt ggtcttggga gttgcagaca cttgcttgtc tgcgtcggat gtcttggcga
    41101 cctcagtggg tttctccttc tcctccgtag cgactactcc ctctttggga ttggaagtct
    41161 cttcgtcccc actggtgtaa gaccgctcca ccttgccgga gatgcgcagt gtgtggtcgt
    41221 tggtgaactc aaggtgcacg tcgtccttgt tgatgcctgg aagatcgccg tgaagctcgt
    41281 aagtcgtctc ggtttccttc aggtcgaatt tgggagtgaa tgttggtaga tgctgacgac
    41341 ggcctactct gtcgtctgtg gacgattgag aggagtactt gtcgaagtcg tcgagcagcc
    41401 ggaatagccc gttgaagctg ggctcattgt agaatcttgg tgcaaagaca gacatgttgt
    41461 ttgtgttgtt gcgtgttttg gatgtgtttt tggagttgcg tatatgaagg agactatgtt
    41521 cgtaactttg cttgcgtgtt ctgttgatct tgtggtatgg aaattgtatc atgactgaga
    41581 tgaccgacgc tcattatata cacatcgtgg ctgcaaagca atgatgcgca attatcacaa
    41641 tcagacgttt ctacaacatt cctcattgca cgtcgatgcg actttgcgtc acttgtcgtc
    41701 cctcgaagca atatcgaggt tcgcgatgct ggtcgtcgca gctggaagtt tccagaggct
    41761 tggcgggccc actttaacta aggttcctga atctgggggt ggggagctcg ggtggggtac
    41821 agttgcagta catagtacaa ccctcctgat cgagtccttc ctatgcatgc agaacccata
    41881 gtcgacaata gtcagctata gactataacc tacttgagcg taagcatgca cttacatgcc
    41941 ttttttgatt gtcgctattg gtcggctaac ctcccccata acgactaaac tcattctgca
    42001 agccatccct atcaaagcac tatttgaatc agaatatgga tgcctcccag ctccccaacg
    42061 ttgacgacct tctagtcacg acggacaacc cagcgtgcac cgacttggag gggatgtatc
    42121 acgcacggtg cgcggctttg caaaaatacc ttgtgaaata tgcctggctc gctgggggcc
    42181 gcgacctaac cagactgtac gagaacaaca attggtacac cgcttacggt gctaaagccg
    42241 atgctctccg tccgcggcga gagccctcac tggcggcatt tcttgccgac gtcacgatcc
    42301 ctccttctaa tgctcaggaa cccgcgcgct cctttctctg gactagcgag ctctctgaat
    42361 catccggaat cttctatgat gggacacgac acgagctagc agtggcagat cccaatctgc
    42421 aaggatatgg agttgaaaag cttgcagtaa acaacccaaa gtaacagtgt atattatgag
    42481 atagtactaa acatctagta gatgttgtcc tccggctctt atccggctct gtcgaaggcg
    42541 gaccatgagc agttacacat accattaagc agtcatggcc cagtgaatgt caaagtgaga
    42601 atagtcgctt acgagtctag tggtttcata cgtacataca gtgcagactc tgattactct
    42661 attatatttc aagacttcag gacataaaat tcaaattacg catgggtgtg accagcagtg
    42721 tcgcccttga acacccgcgc tggccaaccc tgcagtgtcg ttcgctcatc cacgacatcg
    42781 ccacccatca ccagggtgtg ttccagaaga caactgtcat tctgcatgct agctcccgag
    42841 aggagtctgc tcccagtcct caacacacac ctgtcaccaa cgtgaagttc gttcaagtcg
    42901 aaagtgcccc tactgttaat gtgcccaacg agactagcgt cgtccaccac tactctgtcc
    42961 cccatggtca gaagatcagg ttcagtgaac atcaaactcg gcgcgccatt cacaaacagc
    43021 gcacagtcct tgccgatgcg tgcgcccagt gctcggaaat acatgacgat ccagtgcgtg
    43081 cctgttagca tcccgagaat accatgccca cggtagcaat gacgtcgaag cctctcaatg
    43141 ctgagaaaca gctgccacct ctggcaatag ctactcttgt cccagtcata gttacctggc
    43201 ttccggtgtc caagtagaac ccacttcgcc gtgatgacca agccaagtgc cacaacggct
    43261 agagttgaag ttataatggc aatagctgcc gtcatgaagc cccagacgtg gagtgcgtca
    43321 ctccagaagc ctctgccgag taggtggtca aatctgatcc agtagacaat ttgaatagag
    43381 aggatgaaag caacgttcca gtacgctgct gtaaatgctg tgatcagagc agaatacaag
    43441 aagatgacgc cttgtccaaa gactttgtaa ggggcttttt tgaggtagaa agctcgacca
    43501 aagggactca gcgtcagttc ctcctggggc tgtagtgctt cttgggtaaa caacacctgt
    43561 cggcttgatt tctctgataa tggaaatgat tttactgtgc ccattgccaa ctgttgactg
    43621 cttgccttcg gagataaaac tgtcggtgac gttggcccaa gtgttgacga cgaacttgag
    43681 cttacgccac tggaaagttc ctgtacatcc acctgggcaa ccttctgttc tttaccctgg
    43741 tatgtatccg acttttcgga atcaacgtgc cttggctttg ggcgggagag gtggatggaa
    43801 tcccctcctc tggagcctac ccaggtgctg ttatcttcgt aggactttcc acgtctggtc
    43861 aaggcaccgg aacccattac cgtaccattg ccaatcgtga cggcaggaag aaggcagaca
    43921 cggtcggcaa tcatggcatt atcgccgatc ttgaccttct ccgagctgat accatcggaa
    43981 gtgacaagat gcgatcgaga accaaagaca acgtcgtcgc caatgtcaat taaatgatag
    44041 tctccaattg atgggccagt gccgggccag tagacacgct tgccgacttt tcctcctagt
    44101 aaacggacgg cgatagaggt tccttcgtag tgctgaccga gtatttcagt catgccgtga
    44161 agctttgaga ctggcatcaa agttttcatg agagccattc gccatcgatc gatgttgctg
    44221 cgggtggcag ctggtcctgg ggacagcctc ccgaaccaga catccaagaa tagtctcata
    44281 gaaaccgcaa aggcgaagat gaagaacgga ctgagagtgg acctaagaac cagagctagg
    44341 taatgatacc caactcttcc tccagatgca aaccagtgga tgacgctgcg gacgggattc
    44401 agagtctcga tcggttgagc catgactaga cccaacagac cgagtgccca tgggatcagg
    44461 gaaatgacgt ggctaaagaa ggataggggg acagtagcga acagagtcag tacccagtga
    44521 gagccgggga tgtttgatga tgggaggtcg cgaaagctct cgtcggcgtc ctccagttcc
    44581 catgcggacg agttgggtcc aatgcaagca ttgttgggga cggtacaccc gggcgcaacg
    44641 atggaggact tgttgacgac agcattacga ccaatggtga tcggaccaag atacatcgtc
    44701 gtgtttctct caccagcgaa tggtcgaaga gtacagtgtt cgaggacggc gccatctcca
    44761 atttcgagga ggtcccactc gccagtgcgg gcgccgttga tagtgacatt cttcccaatc
    44821 ttggctccca tcatacggta gtacaagcac ttggaccagt tggtagagcc aaagaatccc
    44881 atgccagtaa tatcaataat tttttgaacc agccaccacc gggtgtggta aggtccccac
    44941 atgggatagt agcctgtcct gtatttccca atgatcaccc attttgctgc aatgccgaac
    45001 caaggggaaa ccagaccgat gacaattttc gagaaggcga tgctgagaat aagaacgagt
    45061 agacggcccc atactgactc gttcgtttgc caggttaaag tagaactcag agcaaccaga
    45121 aacactgtcc attgaagcgc gcgacgcatg gggtatagaa tcatcatcgg tacaagctga
    45181 aggaacatca ggaacaagtt ggtcgagctg tactgtttgc ctgtcaggtt aaaatctttc
    45241 tcgtcaaacg tagtgcttcc atcggaatcg tccagcgaag caccttctgc ctccagctcc
    45301 ttggctatgt cgcgagctga cccatggttg aagatgaact caatgggcag cgagactttg
    45361 tactcgctcc tcagcatgga caacaatcgg ccggctaaaa ttgagtctcc accaatggcg
    45421 aagaagtctg cagtgacttc gatttcagta ggactccttg atagtacctt ggcaataata
    45481 tggagaacag cctcttcgag actcgcagct agggcgttct ctgcgctgtt gagctgttcg
    45541 acgctcattg cgcgtagctt cttcttatca acagtaccgc atccgcacaa tgggatcggc
    45601 tgatctaggt actgtatcct ctcgggaatg ttgtagttgt gagtccgagc tgggagaagt
    45661 tgtttgagtt ctgcgccggc gccagtgcca gactccctcg aaacctcagt agtaggcctt
    45721 ggtgcaagga acatctcagg tcgcccgtcg acaggagata tgtcgacata agtctcgata
    45781 gtagtcggcg tgatctggct ggcggcttct tgtaattgag agatgtctag agcgcacacg
    45841 gtagcgtcga tgggagttgc caaggctgtg tccaccggcg gacacacagc ttcccagtgc
    45901 ttctcaagga atggtgtaga tcctgtctgc tctggtaaac ctaggcgctt cgctagattt
    45961 gtacgcaata ccttgttgtt tctctttggg acatcttcca tgtaaacaat gagcgctggc
    46021 cacttggctt gctggagcag cgatctgaga ctctggtgca gaaggcgaac atcgactcgc
    46081 ggctcgtcat ttggcgtgac tagcacaatg ccgactactt cttgaagcac atcatgagag
    46141 agcccaaagg ctaacgcctg ggtgactctc ccgtagatgg ggctgtcggg gtcgccagcg
    46201 gcagatataa tcgcattctc gacctcgaag ggtgaaatga tctcaccgcc acggttgatg
    46261 acttccttgg accgacctgt gatgtaaaga tacccatctg cgtccatata gcccaagtct
    46321 cctgtgtcaa accatccctc ctcggtgaaa gaagacttgt ctaaggtacc atccggtctc
    46381 agatagcctt cgaagacagg agacccacgt acgctaatgt gaccaatgat attaggaaac
    46441 gcggcctttc cagcgccgtc aaggatgcag agttctgggc cgacagaaat cccagacgtg
    46501 ccttcgcgat ccaaattgta gtttagaggt ggcgtcgaga ttggcataca tctgtatcac
    46561 aattagcttg aatagctagg atcggtctga aggtggttcg atcacccact ctgtcattcc
    46621 ataacttggc agtacggtac agttgaaagt gtctcgcagt tgacaggcaa gagcaggtaa
    46681 taagccgcca gcagcattgc aaatcaaccg gattcgactc ttcttcatat cgaactgtcg
    46741 gtgcaggcct tcactaagga ttaaggagtg catcgtgggt gatgcgtagt accatgttgg
    46801 aagctcttgg tcgacgaggt cccagaacaa ccctggatcg aatgctgggc aacatatcgt
    46861 tgagccacct gcaaagatgg gagcgaagac gttacgtagt aagcccccac tgtgtggtgt
    46921 taaagaggat cgtcttgttt gggagggtag gtaaactcac acatggtgaa gaggcatcat
    46981 atttaggcac gtctcatctg cagtcaagcc ccaagacttg ataaccatct gggctccact
    47041 taagacagct cctattgata ttggcactag cttcttgttt ccagatgtgc cacttgtgaa
    47101 caattgtata gctgtgtccc ggggaatgct tggtttgacg gtagctagtc ccaccaaact
    47161 gcccccggtg tgatcagtaa ctgtgattgt catgtctggc tccagccgag ccaggcagac
    47221 cgtgattcct gcatctacta cccacgagtc ccccagtccc aacttatttg agtcctcatg
    47281 ggtggttaag acaatcgtgg cgccggcctg gatgacatct gccttaaact gctcaacgcc
    47341 aacgctaggg ttgaccgggg ccgcgacata gtaagtcgat acggcaatga tggtggccgc
    47401 gagaaggggc ccattgggta gcgcaacagc tacgatctcc tttttcgaag gatgagtcga
    47461 tggaagacgg aaactctcga cgtattgtct aagctgagaa tgtgtaatga agtctttcac
    47521 cgagcttgag tagattgctg gtgtctgtag gttgggcaga tgtcccacga tggacatgcc
    47581 gtcatccaaa gtagaagaag acatgttcaa cgccagggat tgagtcaccg caactgtctc
    47641 ttcagtagca gggatatccg gcggatattg tcttggtcac ttggcgatgg aagatcaggc
    47701 tggtacacaa gcgaggtaag gtctcacggc ttgcctcata tatgtagtct ataccacgac
    47761 accatctgcc agactcatta ataacgatct gcatgggtgg gattatatcc cgctgcatat
    47821 gcttcatggc gactaggctg tatctcggct tgtacttcca aagctgccgg gttctctcgt
    47881 aaagacttga ccaggtcgtc ccgaacggag cccagtccgt cgagaatatt ctccgaatac
    47941 ttatcggacg actactacac tgcatggttg cttctccttc cgttacggtc aaacattgct
    48001 ctgatcgtca gtcgcatcgg gagcgttaga ttcatgatct aactagaatg tattcttttg
    48061 ggggtaatag ggggcatcat ggccggtttg ataccgcaac gaccgactat cgggtcttgg
    48121 cctcgtcgag aaggtcgaac ccaatagaca aacttactga tccgacacca ggcaaggcat
    48181 tcgattggtg gctgcgcgat gcaacctcag aactgcacgt tttccacctc gtgctgcccc
    48241 gctgttacct ggtattcatg gccgcttaca ttcctgacga ctttgaacgt ggagtcgcac
    48301 cgtgtcgagg tgggcagcgt cgaccttgat acgcgggaca catgccatcc actgcagctg
    48361 aatggttcgg cctcctcggt ggcatctgtg tctctggggc tcgttttcct gcagatcgat
    48421 ttgcgagctc acttaagcac tgtagatgct gttggcaaga atctgggcaa gagcatggcc
    48481 aggggtaggt gcattatcgc cgacgatcca ggaacctgaa tcactccacc ttccagttcc
    48541 ggcagcgcaa ttctcacgta catcagtcct tgacatacgt gatgcacgca aatatcggtc
    48601 tgagtgagcc agcagcaaac caaatctgtt catattgata gctgctcctc aggatcgagg
    48661 atgattggtt caggttcgat gtcgcaagcg ctgcgtcgac ttgtttgggc aggacttggc
    48721 atacaaaata tgggtataga attaccaggt tagatggaga cagacagatt ggcccaccca
    48781 cgtgggattg atctcttgtc accgggtggt tgcacagcaa gtatgtacgt gccaacccag
    48841 cgcgcccagc tgtcagtttg gcgaggacaa ggacgggaga gagagaagaa tgttgttctt
    48901 gcgcattcgg tttcacagca tcaagccacg cgccacctag cagccagtga cgtagggatg
    48961 caggcaatcg cagttataat taggcctgtg tctgcaggcc agcggctgtt cgcccgtcac
    49021 atgagagacg ttgcatccct cctccgccaa gaccacaagt gatgctgtgc atctgggagg
    49081 gcttggaggg cctggagggc ttggagggct tctcaggtcc gctggactgg caggcgcggt
    49141 tcgtcccggg gtcttgggta cctacgtggg tatccatagc tggtcaatct ccgtcgtaat
    49201 cagcagtcgc actcaactgg cgccggcatt tgacgagaac cggggcgcca acggataccg
    49261 tgggtcgtgg gtcgtggttt tgtggacggg gtcgcgagta tctgccctga acatgtccga
    49321 tgtcgtgcca agaggctcgg cgaccgtaaa cgattccggg tgcgcaagtg gctgggatta
    49381 gtggctgatt caataataag ctcaacgtcg cggtgcatca attcctgggc atatgcactg
    49441 cactgcacta cactctactg cacggctgta ccgtgcactg gttttcctgc acttgatatt
    49501 actgctaaca cgagggccga ccaccccgtc cgccggcatc ctttaccgtg tttccttcgc
    49561 tgctgatgca aataatgttg cccgcatcgc tgctggctgc ttatgtgccc gtgattccac
    49621 caatgttcaa gatgtctttg cgcccaagtg cgcctcgatg cgacgattga gggcttggcc
    49681 tctgtcatta ccccgaggac tgacttcgcc tgccagcccg tgtcgccagt ttcgagcctt
    49741 gcgtcaaaac agagtatgcg ggtaaggttg caattaagct caagatatcg caggaaacag
    49801 cccgacgttt cattggccgt cctggcgtcc catgcgaaga tgcaccaagg tttgccgttt
    49861 ttgcctttca gccgcaacat cagaggcaag gcccactcaa tggtgcttat cgtcctggta
    49921 gatacccgtg gagctaagtt aggcgccggt cgtcgctctg agtcctagcc tggagtcgct
    49981 aacttacacg gtggagctga tcgtcatcag gatcccggca tatagagacg attaggttgc
    50041 agtagatgcg accaactgat aacttgtatg caccagacac gggatgctcc ccgaatgtgg
    50101 cagagcagca gccgcttcgt ttcctcatcg tcccgagttt catgtgaaag aggaaggcca
    50161 gggtcggcca cgggtagatt gctgctagat cggagtctga agtccaaaga tcgacaggga
    50221 cccgtaacac cggatttcgc tctgattaga gtccaggtaa cgggaggtgc cgttttgggc
    50281 aagtcaattg cgaagatctc aattgaagga ccaccgccgc ccactcaagt ctcacggttt
    50341 cacttgttgc tcgtggttcc gccagggttc gcaaaagtga tggagcagca tgacgggctc
    50401 tatcaccgtc ggtaacagta ttggaatagc tcgcaggagc tgacatcaga cccgcccatg
    50461 ccttcaccgc aggtctcccc cgtggaaata gaggtgccct cggcagtgca gaacggaaac
    50521 tcgcatcagg ctagatggac tctgcaatgc tgtcgcatcc cagagagctg ccgtgccacc
    50581 tcagaaaacg cagccaagac tattgtttgg gtagaatttc cgtcgatgag gcagacaaac
    50641 gtcgataacc atgtcgctcg gtgttgcttg cggcttgatc ttacttcgca taatcaagca
    50701 aagcccgtaa agacctccag gatgacattg ctgcaacttc gcacactaat gcaaaacccg
    50761 gtgaagatgg ggggtcatat tgatacgaag actactcgct atagcgctgg accatgttga
    50821 tatctggtcc tcctgggtat gctaccgttc cactctaatc taccgaagat atctacgcct
    50881 cttggcattc actgaagcca gtacgaagct ccgtacagca acacattgag tgtaacgaag
    50941 gagctctgcc gtgttgatag ctctagctcg ccatgatcta taggcttacg acgctcgtca
    51001 atatcttttg atgaggtaga catagtcagc acgaacgcta ctataacatt gaatgcaact
    51061 gccagccaag cacgcccgga gtctcctcta ttcagtatct gccgactctt gagcttattc
    51121 aggtgtgaat ccgagttatg ctgtggacca gaccgaccga ctgccgctgt caaaccggcc
    51181 ccacatgccc gtgttggtca ttatgaggct tctctcacag ccgaaagcaa ctgtatctcg
    51241 gttccataag gacggcatct atctttcgtt gcaccgagca cacatcattg aactgtgggg
    51301 gtcaaaactc cgctggtatt gccacatgca aggaccaagt tctccatgcc gcgcggcagt
    51361 tacatatata caaggtctgc caggtgttgc aatcttgaag aatcgaatac tcaaaggaga
    51421 agcttctgac actgaccaat cttataacac tatactgctc gtttatatgg taacaagtcc
    51481 gtcttggcag tataggattc tgtgtctcaa caccggcatt tgttgacttg acctccgcgc
    51541 cccggccgtg tgattcacca agcttttcgc tccgttggat ttttcgacag ggcacaaaga
    51601 taagttcacg cgaaattaac ccatagatac tctcaagatg gattcggagc tgctggcctc
    51661 acatcgacta ctcctgcttt cagaacagca tcctacaggg catgacgtgc ctcaggccgc
    51721 taccggcctc aagtgagcgt cccgttttct acttccagaa ctctcatgac accgatagca
    51781 ccagtttcaa gcacttgaag cagtgatgtt ccactctatc tgtgaatata gtagtatgaa
    51841 cgctatatga gaggcaaaga aagtctgctg actatatgct gctagccgtg tgagtgaatc
    51901 caatcactgg gttcctacgt tgaatccgat ttcaagtcca aaggtctagc gatgtatctc
    51961 aacaatgaca cgcatatatt gccaatattc tctgcatcac attataaatt atctgtcaca
    52021 ttaagaatcg agcagaatac tagcgcagag tgaagtgagc tacaagcata gagtacacat
    52081 tgatggtgct ggttctataa actgtgatct gctctctttg aagaaattcc aaacaacatc
    52141 ctaggaagtc cttggaggtt caccgtcgga gcttcaataa cccttgagac ttccatagca
    52201 aagataccga cgacttttca accaccgtgt ttaagaatat gcataatgtt ctgaaacatt
    52261 tggaatggag cagtttactt catacttgat ggactttgcg agtgagaggc tggattaata
    52321 caaccaggca aatgtaataa catgactaat caatgaagtc tagctcgaac ccgaggttga
    52381 gcaaaatgac caacaccacg agagtatata cagccaagaa gaatagtctc tgtacatagg
    52441 tccaatccac gagtatgtct tgatgctcgc atgatttaca cgtcgccatc agcgcgtcaa
    52501 cttccttgtt cattcctctc acgcctcgat gcacctgaga atccggccgt cgtaagtgat
    52561 gaagtgctcg actataagga ctctctggcg atgaaagcct ttcaagacct gtataatccg
    52621 gatgacgggc tcgatattca cttgtcaggg catcgagttc ccttcgtatg cgatccagcc
    52681 tctgtgatgc cgcatttcga ggtcgttcct tggtcgatcc atcaaaccat cctcgcaaag
    52741 tcatcagacc gttgctgacc tggttgtaca tcgttttcag ccgggagtta tcgttttcga
    52801 cttcagtcaa ccttctcatg atcaatcgtt ccccgtccgt caggcttcgc ctttcttcga
    52861 ggatttgact agctacagct ggtggtgtgc tatcgccaac gagaccacgg ttcttcagct
    52921 catcctcaat ccaatagtta gtaaggatag gtttgcgcct ttgtggataa ttctgggacc
    52981 acactacctg tttcacttgc gacgaccatc tttcacgttt ctgatcgtct cctatacgat
    53041 ccgtcggcgg atacatcggc aggatacgtg tctgtgacat ggtcagagtt tccaagtgca
    53101 gccaaagagc acacgcttca cccttggatt ttccaagacc tcagattaat tacatagctc
    53161 cttgacgact gctccctctg acctttgtta tgcatcctca ccgattggtt tctttgtaag
    53221 aaccgccaat gactgctaat agacagctat ccattgtcct tccgcaaaca aaagggaacc
    53281 aagtagagtg atacctctgt tgcgacaaga aatccgttgg gcgagctcct tttctgatgc
    53341 gttatatata ctgtatgcat ccataattcc gattaaggag aaccacttga tcaaactctg
    53401 gatcaaattc cggtagggta gcagaggctg aggtatgctg tacgtagcat ttggcatcta
    53461 ttagctccag gggtcaggct tggaggtctc ctcccagcta gccattgctt gactggacta
    53521 ccatatgaaa cttgaacttt cgatgtcttt acggcgcggg attcgtgaca agtataggac
    53581 cgcatctatg tgtatccccg tcgcctcgtt cacgtgatgt acgattggac tgcgcatacc
    53641 aatgagatgc tgcagaacac ggcgcatgta tcaacctgag acaagcacat ataccactct
    53701 caattggcac aacagtggct gcggggcccc acacgagctc gtgatccacc ccggccggaa
    53761 acggcgcggt ttggccagtt tccagattgt tacagaaggg ctgtccagct tccccgcctc
    53821 ggatgacccg attcgagtca gtcgaagaat caaccccagc gcgacgcctc tcatccctct
    53881 cttcccttct ttcaacactc atcccgccct tctgtgatct caacatcact tcccctcagg
    53941 cagaagcagc attcggaatg gacagttcaa cgcccatgga agttgatgcg cccaagaaca
    54001 agcggtgccg ctcgcccgat aagggcgatg ccgccaggaa gaagccggcc gtggagcaga
    54061 cggtcagaac tgcgccgatt actctgtcaa ctgagatgat gcttgacaag agcgcggacc
    54121 gccctgtcac gcccagcgga ggccgcccga gatcgaacgc ggtttggacg cctaccaacc
    54181 agctccacgc gagcagtcct gattgcaaag ttataatggc tggattatga gcgttctgaa
    54241 ccaccgagct cggtgcgcaa agcccgcctt gtgggcaaat cgccggggtc tgagaatggc
    54301 cccaccggca caatagaacc aaccacacct gttcccacac ctgttctcac acctggacac
    54361 aaaaggcaaa ctggattcac caagaaattt tgtactaacg ctagaaatat cgtgtttcta
    54421 ccaaaataaa ggaaataggg cgaattcaaa aaccatagga aggatatcaa gccttgggta
    54481 tcattcagaa gcagatgccc aggtatctta aaggcttcag gcgccagatg atgcagatct
    54541 gcgggcattt ccccattcgc gacgggatgg cgagctcaag caaccagtgt cgcgagcaca
    54601 cagctatctc gtcaccttca tccccttcct tctcgactcc gaatggtctc aagatatcat
    54661 gattgcccgc acgcctgagc ctgggcaggg atatagagga ccagtccggg cagctttgtt
    54721 ggctgtccat cgctgtcgag atccaagggc attcggggac ctcatattcg gacttgcttc
    54781 aagtctcacc caacattatc caggcttcgg cggtggcagc gtcgggatta tcctcactgt
    54841 catcggtcag agcagttaga ccggaatcct ctcgacgtaa aagcggaacc acattccaac
    54901 catcgcagtc ctcctcgtcg gaacaagaat cagtatcaag aacatgacgt cgcgctggac
    54961 gcgcagctaa cgagtgtgtc gagctctcag tgagctcgta gatgatatgt aaaggcgtgg
    55021 gtagggcaag gtcaacctga cggtcttgaa ttggagttgg ctcattgatc gccgctgaag
    55081 ttccgccaaa ttcggctgat agaagctccg cgagcgaaag gtcttcgtcg atgggaagat
    55141 cgagccaaag tgacttgtca aagttgccgc cactggtaca ttgattgcat cggctcttac
    55201 gtgtgcgttt ggccggtcgg atagcgtaaa cagggtcaga gtggacgatg gcgttgaggt
    55261 cgaagccaga acctcgtgca tgttcatcgt cgtacaggag acctagacga tataagtcag
    55321 agtcattctc aatgacatct gaaacgaaga ccatctcagg cactcggaag gcttcttggc
    55381 gttttaactg gggcttctgc cggctaccgt cgctgggcag ccacaagttg ctgcgcgcca
    55441 gcgaggcgcc atcttcattg tcgatggccc atctgcaaga atcgtttgcc gcctttctct
    55501 gtcggttgct acggttgaca cgtgcgttta tctttgcctg ggcgtgctgg gaatatttcc
    55561 agcacccagt gtactgagaa tacaaagagg agttcaagcc gttcctgaga cctcgagctg
    55621 tggcaggcct caagcgtcga ctgagccttc ttagttgccg gccattaacg cctagttgcg
    55681 tttctggatt ctcttgattg acatccatga tgggcgtttc tatgctgtta tatgcggttg
    55741 aggatgaaga cagatttatg aaaacaaggg cgaaggcaag taggatgtat aggctccaat
    55801 gcgcaggacg ctcgattgtg tgagtgtacc ggtgtgtgga ggccaagtgc aggtactaga
    55861 atttcgatga agagatgctt tataagacct ttgatgccta gatctcctta tactcttaat
    55921 tggatccgtg tcccatccgt aggagtcatc gaggtaagct cttacccggg ttctcaatac
    55981 tcaccctaat tggctcgcct agtggagtga ctcacgagac ccgagcccag tggcgcagcg
    56041 cccccgaggc agaaccaagc agcctacaag cagcagtgcg tctccgcgca gtagcgattc
    56101 aattgggcaa ttaaaagagt cactgaagct cagctgagca ctgccaggtt ttgcgaattc
    56161 agttgggtca aggaatgtct gtcccccacg tcaatgctca ggaaatcctg actcagaaga
    56221 gcttcaatgg ctaccgaatc ctcagcactc cattgcatcg ccccttgcgt gattgtagtg
    56281 catgttatgg gtccagtgag gttggccgac aacccacaaa ccttacatta tgaacgtcca
    56341 catgggcgac aagccctcgt gctcagtgtt tgacagggcg attgtctcgg gaggctttcc
    56401 aaatgagaat tcatgtagtt gtcttgagtg agacgacaat gtcatggtca ttgtccagcc
    56461 actggccatt gctgtccctc ttcctttacc aattgcaaac atcgaattac agggcagcag
    56521 gatacgattg gattgccaac acaccctaga cttgaacaaa caccacaatt tctaacttta
    56581 tccttaccac tctctcaagc aggactagga ccgagctgca cgccgggtaa tcttgacgaa
    56641 catatccgtc tggatgctaa cagccgcatt ccacaccttc cacgggtttg tcgggtcaat
    56701 cagagtgaaa tcgaatcgcc gcaacagctt cgtaaacggg tcagaagacc aacataaaca
    56761 tgcgcggact tcggtgttat gaacttactt cgacgtagat cttgttcaat tccaggaaag
    56821 ctatgttctt ccccaggcat tcccatttac ttccgccttt gaacgccatc atgatggtca
    56881 agtccatcag ccgcccctgc tcttcggggg catccaacca tctgtctggg cggaacagtt
    56941 ctgcgtcttg accgaaaacc tcgcggtctc gcatgactga ccacggattc cacgccacgt
    57001 gtgtcccagc cgggatggac acgccgcaca ccacttcatc cttcttagac atcttgggta
    57061 gtagtccgct tgccggtggc catagacgga gtccctcacg gatcaccgct tgaagatagg
    57121 cgaagttttg ggcttcagca ttggtgatgg gcgacgaaat cttaccattg gcaactgctt
    57181 cgtcgatctc ctcttggaag cggtgataag ccaacgggtt ggtcatgagg aataatattg
    57241 tgctgcggat agcggtggct gaggtatcag atccggcgag gatctggacg agagattcgc
    57301 cttcacagtc ttcctgactg agtccatgag cgatgaaaga tccgatcata tctctttgga
    57361 ctggcgcatg ggcctggtat ctttctgcaa ccacgctgtg acctatgtgc atgacggtcc
    57421 cgataccttg gatgttcctc gcgtcaggca aaaatgaccg catccgcttt gactgcaata
    57481 tgtcaagcac ccagggcatc agggccacgg tcagcatgaa aggtaccgtc ttctccacca
    57541 tctccaacca gcggaatatg tccgcatccg ctttaagatg gccaaacggc ttcccaaatg
    57601 cgagcgaaga gatgacgtcg agggtgaaga aagggacctt gctggcaaag tcgactggct
    57661 tgaactcttc cttcgaagac aagtacctcg actcgagaag attgatcagc tccgctacct
    57721 gctcgtcaac aagctcctgc agtttatcaa catccttgcc tgcgtatccc ggtgcaatct
    57781 tggacctcag cgtctcgtgt ctctgatcgt caatggtgct gaaagagttg tcccggtacg
    57841 gatcgactct caggccacgg taccagtcgg gtcgctgcca ttgcgtgcgg acaccccata
    57901 tcttacgaat ctctgcgggg tcattacata caacccattt cggagcgatt ctcaatagtt
    57961 ttcctgcgtc attatgaggg accattccaa cttgttgagg tagcagcatc ttaccgccgt
    58021 atcgcaggtc ttgttctctg agtatcagct gcatccgtcc gcttagctgc gctcggatca
    58081 ctgcagaacc gatcattagc tgtttacttt cgggttatcg ccctgcctga tttggatttg
    58141 agttgcctta atgccagcct gctgtcgtta tcgggtagag gagtgggcat gaccagggta
    58201 ccttagtggt tgatgtacta cttactccac aagtcagtcc aacgcgccgc tgatgggccg
    58261 ggtatatgct tcagtgagac atagtcctgg atgcgtgctg cgattagcag gacggaaaga
    58321 attgcaaagg ccgccgtggc gaaagtgaga taagtgaacg ccatgatggg agttttcgtc
    58381 aagaagacaa ttagcacgag ggaagattct cggaatgttc acctgagcca gactgggcta
    58441 tatacgactc cgatgcacgc taagagctga catgttcaag tctcctcaat cttcaccaat
    58501 atatacccct gtattactca tgtattgtcc ttttggcgtc agagccaatc aggtgtaaac
    58561 accccttgct tccccactac attgcctagt accgtgtggt ttgggggctt ccatgtctgc
    58621 tataatttcg gagaaccgtt gactttatgt tcagttatgt gaagactata tacatcgata
    58681 ctgtaatgtt ctatgagcaa tgttgatccc atcatgattc gttcaatctt tcatcataat
    58741 cagaccagct gactccatac ttcagatcct taacttcacc agagcaataa ggtcatagcc
    58801 aggccagtca atatcaaaga gcaagtagac atagacgtgc tcggaaccgc ggcagaattt
    58861 ccctctccct tagtcccctc tgcaaagccg ttctgctcac cgccaagata caaggatccg
    58921 agctcggtca ggccaccgtg atcatcaaac aaagacacag cgtcgcctgt ccactcgttg
    58981 gcgctgtctg atctgaaggc accaaaccaa gcgtagccct ccacgtagtc taggtcgtcc
    59041 agatacgcga gactctgatt catcatggcg acggtggcat cttcgtcctg ctgcggtagc
    59101 gccatctccg tgatccagaa tttgaggtcg gcgttcgtgg tcgagttttc agtgtagaac
    59161 tcatgcaacg tccctagcca ggacgcaagc ccggcgaagt ctccatacca atgcacggcc
    59221 acgaaatcca ttgggcatcc ggcgtcatcg agttcgtagc acgacgagtt gaatcgctgc
    59281 aaccagttca gaccctggcc cgacccggtc acactcgggt ggctgatgtt ccactgccgg
    59341 gaatcagatg atctcagggg tgcgatgtgg tccatgtaag atttcgcggc gtcctcgggc
    59401 tcgattgagc tgccgcccga atcggtggtg ccatcgggtt cgttgaaggt gagcaggtgg
    59461 gttgatgagc ttggtagtcg gtcaaggatg gtagtaagat ccgagtttga tgcgtcgtca
    59521 gtgttatgta tcaacggcaa gaaggcgacg gagtcattgg ctgattgtgc ttggtagagc
    59581 gaccatgtgt agtaccaaga tataggagac tgggctgaga gcagtagtct cgtgtctgct
    59641 tggtcatcgc tgccggtgta tgccagtccg cgcttcgagg gtagcgtggc acgggtcggc
    59701 gcgaaacaga gtgcatatgc acagatcaaa gtggaaaccg aggctcgcat agctgctggt
    59761 gttcctgcgt cgaggctctt tacttcaggc ggtccgaact atataacaca gggctgatat
    59821 tgcaggactc gatattggaa ctgaatgcat tccattcgta aggtatcaat tgacatcctg
    59881 cgaattctct tttatttcaa cgatgacccg agagttgaag agcttgcact ctccagtggc
    59941 attccttgga attactcgca catccaggtt accatgaggt gtgacgtcat ccctgaccgc
    60001 ccaattgtgc gccaagcttt tgcgcgctcg gcgaggaaac ccaacaaacc atacggattg
    60061 tgtggtatat gtaaagcttc cacattgaga aacctcgtca gattcttcgt ccccggtagc
    60121 tcctcgcctg gtgttcaccg gaagcatcag cactatgcct gggtccaaga ggcaaacaag
    60181 caatcccagc agtcggcccg agactagact catcactccg aacacggtat ggccatggcc
    60241 atggtgagtc tcaaacgtgg aacatgtcgg atggccacag ggagtcatcg ggtctttagt
    60301 cttggttcca aaacagagtt tgtgagcttc acgtcatggg tagattttcg agcctcatcg
    60361 tatcacgaat ggccccacag agtggatgag taagctgcag tgcatgcaac aatcaacttt
    60421 aaaaagcgag ttgcgagtat acccgacgac atttcatgcg tttccgagag tttcatactg
    60481 gattcccact ctgtcttcgt gcgtggttga cgtttcaccc tagattccgt gccgaagggg
    60541 cctctgaaag actgtttgag caagaggggt caatttgtgc agcttatgct gttgggccgg
    60601 agtgacagca cgcgccagag tcatggacag cgcggcacag aacggcggtg caggccagag
    60661 ggccgttgac cgtaatggac attctcagca acacagtgat cccggcagaa tcctgaacag
    60721 actcaagcat tggacatggg caaactacac gtttcccatg gcgaccggcg gcatggcgct
    60781 tctgctgtca gagcagacac aggcgtacaa atttgatgga ctgcaaacga tcggaaaggt
    60841 ggtttacatc tttgacctct tcattttcac catggttacg gcagccatcg tctgtcgctt
    60901 ttgcatgttt cctggaaccc tgaaggcgtc gattacccac cctaccgaag gtcttttcct
    60961 gggaacatca accttgagcc tggcttccat aatcgctggc atcgctcggt atggaatccc
    61021 ggcctgcgga ccctggctgg tcactgtcta tcgagtctta ttctggatat acttcgccat
    61081 cactttcttg attgccgttg gccagtatgc tcttctgttc acgctgccgg cgttgaagat
    61141 cagggatatg actccggctt gggacttgcc aatcttccct tacatgttgt ccgggaccct
    61201 tgctgccaca ggtgcatctc tccagccacc atcgcaagcc gtacccatga tcgttgctgg
    61261 gttgactgct cagggactgg ggatgctcgt atccatgatt atgtacgcca gctatgtccg
    61321 gcgcatgatc caatggggat tcccatcgcc taactcgagg gctggaatgt tcattgcagt
    61381 cgggcctccc tcatttacaa gcctggcaat catcggcatg gcaaacaact tcccgacaac
    61441 atacgactac ttcggcaacg ctgagctcac tatgcagatc tttcgcgcca tagcaacaat
    61501 ggtcagcgta ttcatatggt cgctcagtct ttggtttttt gctatcgccg tcgttgcctg
    61561 ccttgcagcc agaaaacata tgaccttccg actcaactgg tgggcttttg tgttccctaa
    61621 tgttgggttc acaattgctg tcctaaacat cggtaaagcg ctggaaagcc caggaatcaa
    61681 gtgggttgga actattatga caatactgct cgtctgcact tggttatgtg tgttcggcag
    61741 tcacattcgg gcgtttatca gaagagacat tgtctacgat ggcaaggacg aggatgttta
    61801 tcttgacgaa acggagcacg cccatgctaa actcgagaac gctggattat cggatcagga
    61861 gcgactgctc aaacaagctt gagttagccg taggggcgcg taggggcggt tattccacag
    61921 tttccaaggc acaagacaat gacaactaag gctcccctgg agttggccct taaggtagaa
    61981 agatatcctt agctcaagtg gatagatgta ccagtagtct gaactagtaa tcggatgcaa
    62041 acgctggcag agtccttgct aggtcatggt aacaagccgc gtttccataa ggcccaagtc
    62101 gtgtttgctc tcctaacagt tcacacccta ctggatggtt ttatgacgcc aggcattgaa
    62161 gccagtcact ctgttggatc acttgactat ccttaataaa ctacaaaact ctccgtgcga
    62221 tttaggcgtc gaaacgatga gcaattctga tgacttggcg ttccaaacaa ggggctgtaa
    62281 gtccattgaa attcaggggt gaagcttggt gcacgtcaag ggcatgctag gtgctacaga
    62341 cttaaccttg cagcctagcc tgcggcgatg ggcatttaac tttttgcgta tatttaatgc
    62401 tgcgtctgcc gtgtctcgtc ataccattcg agagcaacat gatatggcgg ctaatccgtt
    62461 tcgtgacaga tatagaaaca caagaatctg atactccgtt ccgttgagat aggaaactaa
    62521 gttggacatg aattctgcag aacgagcact tgggcaaatg accaagcttc cgtgttctca
    62581 tttctttcga aacggataga gcttcctaac cagtttccgc gttcccctcg tcttcgtctg
    62641 ttgtgctgcc atgtgcactc ctccagcgtt acccgggttc tgttctacat cactatataa
    62701 ctgtgaatcc tgcagatttt cctgctcact tctgcgacgt tgttcgactg ctttatttag
    62761 gtaattgctg tacatccaag ttttaggatg atcttgtcta actactttct ccgtaagaaa
    62821 aagggctttt tggtgaaatt cttgtgtcga tctgtagtgc cctagctttc cgaggacaag
    62881 cgcaagatca ttcataatcg ttaatgtgtc cggatgctcg ggcctaagga cttttaaata
    62941 taggtcaagc accttccgat atatcgtctc ggcctctttg tatttatttt acttaaaaag
    63001 cactaaagcc aggttattta tattagcgag tatcgacgga tgctcaggcc ttaacacctc
    63061 ctttataaat tttagtgtct tgtgatacat cgtctcggcc tccccgtact tcccctgcct
    63121 ggagagtata ttaaccaggt tgtttatgct aaaaagtgta tccggatgct cgggccctag
    63181 cacctcctct ttgagcccta ttatcttccg atgcatcgtc tcggccgcct cgtacttccc
    63241 gagtaagttg taactgttcc caacagagaa cattaaatcg acgtaggcca ccagatctgt
    63301 gcatttcgtt tgatcaccca agatagcctc tatatgcggt atgtagcgaa cccataccga
    63361 tcggtttgtg tgctccggct acggatatat ccacgccagt taccacgcca ttttcgtgta
    63421 ataatatacc ctcctgtcag ctagccaatt tcgcgttaca agtcgtacaa gccgatacat
    63481 gttaaatgac ttatcctcct cccgttccat aagaaatata tacccgacca atataccgac
    63541 agtctcgtcc ttttccatct cgtcggcgtt attaaaaagg agtaaaagag ggatatcttt
    63601 ttcggtaaca aaacatagcg atttcagata tagcgccgcc aaaaggcacc tcgtttcgat
    63661 atattggaat gaaatgagcc aggtcgttgt aatcgggttc gttatgtcgc ggtatcgact
    63721 cctgtcttta aagtcgcggc ttaaaagatt ggtctgatcc ttattcgacc ggcggtagtt
    63781 ctccagatac cgcgtcgtag agacacctgt ctatttcata tatgccatgg cttacttgac
    63841 tgctagagga agacacatta ataaggcaag gaggcttttt gtgctcgccg tgtcgcgcat
    63901 ttgcttgtcg ttgagagatg ttcgtagcat ctcgatggtt tcttcttccg acatctcggc
    63961 gacgcgcaag atactgcgtg taggcacgtc gagctcgacg gcaacctaat ggaatcgtgt
    64021 cgtcaagaaa acagagccgt atcggttcga ggggaggcag ccgcgaagat ccacgccgcc
    64081 gtctccgaag agcaagtcga cgtcgttagc gttgtcgatg atcaagagcc agctacctgg
    64141 atacttttcc agtgccgcct taaccagacc cttgacgtcg gctttgtcgt tatccaaacc
    64201 aggcagctcg agcgcgttgc ctatatcgcg ataggtattc tcaaaagtag ccgcactcac
    64261 cgccgacacc cagaagatgg agcaggccgg atgttctttg cgagtacggt aagcgacctc
    64321 gagcgcgagc tgcgtcttgc ctacacctcc gagacccttg accaccgtat tctggcaggc
    64381 gtcctcgttc gcactagggc ggacctgttc caccagctgt tctaccaaat cccgccgccc
    64441 gacaaagtct gcattcctgc caaagggtac aatgaagtgg ggatctggag gcacagcaga
    64501 atgacggacc ggtaggggca gtccgctccg gggttcgcct aaccactttg caatcgtttc
    64561 tcgaagccgg acttgcgcac gatcaccacc ctcgccgtac agcaaaggca tctgcacacc
    64621 gaatatgccg agcatgcaat atgccaggtc ttcttcacgc atagtttgac gtttggccag
    64681 ccaggacatg cgctcaagtg tatcgaattc gcacatcgga tgcccttcaa gagcatcggg
    64741 tcgaatccct gtgatgctgt gcaccagtcg gacaagggac ttcttgtcac caaggcactg
    64801 gccctctgca gagaagaatt caacagactg gtgcaagaag ctcttgcagc gtccatcccc
    64861 tgcgaaacca cctgcttttc tggaattccg acttccacgc taacccgccc gattcgtcgg
    64921 cctggctgcc gttatgcacg tctgatagaa acacgtagca cttctgcgcg tcctggtacc
    64981 agcgaaacat agagttgatc gcctctgtca gctcagcaga gctcgttttg tcgatgcagc
    65041 aggtgtcgac ccaaaagtac tcgatgccat cctgcttggc ctgctgcccg cagaacagaa
    65101 tcttctggta accggatgtc tgcatccatt tggcctctga ccccacctgg ctcgcgatgt
    65161 tgaggtcctg cagcttgacc tcctcgtcat cgctccccca cgtgtgcgag agtatggcat
    65221 acggaggaat gtcacgtgtc atgtccttgg tcaggaccag ctcgccggcg gctccaagct
    65281 gaagcaagcg catctttgtc gcgtctgctg agagaggcgg cgccgtaaat ctgaaggttt
    65341 cgatcgggct tgcgcgagat gagatgtcga gaccaaagac atcgctcaag tgtcaggcac
    65401 ccaatagttg ggctgactga ggctgagctg gccacgagga tgcgtggatg cggggttacc
    65461 taacttgggc atctggcgaa tccgagatcg atcttcagtg cacatttgaa ggccgcaaat
    65521 agcactgccg agcatttgaa tagagcacac acgatcacgt ctctagatgt tgcaggctac
    65581 tcatgttgta ttgtggagtc ttgtcaggct agcaacctgt tgggatctac attgcctaca
    65641 taggctttga tttcatgcat tgttcacttc ttacatatta cgggcctgcg agtagaaact
    65701 gggtgtctaa ctaacttggg tagcctcgcg aatgattgga cgacttaggg gtaggagtaa
    65761 ccacctgtga gtgccccaca aacattgata gaccttttta agtgcacaga ggccatactt
    65821 ttaaaaggca atttttacta ctcccgtgac ctttttcttt tacattataa gaatatccac
    65881 gataaaattt ctatccatat tcacccatgg ataaaatggg taaagatggc ctgtgcatgg
    65941 gtactttagc tgtctagact cacaccatga ccccggaacg ggggcatgtc gaggacgtca
    66001 caccactatg gaatgacccc aaaatgcaag actctccgct gcatgtactc tgtgcaaccc
    66061 ttccaaacac attcccgcac ttgagtaagc tttacatctc gttccagtgg tggccgagtc
    66121 cgtctgggca gaagtgggta aggcacgatg acatctccga ggttgaaacc cttttcctgg
    66181 ggcccgtaga gaatatgata tacgcgctac gccccggggt agatattcag ttcaatgcgg
    66241 caatccaaca cggttcatgg tatgttctaa gcgtcaaata caacacccta ctgggtaagg
    66301 atttgagggc tgagtggtcc ggtggtatac gtggtaggtt ctggaagtcc ctcggccagc
    66361 ctacagacag ttcgcatatc aatgggggaa acaatgacga tgcgcacaat ggatattgga
    66421 tctgtggcgg caggggtgat acggaggatg tattagaccg ctactagaat aggtccaatt
    66481 ggggtgataa gtggacggga acaccagaaa ccttctgaat accatcttcc ctctcgagct
    66541 atgagtgaaa cagctcgttg tgatcataac agtggagtga gtagcagaag aggcaatttc
    66601 aaaacagtga gagctgcgag gttcagtgaa gctatggtca gagagacaac aagagtatca
    66661 ttgcaagcaa acgtttactg cactaattta gctcatggcg gcaacacatc ttacggttgt
    66721 aggatactta atactaagga acttgcctaa aatgggaaat tttcagcgat acagagccta
    66781 taaagtaaaa ggatattcag gatattgtag atgcgaagac catgatatat tggaatactg
    66841 gtcgagacca gtggctacct taagtctctg cgtaagctcc tagagtgctg tcatctccaa
    66901 gctgacgtct atcacttctg aatgatttta aggccaagaa atcatgtata ggtcagcaag
    66961 gctaagttgc ccccttgccg tctcgtgtta ggcgctcagt tgagatcctt ggcgacctca
    67021 tccacaaatg tcatgcagtt gttcgtctta gggtcatatg tttcgtgctg tgaaacatac
    67081 tccttgcctg tagcgcataa ttgttagcaa ctctgtcctt ccagtacggt ggtgctttca
    67141 tgcacaaaca taccaacggg ggtgatccca gtgaagcttt taaccttgcc acccagtttc
    67201 ttcaggtact ggtgctcaac cttatcttct tcggccttgg caaaattata ggttgcgccc
    67261 tccttgttcg acttgacctt gccgtcctta tcgacggcga tgtcaaagaa cttgacgtcg
    67321 ccgacatcga gatacttctc cttcttcttg ggtgggcctc gctccttttg cttgacctcg
    67381 acggacacca ggacatagtg gtttgcatcc aagaagttac gtgcctcttt gataagatct
    67441 gacagacctt ggtctttgac ctcatcacgt gggtacttgg ctttgaaaat atgcaagccc
    67501 tccgtcagcg cgtttccagg aacgcctttc tcatcgttcc acttcttgag agcatcgctt
    67561 ggtggaggag gggcgcgctc agtgagctca acagagggat gccc
//
