# Supplementary material for: Genome sequencing and physiological characterization of three Neoarthrinium moseri strains
Source: BMC Microbiol. 2025 Aug 21;25:526. doi: 10.1186/s12866-025-04274-z (PMC12369201; doi:10.1186/s12866-025-04274-z)
Supplement: Supplementary file 16 — Supplementary Material 16. [file 12866_2025_4274_MOESM16_ESM.zip › BiGSLICE/input/Nmoseri/TUCIM5799/JAFIMR010000004.1.region003.gbk]

LOCUS       JAFIMR010000004        47415 bp    DNA     linear   PLN 06-APR-2022
DEFINITION  Neoarthrinium moseri strain TUCIM 5799 scaffold4_Wmoseri_TUCIM_5799,
            whole genome shotgun sequence.
ACCESSION   JAFIMR010000004
VERSION     JAFIMR010000004.1
KEYWORDS    .
SOURCE      Neoarthrinium moseri
  ORGANISM  Neoarthrinium moseri
            Eukaryota; Fungi; Dikarya; Ascomycota; Pezizomycotina;
            Sordariomycetes; Xylariomycetidae; Xylariomycetidae incertae sedis;
            Neoarthrinium.
COMMENT     ##antiSMASH-Data-START##
            Version      :: 7.1.0
            Run date     :: 2023-12-04 11:58:05
            NOTE: This is a single region extracted from a larger record!
            Orig. start  :: 1711505
            Orig. end    :: 1758920
            ##antiSMASH-Data-END##
FEATURES             Location/Qualifiers
     protocluster    1..47415
                     /aStool="rule-based-clusters"
                     /category="PKS"
                     /contig_edge="False"
                     /core_location="[20000:27415]"
                     /cutoff="20000"
                     /detection_rule="cds(PKS_AT and (PKS_KS or ene_KS or mod_KS
                     or hyb_KS or itr_KS or tra_KS))"
                     /neighbourhood="20000"
                     /product="T1PKS"
                     /protocluster_number="1"
                     /tool="antismash"
     proto_core      20001..27415
                     /aStool="rule-based-clusters"
                     /tool="antismash"
                     /cutoff="20000"
                     /detection_rule="cds(PKS_AT and (PKS_KS or ene_KS or mod_KS
                     or hyb_KS or itr_KS or tra_KS))"
                     /neighbourhood="20000"
                     /product="T1PKS"
                     /protocluster_number="1"
     cand_cluster    1..47415
                     /SMILES="C([*])C(-O)"
                     /candidate_cluster_number="1"
                     /contig_edge="False"
                     /detection_rules="cds(PKS_AT and (PKS_KS or ene_KS or
                     mod_KS or hyb_KS or itr_KS or tra_KS))"
                     /kind="single"
                     /product="T1PKS"
                     /protoclusters="1"
                     /tool="antismash"
     region          1..47415
                     /candidate_cluster_numbers="1"
                     /contig_edge="False"
                     /product="T1PKS"
                     /region_number="3"
                     /rules="cds(PKS_AT and (PKS_KS or ene_KS or mod_KS or
                     hyb_KS or itr_KS or tra_KS))"
                     /tool="antismash"
     gene            complement(1369..3669)
                     /locus_tag="JX265_002657"
     mRNA            complement(join(1369..1407,1487..1755,1845..2000,
                     2067..2637,2695..3010,3075..3178,3234..3263,3394..3426,
                     3487..3669))
                     /locus_tag="JX265_002657"
                     /product="hypothetical protein"
     CDS             complement(join(1369..1407,1487..1755,1845..2000,
                     2067..2637,2695..3010,3075..3178,3234..3263,3394..3426,
                     3487..3669))
                     /codon_start=1
                     /gene_functions="transport (smcogs) SMCOG1005:Drug
                     resistance transporter, EmrB/QacA (Score: 307.1; E-value:
                     2.6e-93)"
                     /gene_kind="transport"
                     /locus_tag="JX265_002657"
                     /product="hypothetical protein"
                     /protein_id="KAI1879703.1"
                     /transl_table=1
                     /translation="MTPADDTTAIPNGHGHDEDKTSESSTRVPDNVQDVEKSDGGAAKG
                     VETPDQEPKRTVTGLKWFIIYTSLMSTVLLFALDNTIVATIQPDIVEAFNDQQDLAWIG
                     VSFILGQVVILPVGKAYGIFNMKWLFLISLILFEGGSAICGAAPNMAAIIIGRAIAGVG
                     GAGVYVGGLTYISVLTTPHERPLYLAILMSVWGFGNVLGPIIGGSFAVSSATWRWGFYI
                     NLPIAGLFAPAFMFLMPNLNAMPDTPFMKKLRMQDWVGITVFTALMACFCMAGSFGGTL
                     YAWDSGSEIALWVVTFVLFIAFILVTIYHPLVPAEARLLPVQFMVTRDLIIIPLQAFLV
                     AGSMMMSIYYTPLVFQFTRGDSPLMAGVRILPLICMIVFGCLFNGFAMPKFGYYLPWYV
                     VGNALLVAGAALMTTIDSSISNSALYGYTVIIGLGVGAFQSAGIGVASALAPASEISNV
                     VSVMTIAQIIGITFALAIPGSIFQNKAMQYIAAALPDIPHEHLAELITGASGKFYKSLS
                     KSDQLLVVDQITAAISEAFYYLVGATAIGFITSFFLSPKKLFLSGGSVA"
     PFAM_domain     complement(join(1730..1755,1845..2000,2067..2637,
                     2695..3010,3075..3178,3234..3263,3394..3399))
                     /aSDomain="MFS_1"
                     /aSTool="clusterhmmer"
                     /database="35.0"
                     /db_xref="PF07690.19"
                     /db_xref="GO:0022857"
                     /db_xref="GO:0055085"
                     /description="Major Facilitator Superfamily"
                     /detection="hmmscan"
                     /domain_id="clusterhmmer_JX265_002657_0040"
                     /evalue="2.90E-27"
                     /gene_ontologies="GO:0022857: transmembrane transporter
                     activity"
                     /gene_ontologies="GO:0055085: transmembrane transport"
                     /label="JX265_002657"
                     /locus_tag="JX265_002657"
                     /protein_end="473"
                     /protein_start="70"
                     /score="95.6"
                     /tool="antismash"
                     /translation="STVLLFALDNTIVATIQPDIVEAFNDQQDLAWIGVSFILGQVVIL
                     PVGKAYGIFNMKWLFLISLILFEGGSAICGAAPNMAAIIIGRAIAGVGGAGVYVGGLTY
                     ISVLTTPHERPLYLAILMSVWGFGNVLGPIIGGSFAVSSATWRWGFYINLPIAGLFAPA
                     FMFLMPNLNAMPDTPFMKKLRMQDWVGITVFTALMACFCMAGSFGGTLYAWDSGSEIAL
                     WVVTFVLFIAFILVTIYHPLVPAEARLLPVQFMVTRDLIIIPLQAFLVAGSMMMSIYYT
                     PLVFQFTRGDSPLMAGVRILPLICMIVFGCLFNGFAMPKFGYYLPWYVVGNALLVAGAA
                     LMTTIDSSISNSALYGYTVIIGLGVGAFQSAGIGVASALAPASEISNVVSVMTIAQIIG
                     ITFA"
     gene            complement(4656..6320)
                     /locus_tag="JX265_002658"
     mRNA            complement(join(4656..5159,5213..5583,5647..5918,
                     6019..6320))
                     /locus_tag="JX265_002658"
                     /product="hypothetical protein"
     CDS             complement(join(4656..5159,5213..5583,5647..5918,
                     6019..6320))
                     /codon_start=1
                     /gene_functions="other (smcogs) SMCOG1087:hypothetical
                     protein (Score: 217.8; E-value: 4.7e-66)"
                     /gene_kind="other"
                     /locus_tag="JX265_002658"
                     /product="hypothetical protein"
                     /protein_id="KAI1879704.1"
                     /transl_table=1
                     /translation="MSDTESRFRVIVIGGGIAGLSASHMLQKAGIDHIVLERRSEVARL
                     EGGSMFIYPHGSRILDQLGCLDTVQKGTVPPGRWFIRLPGGKKILESTFFSHIQKNHGY
                     NMLIFERPKLLRDLYETLPDKTRVRTNASVDSIKQDENGVDVVLSNGEVERGDLVLGCD
                     GVYSTVRSAMWDAANAASPGMITVKEKRAISADWYCLVFVTPGIPELSETDMTVINSAE
                     HTHLFTLTPKKGFFSVYFLLDKPFPWPKRAKRFTEQDAEDLARSVADHPLSDTVMFGEV
                     WKRRLRSSVIHLEEGVLDHWYHGRIALAGDSAHKVMPNMGLGGNSSMESVAVLTNRLRQ
                     MLVDTNWRKPSSAKLEETLAAYQEERVGRMKHIFKFSSNMSQGWRTPWYKFLSTWIIPV
                     IPDSMLAAEMSKIISGAPRLDFLEVKDLPPGRVPWEYVANKKRSTEGGIVGGNKLSSLS
                     LVTALGVALYYYYGVRPLPLPSLA"
     PFAM_domain     complement(join(4986..5159,5213..5583,5647..5918,
                     6019..6296))
                     /aSDomain="FAD_binding_3"
                     /aSTool="clusterhmmer"
                     /database="35.0"
                     /db_xref="PF01494.22"
                     /db_xref="GO:0071949"
                     /description="FAD binding domain"
                     /detection="hmmscan"
                     /domain_id="clusterhmmer_JX265_002658_0041"
                     /evalue="1.50E-31"
                     /gene_ontologies="GO:0071949: FAD binding"
                     /label="JX265_002658"
                     /locus_tag="JX265_002658"
                     /protein_end="373"
                     /protein_start="8"
                     /score="110.1"
                     /tool="antismash"
                     /translation="RVIVIGGGIAGLSASHMLQKAGIDHIVLERRSEVARLEGGSMFIY
                     PHGSRILDQLGCLDTVQKGTVPPGRWFIRLPGGKKILESTFFSHIQKNHGYNMLIFERP
                     KLLRDLYETLPDKTRVRTNASVDSIKQDENGVDVVLSNGEVERGDLVLGCDGVYSTVRS
                     AMWDAANAASPGMITVKEKRAISADWYCLVFVTPGIPELSETDMTVINSAEHTHLFTLT
                     PKKGFFSVYFLLDKPFPWPKRAKRFTEQDAEDLARSVADHPLSDTVMFGEVWKRRLRSS
                     VIHLEEGVLDHWYHGRIALAGDSAHKVMPNMGLGGNSSMESVAVLTNRLRQMLVDTNWR
                     KPSSAKLEETLAAYQEERVGRMKHI"
     gene            7016..8225
                     /locus_tag="JX265_002659"
     mRNA            join(7016..7392,7463..8225)
                     /locus_tag="JX265_002659"
                     /product="hypothetical protein"
     CDS             join(7016..7392,7463..8225)
                     /codon_start=1
                     /locus_tag="JX265_002659"
                     /product="hypothetical protein"
                     /protein_id="KAI1879705.1"
                     /transl_table=1
                     /translation="MQKPFRPKAAISTFPNSERHFRLLFYTAVALLWGASVLNGTIKAL
                     LVAVWNGRLEDGTLLRRDYTGFPPLDYPLAVLVAFFFSGTNGQNEAYSIFLFDLYINLQ
                     LGYLWLYVEAARPGQKPRWIQSPIYFALLWQACGGAVVFPLYFGLHIRWASQERPAQVV
                     DLHKARALPLAFILGAAAPMIVLMAPTWLGPEARSPASQQMIVALFQPSPVLFSLLLTL
                     FTRTSEYVGRDGRNIRPDGPRDNRVVRRWVQGSYLAATAVSVIGRLYVLIRVFTAENSD
                     SVNLLRMYVPHPFSGPVGTTEVLAGGPWLFLQWDSIIISLASSFWALVLLEKDGVVRES
                     IAIVAVVLAAGSVVLGPGATATMALYLRESQLPERIKCT"
     gene            complement(8637..9779)
                     /locus_tag="JX265_002660"
     mRNA            complement(join(8637..9436,9536..9686,9735..9779))
                     /locus_tag="JX265_002660"
                     /product="hypothetical protein"
     CDS             complement(join(8637..9436,9536..9686,9735..9779))
                     /codon_start=1
                     /locus_tag="JX265_002660"
                     /product="hypothetical protein"
                     /protein_id="KAI1879706.1"
                     /transl_table=1
                     /translation="MATPNGGQSRRVACKLCRDRKVKCGGEQPQCRKCIQAGEQCVYLP
                     TQRPTKADLAQTVESLQKRLEEAEAYISRLNGSPADKVTPPSSHTSDGPLNPDSQTLTP
                     STVHMPSTAHAGGGVGALPNGSSHPDLLFQPHDMHLSGSELPDPSVWQALGRQATMDPF
                     SVGEDMNIDSVGLDFYAQNGFDCRKDINEETGAAILGPVISFSSTVLRSQAEASVMGSL
                     IADYIAWLRKVPPGGGGSVNEGPHYVGILETLETRVRELCDNSQSKSNSALRELITALE
                     GIAPPGGAMATRLASLDEELQEQARERAEFFRSRYNICALLTEQARNISQ"
     PFAM_domain     complement(join(9588..9686,9735..9743))
                     /aSDomain="Zn_clus"
                     /aSTool="clusterhmmer"
                     /database="35.0"
                     /db_xref="PF00172.21"
                     /db_xref="GO:0000981"
                     /db_xref="GO:0006355"
                     /db_xref="GO:0008270"
                     /description="Fungal Zn(2)-Cys(6) binuclear cluster domain"
                     /detection="hmmscan"
                     /domain_id="clusterhmmer_JX265_002660_0042"
                     /evalue="1.10E-08"
                     /gene_ontologies="GO:0000981: DNA-binding transcription
                     factor activity, RNA polymerase II-specific"
                     /gene_ontologies="GO:0006355: regulation of DNA-templated
                     transcription"
                     /gene_ontologies="GO:0008270: zinc ion binding"
                     /label="JX265_002660"
                     /locus_tag="JX265_002660"
                     /protein_end="48"
                     /protein_start="12"
                     /score="35.2"
                     /tool="antismash"
                     /translation="ACKLCRDRKVKCGGEQPQCRKCIQAGEQCVYLPTQR"
     gene            complement(11468..12073)
                     /locus_tag="JX265_002661"
     mRNA            complement(11468..12073)
                     /locus_tag="JX265_002661"
                     /product="hypothetical protein"
     CDS             complement(11468..12073)
                     /codon_start=1
                     /gene_functions="biosynthetic-additional (smcogs)
                     SMCOG1001:short-chain dehydrogenase/reductase SDR (Score:
                     133.1; E-value: 2.1e-40)"
                     /gene_kind="biosynthetic-additional"
                     /locus_tag="JX265_002661"
                     /product="hypothetical protein"
                     /protein_id="KAI1879707.1"
                     /transl_table=1
                     /translation="MAASFQDKLVVITGAASGIGRETAKILASRGALLSLSDITEDGLL
                     TLKAEIEGITGNVGTAPFTSVVDVRSQDACRDWITATVSHFGGRPIDGAANLAGVVTLP
                     KAAATDIRVASDAEIDFIFDVNVKGTINSLRAELPHMREGSPGVNGSAIVNAGSLSGLM
                     GLGGYMPYVASKHAVIGITRTVAKEEGLRGIRVNAIAP"
     PFAM_domain     complement(11471..12052)
                     /aSDomain="adh_short"
                     /aSTool="clusterhmmer"
                     /database="35.0"
                     /db_xref="PF00106.28"
                     /description="short chain dehydrogenase"
                     /detection="hmmscan"
                     /domain_id="clusterhmmer_JX265_002661_0043"
                     /evalue="7.50E-36"
                     /label="JX265_002661"
                     /locus_tag="JX265_002661"
                     /protein_end="201"
                     /protein_start="7"
                     /score="123.5"
                     /tool="antismash"
                     /translation="KLVVITGAASGIGRETAKILASRGALLSLSDITEDGLLTLKAEIE
                     GITGNVGTAPFTSVVDVRSQDACRDWITATVSHFGGRPIDGAANLAGVVTLPKAAATDI
                     RVASDAEIDFIFDVNVKGTINSLRAELPHMREGSPGVNGSAIVNAGSLSGLMGLGGYMP
                     YVASKHAVIGITRTVAKEEGLRGIRVNAIAP"
     gene            12729..13515
                     /locus_tag="JX265_002662"
     mRNA            join(12729..12816,12871..12905,12967..13103,13171..13289,
                     13367..13515)
                     /locus_tag="JX265_002662"
                     /product="hypothetical protein"
     CDS             join(12729..12816,12871..12905,12967..13103,13171..13289,
                     13367..13515)
                     /codon_start=1
                     /locus_tag="JX265_002662"
                     /product="hypothetical protein"
                     /protein_id="KAI1879708.1"
                     /transl_table=1
                     /translation="MTSGLKGFAALKPAVISKVNVDVTKIHPFGAAHNGSRLTHFECPT
                     GSIESVPGFEPAFKADITFGGDWFSMDADGEHGRVDFRGIARTEDGNEIDVRVFGIVKM
                     GPEASKLFNLQPDMATVPFGWITAKAEYIVSDPKLKVLENSILVGNASAIVDANGVTIE
                     NRQSIVVATTAE"
     PFAM_domain     join(12759..12816,12871..12905,12967..13103,13171..13289,
                     13367..13473)
                     /aSDomain="DUF3237"
                     /aSTool="clusterhmmer"
                     /database="35.0"
                     /db_xref="PF11578.11"
                     /description="Protein of unknown function (DUF3237)"
                     /detection="hmmscan"
                     /domain_id="clusterhmmer_JX265_002662_0044"
                     /evalue="1.20E-20"
                     /label="JX265_002662"
                     /locus_tag="JX265_002662"
                     /protein_end="162"
                     /protein_start="10"
                     /score="74.0"
                     /tool="antismash"
                     /translation="LKPAVISKVNVDVTKIHPFGAAHNGSRLTHFECPTGSIESVPGFE
                     PAFKADITFGGDWFSMDADGEHGRVDFRGIARTEDGNEIDVRVFGIVKMGPEASKLFNL
                     QPDMATVPFGWITAKAEYIVSDPKLKVLENSILVGNASAIVDANGVTI"
     gene            complement(14002..15706)
                     /locus_tag="JX265_002663"
     mRNA            complement(join(14002..14508,14580..14947,15032..15303,
                     15405..15706))
                     /locus_tag="JX265_002663"
                     /product="hypothetical protein"
     CDS             complement(join(14002..14508,14580..14947,15032..15303,
                     15405..15706))
                     /codon_start=1
                     /gene_functions="other (smcogs) SMCOG1087:hypothetical
                     protein (Score: 219.1; E-value: 1.8e-66)"
                     /gene_kind="other"
                     /locus_tag="JX265_002663"
                     /product="hypothetical protein"
                     /protein_id="KAI1879709.1"
                     /transl_table=1
                     /translation="MAESKSPFRVVIIGAGVTGLVASNCLQIAGIDHVVLERRDNVAPP
                     EGASIGMYPHGARVLHQIGALKGVLAACTATDRWFYRGAEGEMLMNNGFFRHVEKNFGV
                     GYILLERREFLQILYDSLPDKSYIKTGCGVKEVKHVGDQVQVTLYNGQVETGDIVLGCD
                     GAHSIVRSIMWEHANRITPGLITAKEKANYRTDWKAVIGVAPQMPGLGVQDMTSVSDKG
                     KTFIAFSQPDRIYFFFIFRVDEPYTWPGRPNSKDADRDALVESVADHPISDTLLFGELW
                     KKRFRGELLYLEDGVYDHWHSGRIILTGDAVHKFTPNMGFGGNCGIESTAVLCNHLNRI
                     LSENKGRKPSQEQLSEIFELYQNRQVPRMKEISELCRLVTKVQAWETPYHKFVDTWVFP
                     MQSDKELANQLTEIIRRGAKLDYVDDAGFGPGTVTWIDHETEKVSQGSSIASRIVRLVG
                     AGAAILAVLQGFRFFTFASASVAP"
     PFAM_domain     complement(join(14419..14508,14580..14947,15032..15303,
                     15405..15682))
                     /aSDomain="FAD_binding_3"
                     /aSTool="clusterhmmer"
                     /database="35.0"
                     /db_xref="PF01494.22"
                     /db_xref="GO:0071949"
                     /description="FAD binding domain"
                     /detection="hmmscan"
                     /domain_id="clusterhmmer_JX265_002663_0045"
                     /evalue="2.00E-22"
                     /gene_ontologies="GO:0071949: FAD binding"
                     /label="JX265_002663"
                     /locus_tag="JX265_002663"
                     /protein_end="344"
                     /protein_start="8"
                     /score="80.1"
                     /tool="antismash"
                     /translation="RVVIIGAGVTGLVASNCLQIAGIDHVVLERRDNVAPPEGASIGMY
                     PHGARVLHQIGALKGVLAACTATDRWFYRGAEGEMLMNNGFFRHVEKNFGVGYILLERR
                     EFLQILYDSLPDKSYIKTGCGVKEVKHVGDQVQVTLYNGQVETGDIVLGCDGAHSIVRS
                     IMWEHANRITPGLITAKEKANYRTDWKAVIGVAPQMPGLGVQDMTSVSDKGKTFIAFSQ
                     PDRIYFFFIFRVDEPYTWPGRPNSKDADRDALVESVADHPISDTLLFGELWKKRFRGEL
                     LYLEDGVYDHWHSGRIILTGDAVHKFTPNMGFGGNCGIESTAVLCNHLNRILSEN"
     gene            complement(16772..18935)
                     /locus_tag="JX265_002664"
     mRNA            complement(join(16772..17023,17132..17798,17855..18587,
                     18717..18839,18896..18935))
                     /locus_tag="JX265_002664"
                     /product="hypothetical protein"
     CDS             complement(join(16772..17023,17132..17798,17855..18587,
                     18717..18839,18896..18935))
                     /codon_start=1
                     /gene_functions="other (smcogs) SMCOG1092:hypothetical
                     protein (Score: 201.8; E-value: 4e-61)"
                     /gene_kind="other"
                     /locus_tag="JX265_002664"
                     /product="hypothetical protein"
                     /protein_id="KAI1879710.1"
                     /transl_table=1
                     /translation="MEAEQVDCVVVGTGWTGLISAKTYLDFEPQANLILIDNGESIGGS
                     WRIERIYPSLYAQVKYGQFEYSFFPMRREGISDDGYIPGDTINKYLVEFAEKYDLSRRS
                     RLSTTIRQITRLPGRGWRLDFGDEKAPVQCAKLIYSSGPTSHAVIPSWPMSDFDIPIIH
                     STETGTHLDALDKIQRATVVGGAKSAFDTVFLLLNAGKKVDWIIRKDGAGAAALMPPSI
                     FGLVNTIDVMSTRIFASFGASIMATKGLSYKFIHRTTLGLACHKVFWRITNWIADRHAG
                     YSRSSNAAKLRPLPHGEGIFWANGGLGCASVPNFWKVFHAGDVTVHRTEPESFVDNTVK
                     LRNGSQLKTDYVILCTGFDKNYDPFDDDLEVQCGLKLDSTEKGKWARLETRAAKTVDVL
                     LPVLRESGVPLRDLETMKTETINGEKKQLSFGPSRHYRRMVAPKLAAEGDRSIFFPGLM
                     HNVYTPLVGEVQALWGVAFMLGLHDVPSLPEMEEEAAVWNAWTAKRYLTQGRKHSYGIY
                     DFISYIDLLLSDLGIQTRRKTNPFADKFLPYYPKHYRGIIDEFRQVQSRKREGKSEAVD
                     SGVGAVKIVLVGLLVAFFATILFGLYGR"
     gene            20001..27415
                     /locus_tag="JX265_002665"
     mRNA            join(20001..20172,20256..20364,20442..21557,21609..26508,
                     26564..27415)
                     /locus_tag="JX265_002665"
                     /product="hypothetical protein"
     CDS             join(20001..20172,20256..20364,20442..21557,21609..26508,
                     26564..27415)
                     /NRPS_PKS="Domain: PKS_KS(Iterative-KS) (51-481). E-value:
                     2.2e-158. Score: 519.4. Matches aSDomain:
                     nrpspksdomains_JX265_002665_PKS_KS.1"
                     /NRPS_PKS="Domain: PKS_AT (595-908). E-value: 4e-96. Score:
                     313.7. Matches aSDomain:
                     nrpspksdomains_JX265_002665_PKS_AT.1"
                     /NRPS_PKS="Domain: PKS_DH (988-1161). E-value: 7.3e-23.
                     Score: 73.6. Matches aSDomain:
                     nrpspksdomains_JX265_002665_PKS_DH.1"
                     /NRPS_PKS="Domain: PKS_ER (1679-1984). E-value: 6.5e-55.
                     Score: 178.3. Matches aSDomain:
                     nrpspksdomains_JX265_002665_PKS_ER.1"
                     /NRPS_PKS="Domain: PKS_KR (2008-2180). E-value: 3.9e-56.
                     Score: 181.7. Matches aSDomain:
                     nrpspksdomains_JX265_002665_PKS_KR.1"
                     /NRPS_PKS="Domain: PKS_PP (2292-2358). E-value: 8.6e-07.
                     Score: 21.1. Matches aSDomain:
                     nrpspksdomains_JX265_002665_PKS_PP.1"
                     /codon_start=1
                     /gene_functions="biosynthetic (rule-based-clusters) T1PKS:
                     PKS_AT"
                     /gene_functions="biosynthetic (rule-based-clusters) T1PKS:
                     itr_KS"
                     /gene_functions="biosynthetic-additional
                     (rule-based-clusters) ADH_N"
                     /gene_functions="biosynthetic-additional
                     (rule-based-clusters) adh_short"
                     /gene_functions="biosynthetic-additional (smcogs)
                     SMCOG1022:Beta-ketoacyl synthase (Score: 202.7; E-value:
                     1.7e-61)"
                     /gene_kind="biosynthetic"
                     /locus_tag="JX265_002665"
                     /product="hypothetical protein"
                     /protein_id="KAI1879711.1"
                     /sec_met_domain="itr_KS (E-value: 7.5e-161, bitscore:
                     530.9, seeds: 96, tool: rule-based-clusters)"
                     /sec_met_domain="PKS_AT (E-value: 4.6e-95, bitscore: 313.7,
                     seeds: 1682, tool: rule-based-clusters)"
                     /sec_met_domain="ADH_N (E-value: 3.2e-07, bitscore: 25.5,
                     seeds: 66, tool: rule-based-clusters)"
                     /sec_met_domain="adh_short (E-value: 7.2e-49, bitscore:
                     161.4, seeds: 230, tool: rule-based-clusters)"
                     /transl_table=1
                     /translation="MPGLIVQSRTSSEGPHASRQGSSRNSVIEDDYPAATFPGYAEKPL
                     DEQLEPIAVIGMGCRLPGDVGSPADFWDMIMSKGTGQTPKVPASRFNIDAHLHKNNDRP
                     GSFAVPGGYFLKGDLSDFDPALFNITPIEAMWMDPQQRKLLEVVYEALESGGISLEAIA
                     GTRTAVFAASFTADWQQMSFKESSFRHSLSATGVDPGIISNRISHVFNLNGPSIVCNTA
                     CSSSVYALHNACNALRNGEAEGAIVGGVNLIITVDQHMNTAKLGVLSPTSTCHTFDTSA
                     DGYGRADAVGAVYLKRLSDAVRDGDPIRGVIRSSATNSNGKVPAVGITYPNRDGQADVI
                     AHAYQRGGDLDPRLTGYFECHGTGTAIGDPIEVEAVSIAMNKTRQADEDPLWIGAVKTN
                     IGHSEAASGLSALIKAILMVERGVIAPTRGVVEPNPKIKWDDWKVRVVNNPIPFPAHLP
                     VKRVSINSFGYGGTNAHVIVEAADSLLKREQTYKYVDVNTEKRRKKGPRRAAHKKRPFL
                     LPFSAHDRPTLQRNIAAHAKVAANYDLLDLSHTLSSRRSVLASKGFTVASHKNLEEIFS
                     NVSTSFTFADKKKTPTLGFVFTGQGAQWARMGSDLMANSPRFLRSIRNLDLALEELHDG
                     PSWSIEDVLLEPAETSRVSEAEFSQPLCTAVQIALVQLLEYWGIRPVVTVGHSSGEMAA
                     AYAAGLISATEAITLAYYRGVVTRDVDTKGAMMAVGLGAEAVTPYLQGFEGKIVIACHN
                     SPAGVTLSGDADALEEVKAKLVNDGVFARIVLTNGKAYHSHHMAPVSSNYEKSVRAARE
                     YTPFDLAVPTTARMVSSVTNSIIPEMTHLDETYWSKNLRSPVLFNQAVQTILTSKEFSN
                     VDLLVEIGPHSAMKGPIQQIKAELKASKIDYLPTLLRGQDCAVQLLNLAGEMFLRSYPM
                     DMERVTTAYVEETTGSGKLSTTKGSIIVDLPPYQWNYTRPFWAENRASREQRVPKFPRH
                     DVLGQIVIGSSLAEPTWRNVLRARDLPWLKDHNLGGANIFPAAGYFAMAMEAVTQLNEL
                     SESPVTIQSYVLRDVSIQKALVTPDTDDGIEVMLNLRPSIYSGESTTTWWDFGVSSIDT
                     DGVLKEHMVGSIAINARQRGVEPRKVPDAPQRASGKAWNEALRDVGFDYGPTFQDMDDI
                     RFDGKNYWSSCTTNIKTQVDESLGESRYPLHPASIDSVLQLCIAAIHAGRTNAMEYGAI
                     PIQVDEVTIWPPTKEQIDTAKASAYAWCDQRGIRNFETGAQMTADDGEVVVEITSLRCV
                     SYEAGVPQKAESALSEAPYGKMAWEVDFDSLQSVSAVNGLTSADLTNLALFKNPGWKVL
                     HLGTSHVHEVLKKNPRADYTIAVMLDSEVEAVRAALVNYQSAKVAKLEDIYALSAESYD
                     VVVVDQDKYATKYVLPRAWHTLKSHGHAFIDFVDNILDLELGGLERTLKSNTGTTITQK
                     AKESVNGHANGIRSQKLTTQLVYRKQQADIIPIVRAALQILDWGVEVIPLAKAVQSGVK
                     GHVIILADFEGPLLHTVNKSEFESIQEIINTASSLLWVTSGGLLEGKHPEFAMVSGLLR
                     TVTSEQASLDFRTIDVDVGSVTSDQIAAAIIEVAKKQASADEEDPDRELCLSNGKTYIS
                     RLVRNHYLNTIFAAEHPEPKEFSTGDHIVASISGGKVLFHQIAAEEEIQPGFVQIEVQA
                     SGLTKEGVLVITGQDYPITFSHEIGGIVHKIGSGVSGFQPGDRVVGFNADKLGSFQQVP
                     ASMLYKLDDRDNLNEAVSVLVAYASALYGLETLARVEPEEKVLILPNTGASGIAAIKVA
                     RAAGAFPLVIAETTDEVNFLQTHLGLDENQVIQLSNDGSVLEQLKRLTGGHGADVVFSG
                     GSTDVNIAREAWRSITRFGRFLDGGRKDVLRRNALDIVPVQRGALYLPFDILDLYEHRP
                     KTLAKFIPRIISMLRDGSITSPGTEQIVGLADLNKAVGVFSDALGAPKVVIRYEACETP
                     LMVLPARPKLEFSPDSTYLLVGCLGGLGRSLTSWMMESGARRFVFLSRSGADSPSAATL
                     IKDIEAAGAITQVIRGDATSHADVVRAVQSVSKENPIKGVVHAAMVLRDGLFHNMSYEN
                     WITAVQPKIQGASNLHSVLANEPLDFFLMTSSVSGVLGNPAQGNYAAANSYLDSLARHR
                     LSAKQTAVSLVLPMVLEVGVVAENTELEQALKRKGMYGIDEEHLLQGFEAAITSGKSDR
                     PVDHVVVGLDPSKLQKAVSDPTVTDSYYLEDKRLSQVVHDMNSTADDSAGGGAGGQSIL
                     ATISSAASPGEAVDAVTGHFVEKLARMLLLDDDAFEPEVKSIASYGIDSMIGAELRKWI
                     FKEYKMDVPFQQLLAPTLTINKFAVQVSAHHGVSAS"
     PFAM_domain     join(20148..20172,20256..20364,20442..21063)
                     /aSDomain="ketoacyl-synt"
                     /aSTool="clusterhmmer"
                     /database="35.0"
                     /db_xref="PF00109.29"
                     /description="Beta-ketoacyl synthase, N-terminal domain"
                     /detection="hmmscan"
                     /domain_id="clusterhmmer_JX265_002665_0046"
                     /evalue="1.30E-66"
                     /label="JX265_002665"
                     /locus_tag="JX265_002665"
                     /protein_end="301"
                     /protein_start="49"
                     /score="224.9"
                     /tool="antismash"
                     /translation="EPIAVIGMGCRLPGDVGSPADFWDMIMSKGTGQTPKVPASRFNID
                     AHLHKNNDRPGSFAVPGGYFLKGDLSDFDPALFNITPIEAMWMDPQQRKLLEVVYEALE
                     SGGISLEAIAGTRTAVFAASFTADWQQMSFKESSFRHSLSATGVDPGIISNRISHVFNL
                     NGPSIVCNTACSSSVYALHNACNALRNGEAEGAIVGGVNLIITVDQHMNTAKLGVLSPT
                     STCHTFDTSADGYGRADAVGAVYLKRLSDA"
     aSDomain        join(20154..20172,20256..20364,20442..21557,21609..21654)
                     /ASF="found active site cysteine: True, scaffold matched
                     GSSS: True"
                     /ASF="found active site histidines: True"
                     /aSDomain="PKS_KS"
                     /aSTool="nrps_pks_domains"
                     /database="nrpspksdomains.hmm"
                     /detection="hmmscan"
                     /domain_id="nrpspksdomains_JX265_002665_PKS_KS.1"
                     /domain_subtypes="Iterative-KS"
                     /evalue="2.20E-158"
                     /label="JX265_002665_PKS_KS.1"
                     /locus_tag="JX265_002665"
                     /protein_end="481"
                     /protein_start="51"
                     /score="519.4"
                     /tool="antismash"
                     /translation="IAVIGMGCRLPGDVGSPADFWDMIMSKGTGQTPKVPASRFNIDAH
                     LHKNNDRPGSFAVPGGYFLKGDLSDFDPALFNITPIEAMWMDPQQRKLLEVVYEALESG
                     GISLEAIAGTRTAVFAASFTADWQQMSFKESSFRHSLSATGVDPGIISNRISHVFNLNG
                     PSIVCNTACSSSVYALHNACNALRNGEAEGAIVGGVNLIITVDQHMNTAKLGVLSPTST
                     CHTFDTSADGYGRADAVGAVYLKRLSDAVRDGDPIRGVIRSSATNSNGKVPAVGITYPN
                     RDGQADVIAHAYQRGGDLDPRLTGYFECHGTGTAIGDPIEVEAVSIAMNKTRQADEDPL
                     WIGAVKTNIGHSEAASGLSALIKAILMVERGVIAPTRGVVEPNPKIKWDDWKVRVVNNP
                     IPFPAHLPVKRVSINSFGYGGTNAHVIVEAA"
     aSModule        20154..27340
                     /complete
                     /domains="nrpspksdomains_JX265_002665_PKS_KS.1"
                     /domains="nrpspksdomains_JX265_002665_PKS_AT.1"
                     /domains="nrpspksdomains_JX265_002665_PKS_DH.1"
                     /domains="nrpspksdomains_JX265_002665_PKS_ER.1"
                     /domains="nrpspksdomains_JX265_002665_PKS_KR.1"
                     /domains="nrpspksdomains_JX265_002665_PKS_PP.1"
                     /iterative
                     /locus_tags="JX265_002665"
                     /monomer_pairings="pk -> pk"
                     /tool="antismash"
                     /type="pks"
     CDS_motif       20800..20847
                     /aSTool="nrps_pks_domains"
                     /database="abmotifs"
                     /detection="hmmscan"
                     /domain_id="nrpspksmotif_JX265_002665_0001"
                     /evalue="4.40E-04"
                     /label="PKSI-KS_m3"
                     /locus_tag="JX265_002665"
                     /protein_end="229"
                     /protein_start="213"
                     /score="12.8"
                     /tool="antismash"
                     /translation="GPSIVCNTACSSSVYA"
     PFAM_domain     21088..21447
                     /aSDomain="Ketoacyl-synt_C"
                     /aSTool="clusterhmmer"
                     /database="35.0"
                     /db_xref="PF02801.25"
                     /description="Beta-ketoacyl synthase, C-terminal domain"
                     /detection="hmmscan"
                     /domain_id="clusterhmmer_JX265_002665_0047"
                     /evalue="2.30E-29"
                     /label="JX265_002665"
                     /locus_tag="JX265_002665"
                     /protein_end="429"
                     /protein_start="309"
                     /score="101.9"
                     /tool="antismash"
                     /translation="GVIRSSATNSNGKVPAVGITYPNRDGQADVIAHAYQRGGDLDPRL
                     TGYFECHGTGTAIGDPIEVEAVSIAMNKTRQADEDPLWIGAVKTNIGHSEAASGLSALI
                     KAILMVERGVIAPTRG"
     CDS_motif       21229..21276
                     /aSTool="nrps_pks_domains"
                     /database="abmotifs"
                     /detection="hmmscan"
                     /domain_id="nrpspksmotif_JX265_002665_0002"
                     /evalue="3.50E-04"
                     /label="PKSI-KS_m5"
                     /locus_tag="JX265_002665"
                     /protein_end="372"
                     /protein_start="356"
                     /score="12.7"
                     /tool="antismash"
                     /translation="YFECHGTGTAIGDPIE"
     CDS_motif       21340..21384
                     /aSTool="nrps_pks_domains"
                     /database="abmotifs"
                     /detection="hmmscan"
                     /domain_id="nrpspksmotif_JX265_002665_0003"
                     /evalue="3.10E-03"
                     /label="PKSI-KS_m6"
                     /locus_tag="JX265_002665"
                     /protein_end="408"
                     /protein_start="393"
                     /score="10.3"
                     /tool="antismash"
                     /translation="GAVKTNIGHSEAASG"
     PFAM_domain     join(21457..21557,21609..21906)
                     /aSDomain="KAsynt_C_assoc"
                     /aSTool="clusterhmmer"
                     /database="35.0"
                     /db_xref="PF16197.8"
                     /description="Ketoacyl-synthetase C-terminal extension"
                     /detection="hmmscan"
                     /domain_id="clusterhmmer_JX265_002665_0048"
                     /evalue="2.30E-22"
                     /label="JX265_002665"
                     /locus_tag="JX265_002665"
                     /protein_end="565"
                     /protein_start="432"
                     /score="79.7"
                     /tool="antismash"
                     /translation="PNPKIKWDDWKVRVVNNPIPFPAHLPVKRVSINSFGYGGTNAHVI
                     VEAADSLLKREQTYKYVDVNTEKRRKKGPRRAAHKKRPFLLPFSAHDRPTLQRNIAAHA
                     KVAANYDLLDLSHTLSSRRSVLASKGFTV"
     CDS_motif       21994..22047
                     /aSTool="nrps_pks_domains"
                     /database="abmotifs"
                     /detection="hmmscan"
                     /domain_id="nrpspksmotif_JX265_002665_0004"
                     /evalue="6.30E-06"
                     /label="PKSI-AT-mM_m1"
                     /locus_tag="JX265_002665"
                     /protein_end="612"
                     /protein_start="594"
                     /score="18.5"
                     /tool="antismash"
                     /translation="FVFTGQGAQWARMGSDLM"
     PFAM_domain     21994..22974
                     /aSDomain="Acyl_transf_1"
                     /aSTool="clusterhmmer"
                     /database="35.0"
                     /db_xref="PF00698.24"
                     /description="Acyl transferase domain"
                     /detection="hmmscan"
                     /domain_id="clusterhmmer_JX265_002665_0049"
                     /evalue="2.10E-54"
                     /label="JX265_002665"
                     /locus_tag="JX265_002665"
                     /protein_end="921"
                     /protein_start="594"
                     /score="185.3"
                     /tool="antismash"
                     /translation="FVFTGQGAQWARMGSDLMANSPRFLRSIRNLDLALEELHDGPSWS
                     IEDVLLEPAETSRVSEAEFSQPLCTAVQIALVQLLEYWGIRPVVTVGHSSGEMAAAYAA
                     GLISATEAITLAYYRGVVTRDVDTKGAMMAVGLGAEAVTPYLQGFEGKIVIACHNSPAG
                     VTLSGDADALEEVKAKLVNDGVFARIVLTNGKAYHSHHMAPVSSNYEKSVRAAREYTPF
                     DLAVPTTARMVSSVTNSIIPEMTHLDETYWSKNLRSPVLFNQAVQTILTSKEFSNVDLL
                     VEIGPHSAMKGPIQQIKAELKASKIDYLPTLLRGQDCAVQLLNLAG"
     aSDomain        21997..22935
                     /ASF="Neither malonyl-CoA or methylmalonyl-CoA specific"
                     /ASF="found active site serine: True, scaffold matched
                     GHGE: True"
                     /aSDomain="PKS_AT"
                     /aSTool="nrps_pks_domains"
                     /database="nrpspksdomains.hmm"
                     /detection="hmmscan"
                     /domain_id="nrpspksdomains_JX265_002665_PKS_AT.1"
                     /evalue="4.00E-96"
                     /label="JX265_002665_PKS_AT.1"
                     /locus_tag="JX265_002665"
                     /protein_end="908"
                     /protein_start="595"
                     /score="313.7"
                     /specificity="substrate consensus: pk"
                     /specificity="PKS signature: Malonyl-CoA"
                     /specificity="Minowa: mmal"
                     /tool="antismash"
                     /translation="VFTGQGAQWARMGSDLMANSPRFLRSIRNLDLALEELHDGPSWSI
                     EDVLLEPAETSRVSEAEFSQPLCTAVQIALVQLLEYWGIRPVVTVGHSSGEMAAAYAAG
                     LISATEAITLAYYRGVVTRDVDTKGAMMAVGLGAEAVTPYLQGFEGKIVIACHNSPAGV
                     TLSGDADALEEVKAKLVNDGVFARIVLTNGKAYHSHHMAPVSSNYEKSVRAAREYTPFD
                     LAVPTTARMVSSVTNSIIPEMTHLDETYWSKNLRSPVLFNQAVQTILTSKEFSNVDLLV
                     EIGPHSAMKGPIQQIKAELKASKIDYLPTLLR"
     CDS_motif       22243..22353
                     /aSTool="nrps_pks_domains"
                     /database="abmotifs"
                     /detection="hmmscan"
                     /domain_id="nrpspksmotif_JX265_002665_0005"
                     /evalue="4.80E-09"
                     /label="PKSI-AT-M_m3"
                     /locus_tag="JX265_002665"
                     /protein_end="714"
                     /protein_start="677"
                     /score="28.2"
                     /tool="antismash"
                     /translation="GIRPVVTVGHSSGEMAAAYAAGLISATEAITLAYYRG"
     CDS_motif       22732..22779
                     /aSTool="nrps_pks_domains"
                     /database="abmotifs"
                     /detection="hmmscan"
                     /domain_id="nrpspksmotif_JX265_002665_0006"
                     /evalue="1.30E-03"
                     /label="PKSI-AT-mM_m8"
                     /locus_tag="JX265_002665"
                     /protein_end="856"
                     /protein_start="840"
                     /score="11.4"
                     /tool="antismash"
                     /translation="LDETYWSKNLRSPVLF"
     aSDomain        23176..23694
                     /ASF="catalytic triad H,G,P inconclusive"
                     /aSDomain="PKS_DH"
                     /aSTool="nrps_pks_domains"
                     /database="nrpspksdomains.hmm"
                     /detection="hmmscan"
                     /domain_id="nrpspksdomains_JX265_002665_PKS_DH.1"
                     /evalue="7.30E-23"
                     /label="JX265_002665_PKS_DH.1"
                     /locus_tag="JX265_002665"
                     /protein_end="1161"
                     /protein_start="988"
                     /score="73.6"
                     /tool="antismash"
                     /translation="HDVLGQIVIGSSLAEPTWRNVLRARDLPWLKDHNLGGANIFPAAG
                     YFAMAMEAVTQLNELSESPVTIQSYVLRDVSIQKALVTPDTDDGIEVMLNLRPSIYSGE
                     STTTWWDFGVSSIDTDGVLKEHMVGSIAINARQRGVEPRKVPDAPQRASGKAWNEALRD
                     VGFDYGPTFQ"
     PFAM_domain     23176..24084
                     /aSDomain="PS-DH"
                     /aSTool="clusterhmmer"
                     /database="35.0"
                     /db_xref="PF14765.9"
                     /description="Polyketide synthase dehydratase"
                     /detection="hmmscan"
                     /domain_id="clusterhmmer_JX265_002665_0050"
                     /evalue="4.20E-69"
                     /label="JX265_002665"
                     /locus_tag="JX265_002665"
                     /protein_end="1291"
                     /protein_start="988"
                     /score="233.2"
                     /tool="antismash"
                     /translation="HDVLGQIVIGSSLAEPTWRNVLRARDLPWLKDHNLGGANIFPAAG
                     YFAMAMEAVTQLNELSESPVTIQSYVLRDVSIQKALVTPDTDDGIEVMLNLRPSIYSGE
                     STTTWWDFGVSSIDTDGVLKEHMVGSIAINARQRGVEPRKVPDAPQRASGKAWNEALRD
                     VGFDYGPTFQDMDDIRFDGKNYWSSCTTNIKTQVDESLGESRYPLHPASIDSVLQLCIA
                     AIHAGRTNAMEYGAIPIQVDEVTIWPPTKEQIDTAKASAYAWCDQRGIRNFETGAQMTA
                     DDGEVVVEITSLRCVSYEAGVP"
     CDS_motif       23260..23337
                     /aSTool="nrps_pks_domains"
                     /database="abmotifs"
                     /detection="hmmscan"
                     /domain_id="nrpspksmotif_JX265_002665_0007"
                     /evalue="2.20E-09"
                     /label="PKSI-DH_m2"
                     /locus_tag="JX265_002665"
                     /protein_end="1042"
                     /protein_start="1016"
                     /score="29.8"
                     /tool="antismash"
                     /translation="WLKDHNLGGANIFPAAGYFAMAMEAV"
     aSDomain        25249..26163
                     /ASF="ER configuration inconclusive"
                     /aSDomain="PKS_ER"
                     /aSTool="nrps_pks_domains"
                     /database="nrpspksdomains.hmm"
                     /detection="hmmscan"
                     /domain_id="nrpspksdomains_JX265_002665_PKS_ER.1"
                     /evalue="6.50E-55"
                     /label="JX265_002665_PKS_ER.1"
                     /locus_tag="JX265_002665"
                     /protein_end="1984"
                     /protein_start="1679"
                     /score="178.3"
                     /tool="antismash"
                     /translation="IAAEEEIQPGFVQIEVQASGLTKEGVLVITGQDYPITFSHEIGGI
                     VHKIGSGVSGFQPGDRVVGFNADKLGSFQQVPASMLYKLDDRDNLNEAVSVLVAYASAL
                     YGLETLARVEPEEKVLILPNTGASGIAAIKVARAAGAFPLVIAETTDEVNFLQTHLGLD
                     ENQVIQLSNDGSVLEQLKRLTGGHGADVVFSGGSTDVNIAREAWRSITRFGRFLDGGRK
                     DVLRRNALDIVPVQRGALYLPFDILDLYEHRPKTLAKFIPRIISMLRDGSITSPGTEQI
                     VGLADLNKAVGVFSDALGAPKVVI"
     PFAM_domain     join(26233..26508,26564..26818)
                     /aSDomain="KR"
                     /aSTool="clusterhmmer"
                     /database="35.0"
                     /db_xref="PF08659.13"
                     /description="KR domain"
                     /detection="hmmscan"
                     /domain_id="clusterhmmer_JX265_002665_0051"
                     /evalue="9.10E-58"
                     /label="JX265_002665"
                     /locus_tag="JX265_002665"
                     /protein_end="2184"
                     /protein_start="2007"
                     /score="195.2"
                     /tool="antismash"
                     /translation="STYLLVGCLGGLGRSLTSWMMESGARRFVFLSRSGADSPSAATLI
                     KDIEAAGAITQVIRGDATSHADVVRAVQSVSKENPIKGVVHAAMVLRDGLFHNMSYENW
                     ITAVQPKIQGASNLHSVLANEPLDFFLMTSSVSGVLGNPAQGNYAAANSYLDSLARHRL
                     SAKQTAVSLVLPMV"
     CDS_motif       26236..26334
                     /aSTool="nrps_pks_domains"
                     /database="abmotifs"
                     /detection="hmmscan"
                     /domain_id="nrpspksmotif_JX265_002665_0008"
                     /evalue="4.90E-15"
                     /label="PKSI-KR_m1"
                     /locus_tag="JX265_002665"
                     /protein_end="2041"
                     /protein_start="2008"
                     /score="48.0"
                     /tool="antismash"
                     /translation="TYLLVGCLGGLGRSLTSWMMESGARRFVFLSRS"
     aSDomain        join(26236..26508,26564..26806)
                     /ASF="KR domain putatively catalyzing D-configuration
                     product formation"
                     /ASF="catalytic triad S,Y,N found: True"
                     /aSDomain="PKS_KR"
                     /aSTool="nrps_pks_domains"
                     /database="nrpspksdomains.hmm"
                     /detection="hmmscan"
                     /domain_id="nrpspksdomains_JX265_002665_PKS_KR.1"
                     /evalue="3.90E-56"
                     /label="JX265_002665_PKS_KR.1"
                     /locus_tag="JX265_002665"
                     /protein_end="2180"
                     /protein_start="2008"
                     /score="181.7"
                     /specificity="KR activity: active"
                     /specificity="KR stereochemistry: (unknown)"
                     /tool="antismash"
                     /translation="TYLLVGCLGGLGRSLTSWMMESGARRFVFLSRSGADSPSAATLIK
                     DIEAAGAITQVIRGDATSHADVVRAVQSVSKENPIKGVVHAAMVLRDGLFHNMSYENWI
                     TAVQPKIQGASNLHSVLANEPLDFFLMTSSVSGVLGNPAQGNYAAANSYLDSLARHRLS
                     AKQTAVSLV"
     CDS_motif       26666..26773
                     /aSTool="nrps_pks_domains"
                     /database="abmotifs"
                     /detection="hmmscan"
                     /domain_id="nrpspksmotif_JX265_002665_0009"
                     /evalue="2.60E-21"
                     /label="PKSI-KR_m4"
                     /locus_tag="JX265_002665"
                     /protein_end="2169"
                     /protein_start="2133"
                     /score="68.2"
                     /tool="antismash"
                     /translation="LDFFLMTSSVSGVLGNPAQGNYAAANSYLDSLARHR"
     aSDomain        27143..27340
                     /aSDomain="PKS_PP"
                     /aSTool="nrps_pks_domains"
                     /database="nrpspksdomains.hmm"
                     /detection="hmmscan"
                     /domain_id="nrpspksdomains_JX265_002665_PKS_PP.1"
                     /evalue="8.60E-07"
                     /label="JX265_002665_PKS_PP.1"
                     /locus_tag="JX265_002665"
                     /protein_end="2358"
                     /protein_start="2292"
                     /score="21.1"
                     /tool="antismash"
                     /translation="AASPGEAVDAVTGHFVEKLARMLLLDDDAFEPEVKSIASYGIDSM
                     IGAELRKWIFKEYKMDVPFQQ"
     gene            complement(28292..32525)
                     /locus_tag="JX265_002666"
     mRNA            complement(join(28292..28486,28562..29219,29273..29622,
                     29686..30044,30122..30424,30636..30714,30765..31847,
                     31905..32525))
                     /locus_tag="JX265_002666"
                     /product="hypothetical protein"
     CDS             complement(join(28292..28486,28562..29219,29273..29622,
                     29686..30044,30122..30424,30636..30714,30765..31847,
                     31905..32525))
                     /codon_start=1
                     /gene_functions="biosynthetic-additional
                     (rule-based-clusters) Pkinase"
                     /gene_functions="regulatory (smcogs)
                     SMCOG1030:serine/threonine protein kinase (Score: 75.7;
                     E-value: 6.9e-23)"
                     /gene_kind="regulatory"
                     /locus_tag="JX265_002666"
                     /product="hypothetical protein"
                     /protein_id="KAI1879712.1"
                     /sec_met_domain="Pkinase (E-value: 3.6e-24, bitscore: 80.8,
                     seeds: 54, tool: rule-based-clusters)"
                     /transl_table=1
                     /translation="MISITTTDIYDELNFRHTKESADVVGGQEFVPVQWQASVLTTANV
                     KATLSQAGLSASSLVDFVIHKASKVFLTLVFAGNVDCLTGLHSAGFDDDALPIGMEQGP
                     VGAGLESRVPRFTVASMNKTTHKLETVWSIFDTWPTRQIRAFEQNQWQFLAPTFTDDRF
                     FYAVHKKCPLPLVSVLKADDNEGDLPTGSGNYSTVYRLGICTEKAQSPIALKVFREDLK
                     KYFLREMDTLRKIRAIKHQHLITPIAAFEKGNKRCFMFPWADGGNLLEFWRVTDSRHGP
                     RPFPAALVSWSLQQMCGLADCLVTLYEHNCRHGDLKPGNILHFKDGGENGRLVIADFGL
                     AKFHLLDTTRRRDKSSIFDRTLRYEPPEMELENDDEREPPRSRSYDVWSMGCILLEFCI
                     WLVYGWDYLELFIRGSLNEKFWELKAGVPHVHHRIQEEICSILEHLKVDAAVKDIVTLI
                     RDRLLVIRLLRSSDSPSVHRATAHELLEGIRALSQRAFIEEEYLKGPVVSQRTNMGDSL
                     TVREKTVVPMRSQDRSVPPSNESGPRILVRAATGDLDVSQSIKKPDVHPQTYVSRTLSP
                     STKQKNIVLTTVHFGNPEHNTFAIEFFQRIDCSALKPSTLQSNFCSECELIDFSSLSLE
                     LLYDQQQLERRSRFCDLCRLCYQCLSAVMPSSSSGKLVRVKSTLRAGHNGPPIISIYGD
                     SANPQTVESLQLGFPELPQAASSQQFELLRQWLRLCDDTHDCCRQKLAERLHEMPTRVL
                     DVGGGTIRLVETCNGIKGRYVALSHCWGNLKESEKFCAKKEDMAHLKQHIDYNRLPLTF
                     RDADNKEDWESESQNMESVFSSAYCTLAASSAKSSIDGFLKTERAPRTCVTHVSANSGT
                     MYLCNAIDNFQKDVEEGVLSTRGWVFQERALSRRTIYFTSNQLYWECGQGIRCETLGTL
                     RNPVAALMGDSNFPDLAFSYFKGGRIVLLHRLYQMYSKLSFTNPTDRSVALLGLEKRLS
                     RTFQTRAEYGIVQEYMERDLLWHRERNGEMLTRIRYPHDRRVPSWSWMAHTGAIEHLSI
                     PFDDTDWCRENIRTSINSGSLREAEAHGGAQLTVAVKRLNASQVDLRTKVIRDNEDEST
                     HEASLRCVVIGIGRTSDEAEDRRIHYVLVVKPSSSGSNSYERIGSAAEAALQKILQAEL
                     DVHFEDARIDAREHSIVEKRAMMTTALFAPLPRRLIATLDDQEGAGAYR"
     PFAM_domain     complement(join(29371..29622,29686..29814))
                     /aSDomain="HET"
                     /aSTool="clusterhmmer"
                     /database="35.0"
                     /db_xref="PF06985.14"
                     /description="Heterokaryon incompatibility protein (HET)"
                     /detection="hmmscan"
                     /domain_id="clusterhmmer_JX265_002666_0053"
                     /evalue="1.50E-07"
                     /label="JX265_002666"
                     /locus_tag="JX265_002666"
                     /protein_end="899"
                     /protein_start="772"
                     /score="32.0"
                     /tool="antismash"
                     /translation="YVALSHCWGNLKESEKFCAKKEDMAHLKQHIDYNRLPLTFRDADN
                     KEDWESESQNMESVFSSAYCTLAASSAKSSIDGFLKTERAPRTCVTHVSANSGTMYLCN
                     AIDNFQKDVEEGVLSTRGWVFQE"
     PFAM_domain     complement(join(31275..31847,31905..31955))
                     /aSDomain="PK_Tyr_Ser-Thr"
                     /aSTool="clusterhmmer"
                     /database="35.0"
                     /db_xref="PF07714.20"
                     /db_xref="GO:0004672"
                     /db_xref="GO:0006468"
                     /description="Protein tyrosine and serine/threonine kinase"
                     /detection="hmmscan"
                     /domain_id="clusterhmmer_JX265_002666_0052"
                     /evalue="6.40E-15"
                     /gene_ontologies="GO:0004672: protein kinase activity"
                     /gene_ontologies="GO:0006468: protein phosphorylation"
                     /label="JX265_002666"
                     /locus_tag="JX265_002666"
                     /protein_end="398"
                     /protein_start="190"
                     /score="55.2"
                     /tool="antismash"
                     /translation="GSGNYSTVYRLGICTEKAQSPIALKVFREDLKKYFLREMDTLRKI
                     RAIKHQHLITPIAAFEKGNKRCFMFPWADGGNLLEFWRVTDSRHGPRPFPAALVSWSLQ
                     QMCGLADCLVTLYEHNCRHGDLKPGNILHFKDGGENGRLVIADFGLAKFHLLDTTRRRD
                     KSSIFDRTLRYEPPEMELENDDEREPPRSRSYDVWSMGCILLEFC"
     gene            35240..38462
                     /locus_tag="JX265_002667"
     mRNA            join(35240..36361,36417..37244,37322..37564,37625..38306,
                     38416..38462)
                     /locus_tag="JX265_002667"
                     /product="hypothetical protein"
     CDS             join(35240..36361,36417..37244,37322..37564,37625..38306,
                     38416..38462)
                     /codon_start=1
                     /gene_functions="biosynthetic-additional
                     (rule-based-clusters) Pkinase"
                     /gene_functions="regulatory (smcogs)
                     SMCOG1030:serine/threonine protein kinase (Score: 77.2;
                     E-value: 2.5e-23)"
                     /gene_kind="regulatory"
                     /locus_tag="JX265_002667"
                     /product="hypothetical protein"
                     /protein_id="KAI1879713.1"
                     /sec_met_domain="Pkinase (E-value: 3.8e-23, bitscore: 77.4,
                     seeds: 54, tool: rule-based-clusters)"
                     /transl_table=1
                     /translation="MEHSLSKQTRFMSRERSPNPGIRVSVASSVEHDLDRYDHADGLAR
                     ELQAYGLPDKSQLSPDDEDYSSSSDFVSIKNVEDFGFGASWSRQLQKYASSDHTPNVIG
                     LDIEQSAPEKEQENDSGPNISHPSDADLLRIGEFLASPPPAKRASAQDFRAHLEKDLSE
                     EVTVSYLERQLHLAQLDSKHDSNSAYEYFIPQDKLFTILSKNNVMYLFQHIFPDDSPRQ
                     IRDRVAIVCSENHSVSRRLILAVLIIIGKAHYIDDFLRHSICDINLPLRPHRTQDEALS
                     RKNPFHRRQDDDSLTPLTVFHNWEQRALRFFLHTQYEVLAPFLEVGGPRVCFYKFDPKT
                     PLPFLECTWVQNGGHGTVWRVKIHPAHHGFRHSLGSENPFFAVKAVHSKKYERYRDEVK
                     VLERFSGSATGHPHLIRLFMAFKHGENYYLLFPWATGNLTDLWRTDPLPTRSAEKTRWL
                     FDQCLGIADGLKKIHRHGSWPKQQRSGGHSQQEENGKDLGRHGDIKPENILCFDMDHSV
                     EQRLVIADFGLTKFHSSQATSEITTPSNLRGLTRTYRPPEFSLEAPVSQKCDVWSLGCL
                     YLEFITWYLVGFDKTRAQSPGTFNSLRLQDDDKSDPGLFAEDIAEDKFFNLYPQCNDGR
                     GTFQYAADVKTSVRKWIIYLRGLEQCSEAIQDFLNLIEIHMLVPVIHMRADMRNVQRRL
                     KIMADRCNGSDNYCTVRPSTTPDHSRPKAAPAIGGLRPAIHQRMLRPEHSTGADSGRLL
                     LDTEIDSELFREGLIDDGQNAERGLGVSTSRPMLPNGPHGQPTSRRPYLGDKRAPAFVP
                     QESTMTVPDSQSSRTHAPSTSATTPPGSAHNSHEDFRMISDVPRSLTSTFSTTATENSR
                     ERVLKGNAKRAPRSTEVRDDAPAPRYQGSLRATSPADGRLPSTATSYTAASDNPVAYDD
                     THRETEHKAHVLPVGVLHRDAPMADERRRGEDLLTWPYETRQG"
     PFAM_domain     36435..37046
                     /aSDomain="Pkinase"
                     /aSTool="clusterhmmer"
                     /database="35.0"
                     /db_xref="PF00069.28"
                     /db_xref="GO:0004672"
                     /db_xref="GO:0005524"
                     /db_xref="GO:0006468"
                     /description="Protein kinase domain"
                     /detection="hmmscan"
                     /domain_id="clusterhmmer_JX265_002667_0054"
                     /evalue="4.40E-19"
                     /gene_ontologies="GO:0004672: protein kinase activity"
                     /gene_ontologies="GO:0005524: ATP binding"
                     /gene_ontologies="GO:0006468: protein phosphorylation"
                     /label="JX265_002667"
                     /locus_tag="JX265_002667"
                     /protein_end="584"
                     /protein_start="380"
                     /score="69.0"
                     /tool="antismash"
                     /translation="FAVKAVHSKKYERYRDEVKVLERFSGSATGHPHLIRLFMAFKHGE
                     NYYLLFPWATGNLTDLWRTDPLPTRSAEKTRWLFDQCLGIADGLKKIHRHGSWPKQQRS
                     GGHSQQEENGKDLGRHGDIKPENILCFDMDHSVEQRLVIADFGLTKFHSSQATSEITTP
                     SNLRGLTRTYRPPEFSLEAPVSQKCDVWSLGCLYLEFITWY"
     gene            39795..40973
                     /locus_tag="JX265_002668"
     mRNA            39795..40973
                     /locus_tag="JX265_002668"
                     /product="hypothetical protein"
     CDS             39795..40973
                     /codon_start=1
                     /locus_tag="JX265_002668"
                     /product="hypothetical protein"
                     /protein_id="KAI1879714.1"
                     /transl_table=1
                     /translation="METTGLKSVPSLTVRATSQPDDGTNQVSQSLQDLASCGAALHLED
                     SSASTHKDVGKPQFSHPTSTSPISHSAPPRAPRLGSVPCDRMASLLEVDHFRLPSPETD
                     TSRRSTGDTSITEPFDSSPVLSIKPFRPQSPVQSRKRKIPYSARAARAAHKAARVGSKE
                     NSVRVPRRMSPANTTQLQSPIPVDGDMSRVWQDLDGNKTIGDVESDTDAQPRKIAHIKN
                     GVVDIEFSNDESMDCEGKESPSDSSPQTREIRETRELRIPSGWTPINRDRNIAWESSTA
                     SSGAINPFKEKVSRKKPDRVGGGIVWSTLIDPLWRHDASLNMLAGRRKKAQARAEERQR
                     MLDLARVQGLPVAKKRRVEPSPASKRKRDAVGGSEATTESDEGHIMPMECDY"
     gene            complement(41301..41861)
                     /locus_tag="JX265_002669"
     mRNA            complement(join(41301..41350,41414..41508,41587..41861))
                     /locus_tag="JX265_002669"
                     /product="hypothetical protein"
     CDS             complement(join(41301..41350,41414..41508,41587..41861))
                     /codon_start=1
                     /locus_tag="JX265_002669"
                     /product="hypothetical protein"
                     /protein_id="KAI1879715.1"
                     /transl_table=1
                     /translation="MSAFLARRATAAPRFMRAFSSTSPRELAKITIVGNLAATPEVKAT
                     ASGREVVEYAVASNSGPRDNRVTSWFKVASFEPEGPRRDYLTNLPKGSTVYVEGNAVMS
                     TVPDANAEGKSRSFLNIYQTNFELLRRNHEAEGSE"
     PFAM_domain     complement(join(41337..41350,41414..41508,41587..41780))
                     /aSDomain="SSB"
                     /aSTool="clusterhmmer"
                     /database="35.0"
                     /db_xref="PF00436.28"
                     /db_xref="GO:0003697"
                     /description="Single-strand binding protein family"
                     /detection="hmmscan"
                     /domain_id="clusterhmmer_JX265_002669_0055"
                     /evalue="8.30E-15"
                     /gene_ontologies="GO:0003697: single-stranded DNA binding"
                     /label="JX265_002669"
                     /locus_tag="JX265_002669"
                     /protein_end="128"
                     /protein_start="27"
                     /score="54.9"
                     /tool="antismash"
                     /translation="AKITIVGNLAATPEVKATASGREVVEYAVASNSGPRDNRVTSWFK
                     VASFEPEGPRRDYLTNLPKGSTVYVEGNAVMSTVPDANAEGKSRSFLNIYQTNFEL"
     gene            43587..45358
                     /locus_tag="JX265_002670"
     mRNA            join(43587..44184,44240..44753,44806..45358)
                     /locus_tag="JX265_002670"
                     /product="hypothetical protein"
     CDS             join(43587..44184,44240..44753,44806..45358)
                     /codon_start=1
                     /locus_tag="JX265_002670"
                     /product="hypothetical protein"
                     /protein_id="KAI1879716.1"
                     /transl_table=1
                     /translation="MTAVTYAPLAGPAPDGYAAGMRANQICRVSLAIIGTALLWVPFRL
                     LVQNREFVATVLVVDVAIINLFTIINASLWPNDHWDDWWDGQGLCDLEVYVTVPLHTLY
                     AACIFAIMRNLAHRLRLRRMGELTKREKRRETVLQAVILFTVPAIQLVCMWFVQTQRYL
                     IGGVLGCFASYDDDVLKIIVFNAPPALFAVFTVPFAYLTWKRFRQASKSTRAALQANTE
                     ASSRSHRARKRLYLMALSIITPYVPLQIAFLVYNAKTTQLHDYSLQQVHSGSSAYPWNA
                     VTFVPYWMINFVAMNQPYVAIVTAIPIVWFFGMTKEAIETYRKFLCRLGLSKCFPRLKD
                     PYEPDRPRSVIEPGRISRLSTSRYAITSIGSSHTGAGVRHSGLPNVHHQAIITSDGPYI
                     PPRHSSASGPSIPPRGSSLEGGILKRVQFAVKMPSIQSLRSLGKKKPKHESASGAIGDV
                     EQMIPLQDLGTGALPRTPGPGSAASPQVPLTPFGPLTGEHGSGSVSTHDMCSSPFGELG
                     TRSQSANSLWPGLLGHLRGSSSSQRPVSEHFAGDAEA"
     PFAM_domain     join(43677..44184,44240..44607)
                     /aSDomain="STE3"
                     /aSTool="clusterhmmer"
                     /database="35.0"
                     /db_xref="PF02076.18"
                     /db_xref="GO:0004932"
                     /db_xref="GO:0007186"
                     /db_xref="GO:0016020"
                     /description="Pheromone A receptor"
                     /detection="hmmscan"
                     /domain_id="clusterhmmer_JX265_002670_0056"
                     /evalue="4.80E-60"
                     /gene_ontologies="GO:0004932: mating-type factor pheromone
                     receptor activity"
                     /gene_ontologies="GO:0007186: G protein-coupled receptor
                     signaling pathway"
                     /gene_ontologies="GO:0016020: membrane"
                     /label="JX265_002670"
                     /locus_tag="JX265_002670"
                     /protein_end="322"
                     /protein_start="30"
                     /score="203.4"
                     /tool="antismash"
                     /translation="LAIIGTALLWVPFRLLVQNREFVATVLVVDVAIINLFTIINASLW
                     PNDHWDDWWDGQGLCDLEVYVTVPLHTLYAACIFAIMRNLAHRLRLRRMGELTKREKRR
                     ETVLQAVILFTVPAIQLVCMWFVQTQRYLIGGVLGCFASYDDDVLKIIVFNAPPALFAV
                     FTVPFAYLTWKRFRQASKSTRAALQANTEASSRSHRARKRLYLMALSIITPYVPLQIAF
                     LVYNAKTTQLHDYSLQQVHSGSSAYPWNAVTFVPYWMINFVAMNQPYVAIVTAIPIVWF
                     FGMTKEAIETY"
     gene            complement(46612..47192)
                     /locus_tag="JX265_002671"
     mRNA            complement(join(46612..46774,46837..47192))
                     /locus_tag="JX265_002671"
                     /product="hypothetical protein"
     CDS             complement(join(46612..46774,46837..47192))
                     /codon_start=1
                     /locus_tag="JX265_002671"
                     /product="hypothetical protein"
                     /protein_id="KAI1879717.1"
                     /transl_table=1
                     /translation="MSIQQVPEIVVSTFNRGLDTFAHILSKAEQHAKENDIDVNSLVDA
                     RVVEDQLPLSFQVQFTSRVVRTNLGRLSGEVLPPWDENEKTFEDLKKRVQRTQELVKSF
                     DLAKTQGKEGEKFEMHFKGQDHTIYLMDFMLTHVLPNFFFHISTAYSILRAKGVPLGKE
                     DWLGGFLGL"
     PFAM_domain     complement(join(46633..46774,46837..47168))
                     /aSDomain="DUF1993"
                     /aSTool="clusterhmmer"
                     /database="35.0"
                     /db_xref="PF09351.13"
                     /description="Domain of unknown function (DUF1993)"
                     /detection="hmmscan"
                     /domain_id="clusterhmmer_JX265_002671_0057"
                     /evalue="1.20E-48"
                     /label="JX265_002671"
                     /locus_tag="JX265_002671"
                     /protein_end="166"
                     /protein_start="8"
                     /score="165.5"
                     /tool="antismash"
                     /translation="IVVSTFNRGLDTFAHILSKAEQHAKENDIDVNSLVDARVVEDQLP
                     LSFQVQFTSRVVRTNLGRLSGEVLPPWDENEKTFEDLKKRVQRTQELVKSFDLAKTQGK
                     EGEKFEMHFKGQDHTIYLMDFMLTHVLPNFFFHISTAYSILRAKGVPLGKEDWL"
ORIGIN
        1 aggccacgtt gagaccattt aaaatcaatc gcccacgatg aacttcgata tacgcatctc
       61 atagactacc tacgtctagg cttacgatgc ggcacagttg tcatgatgcc cgcacagccc
      121 tcaacatcgg ccgacctggc ccgggttcca ccaaacgtcg ccgcgggaac ttgtccaagc
      181 agccagcaaa atgaagcatc aaagaagaac atgaagcgac tttaagtggg tccctcgggc
      241 aactgtcgcc gcgagaaaca atggaacgat ttcgggcatt gttgcacttc agtggggttg
      301 tggtagctcg caggggtcag actctctagt cttgccgtct gccttcttgt acagtaactg
      361 cagctgagga tgccggagga cgactgcagt aagcggcagt catgcagccc cacagcttct
      421 cggccatttt tggccgattg gatactctga caagtgtact tgcacccccg gtccgagccg
      481 cattagttcc aagctgtaca gagtaccgtt ctgccgttgt gcttgcatca gctagcgggt
      541 gaacccggcc ccgataactg cattagttcc gctcacacat cagctcgtca attcccacat
      601 ctatgtcgtt atggggctcc aacagaaacc ttacaggcta tgcatgcagt aagctgcaga
      661 cctttcgcta gcatatctta ggacgccttg acccggtcta gatagacggt gatgatcgtt
      721 actacattag gtagccgagt atcgaagagg aaatcctgat ggcacgccta tcatcttcca
      781 gcgaatgcat ctatctccga gccccgagtt gcctacgtcc gaaattccca acaaatttga
      841 agcttcacaa tcagcacaat caacagccta ccatcaaagc cgtgtacctc atatatcaac
      901 agggcgtatt aggggagaat tgaaggggac aaggctttgg aaagaggtag gctcgtctgt
      961 agaattggga agtggcatat tgattcacat cgtgcttcgt cccctttgct gttctattat
     1021 tccgtctgat gtgcagttct gtgaattatg ctgtggttga aacgtgtgcc ttgtggtgct
     1081 gagtagaagc acggcagacc tgccattaaa actagtaatt tctaaagtaa acagaatcaa
     1141 tgtacatcaa actgagagga ccacgatcta ggatcgtgtc attctgtgag aacaagcttt
     1201 ggcaccgaaa aataacaggc tgtcctttca acctagcgag acacagctct ttcccccgag
     1261 agcctcggta caacactcag gcgtcttgta ttcttcccgt tctcctgtca gatcttcaat
     1321 catggaccca agtcgagcgg ctccctccta gtcatatagt atgagcctct aagccacgct
     1381 gccaccggaa aggaagagtt tcttgggctg tgaaaatatg tttattagca accacgcatc
     1441 ttgaggcatg ccattttgaa aagcttttag caggagatga acttacgctc aggaagaatg
     1501 aggtgatgaa accaatcgct gtggcgccca caagatagta gaaagcttca ctgattgctg
     1561 cagttatttg gtcaacgacc aatagctgat cagacttgct cagactttta tagaatttcc
     1621 cacttgctcc tgtgatcaac tcggcaagat gttcatgtgg aatgtcaggc aaggccgcag
     1681 cgatgtactg catggccttg ttctggaaaa tcgatcctgg aattgcgagg gcaaaagtaa
     1741 tgccgatgat ttgtgctaca gaaaatttct gtcagcaata tgtccttggg ggtggggggt
     1801 agggtaaaca tgtctccatc gggggcctcc gcattattac gtaccaatgg tcatgacaga
     1861 aacgacattg ctgatctcgg acgccggagc gagcgctgat gcaacaccaa ttccggcgct
     1921 ttggaaggcg ccgactccca gcccaataat aaccgtatat ccgtagagag ccgagttaga
     1981 tattgaagag tcaatcgttg ctatgtcgca gtgatattag cacaatcacc cccagttttc
     2041 ggccaagaat gagtggtata acatactcat cagtgcagca ccagccacca gcaaagcatt
     2101 gccgacgaca taccaaggca ggtagtagcc aaattttggc atagcaaagc cgttaaatag
     2161 gcagccgaag actatcatac agatcaaagg caggatgcgc acgccagcca tcaaggggct
     2221 gtctcccctg gtaaactgga acaccagagg agtgtagtaa atgctcatca tcatgctacc
     2281 cgccaccagg aaggcctgta gaggtatgat gatgagatcc cttgtgacca tgaactgcac
     2341 cggcaggagc ctagcttcgg cgggtaccag tggatgatat atggtgacga gaataaaggc
     2401 gatgaagagg acgaacgtca caacccagag agcaatctcg gaaccgctgt cccaggcgta
     2461 aagggtgcct ccaaaactgc cagccataca gaaacaggcc atgagtgcgg tgaagacggt
     2521 aatgcccacc caatcctgca tgcggagttt cttcatgaag ggcgtgtcgg gcatggcgtt
     2581 cagattgggc atcaaaaaca tgaaagccgg ggcgaacagg ccagcaatag gaagattcta
     2641 tcggccatgt caacatttgc ctctccaagt ggccaggaag ttctgagtac tcacgatgta
     2701 aaatccccat cgccaagtag cagagctgac ggcaaaggag ccaccaatga tgggacccag
     2761 gacgttaccg aacccccaca cggacatgag aatggcaagg taaagcggac gctcgtgtgg
     2821 agtagtcaaa acgctgatgt aggtcaagcc tccaacgtat acacctgcgc cgccaacacc
     2881 agcgatggcg cgaccgatga tgatggcagc catgttaggc gccgcaccgc agattgcgct
     2941 tccaccctcg aacaggataa gactgatcag gaacagccac ttcatattga aaattccata
     3001 ggccttgcca ctacacggat tattcttatt agcgacttga tctcgaaacc tgtacaagct
     3061 gggtcgatac gtacacaggt agaatgacga cctgaccaag aataaagctg acaccgatcc
     3121 atgccagatc ttgctgatcg ttaaaggcct caacgatatc aggctggatt gtggcgacct
     3181 ttgtggtaca tgagtaatgg taaagcaggg ctttgggcaa gggctctact cacaatagtg
     3241 ttgtccaagg caaagagtag aacctatccg agtcagatgt tagcatctcc aggacgtgcc
     3301 aaaatcgcag ctccattttc cagaattatt cagctatcac acagaaagga gactggagct
     3361 tggctcggta ggacggcgaa ttcgaccact tacggtagac atgagggacg tgtagataat
     3421 gaaccactaa gccagacaag cggttagcag ctatcgtgat agacctttga aatgcgatgt
     3481 acttaccttc aggcctgtaa cggtcctctt gggctcttga tcgggcgtct cgaccccctt
     3541 tgccgctcct ccatctgact tttccacgtc ctgtacgttg tctggaactc tcgtggagga
     3601 ctcagaagtc ttgtcctcgt cgtggccatg gccattgggg atagcggtgg tgtcgtcggc
     3661 gggagtcatt cttgcggcgt cgaatcgtgc ctctagaatg ttgatggtat cggccaactc
     3721 atgtgtaaga gtgatcgagt cggaagcttt atgtgacctt tgaaaccaca aaaagagggg
     3781 attcaatttg taagcttcgg gcagatcgct gcagcttttg tcaaaggccc atcacaatgt
     3841 cgaatacttt tccaaagtga gtcgggttgg catgcgcgag ccgaaagtaa acagaagctc
     3901 acgtcgctgg aggccataga cggccggcga ctcgtgattg gctaacggcc ggttcggtcc
     3961 gagttgaccg aaatttcagt gaacacactt cgggcgacca gaccaacata gcttgataaa
     4021 gattctgtca tctggcaggt gaggtactcc taatatctct ttcacgactg ccagctggaa
     4081 tacagtagta ctgatgtttc gatgtgtctg tccttctcac atattagagc tacttttgct
     4141 cagctgcact gacgggcagt tccagtggac taatcgccaa aagttagtgg attgatcgcc
     4201 aagacttagt gcattgctgg ccaggattag ggggctccaa cccctggcca ttgctacaac
     4261 agcttccaca tcagatgccc tcgagctggt agaaatatct ttgagcaatg tgacgaatca
     4321 ataagccaaa gttactatct agctagcacg tctataccat agattgaaca actgaaggta
     4381 ctgtgagcct gaggccggtg gttttctgcc gaatctgagg ctctcagctg aagcagctga
     4441 gcatggattt cgggctagca ctagttctta gctcccaccc gctcaggggc gaagcttggt
     4501 acaccacggc tcgaataact ctgagctgca gaaaggtcga tccaaaccaa aacttctctc
     4561 cagtctagct ttcaatcgat tggagactta tatagtactt tctaatctac ttgtctatcg
     4621 atgggaccag ttactgctct tgcgcgctct tcttctcaag ccagggaagg gagaggaagt
     4681 ggcctcacgc cgtagtagta ataaagtgcg acccccagag ccgtgacaag gctcaagctg
     4741 cttaacttgt tcccaccgac aattcctccc tcggtcgacc gcttcttgtt cgctacatat
     4801 tcccagggca cccgaccagg aggcagatct tttacctcta gaaaatccag tcgcggtgca
     4861 ccgctaatga tcttggacat ctcagcagcc aacatgctgt cgggtatgac cgggatgatc
     4921 caagttgaca agaacttata ccacggggtt ctccatccct gcgacatgtt cgacgagaac
     4981 ttgaatatat gcttcatgcg tcctactcgc tcttcctggt aagctgcgag tgtctcctcc
     5041 agctttgcgc tgcttggctt tctccagttg gtgtccacga gcatctgacg caagcggttg
     5101 gtcaagacag caaccgactc catgctcgag tttccaccca accccatatt cggcatcacc
     5161 tgctaatgtg ttataaacag acgaagagga ataagccgcc acttccacat accttgtgag
     5221 cggaatcccc cgccaaggct atccttccat gataccaatg gtccagaaca ccttcctcca
     5281 ggtggatcac gctcgatcgc agacggcgtt tccaaacttc tccaaacatg actgtgtcgg
     5341 acaagggatg atcagcaact gatcttgcca ggtcctctgc atcctgctcc gtaaaacgct
     5401 tcgctcgctt gggccacgga aacggcttgt ccagaagaaa gtatacgctg aagaagcctt
     5461 tctttggtgt caacgtgaac agatgagtgt gttcagccga gttaatgact gtcatgtcgg
     5521 tttcgctcag ctctggaatg cccggcgtca caaagacgag gcaataccag tctgcgctta
     5581 tagctgaggg acatctcgtt atcagtgatc tgcttttctt aaaggcgtac agttcaagga
     5641 acttacccct tttctccttc accgttatca ttcccggcga agcagcgttc gcagcgtccc
     5701 acatcgcact tctcaccgtg ctatagaccc cgtcacagcc caggaccagg tcgcccctct
     5761 caacctcacc gttactcaac acaacatcca ctccattttc gtcttgcttg atactatcca
     5821 cagacgcgtt ggttctgacg cgcgtcttgt ccggtaaggt ctcatataag tctcgaagga
     5881 gtttcggccg ttcaaaaatg agcatattat agccgtgact atcattatta gcgtaaatgc
     5941 gttgcgagtc aataatgctg gaaaacaggt tggtgtgctc atacgaacga gaaacgaatg
     6001 gacgtccggt taacttactt cttctggatg tggctgaaga aggtactttc cagtatcttc
     6061 ttgccgcctg gcagtctgat aaaccaacgg ccaggaggaa cggtaccctt ctgcaccgta
     6121 tccaggcatc ccagctgatc cagaatccgt gacccgtgcg ggtagatgaa catgctaccc
     6181 ccctccagcc gggcaacttc agatcggcgt tccagtacaa tgtgatcgat gccggccttt
     6241 tgaagcatat gagaggccga caggccggca atgccaccgc caatgacaat gacacgaaag
     6301 cgcgactctg tgtcagacat gctgggcaag tagtatggtt actatgatgg aaaactagca
     6361 aagaatgtac gagaatgtac tgttggttgt tcccacaacc ttcacggcct aacgaattgc
     6421 atattgagtc tcaaagttac aacaggtggt cggtttaaat ctcgaagctt gagacgtgtc
     6481 ttccttctga aatatgagta attaccttat ctcatgattt tccatcgctg tattgctatc
     6541 aacattgatt acatcgcatg attcaattgc cgttcacccc ccgcatagaa tccggaaccc
     6601 caggccatgc tatgcacatg cccgggccgg ctgctccgtg tagaatgcag cagcgctttt
     6661 ttaccgcagc tcggtccggg cgggaccgtg gcttatcatc atggttatcg gtaaattcga
     6721 tcgtgactat gcaatgcacc tatgcatacg gcgtttgagt tctcctcatt cgactttcga
     6781 tcagccacgg ctggcaattc gaaggaatcc caccttgttg cctgtccccc tcgagagccg
     6841 cagcccaccg aagagaatcc aaaaggcttg ttcgaaggcc tcaatctctg ttgctgtagc
     6901 tcgggatcaa gcagaatatt ttattttgtt tcactgttct ttggtacgca gttgtgtgac
     6961 tctttcatcc cgtccacttg cagttgcgat acctcaacac tttagtcgtt ccatgatgca
     7021 gaaacccttt cgtcccaaag cggccatctc cacctttcca aatagtgaaa gacattttcg
     7081 acttttgttc tacactgccg ttgcccttct atggggtgct agtgtcttga atggaactat
     7141 caaggccctc ttggtagcgg tatggaatgg acgtctggag gatggcacgt tgctgagaag
     7201 ggactatacc ggctttcccc cattggacta cccactggca gtcttggtag cgtttttctt
     7261 ctctggaacc aacggccaga atgaggctta ttctatcttt ctcttcgatc tatacataaa
     7321 tctgcagctt gggtatttat ggctgtatgt ggaggctgca cggccgggcc agaagccacg
     7381 ctggattcag aggtgagcta attccttcgc gcactgcagg caacttgaga gtagtatgtg
     7441 ctaagagaac tcgcgacgtt agtcctatct atttcgcgct tctttggcaa gcttgcggtg
     7501 gcgccgtagt tttcccgctg tattttggcc tacacatccg gtgggcctcc caggagaggc
     7561 cagcacaggt ggtggacttg cacaaagccc gagctctgcc actggcgttc atactaggcg
     7621 ctgctgctcc catgattgtc ctgatggctc cgacgtggct tggcccggaa gcccgatctc
     7681 cagcatcgca gcaaatgatt gttgcactat ttcaaccgtc ccctgttcta ttctctttac
     7741 tgttgacctt gttcactcga acatcggaat atgtcggccg tgatggtcgg aacattcgtc
     7801 cagatggccc cagggacaac agagtggtga gacgatgggt tcaaggatca tacctggctg
     7861 ctacagcagt atcggtcatt ggccgcctgt acgtactcat cagagttttc actgccgaga
     7921 acagtgactc ggtgaatcta ctgcgcatgt atgtaccgca ccccttcagc ggacctgttg
     7981 ggacaactga ggtccttgcc ggaggaccat ggctgttcct acagtgggac agtatcatca
     8041 tcagcctggc aagttctttt tgggccttgg tacttctgga aaaagacgga gttgtgcggg
     8101 aaagtatagc aatcgtcgca gtagtattag ccgcggggag tgtagtgctt ggacccggag
     8161 caactgctac gatggcgtta tatcttcgag aaagccaatt gcctgagagg ataaagtgca
     8221 cctagatact tagctgtctt tggcaagagt agcgtagtat actaggatag aggtcatgtc
     8281 gacctcatgg ttgagtgaga ttggacgagt acaagttgca tatttgcaca gattgcatga
     8341 cttctatgcg tcaaaggtag aaaaaggaac catttgctcg cctgctattc gtgctcagga
     8401 cggctttctt aaaacgaggg tgtttatacg tgccagataa atagtgacat tatctgtcac
     8461 aaatttacac accgtgttga aatgccaagc actacgtttt tggtgggttc gtataacaat
     8521 cccttcttca tcatgggatc tacctctact tgccattgca ccacaggtat tggatgacat
     8581 cagtctaata tgtggagcta tcattctatc accggcccaa ctgttatatc attgtgtcat
     8641 tgtgagatgt tacgagcctg ctccgtcaga agggcgcata tgttgtaccg agagcggaaa
     8701 aattcggcac gctcgcgtgc ttgttcctgg agttcctcgt caaggctagc gagtcttgta
     8761 gccatagcac caccaggcgg tgcgatccct tccagtgccg ttatcagctc tcgcaacgcg
     8821 ctgttgcttt tggactggct attatcacag agttcccgga cacgcgtttc gagtgtctcc
     8881 agaatgccca cgtagtgcgg gccttcattg accgagccgc caccgcccgg gggtaccttc
     8941 ctaagccagg ctatataatc cgcgatcaag gagcccatga cggacgcctc ggcctggcta
     9001 cggagcactg tagatgagaa ggatatcacc ggtccaagaa tcgccgcgcc tgtttcctcg
     9061 ttgatgtcct tgcggcaatc gaatccgttc tgggcgtaga agtcaagacc aacagaatca
     9121 atgttcatgt cctcaccaac cgagaacggg tccatagtgg cttgtcttcc caaagcctgc
     9181 catactgagg gatctggaag ctctgatccg gacaagtgca tatcatgtgg ctgaaataac
     9241 aggtctggat ggctggaccc attggggaga gcaccgacac cacctcccgc atgcgccgtc
     9301 gaaggcatat gaacagtcga aggggtcagg gtctgggagt cggggttgag gggcccgtcg
     9361 gaagtgtgtg aagatggtgg agtgactttg tcagccggag aaccgttcaa gcgagagatg
     9421 taggcctctg cttcttctga tcacgtcggc caccaggagc aagttagtca ttgcggcgtt
     9481 gagaacaagt atacaacttt gattctgggg cagtggggtg gtgggagaaa cccacctaga
     9541 cgcttttgta atgactccac cgtctgagcc agatctgctt tggttggtct ctgcgtcggc
     9601 agatacacgc actgctcgcc cgcctgtatg catttccgac actgcggctg ctcacctcca
     9661 cacttgactt tacggtcccg acataacttc ccagacgtta gctgagcgca tcgtggttgg
     9721 agaaatcgac acaccttgca tgcaacacga cgtgattgcc cgccattcgg ggtagccatt
     9781 ttcgcagcgg gtgtggcgct gtctcctcaa atgcgaggcg atccagcacc actgggcgac
     9841 gtcggtgtcg taaaatgcag cagttgttct gttcctccgt ggacgccgta aggcacacgc
     9901 cctaggaagc caattgattg agcaggtcgt tgagtcaaca ctcgcctcca ggatggatcg
     9961 gccttaagca cgcgcccgct attcagtata ggatggcctg ggtttcgagc ctccaaaaac
    10021 gtggctaatc ctctcgaagg ataacgcagc gggtggtcct ttgctagtcg ctttgcggaa
    10081 ctgcggggta gactgttacg gaaagtagtg tgtgtatgaa tatgcaaatg gcaaatggca
    10141 agggcgagta tcgttattgg gtggacgcgg tatctctgaa ttcgcgctct ggctgtcttc
    10201 ttaacaggac ggaggttaca gtcagaggag tgagatgacg aaaacgagag attcccgacg
    10261 gcacttggtc gtagattgtg gaaccatggg cggatgcaag caggaggctt gacgggttta
    10321 attgtcagca gtggcttcgg ccgggcacaa tcgtactagt tatgcatgct tgttatgccc
    10381 gccattacat gaagtagtac acccgcagat cacaccatat ttgctgtggg tgtgattggc
    10441 tgacagcgga ggcgcggatt taccagttga gctgtgcgtc ttgcagcagc tccatgccac
    10501 caccagcttt cctggcttgg gtcgtggcca tcctcccgca cgcaataccg tagacacgtt
    10561 tcccccggct tttactccgt cttttgttcc cccttatccc acgagctttt ggcaggggac
    10621 ctgcaagtgg caagcgtcca atgcaatgac ctgaacaatc ggtatcaatt tcgcctaaaa
    10681 tggcaaagtt ccacttgata gccgcaagtg aagatatatg cgtctgcctc aagtgccgcg
    10741 gagctctgta ctgagggcat gtgaccagta ctttttgcac caccaaagat agcagggaat
    10801 cgacgtacca ttcgggcgac ctcgagtgat ttgcagtcct gatcgtgcac gatccggatc
    10861 agcgacttcc taaaagtact agctaactct tcaggaatct aacagatcct ctaccacttc
    10921 gtggcatagc tgtcccgtat tatcaacccc atgaccacgc gacggggtat ctcaacaagc
    10981 acaacggttg ccagtcatcc ccaagccata ttcagtttga tacaaaagaa aacgaactac
    11041 ttccaacacg gcaatggatt gcagagcgcg ctaagatgtg ttgtgacaac attgtgacaa
    11101 cgttgtgaga ttgattgttt attgtcttct ctaaatgaga ctagtgtgct ttcctatcat
    11161 cccattcagc cagcacaaga catacctccg tcaattacaa tcggagcacc tgtgataaat
    11221 ccacttcccg ggctcaggag gaatgctact gtctcagcta cttccaaggg tgttcccagt
    11281 cggccaagtg cggctgttgg acctctgcca tacatatccg cgcttgccgt tacccccatt
    11341 gattctgcaa cggcccgcag catcggtgta tcaatcaagc cactataggc ggttattata
    11401 aagaagcttt attgggaacg aaggaggatg ggtgtcatgc aacagtccga agaatggtta
    11461 ggtgggctta cggtgcgata gcattaactc ggatccccct aaggccctcc tccttcgcta
    11521 ccgtgcgtgt gattccaatg actgcatgct tgctggctac atatggcatg taaccaccca
    11581 gacccatcag accagagaga ctgccagcgt tgacgatcgc gctaccattg acgcccgggc
    11641 tgccctcgcg catgtgcggc agctccgcac gcagcgagtt gatggtgcct ttgacgttga
    11701 catcaaaaat gaagtcgatc tccgcgtcac tggcaactct aatgtcggtt gctgccgcct
    11761 tgggcaaggt cacaacgcct gcaaggtttg ccgctccatc aatcggccgc ccgccaaagt
    11821 gggagaccgt ggcggtaatc cagtcgcggc acgcgtcctg ggagcggaca tcaaccacgg
    11881 atgtgaatgg cgcagtacct acgtttcccg tgatcccctc gatctcagct ttcaaggtaa
    11941 gcaggccgtc ctcggtaata tccgagaggg agagaagcgc accgcggctg gcaagaatct
    12001 tggcggtctc gcggccgatg ccggaagctg cgccggtgat cacaaccagc ttgtcctgga
    12061 aagaggccgc cattatgata aattagcgat gatcaaattg ggtcgatctg aacactgaat
    12121 gcacgtggat tggttttgca gtcttcgtat ctaggtgatc gatgctacag caacaaagaa
    12181 gacaagcaac tcgttaatac tcgtctccca acttttccat ccgagcggac agagacgtgt
    12241 atgtagcctc agtgaaacta ttcccttgcc tgcaggtcaa ttgtacagac tacgtgggaa
    12301 atgcagatga gtgccactgc agttacatgc tatgccttac tagtagcccc acgcttgatc
    12361 gacaaggccg tccttctggt gttcgtgccg gaaacgagac tagcccggca aaaaacgccc
    12421 gttgcctcat cttagttgcc ggtaacgatc caatacgccc ggtctcgaag ttggtgtggg
    12481 actacatggg ggttttggcg tggttcatct gcgggccgcg cggaccgaga tacgtcagat
    12541 cgaaagtggg tcaaatgcag atcctataac gatctgggga ttgcagacaa agccttacaa
    12601 tccatacaac gttgttctcg aagtttgtgt tcctatttag ccttctagaa tagaatctta
    12661 actagtgaca ggtcttctaa cgcactcgcg accccttttt acactttgca cgtaaattca
    12721 ctaagacaat gacttcagga ttgaagggat tcgcggcctt gaaacccgcc gttatttcaa
    12781 aggtcaatgt tgacgtgact aaaatccacc cttttggtag gctctactcg aatatatgaa
    12841 gtttgttagg cgggtgctga tctgcgacag gggcggccca caatgggtct aggcttacac
    12901 atttcgtaag cgatcagagc ttggtcccta cattaactca tcggctgata catctctatt
    12961 ctctaggaat gccctactgg gagtattgaa tcggttccag ggttcgagcc ggccttcaaa
    13021 gctgatatca ctttcggcgg tgactggttt tccatggacg cagacgggga gcatggccgc
    13081 gtcgacttca gaggaatcgc caggtgaccc ttcgaatctc cttcaagatt gagtatggct
    13141 ataaaactga catgaaaact tacattgcag aacagaggat ggcaacgaga ttgacgttcg
    13201 tgtctttggc attgtgaaaa tggggcctga ggcgtccaag cttttcaatc tgcagccgga
    13261 catggccaca gtcccttttg ggtggatcag tgagttcgtc caatcccatg atacgcttgt
    13321 atctttattt attaatggcg tatcaacggc taatactcgt atgcagctgc caaggctgag
    13381 tacattgttt cagaccccaa gctgaaggtc ttagaaaaca gcattcttgt aggcaatgct
    13441 agtgctattg ttgatgccaa cggagttact atcgagaaca ggcagtcgat tgttgtcgca
    13501 acgaccgctg aataaaaaat gggacggtct gagggtggca actaggtcca tagacatctt
    13561 aaggcactct ttaaaatagg cagaacattc catctcggga gaaatggtac caatcttgga
    13621 ttgagaatgt tcgtatcgtg aagattatga cggttggccg gtagttatgt aacgaacttc
    13681 taggaaagtt ttatcctgaa tttgaatttt cattcactca cattcatcaa agtcttgaag
    13741 gcctttctgc aatgtatatc ttccctttca ctctacagct gagggctttc cctcgttaaa
    13801 gtctgcgcta tttgatcctc atacagcttg gtataaaccc cttttctctc tagtctgaat
    13861 ctgaggagtg cgcagaaaag cttcctatga tctaggtgat gattcaggca gtcgactaag
    13921 ctttcttgaa ccatatacag atgaagtcaa agatattctc ggatattcac cagaagtcat
    13981 cctggtaggc tacaataagt tctatggtgc tacagacgca gacgcaaaag tgaagaacct
    14041 gaacccttgc aaaacagcca gaatcgctgc cccagcgccg acaagtcgca ctattctaga
    14101 cgcgatagat gagccctgag aaaccttctc tgtttcatgg tcgatccatg ttacagtccc
    14161 cgggccgaag cctgcgtcat ccacgtagtc caatttcgca ccgcgccgga tgatttcagt
    14221 aagctggttt gcgagctcct tgtccgactg catagggaat acccaggtat ctacgaactt
    14281 gtgatacgga gtttcccaag cttggacctt tgtgaccagt ctgcagagct ccgatatctc
    14341 cttcatacga ggtacctgtc tgttttgata gagttcaaag atctcactca gctgctcctg
    14401 gctcggcttt ctacccttat tttctgatag tatccgattc aaatggttgc ataagacggc
    14461 tgtggactca ataccgcaat ttccaccaaa gcccatgttc ggggtaaact tttgtcaact
    14521 gtcagcaaag tgaaatgcga gtcggcgatc tgtgacaagg ctgatatatg ttcacatacc
    14581 ttgtgcacgg catcgccagt aagtataatc cggccggagt gccaatgatc atagacacca
    14641 tcctcaaggt agagaagttc cccacgaaat cgcttcttcc acagctctcc gaagagaagc
    14701 gtatccgaaa ttggatgatc ggccacactt tctactaacg cgtcacgatc ggcatctttc
    14761 gagttcggcc gacctggcca agtgtatggc tcatcaacgc ggaagataaa gaagaagtag
    14821 atacggtcgg gctgagaaaa tgcaatgaag gtttttcctt tgtctgaaac ggatgtcata
    14881 tcctgtacac ctagacctgg catctgagga gcaactccaa tcacagcttt ccagtccgtc
    14941 ctgtagtctg ttttcaacgg gcttggatta gcgggcctga ttgtacaatg acaggaaacc
    15001 aagagctctg aggagtattg gattcactca ctagcctttt cctttgcagt aatgagccct
    15061 ggtgttatcc tattcgcatg ttcccacatg atgcttctca cgatgctgtg tgctccgtcg
    15121 caaccaagca cgatatcacc ggtctcgact tggccattgt agagcgtaac ttggacctgg
    15181 tcaccgacat gtttgacttc cttcacaccg catcctgttt tgatataaga cttgtccggg
    15241 agcgaatcgt atagtatctg gagaaactct cgcctttcca gaaggatgta gccaacaccg
    15301 aaactagtat tataaagact tgtgattagc tcattgatcc ataagatgaa actttccatt
    15361 tcaagcagtc atggattgaa caggatgggg cagtagactc ttactttttc tccacatggc
    15421 ggaaaaatcc gttgttcata agcatttccc cctctgctcc gcggtaaaac catcggtcgg
    15481 tggctgtgca tgctgctaaa actcccttca aggccccaat ctgatgcagg acacgcgcgc
    15541 cgtgaggata catgccaata ctggctcctt ccggcggcgc aacattgtct cttctctcca
    15601 gaacgacatg gtcgatacct gctatctgca ggcagttcga tgcaacaagt ccggtcacgc
    15661 cggcgccgat gatgacgact cgaaatgggg acttcgactc tgccatgact gcaaggatta
    15721 tacaggttat gagaagagtt gacgcccact tagccttacg tgtggattag tactggtatc
    15781 actgcaagtg gctgagagca agtaatatgt ctgtcattct tccctatcga actaatctac
    15841 cagcatcatc agattatctt gccactatct cggacgaggc cgctgaggac cagactatcg
    15901 agtagctatc cattgagttt aatccatcat acaccgtagt gccggccgct tgagctgaag
    15961 tacggacgca aagaaacatt gtggtccgaa cggcccgagc ggcccggcaa gggtgattag
    16021 attactggag actgtgggtg agccgtggag tggatactca cgggctatcc ttgtatggca
    16081 atccatttcc gctcggtgct tccggcccga gccgaacaag ccctgcagtc ttgtctttga
    16141 ctaggttccg ggaacagcct gttgcatttg cattgatacc agttcacaag ccttcgccgc
    16201 tggccccgat tcgtccactc atacgccaag aataaatcct tcacaggttg ggctccacca
    16261 ctcggtgccc gtgaggagta caacatgtgg gccaagcctg cgtctaggac attccggctc
    16321 cggtctgcaa ggggttatgt ttctatcaag gtctaatgcg atgttagtag gcctgtctat
    16381 ctgtgcgtct cttgaggatg accccttgtt cttgcagagg ctgagacaat ccatcggggg
    16441 gtaaagcgct gccaatccat gtttctcgtc tagcgccaag ctgtgcgcgc gcagcgttta
    16501 ctagtaaacc tactgtggga acacacaatg gtaaggatag aattaccaag gttttctacc
    16561 tgtagggact tgctgatccc acggtcaagg gacatcccat atagtctagt ttgatgacaa
    16621 ccaatcgaag ctgaaaggat aggccatcaa attaaaatca atcgaatggc atgaagcgtc
    16681 agatatatat agtgcatgag aatatgctat acgtaaacag tttttcgtac tttctctctc
    16741 ttgtgcctct tatgttagtc cagcatatca cttagcgacc gtagaggcca aatagtatcg
    16801 tggcaaagaa tgcaacaaga aggccaacaa gcacaatttt caccgcaccg acccctgaat
    16861 cgactgcttc ggacttgccc tctcgcttcc ttgattgcac ttggcgaaac tcatcaatga
    16921 tccctcgata atgcttcgga taatacggca gaaacttgtc cgcaaatgga ttagtcttcc
    16981 gtcttgtctg gatacccaga tcgctcagca ggaggtcgat gtactgttgc ttggtaagct
    17041 ttgaacttcg cccattaggc tttccagcca tcgcccgata tcctcggtcg gatcaaaggc
    17101 tcttcggata gtgtgtttaa tgaacactta ccgagataaa atcatatatg ccgtatgagt
    17161 gtttacggcc ctgcgtgaga tatcgcttgg cggtccaggc gttccacact gctgcctcct
    17221 cctccatctc gggcagggat ggcacatcat gcaggccgag cataaatgca accccccaca
    17281 atgcctgcac ctcaccgacc agaggggtgt agacgttgtg catcaatccc gggaagaaaa
    17341 tggatctgtc accttctgct gcaagcttag gtgcgaccat acgtcgataa tgtcgggacg
    17401 gtccgaacga aagttgtttc ttctctccat tgatagtttc tgttttcatg gtttccagat
    17461 cacggagtgg gacgccagat tctcggagta cgggcagcaa cacatcaaca gtcttggccg
    17521 ccctagtctc gaggcgagcc cacttaccct tctcggttga gtcgagcttc aacccgcact
    17581 gcacctccaa gtcgtcgtca aatgggtcat agttcttgtc gaatccagta catagtatca
    17641 cgtagtctgt ctttagctgg ctcccgtttc gaagtttgac ggtgttgtct acaaatgact
    17701 ccggctcggt tctgtgaacg gtcacatctc cagcatgaaa caccttccaa aaattaggaa
    17761 cgctggcaca gccgaggccg ccatttgccc agaagatcct attgctccgg ttagttacat
    17821 ttatgtgtgt aggaagttgc agtgacgagt gtacccttcg ccatgtggaa gcggtctcaa
    17881 tttggccgca ttggaagacc tgctgtagcc agcatgtctg tcggcaatcc agttggtgat
    17941 tctccagaac actttatgac acgccagacc tagagttgtt ctatgaatga acttgtaaga
    18001 aaggcccttc gtagccataa tactagcccc aaaggaggcg aatattctag tggacatcac
    18061 gtcaatggta ttgaccaggc cgaagatcga tggcggcatc agcgccgcag cgccagctcc
    18121 gtcctttcgg ataatccagt cgactttttt cccagcattg agaagaagga aaactgtatc
    18181 gaaagctgac ttcgctccac caaccactgt tgctctttgg atcttgtcga gggcatcaag
    18241 atgggtccct gtctctgtcg aatgaattat aggtatgtca aaatccgaca taggccaaga
    18301 aggaatgaca gcatgagatg ttggccccga cgagtagatc agtttggcac actgcactgg
    18361 agccttttca tctccgaaat ccaatcgcca gccacgtcct ggcaggcgcg tgatttggcg
    18421 aatggtggtg gacagacggg acctccttga gagatcatat ttctctgcaa actcgacaag
    18481 gtatttgtta atggtgtctc ctgggatgta tccatcgtca ctgatgcctt cccggcgcat
    18541 agggaagaat gagtactcaa attggccgta tttgacctga gcgtatactg caatgcggga
    18601 atttagccat tactcttagg ctgcgaccaa tatcttgagt tatgaatctt gaatatgaag
    18661 agccaaagcc taaatctact ctcaaactgt acaaaatgac tcgagataat acttacagct
    18721 gggataaatt ctctctattc tccacgatcc accgatagac tctccattgt cgatcaagat
    18781 cagatttgcc tgaggctcaa agtcgagata tgtcttcgca gaaatgagcc ctgtccagcc
    18841 tatatcaggg gatcagaaaa tggcaaagtc cgccaatcga gtggaacaaa cttaccggta
    18901 ccgaccacga cgcaatccac ttgttctgct tccattctgt tcaattgatg aatgttgaaa
    18961 gtcaacctac aaagcggtcc aacccttgaa gaacgcaatt tttcaagtat gatcaagaaa
    19021 ctaattttca ataaaatttc ccacaggatc tacaacacta ttgacctgtg tgcttatgtc
    19081 ctgcttcacc aactcctggt tgctggccaa ggtagtctac aggctgaatg acagcccatc
    19141 tcgtacgaca tctcagcgtt actaagcccc cataagagcg tgtagataga tactttagtc
    19201 taggttccag attttgcgcg gtgtaaacta gcaaagggtg gctcgggggt gcccggggaa
    19261 atcttgccga acatacccat cgaacattcc ggctagagtt gaccagtgca ttgcccccgt
    19321 tctagaacat atcactaagt tcaatacata ggccccacct acacttcggc tccttccagc
    19381 cgttgccacg gcagtcttta cgcgacttcg cggcccggtt gatacgacat gaccaaggtt
    19441 agtgccgccg ataagagcta tattcgatca gattcgccgt agaaccttgg atgttctgca
    19501 tctgtagcaa ggatttactc tacctatagg caaaacagtg cgggtttcgg tatgtccacg
    19561 attttcacca gcttggccga tttgggcgca tatgagatcc agcacctgta gtgcaaagca
    19621 ctgcgatagc tgatacttac ccaatccgct cccgcaaatg agtattttcg ggattgtttt
    19681 tgccggcaat gacccacacg ctacccggat ggatttcact ggtcgagaat gacctctgtc
    19741 ccactttctg gtattcagag taccatatca ccgaagaggt agactttgag gttatctatg
    19801 tagcacagag acttatagcc gaatacaacg agatccaaac gtatagaagc catatccagg
    19861 ccattgtact cagaccatct tattttgggc gtcgcctggc agaccatatt ctctgtcatc
    19921 gtatattgta aggtcattaa caggccagaa tcgtcctaaa ctctcagcct ggttctattc
    19981 aatacaccat cgactgcaaa atgccgggct taattgtgca gtcgaggaca tcctcggagg
    20041 ggccccatgc cagtaggcag ggctctagtc gcaactctgt gattgaagat gactatccgg
    20101 cggccacctt ccctggctac gcggagaaac ccctcgacga gcagttggaa ccgatcgcag
    20161 taattggaat gggtaagttg tggcgcgtgt ctgaattttt tttttctttt tttctttttc
    20221 acattgagag actcatagct tacgggtggg ctcaggttgt cgattacctg gggatgttgg
    20281 atcgccggcc gatttctggg acatgattat gagcaaggga actggccaaa cacccaaggt
    20341 accagcttca cggttcaaca tcgagtacgt actattgatt ggccctatct tagtcaatgc
    20401 caacaggcat acttgtacga cacaacctct aatcttcata gtgcacacct tcacaagaac
    20461 aacgatcgac caggaagttt cgctgttccc ggcggttatt tcctcaaggg agatctgtca
    20521 gattttgatc ctgccctttt caatattact ccgatcgagg ctatgtggat ggacccacaa
    20581 cagcgaaagc tactagaagt tgtttatgaa gcactggagt ccggtggtat ctcactcgaa
    20641 gccatcgcag gcacacgaac cgctgtcttc gctgctagct tcacagctga ctggcagcaa
    20701 atgtcgttca aagagtcttc gttccgacat agtttgtctg ccaccggtgt tgaccctggt
    20761 attattagca acagaatcag tcacgtcttt aacctaaacg gccctagcat tgtgtgcaac
    20821 acagcatgct cttcctcagt ctatgcgctt cacaacgcct gtaatgcgtt gagaaacggc
    20881 gaggcggagg gcgccatcgt tggtggtgtc aatttgatca tcacggttga ccaacacatg
    20941 aatactgcaa aacttggggt tttatcacca acgtcgacgt gccatacgtt tgatactagt
    21001 gccgatggct acggacgtgc tgacgctgtc ggcgccgtct atctgaagcg tctctctgat
    21061 gctgtcagag atggcgaccc aattaggggt gttattcgat ccagcgcaac caactcgaac
    21121 ggcaaagtcc ctgccgttgg cataacctac ccaaacagag atgggcaggc cgatgtgatt
    21181 gcgcatgcct accagcgtgg aggagactta gatcctcggc tcactggcta tttcgagtgc
    21241 cacggaaccg gaacagctat cggcgacccc atcgaggtcg aggcggtgtc gatagcgatg
    21301 aacaaaactc ggcaggccga cgaagatcct ttgtggattg gcgccgtcaa gaccaacatc
    21361 gggcacagtg aggctgctag tggtctttcg gccttaatca aggctatcct tatggtcgag
    21421 cgaggtgtta ttgcaccaac tcgaggtgtc gttgaaccga acccaaagat caagtgggat
    21481 gattggaaag tcagagtcgt aaacaaccct atcccttttc ctgcacacct accagtgaag
    21541 cgtgtgtcta tcaacaggta agatcctacc acctgatctt ttgaagagcc aactaacatc
    21601 tagattagtt ttggttacgg cggcaccaat gctcatgtca ttgtcgaggc agctgattcc
    21661 ctgctaaaga gggagcaaac ttacaagtat gtcgatgtca acacagagaa gcggcgcaag
    21721 aaaggcccta ggcgtgcagc acacaagaag cgaccatttc tgctgccttt ttctgctcac
    21781 gatagaccaa cgctgcagcg caatattgcc gctcatgcta aggtcgccgc taactacgat
    21841 ctcctcgact tgtctcatac ccttagcagc cgtcgcagtg tcctggcaag caaaggtttc
    21901 actgtagcca gccacaagaa cctagaagaa atcttcagta acgtgagcac gagtttcaca
    21961 tttgcggaca agaaaaagac cccaactctg ggtttcgtat ttactggtca aggagcacag
    22021 tgggcgcgca tgggatcgga cttgatggcg aatagtcctc gattcttgag atccatccgc
    22081 aacctggact tggccctgga ggaacttcat gacggcccat cttggtcgat cgaggatgtt
    22141 cttcttgagc ctgcagagac ctcccgtgtc agcgaagctg agttctctca gcctctatgt
    22201 actgccgtgc agatcgctct ggtgcagctg ctcgagtatt ggggtattcg ccctgtcgtg
    22261 actgttggtc actcttcggg ggagatggcc gcagcatatg ctgcaggctt gatatcggct
    22321 acagaggcca ttacgcttgc ttactatcgt ggcgtagtta cgcgtgacgt tgatactaag
    22381 ggcgccatga tggctgtcgg cctcggcgcc gaagcagtta ctccatacct tcaaggcttt
    22441 gagggcaaga tagtgatcgc atgtcacaac tctccggcag gtgtgacatt gagcggagat
    22501 gcagatgctc tggaagaagt caaggctaag ctagtcaacg acggcgtctt cgcgcgcatc
    22561 gtcttgacaa acggcaaggc ataccattct caccatatgg ctccggtctc gtccaattac
    22621 gagaagagtg tccgtgccgc tcgggaatac accccttttg atcttgctgt cccaacaaca
    22681 gcgagaatgg tttcgtcggt caccaacagt attatcccgg agatgaccca tctggatgag
    22741 acatactgga gcaagaatct tcgaagccca gttctcttca atcaagcggt ccaaaccatc
    22801 ttgacgagta aggagttttc gaatgttgac ctacttgtag agatcggacc acactccgca
    22861 atgaaaggcc caatccagca gattaaggcg gagctcaagg cctcgaagat tgactacctc
    22921 ccaacactct tgaggggcca agactgtgca gtgcagctgc tgaacctcgc cggtgaaatg
    22981 tttctgcgca gctatcccat ggacatggaa cgtgtgacga ccgcatatgt tgaggagacc
    23041 actggcagcg gcaagctgtc tacgaccaag ggttccatca ttgtcgacct tcccccatac
    23101 cagtggaatt atacccgtcc gttctgggca gaaaaccgtg ccagccgtga gcagcgtgtg
    23161 cccaagttcc ctagacacga cgtgcttgga cagattgtca ttggatcctc tttggctgag
    23221 ccaacatgga gaaacgttct ccgtgcgcgc gatctgccct ggctgaagga tcacaacttg
    23281 ggtggggcaa atatattccc ggcggctggt tactttgcta tggccatgga ggccgtcact
    23341 cagctgaacg agttgagtga atccccagtg accatccaga gttatgtatt acgagatgtc
    23401 tcaattcaga aggctcttgt gacgcctgac actgatgatg gcattgaagt catgctcaac
    23461 ctccgcccct ccatctacag tggtgaatcc acgacgacct ggtgggattt tggtgtttca
    23521 tcgattgata ccgatggcgt tctgaaagag cacatggtcg gcagcatcgc catcaatgca
    23581 cgtcagcgag gtgttgaacc gcgcaaggtg ccggacgcgc cgcagcgtgc aagtggtaaa
    23641 gcttggaatg aagctctgcg tgatgttgga ttcgactacg gtcccacgtt ccaagacatg
    23701 gacgacatcc gctttgatgg caagaactac tggtccagct gcaccaccaa catcaagacc
    23761 caggtagacg agtcgctggg agaatcacgc tatcctctcc accctgcttc tatagactct
    23821 gtcctgcagc tatgtatcgc agctatccat gccggtcgga ctaatgcaat ggagtacggt
    23881 gcaattccca tccaagtcga cgaggtcaca atctggcccc ctactaagga gcaaatcgac
    23941 actgccaagg caagtgctta tgcttggtgt gaccaacgcg gtatccgcaa cttcgagact
    24001 ggtgctcaga tgactgcaga cgacggcgag gttgttgtgg aaatcaccag ccttcgctgc
    24061 gtcagctacg aggctggagt tccacaaaag gcagagtcag cgttgagtga agcaccttat
    24121 ggcaagatgg cttgggaggt ggactttgac agccttcagt ccgtatctgc cgtgaatggt
    24181 ctgacgagcg cagacctgac aaatttggcg ttgttcaaga acccggggtg gaaagtcctc
    24241 catttgggca catcccacgt gcacgaggtc ctcaagaaga acccgcgagc cgactacaca
    24301 atcgccgtga tgttagattc ggaggtcgaa gccgtcaggg cggccctagt gaactatcag
    24361 agcgccaaag ttgcaaagct cgaggacata tacgcccttt ctgcagaatc gtatgatgtc
    24421 gtggtcgtag accaagacaa atacgcgacg aagtatgtgc ttccaagggc ttggcacaca
    24481 ttgaagtccc atggccatgc tttcatcgat tttgttgaca atatccttga tctcgaatta
    24541 ggtggacttg agcgcacctt gaagagcaat actggcacta ctatcaccca gaaagccaaa
    24601 gaaagcgtga atggacacgc gaatggcata cgaagccaga agcttaccac tcagctggtg
    24661 taccgcaagc agcaggctga cattattcca atcgttcgcg ccgctctcca aatcctagat
    24721 tggggtgttg aagtcattcc cttggccaag gctgtccagt caggtgtcaa ggggcatgtc
    24781 attatccttg ccgactttga gggcccactt ctgcacacgg tgaacaagag cgaatttgag
    24841 tcgatccagg agattataaa cactgcatca tctcttctat gggtaacctc tggtggcctg
    24901 ctggagggca aacatccaga attcgccatg gtctcaggtc ttctcagaac cgtgacctcg
    24961 gagcaggctt cccttgattt ccgtacaatt gatgttgacg tcggcagcgt tacgtcggat
    25021 caaatagctg ctgctatcat cgaagtcgct aagaaacaag cgtccgctga cgaggaagat
    25081 ccggatcgcg agctttgtct ttccaacggg aagacttaca tcagccgact ggtcagaaat
    25141 cattacctga acacaatctt tgcagcagaa catcccgagc cgaaggagtt ctctactgga
    25201 gaccatatcg tagccagtat ttctggcggt aaggtgcttt tccatcaaat tgccgcagaa
    25261 gaagagatcc agccgggctt tgttcagatt gaggtccaag cgagtggcct cacaaaggaa
    25321 ggcgttctcg tcattaccgg acaagactat cccatcacgt tcagtcacga aatcggtggt
    25381 attgtacaca agattggatc aggcgtctca ggtttccagc cgggtgatag ggtggttggc
    25441 ttcaatgcag ataagctcgg cagctttcag caggtaccag cctctatgct ttacaagctc
    25501 gatgacaggg acaacctcaa tgaagctgtt agcgtgctgg tagcttatgc atcagcgctc
    25561 tatggcttag aaactcttgc tagggtagaa ccggaagaga aagttctcat cctgcctaac
    25621 accggagcga gcggaattgc agcgatcaag gtggctcggg cggccggtgc tttccccctt
    25681 gtcattgctg agaccactga cgaggtcaat tttctccaga cgcatcttgg cctagatgaa
    25741 aaccaggtca ttcagctttc gaatgatggt tcagttcttg agcaactcaa gcgactcaca
    25801 ggcggccacg gtgcagatgt tgtgtttagt ggtggaagca cagatgtcaa catcgctcgc
    25861 gaggcatggc ggtcaatcac tcgattcggt cgcttccttg acggaggccg caaagacgtg
    25921 ttacggcgca atgccttaga catagtcccg gtccagcgcg gcgctcttta tctcccattc
    25981 gacatcctag acctctacga acatcgtcca aagactcttg cgaagtttat cccgagaatt
    26041 atctctatgc ttcgagatgg gtccatcacg agtccaggaa cagaacagat cgtcggtctg
    26101 gctgatctca acaaggctgt tggtgtcttc tccgatgcct tgggtgcacc caaggtagtt
    26161 attcgatacg aagcatgcga aacaccgctc atggtgcttc ccgcaagacc caagctcgaa
    26221 ttcagccctg actccaccta tctacttgtc ggctgcttgg gaggtttggg tcgcagcttg
    26281 acatcctgga tgatggagtc tggtgcgcga agattcgttt ttctttcccg ctctggtgcg
    26341 gattcaccat cggcagccac gctgatcaag gatatcgaag ctgccggagc catcactcaa
    26401 gtcattagag gcgatgccac ctcgcatgct gatgtcgtcc gagccgtgca aagtgtttcc
    26461 aaggagaacc cgatcaaagg tgtcgtccat gcggcaatgg tacttagggt aagtgcgggt
    26521 tcctcgaact tattgagcta ttatgttaat cttagttgtg caggatggcc tatttcataa
    26581 catgtcctac gagaactgga tcactgctgt ccagccaaag atacagggtg cctccaacct
    26641 gcactcggtt ctggccaacg agccgcttga cttcttcctc atgactagtt ctgtgtccgg
    26701 cgtcctcggc aacccagccc aaggcaacta cgctgcagca aacagctatc tcgattcact
    26761 tgctcgacac cgtctctctg ctaagcagac tgccgtctcc ctcgtgcttc ctatggttct
    26821 cgaggtgggc gtggtggccg agaataccga gctggagcag gcgctcaagc gtaaaggcat
    26881 gtacggcatc gacgaggaac acctacttca aggttttgag gcagccatca catctggcaa
    26941 gtctgatcga ccagtagacc acgtcgtggt cggactcgac ccgtccaagc tccaaaaggc
    27001 agtgagcgat cccactgtga ctgacagcta ctacctcgag gataagagac tgagccaggt
    27061 tgtccacgac atgaactcga ctgcagatga ctctgctggt ggaggtgctg gaggtcaaag
    27121 cattcttgcg accatcagtt ctgccgcgtc tcccggagaa gccgtggacg ccgtgactgg
    27181 tcatttcgtc gagaagcttg cgcgcatgct gctcctcgat gacgacgcgt tcgagccaga
    27241 ggtcaagtcc attgcgtctt acggaattga cagtatgatc ggcgctgagc tgaggaagtg
    27301 gatattcaag gagtataaga tggatgtgcc gttccagcaa cttctcgccc caacgttgac
    27361 catcaacaag tttgcggtac aggtcagcgc tcaccatggt gtgtcggcct cataaaccat
    27421 tctatcactc tcatggggca tatgtaggga atgacgagct tcagcttgct gggttttaga
    27481 tacattgaaa attgtcggaa catgcgatcg agtagagaga ggccgattca ttcagcagat
    27541 ggcaatatta gtctgacgct acccctggag cgtgactttt ctaagtgtat ttagcgtata
    27601 gattcctagc ttagatattt ttttattctt ttcgttcatt tcattgttct tcgtacaatc
    27661 taatgtgaac gtggcctccg atgacggatt gatccacttg ttcgcatgtc atggccatgc
    27721 taaggctttt acagagtccc actcatgtca tctggtacaa agctggagaa ctatacgcaa
    27781 attacttata tttgacatcc cccaggtgag agaagttgtc atccagagat agtcagcttc
    27841 tcagtcgcaa gctattcaaa caaaaccgtg gctatcatat caactgccat tagctgaaac
    27901 gagactatgg tcagccgacg tttgaatatg caaagaccat agtactaccc ttgcagtttt
    27961 gttggctcgt tgctagccgt cagatcatac cagattcggg ttcgcggata ttattcttgc
    28021 cgacgacggg cttcatgtca accccatatt gtgcttcagc ttcctctgtt aagtgaaaat
    28081 ggatatgtag ggtctatcaa cttcactacc tttaccgaga cccttgttct gacaacaggc
    28141 catgtttgaa ccgtagtcgt ctgcgcattc ctcgctattc aatatagtta aaccggaatt
    28201 tacagaattg ggtgttgcgg ctgcaattac tgggcctcaa atgaagcggg ctaacagttg
    28261 atcctattgc ggcggaatga tgcgccgttg gctaacgata tgcaccagca ccctcttgat
    28321 cgtcgagagt agctataagc cttctaggca agggagcaaa tagggccgtt gtcatcattg
    28381 ctcgcttttc aacgattgaa tgttcccttg catctatccg agcgtcttca aaatgtacat
    28441 caagttccgc ctgaagaatc ttttgaagag cagcttcggc cgcgctctat gaaccgatct
    28501 attgtaaggt cgcccaagta tttggctcac tggatatgtg atgagcaagt aagcatccaa
    28561 ccccgatacg ttcgtaagag tttgagcctg aggaagaggg cttgaccaca agtacgtagt
    28621 gtatccgacg gtcttcagct tcatcacttg ttcttcctat cccaatgacg acacaacgca
    28681 gcgatgcctc atgtgtactc tcgtcctcgt tatcacgaat aacctttgtt ctcaagtcaa
    28741 cctgtgatgc attcaatctt ttaacggcaa ctgtgagctg tgcaccacca tgcgcttcag
    28801 cttcgcgtag agacccgctg ttgattgagg ttcttatgtt ctctctgcac caatccgtat
    28861 catcgaatgg gattgacaag tgctcgatcg ctcccgtgtg cgccatccag gaccaagatg
    28921 gaacacgacg gtcatgcggg taccgaattc gggtgagcat ctctccgttt ctttccctgt
    28981 gccagagtaa gtccctctcc atgtattcct gtacgattcc atattctgcc ctagtctgga
    29041 acgtccggct gaggcgtttc tcgagaccga gcagggccac cgaacggtct gttgggttgg
    29101 taaaggacag cttggagtac atctggtaga ggcggtgaag caagacgata cggccaccct
    29161 tgaagtatga aaacgcgagg tcggggaaat tggagtcgcc cataagagcg gcgacagggc
    29221 tagtgccatg ttgtcagtaa cttagtgtgt cgctgatggg gttccaactc actttcgtaa
    29281 cgtcccgagg gtctcgcatc gaattccttg gccacattcc caatacaatt ggtttgaagt
    29341 gaaatatata gtccttcgcg atagggctct ttcctggaaa acccaccctc gagtactaag
    29401 gacgccctcc tctacgtcct tctggaagtt atcgatcgca ttgcaaaggt acatggtacc
    29461 gctatttgca gaaacatgag tgacgcaagt tctgggggct ctctccgttt ttaggaatcc
    29521 atcgatcgag gacttcgcag agcttgcggc aagtgtacag tatgccgagc tgaaaacaga
    29581 ctccatattc tgtgactcag attcccagtc ttccttgttg tcctgtatga tacacattga
    29641 gtcgatccag agatattgaa tacctagttc tcgagtacat ctcactgcat ctcggaaagt
    29701 caggggaagt cgattatagt cgatatgttg tttgaggtgt gccatgtctt ctttcttggc
    29761 acagaacttt tcactttcct tgaggttgcc ccagcaatga ctgagcgcca catatctccc
    29821 cttgatgccg ttgcatgtct ccactaggcg aatggtgccg ccccctacgt caagcacccg
    29881 cgtaggcatt tcatgaagtc tctcggccag cttctgtcgg caacagtcat gggtatcgtc
    29941 gcaaagacgc aaccattgcc gcaagagttc gaattgctgc gagcttgccg cttgaggcag
    30001 ctccggaaaa ccaagttgga gagactctac tgtttgaggg tttgctgcag agggacgctt
    30061 attaggtctc cagtgacgat cattgaataa tcaggcggtc atggagttgg ggttcacaaa
    30121 cctgaatctc cataaataga tatgataggg gggccgttgt ggcctgccct aagggttgac
    30181 ttgacccgaa ccagcttgcc agagctgcta cttggcatta cagccgaaag acattggtaa
    30241 cacagtctgc aaagatcaca gaatctcgac cgcctttcga gctgttgctg gtcgtagagc
    30301 agctccaacg acaacgagct gaagtcgatc agttcacatt cagagcagaa gtttgactgg
    30361 agtgtagatg gtttcagagc ggagcagtct attcgttgaa agaattcgat ggcaaacgtg
    30421 ttatctggga cgtaatccca ttgattgttg agatcagcaa tttgctgtgt tggtcagcgc
    30481 cacacaccta cctcactgac agctttcgaa gggattgctt accggcttag atggttagcc
    30541 ttgtgcagca ataagcctgg attaacttac catctataat atgttaatgc acttgccttt
    30601 ttgcagctgt gagattaata aatgggcaaa cttacgttct ggattcccga aatgaaccgt
    30661 agttagcaca atgttctttt gtttagtact aggggacaag gtgcggctta catactaaga
    30721 atgtaagtat actattgtgt cgtatctata taaaggtggc ttactgtttg aggatggaca
    30781 tcaggctttt tgatagactg actaacgtct agatctccgg tggcagctcg cactagtatt
    30841 ctggggccac tttcgttgct gggaggtacc gatctgtcct gagatctcat aggaacaacg
    30901 gtcttctctc ggacagtcaa actgtcgccc atgtttgtgc gctgtgaaac cactgggccc
    30961 tttaggtact cttcctcaat gaaagcacgc tgagaaaggg ccctgattcc ttccaaaagc
    31021 tcatgggctg tcgctcggtg gacacttggg gaatcgcttg acctaagtag ccgaatcact
    31081 agcagcctat ctcgaatcag cgtgacgata tcttttacgg ccgcatctac cttcaaatgc
    31141 tccaggatac tgcagatttc ttcctggata cgatggtgca catgtggaac tccggctttg
    31201 agctcccaga acttttcatt gaggctgcct cttatgaaga gttccaagta gtcccatcca
    31261 tacacgagcc agatgcaaaa ctctaacaag atgcaaccca ttgaccaaac atcatagctg
    31321 cgtgatcgag gaggttctct ttcgtcatcg ttctccaatt ccatctcggg gggctcgtat
    31381 cgaagcgtgc ggtcaaaaat tgacgatttg tcacgccgcc ttgtcgtgtc gaggagatgg
    31441 aactttgcaa gaccaaaatc tgcaatcaca agcctcccgt tctcccctcc atctttgaag
    31501 tgcaggatat ttccaggttt taagtcacca tggcgacaat tgtgctcata cagggtaacc
    31561 agacaatccg cgagcccgca catctgctgc aacgaccatg acaccaaagc tgctggaaac
    31621 ggccgcggtc catgcctact gtcggtcact ctccagaatt cgagaaggtt accgccatct
    31681 gcccatggga acatgaaaca acgcttgttt cccttttcaa aggctgcaat gggggtgatc
    31741 agatgttggt gttttatagc tcggattttc cgcagtgtat ccatctctct gaggaagtat
    31801 ttcttcaggt cttctcggaa caccttcaat gcaatgggag attgggccta gacgatctcg
    31861 ttaatatcgt gttctcaatc cgatgatgtg gcattctact gtaccttttc agtacagatg
    31921 ccaagcctat aaacagtgct ataatttcca gaccctgtgg gaaggtctcc ctcattatcg
    31981 tccgccttca gcacagatac cagggggagc gggcatttct tgtgaacggc gtagaagaat
    32041 ctgtcgtccg tgaaggttgg cgcgaggaac tgccactgat tctgctcgaa tgccctgatt
    32101 tgtcgtgtgg gccaggtatc aaagatagac cagactgtct ctagtttgtg agttgtttta
    32161 ttcattgaag cgaccgtgaa acgtggcacg cgactttcca agcctgcacc aactggtccc
    32221 tgctccatgc caatgggcag cgcatcatcg tcgaaaccag cggaatgcag tccggtcaaa
    32281 caatcaacgt ttccagcaaa tactaaagtt aagaacactt tgctagcctt gtgaatcaca
    32341 aaatcgacta atgaacttgc agataatccg gcttggctca gggtagcttt aacattagcc
    32401 gttgtcaaga cgctggcttg ccattgaacc ggcacaaact cctgccctcc aaccacatct
    32461 gcactctcct tagtatgtct gaagtttagt tcgtcgtaaa tgtcagtggt cgttatggaa
    32521 atcatggtgt ggctcctaca aaaagaagta aggccaggcg ttccgtggat attggtttcc
    32581 aatagcttta caatcgtacg aaatcttgaa agaaccgaac attgaaaaat cacccagtta
    32641 tttaaatcgg aataccaagc tcgcttgctc agctgaaggt aacacaggat cttgagttct
    32701 cgaccatcgg gagtcgcggc gctcagcctc atcacgcggg ttcaagcgag gcaagtttgc
    32761 tcaaatacgt actacaagtg gaagaaccat gtacctgaaa cttgattggt tccgagtgca
    32821 ttcacggcat caagcgcccg agatcacgag gctatggggc agtgtcagtg taagcgggtg
    32881 gcgcatgccg tgcatgcagg cacaagggtt gcctaacgca cactcttggg acccgcgcac
    32941 gcggtcattg ggggccacac tctgctttaa ggaaagcaga tgctctgggg gccaaaaccg
    33001 ctgtccttct gtagctgtga ccgatcatca cgtacaatcg ccaagtaagc cggctcagaa
    33061 tagttgagtg tgataaattt tcctgcttgt tcgtgcgttt gatgggtatt aatcattttt
    33121 ctgctacata tactcataag acgtggtctg cttctccatc cgacgcttct gacagcacgt
    33181 cttctctatc tgtatctcga ctttggccgg aaatataccc cttctcgtgt aatctacgtg
    33241 ttttcgagtc ctgttcctag tcaaaccacg ttagcctgcc tcaataatcg atgacattct
    33301 ctccttagtc cgggctcaga cttgcgaagt tgataggcga gctggacgta ctgcttcgaa
    33361 tccggctcct gtccgccgag gtatttgtat gtgaatgaca tatacgtcgt tgcgcatttc
    33421 tatcctgaag ctctctctgg cgcaatgccg ttgtaatgat tttgatagct cttgtggact
    33481 tcgtacgaga ttggaatgca cccgtattgt cttggtgcca ggaggcaggc taacggcact
    33541 tgacataata agatgatcag ttgtcgggat cgtggaatgc gtgtccacaa tgctgtatcg
    33601 gatcaaatgt tggtgctgcg ctagtactga ggcaggcttg tgtcgaatga cgatcagtct
    33661 ttatagcaac gtattcgatg caatgctgaa tgctcaatgt tgaccgactc ggactatata
    33721 ggtcgcagag gcaaccgctt atgttgctcg tggtgccagg ctgagaatat ggtcagactg
    33781 gtgaagtgtc atttcggtga gtgcaaacca atgaaacggg ggctgaaata gcattgcgga
    33841 tgcggattca ttatcagggc tgagcggtaa agcctctggt gacccttcgt cacacgtctc
    33901 acacccgaag ctttttgggc ccattttgga ccttgggtcc attcctgggg gtttttccac
    33961 ttgggcagcc agcccacggg cgcgtccgcc acgcttgact tagcgcgtga cgctaacgct
    34021 gtcttacctt tctccgtaaa tccaaggcat tgtcactgga cacgggtcag gatccaaaaa
    34081 atgctccgac aatgaccgaa ccctcgtgtc tgtgcttcaa gtcaatgtat ctaccctagg
    34141 caaagcagat catttccccg tggtcttggt cctaaggaag aggttgttgg ttggctctgg
    34201 tccaggtcga tttgacccgt tggtcggccc gctgtggggc aagtaactta tacccccaga
    34261 gctagagaga caagccctag agtcttcaga ggtaaacagg agaccgtttt agtaggtaag
    34321 ttggttggcc actgccgttt gtggtaaacc caccaaggcc ttggcctcgg ggggctgcta
    34381 atgaaatgga aatagagctg acccgctcgg ttcggtcagt ttttcgaatc gcagggaccg
    34441 cattcaatac cattcagatg caacatcttc aaaccattgt actgtagcgc ctggttattg
    34501 atgatttggt ggaatgacgt atcgggaggg ctccaggtta gttgtctacc gtcgctcttt
    34561 tccagaagga ctcggtgaga tccattggat ccttcgctta cagtctgcct catttccttc
    34621 tgcgcgagtg ttggtcacca tgctctttgc aagaaactcg ggtgcgaata acagacagcc
    34681 tatatgcaca gcctcctgag tatttacagt ggtattccaa cgacgatgtg caggtcatgg
    34741 ggagacaccg catttcgcaa ggctctctca tcgcatgcat cgtttggtgg tatcgagcct
    34801 gcttcatgag gttgaccatc agtggcgcag ccgctgcttc gaactggaaa tggagaatag
    34861 cccccagagg gctgcgagga ggaggggtag tggctctcat acacccctgg cagtgagact
    34921 ttgctgacca ctgagtgcag gagatacaag cccacaatga ggctttcgct gcagatggac
    34981 atttatgtcg cacagctgcg ggagcccgcc gcgagccggg cttgagggcg cgaacctctc
    35041 gagttgtcat cgcaaattac aactcattgc ctttaattgt ggcctgagct gccatgagcg
    35101 aagcaactgt atccttggtg tgttcgagcc tcacgaccca acgctctggt gagcgcccaa
    35161 ctgcattgga accaccataa ggccaccaac tcccaacgaa acactggctg agaatcgttg
    35221 gccgtgactt gctagcccaa tggagcactc tctcagcaaa cagacacgat tcatgtcacg
    35281 agaacggtct ccgaaccctg gcattcgagt atccgtagct tcatcggttg agcacgacct
    35341 ggatcgatac gaccacgccg acgggctggc tcgggagtta caagcatatg ggctccccga
    35401 taaaagtcag ctgtcaccag atgatgaaga ttactcgtcg tcatcagact tcgtgtcaat
    35461 taaaaacgtc gaagatttcg ggtttggggc ttcatggtct cgccagttac agaagtatgc
    35521 ttccagcgac cacacaccga acgtcatcgg gctggacata gagcagtcgg caccagaaaa
    35581 agagcaagag aacgattcag ggccaaacat atcgcaccct tccgatgcag atttgttacg
    35641 aattggcgaa tttctcgcat ctccaccccc ggcgaaacgc gcaagcgccc aggatttccg
    35701 agcgcacctc gaaaaagatt tgagtgaaga ggtgacagtt tcatatctgg aacgtcaatt
    35761 acacttagca cagttggact cgaagcatga ctccaatagc gcctatgagt acttcatccc
    35821 ccaggataag ctgttcacga tcctgagcaa aaacaatgtt atgtacctct tccagcatat
    35881 atttccggac gattcgcccc ggcagatacg agatagagta gccatcgtgt gtagtgagaa
    35941 ccactctgtc agccgccgct tgatactggc agtccttata ataatcggca aagcccacta
    36001 catcgatgac ttccttcgtc acagcatatg cgatatcaat ctccccctta ggcctcatcg
    36061 cacgcaagat gaggcactct cgaggaaaaa tccatttcat cgaaggcagg acgacgacag
    36121 cttgactcca cttacagtat tccataactg ggaacagagg gctctgaggt tcttccttca
    36181 tacacaatac gaggtccttg ccccattctt ggaagttggg ggcccgcgag tttgcttcta
    36241 caagtttgac cccaaaactc ccctcccgtt tctcgagtgt acgtgggtcc agaacggtgg
    36301 acatggaaca gtttggagag tgaaaatcca tcccgcccac cacggctttc ggcactctct
    36361 ggtaagttta gcaacgttct gcacctcctg tgggtcgggg acttacctag tcgtagggaa
    36421 gcgagaaccc tttttttgca gtaaaggctg ttcattccaa aaagtacgag cgatatcgtg
    36481 acgaagtcaa agttctggaa cgatttagcg gcagtgcaac tggccaccct catctcatcc
    36541 ggctttttat ggcattcaaa catggcgaga actattacct tcttttcccg tgggctacag
    36601 gcaacctcac agacctctgg aggaccgatc cgctgccaac tagaagtgcc gaaaagacgc
    36661 gatggctctt tgaccaatgc cttgggatag ccgacgggtt gaagaaaatc catcgtcacg
    36721 gatcttggcc caagcagcaa agatcaggcg gccattcaca gcaggaggag aacggaaagg
    36781 atctcggaag gcatggggat atcaaaccag agaacatact ttgcttcgac atggatcaca
    36841 gcgtggagca acgtttggtc attgcagact tcggcctgac taagttccac tcgtcacaag
    36901 ctacatcaga gatcactacc cctagcaacc ttcgtggctt gactcgaacc tatcgacctc
    36961 cggaattcag tctggaagca cctgtgtcac aaaaatgtga tgtttggagc ctaggatgtc
    37021 tttatcttga gttcatcacg tggtaccttg tcggatttga caaaacacgt gcccaaagcc
    37081 ctggaacctt caacagtcta cgccttcaag atgacgataa aagtgatccc ggcctcttcg
    37141 ccgaggatat tgccgaagac aagttcttca atctttatcc acagtgcaac gacggaagag
    37201 ggactttcca atatgctgca gatgtaaaga cttctgttag aaaggtaagc atagatttgt
    37261 ggattctcta gagttcatcg tttaattctg gattcagaaa ttctaacatg gtgtaatata
    37321 gtggattata tatctgcgtg ggctagaaca atgttcagaa gctattcaag atttcttgaa
    37381 cttgatcgaa attcacatgc tcgttccagt tatccatatg cgggcggaca tgcgtaacgt
    37441 ccagcgcagg ctgaaaatca tggcagatcg ctgtaacggg agtgataact attgcacggt
    37501 ccgtccatcg actacgcccg atcatagcag acctaaagca gctccagcta ttggaggtct
    37561 cagagtacgc actatttcac tcccaccttc ttcaccattg agatacttac catgatgaaa
    37621 acagcctgca attcatcagc gcatgctcag accagagcac tccaccgggg ccgatagtgg
    37681 ccggctactt cttgacacag aaatcgacag tgagctattc cgggaaggtc tcatcgacga
    37741 tggtcaaaat gcggagcgtg ggctaggtgt ttcaacatca cggcctatgc ttcccaacgg
    37801 ccctcatggc cagccaacaa gtcgaaggcc ataccttggc gacaaaagag cccccgcctt
    37861 tgttcctcaa gagtcgacca tgacggtccc agattctcaa tcatcaagaa cgcacgcacc
    37921 gtctaccagc gccacaactc cgccaggcag tgcccacaat agccatgaag acttcaggat
    37981 gattagtgac gttcctcgtt ctttgacttc aacgttctcg accactgcca cggagaactc
    38041 aagagagaga gttcttaagg ggaatgcgaa aagagcacct cgatcgaccg aggtcagaga
    38101 tgacgcccca gctccgcgat atcaaggatc cttacgtgcc acttcacctg ctgatggccg
    38161 acttccgagc acggcaacgt cgtacactgc agcaagcgat aatccagtcg catatgatga
    38221 cacacataga gagacagagc acaaggcgca tgtacttcct gtgggagtcc tgcataggga
    38281 tgcgcccatg gcagatgaac gacggcgtat tttatcgcag cacagagagc agagatcttt
    38341 gcaacgcttc aggcgacgac ttcgccgcat ttgcaaagac ttgcgggaga ttttcacaat
    38401 acttgaccca cacaggaggc gaagatctgc tcacttggcc ttatgaaacg cgccagggtt
    38461 gagggagcgt ctgctaccat attgataccg catcaactac acacaactct gcaacaaaca
    38521 ttgtatataa gcaacctgca agcgacgagc gtaacataga gatacccctc aattgaaata
    38581 ccctcaatca ttgcatttca atcttattcc tcgtctgtca agtcttgtat ggccttcacc
    38641 tggctctctg gtaaccgaac gacgtgccta ctacacatgc agcagagtta ggggttaatg
    38701 ctttcatatt tagacgacct cataaaggct tactttcagc ctcagacatt tccaatacct
    38761 caagagtcac gatcgatcag atctgaatgg cgtttctaga gggagctgtg agtgattgat
    38821 tggcaggctg taaagtactg ccattggccc cgccagaggt atgcgcgatg tgtggcactg
    38881 cactagatga catagacgtt gatccttaac ttgtttacat accgatgcaa tgggagacca
    38941 ataagagagc aatgagaggg caggctgtca cttccttgtc aaatgatacc ctctctgaac
    39001 tcctttccct agaactgggc agtcggagct caaaagcaga aatcgcaagc accgagagta
    39061 gggagaattg taccacattt cttgaatcat ttatattgaa caatgtgagg ttaaaccagc
    39121 ccgccatctg gaggcagatc taggagtcgt tcctaagcac aggcggcgac catgcgcgcg
    39181 cggtatacct atcctagttg ggtttcaaat gggggttaat agaaggacag tcacgaacaa
    39241 tgcggggcaa gaatgatggg attgattcat tttaaccaag tgaatcatag ctggttttgt
    39301 gaaagcattg cagcaaggcg tttgtttctt gttgaaagcc agggccctat aggctgacca
    39361 gtcgcgaacc gcgcgagact cctgctcacc aacccgtgcg ctggtactgc aacataccag
    39421 aatggacttg ccgcacgttt gtaattaact aggggcactt attaagggca atgtctgtct
    39481 gctgagcaat tgcagtaact acttgccctg attgaatccg cgctagcaga ccatggccct
    39541 ttcttcgata ccgacgagaa acagttcaca ccacgctcag ctggcaaggc acaccatctc
    39601 cctgacgttg caaggccttt cacactattc cattccgctc gaggctgttc ttgaatattc
    39661 ttctcacgtt ggcatcggga aatccatcac gcagctcgag ttttggcatc gttgtatttt
    39721 cagtctttgt cgcgcttagt atacgatctg caagtatcct accgacgtta gcacaacaaa
    39781 agctgaaggc ttcgatggaa actactgggc tcaagtctgt tccatcactc accgtccgcg
    39841 caacatcgca gcctgatgat ggcacgaacc aggtttccca atcgctacag gacctcgcct
    39901 cttgcggcgc cgcgctgcac cttgaagact catctgcgtc aacccacaag gacgtaggta
    39961 aacctcaatt ttctcacccc acttctacgt ctcccatctc acactctgca ccacctcgag
    40021 caccgcgact gggctctgtt ccttgtgaca ggatggcgag cctacttgaa gtcgaccact
    40081 ttcgactgcc ctctccggag acagatacat cacgtcgttc aacgggagac actagcatca
    40141 cagaaccgtt tgattcctcc ccggtcttga gcatcaaacc attcagaccc cagagccctg
    40201 ttcagagtcg taaaagaaaa attccctact cagcccgagc tgcccgggct gcgcacaaag
    40261 ccgcgagagt cggaagcaag gagaattcag tacgagttcc aaggcgaatg agtcctgcca
    40321 atacgaccca acttcaatct cccatcccgg tggatgggga catgagtcga gtttggcaag
    40381 acttggacgg caacaagacc atcggcgacg tcgagagtga tacagacgcg cagcccagaa
    40441 agatcgccca tatcaagaac ggggtcgtgg acatcgagtt cagtaacgat gaatccatgg
    40501 attgcgaagg taaggagagc ccgtccgact cttcgccgca gacacgagag atacgagaga
    40561 cgcgggagct gcgtatacct tcaggctgga cgccaatcaa ccgcgatcgt aacatcgctt
    40621 gggagagcag caccgcaagt tctggcgcca tcaacccctt caaggagaag gtatccagaa
    40681 agaagcccga cagagtgggg ggcggcatcg tctggtcgac cctcatcgac cccctctggc
    40741 ggcacgatgc cagcctcaac atgctggctg gacgtaggaa gaaggcgcag gcgcgtgcgg
    40801 aagagcgcca gaggatgttg gatctggctc gagttcaggg actgccggtg gcgaagaagc
    40861 gccgagtcga gccaagccct gcctccaaga ggaagaggga tgctgttggc gggtccgaag
    40921 caacgacaga gagtgatgag ggccacatca tgccaatgga atgcgactac tgaaggaaag
    40981 gcacagcgaa ggataatgta caccgccaga cgggattgta agagtgctgc atgcacgtgg
    41041 tgtagaaact gtcattagga gcaccaggga cacggagctg ggatgtcttt tgcacacaca
    41101 ctcgtgtatt gggtatcata gttcccaaaa cgtcatagaa tacagtaacc ctagagcctt
    41161 cgatagacaa acagaaccat ataaaaaatc ccaccgaaga gtggagagtt tctcaaactc
    41221 gatcaaatac acagacgcag caaccagccg cccaacgccg cacacataag tcctgctctt
    41281 ggccgctacg tggtagctgc ttattcggag ccctcagcct cgtggttccg gcgcaggagc
    41341 tcaaagttgg ctgttcgcgg ccgttagctc agcttgactc tagagtgcct tggtggcaga
    41401 ttgtggaact cactctggta gatattcagg aacgaccgcg acttgccctc ggcgttggcg
    41461 tcgggaacgg tgctcatgac ggcgttgccc tcgacgtaga cggtagatct ggattgcgga
    41521 acagaaccga ttagcctctg cctcccgtgt gccctggtca tctccgggcg gagaggaact
    41581 actcacccct tgggcaggtt ggtcaggtag tcgcggcgcg ggccctcagg ctcgaagctg
    41641 gcgaccttga accagctggt gacgcggttg tcgcgggggc ccgagttgct ggcgacggcg
    41701 tactcgacga cctcgcggcc gctggcggtg gccttgacct cgggggtggc ggccaggttg
    41761 ccgacgatgg tgatcttggc cagctcgcgg ggcgaggtcg agctgaaggc gcgcatgaag
    41821 cgcggggcgg cggtggcgcg gcgggcgagg aaggcagaca tcttggtgtg ttgctgaggc
    41881 ggagaagacg gcttggatga gagaaatgga cagcgtcgaa gtgaacgaat atcagctctg
    41941 gacggttggg ggggaggggg ggggcttatc aggactggcg atgcgatgag ggcgaagtgg
    42001 atctcgagct ttgaatgcgc ggcggcagct tcgaaaatct gggggcggtg cgcgtttgcg
    42061 acgcggtcgg ctcgaaccaa ggcgacccct aatttccaat ttcggtgctg catagagcat
    42121 agcgcacaaa gcattaaagc ataaagcatt aagtggctgc atggtccgag ctccctcacg
    42181 ccagcccgac cgacttggcc tttagcaccc ggctggagct agttgtgtgc ctcgcataat
    42241 cgcatgttga gacgacacgg caattttatg ggggccgacg tgccttgaaa tgtttctcaa
    42301 gactatccta ggcaaggaat acaaggcttc tgggaagtat ccattatggg tggctctgat
    42361 cggagagtac atcttggtac ttcctcctcc ttcatcgcgt cggcatgtcc ccgatgccca
    42421 ggtcttatac ttccacgggg ctagtatacc catatcgttc cttcttttga taacccaagt
    42481 ctgagctgag cacccttcaa gtattagggg ctgcaatatc ctaggccatc agattcgtgt
    42541 gtctggattc tcggccatcg tggctcctgc tttgcccgtt cgtaggaggc agtggtggct
    42601 gtttgacgtc tggttgacaa aatgccttga tgaatgccgc actcagccct cgtccccttt
    42661 cgcttccttc atcgaagcag agaggcgctc atctcgagga tgaaagcata gatgcgtcct
    42721 acacagtctc tttagactgc ttggttcatg atatggggca agcagcgatc atggcaggga
    42781 aacccgcggc agtctgctga ccaactatct tgctgactct tgtcgaacag caacccacat
    42841 ggatttgtgt gtctgaggat accttctagg cctgaaactt gggcgaacag attacgggct
    42901 acacacccag tgagatctag acacaacggg gtttcgtcag aggcacatct gtacaggagc
    42961 ccataggcag gctaggcatt cttctggtga ccctcgacgt cggtctttcg aaacacttaa
    43021 ctgcgtcttc tcggcactga gctgacacgt aaagtaaact gccgcgcctt gagataattg
    43081 gtgcaacaca cgcatatggc acctagtcgc catcgaggta ctaggacagt tgactatcct
    43141 gcgcgaacag aattaccagg cgttcagtaa cgtttgtgat tgtttacatc gtcgtccgtt
    43201 ggcagttgcc cgcttttcga ccttcgtctt aaaagtgaac ttggtaatat ggctggctcc
    43261 agcatcgctg cggtgactga actcttcctc aaccaggcaa cgagggggag atcttcacca
    43321 tctgctttcc tcaaccacct tttggatcgt agaaggagca aaaatccaac gaaatccaag
    43381 cttcatgatc gcttgacgca tcctcattcc ttcgttcgca cacagagcct tcagctctct
    43441 ctctttctgt gtttgtggct tcgtgccggc gaggctaggg caccaaactg ctctgctgcc
    43501 gccggcggaa ttcgcaccca tcccgcttct gccactgttc tctccaatgc tttcaagaaa
    43561 gagctcgcct cgatcagact tcgatgatga cggccgtcac atacgcgccg ctggcgggtc
    43621 ctgcgcctga tggatacgcc gcgggcatgc gcgccaacca gatctgccgc gtttcccttg
    43681 ccatcatcgg cactgcgttg ttgtgggtgc ccttccgcct tctcgttcag aatagggagt
    43741 ttgtcgccac ggttctggtg gtcgatgttg ccatcatcaa cctcttcacc atcattaacg
    43801 cctccctctg gccaaatgac cactgggacg actggtggga cggacagggc ctctgcgacc
    43861 tcgaggtata cgtgaccgtc ccgctgcaca ccctctatgc tgcctgtatc ttcgctatca
    43921 tgcgaaacct cgcacaccgg ctccgattgc gaagaatggg cgaactcacc aagcgcgaga
    43981 agaggcgcga gaccgtcctt caagccgtca tactcttcac cgtccctgcc atccagctcg
    44041 tatgtatgtg gtttgtccag acgcagcgct acctcatcgg cggtgttttg ggctgtttcg
    44101 caagctatga tgacgatgtg ttgaagatca tcgttttcaa tgcaccccct gctctctttg
    44161 ccgtcttcac ggtgccgttc gcatgtgagt aacgaacatc gcaggatccc aggtctcaga
    44221 gatactgacc atcatataga tctcacatgg aagcgtttcc gacaggcctc aaaatctacc
    44281 agggctgcgc tgcaagcaaa cactgaggcc tcatcgcgct cccaccgtgc ccgcaaacga
    44341 ctgtacttga tggccttgtc catcatcaca ccatatgtgc ctctgcagat tgcgttcctt
    44401 gtgtacaatg ctaagaccac acagctgcat gactacagcc tgcagcaggt ccactccggc
    44461 tcgagcgcat acccctggaa tgctgtcacc tttgtcccgt actggatgat caacttcgtg
    44521 gccatgaacc agccgtacgt tgccatcgtc acggccatcc ccatagtctg gttcttcggc
    44581 atgacgaagg aggcgattga gacgtaccgc aagtttctgt gtcgcctcgg actttccaag
    44641 tgtttcccca gactcaagga tccttatgag cccgatcgtc cccgcagcgt cattgagcca
    44701 ggcagaatca gccggctgag cacgtccagg tatgccatta ctagcattgg caggtgagtt
    44761 gaaccttgcg cccacgaacg gcgaagcctg ctgacggcaa catagctccc acaccggggc
    44821 cggcgtccgc catagcggcc ttccgaacgt ccaccatcaa gccatcatca catccgatgg
    44881 tccgtatatc ccgccgcgtc actcgtccgc ttctggtccc tccatccctc cccgtggctc
    44941 atcactggaa ggcggcattt tgaagcgcgt tcaatttgcc gtgaagatgc cttctatcca
    45001 gtccctccgg agcttaggca agaagaagcc aaaacatgaa agcgcttcgg gtgctatcgg
    45061 cgacgtggaa cagatgatcc cgctccagga cctgggcacg ggggccctgc cgcgaacgcc
    45121 cggccccggc tccgcggcct cgccgcaagt gccgctgacg ccgttcgggc cgctgacggg
    45181 cgagcacggc agcggctcgg tctcgacgca cgacatgtgc tcgtctccgt ttggtgagct
    45241 cggcacgcgc agccagagcg ccaactcgct ctggcccggc ctcctcggcc acctccgcgg
    45301 atcgtcgtcc tcgcagcggc ccgtgagcga gcacttcgcc ggcgacgccg aagcttagca
    45361 ggacttcttg cgtcaccagc gcgccaacag ccgcccggag aaccacccgg accacccaga
    45421 ctaccgcggc ccgagacgga actttggaca ccgctcgtgg ggtgcgctgg acacgtgaga
    45481 aggtgatgtt gcgtggctag agatcatggc cgaaattgtg gaggcgatgc cggaggcgga
    45541 cccggaggtg agagctgaat cgtcgaacgg catccgttcg cgctttttgc gtgcttttcc
    45601 tcttcggttt tgtctcacgt cgggacagtg ggtgagagat ctggggaacg tgtgatttga
    45661 agcacgttca ccagtgttgg tcgtttggtt gatgatttct ggatccaaat cctggaaagc
    45721 tgagataaga caaaagggat taaagaaaac tgtgcttttg tgaatgtttg ggctgcctcg
    45781 attgccccca aatttgttgc ggaccaagac agattctctg tgaagggctt gaacgcttgt
    45841 aagtagctct tgagattcag ggcagtcgtg gcatgctggc cacgcatagg gtaatggatc
    45901 gtgagctgat ttcaagcatg agaacgtgtt ctgattgcga acgggcttag taagtccggc
    45961 ccacgggaat aagtatcgag aacccctttt cggcagttcc gccgtggagc tccggaagga
    46021 ttgttgtctg tgatgccatc gccagcgttc gttttcgtta cttaggtcaa caaatggaaa
    46081 gagtcgcttg ttttggactt ccacaccaca taaacatgtg tgggagaaag gaggagcggg
    46141 tatcgtggca gcacccgcca gtccaagggc ggctggttcg ttagtaaact tcgatgtcaa
    46201 tctcaagtct taagcagcct ccactatacg catcgagatc tctcaaggca tctcccattt
    46261 gcatgaagca aagtagtgat atttctcctt gaaatatgca tagcagagca tcgttacgtt
    46321 accccctggc cttagtcaca actttatttg gtggaaagga gatctcatca gtctctcact
    46381 ggcaaacaaa tcagcctcgt cttccacacg tcatatacgt agctatttca tcgagatcga
    46441 gatcggtagt tgagcacacc cacgatatgt gtactctcgt agccttctaa cttctacgaa
    46501 tgtgtcctct ctatgactgc cctttgcagc cacatagcat cgagccgcgg cttatgcatg
    46561 accaactgtt gagcatgtag cgtgaatcga gccttgcaca tcccactggc gctatagacc
    46621 caagaatccg cccaaccaat cttccttacc aagcgggaca cccttcgccc tcaagatgga
    46681 gtatgctgtt gaaatatgga agaagaaatt tggcagtaca tgagtcaaca tgaagtccat
    46741 cagataaatc gtgtggtcct ggcccttgaa atgccttttg aaacaatatc agcagctaga
    46801 gtctattcgc tgttctcttc acgcaatgat acttacatct caaatttctc tccctccttt
    46861 ccttgcgtct ttgccaagtc aaacgacttc actagctctt gcgttcgctg gacccgcttc
    46921 ttcaggtcct cgaatgtctt ctcattctcg tcccatggtg gtaggacttc gccgctcagg
    46981 cggccgaggt tcgtccgcac gacacggctt gtgaattgga cctggaaaga gagcgggagt
    47041 tggtcctcga ccacacgagc atctacgagg gagttgacgt caatgtcatt ctctttggcg
    47101 tgttgctcgg ctttcgataa aatatgtgcg aaggtgtcta ggcccctgtt gaaggtcgag
    47161 acgacgatct cggggacttg ttggatcgac atcttactct gaagtagcta caaaacacac
    47221 aattctggag gagttgcagc actgactcaa gtaagagaac ttgaactata tacgccactg
    47281 attatgatat gggatagtgc aaggctgggg tccaaagcct tggtggcact aagcgaaaag
    47341 gctacgaccg tacaagccca ccaatggtat cgttcacatg actgagtagt atccatgtgg
    47401 gaccgtaagc tgcat
//
