# Supplementary material for: Genome sequencing and physiological characterization of three Neoarthrinium moseri strains
Source: BMC Microbiol. 2025 Aug 21;25:526. doi: 10.1186/s12866-025-04274-z (PMC12369201; doi:10.1186/s12866-025-04274-z)
Supplement: Supplementary file 16 — Supplementary Material 16. [file 12866_2025_4274_MOESM16_ESM.zip › BiGSLICE/input/Nmoseri/TUCIM5799/JAFIMR010000005.1.region001.gbk]

LOCUS       JAFIMR010000005        13792 bp    DNA     linear   PLN 06-APR-2022
DEFINITION  Neoarthrinium moseri strain TUCIM 5799 scaffold5_Wmoseri_TUCIM_5799,
            whole genome shotgun sequence.
ACCESSION   JAFIMR010000005
VERSION     JAFIMR010000005.1
KEYWORDS    .
SOURCE      Neoarthrinium moseri
  ORGANISM  Neoarthrinium moseri
            Eukaryota; Fungi; Dikarya; Ascomycota; Pezizomycotina;
            Sordariomycetes; Xylariomycetidae; Xylariomycetidae incertae sedis;
            Neoarthrinium.
COMMENT     ##antiSMASH-Data-START##
            Version      :: 7.1.0
            Run date     :: 2023-12-04 11:58:05
            NOTE: This is a single region extracted from a larger record!
            Orig. start  :: 970361
            Orig. end    :: 984153
            ##antiSMASH-Data-END##
FEATURES             Location/Qualifiers
     protocluster    1..13792
                     /aStool="rule-based-clusters"
                     /category="other"
                     /contig_edge="False"
                     /core_location="[5000:8792]"
                     /cutoff="20000"
                     /detection_rule="(phosphonates and minimum(1,
                     [2-Hacid_dh_C, Aldedh, Aminotran_1_2, Aminotran_5, AurF,
                     CTP_transf_like, DUF4992, Fe-ADH, HMGL-like, Metallophos_2,
                     NTP_transf_3, NTP_transf_5, PALP, PEP_mutase, TPP_enzyme_C,
                     TPP_enzyme_N, phosphonates]) and not (phosphonatesHydrolase
                     or phosphonatesMeIsocitrateLyase))"
                     /neighbourhood="5000"
                     /product="phosphonate"
                     /protocluster_number="1"
                     /tool="antismash"
     proto_core      5001..8792
                     /aStool="rule-based-clusters"
                     /tool="antismash"
                     /cutoff="20000"
                     /detection_rule="(phosphonates and minimum(1,
                     [2-Hacid_dh_C, Aldedh, Aminotran_1_2, Aminotran_5, AurF,
                     CTP_transf_like, DUF4992, Fe-ADH, HMGL-like, Metallophos_2,
                     NTP_transf_3, NTP_transf_5, PALP, PEP_mutase, TPP_enzyme_C,
                     TPP_enzyme_N, phosphonates]) and not (phosphonatesHydrolase
                     or phosphonatesMeIsocitrateLyase))"
                     /neighbourhood="5000"
                     /product="phosphonate"
                     /protocluster_number="1"
     cand_cluster    1..13792
                     /candidate_cluster_number="1"
                     /contig_edge="False"
                     /detection_rules="(phosphonates and minimum(1,
                     [2-Hacid_dh_C, Aldedh, Aminotran_1_2, Aminotran_5, AurF,
                     CTP_transf_like, DUF4992, Fe-ADH, HMGL-like, Metallophos_2,
                     NTP_transf_3, NTP_transf_5, PALP, PEP_mutase, TPP_enzyme_C,
                     TPP_enzyme_N, phosphonates]) and not (phosphonatesHydrolase
                     or phosphonatesMeIsocitrateLyase))"
                     /kind="single"
                     /product="phosphonate"
                     /protoclusters="1"
                     /tool="antismash"
     region          1..13792
                     /candidate_cluster_numbers="1"
                     /contig_edge="False"
                     /product="phosphonate"
                     /region_number="1"
                     /rules="(phosphonates and minimum(1, [2-Hacid_dh_C, Aldedh,
                     Aminotran_1_2, Aminotran_5, AurF, CTP_transf_like, DUF4992,
                     Fe-ADH, HMGL-like, Metallophos_2, NTP_transf_3,
                     NTP_transf_5, PALP, PEP_mutase, TPP_enzyme_C, TPP_enzyme_N,
                     phosphonates]) and not (phosphonatesHydrolase or
                     phosphonatesMeIsocitrateLyase))"
                     /tool="antismash"
     gene            complement(993..1757)
                     /locus_tag="JX265_003027"
     mRNA            complement(993..1757)
                     /locus_tag="JX265_003027"
                     /product="hypothetical protein"
     CDS             complement(993..1757)
                     /codon_start=1
                     /locus_tag="JX265_003027"
                     /product="hypothetical protein"
                     /protein_id="KAI1878850.1"
                     /transl_table=1
                     /translation="MISRGIITLENARKYQAVYQDRLDHFLYGVLGNHSDATFEHLQQV
                     SPILSTVVCAVGALHAASTDYETLRAEFVTLSGALTFSRRNNIDDVRALCIGAFWISDL
                     SSSLVTMAVRIATELQLHRSFAKALQGDRESYLRARLHYLVYACDHHLSIPYGRPPLTR
                     ECEAVQNVRDFLDCRHANHDDARLVSHVLRWRVWTEIFDTLGPNVDRPLSDVEILLVRR
                     FGNALDSLRVEWTDKLGPDIHVGNYPWKGVGM"
     gene            complement(3375..4051)
                     /locus_tag="JX265_003028"
     mRNA            complement(join(3375..3551,3654..3856,3928..4051))
                     /locus_tag="JX265_003028"
                     /product="hypothetical protein"
     CDS             complement(join(3375..3551,3654..3856,3928..4051))
                     /codon_start=1
                     /locus_tag="JX265_003028"
                     /product="hypothetical protein"
                     /protein_id="KAI1878851.1"
                     /transl_table=1
                     /translation="MTALQKGDNFPSGVTFDYIPHTNDKTSINTCGVPIKYDASKEFAS
                     KKIILVAVPGAFTGTCSEKHLPGYITNLTRFKEKGVDQIAVIAYNDAYVMSAWGKAQGV
                     QNDDIIFLSDTNVSFSKNLGWLKGERTARYALIVDHGKVVYAEKEPAREVTVSSADAVL
                     AELA"
     PFAM_domain     complement(join(3390..3551,3654..3856,3928..4033))
                     /aSDomain="Redoxin"
                     /aSTool="clusterhmmer"
                     /database="35.0"
                     /db_xref="PF08534.13"
                     /db_xref="GO:0016491"
                     /description="Redoxin"
                     /detection="hmmscan"
                     /domain_id="clusterhmmer_JX265_003028_0001"
                     /evalue="1.60E-36"
                     /gene_ontologies="GO:0016491: oxidoreductase activity"
                     /label="JX265_003028"
                     /locus_tag="JX265_003028"
                     /protein_end="163"
                     /protein_start="6"
                     /score="125.4"
                     /tool="antismash"
                     /translation="GDNFPSGVTFDYIPHTNDKTSINTCGVPIKYDASKEFASKKIILV
                     AVPGAFTGTCSEKHLPGYITNLTRFKEKGVDQIAVIAYNDAYVMSAWGKAQGVQNDDII
                     FLSDTNVSFSKNLGWLKGERTARYALIVDHGKVVYAEKEPAREVTVSSADAVL"
     gene            complement(5001..6275)
                     /locus_tag="JX265_003029"
     mRNA            complement(5001..6275)
                     /locus_tag="JX265_003029"
                     /product="hypothetical protein"
     CDS             complement(5001..6275)
                     /codon_start=1
                     /gene_functions="biosynthetic (rule-based-clusters)
                     phosphonate: TPP_enzyme_N"
                     /gene_functions="biosynthetic (rule-based-clusters)
                     phosphonate: TPP_enzyme_C"
                     /gene_functions="biosynthetic-additional (smcogs)
                     SMCOG1055:pyruvate oxidase/decarboxylase (Score: 46.4;
                     E-value: 4.1e-14)"
                     /gene_kind="biosynthetic"
                     /locus_tag="JX265_003029"
                     /product="hypothetical protein"
                     /protein_id="KAI1878852.1"
                     /sec_met_domain="TPP_enzyme_N (E-value: 4.5e-23, bitscore:
                     76.9, seeds: 75, tool: rule-based-clusters)"
                     /sec_met_domain="TPP_enzyme_C (E-value: 6.9e-11, bitscore:
                     37.3, seeds: 323, tool: rule-based-clusters)"
                     /transl_table=1
                     /translation="MALPFDPNEFFTQVLQPNSVEAVFGVPDSSLSGLLSFFAATMPAP
                     RHIVTANEGGAVALASGYHLATGKLALCYLQNSGLSNALNPLQSLASNAVAAVPMLLMI
                     GWRGKPGIKDEPQHALIGPQLLENLDANRIPYEHIPETLQEAQTVVSRLFAKALSEKRP
                     VALVVPPGAFKPFKGQELDHSAKLLGRLDIGSHPIVRNEPRTWLFKYPDQPLPLTREAV
                     VRGVLGRIQKKDILVSSLGGTSREVYMVLKEQERPISRVFFVLGAMGHAYGVACGVRLG
                     CTQLKAPMVYCLDGDGSFLMHAGNNAVLADVGPRGMVHVVVHNGVHSSTGDQPLSIRLD
                     AYLELAKGLAYTHKFFVDTVQALDRALDLAAAAATATPARTAEAENKGAAVLILVLVGP
                     GQSANLPRPTETAECLKDLFIQSLE"
     PFAM_domain     complement(5262..5489)
                     /aSDomain="TPP_enzyme_C"
                     /aSTool="clusterhmmer"
                     /database="35.0"
                     /db_xref="PF02775.24"
                     /db_xref="GO:0003824"
                     /db_xref="GO:0030976"
                     /description="Thiamine pyrophosphate enzyme, C-terminal TPP
                     binding domain"
                     /detection="hmmscan"
                     /domain_id="clusterhmmer_JX265_003029_0003"
                     /evalue="2.30E-09"
                     /gene_ontologies="GO:0003824: catalytic activity"
                     /gene_ontologies="GO:0030976: thiamine pyrophosphate
                     binding"
                     /label="JX265_003029"
                     /locus_tag="JX265_003029"
                     /protein_end="338"
                     /protein_start="262"
                     /score="37.3"
                     /tool="antismash"
                     /translation="FVLGAMGHAYGVACGVRLGCTQLKAPMVYCLDGDGSFLMHAGNNA
                     VLADVGPRGMVHVVVHNGVHSSTGDQPLSIR"
     PFAM_domain     complement(5766..6248)
                     /aSDomain="TPP_enzyme_N"
                     /aSTool="clusterhmmer"
                     /database="35.0"
                     /db_xref="PF02776.21"
                     /db_xref="GO:0030976"
                     /description="Thiamine pyrophosphate enzyme, N-terminal TPP
                     binding domain"
                     /detection="hmmscan"
                     /domain_id="clusterhmmer_JX265_003029_0002"
                     /evalue="1.50E-21"
                     /gene_ontologies="GO:0030976: thiamine pyrophosphate
                     binding"
                     /label="JX265_003029"
                     /locus_tag="JX265_003029"
                     /protein_end="170"
                     /protein_start="9"
                     /score="76.9"
                     /tool="antismash"
                     /translation="FFTQVLQPNSVEAVFGVPDSSLSGLLSFFAATMPAPRHIVTANEG
                     GAVALASGYHLATGKLALCYLQNSGLSNALNPLQSLASNAVAAVPMLLMIGWRGKPGIK
                     DEPQHALIGPQLLENLDANRIPYEHIPETLQEAQTVVSRLFAKALSEKRPVALVVPP"
     gene            7356..8792
                     /locus_tag="JX265_003030"
     mRNA            join(7356..7784,7852..8158,8272..8792)
                     /locus_tag="JX265_003030"
                     /product="hypothetical protein"
     CDS             join(7356..7784,7852..8158,8272..8792)
                     /codon_start=1
                     /gene_functions="biosynthetic (rule-based-clusters)
                     phosphonate: PEP_mutase"
                     /gene_functions="biosynthetic (rule-based-clusters)
                     phosphonate: phosphonates"
                     /gene_functions="biosynthetic-additional (smcogs)
                     SMCOG1231:carboxyvinyl-carboxyphosphonate (Score: 108.4;
                     E-value: 5.7e-33)"
                     /gene_kind="biosynthetic"
                     /locus_tag="JX265_003030"
                     /product="hypothetical protein"
                     /protein_id="KAI1878853.1"
                     /sec_met_domain="PEP_mutase (E-value: 1.1e-46, bitscore:
                     154.4, seeds: 69, tool: rule-based-clusters)"
                     /sec_met_domain="phosphonates (E-value: 1.1e-52, bitscore:
                     173.9, seeds: 8, tool: rule-based-clusters)"
                     /transl_table=1
                     /translation="MSCSVNESLHQFGNRIRLLETHDVSSTQIIRSVTSSDSSSQFHGQ
                     WVSGLTQTTILGVPDTELITPLTRANLISVDTESVGNAADQRKLCTAFDADSGGPLVEI
                     PTLVATLARKGVSMIIIEDKEVFEPGKKVNSLAASSASQGQADPQEFANVMAAFKRAKD
                     RHGLEHMCVTARIESFTCRKVISSDPAAERASVQEALREALKRASIYRNAGADAIMIHS
                     KSKAPDEVLGFLRQFRAKDSSTPLVVVPTTYGSTHEDTLYDAGANVIIYANHLMRAKIR
                     AIGEYVDSGAILIDHICPANISHALTARNFGYLLQMLQKLRAGAPEGRLQPNLIAFLSD
                     AEHLSYRAMEDTTRRLLDRKEACAANNSILPVKDLLAINAVHLSDIGRPQNHSSGNRLM
                     TLMSPLRTRFNMLLRAITA"
     PFAM_domain     join(7377..7784,7852..8158,8272..8393)
                     /aSDomain="PEP_mutase"
                     /aSTool="clusterhmmer"
                     /database="35.0"
                     /db_xref="PF13714.9"
                     /description="Phosphoenolpyruvate phosphomutase"
                     /detection="hmmscan"
                     /domain_id="clusterhmmer_JX265_003030_0004"
                     /evalue="3.70E-45"
                     /label="JX265_003030"
                     /locus_tag="JX265_003030"
                     /protein_end="286"
                     /protein_start="7"
                     /score="154.4"
                     /tool="antismash"
                     /translation="SLHQFGNRIRLLETHDVSSTQIIRSVTSSDSSSQFHGQWVSGLTQ
                     TTILGVPDTELITPLTRANLISVDTESVGNAADQRKLCTAFDADSGGPLVEIPTLVATL
                     ARKGVSMIIIEDKEVFEPGKKVNSLAASSASQGQADPQEFANVMAAFKRAKDRHGLEHM
                     CVTARIESFTCRKVISSDPAAERASVQEALREALKRASIYRNAGADAIMIHSKSKAPDE
                     VLGFLRQFRAKDSSTPLVVVPTTYGSTHEDTLYDAGANVIIYANHLMRAKIRAIGEY"
     gene            complement(9261..11822)
                     /locus_tag="JX265_003031"
     mRNA            complement(9261..11822)
                     /locus_tag="JX265_003031"
                     /product="hypothetical protein"
     CDS             complement(9261..11822)
                     /codon_start=1
                     /gene_functions="other (smcogs) SMCOG1122:ATP-dependent RNA
                     helicase (Score: 317.2; E-value: 3.3e-96)"
                     /gene_kind="other"
                     /locus_tag="JX265_003031"
                     /product="hypothetical protein"
                     /protein_id="KAI1878854.1"
                     /transl_table=1
                     /translation="MYARYVPPSKTDAKTETKVNASTQDEPPRPGAYNRYVPPAKPAAE
                     PRQHKHFGDETELAVPEQPPTKRVKLASDDSANDARPSAGRQEPEDTDMGVESVHGEPE
                     AASEKTDKKANKTKEKKSKEKKDTKRSQDVATTDEPVEEESIASESVLANAHDESPETP
                     APAKPKKEKKKKKPKDSASDEHDAPSDDDEMKRWHKSVLERKQKSMKAPQPPPTDSAVP
                     NGTNDQDVVMEDAPEALEAHGLEPLPQPALIPEDTSEPTYQTLPPWLAEPIRVSGQARA
                     PFTDFGLTPELGITPETSERLAQKGYKEAFAIQTAVIPQLLPHHCRTMHSDILVSAATG
                     SGKTLAYALPMIRDLSHGNRHVTRLRALVVLPTRELVRQAHKICEECAGVFGADADRRR
                     VKIGTATGNQTIQEERKALLEREDRYDPDAYAERQKRLESRRKGYYDDEVEGAEDDEEL
                     AEIRRKEDKKETLPDYVIGYKSRVDILICTPGRLVEHIKYTPGFRLDYVRWLVADEADK
                     LLGQGFQQWLDLVIPKLQDDAAQARQHKQTHFSGVRKVILSATMTRDLDLLEGLKLRRP
                     KLVVLEGSGAGVEYALPELLRETALKADNNLKPLFLLDLLQSSHLTASKPAEAISDITS
                     SSGSDSESDSGSDSESDSDSDTDSSSDSDSESAAGKPSRPSSKPALPSKSILIFTNSNQ
                     SALRLSRLLCILSPPLEPIVGLLTSDTAYSTRKQTLQAFSTGKIRIIVASDLVARGIDL
                     PHLEHVINYDMPSSVASYVHRVGRTARAGRSGHAWTFFTDAEARWFWKDVASDRVIRRS
                     SKVERLRITEEKEAAYEDKKARYEEALEALGNEAADQRRAR"
     PFAM_domain     complement(9477..9776)
                     /aSDomain="Helicase_C"
                     /aSTool="clusterhmmer"
                     /database="35.0"
                     /db_xref="PF00271.34"
                     /description="Helicase conserved C-terminal domain"
                     /detection="hmmscan"
                     /domain_id="clusterhmmer_JX265_003031_0007"
                     /evalue="4.80E-22"
                     /label="JX265_003031"
                     /locus_tag="JX265_003031"
                     /protein_end="782"
                     /protein_start="682"
                     /score="78.5"
                     /tool="antismash"
                     /translation="SKSILIFTNSNQSALRLSRLLCILSPPLEPIVGLLTSDTAYSTRK
                     QTLQAFSTGKIRIIVASDLVARGIDLPHLEHVINYDMPSSVASYVHRVGRTARAG"
     PFAM_domain     complement(10125..10403)
                     /aSDomain="DEAD"
                     /aSTool="clusterhmmer"
                     /database="35.0"
                     /db_xref="PF00270.32"
                     /db_xref="GO:0003676"
                     /db_xref="GO:0005524"
                     /description="DEAD/DEAH box helicase"
                     /detection="hmmscan"
                     /domain_id="clusterhmmer_JX265_003031_0006"
                     /evalue="4.60E-14"
                     /gene_ontologies="GO:0003676: nucleic acid binding"
                     /gene_ontologies="GO:0005524: ATP binding"
                     /label="JX265_003031"
                     /locus_tag="JX265_003031"
                     /protein_end="566"
                     /protein_start="473"
                     /score="52.7"
                     /tool="antismash"
                     /translation="YVIGYKSRVDILICTPGRLVEHIKYTPGFRLDYVRWLVADEADKL
                     LGQGFQQWLDLVIPKLQDDAAQARQHKQTHFSGVRKVILSATMTRDLD"
     PFAM_domain     complement(10569..10889)
                     /aSDomain="DEAD"
                     /aSTool="clusterhmmer"
                     /database="35.0"
                     /db_xref="PF00270.32"
                     /db_xref="GO:0003676"
                     /db_xref="GO:0005524"
                     /description="DEAD/DEAH box helicase"
                     /detection="hmmscan"
                     /domain_id="clusterhmmer_JX265_003031_0005"
                     /evalue="1.00E-15"
                     /gene_ontologies="GO:0003676: nucleic acid binding"
                     /gene_ontologies="GO:0005524: ATP binding"
                     /label="JX265_003031"
                     /locus_tag="JX265_003031"
                     /protein_end="418"
                     /protein_start="311"
                     /score="58.1"
                     /tool="antismash"
                     /translation="AIQTAVIPQLLPHHCRTMHSDILVSAATGSGKTLAYALPMIRDLS
                     HGNRHVTRLRALVVLPTRELVRQAHKICEECAGVFGADADRRRVKIGTATGNQTIQEER
                     KAL"
ORIGIN
        1 gctccgttag gtcctttttt tcgaactctc ctcacgttaa taattttatt gcctcttcag
       61 gcctagtctg tacgccacga agtggatagt tgccatggat aagatatgct tgacctcact
      121 tattgtctgt cgtattcatg ctttctactg tacagataca cgtgcttttc atcctcccac
      181 tcatcatacc actaaggcga tcccggatgg gacttacctc ctttccctca cccggcgtgc
      241 tccgagtcac ggtgattact gactggttgc tgcccgaaaa tccacagttg gtctgcttga
      301 ccatcttcaa actattacac tgtcgtggtt tggatagtag agtaaactag aatattatag
      361 accggcttat ggtagaacat gcgccttgat gttgcgaggc tttatgcact tagaagtcaa
      421 gattactgca cactcggtta ttgaatatga tctatgagaa aatcatactc gttaaagaat
      481 tggccaacag tcccattttc aaacatgtcg ttgtggttca ttccgtcgtc atgtgagacc
      541 tgggcgaggg tgtccaagcc accccccgtt gcgagaacat ctacggggta gcttcgttgt
      601 agggcatctc tggcgcattc tgtaatggtg accaggagat gctgcgaatg catcgttctc
      661 gacacttctt gcagcacggt aatcaactta gttatcagac tcttcagctc gtgggtgtcc
      721 atcccccaaa aggtacagaa ccgtgtcgaa accttgagca agaacacgac ggcgaaagct
      781 atcatgacgt ggaaataagt cggcagccca ttaaggtagg actgcatctc ggggtccgaa
      841 gtcacagtcc gcaatatgca gatggcggat agaacagccg aactggctat ctcatacacc
      901 tctacctcca tgttgcaaac tctgtgctgg gcttggccag agtcgtgacc ccgaaaaacg
      961 tgggaataga ggtacaattt ggcgaaatga tgctacatgc ccacgccttt ccatgggtaa
     1021 ttaccaacgt ggatatctgg accaagctta tccgtccact ccactcggag gctgtcgaga
     1081 gcgttgccga accgtctcac cagcagtatc tcaacatcag aaagaggccg gtcaacgttc
     1141 ggtcccaggg tatcaaagat ctccgtccag actctccagc gtaagacgtg actcaccagc
     1201 ctcgcatcat catgattggc atgcctgcaa tcgaggaagt cgcgcacgtt ctgcacggcc
     1261 tcgcattctc gggtaagagg gggtcggccg tagggtattg agaggtgatg gtcacaggcg
     1321 tatactagat agtgcaatcg tgcgcggagg taactctcac ggtcaccctg gagagccttc
     1381 gcaaaacttc tatgtagttg cagctccgtg gcaatgcgga ccgccatggt aaccagtgaa
     1441 gaagaaagat cgcttatcca gaaagcacct atgcagagtg ctcggacatc gtcgatatta
     1501 tttctccttg agaacgttaa ggcaccactc agggtaacga attcggcgcg tagcgtctcg
     1561 tagtcggtcg acgccgcatg gagtgcgccg accgcacaaa cgactgtgct caggatggga
     1621 gatacctgct ggaggtgctc gaatgtggca tcgctgtggt ttcccagaac accgtataag
     1681 aagtgatcaa gtcgatcctg gtacacggct tggtactttc gggcgttttc aagagtaata
     1741 atgccacgag atatcatatc ggggaaagag ttcgggcgta aatgggcagc gggatcgaaa
     1801 cagaggcctg ggaggctact cggacttgat tcaaggtcta ttaccagcct ccagcgggtg
     1861 gcttcggtag tcgctgtgca cgaggcagtg tattcgtagc cttcgggggt agtctcgctt
     1921 actgccaata cattctctgg tctttgtagg acggggctgc tggcggaatg gctcgtgatg
     1981 agagttgcaa aattggcctc gatgatttgt aattttcgct ctacggtctg tttctacctg
     2041 gaaaggtatc aataaggcga tggcgaccaa tattagattc cgggtcggcc acatacgaaa
     2101 tatcatcttc catgaacatc tgtatgttgc gatttatcgt acaaggtagg cgctttttct
     2161 tacaacgccc acacgggggt ctggcgtcgg tcatgtcaca gcggacctgc aaaatcatca
     2221 gaactacgac cgctaaggac atgagacatt gggtattgag ctaccttctg tttgcggcaa
     2281 gcttcacaag caatggtctt gcgattggct tctggtggtg tcggttgtgt tggggcaacc
     2341 cctgggccat tgcacggccg ggtcgaagga tcggagctgc tcatgtctac tgtacggcgg
     2401 cagagcagaa ccagtggttt ctaccgggac cactgcagca agcaggcttg aacgagttga
     2461 aagcaatacg gtgcacaggc tggacactcg atggaccggc gtgtctccga gattttcggc
     2521 gcattatata gatgcgaacc ctgcacaccg gcgccactcc gagatttaat gcccatgacc
     2581 ggcgacctcg ccgcgattgc ggagcggctc gagccatgag cttcgttgcg tgatcggcct
     2641 gtccaatcct tgtagaacta ttgcggccag gggtatacgt cgccgggagg taagttaagg
     2701 ttaagctctc aagaacccac atgcgttgga ggctctaact tgggactagg taacgtaaca
     2761 aagcaacccg accgcgcacg ctgactattt tccaggcagg gctgtcgagg aaatggcggg
     2821 cggccgctgc gagatcgccc gcttacaata ggtcgctacg ggacggcacg tacgccagac
     2881 ccgcctcagg gttgtgtcag tcactacgca tcgcattcgt aggtacaccg tgacaatacc
     2941 accttgagcc tcaacattat attctatgag tgtgcttgta aacgtaccac ccctgacccc
     3001 tcgtacccca ccccaacaac cacctgcatc agccagtccg taacaccggc taagatgccg
     3061 tgggcaaaca aggtacagtt tgtcattacg cactcgatgc aggaatgtct gcatgggatc
     3121 taggggcttt cggcaccgga ctcggatctt gggttgagga cgagccttct ctatcgactt
     3181 ctcatagcgt caaacgaact tgatttttct tatcaatact ccgtacatgc tctgtacaga
     3241 tatgatagat tgctaatctg cctgtcacta gctgacgata tatacaaatt cgggctacac
     3301 ggcaggaatc gactctgtcc aagtgcagga gtcagggcct tgcccgtcac acccgccatg
     3361 tcctgctgca cgcgttatgc gagctctgcc aacactgcgt cggccgagga gactgtcacc
     3421 tcacgggcag gctccttctc ggcatacacg actttgccat gatcaacaat gagagcgtat
     3481 cgggcagtcc gctccccctt cagccaaccc aggttcttgg agaagctgac atttgtatcg
     3541 gaaagaaaaa tctgcccgtt atgccgtgtt aatggacatc aagtactcaa gcaccattca
     3601 tcgtgtgcct tcaacggcaa ccatagccgg gggagacggg accgtctact cacaatgtcg
     3661 tcgttttgca ctccttgggc tttgccccac gcgctcatta cgtaggcatc gttgtaggca
     3721 ataacggcaa tctggtcgac gcccttttct ttgaatctgg tcaggttggt aatgtagccc
     3781 ggaagatgct tttcagaaca ggttccggtg aaggcacccg gtacagcgac cagaataatc
     3841 ttcttgctcg cgaactctac cacggggcag tcagtctcta tactaaacgt tcctagcagt
     3901 gctcggccag catgtaaact gtgttacctt tcgaagcatc atatttaatt ggaacaccac
     3961 aggtattaat actggtcttg tcgttggtat gcggtatgta gtcaaaggta acaccactgg
     4021 ggaaattgtc gcctttctgg agcgcagtca tcctgatggt cgttgatgaa taagtgatgt
     4081 ttcagtacga gtgatgtgtt gagtgattga gagctgtatc agagagagaa gttttcttcg
     4141 catcaaaact gtactttata cgcccagtca ttcgacatca gctgcagatc cgtaccagtg
     4201 atgccatcag acagcctacc cggcttcgta tatggagttt cttgatctag aggggatggc
     4261 caagaaagaa aaaccggatt gtcatcaagc acaaattggg caagccgcgg gagccgacat
     4321 cgtacaaagt ttgcacgtcg tttaaaatcg ccgagattga acaagtatca gaatgtggac
     4381 ccatgatgtt catcactgag atgtggcaat tgagcgcgtg acagtttact gcatcgagaa
     4441 gttacatcag agaatgcatg taagctccat atgtgaaact attccttgtt gcctccaccg
     4501 aactgctgat acgacggagg tgtatctgct acttctatgc gccatcctct gagcgatcag
     4561 aacaacctgg gacctcattc gttgtatgga tacggttcga tttctatccc gatgagtcct
     4621 atgccaaaca ggaaactggt gaaacttatg ccggccatat gtcacatccg gcacagttga
     4681 tgttgagtag tgtgaacgtc agtcacatgc gtgttagatc acaaattcct attgtggaac
     4741 gcacaacaga ggttgtacat tcctaccact gtttcgtctg gaggatcagc agtgttgagt
     4801 tattccgcct cgacctaaga gaagcaatag acattatagt tgagtcatac ttgcggcatc
     4861 ttttactagt aacaccgagg cttgcttatt tcaccatcat aaccagacat gtgtgtataa
     4921 caaccttgat atattggact tcatggatcc tatagctata tgaacgtacc agattgtacc
     4981 aagatatgcc caataatcat ctactcaagg ctctgtatga agagatcctt caagcactca
     5041 gcagtctcag tcggtcgcgg gaggttggcc gattgaccag gtcccaccag gacaagaatg
     5101 agaactgcag cccccttgtt ctccgcttcc gccgttctgg cgggagtagc cgttgctgca
     5161 gctgcagcta agtctagggc cctgtccagg gcctgtactg tatccacaaa aaacttatgg
     5221 gtgtaagcca gccctttggc cagttcgagg taggcgtcaa ggcggatgga caggggctgg
     5281 tccccggtgg agctatgcac cccgttgtgg acgacgacat gcaccatacc ccgagggccc
     5341 acatccgcga gcacggcgtt gttgcccgcg tgcatcagga atgacccgtc gccgtcgagg
     5401 cagtacacca tgggcgcctt caactgggtg cagcccaggc ggacgccgca ggcgacgccg
     5461 taagcatgac ccatggctcc cagcacgaag aacacgcgtg atatgggcct ctcctgctct
     5521 ttcaggacca tgtatacctc gcggctagtc cctccgagag acgagacaag gatatctttc
     5581 ttctggatac ggccgagaac gcctcgaacc accgcttccc tagtgagtgg caacggctgg
     5641 tccgggtact tgaataacca ggtccttggc tcattcctta cgataggatg ggatcctata
     5701 tcgaggcggc caaggagctt agcagaatga tccagctctt ggcccttgaa aggcttgaaa
     5761 gcgcctggag gtacaacaag agcgacgggc ctcttttcgc tcaaggcctt cgcaaaaaga
     5821 cgagacacaa cagtctgggc ttcctgcaat gtctcaggga tatgctcgta ggggatcctg
     5881 ttggcatcaa gattttcgag aagttgggga ccgatgagtg cgtgctgagg ctcatccttg
     5941 ataccgggtt tcccacgcca cccaatcatg agtagcatgg gcacggccgc cactgcgttt
     6001 gaagccaagg actgcagagg gttcaaggcg ttggataaac cagagttctg gaggtagcag
     6061 agcgccagtt tccccgtagc taggtgatag ccgctagcaa gagcaaccgc gcctccctcg
     6121 ttggccgtga caatatgtcg aggggcgggc atggtggctg caaaaaagct gagtaaaccg
     6181 cttaggctgg agtctggcac accgaaaaca gcttcgacac tgttcggttg cagaacctgc
     6241 gtaaagaatt catttggatc aaaaggtaga gccatatttt gcgaacaaga ataacagttc
     6301 ctttggtagt tcaagatatt aggtagaagg ttgagaggag gtagacgcca cacagatata
     6361 tcaatttact gccacttcgt gatcgggaac tattcccgcc ccgaccattt tctgaaaact
     6421 tccaaaagta tgattgacgt accaagtaca tcgatgttaa tctacgtgcc ggttatccag
     6481 tatggcttgt cataaagaca agtatgattt gcattctcaa gggtcacaag gtgcagcttc
     6541 ggccggaatg acaagctttg gacatcaaat tcattatgcg gaagacttaa agttcaagct
     6601 tgcattcgcg agacgatata agtcattgcg cgcgtcggat ttcctctttg aatggccaat
     6661 atatgggttg cgtaatctga tggtagtttt ggtagtgggt cttcatcttc gtttgacaac
     6721 gaggcacgcg actctttgcc gttcttgtcg tagtagtgag gcaggctatg aagcgacgtg
     6781 cctatggttt atagatattc caactacaac gtgtgtatac atcgatagta caatgatagc
     6841 tggtatagtc ttgataagga gtctgtgaca tatctacaac aactggagac acgactacga
     6901 aggaagtgac ctgacataca agcagaaaat gtacccagac acaactccct ctgactcgag
     6961 ctcatgcaaa gatcctgatt taccaactca ttgcatgcaa tcgtagtatt atgtggagtg
     7021 aaacgtttca ttttctttcc tccctcgcgg cgccaatccc cggattttgt cacagacagg
     7081 agcggtcaaa gtactgatct catactcagg tgaaagaaga cgcacagcga gtatgaagcc
     7141 tggtatgata tcaataccag tcatcggcta ttttaaccgt gctgaggtcc cgcagtctga
     7201 atataaattc cattgaccca tcttccgagc aaagctattc acgtcccgtc gattgcaagc
     7261 cctgcacctc tcactaccca cattcaacca caacattttc tttcaagcat ctattaattt
     7321 gctcctctta tatccactcc ccatttgtag ctaccatgtc ttgctccgtg aacgagagcc
     7381 tccatcaatt tggaaaccgc atacgtttac tagagactca cgatgtttct tccactcaga
     7441 tcattcgatc tgtcacaagc agtgacagtt cctcccagtt ccacgggcaa tgggttagcg
     7501 ggttgaccca aacgaccata cttggcgtac cggataccga actcatcacc ccgcttaccc
     7561 gggctaatct catatccgtg gatacggaga gtgttggaaa cgcagctgac caacgtaaac
     7621 tatgtacggc ttttgatgct gatagtggag gaccacttgt ggaaatccct accttagttg
     7681 ccacattggc gcggaagggt gtatccatga tcatcatcga ggacaaggag gtgttcgagc
     7741 cggggaagaa ggtcaactca ttggctgctt catcggcctc gcaggtgtgt tctcatctct
     7801 cacacaatcc aagctttagc acagtgctga aatatgcgct cgtcgtggta ggggcaagca
     7861 gaccctcagg agtttgcaaa tgtcatggcc gccttcaagc gcgccaaaga tcgccacggc
     7921 ctggaacaca tgtgtgtaac agcacgcatc gaaagcttca catgtcgtaa agtcatctct
     7981 tcggaccctg ccgccgagag agcttccgtg caagaagcat tacgcgaggc tctgaaacgc
     8041 gcttcaatat atcgcaatgc aggcgcagat gccatcatga tacacagcaa gagtaaagca
     8101 cccgatgaag tcctaggctt cctgagacag ttccgcgcaa aggacagcag cacacctcgt
     8161 gagttaccat cttcatctca gtagattgaa gtgatgtgcc acatattgtc acaattatac
     8221 ggttatactt tcctagtatt tagaaacttt cgctaatcgg atcgtgaaca gtggtagtcg
     8281 tgccgacgac ctatgggtct acgcatgagg atacgctgta cgatgcaggg gccaatgtca
     8341 tcatctacgc aaaccacctg atgcgagcaa agataagggc aattggagaa tatgtagatt
     8401 caggagccat cctgatagat catatctgtc ctgccaacat ctctcacgct ctcactgctc
     8461 gcaatttcgg gtacctcctt cagatgctgc agaaacttcg agccggcgct ccggagggcc
     8521 ggctccagcc caatctgatc gcattcctga gtgatgcgga gcacctttcg taccgtgcga
     8581 tggaggatac cacccggcgg ctgctggata ggaaagaggc atgtgctgca aataactcca
     8641 tcttgcctgt caaagatctg ctcgcgatca atgccgtcca tttatcggac atcggacgcc
     8701 cgcagaacca ctcatccggc aaccgcctca tgacgctgat gagtccgttg cgcaccagat
     8761 tcaacatgct cttgcgcgcc atcaccgcat aattccttct tctaaagccc aagtttgtca
     8821 gcatcgattc aacatcgagc tcacatttcc acgcacgtat cggcttcatg gtatgctcat
     8881 attgctggag gggaattctt aggcctttga aaagaagtat ccgaggtttc agatcaagcc
     8941 acggcaagca gagtccaaag ctgaggttat ggagaatatc gccggcataa gggctggatt
     9001 cttcccatcc tagtatctcc ttaagtattt agatattcaa gcgtgtttca gagcagtccc
     9061 aaacattcat tagctatgct atatcgtcat gtttctgaaa tgagattcaa cccagatatc
     9121 ggtgtcttct aaaggatcat ctgagaacag acgaaaaagt agcgtaaaaa cttttggggt
     9181 acgacattgt taattataac atttatatta ttaaataaaa gtgacttaac tttcatttaa
     9241 ccaaaacata aatattatca ttaccgcgct cgcctttggt cagctgcctc gttccccagc
     9301 gcttccaggg cctcttcgta tctggccttc ttgtcctcat acgctgcttc tttctcctcc
     9361 gtgatacgta gcctttcaac cttgctgctc ctacggatga ccctatcgct cgcaacatcc
     9421 ttccagaacc atctggcctc ggcatccgtg aagaacgtcc aggcgtggcc gctcctgccc
     9481 gcacgtgctg ttcgaccgac acggtggacg taggacgcga cgctcgacgg catgtcatag
     9541 ttgatgacat gctcaaggtg cggcaagtcg ataccacggg ccaccaggtc cgaggcaacg
     9601 atgatacgga tcttgcccgt tgagaaagct tgaagagttt gcttgcgagt tgagtaagca
     9661 gtgtctgaag tgaggagtcc cactatgggc tcgagtggtg gagacagaat gcacagcaag
     9721 cgagaaagac gaagagcaga ctgattcgag ttcgtgaaga tcagtatgct cttgcttggc
     9781 agcgcaggct tggagcttgg tctgctaggc ttgcctgctg ccgattctga atctgagtcg
     9841 gaactcgagt cggtatcgga gtctgaatcc gactccgaat ctgaaccaga gtcggattcc
     9901 gagtctgacc cagaagatga agtgatatcg gagattgcct ctgctggctt gcttgcagtc
     9961 agatgagagc tctgcagaag atcaagcagg aacagtggct tgaggttgtt gtcagccttc
    10021 agggccgtct cgcggaggag ctcaggcaat gcgtattcca ctccggctcc cgagccctcg
    10081 agaacgacca attttggtcg tctgagtttc aggccctcga gaagatctag atcccgggtc
    10141 atcgtagcac ttaggatcac ctttcgcaca ccagaaaagt gggtttgctt gtgttggcga
    10201 gcctgcgccg cgtcatcttg tagttttggg atcaccagat ccagccactg ctgaaagcct
    10261 tggccgagca gcttgtcagc ctcgtcggca acaagccatc gtacgtaatc taggcggaaa
    10321 cctggagtgt atttgatgtg ctcgacaagt cgaccaggtg tgcagatcag tatgtcaacc
    10381 cttgacttgt agccaatgac atagtcaggc aatgtttcct tcttgtcttc ctttcgtcgg
    10441 atctcagcta gttcttcatc gtcctctgcg ccttcaactt cgtcgtcgta gtagcctttc
    10501 ctacgggatt ctaacctctt ctgtcgctcc gcgtaggcgt cagggtcgta tcggtcctct
    10561 ctttcaagca gagccttgcg ttcttcctgg atagtctggt ttccggtggc agtcccaatc
    10621 ttcacccggc gccgatccgc atctgcgcca aaaactccag cacactcttc gcagatcttg
    10681 tgagcctgtc tgaccagctc tctggtaggc agaaccacga gggcacgtaa ccgggtgaca
    10741 tggcggttgc cgtggctgag atcgcgtatc ataggaaggg cataagcaag cgtctttcct
    10801 gaaccggtag ctgccgacac caggatatcg ctgtgcatag tcctgcagtg gtgaggcagg
    10861 agctggggta tgactgctgt ctggatagcg aatgcctctt tgtagccctt ctgtgccagt
    10921 cgttcggaag tttcaggtgt gatgcctaat tcgggggtga gaccaaagtc ggtaaagggg
    10981 gctctcgcct ggccagagac tcttatcggc tcagctaacc aaggggggag tgtctggtaa
    11041 gttggttctg acgtatcctc gggaataagt gcaggctgcg gcaacggctc aaggccgtgt
    11101 gcctctaatg cctctggcgc atcctccata acaacatcct gatcgttggt gccgttaggg
    11161 actgctgaat ccgtgggcgg tggctggggg gctttcattg acttttgctt cctttccaat
    11221 accgatttat gccatctttt catctcgtcg tcatctgaag gggcgtcgtg ctcatccgaa
    11281 gcagagtcct tgggcttctt ctttttcttc tcctttttgg gcttcgcagg cgctggagtc
    11341 tctgggctct catcatgcgc attggccagt actgattccg aagcaatgga ttcttcctct
    11401 actggctcgt cggtggtggc tacatcctgg gaccgcttgg tatctttctt ttccttggac
    11461 ttcttctcct ttgtcttgtt ggccttctta tcggtctttt cggacgccgc ctctggctct
    11521 ccatggaccg actccacgcc catatctgta tcctcaggtt cctggcggcc agcgctgggt
    11581 ctcgcatcgt tggccgagtc gtctgaagcc agtttcaccc gctttgtagg cggctgttcg
    11641 ggcactgcaa gctctgtctc gtcaccaaag tgcttatgtt gcctcggctc ggcggccggc
    11701 tttgcaggcg ggacatagcg gttgtatgcg cctggccgtg ggggctcatc ttgggtgctg
    11761 gcgttgacct tggtctccgt cttcgcatcc gtcttggacg gcggtacgta gcgcgcatac
    11821 atcttggagt ctcggttcgg gatgggagat gcggctcgag gaaaagaatt ggattgccca
    11881 aggcttcagg ttgcctccat acagcctcgt acgctgtggc aggcttcgca agtaggggcg
    11941 ggcttcgagt ctcgttgcag ccgagcctcg aggatttgca gcgattgctt gaagcgctgc
    12001 gaactttctt cttctatctc cccacgataa ccaaaaaatt aattggagct ccagcttgaa
    12061 cccctgccgg ccgggccagc ccaccactta tcgcttatcg gcgcgcgtca cacccctcgc
    12121 tgcccctggg ccggcgctca gagcctctgg gcggcattgg gccttggcat tggcagaggc
    12181 tcaattggcg ccggtctttg tcgagttacg ttactgtaac cattcccctg gagtctccga
    12241 ccttgagaag tgcacccaga cctgttccga ttcttgcctc tgcccaactc gcccgcaccg
    12301 acgatgaccc cgtggtcaga gggtttgagg aggtaatcgg aaccatggga gcctcgattg
    12361 cgatatccgt accattccac tctccgaacc cgacccgcag cgactctcgc aagaaagacc
    12421 aagtataccg tctcagcccg gaatagcgcc acaacatcgc gacgttcgcg ccttcaccaa
    12481 cgccccaaga tctgcggccg cctgccacac cgttggctcg tccaagatgc cgcgtcgaac
    12541 ttacaacatc gccatggtgt gcgacttctt ctttccgcag ccaggaggag tcgaaagcca
    12601 catctaccag gttgcgtcca agcttataga ccgaggccac aaggtggtgg ttgttaccca
    12661 tgcctacgac gaccgaaagg gcatccggta cctgacgaat gggatcaaag tctaccatgt
    12721 gccatttgcc atcatatacc gatcagcctc cttcccgacc gtcttctcct tctttcccat
    12781 gtttagaaac atcatgctca gggaacagat cgagatcgtt cacggacatg gcagtttgag
    12841 cagtctgtgc aatgaaggac tgctgcacgc cagaaccatg ggcttgagga ctgtcttcac
    12901 ggatcactct ctatttggct tcgccgaggc cggcagcatt ctcaccaaca agctgttgaa
    12961 gttcatcctc agcgatgtag atcacatcat ttgtgtcagc cacacaaggt atgcctcgtt
    13021 atatctatca gagtacagag cgcgtaaact aacaataccc cagtaaagaa aatactgtcc
    13081 tgcgcgctgc cttggaccct ctgatggtgt ctgtcattcc aaacgcgctg gtttcggaga
    13141 acttccgtcc tctcaactat cctacggagc catctgctcc aggcgccggt ttcgggcata
    13201 acccgccaac cgctcatcac cttgggccta atgatcccgt taccatcgtt gtcatatctc
    13261 ggctattcta caacaagggc atagaccttc tgaccgcatc cattccccgg atcataatga
    13321 accaccccaa caccaggttc ataatcgctg gatcagggcc caaggctatt gatctagagc
    13381 agatgatcga acagaatgtg ctgcaagaca aagttgaaat gcttggcgcg gtccgccatg
    13441 agcaggtccg cgatgtcatg gtacgcgggc acatctacct gcatcccagt ttgacggaag
    13501 cttttggcac agtcattgtt gaagcggcta gttgtggcct ttacgttgtg tgcacggcgg
    13561 ttggtggtat tcccgaagtc ctccccagcc acatgactgt ctttgccaaa cccgaagagg
    13621 atgacctggt cctcgcgaca ggcaaggcca tcgccgcact tcgcgccaat agggtccgca
    13681 ccgagaagtt ccatgaccag gtcaaggtca tgtattcctg gagcaacatc gccaaacgta
    13741 cagagcgtgt ataccaaggc atatccggtg atatcagtga gaccgagttc ta
//
