# Supplementary material for: Genome sequencing and physiological characterization of three Neoarthrinium moseri strains
Source: BMC Microbiol. 2025 Aug 21;25:526. doi: 10.1186/s12866-025-04274-z (PMC12369201; doi:10.1186/s12866-025-04274-z)
Supplement: Supplementary file 16 — Supplementary Material 16. [file 12866_2025_4274_MOESM16_ESM.zip › BiGSLICE/input/Nmoseri/TUCIM5799/JAFIMR010000005.1.region002.gbk]

LOCUS       JAFIMR010000005        59124 bp    DNA     linear   PLN 06-APR-2022
DEFINITION  Neoarthrinium moseri strain TUCIM 5799 scaffold5_Wmoseri_TUCIM_5799,
            whole genome shotgun sequence.
ACCESSION   JAFIMR010000005
VERSION     JAFIMR010000005.1
KEYWORDS    .
SOURCE      Neoarthrinium moseri
  ORGANISM  Neoarthrinium moseri
            Eukaryota; Fungi; Dikarya; Ascomycota; Pezizomycotina;
            Sordariomycetes; Xylariomycetidae; Xylariomycetidae incertae sedis;
            Neoarthrinium.
COMMENT     ##antiSMASH-Data-START##
            Version      :: 7.1.0
            Run date     :: 2023-12-04 11:58:05
            NOTE: This is a single region extracted from a larger record!
            Orig. start  :: 1645007
            Orig. end    :: 1704131
            ##antiSMASH-Data-END##
FEATURES             Location/Qualifiers
     cand_cluster    1..59124
                     /SMILES="C([*])C(-O)NC([*])C(=O)O"
                     /candidate_cluster_number="1"
                     /contig_edge="False"
                     /detection_rules="cds(PKS_AT and (PKS_KS or ene_KS or
                     mod_KS or hyb_KS or itr_KS or tra_KS))"
                     /detection_rules="cds((PP-binding or NAD_binding_4) and
                     (AMP-binding or A-OX))"
                     /kind="neighbouring"
                     /product="T1PKS"
                     /product="NRPS-like"
                     /protoclusters="1"
                     /protoclusters="2"
                     /tool="antismash"
     region          1..59124
                     /candidate_cluster_numbers="1"
                     /candidate_cluster_numbers="2"
                     /candidate_cluster_numbers="3"
                     /contig_edge="False"
                     /product="T1PKS"
                     /product="NRPS-like"
                     /region_number="2"
                     /rules="cds(PKS_AT and (PKS_KS or ene_KS or mod_KS or
                     hyb_KS or itr_KS or tra_KS))"
                     /rules="cds((PP-binding or NAD_binding_4) and (AMP-binding
                     or A-OX))"
                     /tool="antismash"
     protocluster    1..48236
                     /aStool="rule-based-clusters"
                     /category="PKS"
                     /contig_edge="False"
                     /core_location="[20000:28236]"
                     /cutoff="20000"
                     /detection_rule="cds(PKS_AT and (PKS_KS or ene_KS or mod_KS
                     or hyb_KS or itr_KS or tra_KS))"
                     /neighbourhood="20000"
                     /product="T1PKS"
                     /protocluster_number="1"
                     /tool="antismash"
     proto_core      20001..28236
                     /aStool="rule-based-clusters"
                     /tool="antismash"
                     /cutoff="20000"
                     /detection_rule="cds(PKS_AT and (PKS_KS or ene_KS or mod_KS
                     or hyb_KS or itr_KS or tra_KS))"
                     /neighbourhood="20000"
                     /product="T1PKS"
                     /protocluster_number="1"
     cand_cluster    1..48236
                     /SMILES="C([*])C(-O)NC([*])C(=O)O"
                     /candidate_cluster_number="2"
                     /contig_edge="False"
                     /detection_rules="cds(PKS_AT and (PKS_KS or ene_KS or
                     mod_KS or hyb_KS or itr_KS or tra_KS))"
                     /kind="single"
                     /product="T1PKS"
                     /protoclusters="1"
                     /tool="antismash"
     gene            2480..3333
                     /locus_tag="JX265_003253"
     mRNA            join(2480..2846,2940..3170,3224..3333)
                     /locus_tag="JX265_003253"
                     /product="hypothetical protein"
     CDS             join(2480..2846,2940..3170,3224..3333)
                     /codon_start=1
                     /locus_tag="JX265_003253"
                     /product="hypothetical protein"
                     /protein_id="KAI1879076.1"
                     /transl_table=1
                     /translation="MTIPSGLDWDSLVRRQGDCAHDFSGISRTDCHKPAGHNIRSDGFC
                     GTKDDLQPKNDCKFYCEIRRAGFLGNRQYAPGKFGQLQLQGDAIGLSSGDEETITMGFE
                     IGLEGTIEDAIGGGASFQYRDPEKHPAYRSRWVFWPKMVMTCGDLARNTHHKESVPRRV
                     GFDIDVCEGDRVTDHNVCTTTPFLDDEGNVDSFWALLYIDPKTNEEAPLENQTIMYQDA
                     VSNSIGAPKRKTK"
     gene            complement(3959..6074)
                     /locus_tag="JX265_003254"
     mRNA            complement(join(3959..4285,4347..5325,5379..5403,
                     5464..5547,5605..5676,5737..5823,5899..5965,6021..6074))
                     /locus_tag="JX265_003254"
                     /product="hypothetical protein"
     CDS             complement(join(3959..4285,4347..5325,5379..5403,
                     5464..5547,5605..5676,5737..5823,5899..5965,6021..6074))
                     /codon_start=1
                     /locus_tag="JX265_003254"
                     /product="hypothetical protein"
                     /protein_id="KAI1879077.1"
                     /transl_table=1
                     /translation="MSSTLLSRIQLEHGSMWINDDIRPLELGRRTWGFMTFHNFWLLIN
                     CSIATYLTGSALIPLGLTWWQAIICIVIGNIIATAALLVSSLAGAYYNIGFSVYSRTVW
                     GVWGSQFVIWNRMFLSLVWSVLPVSEYGFQAWVGGQCVYCILLSWDPTLEQHVPNTIPA
                     DTGMTSAQFVAYVIFSVASLPLLWIQPHRIQKLFNVSSVVTLVFFVVLLIWALATMGPE
                     GFGSTLGSKTELPLTGEPYSVVWLMISGIMTTIGSIAAGILNQNDFARLAKRPAHAIWG
                     QALSFPIYSIFASVLGILVTAATQNRLGGEAVWNPPTLIAKLLEINGSAGTRAAVFFAG
                     LALTISQIGANIPGNALAGGIDLAALFPRYINVRRGAYITALLSPIVNPWRLVNTATTF
                     LVVLSGYSVFLAPMTGMMAASYLLVNKQKLLTEDLYRGDSGSIYWYTAGINWRAPVSWI
                     VGVAPCLPGFIAAVETSITVPDSVAEFYSLNYVYSFISSATCYTLLHRIFPANDVDAFV
                     TGTPDANETIYQHHMRWDTASESSAAAQHFVPRDAESMKQSRGAVVH"
     PFAM_domain     complement(join(4181..4285,4347..5325,5379..5403,
                     5464..5547,5605..5676,5737..5823,5899..5938))
                     /aSDomain="Transp_cyt_pur"
                     /aSTool="clusterhmmer"
                     /database="35.0"
                     /db_xref="PF02133.18"
                     /db_xref="GO:0016020"
                     /db_xref="GO:0022857"
                     /db_xref="GO:0055085"
                     /description="Permease for cytosine/purines, uracil,
                     thiamine, allantoin"
                     /detection="hmmscan"
                     /domain_id="clusterhmmer_JX265_003254_0008"
                     /evalue="3.40E-89"
                     /gene_ontologies="GO:0016020: membrane"
                     /gene_ontologies="GO:0022857: transmembrane transporter
                     activity"
                     /gene_ontologies="GO:0055085: transmembrane transport"
                     /label="JX265_003254"
                     /locus_tag="JX265_003254"
                     /protein_end="491"
                     /protein_start="27"
                     /score="299.8"
                     /tool="antismash"
                     /translation="GRRTWGFMTFHNFWLLINCSIATYLTGSALIPLGLTWWQAIICIV
                     IGNIIATAALLVSSLAGAYYNIGFSVYSRTVWGVWGSQFVIWNRMFLSLVWSVLPVSEY
                     GFQAWVGGQCVYCILLSWDPTLEQHVPNTIPADTGMTSAQFVAYVIFSVASLPLLWIQP
                     HRIQKLFNVSSVVTLVFFVVLLIWALATMGPEGFGSTLGSKTELPLTGEPYSVVWLMIS
                     GIMTTIGSIAAGILNQNDFARLAKRPAHAIWGQALSFPIYSIFASVLGILVTAATQNRL
                     GGEAVWNPPTLIAKLLEINGSAGTRAAVFFAGLALTISQIGANIPGNALAGGIDLAALF
                     PRYINVRRGAYITALLSPIVNPWRLVNTATTFLVVLSGYSVFLAPMTGMMAASYLLVNK
                     QKLLTEDLYRGDSGSIYWYTAGINWRAPVSWIVGVAPCLPGFIAAVETSITVPDSVAEF
                     YSLNYV"
     gene            6485..9762
                     /locus_tag="JX265_003255"
     mRNA            join(6485..8643,8703..8806,8872..8948,9010..9213,
                     9265..9762)
                     /locus_tag="JX265_003255"
                     /product="hypothetical protein"
     CDS             join(6485..8643,8703..8806,8872..8948,9010..9213,
                     9265..9762)
                     /codon_start=1
                     /locus_tag="JX265_003255"
                     /product="hypothetical protein"
                     /protein_id="KAI1879078.1"
                     /transl_table=1
                     /translation="MSMSFFRIGVDVGGTNTDAAILDVTAADSPGRGVLASHKAPTTVD
                     ITSGIEAAIRAVLTKSGVNQRRVLSVTVGTTHFINALVEADARRLDRVAVVRLCGPFTR
                     QIPPFSDFPVGLRRILDGGAYYLDGGFEIDGREILPLNPTQIQSVTRDIVASGVSSVAL
                     VGVFSPLDHQGLQEETCRKLMLQETPGLRIVCSRDIGPTGLLERENATILNASILRTGA
                     QVTGGFKRAMVRLSLSCPLYLSQNDGTLIDADTAARFPIKTFASGPTNSLTGAAFLAGI
                     DRKTQNDAAVVDSDEEDSAVPQVLVVDIGGTTTDVCALLPSGFPRQAPGFVEVGGVRTA
                     FSMPEVVSIGLGGGSKVKLCDQLSDGVMVGPESVGHRIQEEARVFGGSTVTATDIMVAL
                     GKAQLGDVEIVRDIPQATVARAHQKIKQSLEGVIERMRVSSAPVHVLLVGGGSLLVAEN
                     LRGVDKCIRPIHEGAANAVGAAIAKVSGEVDSIEIPAGRDEKTIVDAARQSAIEAAVAK
                     GARRDDAKIAEITKTPLQYVDNGAMRIQVRAVGSLAIPESLPSRSMESLVVDGKADREQ
                     EEEDEPGGEVGLPDAQEPTVRPCLNIDLDSYYPDVRGGVWYVSEADLEMISTGCGILGT
                     GGGGPTHHEFLKSLHALRTSRPGKLRIISPKVLRDNDIVSFGSWYGSPSVINERIAGGN
                     EIIEGIEAVNKIRGNKSFNALLLDEVGGGNGLSIFPPAVHFDVPVVDGDSMGRAYPTMY
                     HSTFSVYGHSLAPCVLSDARGNISVVMKTDTPARLERILRTTAIELGLGCAVCAKPLAG
                     SVIKEYAVPNTISQAWFLGKAVHLARRKKTSHVDAIFAEAAGTLLYDGKIVDVQRYIEG
                     GYTMGTVIIAPADDGEVDSSPGRSRFGASAPPRDRRRMRIPFQNEYLYAALSADGSEAG
                     QEVVCTVPDLISILGQDGEPIGSQDLRYGLQVDVIALPAHPLWKSAAGLKVGGPEGFGL
                     SMPFVGVSESFTESRSVIDVFNVG"
     PFAM_domain     6503..7000
                     /aSDomain="Hydant_A_N"
                     /aSTool="clusterhmmer"
                     /database="35.0"
                     /db_xref="PF05378.16"
                     /description="Hydantoinase/oxoprolinase N-terminal region"
                     /detection="hmmscan"
                     /domain_id="clusterhmmer_JX265_003255_0009"
                     /evalue="6.00E-21"
                     /label="JX265_003255"
                     /locus_tag="JX265_003255"
                     /protein_end="172"
                     /protein_start="6"
                     /score="75.1"
                     /tool="antismash"
                     /translation="RIGVDVGGTNTDAAILDVTAADSPGRGVLASHKAPTTVDITSGIE
                     AAIRAVLTKSGVNQRRVLSVTVGTTHFINALVEADARRLDRVAVVRLCGPFTRQIPPFS
                     DFPVGLRRILDGGAYYLDGGFEIDGREILPLNPTQIQSVTRDIVASGVSSVALVGVFSP
                     LDH"
     PFAM_domain     7103..7690
                     /aSDomain="Hydantoinase_A"
                     /aSTool="clusterhmmer"
                     /database="35.0"
                     /db_xref="PF01968.21"
                     /db_xref="GO:0016787"
                     /description="Hydantoinase/oxoprolinase"
                     /detection="hmmscan"
                     /domain_id="clusterhmmer_JX265_003255_0010"
                     /evalue="1.70E-18"
                     /gene_ontologies="GO:0016787: hydrolase activity"
                     /label="JX265_003255"
                     /locus_tag="JX265_003255"
                     /protein_end="402"
                     /protein_start="206"
                     /score="67.0"
                     /tool="antismash"
                     /translation="RENATILNASILRTGAQVTGGFKRAMVRLSLSCPLYLSQNDGTLI
                     DADTAARFPIKTFASGPTNSLTGAAFLAGIDRKTQNDAAVVDSDEEDSAVPQVLVVDIG
                     GTTTDVCALLPSGFPRQAPGFVEVGGVRTAFSMPEVVSIGLGGGSKVKLCDQLSDGVMV
                     GPESVGHRIQEEARVFGGSTVTATDIMVALGKA"
     PFAM_domain     join(8348..8643,8703..8806,8872..8948,9010..9213,
                     9265..9702)
                     /aSDomain="DUF917"
                     /aSTool="clusterhmmer"
                     /database="35.0"
                     /db_xref="PF06032.15"
                     /description="Protein of unknown function (DUF917)"
                     /detection="hmmscan"
                     /domain_id="clusterhmmer_JX265_003255_0011"
                     /evalue="2.40E-115"
                     /label="JX265_003255"
                     /locus_tag="JX265_003255"
                     /protein_end="994"
                     /protein_start="621"
                     /score="385.3"
                     /tool="antismash"
                     /translation="DLEMISTGCGILGTGGGGPTHHEFLKSLHALRTSRPGKLRIISPK
                     VLRDNDIVSFGSWYGSPSVINERIAGGNEIIEGIEAVNKIRGNKSFNALLLDEVGGGNG
                     LSIFPPAVHFDVPVVDGDSMGRAYPTMYHSTFSVYGHSLAPCVLSDARGNISVVMKTDT
                     PARLERILRTTAIELGLGCAVCAKPLAGSVIKEYAVPNTISQAWFLGKAVHLARRKKTS
                     HVDAIFAEAAGTLLYDGKIVDVQRYIEGGYTMGTVIIAPADDGEVDSSPGRSRFGASAP
                     PRDRRRMRIPFQNEYLYAALSADGSEAGQEVVCTVPDLISILGQDGEPIGSQDLRYGLQ
                     VDVIALPAHPLWKSAAGLKVGGPEGFGLSMPFV"
     gene            complement(10422..11998)
                     /locus_tag="JX265_003256"
     mRNA            complement(join(10422..10596,10662..11998))
                     /locus_tag="JX265_003256"
                     /product="hypothetical protein"
     CDS             complement(join(10422..10596,10662..11998))
                     /codon_start=1
                     /locus_tag="JX265_003256"
                     /product="hypothetical protein"
                     /protein_id="KAI1879079.1"
                     /transl_table=1
                     /translation="MLRSDYNRIDPKRRANLDHRKKQFADPAYKDTTYPHRLNFYAVPP
                     TADITLEQFEQWAIDRLRVLAELEACSFRNKSPAETATHMEPLIKKYLPLESNSSSSTQ
                     LSAQRQKDHYSHFILRLAFASTEDLRRRFSRVETMLFRLRFNEENSKERKDFINNLSLD
                     WEEVSTEERAEYAAQLAALAPFRKGVQEEESWFKVDWERVPDLVETRRVFLKAGKAYVP
                     SKEQTSMVVAEFTQRLERALELTARALPRLDEDDRLTPILDHLSKNFVTPDASYSSSTS
                     SVPGADISARNIDALSASFPLCMQSLHKSLRRDSHLKHFGRLQYTLFLKGIGLNLEECL
                     VFWRSSFNKITDDQFNKDYRYNVRHSYGDVGGDSNRRGGGYSPFSCQKILTEHPPGPGE
                     THGCPYRHFNLDNLTALLQGVGISDGAVLRGVKEDKENQKFHMACNRVFEYVHKKELKR
                     AKDEGVMTSAQLETIVHPNEYFKRSYLLKNLGKETTKTEDIKMEG"
     PFAM_domain     complement(join(10494..10596,10662..11416))
                     /aSDomain="DNA_primase_lrg"
                     /aSTool="clusterhmmer"
                     /database="35.0"
                     /db_xref="PF04104.17"
                     /db_xref="GO:0006269"
                     /description="Eukaryotic and archaeal DNA primase, large
                     subunit"
                     /detection="hmmscan"
                     /domain_id="clusterhmmer_JX265_003256_0012"
                     /evalue="1.20E-84"
                     /gene_ontologies="GO:0006269: DNA replication, synthesis of
                     RNA primer"
                     /label="JX265_003256"
                     /locus_tag="JX265_003256"
                     /protein_end="480"
                     /protein_start="194"
                     /score="284.0"
                     /tool="antismash"
                     /translation="WFKVDWERVPDLVETRRVFLKAGKAYVPSKEQTSMVVAEFTQRLE
                     RALELTARALPRLDEDDRLTPILDHLSKNFVTPDASYSSSTSSVPGADISARNIDALSA
                     SFPLCMQSLHKSLRRDSHLKHFGRLQYTLFLKGIGLNLEECLVFWRSSFNKITDDQFNK
                     DYRYNVRHSYGDVGGDSNRRGGGYSPFSCQKILTEHPPGPGETHGCPYRHFNLDNLTAL
                     LQGVGISDGAVLRGVKEDKENQKFHMACNRVFEYVHKKELKRAKDEGVMTSAQLETIVH
                     PNEYF"
     gene            complement(12924..14651)
                     /locus_tag="JX265_003257"
     mRNA            complement(join(12924..13277,13344..13632,13685..14247,
                     14298..14651))
                     /locus_tag="JX265_003257"
                     /product="hypothetical protein"
     CDS             complement(join(12924..13277,13344..13632,13685..14247,
                     14298..14651))
                     /codon_start=1
                     /gene_functions="biosynthetic-additional
                     (rule-based-clusters) p450"
                     /gene_functions="biosynthetic-additional (smcogs)
                     SMCOG1034:cytochrome P450 (Score: 265.9; E-value: 1.2e-80)"
                     /gene_kind="biosynthetic-additional"
                     /locus_tag="JX265_003257"
                     /product="hypothetical protein"
                     /protein_id="KAI1879080.1"
                     /sec_met_domain="p450 (E-value: 3.6e-59, bitscore: 195.8,
                     seeds: 50, tool: rule-based-clusters)"
                     /transl_table=1
                     /translation="MFSAYINVYAIVIVPCIAYLVYQRYFHPLACYPGPFWASITDLWQ
                     VYQFWTLRQPYTLTELHERYGSFVRYGPDKLSITAEEVVPLVYQKGGRLMPKTEFYDAY
                     GANIPNVFGMRDENAHSTRRRLMAHSFSIATVKGMEQYLDTNIAIMRQKIAKYASEQQA
                     FDLCQVLHYYTIDVLGELAFGQSFHAQINDDEKSVPPVVEHSWLAAITGAWPMMTAILK
                     RWLPFIPQPGLQKLFRGRADCAKLAARNVQRNLGEQRVTEQAYEKAPPSQERRDIITSL
                     IKATDPQTGKHLAQKDLESEAFGFIIAGTHTTSATTSLLFYHLLHAPEILQRCIAEVDH
                     NLGPLASDKPAYSMNEVESSLPYLKLCVRENFRITPVFTMPLARRVTSPEGIIVAGRHI
                     KQGTSVAVCNHAFHHNADIWGASHNHFDPSRWDVPEINQRARYLMHFGLGGRQCLGKTV
                     ALTNIYKVMSTLLREFDFQLADPIEQEKVSKGEFVGKLPELDSVGISNLRQPLWVTARS
                     KD"
     PFAM_domain     complement(join(13023..13277,13344..13632,13685..14247,
                     14298..14513))
                     /ASF="active site cysteine inconclusive"
                     /aSDomain="p450"
                     /aSTool="clusterhmmer"
                     /database="35.0"
                     /db_xref="PF00067.25"
                     /db_xref="GO:0004497"
                     /db_xref="GO:0005506"
                     /db_xref="GO:0016705"
                     /db_xref="GO:0020037"
                     /description="Cytochrome P450"
                     /detection="hmmscan"
                     /domain_id="clusterhmmer_JX265_003257_0013"
                     /evalue="1.10E-57"
                     /gene_ontologies="GO:0004497: monooxygenase activity"
                     /gene_ontologies="GO:0005506: iron ion binding"
                     /gene_ontologies="GO:0016705: oxidoreductase activity,
                     acting on paired donors, with incorporation or reduction of
                     molecular oxygen"
                     /gene_ontologies="GO:0020037: heme binding"
                     /label="JX265_003257"
                     /locus_tag="JX265_003257"
                     /protein_end="487"
                     /protein_start="46"
                     /score="195.9"
                     /tool="antismash"
                     /translation="YQFWTLRQPYTLTELHERYGSFVRYGPDKLSITAEEVVPLVYQKG
                     GRLMPKTEFYDAYGANIPNVFGMRDENAHSTRRRLMAHSFSIATVKGMEQYLDTNIAIM
                     RQKIAKYASEQQAFDLCQVLHYYTIDVLGELAFGQSFHAQINDDEKSVPPVVEHSWLAA
                     ITGAWPMMTAILKRWLPFIPQPGLQKLFRGRADCAKLAARNVQRNLGEQRVTEQAYEKA
                     PPSQERRDIITSLIKATDPQTGKHLAQKDLESEAFGFIIAGTHTTSATTSLLFYHLLHA
                     PEILQRCIAEVDHNLGPLASDKPAYSMNEVESSLPYLKLCVRENFRITPVFTMPLARRV
                     TSPEGIIVAGRHIKQGTSVAVCNHAFHHNADIWGASHNHFDPSRWDVPEINQRARYLMH
                     FGLGGRQCLGKTVALTNIYKVMSTLLREFDFQLADPIEQEKV"
     gene            complement(15607..17152)
                     /locus_tag="JX265_003258"
     mRNA            complement(join(15607..16368,16433..16792,16855..16938,
                     16995..17049,17103..17152))
                     /locus_tag="JX265_003258"
                     /product="hypothetical protein"
     CDS             complement(join(15607..16368,16433..16792,16855..16938,
                     16995..17049,17103..17152))
                     /NRPS_PKS="Domain: Aminotran_1_2 (62-227). E-value:
                     1.9e-11. Score: 35.5. Matches aSDomain:
                     nrpspksdomains_JX265_003258_Aminotran_1_2.1"
                     /codon_start=1
                     /gene_functions="biosynthetic-additional
                     (rule-based-clusters) DegT_DnrJ_EryC1"
                     /gene_functions="biosynthetic-additional
                     (rule-based-clusters) Aminotran_1_2"
                     /gene_functions="biosynthetic-additional
                     (rule-based-clusters) Aminotran_5"
                     /gene_functions="biosynthetic-additional (smcogs)
                     SMCOG1168:O-succinylhomoserine sulfhydrylase (Score: 439.1;
                     E-value: 1.9e-133)"
                     /gene_kind="biosynthetic-additional"
                     /locus_tag="JX265_003258"
                     /product="hypothetical protein"
                     /protein_id="KAI1879081.1"
                     /sec_met_domain="DegT_DnrJ_EryC1 (E-value: 1.9e-10,
                     bitscore: 35.7, seeds: 38, tool: rule-based-clusters)"
                     /sec_met_domain="Aminotran_1_2 (E-value: 2e-10, bitscore:
                     35.5, seeds: 48, tool: rule-based-clusters)"
                     /sec_met_domain="Aminotran_5 (E-value: 9.4e-10, bitscore:
                     33.1, seeds: 34, tool: rule-based-clusters)"
                     /transl_table=1
                     /translation="MTEQSKEKFETLQLHAGYTPDPHSRSTAVPIYASASFTFHDSSHG
                     ARLFGLKEFGNIYSRITNPTVEVFEKRIAALEGGIAALATSSGQAAQFLTIATLARAGD
                     NIVASSHLYGGTYNQLNVLLPRFGVTTKFVRSGRSEDFAAAIDEKTRAVYIESMSNPDY
                     VVPDFESIAQIAHEKGVPLIVDNTLGAGGYYVRPIEHGADIVVHSATKWIGGHGTTIGG
                     VIIDSGKFDWTKYQSRFPEMVEPSPGYHGLKFSETFGPAAFIIRARVEMLRDIGACLSP
                     FAAQQLLMGIETLSLRAEKHAENTARLAEYLQSNPHVDWVLYPGLSSHPSYEHAKKYLT
                     RGFGSMLSFGVKGGSEAGSRVVDGLKLFSNLANLGDSKSLAIHPWTTTHEQLSDEEKQA
                     SGVTEDLIRLSVGTEHIDDIIADLKQSLQGALGNEAL"
     PFAM_domain     complement(join(15634..16368,16433..16792,16855..16938,
                     16995..17049,17103..17125))
                     /aSDomain="Cys_Met_Meta_PP"
                     /aSTool="clusterhmmer"
                     /database="35.0"
                     /db_xref="PF01053.23"
                     /db_xref="GO:0019346"
                     /db_xref="GO:0030170"
                     /description="Cys/Met metabolism PLP-dependent enzyme"
                     /detection="hmmscan"
                     /domain_id="clusterhmmer_JX265_003258_0014"
                     /evalue="1.20E-144"
                     /gene_ontologies="GO:0019346: transsulfuration"
                     /gene_ontologies="GO:0030170: pyridoxal phosphate binding"
                     /label="JX265_003258"
                     /locus_tag="JX265_003258"
                     /protein_end="428"
                     /protein_start="9"
                     /score="481.7"
                     /tool="antismash"
                     /translation="ETLQLHAGYTPDPHSRSTAVPIYASASFTFHDSSHGARLFGLKEF
                     GNIYSRITNPTVEVFEKRIAALEGGIAALATSSGQAAQFLTIATLARAGDNIVASSHLY
                     GGTYNQLNVLLPRFGVTTKFVRSGRSEDFAAAIDEKTRAVYIESMSNPDYVVPDFESIA
                     QIAHEKGVPLIVDNTLGAGGYYVRPIEHGADIVVHSATKWIGGHGTTIGGVIIDSGKFD
                     WTKYQSRFPEMVEPSPGYHGLKFSETFGPAAFIIRARVEMLRDIGACLSPFAAQQLLMG
                     IETLSLRAEKHAENTARLAEYLQSNPHVDWVLYPGLSSHPSYEHAKKYLTRGFGSMLSF
                     GVKGGSEAGSRVVDGLKLFSNLANLGDSKSLAIHPWTTTHEQLSDEEKQASGVTEDLIR
                     LSVGTEHIDDIIADLKQSLQ"
     aSDomain        complement(join(15637..16368,16433..16792,16855..16938,
                     16995..17049,17103..17131))
                     /aSDomain="TIGR01326"
                     /aSTool="tigrfam"
                     /description="OAH_OAS_sulfhy: O-acetylhomoserine
                     aminocarboxypropyltransferase/cysteine synthase"
                     /detection="hmmscan"
                     /domain_id="TIGRFam_JX265_003258_0001"
                     /evalue="6.00E-198"
                     /identifier="TIGR01326"
                     /label="JX265_003258"
                     /locus_tag="JX265_003258"
                     /protein_end="427"
                     /protein_start="7"
                     /score="655.7"
                     /tool="antismash"
                     /translation="KFETLQLHAGYTPDPHSRSTAVPIYASASFTFHDSSHGARLFGLK
                     EFGNIYSRITNPTVEVFEKRIAALEGGIAALATSSGQAAQFLTIATLARAGDNIVASSH
                     LYGGTYNQLNVLLPRFGVTTKFVRSGRSEDFAAAIDEKTRAVYIESMSNPDYVVPDFES
                     IAQIAHEKGVPLIVDNTLGAGGYYVRPIEHGADIVVHSATKWIGGHGTTIGGVIIDSGK
                     FDWTKYQSRFPEMVEPSPGYHGLKFSETFGPAAFIIRARVEMLRDIGACLSPFAAQQLL
                     MGIETLSLRAEKHAENTARLAEYLQSNPHVDWVLYPGLSSHPSYEHAKKYLTRGFGSML
                     SFGVKGGSEAGSRVVDGLKLFSNLANLGDSKSLAIHPWTTTHEQLSDEEKQASGVTEDL
                     IRLSVGTEHIDDIIADLKQSL"
     protocluster    15835..59124
                     /aStool="rule-based-clusters"
                     /category="NRPS"
                     /contig_edge="False"
                     /core_location="[35834:39124]"
                     /cutoff="0"
                     /detection_rule="cds((PP-binding or NAD_binding_4) and
                     (AMP-binding or A-OX))"
                     /neighbourhood="20000"
                     /product="NRPS-like"
                     /protocluster_number="2"
                     /tool="antismash"
     proto_core      35835..39124
                     /aStool="rule-based-clusters"
                     /tool="antismash"
                     /cutoff="0"
                     /detection_rule="cds((PP-binding or NAD_binding_4) and
                     (AMP-binding or A-OX))"
                     /neighbourhood="20000"
                     /product="NRPS-like"
                     /protocluster_number="2"
     cand_cluster    15835..59124
                     /SMILES="C([*])C(-O)NC([*])C(=O)O"
                     /candidate_cluster_number="3"
                     /contig_edge="False"
                     /detection_rules="cds((PP-binding or NAD_binding_4) and
                     (AMP-binding or A-OX))"
                     /kind="single"
                     /product="NRPS-like"
                     /protoclusters="2"
                     /tool="antismash"
     aSDomain        complement(join(16237..16368,16433..16792,16855..16857))
                     /aSDomain="Aminotran_1_2"
                     /aSTool="nrps_pks_domains"
                     /database="nrpspksdomains.hmm"
                     /detection="hmmscan"
                     /domain_id="nrpspksdomains_JX265_003258_Aminotran_1_2.1"
                     /evalue="1.90E-11"
                     /label="JX265_003258_Aminotran_1_2.1"
                     /locus_tag="JX265_003258"
                     /protein_end="227"
                     /protein_start="62"
                     /score="35.5"
                     /tool="antismash"
                     /translation="NPTVEVFEKRIAALEGGIAALATSSGQAAQFLTIATLARAGDNIV
                     ASSHLYGGTYNQLNVLLPRFGVTTKFVRSGRSEDFAAAIDEKTRAVYIESMSNPDYVVP
                     DFESIAQIAHEKGVPLIVDNTLGAGGYYVRPIEHGADIVVHSATKWIGGHGTTIGGVII
                     DS"
     gene            17858..18722
                     /locus_tag="JX265_003259"
     mRNA            join(17858..17999,18058..18722)
                     /locus_tag="JX265_003259"
                     /product="hypothetical protein"
     CDS             join(17858..17999,18058..18722)
                     /codon_start=1
                     /locus_tag="JX265_003259"
                     /product="hypothetical protein"
                     /protein_id="KAI1879082.1"
                     /transl_table=1
                     /translation="MRFLCLHGYATSAEVLEEQMQPIIAQLPSDWEYEFLNAEMEPSEL
                     MLPSLDQAPKPNYSWYNLPFFEDVDRAYRRITSFIELEGPFDGVWGFSQGGSMAALLLL
                     NNHAETGGSSFPFKMGIFVSAFLPHSFSSGLITWDFSEGEKLLATHVHGESCESSCGKD
                     VDWRTDPRSSIDFDILAENQQKIAFPVHLLLKHRPSGSFEKMTIPSVHVRGLKDTYHFV
                     DDSVLALFDSDTSRNMTHRGGHHFPRFSEELVRFAEMIIETACSIT"
     PFAM_domain     join(17861..17999,18058..18671)
                     /aSDomain="FSH1"
                     /aSTool="clusterhmmer"
                     /database="35.0"
                     /db_xref="PF03959.16"
                     /description="Serine hydrolase (FSH1)"
                     /detection="hmmscan"
                     /domain_id="clusterhmmer_JX265_003259_0015"
                     /evalue="2.70E-27"
                     /label="JX265_003259"
                     /locus_tag="JX265_003259"
                     /protein_end="252"
                     /protein_start="1"
                     /score="96.0"
                     /tool="antismash"
                     /translation="RFLCLHGYATSAEVLEEQMQPIIAQLPSDWEYEFLNAEMEPSELM
                     LPSLDQAPKPNYSWYNLPFFEDVDRAYRRITSFIELEGPFDGVWGFSQGGSMAALLLLN
                     NHAETGGSSFPFKMGIFVSAFLPHSFSSGLITWDFSEGEKLLATHVHGESCESSCGKDV
                     DWRTDPRSSIDFDILAENQQKIAFPVHLLLKHRPSGSFEKMTIPSVHVRGLKDTYHFVD
                     DSVLALFDSDTSRNMTHRGGHHFPRFSEE"
     gene            20001..28236
                     /locus_tag="JX265_003260"
     mRNA            join(20001..20484,20541..20646,20694..20856,20906..21192,
                     21360..21713,21764..23915,23971..24992,25052..25122,
                     25181..26934,26985..27305,27357..27528,27584..28236)
                     /locus_tag="JX265_003260"
                     /product="hypothetical protein"
     CDS             join(20001..20484,20541..20646,20694..20856,20906..21192,
                     21360..21713,21764..23915,23971..24992,25052..25122,
                     25181..26934,26985..27305,27357..27528,27584..28236)
                     /NRPS_PKS="Domain: PKS_KS(Iterative-KS) (59-480). E-value:
                     3.5e-168. Score: 551.7. Matches aSDomain:
                     nrpspksdomains_JX265_003260_PKS_KS.1"
                     /NRPS_PKS="Domain: PKS_AT (622-938). E-value: 7.5e-94.
                     Score: 306.3. Matches aSDomain:
                     nrpspksdomains_JX265_003260_PKS_AT.1"
                     /NRPS_PKS="Domain: PKS_DH (1010-1196). E-value: 4.5e-26.
                     Score: 84.0. Matches aSDomain:
                     nrpspksdomains_JX265_003260_PKS_DH.1"
                     /NRPS_PKS="Domain: PKS_ER (1809-2122). E-value: 2.6e-121.
                     Score: 396.4. Matches aSDomain:
                     nrpspksdomains_JX265_003260_PKS_ER.1"
                     /NRPS_PKS="Domain: PKS_KR (2146-2321). E-value: 2.7e-51.
                     Score: 165.9. Matches aSDomain:
                     nrpspksdomains_JX265_003260_PKS_KR.1"
                     /NRPS_PKS="Domain: PKS_PP (2423-2503). E-value: 4.4e-12.
                     Score: 38.1. Matches aSDomain:
                     nrpspksdomains_JX265_003260_PKS_PP.1"
                     /codon_start=1
                     /gene_functions="biosynthetic (rule-based-clusters) T1PKS:
                     PKS_AT"
                     /gene_functions="biosynthetic (rule-based-clusters) T1PKS:
                     itr_KS"
                     /gene_functions="biosynthetic-additional
                     (rule-based-clusters) ADH_N"
                     /gene_functions="biosynthetic-additional
                     (rule-based-clusters) ADH_zinc_N"
                     /gene_functions="biosynthetic-additional
                     (rule-based-clusters) adh_short"
                     /gene_functions="biosynthetic-additional
                     (rule-based-clusters) PP-binding"
                     /gene_functions="biosynthetic-additional (smcogs)
                     SMCOG1022:Beta-ketoacyl synthase (Score: 263.4; E-value:
                     6.5e-80)"
                     /gene_kind="biosynthetic"
                     /locus_tag="JX265_003260"
                     /product="hypothetical protein"
                     /protein_id="KAI1879083.1"
                     /sec_met_domain="itr_KS (E-value: 1.4e-173, bitscore:
                     572.6, seeds: 96, tool: rule-based-clusters)"
                     /sec_met_domain="PKS_AT (E-value: 7.8e-93, bitscore: 306.3,
                     seeds: 1682, tool: rule-based-clusters)"
                     /sec_met_domain="ADH_N (E-value: 2.4e-08, bitscore: 29.0,
                     seeds: 66, tool: rule-based-clusters)"
                     /sec_met_domain="ADH_zinc_N (E-value: 6.6e-16, bitscore:
                     53.7, seeds: 86, tool: rule-based-clusters)"
                     /sec_met_domain="adh_short (E-value: 2.2e-45, bitscore:
                     149.9, seeds: 230, tool: rule-based-clusters)"
                     /sec_met_domain="PP-binding (E-value: 9.1e-07, bitscore:
                     24.5, seeds: 164, tool: rule-based-clusters)"
                     /transl_table=1
                     /translation="MPSIVDSHEAANGTPLGVSNGHTNGGFNTHSNKTEEPTRPDRTPN
                     GVTSCQSKTPYSTAIAIIGVSGRFPGDGTTPRKLWDLLRDGKNALGEVPESRFNAKGFY
                     HPDGGRAGSMNTQGGYFLKQDVDRFDAGFFSITPEEAKGMDPVQRILLELAYEGLENAG
                     LKMDHIADQNMSCFVGACQHDYWDMQAYDMDSSPKYTATGTGPALLSNRISWFFNLKGP
                     SVTIDTACSSSMTALHLASQSIRNGECDSALVGSLGLHLLPNFGVFMSSMSFLSSDNKC
                     HSFDAQANGYARAEGGGFIVLKRLDKAIQDGDTVRAVIRATGINQDGRTMGITQPSAQR
                     QEELIRSTYASASLQFDDTNYFEAHGTGTKVGDPIECSVIGSVFGPTRQHPILVGSVKS
                     NIGHLEGASGIASIIKTIYSLESGLIPSTHGLQRVNPKIRLQDWRIDIPTQTTNWPLGL
                     RRASINSFGYGGANAHCVLDDAYHFFKNHGLAGHHNTRVEEDLTLNGSHNELTSVQNGI
                     PRAITLGQAANGRGSPTRMFTLSSHEQSGVVRLCQRLQSYLNDVEGKVDHEEMFLHRLA
                     YTLSEKRSTLSWKTYCLASSMEDLRQALSAASRRVTRASKQHALTFIFTGQGAQWFAMG
                     RYLSRYTIFQQSLNASNAYLKSFGSSWDLIEELNRSADTSRIDIPEISQPACTALQLAI
                     VDLLTSFNIRPKVVIGHSSGEIAAAYAKGSLDKQAAMKASYFRGLLTSGIPKTGSMAAV
                     GLDPELAKQYITRTTMGKVVVACINSPSNVTLSGDTEGIDEVTKLIQADGIFARKLRVS
                     TAYHSHHMEAIAEEYLRSLEDSCQAKDGLPEVVMYSSVTAKVIEGSQLGAAYWVANLIK
                     PVNFSGAVTAAMQTGALGKRNISAKKGNSGVMIEIGPHAALQGPLKQIMGSLGAQDSSY
                     RYLSVIKRGEDSVQTCLEVVGELQVLGHEVNLSLANGYQDTEVVMSALTDLPPYAWNTS
                     NSFWHESAALAAYKKRDHPRLELLGARDERSTESEPCWRNYLRISEQPWIEHHQFQGTN
                     IYPMAGMIVMAIESMRQIETRQDVSGYHIRDVNIRSALVVPNDQTVETRLQLSPWRTGC
                     HTITSHWTEFQVSSRNESGAWTINCTGLIANSYREEVNAGFVDEEGERRSQLKGLYDSI
                     VQADLPTLDSAAFYTQMDKSGFSLGPAFRGAKRLNILNSSSHFTMEVPDTRKWTPSKFQ
                     PPHLIHPAVLDVFVHLLISSTGYGNTIKARVPVSTASLYVSADFDSSEGTEYFGYSSSR
                     NHGQFNMMSDVVAFGNDLAKPMIILQGCQTVPLRGAATDSKTESKASSSSRGHSLGHVP
                     CIPIMAPDVELADASQLETLLRGQVSTLHGESSLISNELSNLTESTDSDIEQGQEKTSS
                     PDNGAGIPQSVNPFLERYVALFAHKHPGLDILEYNTSTEGLLANFLASLPVEAKTTKYV
                     GSYVLVNPLEDMNSIDSVQQKSSNIHSHGFVEGSYDIVVWDKSVEHGDDGIDLEHWRKL
                     LKPWGVLLVVGILGNYTDVISTYHPYETKEPKESPRGNDIDQMLQSAGFTTNINISDSS
                     RAADSPSTFIVAQQTSIVEPPVRQVLIATPQMQSQELSDLITQVEQTLRSLSYDVFTAS
                     LSDMPEQPSPYLCLAMLDFDASFLETLNEDLFSKMRSLLLNATGTLWLTVDGVFDAHHK
                     SGLADGLGRTIRAEHPELSFATLGLDPRAPLMTDSNMSIIGRIMGTLSRKSLEESMDSE
                     YISREGIIFVERLVPHPELKTLLDSSRSESRLPAVDIPLRRTGRDLQLCIRDAGLLDTL
                     EYVGETNMSGTLADDHIEIEVKAVGLNFRDVMVAMGQMEDSTLGIECAGVVSQVGDRVR
                     KFKIGDRVFGMHAGCFQTRIRGDPRTFQKTPEHLSNEEAASMMCIYATVVHSLIDVAKL
                     QRGESVLIHSAAGGVGQAAIKLARYLGADIFATVSSEKKKKFLVDEYGINETHVFNSRD
                     HSFAQGILRMTGQTGVDVVLNSLAGEALRKTWLCVAPFGRFIELGKRDILDNTGLEMRP
                     FLRNITFAGLDILAQVTEYPDRFEKIGNQVVELTRKGAIAPFRNLSICSFGDAEKAFRL
                     MQSGSHIGKIVLCPGPDDIIPVVPEGLETSRLPEGSTYILVGGLGGIGQSISRMLSGMG
                     ARNLVFLARSGSSRSESQLLIESLQSQGTSATTIACDVADKSQLLAAINEVKQRFPPIK
                     GVIHCAMDLRDSTYSNMSATDWNLSLRPKVRATRNLHEVLPADLEFFVCLSSIAGIIGS
                     RGQGNYNAGNTYQDALMNHRAAAGLAATSINLSLVVGIGVSTERSEVFQLLKDGGLLSM
                     DETDVLSIVKAAVLGRTPTQVTMGLSTGGQLEEMGAPDPYWFADSRFSVIRQLDRKGTT
                     TDGTRGGQDWKGLLAATTSKDEVYELVLAQLQEGVARIIKMDVENMDPRKSLPSLGIDS
                     LVAIEIRTWLLKEFEADLSVFDIVSNDPITGLAKKVTAKSALLSSAII"
     PFAM_domain     join(20175..20484,20541..20646,20694..20856,20906..21076)
                     /aSDomain="ketoacyl-synt"
                     /aSTool="clusterhmmer"
                     /database="35.0"
                     /db_xref="PF00109.29"
                     /description="Beta-ketoacyl synthase, N-terminal domain"
                     /detection="hmmscan"
                     /domain_id="clusterhmmer_JX265_003260_0016"
                     /evalue="3.50E-73"
                     /label="JX265_003260"
                     /locus_tag="JX265_003260"
                     /protein_end="308"
                     /protein_start="58"
                     /score="246.4"
                     /tool="antismash"
                     /translation="AIAIIGVSGRFPGDGTTPRKLWDLLRDGKNALGEVPESRFNAKGF
                     YHPDGGRAGSMNTQGGYFLKQDVDRFDAGFFSITPEEAKGMDPVQRILLELAYEGLENA
                     GLKMDHIADQNMSCFVGACQHDYWDMQAYDMDSSPKYTATGTGPALLSNRISWFFNLKG
                     PSVTIDTACSSSMTALHLASQSIRNGECDSALVGSLGLHLLPNFGVFMSSMSFLSSDNK
                     CHSFDAQANGYARAEGGGFIVLKRLDKA"
     aSDomain        join(20178..20484,20541..20646,20694..20856,20906..21192,
                     21360..21713,21764..21809)
                     /ASF="found active site cysteine: True, scaffold matched
                     GSSS: True"
                     /ASF="found active site histidines: True"
                     /aSDomain="PKS_KS"
                     /aSTool="nrps_pks_domains"
                     /database="nrpspksdomains.hmm"
                     /detection="hmmscan"
                     /domain_id="nrpspksdomains_JX265_003260_PKS_KS.1"
                     /domain_subtypes="Iterative-KS"
                     /evalue="3.50E-168"
                     /label="JX265_003260_PKS_KS.1"
                     /locus_tag="JX265_003260"
                     /protein_end="480"
                     /protein_start="59"
                     /score="551.7"
                     /tool="antismash"
                     /translation="IAIIGVSGRFPGDGTTPRKLWDLLRDGKNALGEVPESRFNAKGFY
                     HPDGGRAGSMNTQGGYFLKQDVDRFDAGFFSITPEEAKGMDPVQRILLELAYEGLENAG
                     LKMDHIADQNMSCFVGACQHDYWDMQAYDMDSSPKYTATGTGPALLSNRISWFFNLKGP
                     SVTIDTACSSSMTALHLASQSIRNGECDSALVGSLGLHLLPNFGVFMSSMSFLSSDNKC
                     HSFDAQANGYARAEGGGFIVLKRLDKAIQDGDTVRAVIRATGINQDGRTMGITQPSAQR
                     QEELIRSTYASASLQFDDTNYFEAHGTGTKVGDPIECSVIGSVFGPTRQHPILVGSVKS
                     NIGHLEGASGIASIIKTIYSLESGLIPSTHGLQRVNPKIRLQDWRIDIPTQTTNWPLGL
                     RRASINSFGYGGANAHCVLDDA"
     aSModule        20178..28206
                     /complete
                     /domains="nrpspksdomains_JX265_003260_PKS_KS.1"
                     /domains="nrpspksdomains_JX265_003260_PKS_AT.1"
                     /domains="nrpspksdomains_JX265_003260_PKS_DH.1"
                     /domains="nrpspksdomains_JX265_003260_PKS_ER.1"
                     /domains="nrpspksdomains_JX265_003260_PKS_KR.1"
                     /domains="nrpspksdomains_JX265_003260_PKS_PP.1"
                     /iterative
                     /locus_tags="JX265_003260"
                     /monomer_pairings="pk -> pk"
                     /tool="antismash"
                     /type="pks"
     CDS_motif       20764..20811
                     /aSTool="nrps_pks_domains"
                     /database="abmotifs"
                     /detection="hmmscan"
                     /domain_id="nrpspksmotif_JX265_003260_0001"
                     /evalue="3.10E-06"
                     /label="PKSI-KS_m3"
                     /locus_tag="JX265_003260"
                     /protein_end="236"
                     /protein_start="220"
                     /score="19.1"
                     /tool="antismash"
                     /translation="GPSVTIDTACSSSMTA"
     CDS_motif       21002..21040
                     /aSTool="nrps_pks_domains"
                     /database="abmotifs"
                     /detection="hmmscan"
                     /domain_id="nrpspksmotif_JX265_003260_0002"
                     /evalue="7.60E-04"
                     /label="PKSI-KS_m4"
                     /locus_tag="JX265_003260"
                     /protein_end="296"
                     /protein_start="283"
                     /score="12.6"
                     /tool="antismash"
                     /translation="FDAQANGYARAEG"
     PFAM_domain     join(21101..21192,21360..21612)
                     /aSDomain="Ketoacyl-synt_C"
                     /aSTool="clusterhmmer"
                     /database="35.0"
                     /db_xref="PF02801.25"
                     /description="Beta-ketoacyl synthase, C-terminal domain"
                     /detection="hmmscan"
                     /domain_id="clusterhmmer_JX265_003260_0017"
                     /evalue="1.90E-35"
                     /label="JX265_003260"
                     /locus_tag="JX265_003260"
                     /protein_end="431"
                     /protein_start="316"
                     /score="121.5"
                     /tool="antismash"
                     /translation="AVIRATGINQDGRTMGITQPSAQRQEELIRSTYASASLQFDDTNY
                     FEAHGTGTKVGDPIECSVIGSVFGPTRQHPILVGSVKSNIGHLEGASGIASIIKTIYSL
                     ESGLIPSTHGL"
     CDS_motif       21400..21447
                     /aSTool="nrps_pks_domains"
                     /database="abmotifs"
                     /detection="hmmscan"
                     /domain_id="nrpspksmotif_JX265_003260_0003"
                     /evalue="1.90E-04"
                     /label="PKSI-KS_m5"
                     /locus_tag="JX265_003260"
                     /protein_end="376"
                     /protein_start="360"
                     /score="13.5"
                     /tool="antismash"
                     /translation="YFEAHGTGTKVGDPIE"
     CDS_motif       21502..21546
                     /aSTool="nrps_pks_domains"
                     /database="abmotifs"
                     /detection="hmmscan"
                     /domain_id="nrpspksmotif_JX265_003260_0004"
                     /evalue="1.00E-03"
                     /label="PKSI-KS_m6"
                     /locus_tag="JX265_003260"
                     /protein_end="409"
                     /protein_start="394"
                     /score="11.6"
                     /tool="antismash"
                     /translation="GSVKSNIGHLEGASG"
     PFAM_domain     join(21622..21713,21764..22145)
                     /aSDomain="KAsynt_C_assoc"
                     /aSTool="clusterhmmer"
                     /database="35.0"
                     /db_xref="PF16197.8"
                     /description="Ketoacyl-synthetase C-terminal extension"
                     /detection="hmmscan"
                     /domain_id="clusterhmmer_JX265_003260_0018"
                     /evalue="6.40E-15"
                     /label="JX265_003260"
                     /locus_tag="JX265_003260"
                     /protein_end="592"
                     /protein_start="434"
                     /score="55.7"
                     /tool="antismash"
                     /translation="NPKIRLQDWRIDIPTQTTNWPLGLRRASINSFGYGGANAHCVLDD
                     AYHFFKNHGLAGHHNTRVEEDLTLNGSHNELTSVQNGIPRAITLGQAANGRGSPTRMFT
                     LSSHEQSGVVRLCQRLQSYLNDVEGKVDHEEMFLHRLAYTLSEKRSTLSWKTYC"
     PFAM_domain     22230..23240
                     /aSDomain="Acyl_transf_1"
                     /aSTool="clusterhmmer"
                     /database="35.0"
                     /db_xref="PF00698.24"
                     /description="Acyl transferase domain"
                     /detection="hmmscan"
                     /domain_id="clusterhmmer_JX265_003260_0019"
                     /evalue="1.80E-50"
                     /label="JX265_003260"
                     /locus_tag="JX265_003260"
                     /protein_end="957"
                     /protein_start="620"
                     /score="172.4"
                     /tool="antismash"
                     /translation="TFIFTGQGAQWFAMGRYLSRYTIFQQSLNASNAYLKSFGSSWDLI
                     EELNRSADTSRIDIPEISQPACTALQLAIVDLLTSFNIRPKVVIGHSSGEIAAAYAKGS
                     LDKQAAMKASYFRGLLTSGIPKTGSMAAVGLDPELAKQYITRTTMGKVVVACINSPSNV
                     TLSGDTEGIDEVTKLIQADGIFARKLRVSTAYHSHHMEAIAEEYLRSLEDSCQAKDGLP
                     EVVMYSSVTAKVIEGSQLGAAYWVANLIKPVNFSGAVTAAMQTGALGKRNISAKKGNSG
                     VMIEIGPHAALQGPLKQIMGSLGAQDSSYRYLSVIKRGEDSVQTCLEVVGELQVLG"
     CDS_motif       22233..22283
                     /aSTool="nrps_pks_domains"
                     /database="abmotifs"
                     /detection="hmmscan"
                     /domain_id="nrpspksmotif_JX265_003260_0005"
                     /evalue="5.10E-05"
                     /label="PKSI-AT-mM_m1"
                     /locus_tag="JX265_003260"
                     /protein_end="638"
                     /protein_start="621"
                     /score="15.8"
                     /tool="antismash"
                     /translation="FIFTGQGAQWFAMGRYL"
     aSDomain        22236..23183
                     /ASF="Neither malonyl-CoA or methylmalonyl-CoA specific"
                     /ASF="found active site serine: True, scaffold matched
                     GHGE: True"
                     /aSDomain="PKS_AT"
                     /aSTool="nrps_pks_domains"
                     /database="nrpspksdomains.hmm"
                     /detection="hmmscan"
                     /domain_id="nrpspksdomains_JX265_003260_PKS_AT.1"
                     /evalue="7.50E-94"
                     /label="JX265_003260_PKS_AT.1"
                     /locus_tag="JX265_003260"
                     /protein_end="938"
                     /protein_start="622"
                     /score="306.3"
                     /specificity="substrate consensus: pk"
                     /specificity="PKS signature: Malonyl-CoA"
                     /specificity="Minowa: mmal"
                     /tool="antismash"
                     /translation="IFTGQGAQWFAMGRYLSRYTIFQQSLNASNAYLKSFGSSWDLIEE
                     LNRSADTSRIDIPEISQPACTALQLAIVDLLTSFNIRPKVVIGHSSGEIAAAYAKGSLD
                     KQAAMKASYFRGLLTSGIPKTGSMAAVGLDPELAKQYITRTTMGKVVVACINSPSNVTL
                     SGDTEGIDEVTKLIQADGIFARKLRVSTAYHSHHMEAIAEEYLRSLEDSCQAKDGLPEV
                     VMYSSVTAKVIEGSQLGAAYWVANLIKPVNFSGAVTAAMQTGALGKRNISAKKGNSGVM
                     IEIGPHAALQGPLKQIMGSLGAQDSSYRYLSVIKR"
     CDS_motif       22476..22565
                     /aSTool="nrps_pks_domains"
                     /database="abmotifs"
                     /detection="hmmscan"
                     /domain_id="nrpspksmotif_JX265_003260_0006"
                     /evalue="1.00E-07"
                     /label="PKSI-AT-mM_m3"
                     /locus_tag="JX265_003260"
                     /protein_end="732"
                     /protein_start="702"
                     /score="24.6"
                     /tool="antismash"
                     /translation="IRPKVVIGHSSGEIAAAYAKGSLDKQAAMK"
     CDS_motif       22947..22994
                     /aSTool="nrps_pks_domains"
                     /database="abmotifs"
                     /detection="hmmscan"
                     /domain_id="nrpspksmotif_JX265_003260_0007"
                     /evalue="1.30E-03"
                     /label="PKSI-AT-mM_m8"
                     /locus_tag="JX265_003260"
                     /protein_end="875"
                     /protein_start="859"
                     /score="11.4"
                     /tool="antismash"
                     /translation="LGAAYWVANLIKPVNF"
     aSDomain        join(23400..23915,23971..24012)
                     /ASF="catalytic triad H,G,P inconclusive"
                     /aSDomain="PKS_DH"
                     /aSTool="nrps_pks_domains"
                     /database="nrpspksdomains.hmm"
                     /detection="hmmscan"
                     /domain_id="nrpspksdomains_JX265_003260_PKS_DH.1"
                     /evalue="4.50E-26"
                     /label="JX265_003260_PKS_DH.1"
                     /locus_tag="JX265_003260"
                     /protein_end="1196"
                     /protein_start="1010"
                     /score="84.0"
                     /tool="antismash"
                     /translation="ELLGARDERSTESEPCWRNYLRISEQPWIEHHQFQGTNIYPMAGM
                     IVMAIESMRQIETRQDVSGYHIRDVNIRSALVVPNDQTVETRLQLSPWRTGCHTITSHW
                     TEFQVSSRNESGAWTINCTGLIANSYREEVNAGFVDEEGERRSQLKGLYDSIVQADLPT
                     LDSAAFYTQMDKSGFSLGPAFRG"
     PFAM_domain     join(23400..23915,23971..24327)
                     /aSDomain="PS-DH"
                     /aSTool="clusterhmmer"
                     /database="35.0"
                     /db_xref="PF14765.9"
                     /description="Polyketide synthase dehydratase"
                     /detection="hmmscan"
                     /domain_id="clusterhmmer_JX265_003260_0020"
                     /evalue="1.20E-47"
                     /label="JX265_003260"
                     /locus_tag="JX265_003260"
                     /protein_end="1301"
                     /protein_start="1010"
                     /score="162.8"
                     /tool="antismash"
                     /translation="ELLGARDERSTESEPCWRNYLRISEQPWIEHHQFQGTNIYPMAGM
                     IVMAIESMRQIETRQDVSGYHIRDVNIRSALVVPNDQTVETRLQLSPWRTGCHTITSHW
                     TEFQVSSRNESGAWTINCTGLIANSYREEVNAGFVDEEGERRSQLKGLYDSIVQADLPT
                     LDSAAFYTQMDKSGFSLGPAFRGAKRLNILNSSSHFTMEVPDTRKWTPSKFQPPHLIHP
                     AVLDVFVHLLISSTGYGNTIKARVPVSTASLYVSADFDSSEGTEYFGYSSSRNHGQFNM
                     MSDVVAFGND"
     CDS_motif       23481..23552
                     /aSTool="nrps_pks_domains"
                     /database="abmotifs"
                     /detection="hmmscan"
                     /domain_id="nrpspksmotif_JX265_003260_0008"
                     /evalue="2.70E-05"
                     /label="PKSI-DH_m2"
                     /locus_tag="JX265_003260"
                     /protein_end="1061"
                     /protein_start="1037"
                     /score="16.8"
                     /tool="antismash"
                     /translation="WIEHHQFQGTNIYPMAGMIVMAIE"
     aSDomain        25969..26907
                     /ASF="ER domain putatively catalyzing 2R-configuration
                     product formation"
                     /aSDomain="PKS_ER"
                     /aSTool="nrps_pks_domains"
                     /database="nrpspksdomains.hmm"
                     /detection="hmmscan"
                     /domain_id="nrpspksdomains_JX265_003260_PKS_ER.1"
                     /evalue="2.60E-121"
                     /label="JX265_003260_PKS_ER.1"
                     /locus_tag="JX265_003260"
                     /protein_end="2122"
                     /protein_start="1809"
                     /score="396.4"
                     /tool="antismash"
                     /translation="GLLDTLEYVGETNMSGTLADDHIEIEVKAVGLNFRDVMVAMGQME
                     DSTLGIECAGVVSQVGDRVRKFKIGDRVFGMHAGCFQTRIRGDPRTFQKTPEHLSNEEA
                     ASMMCIYATVVHSLIDVAKLQRGESVLIHSAAGGVGQAAIKLARYLGADIFATVSSEKK
                     KKFLVDEYGINETHVFNSRDHSFAQGILRMTGQTGVDVVLNSLAGEALRKTWLCVAPFG
                     RFIELGKRDILDNTGLEMRPFLRNITFAGLDILAQVTEYPDRFEKIGNQVVELTRKGAI
                     APFRNLSICSFGDAEKAFRLMQSGSHIGKIVL"
     CDS_motif       26059..26094
                     /aSTool="nrps_pks_domains"
                     /database="abmotifs"
                     /detection="hmmscan"
                     /domain_id="nrpspksmotif_JX265_003260_0009"
                     /evalue="4.00E-05"
                     /label="PKSI-ER_m1"
                     /locus_tag="JX265_003260"
                     /protein_end="1851"
                     /protein_start="1839"
                     /score="16.3"
                     /tool="antismash"
                     /translation="GLNFRDVMVAMG"
     CDS_motif       26113..26151
                     /aSTool="nrps_pks_domains"
                     /database="abmotifs"
                     /detection="hmmscan"
                     /domain_id="nrpspksmotif_JX265_003260_0010"
                     /evalue="1.40E-03"
                     /label="PKSI-ER_m2"
                     /locus_tag="JX265_003260"
                     /protein_end="1870"
                     /protein_start="1857"
                     /score="11.6"
                     /tool="antismash"
                     /translation="LGIECAGVVSQVG"
     CDS_motif       26278..26322
                     /aSTool="nrps_pks_domains"
                     /database="abmotifs"
                     /detection="hmmscan"
                     /domain_id="nrpspksmotif_JX265_003260_0011"
                     /evalue="6.60E-03"
                     /label="PKSI-ER_m4"
                     /locus_tag="JX265_003260"
                     /protein_end="1927"
                     /protein_start="1912"
                     /score="10.1"
                     /tool="antismash"
                     /translation="AASMMCIYATVVHSL"
     CDS_motif       26347..26409
                     /aSTool="nrps_pks_domains"
                     /database="abmotifs"
                     /detection="hmmscan"
                     /domain_id="nrpspksmotif_JX265_003260_0012"
                     /evalue="3.30E-11"
                     /label="PKSI-ER_m5"
                     /locus_tag="JX265_003260"
                     /protein_end="1956"
                     /protein_start="1935"
                     /score="35.3"
                     /tool="antismash"
                     /translation="GESVLIHSAAGGVGQAAIKLA"
     CDS_motif       26419..26469
                     /aSTool="nrps_pks_domains"
                     /database="abmotifs"
                     /detection="hmmscan"
                     /domain_id="nrpspksmotif_JX265_003260_0013"
                     /evalue="1.90E-06"
                     /label="PKSI-ER_m6"
                     /locus_tag="JX265_003260"
                     /protein_end="1976"
                     /protein_start="1959"
                     /score="20.4"
                     /tool="antismash"
                     /translation="GADIFATVSSEKKKKFL"
     PFAM_domain     26494..26907
                     /aSDomain="ADH_zinc_N_2"
                     /aSTool="clusterhmmer"
                     /database="35.0"
                     /db_xref="PF13602.9"
                     /description="Zinc-binding dehydrogenase"
                     /detection="hmmscan"
                     /domain_id="clusterhmmer_JX265_003260_0021"
                     /evalue="5.10E-15"
                     /label="JX265_003260"
                     /locus_tag="JX265_003260"
                     /protein_end="2122"
                     /protein_start="1984"
                     /score="56.8"
                     /tool="antismash"
                     /translation="THVFNSRDHSFAQGILRMTGQTGVDVVLNSLAGEALRKTWLCVAP
                     FGRFIELGKRDILDNTGLEMRPFLRNITFAGLDILAQVTEYPDRFEKIGNQVVELTRKG
                     AIAPFRNLSICSFGDAEKAFRLMQSGSHIGKIVL"
     CDS_motif       26548..26586
                     /aSTool="nrps_pks_domains"
                     /database="abmotifs"
                     /detection="hmmscan"
                     /domain_id="nrpspksmotif_JX265_003260_0014"
                     /evalue="3.00E-04"
                     /label="PKSI-ER_m7"
                     /locus_tag="JX265_003260"
                     /protein_end="2015"
                     /protein_start="2002"
                     /score="13.4"
                     /tool="antismash"
                     /translation="TGQTGVDVVLNSL"
     CDS_motif       26632..26661
                     /aSTool="nrps_pks_domains"
                     /database="abmotifs"
                     /detection="hmmscan"
                     /domain_id="nrpspksmotif_JX265_003260_0015"
                     /evalue="6.00E-03"
                     /label="PKSI-ER_m8"
                     /locus_tag="JX265_003260"
                     /protein_end="2040"
                     /protein_start="2030"
                     /score="10.0"
                     /tool="antismash"
                     /translation="GRFIELGKRD"
     CDS_motif       26860..26907
                     /aSTool="nrps_pks_domains"
                     /database="abmotifs"
                     /detection="hmmscan"
                     /domain_id="nrpspksmotif_JX265_003260_0016"
                     /evalue="2.10E-07"
                     /label="PKSI-ER_m9"
                     /locus_tag="JX265_003260"
                     /protein_end="2122"
                     /protein_start="2106"
                     /score="23.6"
                     /tool="antismash"
                     /translation="AFRLMQSGSHIGKIVL"
     PFAM_domain     join(27027..27305,27357..27528,27584..27663)
                     /aSDomain="KR"
                     /aSTool="clusterhmmer"
                     /database="35.0"
                     /db_xref="PF08659.13"
                     /description="KR domain"
                     /detection="hmmscan"
                     /domain_id="clusterhmmer_JX265_003260_0022"
                     /evalue="7.10E-60"
                     /label="JX265_003260"
                     /locus_tag="JX265_003260"
                     /protein_end="2322"
                     /protein_start="2145"
                     /score="202.1"
                     /tool="antismash"
                     /translation="STYILVGGLGGIGQSISRMLSGMGARNLVFLARSGSSRSESQLLI
                     ESLQSQGTSATTIACDVADKSQLLAAINEVKQRFPPIKGVIHCAMDLRDSTYSNMSATD
                     WNLSLRPKVRATRNLHEVLPADLEFFVCLSSIAGIIGSRGQGNYNAGNTYQDALMNHRA
                     AAGLAATSINLSLV"
     CDS_motif       27030..27128
                     /aSTool="nrps_pks_domains"
                     /database="abmotifs"
                     /detection="hmmscan"
                     /domain_id="nrpspksmotif_JX265_003260_0017"
                     /evalue="6.70E-12"
                     /label="PKSI-KR_m1"
                     /locus_tag="JX265_003260"
                     /protein_end="2179"
                     /protein_start="2146"
                     /score="38.0"
                     /tool="antismash"
                     /translation="TYILVGGLGGIGQSISRMLSGMGARNLVFLARS"
     aSDomain        join(27030..27305,27357..27528,27584..27660)
                     /ASF="KR domain putatively catalyzing D-configuration
                     product formation"
                     /ASF="catalytic triad S,Y,N found: True"
                     /aSDomain="PKS_KR"
                     /aSTool="nrps_pks_domains"
                     /database="nrpspksdomains.hmm"
                     /detection="hmmscan"
                     /domain_id="nrpspksdomains_JX265_003260_PKS_KR.1"
                     /evalue="2.70E-51"
                     /label="JX265_003260_PKS_KR.1"
                     /locus_tag="JX265_003260"
                     /protein_end="2321"
                     /protein_start="2146"
                     /score="165.9"
                     /specificity="KR activity: active"
                     /specificity="KR stereochemistry: (unknown)"
                     /tool="antismash"
                     /translation="TYILVGGLGGIGQSISRMLSGMGARNLVFLARSGSSRSESQLLIE
                     SLQSQGTSATTIACDVADKSQLLAAINEVKQRFPPIKGVIHCAMDLRDSTYSNMSATDW
                     NLSLRPKVRATRNLHEVLPADLEFFVCLSSIAGIIGSRGQGNYNAGNTYQDALMNHRAA
                     AGLAATSINLSL"
     CDS_motif       join(27456..27528,27584..27618)
                     /aSTool="nrps_pks_domains"
                     /database="abmotifs"
                     /detection="hmmscan"
                     /domain_id="nrpspksmotif_JX265_003260_0018"
                     /evalue="2.50E-19"
                     /label="PKSI-KR_m4"
                     /locus_tag="JX265_003260"
                     /protein_end="2307"
                     /protein_start="2271"
                     /score="61.9"
                     /tool="antismash"
                     /translation="LEFFVCLSSIAGIIGSRGQGNYNAGNTYQDALMNHR"
     aSDomain        27967..28206
                     /aSDomain="PKS_PP"
                     /aSTool="nrps_pks_domains"
                     /database="nrpspksdomains.hmm"
                     /detection="hmmscan"
                     /domain_id="nrpspksdomains_JX265_003260_PKS_PP.1"
                     /evalue="4.40E-12"
                     /label="JX265_003260_PKS_PP.1"
                     /locus_tag="JX265_003260"
                     /protein_end="2503"
                     /protein_start="2423"
                     /score="38.1"
                     /tool="antismash"
                     /translation="SKDEVYELVLAQLQEGVARIIKMDVENMDPRKSLPSLGIDSLVAI
                     EIRTWLLKEFEADLSVFDIVSNDPITGLAKKVTAK"
     PFAM_domain     28000..28167
                     /aSDomain="PP-binding"
                     /aSTool="clusterhmmer"
                     /database="35.0"
                     /db_xref="PF00550.28"
                     /description="Phosphopantetheine attachment site"
                     /detection="hmmscan"
                     /domain_id="clusterhmmer_JX265_003260_0023"
                     /evalue="5.10E-07"
                     /label="JX265_003260"
                     /locus_tag="JX265_003260"
                     /protein_end="2490"
                     /protein_start="2434"
                     /score="30.0"
                     /tool="antismash"
                     /translation="QLQEGVARIIKMDVENMDPRKSLPSLGIDSLVAIEIRTWLLKEFE
                     ADLSVFDIVSN"
     gene            29070..29396
                     /locus_tag="JX265_003261"
     mRNA            29070..29396
                     /locus_tag="JX265_003261"
                     /product="hypothetical protein"
     CDS             29070..29396
                     /codon_start=1
                     /locus_tag="JX265_003261"
                     /product="hypothetical protein"
                     /protein_id="KAI1879084.1"
                     /transl_table=1
                     /translation="MSTTDTSPLRDYLVHVPDHPNTLSIRLATNKEHNEDAIPLVKAGR
                     VPFFGSTLSRHGVEGEQPIENGTIMVFKARSEEEIKAIIKKDVFTKAGVWNADRAMIWP
                     FLSK"
     PFAM_domain     29103..29360
                     /aSDomain="YCII"
                     /aSTool="clusterhmmer"
                     /database="35.0"
                     /db_xref="PF03795.17"
                     /description="YCII-related domain"
                     /detection="hmmscan"
                     /domain_id="clusterhmmer_JX265_003261_0024"
                     /evalue="9.50E-08"
                     /label="JX265_003261"
                     /locus_tag="JX265_003261"
                     /protein_end="97"
                     /protein_start="11"
                     /score="32.5"
                     /tool="antismash"
                     /translation="YLVHVPDHPNTLSIRLATNKEHNEDAIPLVKAGRVPFFGSTLSRH
                     GVEGEQPIENGTIMVFKARSEEEIKAIIKKDVFTKAGVWNA"
     gene            30476..32061
                     /locus_tag="JX265_003262"
     mRNA            join(30476..30564,30652..31901,31967..32061)
                     /locus_tag="JX265_003262"
                     /product="hypothetical protein"
     CDS             join(30476..30564,30652..31901,31967..32061)
                     /codon_start=1
                     /locus_tag="JX265_003262"
                     /product="hypothetical protein"
                     /protein_id="KAI1879085.1"
                     /transl_table=1
                     /translation="MISAKSNGYRPAVVCSARSSSNKAFGTTSRLLEVYRTLGRIVSAA
                     HDSDMQSLLLENLRSIVQDIQYDQISALRSFVHSPEIRRETIRRIEEDCQKLLDYVDAT
                     RSFDLDINGRSKDKVVSLGEKLSCRFMMAILRDRKIEAEYVDLSEIIFASSSDSLKPIY
                     FRNAAVIFGTRVAACNGKVPIITGFFGAVPGSLTNGGIGRGYSDLCAVLVAVGLQTKEV
                     QIWKEVDGIFTADPTEVPKARCLPTITPQEAAELTFYGSEVIHHQALALAIQAEPPIQI
                     RVKNVQNPASEGTVVAEKMVKHCIRQMKRTDSSENACLSEMTSSKPTAITIKRGITVIN
                     ICSNKQSMSHGFFAKVFTILEDQGISVDLISTSEVCISMAISRTNTEVTQLEDACTKLT
                     ETGKVNVLPDMAILSLVGEELKNMTGVAGRMFAILGDEQVNIEMISQGASEINISCVIP
                     AKDATRAINQLHAELLTNE"
     aSDomain        join(30482..30564,30652..31901,31967..32049)
                     /aSDomain="TIGR00657"
                     /aSTool="tigrfam"
                     /description="asp_kinases: aspartate kinase"
                     /detection="hmmscan"
                     /domain_id="TIGRFam_JX265_003262_0002"
                     /evalue="2.20E-84"
                     /identifier="TIGR00657"
                     /label="JX265_003262"
                     /locus_tag="JX265_003262"
                     /protein_end="474"
                     /protein_start="2"
                     /score="282.0"
                     /tool="antismash"
                     /translation="SAKSNGYRPAVVCSARSSSNKAFGTTSRLLEVYRTLGRIVSAAHD
                     SDMQSLLLENLRSIVQDIQYDQISALRSFVHSPEIRRETIRRIEEDCQKLLDYVDATRS
                     FDLDINGRSKDKVVSLGEKLSCRFMMAILRDRKIEAEYVDLSEIIFASSSDSLKPIYFR
                     NAAVIFGTRVAACNGKVPIITGFFGAVPGSLTNGGIGRGYSDLCAVLVAVGLQTKEVQI
                     WKEVDGIFTADPTEVPKARCLPTITPQEAAELTFYGSEVIHHQALALAIQAEPPIQIRV
                     KNVQNPASEGTVVAEKMVKHCIRQMKRTDSSENACLSEMTSSKPTAITIKRGITVINIC
                     SNKQSMSHGFFAKVFTILEDQGISVDLISTSEVCISMAISRTNTEVTQLEDACTKLTET
                     GKVNVLPDMAILSLVGEELKNMTGVAGRMFAILGDEQVNIEMISQGASEINISCVIPAK
                     DATRAINQLHAELL"
     PFAM_domain     join(30488..30564,30652..31405)
                     /aSDomain="AA_kinase"
                     /aSTool="clusterhmmer"
                     /database="35.0"
                     /db_xref="PF00696.31"
                     /description="Amino acid kinase family"
                     /detection="hmmscan"
                     /domain_id="clusterhmmer_JX265_003262_0025"
                     /evalue="6.70E-32"
                     /label="JX265_003262"
                     /locus_tag="JX265_003262"
                     /protein_end="281"
                     /protein_start="4"
                     /score="111.1"
                     /tool="antismash"
                     /translation="KSNGYRPAVVCSARSSSNKAFGTTSRLLEVYRTLGRIVSAAHDSD
                     MQSLLLENLRSIVQDIQYDQISALRSFVHSPEIRRETIRRIEEDCQKLLDYVDATRSFD
                     LDINGRSKDKVVSLGEKLSCRFMMAILRDRKIEAEYVDLSEIIFASSSDSLKPIYFRNA
                     AVIFGTRVAACNGKVPIITGFFGAVPGSLTNGGIGRGYSDLCAVLVAVGLQTKEVQIWK
                     EVDGIFTADPTEVPKARCLPTITPQEAAELTFYGSEVIHHQALALAIQAEPPIQI"
     PFAM_domain     join(31787..31901,31967..32037)
                     /aSDomain="ACT_7"
                     /aSTool="clusterhmmer"
                     /database="35.0"
                     /db_xref="PF13840.9"
                     /description="ACT domain"
                     /detection="hmmscan"
                     /domain_id="clusterhmmer_JX265_003262_0026"
                     /evalue="5.20E-10"
                     /label="JX265_003262"
                     /locus_tag="JX265_003262"
                     /protein_end="470"
                     /protein_start="408"
                     /score="39.1"
                     /tool="antismash"
                     /translation="DMAILSLVGEELKNMTGVAGRMFAILGDEQVNIEMISQGASEINI
                     SCVIPAKDATRAINQLH"
     gene            complement(32920..34356)
                     /locus_tag="JX265_003263"
     mRNA            complement(join(32920..32934,33008..33025,33076..33329,
                     33375..33449,33503..33676,33781..34124,34183..34216,
                     34266..34356))
                     /locus_tag="JX265_003263"
                     /product="hypothetical protein"
     CDS             complement(join(32920..32934,33008..33025,33076..33329,
                     33375..33449,33503..33676,33781..34124,34183..34216,
                     34266..34356))
                     /codon_start=1
                     /locus_tag="JX265_003263"
                     /product="hypothetical protein"
                     /protein_id="KAI1879086.1"
                     /transl_table=1
                     /translation="MANSERACSQVFCIQDLKEAASQKMSKMNRDYYNGGAMDNITLAN
                     NEAAFDRYLIRPRVLRDVSSIDTSTKVWGSTVTFPLGFSPSAIQRLAHSDGEVGTSKAC
                     AARQVPMCLSGLSNDRLEDVITQSTDGLTPYAIQISPFKDRKIMSNILSRAQAAGYKAV
                     VLTVDAPMFGRRLSDLRNGFKVPDGMTFPNLTSQSSSESQGLGGNVPDLSFDTTATWET
                     EIAYLRSETNMEVWVKGVTTPDDLALAIQHGVDGVIISNHGGRQLDSMPATVDILRECA
                     PIAKGKIRLAIDGGIRRGSDIFKAVALGADFVLVGRIAIWGLAYDGHKGRTSA"
     PFAM_domain     complement(join(32932..32934,33008..33025,33076..33329,
                     33375..33449,33503..33676,33781..34124,34183..34216,
                     34266..34296))
                     /aSDomain="FMN_dh"
                     /aSTool="clusterhmmer"
                     /database="35.0"
                     /db_xref="PF01070.21"
                     /db_xref="GO:0016491"
                     /description="FMN-dependent dehydrogenase"
                     /detection="hmmscan"
                     /domain_id="clusterhmmer_JX265_003263_0027"
                     /evalue="6.40E-106"
                     /gene_ontologies="GO:0016491: oxidoreductase activity"
                     /label="JX265_003263"
                     /locus_tag="JX265_003263"
                     /protein_end="331"
                     /protein_start="20"
                     /score="354.4"
                     /tool="antismash"
                     /translation="ASQKMSKMNRDYYNGGAMDNITLANNEAAFDRYLIRPRVLRDVSS
                     IDTSTKVWGSTVTFPLGFSPSAIQRLAHSDGEVGTSKACAARQVPMCLSGLSNDRLEDV
                     ITQSTDGLTPYAIQISPFKDRKIMSNILSRAQAAGYKAVVLTVDAPMFGRRLSDLRNGF
                     KVPDGMTFPNLTSQSSSESQGLGGNVPDLSFDTTATWETEIAYLRSETNMEVWVKGVTT
                     PDDLALAIQHGVDGVIISNHGGRQLDSMPATVDILRECAPIAKGKIRLAIDGGIRRGSD
                     IFKAVALGADFVLVGRIAIWGLAYDGHKGR"
     gene            complement(35835..39124)
                     /locus_tag="JX265_003264"
     mRNA            complement(join(35835..36374,36470..36840,36893..38432,
                     38490..38529,38678..39036,39092..39124))
                     /locus_tag="JX265_003264"
                     /product="hypothetical protein"
     CDS             complement(join(35835..36374,36470..36840,36893..38432,
                     38490..38529,38678..39036,39092..39124))
                     /NRPS_PKS="Domain: AMP-binding (1-254). E-value: 5e-25.
                     Score: 79.7. Matches aSDomain:
                     nrpspksdomains_JX265_003264_AMP-binding.1"
                     /NRPS_PKS="Domain: ACP (464-528). E-value: 1.2e-08. Score:
                     27.1. Matches aSDomain: nrpspksdomains_JX265_003264_ACP.1"
                     /NRPS_PKS="Domain: TD (570-814). E-value: 3.5e-31. Score:
                     100.1. Matches aSDomain: nrpspksdomains_JX265_003264_TD.1"
                     /codon_start=1
                     /gene_functions="biosynthetic (rule-based-clusters)
                     NRPS-like: PP-binding"
                     /gene_functions="biosynthetic (rule-based-clusters)
                     NRPS-like: AMP-binding"
                     /gene_functions="biosynthetic (rule-based-clusters)
                     NRPS-like: NAD_binding_4"
                     /gene_functions="biosynthetic-additional (smcogs)
                     SMCOG1002:AMP-dependent synthetase and ligase (Score: 49.4;
                     E-value: 4e-15)"
                     /gene_kind="biosynthetic"
                     /locus_tag="JX265_003264"
                     /product="hypothetical protein"
                     /protein_id="KAI1879087.1"
                     /sec_met_domain="AMP-binding (E-value: 1.3e-18, bitscore:
                     61.9, seeds: 400, tool: rule-based-clusters)"
                     /sec_met_domain="PP-binding (E-value: 5.8e-06, bitscore:
                     21.9, seeds: 164, tool: rule-based-clusters)"
                     /sec_met_domain="NAD_binding_4 (E-value: 4.4e-30, bitscore:
                     99.8, seeds: 102, tool: rule-based-clusters)"
                     /transl_table=1
                     /translation="MMIAAAKTGNKLLLSSPRNSVEGHISLTKESGCEFWFTASGTDND
                     GFIKQLQIPSAEVPDLPDLLSSTVVPLYPYEKQFHEGYSDVLALLHTSGSTGLPKLVPL
                     YLGTAATIDAFHVMEPIDGKMPNPVEWAGTRMLCAMPLFHVAGICLGLFSAVFFRWTVI
                     LPSTGPLMQHLIEDSLDNITVDSAFISPSVLQDISKSPRILEKLSKLRFITTAGGPVAQ
                     SVGNSIHSRVPIYQTMGMTEGQWLASVVTHPDDWQYYRFHPRTGFEMRPYSDTLFELVF
                     VKRENLASTQPVFVTFPDLDTWESRDLYSRHPTISGLWKYEMRADDLIVLSNGEKFNPL
                     AAEGVLISHPWISSAYITGRGRFQAAALLYPIADLKASDLDIIDNVWPTIEHVNTILPG
                     FAQIHRDFVTIVRSPFPRTPKGTLSRNDTEKEFTKEIEDMYRLPSDCQPSVIIDEASQE
                     SIRAGIRDAIRVVSNVAEIDDDDNIFSKGFDSLHAIRLERLLKASFAQRINVKANTIYL
                     HPSIKQLSEAVWILLHQEKLSRSQDSTSNGLITSQMVSKYLNSFEKGRKELEYIVITGT
                     TGSIGPYLLDIFSKSGQVGGIWCLNRSENAQEKQVELAKVKGLSQDWDGKVKFAQCDLS
                     SEALGLSHTVLQEIKDRATTIIHNAWEVNFNLPLAAFEPHFIGLRELVNICQNTRNKVR
                     FYFTSSISSAMNWSSNKSGPVPEAEISNFDAPINGYGASKLVAEHLLHTAAKAGGLNFS
                     SLRVGQVAGPVQTLGNGGAWTRRDWLPALIDASAYLKMLPSDLGSATNLDWIPVDLLAE
                     IIGQLVVRPILGTRAPEMYYNILNPRKSCWSDVLSIIRGRLETAMSENIQVVPFQEWIN
                     CLRDADASIIREADTGSSETARKAQTGLMLISFFQNLADKGSSPDVGAYAGIQHLDWAM
                     SNSLSQSTILANLAPVSEAWFDAWLQQWGY"
     PFAM_domain     complement(join(36276..36374,36470..36840,36893..37148))
                     /aSDomain="NAD_binding_4"
                     /aSTool="clusterhmmer"
                     /database="35.0"
                     /db_xref="PF07993.15"
                     /description="Male sterility protein"
                     /detection="hmmscan"
                     /domain_id="clusterhmmer_JX265_003264_0030"
                     /evalue="2.20E-27"
                     /label="JX265_003264"
                     /locus_tag="JX265_003264"
                     /protein_end="814"
                     /protein_start="572"
                     /score="96.0"
                     /tool="antismash"
                     /translation="ITGTTGSIGPYLLDIFSKSGQVGGIWCLNRSENAQEKQVELAKVK
                     GLSQDWDGKVKFAQCDLSSEALGLSHTVLQEIKDRATTIIHNAWEVNFNLPLAAFEPHF
                     IGLRELVNICQNTRNKVRFYFTSSISSAMNWSSNKSGPVPEAEISNFDAPINGYGASKL
                     VAEHLLHTAAKAGGLNFSSLRVGQVAGPVQTLGNGGAWTRRDWLPALIDASAYLKMLPS
                     DLGSATNLDWIPVDLLAEII"
     aSDomain        complement(join(36276..36374,36470..36840,36893..37154))
                     /aSDomain="TD"
                     /aSTool="nrps_pks_domains"
                     /database="nrpspksdomains.hmm"
                     /detection="hmmscan"
                     /domain_id="nrpspksdomains_JX265_003264_TD.1"
                     /evalue="3.50E-31"
                     /label="JX265_003264_TD.1"
                     /locus_tag="JX265_003264"
                     /protein_end="814"
                     /protein_start="570"
                     /score="100.1"
                     /tool="antismash"
                     /translation="IVITGTTGSIGPYLLDIFSKSGQVGGIWCLNRSENAQEKQVELAK
                     VKGLSQDWDGKVKFAQCDLSSEALGLSHTVLQEIKDRATTIIHNAWEVNFNLPLAAFEP
                     HFIGLRELVNICQNTRNKVRFYFTSSISSAMNWSSNKSGPVPEAEISNFDAPINGYGAS
                     KLVAEHLLHTAAKAGGLNFSSLRVGQVAGPVQTLGNGGAWTRRDWLPALIDASAYLKML
                     PSDLGSATNLDWIPVDLLAEII"
     aSModule        complement(36276..39121)
                     /complete
                     /domains="nrpspksdomains_JX265_003264_AMP-binding.1"
                     /domains="nrpspksdomains_JX265_003264_ACP.1"
                     /domains="nrpspksdomains_JX265_003264_TD.1"
                     /final_module
                     /locus_tags="JX265_003264"
                     /monomer_pairings="X -> X"
                     /starter_module
                     /tool="antismash"
                     /type="nrps"
     aSDomain        complement(37281..37472)
                     /ASF="found active site serine: True"
                     /ASF="non-beta-branching ACP"
                     /aSDomain="ACP"
                     /aSTool="nrps_pks_domains"
                     /database="nrpspksdomains.hmm"
                     /detection="hmmscan"
                     /domain_id="nrpspksdomains_JX265_003264_ACP.1"
                     /evalue="1.20E-08"
                     /label="JX265_003264_ACP.1"
                     /locus_tag="JX265_003264"
                     /protein_end="528"
                     /protein_start="464"
                     /score="27.1"
                     /tool="antismash"
                     /translation="RDAIRVVSNVAEIDDDDNIFSKGFDSLHAIRLERLLKASFAQRIN
                     VKANTIYLHPSIKQLSEAV"
     PFAM_domain     complement(37281..37487)
                     /aSDomain="PP-binding"
                     /aSTool="clusterhmmer"
                     /database="35.0"
                     /db_xref="PF00550.28"
                     /description="Phosphopantetheine attachment site"
                     /detection="hmmscan"
                     /domain_id="clusterhmmer_JX265_003264_0029"
                     /evalue="2.50E-04"
                     /label="JX265_003264"
                     /locus_tag="JX265_003264"
                     /protein_end="528"
                     /protein_start="459"
                     /score="21.4"
                     /tool="antismash"
                     /translation="IRAGIRDAIRVVSNVAEIDDDDNIFSKGFDSLHAIRLERLLKASF
                     AQRINVKANTIYLHPSIKQLSEAV"
     PFAM_domain     complement(join(38094..38432,38490..38529,38678..38829))
                     /aSDomain="AMP-binding"
                     /aSTool="clusterhmmer"
                     /database="35.0"
                     /db_xref="PF00501.31"
                     /description="AMP-binding enzyme"
                     /detection="hmmscan"
                     /domain_id="clusterhmmer_JX265_003264_0028"
                     /evalue="2.90E-20"
                     /label="JX265_003264"
                     /locus_tag="JX265_003264"
                     /protein_end="257"
                     /protein_start="80"
                     /score="72.4"
                     /tool="antismash"
                     /translation="EGYSDVLALLHTSGSTGLPKLVPLYLGTAATIDAFHVMEPIDGKM
                     PNPVEWAGTRMLCAMPLFHVAGICLGLFSAVFFRWTVILPSTGPLMQHLIEDSLDNITV
                     DSAFISPSVLQDISKSPRILEKLSKLRFITTAGGPVAQSVGNSIHSRVPIYQTMGMTEG
                     QWLASVVTHPDDWQ"
     aSDomain        complement(join(38103..38432,38490..38529,38678..39036,
                     39092..39121))
                     /aSDomain="AMP-binding"
                     /aSTool="nrps_pks_domains"
                     /database="nrpspksdomains.hmm"
                     /detection="hmmscan"
                     /domain_id="nrpspksdomains_JX265_003264_AMP-binding.1"
                     /evalue="5.00E-25"
                     /label="JX265_003264_AMP-binding.1"
                     /locus_tag="JX265_003264"
                     /protein_end="254"
                     /protein_start="1"
                     /score="79.7"
                     /specificity="substrate consensus: X"
                     /tool="antismash"
                     /translation="MIAAAKTGNKLLLSSPRNSVEGHISLTKESGCEFWFTASGTDNDG
                     FIKQLQIPSAEVPDLPDLLSSTVVPLYPYEKQFHEGYSDVLALLHTSGSTGLPKLVPLY
                     LGTAATIDAFHVMEPIDGKMPNPVEWAGTRMLCAMPLFHVAGICLGLFSAVFFRWTVIL
                     PSTGPLMQHLIEDSLDNITVDSAFISPSVLQDISKSPRILEKLSKLRFITTAGGPVAQS
                     VGNSIHSRVPIYQTMGMTEGQWLASVVTHPD"
     CDS_motif       complement(38761..38805)
                     /aSTool="nrps_pks_domains"
                     /database="abmotifs"
                     /detection="hmmscan"
                     /domain_id="nrpspksmotif_JX265_003264_0001"
                     /evalue="2.50E-03"
                     /label="NRPS-A_a3"
                     /locus_tag="JX265_003264"
                     /protein_end="103"
                     /protein_start="88"
                     /score="11.0"
                     /tool="antismash"
                     /translation="LLHTSGSTGLPKLVP"
     gene            40726..42232
                     /locus_tag="JX265_003265"
     mRNA            join(40726..40797,40849..40951,41009..41077,41143..41742,
                     41799..42232)
                     /locus_tag="JX265_003265"
                     /product="hypothetical protein"
     CDS             join(40726..40797,40849..40951,41009..41077,41143..41742,
                     41799..42232)
                     /codon_start=1
                     /gene_functions="biosynthetic-additional
                     (rule-based-clusters) p450"
                     /gene_functions="biosynthetic-additional (smcogs)
                     SMCOG1034:cytochrome P450 (Score: 120.4; E-value: 1.6e-36)"
                     /gene_kind="biosynthetic-additional"
                     /locus_tag="JX265_003265"
                     /product="hypothetical protein"
                     /protein_id="KAI1879088.1"
                     /sec_met_domain="p450 (E-value: 2.3e-36, bitscore: 120.7,
                     seeds: 50, tool: rule-based-clusters)"
                     /transl_table=1
                     /translation="MLPPDVIGEIRNIPQMSFSKAFEMDFHGGIPGFESIESESRSDLL
                     LQSVIRKQLTLSLSKITAPLSQEAAFALSIHLGENPEWHEITIKDPLLSIVARLSSRIF
                     LGEELCRDEDWLRVTKSYALSVFNAAPELRLWPRSLRKVVHWFLPHCTRVRALAKESRK
                     IIGPVVQKRREIKRAALASGKPIPEFNDALQWAEEEAGQDFIPEVFQLSLSLVAIHTTT
                     DLLDQCVLDIAQNPEIVAPLREEIRDVLRSQGWKKTSLYSMKLLDSCIKESSRMKPLSI
                     VGMRRNVVDDVRLSNGLVLKKGTCTQMDLYRMRDPDFYENPNQWDGYRFFKKRLEPGKE
                     NLSQLVATSDDHLGFGHGIHACPGRFFAANEIKVTLCHMIMKYDWKLVPGTDFEPAMTG
                     TRSNSNPAAQLLMRRRTNVEFDIDSI"
     PFAM_domain     join(41148..41742,41799..42151)
                     /aSDomain="p450"
                     /aSTool="clusterhmmer"
                     /database="35.0"
                     /db_xref="PF00067.25"
                     /db_xref="GO:0004497"
                     /db_xref="GO:0005506"
                     /db_xref="GO:0016705"
                     /db_xref="GO:0020037"
                     /description="Cytochrome P450"
                     /detection="hmmscan"
                     /domain_id="clusterhmmer_JX265_003265_0031"
                     /evalue="7.80E-35"
                     /gene_ontologies="GO:0004497: monooxygenase activity"
                     /gene_ontologies="GO:0005506: iron ion binding"
                     /gene_ontologies="GO:0016705: oxidoreductase activity,
                     acting on paired donors, with incorporation or reduction of
                     molecular oxygen"
                     /gene_ontologies="GO:0020037: heme binding"
                     /label="JX265_003265"
                     /locus_tag="JX265_003265"
                     /protein_end="399"
                     /protein_start="83"
                     /score="120.6"
                     /tool="antismash"
                     /translation="HEITIKDPLLSIVARLSSRIFLGEELCRDEDWLRVTKSYALSVFN
                     AAPELRLWPRSLRKVVHWFLPHCTRVRALAKESRKIIGPVVQKRREIKRAALASGKPIP
                     EFNDALQWAEEEAGQDFIPEVFQLSLSLVAIHTTTDLLDQCVLDIAQNPEIVAPLREEI
                     RDVLRSQGWKKTSLYSMKLLDSCIKESSRMKPLSIVGMRRNVVDDVRLSNGLVLKKGTC
                     TQMDLYRMRDPDFYENPNQWDGYRFFKKRLEPGKENLSQLVATSDDHLGFGHGIHACPG
                     RFFAANEIKVTLCHMIMKYDWKLVPGTDFEPAMTG"
     gene            44295..45310
                     /locus_tag="JX265_003266"
     mRNA            join(44295..44359,44416..44526,44581..44831,44901..45310)
                     /locus_tag="JX265_003266"
                     /product="hypothetical protein"
     CDS             join(44295..44359,44416..44526,44581..44831,44901..45310)
                     /codon_start=1
                     /locus_tag="JX265_003266"
                     /product="hypothetical protein"
                     /protein_id="KAI1879089.1"
                     /transl_table=1
                     /translation="MADVKNGIKEYPLSRDLSDFNRLNLQHYLWKDIFGYALHPKVPRD
                     QKSLKVADVGTGTGIWLLDMASQLDDDSAEFVGIDTDVTQVGPAEWLPQNLSIRQWSVF
                     TDVPEDLVGKFDIVNIRLFCWVIETNPAAILQKLTKLLKPGGYLQWCELDMESMRIETI
                     SPDVPTNSLETLWAQAIPNDSLMVPTWVKELPRMFEDEGLVGVTADWQIGKRHTCLSIH
                     WCNLPTLKMVADKLRPVNPEKASEIDELVDMAFLQSRKGAMFQYKRVVVIGQKPEK"
     PFAM_domain     join(44486..44526,44581..44831,44901..45073)
                     /aSDomain="Methyltransf_31"
                     /aSTool="clusterhmmer"
                     /database="35.0"
                     /db_xref="PF13847.9"
                     /description="Methyltransferase domain"
                     /detection="hmmscan"
                     /domain_id="clusterhmmer_JX265_003266_0032"
                     /evalue="3.90E-12"
                     /label="JX265_003266"
                     /locus_tag="JX265_003266"
                     /protein_end="200"
                     /protein_start="45"
                     /score="46.4"
                     /tool="antismash"
                     /translation="QKSLKVADVGTGTGIWLLDMASQLDDDSAEFVGIDTDVTQVGPAE
                     WLPQNLSIRQWSVFTDVPEDLVGKFDIVNIRLFCWVIETNPAAILQKLTKLLKPGGYLQ
                     WCELDMESMRIETISPDVPTNSLETLWAQAIPNDSLMVPTWVKELPRMFED"
     gene            47110..48303
                     /locus_tag="JX265_003267"
     mRNA            47110..48303
                     /locus_tag="JX265_003267"
                     /product="hypothetical protein"
     CDS             47110..48303
                     /codon_start=1
                     /locus_tag="JX265_003267"
                     /product="hypothetical protein"
                     /protein_id="KAI1879090.1"
                     /transl_table=1
                     /translation="MSGNFSSRAPWKRSACDRCRAQKLRCHRDEDQSPDTCLRCLKSQV
                     KCFTSKARPTGRPPSRQPTRVEQNDNNSLHTATSESGADMNMVDYDMSLDTFLDSIGMQ
                     HTDFGTSDELLDSASPPHSAPSIVPPPALGDPGPSQHPYQYSIPKMDPTTHGRVEDAGC
                     LLSKLHYELSEQLYYIRSVPWDVKSALLLTFSHKSNTEETEISEPHPLVQVSKASTELE
                     NLLTGLRLPASTDHTSPTFSYSPSFSPRISTTQLLTALSCYIQIVSIYDIIFSKVLDYL
                     TKNARASTPFQAPAPKMYLGGLPIPLYQTLPGSLLVHLTEHQLQPIEQLMGLPEHYRVS
                     SKSNESSNGGDMGLFRGQHSQPLLVAVIQLGEDGDGNHDGIRSIRSLKVKMRQIKDF"
     PFAM_domain     47152..47253
                     /aSDomain="Zn_clus"
                     /aSTool="clusterhmmer"
                     /database="35.0"
                     /db_xref="PF00172.21"
                     /db_xref="GO:0000981"
                     /db_xref="GO:0006355"
                     /db_xref="GO:0008270"
                     /description="Fungal Zn(2)-Cys(6) binuclear cluster domain"
                     /detection="hmmscan"
                     /domain_id="clusterhmmer_JX265_003267_0033"
                     /evalue="9.90E-05"
                     /gene_ontologies="GO:0000981: DNA-binding transcription
                     factor activity, RNA polymerase II-specific"
                     /gene_ontologies="GO:0006355: regulation of DNA-templated
                     transcription"
                     /gene_ontologies="GO:0008270: zinc ion binding"
                     /label="JX265_003267"
                     /locus_tag="JX265_003267"
                     /protein_end="48"
                     /protein_start="14"
                     /score="22.5"
                     /tool="antismash"
                     /translation="ACDRCRAQKLRCHRDEDQSPDTCLRCLKSQVKCF"
     gene            complement(50401..51521)
                     /locus_tag="JX265_003268"
     mRNA            complement(join(50401..50685,50733..51521))
                     /locus_tag="JX265_003268"
                     /product="hypothetical protein"
     CDS             complement(join(50401..50685,50733..51521))
                     /NRPS_PKS="Domain: PKS_ER (145-352). E-value: 8.3e-22.
                     Score: 69.5. Matches aSDomain:
                     nrpspksdomains_JX265_003268_PKS_ER.1"
                     /codon_start=1
                     /gene_functions="biosynthetic-additional
                     (rule-based-clusters) ADH_zinc_N"
                     /gene_functions="biosynthetic-additional (smcogs)
                     SMCOG1028:crotonyl-CoA reductase / alcohol dehydrogenase
                     (Score: 109.3; E-value: 3.6e-33)"
                     /gene_kind="biosynthetic-additional"
                     /locus_tag="JX265_003268"
                     /product="hypothetical protein"
                     /protein_id="KAI1879091.1"
                     /sec_met_domain="ADH_zinc_N (E-value: 1.4e-22, bitscore:
                     75.3, seeds: 86, tool: rule-based-clusters)"
                     /transl_table=1
                     /translation="MTETVPNKTWVFREAPTELPSFGINTVIEDRPLRLVPPPGGLVIK
                     LLVAGLDPHQRDRMRGAGHVDYVPGYEPNEPITNFSVARVVSSDNDGFVEGDLIQGSLP
                     ISEYGLIPKELIEARAMASPLIWKATGSENLGFEHYVGPLGLAGMTAWNSFYGLVKPVK
                     GETIWVNAASSSVGEVVVQLAKMEGMRVIASVSSDEKLDYVLTELGADAGFNYRREPVS
                     AALRRLAPDGLDVVFENVGGEHFQAAIENMKWFGRIISCGMASQYNLPSDKQYGVTNLS
                     EIFRRRIHVQGFIFWDENIYTDNIESFRNQMPRMVAEGRIKSRYTSFQGIEQANKAFLS
                     MFTGGSFGKTILRVAEV"
     aSDomain        complement(join(50419..50685,50733..51086))
                     /aSDomain="PKS_ER"
                     /aSTool="nrps_pks_domains"
                     /database="nrpspksdomains.hmm"
                     /detection="hmmscan"
                     /domain_id="nrpspksdomains_JX265_003268_PKS_ER.1"
                     /evalue="8.30E-22"
                     /label="JX265_003268_PKS_ER.1"
                     /locus_tag="JX265_003268"
                     /protein_end="352"
                     /protein_start="145"
                     /score="69.5"
                     /tool="antismash"
                     /translation="LAGMTAWNSFYGLVKPVKGETIWVNAASSSVGEVVVQLAKMEGMR
                     VIASVSSDEKLDYVLTELGADAGFNYRREPVSAALRRLAPDGLDVVFENVGGEHFQAAI
                     ENMKWFGRIISCGMASQYNLPSDKQYGVTNLSEIFRRRIHVQGFIFWDENIYTDNIESF
                     RNQMPRMVAEGRIKSRYTSFQGIEQANKAFLSMFTGGSFGKTIL"
     PFAM_domain     complement(join(50584..50685,50733..50996))
                     /aSDomain="ADH_zinc_N"
                     /aSTool="clusterhmmer"
                     /database="35.0"
                     /db_xref="PF00107.29"
                     /description="Zinc-binding dehydrogenase"
                     /detection="hmmscan"
                     /domain_id="clusterhmmer_JX265_003268_0035"
                     /evalue="4.60E-21"
                     /label="JX265_003268"
                     /locus_tag="JX265_003268"
                     /protein_end="297"
                     /protein_start="175"
                     /score="75.3"
                     /tool="antismash"
                     /translation="VGEVVVQLAKMEGMRVIASVSSDEKLDYVLTELGADAGFNYRREP
                     VSAALRRLAPDGLDVVFENVGGEHFQAAIENMKWFGRIISCGMASQYNLPSDKQYGVTN
                     LSEIFRRRIHVQGFIFWD"
     PFAM_domain     complement(51189..51500)
                     /aSDomain="ADH_N_2"
                     /aSTool="clusterhmmer"
                     /database="35.0"
                     /db_xref="PF16884.8"
                     /description="N-terminal domain of oxidoreductase"
                     /detection="hmmscan"
                     /domain_id="clusterhmmer_JX265_003268_0034"
                     /evalue="8.30E-10"
                     /label="JX265_003268"
                     /locus_tag="JX265_003268"
                     /protein_end="111"
                     /protein_start="7"
                     /score="38.7"
                     /tool="antismash"
                     /translation="KTWVFREAPTELPSFGINTVIEDRPLRLVPPPGGLVIKLLVAGLD
                     PHQRDRMRGAGHVDYVPGYEPNEPITNFSVARVVSSDNDGFVEGDLIQGSLPISEYGLI
                     "
     gene            52771..53664
                     /locus_tag="JX265_003269"
     mRNA            52771..53664
                     /locus_tag="JX265_003269"
                     /product="hypothetical protein"
     CDS             52771..53664
                     /codon_start=1
                     /locus_tag="JX265_003269"
                     /product="hypothetical protein"
                     /protein_id="KAI1879092.1"
                     /transl_table=1
                     /translation="MSSVTTAASATGANAVCFMEILDPFVSLYQPSEASSSSSSYGAGH
                     QPRLIIIASWTGARSVHIAKYIIKYQALYPASQILLLRSTMNHIIRPSLIGPSIKCAAS
                     VVRSTFPTVTSSASPPLLIHMFSNGGSSSIANLYEQYRIMAGPDDEKQLPPHVTIFDSC
                     PGVYSITHAVAFVSVSLSSVQQLIAAPILYAWAVVWSAFMALGLLPDSLGDWGKAHNND
                     PGNKAEIRRVYIYSPSDALIDYRAVETHAADAKTKGFSPKLEKYEGSAHVAHLRKDEKR
                     YWEIVRRSMEGSVAPA"
     PFAM_domain     52915..53634
                     /aSDomain="DUF829"
                     /aSTool="clusterhmmer"
                     /database="35.0"
                     /db_xref="PF05705.17"
                     /description="Eukaryotic protein of unknown function
                     (DUF829)"
                     /detection="hmmscan"
                     /domain_id="clusterhmmer_JX265_003269_0036"
                     /evalue="1.60E-39"
                     /label="JX265_003269"
                     /locus_tag="JX265_003269"
                     /protein_end="288"
                     /protein_start="48"
                     /score="136.4"
                     /tool="antismash"
                     /translation="LIIIASWTGARSVHIAKYIIKYQALYPASQILLLRSTMNHIIRPS
                     LIGPSIKCAASVVRSTFPTVTSSASPPLLIHMFSNGGSSSIANLYEQYRIMAGPDDEKQ
                     LPPHVTIFDSCPGVYSITHAVAFVSVSLSSVQQLIAAPILYAWAVVWSAFMALGLLPDS
                     LGDWGKAHNNDPGNKAEIRRVYIYSPSDALIDYRAVETHAADAKTKGFSPKLEKYEGSA
                     HVAHLRKDEKRYWEIVRR"
     gene            complement(55004..55618)
                     /locus_tag="JX265_003270"
     mRNA            complement(join(55004..55076,55130..55172,55231..55342,
                     55394..55618))
                     /locus_tag="JX265_003270"
                     /product="hypothetical protein"
     CDS             complement(join(55004..55076,55130..55172,55231..55342,
                     55394..55618))
                     /codon_start=1
                     /locus_tag="JX265_003270"
                     /product="hypothetical protein"
                     /protein_id="KAI1879093.1"
                     /transl_table=1
                     /translation="MRISNAFAALVAFLATAAIALPAADASDKACTTGTAVVTAGYTIN
                     YAPATPTATIAGAGYHPEPAWESGRVVATYTYGVPTPIETGFAYAQFKCQYTCNGASPP
                     GSSFFVKYVGGQVGSQCTCYSDLLKPEALVPYNQTVVGAWNAICKD"
ORIGIN
        1 tcccataaat agatgcgctt ataactatca atctaagcga gtgatgtcgt gcacacaagt
       61 tcgctgctga gatggtaagt aaacgccagt tcataaccgc tttgtccttt ctcatgtcat
      121 ggattcatcg ccctggctgg cttccctcct tgcatcgtga aacatagcgc aagtggcata
      181 ctaacgaaat ttgctccggt cttgcatcat gatcatagac tgctgcgagc cagatgaagc
      241 ctggtaatct ggtatattct acaatcccac gctattccct tctgtgtaat actgaatttc
      301 gcttatgctc gtaagatcaa actaacaaac actgctccag ctaaaactag acctgaccgt
      361 agtgtgagac ctgtggaagc ctccgatgtt ttacttccgg gctcttgtaa accttttctt
      421 agttcattat aatcgatcca ttcgcagcgt ccggtgtaag actctgtgac gttggctgtc
      481 cccaactctt caaatttggc tttcgctgca tctctgatgc atcgatcaaa cccagtggct
      541 acagtctgat tataagtaaa gcagaactgc tcctcgcacg gaatcgcggc caaccactgg
      601 gttgtgctgt tgtctgccct cgggcagcat cttgcgaatg tatcgtaggc gattcctacg
      661 ctggcaaatt taggatcact atatgagtgt gatgttccgc atatgatggg aatgcccaaa
      721 tctggcgctg gcctcacgca gctagttgct tggtatttcc agccgtattg caactattca
      781 agatcagcac aattcttgaa gaggcccgga ggaattaaat aagaagaaac ctacatcaat
      841 ctcgttgctg aaattcgcag cataaatctg tgtattcaga gaactactca tgattacagc
      901 cagtggcaca gggtatgaac agggtgtgaa tgatcctttg ttcttcttac actaaccttc
      961 atcctcaaat gactgcagac attgacttta tacatagccg tctcgagatt gcattaatga
     1021 cgtatgagaa acagaaggcg aatgaggcac tggtgaggcg cggtttcctg ccaccaacag
     1081 acttttgtgg aaccaacaac tttctgctcc ctgcaacacg cccatgactc ttgcccgctt
     1141 acaggagagt gattcccttg acgtcagacg tgtcattata tggcacacag aaccaaactt
     1201 cattggtgca gcaacgcaaa cgcccgattt aaacgaccaa catgataaat gagccagtta
     1261 ttgctcatat cattatcata ccacttcaaa cacagatcac ccaacactaa aatcacagac
     1321 ggcccccaca ctatcatagg tacaagaaat tactctgttc atgccaggca cggcgagcta
     1381 tcattgctat ccgctggaca gtattgcggt actatgaggg catagataat gaccgaggtg
     1441 gccgaaacga tctacagatg ggaagtctaa ctagctcatt ggacataata taatcacgca
     1501 actcttgtgt agttttcatg taccacccac atcactccgc agacagtttt cgcctccgaa
     1561 acaccaacag cattcctttc cgtactacaa ggaacttgga ctctgtacgg ttagcttgag
     1621 gtagccttga gctgttcagt ctggtcaaag gtgaaggatt ccttgctatg tatgggattt
     1681 tagtcaatcc tgcttggtga cgtagccaga tgtgatgttg aggcggttat gcactgacta
     1741 gcatgtagct cctaactcgt tgcaagttta gaaatccgaa caacgagttc tttcataaac
     1801 atagcgtgtg gttgtttaaa aatgggatat gacgtaccgg ctggaacgat atgatcatga
     1861 cttgtctatc gcagacagaa gcgaccaatg tttgatcaag taacacagaa agaaacgatg
     1921 agtaaatctc ctagtgatat tgaatacttc gacaagattc tgagatagtc gtggcactct
     1981 taatgtgtga tagccctcag aatttaagtc tgatatgaac atgttagcgt aatggagaat
     2041 tgcaggcttt gaataatgag aaaaaacggc aagtaatgtt gctgtctccc aagagaattc
     2101 acttcctgat ttcaagtgtg ttgctactag gtcatatcat atagtaggat cggggcaaaa
     2161 ctgggttatc atagagatgc ttgcttgaga gttgaaagga cgtactctgc ttcctgatcc
     2221 taggtgtgta attactgcac aaaggatcaa gttcgcctca atgatcagca caataatctt
     2281 cagtttgaag gcacgcttga agacctgctc ccagtcccca gatgtttata taagtcgcta
     2341 atcgacgcca acccctaatt gacactttcg tatcctcata tctcaaattt tctctggaaa
     2401 gaacagatta ttctcgacca cagtaatgat gtttccgttg attaacctac tagttttggc
     2461 cacaagcaag gcttctgcca tgacaattcc aagcggtttg gattgggact ctcttgtacg
     2521 ccggcaaggg gattgtgcac acgatttctc aggaattagt agaaccgact gtcataagcc
     2581 ggctggacac aacatacgct ccgacggctt ttgcggaacg aaagatgatt tgcagcccaa
     2641 aaatgactgc aaattctatt gcgagattcg cagggcggga ttcctcggca accggcagta
     2701 tgcccctggc aaattcggcc aactgcaact gcagggagat gcaatcggcc tcagctcagg
     2761 cgatgaagag accattacca tgggctttga gattggactc gaaggaacca ttgaagatgc
     2821 catagggggt ggtgctagct ttcaatgtgg gcacgaacct acctcaaccg ccgctatagc
     2881 gacgtggaaa agctgacttg cctcagggtc gaaaagtagc actaaaacca ggactataga
     2941 tagggacccc gagaagcacc cggcgtatcg gagcagatgg gtgttttggc caaagatggt
     3001 catgacttgt ggagatcttg cacggaacac ccaccataag gaaagtgttc cacgcagagt
     3061 tggcttcgac atcgacgtgt gtgaaggcga tcgcgtcacg gaccacaacg tctgtacgac
     3121 gacacctttc ctggatgatg aaggcaacgt agatagtttc tgggcattgt gtaagtgaaa
     3181 gattgcgcag cccttggtga ggcggtgtac taatgtgttc tagtatacat cgacccaaaa
     3241 accaacgaag aggcccctct agagaatcag acaatcatgt atcaagatgc cgtgtcgaat
     3301 tccattggtg cgcctaaaag gaaaaccaag tagatcgcgt tggtacgatc tgagatataa
     3361 aagctctgct attgtgttta gccaaagctt ccaaggtgtg gatacacaaa agtccgtagc
     3421 ctcatcatag accaatgact atggaatgga tctcccctta gttaacagtt ggttcagtat
     3481 tgtagagctt tgaatatggc ttgaacttga ctcatatggt tatatcaacc ttttagcaac
     3541 gcacaaatac gcatccaagt acgaatcacg gggctctatt tttgccctat taccgcgccg
     3601 gtgttctgtc atttaatctt caattccatg gagaccaagt aaattgcatc tgtttgcaga
     3661 aacctaccaa ctgttggttt ggtttttcat gcttggtgtt aacttacagc gcctcgtgtt
     3721 aacttcgtcc ccatcaagct gaattacaac atgcgccaca acatgcaatg aatctaatct
     3781 ttacctctag gaaaattgga aaaatctaac acatggaaac cagaccaatc aaatgagaag
     3841 ggaggtcaaa tattttatta ctcatattaa attgatatgt cacaagtttg ttatcgtagc
     3901 tctagaggca tcccgtcaaa atgcatactt atcgattcaa tttcccccag gggcgctact
     3961 aatgaaccac agccccgcga ctctgtttca tactctcagc atcacgaggt acaaaatgct
     4021 gggccgcggc cgaactctca gaggctgtgt cccatcgcat gtggtgttgg tatattgtct
     4081 cgttggcgtc gggagtgccc gtcacgaacg catcaacgtc attggctgga aagattcggt
     4141 ggagaagggt gtaacaggtt gcgctggaaa taaagctgta gacgtagttc aggctgtaga
     4201 actcggcgac gctgtcagga acggttatgg acgtctccac ggctgcgatg aaccccggta
     4261 agcatggagc aacgccaacg atccactatt cgccaaatta gtcttcattc aggcgagata
     4321 agcctccgta acgaacgaga acgtactgat acaggagcac gccaattgat acctgcggta
     4381 taccagtaaa tgctacccga gtcgccgcga taaaggtctt ccgtcaggag cttctgctta
     4441 ttgaccaaca agtagctcgc cgccatcatg ccagtcatag gggctaaaaa gacgctgtaa
     4501 ccggacagca ctacaagaaa agtcgttgca gtgttgacta atcgccaggg attgacaatc
     4561 ggactgagga gcgcggtgat atatgctccc cggcgcacgt taatgtaccg tggaaagagc
     4621 gccgcgaggt cgatgccacc cgccagcgcg ttgccgggga tgttggcacc gatttgggag
     4681 atagttagag ccaggccggc gaagaaaacc gcggcgcgcg tacccgcgct gccattgatc
     4741 tctagcagtt tcgcaatcaa agtcggtgga ttccagactg cctcgccgcc cagtcgattc
     4801 tgggtggcgg ccgtgaccag aatgcccaga actgaagcaa agatgctgta tatggggaaa
     4861 gagagcgcct ggccccatat cgcatgagct ggacgtttgg ctaaacgtgc aaagtcgttt
     4921 tgattcagta taccagctgc aatggatcct atggtcgtca tgatgccaga gatcataagc
     4981 caaacaacac tgtaaggttc tcccgtcaag ggaagctccg tcttggaacc aagagtggag
     5041 ccgaatcctt ctgggcccat ggtggctagg gcccagatca agagcacgac aaagaagacg
     5101 agggttacta cactggaaac gttgaatagc ttctgtattc ggtgtggttg aatccataaa
     5161 agcggcaggg aagccacgga gaagatcacg tacgcgacga actgcgccga tgtcatcccc
     5221 gtgtcggctg ggatggtgtt cgggacatgt tgctcaagag tcggatccca agacaagagg
     5281 atgcagtaga cacattgacc gcctacccat gcttgaaagc catacctgaa cacacttcag
     5341 tatcaactca tacgctcatt acgatatggg taagtaactc cgagactggt agtactgacc
     5401 atacttgatg tgtctgttag cacgctggta tagcgtcaaa aagaaagggt cagctgcgct
     5461 taccaaggga aagaaacatg cgattccaga taacaaactg ggacccccag acaccccaga
     5521 cggtcctgct gtacacagag aacccgacta taattgtaat gagcatagtt gaggatgtta
     5581 tgacgcgtag tccatgaaac tcactattat agtatgcgcc ggccaatgag ctgaccagca
     5641 atgcagcggt agcgatgata tttccgatga caatacctgc gttaaacagg tcacttgtga
     5701 ttacttgaaa ctccgagcca gacggagaat gcttacagat gatggcctgc caccacgtga
     5761 ggcctagggg gatgagggca ctgccggtga ggtacgttgc gatactgcag ttgatcaaga
     5821 gcccttgtcg caggtttcag tcagctcata agaacagtga gaaagcgcag tttcccaagc
     5881 agagccagcc gagcgtacag aagttgtgga aggtcataaa accccacgtg cgccgtccca
     5941 gctcgagggg tcgtatatca tcattctacg cccgcaagtc agtaaaaaat ccgctgcgga
     6001 tctagcgata gtcgacatac aatccacatg gatccatgct ccagctggat ccgactgaga
     6061 agggttgaag acatgtctat aattgacgtt tctccactcg gaagtgcagg tcgtacagac
     6121 aatggtgttt gggaagttcc cgcaacaaat ccatctacag ctgtggaacg atgaccccag
     6181 gctatttcaa gcagcggcaa cgcccataag ccatgcaccg gccacgggcc ctgccgacgt
     6241 gtgcaggcct ttaattggct ttgtgatcct cagtcttatc ggtatagcag ggttcagtgc
     6301 gggactccag ggaccctctc cactatacct atcttggtac atgtcagtac ctatgtagct
     6361 gtcggaactc ggccgatgtc gagtctccgc ctgttccaag gctgaccttt cggtgagtgg
     6421 gaggacatat ataaaatatg agggcacact gcaacatcgc aggagactga gtagataggc
     6481 acatatgagc atgtctttct tcagaattgg agtcgacgta ggcggcacta acaccgacgc
     6541 cgcgatcctg gacgtgaccg ccgccgatag tccgggaagg ggagttttgg cttcgcataa
     6601 ggcccctacg accgtagaca tcaccagcgg tattgaagca gcgatccgcg cggtgcttac
     6661 gaaatctggt gtcaaccagc gccgtgtgtt gagtgttacg gtggggacta cgcacttcat
     6721 caacgccctg gtggaagcgg atgctaggag actcgaccgg gtcgcagtcg ttcgtctctg
     6781 tggccccttt accagacaga tcccaccgtt ttctgacttc ccggttggac tgcgccggat
     6841 cttagatggc ggcgcgtact acctggacgg cgggtttgag atcgatgggc gggagattct
     6901 accgctgaat cctacgcaaa tccagagcgt cacgagagat atcgtcgctt ctggcgtgtc
     6961 gtccgtggca cttgtaggcg tcttctcgcc gctggaccat cagggtctgc aagaggagac
     7021 atgccggaag ctgatgcttc aagagacacc ggggctgagg attgtgtgct cacgcgatat
     7081 cggacctacg ggcttgctcg agcgggagaa cgctaccatc cttaacgcgt cgattctgcg
     7141 gacgggcgcc caggtgacgg gagggttcaa gagggccatg gtgcgcctga gtctgtcctg
     7201 ccccctatat ctctcgcaga atgatggcac gctgatcgat gcggacaccg cggcaaggtt
     7261 cccgatcaag acgttcgcca gcggtcccac taacagcttg acgggggctg ccttcctggc
     7321 aggtattgat cggaaaaccc agaacgatgc agcggttgtc gattctgacg aagaagactc
     7381 cgccgtgccc caggtccttg tggtcgacat aggaggcacc acgacggacg tctgcgccct
     7441 gctgccgtca gggttccccc ggcaagcgcc gggcttcgtt gaggtcggtg gtgtgcgcac
     7501 tgcgttttcc atgcccgaag tcgtgtctat cggtcttggc ggcggcagca aggtgaaact
     7561 ctgcgaccag ctaagcgatg gggtcatggt aggccccgaa tccgtcggtc accggataca
     7621 ggaggaggcc cgggtgttcg gaggctcaac ggtgacggcc accgacatca tggtcgcgct
     7681 tggtaaggcc caactgggcg acgtggagat agtccgagat attccacagg ccaccgtagc
     7741 gagggcgcac cagaagatca agcagtccct tgagggtgtt attgaacgga tgcgagtatc
     7801 gtcggctccc gttcacgttc tcttggtggg tggcggttct ctccttgtag cagagaacct
     7861 gagaggagta gacaaatgca ttcggcccat ccatgaaggg gcagctaatg ccgtcggtgc
     7921 tgccatagcc aaagtatctg gcgaagtaga ctccatagag attcctgccg gaagagacga
     7981 gaagaccatc gttgacgccg cgcggcaaag cgcaatcgaa gcggccgtag ctaaaggggc
     8041 cagacgagac gatgccaaga ttgcggagat taccaaaacg cccctccagt acgttgataa
     8101 tggagctatg aggatacagg taagggccgt gggatccctg gctattccgg aatcactgcc
     8161 ttcgcgatct atggagtcgt tggtagtcga cggcaaggcg gaccgggagc aggaggagga
     8221 ggacgagcca ggtggtgagg ttggtctacc agatgcccag gagcccaccg tgaggccctg
     8281 tctaaacata gatcttgact cgtactaccc agacgtccgc ggcggcgtct ggtatgtttc
     8341 agaggcagat ctagagatga tctcgaccgg gtgcggcatc ctgggcaccg gcggcggcgg
     8401 gcccacacac catgagttcc taaagagcct acacgccctg cgtacgagtc ggccagggaa
     8461 actgaggatc atctcaccaa aggtgctccg ggataatgac atcgtcagtt tcgggtcttg
     8521 gtacggcagt cccagcgtca tcaacgagcg tatcgcggga ggcaatgaga tcattgaagg
     8581 tattgaggct gtcaataaga tacgtggcaa caagtccttc aatgctctgc tgctggacga
     8641 agtgtaagtg gcaaaggact atcaccggtt gaagtatcct tctcatgctg attgcggttc
     8701 agaggtggtg gcaatgggct gagtatcttc cctccggccg tacattttga cgtcccggtc
     8761 gtggacggag actcgatggg gagagcgtac ccaaccatgt accactgtaa gactgctgtc
     8821 ccgggtctcc cggtctctaa aagaacacga atcactgaca ctgctgtgca gctacgttca
     8881 gtgtatatgg gcacagtcta gcgccctgcg tgctctcaga tgcccgcggc aacatatcag
     8941 tcgtcatggt aaacaccctt gtaattgttc caccacgcgg gaatcatctg gttaacatgc
     9001 tcgttccaga aaacggatac accagcgcga ctggagagaa ttctacggac cacggcgatc
     9061 gagctcggcc ttggttgcgc cgtgtgcgcg aagcctctag ctggctctgt gatcaaggag
     9121 tatgcggtgc caaatacgat ctcgcaagca tggttcttgg ggaaagccgt gcatctggct
     9181 cgaaggaaga agaccagtca cgtcgacgct attgtgagtc ccctctacgg tactatcacg
     9241 atgaaaggtt gatagcgatt ctagtttgct gaggctgcgg gaacgctgct gtacgatggc
     9301 aagatcgtcg acgtgcagcg ttacatcgaa ggcggctaca caatgggcac cgtcatcatt
     9361 gcaccggcag atgacggaga agtagactcg tcgcccggac ggagccggtt tggcgcatca
     9421 gctccgccgc gggatcgacg ccgcatgcgg atcccgtttc agaacgaata cctgtacgcg
     9481 gcgctctcgg cggacgggtc cgaggctggg caagaggtcg tctgcacggt gccggaccta
     9541 atttcgatct tggggcagga cggcgagccc atcggatccc aggacctgcg ctacgggctg
     9601 caggtcgacg tgatcgcgct gcccgcccac ccgctctgga aaagcgccgc gggcttaaag
     9661 gtcggcgggc ccgagggatt cggtctcagt atgccgttcg ttggtgtgag cgagagcttt
     9721 acggagtcca ggagcgtgat agacgtcttc aacgtgggtt gacggagctt aggttagtat
     9781 atttgcctgt ctcgattcta cggtctagcg aagccctatc cacagcaaat tacttgattg
     9841 attcgacaga tatcctaaga aggctctgaa cagcgtcaaa ctaatttcta ttatagcggt
     9901 attcccggcc gtatcactct attttgggct agtgagggtc gagtccaggt acgtctgaca
     9961 ttccgcgaca tccgcttcgt cggcacgaac gggctgcggg atctcgacac tagttggtag
    10021 cctgcgtcga atgagatccc atatccgcgg cacccagcgt acgtattttg catatctagc
    10081 gtcaagtaac tcgcactgac cgaggtctcg ggtcgccctg catgaatatt tcggctgcat
    10141 tcacctgcta agagcctgtg acgtatttta agtttatcta cagccagctg agccggccct
    10201 gccacgcaat actaggtgac gcagctttgt acgtcccatg ccggctatgc ggatgcctcc
    10261 caagcagcct gcaggctgtc actcatccca gaccgtaatt atcagtatag gatgcacatt
    10321 caaccgtaac gcccgacgaa ctcgtgccgg tccgagatcg tgtaattacc catgtcaacc
    10381 cacgtcagtc atgccaccgt aaatcgactg ccggaacaag gctagccttc catcttgatg
    10441 tcctcggtct ttgtagtctc cttgcccagg ttcttgagca ggtagcttcg cttgaagtat
    10501 tcgttagggt gcacaatggt ctccagttgt gccgacgtca tgacgccctc atccttcgcc
    10561 cgcttcagtt ccttcttgtg aacgtactcg aaaacgctat actatattag cactttctct
    10621 gactaggtct gacaagatca gtggaagcag taggaacgta ccgattacaa gccatgtgga
    10681 atttctggtt ctccttatcc tccttgactc ctcgtaatac ggctccgtct gaaatgccga
    10741 cgccttgcag cagggccgtc aggttatcca ggttgaagtg gcggtacggg catccatggg
    10801 tttcgcccgg accaggtggg tgctctgtca gaattttctg acacgagaag ggggagtaac
    10861 ctccgccacg gcgattggag tcgccgccga catcaccgta cgagtgccgt acgttgtaac
    10921 ggtagtcttt gttgaattgg tcgtctgtga ttttgttgaa ggagctgcgc cagaacacca
    10981 ggcactcctc caaattgagc ccaatgccct tcaagaacag agtgtactgg agacgtccga
    11041 aatgcttgag atgcgaatcg cgtcggaggg atttgtggag actctgcatg cacaggggaa
    11101 agctggccga aagggcgtcg atgttcctcg ccgagatgtc ggccccgggt acggatgatg
    11161 tactgctgct gtacgacgcg tccggggtga caaagttctt ggacagatgg tccaggatcg
    11221 gcgtgagcct gtcgtcctca tccagtctcg gcagcgccct tgccgtcagc tcgagcgctc
    11281 gctccagtct ctgcgtgaac tcggccacga ccatgctggt ctgctccttg gagggcacgt
    11341 aggccttgcc ggccttgagg aagacccttc tagtctccac gaggtcgggc acgcgctccc
    11401 agtcaacctt gaaccagctc tcttcctcct ggacgccttt gcgaaagggg gccagagcgg
    11461 ccagctgcgc ggcatactct gcacgttcct cggtgctgac ctcctcccag tccaggctca
    11521 ggttgttgat gaagtccttt ctctccttgg agttctcctc gttgaaccgc aggcggaaca
    11581 gcatggtctc gacgcgactg aagcgccgcc tcagatcctc ggtggaggcg aaggccaggc
    11641 gcaagatgaa gtggctgtag tggtccttct gcctctgtgc ggacagctgg gtgctcgaac
    11701 tcgagttgga ctcgagcggg aggtacttct tgatcagggg ctccatgtgg gtggcggtct
    11761 cggcggggct cttgttgcgg aaggagcatg cctcgagctc ggccaggacg cgcaggcggt
    11821 cgatagccca ctgctcgaac tgctcgaggg tgatgtcggc ggttggtggc acggcataga
    11881 agttcaggcg gtgtggatac gtcgtgtcct tgtaggccgg gtcggcgaac tgcttcttgc
    11941 ggtggtcgag attggcccgc cgcttcgggt cgatgcgatt gtagtcggat cgcagcattg
    12001 tgacggtgat ggctgcgggt gtcacccttt ctcgtgtccg tggtgtaggg ggattccaaa
    12061 gggctcgttg tcgcgtggcg ggatcgggtt attcgcgctg gactgtcgtc tgtattttct
    12121 gctttgtctg ctgggcgcgg gttacgggca gtgggatgga ttgtttaatt gaattcagtc
    12181 gcggcgcgtt ggcgggagac gcgtcgaggg tggctccagt taacgtggtg gggtcgtggg
    12241 tggtgcacca atcacaacca ataacagcca cgatgaatcc aacttcaatt gatggcagca
    12301 tatgaacgcc tgtgcatgta gttaccttga tacgacagcg acatgtcctg cctggtagtc
    12361 gtcaattcct tagttctatg cccacctgca aaaaggttga agaggcgttc gaagatgcga
    12421 gtcgtctcca agaagagaga gacgcaatgc cgcatgcgtg ggataaggtt gatgcacgag
    12481 gtcctatcaa ccctgaccca ggacttggta aggtattggc agacccaaac ccggggcaag
    12541 cctgaagccc gatggcattc atctgtttgg cgctgccccc ggtctgggtg ctaccaactt
    12601 cactggcgat tccttttacc ggaagaatat ggcacacgca ggcacgaccg gctacgcata
    12661 aactctagag tgatggcttt gccaactgcg agaatatgga atcaagtatg acgcatatga
    12721 aaggtccggg attctagatt tcactgcacc tacggtgctt caagtctatt gaagcttcta
    12781 agaaccagca gatcgcgcca aagacaaggt ctgtcgtatg cggaagaatg aggcttgctt
    12841 tcccccagcg acgcaattcg cctagcttga atgcatcgtg tcatgtagtt ggcgagtgag
    12901 gaaggtagta tgagctatga atatcaatcc tttgatctcg ctgtgaccca aagcggctgc
    12961 ctcaagttac tgatgcccac actgtcaagc tccggtaact tgccaacgaa ctctcccttg
    13021 ctgacctttt cctgctcgat aggatctgca agctggaaat cgaattcgcg cagaagagtg
    13081 ctcatgactt tgtagatatt agtcagtgct accgttttcc caaggcactg cctcccgccc
    13141 agcccgaagt gcatgagata tctagcccgc tggttgatct ccggcacgtc ccatcgcgat
    13201 gggtcaaaat ggttgtggga ggcgccccag atatccgcat tgtggtgaaa cgcatgattg
    13261 caaacagcaa ccgaagtcta tgcgaatctc gatcgttagc cacgactgct tctcaatact
    13321 gcagtgttct tctctcagct tacaccttgt ttgatatgcc gcccagccac gatgattccc
    13381 tcaggagaag tgacgcgccg tgccagtggc attgtgaaga caggcgtgat gcgaaagttc
    13441 tctctcacgc aaagcttgag atacggcaag gagctctcca cttcattcat tgagtatgct
    13501 ggcttatctg atgccagagg cccgaggttg tgatctactt cggcgatgca tcgttgcagt
    13561 atctcggggg catggagtag gtggtagaat aaaagcgacg tcgtagcact ggttgtatga
    13621 gtgccagcga tgctgtagca accatgttag tcgaatcaat taggctggta ctcaaaacac
    13681 ccacataaag ccaaatgctt cactttctag gtccttttgg gccaggtgtt tcccagtctg
    13741 gggatcggtt gcctttataa ggctggtgat aatatccctc ctttcctgac tgggaggggc
    13801 tttttcatac gcctgttccg taacgcgctg ctcaccgagg ttgcgctgta cgttccttgc
    13861 tgcaagcttt gcacaatctg cacgtcctct gaatagcttc tgcagtcccg gttgtgggat
    13921 aaagggcagc catcttttca gaatcgctgt catcattggc caagccccag taatagccgc
    13981 aagccaacta tgctcgacga ccggaggcac ggacttctca tcatcgttga tttgtgcgtg
    14041 aaaggactgt ccaaaagcta attctcccag tacatcaatg gtgtagtagt gcaggacttg
    14101 gcaaagatca aaggcttgtt gttccgaagc gtatttggct atcttctgtc tcataattgc
    14161 gatattagta tcgagatatt gctccattcc cttgacggtc gcgattgaaa aactgtgcgc
    14221 cattaggcga cgtctggtcg aatgagccta aagattacca tcagtcattg aacacctctt
    14281 cgtgcacatt cccctacgtt ttcatcccgc atcccaaaca cattggggat gttggctccg
    14341 taagcgtcgt agaactcggt ctttggcatc aaccgtccgc ccttttggta taccaaagga
    14401 accacctctt ctgccgtgat gctgagctta tcagggccat agcggacgaa tgatccatat
    14461 ctctcatgaa gttctgtcag cgtgtaaggc tgtctcagtg tccaaaattg gtaaacctgc
    14521 cacaagtctg ttatggaggc ccaaaacggg cccggatagc aagccaaggg atgaaagtag
    14581 cgttgataaa ccaggtatgc gatacaagga actatgacaa tagcatacac gttgatgtat
    14641 gcgctgaaca tcgcgtaaag agtctctgcg attgttggta gcgtgttacc tgttcgctag
    14701 acccaagtgg taggattctt tctatgaaag ggtgaagcag acaggctcgc tttatgagtg
    14761 tggtaagttg tcgataagtg gacttagcat cccaacaggt ctctagacta tcaatagtgc
    14821 tgaagatcaa gcgcggatat gtcggaacat tccctaagaa tacttgctcg cccagtgccg
    14881 tgattggaag acaaagtgaa gttcccggga acaaatccca tgtcatgatc ggtaactaaa
    14941 gaatccccga ccacgctaca acatataagg gtcaggcgtt gtggatccaa cactgcatca
    15001 ccagacctcc gggcggtaga actgcatttg atcggcgtat gaacaatcgt tgctggactg
    15061 cactaggccc atcctttcag aggttaacac aaccaggcac tacttgactt gatctatgtt
    15121 tggccctgtt cattagagag aggtataaag atagcacggt tccataaagg acaaaacttg
    15181 acttccataa atgttataaa ttggcccgtt gtaattactg tggggtccca gaggtggggg
    15241 tggatcgtcc ccccacaggc gttagtttag caaacctggg gaagggtttc ccccccaagc
    15301 tttaaatttt cgtaaagctt caattcaccc gtgttaccgt gactagccac aatgcgcgag
    15361 acaaggcaag tgcatgagat cttattacgc tcgactcgga ctttgataac atttatatgg
    15421 aaaaaatgaa aataaacaag aataaacagg gcgtcgggcg acatcaaaag caggtctggg
    15481 atagaaattg tgggctactg attcacgctg ctcctggaac acaagcatcc atggatacta
    15541 ccggaaataa tcccaagttg tactacagaa agagtccgtc aacagacaac cggttctatt
    15601 tgcttgtcag agggcttcgt tgcccaaggc accttgcaga gattgcttga ggtcagcgat
    15661 aatgtcatca atatgttctg ttcccacgga caaacggatc aggtcttccg ttacccctga
    15721 agcctgtttc tcctcgtccg aaagttgctc atgtgtcgtt gtccatggat gaattgctaa
    15781 gctcttcgaa tcaccaagat tggcgaggtt tgagaagagc ttcagtccat cgacaaccct
    15841 actccctgct tcagatccgc ccttcactcc gaagctcaac atgctaccga agccccgtgt
    15901 caagtacttc ttagcgtgtt catagcttgg atggctcgac aatcccggat ataataccca
    15961 atcgacatgt ggattggact gcagatattc ggcgagtctc gcggtattct cggcgtgttt
    16021 ttcggcccgc agactcagag tctcaatacc cattaaaagc tgctgtgcgg caaagggact
    16081 taaacaagcc ccgatatctc gcaacatttc cacccgtgca cggatgatga acgccgccgg
    16141 cccaaaagtc tccgagaact tgagaccgtg ataacccggt gaaggttcga ccatctccgg
    16201 gaagcgcgat tgatacttag tccaatcgaa tttgccagag tcgataataa cgccgccgat
    16261 agtcgtccca tgtccaccga tccacttcgt agccgaatgg acgacgatat ccgcgccgtg
    16321 ttcgatgggg cgaacatagt aaccacccgc tccaagagta ttatccacct gtatagtgac
    16381 gattagctcg aagaccacag tactcactgc ctgcctcact gtaaagactc acgattaaag
    16441 gcacgccttt ttcgtgtgca atctgtgcaa ttgattcgaa atccgggacg acatagtcgg
    16501 ggttgctcat gctctcgata tacacggccc ttgtcttctc gtcaatcgca gcggcaaagt
    16561 cttcagaccg tccgcttcgg acaaacttgg tggtcacgcc gaacctggga aggagcacat
    16621 tcagttggtt gtatgtgcca ccgtagagat gggaactggc aacaatgttg tccccggccc
    16681 gtgctagggt agcgatcgtc aagaattgag ctgcctgacc tgaggaagtt gcgagcgcag
    16741 ctataccacc ctccagtgca gcaattctct tctcgaaaac ttcgacagta ggctgggagg
    16801 atcattttct cagcgatcat gagtgccagc cggggatgtt acttcggtgc ttacgtttgt
    16861 tatgcggcta tatatgttgc caaactcttt gagaccgaaa agtcgcgctc catgggatga
    16921 atcatgaaat gtaaaactct gggttctatt agttttgcca tgaatctgga aagtctggga
    16981 ataatgcaac ggacagctga cgcgtaaatg ggcaccgcag tggatctgga atggggatcc
    17041 ggcgtgtaac tagagacagg tcaactttga tgcaacgaat ttcgagaggc tttgggtcgt
    17101 acccagcatg cagttgcagt gtttcgaact tttccttgct ttgttctgtc atactgtcgt
    17161 tcctgtgaat gttcaaggga gtatacaatg aaggttgtga gagacccggt atagtcttgt
    17221 cagacagacc gtacctccgt tccactgcta tacatctata tagaattgtg gattcataat
    17281 ccaccaagac ggctccattt gttctccaag tctcgcaatt acagacacag cgaactcggg
    17341 aagatgtcgg aattctatgt ttccttcatg ccggtcgggg ggattccgcg cggtaccagg
    17401 gttctaggtg tcacagcacc ctccgacaat tcgggaaagg gcccgaaagc cccgcatacc
    17461 tccgtactga cggacaccgg acacaatttg atagccaact acacgaaaaa tgaattgttt
    17521 ttccctcggc agagacttaa cttcccggaa tatttgtagt ggtaaacctt ttgtgcttcg
    17581 gtataaccgc tgatacagtc ggataagctc accagtccga cactgaatta tcaaggcatg
    17641 accgtcgtct agcaatggga tttcagtgtt caaggaggaa ttccatgata aggtcaatac
    17701 gagtaggaag gctgccaccg ttttcgctga ccgcgaaaat aaatcctcca cagttggata
    17761 aagttggcac accagcgcct ttctcagtca gagggaatag aaccccttga acgactgcga
    17821 cgactggaca gcaatataag ttttgataga tatcaagatg cgcttcttgt gccttcatgg
    17881 ctatgccaca agcgctgaag ttcttgagga gcaaatgcag ccgattatcg ctcaactccc
    17941 tagcgactgg gaatatgaat ttctaaatgc ggaaatggag ccatctgagt tgatgcttcg
    18001 tgagtccttg tcaagcgaca tgccgtatct caatctgcat ggctaatgtc accacagctt
    18061 cgttagatca ggccccaaaa ccaaattaca gttggtacaa cctgcctttc tttgaggatg
    18121 tggatcgggc ttatagacgc attacatctt tcattgaatt ggaaggaccc tttgacggcg
    18181 tctgggggtt ctcacagggg ggatcgatgg ctgcccttct cctactcaac aatcatgcag
    18241 aaacaggcgg ttcgagcttc ccattcaaaa tgggcatctt cgtgtcggca ttcctccccc
    18301 acagcttcag ctctggcttg atcacgtggg acttctccga aggcgaaaag ctgctcgcaa
    18361 cacatgtaca cggagagtca tgcgagtctt cctgtggaaa agatgtggat tggaggaccg
    18421 atccacggtc gtcaatcgat ttcgatatac tcgcggagaa ccagcagaag atagcgttcc
    18481 ctgttcatct attactcaag catagaccca gtggaagctt cgaaaagatg actataccat
    18541 ctgttcatgt ccgcgggctc aaggatacgt atcattttgt ggatgattct gtcctcgcct
    18601 tattcgactc cgatacatct agaaacatga cacatcgtgg tggtcaccac tttcccaggt
    18661 tttcggaaga gttggtgaga tttgccgaaa tgatcatcga aacagcttgt tccattacct
    18721 aatgtgtcgg ctctgggatg cttcacatta acagttctga ttgaatccct cttagttctc
    18781 tcttagctct agatagcggt gaggtacgaa atatatatcc cttggggtat tgttccagaa
    18841 tatcattctc aaattggata gggcagtttt caagcaaact attgtaattt ggtatctttg
    18901 ggtgttaata actagacgaa tgacacgaat ctcttcttat tctcgctata aagaccactg
    18961 ctgaggacat attacatctc gtgtattgtc ataactaaaa gggcctaccg gtatcattga
    19021 aggatcagtg actacaagga tttgttcgtg gggaagagct caagccagca cacggcatct
    19081 gggcgactag tattcatgat tacaatgagg ctacgtcgta ggtaaaattt tgtttagtca
    19141 cgagaataag ttagtacacg aagcgagatc cagaggatta ttgaccttca ggattactga
    19201 tggatgaact gtcttgtaaa ggtaaaatac caaagggttt tttccaaaaa gagaaagagt
    19261 cctcgttgct tggttgaagg ttgtttttaa caccatcggc ggggaaaaca cggggaaaac
    19321 acggggagaa cacggggaaa gccacaggga gaaaggccgg ggcactacaa tggagtgatg
    19381 tggagagtag ctcatttggc ttcgcgacag gccctgttca cgcccccccc cccccccccc
    19441 cccccccccc caaacccctc tttttaacga ctggctcaag ccgagctggg aaccgtaact
    19501 agttggatca ccacctagcc gtgggatctt gattcctgat gcgacaccct ttctcatgct
    19561 gaggtacgca ccaagaaagt tgcgacggag ggtttctaga cgcaatgcaa ggtcttgaac
    19621 aactaccatg tcaaaatcac gacccgctct cggggccagg ctgtctgcga gacccacctc
    19681 gggagtacgg cattcactgg gtcttccgta acctccgatg ctactcccac cagcctccga
    19741 atcaacctaa tcgaggacat ccgaacagga ccagcaccaa aaaatgcatg ttctccacaa
    19801 cgttgggccc gatgctggcc acggctttgc attattggca aagtttatca agcgactggt
    19861 gactagtctg acatgggttg cgtattgggt atgatgttcc ggcttgtcct ctgcttattc
    19921 cttcataact caagcgggac accactgctg tagggcgaaa ctcttgctgt tcaagattca
    19981 atttcttgat cagtatcacg atgccttcca ttgtcgattc acacgaagct gccaacggta
    20041 caccacttgg agtttccaat ggccacacca atggcggctt caacacccat tccaataaaa
    20101 ccgaggagcc aacccgaccg gatcggaccc ccaatggtgt aacttcctgt cagagcaaaa
    20161 ctccatactc tacagcaatt gccataatag gtgtttctgg aagattccct ggcgatggta
    20221 caacgccgcg aaaactttgg gatctgcttc gggatgggaa aaatgctcta ggcgaagtac
    20281 cagaatcccg gttcaatgca aaagggtttt atcacccaga tggcggaaga gcagggtcca
    20341 tgaacactca aggaggttat tttctgaaac aggacgtcga taggttcgac gccgggttct
    20401 tttccatcac cccagaagag gcaaaaggca tggatccggt ccaacggatt cttctggaac
    20461 tagcatacga aggtcttgaa aatggtacgt gagcattata tatctgtgga agagtcttga
    20521 gattaatccc cgtgttgcag ctgggttgaa gatggatcat atagcagacc agaacatgtc
    20581 ctgtttcgtg ggagcatgcc agcacgacta ctgggacatg caagcatatg acatggatag
    20641 tagcccgtga gtataagcgg tccgttgtag tataccctct aacggccatg aagaaaatac
    20701 accgccactg gtacagggcc agcattgctc tcaaatcgaa tttcatggtt cttcaacctg
    20761 aagggtccaa gtgtcacgat cgacacagct tgttcatcct caatgaccgc acttcatctc
    20821 gcaagtcaga gcatccgcaa tggcgagtgc gactcggtat ggggttccac atggttctga
    20881 taacatgcca ctaatacttg atcaggcatt ggttggaagt ctaggtttgc atctacttcc
    20941 gaacttcggt gttttcatgt cctccatgtc attccttagt tcagacaata aatgccactc
    21001 ctttgatgcc caagcaaatg ggtatgcacg ggcagaagga ggtggcttta ttgtgttgaa
    21061 gcgactcgat aaggctatcc aagatggcga taccgtccgc gccgttatca gagcaacagg
    21121 gatcaaccaa gacggtagaa ctatggggat cacgcagccc tcggctcagc gacaagagga
    21181 attgattcgg tcgtaagtac taagaccatg ttgatgtgcc cttttttctt ttcgaatgat
    21241 tttgcaagct ctacgctggg ctagcctata gcaggagcac actaccgtta gaggcacaga
    21301 aaggaaccct ctacgcgata tgataaaacc taggacactg acgtgttatg atcaaccaga
    21361 acatatgctt cagctagcct gcagtttgat gataccaact atttcgaggc gcatggcact
    21421 ggcacgaagg tgggtgatcc catcgaatgc tcggtcattg gctccgtctt tggtccaaca
    21481 aggcagcatc ccatcctcgt cggctcagta aaatccaata tagggcatct cgaaggggcg
    21541 agcgggattg ccagcattat aaagactatc tacagtcttg agagcggctt gatcccatca
    21601 actcatggtt tacaaagggt gaaccccaag attcgcctgc aggactggag gatcgacatt
    21661 ccaacacaaa ccaccaattg gcctcttggg cttaggagag cgagtataaa caggtaaagc
    21721 aaacaccaaa atatgatctg ttcccaaata ctgaccatcg cagcttcggc tatggtgggg
    21781 caaatgcaca ctgtgtactt gatgatgctt atcacttctt caagaaccac ggacttgccg
    21841 gccatcataa caccagggtt gaggaagact tgacactaaa tggatcccac aatgagctca
    21901 ctagtgtcca gaatggtata cctagagcta ttacgttggg ccaggcagct aacggcagag
    21961 gcagtccaac acggatgttc actctttcat ctcatgagca gtcgggtgtt gttcgccttt
    22021 gccaaagact ccagagctat ctcaacgatg tggaaggaaa ggtcgaccat gaggagatgt
    22081 tcctgcatcg tctggcgtac accctatcag agaaacgatc gactctatcc tggaaaacat
    22141 actgcctggc ctcgagtatg gaagatctac gacaggctct ctctgctgcg tcaagaaggg
    22201 ttacacgagc ttcgaaacag catgcactta cttttatttt tactggccag ggtgcccaat
    22261 ggtttgcaat gggacgatat ctatcccgat acacgatctt ccaacaatcc ttgaatgcgt
    22321 caaacgcgta tctgaaatca ttcgggagtt cctgggatct gatcgaagag ttgaaccgca
    22381 gcgccgacac atcgagaatt gacatccctg agatcagtca accagcttgt accgccttgc
    22441 aactcgcaat agtcgacctt ttaacctcat ttaacatacg ccccaaggta gtcattggtc
    22501 actcgagtgg agagattgca gcagcctatg cgaagggctc tttggacaaa caagctgcaa
    22561 tgaaagcttc ttattttagg ggccttctaa cgagcgggat cccgaaaaca ggctcaatgg
    22621 ccgccgttgg tttggacccc gaacttgcca aacaatacat tacccgaaca accatgggaa
    22681 aggttgtggt agcttgtatc aatagtccct ccaatgtcac actatcgggc gatacggagg
    22741 gtatagatga ggtcacaaaa cttatacaag cggacggaat ctttgcaaga aagcttcggg
    22801 tatcaacagc atatcactcc catcacatgg aggcaattgc agaagagtat cttcgctcgt
    22861 tggaagatag ttgccaggct aaggatggcc tcccggaagt tgtcatgtac tcttcagtca
    22921 cggccaaagt aatcgagggc agtcaactcg gtgctgcata ctgggtagcg aacttgataa
    22981 agcccgtcaa cttttctgga gccgtaacag cagcaatgca gacaggagct ttaggaaaac
    23041 gaaatatctc agccaagaag ggaaattcag gcgtgatgat tgagataggc ccgcacgctg
    23101 cactccaggg tcctctgaaa cagattatgg gcagcctcgg tgcacaggac tccagctatc
    23161 ggtacttgtc agtaatcaaa cgtggcgagg actctgtcca aacatgttta gaggtagttg
    23221 gggaattgca ggttcttggt cacgaggtga acctttcgct ggcaaatggt taccaagata
    23281 ctgaggtcgt catgtctgca ctaacggatc tccctccata cgcgtggaat acatcgaaca
    23341 gcttctggca tgaatcggct gcgctcgctg cgtacaagaa aagagaccat cctaggcttg
    23401 agttgctagg agcaagagat gaacggtcaa ccgagtctga accttgctgg cgtaactatt
    23461 tacggatctc ggaacagccg tggattgaac atcaccagtt ccaaggcacg aacatctatc
    23521 ccatggctgg catgattgtc atggcaatag agtcaatgcg tcaaattgag acgcgacagg
    23581 atgtttcggg ctatcacata cgtgatgtca atattcgcag tgcattagtc gtgcccaacg
    23641 atcagacggt tgaaacaaga ttacaacttt cgccatggcg cactggatgc catacaataa
    23701 catcgcattg gaccgaattt caagtatcca gtcgtaacga gagcggtgct tggacgatca
    23761 actgtacagg actgattgca aactcgtacc gggaggaagt gaacgcaggc tttgtcgacg
    23821 aggagggcga gagaagatca caactcaaag gactatacga cagcatcgta caagctgact
    23881 taccaacgct tgattctgct gccttctata cccaggtgag ttgaaacgga tgtctccgtc
    23941 tagtgatgga tactctctaa ctattctcag atggataagt caggtttcag tttagggcca
    24001 gcattcagag gtgccaagag gctcaacata ctcaactcaa gttcccattt taccatggag
    24061 gttccagata cacgaaaatg gacacccagc aagttccaac cacctcactt aatccatcct
    24121 gcagttttgg atgtcttcgt acacctcttg atttctagca cgggatatgg gaacacaatt
    24181 aaagcaagag tccctgtttc cactgcatcg ttatacgttt cggcagactt cgactcctcc
    24241 gaagggaccg agtatttcgg atacagctcc tccagaaatc atggccaatt caacatgatg
    24301 agtgatgttg tagcatttgg taatgaccta gccaaaccga tgatcatcct ccagggatgc
    24361 cagaccgtac ctcttcgtgg tgcggcaaca gatagcaaaa ccgagagtaa agcttcaagc
    24421 tcgagccggg gacattctct cgggcacgtc ccttgtatcc cgatcatggc gcctgacgtg
    24481 gagttggcag atgcttccca gctggaaaca ctcctacgag gccaggtctc aacgctacac
    24541 ggagagagtt cattgattag caatgaatta tcgaatttga ctgaatctac cgatagtgac
    24601 atcgagcaag ggcaagaaaa gacgtcttcg cccgacaatg gcgcaggtat accgcagtct
    24661 gttaatccat ttctggaacg ctacgtggcc ttattcgcac ataaacaccc gggcttggat
    24721 attcttgaat acaacacttc gactgaaggc ctgcttgcga acttcttggc atccttgccg
    24781 gtggaagcta agacaaccaa atacgtgggc tcttacgttc tcgtcaaccc attggaggat
    24841 atgaatagca ttgactctgt ccaacagaag agttccaata ttcattcgca tgggtttgtc
    24901 gagggttcgt acgacatcgt agtttgggac aaaagtgttg aacatggcga tgacgggatt
    24961 gatttggagc attggagaaa gctcttgaaa ccgtaagtga atcatcatcg ctttcccaaa
    25021 accctgtttg aaatgtacta aatctctgta gctggggagt tttgttggta gtcgggatct
    25081 tgggtaacta caccgacgta atctccactt accacccgta tggtaggtac atcatagact
    25141 gtttacagga tcataatact gacgcaacta ctttcattag agaccaaaga gccaaaagag
    25201 tctccccgcg gcaatgacat tgatcaaatg ctccaatctg caggttttac gacgaatatc
    25261 aacatttcgg actcatccag agcagctgac tcgccgtcaa ccttcattgt tgcacaacag
    25321 acgtcaatcg tggaacctcc agtccgacag gtcttgatag cgactccgca aatgcaatcg
    25381 caagagctga gtgacttgat tacccaagta gagcaaacgt tgaggagcct gagctacgat
    25441 gttttcacgg cgtccttatc cgacatgccc gaacagccat caccgtacct atgccttgcg
    25501 atgctcgatt tcgatgcatc gtttctggaa actctcaacg aggacttgtt ttcaaaaatg
    25561 cgttccttgc ttctcaatgc gacaggaaca ttgtggctga ctgtagacgg ggtttttgat
    25621 gcccaccaca aatccggtct tgccgatggg cttggaagga ccattagagc cgagcaccca
    25681 gaattatctt tcgccacact tggacttgat ccaagagcac ctcttatgac agactcgaat
    25741 atgagcatca tcggccgaat catgggaaca ctctcccgta agagtctgga ggagtcgatg
    25801 gactctgaat atatctctcg ggaaggcatt attttcgtgg aacgtctagt tccccaccca
    25861 gagctcaaga ctctgttgga ctcgtcaaga tctgaaagtc gtctcccagc agtcgatatt
    25921 ccacttcggc ggactgggag agatctccaa ctctgcatcc gagatgctgg gttactggac
    25981 accctggagt atgtcggcga aacgaacatg tccggaacct tagcggatga tcatattgag
    26041 atagaggtca aagcagtggg gttgaatttc cgagatgtga tggtggctat gggccaaatg
    26101 gaggactcga ctctcggcat cgaatgcgcc ggggtggttt ctcaggtcgg cgatcgtgtt
    26161 cggaaattta agatcggcga ccgtgtcttt ggcatgcatg ctggctgttt ccagacacgc
    26221 atacgaggtg atcctcggac cttccaaaag actcccgagc acttgagcaa cgaggaggca
    26281 gcgtcaatga tgtgcatata cgccaccgtc gttcattctt tgattgacgt ggctaaattg
    26341 caacgcggcg aatccgtctt gattcactca gctgcgggtg gagtagggca ggctgcaatc
    26401 aagcttgctc gttacctcgg agcggatatc ttcgcgaccg tctcatccga gaagaagaag
    26461 aaattcctcg tggatgagta tggaataaat gaaacgcatg tattcaacag ccgtgaccac
    26521 tccttcgccc aaggtatcct acgtatgacg ggccagacgg gtgttgacgt cgtgctcaac
    26581 tcgttggcgg gagaagcgct tcgaaagacg tggttatgtg ttgcaccttt cggtcgattt
    26641 atcgagcttg gaaaacgtga tattttggat aacacaggcc tcgagatgcg gccttttctg
    26701 cggaatatta ccttcgctgg ccttgatatt ctcgcacaag tcacagaata cccagaccgc
    26761 ttcgaaaaga taggaaatca ggtcgttgaa cttacgcgga aaggtgcaat agcccctttt
    26821 aggaaccttt ccatctgttc atttggggac gcggaaaagg cctttcggct gatgcaaagt
    26881 gggagccaca ttggcaaaat tgtcctgtgt ccagggcctg atgacataat tccggtgagt
    26941 ttgtattgga atacgtggct caaagctgct aatcctattt tcaggtggtt cctgaaggcc
    27001 ttgaaacctc tcggctgcct gaaggcagca catacatcct tgttggtggt cttggaggta
    27061 tcggccaatc catatcaaga atgctgtcag ggatgggagc caggaatctg gtgttcttgg
    27121 caagatcggg gagctcccgc tcagagtctc agcttctgat agagagcctc cagtctcagg
    27181 gtacctctgc aactaccatt gcatgtgatg tcgctgacaa gtcacaatta ctggctgcaa
    27241 tcaatgaggt gaagcaacgt ttcccaccta tcaagggagt aatccactgt gcaatggatc
    27301 tgagagtaag tcctcccggc ctcgaacttg ctcattcatc taacggttcg gacaaggatt
    27361 ccacctacag caacatgtcg gctacggact ggaatctatc tctccgtccg aaagtacggg
    27421 caacgcgaaa ccttcatgag gtcctgcctg cagacctgga attcttcgtt tgcttgtcat
    27481 caatcgcagg catcattgga tcgcgaggcc agggtaacta caatgcaggt atgaatcgtg
    27541 tacgacttta ttcaaatcac gttgagactg atcctgttca taggcaatac gtaccaagat
    27601 gcgcttatga atcatcgcgc agctgcaggc ttggccgcga ctagcattaa tcttagcttg
    27661 gtagtcggca ttggtgtttc gaccgagcga agtgaagttt ttcaactatt gaaagacggc
    27721 gggttgctga gtatggacga gaccgatgtt ctcagtatag tgaaagcagc agtcttagga
    27781 cggactccca cgcaggtgac catggggctc tctactggtg gtcagctaga agagatggga
    27841 gctcctgatc cgtactggtt tgcggattcc agattttctg tcatccgtca attagatcgg
    27901 aagggtacca ccaccgacgg cactcgcggt ggacaagatt ggaaaggatt gctcgcggcg
    27961 actacgtcta aggatgaagt ttacgaactt gtgctggctc agcttcaaga aggtgtcgca
    28021 agaatcatca agatggatgt tgaaaatatg gacccaagga agtcgcttcc atcccttggc
    28081 attgacagtc ttgtggctat cgagatacgc acttggcttt tgaaggagtt tgaagcggat
    28141 ctgtcggtct tcgacattgt aagtaacgat ccgataactg ggctcgcgaa gaaggtcact
    28201 gcaaagtctg ccctgctttc atcagctatt atttaaagaa gaagccgcta ccgcaatcga
    28261 gcattaaccc aaataaacga tggagatatc atttgtcaaa gctccatcac attgccaatt
    28321 aattacgaca gaaaaccagc agagcaagcg aggttgtgac gtatcgccta acccagctga
    28381 tgtgcactgt gaatcatcca cacctctgct acaccgcaga ccccgtaacc atctgatgta
    28441 aatcgtcgtc cagtccttgg ttgagtcata gtcatcaatt tcaaatcgga tcactagcct
    28501 ggctatgatg agatccaatg tgcattgcgt aaattaagtg tgactttgtt cattctccag
    28561 taatgaatac tatcagtgtt ccagcgccag gccgctgaat tttggggcct gtgccccgca
    28621 aattcagcac ctgttaccct tatgggggca tttggtcctt cagaatggag caacaacagg
    28681 gcattctttc cagccacgga ccataatgcc ataactgcaa gtgagtagta cgaaccttgg
    28741 tatctgcaat cggacgcgct tcggatgctt agcagatgcc ggtatcatta tgcgactcaa
    28801 agcctccgag accccttcaa aacgcatcag gcatgcagtc gcatgaaaac gaaagtcaaa
    28861 ctcagccggc aggctagtat gctgtgtgta aagtctccga gcaagcttcc gaccagctcc
    28921 attattctga tagcttcgcc cacaatatgt ctgacagagc ctctcgactt tggagccaga
    28981 ggcctgctat cgcagtttgt ttgatcttac ggttatgctg ggacactcaa cgcaacctct
    29041 tctgcccacc attactcatt tagcccaata tgagcaccac ggacacctcg cctctacgag
    29101 attatctagt ccacgtgcct gatcatccga atacgctatc tatcagactg gccaccaata
    29161 aagaacacaa tgaagacgcg atacccttgg tcaaggccgg ccgtgtgccc ttctttggca
    29221 gcacgctaag tcgtcatggt gttgaagggg agcagcccat cgagaatggg acaatcatgg
    29281 tgtttaaggc tcggagtgag gaagagatca aggcaatcat aaagaaggat gtcttcacga
    29341 aagcaggcgt ctggaacgct gatcgtgcaa tgatttggcc atttttgagc aaatgatttt
    29401 ggagaaataa catgttgaag ccttacatca ctgcgctagg ttgcaactac aagcttagta
    29461 caggtagctt ctcaccagga atctaacccc tgaaccaact ttccatgctc tactgtgata
    29521 ctgtctgcct cttcccaagt aaagtatcct aagcgccgct agaattgaaa ttgatctcta
    29581 gttcagctag tcaattatct tactctgggg ttagtcagtc tggtgacttg gtctcggtta
    29641 tatataaaaa ccaacttgtg actgaaaaca actgcatcag caataccgag gtcttgatgt
    29701 tcagtctcat cgcaaggaac gaagtgatgg attccagtgc tcttcccata ctattgggct
    29761 gacaacactt ctcagattgt gtcttgtgtt ttgtgtaaac ggcggcttgg gtgcatcttc
    29821 tgggatgccg atcggtcatg atatccaagg cgggctgccg tatggcccgg aagagttctc
    29881 aatcatcagc gatgactcaa gtgacttggt ctgcgacaag acatacattg atgagcccaa
    29941 tgagttactt aagaatgagg ttgacatccg ggcttaaaat atgtggcttt cgggtgtttc
    30001 taccgagaac aacagatagg ctatactgct ccgacgcttt ccgaaaagga ggtcggtgac
    30061 tttttattca tatcagtaca tattccccaa atctggtgcc aatttgctct cgctcttttg
    30121 gtttatatca gcacggtggc aacaatttca gttttatctt ccattggaaa gaaatgttag
    30181 attgacaacc attgtaacac caaaaacgaa gattaagcac tccaccacac aatactgcaa
    30241 tatatataga ggaatatacc gagatgcatg atctcaggaa gaatacttgg attgttcaaa
    30301 agtttggagg gaccagtatt gggaagttcc cagataaagt gcgtcctgga cctctatctc
    30361 ctctcgtctt ctttaatgat agctactcaa acttatcgct ataggttgca gatatcataa
    30421 taacgtaaac acaatttttc gattgccaaa cgcacaattt gaccggctaa tgagcatgat
    30481 cagtgcgaaa tccaacggct acagacctgc tgtggtctgt tccgcgcgca gctctagcaa
    30541 caaggccttc gggacaacaa gtcggtaagt tatatccgtg acccttgaac gcaattaaga
    30601 tatattttat cttttagatg catatgtact gaatgtgctc atcgcatata gattactcga
    30661 ggtctatcgg acgctgggac ggattgtctc ggccgcacat gacagcgaca tgcagagctt
    30721 gcttctagaa aatctacgga gtatcgtcca agacattcaa tatgatcaaa tttctgcact
    30781 acgatccttc gtacactctc cggaaataag aagagagact attcggcgaa ttgaagagga
    30841 ctgccaaaaa ttacttgatt acgttgatgc tactcgcagt tttgatctcg acatcaatgg
    30901 caggtcgaaa gataaggtgg tcagcttagg cgaaaagctc agctgtcgat tcatgatggc
    30961 tatattgaga gacagaaaga ttgaggctga atacgtagat ctgtctgaaa ttatattcgc
    31021 cagcagttcg gatagcttga aaccaatcta cttccgaaat gccgccgtta ttttcgggac
    31081 acgcgtggcg gcatgtaatg gcaaagtgcc catcattact ggcttctttg gcgccgtccc
    31141 aggcagcttg acgaacggcg gtatcggaag aggctattcc gacttgtgcg cagttctagt
    31201 cgcggttggt ctccagacaa aggaagtcca gatatggaag gaagtggacg gtatattcac
    31261 tgctgacccg acagaagtac cgaaagcgag atgtttgcca acgataactc ctcaagaggc
    31321 agctgagttg acgttctacg ggtccgaagt catccaccat caagccctgg ccctagccat
    31381 acaagccgag ccccccatcc agattcgtgt caaaaatgtg caaaatccag caagcgaagg
    31441 cactgtagtt gctgagaaaa tggtcaagca ctgtatacga cagatgaagc gtacagactc
    31501 ttccgaaaac gcgtgcttat cggaaatgac ttcgagcaaa cccaccgcga tcacaatcaa
    31561 gagaggtatc accgtcatca acatttgtag caacaaacag tccatgtccc acggattctt
    31621 cgccaaggtt ttcaccatcc tagaagacca gggtatttcg gtggatctta tttctacctc
    31681 tgaagtctgc atttcgatgg ctatcagtag aacgaacacg gaggtcactc aattagagga
    31741 tgcatgtacg aaactaacag aaacgggaaa ggtcaatgtg ctccccgaca tggctatact
    31801 cagcctggtg ggcgaggaac taaaaaatat gaccggtgtg gccgggcgaa tgttcgcgat
    31861 tctaggggat gaacaggtca acattgaaat gatttctcaa ggtacgtcta actatagccg
    31921 gacatactat taagttgaat tatgtggtga ctttaatgtg ttataggagc tagcgagatc
    31981 aacatttctt gcgttatccc agcgaaggat gccacacgtg ccatcaacca gttacatgca
    32041 gaactgttga ctaatgaatg aaccgagacc gacggtgcta atggatcgct ggcttggacg
    32101 ataatttcat ctcgagcacg tgaagggatg ggtagacgga tttagatgtc gattttgaaa
    32161 tgtttcaggc tcagatacat tattgcaatg aggcggaact tttctgaggt tagacttctg
    32221 catacgcagt ccttggactt ggattcatta agggccttgc cccacgtgct cgttctcctg
    32281 cttgtttcag ttgagagata acttgttccg aaggagtatt atcttcgtat cgcagcttgc
    32341 gtgatagctc ggtatcaaat acagttaagt ctgtagccat acgttcttaa ttctctttga
    32401 tgaattgagt gtgagagcca tacactttct gttattgagt ttgtaagagg ggttttgttt
    32461 cgattcccag ctttagaccc tgcaacacta caggattttg ggtattcgcg attcaccagt
    32521 ggtgcagtca aactttcatg aaagagattc ttcccgtgat tcatctatat aagctccaaa
    32581 gagcacaccc cagggagata agatacgtga tctttcactt gaaggtggaa tgctcactac
    32641 catgatagta gacctgttgt gcattgaata gaggtatagc aaacataagt tgccggggac
    32701 acagacggat ctaccgtgct cggcttctat ccccgttctg atgtgcaaca cagatctact
    32761 tctggcctgc tagtgctttc aagggatcat tcgtaaaaga tgtacttgtt tatttacaaa
    32821 gagcggaaag cacctgacca acagctcctg tatccttgaa atgtctcacc tgctatatct
    32881 ttcccaggat tccattgctt tgcaaaattg acaaatgtcc taagctgatg tccgctacag
    32941 atctgcagcc agtcaacccc atacataatt tgaactcagc gagcaacaaa tcgatagcca
    33001 accctacccc tttgtggccg tcgtactatc aacacatgtt agcgacctgc acttgctata
    33061 gatttgtgtc cttactgcta agccccaaat tgcaattcgt ccaaccagga caaaatcagc
    33121 accaagcgcg actgctttga aaatgtctga gccacgtcga atgcctccgt caatagcgag
    33181 acgtattttt cctttagcaa tcggtgcaca ctcgcgaagg atatccactg ttgcaggcat
    33241 actatccaat tgcctgccac cgtgattgga gattatgact ccgtcaacgc cgtgctgtat
    33301 tgccagtgca aggtcatcag gagttgtcac tgcatagttt agtaaaggcc aatgtataag
    33361 agctggcaac tcaccccctt taacccaaac ttccatgttc gtttcacttc tcaggtatgc
    33421 aatctcggtt tcccacgtgg ctgtggtatc tgggcattca tgagaatctg aatccgtgaa
    33481 agtaatgctc atggacgaat accaaaggag aggtcgggga cgttgccccc aagaccttga
    33541 gactctgatg aggattgcga ggtaagattc ggaaaggtca tgccatctgg caccttaaaa
    33601 ccattgcgca agtcgcttag ccgtcggcca aacatcggtg catccacagt caagaccacg
    33661 gccttgtacc cagcagctaa aattgacgac gtaagctgaa gttttagtta ttacaaggag
    33721 ttggaggtgt taatcggaag gtgacataat catgacttgg gcgattgagg gaagacctac
    33781 cttgcgctcg ggagaggatg ttcgacatga tcttacgatc cttgaacgga ctgatttgaa
    33841 tggcgtaagg agtcaatcca tcagtactct gcgtgatgac gtcttcgagt cggtcattgg
    33901 agagacctga cagacacatg ggtacctggc gggctgcaca tgcctttgat gtgccgactt
    33961 cgccgtcact gtgtgctagt ctttgtattg cagagggaga gaacccgagt ggaaatgtca
    34021 cagtggatcc ccagacttta gtactagtat caatactcga tacatcacgt aaaactctag
    34081 gccgtatcaa atagcggtcg aatgcggcct cattgttcgc caggctacca agtatggctc
    34141 atttagtctg atggcactgg gtctgtcgtt atcgcaactc acgttatgtt gtccatcgct
    34201 ccgccgttgt aataatctgt gttggcatca gcaatgccga tgacgcaagg taatgtagat
    34261 tataccccta ttcatcttgg acatcttttg cgatgcagct tctttcagat cctggatgca
    34321 gaaaacctgc gagcaagcac gttcagaatt tgccatttct gcggtgatcc aagtagtttg
    34381 cttgtacacg gacgaagaat ttagatgtgt gcaaatattt tatctatttt atttcggaat
    34441 gcttactaca aaaacttcga cccagtcgtg agctcctgct gtgtttacta tatagtgtag
    34501 gcagtgagac tttcgacctc aagtcagtcg atatcggttc gctacagtgg cacatgcagt
    34561 caaggtcaag actccagtga ccgagtcagc cagtcggaca ccaagtctgc gttttcttct
    34621 tgtaaaattg tatgtaaaca aaattccgag caatgaggca ttcagtggat tggaaggcag
    34681 agagataacc ttccgatgac ccaccagctg cgccaggtta tgcagctggc tccgagtgcc
    34741 cccggccggg catgcagagt tattcccaaa aacccggcga attgtgaaaa taccgagtat
    34801 gaatggagtt ctacaatgct cccagcgatg atccagcggg gaacagtacc ggagacccag
    34861 tattcaagct ctatgcaatt ctgccaacgt tccgtaggca tgggccaagt ttacgtttat
    34921 aaccatgata tacgcaggtt atcaagttac attctagagt agtcaatgtc ggataattgt
    34981 aaattttgct aagacttgag acatgaagta cgacgtgttt caatagaggc ctgttgcgaa
    35041 gtaaattgca caatcttctc tgagaatgct tcgcataatg cggagtgttt tcattagttc
    35101 tcatcctccc aagtctgggc tccgattggt gcggagctga cagtgctaat tgttcaatac
    35161 actttcaagt taggttgcac taatgcacta tcagatgtaa atacagtaga aggggttccc
    35221 accctagctt ggtttgaacc cccgcccgca gcgttgcatc tacgtgggta atagcaggtt
    35281 gcatgttata gtgagctatt gaacacgtaa acgaacacaa catacgattt gcgcatagta
    35341 ggtttcatct aagcatggat ggcagaagat ggtatttggt gccttctgct tattcctaca
    35401 gccaagatat tatcgaggcg gggttactga aggattttcg cggtggtggg tcttttcatc
    35461 gtgcgacagg taggctcgag gtaacgattc gttacgacgt attctgtcaa ctatgaatat
    35521 gtttgcagtg ctgagatatg aggctaaagt agagccttct ctctctcctt aacgactttt
    35581 gccgttcgca cttgtcgcag cagccgcagg gggatgattt gttgcctagt taagtcgtat
    35641 gattgacttg tgcgttggtc ctgatagctt ctagccaacg taccagtact atggtcttgc
    35701 gcgcatacac cacacataac ctgacaatgt acatctcata cgcatttcta tgtcttgaaa
    35761 tggctaccga ttgtctgttc acactctccg gcatttgata gttctatctt agtaccccga
    35821 acgaccccaa aatttcaata gccccactgt tgtaaccaag catcaaacca ggcttcagat
    35881 acaggtgcca aattggcaag aatagtactt tgcgacaatg agttgctcat ggcccaatcc
    35941 aaatgctgaa tgccagcata tgcacctaca tctggcgaag agcctttatc cgccaggttc
    36001 tggaagaacg aaatgagcat gagtccagtc tgagcctttc tcgcagtctc agaagaccca
    36061 gtatcagcct cacgaatgat agaggcgtca gcatctcgca gacaatttat ccactcttga
    36121 aatgggacaa cctgtatgtt ttcggacatt gctgtttcca aacgacccct aatgatcgac
    36181 agaacatcac tccaacagct tttcctaggg ttgagtatgt tgtaatacat ttccggtgca
    36241 cgcgttccca atattggtct caccaccagc tgtccgataa tctcagcaag caaatcgacg
    36301 gggatccaat caaggttggt agcagatccc aaatctgatg gtagcatctt gagataagca
    36361 gaagcatcaa tcaactatat ttagaggatc agttctgtac aggagaatgc tggctagcgg
    36421 attcaggaac aagaaaggaa gaaagtataa gaggctgttt attgcttact gctggcaacc
    36481 agtctcgtct ggtccacgcg ccgccattgc caagcgtttg gacaggccct gcaacttgac
    36541 caactcgtaa ggatgagaag ttcagcccac ctgctttcgc cgccgtatgg agcaggtgtt
    36601 ctgcgaccaa tttcgatgcc ccatagccat ttataggggc atcgaaatta ctaatttcgg
    36661 cctctgggac tgggcctgac ttgttggatg accagttcat cgcagagctg atagacgagg
    36721 tgaagtaaaa cctgaccttg tttcgtgtgt tttggcaaat attgactaat tccctgagac
    36781 caatgaagtg gggctcgaaa gcagctagtg gtaagttaaa attgacctcc caggcattgt
    36841 ctgtgagaaa cttagcaaaa gatctgcgtt tccaagtcag gagcttgctc acgtatgatg
    36901 gtggtagctc gatcttttat ctcttgaagg actgtgtgac tcaagccaag agcctctgat
    36961 gaaagatcgc actgggcgaa cttgacctta ccgtcccagt cctgtgagag accctttacc
    37021 ttggccagct ctacttgttt ctcctgtgca ttttcgctgc gattgagaca ccagatacct
    37081 ccaacctggc cactcttgga gaatatatct agtagatacg gaccaattga gccagttgtg
    37141 ccggtaatca cgatgtattc tagttctttc ctgccttttt caaacgaatt caggtatttt
    37201 gagaccatct gagacgttat aagcccattg gacgtactgt cttgggatct tgaaagtttc
    37261 tcttggtgaa gcaatatcca tactgcctca cttagctgct tgatggaagg atgtaggtaa
    37321 atcgtattag ctttcacgtt gatgcgctgg gcgaaggatg ccttgagaag tctctccaac
    37381 cggatagcgt gaagggagtc gaaacccttg gaaaaaatgt tatcatcgtc atcgatctct
    37441 gcgacattgg acacgactcg gattgcgtcc ctgattccag cacgaatgct ttcttggctg
    37501 gcttcatcaa taataacgga aggctggcaa tcactgggca atcggtacat atcctcaatt
    37561 tcctttgtga actccttttc cgtatcattc cgggataatg ttcctttagg tgttcgaggg
    37621 aatgggcttc gcacgatcgt aacaaagtct cggtggatct gcgcaaatcc cgggagaatc
    37681 gtattgacgt gttcaatggt aggccaaaca ttgtcgatga tatcaagatc ggatgcttta
    37741 aggtccgcaa ttggataaag caatgcggcg gcctggaatc gacctctccc cgtaatatac
    37801 gctgatgata tccatgggtg actgatcaat accccttcag ctgccagcgg gttgaacttc
    37861 tccccattag acagcacaat gagatcgtct gcgcgcattt cgtatttcca gaggcccgag
    37921 attgtaggat ggcgagaata taaatccctt gattcccagg tgtcaagatc tggaaacgtg
    37981 acgaaaactg gttgagtcga cgccaaattc tctcttttaa caaacaccag ttcgaacagt
    38041 gtatccgagt aaggtcgcat ctcaaatcca gtccgtgggt gaaagcggta gtactgccaa
    38101 tcatctgggt gtgttaccac agacgcaagc cactgtcctt ccgtcatgcc cattgtctgg
    38161 tatattggga cgcgcgaatg tattgagttt cccacagact gagctactgg gccaccagct
    38221 gtcgtgatga acctcagttt cgagagcttc tccaatatgc ggggggattt agaaatatct
    38281 tgcagcacac tgggggatat gaacgccgaa tctactgtga tgttgtctaa tgaatcctcg
    38341 attagatgct gcatcaaagg tccggtagat ggcaggatga cagtccaccg gaagaaaaca
    38401 gcggaaaata gcccaagaca gataccggca acctaaagtg atgttataaa cctgaggcct
    38461 cgaagtgcgc aacacaattt gacacttaca tggaagagag gcatcgcaca caacatcctt
    38521 gtacccgccc tattggtggt aagcatagtt agttgctcgt tccggctagg ggcgagatga
    38581 attgtatgtg actcaatatt gggagagtag tgagtgggta acaaaataca ccaacgtaat
    38641 ttcaagaaga aactttgtga ttagaagttg tccttaccac tctacagggt tcggcatttt
    38701 tccatcaatg ggttccatga catgaaacgc atcgatagtc gctgcggtac cgagatataa
    38761 tggtacaagc tttggcagtc ccgtggagcc agaggtgtgt agcaacgcaa gaacatccga
    38821 atacccttcg tgaaactgtt tctcgtaagg atacaaagga accacagtgg aactcaaaag
    38881 gtcaggtaag tctggtactt cagcagatgg tatctgaagt tgttttatga aaccatcgtt
    38941 atcggttcct gatgcagtaa accagaactc gcatccggac tctttagtta atgaaatgtg
    39001 cccttcaacg ctgttccgag gcgaggaaag caagagctac aacctgtcag tggcacgtag
    39061 aaaaaggcgt atcgaggatg atggatcata ccttgttccc ggtctttgct gccgcaatca
    39121 tcattaggaa gtacctcaag tcatctaaga aagcatcaat ataaaattct gtcaatattg
    39181 ctaaagactt tactttgccc aatatagcct atcgttttgg accctgctgt agagttcaaa
    39241 attgactcaa gccaccagca taatctattg atcgaattac agaaagtctt ggctgtaact
    39301 tctgtgtaac cttgagaagg gctgttgtta cgtggagtgc agaacaggac acgatccggc
    39361 tcactttgcg cagcgtggtc tactaccatt ggcagcagtc gttgaccgaa gcttgacgaa
    39421 gccaaatttg aagccatgat ctgtttcaag gttagcagac gaggtgattt agttcgttgt
    39481 ctttgtaatc ataaagctag acaatggctc gatgaccaaa gctgggtggg ttcagatgag
    39541 ccggttcata taacatggcc ccctggtgtt acttaacaac gccgttcaaa tcccaactac
    39601 atgagttcgg taatatggga tgaaagtgaa ctagccaatg tcccggttgc aagaggctcc
    39661 gacactcgag gactagtaac acgtccgagt gggtacttcc cgccgagccc tccgagacaa
    39721 tattgcatgg agtttacttg cgaagttgat cagaaaaacc ctgcgtggaa ttatcaaccg
    39781 catgtagctt gttgtgactc aatgagcaca aattgtcgag tttatggtgt cacatgggta
    39841 tggcagcgta ggaatagtat tcaatacacc ttcgaaagtg cacagtgtca aattgaacag
    39901 catcccgatg cgagtagtat ctacctgagt cattcctgaa tccttgtata tgctgccgaa
    39961 gaaatgggtg acttgattgg tcgaaacggc cttggcagaa atgcgatcgg aaggtttttg
    40021 gcagcgccga tcgacgcgtt cctccacgaa tgctatttcg catttcggcc gcttaccttg
    40081 ccgaatgcca atcaagtttc agcatattaa ctcaaggggc atgtcgttgg tgtttgtatc
    40141 ttttaaagat gttccagcga ccacgtcctg gtatatccgt tgagcgtgaa ttcgtttctc
    40201 agataacctg taggcgaatt ttctgtacaa acccacgaaa cccaagggtt tcactagctg
    40261 cttaatcatt acaacctatc tcactttttt tgttcgtatg cagatccctg tgcacaatta
    40321 gcttatcacc tttcccagtt cgaacttcac ttcgcacaat ggcttctcct gctacgtttc
    40381 cctcgctcgg ggactggagc acgtggttga aatcttctat gacgcatcca cttttgtata
    40441 ttattacggc tttgatgttg ctagctgtag catacaattt tagatcgcca gaggacagcc
    40501 taaagagctt gcctcacctc aacccaccaa ctttgttctc ccattaccaa acgaaggcaa
    40561 gttgcgcttc gatcccgcta aacattatta ccgccaacag agcgaactaa catcacattg
    40621 gtacagcaag cctttctcag ttctgcaaaa gggattgtca gcaaagctag agttctgtac
    40681 ccagggaagc cttatagaat cctgtccgat ttaggggaga tcgtgatgct acctcccgac
    40741 gtcattggtg aaattcggaa cattccgcag atgagcttta gtaaagcttt cgaaatggta
    40801 tgtggtccgg agcatttgat cagtaaagag actaacgccg tcatctagga ctttcacgga
    40861 ggaattcctg gatttgaatc tatcgaatcg gaatctcgaa gtgatctact cctgcagtcc
    40921 gttattagga agcaactgac tttgtctttg agtaaacttt cagtcttcca acttttgtgc
    40981 gactacagga actgacattc aacattaggc aagatcactg cacctctgtc tcaggaggct
    41041 gcttttgctt tgtctataca ccttggcgag aacccaggtt ggtagtcttt gctgataagt
    41101 ttggtcactg ctacaaattg gtgttaactt tggaactacc agaatggcac gaaatcacta
    41161 ttaaagatcc gcttctcagc atcgtcgcgc gtttgtcttc acgaatattc ttgggcgaag
    41221 agttatgcag agatgaggat tggctacgtg tcactaaatc ttacgccctt tcagtcttca
    41281 atgcagctcc cgaattgcga ctatggcccc gttcacttcg aaaagttgtt cactggttct
    41341 tgcctcactg taccagagtc cgggcattag ccaaagaatc taggaagata ataggtccag
    41401 tcgttcagaa gcgtcgagaa attaaacgag ccgctcttgc gtcggggaaa ccgattcccg
    41461 agtttaatga tgcattgcaa tgggcagaag aagaagctgg tcaggacttc attccagaag
    41521 tattccagct gtccttgtct ttggtggcta tacacacaac gacagacctg cttgaccaat
    41581 gtgtactaga tattgctcag aatccagaaa ttgtggcacc tcttcgagag gaaatcagag
    41641 acgtcttacg aagtcaaggg tggaaaaaga cgtcgcttta ctctatgaag cttctggata
    41701 gctgtatcaa agaatcgtca cggatgaaac cgctcagcat tggtatgata aatcgcgctc
    41761 aatactgtat tggatataac taacatccat ttcttcagtt ggcatgcgcc gcaacgtggt
    41821 tgacgatgtt cgactgtcta atgggctggt tctgaagaag ggtacttgta ctcaaatgga
    41881 cctatatcga atgagggatc cggatttcta tgagaatccc aaccagtggg acgggtatcg
    41941 cttctttaaa aaaaggttag aaccgggcaa agagaacctg tcgcaactcg tggctacaag
    42001 tgacgaccac cttggatttg gccacggaat acacgcatgc ccggggcgct tttttgctgc
    42061 aaacgagatc aaggttacgt tatgtcacat gataatgaaa tatgactgga agttagttcc
    42121 tggtacggac ttcgagcccg cgatgacggg cactcgatcg aactcgaacc ctgccgcgca
    42181 gctactgatg cggagaagga ctaatgtaga gtttgatatt gattcaatct gaccattttc
    42241 aggcggaagg gttgattatg aggacataaa cgaccatcca tacatcagat gttcgaatta
    42301 actcaaaggg agggaagctt aggactcagc atcggtgtaa tccgtggggg atttgcaaca
    42361 ctgtgattgg aatgattctc taacagggac gatatcatgc cctaggaata ctaagatgag
    42421 acactcaaca tttgaagtta caagtataag ggactggcga ctccatccac tacgtatata
    42481 tttgaacgta caacgcacta ctccataact gtcatttgag tcactagatc aatctcctcc
    42541 atcgtaccgt ctcctatgcc ttaacaaaaa tgctctgaat tcacggtata tcatgtttgt
    42601 cggtaatttt gtagggaagt atatgtctac caactgatca aaatttctct actgctacaa
    42661 ctctacgaca gtcggccttg aatttaggaa gacgctataa gggggcttca atggaattcg
    42721 ttggttggtc ttataggtgt ctatattact cgttcactaa ccctttctcg atattataag
    42781 aatgctgaac ctgtagttcg gtcgcaactc acgtactgat cctggctcag actcgaaata
    42841 ccggctgtca cggcaggcac tagctttcgc ctgtgggtgg ttgctgcctt tggatctagc
    42901 attagtgatg gtgaatcgta actggaactc taatcgtatt actgcttcta gccacaacat
    42961 gttttccttt atttggtgac ctgctttctg tattccctaa cacaccacag gggtacggcg
    43021 cctagcaaaa tatttaatac taacgtatca gtcgagactt cgacgatccc tgccaccgca
    43081 caagctcaat tacccagtag gttgcgatcc tggtagatca tgtctttggt gaataaactt
    43141 caaccaaggt tttacagctc gttggctaac aaacgttgct ttcacatgat gtttcaaccg
    43201 taagccattc cacattgaca tcaagtcaca agatagaata atgccaagta tttactctaa
    43261 gcctatacca tgcaccagaa cttattttct tgcaagtacc attggacgca gtacacccga
    43321 tcttccagtc agcatgcgta gggatagtta tacccatagg cagaatgtgc ctgcttatgt
    43381 agtgttataa tgcctatctt caatgccgtt cttagtcata ttatcaatta ttacccaatg
    43441 tgtggtgtat ctaccacaat gtctcaactg gctggtaaag caggtatagc agcgctgtga
    43501 ggatgtatta agtcaccatc ttcccaggtg cgcacgtacg gagaactaat ctcatccgtc
    43561 taagctgctg caagcacagt cagagcttcc cttacatgcg aactacatgt caggctcagc
    43621 tagcaagtag tatagcaaca gccaaatgca acgcggtact gctttagagc aatattgtgc
    43681 tggctaaact tgtcgcatgg atccctttag ctggataggg aattaatcag gcctggactc
    43741 tctgaccaga caaataattc cgtgcgagaa aataactcag tgattgggca acttttgtca
    43801 gtggacaatg atattagcac gggttgcata cagttccccc tagatcgttt gcttctcatg
    43861 tctaagcact gccaagtgac ggaggacttc attgcccagt tcactgtaaa tcgacgttct
    43921 agatcctccg aaccctccga tatagtcccc tgtcagtcct gttatatccg ataaccatcc
    43981 gagtaaatat tatcatccga tacgcgttta acgaatgagt ggggcgaatc aatgcgcgag
    44041 gtatgatgac gccatccgat atgatgtatc gtacgaatgt ccgtaagatg tggatctctg
    44101 ctatccccca atagcgcagg aactttcagc gcagtgcgtt gtcaccaatt acatcaagat
    44161 gtacctcttg ggatactggt atataggtac atggccataa acatgaacaa gagcaataac
    44221 cctctgattc atctcgaacc cgtcaattca ccactttaaa caacctatac ttacatcgct
    44281 accttttatt cgacatggca gacgtaaaaa atggcattaa ggaatacccc ctttcccgag
    44341 atttatctga ctttaacagg tgtgtatctg cttctcaact ttgctacata gtatatactg
    44401 actcagaaac ctaagactca atcttcagca ttacctatgg aaggacatct ttggctacgc
    44461 cctccaccct aaggtccccc gggatcaaaa gagtttgaag gttgctgatg taggcactgg
    44521 aactgggtaa gtcgaccttc cttcaaagta atgtgaaaac taactaactc aattccaaag
    44581 tatatggttg ctggacatgg catcgcaatt ggacgatgat tcagcggagt tcgtaggaat
    44641 tgatacggat gtaacccaag ttgggcctgc cgaatggctc ccacagaatc tctcgattag
    44701 acagtggagt gtattcacgg acgtcccaga ggaccttgtt gggaaattcg acatcgtgaa
    44761 tatacgcctc ttttgctggg taattgagac aaacccggca gccatattgc agaaactcac
    44821 caagttatta agtatgagcc cttttaacct ttgcagggtc tacatcgagg tcctcatcta
    44881 acgttacttc ctattgctag agcccggtgg atacttgcag tggtgcgaac tggatatgga
    44941 atcgatgcgg atcgaaacca tttcaccaga tgtaccaacg aactcgctag aaacgctttg
    45001 ggcacaggca attcccaatg actcccttat ggtccccaca tgggtcaaag agctaccacg
    45061 aatgtttgaa gatgaaggct tagtaggagt cacagcggac tggcagatag gaaagcgtca
    45121 cacatgcctc tcgatacact ggtgcaacct acccaccctc aagatggtcg ctgataagtt
    45181 aagaccagtg aatccggaga aggcgtcaga aattgacgag ttggtcgaca tggcattttt
    45241 gcaatcacga aagggggcca tgtttcaata caagagagtg gtggtcatcg gccaaaagcc
    45301 agagaaatag cgacgagaat gtcgcacatt gacaaaggaa ggctgtcatt gaacagtttt
    45361 aaccaaagca cattatgcaa ccaatatctt gagactgttt ggtgttggct gtattcgagg
    45421 agtgaagggc ttagagttca cgtatagatg acataacctc actttcaaca agaaccatcg
    45481 tgctctaaaa agtatcaagt cttactagct tgtaattgat ttgactgtgt ttttgattga
    45541 cagccaggga gatgaatggc taagatatgc ggtacgaaac tctacatggt catacaatcg
    45601 agcttattga tttagccttg ggggttagat atgctatcct gaagtcagcg tcttactaac
    45661 ttggtttttt acagcgtttg gcataatagg aatgtatcac gtatgtgcag ctgtcaaagc
    45721 ctaaggctag atttgcagat agactatggc tcatagttcc ccactttgtt ttcttactct
    45781 catttgacaa atattttgcc caacgaacga actgcgtata atcgcctttt tttttttttt
    45841 tttttttttt ccatgagagg agtatgctaa agttctgggg tgtttctcgg ctggtaaact
    45901 cgataattga acgcaataat agtcttgtgc ggggaagaca agctgtctta cctctggcgt
    45961 gtcagtttcg gcaaccttat tcggcatagt catgccagga ttaacgaaca tctagcactc
    46021 tgcgggcatg gtgcatcgcg gtgacgacgt tgaaaagcct gaccgcaaac tttggcaaac
    46081 ccaagagtat ctgcacggag cttcgttcca ctgtgagatg cacgacgcac atagaggtgc
    46141 aggagtagtc agatcccgct ttatccgacg tatggatatg gaggattgaa ttcctctcag
    46201 cttcgctgcg agactcgaag actaatgcag aagtttcgac gattgggggc ggatgccatt
    46261 gccgttgcgt gaaggatgat gtaggaccga agtttccttc tcgcttagcc atcggcgccg
    46321 agggctaaga agtctcgacg cgacgctgaa acgtatgtgt gtattttgta tgttgtgaaa
    46381 gctggagagt aaggctctgg tgccgccgac tccccgcgca gtgagctagt gccaaaagta
    46441 cccatccgcc gagaaaagaa ggattatccg aacagcacgt cttcaggttg cgtcagtcag
    46501 ctgttctgga ctagtaaaac acgatgtgac ctgtagcatg aaaacttaaa aatgactcag
    46561 taacaagata tatatgaagt aatgccaaaa cagcatggtt tgtatactta gtaagaatat
    46621 tttattagta cccaaaccgc gtataaagac tgttcgcata attggctgta gaattcatta
    46681 tgagaaagga aagggaacat acatccgcct tgccaccagc gagctgctat gccacagtgg
    46741 gggccagctg gagctgagaa gagacagact ttcttggcgg atcgattttg ggtagcgttc
    46801 tccgtaccct gtatcgaatc ggcggtgaac taggagacat atgtggagag agtcgctcaa
    46861 aaagcggcat tccgattcat tgatctgggc gcgggccgtg ccatccccga cgaatgcaca
    46921 acaccttgca gtcccgctgc aataaggaac cgggataacc aataccaata caaggaaagc
    46981 gcctattatg cgggtttcgt atcatgttag aatcataata agtatgttga aacctcaata
    47041 agagccgtat cttctactga tgaggttcgg cttcatcttt tatttcctcc cctttctcta
    47101 gtcatagaca tgtctggcaa cttctcgtcc agggctccct ggaagcgctc ggcctgtgac
    47161 cgctgccgcg cgcagaaatt gcgatgtcac cgtgacgaag accaatctcc tgacacctgt
    47221 cttagatgct tgaagtcgca agtgaagtgt tttaccagca aggcgcggcc aaccggtcgc
    47281 cctccctcac gccagcctac cagggtcgag cagaacgata acaattctct ccacaccgct
    47341 acctccgaga gcggtgctga catgaatatg gtggactacg acatgtccct agacaccttt
    47401 ctggacagca ttgggatgca gcatactgat tttggcacga gtgacgagtt gcttgatagc
    47461 gcctctcctc ctcattccgc accatcaata gtgccaccac cggcactagg ggatcccggc
    47521 ccctctcagc atccttacca atatagtata cctaagatgg atcctacgac gcacggtcgt
    47581 gtagaagatg cgggctgtct actttcgaaa ttacactatg aactctctga acagctatac
    47641 tacattagat cggtaccatg ggacgtcaaa agcgccttac tcctgacttt ctcccacaag
    47701 agcaataccg aagagacgga aatctctgag ccgcaccccc ttgtccaagt gtcgaaggca
    47761 tcaacagagt tagaaaattt gctgacaggt cttcgactac cggcgtctac ggaccatacg
    47821 agccccacat tttcatactc gccatccttc tcaccacgca taagcacgac ccagctcctt
    47881 acggccctgt cttgctacat acagatcgtg tctatctacg acataatatt ttccaaggtc
    47941 ttagactatc tgacgaaaaa tgcaagggct tcgactccat tccaagcgcc tgctcccaaa
    48001 atgtacttgg gaggtctgcc gataccttta taccagactc tccccggcag tcttcttgtt
    48061 catttaacag agcaccaact acagcccatc gaacagctaa tgggcctacc tgagcactac
    48121 agagtttctt caaaatccaa cgagagcagc aatggcggag atatggggct atttcggggc
    48181 caacatagcc aacctctgct ggttgctgta attcaactag gtgaagacgg agatggcaat
    48241 catgatggca taagatctat tcggtctttg aaggtgaaaa tgcgacagat caaagatttt
    48301 taggggaaaa ttcaacgcaa ttgatcatta gcatttgttt gcgcaggggc tcactcgagg
    48361 ccggtgtttc ggcgttctga atacatttgt aaagagtttc tcaccaaaga tccagtcgct
    48421 agacttgaac gactcacagc ggctacaaat cgagcgactc tataaactta tggatctata
    48481 taatctgaat tgtggtggac gtccgtactc cggacccatt gagttccgtc gaaacaagac
    48541 gagatcaaca aaggtccctg tcagtcagaa ttatacccag caaggacttc atctaggcaa
    48601 gggttctgag cagcagaaaa tcgagttcac ggttgattat acacaaaatc aatggttatt
    48661 cctactggaa tattatatcg tgtagtaaga tggaagaaaa ataagataaa gatatccgag
    48721 cggcaagact gactattaag aattataacc cgtccaatga tggactctgc ggctggacac
    48781 attatattcc accaaagtat gtgaatagat tatctgctgt gttccgggct ggctagtgca
    48841 ggtggttgtt gtggtggggg acgaggggtg atccacccta cctgtaaatg gcaaacgcca
    48901 cagctgtgaa gggagctctt ctttcccctc tctcccagct ttggattttt ttgcaatact
    48961 acaggatttg cagcacagcc tcgatcccac ctgtggtgcc gtgacacacc tgtggtgccg
    49021 tgacactctg actcgggaat tgttttgcgc atttgtagga ggtagcttgt tgttatgctc
    49081 cacgaattca atcgcgccat acatgttctt ctctgaaggc acatcactct caacgatcgc
    49141 tggatttgta ttaacagtat tgtattccag gtggaaggtc aatatgtcac ggacccctaa
    49201 attggcttat ggcaatagca tgaaggcaat actcatgtat ggagtgcaga atccaagtag
    49261 taatagcctg acaatcttac gcaaaacggc cctgaaagat gtgtattgtc cagatagaga
    49321 tgcctgtctt tgtagtggga tttcaatttg tactgtgtgg gcacagaccg ccctacaggc
    49381 ccagaccaat ggcgtgtgca gagggcaact ggcgccatct gtgaccaact ggtcctctac
    49441 aatacctcgc gcaatatcca ctgagaagat cgtcgacgta cggtcgcaat taccaaatcc
    49501 cgaggtcgtc gcggggtagt acggagggtt tcggaaggta tgcccgggag ttattctcag
    49561 catccagtta gtaagcttcc tgtcatcatg cgacgccaca tgtgtgaaac gagtgacagg
    49621 aatttcccat gcacgcctat tctatggcca ctcggtaggc gcgccggaaa ctcgcacaat
    49681 gaggaaaatt ttcggtgtct tgtaataaca cggaattcga cggttgagaa tgcatgagtg
    49741 agcttcacag tacgttcacg tccaagagag tgggtgaata cacatgtgtc gatacaattt
    49801 caattcaacc ccatatttcg tgatcctatc attgtacgca atgacgctat gcctggagga
    49861 cggcgtgacg gggaggaggc gagtaaatgg gtatgtacca tcgaacggtc gcaaacacag
    49921 gtcacggaca gtctgcgagg cacaattcgg cttcacacgc gtacacagaa acatatgtat
    49981 atattggacc ggccagtttt ataggccatg gagttctgga aactgtgaga agataaatga
    50041 gttggaccta gataccgaga ttcgatcgat ttatcccatt cgggtagcaa gggctgtgtc
    50101 tgacgggttg atagatagtc tgtccctaga aaggttcaca ggcatagttt aattcaagtt
    50161 catcagcctc ttatcttcca tttacgagaa gagatcaaac ctagccggaa aaaccaatac
    50221 aataagaaaa aatcgatcac cgttcaaggc ccgatgaggc tacgagcatg gcgactttcg
    50281 ttttttatga ccgaatcgta tcaatatgct agtaagcctg ttaggggttc catcttttct
    50341 ccgtgaacca caaccctttt tgttcacata gccagacaat atacgagata caccaggcca
    50401 tcatacttcg gcaactctta gtatagtctt accgaaactt cctccagtga acatggaaag
    50461 aaatgctttg ttggcctgct cgataccttg gaatgatgta tatcttgatt tgatccttcc
    50521 ctctgcaacc atgcggggca tttgattgcg gaaactctcg atattatccg tgtagatgtt
    50581 ctcgtcccag aaaataaatc cttgaacatg aattcggcga cggaaaatct ccgacaagtt
    50641 ggttactccg tactgcttgt cgctgggcaa gttgtattgt gacgccttgg gcagtcagtt
    50701 gagactcagc caaacaaaaa gaattgactt accatcccgc agctaataat acgcccaaac
    50761 catttcatat tctctattgc ggcttggaaa tgctcgcccc caacgttctc gaaaaccaca
    50821 tctaatccgt caggggcgag ccgccttagc gcagcagaga ctggttctcg tcggtaatta
    50881 aaaccagcgt cagcacccag ctcagtcagg acataatcca gcttttcatc tgagctcaca
    50941 cttgcaatta cccgcatccc ttccatcttt gccagttgaa ccacgacttc cccgacagag
    51001 ctcgacgcgg cattcaccca aattgtctca ccctttacgg gctttacaag accgtagaat
    51061 gaattccaag ctgtcatacc tgccaatcca agcggtccaa cgtaatgctc gaagcctagg
    51121 ttctcagacc cagtcgcttt ccagataaga ggcgaagcca ttgccctggc ttcaataagt
    51181 tctttaggga tcagcccata ctctgagatc ggcagactgc cctggatcaa atcaccctcc
    51241 acaaagccgt cgttgtcgga cgaaactacc ctggctaccg agaagtttgt gattggctcg
    51301 ttgggctcat aaccaggaac ataatccacg tggccagctc cccgcatacg gtctctttga
    51361 tgaggatcta gtccggcgac aaggagtttg attaccaggc cgccaggagg tggtactagt
    51421 ctcagtggtc tgtcctcaat tacggtattg atgccaaagc tgggtagttc ggttggggcc
    51481 tcgcggaata cccatgtctt gtttggaact gtttccgtca tgttgagcga aactacggaa
    51541 tagaatttct ttcgtggtgc agagaagagt ggcagcttta cgtgtcagcc gagaagtaac
    51601 ttggtgatta caatatttgc aaatttggat gcactatctt cgtgaactct aaatagtaag
    51661 gctagtttta tgtgtttttc cgagtaagcc ttaattcccc aactttatgg agctcggaag
    51721 atctcatggt gaacaaaata tcagtctcgg aagcttttcg gtgatttcgg agaacctgac
    51781 aaaacactgc gaaaagtaaa gggtagaaat cacagtatga gactaaagaa tggttctaac
    51841 tgaaaccgac agccgtccga agcaatgcat tgttgtcctt atgaatttcg atcctcacag
    51901 ttgtatgttt cagtgctcat gattatattg cagcgacggt aatatagtaa cgtacttctg
    51961 ctaactgaag ggaacctcat acaagttcta gcagtcatgt catctaagtc tttctgaggt
    52021 taaatcacaa ggcatgaagt aaaatgaaca ccgattcgag actaaagacc accacctatg
    52081 tactctggta gttcaatgac atcatgctta ttgtcgacag ctgggtctgt tctctacttt
    52141 agaactggcg caagtcgagc aaggtgagtt tgacacacag aggttttcta cttgcatcca
    52201 aatcatagaa gtaagggggt ccaattgcat gctggtaatt gcagcggcaa aatgactgta
    52261 ctgtactact ccagacagta aggtcctggg tccctctccc aagtgagccg tgtgggggcc
    52321 gtaataggtg aaggctgaat cgtccgcgtg tcgcaggttc tgactaacgc actcccaata
    52381 gcacaagaac tatgacactg aattgaccta aatactctct ttccagcggt tttggtgcct
    52441 tttaatgtac ctcacactct accacagcaa ttgtcccact tcgtaacgag tcatacggta
    52501 cgtatcaagc tagcttggta caagccctgc tgtgcctttc tgggtgggga ccgggatagc
    52561 tctttagctt ccttgggcag gatacttttg tgggccgctg caagggagaa agattgcagg
    52621 cgaatatgtt atgatagtct ttctacgtaa tctcgaagga accatttggg gcggggttca
    52681 acaaccgttc atgaaccact gtctcattgt tgtcactcgt ccccttcctt gcaaagcggc
    52741 caacctcaac ctgttattct ccacagcacc atgtcatccg taacgacggc agcatcagca
    52801 accggggcaa acgctgtctg cttcatggag atacttgacc cgttcgtttc tctttaccag
    52861 ccgtcagagg cgtcaagttc tagctcaagc tacggcgcag gccaccaacc gcgactgatc
    52921 atcatcgcta gctggactgg cgccagaagt gtacacatcg ccaaatatat tatcaagtat
    52981 caggcactgt atccagcttc ccagatcttg cttctaagaa gcaccatgaa ccacattatc
    53041 cgtccatcac tcatcggtcc ctctatcaaa tgcgctgcct ctgtcgttcg ctctaccttc
    53101 ccgacagtga catcttctgc atcaccgcct cttctaattc atatgttttc caatggcggc
    53161 tcctccagta tcgcgaacct atatgagcaa tataggatca tggcaggtcc cgacgatgag
    53221 aagcagcttc ccccgcacgt tactatcttc gattcgtgcc caggcgtcta cagcatcacc
    53281 cacgccgtcg cctttgtcag tgtcagcctc tcttctgttc aacagttgat cgccgcgcct
    53341 atcctctatg cttgggccgt tgtatggtct gcctttatgg ctctaggtct cttacctgac
    53401 tcgttgggcg actggggaaa ggcgcataat aacgatccgg ggaacaaagc tgagattcga
    53461 cgcgtgtata tctacagccc cagtgatgcc ttgattgact acagagctgt tgagacacat
    53521 gctgccgacg ctaagactaa aggattttcc cctaaactag agaaatatga gggctcggcg
    53581 catgtcgcac atctacgaaa agatgagaag cggtactggg agattgtgag acggtccatg
    53641 gaaggttctg ttgctccggc ctaggggcag agagaggtcg attcccggta gtctcattat
    53701 catcaataga aggctccaat tgggagaagc agaaatctca ccgaagcaaa ggccaggagt
    53761 ctatttcaac aaggcaatgt gccgtgaaag gaaaatgagc ttgcgcaggc agtgttaaag
    53821 actctaggct cggcggaaag gaagaatatt gcattggtcc acgcacattg ggtgggacaa
    53881 ggaaataatg agccttactg tcaacaatcc taattccgtc ctaccttttt gctttgtttc
    53941 catgccgctg ctgcctctca gccccgttta gggctacctt ccccaaggcc gatctggaag
    54001 cttttctaaa gtcagagcga agcagtgtta gggcaaccac aagcatgatc tccgctattg
    54061 cgagactttt tcagcataaa ttcctcgact cgtcagaagg cagtggaatg tattgcgaat
    54121 ctaagggttg cgcggccaat gattgctaat tgttgggggc ggcatgctag taccatgaga
    54181 atcagaccac cggtcaggtc cttaccgtgt taccctgaag gaaacgcatt tagatacttg
    54241 aatgagactt cgcctttgca tatgtagagt atcggcacat gcatggcact tgcccaatgt
    54301 cgccccaagc tgcacttgta cgaagtgaca gaattctgca cggattgcct aactgaaaac
    54361 gagagcgatt tccactgatt gcaaggcggt gtccagtaag cgtccaatgg aatgctgcgc
    54421 atgcagtcag tcaaaaaggt gttgggtccg atcatttacg tatacgacgc gctatatttg
    54481 gaggctggat acattaaata gccagatagc ccagtagagt atctgtacac ctcaactccg
    54541 caacgcctcg aaattgactt actgaataac aatgaaatag gcgctcgaaa tattgttttc
    54601 attccattat ctacctagtt tcgcactttg tgacataccc accaatgata tatctcgaaa
    54661 ccagtcatac gattactcga ccttgtgagc agggctccct cgcatagcgc tctgtacaaa
    54721 actcaagcat ggtataggca tcatgattca ataatgtcac gtgccaatgt ctcaagaagg
    54781 acagagaggg gtgccaagat caattgattc tgtcgctagg agtacttaaa ccctgaagcc
    54841 catatcaggt gtggagagtg aaagtttcca cgtgcgagca aaaacgtggt atcttcgcat
    54901 gtcccctttc tgataaccta agcctattcc tacatgcttc ggcatcagaa tttccgttta
    54961 aaacgccaga gacccaatcg catcgcccgc agtggaaagt ctctcagtcc ttgcaaatgg
    55021 cattccaagc accaacgacc gtctggttat agggaacaag agcttctggc ttcaacctgt
    55081 cgagatataa gttgccattt ctttttggag ttagaaatga ggtacttaca ggtcactgta
    55141 gcaggtgcac tgagagccga cctgacctcc aactggcacg agagttagca aatgtccgtc
    55201 agtttggttg cacatttcaa tgccactcac cgtatttgac gaagaaactc gacccgggag
    55261 gactggcacc gttgcaggtg tactgacact tgaactgcgc gtaggcgaag cctgtctcaa
    55321 tcggggttgg gacgccgtac gtctaatatc tgtgttagac gtggactgta catcacatac
    55381 tgtgaacaca tacataagtc gccaccacac gtccgctttc ccatgcgggc tctggatggt
    55441 atcctgcacc agcaatagtc gcggtgggtg tggcaggggc gtagttgata gtgtagccag
    55501 cggtaacaac tgcggtacca gtagtgcatg ccttgtcgct agcatctgcg gcgggcaacg
    55561 caatggcagc ggttgcaagg aatgccacca gggcggcgaa tgcgttagat atgcgcatag
    55621 ctcggcttga gaattagggg aagcttggaa tgtgggtaat gatgaaagat gacgggggaa
    55681 aacgaaatat ctaggtagtt tagtctagcg cgggccaacc aagtttcttt tatttaaggg
    55741 gaactcctgg tggtgaatat atgggctcga ccctgtgacg tgacaatatg cgtcttcccg
    55801 acagaagttg tagcaatctg gagcctaggt tgacaagcca atttggggtc cagaaggtcg
    55861 taggcggtct tatatggaat gggcctgctc tggaaccggt caaccaacga cggtcatatc
    55921 attcacaagc aaattgtagc aagggttctg gcgccacgat tcgtcacacg gtggtgcaag
    55981 aaggattgat gatgatccgc tgtactacag agcgttgtga cctggaaaat ccgatttcat
    56041 gtctcccttc ggtcgcctcc ctcaacgaca ccaccaattg cgaggagtga tggaatcaaa
    56101 tcgttccaat cgcgtaataa aggggtgtga aattgctcgg atacgttgcg actttaaact
    56161 actaccgtgt atatcagcat tcgcctgctt ctaacgggta tcatgggtgc tcactgcaag
    56221 accatcagcg atccagacag gggggcccat aggggcccaa ttaggaggct taatcggaca
    56281 tgcgaagggg atgacctagc ccctgccctg cacgtcgtat ccaggtacgg aagtgaggtg
    56341 gcttctgcag gcttcccagt ctgcctgtat gaataggcaa aagagcccca acacccacca
    56401 ggctgatttg gttgggaaaa cggattctgc tgcggaagtg gccacgaatg tctcagttgc
    56461 gccccttcaa ttggcgacaa ccgtgatggt gatttcctcg aggatcgtca gctttcgaga
    56521 agtaagcccg ttattttcat agctttgtgt tgaccaggga tctggtctcg ccacgtcgct
    56581 tttttgcatg cgattccatc taaatcccgg agagtccttg cgaagttgcc atttagagta
    56641 accctgtagc acgctttact agaccctcgg ggtgtagccg ggtgcctgac aggacgccgg
    56701 cattgcgggg ttagcacacc ggccggaggc ttactccaac ttcgaattat cgcttcgacc
    56761 ggtacggtag atgaggtggc atagcaaagg cccatggtag atattggata aggctacata
    56821 cctcctttgt cgtggtagca gactgtacgc taaatgcgcc tcgacgtcat tgtagtagtc
    56881 aagcaaccgg ccgttttcat tgtgagcgtc ccgtcgcttc acattttttc ttcgttccat
    56941 caaaccactc agtgtagtaa tttggacgat ataaatgttt ggacaatgtg aatagaaagg
    57001 ttttggccaa cttatccatt gtagtaactc gctggacggg aaccatattg cgtgtgttga
    57061 gcctctcgcg ttgtcatgct gagcatgata gactaattca gcaatgttgt ccatgataca
    57121 tcagcaaatc ttgtactagt cctcaccgta tgctgcttcc tatgtatctg aaaacaatgg
    57181 aaggactaga tttgtgtccc tcttctgcgg tgttggctgc ttgactggtc cgtcaaggta
    57241 agagttggtg agtcttgtga ggctcttata catttgcaac tcaaatgagc ctatccactc
    57301 ataaggagat aactgaagaa ttgtttccat cggactgctg ttgaccagtc ggagagctat
    57361 ggttattgag cgatggactg tcttatggat ccttgcttat aagtctgttc gttctggctg
    57421 ctacgagccc ttagcagcta ggagcttgac tagcattgcc tcctccatga atccttatga
    57481 caccactagg cttgggtgac gggttccagg actatccagg acttcaaaat caaattgaaa
    57541 aaatgctgaa gctacatgga agttttaagg tatgcaggat ctttgccatt gttgcagact
    57601 gagtcaaaat tgtggcaccc ttttgttgct atgcttggtg catgattgcg atttcgaagc
    57661 gcgatggtca gagtcatgag tgctggtgtt cgtttatgtt gtaggaatgg ataatggaac
    57721 atgaaactgc catttaaagc cgcgtcatcg tgaatcagca ccatcacttg gtaaaatttc
    57781 catcgtatgg ctgtcaaaaa gtaccagaac attgaagccc tgactggtga ctacaaaacc
    57841 tactgccatc tcatatggac tagggagggg agtattctct tgaccagccg aaatttcggc
    57901 acttggtata gggactacca tgatgcacct tgagacatcg ggagatgcgc tgcgcccact
    57961 ttgaccttct ctgcgtgtct aatgtttatg ctgcaatggc ttggcccaaa ggcacggcag
    58021 tgcgagtcat ttcgttcatg agcaacactc tcatctacct taactactgt tggtcacgtt
    58081 ttacgcggca tcctttgcat ttgttagtag gccaaaggaa ataggatagg aaaacctgga
    58141 tgacacgcca tgcacctgtc tcgggtgtaa atcgtagata aagattgtgg atttgaaaag
    58201 ccttacaggt attgaacgtg gtatgattct ttggtgcccg ggcagaatca gtattcgcga
    58261 aggtccggac aatcggactt gagaacgtct atatggttta ccgcgattgg cgatggcgag
    58321 cggcgatgtc accgcggcga ggtgccgaaa agggaagacc gtctcgtcat ggagggagcc
    58381 ttgtctccaa caaatgaagg ggtggaattg tgaaacccga aagaaatccc caggctttat
    58441 gtacgccgcc aagaaggtgc ctctgggtgc atcctgttgg tctcagctac gcataagctg
    58501 aagtcaggat ctccagcagg gataggccgc agccctgcac ggtgctaagg gggaggctgg
    58561 gtcgagagaa tgcacgctct tcacacagca agtccttggc caaagggcga tgcacaatcg
    58621 cgttcaagct ctattgggcc acgatgagac agacgtgcag ccctcgcatc tgccctgccc
    58681 atcccatgtc ggagggttcg tcgcttcttc ttcggcaatc aaggcccaag atcggattag
    58741 cagagagcag ctggcgggat gcggagccgg gccgcgtacg gaggatcgcg ccgtttcaac
    58801 cccggcagaa tccgcatcgt atcgtcagaa ccgcccttct agacatgccg tggtgcaaga
    58861 atgacgacga cgaacacgat cgcccgttga tcgaatgatc ctccggcttt gctggacaca
    58921 tcatccactg ggagcgaatt ttggttctcg aaacactcga aactcatggt gcgggcagtg
    58981 attggaggtg actcgccgca tcgcgttggc ttggcccgtg gaccacaacc ccaagaacat
    59041 catgagacga gtttcagacg ccgtggcccc cgctgccacg gcaccatagc ccaccacctc
    59101 gacggtctca tgcccggcgc acgc
//
