# Supplementary material for: Genome sequencing and physiological characterization of three Neoarthrinium moseri strains
Source: BMC Microbiol. 2025 Aug 21;25:526. doi: 10.1186/s12866-025-04274-z (PMC12369201; doi:10.1186/s12866-025-04274-z)
Supplement: Supplementary file 16 — Supplementary Material 16. [file 12866_2025_4274_MOESM16_ESM.zip › BiGSLICE/input/Nmoseri/TUCIM5799/JAFIMR010000006.1.region001.gbk]

LOCUS       JAFIMR010000006        63417 bp    DNA     linear   PLN 06-APR-2022
DEFINITION  Neoarthrinium moseri strain TUCIM 5799 scaffold6_Wmoseri_TUCIM_5799,
            whole genome shotgun sequence.
ACCESSION   JAFIMR010000006
VERSION     JAFIMR010000006.1
KEYWORDS    .
SOURCE      Neoarthrinium moseri
  ORGANISM  Neoarthrinium moseri
            Eukaryota; Fungi; Dikarya; Ascomycota; Pezizomycotina;
            Sordariomycetes; Xylariomycetidae; Xylariomycetidae incertae sedis;
            Neoarthrinium.
COMMENT     ##antiSMASH-Data-START##
            Version      :: 7.1.0
            Run date     :: 2023-12-04 11:58:05
            NOTE: This is a single region extracted from a larger record!
            Orig. start  :: 11389
            Orig. end    :: 74806
            ##antiSMASH-Data-END##
FEATURES             Location/Qualifiers
     protocluster    1..63417
                     /aStool="rule-based-clusters"
                     /category="RiPP"
                     /contig_edge="False"
                     /core_location="[30000:33417]"
                     /cutoff="20000"
                     /detection_rule="DUF3328"
                     /neighbourhood="30000"
                     /product="fungal-RiPP-like"
                     /protocluster_number="1"
                     /tool="antismash"
     proto_core      30001..33417
                     /aStool="rule-based-clusters"
                     /tool="antismash"
                     /cutoff="20000"
                     /detection_rule="DUF3328"
                     /neighbourhood="30000"
                     /product="fungal-RiPP-like"
                     /protocluster_number="1"
     cand_cluster    1..63417
                     /candidate_cluster_number="1"
                     /contig_edge="False"
                     /detection_rules="DUF3328"
                     /kind="single"
                     /product="fungal-RiPP-like"
                     /protoclusters="1"
                     /tool="antismash"
     region          1..63417
                     /candidate_cluster_numbers="1"
                     /contig_edge="False"
                     /product="fungal-RiPP-like"
                     /region_number="1"
                     /rules="DUF3328"
                     /tool="antismash"
     gene            1789..3178
                     /locus_tag="JX265_003324"
     mRNA            join(1789..1955,2023..3178)
                     /locus_tag="JX265_003324"
                     /product="hypothetical protein"
     CDS             join(1789..1955,2023..3178)
                     /codon_start=1
                     /locus_tag="JX265_003324"
                     /product="hypothetical protein"
                     /protein_id="KAI1877316.1"
                     /transl_table=1
                     /translation="MKRGAPSNPKTPKAKKARAEVPEYHLTPSVRDEHGTAIWPAPEYA
                     ITKARDFIRECAAAGKKTLIVPDKDADGLTSGAILQKTLILLGLDPKLIAAHLLMKGAS
                     VHDQSQRKSMAAYEPAYIIVLDQGSRKSPPLIEGSHKALVIDHHHALDEDFPAGAEHVT
                     ACNSPPVATSSLLTYHICCGLHDDVRSSCDWLCVMGTHGDLGNTLKWEPPFPDMKPTFK
                     AYTKKALNDTVSLINAPRRTASYDVPAAWRALTAAQAPADLLKNQDLLAARAEVNAEVE
                     RCTHTAPKFSGDARIAIFRINSAAQVHPVIATRWAGHLQSPKLEVILVANEDYLPGMVN
                     FSCRIPRSARTRDPPVNIIEVLKSIADKAPDPTLRARLGESFARGHKEASGGIVPKAEF
                     EELMSILEIGKKPDGNSPNKKGGKDTAAKQSNTLMNYFVKT"
     gene            3536..5260
                     /locus_tag="JX265_003325"
     mRNA            3536..5260
                     /locus_tag="JX265_003325"
                     /product="hypothetical protein"
     CDS             3536..5260
                     /codon_start=1
                     /gene_functions="biosynthetic-additional
                     (rule-based-clusters) PF00561"
                     /gene_kind="biosynthetic-additional"
                     /locus_tag="JX265_003325"
                     /product="hypothetical protein"
                     /protein_id="KAI1877317.1"
                     /sec_met_domain="PF00561 (E-value: 3.8e-24, bitscore: 80.6,
                     seeds: 48, tool: rule-based-clusters)"
                     /transl_table=1
                     /translation="MDEKHLPNTEGPRRPTSKPRSFWKYFTAGALFWFAVWKLTSHVSW
                     RSHLCHHDGLVRYSGESISWKACGDLNGRELECSELEVPMDQFNPENSGNKTFTLPLIR
                     LRGKDATQNILLNPGGPGGSGIEFLFRRGESLNAIVGEGFHLLSFDPRGVNGSKPLASC
                     YPDKEAKRDLSAVRSDKVIEDSAEAFAWSQNYVKACQETMGEHGKYINTPQTAADMNSI
                     LDAVGQQDMIYWGFSYGTILGQTYASLFPERSERVIIDGVANNFDWFENNFDLEALADT
                     ENVLLGFFDECIKAGKNCTLSSLAKSKESLRDKVLSSVDKLSEPVSVYVNNTVYGLLNR
                     EKVLFNGIFPALYKPTLWYELADRLEKLINGNATEAFLSYAQGPAWGQLGDALMFITMN
                     DGTAGPEHWPKDRDTMLDNLVPYMNQSMFSPSMNGEYYIKQHWSIPKTHTFVQKMGVKT
                     AHPLLILSTTYDPVCPLLSARSANAAFEGSQIIEVRGYGHCSISVPSACLAKHVREFLY
                     NGTVPANYTQCDADGPYFIKPEEDGKISAMMHFDDPEEQRIHRAQLEIAQDPTWPLW"
     PFAM_domain     3875..5035
                     /aSDomain="Abhydrolase_1"
                     /aSTool="clusterhmmer"
                     /database="35.0"
                     /db_xref="PF00561.23"
                     /description="alpha/beta hydrolase fold"
                     /detection="hmmscan"
                     /domain_id="clusterhmmer_JX265_003325_0001"
                     /evalue="2.40E-22"
                     /label="JX265_003325"
                     /locus_tag="JX265_003325"
                     /protein_end="500"
                     /protein_start="113"
                     /score="79.9"
                     /tool="antismash"
                     /translation="ILLNPGGPGGSGIEFLFRRGESLNAIVGEGFHLLSFDPRGVNGSK
                     PLASCYPDKEAKRDLSAVRSDKVIEDSAEAFAWSQNYVKACQETMGEHGKYINTPQTAA
                     DMNSILDAVGQQDMIYWGFSYGTILGQTYASLFPERSERVIIDGVANNFDWFENNFDLE
                     ALADTENVLLGFFDECIKAGKNCTLSSLAKSKESLRDKVLSSVDKLSEPVSVYVNNTVY
                     GLLNREKVLFNGIFPALYKPTLWYELADRLEKLINGNATEAFLSYAQGPAWGQLGDALM
                     FITMNDGTAGPEHWPKDRDTMLDNLVPYMNQSMFSPSMNGEYYIKQHWSIPKTHTFVQK
                     MGVKTAHPLLILSTTYDPVCPLLSARSANAAFEGSQIIEVRGYGHCS"
     gene            5742..6354
                     /locus_tag="JX265_003326"
     mRNA            join(5742..6266,6319..6354)
                     /locus_tag="JX265_003326"
                     /product="hypothetical protein"
     CDS             join(5742..6266,6319..6354)
                     /codon_start=1
                     /locus_tag="JX265_003326"
                     /product="hypothetical protein"
                     /protein_id="KAI1877318.1"
                     /transl_table=1
                     /translation="MYTLRLAVLAWFTCIAATLGQEAPANIAERQAGPGTTLQSGWYWI
                     RAVASPNFHKYLQTKPAYKPGTAILDSYTTAGQFNIKDGQLIANIGTGADPLYLNVEKP
                     ADLTQRTLATWFNTTKNPFGTFVFQGDAVTWSTPEVKRQNLAAWLVCKNQALFINTGAY
                     GYQTPSGCADQTIHYYNDAHANS"
     gene            complement(6615..7106)
                     /locus_tag="JX265_003327"
     mRNA            complement(6615..7106)
                     /locus_tag="JX265_003327"
                     /product="hypothetical protein"
     CDS             complement(6615..7106)
                     /codon_start=1
                     /locus_tag="JX265_003327"
                     /product="hypothetical protein"
                     /protein_id="KAI1877319.1"
                     /transl_table=1
                     /translation="MPALPNLADGALNLLSSGSSMLERQVTRNGIVARYSTSYNDDYNR
                     ARTTISGGIIAVIVIIIVVVLAVCIGGCCFYNRSQKRRQQRRAEMSKWQTDHPNAMANN
                     TSYNAYQATSMVPPPTYTGVTEPGAAHVAGHHGATTTDNGGGCSTGGGGGSGGAGGTGA
                     "
     gene            8629..9988
                     /locus_tag="JX265_003328"
     mRNA            join(8629..8660,8716..9150,9201..9338,9388..9988)
                     /locus_tag="JX265_003328"
                     /product="hypothetical protein"
     CDS             join(8629..8660,8716..9150,9201..9338,9388..9988)
                     /codon_start=1
                     /gene_functions="biosynthetic-additional
                     (rule-based-clusters) 2-Hacid_dh_C"
                     /gene_functions="biosynthetic-additional (smcogs)
                     SMCOG1072:dehydrogenase (Score: 109.2; E-value: 2.8e-33)"
                     /gene_kind="biosynthetic-additional"
                     /locus_tag="JX265_003328"
                     /product="hypothetical protein"
                     /protein_id="KAI1877320.1"
                     /sec_met_domain="2-Hacid_dh_C (E-value: 1.3e-31, bitscore:
                     104.2, seeds: 135, tool: rule-based-clusters)"
                     /transl_table=1
                     /translation="MARMSKPSCLITTPSSLGLHFPNPTEKTGAIPAAAGSTMSAPPEL
                     PSMSNDVLLIFFFTEPNDEWISRVKAKHPGLEIRWVNILNPDHTFKKPESLGDEVWKGV
                     TLLCPFIQPPPAELLSTVRFVQLPSAGVDRWPGHPTYENEKVVFCSGNGAHAPQIAEWV
                     IASWLSHQHHFTRYAEQMKTGQWEPPTRSTVQDSTAARMGVLGYGAIGRQCARVAHAMG
                     MEVYAYTRSEKATPEKRLDDSYCVPGTGDPDGLVPSKWFHGASKDAINNFLAQDLDIVV
                     LSLPLTKETKGLLSHEQFEILSKKKTFVCNIARGGHLDQTALIQALESGKIRGAALDVT
                     DPEPLPSDHALWKAPNLLITPHVSWQTQSLMPRILDILELNLDRLGAGQPLINVVNRQL
                     HY"
     PFAM_domain     join(9229..9338,9388..9493)
                     /aSDomain="2-Hacid_dh_C"
                     /aSTool="clusterhmmer"
                     /database="35.0"
                     /db_xref="PF02826.22"
                     /db_xref="GO:0051287"
                     /description="D-isomer specific 2-hydroxyacid
                     dehydrogenase, NAD binding domain"
                     /detection="hmmscan"
                     /domain_id="clusterhmmer_JX265_003328_0002"
                     /evalue="2.30E-13"
                     /gene_ontologies="GO:0051287: NAD binding"
                     /label="JX265_003328"
                     /locus_tag="JX265_003328"
                     /protein_end="237"
                     /protein_start="165"
                     /score="50.0"
                     /tool="antismash"
                     /translation="SWLSHQHHFTRYAEQMKTGQWEPPTRSTVQDSTAARMGVLGYGAI
                     GRQCARVAHAMGMEVYAYTRSEKATPE"
     PFAM_domain     9581..9874
                     /aSDomain="2-Hacid_dh_C"
                     /aSTool="clusterhmmer"
                     /database="35.0"
                     /db_xref="PF02826.22"
                     /db_xref="GO:0051287"
                     /description="D-isomer specific 2-hydroxyacid
                     dehydrogenase, NAD binding domain"
                     /detection="hmmscan"
                     /domain_id="clusterhmmer_JX265_003328_0003"
                     /evalue="5.20E-30"
                     /gene_ontologies="GO:0051287: NAD binding"
                     /label="JX265_003328"
                     /locus_tag="JX265_003328"
                     /protein_end="364"
                     /protein_start="266"
                     /score="104.2"
                     /tool="antismash"
                     /translation="DAINNFLAQDLDIVVLSLPLTKETKGLLSHEQFEILSKKKTFVCN
                     IARGGHLDQTALIQALESGKIRGAALDVTDPEPLPSDHALWKAPNLLITPHVS"
     gene            10874..12747
                     /locus_tag="JX265_003329"
     mRNA            join(10874..11008,11061..11476,11536..11614,11667..12337,
                     12385..12511,12574..12747)
                     /locus_tag="JX265_003329"
                     /product="hypothetical protein"
     CDS             join(10874..11008,11061..11476,11536..11614,11667..12337,
                     12385..12511,12574..12747)
                     /codon_start=1
                     /gene_functions="transport (smcogs) SMCOG1169:sugar
                     transport protein (Score: 74.2; E-value: 1.7e-22)"
                     /gene_kind="transport"
                     /locus_tag="JX265_003329"
                     /product="hypothetical protein"
                     /protein_id="KAI1877321.1"
                     /transl_table=1
                     /translation="MAPTEKQDVIPGTDIVFKEHREAEGSARGELILIPRPTSNKDDPL
                     NWSPTWKTILITNQFVFTFVTIMTPLSIAPLTVIFEQEFQKSLPEVNMLFGAAAITLGY
                     ANFLIVPAANVFGRRPVLIICGLICILANIWQGLVTSYPSFIGARVISGLGAAANESLM
                     PMVIADVLFLHQRGRSMTFYFWAYFMGLFIGPIISGAVASQINWRWFFWVCTILQVVSF
                     IFVLAAHPETKYNRPPASSSAVSVVEVSRATDKPEENPSEPDLSRLSTTTATESPVLHS
                     GRPSKEQFSVIPRARFHYGTKSVFRDIISPIQILFYPIVLWAAFAMGFASNSLLALNIT
                     QAQVFAAPPYLFTPDQIGFVNFAFVVGAAIALVTAGPLADWIALRRARKNNGVLEAEFR
                     LIALIPYLIISLVGMVITAVGYQRSWPWPAIVIAGYMLVGIQVVGIPSIAIAYAVDCYK
                     ALPGEIMIAATIVKNTFGFGMIFYFNNWAAKDGFLGPILTLMALTVGFSILGLAVFIPF
                     GKKFRCMTKDSKLHSL"
     PFAM_domain     join(11121..11476,11536..11614,11667..12337,12385..12448)
                     /aSDomain="MFS_1"
                     /aSTool="clusterhmmer"
                     /database="35.0"
                     /db_xref="PF07690.19"
                     /db_xref="GO:0022857"
                     /db_xref="GO:0055085"
                     /description="Major Facilitator Superfamily"
                     /detection="hmmscan"
                     /domain_id="clusterhmmer_JX265_003329_0004"
                     /evalue="3.70E-34"
                     /gene_ontologies="GO:0022857: transmembrane transporter
                     activity"
                     /gene_ontologies="GO:0055085: transmembrane transport"
                     /label="JX265_003329"
                     /locus_tag="JX265_003329"
                     /protein_end="455"
                     /protein_start="65"
                     /score="118.3"
                     /tool="antismash"
                     /translation="TIMTPLSIAPLTVIFEQEFQKSLPEVNMLFGAAAITLGYANFLIV
                     PAANVFGRRPVLIICGLICILANIWQGLVTSYPSFIGARVISGLGAAANESLMPMVIAD
                     VLFLHQRGRSMTFYFWAYFMGLFIGPIISGAVASQINWRWFFWVCTILQVVSFIFVLAA
                     HPETKYNRPPASSSAVSVVEVSRATDKPEENPSEPDLSRLSTTTATESPVLHSGRPSKE
                     QFSVIPRARFHYGTKSVFRDIISPIQILFYPIVLWAAFAMGFASNSLLALNITQAQVFA
                     APPYLFTPDQIGFVNFAFVVGAAIALVTAGPLADWIALRRARKNNGVLEAEFRLIALIP
                     YLIISLVGMVITAVGYQRSWPWPAIVIAGYMLVGIQVVGIPSIAIAYAVD"
     gene            complement(12877..14170)
                     /locus_tag="JX265_003330"
     mRNA            complement(join(12877..13289,13339..14170))
                     /locus_tag="JX265_003330"
                     /product="hypothetical protein"
     CDS             complement(join(12877..13289,13339..14170))
                     /codon_start=1
                     /locus_tag="JX265_003330"
                     /product="hypothetical protein"
                     /protein_id="KAI1877322.1"
                     /transl_table=1
                     /translation="MRAASVAVSTALLYLASATPSYYKNATGLLPAKTYAECQRKTCNP
                     LAGCPPGTIYVSKDSPKASFTTIQEAIASLPDDESEHIILIAPGNYTEQLNVTRPGPLT
                     LLGVSDDPHRDTPYGAVDSDTDHRNQVQVLWASANTDNTGKITDNAITTVLTIAPTWNA
                     SLTGSGPTGFPVPDGTPFGNNDFRAYNIDFRNIYSQYSAGPALAVNVAYANAGFYGCGF
                     YSYQDTVYIGKLGNAFFYDNIIAGQTDFLYGFGTAWIEKSTLALRNCGGGITAWKGTNT
                     TFLNKYGVYISSSRVIAANESIATTIQGKCPLGRPWNALHRSIFLDTYLDASILPAGYI
                     KWGETDTRFSNATFMAVYEDNGPGYNEAAMAASNISIILDAQGIKPYNSPSQVFLQPNG
                     IPYNVGWIDSNVYNA"
     PFAM_domain     complement(join(13018..13289,13339..13621))
                     /aSDomain="Pectinesterase"
                     /aSTool="clusterhmmer"
                     /database="35.0"
                     /db_xref="PF01095.22"
                     /db_xref="GO:0030599"
                     /db_xref="GO:0042545"
                     /description="Pectinesterase"
                     /detection="hmmscan"
                     /domain_id="clusterhmmer_JX265_003330_0005"
                     /evalue="3.90E-22"
                     /gene_ontologies="GO:0030599: pectinesterase activity"
                     /gene_ontologies="GO:0042545: cell wall modification"
                     /label="JX265_003330"
                     /locus_tag="JX265_003330"
                     /protein_end="368"
                     /protein_start="183"
                     /score="78.5"
                     /tool="antismash"
                     /translation="NDFRAYNIDFRNIYSQYSAGPALAVNVAYANAGFYGCGFYSYQDT
                     VYIGKLGNAFFYDNIIAGQTDFLYGFGTAWIEKSTLALRNCGGGITAWKGTNTTFLNKY
                     GVYISSSRVIAANESIATTIQGKCPLGRPWNALHRSIFLDTYLDASILPAGYIKWGETD
                     TRFSNATFMAVYEDNGPGYNEA"
     gene            complement(15048..16247)
                     /locus_tag="JX265_003331"
     mRNA            complement(join(15048..15068,15126..15318,15376..15680,
                     15756..15932,15986..16052,16105..16247))
                     /locus_tag="JX265_003331"
                     /product="hypothetical protein"
     CDS             complement(join(15048..15068,15126..15318,15376..15680,
                     15756..15932,15986..16052,16105..16247))
                     /codon_start=1
                     /locus_tag="JX265_003331"
                     /product="hypothetical protein"
                     /protein_id="KAI1877323.1"
                     /transl_table=1
                     /translation="MYLDHNIVEEVLRKTTTIPTPTPLPTVVPTVPEVHYETLHDTGKR
                     TLWVVCVLMGLSSVAFYAMAMRVPVQKRLFHILTAFITTFAFLSYFAMATGDGIGYHQY
                     AVTETKQHIVTHIFNRQVFWARYVDWSLTTPLLLIDLSLLAGLNGASILVAVVADLIMV
                     LTGLFAAFGHGDGQKWGWYAWACIAYLVIVYQIAQNGTRAVINKDQKTKRFFSLLAGFT
                     LLLWTIYPIVWGVADGARIVGVDAEIVAYAVLDILAKPVFGFWLLTTHDNMSRTSPTIE
                     GFWSHGVSSEGTLRVGDDGD"
     PFAM_domain     complement(join(15201..15318,15376..15680,15756..15932,
                     15986..16052,16105..16112))
                     /aSDomain="Bac_rhodopsin"
                     /aSTool="clusterhmmer"
                     /database="35.0"
                     /db_xref="PF01036.21"
                     /db_xref="GO:0016020"
                     /description="Bacteriorhodopsin-like protein"
                     /detection="hmmscan"
                     /domain_id="clusterhmmer_JX265_003331_0006"
                     /evalue="5.20E-39"
                     /gene_ontologies="GO:0016020: membrane"
                     /label="JX265_003331"
                     /locus_tag="JX265_003331"
                     /protein_end="270"
                     /protein_start="45"
                     /score="134.2"
                     /tool="antismash"
                     /translation="TLWVVCVLMGLSSVAFYAMAMRVPVQKRLFHILTAFITTFAFLSY
                     FAMATGDGIGYHQYAVTETKQHIVTHIFNRQVFWARYVDWSLTTPLLLIDLSLLAGLNG
                     ASILVAVVADLIMVLTGLFAAFGHGDGQKWGWYAWACIAYLVIVYQIAQNGTRAVINKD
                     QKTKRFFSLLAGFTLLLWTIYPIVWGVADGARIVGVDAEIVAYAVLDILAKPVFGFWLL
                     TTH"
     gene            complement(19455..21461)
                     /locus_tag="JX265_003332"
     mRNA            complement(join(19455..20009,20064..21461))
                     /locus_tag="JX265_003332"
                     /product="hypothetical protein"
     CDS             complement(join(19455..20009,20064..21461))
                     /codon_start=1
                     /locus_tag="JX265_003332"
                     /product="hypothetical protein"
                     /protein_id="KAI1877324.1"
                     /transl_table=1
                     /translation="MPNRHHQHLHRRDLLNDAWDELTKGVAGVAQTLQQKANGPSTVVQ
                     TVFTTMSATFEGEIGGYSTVVGGNNDDAPATTTASPAKVTSNAGATSPTTVLAVAPSET
                     SLPESVVASTTANLSDDSTLALATSHATSSKATATTGGSFASTSAAGASTSSTATESSS
                     DSGSNSGTKAGIAIGVLGGLLLIALAAWFLFNKRRKQLEKERIADDEKINGSMGGVPMA
                     TAAVNRRASVLTTRTTATAPRLSLRPVTQFMPNFGERRSSKGAAMALALGPTGGNAQSA
                     RAVGNSPWERPMTSQSNHQENPFGNNAERLDERSVAGPAHANPFDAPENVVGMAQTTDS
                     PETSHIGTAVAAGAGAAAGVALTRKQSTRQNAPQALDLTMTSRAVDALGPVPVPGSPAG
                     TEFSMTSVDADQSPAPSNSAAAIAAAGGPPQTTVHRVQLDFKPSLDDELELRTGQLVRL
                     LHEYDDGWALCIRLDRSQQGVCPRTCLSTRPVKPRPAGPPGTRNGPPVNPSGPRGPPRG
                     PPRGPGPNFPPGQRPMTPQGGPRPESPMRPMVNGRPQSPAMMRPQSPAGMGRPQGPHGR
                     PQSPGPRAMSPGPGPRSQSPGPRQRGYSQSSANGRRSPPGLSPMNPASGSSPPQQQRGP
                     PQGPIGRKPVPGQAY"
     PFAM_domain     complement(join(19953..20009,20064..20147))
                     /aSDomain="SH3_9"
                     /aSTool="clusterhmmer"
                     /database="35.0"
                     /db_xref="PF14604.9"
                     /db_xref="GO:0005515"
                     /description="Variant SH3 domain"
                     /detection="hmmscan"
                     /domain_id="clusterhmmer_JX265_003332_0007"
                     /evalue="5.70E-11"
                     /gene_ontologies="GO:0005515: protein binding"
                     /label="JX265_003332"
                     /locus_tag="JX265_003332"
                     /protein_end="485"
                     /protein_start="438"
                     /score="42.3"
                     /tool="antismash"
                     /translation="DFKPSLDDELELRTGQLVRLLHEYDDGWALCIRLDRSQQGVCPRT
                     CL"
     gene            27413..27668
                     /locus_tag="JX265_003333"
     mRNA            join(27413..27583,27633..27668)
                     /locus_tag="JX265_003333"
                     /product="hypothetical protein"
     CDS             join(27413..27583,27633..27668)
                     /codon_start=1
                     /locus_tag="JX265_003333"
                     /product="hypothetical protein"
                     /protein_id="KAI1877325.1"
                     /transl_table=1
                     /translation="MQFSVAVLALFGTLAVANPFYPNLSLRSCSCEETPCCEVEGCCYP
                     CREGSDADCAPEVTERSLVDVVV"
     gene            complement(30001..30777)
                     /locus_tag="JX265_003334"
     mRNA            complement(join(30001..30046,30101..30148,30200..30777))
                     /locus_tag="JX265_003334"
                     /product="hypothetical protein"
     CDS             complement(join(30001..30046,30101..30148,30200..30777))
                     /codon_start=1
                     /gene_functions="biosynthetic (rule-based-clusters)
                     fungal-RiPP-like: DUF3328"
                     /gene_kind="biosynthetic"
                     /locus_tag="JX265_003334"
                     /product="hypothetical protein"
                     /protein_id="KAI1877326.1"
                     /sec_met_domain="DUF3328 (E-value: 9.8e-20, bitscore: 66.2,
                     seeds: 45, tool: rule-based-clusters)"
                     /transl_table=1
                     /translation="MKSIRTWSYKSLRQSDNGTDPTDSTHREFPILYMHMGWIMASLFA
                     FSTAYLLFQPPAVTNYRPTTSVGSFNAGFSTEFGPVKPHIEEESTMFWGGPRWYDNGTG
                     YHLHNPSEPIYVGTPTPEIDAAWGKLLKGRYFNITEEEAAMTFGRAHGLYNHPDGVGYL
                     IGLDVFHTLHCVDELRKALDRDHYFNKKTKQQLMCHADLTPIPVIWKWDAVRQFISSRA
                     T"
     PFAM_domain     complement(join(30040..30046,30101..30148,30200..30669))
                     /aSDomain="UstYa"
                     /aSTool="clusterhmmer"
                     /database="35.0"
                     /db_xref="PF11807.11"
                     /db_xref="GO:0043386"
                     /description="Mycotoxin biosynthesis protein UstYa"
                     /detection="hmmscan"
                     /domain_id="clusterhmmer_JX265_003334_0008"
                     /evalue="3.80E-18"
                     /gene_ontologies="GO:0043386: mycotoxin biosynthetic
                     process"
                     /label="JX265_003334"
                     /locus_tag="JX265_003334"
                     /protein_end="211"
                     /protein_start="36"
                     /score="66.2"
                     /tool="antismash"
                     /translation="GWIMASLFAFSTAYLLFQPPAVTNYRPTTSVGSFNAGFSTEFGPV
                     KPHIEEESTMFWGGPRWYDNGTGYHLHNPSEPIYVGTPTPEIDAAWGKLLKGRYFNITE
                     EEAAMTFGRAHGLYNHPDGVGYLIGLDVFHTLHCVDELRKALDRDHYFNKKTKQQLMCH
                     ADLTPIPVIWKW"
     gene            31148..31633
                     /locus_tag="JX265_003335"
     mRNA            31148..31633
                     /locus_tag="JX265_003335"
                     /product="hypothetical protein"
     CDS             31148..31633
                     /codon_start=1
                     /locus_tag="JX265_003335"
                     /product="hypothetical protein"
                     /protein_id="KAI1877327.1"
                     /transl_table=1
                     /translation="MDHNEDENPLMGTDSESGEPPSSVFIPFSTFKPSQAPQSRSKWPS
                     LFQIACFVVITLSWTTFLVWYSHYKDTSPFALIERGHCGWSIEEAKANGCVYDIMMSSW
                     IPKPCYDEELSNSFLRANNFTYWRKNDGVEEVPEEEVRRGEFDILFTHGTYHSQHCM"
     gene            complement(32400..33417)
                     /locus_tag="JX265_003336"
     mRNA            complement(join(32400..32440,32519..32619,32674..32729,
                     32873..33066,33135..33417))
                     /locus_tag="JX265_003336"
                     /product="hypothetical protein"
     CDS             complement(join(32400..32440,32519..32619,32674..32729,
                     32873..33066,33135..33417))
                     /codon_start=1
                     /gene_functions="biosynthetic (rule-based-clusters)
                     fungal-RiPP-like: DUF3328"
                     /gene_kind="biosynthetic"
                     /locus_tag="JX265_003336"
                     /product="hypothetical protein"
                     /protein_id="KAI1877328.1"
                     /sec_met_domain="DUF3328 (E-value: 1.3e-16, bitscore: 56.0,
                     seeds: 45, tool: rule-based-clusters)"
                     /transl_table=1
                     /translation="MSILSLFWNRLLDPLPGRSGGETSTESKQHLLPKDEVSEVPLRSG
                     IIATNLVITVIAMSIWGLVAFSAGFVVGNTQRVGKWGTFEHGFLEEQVVTSSDIFELTR
                     RVFTGGVDFSPDGTEILGHSNYVGEPTAEIDAAWNAIIGGESHYISISEEEAVTLWGAD
                     SNKYRDRIRGGWTGTLDVFHCLHCLNQLRKALRRDIYPEEEFRGMTHQCDTVSGYECHL
                     SK"
     PFAM_domain     complement(join(32535..32619,32674..32729,32873..33049))
                     /aSDomain="UstYa"
                     /aSTool="clusterhmmer"
                     /database="35.0"
                     /db_xref="PF11807.11"
                     /db_xref="GO:0043386"
                     /description="Mycotoxin biosynthesis protein UstYa"
                     /detection="hmmscan"
                     /domain_id="clusterhmmer_JX265_003336_0009"
                     /evalue="5.00E-15"
                     /gene_ontologies="GO:0043386: mycotoxin biosynthetic
                     process"
                     /label="JX265_003336"
                     /locus_tag="JX265_003336"
                     /protein_end="206"
                     /protein_start="100"
                     /score="56.0"
                     /tool="antismash"
                     /translation="ELTRRVFTGGVDFSPDGTEILGHSNYVGEPTAEIDAAWNAIIGGE
                     SHYISISEEEAVTLWGADSNKYRDRIRGGWTGTLDVFHCLHCLNQLRKALRRDIYPEEE
                     FR"
     gene            37132..39018
                     /locus_tag="JX265_003337"
     mRNA            join(37132..37203,37265..37523,37580..38324,38376..39018)
                     /locus_tag="JX265_003337"
                     /product="hypothetical protein"
     CDS             join(37132..37203,37265..37523,37580..38324,38376..39018)
                     /codon_start=1
                     /locus_tag="JX265_003337"
                     /product="hypothetical protein"
                     /protein_id="KAI1877329.1"
                     /transl_table=1
                     /translation="MALINSDPISALQWALENLSPAEVQVRESFQKFLKRGTVSQLRQL
                     LREAQELSTPPACPDAQHSFDFVALDPITTRAAVKNGGSTGFKGRRRASNRLCRPNTYP
                     QAYPVTERLSELSIPVLAPSNTAAFSPDPSHSDSMFSPSSQGYGDIDALGSASPNSSPL
                     LFPLSSCLSPMYSSPESVASSYDISELSSCGILRQAMGFFEARLGTRRNRVRYLVRAIQ
                     GFLEAPKLAPGFVLDIWSSRSAIFTKPLTAGCSNARLQNLYKGHRKLKQAREQYSYAAR
                     FCYIYLEHDLEELSKSQSLVLSQGRGKMTAAFELQASIISTSVDVVKAERKAGRGYLQL
                     LMEGGPGYVLCLGCNVSTIWERKLSVKDISLIVEFLRTQTPELDREIKSHDKSATEALL
                     DGFVAYGWSPTEILLSTSPLFEQLKHYVDLKDAFNQETREKVASNHSGATPGNDHEVLS
                     QSSDEYHAIPGIIDSETCGNDTSLVGIPLTPRESLAYTADCPGSDPQIINDVIEISETE
                     LASLLSAETRSFDHIDEMGSYQEVVDPLAWGGIFNELVSEFPGLYPTYRNSENNL"
     gene            41729..42337
                     /locus_tag="JX265_003338"
     mRNA            join(41729..41882,41967..42337)
                     /locus_tag="JX265_003338"
                     /product="hypothetical protein"
     CDS             join(41729..41882,41967..42337)
                     /codon_start=1
                     /locus_tag="JX265_003338"
                     /product="hypothetical protein"
                     /protein_id="KAI1877330.1"
                     /transl_table=1
                     /translation="MKLMQYSGCDGAPPRKEHGVCRRVALVRGTPLNAAAKGYSVTERA
                     AQHQKGDVVDAADWLTVANGKAKAAFHGPEMAEDEADQYLASLLPQSLQSLTGGPSVGV
                     EEITVPIYYILCEKDQTISPATQQDMISTIPSLKRVLRNPGGHAACVTEVEKLVKPIIE
                     IADEVEKEPKV"
     gene            complement(43580..45388)
                     /locus_tag="JX265_003339"
     mRNA            complement(43580..45388)
                     /locus_tag="JX265_003339"
                     /product="hypothetical protein"
     CDS             complement(43580..45388)
                     /codon_start=1
                     /locus_tag="JX265_003339"
                     /product="hypothetical protein"
                     /protein_id="KAI1877331.1"
                     /transl_table=1
                     /translation="MASKGFQIPGLTTLSQTQVPQTENASHAAPPSEPAQSRPSSAAAD
                     ETHDSGDALLTTASLHDPNVIATVNGDAGAMEVDQHNPAIATTANELTAPPSPPSLTQD
                     LEQYLKGFTSSASATEHPTQNPEENSEMQDVQDVQEHNEQSGHPEWEEDSSPYESSSDS
                     SSSDDSDDEDDDSDDGKELLNPEELARMLMEAGSDDEGEGKPRGSASGAQLRTKNEQVE
                     DVLPKPEITLTEESKLEVLGEVEHIIDNTIVVKAYTPGDHRVLDSGSALFTEGRVAFAA
                     LADLIGSVREPRYTARFKDDEDFKSYNLTLGSKVYYSPEHASFVFTEPLKSMKGTDASN
                     LNDEEPGDDEMEFSDDEKEAAYKREQKEKRKARHGRGGGASGRGGRRGSHDTITEPTAL
                     KYDDDDDGPYRPLVRPANFGQGPSTFTHGSSASQDNGGSFRGGRGDFRGRSRARDRGAR
                     GNRGRGSGHSLPPRTQGYGQQFQQPPPQQSYGSFPHPPPQLGNQAYSVPPAAQFFGTSA
                     GQGQGQGQGQGTQLPFPAWPQPPQNLPPNFIPPPPPQFQQQGGQAPTFYNPAFFSALQD
                     QLQNHNQNQGTSQQSGQQWPHQGGSG"
     PFAM_domain     complement(44414..44674)
                     /aSDomain="Gar1"
                     /aSTool="clusterhmmer"
                     /database="35.0"
                     /db_xref="PF04410.17"
                     /db_xref="GO:0001522"
                     /db_xref="GO:0042254"
                     /description="Gar1/Naf1 RNA binding region"
                     /detection="hmmscan"
                     /domain_id="clusterhmmer_JX265_003339_0010"
                     /evalue="5.90E-17"
                     /gene_ontologies="GO:0001522: pseudouridine synthesis"
                     /gene_ontologies="GO:0042254: ribosome biogenesis"
                     /label="JX265_003339"
                     /locus_tag="JX265_003339"
                     /protein_end="325"
                     /protein_start="238"
                     /score="61.5"
                     /tool="antismash"
                     /translation="EVLGEVEHIIDNTIVVKAYTPGDHRVLDSGSALFTEGRVAFAALA
                     DLIGSVREPRYTARFKDDEDFKSYNLTLGSKVYYSPEHASFV"
     gene            46347..48268
                     /locus_tag="JX265_003340"
     mRNA            join(46347..46414,46481..47159,47207..48268)
                     /locus_tag="JX265_003340"
                     /product="hypothetical protein"
     CDS             join(46347..46414,46481..47159,47207..48268)
                     /codon_start=1
                     /locus_tag="JX265_003340"
                     /product="hypothetical protein"
                     /protein_id="KAI1877332.1"
                     /transl_table=1
                     /translation="MAPDPQDRAEFVHPAASHAKKKKAPSPFAIAPISAFYVFLAANLI
                     SALYAPIQDCDETFNYWEPTHYLSHGYGLQTWEYSPDYAIRSWFYVGLHAIVGNFRRLL
                     PHPTKLGEFYFVRYILAFICALCQVLMFRVVSFTLNPRIGLFFLIATVITPGNFHSATA
                     FLPSSFAMYTSLLGAAAFMNWRGGVRTSWGIWWFAVGGILGWPFASALSFPFLIEEAVF
                     ALVSTREGFFEAFLRVTRGVVAALLLVMGDTLVNTFFYKKWEIVSWNIVKYNIFSSTGG
                     PDLYGTEPWTFYFRNLAINFNIWFILALLSLPLFLIQKAISSRQYGFQSGLRTIVFLSP
                     FYMWLAIFTLQPHKEERFMYPAYPFLCFNAALALHVLLNAFGHSDPKTLFGKIPARFKL
                     FVVASTLFLSLDVGLARVIGLYTGYSAPLKLYSPLGAGVAEEQGLGGRGDNVCFGKEWY
                     RFPSSYFLPRDMRPKFVRSEFRGLLPGEFSEARTGFGFWSGTWLPTSGMNDRNEEDMGK
                     YVDIRQCSFLVDTRYPENTGPLPPFEPDYIADTENWEVVKCEPFLDAAKTHLLARVLWV
                     PDSKLVPDKFRRKWGHHCLLQRRAQA"
     PFAM_domain     join(46515..47159,47207..47860)
                     /aSDomain="Glyco_transf_22"
                     /aSTool="clusterhmmer"
                     /database="35.0"
                     /db_xref="PF03901.20"
                     /db_xref="GO:0016757"
                     /description="Alg9-like mannosyltransferase family"
                     /detection="hmmscan"
                     /domain_id="clusterhmmer_JX265_003340_0011"
                     /evalue="1.20E-83"
                     /gene_ontologies="GO:0016757: glycosyltransferase activity"
                     /label="JX265_003340"
                     /locus_tag="JX265_003340"
                     /protein_end="467"
                     /protein_start="34"
                     /score="281.8"
                     /tool="antismash"
                     /translation="AFYVFLAANLISALYAPIQDCDETFNYWEPTHYLSHGYGLQTWEY
                     SPDYAIRSWFYVGLHAIVGNFRRLLPHPTKLGEFYFVRYILAFICALCQVLMFRVVSFT
                     LNPRIGLFFLIATVITPGNFHSATAFLPSSFAMYTSLLGAAAFMNWRGGVRTSWGIWWF
                     AVGGILGWPFASALSFPFLIEEAVFALVSTREGFFEAFLRVTRGVVAALLLVMGDTLVN
                     TFFYKKWEIVSWNIVKYNIFSSTGGPDLYGTEPWTFYFRNLAINFNIWFILALLSLPLF
                     LIQKAISSRQYGFQSGLRTIVFLSPFYMWLAIFTLQPHKEERFMYPAYPFLCFNAALAL
                     HVLLNAFGHSDPKTLFGKIPARFKLFVVASTLFLSLDVGLARVIGLYTGYSAPLKLYSP
                     LGAGVAEEQGLGGRGDNVCFGKEWYRFPSSYFLP"
     gene            48436..51140
                     /locus_tag="JX265_003341"
     mRNA            join(48436..48726,48813..51140)
                     /locus_tag="JX265_003341"
                     /product="hypothetical protein"
     CDS             join(48436..48726,48813..51140)
                     /codon_start=1
                     /locus_tag="JX265_003341"
                     /product="hypothetical protein"
                     /protein_id="KAI1877333.1"
                     /transl_table=1
                     /translation="MRADAAHPIRMCGDKPDNLQSPIYLRIVVGAALHQGYVLTCESTT
                     FTGWLHVTLQDGIGTFSKTSVCAGEDARNGAVITPRLGQGCTTAVAAGWYAGTSLEQFG
                     YCLTNSERVMDSSRLLSPLTPSTAFTFSPSENVYPKTDCAESTTEYIGSRSSDTYPLPR
                     RPRPWWKAIGTIGSLTLCLSFIVTVAALGFLVFLWTGDKSLEGKNAPDLWRTIMLHDWA
                     TPAITFTTQVIRAAVGLQVSICTGFVAAILFERAEVTLWQVAPYSILRSVTASPADLMN
                     LIMFGERPKRRWLSMPIILFGLMTLFFMAIQWASTILVLDLGDATLVQKVPIIQNITLG
                     PEIGYTGKEALEGSRKKPDGGLLDPPMAQASQSDYTSRPQFFSPFGEIGSEFQLPDKNG
                     VSETGVIQRAFIPFLNSSDRIALRDYIGYTTIFDSRVACLRPPFKSAYRMRNALAGQLD
                     LSDLPKDHDLPRRTDKCEEDIIHSKKNCSSSFFSCSTYIRSREGRDNETTFACHLDLPL
                     NNTAFDAPLFNLASQYSVDKSFLIFNFTGAANNDRYSNYFESNESITLTNPRGEGEWTT
                     YDIGKNGTVTASLCFSSFVVEFSEVHLTSPTMLTEPAMSFNLDTKMWDTIQVRKRLDAL
                     QEEIGFDDRGIMRMKRLNLTKSLATNEPLYTMQLLDLVRLASSAYRQGNVSIPMCAGCH
                     TIEDNSTLASVSGFQVHKPMHPQYSSLFQQTLQETGRPARALSAILIILAQNSYYDALS
                     LSDARQEVTTLSAVPVRVPVRFNGLNAVACIVVVELFCVVAITALFLRRTRFSMQGNFW
                     QVVSQIVCEETWPILEQSSDLQDKEVVHLLQQQGDGATQVSVTRSINTGRPEVVRRRNL
                     G"
     gene            51364..51894
                     /locus_tag="JX265_003342"
     mRNA            join(51364..51652,51722..51894)
                     /locus_tag="JX265_003342"
                     /product="hypothetical protein"
     CDS             join(51364..51652,51722..51894)
                     /codon_start=1
                     /locus_tag="JX265_003342"
                     /product="hypothetical protein"
                     /protein_id="KAI1877334.1"
                     /transl_table=1
                     /translation="MLAPLSRIAISVFILAIVSHANADYWIYYTRLFGSQGGPDECKFL
                     RTSNPSCDEVAAGQSFVFKEDVSGRQIGCHLAGNEPQPDFLEFNTPRTGYFNISKDTSY
                     DMIDSQGQTQGHCELDNAYSYRCLYQFTVEAGTSIMKCTTGVEVGSDAS"
     gene            53100..54244
                     /locus_tag="JX265_003343"
     mRNA            join(53100..53435,53489..54244)
                     /locus_tag="JX265_003343"
                     /product="hypothetical protein"
     CDS             join(53100..53435,53489..54244)
                     /codon_start=1
                     /locus_tag="JX265_003343"
                     /product="hypothetical protein"
                     /protein_id="KAI1877335.1"
                     /transl_table=1
                     /translation="MVSATLIHTLGFLCLTSAFVIPSRDGFPDPNSQQLLDIETKADGL
                     LSNEPPPPALSDAGIANFQLIAFNENFEVAFFSSLIENITNNVPGYERAPGLKDTDSLL
                     EILKTVKAQEELHAITAIQTLEHFNATLVPEPCTYTFPSSDLESALSLAETFTAVVLGT
                     LADAEKSFAENNDAGDVIRAIASVIGQEGEQNGFYRFLLDRKPSERPFLTTSTGPFAFS
                     ALQQFVVSCPFNVSDIPIPIFTPLNVVTTPEARDMTLTFSADLSGTGYAQNGTSNGDLF
                     ITYLVGQQVPITEPISNVNYDGSVITFDALFPFSENIMEGLSIAALTNSSNFEDADDVP
                     ANTIAAPGLIQVNDLLARRGRDQ"
     PFAM_domain     join(53268..53435,53489..53758)
                     /aSDomain="Ferritin_2"
                     /aSTool="clusterhmmer"
                     /database="35.0"
                     /db_xref="PF13668.9"
                     /description="Ferritin-like domain"
                     /detection="hmmscan"
                     /domain_id="clusterhmmer_JX265_003343_0012"
                     /evalue="9.90E-07"
                     /label="JX265_003343"
                     /locus_tag="JX265_003343"
                     /protein_end="202"
                     /protein_start="56"
                     /score="29.1"
                     /tool="antismash"
                     /translation="DAGIANFQLIAFNENFEVAFFSSLIENITNNVPGYERAPGLKDTD
                     SLLEILKTVKAQEELHAITAIQTLEHFNATLVPEPCTYTFPSSDLESALSLAETFTAVV
                     LGTLADAEKSFAENNDAGDVIRAIASVIGQEGEQNGFYRFLL"
     gene            55654..57359
                     /locus_tag="JX265_003344"
     mRNA            join(55654..57241,57310..57359)
                     /locus_tag="JX265_003344"
                     /product="hypothetical protein"
     CDS             join(55654..57241,57310..57359)
                     /codon_start=1
                     /gene_functions="transport (smcogs) SMCOG1169:sugar
                     transport protein (Score: 280.6; E-value: 3.7e-85)"
                     /gene_kind="transport"
                     /locus_tag="JX265_003344"
                     /product="hypothetical protein"
                     /protein_id="KAI1877336.1"
                     /transl_table=1
                     /translation="MALNEEAGHKPGSIDHTEYEVHNSQVDLIESAVAASDEEAKIPRK
                     ELFSRYWPAVIYSGLLSMALIMEGMDVGLINNFFAQDAYLAHFGWPDTNGKQHVPASWQ
                     SAISNGNNIGSIIGLLLNGYLQSRFGSRRVYLATMVLMGGTIFALFFAVNVQMLFAANI
                     LCGIPWGVFQTLTTAYAAEICPAAMRGYLTAWVSMCWGAGSFLAAGVLRGSLNIPGDLG
                     WKIPYALQWVWIVPLFIVGFLAPESPWYLVRRGRIDEAEKALRRLARKDFYTEHTMAQS
                     LALMKHTNEMEKIEAANSSYRDCFRGTNLRRTGIVCMAWVIQILNGQSVTAYAAVFLKS
                     AGMPTVQSFNYNMGIQSVNIFATAVAITLMGKIGRRFFFFWGSTSIGLAMLIIGILGFV
                     PGASNVALAVAIVMIVVQIIFKVSLGPTTYVIVAETSSNRVRAQTIVLGRAVYVTGQII
                     IGQLNPRMLNSTSDAWGWGAKSGLFYFGLCSIWAVWIFFCLPETKNRSFAELDILFQKK
                     TSARKFATAQVDLFEITPPKDEHHKAQL"
     aSDomain        55675..57180
                     /aSDomain="TIGR00879"
                     /aSTool="tigrfam"
                     /description="SP: MFS transporter, sugar porter (SP)
                     family"
                     /detection="hmmscan"
                     /domain_id="TIGRFam_JX265_003344_0001"
                     /evalue="1.50E-92"
                     /identifier="TIGR00879"
                     /label="JX265_003344"
                     /locus_tag="JX265_003344"
                     /protein_end="509"
                     /protein_start="7"
                     /score="308.8"
                     /tool="antismash"
                     /translation="GHKPGSIDHTEYEVHNSQVDLIESAVAASDEEAKIPRKELFSRYW
                     PAVIYSGLLSMALIMEGMDVGLINNFFAQDAYLAHFGWPDTNGKQHVPASWQSAISNGN
                     NIGSIIGLLLNGYLQSRFGSRRVYLATMVLMGGTIFALFFAVNVQMLFAANILCGIPWG
                     VFQTLTTAYAAEICPAAMRGYLTAWVSMCWGAGSFLAAGVLRGSLNIPGDLGWKIPYAL
                     QWVWIVPLFIVGFLAPESPWYLVRRGRIDEAEKALRRLARKDFYTEHTMAQSLALMKHT
                     NEMEKIEAANSSYRDCFRGTNLRRTGIVCMAWVIQILNGQSVTAYAAVFLKSAGMPTVQ
                     SFNYNMGIQSVNIFATAVAITLMGKIGRRFFFFWGSTSIGLAMLIIGILGFVPGASNVA
                     LAVAIVMIVVQIIFKVSLGPTTYVIVAETSSNRVRAQTIVLGRAVYVTGQIIIGQLNPR
                     MLNSTSDAWGWGAKSGLFYFGLCSIWAVWIFFCLPETKNRSFAE"
     PFAM_domain     55837..57195
                     /aSDomain="Sugar_tr"
                     /aSTool="clusterhmmer"
                     /database="35.0"
                     /db_xref="PF00083.27"
                     /db_xref="GO:0016020"
                     /db_xref="GO:0022857"
                     /db_xref="GO:0055085"
                     /description="Sugar (and other) transporter"
                     /detection="hmmscan"
                     /domain_id="clusterhmmer_JX265_003344_0013"
                     /evalue="1.40E-80"
                     /gene_ontologies="GO:0016020: membrane"
                     /gene_ontologies="GO:0022857: transmembrane transporter
                     activity"
                     /gene_ontologies="GO:0055085: transmembrane transport"
                     /label="JX265_003344"
                     /locus_tag="JX265_003344"
                     /protein_end="514"
                     /protein_start="61"
                     /score="271.5"
                     /tool="antismash"
                     /translation="SMALIMEGMDVGLINNFFAQDAYLAHFGWPDTNGKQHVPASWQSA
                     ISNGNNIGSIIGLLLNGYLQSRFGSRRVYLATMVLMGGTIFALFFAVNVQMLFAANILC
                     GIPWGVFQTLTTAYAAEICPAAMRGYLTAWVSMCWGAGSFLAAGVLRGSLNIPGDLGWK
                     IPYALQWVWIVPLFIVGFLAPESPWYLVRRGRIDEAEKALRRLARKDFYTEHTMAQSLA
                     LMKHTNEMEKIEAANSSYRDCFRGTNLRRTGIVCMAWVIQILNGQSVTAYAAVFLKSAG
                     MPTVQSFNYNMGIQSVNIFATAVAITLMGKIGRRFFFFWGSTSIGLAMLIIGILGFVPG
                     ASNVALAVAIVMIVVQIIFKVSLGPTTYVIVAETSSNRVRAQTIVLGRAVYVTGQIIIG
                     QLNPRMLNSTSDAWGWGAKSGLFYFGLCSIWAVWIFFCLPETKNRSFAELDILF"
     gene            58851..60007
                     /locus_tag="JX265_003345"
     mRNA            join(58851..59144,59200..59265,59333..60007)
                     /locus_tag="JX265_003345"
                     /product="hypothetical protein"
     CDS             join(58851..59144,59200..59265,59333..60007)
                     /NRPS_PKS="Domain: PKS_KR (29-152). E-value: 6.7e-15.
                     Score: 47.3. Matches aSDomain:
                     nrpspksdomains_JX265_003345_PKS_KR.1"
                     /codon_start=1
                     /gene_functions="biosynthetic-additional
                     (rule-based-clusters) adh_short"
                     /gene_functions="biosynthetic-additional (smcogs)
                     SMCOG1001:short-chain dehydrogenase/reductase SDR (Score:
                     140; E-value: 1.6e-42)"
                     /gene_kind="biosynthetic-additional"
                     /locus_tag="JX265_003345"
                     /product="hypothetical protein"
                     /protein_id="KAI1877337.1"
                     /sec_met_domain="adh_short (E-value: 1.4e-31, bitscore:
                     104.8, seeds: 230, tool: rule-based-clusters)"
                     /transl_table=1
                     /translation="MTPHSPRLHNEVYPFIAPSKFRNSLENKITLITGSVGTIGQALSL
                     CFAVAGARLVLVYNRTEPPASFLSKCQELGASSVTSLKCDVSELEGCESLLNEVNRTIG
                     KVDILVNNAGVDSLGPFHAHDPKNFLRAMSVNLHGPYFLSRLLLPDFMERRSGCIINIA
                     SRAGSSDMPFNGHYSISKAAMIRMTGCMQAELSLAGFDDIHIYALHPGAIPSNMASAGK
                     HNGPRISQKGETADQRSESAREALRDFPELQQVMIGALDHFKDSPYLTGMASVALATGI
                     AKNILRGKYFDVEQDLEDVISQASEFEADPELYTLHTKFLGGLPNDGGTELRPAEDPVS
                     FPGF"
     PFAM_domain     join(58932..59144,59200..59265,59333..59629)
                     /aSDomain="adh_short"
                     /aSTool="clusterhmmer"
                     /database="35.0"
                     /db_xref="PF00106.28"
                     /description="short chain dehydrogenase"
                     /detection="hmmscan"
                     /domain_id="clusterhmmer_JX265_003345_0014"
                     /evalue="3.10E-42"
                     /label="JX265_003345"
                     /locus_tag="JX265_003345"
                     /protein_end="219"
                     /protein_start="27"
                     /score="144.4"
                     /tool="antismash"
                     /translation="KITLITGSVGTIGQALSLCFAVAGARLVLVYNRTEPPASFLSKCQ
                     ELGASSVTSLKCDVSELEGCESLLNEVNRTIGKVDILVNNAGVDSLGPFHAHDPKNFLR
                     AMSVNLHGPYFLSRLLLPDFMERRSGCIINIASRAGSSDMPFNGHYSISKAAMIRMTGC
                     MQAELSLAGFDDIHIYALHPGAIPSNMAS"
     aSDomain        join(58938..59144,59200..59265,59333..59428)
                     /aSDomain="PKS_KR"
                     /aSTool="nrps_pks_domains"
                     /database="nrpspksdomains.hmm"
                     /detection="hmmscan"
                     /domain_id="nrpspksdomains_JX265_003345_PKS_KR.1"
                     /evalue="6.70E-15"
                     /label="JX265_003345_PKS_KR.1"
                     /locus_tag="JX265_003345"
                     /protein_end="152"
                     /protein_start="29"
                     /score="47.3"
                     /specificity="KR activity: inactive"
                     /specificity="KR stereochemistry: C1"
                     /tool="antismash"
                     /translation="TLITGSVGTIGQALSLCFAVAGARLVLVYNRTEPPASFLSKCQEL
                     GASSVTSLKCDVSELEGCESLLNEVNRTIGKVDILVNNAGVDSLGPFHAHDPKNFLRAM
                     SVNLHGPYFLSRLLLPDFM"
     gene            complement(60345..62452)
                     /locus_tag="JX265_003346"
     mRNA            complement(join(60345..60763,60809..61529,61582..62059,
                     62112..62452))
                     /locus_tag="JX265_003346"
                     /product="hypothetical protein"
     CDS             complement(join(60345..60763,60809..61529,61582..62059,
                     62112..62452))
                     /codon_start=1
                     /locus_tag="JX265_003346"
                     /product="hypothetical protein"
                     /protein_id="KAI1877338.1"
                     /transl_table=1
                     /translation="MRSQACEPCAKRKVRCDREDPCSNCKRRKQDRCSYPEPSPVDRIR
                     KLEDLVRSLGGNPDEDVAPGGRPFGVASPNSVTVTTSPFGSQRPTSSSNGRSKDPVILE
                     EDGQQHYLESRVWLTHGHLQGGTRIANAKHPLFLRNAIPAFQNIIRGRDSPISVSSELR
                     EHAQILWTFFKQRVHPFIRISFTWELERLESIVTLSPDSTQIDIAQNALIYSIYLSSIT
                     SLTESDCRTNFGLSKTLMLAKYQALCEESLAGTDILCMKNIMALKAMAVYLMASLDRLS
                     TQSLWTLMGLAIRNGEKLGIHRDGTLLGMSPFETEERRRLWWHLQYLDLILAIRLGVTP
                     STLKAEWDARLPLNIEDGDFTPEMKTFPEERKGLTSMSYCLFTYYILDEQRQYHADKGR
                     FELSWSTNQSVPMQIKEAFIDRLEDGLNKRFLQYCDPIKPLHILIQLMSRALVCVFRHR
                     ILLTTGEYSDRMNQGNRGSLLALSMQLLEYAIVMHSHRLLRDFDWFTTNGFPWPAFMVV
                     LVEASQETNIDACQRIWALLSDLYAANASLLELTEDRRRLHAAELIVAAWKTCMSKGTV
                     SRSTPTPSMVSSLEKRLSECMEDVPQASAESEANGGIHRGVRELEIPESFLSEQEANNL
                     LDLDLRDIDWSFWNSID"
     PFAM_domain     complement(join(61248..61529,61582..61896))
                     /aSDomain="Fungal_trans"
                     /aSTool="clusterhmmer"
                     /database="35.0"
                     /db_xref="PF04082.21"
                     /db_xref="GO:0003677"
                     /db_xref="GO:0006351"
                     /db_xref="GO:0008270"
                     /description="Fungal specific transcription factor domain"
                     /detection="hmmscan"
                     /domain_id="clusterhmmer_JX265_003346_0016"
                     /evalue="2.90E-13"
                     /gene_ontologies="GO:0003677: DNA binding"
                     /gene_ontologies="GO:0006351: DNA-templated transcription"
                     /gene_ontologies="GO:0008270: zinc ion binding"
                     /label="JX265_003346"
                     /locus_tag="JX265_003346"
                     /protein_end="367"
                     /protein_start="168"
                     /score="49.6"
                     /tool="antismash"
                     /translation="LWTFFKQRVHPFIRISFTWELERLESIVTLSPDSTQIDIAQNALI
                     YSIYLSSITSLTESDCRTNFGLSKTLMLAKYQALCEESLAGTDILCMKNIMALKAMAVY
                     LMASLDRLSTQSLWTLMGLAIRNGEKLGIHRDGTLLGMSPFETEERRRLWWHLQYLDLI
                     LAIRLGVTPSTLKAEWDARLPLNIEDGDFTPEMKTF"
     PFAM_domain     complement(62336..62443)
                     /aSDomain="Zn_clus"
                     /aSTool="clusterhmmer"
                     /database="35.0"
                     /db_xref="PF00172.21"
                     /db_xref="GO:0000981"
                     /db_xref="GO:0006355"
                     /db_xref="GO:0008270"
                     /description="Fungal Zn(2)-Cys(6) binuclear cluster domain"
                     /detection="hmmscan"
                     /domain_id="clusterhmmer_JX265_003346_0015"
                     /evalue="1.40E-07"
                     /gene_ontologies="GO:0000981: DNA-binding transcription
                     factor activity, RNA polymerase II-specific"
                     /gene_ontologies="GO:0006355: regulation of DNA-templated
                     transcription"
                     /gene_ontologies="GO:0008270: zinc ion binding"
                     /label="JX265_003346"
                     /locus_tag="JX265_003346"
                     /protein_end="39"
                     /protein_start="3"
                     /score="31.6"
                     /tool="antismash"
                     /translation="QACEPCAKRKVRCDREDPCSNCKRRKQDRCSYPEPS"
ORIGIN
        1 tgctaaccga atcgactgta gctaaggccc gttcctcaat ggaaggggtg tcttttcgca
       61 tccgattcct atacaagtcc cacctgtcag tcggaggcaa atcctcaccc ttgtacggct
      121 gcattttttg tacccatcta ggtcatacac cacgcgaggg agatgccact gttttcgtgt
      181 cacaggaaca actatttcgg cacttggcgc agcatccaca gccccttcca gaagtaccag
      241 gtgtcaccgt tctgtatggc aagcttgaag atgtagaaag gtatgcaaat tcgtacgaca
      301 ttcaccttcc agagccacct cgtgccggtt ccatgacctc ggagccaagc ctactttcca
      361 agcgacccac agctatcgct gtaaagagtc atacccagaa accttttgag aagcctatga
      421 aagacccgag cggacggaaa gatgtgctgc agtttcttgt gggagctagg attatcggcg
      481 tcgagtttcc gaacgaatgg ggcggcaagt ggtgtctcgg ttggcatgat ggtgtccgcg
      541 gctcattccc agccaagctc gtaactctgg aagagccacc caagagtgac atacgactcc
      601 ctggaacgaa caatgacggc gttatcgtga cgtctaggtg gaaatgggag gccaagcacc
      661 caagtgctgg ctggctaaca tttgacaaga acacggtcct gaccaatgta agctgtaagt
      721 aacgcaagaa cgacgagctg aaagccaata gctgacatgg ggcagggctg agtcacgact
      781 catggtgttg gtctgggacg accaaagatg ggaggactgg gttcttccca tcttcacata
      841 ttaagcctga ctcgatcagg gaccctccag gttccgttgg ggctttcggc gccaccacaa
      901 agaaagactc gcgaaggcta ttcaagatac ggcactccaa gagcatctcg tcttctggca
      961 gcagcttcga attacgttag aggctatagt tggtcacgga ggccacagag agtgattgtt
     1021 cacaccgctc gatccttcca agcgttgtgc actacggttt cctttgtggc tgggtctggc
     1081 gaacttcggt actactggcg aatgttggat atctaaggat tatgcgatca tctgccctga
     1141 ggttacaagt gagatatgaa atacttagta ctagtgtttt aagataccct tttcatatat
     1201 atactgtaca tatgatgccg ccgatcgtta tcacatgtta tcatggccag caaccttcca
     1261 tctgcgatag caaagaatca tggaggtctc gggcgaatat attccctact gcaggcgaca
     1321 gttgtggttg taggcatgaa tttaagttgt tggccagaca aatgagcagg caagcagggc
     1381 cgactctggg gatcgatgtg atgcacagta gaagtattcg tatttcagtc tcaaccaaga
     1441 tccatgtgtc gctacggggg atgtgttatg tcttcaatgt agcgtggtaa atgtgttagg
     1501 ctatatatta gggcaggagt ctgtgctcct aaccgtgtca gggcggtgtc attgacgtca
     1561 ctcggcgctg tagctctacc agacctaggt acctcgtccg ctaattcgct gtgcagcgca
     1621 gccttttgtg catcactcga caagtagaac ctcatgacac agatcattac gcgcagtttt
     1681 agatcagcgc agtggtctat gagagtaatc cgacccccat ttctggttca cgcattgcta
     1741 catagaaaga tctcatcttg cttgagtact cggagcccag tcaggacgat gaaaaggggc
     1801 gcaccatcaa accccaaaac accaaaggcc aagaaagctc gcgcagaagt tcccgaatat
     1861 cacttaaccc cttctgtgcg agacgaacac ggaacagcga tatggccggc ccctgaatac
     1921 gccatcacaa aagctaggga cttcattcga gagtggtacg gaattcatga tgctaacttg
     1981 tacctaagca cctggcgctg tcaactgaca ttcaaaatcc agtgctgcgg ctggaaagaa
     2041 gactctcata gtccctgata aagatgcaga tggtctgacc tcaggtgcta ttctgcaaaa
     2101 gacccttatc ttgcttggtc ttgatccgaa actcatagca gcgcatcttc tgatgaaagg
     2161 cgccagtgtt cacgatcaaa gccagaggaa atccatggct gcctatgagc cagcttatat
     2221 cattgtcttg gatcaggggt cacgaaagtc gccaccgctc attgaaggat ctcataaggc
     2281 cctggttatc gaccatcacc acgccttgga cgaggatttc cctgcaggcg ctgaacatgt
     2341 tacggcttgc aattctccgc cagtggctac gagttccttg cttacatacc acatatgctg
     2401 cgggctgcat gatgatgtcc gcagctcctg tgactggtta tgtgtcatgg ggactcatgg
     2461 agacctcgga aatacgctca agtgggaacc gcctttcccg gacatgaaac caacattcaa
     2521 ggcatacact aagaaagcct tgaatgatac agtgtctctc atcaatgctc cccgccgaac
     2581 agcatcctat gatgtgccag cagcgtggag agctctcacg gcggcgcagg ccccggcgga
     2641 cctcttgaag aaccaggacc tcctcgctgc tcgggctgaa gtcaatgcag aagtcgaacg
     2701 atgcactcac acggccccca agttctccgg agatgcgagg atagccatat tccggatcaa
     2761 ctcggcggct caggtgcacc ctgtgatagc aacacggtgg gcaggccacc tacagtcacc
     2821 caaattggag gttatccttg tggctaacga agactatctc ccgggtatgg tcaacttctc
     2881 gtgtcgcata ccgcggagtg ctaggactcg tgatcctcct gttaacatca tcgaggttct
     2941 gaaaagcatt gccgacaagg ctcccgaccc cacgctgcgc gcgaggctgg gcgaatcatt
     3001 tgctcgaggg cacaaggaag ccagcggcgg tatagtccca aaagcagagt ttgaagagtt
     3061 gatgagcatc cttgaaattg ggaagaagcc tgatgggaac agtcctaata agaaaggggg
     3121 aaaagacact gctgcgaagc aatcaaatac cttgatgaac tacttcgtca agacttgaat
     3181 aggacatcac catgatcagc tctcggagct cggaactagc aacatcgaag aagcagccgc
     3241 aattgagctc tagtgatatg ctgctggtta atgaaacgat gtaacttccc cgtttcgttt
     3301 cttgcgttat cttcatagcg agttacggtc tctcaagaca gcgacttgcg gtggtccatt
     3361 aggcagtagc aggtccgaac tccgagcccc gccaaatcgc aggaatgatc cacgctaatc
     3421 ttgcaaggat gtactggctg tgccacccgg ccgcgcggga tacataagct gccgcacacg
     3481 cgcttgctca ccatggaatg ttcacaaagt gagagtgcta tccccatttg cagccatgga
     3541 tgagaagcat cttcctaata ccgagggtcc aaggaggccc actagcaagc cacggagctt
     3601 ctggaaatat ttcaccgctg gcgccttgtt ctggttcgcc gtttggaaac ttacctcgca
     3661 cgtttcatgg cgttcgcatt tgtgccatca cgatgggctg gtcagatact caggcgagag
     3721 tatcagctgg aaggcctgtg gcgatttgaa tggcagggaa cttgagtgca gcgagctcga
     3781 agtgcccatg gatcagttca accccgagaa ctcgggcaac aagactttta ctctccctct
     3841 catcaggctg aggggcaagg atgcgactca aaatattctt ctgaaccccg gcggcccggg
     3901 agggtcgggt atcgaatttc ttttccgacg gggagaaagt ttgaatgcca tcgttggaga
     3961 agggtttcat ctgttatcat ttgaccccag gggcgtcaat ggtagcaagc cgcttgcatc
     4021 ttgttacccg gataaggagg caaagcgtga tctcagcgcc gtacggtccg acaaagtcat
     4081 cgaggacagc gccgaggcct ttgcctggtc tcagaactac gtcaaagcat gccaggaaac
     4141 catgggcgaa catgggaagt acatcaacac cccacaaact gctgccgaca tgaacagtat
     4201 cctcgatgcc gtcggacaac aagacatgat atactggggc ttcagttatg gaacaatcct
     4261 gggccaaacg tatgcgagcc ttttccccga aagatccgag cgtgtcatca ttgatggagt
     4321 tgccaacaac ttcgactggt tcgagaacaa tttcgacctc gaggcgctag ccgacactga
     4381 gaatgtatta cttgggttct tcgatgaatg catcaaagct ggcaagaact gcaccctatc
     4441 ctcacttgcc aaatccaagg aatcacttcg agataaagta ctgtcgtcag tcgacaaact
     4501 ctcagagccc gtaagtgtgt acgtgaacaa cacagtatat gggcttttga atcgggagaa
     4561 agtcttattt aacggaattt tccccgcatt atacaagccg acgttatggt acgagcttgc
     4621 agaccggctt gaaaagctga ttaatggcaa tgcaactgag gcgttcttgt cctatgctca
     4681 aggtccggct tggggccaac tgggggatgc cctcatgttc ataaccatga acgacggtac
     4741 cgctggcccg gagcactggc cgaaggaccg ggacaccatg ctggacaacc tggtacctta
     4801 tatgaaccaa agtatgtttt ctccctcgat gaatggcgag tattacatca agcagcattg
     4861 gagtattccg aagacacaca cctttgttca gaagatgggc gtcaaaacgg cacaccctct
     4921 gctcattctc tccaccacat acgatcctgt gtgccccctt ctgtctgcac gatcggccaa
     4981 tgcagccttc gagggctcac agatcatcga ggttcgaggg tatgggcatt gcagcatttc
     5041 cgtaccatct gcctgcctcg ccaagcacgt gagggagttt ctgtacaatg ggacggttcc
     5101 cgccaactac acacagtgtg acgcggatgg accgtacttc atcaagccgg aggaagatgg
     5161 gaagatatca gccatgatgc acttcgatga tcctgaggaa cagcgcattc accgtgcgca
     5221 gctggagatt gctcaggatc ctacttggcc attgtggtag aactctctac tatggatagt
     5281 cttcaggtcc agttcaagcc agttatgcag cgtcccaatg gatccaattc tcggttacca
     5341 tagccgttgt caatgatatg catgtgtgtc tgccttaccg acgtgtgtcg ctgtgccagg
     5401 taggttgacc actccaccct ccggcgatgg gttcagccta aatggagcca gaaaccatcc
     5461 ttggacccca atcatggccc gtattccgca tgcaaccaat tcctttcctt ccgcaactag
     5521 cagcgaagcc gcaatactca acgcaaccct gatcacgttt accccttgca cgctacggac
     5581 cgatctagtc cgcggtttat atgggcggct gaatgccatt ctagaagctg acctaggcaa
     5641 gaacaagaat ctagaaaaat gccatcttga gcttctctca cgcctgtgac actcgttcgt
     5701 ggagtttacc atctatcaaa ttttgaaagc atcaaacaaa gatgtatact cttcgtctgg
     5761 cagtactggc atggttcacg tgcatcgccg ctaccctggg ccaggaagca cccgcaaaca
     5821 tcgctgaacg acaagctggg cctggaacga ccttacagtc tgggtggtac tggattcgag
     5881 cagtcgcttc gcccaacttc cacaagtacc tccagacaaa gcccgcgtac aagccaggca
     5941 ctgccattct cgactcctac acaaccgcag ggcagttcaa tatcaaggat gggcagctca
     6001 tcgccaacat aggcacgggc gccgacccgc tatacttgaa cgttgagaaa cccgcggacc
     6061 tcacccagag gacactggcg acctggttca acacgaccaa gaacccattc ggcacctttg
     6121 tcttccaagg tgacgccgta acgtggagca cgccagaggt caagaggcag aaccttgcgg
     6181 cctggctggt ttgcaaaaac caggcattgt tcattaacac cggtgcctat ggatatcaaa
     6241 ccccgagcgg atgtgcggac cagaccgtga gcccacatat ccctatccac aaggtactta
     6301 aaactgacgc gggggtagat tcattactat aacgatgcac acgcgaactc ataattactc
     6361 ttctgcctgt gtcactttga acttgagtcg gcacctctct aaaattgaca gtgaatttca
     6421 tggaaatatc aacgcgatat agggtattta aaagtcttcc gagaccttaa gcctcaacat
     6481 tctactaata cagaagagtc cgctccaggt tcttgatgtt acatgatgtg ctgttatcat
     6541 tcgttgccgg cagtcgtaac ccatgtatct ccaaaagccg ccctcttgtc ataaaatcaa
     6601 tgcaagacca gccattatgc accagtacca ccagcgccac cagagccacc gccaccgcca
     6661 gttgaacatc ccccgccgtt gtccgtggtc gttgcaccat gatgaccagc gacgtgtgca
     6721 gcaccgggct ccgtaacgcc ggtataagtc ggagggggta ccatagaggt agcctgatag
     6781 gcgttgtagg atgtgttgtt ggccatggcg ttggggtggt ctgtttgcca tttactcatc
     6841 tcagcccggc gttgttgccg tcgtttttgg gagcggttgt agaagcaaca gccgccaatg
     6901 cagactgcta agactacgac aatgataata actatgacag caatgatgcc gccgctgatg
     6961 gttgtccgag ccctattgta atcgtcgttg tagctggtgc tgtatcgggc gacgatgcca
     7021 tttctggtca cctggcgctc aagcattgag gagcccgagg acaacagatt gagcgcgcca
     7081 tcagctagat tcgggagagc tggcatattg tgctgtgttg ttttcaaaaa gccgagtctt
     7141 gtatcgtgtg aaaggtagag gcaaaagaaa agcagaagca ggttctgaag ttcattccat
     7201 tgcgctgtat ttgtcttgtg gattgacgag agggagtggc acagcaccac agatcacccg
     7261 ctcatccata tcacaatcac cgctctcttg cgaccgatgc gcctcccata aactgcccat
     7321 cgaccttggc gtacgtaggc gcagtcaatt gtcatgagtc ttgtgcggcc agttttgaca
     7381 actatcatat ggcatgacgt cgggttgctg gtctcagccc caggcacaca cttgcgaacc
     7441 aatcatgttc atgtaaaagc tgctgttggg tcctgaagga ttcaacggtg tcgccagtag
     7501 tgcccttgta cgcctactgt ggctgtacgt gccgcagcac atcgctgatc atgccttact
     7561 agcaggcctg tgccgctccg tgagaacact tgcatagggc acttgacacc gcaaatctgg
     7621 agtattgtac ggagtacaat aatttcgtcc ttcatacctc agtctgcact gcatatcacg
     7681 tgcttgtttc aacatgcagc acatcataat aatggacatc agcgagaatg gtcatgaacc
     7741 cactaccaag ctctacttac acaaaagtcc acctgccggt ataacaagct gatatttcgc
     7801 attcataaga tgaagaaaaa aagatcgctc ataataccaa ccctggcttg cccgaaagaa
     7861 gggggtgacg agatttgagg ctgttgatca agcatcacta gatagcacga gttagatctt
     7921 gcccagggct ataaagagta tctgtgtagg taactcaatt tggtggaagt ctacctagat
     7981 atctgcgtgg cgtaccctgt ccgcataggc cccaaggcgg caccctgcca gctctggatt
     8041 ggatatccga taattccatg actgcaatac ttcaagatac tatggtgacc taccgcgcaa
     8101 attacctgat ttttgcgatg ttagctggca ggttcgggag agtccacaga tggaggattt
     8161 ggttatgtgg taatgtggta atgtgtatgt acaaccgtgg agctgatgca agggccaaag
     8221 ataaacgccg atgcaaagtc tagttgtgac atgtcgctcg gtcaaaccac tgcccattcc
     8281 tacgaacggc cagccatgac gcctatggat tgtagagcac acgcgtgtca cttttccgtt
     8341 gccgattggc ttcttgaatg tgtttctatt tgagtgtcgc actgatcgtg tcagccctcg
     8401 agtcatcatc attgccattg ccgacaacga taaccggtgg atccagtagc agcgcccgtt
     8461 aaccccgcca cgctgttcat tcaccggccg catccctcca tatcgcggga gataaggagc
     8521 tactacagcg ggtcagccac tatggaatac gccagatggc gtgcgctgcc ttcaacctcc
     8581 tgtagtagac ttatggggct ccttcatgcg aggcaaaaat cgcagaaaat ggctcgaatg
     8641 agcaaacctt cctgcttaat gtaagtcgtt tccatcaatc agcaaccagc cgccagaagc
     8701 agaaaccaac tgcagcacca ccccctcttc cctgggactg cactttccta accctactga
     8761 gaagacgggc gctatccccg ccgctgccgg atccactatg tcggcaccac cggaacttcc
     8821 atccatgagc aatgatgtgc tattgatatt cttctttaca gagcccaacg atgagtggat
     8881 ttcgcgggtg aaggcgaagc acccgggtct ggaaatccga tgggttaaca ttttgaaccc
     8941 ggatcatact ttcaagaagc ccgagtcgct aggcgacgag gtctggaaag gcgtcacgtt
     9001 gctgtgtccc ttcatccaac cgcctcccgc cgagttgctc tctactgtac gattcgtgca
     9061 actcccatct gcgggtgtcg atcgatggcc gggacatcca acgtacgaga atgagaaagt
     9121 cgtgttctgt agtggaaatg gggcacatgc gtgagttaga atggctctgc gctatctctc
     9181 gtaactgaca tgattctcag accacagatt gcagaatggg tgatcgcatc atggctttcg
     9241 caccagcatc actttacgcg ctacgcagag cagatgaaga ctggtcaatg ggagccgccc
     9301 actcggtcca ctgtgcaaga ctccaccgct gctcggatgt aagtgcagtg atcttttcat
     9361 ctttgtaccg tttttgactc tcgatagggg tgttcttggc tacggtgcca ttggaaggca
     9421 atgcgcccgc gttgcccatg ccatgggtat ggaggtctac gcctatacac ggagtgaaaa
     9481 ggcaacgccc gagaaacgac tggacgactc atactgtgtt cccggaactg gcgatcctga
     9541 tggtttggtt ccgtctaagt ggttccacgg tgctagcaag gacgccatca acaacttcct
     9601 ggcgcaagat cttgacatcg tggtcttgag tcttccgctg accaaagaga cgaaaggcct
     9661 tctctcacat gaacagttcg agatcctaag caagaagaaa actttcgttt gcaacatcgc
     9721 tcgtggaggg catttagacc agacggcctt gattcaggcc ttggagtccg gcaagatccg
     9781 aggtgcggct ctagatgtaa cagatccgga gccacttcct tctgaccatg cgctttggaa
     9841 agctccaaac ttgctgataa ctccacacgt gagctggcag acgcagtctt tgatgccacg
     9901 gatcctggat atcctcgaac tgaatttgga taggttgggt gcagggcagc cacttatcaa
     9961 tgtggtgaac cggcagttac actattagat ttctgcacaa cctgctgcat tttaagatta
    10021 tttggggtca tcctgtcagc atgttaggat tgaaatccta cgttcgaaac ttaggcacaa
    10081 agcacatcgt ggctgctgac cggaacaact atgggcgcgg tggctacgac tgatatctac
    10141 gcaacatcga accatttttg atctctgttt catccatttc catacgcatt ataggttgtg
    10201 gcagtattcg tatatcgtca accgtggccg actggagatc aacatcgtta gatcagatca
    10261 acgaggtttg tcaagtgccc acagatgtca tcatccccac ggattcaatc gggcggaaag
    10321 atacgtgaat ccacagccgg tttcaatggc acaaatagca atccgtttag agttcagaaa
    10381 gagggtgagc cacgaggcta aactttccac ctcggagcgg tgatcggacc tccggcttgt
    10441 gtggctgtga atgcggctac caagcgccaa acaataagtt gagattatgg acaggctttg
    10501 tcagactggc taccgtaggg agtctagatc aaaactcatt tcggagatcc agccaataaa
    10561 tcaaatccgt ttttagttaa taggaaccac cttcttctca accgcccgtg tgttgcaaag
    10621 acagttcaat cgaacaggat ggctgcgcgg ctggccgtga agcaggagga tctgcctgtg
    10681 atagatatca aggcactgaa tatagggtcc cacgtacagc tgcataagac ctaatgagca
    10741 ctgggcctgg atgcgatagg agacgacacc aacacaaaca tatatagatg tgcgaccaac
    10801 gccaccacat gctgctgttt cgtctacacc ctactgcaat tttcaataga ttactttggt
    10861 aaaccatacg gccatggctc cgactgagaa gcaagatgtc attcctggga ccgatatcgt
    10921 attcaaagaa catcgggagg ctgaaggcag tgccagaggc gagcttattc tcattcctcg
    10981 gcccacctcc aacaaagatg accctttagt aagttactac cctagggaag gtatacagga
    11041 tcctgatatt gaacaaacag aattggagcc cgacatggaa gaccatactc atcaccaatc
    11101 aattcgtgtt caccttcgtg acaattatga caccgctatc cattgcacca ttgacagtga
    11161 tctttgagca agagttccaa aagtccttgc ccgaggtgaa tatgctcttc ggcgctgcag
    11221 ctatcactct ggggtatgcc aactttttaa tcgtccctgc agccaatgtc ttcggacggc
    11281 gccccgtatt gatcatctgc ggtctgatct gcatccttgc caacatatgg cagggtttgg
    11341 taaccagcta cccgagcttc atcggcgctc gtgtaatttc tggtttaggt gctgccgcca
    11401 atgagagcct gatgccgatg gtcattgccg atgtcctttt tttgcaccag cgaggacgga
    11461 gtatgacctt ctacttgtga gtcattccaa aggttgcaac accgccaatt ggcaatgtct
    11521 gacatgtatg tacagttggg catacttcat gggtcttttc atcggaccaa tcatatccgg
    11581 tgccgtcgca tctcagatca actggaggtg gtttgtaagt gtgaacctcg tatttgacat
    11641 gcgaagatac taatcacaca tattagttct gggtatgcac tatcttgcaa gtagtgagct
    11701 ttatcttcgt gcttgcggca cacccagaaa ccaaatacaa tcgccctcct gccagctcgt
    11761 ctgccgtgtc agtggtcgag gtgtctcggg caacagataa gccggaggaa aacccgtccg
    11821 agcccgacct ttcccgtcta tcaaccacaa cagctacaga atccccagtc cttcatagtg
    11881 gacgaccttc gaaggaacaa ttctctgtca ttcctcgcgc gcgctttcac tatggtacga
    11941 aatcggtttt ccgggacatc atatcgccca ttcagatctt gttctaccca attgtgctct
    12001 gggccgcctt cgccatgggc tttgcatcga actctctact cgctctgaac attacgcaag
    12061 cgcaggtctt tgcagcaccg ccgtatttgt ttacccctga ccagatcggg tttgtgaact
    12121 ttgccttcgt agtcggagcg gcgattgcct tggtaacagc tgggccgctt gcggattgga
    12181 ttgctctacg gcgtgccagg aagaataatg gggtgctcga agccgaattc cgcttgatag
    12241 cgctcattcc ttacctgatt ataagcttgg tgggtatggt cattacagca gtagggtatc
    12301 agagaagttg gccatggcct gccattgtca tcgctgggtg agtcaaatgg tatccctggc
    12361 aactatttgt ctaatggttt gcagttatat gctcgtcgga attcaagtcg ttggtatccc
    12421 gagcattgcc atcgcttatg ctgtggattg ctacaaggct ttgcctgggg agatcatgat
    12481 tgcggctacc attgtcaaaa atacttttgg tgtaagtcaa atcagtgttt atttttggac
    12541 tactgaagaa atggaatgct gacgggacta tagtttggta tgatcttcta tttcaacaac
    12601 tgggcagcga aggatggctt ccttggccct atccttacac tcatggctct cacggttggc
    12661 ttctcaattt taggtcttgc tgttttcatc ccgtttggga agaagttccg ctgcatgacc
    12721 aaagattcca agcttcactc tctttagccc ttgaacggat ggggcacgtt gttgtcatta
    12781 ttctgaaggc tttggttacg ttctggcgac aatggccaca aatttctggt agtgcatttg
    12841 aatcctttac tgaattcccc gatatatctt ctcaaactat gcattataaa catttgagtc
    12901 tatccagccc acattatatg gtattccgtt tggctgcagg aaaacctgtg aggggctatt
    12961 gtatggtttt atcccctgcg catccagtat aattgatata ttacttgctg ccatagcagc
    13021 ttcgttgtat ccaggtccat tatcctcgta cacggccatg aaagtagcgt tgctgaaacg
    13081 agtatctgtt tcgccccact tgatgtagcc tgcgggtaat atacttgcat caaggtatgt
    13141 gtccagaaag atgcttcggt ggagggcatt ccagggtcgg ccaagtgggc attttccctg
    13201 gattgtcgtg gcaatggact cgttcgcagc gattacccga gaggatgaga tataaacacc
    13261 atacttgttg agaaaagttg tattggttcc tggcaacagt gagtcggttg tccaagagct
    13321 ggcattacta tcactcacct ttccaagctg tgatgccgcc accgcaattc ctcagcgcca
    13381 gagtagattt ctcgatccaa gccgttccga agccatacaa gaaatcagtc tgaccggcaa
    13441 taatattatc atagaaaaag gcgttgccaa gctttcctat gtacaccgta tcctgataac
    13501 tgtagaaacc acagccatag aatccagcat tggcataggc aacattcact gccaaggccg
    13561 gaccggctga gtactgagag tatatgtttc ggaaatcgat gttatacgct cgaaagtcgt
    13621 tgttgccaaa tggggtgccg tcaggcacgg gaaaccctgt tggtcctgag ccagtcaacg
    13681 aggcattcca ggtaggtgcg atggtcaaga cagtggtaat agcattatcg gtgatcttcc
    13741 ccgtgttgtc ggtatttgca gaagcccaca ggacctggac ttgatttctg tggtccgtat
    13801 ccgaatcgac tgctccgtat ggcgtgtcac gatgtgggtc gtcgctcacg cccagcagag
    13861 ttagaggacc agggcgagtg acgttaagct gctccgtata gttgcctggt gcgatcaaga
    13921 ttatatgctc agattcatca tccggcagcg atgcaattgc ttcttggatt gtcgtgaagc
    13981 tagctttcgg actatccttg ctgacgtaga tagttccagg ggggcatcca gcaagtggat
    14041 tgcacgtctt gcgttgacat tctgcgtatg tcttcgctgg cagcagacca gtcgcgttct
    14101 tatagtaact aggagtagcg gacgccagat ataagagcgc ggtggacacc gcaacagaag
    14161 cagccctcat ctttcgatca tcagtgctgg caccagagca tgagctttct tctctgggac
    14221 tcggaacttg aattatctat atacgtggac atgtggttga ctgataggtc tagtcgcctc
    14281 agtatccatt tgcttaccca ccaagatagc tagttaatgc acagtttcct aggaaaatcc
    14341 gcatttcaaa ttagttacct gggcctttat gcggggaaga catggggatt gttggggtag
    14401 acgcggagaa agattttcca cgaagcggaa aaggtgggga agtctccagt ggctgtctta
    14461 gtgttgggga acccctggcg agacctcggg ggtcacaacc agccttcctc gcagatcaat
    14521 cgtctattat cccgccgtga cggagagcag aaaatggaag tggagccgat ttcatgagga
    14581 acaccttgtt gtcgataaaa catctgtgat tttggagcac ctggtcactg ccttgataga
    14641 tagtcgttca cgtatggcgt ttggccgcca cgtagctgct caccttagga tcgacttgaa
    14701 catgcgtttg aaaggtgaaa aggctccagg ctttacaatc gagagcattg tggtagtgat
    14761 ttggggctag tggtgttcac aaggtagtaa ataattaacc atccactcag aaatgcttgc
    14821 tatattactg tcgcatgttc aatctccgta gcaatgcttc atgtctgctt gagccgttca
    14881 cttttccaaa acatggcgcc aacgccatac cccaatgaca atctcacatg gtttggtttg
    14941 cttcatacac tgctccctca aaaccacaag ttccatcatg gccacttgta gctttctcgc
    15001 ccgccatatc caaggttagg gtcactcctt aacaaccata ggaaggatta gtcgccatcg
    15061 tcgccgacct aggagcatcg tcagcgtggc catttaaatc attgtccata gacgctacta
    15121 cttacacgaa gggtaccctc ggaggagaca ccgtgtgacc agaatccctc aatggtggga
    15181 gaggtgcgag acatattgtc atgagttgtc aaaagccaaa agccaaagac aggcttcgct
    15241 agaatgtcta gcaccgcgta tgcaacgatt tcagcatcca cgccaacgat gcgagcgcca
    15301 tcagcaacac cccaaacgct tttggtggtt agtacgatct tctcggcctg ttggagatgg
    15361 taggagccag cttacatggg gtagatcgtc caaagaagca gggtaaagcc agcaagcaaa
    15421 gagaagaaac gcttcgtctt ctgatccttg tttataacag ctctcgtacc attctgggca
    15481 atttggtaga caatcaccaa gtaggcaatg caggcccatg cataccagcc ccatttctgg
    15541 ccatcaccgt gaccaaatgc cgcaaatagg ccagtgagca ccatgatgag atcagccacg
    15601 actgcaacta ggatactagc accgttgagg ccagccagta gactcaggtc aatcagtagt
    15661 aagggagtcg taagtgacca ctacaagaag gtcagccata gaccttttat cttaaaatgc
    15721 aatgttatca aagattagta tgaaggtata cttacatcaa catatctagc ccaaaagact
    15781 tggcgattga agatgtgggt cacgatatgc tgcttagttt ccgtgacagc gtactggtgg
    15841 tatcctatac catcaccagt tgccatcgca aagtatgaaa gaaacgcaaa tgttgtaata
    15901 aatgcagtca ggatatggaa taagcgtttt tgctgtcgtc aagtcagaat tgccatgaca
    15961 tgaaacctag caatgtcagt cttaccactg gtactctcat ggccattgcg taaaatgcaa
    16021 cggaggacag ccccatcaag acacatacaa ccctagttca tatagtcagc gtcgtccttc
    16081 cggaagaagt tccatgatac taaccataat gttcttttac cagtatcatg gagtgtctca
    16141 tagtgtactt cgggaactgt aggaacgacg gtcggcaatg gcgtgggagt cgggattgtt
    16201 gtcgtcttcc ggagaacctc ctccacaata ttatgatcga gatacatgtt ggcaaataaa
    16261 attctcgtgg ttcgctggtg tgtgcttgct gtcgacgtct gacgtgtagt cgatagatca
    16321 gctactgaag ctcagccata gtcaaagggg ccgacgacat tttaaccaaa gctgctggtt
    16381 caagccacac gctgcggtta cctgaggcct aaaagtggtg tcgtcacctt tatgacatta
    16441 ggtagtctca tatccctgct gcggcacgcc tgtcctacag atacgcgttt cttattggct
    16501 ctagggtgaa actaatgcgc caacaaggca actctactat tgcggggtaa cgtgtagata
    16561 tttctctgac atcaactttg acaactttaa ggtagacttg gtgtacgatg gcctacgatg
    16621 gggtgcagtt gcctgttctc gatcatccat gcgggatcct tggaacgcga gtccacagtc
    16681 atttgacagg tccggatgcg ccgcaagatc gaattcctgc tgctattggg caggcttgcg
    16741 cccaaagctg gcaaagtatt gtaggatttg catgatcatc cgccgagaag acattaccca
    16801 taccgggagc ctatctgggg cgttacattc gtggcgggtg cgactccgga catctggggt
    16861 tggttcagtt catcgggttt cacatcttca cctcgcgagg cttgccatga aagacagctt
    16921 tgaactggcc cttttcggat tcaagcctta catgggaccc agaaattggt ttgactttca
    16981 ctcatgcacc cgcaagcatt gttcgcgttg atactcgtgt ttggggaaca ccgattgttg
    17041 taaaggtttg tggagctaag atccctggac ccctgtcctc acttcatgca ttacacagat
    17101 tgtacgactg ggtaacgtca gaataagcca cgtcctctta ccccgtcacc tcagaggtct
    17161 tacaacttcg attccatgtg tggctcacca tcctgccaca ctccaaacct cggcgctaca
    17221 tacttgcatg taggcataag accagcttga ctgctatgcc cgaagctcct tatgacagct
    17281 gcaccaatga ggtaggcgaa tgtatatcaa tttctttcag ccctagtatg agtcctagtt
    17341 tggctttacc tgaagtacac tgaggacctt ccacgtctga ggcttccatg atacgtggtt
    17401 gcctagtatg gtgacactag aggtgcacgt agcagctggc agcttctgcg gagcttgtgt
    17461 gtatatagtc accagactat tggcatgatc aacaggccaa acgtttgacg gagctgtata
    17521 ttcatcgaga ggacaccgat cagatatctg tctatgttat taaccacagt cacccatcca
    17581 cccgtaagcc atctagtaca atctccagac aacgtcatac ggtcgacgag actaaacttt
    17641 tatcactgaa ttgagtcgat tgtttactgt cttggtcagg ctttaacttt cacagctagg
    17701 tcaaagtgta ggaaactact catacatcat tccacctgaa acaaatgtct tcagtcttcc
    17761 ggcactatca tggacttaat tcgataatta taggactcaa taagaaggta tatccctagc
    17821 aacagtgata gacggatgtg tacgtcctgt ttctgatgat gttggggtta tatggtcgta
    17881 tctgggcggc ccttctaccg attgcattca aggactccga ggcaagctct tgaaatcagc
    17941 aattatgaac cggcccttgg ccaatttgag ctcatttata tcacaactta cctgtaggca
    18001 cgccatctca gaaattgtgt ttccgagccg accatccata ctagaaatgt gcagggagtt
    18061 gcactgatac ctacctgtgt aactttacca ttgaatatgt acatacttcc gaatgccgcg
    18121 taggacagtt aatcgcctgt gcccgcagaa gtactctcat cagaagtgat tcccgtgtta
    18181 gaatttaaaa ataattaata atgagaaatt acttcataga ccagtaggca ttgatgacca
    18241 acggaaaacg cgtcgaggtc aaggagcaca cctggagtgc agtgagtggc gctggaacgg
    18301 tccattaatt ataactcaca ccaaagagag ggagagaggg accttggagg cacatgctgg
    18361 tgccagtact atgcagtcac gtcttccaaa tcttccggcg caatacagga gtaattattc
    18421 acaggttctc tcccgctgca gggggagtga attgggaact cgcgtagact cagaccagtc
    18481 attagcagtc ttacattgac accgtaggaa catacatgat ataatatggt gtaggtcagt
    18541 cgagtttcaa ggtacgactt ggagctgggc aaatgggcga ccaaagagcc actcactccg
    18601 ttttagccaa cagccagcaa ggacatgcac actggtgctt caagttcccg tgccaacgta
    18661 cattctatgg ggttggtcac tgaaggagca tggtttgtat catccactgc attctcctct
    18721 gctccacatc ctctatctac acctgggctt gggtcctagc ccagccgaca tatactgcat
    18781 cgtcatatac gtacatagca ggggtgttct tgtaaccacc atcttcctgt ccttccttcc
    18841 gtgagtcatc cgcctgggtt catccatcca cgcacgcttg gtgccttcca aaactaagca
    18901 tgccaacatc tggaggtatc aacgctccac gtcaaccaag tgagcaccaa caagctctct
    18961 acagagaggg gtgtcgagtt gtcaaacttc catcccgtca ggaacggatg tgcctgcgtt
    19021 ttgccagcca agaagccagc aagctaggac acagagaaat taaataatga cagccagcaa
    19081 ttccttccaa ggtctggtat caaaatgata gccgtaaatt gaagggaaag ggcgatcgag
    19141 aaatagaaat tatcgacatg aataagcaga tcgctatgtt caaagacaca gggctagaca
    19201 cgtagattcg ggtatccgga tatcaaggtc gcgtcagtcg aggctcggaa tcgaatatcg
    19261 aagggctgaa atggtagaac gccaaaattt tcagaaaaaa gaaaccaaga aaaaaaggtt
    19321 gcgagcgagt gtcgagaaag tctaaggtgt cgtttcgggg ttcattaagg gttgtcaaat
    19381 ccagtttgga gtcgactgtg catgggccta cgcgcaaatc ctcaggatgg gacaacagct
    19441 gcggcgtcaa caaattagta cgcttgccct gggacaggct tcctgccgat cggtccttga
    19501 gggggtcctc gctgttgctg aggaggcgag ctgccgctag ctgggttcat agggctgagg
    19561 ccgggcgggc tgcggcgacc gttcgcgctg ctttggctgt accctcgctg ccgagggccg
    19621 ggagattgtg atcgtgggcc ggggccgggg ctcatcgctc tgggtccggg agactgcggt
    19681 ctgccatggg gaccctgggg tcgacccata cctgctggtg actgaggtct catcatggcg
    19741 ggtgactgtg ggcgcccatt gaccataggc cgcatcggag attctgggcg aggtccacct
    19801 tgaggggtca tggggcgttg tccaggcggg aagttaggcc cagggccgcg aggggggcca
    19861 cgaggagggc cacgaggtcc actggggttc acgggggggc cattgcgggt tcctgggggg
    19921 ccagccgggc gcggcttcac agggcgtgtt gagagacaag ttcgaggaca gacaccttgc
    19981 tgggagcggt ccagacgaat gcaaagagcc tggttctatt tagcttgata ttcagtttga
    20041 aacgtggaac ggacaatact cacccagccg tcgtcgtact catgcagaag tctcaccagt
    20101 tgaccggttc gtagctcaag ctcatcgtcc agggaaggct tgaaatccag ttgcacacgg
    20161 tgcacagtgg tctgaggagg acccccggca gccgcaatcg cagctgcgct gtttgaagga
    20221 gcaggcgact ggtcagcatc cacagacgtc atgctgaact cggtgccggc agggctaccg
    20281 ggcacaggaa ccgggccaag ggcgtcaaca gcacgactcg tcatggtcag atcgagagcc
    20341 tgcggagcat tctgcctcgt cgactgctta cgtgtgagcg cgacaccggc ggcggcgccg
    20401 gcaccagcag cgacagcagt accaatgtgg gaagtctcag gagagtcggt cgtctgggcc
    20461 atgccaacaa cattttcggg ggcgtcaaac ggattagcat gcgccgggcc agcgacagat
    20521 cgctcatcga ggcgctcggc attattgccg aacgggttct cttggtggtt gctctggctg
    20581 gtcatagggc gctcccatgg actattgccg acagcacgag cagactgtgc attgccgcca
    20641 gtagggccca aggccagagc catggcagcg cctttgctgg agcgcctctc gccgaagttt
    20701 ggcatgaact gggtcacggg gcgaaggctc aagcgaggtg ccgtggcagt ggttcgagtg
    20761 gtcaaaacag atgcgcgacg attcacggca gcagtagcca taggtacacc gcccatggac
    20821 ccattgatct tctcgtcatc ggcgatgcgc tccttttcca attgctttct gcgcttgttg
    20881 aacaagaacc atgccgcgag agcaatcagc agaagcccgc cgagcacgcc gatggcgatc
    20941 cctgccttgg ttccactgtt gctgccgctg tctgagctcg actccgtcgc ggtcgaagaa
    21001 gtggaggccc ctgcagcaga cgtgctggcg aacgatcccc cggttgtggc agtagccttg
    21061 gaggatgtcg catggctggt agcgagagcg agagtcgagt catcactgag attcgcggtt
    21121 gtcgatgcga ccactgattc gggcagcgag gtttcgctgg gtgcaacagc cagaacagtt
    21181 gtgggacttg tcgcgccggc attcgaggtc accttggccg gactagcagt ggtagtggca
    21241 ggtgcatcgt cgttgttgcc gccgacaact gtcgaatagc ctccaatctc cccctcgaac
    21301 gttgccgaca tggtggtgaa gacagtctga acgacagtgg aagggccgtt tgccttctgt
    21361 tgcagtgtct gcgccacgcc cgctacgcct ttcgtaagct catcccaggc atcattgagc
    21421 aggtccctcc ggtggaggtg ttggtggtga cggttcggca tgtttgtatt atgtattttg
    21481 cgtcgtactg cgtctttcga ttacggtaga attacagagt ctgctaagca aagagttgga
    21541 ggtcgtggca cctcaacaac tcatctgccg tgatggagcg cctgatcttc cctaaaattg
    21601 ctgcccgaag atggcaaaat gtgtggttgt gactcggggg gtgtgaatga atgtagcacg
    21661 ctcaagagcg ttgttgtcga ttgcggattg cgcgatgtga tgtgagacgt aggggaatta
    21721 tctgagttcc cagtcaaaat gagcgtcagg ggacacgctt ggtctggtcg gattcggcgg
    21781 gaaattattg accggcaagg tgtcgtggag gtgattttcg aatgaatggg cggatcgtcg
    21841 agatgatccg gcagcgaggt agaaaagaat ggaatgagaa tgggcttgcg atagcagacc
    21901 agattctcgg gtgggagggg tggaagggaa gggctgcagg agggctggag gccgtgggtg
    21961 caggtgccgt taggttacga cgacggaacg gtgagaggga aaaggaagca gaagggcgtg
    22021 agagagagcg tgtgcgagag acagcgcgag gcagaaaatg gcatcgggct gtgatgaatg
    22081 cagactggac tggggtggga gagggggagg cccgggaggg aatgcagcca atgcagcatg
    22141 ggaccggggt ctgtggatac gggcgtggtc cttaaacgct cgacgatggc ttcgaccaac
    22201 cgaaccccta aaaaaaaggg ctctaaaagt agctagtgac ctctgcccga atgacgagaa
    22261 agaacacctt actgcggaac cgtttggttc aatcgacttt gttcacgcag gtggttgagg
    22321 cgactcacgc gaagagagca gtgaccggca acaatcgcgc acgcggatat tcggaactgc
    22381 gcgtcgtgga tcacgaccat cgtaccatca aatgttttgg tgttgaacct gccctgccca
    22441 atcagatcgg atgtttctgg cctggactgc ccgccatccc ctaaatgttc acggctccat
    22501 gctaatacat agcagacaca cggccaccgc ttctactgct ctacttttct ccttctgtgt
    22561 cttgcatggg gaaagaaaag gtcttaacat agagcctagg tccaatcaag accacgatcg
    22621 tcgccgacgg ccattcagat tcgtcccaag agcctgccag agcctgggca tcgtcgatgg
    22681 cggcgtgggc tttctggcag ctcaacgtcg aacggcgctg gcagttggac ccagtcagcc
    22741 agtcagcagt cagccatgcc ccgagccagc gtcgcaatgt tgatcggtgg ccccagcggc
    22801 cctagtcagg aacggcaggc accatcatcc caggttgcca ggtacggagg cccgctgatt
    22861 ggctgctaac tccaggggaa gatgcgccgg cccaggagct tagacgagat tgcaacatgg
    22921 ctggctgtca ggggccttct attcgctgtt tggcccagcc taagctgttc gtcacctccg
    22981 tcggtaggta ccaaaatagc ctaccaatct tggaaccagt ccaagtaccg ccgtcacatc
    23041 gctcgccatc ctgccatcct gtcccgactt gcctctctcc tctctgttct acgaagtcct
    23101 tccagaatgc gggcggccgg ttcctttcgt ttgcgtggct tcggggctga gcacaccttc
    23161 gcgtgcgccg acgtgccacc tccggccggt cttctagatg aactttaatt gatggcggca
    23221 gagaatgctg cataaaccgg gttgatgtgc cttccatggg acgttgctgc acgcgatacc
    23281 atacaccggc cacgcagcta tgtgcgaata gaaaagcgcg acgacgatca gtgcaatcct
    23341 gtgaccgagc tgccaatagc gggctgccca gcttttccct cgccgctgtc gttctcatca
    23401 aacgacattc atgcccgacc cttgactacc ataccagaat actgttcgtc ccatcttttg
    23461 attgcaggcc aagcaagtaa gctttcacga gctacttagt gatcctagcg ctggttggcc
    23521 cggcccctca tcctaaaagg ccgatcaaca tttccaccac agccggggtg acatcgcttg
    23581 cgcttctacg gcatggttcc cacatgcact gaacctacac ggagcacacg ctggcacgat
    23641 gctcagagac gcctctgcag aatgatgtcg cgtgggaacg tggcacttca ggctcccgtg
    23701 tctgttgttt tctcgttgat gacgaaagta ctagccaaag aggcaacaag ccgctcatcc
    23761 tgtgtcttcc atggtcgccc gtttgctgga taccgatcgg ttgatccaca aggctgggct
    23821 gacgctttgc tctccagcca ggtggtaagt ttgctcacca agtggtccca gaggagcctg
    23881 aacggcacgt tgaagcgatt tctcggctcc tgaaccacca gccgcttgta gttgccctcg
    23941 cctttttgct tctgccagag attacatgca cgggagagca cgccgcagca gtatctatta
    24001 ctgaacattg ctcaatgcct gcggctcaag atgagctatg tttcgcaatg aatccgctca
    24061 gcccatctca tttcctgacc tcggcacgtt ctgcccttct caaatgttcc caccagcttg
    24121 cgtggctttg cgggcacgtg cttcgcgccc tgtcttccca taacctgcgt cggttcagca
    24181 acaaacgaca attgaacatt tcaagtaaca gtgaaccagc ttgccggaag cgagtgcgca
    24241 ttgctctggc cactccggtt tccgacaaag ggtagctcgt gttcggccgc ccatgactat
    24301 ggtacattcc cttcttggat gtgctccggc accacttggt ggggatggac gcattgtgtt
    24361 ggttaatgct tgtcgaaccc ataattttac ggtaagatga cacctcatgg aggtgtttgt
    24421 gaggaatagt gtcctggaat ttcaatctga gatgactcgg catcctcatg gacgcccgta
    24481 gacgttcatt atgaccaata tccaatcaaa actcttacgt tgagcagttc ggctccctcc
    24541 ttttgatatt gaaagccaga ggctctggcc acattgaact ccaagaccac gtagccatca
    24601 ctgagttgta tattatttct tgtcaaaacc atagccgaac ccgcaaggca ggacaggtta
    24661 gaggtactct ttccaactgc gaagatagca gtgcccaagg tgaatgtcta taatattgga
    24721 attgcccagg accatcgttg ttgaatcgcg cactacggat tacaatgtac tggagttact
    24781 atgtttctga gcaggtactc aggagccctt cagtcgtcgt atcgggcgga gttgttcgtc
    24841 attggctata gggaggcaca tcttggttgg tggtgggaga gacttcatgg gggacaagtc
    24901 gcgtctctac ttactctgat ggaggacgtc ctattctatt atgcaaccgc atcagataat
    24961 ttgccctccg tgcaacttca cgtgtcagca tgtcaaggag cggtccccaa atatcaagat
    25021 gagcgagttg atgcacggct tgagacacct cgtgagcaat ctgaatacca tgccgccccg
    25081 agacctgcgc tataatgttt ggctctgacg ccctgtcctt caaaaatagc cgtggcggca
    25141 cgctttggag ccatttccag catcctcgac ttctttcaag acttagtgaa accatccaag
    25201 cgattgacta cggtttttgt cgagggtttt attcaattac tcttgcaagt gattaccaaa
    25261 cttggattta gaaatgattg acgcgtgtag ctagccagtg acagccagtg gcaacacata
    25321 tatccttcgt gacacccagt ggcaacacat atatccttcg tgacaccaac gtagcctcgg
    25381 cggtgcgttg aaatgcggca caactgtacc tgcgggatcg atcggtatct atcttgggga
    25441 cgtattcttt cttacatatg tatgaagaac ggcgaacatc tgaagagcaa gcgaccggtg
    25501 catgcacttt cagaggcacc gatgatttaa tcaggctatg gccttctttt aaaatgaggg
    25561 tgatgttccg ccaagccgga aatggtcaac ttcactagaa tgaacttcgt cctacattac
    25621 ttgataagca ggtcgataga tgcatgtggc ttagtgacgg ccagttgaag taatcagaag
    25681 ttcagcgaaa gttctcaact ttgttctcgt tatgagaagg aaatattgtt cttcaatttt
    25741 ttcccctctc gcagaccgta tttcccccca accacaagtc aatgggcggt gtgaacctcg
    25801 cgctctccag tgatgcagtc caaacgccac gtcgaactgt gcaacttggt tccggtttga
    25861 agttgaatct gagtaatatt cggactgccc acgcggtgga agcagtgctc gacatgctcc
    25921 acggatcttg attgactatc cagaatatac ggactgttcc ttctggcccg cacttgtttg
    25981 gaccatatgt acgtgcagtg ttgatagtgg aaagtaccgt tggtgtagat gattttgtag
    26041 ttcccaagcc gtgcttcagc ttcagtcaac tgatttttcc cttccagatc ccagaaaaat
    26101 gagaaattat tttcccgcaa gaaccgatcc gacagttctt tgtcatagca tggcggatgg
    26161 acccagcctg acatcatgag atcgaagacg cagccgtttt gccgtgcttg ctctggtgtc
    26221 cgtccgcatt cgcccatact agatgaactt ggcatacgcg gggagaacat ggcgctgatg
    26281 gcagacccga gcccgaaaac aaggagtatg gtagctaata caatggctat ggctcgatat
    26341 tgccatagtt ggatcaagtg atggcggttg tgttcttctg ccttctcgtg gttgtagtcg
    26401 aattcggagc agagatgcaa atcatcacgg tcacgatccc ctgagtaggg ctcagggtcg
    26461 ctttcagtat catgtcgtgt cagaaaagca ttttcttcct ccatctgtgt cgtttgttaa
    26521 tagagatggc catgctattg tgctgacaca tgtcacttac tattgttgta ctcccagcag
    26581 ttacacactt ggatagcaac aactcgatga atgaggagtg acaattagaa gaatatgctt
    26641 tggtttctcg aacttccaaa ttttgaagca gtttacaagt caagaggcca acgtgtactg
    26701 gatgggtgga ctaaacccta tcctcataca gtttttctgg gcggctacga cagcgaagcg
    26761 tactagaacc tcataaggcc gttccctgtt aatacagtgc atagttgctg gtcaacaaag
    26821 ctgcaacagt ggggtggtat actgacacac tccgaatcat gctcgttctg gtttgctacg
    26881 gcctgcgacc tccaccctgg cacaatcact ttggacaacc gtcaagagcg attttatcct
    26941 gaatcaatca aggtgggttt gcaacgctac ttttgttatt cattgtagag attttggacc
    27001 aatgagatcc ctccgctagg gcttcgctca ccccttgtaa atgctacatg cgaatctctt
    27061 ctatgcgtgg aaagaagctg agtccgtata atggatttag cggtaacgga aaatcgcaag
    27121 ggcatctgtc caggaagcaa ttggcttaca gacccctgcc cctctttgct cgctgaccca
    27181 tgtcatctct acccctacga atctttgagg tggacaatgc ccccagaaag ctaactcagc
    27241 agcccaaact gcaacgcatg ctatattgcg gttcacccga attcgtttag ataaaaacac
    27301 gtcgagatct tgcaatatcc atcaatctat cgtcatcacc atctgacttc ttgacttcac
    27361 ctcacgcttc acaactcact ctagactcac accagtcaaa tcaactttca acatgcagtt
    27421 ttccgtcgcc gtcctcgctc tctttggaac tcttgcagtt gccaatccgt tctatccgaa
    27481 cctctccctt cgcagttgct cctgcgagga gactccatgc tgcgaggttg aaggctgctg
    27541 ctacccttgc agggaaggct ccgatgccga ctgcgcccct gaagtatgtc tgtgcccttc
    27601 acacaatact gcatgtctaa ccatactttc aggttactga gcgatcgctt gttgatgtcg
    27661 tagtgtaagg ggagcattat ggtatggaca tagaatctcc gccataggca ttgtaggaat
    27721 ttgaacccca cgaaatcaag agcgacatta acctgcgctt agatgtccaa gcctgctcgt
    27781 caaattatga gcatcgcatt tgtgtagttc gcaatgcttt caaagctagt catggcactc
    27841 actctcattt caaaggctgc cctatgagca aggatactat tgctttataa tgtcttccag
    27901 tcgactttat cagatcgaat ataagactta tcaatatgcc ctgtcagtct tcgtgaatca
    27961 aaatatcttg taagctgagc tgttagtgta tcgtggcttt tgctttacgg cgctacacaa
    28021 tagtcaatgg cctgatacca tttctggtgt ttgttccatg atctcattct gttgtctcag
    28081 gcctaggata ttcggacaat gatatatgcc cttgtacaac ctttcttgga gagaggtaca
    28141 ttgaagccta aattactgtg taaaagagtt attttacgtg ttaggacaag ttgcattctt
    28201 atagatgagt actgctttac aaatattgca tatgagatgc tttctgaaac tttttttttg
    28261 gtcatctttc atataattca tgatatttaa taacgtatat atggttatac acgggaaagg
    28321 cttggttgac gtgcaggaac acccaacgag tcttacctca gatggcgtga cgagggacta
    28381 cacttgagag aattttctgc agggatgcgt ttgattagtg atttaaacat tgccagtaag
    28441 aagtggccat aagtagaaat acattagcaa gtaaatagaa accctcagat gtctcccctc
    28501 cattcttcgc cagaacctgg cagtgagact tgaaattgaa gcattgcagg atgttttcct
    28561 tcgcgagacc ctacagagct tccatcaccc atttctatca gaagctgaac ggtaacagtc
    28621 cataccggaa tgaactgcaa gacgaaaggg atgagttagt agttggaacg ccttcccggc
    28681 acctcgccgt cctttacact atagcagcat ttctacttct tacacagctc ttccttttta
    28741 ctggcacacg tttggaacag gagaaaagtc ctcttgggtc ctacgagaga ggattcaaga
    28801 ccgaaatacg tatagttacc tagtccagcc aatcctttcc ctacctcttt ctgattatat
    28861 actgattcaa cgttcagttc cggaccggaa tacactagca ctccacaagg tcaagttcta
    28921 cgggggaatt gttttcgatg agaatggcac cgtgtctctc agtcataagg ctggtgagcc
    28981 tgattacttt ggaactccga gcctagagac ggaaaagact tgggaagcac ttctgagaag
    29041 ttcgtctcac ttcccgagac ctgacgtttg gcgaaatgga agactgacta gtccccatag
    29101 atcgattcat caaagtagat ccgaatgact ggccggtgga ggctagacag ctctctaaac
    29161 aggacttagt ccaaggctcc tggcgcttag agtcagttaa tattttccct gtacattaaa
    29221 caaatatact aacgtgtcat gttatcttta cagaacaagt ggcttacatg cacttcactg
    29281 cttggtaaat tttattcttt ttaatcgcca gagccctcaa actgacgaaa tcagaactac
    29341 attaggaaat ctcttgcacc tcagtactac acttcatata gagattcgcc agacagagat
    29401 ccgaaaaggc tctctcattc ggaacatcta agtgagctag aatgctgagc aatattccaa
    29461 gatcatacga aaaggtctaa caagtgaact catcgcagag cattgtttgg agcagatccg
    29521 gcaagatctc atgtgccacc ttgatatgac acccacacca agaacttggc gggcagcgcc
    29581 agctgggaca catgggaatg gcatgtttca tgcagacacc gaccagtggc atatttgcag
    29641 aagctttgaa tcgatgcgat catggatgta tcctttccag gagtttcatg atggtcctaa
    29701 cggataggac tttggaagat tcatacagca tcttagtaaa gcagaaatct gactattctc
    29761 atcatatctc cgagttgtga ttcactccca aagagtattc tagggagaga ttatgaatcc
    29821 ctagtattca agttatgagc aagtagccca ttaatgccgt ccttctttct ttttttagac
    29881 gatgaaagag ctgatatagt ccaaatgagc taggtgatca ttgaagaaca atattggaca
    29941 taagaccccc taacttattg aaaagcttcc gtggatacgt ctttgaatgc cctactaata
    30001 tcaagtagcc cggcttgata tgaactgtcg tacagcatcc catttcctac aagtatgaac
    30061 tacatctgac tgcacgaagc tccgcccatg tccttcatac caaatgacag gtatcggcgt
    30121 caaatcagca tgacacatca gctgctgtct aatgtgatcc aagcaatgat ctcggtgtcc
    30181 tctatctgga tatgctaact tcgttttctt gttgaaatag tgatcacgat ccagagcttt
    30241 cctgagttcg tccacgcaat gcagagtatg gaagacgtca agaccaatga ggtagcctac
    30301 accatcggga tgattgtaca gcccatgagc cctgccgaaa gtcatcgccg cttcctcctc
    30361 cgtgatattg aaatatcggc ctttgagcaa cttgccccat gccgcatcta tctcaggggt
    30421 cggtgttcca acataaatcg gctcggaagg attatgaaga tggtagcccg taccattgtc
    30481 ataccacctt ggtcctcccc aaaacatagt tgattcctcc tcgatgtgcg gcttgacggg
    30541 gccgaattca gtagagaatc cggcattgaa tgatccgacc gacgtagtag ggcggtaatt
    30601 agttaccgcc ggtggctgaa agagaagata ggcggtactg aaagcaaaca gactagccat
    30661 aatccatccc atgtgcatat acaatatcgg aaattcgcga tgagtagaat cggttggatc
    30721 ggtaccattg tcgctttgac ggagggactt gtagctccat gtgcgaatgg atttcatgat
    30781 ggtgttgcag gtatgtttct gatgcgccat agggttggaa gttgtcaaga gtcaatatgc
    30841 gatcatccat agataccgaa gtaggattta atatacctaa atagagatct gtaacgataa
    30901 agttctttta aggggcaacg cggaactatt ggaatttgtg gagctgctaa cctgatactc
    30961 gttacctcaa tgagtctttc agcttgcgtc ctatttcgtt gagcgatgct aaatattctt
    31021 ctttcatctt ttaaacatct aagaacttct tggtatctcg ctagtgagcc cacaaattgg
    31081 tcatgagaat cctgtcatta attccaatac caaactgatt ccttgtatta cctacagagc
    31141 tctacccatg gatcacaacg aggacgaaaa cccactcatg ggtacggatt ctgaaagcgg
    31201 agagccgcca tcatcggtgt ttatcccatt ctcaaccttc aagcccagcc aagctccaca
    31261 atcacgatca aagtggcctt cccttttcca aatcgcatgc ttcgtggtca taactctatc
    31321 gtggacaaca ttcctcgtct ggtacagcca ctacaaggat acctcgccgt ttgctcttat
    31381 tgaaagggga cactgtggtt ggtcgataga agaagcgaaa gccaatggat gtgtttacga
    31441 tatcatgatg tcctcgtgga ttccaaagcc ctgctatgat gaagaattat ccaacagctt
    31501 cctgagggcc aacaacttta cttattggag gaaaaatgat ggagttgagg aggttccaga
    31561 ggaagaggtt cgaagaggag aattcgatat ccttttcacg cacggcacgt atcactctca
    31621 gcattgcatg taagttgaga tccttctatt acccatgaat tgctttagta tgaaagcaga
    31681 ttgaatggag actggtaatc ccagtcagcc tcgttgtagt tttgctgact cgaactttga
    31741 taacagttat ctctggcaac tgcaaatgaa ggcgcaaaaa tcaagtgtca ggattttaga
    31801 ttcaatatca aggagtcagg cacatatagc acactgtcaa aagcttctgg ctgtcgacct
    31861 ttccaggcat cacttgtggc agcttcaatc gaagactgga acacccatac atgtcaagcc
    31921 acagcaacaa tcctgttggg aagggtaatt tggtaactcg aatctattat tctgtttatg
    31981 taaactttac atgttaaatg gcagaatagt ttatggaatg ttaatactca aacgttatta
    32041 tgactgctta acgcacacga ttgtgtgatg ggttagttgg acatggatca agccttcttt
    32101 aaattacacg gcgacactat tctatttgat aaaaaatctg aggacttcaa gttgagagat
    32161 caagggcctg aagggacgag aaactcgacc gaataatgac tactatacca attattattc
    32221 caatcgagcg cctttatatc tatccagact agtctatagc gttcaaggga atccttggcg
    32281 tgcgtggcac cgcaatgcta ccattgtacc tctctatgga atattgatgg agcctttcaa
    32341 aatttctaca cgtatgaagc tgcttcgggt tgatatattg tcctcggtga tcgtgccact
    32401 cacttggaga gatgacactc gtagcctgac actgtatcac ctgtcgtaga tgatcgatac
    32461 agtgcactga gttggaggtc attatatact tggtataata tagcaggctg tgacttacat
    32521 tgatgtgtca ttccgcgaaa ttcttcttct gggtagatat ctcgcctcag agcctttctc
    32581 agttgattta agcaatgcag gcaatgaaac acgtcgagcc tgttcataat gatgaggtct
    32641 ccaaaaagaa ataccgagaa ccatcggact cacgttccag tccatccacc cctaatcctg
    32701 tctctgtact tgttcgagtc ggcaccccac tgcaacattg gaagttagta aatttttcat
    32761 tgggtgcgtt tgccaggagt gagtttcctg ctatgagggg atcatgagaa atgggcctcg
    32821 tgagtcccaa acttctcgaa tgtgattaga aatggctgcc gattttacat acgagcgtga
    32881 ctgcttcttc ttcagagatc gaaatgtagt gggattcgcc gccgatgatg gcattccacg
    32941 ctgcatcaat ctctgctgta ggttcgccga cataattgga atgcccaaga atctctgtac
    33001 cgtctgggct gaaatccaca cctcccgtaa atactcttcg agtgagttcg aatatgtcgg
    33061 acgacgctat agattagttc ttgttattaa acgtactgta cagcaaattt atttaaacat
    33121 tttacaccac tcactgacaa cctgttcttc taaaaatcca tgctcaaatg ttccccattt
    33181 accaacgcgc tgtgtgtttc ccaccacaaa gcccgctgaa aatgcgacca ggccccaaat
    33241 tgacatagca attaccgtaa taacaaggtt tgtggctatt ataccactac gaagtggaac
    33301 ttcggagacc tcatctttgg gaagcaaatg ttgcttactc tccgtcgacg tttcgcctcc
    33361 cgacctcccg ggtagcggat caagtagtcg attccagaac aatgacagaa ttgacatgtt
    33421 caaatttctg atggtggttt tcaaaccaaa ctaggattgg gcttgggtat atagcaagcg
    33481 accacggcgt atgcttagtt caggtggcaa gtgccccctc aaagataggc atgcattcga
    33541 cccacttatt tcaaggggca tgaatcctag ccaaggtcag gcctcttcca tttacgggga
    33601 gacgggcctc atctatagca gtaatggaga gttctgagcc acgacaccat gacgtatacg
    33661 gatggacgaa ggtgggtatg tcgtattatg tttcacgtca gcgtagcact gcttactacg
    33721 tgcagttggc gtgcgctatt ctttacaaca ctatcaagta tacaccaatt ttctcatccg
    33781 cgtttcttgt ccaagttcaa ttaccaaaat ctcatatcac ctgtgaatcc ttaacatgat
    33841 tagcagaagt tctttgctgg tacttgcctc tcaagttgtt gctgtcgttg ttcacagtct
    33901 agccaaatat ttggaaacaa tcaaagaagt agatccccaa cagatccttc aagtccggat
    33961 gttcattacc ttgagtagca acagcctttt tcttattacc tggtgcccag aagaacttcc
    34021 gcttgggagc tacaaaataa ggcatctact cgcacttaga gtgttcggcg ggatatgcgg
    34081 ctcagttggt ttttactgtg agcctcactc tctggtctag tctttcgttt ctttcatgat
    34141 gcaccctcca gtattgactc ttacttaatt cttgcaagct gacgaaagaa gactcccttc
    34201 aacatctacc actcgcagat gcgacaattt tgaatcttct cgcccctatg ggagccaatt
    34261 tcctcacgag caagagattt agccacatac aaattggttc ggccattgtt tgcttactcg
    34321 gagttagcct cattggcagg ccaagtttta tggttagcat tgtctattac catatgggaa
    34381 atcgacgatt gccttcgagc cccgaggatg ataaattctt gtctcacacg tttccaaaag
    34441 ggctagtcta tgcgacggtc ggagtgatgg gcggagtggt aagtcatcag ttcaacttgg
    34501 atatccggca aagtgattca cgagtttggt agtgtgcata ctcttctatc tcaaaacttg
    34561 gcagcagagt tcatccatta gcgagtacaa attgctttgc catgggtatc ctgctcgtga
    34621 gcagtgtctg cttcgcaggg gtcccaggcg tcaactacga ttttaatcta ggtctttggc
    34681 aatggtatct tctggtattg attggatttt gtagcgcttt gatggtgagt ggatgtcact
    34741 ataccctgga agcacactaa ctatctgtca ggagtatttc ttgacgcttg gattagctgt
    34801 ggagcagaat agctcagcta tatatatgct ataccttcag tcagtactgg ctctcatagc
    34861 agatggattg atctggcgta tggcacccga ttttatgtct tgtctcggat cggcacttgt
    34921 catcattgca cttattatta ctgaaaggaa caaaatggaa gatgaagcgc tagcagatag
    34981 aggggttggg cattcaagat agctcatccc aataaaaaaa aagaactcaa gtttggacgc
    35041 ttgatagtgg catgttgttc tacggagact gaatataggc ctgcgatatg gtagaacagc
    35101 tctggaaacc cgagggaaag gaggcgtcac ggaagtagta ggtcaattta tctccagtat
    35161 ccccacgtct attagtggat acatgaaaag ttatgatcga gattggagaa tggtctatcc
    35221 tggacattga tcgtcgttgg tggccagtaa acccgtggga agaaggctac ataaatcctc
    35281 cgagaattgg aagaagagga cgattaaggc tgtccagtgc ctatcactac taagtccaag
    35341 tattccctgt aagttgtcag agttaaagtg agaatttgcg tcagctgtct aggaggacca
    35401 acatcggaac accttggatc cacaggcccc ctcacgcatt aaaaacgcgc gttttgcagc
    35461 agaaagtttg gccaaaatca gatcgatttg cgcctgcccg tacagagtta agcattgcct
    35521 gtcctgagtt gcaaggcctt gtcacgagtg atcgtctctc tctctctctc tctggctagg
    35581 ctggcgaccg ggtgtaaccg ttagatcctt gaccagctga tggttgagtc agcttcctcc
    35641 atccctgcaa agcaggcgcg ggagatatcc acttgaaaaa gcttgttttt acgcccgcca
    35701 cgcgtgcctg gctatcggca acaattgcgc acccacgcca cccgttttct aagagtgaat
    35761 gtcgatcttc atcacaccgc caagatctgc accgttgaac tctaaactgg gattctcgtt
    35821 ctctgaagat aactcaatag tcttacagcc cttacgaggc aggagacttg gaggtgatca
    35881 agcactctgc ccacatggca ctatgatacg agcgttgggc cttctcttga acgattcctt
    35941 tgaacttctt gcatttcttt gcgcccagct cttcttttct ggttggtagg cgaagatcct
    36001 acctgcgaaa tggtttcggc tacccttgta atggtttacc aggttgccct ctattttaga
    36061 tactgtcaag cggatgtccg agtggcatga agcatgaaaa catgaaaatg tggtagagat
    36121 atctgtaacg cttgcgctca cttaacgttg acgaatacgg gtttcagaat gcatgctggt
    36181 taaatgtaga ctgaaagaga agctatttca tcactgtggc tttacacagt gggacttttc
    36241 gcgcattaaa atcaactctt tatgagctgc ccttctcgtg cgatcccaaa ctcaagctag
    36301 aaaagacgat aggaggcctt tccaaattat gtcttgggat gctaacaatc cttgttgatc
    36361 tccaactgtt gcagattgtt tcagacccca ggcagcaatc ctggtgacag ttgaggaaat
    36421 ggaagcaggt gtgagttcag ggacgtaccg caagtagacc cgcaaaggaa cggatgccag
    36481 gcatgatccc ggtgttagtc aataaagtat atctcaagaa catgggtgga gatcttgtca
    36541 gagttttgca cctccatgtt agtggtcaca ataaatcggt agagccgttg acttttagag
    36601 tagtctaaac aatatgcatg ccaatccatg gcttctccac ttatcattaa gaacaggctt
    36661 tcattggctt gtcgagcaga aatcaggaaa gccaaccttt gcagtatatg gagaaacata
    36721 gaacatggga tgaaaacatt tatgagtcag tgggctacca cggtggatag cataagatca
    36781 aactccgtct cgtttcatcc tttcaatgca cttggctgtc ctgagaaagt ccacccgggt
    36841 aaacggaaca gtgaagtgcg cgaattgttt atcctgcgtt tgttttgagt ataggtgttc
    36901 gtatccacgg tttccaaccg ggtctcgctt atgctggatc gaaatttaga ttctgcgcta
    36961 gactaatttg tacccaaaat acgttactaa cggatggcat ctgtgcttcg ctgaggctgg
    37021 taatcagtaa actttaaggg tactctcccg ctcccaagat ttcgaacatg ccgctaccta
    37081 gaaggctgga agcttggcag cttggcaacg atacacttaa ctaaaatcat catggcactc
    37141 atcaactcag acccgattag cgctcttcag tgggcgctgg agaacctctc acctgctgaa
    37201 gttgttaaat catccgtatg atgctcgact cttggacagg agaaccgttc taatcatttt
    37261 gcagcaagtc agagaaagct tccagaaatt cttaaagcgg gggactgtct cacaactacg
    37321 gcagctgcta agagaagccc aagaactcag cacgccgcca gcctgtccag atgcacagca
    37381 tagctttgat tttgtggcac ttgatccaat aacaactcgc gcagctgtga aaaacggagg
    37441 ctcaacaggc ttcaaaggaa ggcggagggc ttcaaatcga ctctgccgcc caaacactta
    37501 cccccaggct tacccagtaa caggtgtgtc tctggcaatg aaactcaatg gctatgaata
    37561 tagctgactc ttcttgcaga gagactgagt gagttgagca taccagtgct agctccgtcc
    37621 aacacagcag cattctcccc agatccatca cattcggatt ctatgttctc accctctagt
    37681 cagggatatg gcgacattga tgcattggga agcgcaagtc ctaacagttc tccactatta
    37741 tttccactct cgtcctgtct atcacctatg tactcatcac cagaatcagt ggcatcttca
    37801 tatgatattt cagaactctc ttcgtgcgga attctccggc aggcgatggg tttctttgag
    37861 gcaaggctag gaacacgccg caatagagta cgctatctag ttcgagctat tcaaggcttc
    37921 ctcgaggctc caaagttagc cccaggcttt gtgctggata tttggagttc aaggtccgcc
    37981 atcttcacca aaccactaac ggcaggttgc tccaatgcta gactccaaaa tctatataaa
    38041 ggtcatcgga aattgaaaca agcaagggag cagtattcat acgcagctcg tttctgctat
    38101 atctacctgg agcacgatct agaggagctg tcaaaatctc aatccctcgt gctctctcaa
    38161 ggcagaggaa agatgactgc cgcctttgaa ttacaggcgt cgattatatc gaccagtgta
    38221 gatgttgtga aagcggagcg gaaagccggg agaggttatc tacagctttt gatggagggc
    38281 ggtccagggt atgtcctctg tcttggctgc aacgtatcta ccatgtgagt ttcttatcat
    38341 acagctacga tagtaagaac taatcttggt ttcagttggg aacgtaaact gagtgttaag
    38401 gatatttcac tgattgtcga attcctgagg actcaaaccc cggagttgga tcgcgagatc
    38461 aaatcacatg acaagagcgc aacagaagct cttcttgatg gcttcgtcgc ttatggttgg
    38521 agcccaacag agattctact ctcgactagt cccctatttg aacagctgaa acattacgtt
    38581 gatctgaagg atgccttcaa ccaggagact agggaaaagg tggcttcaaa tcattcagga
    38641 gcaacgcccg gaaatgatca tgaagtattg tcacaatcct cggatgaata ccatgcaatt
    38701 ccagggatca ttgactctga gacctgtggc aatgacacat ctcttgtagg aatacccctt
    38761 acgcccagag aaagtcttgc ttatacggct gactgtccag gctcggatcc tcagatcatc
    38821 aatgatgtca ttgaaatatc ggaaacagag ctggcttcgc tattgtcagc ggagacgagg
    38881 tcatttgatc atatagatga aatgggtagt taccaagagg tggtagaccc attggcatgg
    38941 ggaggaatct tcaacgagct tgtttcagaa tttccagggt tgtatccgac atataggaat
    39001 tctgagaaca atctgtagca catacaccca tgtaaaatcg tgagaaacgt ataggttttt
    39061 ccccaagtat attattcgtg ggacgtcgaa gtggcacagt cttttcgacg catttgtttc
    39121 cattcggact accatagaat ctaagtttat tcgcgattat cttctgtggc tgatgtcagc
    39181 atattcaaaa gataattctt cgtgtttagt ttggcatagt agatagaagt tcagatcaga
    39241 gataaaactt gaccattcct caaagggaaa aacaacttat ttcaacctcc gatctcgata
    39301 tctcggctcc tttacgaaaa ttacgtgccc tgtttgctgg ggctcattgc ccccttaaag
    39361 aacacacgcg ggctgttaag ttgtaatatc cctctcacga attgtgatgc ttttggcaat
    39421 tcaacactac tattggctca attcaatgtc ccagaacgta gagcaaagaa ttatcctcaa
    39481 agtttttaat aatttttctt ttagcatgct tctatccgac tatttcaaaa agaagggggg
    39541 gaaagtctat gaaacacttt cccaagatga tccatctggg tctcctatat cagaaaaatt
    39601 acatcgtgat ggttctctga gcgcaaatgc atggagcggt acagcgctgc cgtggagtgt
    39661 cagtgccata cttttgatag cattgacaat aatatccctt cgaacggagc cgttagtggt
    39721 taacaaggaa ttgggaacgt atgagtctgg atttgtgact gacataggta atgtctgctc
    39781 tcgttctaga agataaaatt attaacaaga atcgagaacc ggcccgcacg gtgataacat
    39841 tgagaaaaac gaagttctat gggggaatac acattgatgg gaatggaagc tattcactca
    39901 gtgtgaactc aaatactacc aacttttttg ctccgccgag tccagaggtt gatgctgcgt
    39961 ggatggaaga catgttgaat ggtgagattt cggactagca tcgtcgtcta ctagaatcct
    40021 tatgtaatga tttctaggtg ggacctacgg gttcatgagg ctaacgcccg aagagatcaa
    40081 gcattccgga atgcatgtgc ttgaggagga tttggtggac gggacatatc ttgtgcagta
    40141 tgtttccccg tctctaatct acgagttcaa tttgtgtctg atagtaactt ggaaggccga
    40201 gtgcaacgca tgcgctccat tgtctggtac gtcttgggca gccgttcaat cctacccttt
    40261 gcaaattaat tgactagggg gagtagaaca ccatccgcaa atcactagca cgtgattatt
    40321 acacagagat cagcgacgag cccgcaagac cataccatat gagtcatcga atgcatcttg
    40381 gtattgtctc cgttttgcag tcttctcctc aaaatcgtgg ctaattttga tatcttgttt
    40441 tagatcattg cttggagaac attcgccagc acctgatctg caacttcgat ttgacctgga
    40501 ctcctaacgc gtggagacct gaagcaagag ttgcccacgc cgatactgat cagtggcacg
    40561 tttgtaggga ctttgagggg atcaagagct ggatggctac gagattatga ggttggtata
    40621 ggctactgtt ttacgcacca tgggccgatc ttgggatcat ttgagatcgg ggtgctacat
    40681 tcgtagaaca ctggcctgta gcaaaacagg ttttagtctt tttcttgcat acaaggtact
    40741 tctggatttc caaaccgcat ataccgcttt tatctgagat ctgagatttg atattttcct
    40801 ttcataggct tttgatacag catgatcagg aatgtgcctc ttttcgacct gaggccgggg
    40861 actagggaca attcagccgc aacctcttag taccatggaa gagaaccatc tcccaccgca
    40921 gaagtactca aaaggagcgc agccatacaa tccgtatcaa tgagattcag atctttgttc
    40981 aactgggtaa tatatagact tggcactcaa ttgtatggcc agagtacgca aagcaactac
    41041 cgccgctcag cgctgccgta tatgatcttc ccagccgaaa tgctacgctt aatgacaact
    41101 ttcatgttcg actacttgtc gttgaacgag tgaaaacttg atgaaatcaa gccctaaata
    41161 gagaagagct ctggaaactg actagatacc atggatttta tggttgcgat agatttctgt
    41221 ctacagaaca ccatcggtta ccgattcctc ttaacccacc ctccatccgt cttgacaata
    41281 gaccttttcc aaattgcatt aagaagagcg tcttcatccc gacacatatg tcttgatgtc
    41341 cactccatcc cctcatgtat ttgcaaaccc ttcggctttt gaatggtcaa atctccttta
    41401 catagtacaa gctgggttgt ggataatgga gttagtgcct tacattctaa tcgagcaatc
    41461 ttttggacgt gaaggaggaa aaggtaagag ggtgtgtcca agagtggaga acagacggac
    41521 ctctctcaat acctcaacac agtggttagc atgataaatc tccaactccg ttagtcggtc
    41581 cgtctggtct gtcttgttat acatcatcac ggtacgcttg agcaatccct agcatgaaag
    41641 gtcaatgaat atttgcaaac ggtaacccac ctttctccca cctttcaaat caagggaatc
    41701 ggtaacgaaa atgagaactc acaacacaat gaagttgatg caatattcag gctgcgatgg
    41761 cgccccaccc cgaaaagagc atggagtttg tcgccgtgtc gcactcgtac gcggcacgcc
    41821 tctgaacgcc gcagcgaagg gatactcggt gacggagcgc gcggcgcagc atcagaaggg
    41881 aggtatccgc gctatcgttt aacttacgag caccgcgccg tcgagggcgg gtgcatgcgc
    41941 actcagcgtc ctgccaccgg gctcagacgt tgtcgacgct gctgactggc tgacggtggc
    42001 caacggaaag gcaaaggctg ctttccacgg gccggaaatg gcagaagacg aggccgacca
    42061 gtacctggcg tcgctgctgc cgcagtcgct acagtcgctg acaggcgggc cctcggtggg
    42121 tgtggaagag ataactgtcc ccatatacta catcctgtgc gagaaagacc agacgatttc
    42181 tccagcaacg cagcaggaca tgatctcgac gattccatcg ctcaagaggg tactgcgcaa
    42241 tcccggtggc cacgcagcat gcgtgacaga ggtagagaag cttgtgaagc cgattatcga
    42301 gattgcagat gaggttgaga aagagccaaa ggtgtgacta atcactaacg gatgcttacg
    42361 atcgctcccg atgaggagcg tagagacacc aacttaagtg tgggtgatat ttgctaccct
    42421 ggaggggaag tttagaggcc ttggtcgtgt agttacatcg cgtgacgtgt ctgagccaag
    42481 tcgaaattcg tgcaatcgct gttgtgttgt ttgactaatc gtaaactgag tgtattctac
    42541 tcgtagtgtt gcagcatagt tgtaatggtt gtgtttaaca tccaaatttc cacatcagca
    42601 ctagtggttt agtggtaaaa tccatcgttg ccatcgatgg gccccgcgtt cgattcgcgg
    42661 ctagtgcagt tatgtttttt gccggatgaa tcaagccttc attcagtctt gagttgaact
    42721 tggttgagag tcaaggctgc cgattccttt tactcaagga ttgcatggct gaaccgacat
    42781 gatgcacgtg agtagatttc tatgtatgtg tgtgtcccct ggtgtgctgt tgttgaacca
    42841 gtagtcaacg tatggaattg ccaagctcta gggtgggttt acaagcacaa cagctctcgg
    42901 attgaatatc gtggaaatgc aaactctgta tacaaccgtg ccatgccatt tcggggtatc
    42961 aaagtctacc aatgctttgc tatatacatc tgcaggttct gtacgcatcg cagacagatt
    43021 ctttctgacc catgtgactc agctttttgg cttgcctccc ttatgccata gcaagaccat
    43081 ggtaaaccat atctgtctca actcatacaa gctatatggg ctcgaactca attcattgct
    43141 cggccaaaca tgatccatgt cgatcagaaa tgcttgtttg ttgacgtttt attattgggt
    43201 ttccatgatg ctctcctctc acccatcgta actttgctgt cacaaggaac aggggccggt
    43261 atattggcaa cgcctcagac atagattctg acgcgttgca gactccaagg acctctggac
    43321 tgaaacatga tcaggggtaa gtacgatcgt catcatcccc agacttgcgc ttgaagttgc
    43381 gtttgacgtt gcgcctgacg cgcttcctga agggtcggtg cccttgcgcg tccctgttct
    43441 ccatgccctg attcatcctg gctgtggtgt tcatgttgtc ggtcaccatc gttgccatca
    43501 tcgggttgaa cattggcatg atgccgaaag cggttgtgct cgtgttgtga ccgtgattat
    43561 tgcctggagt gttcggctgc taaccggaac ccccttggtg aggccactgt tgaccggact
    43621 gctgactggt accctggttt tggttgtggt tctgcaactg atcctgaagt gcagagaaga
    43681 aagccgggtt gtagaaggtg ggagcctgcc caccttgctg ctggaactga gggggaggag
    43741 gtggtatgaa gttcggcggc aggttctgcg gtggctgcgg ccaggcaggg aacgggagtt
    43801 gagtaccctg gccctggccc tgaccctgac cctgacccgc agaagttcca aagaactgtg
    43861 cagcaggagg gaccgagtag gcctgattgc caagctgggg tggcgggtga ggaaacgagc
    43921 catacgactg ttgcggaggc ggctgctgaa actgctggcc atagccttgt gttctcggag
    43981 gcagtgagtg accggatcct ctgcctcgat tgccacgagc acctcggtca cgggcgcggc
    44041 tcctacctct gaagtcaccc ctaccacctc ggaatgaacc gccgttgtcc tggctagccg
    44101 acgagccatg agtgaatgtc gagggaccct gtccaaagtt ggcaggtcga accaaaggtc
    44161 ggtacgggcc gtcgtcatcg tcatcgtact ttaaagctgt aggctcggta atagtgtcat
    44221 gcgagccgcg tcgtccgccg cggccagatg ctcctccccc gcgtccgtgc cgagcctttc
    44281 gcttttcttt ctgctctctc ttgtaagccg cctccttctc atcatcggaa aactccatct
    44341 cgtcgtcacc gggctcttcg tcattcagat tactggcatc ggtacccttc atactcttga
    44401 gaggttcagt aaagacgaaa gaggcatgct ccgggctgta gtagaccttg gaaccaaggg
    44461 taaggttgta cgacttgaaa tcctcatcat ccttgaaacg tgcagtgtag cgtggttctc
    44521 ggacactacc aatgagatct gcgagagctg cgaatgcaac tcggccctcg gtgaaaagag
    44581 cagaaccgga gtcgaggacc cggtggtcac ccggcgtgta agccttgaca acaatggtgt
    44641 tatcgatgat gtgctcgact tcacccaata cctccaactt gctctcttcg gtcagagtaa
    44701 tctcaggctt cggaaggacg tcctcgacct gttcgttctt ggtgcgcaac tgcgcacccg
    44761 aggccgaacc tctcggcttg ccttcgccct catcgtcaga cccggcttcc atcagcatac
    44821 gtgccagttc ttcggggttc aacagctcct tgccgtcatc cgagtcgtca tcttcatcgt
    44881 ccgaatcatc tgaactgctt gagtctgaag acgactcgta aggcgaagag tcctcctccc
    44941 attcgggatg gcctgattgc tcgttgtgct cttggacatc ctgaacatcc tgcatctcac
    45001 tgttttcttc cggattctga gtaggatgct ctgtggcaga cgcactactt gtaaagcctt
    45061 tcagatattg ttcaagatcc tgagtgagtg acggggggct cggaggcgca gtgagctcat
    45121 tagcagttgt tgcaatggcg ggattgtgct ggtcgacttc catcgcacca gcatcgccat
    45181 tgacggtggc aatgacattg gggtcatgaa gagatgctgt agtcagaagc gcgtctccgg
    45241 agtcatgtgt ctcatcggct gcagcggatg acggtcgact ctgggcaggc tcagaaggag
    45301 gagctgcatg ggaggcattc tctgtctggg ggacctgggt ctgcgacaaa gtcgtcagac
    45361 ccgggatctg gaagcccttt gacgccatgt tggtgtggac gatgtgcgcc aggcgacgag
    45421 gacagcttga gacgcgttga gctggttgca gaatcggcag ctacagtatg cagaaaaacc
    45481 aatatcaggt cggcgcaaga accgtttgtt gacgtgacga ctgccttgcc cttttatttt
    45541 ggcagcgacc acaagtttat ggacgcgcgg ccagagaaaa agcagagaaa gaataggaac
    45601 agtccagaga tggctcctct tcaaggtcgg cgacttcact ctacttcgtg agttgatatc
    45661 acgaagaaga gcttgatgat gaagatcact tcaagaactc actttgcagg cttgaattat
    45721 ttttgggcag tttgcgaccc acctgcagtc aagaaaaatt aaagtgggac ggcctgaggc
    45781 gagaagccgg tgctagcggt atgagcgctc tttagcgccc cgttatagcg acttacaccg
    45841 cttggccacc taaaactgtc aggcagtaac ctgcggcggc acctgctgcg gggggcttgc
    45901 cttccgcttt agcgcatgtt gcaccaactg gccagcatct ggcttcgctg gcgaggtctg
    45961 atttcgtgaa gagctgaaca atagtgtgcg gccgacatcc atcccagctc ctaccttaca
    46021 ctgccgtcgc cgtccgagtc ggtttcaatc aaagctccaa cagcgccttg ctactctcgg
    46081 ccagctctga gcgtggacca gggtttccgg gactgtggtg tggagttgcc cgcttcacca
    46141 ggcgcctcac agtgaggtca ctgccagact gtgctaaaac cagagatact aggggcccct
    46201 ggttagctcc ccgctagcgc atgtagctgg gcggttactg atgagcttgc agctctgcgt
    46261 taacctctgg tcgacaccac acattcagat gacgagaagt tgtgttgact gcctcccgcg
    46321 gtcagcctgc acatctacgc ttcgccatgg cgcctgatcc ccaagacaga gcggaattcg
    46381 tccatcccgc agcgagccat gctaagaaga agaagtaaac cacgctccac agattccacg
    46441 ctgctctgaa tcacagctga ccatgactgc ttgacctcag ggccccttcg ccgtttgcca
    46501 ttgcgcccat ctcggccttc tacgtctttc tggccgccaa cctgatatcg gccctctatg
    46561 ctccgatcca agactgcgac gagaccttca actactggga gcctacccac tatctctccc
    46621 atggctatgg tctgcaaaca tgggagtact ctcccgacta cgccattcga agttggttct
    46681 atgtcggcct acatgctata gttgggaact ttcggcgact gttaccccat ccgacaaagc
    46741 ttggcgagtt ctacttcgtc cgatacatac tggcctttat atgcgcacta tgccaggtgc
    46801 tgatgttccg ggtcgtgagc ttcacgttga atccccggat tgggctcttc ttcctgatcg
    46861 ccaccgtcat cacccccggg aattttcact ccgctacggc cttcctaccc tctagcttcg
    46921 ccatgtacac gtctctctta ggtgcagccg cgttcatgaa ctggcgtggc ggagtcagaa
    46981 cttcttgggg catctggtgg ttcgccgtcg gaggtatcct cgggtggcca tttgcttctg
    47041 ctctgagttt ccccttcctg attgaagaag ccgtatttgc ccttgtcagc accagagaag
    47101 gcttctttga ggcgttcctg cgagtcacgc gtggcgtcgt agctgcactt ctacttgtcg
    47161 taggttcccc gctcctggtt cattctgact ctactgacat gcctagatgg gcgatacttt
    47221 ggtcaacacc ttcttctaca agaaatggga aattgtctct tggaatattg tcaagtacaa
    47281 cattttctcg tcaactggcg gcccagattt gtatggaacg gaaccctgga ccttttactt
    47341 ccggaacttg gctatcaact tcaatatttg gttcattctt gcactgctct cgctgccctt
    47401 gttcctcatt caaaaggcta tctcttcacg gcagtatggc ttccagtccg gcttgcgcac
    47461 gatcgtgttc ttgtctccct tctacatgtg gctggctatt ttcaccctcc agccgcacaa
    47521 agaggaacgc ttcatgtatc cagcataccc cttcctgtgc ttcaatgctg ctttggcact
    47581 gcatgtgctc ctgaacgcct ttggccattc cgacccaaaa accttgtttg gcaagattcc
    47641 cgctcgattc aagctgttcg tggttgcttc cactctgttc ctctccctgg acgtcggttt
    47701 ggctcgtgtg ataggccttt acactggcta ttcagcaccc ttgaaactgt actccccgct
    47761 gggcgctggc gttgccgaag agcagggact tggtggccgc ggggacaacg tgtgctttgg
    47821 caaagaatgg tatcgcttcc ctagctccta cttccttccg agagacatgc gccccaagtt
    47881 cgtacggtca gagttccgcg gtctgcttcc tggtgagttc tctgaggctc gcacaggttt
    47941 cggtttttgg agtgggacat ggctgcccac tagcggcatg aacgatcgca acgaagagga
    48001 tatggggaag tatgttgaca ttcgacaatg ctcattcctg gttgacactc ggtatcccga
    48061 aaatacaggc ccactgccac ccttcgagcc ggactacatc gcagacaccg agaactggga
    48121 ggttgtcaaa tgcgagcctt tcctcgacgc tgccaagact catctgttgg caagggttct
    48181 ctgggtacct gactccaagt tggtacctga taaattcaga cgcaaatggg gccatcattg
    48241 cctgttacag aggagggccc aagcttagtc cttgtgtcct agtgctactg atcagcgcca
    48301 gtggcagacg cgtgtggtat cagggctgca ctttgcccca agttctatgt tgttatagct
    48361 gcttcaatgc accggtggcg cagttgcatg ctctccgctt gcctgttgac gcgaaacccc
    48421 ctcccggaga ccacaatgcg ggccgatgca gcacatccca ttcgaatgtg cggggacaag
    48481 cccgacaacc tgcaaagccc aatctattta cggattgttg ttggtgcagc gttgcatcag
    48541 ggctatgttc tcacttgcga gtccacaact ttcactggct ggctgcatgt gactctgcaa
    48601 gatggtatag gaacgttcag caaaaccagc gtgtgtgcag gcgaagatgc gcggaatggg
    48661 gctgtgatca cgcctcggct aggacaaggc tgcaccaccg ctgttgcagc tggctggtac
    48721 gctggggtac gctggtcccg ttccgcacga gaagcatagt tatatagcac cgtggtagtg
    48781 gaggaattag atgctgtcac tctggtcttt agacatcact tgaacagttt ggctactgtc
    48841 ttacaaattc cgagcgcgtg atggattcat ccagactgtt gagccccctt acaccctcaa
    48901 cagctttcac cttttcacct tccgagaacg tatacccaaa aacggactgc gcagagtcta
    48961 ccacggaata tatcggctcc cggtcctcgg atacctaccc actcccgcgt cgccctcgac
    49021 cctggtggaa agccattgga accatcgggt ccctgacgct atgcctttcg ttcatagtaa
    49081 ctgtcgccgc gctgggtttc cttgtgtttt tgtggactgg agacaaatcc ttggagggga
    49141 aaaatgcccc cgatttgtgg cgaaccatca tgctccacga ctgggccaca cctgcaatta
    49201 ccttcactac acaggtcatc cgtgcagcag ttgggctgca agtgagcatc tgcaccggct
    49261 tcgttgccgc gatcctgttt gagagagcgg aagttaccct ctggcaggtc gcaccctact
    49321 cgattttgcg aagtgtcaca gcgagccctg cagacctcat gaacctaatt atgtttgggg
    49381 agagaccgaa gaggcgctgg ctcagcatgc caatcatcct ttttggtctc atgaccttgt
    49441 tttttatggc cattcagtgg gcctccacga ttctcgtgct tgaccttggc gatgcaacgc
    49501 tggttcaaaa ggtgcctatc attcaaaaca ttaccttagg gccagagata ggatacactg
    49561 ggaaggaagc tttggagggt tcacgcaaga agccggatgg aggtcttctg gacccgccta
    49621 tggctcaggc atcacaatct gactacacct ctcggcccca atttttctcc ccgttcggcg
    49681 agattggttc tgagtttcaa cttccggata agaatggtgt gagtgagact ggcgtcattc
    49741 aacgggcgtt tatacccttc cttaactcga gtgatcgtat tgccctcaga gattatattg
    49801 ggtacacgac gatattcgac tcccgagtgg cgtgtctacg tccccctttt aaatcagcat
    49861 accggatgcg taacgcattg gcgggtcaac ttgacctgtc tgatcttccc aaggatcacg
    49921 atcttccgcg cagaaccgac aaatgtgaag aagatatcat ccattcgaaa aagaattgct
    49981 cgagctcttt ctttagttgt tcaacctaca ttcgcagccg cgagggcagg gataacgaga
    50041 ctacatttgc atgccacttg gacttgccgc ttaataacac tgcgtttgac gcaccactat
    50101 tcaacttggc atcgcaatac tcagtagata aatcttttct gatattcaac ttcacagggg
    50161 ccgccaataa cgacagatac agcaattatt tcgaatcaaa cgaatcaatt accctgacaa
    50221 acccgcgtgg cgagggtgaa tggactactt acgacattgg gaaaaacggc acagtgacgg
    50281 cgagcttatg cttctcgtct tttgtcgtgg aattctccga agtacatctg acctcgccta
    50341 ctatgcttac cgaacctgca atgtctttca acttggacac caaaatgtgg gataccattc
    50401 aagtccgcaa gagattagat gctctccagg aagagattgg ctttgatgac cgggggataa
    50461 tgagaatgaa gcgactcaat ctgaccaaga gcttggcaac aaatgagcct ttatatacca
    50521 tgcagctcct cgatctcgta agattggcgt cttcggcgta tcggcaaggc aacgtttcaa
    50581 ttccaatgtg cgcaggttgc cacacaatag aggacaacag cactctggcc tctgtcagtg
    50641 gcttccaagt gcataagcct atgcatccac agtactcttc tctatttcaa caaacgctgc
    50701 aagagacagg ccggcctgca cgggcgttat cagctatctt aattatcttg gcgcaaaaca
    50761 gctactacga tgcgctttcg ttatccgatg ctaggcagga agtcaccacc ctatcggcgg
    50821 ttccggtcag ggtccccgtc aggttcaacg gactcaatgc tgttgcgtgt atcgttgttg
    50881 tggaattgtt ctgcgtcgtc gcgatcactg cgctcttcct gcgacgaacc aggttctcga
    50941 tgcaaggcaa tttctggcag gtggtatcac aaatcgtctg tgaggagaca tggcccattc
    51001 tcgagcagtc atcagacctg caggataagg aggtggtcca tcttctccag caacaaggcg
    51061 atggcgccac gcaggtgagt gtgaccagat caatcaacac ggggcgtcca gaagttgtcc
    51121 ggaggagaaa tctcggttag ccatggtcat ctcaacatgt ctaggtagtc acttgaaata
    51181 gagaagaaca ttcattcccc gataattagc ggtgcgctgg ttaatcatga gattattatc
    51241 tggacacgca gccgatatca tgattcactg gacgagtcga agtacttatt ccactggatt
    51301 tctctgcgtt ctcattcaac agcagctctc acagaagcat aaaccgtagc tagaaacccc
    51361 acaatgctcg cgccattgag tcgcatagcg atcagtgtct tcattcttgc catcgtttca
    51421 cacgcgaacg cagactattg gatctactac acccgcctct tcggatctca aggtggccct
    51481 gatgaatgca agtttctacg tactagcaac cccagctgcg atgaggttgc tgctggccag
    51541 tccttcgtat tcaaggagga tgtcagtggc aggcagatag ggtgccattt agcgggcaac
    51601 gagcctcagc cggactttct cgagttcaat acccccagaa ctggatactt cagtaagtcc
    51661 tgcatcactg cctccatgaa atctcttgag catcacccca agcgtactga ttaggcttca
    51721 gacatatcga aggataccag ctacgatatg atcgattctc agggccagac tcagggccac
    51781 tgtgagctgg ataatgctta ttcataccgt tgcttatacc aattcaccgt agaagcaggg
    51841 acatctatca tgaaatgcac aactggtgtt gaggtgggct ctgacgcgtc ataggatatt
    51901 gggcactccg gtcgtcctct ttgctgcagt gtccagaggc agatagcaga gagtactttg
    51961 acgctttcat agtaacaaaa aaatagctta ttttcacaca cacataatta taatattact
    52021 gagcggcgcc atagtcacag taaacagaaa tattgagccg gagttccctg ccggcaatgc
    52081 gcacagaatg gttatccgga gggagagttc ccgaacgccg agtgaagctg tggtcacgag
    52141 caagaaaagt acaaggagtg cctgactagt gtatcaccat tgagtatcaa cctgactgag
    52201 gtgcgcgcaa gtatctctct accggccgcc atgggttgca aagtacatgg ccggtctaag
    52261 taatcattac cgccgtccga ctgtggtgtc ttcgtactgg ctgtggctcg gtgctaagca
    52321 tgcaaaccac gggaactagg cattcggctt tctattttca tcgcaattag agttggccga
    52381 ctacctggtg agcactagag catctagtct accggtcgga gagtcctatt ccggatggct
    52441 ttagtaacta ggttcggggc cgacagtcga tgcaacgttg aagatgacag atgtaagtgt
    52501 tgcactgcat tcagatgttc gggctgagat gtgacatatc ctcttataca gacacaaact
    52561 tgatactgga tcggtcaggc aaacggactg gtaattttgg gctaccgact gagcactcaa
    52621 gaacttgcag tcactgttta tcaatcctgt cgagtcctag acacttactt ctcaggagtg
    52681 ttatggcttc gcaacgattg agaccatcat tgcccgtccg taccacgacc gatgcccaca
    52741 atggcagaaa attccgggcc acggagaagc ggcaccgccg gatggagatt aacgttttca
    52801 cgcaaggctt agccggaccg ttggaagcca caaaccttgg tctggtccag cctcttgtca
    52861 aggccgcatt agtttcaact taataaccgc cctgatgaac tgctggacaa ctgcatagct
    52921 atgagacctc tatctagcat gtcgacatat aagagtgttg gatagacctg tatcttttgt
    52981 tgtatctcat atcatccacc ttttttaatc attttaccta gatccattct attgtctcca
    53041 attgccttac ataacagcat ctgaggattt tctgatagat aactgcgcaa agcattacaa
    53101 tggtttctgc aactctgatt cacacattag gcttcctctg cctcacatct gccttcgtca
    53161 tcccatctcg cgatggcttt cctgatccca actctcagca gcttctagat attgagacaa
    53221 aggcggatgg tcttctttcg aacgaaccac ccccgccagc gttaagtgat gctggaatcg
    53281 ccaactttca gctcattgct ttcaatgaga acttcgaagt cgcatttttc tcgtctctca
    53341 ttgagaatat tacgaacaat gtccctggct atgaaagagc accggggttg aaggacactg
    53401 attccttgct tgaaattctg aagacagtta aagctgtaag tacctgccca tgtcttatct
    53461 accccaactt cactaacaat catttcagca agaagaactc catgccatta ctgctatcca
    53521 gaccttggaa cacttcaacg ccaccctggt gcctgagcct tgcacataca catttccttc
    53581 tagcgacctg gaatcagcac tctccttggc cgagactttc acagccgtag tgctaggcac
    53641 gcttgcggat gctgagaagt cgtttgctga gaacaatgat gccggcgacg tgatcagggc
    53701 gatcgcatcc gtaattggtc aagaaggaga gcagaatggt ttctaccgct tcctgttgga
    53761 ccgaaagcca tcagagaggc cgttcctaac gaccagcacg ggtccttttg ccttctcggc
    53821 tctgcaacag tttgtcgtct cgtgcccctt caacgtatct gatattccga tccccatctt
    53881 cactcccctc aacgtggtga ccacacccga ggcaagagac atgacactca ctttctcggc
    53941 ggatctgagt ggtaccgggt atgcccagaa cggtacctct aatggcgacc tgttcatcac
    54001 atatctagtt ggccagcagg tccccattac tgagcctatc agcaatgtca actacgatgg
    54061 gagcgtcatc actttcgatg ccctcttccc attttcggag aacattatgg agggccttag
    54121 cattgccgct ctaaccaact cttccaactt cgaggatgct gatgatgtgc ctgcgaacac
    54181 catcgcagca ccaggactga ttcaggtcaa tgacctgctg gcaaggcgcg gccgcgatca
    54241 atgagtgaat tcgatgctgt ttctcatagt gtaatcgaca aaaacaggct ctgctcgggg
    54301 ttgactcatc atttttcgct cagccgggat gggtgttgtt gtttaataag aatatgcgaa
    54361 tgtgcgtaag acttacaggg taaatcgttg attccaggtt gaaaaggata tagaataagc
    54421 aaaaaataat tactttcctt aggtgtaata caatcgtatt tgtggtcttc taagataccc
    54481 atgcattgag gtaccttggg ctggggtttc cagcggcaat gaacactgac aagggccatc
    54541 cgtaggatgc caaacagcac tgactttgac tagtctattt tccttaccag acgttgatgt
    54601 ttggataatt cgtgagggag tctactgatg cagtagtcta cagagcacaa ggtccaaagc
    54661 accaagcctc gatctacgga gcggaagtgc taggaatcct cttgtcattc gcctgcctct
    54721 aaagttgaat acaccgacta gaagcccagc ggacacaaat ctgccactcg attgcacgta
    54781 tgggagcttg aagtatcgca gcctgtgact tgtcacttga ttggctccag ccaggcggct
    54841 aggatcacat tagtctggat ggagtgaagc agtcttggca gcaaaacatg ggggaccata
    54901 agcacggtgc attgacttca cgagctggat tgagttgcaa ggaacaactc tgcttaatcg
    54961 taaaaagtaa caagctaaca cggttctcgg tacaaagtgc aagaagttga gaggttgcgt
    55021 cgagatttgg tgaccgggcg tcatattaca ccggaaagta gctgacatag ccgtatagca
    55081 ccatggctta tgagagtctg tgacacgtat acttgccatc ctctgggtga tttccataga
    55141 tattggtgta ggctaggatt caaagggcca gtttcggtgc aaatgtggtt caagcacgag
    55201 caatttctac gcgatttttc cgggagagtg aaacccttgg cacagagcca gtccaattcc
    55261 ttgtcatgaa cccaagtgca caccttcaag ttcagctgac caggtttagt ggcgttacta
    55321 gtcaggatcc ggaccattct gcgtgtttag cgaagtctcg ttacttggca ttggcttgga
    55381 gtccggggac acgatccaac actggggtaa actccatggg ggaatgcggg ggaggtaagg
    55441 ctgttcggac catgacccga cagccacggc ctcgggagcg catatggtgc cagaactcgg
    55501 tgttaagttg agcgagtcct cttggcatag ttttcttacc ttgggacata tacccttccc
    55561 agctccctta tctcagttgt gttctgtgtt ccctccccga catcgcctat catcccaaga
    55621 accagaggac ttcattgcat tctaagcgcc aacatggcgc tcaacgagga ggccggccac
    55681 aaaccggggt ccatcgacca cactgaatat gaagtacaca actcccaagt cgacctcatt
    55741 gagtctgccg tcgctgccag tgacgaagaa gccaagattc cccgcaagga gcttttttcg
    55801 cggtactggc ccgccgtaat ctatagtggc cttctcagta tggccttgat tatggagggt
    55861 atggatgttg gcctgatcaa caatttcttc gcgcaagatg cctacctggc ccactttggc
    55921 tggccagata ccaacggcaa acagcatgtg cctgcatcgt ggcagtcagc tatcagcaac
    55981 ggcaacaata ttggcagtat catcggtctc ttattgaacg gctacttgca atcccgattt
    56041 gggtctcgca gggtatactt ggccactatg gtgctgatgg gtggcactat tttcgccctc
    56101 tttttcgccg tcaatgtgca aatgttgttt gcagccaata ttctatgtgg catcccgtgg
    56161 ggcgtcttcc agactctgac gactgcttat gccgctgaaa tctgccctgc agccatgcgc
    56221 ggttacctta cggcatgggt gtccatgtgc tggggcgccg gctcgttctt ggctgccggt
    56281 gttctccgag gctctttgaa cattccggga gaccttggat ggaagattcc ctacgcccta
    56341 caatgggtct ggatcgttcc tctgtttatt gtgggattcc tagcccctga gagtccttgg
    56401 tacctagtcc gccgaggacg tatcgacgaa gccgagaagg ctctgcgtcg tctcgcccgc
    56461 aaggacttct ataccgagca tactatggcc cagtcgcttg cattgatgaa gcacaccaat
    56521 gagatggaaa agatcgaggc agcgaactca agctaccggg actgtttccg cggcactaac
    56581 ttacgccgta ctggaatcgt ctgcatggct tgggtcattc agatcctcaa cggccagtcg
    56641 gtgaccgcat atgctgctgt ctttttgaag tcggccggta tgcctacagt ccagtccttc
    56701 aattacaaca tgggaattca gtccgttaat atctttgcca cggctgtcgc tatcaccctg
    56761 atgggtaaga ttggtcgacg ctttttcttc ttctggggat ctacaagtat cgggcttgcc
    56821 atgcttatta tcggcatttt gggtttcgtt cctggggcgt caaacgtagc tcttgcagtt
    56881 gccatcgtca tgatcgttgt ccagatcatt ttcaaagtat cgctcggccc taccacttac
    56941 gttattgttg ctgaaacatc atctaaccga gtccgcgctc aaacaatcgt cctgggtcgc
    57001 gctgtctatg tcacgggcca gattatcata ggccaactga acccgcgcat gttgaactcg
    57061 accagtgacg cctggggctg gggcgccaaa agtggtttat tctactttgg gctttgctcc
    57121 atttgggcag tgtggatttt cttctgtctc cccgagacga agaaccgtag ctttgcagag
    57181 ctggacatac tcttccagaa gaagacctcg gcgcgcaagt ttgccacagc tcaggtcgat
    57241 tgtatgtgat ctcctctttt ctgtctttga taaatagtga atgagtccga ctaaactgac
    57301 ctaacacagt attcgaaatc acgcccccca aagacgagca ccataaagct caactatgac
    57361 cagcaaaaca gaacgccaat gagattctgg taggaggtgc tgcaggagtc gtcccaaaag
    57421 acggggtggg tggtaacgta agcgaggctc acagtaccgc cgactgcggg tgatgtcttc
    57481 ctcatacatt gattgaggca tgcatcatta tacttaattc aagtcaggcg ttggctccac
    57541 tattatctca ttgttcagaa cgtcaaacgg tgctccttgt acacattgaa ttctctccgg
    57601 gtgtcgtaat taatgtgcct ctctgctatt accatctggt ggtattggac gctgctcgtg
    57661 tcagactatt ggttcctgca tgtcttgctc gggcaaacaa aagggtgggt atttaagagc
    57721 tttcacaaga gaacgacaag ggacgcggga tcaccaaaag aaagaggcat ttttacagca
    57781 agcaagagag aagacgaagg aatagcaaaa gtgaaggtcc tcctgggggt cgaacccaga
    57841 atctcctgat tggatgaagt tgtttcaatc gtagtcagac gccttgccat tgggccaaag
    57901 gaccgaagag acaatcttgt gattggctgt tgaaaacttg ttggttaatg tgactcatgg
    57961 caagaaagtg tcagtagaaa tgggctgcat cgtgagatcc gtaggtggtg gggcattgtc
    58021 gaagattttt ctgcactagt tggcggtgga cttcgcaaac ggtgtctgtg gatgctgtaa
    58081 tagtgttggg ctaattatgg gtagagggta ggagggtagg cgacgagtca gatgccacca
    58141 aaatggagct cagtgtcaac atagtcggaa gactagttag ctatggtgtt cgttcaagat
    58201 ttccgcccct aagaagggtg gggttctgga gagtaacaag cacgggactt cgctagtatc
    58261 tggaaagcgg actagcgaag aatcattgag gaccgtatgc tcggttttac acaagcaaga
    58321 ggcattcctc aatggtgtca atggcacaaa agtggcaata agatatttgc acaacgacta
    58381 ccactttggt acttatatta taaaagagtt acagtactgt agttgcaaac tattgtcacg
    58441 gttaccaagg cgaggctaat gatacttagc gcattcaggt actcgctgta ggaggtttgc
    58501 ttgaaagcag catagcatga gaaatgatgc atcttcacgg ctggcacttt agttgccgtg
    58561 ctatgtacta gagtctgaaa ctgccgagat tcaagctcta ggaccatttg taagcggagt
    58621 ttcgtagcgc ccaaaagtcc gaaatcgata caacctccac tttaggtttt gacaatagtc
    58681 acggttgctg agacttgtat ttaaatacaa tgcgactccg tcgcaaatga ctggaatatt
    58741 gagggaggag ttgttcgcag tagaacgcca ttccatgcac gaatgcatct ttgatccagt
    58801 gacctttgtc gtgtcagttg attgtctggt tagccagctg ctattccaaa atgacaccac
    58861 acagtccccg gcttcacaac gaggtttacc ctttcattgc accctcaaaa tttagaaact
    58921 ctcttgaaaa caagatcact cttatcaccg gatctgtggg aacgatcggc caggcccttt
    58981 cgctgtgctt tgctgttgct ggagcaagac tcgtgctagt gtacaataga acagagccac
    59041 cagcctcatt tctatcaaaa tgtcaagaat tgggagcaag ctcagttacg tccctgaagt
    59101 gcgacgtctc agaattagag ggctgtgaga gcctcttgaa cgaggttagt tcatgcctag
    59161 aacgcagacg gccgaaacct gaccatcggc aaaatctagg tgaatcgaac aattggcaag
    59221 gtagatatcc tagtaaataa tgcaggtgtt gatagcttgg gacctgtaag tctacgactc
    59281 tgtagatgaa tcgcctcaca tccaacttgc taatttgtcg tcaatgcctc agtttcacgc
    59341 gcatgacccc aagaattttc ttagggcaat gtcagtcaat cttcatgggc cgtattttct
    59401 gagtcgactt ttactccccg atttcatgga gcgacgcagt ggctgtatca ttaatattgc
    59461 ctcgcgtgct ggctcgtcag atatgccatt caatgggcac tactcaatca gcaaggccgc
    59521 aatgatacga atgactggat gcatgcaggc ggagctgagt ctcgctgggt ttgacgacat
    59581 tcacatctat gctctgcatc ctggagcaat tccatccaac atggcctccg ccggtaagca
    59641 taacggacct cgaatttcac agaagggtga gactgctgac caaaggtcag aatcggcgcg
    59701 agaagccttg cgtgactttc ccgagttgca acaggtgatg attggtgccc ttgatcactt
    59761 caaggactcg ccatacctga ctggtatggc tagtgtcgcc ttagccactg gtattgcgaa
    59821 gaatatactc agagggaaat atttcgacgt tgagcaagat ttggaagatg tcataagcca
    59881 ggcctccgaa tttgaagcag acccagagct atatacgctc cataccaaat tcctgggcgg
    59941 gctgccgaac gatggcggaa ccgagctccg accggctgaa gatccagttt cgtttcccgg
    60001 cttctagagt tcaatgtggg tggagattga cgcactggtc ccctcattta aagtttggcg
    60061 ggagacttca gaatcagcaa gaccttttca gagtaatcaa tgaatctaga atccagggac
    60121 atataagggt gacagcgctc caaggttaat gagggattag ctgatcgaat gtttcacacc
    60181 agacctacta ctttcggcga cctccacaat gtctttttga aaacaagagg gtagctactc
    60241 attggggact atcagggtaa aaaacgctga aatcagatct gatggattgg tttctgcagt
    60301 gggagtttga atttggtacg aagaagagtg aaggcaaggt tagactagtc gatactgttc
    60361 caaaacgacc aatcaatgtc tcgcaaatct agatcaagca agttgttcgc ctcttgttca
    60421 cttaagaagc tctcgggaat ttccaactct ctaacacctc gatgtatacc tccattcgcc
    60481 tcgctttcag ctgatgcctg cggcacgtct tccatacact ctgacagtcg tttttctagg
    60541 cttgatacca tagaaggtgt aggtgtggac cggcttactg ttcctttgct catacatgtt
    60601 ttccaagctg ctactattag ttcggccgca tgtagtcttc gtcgatcctc tgtgagctca
    60661 agaagagagg cattggccgc atacaggtct gaaaggagag cccaaatacg ctgacatgca
    60721 tcgatgttgg tttcctgcga tgcctcaaca agcaccacca taactacacg cgtgagcttt
    60781 gcgccttaac aaaatagtga atacttacaa gcaggccagg ggaagccatt tgtagtaaac
    60841 caatcaaagt ccctaagaag tcgatgtgaa tgcataacaa tggcgtattc caacagctgc
    60901 atggacaacg ccaacaatga gccgcggttc ccttggttca tccgatctga atattcgcca
    60961 gtcgtcaaca aaattcgatg gcggaaaaca caaacaagtg cgcgcgacat taattgtatc
    61021 aagatgtgaa gaggcttaat cgggtcgcag tattgcagga atcgtttgtt caaaccgtcc
    61081 tccaaccgat caataaaggc ttccttgatc tgcatgggca ctgactgatt tgtcgaccaa
    61141 gataactcaa aacgtccctt atccgcatga tactgccgct gctcgtctag gatgtaataa
    61201 gtgaagaggc aatacgacat gcttgttagg ccttttcgtt cttctggaaa agtcttcatc
    61261 tccggagtga agtcgccgtc ctctatgttc agaggcagcc tagcatccca ttctgccttt
    61321 aatgttgagg gcgtaactcc taaccttatc gctaggatga gatcaagata ctgcaggtgc
    61381 caccaaaggc gtcggcgttc ctcggtttca aaaggagaca tccccaacaa ggtcccatct
    61441 cgatggatgc ctagtttctc gccattacgg atggcgagtc ccattaaggt ccatagactt
    61501 tgggtgctta gacgatccag gcttgccatc tgaataacgt gagccaactt aatttctagt
    61561 gtcttcaggg agatgtctta cgagataaac cgccatggcc tttagagcca tgatattttt
    61621 catacacaga atatccgtac ctgccaggct ttcctcacat agagcctggt actttgccaa
    61681 cattaaggtc tttgacaggc caaaattcgt tctgcaatca gactcagtga ggctggtgat
    61741 actagacaaa tagatggaat atatgagcgc attttgagca atatcgattt gtgttgagtc
    61801 cggagaaagt gtcacgatag actcgagacg ctctagctcc cacgtgaacg aaatcctgat
    61861 aaaagggtgg accctctgct tgaagaaagt ccaaagtatc tgtgcatgtt ctcgcaactc
    61921 actcgaaaca gaaataggcg agtctctgcc gcgaatgata ttttggaagg cgggaatagc
    61981 gttccgtagg aacagaggat gttttgcgtt cgcgatgcga gtaccgcctt ggagatggcc
    62041 atgagtaagc cacacgcgac ttgggtgttc gttagtccat gctgtcatga aatttgatac
    62101 aatggactta cgactcaagg taatgttgtt gtccatcttc ttctagaata acaggatctt
    62161 tgcttcttcc gttacttgag ctagtaggtc gttggcttcc gaagggcgat gtggttaccg
    62221 ttacagagtt cggggacgcg acgccaaacg gacgaccacc aggggcgaca tcttcgtcgg
    62281 gattgccacc gagagatctc acaagatcct caagctttct gatcctgtcg actggcgagg
    62341 gttccgggta gctgcaacga tcctgctttc ggcgcttgca attggagcat ggatcctctc
    62401 tgtcgcagcg cactttgcgc tttgcacatg gctcacaagc ttgactccgc atcgatgact
    62461 agcggctcta gagaggtctt tgctttgtcg acgtcagtgc acgatgtgcc aacttgccaa
    62521 ttcgatactc gggcgactta gggagattag ctcgtgatag gtagatggga tgaagttcgg
    62581 tggtggcccg aagcaagttc gggagtatta gagacctaaa actcggggtg ggccccgagg
    62641 agaaagcgag ccaatcagca ctagccaaac aggttcgatt gtccttactg aaccaccttg
    62701 tcttgttgac catctaatca tgatgacatg gaagaaattg ggcacggtac gcagaaggtg
    62761 tccaagtatt taatcaagtc acagactcca agcttctgtg agaacttttt tctggctatt
    62821 atatcgcctg ttgcagtatt cgtgcgaggc aaatattagc acacacttat agagaggtct
    62881 atcttagcct gacaacacct cgaatactat tctcatctga atattattcc tatgaatatg
    62941 agcgaaaagc cgaagtctgg gccatgccaa aatgatagga agtatccgcc tccaaaggtt
    63001 gtcttgccag ccatggctgc ggtctggttg gcctttttcc tagtggcact ggtgggtagt
    63061 tcgttgttct cctgcatgtc acgacctaag atttgcacca ggaacggacc ataatcggca
    63121 ccgcaatacc ggctatttca caagaattca aaagctttgg cgacatagcg tggtacgagg
    63181 ctgggttttt actgcctctt tgcgttctac aactgccatt tggccttgtt ctcaagtact
    63241 accccacgaa atgggtgctg ctcttgcatg tggctatttt cgaaatcggt tccatcgttt
    63301 gcgccactgc accgtcctca aatgcactga tcgtcggtcg agtcatcact gggattgggg
    63361 gtgcaggcat tggacctggt tccttcctgc tgattaccta tcttgtccct ctgagtt
//
