# Supplementary material for: Genome sequencing and physiological characterization of three Neoarthrinium moseri strains
Source: BMC Microbiol. 2025 Aug 21;25:526. doi: 10.1186/s12866-025-04274-z (PMC12369201; doi:10.1186/s12866-025-04274-z)
Supplement: Supplementary file 16 — Supplementary Material 16. [file 12866_2025_4274_MOESM16_ESM.zip › BiGSLICE/input/Nmoseri/TUCIM5799/JAFIMR010000006.1.region002.gbk]

LOCUS       JAFIMR010000006        23033 bp    DNA     linear   PLN 06-APR-2022
DEFINITION  Neoarthrinium moseri strain TUCIM 5799 scaffold6_Wmoseri_TUCIM_5799,
            whole genome shotgun sequence.
ACCESSION   JAFIMR010000006
VERSION     JAFIMR010000006.1
KEYWORDS    .
SOURCE      Neoarthrinium moseri
  ORGANISM  Neoarthrinium moseri
            Eukaryota; Fungi; Dikarya; Ascomycota; Pezizomycotina;
            Sordariomycetes; Xylariomycetidae; Xylariomycetidae incertae sedis;
            Neoarthrinium.
COMMENT     ##antiSMASH-Data-START##
            Version      :: 7.1.0
            Run date     :: 2023-12-04 11:58:05
            NOTE: This is a single region extracted from a larger record!
            Orig. start  :: 753384
            Orig. end    :: 776417
            ##antiSMASH-Data-END##
FEATURES             Location/Qualifiers
     protocluster    1..23033
                     /aStool="rule-based-clusters"
                     /category="terpene"
                     /contig_edge="False"
                     /core_location="[10000:13033]"
                     /cutoff="20000"
                     /detection_rule="(Terpene_synth or Terpene_synth_C or
                     phytoene_synt or Lycopene_cycl or terpene_cyclase or NapT7
                     or fung_ggpps or fung_ggpps2 or trichodiene_synth or TRI5)"
                     /neighbourhood="10000"
                     /product="terpene"
                     /protocluster_number="1"
                     /tool="antismash"
     proto_core      10001..13033
                     /aStool="rule-based-clusters"
                     /tool="antismash"
                     /cutoff="20000"
                     /detection_rule="(Terpene_synth or Terpene_synth_C or
                     phytoene_synt or Lycopene_cycl or terpene_cyclase or NapT7
                     or fung_ggpps or fung_ggpps2 or trichodiene_synth or TRI5)"
                     /neighbourhood="10000"
                     /product="terpene"
                     /protocluster_number="1"
     cand_cluster    1..23033
                     /candidate_cluster_number="1"
                     /contig_edge="False"
                     /detection_rules="(Terpene_synth or Terpene_synth_C or
                     phytoene_synt or Lycopene_cycl or terpene_cyclase or NapT7
                     or fung_ggpps or fung_ggpps2 or trichodiene_synth or TRI5)"
                     /kind="single"
                     /product="terpene"
                     /protoclusters="1"
                     /tool="antismash"
     region          1..23033
                     /candidate_cluster_numbers="1"
                     /contig_edge="False"
                     /product="terpene"
                     /region_number="2"
                     /rules="(Terpene_synth or Terpene_synth_C or phytoene_synt
                     or Lycopene_cycl or terpene_cyclase or NapT7 or fung_ggpps
                     or fung_ggpps2 or trichodiene_synth or TRI5)"
                     /tool="antismash"
     gene            2501..6835
                     /locus_tag="JX265_003574"
     mRNA            join(2501..2839,2889..3060,3125..3730,3806..4147,
                     4768..4834,5238..5358,5416..5518,5578..5646,5720..6328,
                     6402..6835)
                     /locus_tag="JX265_003574"
                     /product="hypothetical protein"
     CDS             join(2501..2839,2889..3060,3125..3730,3806..4147,
                     4768..4834,5238..5358,5416..5518,5578..5646,5720..6328,
                     6402..6835)
                     /codon_start=1
                     /gene_functions="biosynthetic-additional
                     (rule-based-clusters) p450"
                     /gene_functions="biosynthetic-additional (smcogs)
                     SMCOG1034:cytochrome P450 (Score: 109.4; E-value: 3.5e-33)"
                     /gene_kind="biosynthetic-additional"
                     /locus_tag="JX265_003574"
                     /product="hypothetical protein"
                     /protein_id="KAI1877566.1"
                     /sec_met_domain="p450 (E-value: 4e-34, bitscore: 113.0,
                     seeds: 50, tool: rule-based-clusters)"
                     /transl_table=1
                     /translation="MPSASPVQAGPNIAYLIISSFLAATLGFWCFWASKPWSFSLINGR
                     KFWEITNARAKKDFMLRARSLIANGLQRYPGRPFRIMADVGEVLILPPKYAYEIRNHDD
                     LSFTKAAFKWFYAHLPGFEGFREGTSESHLMKLVARHQLTHQLMLVTEPVSEECTLALQ
                     EIYTDSEEWHEVVAKTANLQLMARVTSRVFLGVGLCRNAQWLRITTTYAVIAFKAVEEL
                     RFWPFWLRSTVQWFLPQCTAARALVDEARALINPLLAQRRAEKAEAARRGEKCEYNDAI
                     EWLEQTAQDKQVHYDPACAQLSLSVAALHSTTDFFTQVMLDIASHPKLVTALREEIISV
                     LGPGGWSKQSLYKLKLMDSVLKESQRLKPISIASMRRMTTANVKLSDGTILPKNHLTLV
                     SSHMHWDPESYVEPERFDGYRFYNMRQQPGKENKSQLVSVSPDHMGFGFGLHACPGRFF
                     ASEEIKLAMCHILMKYDSKAVAGSDMEPRVLTSEQISAEKTRLLQFSGQSKYPHQPFRL
                     LTDWGEVIILPPEFADEIRNDPRLSFGEAAMQDNHAGIPGFETVRLVGRTDQLIQTVAR
                     KHLTKHLSMVIEPLSMETALAVSLNFGESPGWTQVRIKPAILDIIARISSRIYLGEQLC
                     RNEEWLRITKTYTTNFYTASTNLRMFPKSTRFLAHWFLPDCRKLRFELNDARRIIMPLV
                     QRRNQIRQEAAAAGLSIPRFNDAIDWAEQEATATGTSFDPAIFQLTLSLLAIHTTYDLL
                     QQTMIDLAQNPEYIEPIRREVIDALLADGWKKTSLYKMKLLDSAIKETQRMKPGSIVTM
                     RRRVMEDIKLSNGLVLKKGARINVDNRRMDDPAVYKDPQLYNPYRFFEMRLEPGKEHMA
                     QLVSTNSTHLGFGHGEHSCPGRFFAANEIKVALCHILVKYDWRLAPETDVSPDRKGMLV
                     KSSAGTDILIRRRDNLDIKLDML"
     PFAM_domain     join(3000..3060,3125..3730,3806..4147,4768..4781)
                     /aSDomain="p450"
                     /aSTool="clusterhmmer"
                     /database="35.0"
                     /db_xref="PF00067.25"
                     /db_xref="GO:0004497"
                     /db_xref="GO:0005506"
                     /db_xref="GO:0016705"
                     /db_xref="GO:0020037"
                     /description="Cytochrome P450"
                     /detection="hmmscan"
                     /domain_id="clusterhmmer_JX265_003574_0017"
                     /evalue="4.80E-32"
                     /gene_ontologies="GO:0004497: monooxygenase activity"
                     /gene_ontologies="GO:0005506: iron ion binding"
                     /gene_ontologies="GO:0016705: oxidoreductase activity,
                     acting on paired donors, with incorporation or reduction of
                     molecular oxygen"
                     /gene_ontologies="GO:0020037: heme binding"
                     /label="JX265_003574"
                     /locus_tag="JX265_003574"
                     /protein_end="491"
                     /protein_start="150"
                     /score="111.4"
                     /tool="antismash"
                     /translation="TEPVSEECTLALQEIYTDSEEWHEVVAKTANLQLMARVTSRVFLG
                     VGLCRNAQWLRITTTYAVIAFKAVEELRFWPFWLRSTVQWFLPQCTAARALVDEARALI
                     NPLLAQRRAEKAEAARRGEKCEYNDAIEWLEQTAQDKQVHYDPACAQLSLSVAALHSTT
                     DFFTQVMLDIASHPKLVTALREEIISVLGPGGWSKQSLYKLKLMDSVLKESQRLKPISI
                     ASMRRMTTANVKLSDGTILPKNHLTLVSSHMHWDPESYVEPERFDGYRFYNMRQQPGKE
                     NKSQLVSVSPDHMGFGFGLHACPGRFFASEEIKLAMCHILMKYDSKAVAGSDMEPRVLT
                     S"
     PFAM_domain     join(5731..6328,6402..6769)
                     /aSDomain="p450"
                     /aSTool="clusterhmmer"
                     /database="35.0"
                     /db_xref="PF00067.25"
                     /db_xref="GO:0004497"
                     /db_xref="GO:0005506"
                     /db_xref="GO:0016705"
                     /db_xref="GO:0020037"
                     /description="Cytochrome P450"
                     /detection="hmmscan"
                     /domain_id="clusterhmmer_JX265_003574_0018"
                     /evalue="1.60E-32"
                     /gene_ontologies="GO:0004497: monooxygenase activity"
                     /gene_ontologies="GO:0005506: iron ion binding"
                     /gene_ontologies="GO:0016705: oxidoreductase activity,
                     acting on paired donors, with incorporation or reduction of
                     molecular oxygen"
                     /gene_ontologies="GO:0020037: heme binding"
                     /label="JX265_003574"
                     /locus_tag="JX265_003574"
                     /protein_end="932"
                     /protein_start="610"
                     /score="113.0"
                     /tool="antismash"
                     /translation="VRIKPAILDIIARISSRIYLGEQLCRNEEWLRITKTYTTNFYTAS
                     TNLRMFPKSTRFLAHWFLPDCRKLRFELNDARRIIMPLVQRRNQIRQEAAAAGLSIPRF
                     NDAIDWAEQEATATGTSFDPAIFQLTLSLLAIHTTYDLLQQTMIDLAQNPEYIEPIRRE
                     VIDALLADGWKKTSLYKMKLLDSAIKETQRMKPGSIVTMRRRVMEDIKLSNGLVLKKGA
                     RINVDNRRMDDPAVYKDPQLYNPYRFFEMRLEPGKEHMAQLVSTNSTHLGFGHGEHSCP
                     GRFFAANEIKVALCHILVKYDWRLAPETDVSPDRKGMLVKS"
     gene            complement(7667..8753)
                     /locus_tag="JX265_003575"
     mRNA            complement(join(7667..7984,8046..8203,8260..8361,
                     8415..8578,8632..8753))
                     /locus_tag="JX265_003575"
                     /product="hypothetical protein"
     CDS             complement(join(7667..7984,8046..8203,8260..8361,
                     8415..8578,8632..8753))
                     /codon_start=1
                     /gene_functions="biosynthetic-additional (smcogs)
                     SMCOG1182:Polyprenyl synthetase (Score: 225.5; E-value:
                     1.3e-68)"
                     /gene_kind="biosynthetic-additional"
                     /locus_tag="JX265_003575"
                     /product="hypothetical protein"
                     /protein_id="KAI1877567.1"
                     /transl_table=1
                     /translation="MPSKGVREKLIDALNIWFDCPEETVSTIKSVISMLHNSSLILDDF
                     QDNSPLRRSKPSTHTVFGPAQSINSAAYIIIRAMSKIQSFSEPSCVIKATDMILTLFEG
                     QAVDLSWTFNETCPSIQDYILMVDDKTGTLFKLAGYLLATHARVDWSEGTITAIDALLS
                     LFGQYFQIRDDYQNLVSTEYTSQKGFCEDLDEGKYSITLIHALQNDSGGLLLRNMISTR
                     RVQGKLTIQQKALMLDRIRSCGSLEWTVSLLSDIHQRAIADIGLLEKDIGRVNYELRSL
                     VEMLQR"
     PFAM_domain     complement(join(7862..7984,8046..8203,8260..8361,
                     8415..8578,8632..8750))
                     /aSDomain="polyprenyl_synt"
                     /aSTool="clusterhmmer"
                     /database="35.0"
                     /db_xref="PF00348.20"
                     /db_xref="GO:0008299"
                     /description="Polyprenyl synthetase"
                     /detection="hmmscan"
                     /domain_id="clusterhmmer_JX265_003575_0019"
                     /evalue="3.30E-48"
                     /gene_ontologies="GO:0008299: isoprenoid biosynthetic
                     process"
                     /label="JX265_003575"
                     /locus_tag="JX265_003575"
                     /protein_end="223"
                     /protein_start="1"
                     /score="164.1"
                     /tool="antismash"
                     /translation="PSKGVREKLIDALNIWFDCPEETVSTIKSVISMLHNSSLILDDFQ
                     DNSPLRRSKPSTHTVFGPAQSINSAAYIIIRAMSKIQSFSEPSCVIKATDMILTLFEGQ
                     AVDLSWTFNETCPSIQDYILMVDDKTGTLFKLAGYLLATHARVDWSEGTITAIDALLSL
                     FGQYFQIRDDYQNLVSTEYTSQKGFCEDLDEGKYSITLIHALQNDSGGLLLRNMISTRR
                     "
     gene            10001..13033
                     /locus_tag="JX265_003576"
     mRNA            join(10001..10831,10885..11005,11059..11342,11393..13033)
                     /locus_tag="JX265_003576"
                     /product="hypothetical protein"
     CDS             join(10001..10831,10885..11005,11059..11342,11393..13033)
                     /codon_start=1
                     /gene_functions="biosynthetic (rule-based-clusters)
                     terpene: Terpene_synth_C"
                     /gene_kind="biosynthetic"
                     /locus_tag="JX265_003576"
                     /product="hypothetical protein"
                     /protein_id="KAI1877568.1"
                     /sec_met_domain="Terpene_synth_C (E-value: 7.9e-14,
                     bitscore: 46.7, seeds: 87, tool: rule-based-clusters)"
                     /transl_table=1
                     /translation="MDSATELKSADELLAAAARSLITRASSSFHAYYGLSTTSCQVYDT
                     AWVAMICKKDGEKKWWLFPESFYYLLKTQSEDGSWGSDSATQTAGILDTAAGLLALLKH
                     IKEPFQINDVSSDEISKRIDAGIDSLKQQLAAWDDIQKSNHVGVEIIMPSLLTYIEEEH
                     GTSFNFPSRSTLEAMNIDKMSRFSLESLYDKKPSSAVHSLEAFLGRVDMGRLSHHLYHG
                     SMMASPSSTAAYLIGTTQWDDEAEAYLRYIMTAGAGHGDGGISGTFPTTYFEYSWILAT
                     FLKSGFSKKEIECTGMHVFADILRTAFNTEGGIIGFAPRTADVDDTAKGLLALSLLGYH
                     VGPDQMIKVFEGQNHFTTFGSERDPSFTSNCHVLLALLRQPDVSSYRSQIRKTIIFISE
                     WWWYNDHHIKDKWHLSYLYPTMLLTEALAALLQSLDQGELPEILDAQLECRVNIALFQS
                     CLRVLLEQQADGSWNYLPEQTSYAILALSHARRALLFEDLQVEILSSISRGAQFLETCI
                     FRSADLNWTSKTTYNVSFVAEAYKLAALKMSHSPHEHNRFGQSISAHLLPAGLNRYMGL
                     VRRTPLFSEVPDWQIRASLRESSLFIPLLRMKRLQVYDRDDIPVTEDNYLDIIPFTWVG
                     CNNRRGTFASASLLYELMTLSLYGYQTDEFMEAIAAPASHGAVDLHAVIDDVVNNLTRN
                     TDLSCNGNNNMDITREIPNNGFHQGEPASKKISAALVRFVAYVLNHEAVARASAHDKQN
                     LQRELLAFLHAHATQNSDNSRFKTQQQDPTFFTSAESSYFQWVRTTGGNHVACAYSFQF
                     ACCLISASLCSGKEVFPTVTEKYLAAALTRHLTTVCRMYNDFGSVSRDTAEGNVNSVHF
                     PEFRQCYPILDGKLAMKKQALIGLAEYEQKVLEQTMQALERECERTASISGGSDLVRRK
                     LSIVKLFCDVTDLYDQLYFLRDLSSTMK"
     gene            complement(14083..14949)
                     /locus_tag="JX265_003577"
     mRNA            complement(join(14083..14637,14692..14949))
                     /locus_tag="JX265_003577"
                     /product="hypothetical protein"
     CDS             complement(join(14083..14637,14692..14949))
                     /codon_start=1
                     /locus_tag="JX265_003577"
                     /product="hypothetical protein"
                     /protein_id="KAI1877569.1"
                     /transl_table=1
                     /translation="MDEREASSRNDGLVVIHVALFRMATASLAEAYRILGYKVHHGLED
                     TLGMPWTQLEHAAEATWPTAAGAHPRPRRTRCDWDNLWGSHYDIATDMASPFADQLIEA
                     YPNAKVVVIQREFDAWWASYRSELLDTLFSPVQQVVVFLLSHVMGIRAGDDMRKIHFGF
                     FAAQNRAEIEANARQGYDRYYKKVRQMVPPEKRLEYCLGDGWEPLCAFLGKEIPKVPFP
                     RKNTRASHNKGEMGRKWTIFTSSAKIAAPWALSAIAAAGIAWYVHGSW"
     PFAM_domain     complement(join(14209..14637,14692..14907))
                     /aSDomain="Sulfotransfer_4"
                     /aSTool="clusterhmmer"
                     /database="35.0"
                     /db_xref="PF17784.4"
                     /description="Sulfotransferase domain"
                     /detection="hmmscan"
                     /domain_id="clusterhmmer_JX265_003577_0020"
                     /evalue="1.00E-55"
                     /label="JX265_003577"
                     /locus_tag="JX265_003577"
                     /protein_end="229"
                     /protein_start="14"
                     /score="189.1"
                     /tool="antismash"
                     /translation="VIHVALFRMATASLAEAYRILGYKVHHGLEDTLGMPWTQLEHAAE
                     ATWPTAAGAHPRPRRTRCDWDNLWGSHYDIATDMASPFADQLIEAYPNAKVVVIQREFD
                     AWWASYRSELLDTLFSPVQQVVVFLLSHVMGIRAGDDMRKIHFGFFAAQNRAEIEANAR
                     QGYDRYYKKVRQMVPPEKRLEYCLGDGWEPLCAFLGKEIPKVPFPRKNTRAS"
     gene            16513..17727
                     /locus_tag="JX265_003578"
     mRNA            join(16513..16669,16721..17727)
                     /locus_tag="JX265_003578"
                     /product="hypothetical protein"
     CDS             join(16513..16669,16721..17727)
                     /codon_start=1
                     /locus_tag="JX265_003578"
                     /product="hypothetical protein"
                     /protein_id="KAI1877570.1"
                     /transl_table=1
                     /translation="MADERNPVTDPGKRPRTRQRIHKAPPELEVPDINNDAAERKRVLN
                     VLAQRRYRQRKRQHRLGKSASVSCEQATEAQKGDEITHHGQDGISETSTSKPAGACSGG
                     VEENPALAVESLPGVSSASDINLNNWPTDSLVPTSLASQAEAETDYGVAATAAHLSFDP
                     VMPDILTSEEPLAIDPSILDFSSDSSTTSGIVDSTQISWTFPDSYLLPMPELKLLQAFL
                     RIASCLQCEASMWDLNAISPFNDPTLSPMPTMMATSWAPTESQRTVVHHPLFDFLPWPS
                     ARDRLIAIFSMPDEFRPAEASGPLALVKFAYDMEDSAEGMRIWGSSPCDTSGWEVGQVL
                     FERWWFIFDRQIIEQSNRWRNLRGAPSLRLKGPRVENMPPEHGDIDP"
     PFAM_domain     17326..17613
                     /aSDomain="DUF3425"
                     /aSTool="clusterhmmer"
                     /database="35.0"
                     /db_xref="PF11905.11"
                     /description="Domain of unknown function (DUF3425)"
                     /detection="hmmscan"
                     /domain_id="clusterhmmer_JX265_003578_0021"
                     /evalue="1.30E-10"
                     /label="JX265_003578"
                     /locus_tag="JX265_003578"
                     /protein_end="350"
                     /protein_start="254"
                     /score="41.4"
                     /tool="antismash"
                     /translation="MATSWAPTESQRTVVHHPLFDFLPWPSARDRLIAIFSMPDEFRPA
                     EASGPLALVKFAYDMEDSAEGMRIWGSSPCDTSGWEVGQVLFERWWFIFDR"
     gene            19134..21017
                     /locus_tag="JX265_003579"
     mRNA            join(19134..20832,20887..21017)
                     /locus_tag="JX265_003579"
                     /product="hypothetical protein"
     CDS             join(19134..20832,20887..21017)
                     /codon_start=1
                     /locus_tag="JX265_003579"
                     /product="hypothetical protein"
                     /protein_id="KAI1877571.1"
                     /transl_table=1
                     /translation="MHINEMLADAEKTGQPSFSFEYFPPKTTQGVHNLYDRMERMYNFG
                     PKFIDITWGAGGTIAELTCEMVVQAQTYFGLETCMHLTCTDMGEGKVNDALQKAYKAGC
                     TNILALRGDPPREKEKWTATEGGFQYARDLVQHIRKKYGNHFDIGVAGYPEGCDDNRDE
                     DQLLDHLKEKVDMGATFIVTQMFYDADNFVRWVGKVRDRGITIPIVPGIMPIATYASFL
                     RRAKHMNCKIPEHFMAALEPVKNDDHAVRELGKTLVADMCRKILAAGIVHLHFYTMNLA
                     QATRMVLEELDWMPTDNRPRKQALPWKQSLGLGRREEDVRPAFWRNRGKSYVTRTQEWD
                     EFPNGRWGDSRSPAFGELDAYGIGLTGTNESNRKKWGEPKSIQDIASLFVRYVEQDLDS
                     LPWSEAPLTSEADSIKQDLIDLNKRGLLTINSQPAVNGVKSNHPVHGWGPPNGYVYQKA
                     YLELLVSPEVLQQILPRIHDHPDLSYYAVTKTGSLKTNAPSEGPNAVTWGVFPGKEIVQ
                     PTIVESISFLAWKDEAFRLGVDWAHCHESGTPSRALIDEIMNDWYLINIVNNDFHQPRT
                     IFELFQGLTVKGLNEEVIVPPTETNGVQAEALD"
     PFAM_domain     19161..20006
                     /aSDomain="MTHFR"
                     /aSTool="clusterhmmer"
                     /database="35.0"
                     /db_xref="PF02219.20"
                     /db_xref="GO:0004489"
                     /db_xref="GO:0006555"
                     /description="Methylenetetrahydrofolate reductase"
                     /detection="hmmscan"
                     /domain_id="clusterhmmer_JX265_003579_0022"
                     /evalue="2.00E-113"
                     /gene_ontologies="GO:0004489: methylenetetrahydrofolate
                     reductase (NAD(P)H) activity"
                     /gene_ontologies="GO:0006555: methionine metabolic process"
                     /label="JX265_003579"
                     /locus_tag="JX265_003579"
                     /protein_end="291"
                     /protein_start="9"
                     /score="378.6"
                     /tool="antismash"
                     /translation="AEKTGQPSFSFEYFPPKTTQGVHNLYDRMERMYNFGPKFIDITWG
                     AGGTIAELTCEMVVQAQTYFGLETCMHLTCTDMGEGKVNDALQKAYKAGCTNILALRGD
                     PPREKEKWTATEGGFQYARDLVQHIRKKYGNHFDIGVAGYPEGCDDNRDEDQLLDHLKE
                     KVDMGATFIVTQMFYDADNFVRWVGKVRDRGITIPIVPGIMPIATYASFLRRAKHMNCK
                     IPEHFMAALEPVKNDDHAVRELGKTLVADMCRKILAAGIVHLHFYTMNLAQATRMVLEE
                     L"
     aSDomain        19185..20018
                     /aSDomain="TIGR00677"
                     /aSTool="tigrfam"
                     /description="fadh2_euk: methylenetetrahydrofolate
                     reductase"
                     /detection="hmmscan"
                     /domain_id="TIGRFam_JX265_003579_0002"
                     /evalue="1.70E-124"
                     /identifier="TIGR00677"
                     /label="JX265_003579"
                     /locus_tag="JX265_003579"
                     /protein_end="295"
                     /protein_start="17"
                     /score="412.6"
                     /tool="antismash"
                     /translation="FSFEYFPPKTTQGVHNLYDRMERMYNFGPKFIDITWGAGGTIAEL
                     TCEMVVQAQTYFGLETCMHLTCTDMGEGKVNDALQKAYKAGCTNILALRGDPPREKEKW
                     TATEGGFQYARDLVQHIRKKYGNHFDIGVAGYPEGCDDNRDEDQLLDHLKEKVDMGATF
                     IVTQMFYDADNFVRWVGKVRDRGITIPIVPGIMPIATYASFLRRAKHMNCKIPEHFMAA
                     LEPVKNDDHAVRELGKTLVADMCRKILAAGIVHLHFYTMNLAQATRMVLEELDWMP"
ORIGIN
        1 taggagaaga tgggccaata ccagtttcat ctcattcgag gcgtaaaaac gaccagggca
       61 ggcgtatttc ccgtacccaa atgccatatt gctcgaatca gtcatagaaa atagaaattt
      121 atgtgagttc tcggggtgcg ctgggtcttc ccgaagcttc gaatagcgga acggatcaaa
      181 gtcagaagct gcagatggtc ctgggacgtg agaagggtct tgcagcatgg agtgcgaagg
      241 aactgctact ctagttccag catgcatgat ggttccatct gaaagcctca tagacttgtg
      301 aaaaattcga ttgaaagtca ctatagatag attagtgaaa ggtcaccagt gaacactttt
      361 gacttctcac tcacggagga aaactggaca gaatctttga gactctttaa gtaagctgtc
      421 caacttgtaa aaccggttca gcgtagtctt ctgccatcct ccatctctca gcagcacctc
      481 agtcaattcc tgcctgagag gttcgaaata ctgcgcatta ccacataggt cgtacaatgc
      541 ttgggtcata gtcaaggctg tcgtatgaat tgatgaaaga ctcaatatca gcatcctctg
      601 agacagattc ccggtctcgg tctcctcgcc ccttgcggct tccatcatcc attggaggac
      661 atcgcttcgt ttctcatgta gaaaaccatt ctgggcgtca gaaatatttc tggcatggac
      721 tatatcgccg atgatctgcc gtgcggcagc gacattttta agcagccctc tatgtgaagg
      781 cagcaatgct gcgacaagtg gccgaagaaa gcgagggaat actctcagta tcatgccagt
      841 caagaataga ttctccgtgt attgagctgt tgtttcgagc cattcttcat tacgacagtc
      901 ttctggtcca aggaaaaccc tcgctgagat ccgagatatg atgcgaacga aaattgccgt
      961 tatgtcaacc gccatccact catcctttcc ttatgtttgt tagtccatca tttcttcaat
     1021 tcctgaaatt atgaacaaac cttctggctc agggatttct ctctcaatgg cgagatccag
     1081 ctcctctttc atcatagagg ttaatgaaga caaggttggt gtcagctttt gctgaattac
     1141 acgattctgt aagtcactct gcaaaaacac cagtccacgg gtatattctc cggcaaaatc
     1201 gttgatgaat ggttccacag agcgtatatt atctccggat agctttcgaa tttcatccac
     1261 gtattttggt ggaattatga ggatatctgt accgatacgc cgcacctgga aaatggaatc
     1321 cttgaactga tttcgtcgtg agtagtcttc cacgacacca tatttgtgac gttaggcgca
     1381 tcagaacata ccttatgata accctcctgg atcattgaac cgccttgcca taagaagcgt
     1441 agacgtacta gccacgttgg ttcaaataca ctcctgtatc caatgtaggg tgctttgttt
     1501 gtgaataagt atgactgtat cacattattg aagtataaac atgacaagaa ggcaaacaga
     1561 aagaggtaaa ttgtgcgagc ctccatccat cgatattgag atgtctccaa ggaaagccac
     1621 tcgggccaaa gaagactaga aactttttcg gccatatttc agagttgctt cctgtctcaa
     1681 ttgttggtat tcagtatgga ggagctggca atgctcaggt gggagacttt cactggtgct
     1741 ctctgccctc taactagaac aatcaacacg tacgcttacg gagaggtaga ttcaaagcag
     1801 ggaggaagcc ttctagcctt cttgttacgt tacagtcggc tctgaactgc aaatgtcgtg
     1861 catataagga gcgaaagctg tggttgggtg gccccccaaa cagagtatat ctgtgctgtt
     1921 ccaccgcctg catgcatagt cagctaccaa gatcggatgt actggaactt gagtgcagaa
     1981 aactaggcac atcttctctt atctcgaacg ataattcttc actcaattgg ctgttgtgac
     2041 taaagtggat accacgttcc ctgctaacta cgtgatgtgc gcgttgtaca ttacctagta
     2101 tgatgcaagg ctaaaccttc tatctcgatg ccaagtacaa tttcaaactt cttatcaaga
     2161 tgatcgaaat ctccccaact gtagacttga catcagccgg atgcgaccat gcgcacagga
     2221 caccatgctc gtatctcgtc cgaaatattc cggaagtagg aaacggtcct acggcaatca
     2281 atattctgta gattggttga tttgaggacc attgtttccg ttgggatgac tggcctatct
     2341 atgccccggc caacatatct tctgaatcac aaattctcct gacgtgtacc ctaaggactg
     2401 gaatcgtttt ctaaactagt ttctgttcca cgttgttctt atcgatacga tcacgaaaat
     2461 gtcacgattc atatcttacc ctaggtataa tttgtccatt atgccatctg ctagtccagt
     2521 acaggcagga cccaatatag catacttgat aatctctagt tttctggctg ccacgttggg
     2581 attctggtgc ttttgggcct cgaagccgtg gtctttcagt ctcatcaatg gcagaaagtt
     2641 ttgggagatc accaatgctc gcgccaagaa ggacttcatg cttagagcta gaagcctgat
     2701 cgccaatggc cttcagcgat atcctggacg accatttcgt attatggccg acgtaggtga
     2761 agtgttgatt ctcccaccca agtacgccta tgagatccgc aatcatgatg atctcagctt
     2821 caccaaagca gcttttaaag taagtgattc cgacaatatt tgagaaaagc gctaacaagg
     2881 ctcaacagtg gttctatgca caccttccag gctttgaagg attcagagaa ggaacgagcg
     2941 aaagccatct tatgaaactt gttgccaggc accaactcac acatcaatta atgttggtaa
     3001 ccgaaccagt ttccgaggag tgcactttag cccttcaaga gatttacact gacagtgaag
     3061 gtaagtgtgg aattgtcaaa gtagagagca tgcaccagct gatggctcat tttaccatga
     3121 ttagaatggc atgaggttgt cgccaagacc gccaacctac agctcatggc acgagtgaca
     3181 tctcgcgtgt tcctgggggt ggggctttgt cggaacgcgc agtggcttcg gatcacgacg
     3241 acatacgcag tcatcgcttt taaagcggtg gaagagcttc gtttttggcc attttggtta
     3301 cgttcaacag tccaatggtt tttaccacag tgcacggcgg ctcgcgcgct tgtggacgaa
     3361 gccagagccc tgatcaatcc ccttctcgcg caaagacgtg cggaaaaggc cgaagcagcc
     3421 cgacgagggg aaaaatgtga gtacaatgac gctatagagt ggttggaaca gaccgcccag
     3481 gacaaacagg tacactatga cccagcttgt gcacagcttt cgctctctgt ggcagcactg
     3541 catagcacta ccgacttttt tacccaggtc atgttggata ttgccagcca tcctaagctt
     3601 gtcacagcac ttcgggaaga aatcatctcg gtgctaggcc cgggaggttg gtcgaagcaa
     3661 tctttgtata agcttaagct tatggatagc gtgctcaagg agagtcaacg cctcaaaccc
     3721 atctcaatcg gtgcgttatc atattcctag cggcaacatg tagttctgct atattgagtt
     3781 ctatacgcgg tactaacatc tctagcgagc atgcgacgta tgacgaccgc aaatgtgaaa
     3841 ctgtcagacg gtaccattct gccaaagaac catctaaccc ttgtttcttc ccacatgcat
     3901 tgggaccccg agtcttacgt agaaccggaa aggtttgatg gttatcgttt ctataatatg
     3961 cgtcagcagc cagggaaaga aaacaaatct cagcttgtga gcgtgagccc ggatcacatg
     4021 ggctttgggt tcggactcca tgcttgtcct ggcagatttt tcgcctcaga agagatcaaa
     4081 ctcgctatgt gccatattct gatgaagtat gattccaagg cagttgctgg atcagatatg
     4141 gagccccgta agttcgggct gaacatgaat gccaacccaa ccgcaaggtt agcggtgcgg
     4201 cggaggcagg aagaaatcaa gctttgactc cagtctgtct cgtgaaaggt cagggagcta
     4261 tgcatgtgta gcattatgcg acttagttga ttgaatgaat acagctcaat gaaagtgccg
     4321 tcaaactcaa ggatctaccg aatattggtg cgtacctaga accttctgat acgatccatt
     4381 cgtcgacatt gaatcaatac cacattcgga gagtcctgca agtctcctct gcactattct
     4441 atttgaccca cggcaaattt cggaacggtc tagaccatcg tctgttgaac acatgatagt
     4501 cggagcaggg atttacgtac tgcgacgtta tcgacagcct gagccacctt acatggcgtt
     4561 gaaatctgca ggttgcgaac tctaatttgg cccccacctc caggaagcac tccgggtcgc
     4621 cgatctggat cgccatcaca ttctacatgt ccaatggcga tcttgtagcg ttgcgtcaat
     4681 acgaggtcag acgggacggt gcgaagcgcc tagctaacta catagggttt ggtgcatttg
     4741 atgccatttg atacatcgca aacttaggag ttctgacttc tgagcagatc tcggccgaga
     4801 agacgcgatt gcttcagttt tctggccaat ctaagtaatg ccgcttatcg tctcttctct
     4861 tctttcgtca agctgtggtc ccgcggaggc cgagcgtgcc cctcgccttt tttttttttt
     4921 ttgaaccaag tctgatgtct cattcaatcg taccttcatg catttctcac aatcaataca
     4981 gtatagcccc tatggcgatc ctcatgttat acgttacggt cttcttgatt ataatcccag
     5041 tcttgttact gaaattccta ttatcactac gagaggacca gaaaatacca attgcaaacc
     5101 ctgccagctg gctgtttgcc gaaaatagag caagggtcag aaacttcggc cttcttttcg
     5161 caaaaatgaa gactaacttg agagaagaga gaatttgtga agctgagtaa agatatactt
     5221 gctaaggcta gagctagata tccccatcag ccatttcggc ttttgacgga ttggggcgaa
     5281 gtaattatat taccgccgga gttcgccgac gaaattcgga atgacccaag gctcagcttt
     5341 ggagaggctg ctatgcaggt aacgaattca tagcattaaa ctagttatgt cctgatattg
     5401 accgtattca tgtaggacaa ccacgcaggc atcccgggct tcgagactgt tcgtctcgtc
     5461 ggtaggactg accaactcat ccaaaccgtt gcccgaaagc acttgaccaa gcatttgtgt
     5521 aagcgggttc cctatgacac gccacaaact gatatgatcc gctcaaaata tgtacagcta
     5581 tggtgattga gcctctatca atggagacag cattggcagt ctcgttgaac tttggggaat
     5641 ctcctggtaa gcattgctct attcgcagag aatgtcatca gtacgaaaga ttcactgacc
     5701 atgtggttgg acggggtagg gtggacccaa gtgcggatta agccggctat cctagatatc
     5761 atcgcccgga tctcgtcacg catttacctt ggggagcagt tgtgtcgaaa tgaagagtgg
     5821 cttcggatca caaagactta cacaaccaac ttctatactg cttcaacaaa ccttcggatg
     5881 tttccgaagt caacacgttt cctagctcac tggtttttgc cagattgtcg aaagcttcgg
     5941 tttgagctca acgatgcaag gcgaatcatc atgcctctgg ttcagcggcg aaatcagatc
     6001 agacaagagg ctgctgctgc tggtttgtca attcctcgct tcaatgatgc aattgattgg
     6061 gcagaacagg aagccacagc tacaggcacg agttttgatc cagcgatatt ccagttgacc
     6121 ttgtccctct tagcaataca tactacctat gacctcttac agcagacaat gatcgacctt
     6181 gcccaaaatc ccgagtatat tgagccgatc cgcagggaag tcatcgacgc tcttcttgct
     6241 gatggctgga agaaaacttc gctctacaag atgaaacttc tcgatagcgc catcaaagag
     6301 acacagcgaa tgaagcctgg cagtataggt aggaatacga tcttggccac ctgacaaatc
     6361 cacttatgaa taatcactga ttcactagtt cgtcgtggta gtgacgatgc gacgacgtgt
     6421 catggaagac atcaagctat ctaatggtct tgttctgaag aaaggagccc gcataaatgt
     6481 ggacaaccgc cgtatggatg atcccgcggt ttacaaggac ccccagcttt acaacccgta
     6541 tcggttcttc gagatgcgat tggagcctgg caaagagcat atggcgcaat tggtatccac
     6601 aaattcaacc catctcgggt ttggtcatgg ggaacactcg tgccccgggc ggttttttgc
     6661 agcgaatgag atcaaggtag cactttgcca tatcttggtt aagtacgact ggaggctggc
     6721 tccggagacg gatgtctcgc cagacaggaa gggtatgctc gtaaaatcaa gtgcagggac
     6781 cgacatccta attcgacggc gtgataatct ggacatcaaa ttggatatgt tgtagagtat
     6841 ccactgtagc cgttctggcg agggggcgaa ttatattata actttataaa attatatctt
     6901 ttagcctcgt aattcctttc agatatcttt gaatgttaat atgtggatgg gtttggtagt
     6961 agttgagcca tccaaagaaa gttgctagca aagtgttgta ctcctatcac ggagcgctgg
     7021 cagcccttca agccgagtac aaccaaccct aggtacatgg aatcctgtgt taggaaagtt
     7081 gttggagaag atttgcatca aggattccct gtcaaggaaa ttaaccgggc gaccagcacg
     7141 cgaggccgat ctgagcctcg actgcgggcc taaaggcttg gtacataaat tcctgaaacg
     7201 tgggctgatc agcaatgcac gattgggttc tcaattggtc cggatccaag ccgagaaatg
     7261 agttggcgca cagtttgtac gttaactgcc ggtacatgat aagctcaaaa ctgtgggttc
     7321 atgtaccaat acttgacaaa aagacgacta tctttacatg tgtgctttat caatccgtgc
     7381 gagtactcgt aatacttctt cgaatgtctc acgccacgga tggctcgatc agcccatggg
     7441 ggacaaggaa acacgctggt agtctaggca ctgcaactta gagtgaagaa ggtaatcaat
     7501 ttgcaaatct tgatgccgat aagtgggttc ttcttggtat tccacgctgt gccatcatcc
     7561 tatctagcaa aaacatacgt tgccatgctt cttgggtttg gattgggttt ggattgtttc
     7621 ttgggtcctc tgacaatgcc cacccgccaa cccccgccaa ctaattctag cgttggagca
     7681 tctccaccag cgatctcaac tcgtagttta ctctgccaat atccttctct aataacccta
     7741 tatccgctat tgcacgctga tgtatatcac tcaaaagtga gactgtccac tctaggctac
     7801 cacatgacct gattcggtct agcatcaatg ctttttgttg aatagtcagt tttccttgaa
     7861 cacgtctcgt agatatcatg tttctcagta agagtcctcc agagtcattc tgaagggcgt
     7921 ggatcaaagt gattgagtat ttgccttcgt ccagatcttc gcaaaatcct ttttgtgaag
     7981 tatactggat tcagggagtt tttagtttcc ccatattcaa gtcaatatta ctgtgttata
     8041 catacctcag tgctgacgag attttggtaa tcatctcgaa tttgaaaata ctgcccgaaa
     8101 agcgacaaca gtgcatcaat ggccgtgata gtgccttcac tccagtctac cctcgcatgt
     8161 gttgcaagga ggtagcctgc caatttgaac aacgttcctg tttcttcggt cgcccttagt
     8221 aagctgcgtg caaagtgacg catgtgtaga gtaactcact atcatcgacc atcaaaatgt
     8281 agtcttggat cgaagggcat gtttcgttga atgtccaact caggtccaca gcctggccct
     8341 caaataaagt caaaatcata tctggaacac gatatgagct gaggcgattt tccaaaaggc
     8401 atatagcatc tcacctgtag cttttatgac gcaagaaggt tccgaaaagc tttgtatctt
     8461 cgacattgct ctgataataa tgtacgcagc tgagttgatg gactgagcag gtccaaagac
     8521 tgtgtgcgtg gacggcttgc ttcggcgcaa aggcgaattg tcttggaagt cgtcgagtct
     8581 gggttctctt agcaaacata acagatttta acttgaaagg cgagcacaca catcagcgat
     8641 gagttgtgaa gcatacttat gacactcttg atggttgata ctgtctcttc tgggcagtcg
     8701 aaccagatgt tcagcgcgtc aatcagcttt tctcggactc cctttgatgg catcgtcgct
     8761 atgtactcgt acggggagtt cacaacctac gactccatta agtttcggat cttcttggtc
     8821 cctgagtaga gttgctatgt taaagacccg ggtcactcac tctggtgcgg cgtgctggcc
     8881 attggctctg cgtttcttta cttggccaga ttgtgaggca gtcctttgca acaggctctg
     8941 aaatagtcgt aacagatgag catgggacgg ggccgcacac ggaagactct tcagagaagc
     9001 ttgaagacac cgaaccaagg ccataacagc cgctcgatag ttcattttcc tgagattctt
     9061 gctcaaagtt atgagccacc aaagctgacc cttcagttgg cataactgga tttttttatc
     9121 acaagggaag cctgggatgg ttcatcaata tacgcatata ttaaggcgag aagcggtgat
     9181 tatttcgacg gattactaga tcccgtctca tagttcatag ggaaagaaca agtgtaaatg
     9241 tgactttcga gaaaaagcgc cccccagatt tatttctccg aaattttggt cgatagctgt
     9301 tgcctccaat tccaactgcc atatttgata tcacaagaat gaggttacat gcagtgtggt
     9361 ggcccaacct ttcatccgaa cgggcaaaaa cgggatgtat gtgggtgacc ccaccggtcg
     9421 atatccactt gacatggggc tatacttcgc gtcttatctt gcgtatgcgt atatcggcat
     9481 tccaatgtat cccccattga tttcactgat ctgcatcgtt tctcttcgtc tggaatttct
     9541 ttgagtctga gcgtttgtaa agacgagtag gggggcgggg ggtgtctcca tcatactttt
     9601 tctttgcatc ttgtctgccc atggtttatt tctattccac tgcgtcgcaa agtacctgag
     9661 ctagcaagga cttgggtatc tatactttcg atgaggtatt gatgaggtgg catgatccca
     9721 taacagaagc tgcatggacg ctgagtcata cagactgctg aaaggcagat gaacgacacc
     9781 atcgcctgga aggattaaac tgagcctaag agtacccgcg ctacgctggc ctattttacg
     9841 cgtgagataa gagccccttc agttaccttt gcgttcttca ggtggtcaca tagcttgttt
     9901 gataacagta cgaacatcgt actgcgccgt gttgagcaac tgatattcta attgtctaca
     9961 tacacaactg cagctcctat ctaatttcga atattcaatc atggatagtg caactgaact
    10021 caagtcggct gatgaattac ttgctgcggc cgcacgatcg cttattaccc gagcttcctc
    10081 aagctttcac gcctactatg gcttatcaac aacaagttgc caggtctatg atacggcttg
    10141 ggtggctatg atttgcaaga aagatggcga aaagaaatgg tggcttttcc cagagagctt
    10201 ctactatctc ttgaagaccc agtcagagga cggtagttgg ggcagtgatt ctgcgacgca
    10261 gaccgcaggc atcttggaca cggctgccgg cctactggca cttctcaaac acatcaagga
    10321 gcctttccaa atcaacgatg tatcgagtga tgaaatttcc aagcgaattg acgctggtat
    10381 tgactcactc aagcaacagt tagcagcctg ggatgacatc caaaagtcta atcatgtagg
    10441 cgttgagatc attatgccct cattattaac ctacattgaa gaggaacatg ggacatcttt
    10501 caatttccct agtcgatcga cacttgaagc catgaacata gacaaaatgt cacgcttcag
    10561 cttggagtcg ttgtacgaca aaaagccttc ttcagcagtt cactccttag aggctttcct
    10621 gggtcgagtt gatatgggac ggctgtccca tcacttgtat cacggttcta tgatggcttc
    10681 accttcttcg acagccgcct atctaatagg cacaactcag tgggatgatg aggctgaagc
    10741 atatctgaga tacatcatga cagccggcgc tggacatgga gatggcggga tttcagggac
    10801 gtttcctacc acgtacttcg agtatagttg ggtcagcaga tcgcatcttc cactatgggt
    10861 agaaactaat gataactggt tcagattctt gcaacatttt tgaagagtgg cttctcaaaa
    10921 aaagaaatcg aatgtactgg gatgcatgtc ttcgcagata tcctacgtac ggctttcaac
    10981 acggagggtg gcataattgg atttggtaac actctcattt ctgctagatg gcagaatcca
    11041 tggctaactc agacgtagcc cctcgaacag cagacgtaga tgatacagca aaaggccttc
    11101 tagcgcttag cctacttggt taccatgttg gcccagacca aatgatcaag gtttttgaag
    11161 gccaaaatca tttcactaca ttcgggtccg agcgagaccc gagttttacg tcaaattgtc
    11221 atgttttgct tgcactcctt cgtcaaccag acgtttcgtc atatcgctcg caaataagga
    11281 agaccatcat cttcatctct gagtggtggt ggtataacga tcaccatatc aaggacaaat
    11341 gggtaggcct ggcctggcca actagagctg catcttctaa ccgatttaat agcacctgag
    11401 ttatctatac ccgaccatgc ttttgactga ggcccttgca gctcttcttc aatctctgga
    11461 ccaaggagaa ctaccggaaa tcctggatgc ccagttggaa tgtcgagtta acattgcgtt
    11521 gtttcaatcc tgtttgcgag tccttctaga acagcaggca gacggctcct ggaactatct
    11581 ccccgagcag acttcttatg caattctagc cctttctcac gcccgcagag cgttactatt
    11641 tgaggaccta caggtagaga tactgtctag tattagtcga ggagctcagt ttctcgaaac
    11701 atgcatcttt cgttcagcgg acttgaactg gacttcaaag actacctaca acgtttcatt
    11761 cgtggcggag gcgtacaaat tggccgcttt gaagatgtct cactcaccgc atgaacataa
    11821 tcgttttggt cagagtatca gtgctcacct gcttccagcc ggattaaatc gctacatggg
    11881 cttggttcgt cgaaccccat tattctccga ggtgccagac tggcagatac gggcatcact
    11941 acgagagtca tctctattca ttcctcttct acgcatgaaa cggctccagg tgtacgatag
    12001 ggatgatatt ccggtaactg aagataacta tctggacata atcccattca cctgggttgg
    12061 gtgcaataac aggcgtggta cttttgcatc cgcttccttg ctctacgaac tgatgacact
    12121 ctcgttatac ggataccaga cggacgagtt catggaagcc atcgctgcgc cagcctccca
    12181 tggcgccgtg gacttgcatg ccgtcattga tgatgttgta aacaacttga ccagaaacac
    12241 agacctctct tgcaatggca acaataatat ggacatcacg agagaaattc ccaataatgg
    12301 cttccaccaa ggggagccgg caagcaaaaa gatcagcgct gctctcgtcc gcttcgtggc
    12361 atacgttctc aaccatgagg cagtggcgag agccagtgct catgacaagc agaacctaca
    12421 gagagagctc ttggcgttct tgcatgcgca cgctacccag aattcagaca actcgcggtt
    12481 caagacgcag caacaagatc ccaccttctt cacctctgcc gaaagctcgt actttcagtg
    12541 ggttcgcacc acgggcggaa atcatgtcgc ttgcgcgtat tccttccaat ttgcatgctg
    12601 tctcatctca gcgtccctat gctctggcaa agaggtcttt ccaactgtga cggaaaagta
    12661 cctcgcagcc gcactcactc gccacctaac cactgtttgt cgtatgtaca atgactttgg
    12721 atcagtatcc cgcgatactg ccgagggaaa tgttaattct gttcacttcc cagagtttcg
    12781 tcaatgctat ccaatactag acgggaagtt ggcgatgaag aagcaagccc tcattggcct
    12841 ggctgaatac gagcagaagg tcctcgaaca gacaatgcaa gctctcgagc gcgagtgcga
    12901 gcgaacagca tctatcagcg gtgggagtga tctcgtaagg aggaaactga gcattgtgaa
    12961 gcttttctgc gacgtgactg atctctatga tcagctctat ttcttgcggg atctgtctag
    13021 taccatgaag taaagttgcc ttcggagaat agaaatgtca agtgtgaaag aattagagat
    13081 ttggcgctaa atgaaacctt tgattcttga ttttattcca aagaagttaa tgtctgaaag
    13141 tatacgagag catcattcgt gagatcaaat atgtcttgta agtgacgtcg tgggcagaga
    13201 ccatgcgtag agcttttccc actagatgcg atagagtgct ctataaggga tgctaccggc
    13261 gcagacagaa ggagagcctg ttttttcgca acgttaccaa tagcatcttg ggatcttctt
    13321 tccagcaggg tgccgtttca tgctaggcat aagtaaaaaa gtttgtaaat cgtgactagc
    13381 aggattcgct tgtaagggcc tatgtacccg taagcagttc gcttgacctg cggtgtgcgg
    13441 gattgaatta aaacatttac tgtatcaaat ttagttgagc cggccgtact gctctcggtt
    13501 gcctatatcc tctcccaatt ttgcatttct gagaacacga ttagtaccct tatgttgaac
    13561 tacttgatct ctatcgaaca caaatagtat gggaaggtca attttgatcc tggtcacccg
    13621 agtactggtg atagtagcta cagcaggttt gatacagcac cataagcaag acccttcacc
    13681 aatagccgta tgagccacgt tgcaacaagc cattaattat aactacaatg tctgaaatta
    13741 ggagatgtat caagtcaata tgcatagtat acctgatctc aaccgactta gaaatactga
    13801 ggacatcctg cgacatatgc atcccgcgtg gactgtccgt cggagatgct agggtgcgca
    13861 tgatctgata gtgggcgaga ttacggatgc gcatacataa ccacatcctc gatctattag
    13921 actcaagtgc ccatagtgcg aaaggaaaat cgcaagaatt aaaactttgg caaaactacc
    13981 cgaaatgccg gtagcggaac tctggtaagc gagtccttcc ttctactaca catggtccct
    14041 agacttgcgt ccaagtgcaa gtgttgttcg agtccttgag ttctaccaag aaccgtgaac
    14101 ataccatgca atacccgctg ctgctatagc gcttagggcc catggtgcgg cgatctttgc
    14161 cgatgaggta aaaatggtcc attttcttcc catctcccct ttattgtgag acgctcgggt
    14221 attcttccgc gggaaaggca ctttagggat ctccttccca agaaacgcac aaagtggctc
    14281 ccaaccgtcg cctaagcagt attccaacct tttttcagga gggaccatct gtcgaacttt
    14341 cttatagtac ctgtcgtagc cttgacgtgc attggcttcg atttctgctc tgttctgtgc
    14401 tgcgaagaat ccaaagtgaa tcttgcgcat atcgtcgcca gcccggatac ccataacatg
    14461 ggataagaga aagacgacca cctgttgcac tggagaaaag agggtgtcca agagctcaga
    14521 tctataactg gcccaccagg cgtcgaactc acgctggata acgactacct tggcgttagg
    14581 atatgcttca attaactgat ccgcaaaagg tgaagccata tctgttgcga tgtcgtactg
    14641 gcgcattgtc agttgggtgt ggtgcaagca cagcgaagtt gcaacactta cgtgagaccc
    14701 ccaaagattg tcccaatcgc agcgcgtacg gcgcggccgg ggatgtgccc ctgcagctgt
    14761 aggccaagta gcctccgccg catgctccaa ctgggtccag ggcatcccca gcgtgtcttc
    14821 taaaccgtgg tgaactttgt atccaaggat tctgtaggcc tcggccaagg aggccgttgc
    14881 catccggaac aaagctacgt gaatgacgac aagaccatca ttgcgcgaag aagcctctct
    14941 ttcatccata tcatcagagc agataaggta gagaagcgtg aaagcagtac taggctgcta
    15001 ttttaagaag aaaagtcttt aagaagtcgc gcgtcaatgc ctggacctgt tggtctttcg
    15061 ggatggaatt ttgaaagctg caagggatac ctcgcattaa actgctagca accgcgccgt
    15121 acgatacatt tgcacgcact gtgatccgtt caaacgataa tttttccctg catggtcatg
    15181 acacgtccaa ctgtcggtcg cccgtttaaa cagaatgcga gtgtcaacgg aattttactt
    15241 tgatgtcctt gtactaacaa aataacaccg gaacgctaat tcttcggcat cactaagtga
    15301 ggaatcattg tcgaaacatc attctattga cagaaagaag gaaaagtcgc agttgatgac
    15361 gtgcgctggg tagccgctat attgcctcac gagatgggtg tggaagccaa catggtccta
    15421 ctcaaaggta acgtggtcta gcgccaagta aaccatctcc gggcctccgg ctccagaggt
    15481 tcgcaagcat agatcataag tatctgactc aatttctctc atatatagcc atattgaatt
    15541 ctaatggaat taagttccac ttcatcaatt gtccgcaatg agaaaatcca ggatagtggg
    15601 cagattgttc tcatgatatt tatgcactta cttgtatgcc tataagcaaa gttcaatgaa
    15661 gatcctatgg cgaagtcgaa gtctatcccg ctgagtttct ccgaagttcc tggtcagtct
    15721 tctaactatt tttgttacaa caagcgtaat aactgccaac ttggaagtgg agaaactgta
    15781 cttacgaatc aggactgggc cgacaacaat gacaggggca ccacgaaagt cgagtacgac
    15841 gagacaacac ttaatcggaa tgggagagaa gcaagcagat ggttaactga agtagaggag
    15901 ctggccgctg ttaatggtgt ggtagggaga gtgtgaagtt tgtagaggtc acaatacatc
    15961 ggtgccagca gcgccgacgt gaagcttttc acaagcccta tgctggtcgg tctaaacgcg
    16021 gtcccttggg atgggattgg catcaaattc tgctagcact ggacccaaat ctaaacagct
    16081 gctgattgaa tgtgacagca cggagtaaat gattcctacg taggtaatta aggtcgttat
    16141 ctggatcgga gtgtgaggtc gtaagcgcca gactgaagtc gaacggacct ctcggaggac
    16201 ctcgggagtg gggcttaccg tcgtaatacg tgccccactt tctccgaggc gttatgttta
    16261 agcgttatgc cgtcctttac ctctcctgag tcaagccatc tgagcgagtg cagagacaag
    16321 tacttatata gtcggtctca gggcacgtcg tcatgcttgt tcgttattct ggcgctcggt
    16381 aaacggtcgc ttggcgacta accatctccg tcaacatcaa agaggtatgc atcttgtgag
    16441 gcggagtctg acggtcaccc ttgcccttga gatcccgaga ccgtgtgcca gactctacta
    16501 gtacgtgtga tgatggccga cgagagaaac ccggtcacgg atcccggaaa gaggccgaga
    16561 actcggcaac gcatccacaa agctccgcca gagttggaag tcccggatat taacaacgac
    16621 gccgctgaaa ggaaaagggt tctgaacgta ctagcgcagc gtcgttatag taagtaccca
    16681 acattgaatt ggccaagtct ctgagcctta ctatgtgaag ggcaacgtaa gcggcagcat
    16741 cgactcggta agagtgcgtc ggttagttgc gagcaggcta ccgaagcgca aaaaggtgat
    16801 gagataactc atcatggaca agacggaatc tcagagacca gcaccagtaa acccgcaggg
    16861 gcgtgtagcg gtggggtgga ggaaaaccca gcacttgctg tagagtcact tcctggcgta
    16921 tcgtcggcgt ctgatataaa ccttaacaac tggcctacgg acagtcttgt ccctaccagt
    16981 ttggccagtc aagccgaagc cgaaacggat tatggggtcg ctgcaactgc ggcacatctc
    17041 agtttcgacc ctgtaatgcc tgatatactg acatcagaag aacctctggc catcgacccc
    17101 tcgatactgg acttctcgtc tgactcttct accacgtcag gcatcgtgga ctctacacaa
    17161 atatcctgga cctttccaga ttcttacctc ctcccaatgc cagagctcaa gttgcttcag
    17221 gcctttctcc gcatcgcaag ctgtctgcaa tgcgaggcca gcatgtggga tctcaacgcc
    17281 atctctccgt tcaatgaccc gaccttgtct ccgatgccca ctatgatggc gacgagttgg
    17341 gcgccaactg agagccaaag gaccgttgtg caccacccgc tcttcgactt cctcccttgg
    17401 ccttcggcac gggacagact tattgccatt tttagcatgc ccgatgaatt cagacccgcg
    17461 gaggcttcgg gcccgctggc cctggtcaag tttgcttacg atatggagga cagtgccgag
    17521 ggaatgcgga tctgggggtc ttctccatgt gacacgagcg gctgggaagt tggtcaagtg
    17581 ctattcgagc ggtggtggtt catctttgat cgccaaatca ttgagcaaag caatcgctgg
    17641 aggaatctca ggggtgcgcc gagtctccga ttaaaagggc cgagggtgga aaacatgcca
    17701 ccagagcacg gcgatattga tccatagtct tcagaacacc gaatcagggc caccgggcgt
    17761 gtaaacaatg gaaacaaagt ccggctgggg gtcacctgtg gaaaccttca gtagctcaag
    17821 cagatgtcta gaactacgtg tcacagcaat acgttatatg atggatagtc aagcccttgc
    17881 tattgtgaag gggtgaagtc ttgttagaga gccagtcggg ggggtcttgg cgccgaggaa
    17941 gcaatccaat ccccccaaga aaaaaaaaaa gcaccgaatt ggcccttgca tcgtgcactg
    18001 ggcttctgct ggcgacttcg caaggcggtc aagaagggca atgcggggtg tttctgtctc
    18061 tcccccaaaa agagcacgac gtcaggggtt gggggtgggg gggagcgccg ccagggtcta
    18121 gttcactgac cagactccca gcaaataggc agtccacctg ggcactcagc actcagtggc
    18181 tgctttcacc gaagcacccg caacatgaga atggaggggt aaggaggggc aacgagggcc
    18241 gttggattcg tgctcgacgc ctgggcagag aaccccgagt agaatgcagg aaccgacgaa
    18301 tggcggcccg tgatcatcgc cagctttgaa cggcacaatt tgcaggcctg ctggtgctgg
    18361 gcgttagtgt catcgagctc gaccctcagt gagacggtct gtagaaaatc tgcgcaatcg
    18421 caatcgacgg gtgatgatta gtgtcgttga ccgaccggca ctcgccgttc attggcagca
    18481 aacccaccca gaaccaacgt gggctggcgg cgtcgacttg cccaaggggt cctagaaggg
    18541 gacttgcatg gcttccagcc aatgagcggc ccgccacttt tcggagctgc actgaggtgg
    18601 atgctgaccg accctccatc tgggcacctc ccacctccca gtccaacgaa cctaccggcg
    18661 gcatgggcag gcgaggcaaa gaatttcgag aacatccctt gagagagccc tcctccctgt
    18721 aatacatact tctgtgtgac attgcgtgct ggagagggga gacttgacag aacacgcctt
    18781 ggtctacatc tgcgtccaga cttctcgctc gagggtctct atgctgcgtc ttgtcgtccg
    18841 ccagattgca aggtaataca gacacttact ttccttgcct gtcatgttgt catgcaaaac
    18901 ggttcccgag cccgactccc aagggtcaag ggtgtatcct gcaagctttg gatgtcgccc
    18961 tgcaatgaca ctgcagcatg gttcttgggc atctcgacaa tcggccatct ctggagatca
    19021 tcagctaaca agctcacagt tttcttccat agtaaacagt tgtccggctc ggccgccccc
    19081 cttgagcccc agcttccgct tctcacatcg ccgtcgccgt cgccgccgcc aagatgcata
    19141 tcaacgagat gctggcggac gccgagaaga cgggccagcc gtctttctcc ttcgagtact
    19201 tcccgcccaa gaccacccag ggtgtccaca acctgtacga tcgtatggag cgcatgtaca
    19261 actttggccc caagttcatc gacatcactt ggggtgctgg cggcaccatt gccgagctca
    19321 cctgcgaaat ggttgtccag gcacagacct acttcgggct cgagacctgc atgcacctta
    19381 cctgcaccga tatgggcgag ggaaaggtca atgacgctct gcagaaggct tacaaggccg
    19441 gctgcaccaa tatcctggcg ctacgaggag acccgccgag ggagaaggag aagtggactg
    19501 ccacggaggg tggctttcag tacgccaggg acctggtgca acacatccgc aaaaagtatg
    19561 ggaaccactt cgacattggt gttgctggct accccgaggg atgcgacgac aacagggacg
    19621 aggaccagct gctggaccat ctgaaggaaa aggtcgacat gggtgccacc tttatcgtca
    19681 cccagatgtt ctacgacgcc gacaactttg tcagatgggt aggcaaggtg cgagacagag
    19741 gtattactat ccctatcgta cccggtatca tgccaattgc cacatacgct agctttcttc
    19801 ggagagccaa gcacatgaac tgcaagatcc cagagcattt catggcagca ttggagccgg
    19861 taaagaacga cgatcacgcg gtgcgagaac tgggcaagac cttggtcgct gacatgtgtc
    19921 ggaaaatcct ggctgctggc attgtgcatc ttcatttcta caccatgaat cttgcccagg
    19981 ctacccgcat ggttctggag gagcttgatt ggatgccgac cgacaaccgc cccaggaagc
    20041 aggccctacc ctggaagcag tcccttgggc tcgggcgccg cgaggaggat gtgcgcccgg
    20101 ctttctggcg caaccgcgga aagtcgtacg ttacacgaac tcaggagtgg gacgagttcc
    20161 ctaacggccg ttggggtgat tctcgctctc ccgcctttgg agagctcgat gcctacggga
    20221 tcggtcttac tggcacgaac gagtcgaacc ggaagaaatg gggagagcca aaatcaattc
    20281 aagatatcgc cagcctcttt gttcgatacg tcgaacagga tctcgattca ctaccgtgga
    20341 gcgaagcccc actcaccagc gaagccgact ccatcaagca ggaccttatt gatctaaaca
    20401 agcgcggact tttgacaatc aactcacaac ctgctgtcaa cggtgtcaag tctaaccacc
    20461 ctgtccatgg atggggcccg cccaacggat atgtctatca gaaggcctac ctcgagctcc
    20521 ttgtctcccc cgaggtcctc caacagatct tgccgcgcat tcatgatcac cccgaccttt
    20581 cctactacgc ggtgacaaag actgggtctc tgaagacaaa cgcgccatct gaaggcccta
    20641 acgccgttac ctggggtgtt ttcccgggca aggagatcgt gcagcctacc atcgtcgaga
    20701 gcatcagctt cctcgcgtgg aaggatgagg ctttccgatt gggagtcgac tgggcgcact
    20761 gccacgagtc tggcacgccc agccgggcct tgattgacga gatcatgaat gattggtatc
    20821 tgatcaacat tggtaggttg caaactctgc ttgctctaac gtagttatac tgacattccg
    20881 tcccagtaaa caacgatttc caccaaccac gaacgatttt tgaacttttt cagggtctta
    20941 ctgtaaaggg tctcaatgaa gaggttattg tgcctcctac cgagacaaac ggcgttcaag
    21001 cagaggcgct ggattaggat tgccgtagga cacggcagca cgagcaaagg cgttattgcg
    21061 ttttcaacag cataacgatg tcacgttgat gacattgtga cttacatttg agcatacatc
    21121 atgggcgttt caaccggagt cctgattttt caacaaaaat gagggcatgc agggggcttg
    21181 gcgacaacct aggaaaaaag ggtcaggcta aaattgcatc atatctcaac gataccccag
    21241 gaaatgacag gagaaagacc tcagtacggg tcatacgaag cataatcatt gatttcaagg
    21301 agcgttatcc accgcgatgg gtggggaaag gttctaggag ctgcgagtga gagtagagtc
    21361 ggcgttttcg tcaggagcag gtgactgaag ctagaggcga ggcgacagtg gctcaacgga
    21421 tagtctagag gtcttcaaca catcacaact gaaagactgt cggaataaaa tcgtccgttt
    21481 catttcaaaa cttggtcaga tattggacta gagtatgctc tactagaaac ctgggcacaa
    21541 agtctcctaa gtaagtagtg gcaggattcc gaagctctat agcttgcatt catgagccgt
    21601 ttcgatgata tcgcagaagg cgaatacgta tcctccccat ggttaatcgt agctggcata
    21661 gttgtcacct gggcggccaa tccagcgtta agcaccactt acccgaagtc acgtgaggtc
    21721 gcgccacggt agaacgcgca gtcccttgtc accttgatca ttcacgcctt aggggtctgt
    21781 gacgtcaatc atcagcatct gagtattgat tgtcaatgcc agacaaacct ggtactcgat
    21841 gcaccacgac tatagttgag aatgtcttcg ctgaaggccg ccacggtctc aaacaggatt
    21901 gtacgacgga aacgtaagcg gaatgacgat gaagggtccc gagaaacagc ctccatccac
    21961 gatgccgatc cggcttcagc tccaggcaca tctcaagacc aaccggatcc tcttcagcca
    22021 acaacgcccc atactaccag cccgcccacg gactctcgga atcgacaccc aaagagggcc
    22081 gcaccacccg gtgccgatgc cgaatgctcg atagactggc cacccttgtt caagcaactg
    22141 gataagacac accgggcgct taatcttgtg ttcacttttt gctccactcg caagcatctt
    22201 gctaccactt tcgacacgat caggaccgca gtcgagtctc acaccaagag caagctcctc
    22261 atcgaagatg tggcggcgat cgttgcgctg cggccggaag gcatcagctt tgcatatgtc
    22321 gacgaggtta tgcttcagat cgatatcaaa ggggccgaaa gagacgcaat cttcaaatct
    22381 ggcagatcca atgacttcag gacgcaaggt cccgcacctg acgcctctgt tgggggcctc
    22441 acgggtatgg atgacctggc cggccgtcac cctgacgaac cccgacccag tggcagcgag
    22501 gtcctttacc ttgagttcat tgacggtgac ctgaagcgtc aagttcagag caagaagacc
    22561 ggggagccaa ctaaacccaa tcggaagctt cgagacgaag atctcaagat gccagtcttt
    22621 agccagaagc agatgacctc tttaatcgag aagcggaacc agaagtttac aaatgctgtc
    22681 aacgcttttc tgaaccgatg tgtggaggag aaattggatc ccgagctcgt gctccgacaa
    22741 gaagctgagc cctatattcc tgttccttcg gagtccatac cgtctacgcc taaaccagag
    22801 ccaagcacaa taccgaagac gatacccaaa gagagaaagg ccattccaga gatcatacag
    22861 gagctgaaag agagttcttg gtatacaggt caaatcgtac cggacggcca tcgtgtcttt
    22921 gaggctcagg agcctgctta tggcgacctt gatttcctgc taagccagga aatggtcaat
    22981 gccttataca atgccaaggg cattacccag ttttacgcgc atcaggcaga ggc
//
