# Supplementary material for: Genome sequencing and physiological characterization of three Neoarthrinium moseri strains
Source: BMC Microbiol. 2025 Aug 21;25:526. doi: 10.1186/s12866-025-04274-z (PMC12369201; doi:10.1186/s12866-025-04274-z)
Supplement: Supplementary file 16 — Supplementary Material 16. [file 12866_2025_4274_MOESM16_ESM.zip › BiGSLICE/input/Nmoseri/TUCIM5799/JAFIMR010000006.1.region003.gbk]

LOCUS       JAFIMR010000006        45851 bp    DNA     linear   PLN 06-APR-2022
DEFINITION  Neoarthrinium moseri strain TUCIM 5799 scaffold6_Wmoseri_TUCIM_5799,
            whole genome shotgun sequence.
ACCESSION   JAFIMR010000006
VERSION     JAFIMR010000006.1
KEYWORDS    .
SOURCE      Neoarthrinium moseri
  ORGANISM  Neoarthrinium moseri
            Eukaryota; Fungi; Dikarya; Ascomycota; Pezizomycotina;
            Sordariomycetes; Xylariomycetidae; Xylariomycetidae incertae sedis;
            Neoarthrinium.
COMMENT     ##antiSMASH-Data-START##
            Version      :: 7.1.0
            Run date     :: 2023-12-04 11:58:05
            NOTE: This is a single region extracted from a larger record!
            Orig. start  :: 795567
            Orig. end    :: 841418
            ##antiSMASH-Data-END##
FEATURES             Location/Qualifiers
     protocluster    1..45851
                     /aStool="rule-based-clusters"
                     /category="PKS"
                     /contig_edge="False"
                     /core_location="[20000:25851]"
                     /cutoff="20000"
                     /detection_rule="cds(PKS_AT and (PKS_KS or ene_KS or mod_KS
                     or hyb_KS or itr_KS or tra_KS))"
                     /neighbourhood="20000"
                     /product="T1PKS"
                     /protocluster_number="1"
                     /tool="antismash"
     proto_core      20001..25851
                     /aStool="rule-based-clusters"
                     /tool="antismash"
                     /cutoff="20000"
                     /detection_rule="cds(PKS_AT and (PKS_KS or ene_KS or mod_KS
                     or hyb_KS or itr_KS or tra_KS))"
                     /neighbourhood="20000"
                     /product="T1PKS"
                     /protocluster_number="1"
     cand_cluster    1..45851
                     /SMILES="CC(=O)C(=O)O"
                     /candidate_cluster_number="1"
                     /contig_edge="False"
                     /detection_rules="cds(PKS_AT and (PKS_KS or ene_KS or
                     mod_KS or hyb_KS or itr_KS or tra_KS))"
                     /kind="single"
                     /product="T1PKS"
                     /protoclusters="1"
                     /tool="antismash"
     region          1..45851
                     /candidate_cluster_numbers="1"
                     /contig_edge="False"
                     /product="T1PKS"
                     /region_number="3"
                     /rules="cds(PKS_AT and (PKS_KS or ene_KS or mod_KS or
                     hyb_KS or itr_KS or tra_KS))"
                     /tool="antismash"
     gene            complement(2794..3720)
                     /locus_tag="JX265_003587"
     mRNA            complement(2794..3720)
                     /locus_tag="JX265_003587"
                     /product="hypothetical protein"
     CDS             complement(2794..3720)
                     /codon_start=1
                     /gene_functions="biosynthetic-additional (smcogs)
                     SMCOG1089:methyltransferase (Score: 61.4; E-value:
                     1.5e-18)"
                     /gene_kind="biosynthetic-additional"
                     /locus_tag="JX265_003587"
                     /product="hypothetical protein"
                     /protein_id="KAI1877579.1"
                     /transl_table=1
                     /translation="MGSNGEVFFAQNNDFWENYLKGRPRPPDAFFDRIFAYHQSQGNGN
                     FGTVHDVGAGNGPYAQKLRTRFSHVIVSDIVPRNVQLAQHRLGTNGFSYRAGKLEEADD
                     IEESSIDMVFATNVMHFPADQEAAMAAVARQLRPGGSFICSAFGTARFFDAKVQDIWAR
                     INYQGGRLLLRKAESPEQTIAILARTDGHYNVAPLSPDLFIPGAKRYHLNMTHGGNMTL
                     IPPEQENKETQPGYTGPDDDEIFQDEEGWSFNADLEGVKEHFNSFPFVSEDPSSFADLF
                     RELEEAMAGGKVVQGCWPATIILATRQ"
     PFAM_domain     complement(3289..3570)
                     /aSDomain="Methyltransf_11"
                     /aSTool="clusterhmmer"
                     /database="35.0"
                     /db_xref="PF08241.15"
                     /db_xref="GO:0008757"
                     /description="Methyltransferase domain"
                     /detection="hmmscan"
                     /domain_id="clusterhmmer_JX265_003587_0023"
                     /evalue="1.80E-15"
                     /gene_ontologies="GO:0008757:
                     S-adenosylmethionine-dependent methyltransferase activity"
                     /label="JX265_003587"
                     /locus_tag="JX265_003587"
                     /protein_end="144"
                     /protein_start="50"
                     /score="57.4"
                     /tool="antismash"
                     /translation="DVGAGNGPYAQKLRTRFSHVIVSDIVPRNVQLAQHRLGTNGFSYR
                     AGKLEEADDIEESSIDMVFATNVMHFPADQEAAMAAVARQLRPGGSFIC"
     gene            complement(3947..5493)
                     /locus_tag="JX265_003588"
     mRNA            complement(join(3947..4413,4625..4933,4984..5131,
                     5308..5493))
                     /locus_tag="JX265_003588"
                     /product="hypothetical protein"
     CDS             complement(join(3947..4413,4625..4933,4984..5131,
                     5308..5493))
                     /codon_start=1
                     /locus_tag="JX265_003588"
                     /product="hypothetical protein"
                     /protein_id="KAI1877580.1"
                     /transl_table=1
                     /translation="MDNLAQLESSTSALATAIQGLALCFQSNDGQGASSIIDPRRTLQV
                     DQARRNVLSIITKIKTLILACIPRTDTVSIKDVADLAHVAESQLRRVIRLTATQGFLRE
                     EPHGYIGHTALSEAFFDNPLLLDAAIFMAESAAPAALKMDAPNPDDSEGDNRTAYNLAV
                     GGTKPFHMACQEQPRLSRQYRAYLQYAAGMHVGETLADTLAQFNWSNTRNARELPNFET
                     GVDSDADLPNIQIMPRALGTKQPITDAGLYILHVSSFSLGMIQKELQIHCGVLRANKGI
                     VLIPTAYLLPEPGNICNILPEAIARSRDLGMLQLSNESELEFTELLHLIGTVRNGSGRL
                     AVTRRLVSSNNTVTGLVLEYQAEHINYDL"
     gene            7262..7984
                     /locus_tag="JX265_003589"
     mRNA            7262..7984
                     /locus_tag="JX265_003589"
                     /product="hypothetical protein"
     CDS             7262..7984
                     /codon_start=1
                     /locus_tag="JX265_003589"
                     /product="hypothetical protein"
                     /protein_id="KAI1877581.1"
                     /transl_table=1
                     /translation="MSENPTPATKDTEVSNSTPSSSSCNCLTQLFGALKKLMMDISSES
                     NLPKAIDEPATGCRTPLNGRTKAQIVVLDNQQVISSISGILQCSCEKDGYMLTILATIV
                     TKLLSRYAEAVPRLLGSAEKRNAQWGFSAAKLVQTQHIEDDCVFFEDAERMAAQEILNE
                     LHRVQRLVNELSPRLRTQEDAVHPDDSPERQLLLSLSSQNKALQRPFSAITVEGIGRDM
                     RASLSSLSRGIISILQET"
     PFAM_domain     7325..7612
                     /aSDomain="AflR"
                     /aSTool="clusterhmmer"
                     /database="35.0"
                     /db_xref="PF08493.13"
                     /db_xref="GO:0003677"
                     /db_xref="GO:0005634"
                     /db_xref="GO:0006355"
                     /db_xref="GO:0045122"
                     /description="Aflatoxin regulatory protein"
                     /detection="hmmscan"
                     /domain_id="clusterhmmer_JX265_003589_0024"
                     /evalue="2.60E-18"
                     /gene_ontologies="GO:0003677: DNA binding"
                     /gene_ontologies="GO:0005634: nucleus"
                     /gene_ontologies="GO:0006355: regulation of DNA-templated
                     transcription"
                     /gene_ontologies="GO:0045122: aflatoxin biosynthetic
                     process"
                     /label="JX265_003589"
                     /locus_tag="JX265_003589"
                     /protein_end="117"
                     /protein_start="21"
                     /score="66.1"
                     /tool="antismash"
                     /translation="SSCNCLTQLFGALKKLMMDISSESNLPKAIDEPATGCRTPLNGRT
                     KAQIVVLDNQQVISSISGILQCSCEKDGYMLTILATIVTKLLSRYAEAVPR"
     gene            8544..9920
                     /locus_tag="JX265_003590"
     mRNA            8544..9920
                     /locus_tag="JX265_003590"
                     /product="hypothetical protein"
     CDS             8544..9920
                     /codon_start=1
                     /locus_tag="JX265_003590"
                     /product="hypothetical protein"
                     /protein_id="KAI1877582.1"
                     /transl_table=1
                     /translation="MAQFLETSQVRLSFSHLGLARLNPSPPSAVEVANDLLQKNHDRYH
                     MYFRDVAGHNHIPHSILTVLAMGGGPRQLKRAFDDGVPIQRPLPPVDLEVVKSFKDPSR
                     FREKMTLLSEYTNYLAFFEEEIEYKGWEAVVNERCFSRTPNADYLLSQMYEGVFHPMIH
                     LGFGVEFQLPSIVAEGLAQAASHYLGNLDHFFSGAERLVQTGSVAPKRLFDLYQEVRSN
                     EKVRTAALVTDRAFRVRDGVLGRALHEIIRVASQYQITPDDLERATAEMISCAAYAAAT
                     IQNKPGKVRRIDFYVMHNVTCSVALVVLLRQPWIKLEDKVRVLEWKGRLDLVMYAAISA
                     PELHLENILEYKPTQSKDMTWSTMYKAINDIHDDGHIAKFVRALKLGEEVAKPFEHDDK
                     AGDLPVKGNLWFRIAQLCFDTTSLSDGIEAEEKWVMGAGFDHMWRMVPDRSDSYDPNWR
                     "
     PFAM_domain     8703..9695
                     /aSDomain="Questin_oxidase"
                     /aSTool="clusterhmmer"
                     /database="35.0"
                     /db_xref="PF14027.9"
                     /db_xref="GO:0016491"
                     /description="Questin oxidase-like"
                     /detection="hmmscan"
                     /domain_id="clusterhmmer_JX265_003590_0025"
                     /evalue="1.90E-81"
                     /gene_ontologies="GO:0016491: oxidoreductase activity"
                     /label="JX265_003590"
                     /locus_tag="JX265_003590"
                     /protein_end="384"
                     /protein_start="53"
                     /score="274.5"
                     /tool="antismash"
                     /translation="HNHIPHSILTVLAMGGGPRQLKRAFDDGVPIQRPLPPVDLEVVKS
                     FKDPSRFREKMTLLSEYTNYLAFFEEEIEYKGWEAVVNERCFSRTPNADYLLSQMYEGV
                     FHPMIHLGFGVEFQLPSIVAEGLAQAASHYLGNLDHFFSGAERLVQTGSVAPKRLFDLY
                     QEVRSNEKVRTAALVTDRAFRVRDGVLGRALHEIIRVASQYQITPDDLERATAEMISCA
                     AYAAATIQNKPGKVRRIDFYVMHNVTCSVALVVLLRQPWIKLEDKVRVLEWKGRLDLVM
                     YAAISAPELHLENILEYKPTQSKDMTWSTMYKAINDIHDDGHIAKFVRAL"
     gene            complement(11966..13300)
                     /locus_tag="JX265_003591"
     mRNA            complement(join(11966..12677,12754..13116,13173..13300))
                     /locus_tag="JX265_003591"
                     /product="hypothetical protein"
     CDS             complement(join(11966..12677,12754..13116,13173..13300))
                     /codon_start=1
                     /gene_functions="biosynthetic-additional
                     (rule-based-clusters) p450"
                     /gene_functions="biosynthetic-additional (smcogs)
                     SMCOG1034:cytochrome P450 (Score: 166; E-value: 2.3e-50)"
                     /gene_kind="biosynthetic-additional"
                     /locus_tag="JX265_003591"
                     /product="hypothetical protein"
                     /protein_id="KAI1877583.1"
                     /sec_met_domain="p450 (E-value: 6e-46, bitscore: 152.0,
                     seeds: 50, tool: rule-based-clusters)"
                     /transl_table=1
                     /translation="MGKEYITGAGLLRLAPMQKAAGTQLLNNLIDAGDQWFQHVLSWSL
                     STPTWFMAGVTPRDLGENWMQQYHYAQRMFLGYLDPDQSPRFDIFPILRWVPFLASDKK
                     RKAIATRKALLDTWKPIMDAGKSDRQPLFAPFSSKVLKQATDSTINFTDDEVNVFVGGL
                     YDATWTSTVMSVNNLVQALAANPEVQQKAQAEVEGVFQKDGGSTLTLPENISIDKMPYL
                     SACILEVLRWRPLSSYVFGPFGLPRETTADISVAGYRIPQGSTIVINQWSIAHDESFYE
                     DPSSFIPERWLKDPVGAKNGTSQRHRRAVYSFGVGSRECLGKDYFYQNIKIAFALILWA
                     FDIKPAEKLDTSPTSGYLPSTVMQAKPFKVDFVPRRQGTIGALVEEKIKADAKISELVG
                     L"
     PFAM_domain     complement(join(12056..12677,12754..12998))
                     /aSDomain="p450"
                     /aSTool="clusterhmmer"
                     /database="35.0"
                     /db_xref="PF00067.25"
                     /db_xref="GO:0004497"
                     /db_xref="GO:0005506"
                     /db_xref="GO:0016705"
                     /db_xref="GO:0020037"
                     /description="Cytochrome P450"
                     /detection="hmmscan"
                     /domain_id="clusterhmmer_JX265_003591_0026"
                     /evalue="2.20E-44"
                     /gene_ontologies="GO:0004497: monooxygenase activity"
                     /gene_ontologies="GO:0005506: iron ion binding"
                     /gene_ontologies="GO:0016705: oxidoreductase activity,
                     acting on paired donors, with incorporation or reduction of
                     molecular oxygen"
                     /gene_ontologies="GO:0020037: heme binding"
                     /label="JX265_003591"
                     /locus_tag="JX265_003591"
                     /protein_end="371"
                     /protein_start="82"
                     /score="152.1"
                     /tool="antismash"
                     /translation="QSPRFDIFPILRWVPFLASDKKRKAIATRKALLDTWKPIMDAGKS
                     DRQPLFAPFSSKVLKQATDSTINFTDDEVNVFVGGLYDATWTSTVMSVNNLVQALAANP
                     EVQQKAQAEVEGVFQKDGGSTLTLPENISIDKMPYLSACILEVLRWRPLSSYVFGPFGL
                     PRETTADISVAGYRIPQGSTIVINQWSIAHDESFYEDPSSFIPERWLKDPVGAKNGTSQ
                     RHRRAVYSFGVGSRECLGKDYFYQNIKIAFALILWAFDIKPAEKLDTSPTSGYLPSTVM
                     QAKPFKVD"
     gene            14166..15755
                     /locus_tag="JX265_003592"
     mRNA            join(14166..14222,14272..14425,14489..14781,14972..15283,
                     15348..15755)
                     /locus_tag="JX265_003592"
                     /product="hypothetical protein"
     CDS             join(14166..14222,14272..14425,14489..14781,14972..15283,
                     15348..15755)
                     /codon_start=1
                     /gene_functions="biosynthetic-additional
                     (rule-based-clusters) p450"
                     /gene_functions="biosynthetic-additional (smcogs)
                     SMCOG1034:cytochrome P450 (Score: 175.2; E-value: 3.8e-53)"
                     /gene_kind="biosynthetic-additional"
                     /locus_tag="JX265_003592"
                     /product="hypothetical protein"
                     /protein_id="KAI1877584.1"
                     /sec_met_domain="p450 (E-value: 1e-46, bitscore: 154.6,
                     seeds: 50, tool: rule-based-clusters)"
                     /transl_table=1
                     /translation="MDMYQWYLLPAALMLAMLWLMDMEWIYDVLNSPIANLPGPWYTVL
                     TDAILRYSAVTGTKVIYVDNLHNKYGPIVRIGRKEISLRDPSVTRKVYSVKGEFPKADF
                     YDKILTGTPNVFNTRDIETHRHYRRLLSSGIAESSLSTYLPVIETKARMAIQRMRDEAQ
                     TRRAAKSQYIRDLETVNRLGGIRVTFPFLVQLGHYVPIPFIKAAIENRRRTVEYAEQSV
                     SRHYRIVEEQGEDARPTLLSKLYKAGDDGMSFDEVRSNAMAYVIAGSDTTANTLTYIIW
                     TVCKRPEIKSSLLEELQKLPENYEYVDLKPLHYLNLVIEEALRLYPAAPAGLPREIPAG
                     GTDLFGYYIPAGYTVNIGAFSMHRNPSVFPNPENFDPLRWNSPTKAMKESFVPFGGGSR
                     SKFWTIPV"
     PFAM_domain     join(14398..14425,14489..14772)
                     /aSDomain="p450"
                     /aSTool="clusterhmmer"
                     /database="35.0"
                     /db_xref="PF00067.25"
                     /db_xref="GO:0004497"
                     /db_xref="GO:0005506"
                     /db_xref="GO:0016705"
                     /db_xref="GO:0020037"
                     /description="Cytochrome P450"
                     /detection="hmmscan"
                     /domain_id="clusterhmmer_JX265_003592_0027"
                     /evalue="7.70E-06"
                     /gene_ontologies="GO:0004497: monooxygenase activity"
                     /gene_ontologies="GO:0005506: iron ion binding"
                     /gene_ontologies="GO:0016705: oxidoreductase activity,
                     acting on paired donors, with incorporation or reduction of
                     molecular oxygen"
                     /gene_ontologies="GO:0020037: heme binding"
                     /label="JX265_003592"
                     /locus_tag="JX265_003592"
                     /protein_end="165"
                     /protein_start="61"
                     /score="25.0"
                     /tool="antismash"
                     /translation="YVDNLHNKYGPIVRIGRKEISLRDPSVTRKVYSVKGEFPKADFYD
                     KILTGTPNVFNTRDIETHRHYRRLLSSGIAESSLSTYLPVIETKARMAIQRMRDEAQTR
                     "
     PFAM_domain     join(15026..15283,15348..15731)
                     /aSDomain="p450"
                     /aSTool="clusterhmmer"
                     /database="35.0"
                     /db_xref="PF00067.25"
                     /db_xref="GO:0004497"
                     /db_xref="GO:0005506"
                     /db_xref="GO:0016705"
                     /db_xref="GO:0020037"
                     /description="Cytochrome P450"
                     /detection="hmmscan"
                     /domain_id="clusterhmmer_JX265_003592_0028"
                     /evalue="3.70E-45"
                     /gene_ontologies="GO:0004497: monooxygenase activity"
                     /gene_ontologies="GO:0005506: iron ion binding"
                     /gene_ontologies="GO:0016705: oxidoreductase activity,
                     acting on paired donors, with incorporation or reduction of
                     molecular oxygen"
                     /gene_ontologies="GO:0020037: heme binding"
                     /label="JX265_003592"
                     /locus_tag="JX265_003592"
                     /protein_end="400"
                     /protein_start="186"
                     /score="154.7"
                     /tool="antismash"
                     /translation="VTFPFLVQLGHYVPIPFIKAAIENRRRTVEYAEQSVSRHYRIVEE
                     QGEDARPTLLSKLYKAGDDGMSFDEVRSNAMAYVIAGSDTTANTLTYIIWTVCKRPEIK
                     SSLLEELQKLPENYEYVDLKPLHYLNLVIEEALRLYPAAPAGLPREIPAGGTDLFGYYI
                     PAGYTVNIGAFSMHRNPSVFPNPENFDPLRWNSPTKAMKESFVPFGGGSRS"
     gene            complement(18132..18917)
                     /locus_tag="JX265_003593"
     mRNA            complement(18132..18917)
                     /locus_tag="JX265_003593"
                     /product="hypothetical protein"
     CDS             complement(18132..18917)
                     /codon_start=1
                     /gene_functions="biosynthetic-additional (smcogs)
                     SMCOG1170:metallo-beta-lactamase family protein (Score:
                     141.5; E-value: 3.9e-43)"
                     /gene_kind="biosynthetic-additional"
                     /locus_tag="JX265_003593"
                     /product="hypothetical protein"
                     /protein_id="KAI1877585.1"
                     /transl_table=1
                     /translation="MSVSQFTLQGTNTYIIGTGAKRLIIDTGQGATEWADLIAKEVSDG
                     NFSLSHVLLTHWHGDHTGGVPDLLRMYPEDLSDAIFKHTPSKTQQPIVDGQVFRVEGAT
                     VRAVHAPGHSHDHMCFILEEEAAMFTGDNVLGHGTAAVEHLGTWMKALQGMRTHACKIG
                     YPAHGIVIADLVAKINGELAGKLRRERQVMQALQKTGSDMVRLTVPELVTAIYGAKVDA
                     GLRKQALEPFIQEVCQKLAEDGMVGFQTRAGIKRWFAII"
     PFAM_domain     complement(18708..18893)
                     /aSDomain="Lactamase_B"
                     /aSTool="clusterhmmer"
                     /database="35.0"
                     /db_xref="PF00753.30"
                     /description="Metallo-beta-lactamase superfamily"
                     /detection="hmmscan"
                     /domain_id="clusterhmmer_JX265_003593_0029"
                     /evalue="1.70E-11"
                     /label="JX265_003593"
                     /locus_tag="JX265_003593"
                     /protein_end="70"
                     /protein_start="8"
                     /score="44.6"
                     /tool="antismash"
                     /translation="QGTNTYIIGTGAKRLIIDTGQGATEWADLIAKEVSDGNFSLSHVL
                     LTHWHGDHTGGVPDLLR"
     gene            20001..25851
                     /locus_tag="JX265_003594"
     mRNA            join(20001..20705,20800..21918,22030..24471,24562..25851)
                     /locus_tag="JX265_003594"
                     /product="hypothetical protein"
     CDS             join(20001..20705,20800..21918,22030..24471,24562..25851)
                     /NRPS_PKS="Domain: SAT (53-288). E-value: 5.2e-52. Score:
                     168.6. Matches aSDomain: nrpspksdomains_JX265_003594_SAT.1"
                     /NRPS_PKS="Domain: PKS_KS(Iterative-KS) (429-865). E-value:
                     4.5e-139. Score: 455.8. Matches aSDomain:
                     nrpspksdomains_JX265_003594_PKS_KS.1"
                     /NRPS_PKS="Domain: PKS_AT (977-1286). E-value: 4.8e-85.
                     Score: 277.3. Matches aSDomain:
                     nrpspksdomains_JX265_003594_PKS_AT.1"
                     /NRPS_PKS="Domain: PT (1375-1701). E-value: 2.2e-99. Score:
                     324.7. Matches aSDomain: nrpspksdomains_JX265_003594_PT.1"
                     /NRPS_PKS="Domain: PP-binding (1784-1846). E-value:
                     3.8e-14. Score: 44.9. Matches aSDomain:
                     nrpspksdomains_JX265_003594_PP-binding.1"
                     /codon_start=1
                     /gene_functions="biosynthetic (rule-based-clusters) T1PKS:
                     PKS_AT"
                     /gene_functions="biosynthetic (rule-based-clusters) T1PKS:
                     itr_KS"
                     /gene_functions="biosynthetic-additional
                     (rule-based-clusters) PP-binding"
                     /gene_functions="biosynthetic-additional (smcogs)
                     SMCOG1093:Beta-ketoacyl synthase (Score: 72.3; E-value:
                     5.2e-22)"
                     /gene_kind="biosynthetic"
                     /locus_tag="JX265_003594"
                     /product="hypothetical protein"
                     /protein_id="KAI1877586.1"
                     /sec_met_domain="itr_KS (E-value: 3.1e-153, bitscore:
                     505.5, seeds: 96, tool: rule-based-clusters)"
                     /sec_met_domain="PKS_AT (E-value: 4.3e-84, bitscore: 277.3,
                     seeds: 1682, tool: rule-based-clusters)"
                     /sec_met_domain="PP-binding (E-value: 3.4e-13, bitscore:
                     44.9, seeds: 164, tool: rule-based-clusters)"
                     /transl_table=1
                     /translation="MEWPTSYHAATATEHSIVTPSSATTMASIVDVNKMKIGYFSNEFP
                     HDDLKTLCRRLYKHSKDKRYTLLARFIHEATLAVRDEIRQLPAQLRGLVKPFETAFDLA
                     DDTVLRSGALGGSIDGVLLCVVQLSIFIGHYENATGCESYDFHSTDACLTGLGVGLLAT
                     VAVSLAPTLADLPLTGASVIRTAFRLGVVVDEVSQNLHPRPAEGPGDSWAYVVPSVTGE
                     DAQRQLDIFHAAENTPQPNKIFISALSRSSVTVSGPPTRLKQLFLVSDFFRDRDWVALP
                     VYSGLCHAAHIYTSAHIERIIKTESMEWLDERFSPGVPIFSTSTGRQFPAKSAGSLLQV
                     IIEEILTQAIKWDNVVKGVVEKATDVAASECQLLVFRTSLPTRDLIKALEGTDQQGVSI
                     RTILKDLVPWVSKADAASPRQQPRGTEQAKIAIVGMSCRLPDGATDTEKFWELLDAGLD
                     VHREIPADRFDVGTHSDPTGKRLNTSLTPYGCFIDNPGLFDAPFFNMSPREALQTDPMQ
                     RLAIVTAYEALERAGYVANRTASTQGERIGTFYAQASDDYREVNSAQEIGTYFITGGCR
                     AFGPGRINYFFKFAGPSYSIDTACSSGLATIQIACNSLWNGDTDMAVAGGMNVLTNSDA
                     FAGLSNGHFLSKTPNACRTWDSEADGYCRADGVVSVVMKRLEDAQADNDNILGVILAAG
                     TNHSADAISITHPHAGHQADLTQSLLRRAAVDPLDVSFVEMHGTGTQAGDAQEIQSVTN
                     IFAPLETRRRSLKQPLYIGAVKSNVGHGEAVAGTTALLKVLLMFEKEAIPPHVGIKTAI
                     NPGFPQAQELERRNLHIPFEKVAWQRSHERRRIAVVNNFSAAGGNTSIIIEEPPLRELT
                     EDVDPRASHLVVVSAKSKASLKGNLERMVAYLDAHPDVSIPGLAYTTTARRHHHNHRVA
                     VSIPVGISSSSVSGAAGSLKKQLESQIRSADSHKPIPPTGPPPVVFAFTGQGVSHRSMD
                     LQLFRNAPEFRAQLLHLDSLAQSQGFPSFIPAIDGSHAQDYTHSPVVTQLALVCVEIAL
                     AKYWASLGIRPDVVIGHSLGEYAALQVAGVLSAADAIFLVGSRAALLERRCSTGSHKMV
                     AVRASADAVREKVKPKVLSFEVACINGPNDTVLSGPSADMDALVNMLQASDSNSVGLKC
                     FTLDVAFAFHSSQTDPILDEFEDLARKGILFQPPTIPIVSPLLGRVIFDEKTVNANYMC
                     RATRETVDFVAAIEAACRTGTIDDTMAWIEIGPHPVCIGLARSILASSWSLSAAVPSLR
                     RGEDNWQTLSYSLGVLYEAGVPVDFDEFHSPFQHTLRLIDLPTYAWNDKNYWIQYNGDW
                     ALTKGNTFYDKEKQETAAANKNPLAAAHSSLQTSLVHRVVNESFIGNAGHVVVQSDVMQ
                     ADFLAAAWGHKMNNAGVLTSSIHADVAFTLGKYLFENLRPGAATGGALVDMEVYNMIVR
                     EGIVAQKNTKVPQLIQVSISTPDIGLGVAYLEWHNLTSDGLSVVEAEPVVTAQIRYGSS
                     ADSLAGWVPTTHLILGRIEALERLADQGMANRLSHNMAYLLFANNLVDYADKYRGMQSV
                     VMQGLEAFADISIKLDKGGVWIVPPFYIDSVCHLAGFVMNVSDAIDTNNNFCVTPGWKS
                     FRIARPLIAGGKYRSYVKMIPTIEDPSVYHGDVYILQDKEIIGVMQAMKFRRYPRVLLN
                     RFFSAVDVCHPGTGTTSEALFPASKVSKTANQTLPPTQEKAVQPQLVASPVPKRELNTT
                     EIAPTPAIAASAAVAAADSDSTTAKAIALLAAEAALEITDLVDDASFANLGIDSLMSLV
                     IAEKLREQLGVTVSGSLFLEYPTVGDLRAWLMEYYS"
     PFAM_domain     join(20160..20705,20800..20946)
                     /aSDomain="SAT"
                     /aSTool="clusterhmmer"
                     /database="35.0"
                     /db_xref="PF16073.8"
                     /description="Starter unit:ACP transacylase in aflatoxin
                     biosynthesis"
                     /detection="hmmscan"
                     /domain_id="clusterhmmer_JX265_003594_0030"
                     /evalue="1.30E-44"
                     /label="JX265_003594"
                     /locus_tag="JX265_003594"
                     /protein_end="284"
                     /protein_start="53"
                     /score="152.7"
                     /tool="antismash"
                     /translation="RRLYKHSKDKRYTLLARFIHEATLAVRDEIRQLPAQLRGLVKPFE
                     TAFDLADDTVLRSGALGGSIDGVLLCVVQLSIFIGHYENATGCESYDFHSTDACLTGLG
                     VGLLATVAVSLAPTLADLPLTGASVIRTAFRLGVVVDEVSQNLHPRPAEGPGDSWAYVV
                     PSVTGEDAQRQLDIFHAAENTPQPNKIFISALSRSSVTVSGPPTRLKQLFLVSDFFRDR
                     DWVALPVYS"
     aSDomain        join(20160..20705,20800..20958)
                     /aSDomain="SAT"
                     /aSTool="nrps_pks_domains"
                     /database="nrpspksdomains.hmm"
                     /detection="hmmscan"
                     /domain_id="nrpspksdomains_JX265_003594_SAT.1"
                     /evalue="5.20E-52"
                     /label="JX265_003594_SAT.1"
                     /locus_tag="JX265_003594"
                     /protein_end="288"
                     /protein_start="53"
                     /score="168.6"
                     /tool="antismash"
                     /translation="RRLYKHSKDKRYTLLARFIHEATLAVRDEIRQLPAQLRGLVKPFE
                     TAFDLADDTVLRSGALGGSIDGVLLCVVQLSIFIGHYENATGCESYDFHSTDACLTGLG
                     VGLLATVAVSLAPTLADLPLTGASVIRTAFRLGVVVDEVSQNLHPRPAEGPGDSWAYVV
                     PSVTGEDAQRQLDIFHAAENTPQPNKIFISALSRSSVTVSGPPTRLKQLFLVSDFFRDR
                     DWVALPVYSGLCH"
     CDS_motif       20394..20420
                     /aSTool="nrps_pks_domains"
                     /database="abmotifs"
                     /detection="hmmscan"
                     /domain_id="nrpspksmotif_JX265_003594_0001"
                     /evalue="6.80E+01"
                     /label="PKSI-KS_m6"
                     /locus_tag="JX265_003594"
                     /protein_end="140"
                     /protein_start="131"
                     /score="-1.5"
                     /tool="antismash"
                     /translation="IGHYENATG"
     CDS_motif       join(20697..20705,20800..20811)
                     /aSTool="nrps_pks_domains"
                     /database="abmotifs"
                     /detection="hmmscan"
                     /domain_id="nrpspksmotif_JX265_003594_0002"
                     /evalue="9.50E+01"
                     /label="PKSI-AT-M_m5"
                     /locus_tag="JX265_003594"
                     /protein_end="239"
                     /protein_start="232"
                     /score="-2.8"
                     /tool="antismash"
                     /translation="AAENTPQ"
     PFAM_domain     join(21379..21918,22030..22242)
                     /aSDomain="ketoacyl-synt"
                     /aSTool="clusterhmmer"
                     /database="35.0"
                     /db_xref="PF00109.29"
                     /description="Beta-ketoacyl synthase, N-terminal domain"
                     /detection="hmmscan"
                     /domain_id="clusterhmmer_JX265_003594_0031"
                     /evalue="1.80E-68"
                     /label="JX265_003594"
                     /locus_tag="JX265_003594"
                     /protein_end="679"
                     /protein_start="428"
                     /score="231.0"
                     /tool="antismash"
                     /translation="KIAIVGMSCRLPDGATDTEKFWELLDAGLDVHREIPADRFDVGTH
                     SDPTGKRLNTSLTPYGCFIDNPGLFDAPFFNMSPREALQTDPMQRLAIVTAYEALERAG
                     YVANRTASTQGERIGTFYAQASDDYREVNSAQEIGTYFITGGCRAFGPGRINYFFKFAG
                     PSYSIDTACSSGLATIQIACNSLWNGDTDMAVAGGMNVLTNSDAFAGLSNGHFLSKTPN
                     ACRTWDSEADGYCRADGVVSVVMKRLEDA"
     aSDomain        join(21382..21918,22030..22800)
                     /ASF="found active site cysteine: True, scaffold matched
                     GSSS: False"
                     /ASF="found active site histidines: True"
                     /aSDomain="PKS_KS"
                     /aSTool="nrps_pks_domains"
                     /database="nrpspksdomains.hmm"
                     /detection="hmmscan"
                     /domain_id="nrpspksdomains_JX265_003594_PKS_KS.1"
                     /domain_subtypes="Iterative-KS"
                     /evalue="4.50E-139"
                     /label="JX265_003594_PKS_KS.1"
                     /locus_tag="JX265_003594"
                     /protein_end="865"
                     /protein_start="429"
                     /score="455.8"
                     /tool="antismash"
                     /translation="IAIVGMSCRLPDGATDTEKFWELLDAGLDVHREIPADRFDVGTHS
                     DPTGKRLNTSLTPYGCFIDNPGLFDAPFFNMSPREALQTDPMQRLAIVTAYEALERAGY
                     VANRTASTQGERIGTFYAQASDDYREVNSAQEIGTYFITGGCRAFGPGRINYFFKFAGP
                     SYSIDTACSSGLATIQIACNSLWNGDTDMAVAGGMNVLTNSDAFAGLSNGHFLSKTPNA
                     CRTWDSEADGYCRADGVVSVVMKRLEDAQADNDNILGVILAAGTNHSADAISITHPHAG
                     HQADLTQSLLRRAAVDPLDVSFVEMHGTGTQAGDAQEIQSVTNIFAPLETRRRSLKQPL
                     YIGAVKSNVGHGEAVAGTTALLKVLLMFEKEAIPPHVGIKTAINPGFPQAQELERRNLH
                     IPFEKVAWQRSHERRRIAVVNNFSAAGGNTSIIIEEP"
     aSModule        21382..25833
                     /complete
                     /domains="nrpspksdomains_JX265_003594_PKS_KS.1"
                     /domains="nrpspksdomains_JX265_003594_PKS_AT.1"
                     /domains="nrpspksdomains_JX265_003594_PT.1"
                     /domains="nrpspksdomains_JX265_003594_PP-binding.1"
                     /iterative
                     /locus_tags="JX265_003594"
                     /monomer_pairings="mal -> mal"
                     /tool="antismash"
                     /type="pks"
     CDS_motif       21865..21909
                     /aSTool="nrps_pks_domains"
                     /database="abmotifs"
                     /detection="hmmscan"
                     /domain_id="nrpspksmotif_JX265_003594_0003"
                     /evalue="2.50E-05"
                     /label="PKSI-KS_m3"
                     /locus_tag="JX265_003594"
                     /protein_end="605"
                     /protein_start="590"
                     /score="16.5"
                     /tool="antismash"
                     /translation="GPSYSIDTACSSGLA"
     CDS_motif       22168..22206
                     /aSTool="nrps_pks_domains"
                     /database="abmotifs"
                     /detection="hmmscan"
                     /domain_id="nrpspksmotif_JX265_003594_0004"
                     /evalue="2.60E-03"
                     /label="PKSI-KS_m4"
                     /locus_tag="JX265_003594"
                     /protein_end="667"
                     /protein_start="654"
                     /score="11.1"
                     /tool="antismash"
                     /translation="WDSEADGYCRADG"
     PFAM_domain     22264..22629
                     /aSDomain="Ketoacyl-synt_C"
                     /aSTool="clusterhmmer"
                     /database="35.0"
                     /db_xref="PF02801.25"
                     /description="Beta-ketoacyl synthase, C-terminal domain"
                     /detection="hmmscan"
                     /domain_id="clusterhmmer_JX265_003594_0032"
                     /evalue="7.20E-32"
                     /label="JX265_003594"
                     /locus_tag="JX265_003594"
                     /protein_end="808"
                     /protein_start="686"
                     /score="110.0"
                     /tool="antismash"
                     /translation="LGVILAAGTNHSADAISITHPHAGHQADLTQSLLRRAAVDPLDVS
                     FVEMHGTGTQAGDAQEIQSVTNIFAPLETRRRSLKQPLYIGAVKSNVGHGEAVAGTTAL
                     LKVLLMFEKEAIPPHVGI"
     CDS_motif       22399..22446
                     /aSTool="nrps_pks_domains"
                     /database="abmotifs"
                     /detection="hmmscan"
                     /domain_id="nrpspksmotif_JX265_003594_0005"
                     /evalue="1.40E-03"
                     /label="PKSI-KS_m5"
                     /locus_tag="JX265_003594"
                     /protein_end="747"
                     /protein_start="731"
                     /score="11.2"
                     /tool="antismash"
                     /translation="FVEMHGTGTQAGDAQE"
     CDS_motif       22519..22563
                     /aSTool="nrps_pks_domains"
                     /database="abmotifs"
                     /detection="hmmscan"
                     /domain_id="nrpspksmotif_JX265_003594_0006"
                     /evalue="2.20E-02"
                     /label="PKSI-KS_m6"
                     /locus_tag="JX265_003594"
                     /protein_end="786"
                     /protein_start="771"
                     /score="8.0"
                     /tool="antismash"
                     /translation="GAVKSNVGHGEAVAG"
     PFAM_domain     22666..22989
                     /aSDomain="KAsynt_C_assoc"
                     /aSTool="clusterhmmer"
                     /database="35.0"
                     /db_xref="PF16197.8"
                     /description="Ketoacyl-synthetase C-terminal extension"
                     /detection="hmmscan"
                     /domain_id="clusterhmmer_JX265_003594_0033"
                     /evalue="6.70E-09"
                     /label="JX265_003594"
                     /locus_tag="JX265_003594"
                     /protein_end="928"
                     /protein_start="820"
                     /score="36.3"
                     /tool="antismash"
                     /translation="ELERRNLHIPFEKVAWQRSHERRRIAVVNNFSAAGGNTSIIIEEP
                     PLRELTEDVDPRASHLVVVSAKSKASLKGNLERMVAYLDAHPDVSIPGLAYTTTARRHH
                     HNHR"
     PFAM_domain     23128..24117
                     /aSDomain="Acyl_transf_1"
                     /aSTool="clusterhmmer"
                     /database="35.0"
                     /db_xref="PF00698.24"
                     /description="Acyl transferase domain"
                     /detection="hmmscan"
                     /domain_id="clusterhmmer_JX265_003594_0034"
                     /evalue="1.10E-39"
                     /label="JX265_003594"
                     /locus_tag="JX265_003594"
                     /protein_end="1304"
                     /protein_start="974"
                     /score="137.0"
                     /tool="antismash"
                     /translation="VFAFTGQGVSHRSMDLQLFRNAPEFRAQLLHLDSLAQSQGFPSFI
                     PAIDGSHAQDYTHSPVVTQLALVCVEIALAKYWASLGIRPDVVIGHSLGEYAALQVAGV
                     LSAADAIFLVGSRAALLERRCSTGSHKMVAVRASADAVREKVKPKVLSFEVACINGPND
                     TVLSGPSADMDALVNMLQASDSNSVGLKCFTLDVAFAFHSSQTDPILDEFEDLARKGIL
                     FQPPTIPIVSPLLGRVIFDEKTVNANYMCRATRETVDFVAAIEAACRTGTIDDTMAWIE
                     IGPHPVCIGLARSILASSWSLSAAVPSLRRGEDNWQTLSYSLGVLYEAG"
     aSDomain        23137..24063
                     /ASF="(Methyl)Malonyl-CoA specificity inconclusive"
                     /ASF="found active site serine: True, scaffold matched
                     GHGE: True"
                     /aSDomain="PKS_AT"
                     /aSTool="nrps_pks_domains"
                     /database="nrpspksdomains.hmm"
                     /detection="hmmscan"
                     /domain_id="nrpspksdomains_JX265_003594_PKS_AT.1"
                     /evalue="4.80E-85"
                     /label="JX265_003594_PKS_AT.1"
                     /locus_tag="JX265_003594"
                     /protein_end="1286"
                     /protein_start="977"
                     /score="277.3"
                     /specificity="substrate consensus: mal"
                     /specificity="PKS signature: Malonyl-CoA"
                     /specificity="Minowa: mal"
                     /tool="antismash"
                     /translation="FTGQGVSHRSMDLQLFRNAPEFRAQLLHLDSLAQSQGFPSFIPAI
                     DGSHAQDYTHSPVVTQLALVCVEIALAKYWASLGIRPDVVIGHSLGEYAALQVAGVLSA
                     ADAIFLVGSRAALLERRCSTGSHKMVAVRASADAVREKVKPKVLSFEVACINGPNDTVL
                     SGPSADMDALVNMLQASDSNSVGLKCFTLDVAFAFHSSQTDPILDEFEDLARKGILFQP
                     PTIPIVSPLLGRVIFDEKTVNANYMCRATRETVDFVAAIEAACRTGTIDDTMAWIEIGP
                     HPVCIGLARSILASSWSLSAAVPSLRRG"
     CDS_motif       23371..23490
                     /aSTool="nrps_pks_domains"
                     /database="abmotifs"
                     /detection="hmmscan"
                     /domain_id="nrpspksmotif_JX265_003594_0007"
                     /evalue="7.10E-16"
                     /label="PKSI-AT-M_m3"
                     /locus_tag="JX265_003594"
                     /protein_end="1095"
                     /protein_start="1055"
                     /score="50.3"
                     /tool="antismash"
                     /translation="GIRPDVVIGHSLGEYAALQVAGVLSAADAIFLVGSRAALL"
     CDS_motif       23593..23631
                     /aSTool="nrps_pks_domains"
                     /database="abmotifs"
                     /detection="hmmscan"
                     /domain_id="nrpspksmotif_JX265_003594_0008"
                     /evalue="6.00E-03"
                     /label="PKSI-AT-M_m5"
                     /locus_tag="JX265_003594"
                     /protein_end="1142"
                     /protein_start="1129"
                     /score="10.0"
                     /tool="antismash"
                     /translation="ACINGPNDTVLSG"
     aSDomain        join(24331..24471,24562..25398)
                     /aSDomain="PT"
                     /aSTool="nrps_pks_domains"
                     /database="nrpspksdomains.hmm"
                     /detection="hmmscan"
                     /domain_id="nrpspksdomains_JX265_003594_PT.1"
                     /evalue="2.20E-99"
                     /label="JX265_003594_PT.1"
                     /locus_tag="JX265_003594"
                     /protein_end="1701"
                     /protein_start="1375"
                     /score="324.7"
                     /tool="antismash"
                     /translation="TSLVHRVVNESFIGNAGHVVVQSDVMQADFLAAAWGHKMNNAGVL
                     TSSIHADVAFTLGKYLFENLRPGAATGGALVDMEVYNMIVREGIVAQKNTKVPQLIQVS
                     ISTPDIGLGVAYLEWHNLTSDGLSVVEAEPVVTAQIRYGSSADSLAGWVPTTHLILGRI
                     EALERLADQGMANRLSHNMAYLLFANNLVDYADKYRGMQSVVMQGLEAFADISIKLDKG
                     GVWIVPPFYIDSVCHLAGFVMNVSDAIDTNNNFCVTPGWKSFRIARPLIAGGKYRSYVK
                     MIPTIEDPSVYHGDVYILQDKEIIGVMQAMKFRRYPRVLLNRFFS"
     aSDomain        join(24331..24471,24562..25398)
                     /aSDomain="TIGR04532"
                     /aSTool="tigrfam"
                     /description="PT_fungal_PKS: polyketide product template
                     domain"
                     /detection="hmmscan"
                     /domain_id="TIGRFam_JX265_003594_0003"
                     /evalue="1.70E-97"
                     /identifier="TIGR04532"
                     /label="JX265_003594"
                     /locus_tag="JX265_003594"
                     /protein_end="1701"
                     /protein_start="1375"
                     /score="324.7"
                     /tool="antismash"
                     /translation="TSLVHRVVNESFIGNAGHVVVQSDVMQADFLAAAWGHKMNNAGVL
                     TSSIHADVAFTLGKYLFENLRPGAATGGALVDMEVYNMIVREGIVAQKNTKVPQLIQVS
                     ISTPDIGLGVAYLEWHNLTSDGLSVVEAEPVVTAQIRYGSSADSLAGWVPTTHLILGRI
                     EALERLADQGMANRLSHNMAYLLFANNLVDYADKYRGMQSVVMQGLEAFADISIKLDKG
                     GVWIVPPFYIDSVCHLAGFVMNVSDAIDTNNNFCVTPGWKSFRIARPLIAGGKYRSYVK
                     MIPTIEDPSVYHGDVYILQDKEIIGVMQAMKFRRYPRVLLNRFFS"
     PFAM_domain     24922..25377
                     /aSDomain="PS-DH"
                     /aSTool="clusterhmmer"
                     /database="35.0"
                     /db_xref="PF14765.9"
                     /description="Polyketide synthase dehydratase"
                     /detection="hmmscan"
                     /domain_id="clusterhmmer_JX265_003594_0035"
                     /evalue="5.10E-08"
                     /label="JX265_003594"
                     /locus_tag="JX265_003594"
                     /protein_end="1694"
                     /protein_start="1542"
                     /score="32.6"
                     /tool="antismash"
                     /translation="RLADQGMANRLSHNMAYLLFANNLVDYADKYRGMQSVVMQGLEAF
                     ADISIKLDKGGVWIVPPFYIDSVCHLAGFVMNVSDAIDTNNNFCVTPGWKSFRIARPLI
                     AGGKYRSYVKMIPTIEDPSVYHGDVYILQDKEIIGVMQAMKFRRYPRV"
     PFAM_domain     25645..25830
                     /aSDomain="PP-binding"
                     /aSTool="clusterhmmer"
                     /database="35.0"
                     /db_xref="PF00550.28"
                     /description="Phosphopantetheine attachment site"
                     /detection="hmmscan"
                     /domain_id="clusterhmmer_JX265_003594_0036"
                     /evalue="6.10E-12"
                     /label="JX265_003594"
                     /locus_tag="JX265_003594"
                     /protein_end="1845"
                     /protein_start="1783"
                     /score="45.8"
                     /tool="antismash"
                     /translation="ALLAAEAALEITDLVDDASFANLGIDSLMSLVIAEKLREQLGVTV
                     SGSLFLEYPTVGDLRAW"
     aSDomain        25648..25833
                     /aSDomain="PP-binding"
                     /aSTool="nrps_pks_domains"
                     /database="nrpspksdomains.hmm"
                     /detection="hmmscan"
                     /domain_id="nrpspksdomains_JX265_003594_PP-binding.1"
                     /evalue="3.80E-14"
                     /label="JX265_003594_PP-binding.1"
                     /locus_tag="JX265_003594"
                     /protein_end="1846"
                     /protein_start="1784"
                     /score="44.9"
                     /tool="antismash"
                     /translation="LLAAEAALEITDLVDDASFANLGIDSLMSLVIAEKLREQLGVTVS
                     GSLFLEYPTVGDLRAWL"
     PFAM_domain     join(26668..27003,27062..27349)
                     /aSDomain="FMN_bind_2"
                     /aSTool="clusterhmmer"
                     /database="35.0"
                     /db_xref="PF04299.15"
                     /description="Putative FMN-binding domain"
                     /detection="hmmscan"
                     /domain_id="clusterhmmer_JX265_003595_0037"
                     /evalue="3.00E-57"
                     /label="JX265_003595"
                     /locus_tag="JX265_003595"
                     /protein_end="208"
                     /protein_start="0"
                     /score="193.1"
                     /tool="antismash"
                     /translation="MQIRAVHAETRISALHDLIRDHPLGILTTAIPSDKYALIQSSHIP
                     WVLDVQDESSESQLGCLRGHVAKGNPQSKAMIDSLVSPERKFDAPNTLEQEVLVLFTNP
                     VHSYVTPKFYTETKPSTGKVVPTWDYMAVQAYGKATIYHDSKAPETGDFLSRQIVDLTN
                     HMEHHTMGHTGTDGRPKPWLVSEAPESYVEILKKAIIGIEIKIER"
     gene            26668..27499
                     /locus_tag="JX265_003595"
     mRNA            join(26668..27003,27062..27499)
                     /locus_tag="JX265_003595"
                     /product="hypothetical protein"
     CDS             join(26668..27003,27062..27499)
                     /codon_start=1
                     /locus_tag="JX265_003595"
                     /product="hypothetical protein"
                     /protein_id="KAI1877587.1"
                     /transl_table=1
                     /translation="MQIRAVHAETRISALHDLIRDHPLGILTTAIPSDKYALIQSSHIP
                     WVLDVQDESSESQLGCLRGHVAKGNPQSKAMIDSLVSPERKFDAPNTLEQEVLVLFTNP
                     VHSYVTPKFYTETKPSTGKVVPTWDYMAVQAYGKATIYHDSKAPETGDFLSRQIVDLTN
                     HMEHHTMGHTGTDGRPKPWLVSEAPESYVEILKKAIIGIEIKIERLEGVTKMSQEKGEA
                     DRLGVIQGFTDLNSALGRDMAKLVNERHEMKKTGE"
     gene            complement(31572..34750)
                     /locus_tag="JX265_003596"
     mRNA            complement(join(31572..31784,31839..33053,33107..33169,
                     33219..33311,33496..34238,34292..34373,34434..34512,
                     34565..34611,34670..34750))
                     /locus_tag="JX265_003596"
                     /product="hypothetical protein"
     CDS             complement(join(31572..31784,31839..33053,33107..33169,
                     33219..33311,33496..34238,34292..34373,34434..34512,
                     34565..34611,34670..34750))
                     /codon_start=1
                     /locus_tag="JX265_003596"
                     /product="hypothetical protein"
                     /protein_id="KAI1877588.1"
                     /transl_table=1
                     /translation="MRYRGESETVVSAQSPSDEKVDEKQVMSSADEELNGFEQAIESEL
                     NVTEQDLIEAKATAESMTLEGVKALVENVYKIHSRDPNFPHSVLMKIEEFLSTEGLFEN
                     PEKHEELIWEMKLEAALVTNNSPYAEVRGVVENHDDTSQPSSTVRAWAIGIFFSVALSA
                     INQLFSVRNPPISVTSNVAQLLAYPIGKAWEKVMPDWRFTLFGVQHSLNPGRFNKKEHM
                     MIALMATVAQSLPYTQYIVWTQVLPFQFNQQYARSFGYQILIGLSTNFIGYGLAGLTRK
                     FLVYPAYCLWPASLVTIALNAALHREQNTPVLGPFKKIFRASRYKFFMLAFTAMFVYFW
                     FPNFIMPVLTYFSWMTWISPENHTLDVLTGFNAAGLFNPLPTFDWNIVAYTGTDPLMIP
                     AFSTFNTVAGGFIVGLIIIAVYFTNTWNTGYIQIVDNHVWDHFGLRYNVSRAIDAHGMY
                     DHEKYMQYSAPYLGAANTLIYGCFFGVYAAAITYVALFHRYEIVMGFKSLGKVFQRKKK
                     TATTEGVAEIEGEYSDVHMKLMSKYPEVSEFWYMTVLAVAAAFGFAGVCAWPTYTTAAV
                     VPYGVLLALIFVIPVGVIKAMTGIEVTLNVLAEFIGGMFSQGNALSMNYFKSFGYVTCA
                     HAVSFANDLKMAHYLHIPPWHTFAAQMVGTLISTFVATAVMQYQINIENICTPKAPMRL
                     TCPGPSTFFTASVLWGTIGPIKVFGPEGQYGMLLLGFPLGAIMVVLYWLATKKWPSSRW
                     LRQVHPVALWYGGLNWAPYGFSYIWPSAPIAWLSWIYIKPRYLAFWSKYNFVLSAAFSA
                     GIAISGIVMFFTVGWYNVDIEWWGTTQPSVGCEGSGCTLMTLAEGERFYPWWNSWVAAP
                     "
     aSDomain        complement(join(31695..31784,31839..33053,33107..33169,
                     33219..33311,33496..34158))
                     /aSDomain="TIGR00727"
                     /aSTool="tigrfam"
                     /description="ISP4_OPT: small oligopeptide transporter, OPT
                     family"
                     /detection="hmmscan"
                     /domain_id="TIGRFam_JX265_003596_0004"
                     /evalue="6.50E-188"
                     /identifier="TIGR00727"
                     /label="JX265_003596"
                     /locus_tag="JX265_003596"
                     /protein_end="831"
                     /protein_start="123"
                     /score="624.5"
                     /tool="antismash"
                     /translation="NNSPYAEVRGVVENHDDTSQPSSTVRAWAIGIFFSVALSAINQLF
                     SVRNPPISVTSNVAQLLAYPIGKAWEKVMPDWRFTLFGVQHSLNPGRFNKKEHMMIALM
                     ATVAQSLPYTQYIVWTQVLPFQFNQQYARSFGYQILIGLSTNFIGYGLAGLTRKFLVYP
                     AYCLWPASLVTIALNAALHREQNTPVLGPFKKIFRASRYKFFMLAFTAMFVYFWFPNFI
                     MPVLTYFSWMTWISPENHTLDVLTGFNAAGLFNPLPTFDWNIVAYTGTDPLMIPAFSTF
                     NTVAGGFIVGLIIIAVYFTNTWNTGYIQIVDNHVWDHFGLRYNVSRAIDAHGMYDHEKY
                     MQYSAPYLGAANTLIYGCFFGVYAAAITYVALFHRYEIVMGFKSLGKVFQRKKKTATTE
                     GVAEIEGEYSDVHMKLMSKYPEVSEFWYMTVLAVAAAFGFAGVCAWPTYTTAAVVPYGV
                     LLALIFVIPVGVIKAMTGIEVTLNVLAEFIGGMFSQGNALSMNYFKSFGYVTCAHAVSF
                     ANDLKMAHYLHIPPWHTFAAQMVGTLISTFVATAVMQYQINIENICTPKAPMRLTCPGP
                     STFFTASVLWGTIGPIKVFGPEGQYGMLLLGFPLGAIMVVLYWLATKKWPSSRWLRQVH
                     PVALWYGGLNWAPYGFSYIWPSAPIAWLSWIYIKPRYLAFWSKYNFVLSAAFSAGIAIS
                     GIVMFFTVGWYNVD"
     aSDomain        complement(join(31710..31784,31839..33053,33107..33169,
                     33219..33311,33496..34140))
                     /aSDomain="TIGR00728"
                     /aSTool="tigrfam"
                     /description="OPT_sfam: oligopeptide transporter, OPT
                     superfamily"
                     /detection="hmmscan"
                     /domain_id="TIGRFam_JX265_003596_0005"
                     /evalue="1.10E-123"
                     /identifier="TIGR00728"
                     /label="JX265_003596"
                     /locus_tag="JX265_003596"
                     /protein_end="826"
                     /protein_start="129"
                     /score="412.0"
                     /tool="antismash"
                     /translation="EVRGVVENHDDTSQPSSTVRAWAIGIFFSVALSAINQLFSVRNPP
                     ISVTSNVAQLLAYPIGKAWEKVMPDWRFTLFGVQHSLNPGRFNKKEHMMIALMATVAQS
                     LPYTQYIVWTQVLPFQFNQQYARSFGYQILIGLSTNFIGYGLAGLTRKFLVYPAYCLWP
                     ASLVTIALNAALHREQNTPVLGPFKKIFRASRYKFFMLAFTAMFVYFWFPNFIMPVLTY
                     FSWMTWISPENHTLDVLTGFNAAGLFNPLPTFDWNIVAYTGTDPLMIPAFSTFNTVAGG
                     FIVGLIIIAVYFTNTWNTGYIQIVDNHVWDHFGLRYNVSRAIDAHGMYDHEKYMQYSAP
                     YLGAANTLIYGCFFGVYAAAITYVALFHRYEIVMGFKSLGKVFQRKKKTATTEGVAEIE
                     GEYSDVHMKLMSKYPEVSEFWYMTVLAVAAAFGFAGVCAWPTYTTAAVVPYGVLLALIF
                     VIPVGVIKAMTGIEVTLNVLAEFIGGMFSQGNALSMNYFKSFGYVTCAHAVSFANDLKM
                     AHYLHIPPWHTFAAQMVGTLISTFVATAVMQYQINIENICTPKAPMRLTCPGPSTFFTA
                     SVLWGTIGPIKVFGPEGQYGMLLLGFPLGAIMVVLYWLATKKWPSSRWLRQVHPVALWY
                     GGLNWAPYGFSYIWPSAPIAWLSWIYIKPRYLAFWSKYNFVLSAAFSAGIAISGIVMFF
                     TVG"
     PFAM_domain     complement(join(31716..31784,31839..33053,33107..33169,
                     33219..33311,33496..34092))
                     /aSDomain="OPT"
                     /aSTool="clusterhmmer"
                     /database="35.0"
                     /db_xref="PF03169.18"
                     /db_xref="GO:0035673"
                     /description="OPT oligopeptide transporter protein"
                     /detection="hmmscan"
                     /domain_id="clusterhmmer_JX265_003596_0038"
                     /evalue="4.00E-163"
                     /gene_ontologies="GO:0035673: oligopeptide transmembrane
                     transporter activity"
                     /label="JX265_003596"
                     /locus_tag="JX265_003596"
                     /protein_end="824"
                     /protein_start="145"
                     /score="544.5"
                     /tool="antismash"
                     /translation="STVRAWAIGIFFSVALSAINQLFSVRNPPISVTSNVAQLLAYPIG
                     KAWEKVMPDWRFTLFGVQHSLNPGRFNKKEHMMIALMATVAQSLPYTQYIVWTQVLPFQ
                     FNQQYARSFGYQILIGLSTNFIGYGLAGLTRKFLVYPAYCLWPASLVTIALNAALHREQ
                     NTPVLGPFKKIFRASRYKFFMLAFTAMFVYFWFPNFIMPVLTYFSWMTWISPENHTLDV
                     LTGFNAAGLFNPLPTFDWNIVAYTGTDPLMIPAFSTFNTVAGGFIVGLIIIAVYFTNTW
                     NTGYIQIVDNHVWDHFGLRYNVSRAIDAHGMYDHEKYMQYSAPYLGAANTLIYGCFFGV
                     YAAAITYVALFHRYEIVMGFKSLGKVFQRKKKTATTEGVAEIEGEYSDVHMKLMSKYPE
                     VSEFWYMTVLAVAAAFGFAGVCAWPTYTTAAVVPYGVLLALIFVIPVGVIKAMTGIEVT
                     LNVLAEFIGGMFSQGNALSMNYFKSFGYVTCAHAVSFANDLKMAHYLHIPPWHTFAAQM
                     VGTLISTFVATAVMQYQINIENICTPKAPMRLTCPGPSTFFTASVLWGTIGPIKVFGPE
                     GQYGMLLLGFPLGAIMVVLYWLATKKWPSSRWLRQVHPVALWYGGLNWAPYGFSYIWPS
                     APIAWLSWIYIKPRYLAFWSKYNFVLSAAFSAGIAISGIVMFFT"
     gene            complement(38550..41710)
                     /locus_tag="JX265_003597"
     mRNA            complement(join(38550..38684,38977..39048,39537..41605,
                     41671..41710))
                     /locus_tag="JX265_003597"
                     /product="hypothetical protein"
     CDS             complement(join(38550..38684,38977..39048,39537..41605,
                     41671..41710))
                     /codon_start=1
                     /locus_tag="JX265_003597"
                     /product="hypothetical protein"
                     /protein_id="KAI1877589.1"
                     /transl_table=1
                     /translation="MESISRISSLLENARELTLDAAQAARSTRTTTKSLPTAQLKKLLD
                     SRNEREVLDGLRRVIAMMYRQQRTLPFFSSVVKNVASPNLEIKKLVYIYLIHHAEQEPD
                     LALLSINTIQKSLSDANPQVRALALRTMSGIRVPVISQIVSLAIKKGAGDMSPHVRKAA
                     ALAIPKCYGLEPSTLPQLLEYLSTLLGDKQYFVAGAAVAAFLEICPDRLDLIHKHYRAL
                     VKKVVDMDEWSQLAMLRLMTVYARKCFPRRTRTVKPEDKSANLQDFYGEKVSEGPDEGD
                     KLVVLDQDLVLLLNAIKPLLQSRNSGVVIAVARCYASIGTPDYVKLAVGPLVALLRSAQ
                     DIQQIALYNIVSVCLVQPDHFVKYASHFLVRATDTAPVWELKLEVLALIFPHSPIHTKS
                     LILSELEHFSRGTNKALVREAVRAIGRCAQTDPSTASRCMRLLLGQITSLDGTLAAESL
                     TVIRHLIQQDPQAHVGTVVRLAKNLDSATDPHARATIIWLVGEFAGINGEDNIAADVMR
                     ILLKEFAEESEVAKRQIVLLAAKVYLHHINREAEANKTENGEQPPLPSEDHPIARLWNY
                     VLLLVRYDTSYDLRDRARLYKALLGVPQLATLMLLAPKPAPQAPSPSETRKGFMLGSSA
                     LVLAGGSGVHGLRGYEPLPDWVPEGMEPDPALRLEEGVRNEYGAEKRILPASQQLDEVS
                     KAMPNRSNGEVDETKYSCYAGVNGKPCVCFRSNRSHLAINETTKRQKREEREPQARTIY
                     QAAVREAAQQDGQRISPC"
     PFAM_domain     complement(39846..41537)
                     /aSDomain="Adaptin_N"
                     /aSTool="clusterhmmer"
                     /database="35.0"
                     /db_xref="PF01602.23"
                     /db_xref="GO:0006886"
                     /db_xref="GO:0016192"
                     /db_xref="GO:0030117"
                     /description="Adaptin N terminal region"
                     /detection="hmmscan"
                     /domain_id="clusterhmmer_JX265_003597_0039"
                     /evalue="6.80E-102"
                     /gene_ontologies="GO:0006886: intracellular protein
                     transport"
                     /gene_ontologies="GO:0016192: vesicle-mediated transport"
                     /gene_ontologies="GO:0030117: membrane coat"
                     /label="JX265_003597"
                     /locus_tag="JX265_003597"
                     /protein_end="600"
                     /protein_start="36"
                     /score="341.8"
                     /tool="antismash"
                     /translation="TAQLKKLLDSRNEREVLDGLRRVIAMMYRQQRTLPFFSSVVKNVA
                     SPNLEIKKLVYIYLIHHAEQEPDLALLSINTIQKSLSDANPQVRALALRTMSGIRVPVI
                     SQIVSLAIKKGAGDMSPHVRKAAALAIPKCYGLEPSTLPQLLEYLSTLLGDKQYFVAGA
                     AVAAFLEICPDRLDLIHKHYRALVKKVVDMDEWSQLAMLRLMTVYARKCFPRRTRTVKP
                     EDKSANLQDFYGEKVSEGPDEGDKLVVLDQDLVLLLNAIKPLLQSRNSGVVIAVARCYA
                     SIGTPDYVKLAVGPLVALLRSAQDIQQIALYNIVSVCLVQPDHFVKYASHFLVRATDTA
                     PVWELKLEVLALIFPHSPIHTKSLILSELEHFSRGTNKALVREAVRAIGRCAQTDPSTA
                     SRCMRLLLGQITSLDGTLAAESLTVIRHLIQQDPQAHVGTVVRLAKNLDSATDPHARAT
                     IIWLVGEFAGINGEDNIAADVMRILLKEFAEESEVAKRQIVLLAAKVYLHHINREAEAN
                     KTENGEQPPLPSEDHPIARLWNYVLLLVRYDTSYDLRDRARLYKALL"
     gene            42073..42870
                     /locus_tag="JX265_003598"
     mRNA            42073..42870
                     /locus_tag="JX265_003598"
                     /product="hypothetical protein"
     CDS             42073..42870
                     /codon_start=1
                     /locus_tag="JX265_003598"
                     /product="hypothetical protein"
                     /protein_id="KAI1877590.1"
                     /transl_table=1
                     /translation="MPLTPLVLSPALPSELLTYILDHHVYPTTLIVCFPRTDFLDALAR
                     GIEHQPALAAGSSSQPLDDVPPEGLPPPQQTHAPNHQLLSSPLYQVAISRHVRTVFIPT
                     VTHLRAYLSVFSPDASKIPAPPSDFTPVGRRPPHLLVYGAVELHRDTSEWSAQGLGSTA
                     AALVETGHRLGWHVVLAEPPGQLDDSMMADEDEQRAGDADAFAQLLKENMPILSGSVRR
                     LGLDGEQGGGWSGRTVEVGRVLSRWFRFQRGDWDDYRDDNFPK"
     gene            complement(43135..44585)
                     /locus_tag="JX265_003599"
     mRNA            complement(join(43135..43254,43311..44585))
                     /locus_tag="JX265_003599"
                     /product="hypothetical protein"
     CDS             complement(join(43135..43254,43311..44585))
                     /codon_start=1
                     /locus_tag="JX265_003599"
                     /product="hypothetical protein"
                     /protein_id="KAI1877591.1"
                     /transl_table=1
                     /translation="MSFNPRMSIIPASQTSSRTTRKKEEEADAFMRLPEKEIVGCITDI
                     GIPYTIADLQKPNPVQVQMIFEWFAELLLNATRETIEPAMRAAAEDVCGDFADVVAPDT
                     RNLMGFYVSLRRLLLECGITDFSFADLYKPTRERLVKIFSYLINFVRFRESQTSVIDKH
                     FDQAEKTKARIETLYQDNQDMEARLHEMQRNRKAMEVQVREKTARNEELKKNLLDLRRN
                     QEKVAARLEEAKTRKGELAQRLEQKTAEKLHLKQESAKLRPYTLQSPTALQTSLSELNN
                     SLSTDKAHIESLERRARALQTSTDSFTVVAADVASCIKTLDEIADELSKEDDENKKNAK
                     QRDTLTDRGNNARQIEREQHLLERQLSKWNERTEKLRDQSSQKAQEAKEKMEELRARHK
                     ELTEERAVKGTEVERRRVRIEQTEKKMLDLKENIEREVRSAQDEYLKMEAHIKLYITEM
                     DQGITS"
     PFAM_domain     complement(43398..43748)
                     /aSDomain="Nuf2_DHR10-like"
                     /aSTool="clusterhmmer"
                     /database="35.0"
                     /db_xref="PF18595.4"
                     /description="Nuf2, DHR10-like domain"
                     /detection="hmmscan"
                     /domain_id="clusterhmmer_JX265_003599_0041"
                     /evalue="1.00E-34"
                     /label="JX265_003599"
                     /locus_tag="JX265_003599"
                     /protein_end="396"
                     /protein_start="279"
                     /score="119.3"
                     /tool="antismash"
                     /translation="NNSLSTDKAHIESLERRARALQTSTDSFTVVAADVASCIKTLDEI
                     ADELSKEDDENKKNAKQRDTLTDRGNNARQIEREQHLLERQLSKWNERTEKLRDQSSQK
                     AQEAKEKMEELRA"
     PFAM_domain     complement(44082..44504)
                     /aSDomain="Nuf2"
                     /aSTool="clusterhmmer"
                     /database="35.0"
                     /db_xref="PF03800.17"
                     /db_xref="GO:0000776"
                     /db_xref="GO:0031262"
                     /description="Nuf2 family"
                     /detection="hmmscan"
                     /domain_id="clusterhmmer_JX265_003599_0040"
                     /evalue="1.30E-41"
                     /gene_ontologies="GO:0000776: kinetochore"
                     /gene_ontologies="GO:0031262: Ndc80 complex"
                     /label="JX265_003599"
                     /locus_tag="JX265_003599"
                     /protein_end="168"
                     /protein_start="27"
                     /score="142.3"
                     /tool="antismash"
                     /translation="DAFMRLPEKEIVGCITDIGIPYTIADLQKPNPVQVQMIFEWFAEL
                     LLNATRETIEPAMRAAAEDVCGDFADVVAPDTRNLMGFYVSLRRLLLECGITDFSFADL
                     YKPTRERLVKIFSYLINFVRFRESQTSVIDKHFDQAE"
ORIGIN
        1 gcggtgttct gggcggcacg caatccaggt atattatctg ccgtcgagat gactagaaat
       61 atggcttgac agttgctgat gcatttagtg aggagttcag tatcctcgat gcttccttcg
      121 aagacggtgg actgggtgct agattcgatt tctggtagaa gatgcagaag cttctggcgg
      181 ttgcggcagt aggctcggat cttggcgtcg ggacgtcgca gaagattctt gatcaaggcg
      241 gtgccacagt tgcccgttga acctaggacg gcataggtcc ccatctggcg tgatgctcgt
      301 gtactatcaa tgtgaatatc gcaatggcaa aggtgttgcc tcaataatca atcagaagga
      361 ttctgtggag tcgttattga cacaataaga atcaacagcg cttaggaaac agtgagagga
      421 gtagaatgaa tgtaagattt ggagtacgct tcatatacta atgctccgaa ctaccggcac
      481 ggggtcatag catgtttgct agcctctaca gacctagact tcagtgccga aactgcccga
      541 aagcagctca tactttgttt gaacttgtgg ggtcactaca ggcaaaagtt gtgcaggctt
      601 aaattcgaag tttccgagta caagttcaat tcaattgcaa gtagtcttca aagagactcg
      661 accccggctg ttcacaattg ttggttttcc aattttgcag agagcttaag gtcgtgatac
      721 agagtttgct tccaatgtgt tgtagactgt tttgaggttc tacttgataa agacggccaa
      781 ccaatacgta tgaaatgatc cccggataca aaagccaacc agtcctcaag tctcagaaaa
      841 tattcagggt tttaaagact aatgtaaact ccaatataga actcagaaac gggagaaatg
      901 tttacaacag tgcaagactt tcaatgtgtc atacagatac ttcaagagat cctttcatag
      961 taatattctc acagaatcct ttcttgttca atcaaatact gctcaaacct ggggtagaac
     1021 tcacggaaga atgccgtgtc gaccatttcc tcgagttttt ttattttgct gccatcttca
     1081 gtgaacgata tgactataga atattcattg ttccacttga gatctccaaa aattgtgtcg
     1141 gcctgtgaag tcgcgtagat gaacgctttt tctctggcga tatcatggac gacttggtgg
     1201 atattgacct gagttcgtgt gtgagctgct gagttggccg atgtagaacg atggtagaca
     1261 ttatattata tcactcagtc ttagaaatag ggatggtaac gaaattgact tagctcactt
     1321 tatagtttct caatgtcccg atcaattttg atgcacggct tagagcttgg gatcggggct
     1381 gaggtggtac gcctatcgtg aatggaagca tctgtagctc gaaatcctca gaccacagtg
     1441 aagtccacga ttcgggtgtg aactctttcc atcctgcaat gtatttgtcg atagtagcta
     1501 cttgaacgtc ggctggtgcg ggcatatcga gctgtccttg tctttgacgt gcatgcgctt
     1561 cttgatagca cgagaaaaga acaagatatc tttgtcttca tgtaatatac tatgttttca
     1621 gggccgatgg gacgcagtat ccacatgcgt taccaacatc accattgcac acctttccgg
     1681 actcctcccg atcacttgat cgtgtcgcaa gtatgagatt atattgaagc aggcacattc
     1741 cttgtattgt ttgttaacca atttaaaagt caagttacta agcatcttcc tggaataccc
     1801 gaagatccat ttcgaggatc acgtcctatc ctcgtactga agagctcaac agatcccaca
     1861 acggcaatat ctgtcgaaat ggacttcatc agtggatttg cccgaaacaa gccggagtat
     1921 atgacgggct gcaagcaaaa ttgacccgaa atcgtgcaga cggcaaacca gcaggatagc
     1981 ttgctcctac agaaaacagc aattacgtgc aaccattgtg gggaggggaa ccctgcatcg
     2041 gggacaaggg ccgttttcct ccacgcattt acgccgagac atctgatgtc agacttatca
     2101 atcctcatga gtctcgcgtc acttggctgt taatctattg gtatctaaca ctagagatgc
     2161 gtggaatgta cgcatgtatg tcagtcagca atacattgat atgcagtgac atccaagatt
     2221 tccgaatgtg cagtctccac ttagaatggg tcaggaccgg gccggcaccg gcttcgtatc
     2281 cggcgacagg ccttcaggtg tgaacaatca acggagatgc aattggacaa agtcaaaaag
     2341 tacagtacat ctcgggtatg ggacaacgta agctgccagg tctgaaggat cttaagcgat
     2401 ctgaaatatg gcctctttgg tttcgtgttc gtctccttgc attgcctagg ttactttggt
     2461 acacgttact tcatgcagga aactgcacgt gttggaagct gtcgcgcaat tgggaggttg
     2521 cttaccgtac cggtaccgaa aattcaggat cagacgagtt tgaatccgag gccatcctgg
     2581 aaattcttgc aatcgcacga tcggctaaaa aaaaaacatt gcgcaacaag tttacactat
     2641 tgcaagagtt ttatggactt gaacgctata tgccaaacga gatcttccct tcgtggcctt
     2701 cttgcctctt tcttaatgct gtcattgaat caatggattt gatgcgaact ttccaagcgg
     2761 aaagtcgatt tacaacacca gcgatatgat tactcattgg cgtgtggcga gaatgattgt
     2821 agctggccaa cagccttgga cgactttacc gcctgccatg gcttcctcca actcccgaaa
     2881 caaatctgca aaactcgacg gatcctcaga cacgaaagga aacgaattaa agtgttcctt
     2941 aactccttcc agatctgcat tgaagctcca gccttcttcg tcttgaaata tctcatcatc
     3001 atctggaccg gtatacccag gttgagtttc cttattttct tgctctggcg gaatgagagt
     3061 catgtttcca ccatgagtca tattcaagtg atacctttta gcgcccggga taaaaagatc
     3121 tgggctcagg ggcgccacgt tgtaatggcc gtcggttctt gccaggatag ctatggtctg
     3181 ttcggggctt tcagctttcc gcaggagcag acgtccccct tggtagttaa tacgagccca
     3241 tatatcttgc actttcgcgt cgaaaaaacg agcagtacca aatgcgctac aaataaagct
     3301 tccaccgggt ctcaattgtc tggcgaccgc cgccatggcc gcttcctggt cggcagggaa
     3361 gtgcatcacg ttcgtagcaa aaaccatatc gatgctggat tcctcgatat catccgcttc
     3421 ctccaatttg ccggcgcgat agctgaatcc attcgttcca aggcggtgct gggccagttg
     3481 cacgttccta ggaacgatat ccgagacgat gacatgagaa aatctggttc tcagcttttg
     3541 tgcatatggg ccgtttccag cgcctacatc atgcacagtg ccaaaatttc cgttgccttg
     3601 actttgatga taggcgaaga ttcgatcaaa gaaagcatca gggggtcttg gacggccctt
     3661 gagatagttc tcccaaaaat cattgttttg cgcaaagaat acttcgccgt tagaacccat
     3721 gttagggaga ggctaggggc gagttataaa tttacgaaga aggtcaaaga agtaaagaag
     3781 caacctgggg actttctaaa ttacgatatt gtcaacagtg ctatagataa gttttgtccg
     3841 tgatcattgc atgaaagtca cgcaaaatat aataggcaga gaacatcggc agatatagca
     3901 cttttcggtc gacaaaatct tccgaaaccg tgcttaattc aaggggtcaa aggtcataat
     3961 tgatatgttc cgcctgatat tccaagacaa ggccggttac ggtattgttg cttgacacca
     4021 gcctcctagt cacggctaat cgtcccgaac catttctgac ggttccgatg agatgtaata
     4081 gctcggtgaa ctctaattcg ctctcgttag acagctggag cattccgaga tcccgtgatc
     4141 gagcgatggc ttccggcaag atattgcaga tattgcctgg ttcaggcaat agatatgcgg
     4201 ttggtatgag cacgatacct ttgtttgccc gaagaacacc gcagtggatt tggagttcct
     4261 tttggatcat tccaagtgaa aatgatgaga cgtggagaat gtaaagaccc gcatcagtga
     4321 ttggttgttt ggtaccgagc gctcggggca tgatctggat gttcgggagg tctgcgtccg
     4381 agtccacgcc ggtctcaaaa tttggcaatt cccctaatct aggacgtggg ggatcataaa
     4441 gctgtatcac ataatggaag gatgagtatg tgcgggcaat cttccgagtg gttgctttcg
     4501 agtgtggtcc cacctgcatg tcatcgcaga tagcgagtca gcactaaccc tctaaaagaa
     4561 agacgagaat gggatggaag taggtgtgta tgggggtggg gactagaagt cacctctact
     4621 atacgcgcat tgcgagtgtt ggaccaattg aattgtgcaa gagtgtcagc caaggtctcc
     4681 cctacgtgca ttccggctgc atattgtaga taagcacggt attggcgact cagtcttggc
     4741 tgctcttgac aagccatatg aaacggtttt gtcccaccga ccgccaaatt gtaggcagtc
     4801 cgattatcac cctccgaatc atccgggtta ggtgcatcca tcttcaacgc cgccggagct
     4861 gcagattcgg ccatgaagat ggctgcgtca aggagcaaag gattgtcaaa aaaagcttca
     4921 gacaaagccg tgtctgacga aattagccac ggttcgaacg ctaaagagca gggcgaatct
     4981 cacggccgat gtatccgtgc ggctcttccc gcagaaaccc ctgcgtggct gtcaggcgaa
     5041 tgacgcggcg tagctggctc tctgcaacat gtgccagatc tgctacatcc ttgatggaaa
     5101 cagtatccgt tcgcggtatg catgccaata tctggaattt tccaagccac cgtaaacagg
     5161 caagcatctc attctgatat caaatagttg ttaagggcca cgaagaaatt taagagggga
     5221 aaatgggggc cagcgcggaa agaggggagt aatcactata catacttgaa tagttaggtg
     5281 ctccagaaaa tccctcggtc cacataccaa cgtcttgatt ttggtaatga tggacagtac
     5341 gtttctgcga gcctggtcta cttggagtgt tcttcgaggg tcaatgatag aactagctcc
     5401 ttgtccatcg ttgctctgaa aacagagggc caaaccttga atggcagtag cgagtgcaga
     5461 tgtggaggat tccaattgag caagattgtc catggcagta tgtgggccta atgggcgcgg
     5521 agatgagatt gagcatcgag cgaggtcagg tttgaccacg acggacacta gtaccaaacc
     5581 acccaagacc gtgtgggcat tattaacata tatatggggg ctaagctatc gtcccctcca
     5641 ccgataataa tgctgacctg cactgtacga attttcacat tctgaatcgg ccttgacacg
     5701 cgtttagaac cgaactgaac ctgcgcatca cgggaattgc cagggaatag tcagcaaact
     5761 gcggggacgt ccctggcgcc cctgtggagc gactctcctt tggtgtggta gctgctgatg
     5821 ggtacgcatt actgagttct ggtctgggta tttcttctta tcagcacgca atttccgttc
     5881 ttagcgtcaa gttgttctcg aatgcgtgaa ttaaacccaa gcattccatg gtatgagtat
     5941 ggatgaagtc ctaagatcca tatccaggcc cgtttattga ccattatttt aataatcaaa
     6001 aggtggtgcc tctttattct cgtcctcggt ctgactgggt ttcgtaatat gtataaatta
     6061 gcatgtactc tggagaagat cggatgagat cggcattgtg aaattcgccg tcgttaaatg
     6121 gcaatgtcag ggatctaata ctgtaattgt aatcattgta tcttcttaca tgaccttcaa
     6181 acatcctgca agccatccct tcagcagaag aggagtacgc acacaacaag ggcatcagga
     6241 cagggcgtgg ccacacggcg gtgagaaagc catgcatatg cgggctgaca ctgagattgg
     6301 gtgaatcatg attgtgagat cctcgtctta tgtaggctaa tggtctaggc atctgttgtc
     6361 agagagtggg ggattcctat gcttctctta tctcgggcag acgacagtga aaatgaaaga
     6421 aacttcttaa gtgtattgac accatgtgct gtcaatgtat attggttcgc aggacgtcag
     6481 ctattccaag tcttaaacat ggctgatgac agaagtccga agccaaggcc aactccactc
     6541 cagaccccga atcatacgac tgccaaacta cggggaagtt gtcgagactg tgcattgtcc
     6601 aaagtacgat gtcagaaaga gaagccaata tgctcacgat gcgctaaacg tggtaccact
     6661 gtatgtgaga aaaaaaaccg attattccac ggattgggaa taatgtcctt tgccttataa
     6721 acttctcttc gtggaacaaa ttgttttcta atgtgatgag ttaaagtgtg aatatgtggc
     6781 tgcaaagccc ccaggcagga ttcgccgctc aaaacaccaa cgaactaccg accatggtag
     6841 caacaatggt gctggccaac agccaacagc atcagaaata cacgtggacc tgggatccac
     6901 gactacaaca acgcatggtg atcagtcatt tggaacaggc gcatactcac ccccctttga
     6961 tataagccca cagtctcttc gatctgatca agtgtcgatt atcgggagct ctgaatcctt
     7021 ggatttgttt tctagtctat ctgcgacttt tcaacaacat ccatttaatg agcttccaga
     7081 gattcaaggc gattttagtg attttctcag ctcagaattt tccgagtcga atgccttcgg
     7141 actgggtgat ttagaccaag aacgcggtag tatcacaggc attcttacaa acaatcaagc
     7201 agaccgccgg gtgacaccaa aaatatctca tggctatcca tctttggcac catccgccaa
     7261 catgtcagag aatccgacgc cggcaacaaa agatacagaa gtaagcaatt cgacaccttc
     7321 ttcttcttct tgcaactgtt tgacgcaatt gtttggagcc ttgaagaagc ttatgatgga
     7381 tatatcgagc gaatccaacc tcccaaaggc gattgacgaa ccagcaacag gatgtcggac
     7441 gccgctcaat ggcaggacca aagcccagat tgtggtgcta gataatcagc aggtgattag
     7501 ctccattagt ggtatactac aatgttcttg cgaaaaggat ggctacatgc ttacaatact
     7561 ggctacgatt gtgacaaagc ttttgagtcg ttacgcggag gcagtaccca gattacttgg
     7621 aagtgcagaa aagcgcaacg cccaatgggg cttctcggcc gcgaagcttg tccagacaca
     7681 acatatagaa gatgactgcg ttttctttga ggatgcggaa aggatggcgg ctcaggagat
     7741 ccttaacgag ctacaccggg tacaacgact ggttaacgaa ctcagtccac ggctgcggac
     7801 acaggaggat gccgtacacc cagatgacag cccagaacgc cagcttttac tctcgctgtc
     7861 ttcgcaaaat aaggctctac agcgaccgtt ttctgctatc actgtggaag ggatcggaag
     7921 agatatgcgc gcaagcctca gctctctatc cagaggaatc atcagcatcc ttcaagagac
     7981 ttgaaaatca aaaggctcta aatattctgg ctagatctta agctgatatt accatgaaag
     8041 cactgcaata aatggcattt atttctccct taattgagtc cgaattcata tcagcgcgac
     8101 tgattacaat attctggttg gtctgtaccg atgtgaatcc aataataaag agccatccgt
     8161 gtcaaactgc catgattttt ctcattaatt gcattttgac tttgccatag agacgcatga
     8221 tctagcattt gtgttacctc gttaggatac aaattccaga acttctcggg ggaaaactcc
     8281 cccctccgtg tctcacgctc ggagtctcgg tcccgattac ccagcctaat gaacccgccg
     8341 acgtcaagct accaaactgt tgaactagga caactactac gagaagtatt gtcgcagcca
     8401 gtcataactt ctctgaaacg atactactgt attttgctct ataagatggg tcgtccacga
     8461 cagtacattt cgccatcaat atattacatc tcctccatct agaaacacca ccgtgagctc
     8521 cgcgttcatc aaaaaccgca gttatggccc aattcctaga gacgtcacag gtccgcttgt
     8581 cattcagcca tttgggtctg gcccgtctca atccatcgcc tccgtctgca gtagaggtag
     8641 caaacgacct actgcaaaag aaccatgaca ggtatcacat gtacttccgt gatgttgccg
     8701 gccacaatca tatcccccat tctattctca cagttcttgc aatgggtggc ggcccccggc
     8761 agctgaaaag agcatttgac gatggagtgc ccatacaacg gccgctgcct cccgttgatc
     8821 tcgaagttgt caaaagcttc aaggacccgt ccaggtttcg agaaaagatg actcttttat
     8881 cagagtacac aaattatcta gcgttctttg aggaagagat cgaatacaaa ggctgggagg
     8941 ctgtcgtcaa tgagcgctgc ttcagtcgca cccctaacgc agactacttg ttgtcccaga
     9001 tgtacgaggg cgtttttcac cctatgatcc acctcggctt tggtgttgaa ttccaacttc
     9061 ccagtattgt tgccgagggg cttgcgcaag ctgcttcaca ctatcttgga aacctggacc
     9121 atttcttctc aggtgctgag agactggtgc agaccggatc tgtagcaccc aagcgactct
     9181 ttgatcttta ccaggaggtt cgcagcaacg agaaagtccg tacagctgcg ctggtaactg
     9241 atagagcctt cagagtccgc gatggcgtgc tgggtcgggc gttacatgag atcataaggg
     9301 tagcttccca atatcaaatc acacctgatg atttggagcg tgcgaccgct gaaatgatca
     9361 gttgtgctgc ctatgccgcc gctactatac aaaacaagcc cgggaaagtc cgaaggatcg
     9421 acttttacgt tatgcataat gttacctgtt ccgtcgctct ggtcgttctg ctccgtcaac
     9481 catggatcaa actcgaggac aaggtgcgtg ttttagagtg gaagggccgg ctcgatcttg
     9541 tcatgtacgc cgccatctcg gcacccgagc tgcacctcga gaatatccta gaatacaagc
     9601 cgacgcaaag caaggatatg acatggagca caatgtacaa agctatcaat gatattcatg
     9661 atgatggaca tatcgccaag ttcgttcgag ctttgaaact tggcgaggaa gtagcaaagc
     9721 cgttcgagca cgatgacaag gctggtgatc tgcccgtgaa aggaaacttg tggttcagga
     9781 ttgctcagtt gtgtttcgat acgacttcgc taagtgatgg gatagaagcc gaggagaagt
     9841 gggttatggg tgctggattt gatcacatgt ggcggatggt ccctgatcga tccgattctt
     9901 atgaccctaa ctggcgataa tatgaaattc atctcagcgg atgaaataca aatagtgtat
     9961 tctttcttta catggtctat ggatctcgtt acggccgcct ctggcaattg aagtcttaga
    10021 gacttttgca ctacacaaaa cagcactcgt taggctcata tggtggagtt cctgtaccag
    10081 atgtcacggc accacaggtg agatcgaggc tgtgctgcaa atcctgtagt attgcaaaaa
    10141 atctaaagct gggagagagt ggaaagaaga gctctctcca tagctgtggc gtttgctatt
    10201 tgcaggtggg gttggatcac ccctcgtccc ccaccacagc aaccagccgc actagccagc
    10261 ccgtaacacc agtcctatct atcctattac cttttgttca tcatttgggg gaaaagagcg
    10321 gccaatctgg aaatcggcga gtcgaatcta ccatgatggt cacgtgcccc ttcaggttgt
    10381 cgttagatac aaagattaat taggtaagtc tgaccagatg taggtgcaac agagttacca
    10441 agtgacatct cggaggaata gtcgctatta acacccgact agatttaagg gttttgaatg
    10501 tccagaatta tatctatatc tatacgcctc ccataaagca ctatactata aaccttgcag
    10561 aaattgacaa ggaacctaaa ggagctcatt tcaccacatc accgacatca caactatggc
    10621 aattgtaaaa ggggtttctc gactgccaaa cgtcggaatg cagtccaccg ccgtagtcgc
    10681 tggcgctttc ttatcaggta agacaccttc aaaacgctag aaatctttga gtttcttgac
    10741 acaacttagg agctatggcg ggaatttcaa tggtgacagt gcctgtgttc ctcgacacta
    10801 atacagattc gtctcactta ctccgacagt ggacccgtac ctacttctat ggacacacga
    10861 tcatgccggc aatttgcatt gggacttgtg gattgtattg gtattcagcc ttgaacaaag
    10921 gtatatcccg aagccaactg cggttggaat acctggtcgc cggaattatt acaatcttca
    10981 tggtcccttt cacgtggctg gcgatggttc cgaccaacaa cactttgttc gctctcgaag
    11041 cttcagcgag agcggggtca gaatcggtcc gatccgatct cgggatggca caggcgttgc
    11101 ttatgcggtg ggcttggctg catgccgcac gctctctgtt tccccttatc ggtgcgattt
    11161 tgggtcttcg atctgtcttg aaagaggtca gcttgcagga ggagcgttaa agtcggatag
    11221 aagctcagag cgaagttctt cgggaccgac atgcccaaag tgaccgaata tcgcaatggc
    11281 aagttgtcgt attcgccaac gggttagttt cgtcacgcga atcagcccga tttctttcgg
    11341 aaaggcgcag tcttaccgag attaacgcca atacgggaca tgaaaattca ccgttgcagc
    11401 acgtggcaag agtacgtttg cgttcaggcc atacgggtaa aaatcaattt tgtcagtgga
    11461 caggggtgtc cgatggcctg cattacaggc cttactactg cagcataatc gaaacgtcat
    11521 tgaccaagat atgtcgaagc tttttggccc gtgaatctct agcaaggagt ggcaggttta
    11581 ggtttttttt tttttttttt tttaaaagtc tagtttgtga atgggcagaa gaagcgaaaa
    11641 aggaactgta ttcagccttt tgcgtgatta tctcggcctc aaccaagcca gcatcatcgg
    11701 cctcgatcct catccagcat tgtcctctct ctgctaatca tcttgccctc taggccagag
    11761 tgcatcgaaa aaataatact gaagatattg aactttgtaa tgactaaacg attcagaagg
    11821 acagggcttt cccttcgatt taagtcccac tgtcattctt ttaacgtgaa gtcaaaccat
    11881 acaagtcggt agacatgttc acatgtgaca atgcttccat ctctactttt gcaatctcca
    11941 tatcagaaaa gtaaatcctt tcacattata agccgacgag ttcgctaatc tttgcatctg
    12001 cctttatctt ttcttccaca agagctccta tagtaccctg tctccgtggc acaaaatcaa
    12061 ccttgaacgg tttcgcctgc ataacagttg agggaagata accagacgtg gggctggtat
    12121 ctagcttctc ggcaggctta atgtcaaatg cccacaatat cagggcaaag gcaattttga
    12181 tattctggta aaagtaatct ttacccaaac attccctcga cccgacgcca aatgaataga
    12241 cagctcttcg gtgtcgctgc gaagtcccat tcttggcgcc gactggatcc ttgagccaac
    12301 gttctgggat gaaggatgaa ggatcctcat agaagctttc atcatgtgca atagaccact
    12361 ggttgatgac tatggtgctt ccttgaggaa tgcggtaccc tgcaacagag atgtctgccg
    12421 ttgtttcacg tggaagacca aaggggccga aaacgtaaga actcaaaggt ctccaacgta
    12481 atacctccag tatgcaggcg ctcagatatg gcattttgtc aatgctaatg ttttctggaa
    12541 gggtcagcgt gctgccgcca tccttttgga aaaccccttc gacctcagct tgcgctttct
    12601 gctggacttc tgggttggct gcgagtgcct gtactaggtt gttgacactc atgacggtgg
    12661 atgtccaggt agcatcgcta ggatacgtgt aagcataact ttcttcgaat aaataattaa
    12721 tggctagagg ataatgaaga acagtgaaca tactacaagc cgcctacgaa cacattaacc
    12781 tcatcgtcag taaaatttat ggttgaatcc gtggcttgct ttagaacttt ggacgagaat
    12841 ggcgcgaata gcggctgccg atcgctcttc cctgcgtcca ttatgggttt ccaggtatcc
    12901 agaagagctt tgcgagtggc tatagctttg cgtttcttgt cggaagcaag aaaaggtacc
    12961 caacgtaaaa tagggaaaat atcaaatctt ggcgactgat ctggatccaa gtagcccaaa
    13021 aacatccttt gcgcatagtg gtactgctgc atccagttct caccaaggtc gcggggcgtc
    13081 accccggcca tgaaccaagt cggtgtagat aaggacctgt ataactgcgt cagatctttg
    13141 ccagcacttg aggttggttt tgtgagactc accaactcaa gacatgctga aaccattgat
    13201 caccggcatc aatcaggtta ttgagtaatt gtgtgccagc agccttttgc ataggggcta
    13261 atctcaggag gcctgcgccg gtgatatact cctttcccat cgtccgcaac agtttgctct
    13321 ctcttgcagg tgatagaagg ctataagatg gccataaatc aggtaagaca tgtcgctggg
    13381 ccatatagac ttctggtctg gcattaagga aagccgtttt ttctaccaga aactcgtgca
    13441 ccatctgggc atcgttgatc aggatcacat ttcgggtgcc caacttaagg cctgtgagag
    13501 ggccatactc cttggcccac tcatgaacct tgacgaagct atattccgag ggaatctgat
    13561 gaaaatttcc aaatccgagg cgcgtcggtg ggcctggtgg aaagttcaat ggtcgccgtg
    13621 tagcaagaag ccatcgcacc agccgagaaa taaggatcgg gacagcggtg gctaataatg
    13681 agaaggctag gtgtatgtac gaaaacattt tctcaagata ttcttagaga tcacttcgat
    13741 ataattctga tgggggggtg gggaaataag aacgggataa caagcagctt aatcttcagt
    13801 tatccaaatg attccgaatg tcctaatgac taaatattct ctagcgtgca gatgatagtt
    13861 attctatccc aaaagagtat agtgccgaat gcagtgaggt gctcgtttga aaggggttga
    13921 gccattcaac cgaaaacctt gcctcccatg tttcggatcg cggatgccaa ccttgattgg
    13981 acgatcggta acgactggcc aacgcttcgg aaattgatga ccatatccgg atccacgtac
    14041 gagcttggcc atgttccgaa cgaaccgcac taatagagca tcgtccgatt aacatccatc
    14101 aaacggcctt catctaacta atcgactatt gccctgagaa aatttttcaa tttgaaattt
    14161 gcaagatgga tatgtatcag tggtacctgt taccagccgc tctaatgctg gcaatgctct
    14221 gggtatggca ttatagtccc cattctatat tctaacccaa tgtttccaaa gctaatggat
    14281 atggagtgga tttacgatgt gctcaacagt ccaatagcga acttaccggg cccgtggtat
    14341 accgttctga cagacgctat tcttcgctac agtgcagtta cggggacgaa ggtgatatac
    14401 gtggataatc tacataataa atacggtagg cagttggttc ctgtcgagta tcagcggtat
    14461 gcttgaagtg gcttattgtc tgttgtaggt cccatagttc gcatcggtcg taaggaaatc
    14521 agcctccggg acccaagcgt gacgcgaaaa gtttacagcg tgaagggcga gttccccaag
    14581 gcggactttt acgataagat cctgacaggc acccccaacg tattcaatac gcgtgacatt
    14641 gagactcaca ggcactaccg gaggctcctc tcatccggca ttgccgagtc aagcctgtcc
    14701 acatacttgc ctgttatcga gactaaggca aggatggcaa tccagcggat gagagacgag
    14761 gcgcagacgc gccgtgctgc ggttagaatc cttactcaat tctcaaacat aagcttattt
    14821 cgggctagga cgtgtatcat tggtttcttg ccatggcgac tgatatcata ggcgaactga
    14881 gcttcggtga gggattcaga atgctggaaa caggagaggt gccaatcgct tgcattcctg
    14941 cccagtgctg ttcacttact tcatccaaca gaagagccaa tacatacgcg acctcgaaac
    15001 tgttaataga cttgggggta tccgtgtaac atttcccttt cttgttcaac taggacatta
    15061 cgttcccatt ccattcatca aagcggccat cgagaatcgt cgccgcacgg ttgaatacgc
    15121 tgaacaatct gtttcacggc actaccgcat tgtggaagag caaggcgagg atgcaaggcc
    15181 aacgctactt tcgaaactat ataaggcagg cgacgatggc atgtcttttg acgaggtccg
    15241 ttcgaacgca atggcttatg ttattgcagg atccgacacg acagtatgta aaataccctc
    15301 ggtccaactt caacatacca agaaaattcc tgactagatc aatccaggca aacacactga
    15361 cctacattat ctggaccgta tgtaaacgtc cagagatcaa atcaagctta cttgaggagc
    15421 ttcagaagct ccctgaaaat tatgaatatg ttgacttgaa accccttcac tatctcaatc
    15481 ttgttattga agaagccctg cggttatacc cagcagcacc cgccggactg ccgcgtgaga
    15541 taccggctgg gggcacggac ctttttggtt actacatccc agctggatat actgttaata
    15601 taggggcatt tagtatgcac cgcaacccat ctgtctttcc caatcctgag aactttgatc
    15661 cgctgcgctg gaatagccca acgaaggcta tgaaggagtc atttgtgcca tttgggggtg
    15721 gcagtcgtag taagttctgg actatccctg tgtaaggggt cagaattctt ctaattaatg
    15781 ggtttagtct gtttaggaat gcatctcgcg cgtatcgagc tgcgcttagc tacagcacgc
    15841 ttttttacga cgttcccaaa tgccaaggtc tcaactgtcg aagggttttg cgacgatgat
    15901 atgaagccgg aaatgttctt tttgttaggg ccaaaatcaa aacgctgctt gattgggtta
    15961 tcttgagcta ttaaaatgcc ctttactgaa cattaagcta agaattaaaa tcagatggtg
    16021 tgattaagcc tagaatgata gaatctccaa tgcccctttc gttatgaaag actgccacag
    16081 aggtttgatt tgtattgtat tcgctttgct tttattgatt ttattttcac tttcgtgacc
    16141 tagaagcaag actttcattt aatgccagaa cgtcaatgag ttggctgtgt aacatccaac
    16201 catttgacat gatattaatc tatggtctgc tagtctggat gtttgtgggc cgtagtgctt
    16261 atctgaattc cagtccattg gctggctttc catccgtaac ccattcctca atccatccga
    16321 tagtcatcct gttttgactt agccgactta cgtcacctag tcataatcgt atgtgataat
    16381 ggttcgactt acttgctctt cttcgtgtca gcaaacttct cgtgatctcc aattaagcgt
    16441 tccttgtacc aaggatcttt tttcatgcgc ttatagtcat ccaaatgctc aaatacgacc
    16501 tggctgaagc aatcgaagtc cgcgacgact gtcatctgcg gatcgaagag ctgtgacatc
    16561 agcgatcgtg tggcttctgg attatgaatc ttcacattat gttattcaga gatttgcata
    16621 attttgatgg cgatagctca ccatggtcca cctcttaata ccatactgtg ccattaggtc
    16681 ttttgtcatt ggcgcagaga tctgagtcat gtgaaatcga taatcatctt cactcattcc
    16741 tggtcttcga tacccacaaa tggtcaagca taagtatttg cttggtttca tgttggagga
    16801 gctggtaatt tcgatttctg acatggctgc gtttttgatc gaaggtattc tgttgggaat
    16861 ctaatgagat tgaaattatt atctctacgt taatatggat gtaggattca ttgtgactta
    16921 agggcacact tgacaagtat taccttaatt tgtatgctaa ataccgtgtg tcaactgtag
    16981 agagatgctt gccgccaggg cggtttggac aaaagacgga acattatagg ttaaatactg
    17041 gttcaagaac gcttgtggcc agcaaatcaa atgatagaaa atccaaaatg accgagcatc
    17101 ttctacagtc acattatcaa cgctggtgcg tctgatgagc gtgatcacgt tcttttattt
    17161 tttattcccc tgggagaaat ttgtaatagt gaaatgctta ttcctactaa ccatcaaaac
    17221 gtttaagact acgcgtgaag aagtcgtcta gcataaatgc ggatcatgat aaccaccacg
    17281 aaggtcaacg ccacacacaa agaactgaag cgctgcaagc ctgtcgtttc gaaatgcatg
    17341 cacaatgcct acgaacgagt gtttgtacaa ttatctgccc tctcaatacc gcacacattc
    17401 agcatcgctt tcggatgatc gcaatattca ctgtcggaat tttaggtctg aagccgaaga
    17461 cgcatcgtcg gccttgatcg gagcattccg gaagaatata tactacatta ttgccgatgg
    17521 tggagcatct agggcataat ggcccgaaac cgattttaca gaagaacaaa cgatctgatt
    17581 ggctaatatc tagtcaccca ccctggcaca tcgaaaactt gaaacacaca tttcatcagg
    17641 ctgtcaggat aagtctttgg acccggatgt ggactttcat gcagcccccg cttaatacac
    17701 aatcaacttc acactgacaa acgagctttt gtattagaga agtttaatac ccttcacgca
    17761 tgtttgaagt gtccaatttg attttcttac gttagttcgc acacctaggg acaaaacttt
    17821 gcagcccgtg atagattttc agtgtcagct agcacattat caatcttgta ctgacatttc
    17881 atatggtctg ctcttcctaa ggtgaggtgg ttcgtaaagc atcccaactc aagagacagg
    17941 gtagcccaca aagtcgctgt atagtttgct atgctacaat cacgatggaa atcacgtacg
    18001 tgtttaaaca aaatgattcc tatgcacggt gcagctcctg agccgtctgt tgagcaagac
    18061 cgaaacagtg gggagattca gcatgaactg cgagaattga tgatttaagt cttgtatcag
    18121 tggacaagcg ttcaaataat ggcaaaccac ctttttatgc ccgcacgtgt ctgaaaacct
    18181 accataccat cctcagccaa cttttgacaa acctcctgta tgaaaggctc taaggcctgt
    18241 tttcgaaggc ccgcatctac ctttgcgccg tatatggccg taacgagctc cggaaccgtc
    18301 aatctgacca tgtctgatcc agtcttctgg agggcctgca ttacttggcg ctcacgccgc
    18361 agttttcccg ccagctctcc attgattttg gcgaccaggt ctgcaatcac gatcccatgt
    18421 gctggatacc caatcttaca ggcgtgagtc cgcatgccct gaagcgcttt catccatgtg
    18481 cccaggtgct cgacagcggc ggtgccgtgg cccaacacgt tgtcaccggt gaacattgca
    18541 gcctcttcct cgagtataaa gcacatgtgg tcgtgggagt ggccaggggc gtgcaccgcg
    18601 cgcacggtgg cgccttcaac gcggaagact tgcccgtcta caatcggctg ttgtgttttg
    18661 cttggagtat gcttgaaaat ggcatcagag aggtcttcgg ggtacatgcg taacagatcg
    18721 ggcacaccac ccgtatgatc gccatgccag tgcgttagta gtacatgtga gagcgagaaa
    18781 ttgccatcgg aaacctcctt ggcgatcaaa tccgcccatt cggtcgcacc ctggccggta
    18841 tcgatgatga gacgtttggc cccggtgccg ataatgtatg tgtttgtgcc ttggagcgta
    18901 aactgggaca cgctcatgtt agtttatatg tttgccatag gaacccgacc atgctatttc
    18961 agccatgtgt gatttcttgt ctaacttgcc tttcccggat tttggcccag tatgcgcagc
    19021 acacgtgggc tgatttgctc cacgtccagc agtttgggta gcactgtctg ttggccttcc
    19081 aaatagtcct cgaaggcgca tatattgagt gctttgttga tctggcgata accgccaact
    19141 ataccaggcg ccatgctcta tggagtcaag gtcaacgtgg ttgatcagac ctgtgcccta
    19201 caaaggaaga cgaatgatga aaaggcaatt aaaaaaataa aaataaaaat ggttcgactg
    19261 gcaatgactc tcaatgtagg tggagggttg gaaactgagc ggctgggatg agtttttctg
    19321 tgagcatgag aattccaaga gaccatcatg tacgttagat aaggggaaga tgccgtgttt
    19381 ctacaagccg taactgggag taccaatgtg attacacttt ctgaaacctg gtaagccccc
    19441 ttgggggatc tcctatcggt gctgacagag acggctgaca ttttggcagg atcatatcag
    19501 catgacgaat ggcacttggc acagcgagcc acatcctcgc aacattgatc ggggtcttat
    19561 cgtccacctc tggtaaagct tttggtccga caggtaaagc tcaatccgga acggcataat
    19621 gtggcatgac tcaccaatac cgatacctga ctttgtggct gaccctactt atcctccgat
    19681 caagaattga gccggaagcc tcccacaata gcttcgcagg taatagccac ggacagtata
    19741 tcaaccctcg gataccaagt tcgggcagct tatgacacta tagttgcgat cgaaaccgag
    19801 ggcctgggct caagggtaag cacatcctaa tctacgagat tggggaatat cacggctccg
    19861 gtacgtacat aagtgttctg atccgtgggt ctttgtttaa gagcaattgt tcgattgcct
    19921 tatagtctaa gatacaaaat ctccccaggg catcataggc cactagaata acagcccgtc
    19981 cacagcccac cgtcaccgtt atggagtggc caacttcata ccatgcagca acagcgacgg
    20041 aacactcaat agtcacaccg tcctctgcaa cgaccatggc ttccattgtt gacgtaaaca
    20101 agatgaaaat cggctacttt agcaatgagt ttccccacga cgacctcaag actctgtgcc
    20161 ggcgactcta caaacacagt aaggacaagc ggtacacatt actcgcgcgc ttcatccatg
    20221 aggccactct ggctgtccgt gacgagatcc gccagctgcc ggcgcagctc cgcgggcttg
    20281 taaaaccctt cgagaccgcc ttcgacctgg ccgacgacac ggtactccgc agcggggccc
    20341 tcgggggttc tattgacgga gtgctgctct gcgtcgtgca gttgtctata ttcatcgggc
    20401 actatgagaa cgctaccggg tgtgagagct atgatttcca cagcaccgac gcatgcctca
    20461 cgggcttagg tgtcggactc ttggccacgg tggcagtgtc acttgcaccc acactcgctg
    20521 atctgccttt gactggtgcc agtgtaattc ggacggcttt ccgactcggc gttgtcgtcg
    20581 acgaggtatc acagaacctt catccacgtc ccgcagaagg gccaggagac agctgggctt
    20641 atgtagtacc tagtgtcacg ggtgaggatg cacagaggca gctggacatt tttcatgcag
    20701 cagaggtctg ttggtcccac tttcaaacac cctcgaaatg ctcaaatctg cttctcgtgg
    20761 gcttgttgag ggatacaaga atcgctaaca tctactcaga atacgcctca gcctaacaag
    20821 atcttcatca gcgctctaag ccgctcttcg gtgacggtca gcggtccgcc cacccggctg
    20881 aagcaactct tccttgtgtc tgatttcttt cgggatcgcg attgggtagc gcttccggtg
    20941 tacagcggtt tgtgccacgc ggcgcacata tatacttcag cgcacatcga aagaatcatc
    21001 aaaacagagt cgatggagtg gctggacgaa cgcttctcgc cgggcgtacc catcttctcc
    21061 acttccaccg gccgtcagtt ccctgctaag agcgcgggct ctttattaca agttataatc
    21121 gaggagatcc tcacgcaagc aatcaagtgg gacaatgtgg tcaaaggcgt ggtggagaaa
    21181 gcgacggacg tggcagcgtc tgagtgtcaa ctactcgttt tccgcacctc gcttcccacg
    21241 cgagacctga tcaaggccct cgaaggaacc gaccagcaag gtgtgagcat ccgcacgatt
    21301 ttgaaggatc tagtgccatg ggtaagcaag gccgacgctg ccagtccgcg acaacaaccc
    21361 agaggcaccg agcaggccaa gattgccatc gtgggcatgt cttgtcgctt gcccgatgga
    21421 gcaaccgaca cggagaagtt ttgggagtta ttagacgcag ggctggatgt ccaccgtgag
    21481 atacccgccg atcgattcga cgttggtaca catagcgatc caacaggcaa gaggctcaat
    21541 actagtctta caccctacgg ctgtttcatc gataacccag gattattcga tgcgccattt
    21601 tttaatatgt cgcctagaga ggcattgcag actgatccta tgcagcgatt agctattgtg
    21661 actgcctatg aggcccttga gcgcgcgggc tacgttgcaa accgtacagc gtcgacgcaa
    21721 ggggagcgta taggcacttt ttacgcacag gccagtgatg actatcgtga ggtcaactca
    21781 gctcaggaga tcggtaccta tttcattacg ggtggttgcc gcgcctttgg gcccggtagg
    21841 atcaactact ttttcaagtt cgctggccca agctatagca ttgatacggc atgttcgtca
    21901 ggattggcca ctatccaagt atgtcattac ctgccctccc tctgttcctt tccgttcttc
    21961 cttccttcct gtctatcctt ttacagattc gtgttctagg ttgacacgtg ctgactgaac
    22021 gtctgataga ttgcgtgtaa ctctctttgg aatggcgata ccgatatggc agtagcgggt
    22081 ggtatgaacg tgctcactaa ttcggatgcc ttcgcgggac ttagcaacgg gcattttctt
    22141 tccaaaacac ccaatgcgtg cagaacatgg gatagtgaag cagacggata ctgtcgtgcc
    22201 gacggagtag tgtcggtggt aatgaagcgt ctcgaagacg cacaagccga caatgataat
    22261 attcttggag ttatccttgc agctggtacg aatcattcag ccgatgcaat atccatcacg
    22321 caccctcacg cgggccacca agccgatcta acacagtcgc tattgcgacg ggccgccgtg
    22381 gatcctcttg acgtaagctt tgtcgagatg cacggtactg gcacgcaagc tggggatgca
    22441 caagagatcc agtccgttac caatatcttt gccccattag agacacgtcg tcgatcgtta
    22501 aagcaacctc tgtacatcgg tgcggttaag tccaatgtag ggcatggtga ggcggtagcg
    22561 ggcactactg cactgctcaa agtgctgttg atgtttgaga aggaggcgat cccgccgcac
    22621 gtaggcataa aaactgccat caacccgggc ttccctcagg cacaggaact ggagcgcaga
    22681 aacttgcaca taccatttga gaaagtggcc tggcagcgca gccatgagcg tcggcgcatc
    22741 gctgttgtca acaacttcag cgcggctggc ggtaacacga gcatcatcat cgaggagcca
    22801 ccgctacggg aactcacaga agacgttgat ccacgtgcga gccatttggt cgtggtgtca
    22861 gccaaaagca aggcttcact caagggcaat cttgagcgta tggttgccta tctggacgcg
    22921 catccagacg tgtcgatacc aggtctggct tacaccacca ctgcgcggcg ccaccaccat
    22981 aaccatcgtg ttgctgtgtc aatacccgta gggatatctt cgtcgtcagt atcgggtgcg
    23041 gccgggtccc ttaaaaagca gctagaatca caaatacggt ctgccgattc gcacaaaccc
    23101 atcccaccca cgggtccgcc gccggtggtc ttcgctttca cgggccaggg cgtctcgcac
    23161 cgttccatgg atttgcagtt gttccgcaac gcaccagagt tccgcgcaca actcttgcac
    23221 ctggactctc tggcacagag ccagggtttc ccatcgttca tccccgccat cgacggcagc
    23281 cacgcacagg actatacaca ctcgcctgtt gtcacgcaac tcgccttggt ttgtgttgag
    23341 atagccctcg ccaagtactg ggcatcgctc ggtatacgcc cagacgtcgt catcgggcac
    23401 agcctgggtg aatacgcggc attgcaggtc gccggcgtgc tctccgctgc agacgccatt
    23461 ttccttgtcg gaagccgtgc cgctcttctg gagcggagat gcagcactgg gagccacaag
    23521 atggtagctg tgcgcgcgtc ggcggacgct gtgcgcgaga aggtcaagcc taaggtcttg
    23581 tcattcgaag tcgcctgcat caatggaccc aacgacaccg ttcttagtgg accatctgcc
    23641 gacatggatg cgttggtaaa tatgctgcag gcctccgata gcaactctgt cgggttgaag
    23701 tgcttcactt tggacgtagc ctttgctttt cactcgtcgc aaacggatcc tatcttggat
    23761 gagttcgagg atctggcgcg gaagggcatc cttttccagc cacccaccat tcccattgtg
    23821 tcgcctctgc ttggacgtgt tatctttgat gaaaagacag tcaatgcaaa ctatatgtgc
    23881 cgggcaaccc gtgagacagt cgactttgta gctgccatcg aggctgcgtg ccgcactggc
    23941 accatcgatg ataccatggc gtggatcgaa atcggcccac accctgtgtg cattggcctg
    24001 gcccgcagta ttctagcatc ttcatggtcg ttatcagcag cagtgccctc tctgcggagg
    24061 ggtgaggaca actggcagac actgagctac agtttgggtg tgttgtatga ggctggcgtg
    24121 ccggtcgact ttgacgaatt ccattctccg tttcagcata cgctgcggtt gatagatctg
    24181 cctacatacg catggaatga caaaaactac tggatccaat acaacgggga ctgggcactg
    24241 actaagggca acactttcta cgacaaggag aagcaggaga cggcagcagc taacaagaac
    24301 ccgctggctg cggctcactc cagcctgcaa acgtcgctgg tccatcgagt cgtcaacgag
    24361 tcattcattg gcaatgccgg tcatgtcgtc gtgcaatccg acgtgatgca agccgacttc
    24421 ctagctgctg catggggcca caagatgaat aatgcgggtg tcttgacgtc ggtaagtctc
    24481 aaatcttgtt tacgactgtg aacagttgcg ccctgcctca gggcgctgca gaacaagact
    24541 gacatgcaaa cgtacttata gtctatccat gccgacgtcg cgttcacact cggcaagtat
    24601 ctgttcgaaa atcttcggcc gggcgccgcc acaggaggtg ccttggtgga catggaggtg
    24661 tacaatatga tcgtacgtga gggcatcgtc gcccagaaga ataccaaggt gccgcagctg
    24721 atccaggtct ccatttcgac cccggacatt ggcttaggtg ttgcctacct agagtggcac
    24781 aatctcacat ctgatggcct ctccgtcgtc gaggcagagc ctgtggtaac cgctcagatt
    24841 cggtatgggt cgtcagccga ctcactcgcc ggctgggtgc ctacaacaca cctcatactc
    24901 gggcgaatcg aagcgctcga gcggcttgcc gaccaaggaa tggctaaccg gctatcgcat
    24961 aacatggcat atttgctttt tgccaacaac cttgtcgatt acgcggacaa atatcgaggg
    25021 atgcagtcag tcgtaatgca agggctcgaa gcgtttgccg acatttcaat aaaactggat
    25081 aaaggaggcg tttggatagt gccacctttc tatatcgata gtgtctgcca tcttgctggc
    25141 ttcgttatga acgtttctga tgcaatcgac acgaacaaca acttctgcgt tacacccggc
    25201 tggaaatcgt tccgcattgc tcgacctctt attgctggtg gaaagtaccg ctcgtacgtt
    25261 aagatgatac ctaccataga ggaccccagc gtgtatcatg gtgacgtcta catcctacaa
    25321 gataaagaaa tcatcggcgt tatgcaagcc atgaagtttc gtcgttatcc ccgcgtactg
    25381 ctcaaccgct tcttttcggc tgttgatgtc tgtcatcctg ggacaggcac tacaagcgag
    25441 gctctattcc cagcttctaa ggtcagcaag acagcgaacc aaactctacc accgactcag
    25501 gaaaaggcgg tgcagccgca attagtagcc agcccagtgc caaagcggga gctaaacacc
    25561 acggaaatag cacctacccc ggcgattgcc gcctccgctg ccgttgccgc cgcggactcg
    25621 gacagtacta ccgcaaaggc cattgccctt ttggctgccg aagccgcgct agaaatcaca
    25681 gatcttgttg atgatgccag ttttgccaac ttgggaatag acagtttgat gagtctcgtg
    25741 atagctgaga aattacgcga acagcttgga gttacggtta gtggcagtct gttcttagaa
    25801 tatccgaccg tcggagattt acgcgcttgg ttgatggagt actatagtta gctatgtcca
    25861 attagattct tgaacaaatt gttgaccgag actcggggtc cctgttatcc tttcttctgc
    25921 ggtggaatga gttaccaagt acgacggatc acgtgaatgg tattgcgttt tagagaaaat
    25981 gtgtcacttc ttacagttgc acacgcatta gttgagtcct ggtctgctgc aacacgtatc
    26041 aatacgtggc cggggatacg acatccgtga agcatgggta acgaaccagc atcataagta
    26101 taacttcgta gcaaaggaat ttaggctccc cgcgtctcac ggttgctgtc aggagtagaa
    26161 ttctgttggt tcactgtata tagacctcac gagctctcag gcgtatttcg tcaacgtata
    26221 cggcgccgat ggctcaaata caaagcagtt atgatacccg gagatacagt tgcaatgcgg
    26281 aatggcgggt gcaagcgctg tacagctatt ggacaacgaa tcatgtagtc acggagtaaa
    26341 gccaagctaa atcgacggcg gctgtacctc ccacatgcag ttacattctc aatgagtctg
    26401 agcgtagtga ccaatcacac gccgaagaat ttcaagccta cgccccgcgt cgtcgaaagg
    26461 gcgttgacga ctgcccaagc acatagtaga gatgaaatga ttgcggattg acgtctccgc
    26521 ggaaacccga cgctatcccg cctccacggt tgtgatgact caaattgtct acgcatccca
    26581 ttcaatctga gctgatcgtc tccttcgtct ggaattgctt agttcagatt cttccgaggc
    26641 gttgcgaact ggtccatttc aaccaacatg caaatccggg cagttcacgc ggagacgcgc
    26701 atctctgcgc tgcacgactt gatacgagat cacccacttg ggatattgac gactgccatt
    26761 ccttcagata aatatgcatt gatccaatcc tcacatattc catgggttct tgacgttcaa
    26821 gatgagagca gcgaaagcca gctcggctgt ctgcgaggac atgtggcgaa aggaaacccc
    26881 cagagcaaag ctatgattga ttcattagtg tcgcctgaac gcaaatttga tgcaccgaat
    26941 acgcttgagc aagaggtttt ggtccttttc acgaacccag tgcactccta tgtcactcca
    27001 aaggtgggta ggatcactgc attgttcttc agggtttggt gatggctgag ttattgtaca
    27061 gttctacacc gaaacaaagc catccacggg caaggtggtt cctacatggg actacatggc
    27121 agtacaggcg tatggcaagg caactatcta tcacgactcc aaggcccctg aaaccggtga
    27181 cttcctgtcg aggcagattg tagacttgac caaccacatg gaacaccaca ccatgggtca
    27241 cactggcacc gatggcagac ctaagccatg gctcgtttct gaagcaccgg agtcctacgt
    27301 tgaaatatta aagaaggcga ttatcggcat tgaaattaag attgagcgct tggagggtgt
    27361 tacgaagatg agccaagaaa agggagaagc tgacaggctt ggggttattc aggggttcac
    27421 ggacttgaac tctgctttgg gtcgagatat ggctaagctg gttaacgaac gtcatgagat
    27481 gaaaaagact ggcgagtagc ttagcgccca cccacataca tccctagaag tgccctgcga
    27541 caaggaggaa tctgaagggg ttgagaagca tcaacagcgt tgtcaaaggg actgtgaggt
    27601 caggtataat cagaagtcga aatgtatgat tcaattcata gagagactga atcttgtccc
    27661 ctttcaagga acaagacaag atggtgatta tatagccgga acttttcggt gtctcatcgg
    27721 accttctgta aacctaatgc actgccgtgg caagcgtata catgtaccat tctagaaata
    27781 tgcatgatct tgatgtcttt cgtgaagctg tcacccatat atttcgcaaa gttgtcaact
    27841 atatagtttg aggacagtgg gaatcgggaa tggtcccagg actgtacatg tcccgcctca
    27901 acattgacaa caagaacgtt tccttccttc cgtataagaa aattctacct ctatagtagt
    27961 ttgaaattaa tatcattata tacgtgattc tagcaggggt ccttgatata tctatgccac
    28021 atcaggcttg ctctgtcatg cgacggacca tggccgatat aactggtcca atattctatg
    28081 tctaaacgaa ccgtctaacc aagtctgtat cagcacatct agcccttggt ggctccataa
    28141 gcaggttgtt ctgagaaagt acgggcgttg aggactccaa gctgaagggc gtgtttgagc
    28201 aaagcggcga attccacccc agaagaggta tctcccttac gggcgagcat tgctcgttcg
    28261 aatgtcgggc ccagtggtgg tgcaaaatat ttgagcaaga gcagaaccaa cctcggaaca
    28321 gcgggaatat ccaaggaata ttagctgtaa ccaatgcgac aaaattctct cttattgccc
    28381 acattgttgc ggcttgaggc cccgtcatct cgtcagcaaa gattgataca caccgcagca
    28441 cagcaatcgc aatatcgaca acacctccgg aaaacaaaac catgagacca attcgcttcc
    28501 accacgtggt gaatactggt cgaagtatcg ccatgaagaa caccagtaga taggcttcag
    28561 tcaaaacgtc cggcaatagc gtagctaatg cagtgacgcg tgaaagtgca ggttggcagg
    28621 ttactagctg ctgtcagaag tggacctcgt ggccatgaga agtaacttac gcccagggtt
    28681 aggacttatc tgccacagcc tatttaaagg ccgacaactt agcaagatac acaagatcat
    28741 gccgacccag gtagtgacca agatgccaaa tccaagatag attcgggtta catagatacc
    28801 cgaacgcgcc tgggattgtt taagcttcag ttcatccggg agaagtaggt agcaataccg
    28861 tcagccgtag gagagttgca cacgttgccg ccttcacggc ccatagagct gtgcagtatg
    28921 taatccgtcc caccaagtgt gcttttgatc ccttcaccct gactcatttc atcagcactg
    28981 ttttatgtat gttacggaac aggtgcctta cctagaattg aattccgtgc ttcccacgct
    29041 taaggcgctg cgctcttcat ctgacatccc cgagttgctc aggccatgca aaggcccaga
    29101 aagagaaaag gcgatcccaa aattagcggc aaacaagagc tgtttcatca ttaatctcaa
    29161 gttttgtatg caggtgatat atgggcaaag ggaaacttac agcagcaaca agcatcagat
    29221 agtcgtcaac tgcaatagcc ctccatccca ctaccattat gcgtgcaact gcgcggaagc
    29281 cgactgtcaa tagacctgtt atgaggagaa tggacagttc aactatctcg ctgttcattc
    29341 tgtgatagta gacaggatag atatttgtgt caatgaatag atcggtggtc tacggatcta
    29401 gacatttgta tattgcaagg actactaatc gtggagtgga tgaacatatc agtttataca
    29461 tgtcgattcg tgctaagccg ttcgattatt cgagttgaat cgagaatgct tggcgttaga
    29521 ttcggtcccg tcgtccaaag tcaaagtcgt ccaacaagtc gtccaacaat ggcgttccga
    29581 tgggacaaga tccctacccc gagcttggac gataccacgc ttaactgtga taggcactcc
    29641 gaaaatctag gatatgcctt accccagatt tctagccact tcgagatgaa actagtgacg
    29701 gggaaatcac cccataggga caaaatggtc ctggctagta agcaacggtg acgtttctag
    29761 tcgcaggcta agccctaagg ccgccaaact ctaagattgt cggacaggcc gcttggaaag
    29821 aacgatactt tctactagaa ggcttgtcag acaatctagt tctgcttttt aagcgaggag
    29881 gcctctttcc caagctagaa taaccgcgga acgagatcat cagaccacaa tcagacattt
    29941 ctctctttag cgtttttcgc ctatagggcg ccaagcatcc aggtctttgg ttgacttcac
    30001 accatctatg atgtctggtc ccgtaatctg ctttctggtg cttctaggac cattgccgcg
    30061 cggcagcatc gtacgatcgc ggaaaaaatc caaagtctga cgtctcttca tggccttagc
    30121 atctgacaca acgcctccgc gtccgaagtc gataacaggc tgcaagattt gaacaagtaa
    30181 tcgcattgac atcaatttag agatatctat acaaagtagg tcctctcgtc ggtgggactc
    30241 aatattggta cgtcagagac atgacaaaaa tttactgctg actattgcca cagcgtgcta
    30301 ttggcgggcg aaagcttcta catcatatct gccctcctta aatatcttta ttgattggag
    30361 aagaaacatg cattcttatt tgacggacta cttgaacagt ctatatttcc tacagaaaat
    30421 atttgagcca taagatatag gcaaaagcca agagcaagcc aaatgaagta ctgagtcctc
    30481 aagtcatcaa tcggcgatag ttatccataa caaatgatca ccaataagac atagcttctt
    30541 cacttgttga agtgcgaagt gacattactg gcaccaagac gtgctcgttc agtgagtgga
    30601 ttggataact gcggcttctg gcagttaggc tgcccacgtc aattgtgacg gacacggccg
    30661 gcttccgcgc cgttgggcca ccacgaccgg gatcccacta ccgggcaggg gcgggagccg
    30721 ccaaacttta atttcactac ggtggtttgg aagtgatcca atcgcgggtt ttctccttgt
    30781 cggaagcgac cgtgttgatg agcttcggag atgcactata tcataccaaa cagtatgctg
    30841 ccctaccgga tctcggctat accgactagc gatggctgtg atgaagaata ttttcttcgg
    30901 cagtgttcct ggcatgatta ttggtcactt gccacgatag atagcacata ctcatcgact
    30961 catttcaata cttctgcgga tagtgacact ctcccgaacg gcacgatgat gtcacaccac
    31021 cagcagggaa actcgatacg tgtgccatct cagaccactg tatcattcgg ctcatgcaat
    31081 atccgaccca tctccaatga ctcgaatata ctctccttcg gtttggtcca tacccttgaa
    31141 ttgcgtaagt gtcgacgtgg caagcctaga tcattcatcc tctgtgcctc ctacccagcc
    31201 gcttatcgtt actcccgtat gctaatacga tgcctttgcc taggagtagg tatattttta
    31261 atcacgtcga aaaatgctta atacgatctc tcatatggtt gacaccgggc agctgcaaaa
    31321 caagtcgcag tgtgtagtca cacatggcaa agtgttgtcc tttgatgccg cataatttac
    31381 tcggttcatt tgcatgcacc aaaatgatag ataattatga gaaaaggtgg tatattccca
    31441 gcaccggata tgacttcatc agtgcagtaa gagatatcaa aatatctcag tgcagcttcc
    31501 caccattata tccctgacat acttcattac gcgacatcaa gcctgggtca ttctcacctc
    31561 ctgttgcgta tttacggggc agcaacccag ctgttccacc aggggtagaa gcgttctccc
    31621 tcagctagag tcataagagt gcagccacta ccctcgcaac cgacagaggg ctgagtcgtt
    31681 ccccaccatt caatatcgac attgtaccac ccgacagtga aaaacatgac gatgcctgag
    31741 atggcaatac cagcggagaa ggcggcggac aagacaaagt tgtactgtgt gtcatgttaa
    31801 taacctatac ttaacatatg acgacgttgg gaacatacct tagaccagaa agcgaggtaa
    31861 cgtggcttga tatagatcca ggagagccaa gcaataggtg cagatggcca gatgtaagag
    31921 aacccgtagg gtgcccaatt gagaccgccg taccacaggg caacagggtg gacctggcga
    31981 agccagcggc tgctgggcca cttcttcgtg gcaagccaat ataagaccac cataatagcg
    32041 ccgagaggga aacctagcag cagcattccg tactgaccct cggggccgaa gaccttgatg
    32101 gggccaatag ttccccatag cacggaagcg gtgaaaaagg tggaaggtcc cgggcatgtc
    32161 agtctcatgg gagccttagg cgtgcagatg ttctcgatgt tgatctggta ctgcatgact
    32221 gcagtagcga cgaatgtgct gatgagtgtt ccgaccatct gagcagcaaa cgtgtgccag
    32281 ggagggatat gcaagtagtg agccatcttc agatcattgg cgaacgaaac ggcgtgcgcg
    32341 caagtgacgt agccaaacga cttgaagtag ttcatcgaga gagcattgcc ttgagaaaac
    32401 attccaccaa tgaactctgc gaggacgttc aatgtaacct caataccggt catggccttg
    32461 atgactccaa ccgggataac gaagatcaga gccagcagga caccgtacgg aacgactgcg
    32521 gctgtcgtat atgtaggcca ggcacataca ccggcaaatc caaatgccgc agcgacagcg
    32581 aggacagtca tgtaccaaaa ctctgaaact tcaggatact tgctcatgag tttcatgtgg
    32641 acatcgctgt actctccctc aatctctgca acgccttccg tggtggcggt cttcttcttg
    32701 cgctggaaaa ccttacccaa actcttgaat cccatcacaa tctcgtagcg atggaaaaga
    32761 gccacatagg tgatcgccgc tgcgtagaca ccaaagaaac aaccatagat cagagtgttg
    32821 gcggcgccga gatatggagc ggagtattgc atgtatttct catggtcgta catgccgtgc
    32881 gcatcgattg ctctcgagac attgtatctc agaccgaagt ggtcccagac atggttgtcg
    32941 acaatctgaa tgtatccagt gttccaagtg tttgtgaagt atacagcaat gatgataagt
    33001 cctacaatga aaccaccggc aacggtgttg aaggttgaga aagcggggat catctgctca
    33061 aagattagcc cctccataca gattcgtgat tgtttgagat gcttaccaga gggtcggtac
    33121 cggtgtaggc tacaatgttc cagtcaaagg taggaagtgg gttgaatagc taacgagaat
    33181 tagttacctg ctagcgtgta ccgatgccca atacttacac cagcagcgtt gaagcccgtc
    33241 aagacatcca aagtatgatt ctcgggggaa atccatgtca tccaggagaa gtaagtcaag
    33301 actggcatga tctgaagtag aattatatta gctgttggtt tgtccgatac tgggactgaa
    33361 aataatcaag ggtacttgtt ggtagctgga gttgcaagga aataggaaaa gcgccacttg
    33421 gccctgtcct tttagtccac gaccccgaat tagggggcaa agagaattgg tggcatgaga
    33481 aagttgggta cgtacaaaat ttgggaacca gaaatacaca aacatggcag taaaagccag
    33541 catgaagaac ttgtaccttg aagcccggaa gatcttcttg aaggggccaa ggactggggt
    33601 gttctgctct ctgtgcaggg cggcgttcaa tgcgatcgtg acaagcgatg caggccacaa
    33661 acagtatgca gggtatacca ggaactttcg agtcaatcca gcaaggccat agccaatgaa
    33721 attggtcgaa agtccgataa gaatctgata accgaagctg cgggcgtatt gttggttgaa
    33781 ctggaacggt agcacctgag tccagacaat atactgcgta taaggcagac tctgggctac
    33841 agtcgccatc agtgcaatca tcatgtgctc ttttttgttg aaacggcccg gattgagact
    33901 gtgctggaca ccaaagaggg tgaacctcca gtccggcata accttctccc aagctttgcc
    33961 aataggataa gcgagaagct gggcgacgtt ggaggtgacg gagattggag gatttcgcac
    34021 agagaatagc tgattgatag cggacaatgc gacggagaag aagataccaa tggcccaagc
    34081 tcggacagtg gaggaaggtt gagaggtatc atcgtgattc tcgacgacac cacgaacctc
    34141 agcgtagggc gagttgttgg taacaagagc ggcctcgagc ttcatctccc agatgagttc
    34201 ttcgtgcttc tcggggttct caaataaacc ttcggtgcct attcagatgt cagttacata
    34261 tgtcagtagg tgcgacaact attgctcata ctgaggaact cctcaatctt cattaacacg
    34321 gagtgtggga agttcggatc gcggctgtga atcttgtaga cattttcgac caactttcac
    34381 gtcccaacta agtcagcgca tgatctattt gaccgtgctg ggaccatacg tacagccttg
    34441 accccttcga gagtcatgct ctcggcggta gccttagcct caatgagatc ctgttccgtg
    34501 acattgagct ccctatccgc caagtcagtg tctttccggt gtatattacc aacgtgagac
    34561 ttacgactca atagcttgtt cgaatccatt gagttcctcg tcagcggaag actatgggtt
    34621 gtcatcagca tcgagcttag tctaggccca gtgaaattcc agttcctacc ataacctgct
    34681 tctcgtctac cttctcatcg gaaggagact gggcggagac aacggtctcc gattccccac
    34741 gatacctcat ggccgcgatg ctcctttgcg gaggcgtaca ggtgtggcag aaaagaagag
    34801 atgcgataag ggcacacgag accaagcatt gcaacagaat cgagggggga ggacggtgct
    34861 acatataacc ggcaatgtag atctcgagtg tcgacagggg tcacgaacat caatgggcgt
    34921 gcatgctacc tggccattga aggctgtgtc ccctggtgct gcttatcttg gcatgatctg
    34981 gagtcagctg gtaacaatac atggggcaag aaaaggctca gcgccctatc ggaagcccgt
    35041 cgtgaaacgg gtaattcgtc tatagccagc agcgagacgc atttgaaagg gcttggacaa
    35101 gtcttgtgac ttgagacaac cttctcattt gaggtaaggt gatgctcggc tcgagagatg
    35161 cagacatcgc tgagaatgat aagggacgtt tccaagagtc ttagctagcc tcgccaagca
    35221 cggtgatggc caatgatgga tgaggtccgc cgggagggaa cttgctgagt aacaccggag
    35281 aggtttggcg ggaaatgtga aggttccaac ccgcagctgc caagtgcgta taccacaaag
    35341 agtaccatcg tccggaagga caatgcaggt cacgactggg atcagagaac gaaagctgcg
    35401 ggttctagat tctcacgatg ctctaactgc gcaactgtgg agtgttccga ggatgtggct
    35461 caccggagcg cgaccaggga agctgatttg gcgccagtgc caagatctcc aaagagaaat
    35521 cttggtgggt tgtattgccg aaaaagggag gcgatggtca tgacgaccaa gatagatttg
    35581 atcacgcaac ggactaagtg tgatactttt cgtttatacg gcccatacgg tttaatcaaa
    35641 gacccaaccg gctctctcat gcaaacctgg gtatgggttg tcgccattgg ctggcgtgcc
    35701 gcctcttcca tggttccggg gtccaatggc cgcttctcct tatcttactg gggttgcatg
    35761 aatgcggggg agaaggatac aacaccatct aggctggcat cgcattgggt gttcatgtcc
    35821 gctgtgtcgg gcttccagaa aacgccaacg tgcccaatgg cattgtgcaa cctacgcgac
    35881 gcccgtcttc cctgggcttg gcgggtgtta tgttgcagcc gaaataataa agtgcatcaa
    35941 tctgaggtgg tgcaagcatg ttaatggcaa cttagagttc agggagcact tatttcatcc
    36001 cttgcatgtg gctcatggtt cttccacgca ccaaaacgat ccactgatcc taaaacaggc
    36061 atggtttggt caagagcaca cctcccggca aatatactgc cagcctccgc caagtcctat
    36121 gcattagtgg ctattgataa cggtgcgttc cgttatctga acttccgtgc ccttcaggat
    36181 gcgctcgtgt cactcccctc cttgaggcgt gggggattga gtggattcgt agcagccgtg
    36241 gaaggcaagg agaattggcg ggaggatcat cagccgttgg ctagttagtg tggaacaata
    36301 gatcgcacca ttctggagcg ccgccacgaa cgaactttgt gcagggtatt gtaaaagtcg
    36361 cgatttcctt gagccgtggc gatcgggtct aggcaagcca ccattgcaac ggctacaagc
    36421 ttcaatatcc agccaattag cctgggaacg cctcctggtc ttggaacagc catcttcagt
    36481 gtagttctgc caagagtgaa gcggggtggg tctctgggca gcaagcatcg tgaagctccg
    36541 ggctgaggaa gcttatgggt ggctaatcgt taataccaag cacgccaccg gccgatttag
    36601 ctgtattggt cccaattacg ttatgttcct cttatcttgg ggtttgggcc atggacagac
    36661 aattctggtg gagagccggt cgagcgcgcc cgagcacctc gcctaagcgc tttctcccca
    36721 tatcctctac cttggtagaa actttagctg aggggattgg ctgtgccctc tgttattcgt
    36781 cggtcacagt ttcacaagcc taaggggagg aagtgtttca ctcatcgtta tctcatccca
    36841 tgttcaatgt gcacgcagca gaccgaagcg agacaataga tcgacagcta agaacttgac
    36901 gaacgacgtt gcactcatca tggtcacaaa cccagtctcg aatcttggcc tgtatgataa
    36961 gcaagtggca aaaaacaagc ctccatatac tatattgacc aggcagacta ggattaaggc
    37021 ccgcttgtcc ggatcgaaga tatcctccat ccgactcaag atgcatgcgg agcccatgag
    37081 attctagact gagcgtgcaa ccactactga gaccctgtcg caattggagt tgattgtagg
    37141 atggatcact ctgatggaac agatgtagaa caacatcggt atgcggttgg tatttgatgt
    37201 agaacagggt tgcattgtaa ctaccactca cacgacattg aaaacatcgt gtgtagctgc
    37261 ggcagtatgc tgcattgccg acgaccttgc agtgcattga gtagcagtgc gatccaaagc
    37321 gattcgtcgt gtcgtagtag taccaagtct catgagcagc tggcgtcatg tcttccgctg
    37381 agactgtctc gtatcttagg ctcgcaagcg atctgagcct tgttttgttt actgcaaagc
    37441 atgacgaaca agcctcaagg actgctggag cagtttgaac ctgtatcact ttccaccagc
    37501 attccggtag caggaccaat gtacctcgcg gatatgtatg cgcacccctc aaatgctaag
    37561 ctgttctgac ctgggtaaga accaatccaa acagtacccc acttgctaga catggcacct
    37621 gtggtttttg atagcgtcgg cattctagtg actcaagaca agacaacacc tacaccttac
    37681 cggaggactt taccagacgg cgtgagttca caaaaacaag gggggaaaca aagatgaatt
    37741 gactctacag cttttctcga acctttttat ctaaaaagaa aaactgcagc tactaatgaa
    37801 aagcgatagc cgtgacgaat ccagcaattt gcgcttgcgt tgtgttgtct acctatggcg
    37861 gctgattgta gcaactctaa cttaacatgg ggctatagca ctatacgcaa ccgctcagaa
    37921 aaaagtagcc ccctggaatt agtatattcg cattatgtaa tatcagtata gcgcaggagt
    37981 tgggacatca gatcatattc attaggaagt aatgctgacc cctgcataag cgctcttgtt
    38041 gccgccgccc acccgccagg caccagcgtc ggtgccgatg cggctacgtg gcacagcatt
    38101 ccgccttcgg cactcaaggt cgcagtagac cttgcttgga ttgtttttgt atgcacggtg
    38161 atctatatag ggctgagaga gtaatttcct gggccctttt gagatgacat cggtcccgtc
    38221 gcggaacgaa ggtcttggcc agccgcaggt tcgttcccga gccctgacgg gtccgcccgc
    38281 ggaagcctct gcagcgcggg caagccgctc tgtaccactc gatgcaacac actagaggcg
    38341 tgaggccttg tccgtgtatg gctccagtca ctggcgggct cccgcatcta gctgccctgg
    38401 gaccgacgtc gaaataaggt gtggcttacc gactatacag cgtgaacggg gcggcattag
    38461 ctcgacctga gccaagcagt ccgaactccg aagcgtgtca gtccggattg cggatcccat
    38521 cagaccatga tgttacacat gcaaggttgt cagcacggac tgattcgctg cccgtcctgc
    38581 tgtgccgcct ccctgactgc tgcctgatag attgttcgag cctgaggctc tctttcctca
    38641 cgcttttgcc gcttggtggt ctcattgatg gccaaatgag atcgctgggg gaacaatgtt
    38701 ttagctaaat caccagcata ataacaatgc cgatgatttc tgacttgtgt tgcgagcagc
    38761 tcatctccat cgttacaata ccagcagtca tgatggctag catcgtcccc caagtggtgt
    38821 cacgatgtac catacgttga gcgcgataca aaactcagcg catagagggt tcggtatttc
    38881 gacgtatccg tgatactttg aaacgacatc aagatatcgt gcagcggaac gctgcgctgt
    38941 gtttgtcgtt cccatagatc ctatatatga actaacattg gagcgaaagc acacgcaagg
    39001 cttcccgttg acaccagcat aacaggagta tttggtctca tcaacctcct gaaggcagag
    39061 ttcaatgagt tcagttactg tttcactaaa tggatgctca gaaatgagag accaaggccg
    39121 aaaaacatag cttgaaccca aggcaccgga caagtacata caatgtctct ccctgtacac
    39181 cctttcacac cagcaatatc attgtactct tctacggcga tactccagta caagaatact
    39241 cagggagcgt gataactgtg tctctagtgc tttggcatta tcactattgg ttctaatcat
    39301 gtatccttga caagccgagc cgattcggca ttggcatcgt catcttcgtc gctctcctct
    39361 tcctcttcat ccccgtcatc gtcatccgtc tcttcctctt cttcctcgtc gtcatcctcg
    39421 tcttcctctt cctcttcccc agactcttcc tcctcggagc cttcctcttc ctctgtctct
    39481 gctacatcct ccgccagcca atcgtccagc gtcttcgcac ccgtcccttc gcttacccca
    39541 ttactcctgt tgggcatcgc tttggagacc tcgtcaagtt gctgtgaggc ggggaggatg
    39601 cgcttctccg cgccgtactc gttcctaaca ccctcttcca accgtagtgc tgggtcgggc
    39661 tccatgccct ccggaaccca gtcgggcaaa ggttcgtaac cgcgcaggcc gtgcactccg
    39721 ctaccgccgg caagcacgag agccgacgaa ccaagcatga atcccttccg tgtttcggac
    39781 ggactaggcg cctgtggtgc cggcttgggg gcgaggagca tcagcgtcgc cagctgcggc
    39841 acgccaagga gcgctttata gagacgggcg cgatcacgga gatcgtacga tgtatcgtag
    39901 cggactaata aaagaacata gttccataga cgtgctatcg ggtggtcttc cgagggcaga
    39961 ggtggctgtt caccattttc ggttttattg gcttcagcct ctcggttgat gtgatgcaag
    40021 tagaccttgg cagcaagcaa cacgatttgt cgcttggcga cctccgattc ctcagcaaat
    40081 tccttgagaa gaatacgcat gacatctgca gcgatgttgt cctcgccgtt gatgccagca
    40141 aactcgccca ctagccatat gatggtcgcg cgagcatgcg gatctgtggc cgagtccaag
    40201 ttcttggcta agcgtacgac agtgccgaca tgtgcctgtg ggtcttgttg gataaggtgg
    40261 cgtatcacag tcagagactc tgctgcgagt gtcccgtcta gacttgtgat ctgtccaagg
    40321 agcaagcgca tgcaccgcga tgccgtagag gggtctgtct gcgcgcatct cccaatagcc
    40381 cgaacagcct cccgcaccaa tgccttattt gtgccccgtg agaagtgttc aagctcgctc
    40441 aagatcaggc tcttcgtgtg gattggactg tgggggaaga tgagagcaag cacttctagc
    40501 ttgagctccc atactggtgc agtatcggtc gcgcgaacca gaaagtgtga tgcatacttg
    40561 acgaagtggt ctggttgaac aaggcacaca gacacgatgt tgtagagtgc gatttgttgg
    40621 atgtcctggg cggatcggag caaggcgacc aaaggaccaa cggcaagctt gacatagtcc
    40681 ggtgtgccaa tggaagcgta gcaacgggcc actgctatta cgacccctga attgcggctt
    40741 tgcagcagtg gcttgatggc gttaagaagt aaaactagat cttgatccag aacaaccagc
    40801 ttatctcctt cgtcaggacc ttccgagact ttctcgccat agaaatcctg caggttagcc
    40861 gacttgtctt caggcttgac agtccgagtc cgccggggaa agcacttgcg ggcatagact
    40921 gtcatcagcc tcagcatcgc aagctggctc cattcgtcca tgtcgacaac cttcttgacc
    40981 agtgctctat agtgcttgtg tatcagatcg agacggtctg ggcatatctc caagaaggca
    41041 gcaactgcgg caccggcgac aaagtactgc ttgtcaccga gcagggtcga caagtattcg
    41101 agcagctggg gaagggtact cggctcaagg ccgtagcact tggggatggc gagggcggcg
    41161 gcttttcgca cgtggggaga catgtcgccg gcgcccttct tgatggccag cgagacgatc
    41221 tggctgatga cggggacgcg gatgccggac atggtacgca gggcgagggc gcggacctgg
    41281 gggttggcgt cggacagcga cttctggatg gtgttgatgg acagcagggc cagatcgggc
    41341 tcctgctcgg catggtggat gaggtagatg tagaccagtt tcttgatctc gaggttgggc
    41401 gaggccacgt tcttgacgac ggacgagaag aagggcagtg tgcgctgctg gcggtacatc
    41461 atggcgatga cgcggcgcag gccgtcgagc acctcgcgct cattgcggct gtcgagcagc
    41521 ttcttgagct gggcggtcgg gagcgacttg gtcgtggtgc gcgtactgcg agctgcctgg
    41581 gctgcatcga gggtgagttc tcgggctggg ggtttctggg tgttagctgt cctgttccgt
    41641 cgtgtcgctc ttcgagagcg tggggcatac cgttctccag caagctggat atccgcgata
    41701 tcgactccat actgtctgct agcggtcggc gccgcaccgc agagttgctg tcgtgtgccg
    41761 ggtgcttggg gtttaagaga gtgacgtcgg tgaggctgct cagggcatcc caagctttgg
    41821 cgaggcaccg ctcaagcacc acctccagct agcacgcacc acaacatagc ggggcgggcc
    41881 cgaagctggg ggttctcatt ctacacgaca gcccagtaca gtaaccatct gaagtctcat
    41941 gaacacaata cacaagatcg cgctgtgttg ggcctgagct ctccgtccag gagacaggta
    42001 agtaatatct caaaacacag tctcatattg aatacgggct ctaaaagcat tgtgaagtca
    42061 caatagggca tcatgcctct caccccgttg gtgctctccc cggcacttcc gtccgagtta
    42121 ctcacatata ttctggacca tcacgtgtac cctactactc tcatcgtctg ctttccgcgg
    42181 acagatttcc tagacgctct tgccagggga atcgaacatc aaccagccct agcagccggg
    42241 tccagtagcc aacctctaga cgatgtgccg ccagaggggc ttccaccacc acaacaaact
    42301 cacgctccca accatcaact cctctcctca cccctatatc aagttgccat atctaggcac
    42361 gtgcgcacag tcttcatacc caccgtaacc catctacggg cctacctgtc tgtcttctca
    42421 ccggatgcct ccaagattcc cgccccgcca tcagatttta cccctgtcgg cagaagaccg
    42481 ccgcacctgc tagtctacgg ggcggtagag ctgcatcggg acacgagcga gtggagcgct
    42541 cagggtctgg ggagcactgc cgcggccctg gtagagacgg gacatcggct tggatggcac
    42601 gttgtgctgg ctgaaccgcc cgggcagctc gacgacagca tgatggcgga tgaggacgag
    42661 cagcgagctg gggacgccga tgcgtttgcg cagctgctga aagagaacat gccgattcta
    42721 agcggcagtg tgagaagatt gggactggat ggtgagcagg gcggcggctg gtcagggagg
    42781 acggtagaag ttggtagagt actgagtcga tggtttcggt ttcagagagg ggactgggac
    42841 gactataggg acgacaactt tccgaagtga catgctgatc gcttcagcgg gcatcaaatc
    42901 gcatcaagaa ctcctttaaa cccccatgaa gaagcaagtg taaagcttgc ggatgatctt
    42961 gaatgttggg atggaggcac ttttcaattc caattcctaa gccaggccat ggttatataa
    43021 accttccagg taccacccaa ggtttgacca aggtgtattc ccccaaaacg ccagccgtgg
    43081 tatctcgtcg tcaatcgtaa ttcatacagg aaatgccaat ggaggcgggg tgtgtcaaga
    43141 cgtaatgcct tgatccattt ctgtgatgta caacttgatg tgggcctcca tcttaagata
    43201 ctcgtcctgg gcgctgcgga cctccctctc aatgttttcc ttgagatcca acatctgaag
    43261 actgggtcaa tacgctggta attacttctc gcattcagag ggaaacttac cttcttctcg
    43321 gtctgctcga ttcggacgcg tcgcctctcg acctcggtgc cttttactgc tcgttcctcg
    43381 gtcaactcct tatgtcttgc acgcaactcc tccatctttt ccttggcctc ctgtgccttc
    43441 tgactactct ggtctctcag cttctctgtc cgctcgttcc acttggacag ctgcctctcc
    43501 agaagatgct gctcgcgctc aatctgcctg gcgttgttac ccctatccgt cagggtgtcc
    43561 ctctgcttgg catttttctt gttctcgtcg tcctccttgg acaactcgtc ggcaatctcg
    43621 tccagcgtct tgatgcacga ggcgacatcg gccgccacga ctgtgaagga gtcggtggac
    43681 gtctgcaatg ctcgcgccct ccgctccaag gattcgatgt gcgccttgtc cgtgctgagc
    43741 gagttattga gctcggataa gcttgtctgc agcgccgtcg ggctctggag cgtgtatggc
    43801 cgcagttttg cgctctcttg cttgaggtgg agcttctcgg ccgtcttctg ttcgagcctc
    43861 tgggccagct cgcctttcct cgtcttggcc tcctccagtc tggcggccac cttctcctgg
    43921 ttccgtctta gatccagcag gttcttcttc aactcctcat ttcttgccgt cttctccctg
    43981 acctggacct ccatagcctt gcggttacgt tgcatttcgt ggagccgtgc ctccatgtcc
    44041 tggttgtctt gatacaaggt ctcgatgcgc gccttggtct tctcggcttg gtcgaagtgc
    44101 ttgtcaataa cagacgtctg gctctcgcgg aagcgcacaa agttgatgag gtagctgaag
    44161 atcttgacga ggcgttcgcg cgtcggcttg tagagatcgg cgaagctgaa gtcggtaata
    44221 ccgcactcga gcagcaggcg ccgtaaggaa acgtagaagc ccatcaggtt ccgggtatcc
    44281 ggggcgacga cgtcggcaaa gtcgccgcag acgtcttcgg cagctgcgcg catggcgggc
    44341 tcgatggtct cgcgtgtggc gttgaggagc agctcggcaa accactcgaa gatcatctgc
    44401 acctgcacgg ggttgggctt ctgcaggtcg gcaatggtgt atgggatgcc tatatcggtg
    44461 atgcatccta cgatctcctt ctccggcagc cgcatgaatg catcggcctc ctcctccttc
    44521 ttgcgtgtcg tgcgcgacga agtctgcgat gccggtatta tcgacatgcg cgggttgaac
    44581 gacatgttgg cgggtctgtc caggtaatgg ctgcggtatt cgggtattcg tatacgtggt
    44641 cttgtgtttg gaagccaaca gaatagtcca aggcttgaac ttgcgcagca agatatcgcg
    44701 ggcaatggca gtggctgtga ttcagtcgca gcgcgtcgcc gagaaagcgg ctttagctaa
    44761 tcagaagata aacaagtggt gggcgttatt gggttgttgc tctgacaacc atctggcagc
    44821 tggcagctca ctgacgccgt gcctgtctga actcgctcca ctattttcgc gcacagcctg
    44881 gccagctgcc agcccccaat accaacccaa cccaattgtc tgctcgagac ttgataaatc
    44941 tacatttgat atctagacag atgtcgtcga ttgctatgtg gtaaagtcag gtaggtggca
    45001 ttagtttcgg ccgcacggat agtccaaaga gcgtctccgc tgtagtcaag cggtctacac
    45061 agagcatcag gcttggctgg taacttttca agtattgtcg cgaccccctt gtaggactgg
    45121 ccgctaggca ataccatggg taggccagca acgagtagag tttcaagtgt tctagggctt
    45181 cttttacaag gctcaagctc atgccctctt acctctgcca gatatgtctg gggcataagg
    45241 tccgggtggc gacctcaacc acaatatgca tatcctagcg agctaccgca cagtatctgc
    45301 tcgtcatatg atcttcaatt ccgttctccg tcgggtcggt cacaccagct aggccagggc
    45361 caaagggccc tgtagataag taaggttaga gcaaatgggc tcgataccaa agcatgcgca
    45421 ttccaagctg ttaatctcga agcaagatcg aaggcttaac tgggactgct ataggccaac
    45481 tcgtgaaatt cgccgccgaa acaatggagc tgtttgaagt aatgattggc cgccacttct
    45541 gagataagca ctgacaggaa ctacttttga aacacaaagc tctgtgcagc tgagcattag
    45601 ccgtcttcta acttcttctt ttccatggca tctcccaagg cctagctggg ggacaagtca
    45661 aattgcaaat gggatttcgc aacctttact tgattcttaa gattgctatt tcctggcctt
    45721 aactttgact ggccaatcgc cgctcagacg tttccattcc cattaccgcc ttggcccctc
    45781 agtatgggat actccggtct agatagccct aatagcacca ctccactcaa actgtttgat
    45841 aatgagatta c
//
