# Supplementary material for: Genome sequencing and physiological characterization of three Neoarthrinium moseri strains
Source: BMC Microbiol. 2025 Aug 21;25:526. doi: 10.1186/s12866-025-04274-z (PMC12369201; doi:10.1186/s12866-025-04274-z)
Supplement: Supplementary file 16 — Supplementary Material 16. [file 12866_2025_4274_MOESM16_ESM.zip › BiGSLICE/input/Nmoseri/TUCIM5799/JAFIMR010000008.1.region002.gbk]

LOCUS       JAFIMR010000008        21239 bp    DNA     linear   PLN 06-APR-2022
DEFINITION  Neoarthrinium moseri strain TUCIM 5799 scaffold8_Wmoseri_TUCIM_5799,
            whole genome shotgun sequence.
ACCESSION   JAFIMR010000008
VERSION     JAFIMR010000008.1
KEYWORDS    .
SOURCE      Neoarthrinium moseri
  ORGANISM  Neoarthrinium moseri
            Eukaryota; Fungi; Dikarya; Ascomycota; Pezizomycotina;
            Sordariomycetes; Xylariomycetidae; Xylariomycetidae incertae sedis;
            Neoarthrinium.
COMMENT     ##antiSMASH-Data-START##
            Version      :: 7.1.0
            Run date     :: 2023-12-04 11:58:05
            NOTE: This is a single region extracted from a larger record!
            Orig. start  :: 545877
            Orig. end    :: 567116
            ##antiSMASH-Data-END##
FEATURES             Location/Qualifiers
     protocluster    1..21239
                     /aStool="rule-based-clusters"
                     /category="terpene"
                     /contig_edge="False"
                     /core_location="[10000:11239]"
                     /cutoff="20000"
                     /detection_rule="(Terpene_synth or Terpene_synth_C or
                     phytoene_synt or Lycopene_cycl or terpene_cyclase or NapT7
                     or fung_ggpps or fung_ggpps2 or trichodiene_synth or TRI5)"
                     /neighbourhood="10000"
                     /product="terpene"
                     /protocluster_number="1"
                     /tool="antismash"
     proto_core      10001..11239
                     /aStool="rule-based-clusters"
                     /tool="antismash"
                     /cutoff="20000"
                     /detection_rule="(Terpene_synth or Terpene_synth_C or
                     phytoene_synt or Lycopene_cycl or terpene_cyclase or NapT7
                     or fung_ggpps or fung_ggpps2 or trichodiene_synth or TRI5)"
                     /neighbourhood="10000"
                     /product="terpene"
                     /protocluster_number="1"
     cand_cluster    1..21239
                     /candidate_cluster_number="1"
                     /contig_edge="False"
                     /detection_rules="(Terpene_synth or Terpene_synth_C or
                     phytoene_synt or Lycopene_cycl or terpene_cyclase or NapT7
                     or fung_ggpps or fung_ggpps2 or trichodiene_synth or TRI5)"
                     /kind="single"
                     /product="terpene"
                     /protoclusters="1"
                     /tool="antismash"
     region          1..21239
                     /candidate_cluster_numbers="1"
                     /contig_edge="False"
                     /product="terpene"
                     /region_number="2"
                     /rules="(Terpene_synth or Terpene_synth_C or phytoene_synt
                     or Lycopene_cycl or terpene_cyclase or NapT7 or fung_ggpps
                     or fung_ggpps2 or trichodiene_synth or TRI5)"
                     /tool="antismash"
     gene            979..2773
                     /locus_tag="JX265_004366"
     mRNA            join(979..2569,2661..2773)
                     /locus_tag="JX265_004366"
                     /product="hypothetical protein"
     CDS             join(979..2569,2661..2773)
                     /codon_start=1
                     /locus_tag="JX265_004366"
                     /product="hypothetical protein"
                     /protein_id="KAI1875308.1"
                     /transl_table=1
                     /translation="MSWPSVRPTRPYGLIDLLREPIPNISAETKSDDARRTGLRDTAWL
                     SLHPNHHDHVTRWRNFNYPVIRVALKELLDGVLDLSASFWHDYWPASLLEVGDGRSRNV
                     RQPRRFEALGNQLNFALYHALMQRTHDPADPIWGALSYTPGHSEEAKNDDLSPICSLSY
                     DWVLLDYEHSDEKHDGQCQPVVIGIDRSVDEFPLHLLGKFDEGGRLDERIEWTLRQVGT
                     VCWYKKTPYAFVMTPAGATMLAFGVGAQLNSSPLLSVKYAVFPRDHNQQDVRKMPLLMA
                     LWSLCMIGWSDNARGSWNGSAGELNTWVQVTEGRGKLYEHSRLRQRNRGHPPGAVVIPM
                     SARTPAPVLYPLGVAFKQWQPGDVENPFTSLPTSAGLSDSTVSPLSGVTVAASPASDAF
                     PGLTRWRLREAEPVHLDLPCLQRHYISPYQPPVAPEVPVEEEDLRRHAPVPLSVAAITA
                     CVDTPEVPTRFHQETGDATRLAADTAHIATAVESNSDEQRNQASGDQVAGCAACHGPSA
                     SAVSALGHNYTTTSYALGRDGQIIAIEYSANAPGGWGMSLPVEYGPEIVQ"
     gene            complement(2879..3787)
                     /locus_tag="JX265_004367"
     mRNA            complement(2879..3787)
                     /locus_tag="JX265_004367"
                     /product="hypothetical protein"
     CDS             complement(2879..3787)
                     /codon_start=1
                     /locus_tag="JX265_004367"
                     /product="hypothetical protein"
                     /protein_id="KAI1875309.1"
                     /transl_table=1
                     /translation="MITRARIRQLPVSRLIRPSPKTPQPQLRPWRQQRPFHYDPHANIY
                     KPPFRSRLKDMAIGAGVVVGAVGGYVSLKLYGLYGARDQLTDELKVELENLRSYNQDTA
                     AGFAEARAQGDHHRLRQLTFELAHHVHSDDKKGHLPHYIAEVGPLQGLPYDDPMSGQEL
                     VPSEDTLVFLQKDPVDDLILGCHVSVNLDAEEVYRGMADPAPEPGADKLGELLRRVTDQ
                     VQMWRRQGRLLESDRGEVELEVILLLRDKVWVFDYAGGHYDAVEGPSSILGDPDAMMEV
                     ERILENLEGKKKKNKKPGEGL"
     gene            complement(4331..5456)
                     /locus_tag="JX265_004368"
     mRNA            complement(join(4331..5186,5251..5456))
                     /locus_tag="JX265_004368"
                     /product="hypothetical protein"
     CDS             complement(join(4331..5186,5251..5456))
                     /codon_start=1
                     /locus_tag="JX265_004368"
                     /product="hypothetical protein"
                     /protein_id="KAI1875310.1"
                     /transl_table=1
                     /translation="MPITILPPSVAQEPTRSLYQDGSQSDSDSDGGVDLDGDVSMGRPT
                     KRARRDEAIVTPGEVITEDPQWMRGHGTYTIPEPPQIISSVAGTLSKTNKLLSVRPLRA
                     RYTPEIGDLVVGRIVEVQARRWRVDVGAALLAQLPLSAINLPGGIQRRRTETDELQIRT
                     FFSEGELLVAEVQQLYNDGAAVLHTRSLKYGKLRNGVFMAVTGTGGGGGVVRARRQAFT
                     LDISSSGAEGGEKIDVILGVNGYIWISKHIEGEGAAAESSGPGITRIEESVGLNVYSSQ
                     NDSIPLDTMREIARTRGVITALVENGLRVDEEMVTKGYQEAVEMARGEGEGDDSLWLGG
                     EKGKRLADALVGR"
     PFAM_domain     complement(join(5114..5186,5251..5297))
                     /aSDomain="ECR1_N"
                     /aSTool="clusterhmmer"
                     /database="35.0"
                     /db_xref="PF14382.9"
                     /description="Exosome complex exonuclease RRP4 N-terminal
                     region"
                     /detection="hmmscan"
                     /domain_id="clusterhmmer_JX265_004368_0018"
                     /evalue="6.00E-16"
                     /label="JX265_004368"
                     /locus_tag="JX265_004368"
                     /protein_end="93"
                     /protein_start="53"
                     /score="58.1"
                     /tool="antismash"
                     /translation="IVTPGEVITEDPQWMRGHGTYTIPEPPQIISSVAGTLSKT"
     gene            5937..7445
                     /locus_tag="JX265_004369"
     mRNA            5937..7445
                     /locus_tag="JX265_004369"
                     /product="hypothetical protein"
     CDS             5937..7445
                     /codon_start=1
                     /locus_tag="JX265_004369"
                     /product="hypothetical protein"
                     /protein_id="KAI1875311.1"
                     /transl_table=1
                     /translation="MDECGADVFVNRDDPIPTVRLDGAASSSGSASASQAPTNHDSDHS
                     DVESPAPRRRGIRDRLSAFRDKASIQDKLVEKLLTQVLQDDGSEAPPDAPPKGGASAPG
                     SSKPNFSLPTMSYNFRRFNSRIGVVFVFQARAIRLLSWKHPTHTLSFLAIYTFVCLDPY
                     LLPLLPLAILLFGVMIPNFVARHPAAPFSLSSEQAIGYSPHGPPLAPARTVKPVKELSH
                     DFFRNMRDLQNCMEDFSQLHDGVVTLVVPRVNFSNEALSSAIFVFVFIGCLFMSIAANI
                     LPWRFIFLVAGWAVTVMGHPLVQKQIEAANETHMKQNGEKARSWMENWVEGDVILDSAP
                     ETREVEIFELQRLSDPEGEWEPWMFSASPHDPMSAARISGDRPVGARFFEDVQPPQGWE
                     WSEKKWALDLWSREWVEDRIITGVEVETEGERWVYDIYYEPEDKVGVVEESKQQTPTKG
                     KTKASRSKPSWEEGEDYEGRRGEWRRRRWVRLVKRKNLGATQES"
     PFAM_domain     6258..7403
                     /aSDomain="Pex24p"
                     /aSTool="clusterhmmer"
                     /database="35.0"
                     /db_xref="PF06398.14"
                     /description="Integral peroxisomal membrane peroxin"
                     /detection="hmmscan"
                     /domain_id="clusterhmmer_JX265_004369_0019"
                     /evalue="1.10E-92"
                     /label="JX265_004369"
                     /locus_tag="JX265_004369"
                     /protein_end="489"
                     /protein_start="107"
                     /score="311.0"
                     /tool="antismash"
                     /translation="PNFSLPTMSYNFRRFNSRIGVVFVFQARAIRLLSWKHPTHTLSFL
                     AIYTFVCLDPYLLPLLPLAILLFGVMIPNFVARHPAAPFSLSSEQAIGYSPHGPPLAPA
                     RTVKPVKELSHDFFRNMRDLQNCMEDFSQLHDGVVTLVVPRVNFSNEALSSAIFVFVFI
                     GCLFMSIAANILPWRFIFLVAGWAVTVMGHPLVQKQIEAANETHMKQNGEKARSWMENW
                     VEGDVILDSAPETREVEIFELQRLSDPEGEWEPWMFSASPHDPMSAARISGDRPVGARF
                     FEDVQPPQGWEWSEKKWALDLWSREWVEDRIITGVEVETEGERWVYDIYYEPEDKVGVV
                     EESKQQTPTKGKTKASRSKPSWEEGEDYEGRRGEWRRRRWVR"
     gene            9180..9506
                     /locus_tag="JX265_004370"
     mRNA            9180..9506
                     /locus_tag="JX265_004370"
                     /product="hypothetical protein"
     CDS             9180..9506
                     /codon_start=1
                     /locus_tag="JX265_004370"
                     /product="hypothetical protein"
                     /protein_id="KAI1875312.1"
                     /transl_table=1
                     /translation="MEGYCLIISGFRTLSVLENILFTLDTILPGAREAYCITVVVWAAK
                     EFSLIRFARPAKEHAQLLLQLAIACLAIWASEILWKSLKPDLYVISEVACYFRHIRSLR
                     ALEG"
     gene            complement(10001..11239)
                     /locus_tag="JX265_004371"
     mRNA            complement(10001..11239)
                     /locus_tag="JX265_004371"
                     /product="hypothetical protein"
     CDS             complement(10001..11239)
                     /codon_start=1
                     /gene_functions="biosynthetic (rule-based-clusters)
                     terpene: fung_ggpps2"
                     /gene_functions="biosynthetic (rule-based-clusters)
                     terpene: fung_ggpps"
                     /gene_functions="biosynthetic-additional (smcogs)
                     SMCOG1182:Polyprenyl synthetase (Score: 242.1; E-value:
                     1.2e-73)"
                     /gene_kind="biosynthetic"
                     /locus_tag="JX265_004371"
                     /product="hypothetical protein"
                     /protein_id="KAI1875313.1"
                     /sec_met_domain="fung_ggpps (E-value: 4.1e-153, bitscore:
                     502.5, seeds: 66, tool: rule-based-clusters)"
                     /sec_met_domain="fung_ggpps2 (E-value: 6.7e-99, bitscore:
                     324.5, seeds: 17, tool: rule-based-clusters)"
                     /transl_table=1
                     /translation="MIQTRLPGKVPTIDEMLSSDTTAHPPPSLPFQSPNAIPPRTSSTG
                     HAIPHPPSKSVLRPLPESNWLGGPRHHRHTSSTTSASGGKIQPFTAIMSPSGPPPDPSR
                     YATEDLNFIARRTWTDQKEKIIWGPYDYVTSQPGKDFRTQLIAAFNTWLEVPQDSIEVI
                     TKVVGMLHNASLLVDDVEDNSTLRRGLPVAHSIFGTAQTINSANYIYFAALQELQKLKN
                     PKAVSIYMEELINLHRGQGMDLFWRDTLTCPTEEDYLEMVGNKTGGLFRLGIKLMQAES
                     RSLIDCIELVNLMGLVFQIRDDYMNLSSVEYSNNKGLCEDLTEGKFSFPVIHSIRSDPS
                     NLQLINILKQKPTDDEVKRYAVKYMESTGSFDYTRQVLAVLIERARKTAEEIDEGKGKN
                     HGIHKILDKMVIT"
     PFAM_domain     complement(10145..10864)
                     /aSDomain="polyprenyl_synt"
                     /aSTool="clusterhmmer"
                     /database="35.0"
                     /db_xref="PF00348.20"
                     /db_xref="GO:0008299"
                     /description="Polyprenyl synthetase"
                     /detection="hmmscan"
                     /domain_id="clusterhmmer_JX265_004371_0020"
                     /evalue="4.90E-66"
                     /gene_ontologies="GO:0008299: isoprenoid biosynthetic
                     process"
                     /label="JX265_004371"
                     /locus_tag="JX265_004371"
                     /protein_end="365"
                     /protein_start="125"
                     /score="222.6"
                     /tool="antismash"
                     /translation="IWGPYDYVTSQPGKDFRTQLIAAFNTWLEVPQDSIEVITKVVGML
                     HNASLLVDDVEDNSTLRRGLPVAHSIFGTAQTINSANYIYFAALQELQKLKNPKAVSIY
                     MEELINLHRGQGMDLFWRDTLTCPTEEDYLEMVGNKTGGLFRLGIKLMQAESRSLIDCI
                     ELVNLMGLVFQIRDDYMNLSSVEYSNNKGLCEDLTEGKFSFPVIHSIRSDPSNLQLINI
                     LKQKPTDDEVKRYAVKYM"
     gene            12722..14374
                     /locus_tag="JX265_004372"
     mRNA            join(12722..12860,13435..13838,13898..14374)
                     /locus_tag="JX265_004372"
                     /product="hypothetical protein"
     CDS             join(12722..12860,13435..13838,13898..14374)
                     /codon_start=1
                     /locus_tag="JX265_004372"
                     /product="hypothetical protein"
                     /protein_id="KAI1875314.1"
                     /transl_table=1
                     /translation="MAIRDTSWHLHSPGKLRLTPRFSGPGSKSPPFPAGCIATAATYAQ
                     YAFDHLSSYDGAKIRKGLRQVEGLLATICLSKKDDDRDPGGGGLLFDDDEPPRSPTSPK
                     NLAEISEDPAFEQFFKLQEGFEWNVALRLVNALDRLLAKGNDGQNDLLILSALDLIQGT
                     LLLHPPSKILFSREMYMNLLLDLLEPDFCPAIMGATLLTLVVALIDTPQNTRTFERLDG
                     LLTISSLFRSRGTSRDVKKKCVEFLYFYLMPEVPSIPSASATDSMPALLQRSPSKLAKA
                     FSGNGSGGEGGGRARSDSDSIHTRSQEEKQHMLARHLNSVDDLVRDLQGNTLFGGAVS"
     PFAM_domain     join(12857..12860,13435..13838,13898..14347)
                     /aSDomain="CDC14"
                     /aSTool="clusterhmmer"
                     /database="35.0"
                     /db_xref="PF08045.14"
                     /description="Cell division control protein 14, SIN
                     component"
                     /detection="hmmscan"
                     /domain_id="clusterhmmer_JX265_004372_0021"
                     /evalue="1.90E-117"
                     /label="JX265_004372"
                     /locus_tag="JX265_004372"
                     /protein_end="331"
                     /protein_start="45"
                     /score="391.6"
                     /tool="antismash"
                     /translation="YAFDHLSSYDGAKIRKGLRQVEGLLATICLSKKDDDRDPGGGGLL
                     FDDDEPPRSPTSPKNLAEISEDPAFEQFFKLQEGFEWNVALRLVNALDRLLAKGNDGQN
                     DLLILSALDLIQGTLLLHPPSKILFSREMYMNLLLDLLEPDFCPAIMGATLLTLVVALI
                     DTPQNTRTFERLDGLLTISSLFRSRGTSRDVKKKCVEFLYFYLMPEVPSIPSASATDSM
                     PALLQRSPSKLAKAFSGNGSGGEGGGRARSDSDSIHTRSQEEKQHMLARHLNSVDDLVR
                     DLQGN"
     gene            complement(14919..16346)
                     /locus_tag="JX265_004373"
     mRNA            complement(join(14919..15773,16047..16346))
                     /locus_tag="JX265_004373"
                     /product="hypothetical protein"
     CDS             complement(join(14919..15773,16047..16346))
                     /codon_start=1
                     /locus_tag="JX265_004373"
                     /product="hypothetical protein"
                     /protein_id="KAI1875315.1"
                     /transl_table=1
                     /translation="MLLRSLSRRCTLLILSNLSLAIADDQIENTPDAAIEDVAVLPDGF
                     SPRYYLGASPARQFVKRQDVASCESGEHNCLDLGPLGAGKCCPNSMYCYFQPDWEVALS
                     STPTLVPTRGCGGTPNAFSCSIGGGCCQTGQVCTESNNQNVCSGEASIPTPSGATISSD
                     NSLSQSSKAGIGAGVAIGAALVIGAVTWFCIRRRRTERRRRSAAYARSQQGPTPGADTT
                     VVGSMSEVSGPTRGQRIHPSGLVYDYFGPQATEGPYTQQEGTPHETPGLAERGVPLQPH
                     GPGDIVVPVEMGPGAESGMTAAATTRRGAALARGASTRSAATVGSASTRNRDQQQDTLY
                     ELDAGFGSPSPLSQDEARQAAQSPEEPISPGYGTLDVDHYRDTH"
     gene            complement(17231..17890)
                     /locus_tag="JX265_004374"
     mRNA            complement(17231..17890)
                     /locus_tag="JX265_004374"
                     /product="hypothetical protein"
     CDS             complement(17231..17890)
                     /codon_start=1
                     /locus_tag="JX265_004374"
                     /product="hypothetical protein"
                     /protein_id="KAI1875316.1"
                     /transl_table=1
                     /translation="MGAAQDTVDDKLVSAVTEYVKQYMALYDGSHDFNHIQRVLGLAKH
                     IYAQSPASSGLDLQTVILSALLHDVGDKKYLKPDEDASTLVYKLLLSYGADEQLAQKVQ
                     TICLGVSYSSEIKDPARVQNLIKEHPELAIVQDADRLDAIGGVGIGRCFTFGGARTERS
                     MDETVKHFDDKLVRLVGMMKTEVGRQLAQERTERLLLFQKWWDEETAFAATASAPA"
     PFAM_domain     complement(17462..17794)
                     /aSDomain="HD"
                     /aSTool="clusterhmmer"
                     /database="35.0"
                     /db_xref="PF01966.25"
                     /description="HD domain"
                     /detection="hmmscan"
                     /domain_id="clusterhmmer_JX265_004374_0022"
                     /evalue="4.70E-06"
                     /label="JX265_004374"
                     /locus_tag="JX265_004374"
                     /protein_end="143"
                     /protein_start="32"
                     /score="27.0"
                     /tool="antismash"
                     /translation="FNHIQRVLGLAKHIYAQSPASSGLDLQTVILSALLHDVGDKKYLK
                     PDEDASTLVYKLLLSYGADEQLAQKVQTICLGVSYSSEIKDPARVQNLIKEHPELAIVQ
                     DADRLDA"
     gene            20247..21107
                     /locus_tag="JX265_004375"
     mRNA            20247..21107
                     /locus_tag="JX265_004375"
                     /product="hypothetical protein"
     CDS             20247..21107
                     /codon_start=1
                     /locus_tag="JX265_004375"
                     /product="hypothetical protein"
                     /protein_id="KAI1875317.1"
                     /transl_table=1
                     /translation="MSTVQLSFSLRVSSGVKSVHLLGSWDNYVGQLPLSKDKSSSKSGS
                     WKGTFRFQGNLEAGQRYWYYYIIDGYHVSHNPSEASTVEPTTGRELNILDVPKDKSSKS
                     SKSHSSSKSSSKHSSSKDSKHRSSKRGSLAVDIPKGRPLSTSQIKAPKPISPHATRHIL
                     DADYCDEGTIDELTARFGSTGFEEEYINDFSSSPVSSSGSSLSYRSDSSSPSSSLSGYS
                     TPSSDCSNCTCERYGITRKGDRVKIDCGGARCGYSDSESCSSGDESEEEYYSHSARRNG
                     MVVRA"
ORIGIN
        1 tcgtcagtca tttcctttag agataccaca gctcggcgat tgcgcataca gtcgaaagca
       61 acaattgatt ctatttgcat gcctatttgc ttgtctcctg ttggtctcct atccaacaag
      121 acgttgagtc ctgtcaaccc aaactttaga agcattttct ttctcggcaa gcctttcaga
      181 ggtatttcca atgcttctgc aaatgtaccg cctagatcat gctgcgattc aagttgagca
      241 atcgctcata ttcacgcgct tccgttcggt cacgtaacct agcagtatct tgtcgtccat
      301 gtgccaaagt attcccgggt gtggccactc gcggttgggg agaccatttt tccagaaacg
      361 atgcgcttct cgctgctacg taaccattga tgaccctcca gggaatgttc tcattcgcct
      421 gccggtggaa gtagtaaggg gaatgctcgt atgcgtatat atggtgaggc atagctgtgg
      481 agtaaaattt tggttctaag ttgactttga agatgtttct caatattggt atgcttgagg
      541 tagacacccc tagatcagaa acgggagaat ttagcaaaga actcgatgtt cgcgtgtcgg
      601 gaaccgcgac ttacttcggc aaggaatgta tcaggtgcaa gttgggtgag tccttgatac
      661 acgtcacaac tgcgcatcag atcagggttc tgtcctgaga atagctgtat ggcacgacga
      721 ggtcacttgt cttgcatttt cgccgttggt atataagttg ttgaaaatga tggtgctccc
      781 gacaaagcag gccccggtga acaaagaatg agcaacactt ttctcacaac caacgctcct
      841 tcgcaggacc gtcttcgggc caaattcaaa ccacgtgagt gataacaaag aaagcatgat
      901 tcactttatc aagttccccg aggctaggct ggtgccatcc tctgcagcct ggcagaagcc
      961 tcgaacaact ttagcatcat gtcatggccc tccgtaaggc caacgcgacc ttatgggctc
     1021 atcgacttac tcagggagcc tatccccaat atatctgctg agacaaagag cgacgatgcg
     1081 cgccggacgg gtttgagaga cacagcatgg ctttcactcc atccgaacca ccacgaccac
     1141 gtcacgcgtt ggaggaactt caactacccc gtaatccgcg tggcgctgaa ggaactcctc
     1201 gacggggtct tggacctgag tgcgagcttc tggcatgact actggccggc gagtctcctc
     1261 gaagtgggag acggacgctc gcgcaatgtc aggcagcccc gtagatttga agcgctgggg
     1321 aaccagctca attttgcctt gtaccatgcc ttgatgcagc ggactcacga tccggccgat
     1381 ccgatctggg gtgccctttc ctatacacct gggcatagcg aagaagcaaa gaatgacgac
     1441 ttgtctccca tctgttcctt gagctatgac tgggtgctat tggactacga acactccgac
     1501 gagaaacacg acggccagtg ccaacccgtc gtcataggca tagacaggtc agtcgatgaa
     1561 ttcccgctcc atctactagg taaattcgat gagggaggac gactcgatga gaggatcgaa
     1621 tggacgcttc gccaggtcgg gacggtgtgc tggtataaga agacgccgta cgccttcgtg
     1681 atgacgccag caggggcgac tatgctggcc tttggcgttg gtgctcagtt gaacagttct
     1741 cccttactga gtgtaaaata cgcggtattt cccagagacc acaatcagca agacgtccgc
     1801 aagatgccct tgctgatggc cctatggtcg ttatgtatga taggatggag tgacaatgca
     1861 cggggatcct ggaacggctc tgccggtgag ctcaacacgt gggtccaggt gacagagggc
     1921 agggggaaac tgtatgagca cagccggctc cgtcagcgaa acaggggtca cccgcccgga
     1981 gcggtggtga tccccatgtc cgctaggaca ccggcacctg tcttatatcc tttgggggtt
     2041 gcttttaaac agtggcagcc tggagacgtg gaaaacccat tcacgagcct gccaacatct
     2101 gccggactgt cagactctac ggtttcgccg ttgtcagggg tcacggttgc ggcctcgcct
     2161 gcgtcggatg cgttcccagg gctgacgaga tggcgtttaa gggaagccga accagtgcac
     2221 ttagatcttc catgtttgca gcgtcattat atctcgccat accagcctcc tgtagctccc
     2281 gaggtgcctg ttgaggagga ggacctacgt cgtcatgctc cagtgccatt gtcagtcgcg
     2341 gcaatcacgg catgtgtaga tacacccgag gtcccgaccc gattccacca ggagactggc
     2401 gatgccacca gacttgccgc agacacggcc catatagcaa cggccgtaga atctaattca
     2461 gatgagcaga gaaatcaggc cagcggtgac caggtagcag gatgtgcagc ttgccacgga
     2521 ccatcagcta gtgcggttag cgcccttggg cacaattata ctaccacgag taagaaacga
     2581 aaaacagggc gtgggaacac cggaatatcc accgatgggg tccgaactgt atatattcct
     2641 tcggaacctt ggtctatgag gttacgccct cggaagagac ggccagatta tcgcgattga
     2701 gtattcggcg aatgctcccg ggggttgggg tatgagtctt cctgtagaat atggtcccga
     2761 gatcgtacaa taattataca cctcccacgc ggctcgtctt ttcccaccac gtgttaccac
     2821 cgttgctgaa accgttgtct atacgctaag ctgcgctgta cattccccta gcacatcatc
     2881 acaacccctc gcccggcttc ttgttcttct tcttcttgcc ctcgaggttc tccagtattc
     2941 tctccacctc catcatggca tcggggtcgc ccaagatgct gctggggccc tcaaccgcgt
     3001 catagtgccc acccgcgtag tcaaacaccc acaccttgtc ccggaggagc aggatgacct
     3061 cgagctcgac ctcgcccctg tcactttcga gcagccgccc ctgccgccgc cacatctgca
     3121 cctggtcggt cacgcgccgc agcagctccc ccagcttgtc ggcgccgggc tcgggcgcgg
     3181 ggtccgccat gccgcggtac acctcctcgg cgtccaggtt gacgctgacg tggcagccga
     3241 ggatgaggtc gtccacgggg tccttctgga ggaacacgag cgtgtcctcg gacgggacga
     3301 gctcctggcc gctcatgggg tcgtcgtacg gcaggccctg cagcgggccg acctcggcga
     3361 tgtagtgcgg gaggtggccc ttcttgtcgt ccgagtgcac gtggtgcgcg agctcgaacg
     3421 tcagctgccg caggcggtgg tggtcgccct gggcgcgggc ttcggcgaag ccggccgcgg
     3481 tgtcctggtt atacgaccgc aggttctcca gctcgacctt gagctcgtcc gtgagctggt
     3541 cccgcgcgcc gtacagcccg tacagcttca gggacacgta accacccaca gcacccacga
     3601 cgacacctgc tccgatggcc atgtctttta accggctgcg aaagggcggc ttgtagatat
     3661 tggcatgagg gtcatagtgg aaggggcgtt gctgtcgcca cggccgcagt tggggctggg
     3721 gtgtctttgg agacggtctg atgagccgcg agacgggcag ctgccgtatt cgagcccttg
     3781 ttatcatctt gactgtgtgc cggatgagtt ctgatgaatt tcgtcgatag ccacggagaa
     3841 atggcttttt cagatgagat ggtttgtctg atattcgacg atggcagggg tccgggtagt
     3901 gacgctttgt tgcatatcgg tcgtcagttg gcggtgagca gtttccttga tcgacgaata
     3961 accccaacaa aagcatatac acctgcaacc tcagtatctc ttgtttacaa ggcaacaaat
     4021 tgtgcttaac actacggcac atcatagttg atgccaaaaa gtgcagacac taattaatac
     4081 agttgtggcg gttaccgact ctgtattcct tcttgacggc ctgaggttgg agtcatgtcc
     4141 ttgcagtgat cagctgtttg aaccgggcaa ggcaaatatt gtgttccagt gtcaaaactt
     4201 cctttctgcc accatgagat gtcaaagggc cttttttgat tttttatatg acagtccgaa
     4261 atggctcaag acttatgaaa gtgggggtgc caaacacagg catggtatca tcaattgttt
     4321 ttctctatat tcatcgccca accaatgcgt cagccagccg cttgcccttc tcccctccta
     4381 gccatagaga atcgtccccc tctccttcgc ctctggccat ctctacggcc tcttgatagc
     4441 ccttggtgac catctcctcg tccaccctca ggccgttctc aaccagagcc gtgatcaccc
     4501 ctcgtgtccg tgctatctca cgcattgtgt ccagaggtat cgagtcgttt tggctcgagt
     4561 agacgttcaa gcccacgctc tcctcaatcc ttgtgatgcc tgggccgctg gactcggcgg
     4621 cagcaccctc gccttctata tgcttgctga tccaaatgta accgttgacg cccaggatga
     4681 catcgatctt ctcaccaccc tctgcccccg agcttgaaat gtccagcgtg aatgcttgac
     4741 gccgggccct gactacacca ccgccaccac ccgtgccagt gactgccatg aagacgccgt
     4801 tccgtaactt gccgtacttc aaacttcgcg tatgcagcac cgctgcaccg tcgttgtaca
     4861 attgctgcac ttctgccacc aggagttcgc cctcgctgaa gaatgtgcgg atctgcagct
     4921 cgtcggtctc ggttctacgg cgttggatac cgccgggaag gttgatggcg gacaggggca
     4981 gctgtgccag cagtgctgcg ccgacgtcca cccgccagcg acgggcttgc acctcgacaa
     5041 tacgtcccac caccaggtca ccgatctcgg gtgtgtaccg cgcgcgcaag ggacggacag
     5101 agaggagctt gttggttttg gacagggtac cggcgactga cgatatgatc tgcggtggtt
     5161 cgggaatggt gtatgtgccg tgaccactat agggcgggat cagaagacag aacaggcagc
     5221 aaagacctga gtggcgaggg tatggcttac cgcatccatt gggggtcctc agtaataact
     5281 tcgccgggcg tcacgatggc ctcgtccctt ctcgcccgct tggtggggcg gcccatggag
     5341 acgtcgccgt ccaagtcgac gccgccgtcc gagtcggagt cggactgaga accatcttgg
     5401 tacagactgc gagttggctc ctgagcaacg ctcgggggaa gtatcgtgat cggcattgcg
     5461 ggctgtcgct gtcgcgccga gagatggtgg cgcgttctgg cgggatgttg aagctgctgc
     5521 actgtgctgt accttgggag ctatctcaaa atttttggat tgacgttact gagctgcagt
     5581 gttggacagg cctctgactg cggtttgcag gggtgtccct ttagcgctgt caaccccacc
     5641 agacggctcc gcgagtgacg cccgcccggg ttccagtggg gacccaggcg gcagttctgg
     5701 caggctgtta tggcatgtga cgatgttgcg tctggcgacc ttcgtccatc ctgcttcatc
     5761 tcatacacac ctcatcaggc gctttcgtat cacctcgaat ccggtacatc cggcctacta
     5821 tatgcgctcg agttatgaca tgatgactat gtagccttga gctctttatc tcaaagcccg
     5881 tgttatgtca ctggccacgc gctacgtcat caggcagagg aatccaagtc gacgagatgg
     5941 acgagtgcgg cgccgacgtc ttcgtcaacc gagatgatcc aataccaacc gtgcgcctag
     6001 atggggccgc ttcgagctct gggtcggctt ccgcctctca ggcgccgacg aaccacgact
     6061 cggatcactc agatgtagaa tcgccagcgc ctaggcggcg cggcatccgg gaccgcctct
     6121 cggccttcag agacaaggcc tccatccagg acaagctggt ggagaagctc ctgacccagg
     6181 ttcttcagga tgacggaagc gaagcacctc cggatgcgcc tcccaagggc ggcgcaagcg
     6241 ctcccggctc ctcaaagccc aacttcagcc ttcccaccat gtcatacaac ttccgccggt
     6301 tcaacagccg catcggcgtc gtcttcgtct ttcaggcccg cgccatccgc ctgctctcat
     6361 ggaagcaccc tacccacact ctgtccttcc tggccatata cactttcgtc tgtctggacc
     6421 cgtatctcct cccgctcttg cccttggcca tcttgctctt cggcgtcatg ataccaaact
     6481 ttgttgcccg gcacccggcc gcaccgttca gtctgtctag cgagcaggcc atcggctact
     6541 caccccatgg gccaccttta gcgccagcaa ggaccgtgaa acccgtcaag gagctcagcc
     6601 atgacttctt tcgcaatatg cgggaccttc agaactgcat ggaggatttc agccagcttc
     6661 acgacggtgt cgtaacactc gtagttccaa gagtgaactt cagtaacgag gcattgagca
     6721 gtgctatatt cgtattcgtg ttcatcgggt gcctgttcat gagcatcgct gccaacatat
     6781 tgccttggcg gttcattttc ttggtcgcag ggtgggcagt gactgtaatg ggtcatcctt
     6841 tggtccagaa acagatcgag gccgccaatg agacgcacat gaaacagaat ggagagaaag
     6901 cgcggagttg gatggaaaat tgggttgagg gtgatgttat acttgacagt gcacccgaaa
     6961 ctcgtgaggt agagatattt gagctacagc ggctctcgga tcccgaaggt gagtgggagc
     7021 cgtggatgtt cagcgcctcg ccacacgatc ccatgtcagc tgcgaggata tctggcgacc
     7081 ggccagtggg agcaaggttt ttcgaagacg tacaaccacc tcagggctgg gaatggagcg
     7141 agaagaagtg ggctctagat ctttggagca gggagtgggt ggaagatcgc atcatcacgg
     7201 gggtcgaggt ggagaccgaa ggtgagagat gggtctacga catatactac gagcctgagg
     7261 acaaggtggg cgtagttgag gaaagtaaac aacagacgcc tacaaagggc aaaacgaagg
     7321 cttcacgttc gaagccaagt tgggaggagg gcgaggacta cgaagggagg agaggagaat
     7381 ggcgccggag gcgatgggtg aggctggtga aaaggaagaa cctgggcgcg actcaagaat
     7441 catgagttgt tatctcctaa ctccatgtat cctatcctta cttcttttac ccaaactgca
     7501 gtaatgatac tagtaagtgt cccatgatat tgatccacgt aaccactcca tgtcatccca
     7561 ttatcctagc tagactccaa taattcaggc ctcgcgccta aagccgccga ccccaagatt
     7621 cggcttcgac atattccaag tatcctacag gcaagccgaa cccatgccaa aaaaaaacag
     7681 tagcgcctgc accaagaagc tgtcagagcc aacagaacca tacacagcta gtcacccggg
     7741 gacaaatcac ttacggtcat acgagctgta cgagaagtcg aatcgtgaag tggttcaata
     7801 gcgtgaccgt aagttggaca ggttcaggag caacgagttg gctctacaca cgttgtactc
     7861 ttcgctaatc cggtaatgac aggcgacaaa ggatgctacg gcagcgaaga cggtggctat
     7921 accggggatg agctcggcaa agcacatgat tgcagtttag gagcttatct agatggtgat
     7981 tgtgtgaaac aaggtctatt tttgtattga aatggatatt ggtgtgttca actgctcaaa
     8041 ggctctttgg gcgactgaaa aggacggatg gatgcacggt ttcaacagct gcatcccgcc
     8101 gatcggttcc aggacttgtg gcttgtcaga ttacgatgaa acaggtactg gcaggccgtg
     8161 ttgaagaatt tagacatcgc caatctcttt tcttccgcca gcatgctgac accagcagat
     8221 gtccagtgca tcttcagcaa tattcatgga cctccgcggc tcttgaccac catttgcact
     8281 tccagttcca gcacgaactt catggtcaga tataacatgc tgtacacgat gaatctaaac
     8341 acgagtgcaa agtgctcttc tgcagggctc tcttcataca gcagcctgat ctcgtggaac
     8401 agccatatga gccaagaact aaagaaaagg acttggaagg tggtggtcca tattccagag
     8461 agcatttcga cggtgtattt cctcccgaag tcgaccaata ctgtaactga tggaagaaag
     8521 tcaatatttg atgcttcgat gtttcgctac cccagaaggt gaattagtgt cgtgagtgga
     8581 gctagcttgg gagtgtctaa ttgaaaatgc ctgccaattt ccaaggtgtt gggaagttag
     8641 aagcggtgca tttatatagg gcatagcatc aatgaataaa aagaatgtgt ttgttccatg
     8701 tagtagaact agctcagcac ttctatatga caactcctca ctaaagagta tgtgtgacat
     8761 attccttctt cttatgaaaa tatcatggga ttatgctgca ctttgagaca caatctcaaa
     8821 cagaacttct ggtcactaga gacctgaggt ttgacacttc gcaaacacaa aggacggccc
     8881 tgtcttctca gcgaaatgcc atatcatgat tgggagagaa actctactag tttcgggatg
     8941 gtgtcttcta gagctttcag caaggcacac ggtcacagct catgccaatg ttggttggag
     9001 tgcccagctt ctgtctcatc tgctgtcaag tctgggatac cctttgtcta tggtagctcg
     9061 cctggcagag tgtatataaa gcccctcaga gcacaagctc tatattctca ctatcactcc
     9121 caatacactc ggtttgcaat tctcggcgca cttttggcag acctgcttga atacggaaga
     9181 tggagggata ttgccttatc atcagcggtt ttagaacact ctccgttctg gaaaatatcc
     9241 tgttcactct cgacaccatt ctccccggcg cacgtgaagc ctactgcatc acagtcgtgg
     9301 tctgggccgc caaagagttc tcgttgatcc gattcgccag accggcaaag gaacatgccc
     9361 agcttctctt gcagcttgcc atcgcctgcc tggcgatctg ggcgtccgag atcctctgga
     9421 aatcattgaa accagacctc tatgtcatat cagaggtggc ctgttacttc agacacataa
     9481 ggagcttacg agctctggag ggctgatcgc tggtgatgct tatgtggcga acagaataga
     9541 cctaccgtcg gtggtcatgg gccgcagcat ggggaaaggc tacattctca atgtgctatg
     9601 ttgttaattg gaatgtgaag gtggcaaata tccccaggga aaaggagtca atgcatgata
     9661 ccaaatgtcc cctgttcacg tctagattat agtctagtcg ctatgtttaa ctacccacac
     9721 aattggtatc acgttagctc actcttctcg ttggccaatc acatatgatt gactactgaa
     9781 tatacaaggc atctcatcaa aaagtgtcaa attcttttgg ccatgctaca aaattgagga
     9841 gaaaagaggg tatccaagta caacacgaaa tcaaacaccc tgcgccttgc catccagacc
     9901 tcccagaaca ataccccttt tgagcgtccc ctcggacgca gtgccccagt gccaacgcct
     9961 ttcatgttaa atgaagcggc accatgcgat gtggcaatga ttatgtgatg accatcttgt
    10021 ccaagatctt gtggatcccg tggttctttc ccttgccctc atcaatctcc tcggccgtct
    10081 tccgggccct ctcgatgagc accgcgagga cctggcgcgt gtagtcaaag ctaccggtgc
    10141 tctccatgta cttgacggca tagcgcttga cctcatcatc ggtcggcttc tgtttcagga
    10201 tgttgatgag ttgcagattg gacgggtcgg accggatgct gtgaatgacc gggaacgaga
    10261 acttgccctc ggtaagatcc tcgcacaagc ccttgttatt gctgtactcg accgacgaga
    10321 ggttcatgta gtcgtctcgg atctggaaga ccaggcccat caggttcaca agctcaatgc
    10381 agtctatcag cgagcgcgat tcggcctgca tgagcttgat gccaagacgg aaaaggcccc
    10441 cggtcttgtt gccaaccatc tcaaggtagt cttcctcggt cgggcacgtc agggtatctc
    10501 tccagaacag atccataccc tgtcctcggt gcaggttgat cagctcctcc atgtagatgc
    10561 tgacggcctt tgggttcttg agcttctgca gctcttgtaa agcggcaaag tagatgtaat
    10621 tggccgagtt gatggtctgg gcagtcccga aaatgctgtg cgccacgggc agtccgcggc
    10681 gcagagtgga attgtcctca acgtcgtcga ccagcaacga agcattgtgc agcatgccga
    10741 cgacctttgt gatgacctcg atgctgtcct ggggcacctc gagccaggtg ttgaaggcgg
    10801 cgatcagctg ggtccggaaa tccttgcccg gctggctggt cacgtagtcg tagggtcccc
    10861 atatgatctt ctccttctgg tccgtccacg tcctcctggc aatgaagttc agatcctcgg
    10921 tggcgtagcg ggacgggtcg gggggaggac ccgagggcga catgatggca gtgaagggct
    10981 ggatcttgcc gccagaggcc gaggtggtcg aggaggtgtg gcgatggtgc ctgggcccgc
    11041 ctagccagtt ggactcgggc agcggtcgca agactgactt ggagggcggg tgtggaatgg
    11101 cgtggccggt ggaggaggtc ctcggcggga tggcgtttgg cgactggaag ggcagggagg
    11161 ggggaggatg agcagtcgtg tccgaggaga gcatctcgtc gatggtaggc acctttccag
    11221 ggagcctcgt ctggatcatg caggcagccg cggctttata cgactgagct ggctgcgctg
    11281 gccgtgctca aggtctcgcc tgggccgcaa tccaatgcaa cacggcggga ggaggggagg
    11341 aggggaggac gggcgatggg agcttcgagc tgtggcagct ccagtggggt cggcgggcgg
    11401 gtgtcctgca ggacggtggc gtatgtctgc agcgccctcg aacttggtag gtgggacaaa
    11461 gggctttctg gcttggatgt aactacacac tggctctggc tcctcttgca ggacctcggt
    11521 atctataccc aggccgagat gtgcgaggta tacgagtccc gtctggcgga gacgaatcgt
    11581 tgacgcgcaa gacgaggcag tgcggattct aggcagtagc tggaggttga tgacactgac
    11641 ggacagcttt gcatgcaagc ttggtgagcg atggtggggc tcggagcagg gcaagcaaag
    11701 ccgtttgtca accaccaagc acctaagcag ttagcgactt ctaccaatac cggagaggtt
    11761 taactaggtg ccttgggtcc acgggtatgt agttggtaac gtggctaggt cgtcggcggc
    11821 cggcttctct tctggaagca catccaatgt cgtgagatcc cgacggccaa ggatcgggta
    11881 cgactgcgag gcacatggga gggaggccgc gaacctacgg catatatata tatctctctc
    11941 tatatcttca tactcgtatc gtcgtcgttt tgagccattg ctcgtcaatg gttccgagcc
    12001 cctgattaac tgcatcgggt gaagggttct gcggtccatc tgcagctccc tgacggattg
    12061 tcatgcagag ctgcagcgtg ctggcttagc ggacgtcata gcggctgccg cccagcgcct
    12121 gtgccttaag taactcagtt agctccctcc atgtgatcga atggttgata ccgagcctcg
    12181 atagtgcccg tcagccagtt agcgagggcc ccccaggacg gggctctctc cgaagccgtc
    12241 gcttccggga tgccatcatg attcattcgg ctgccacata tggagctcta tcccttagct
    12301 gactatccag gtaggcgccg ttgagcatat caagtgccta agcgaatgcc atcttctgca
    12361 ttctcaagag catacaagcg agtctgcgaa cggtagctgc aggtgctgcg tctgaaaaca
    12421 catctgcgat gatgaatttg attgaatagg caaaacccag tcgctagtta gggatagact
    12481 tacgcgatag gtcgtgctca gttgacaagg gaggccaggc accatggaca gctaaatcac
    12541 agcttcccca tattgcagcc ctgttgaacg tcccagtccc tcacggagac caacgtaccc
    12601 tctatttggg ccttcaacaa gcaatacaag tctccctcca tgccagccta tgtgaggtac
    12661 gtgacttact ctaccagctg ggcgtctact ctcgcacacc tggtccttgg gcgcacagca
    12721 aatggctata cgcgacacgt cttggcacct gcatagcccg gggaaactga ggctcacccc
    12781 gcgtttcagc ggtcccggga gcaaaagccc gccgttccca gcaggctgta tcgctaccgc
    12841 agctacttat gcccagtacg gtaagttact agttatagct tacccggctg tctgttattg
    12901 gtgtctgagc ttccccagcg actgcctagg tacctaggta ggtgctgtga ggcaaacaaa
    12961 ccaccgttgg ttgccccgtc aaccggcgca cacaccaccc ccaacgtcac aagggtccac
    13021 cgttgtcgtt gggcatcacc tcacgttacc atgtacacag gaaacacagc agccatttcg
    13081 ggcagtccga gatatacatc ggcgggtctg ctctgcttgc ccatctctcg ccttgccgtg
    13141 ttctcacggg aaccctaatc gatgcgcccc cagcccaaca ttctcttctt catccacttg
    13201 tattattctt gaaaccgggc agcattccct tcggcgttct gtcagcatta tcatcagcca
    13261 ttcgagtcga gtcgcagccg ttctgatccc gagtcttgcc gtcactcctt cttgcgcgcc
    13321 gcgacttaca ccggactagt gtgtgtcgcg tactgtacca tatcagcccg aaaacccaac
    13381 aaacaaaaca ctaaacacca ccacacatca caatggagaa cctgctctcg gtagccttcg
    13441 atcacctctc gtcctatgac ggcgcaaaga tccgcaaggg tctgcgccag gtcgagggtc
    13501 ttctggcaac catctgcctc tccaagaagg acgatgatcg cgacccaggc ggaggcggct
    13561 tgctgttcga cgacgatgag cccccgcggt cgcctacgtc gccaaagaac ctggccgaga
    13621 tctcggagga tccggccttc gagcagttct tcaaattgca ggagggcttc gagtggaacg
    13681 tggcgctgcg cctggtcaac gctttggatc gcttactcgc aaagggcaat gacggccaga
    13741 acgacctgtt gattctgagc gcactggatc tgatccaggg taccctgctg cttcacccgc
    13801 cgagcaagat cctgttctcg agggagatgt acatgaacgt gagtagacgg cagatttccc
    13861 ttgcaaacgc tgcataggct aacacacgga ataacagctc ctcctcgatc tattagaacc
    13921 cgacttctgc cctgccatca tgggagccac cctcctgacc ctcgttgtcg ccctgatcga
    13981 cacgccacaa aacacacgaa ccttcgagcg cctggacggt ttactcacca tctcgtctct
    14041 cttccgctcg cgcggcacca gccgtgacgt caagaagaag tgcgtcgaat tcctgtactt
    14101 ctacctgatg ccagaggtcc cgtcgatccc atcggcatcg gccacggatt cgatgcccgc
    14161 gctgctgcag cgcagcccta gcaagctggc caaggcattc tcgggcaacg gtagcggcgg
    14221 tgagggaggc ggcagggcac gatccgacag cgacagcata cacacgcgca gccaggagga
    14281 gaagcaacac atgctcgccc gccacctgaa cagcgtcgac gaccttgttc gcgacctgca
    14341 gggaaacact ctgtttggag gtgcagtctc ttgatttgag accgtcaagt gatatcgcga
    14401 aaacactatt cacgcgccga caggcagcgt ttcaggactt gtgcggatta gctccgacat
    14461 agggtcgaaa cccaccatca ccaagggctt ctgcttacaa gcccgtactt caaaatctgg
    14521 atcatttttc cttttcgtaa ggcgttcttg tgctacattg cattacagcg catagcatag
    14581 cataaggaca caaactcatt ggattcgagg atgtttgcca tcaggggttc gggcgttcga
    14641 ctggatatgc gtaatacatt catagacggc aggcgaaaag aatgctttct gggtcaggat
    14701 ctcgacatcc ttcacgccat catcgtttgg cctcatttgt caattgtaca tgtttcagag
    14761 ataggcgtaa tatataccat tgatcatgct atgctagaga cagagagtgt gtgtataaaa
    14821 tatcgtgaca acgttgcggt ccatgcattc atacgtacat ttcctcacct tcatcaccac
    14881 cccctttctt ccactccctt ctgactacga ttatgaaatt aatgagtatc cctataatgg
    14941 tccacgtcca acgtgccata gcccggcgag atgggctcct ccggcgactg cgccgcctgc
    15001 ctcgcctcgt cctggctcag gggcgacggg ctgccgaacc cggcgtccag ctcgtacagc
    15061 gtgtcctgct gctggtcgcg gttgcgcgtc gacgccgagc cgacggtggc cgcggagcgg
    15121 gtgctggcgc cgcgggcaag ggcggcgccc cgccgggtcg tcgccgcggc cgtcatgccg
    15181 gactcggcgc cggggcccat ctcgaccggg accacgatgt cgccgggccc gtggggctgc
    15241 agcggcacgc cgcgctcggc caggccgggc gtctcgtgcg gcgtgccctc ctgctgcgtg
    15301 taggggccct ccgtcgcctg cggcccgaag tagtcgtaga ccagcccgct cgggtggatg
    15361 cgctggcccc gcgtcggccc gctgacctcg gacatggagc ccaccaccgt cgtgtccgcg
    15421 cccggcgtgg ggccctgctg gctccgcgcg tacgcggccg agcgtcgccg ccgctccgtg
    15481 cgccgccggc ggatgcagaa ccatgtcacg gccccgatga cgagcgctgc gccgatggcc
    15541 acgcccgcgc cgatgcccgc cttggagctc tgcgagagcg agttgtctga ggatatggtg
    15601 gcccccgatg gtgttgggat cgaggcctcg cctgagcaaa cgttttggtt gttggactcg
    15661 gtgcagacct gcccggtctg gcagcagcct ccgccgatgg agcaagagaa tgcgttggga
    15721 gtcccgccac acccgcgcgt gggcaccagc gttggcgttg aagatagtgc tacctggcat
    15781 ccgtttgttg cacatacttg accattgtcg cagcagttac ctcccagttg tgatggacat
    15841 agaaaggcag ttaagctaca tttccggggt ttacacgcct ccgctgtgga tgtgatcaaa
    15901 gttgggatga cttttggtac cgtgcccgtg gagctaggta gcgtagaaaa ggaagttata
    15961 gtgttcgtga tgttccaccg atagtagtag ctcgttgtct gggtacattt tgggtcgcag
    16021 gcttcgcctt gcccgcaaca gcccacctcc cagtcaggct ggaaatagca gtacatacta
    16081 ttcgggcagc attttcccgc tcccaacgga ccaagatcca agcaattatg ctctccggac
    16141 tcgcaagacg ctacatcctg tcgcttcaca aattggcgcg ctggcgaggc gcctaggtaa
    16201 taacgggggc tgaagccatc gggtagtaca gcgacgtcct cgatcgcagc atctggggtg
    16261 ttctcaatct gatcgtcggc aatcgctagc gacaggttag agagaatgag cagcgtgcat
    16321 ctcctggaga gcgagcgcag caacatggcg aacacggttc gggcctcgta agaccgacta
    16381 gcctcgcgac tttaaaagag ccttggtcat gggcgaagac tataatcgag ggattttagg
    16441 accgccgagc agcttttggc ggtaccagcc agaagcgcat cagggtgcaa gaaggcgcga
    16501 cttgcgatcc aaacaagaga gagagatgtg aagaggcaga atagcctgag atcagcgtca
    16561 gcgatgagag agaccctctc gggctgccat tctgtgcatc ggtccgcaat ccagaacatg
    16621 gccaacagtg gcttcagtat tacatgcatg cagctgcaag ggtcgttaca cgggcctgac
    16681 ggatacggtc tacgccgcag cagccgaccg ggtcggtcag aaaatcagcg agagcaccaa
    16741 cttctcttta ttacgtccgt cgattaagga ccttggggca aatataatct caaggccgaa
    16801 agaacttgcg gaaaacatca tagatcccag gagtatcgtt ggaaatacta ggtttacggc
    16861 tatggcttcg aggacataac acatcttgcc aaggctgcgc caaaagtgcg gttacaccga
    16921 aatcagctta ctccggtgta ccctggtcag cagccaagca aatagattga gtcggggcac
    16981 aagctgtcag aggttggaca agacagtcga tagccttaca aatgctcaaa gcctcgagga
    17041 aagtctgccg tacagtatat gattatctga aacatgctat caattatcca cggttctgta
    17101 cgttgattca gtataggcgg gctggggatt ctaggcgcgg ccttgttgag aagacgactg
    17161 gaattgtgtc cattctctca tttgccatct atgtctattg gtgaggccgg agaggcatct
    17221 gagtatgaga ctatgctggt gcagatgcag tcgccgcgaa ggcggtttct tcatcccacc
    17281 acttctggaa gagaagcagc ctttccgtcc tctcctgtgc taattgccgt ccaacttcag
    17341 tcttcatcat tcccactagc cgcaccaact tgtcatcgaa atgcttgacc gtctcgtcca
    17401 tggaccgctc agttcgagca cccccaaagg taaagcatct tccgatgccg actccgccaa
    17461 tggcgtctag acgatcagca tcttggacaa tggcaagctc cggatgttcc ttgatgagat
    17521 tctgcacccg agctggatcc ttgatctcgc tggagtagct gacaccgagg caaattgtct
    17581 gaactttctg tgcaagttgc tcatcagcac catatgacag aagaagctta tagactaagg
    17641 tagaagcatc ttcatctggc tttaagtact tcttgtctcc aacgtcatgg aggagagcac
    17701 tgagtatgac ggtctgaaga tcaagacctg acgatgcggg agattgggcg tagatgtgct
    17761 ttgcaagtcc taggactctc tgtatgtgat tgaaatcatg tgacccatcg tagagagcca
    17821 tatactgctt gacatactca gtcaccgcgc tgacgagctt gtcatcgaca gtgtcttgcg
    17881 ctgcgcccat ccttgagagc ctcggtggag agttaccctg ccgagctggt cagcatgcag
    17941 gatagccgct gaagaatttc gatatatgca agcaagcttg aggtggaaaa accatgggag
    18001 ccgagttgga gtgtcaactt gaagactcat aggacattgg tgacacctag gcgccgaatg
    18061 acgcgttagg gggagggaag gttgcagtga gatccgcatg ggcacttaca caagattcac
    18121 gttgccgaac tttcgaggac tagaccttgt tccaaattga gcagttcggg agaactacct
    18181 tggaagattg accggtagga tcaggaccaa aacaagatgg tggtcaagta atggtcgagt
    18241 cttgagtcaa acttaaggag ctggtcgatt gtccaggcag atgttctgta agcgcgttgc
    18301 gacgcggtgg ttgttgtgag ctgatgacta tgatttccag ttatcacaag aagcggctgc
    18361 gctctccgca ggttcacgcc ggctggtaac gcaggcttag gcagacaatg cctaaactta
    18421 tcagtcatgt gacttgaaga ttagcacatt ttccagtacc agtcctgcca gtgttcagtt
    18481 tccattctac tgggaagtaa ccgaacaaat gtacaagctc acagcgtcgt cactcagcac
    18541 agccattcta gaacaacttt tcggcattgg tacgcttcca aggtttgcgc tgcacgcccc
    18601 agacgatcca gccttcgcca gtgggatcat gattgtgaaa ggaccgtacg tccgttgtgt
    18661 gactgacgct acatacccgc cgaggctagt gaattgcatg catgaagccg acgcagccca
    18721 tctcacctca ttccgccgaa atcaacgccc ggcgacttag cacgcaaact tggcaccggg
    18781 gcaggcaggc caaggcagac aagccaagac gcccttcaat cgagtaccta tcaaacaagc
    18841 atagaatagt tgggacgata gtttgtgcca ttgacttcta gaaggccgtg acctcctaag
    18901 ggacccgaac cgaagcttct gctttacgac tatcatagtc tagaatctga ccatgcgccg
    18961 caacagcccc gggcacttca aggtacggcg tctgtactat ttcgcgaaga cttcccggca
    19021 cgtaatgccc atcaagtgaa gcaaatgtcg gcgccacatt ttgatctctg ccaggtttta
    19081 cgcaggatgt cggtctggct gttcatggtt tctgcagcat cacagctttg ctgcctcctg
    19141 actcgcccga tctacagttc atcgttgatc aagcacattg gaccgctcag tcaatgacaa
    19201 tgagttccac atgacagcct gcatacatgc aaatgcgtac gatatgcact tcgtacatga
    19261 atgccaggaa gctccctggt cgtattatca tgctggctgg ctgtgttgcc atgtctggtc
    19321 gctcttcctg ccagagctgt cctgtcggat tgccgaacca acgtatgccc ctcttcaaag
    19381 ttgagatgca gatctgtgca tgcagtccac tgcagccatc aacaagacat gctgcgccat
    19441 cattggccga gtactcgtca accgcgtgtg atagatgata ggcgagttga cgaaagactg
    19501 gtattggttg ctggccgctt ctcttgagcc aataagcgct gggctataga cgcctgcgca
    19561 tcctgtttag gtctagctgg ccagactccc ccgccaatgc tctgtgattt tctatttttt
    19621 gctcagccat cgcacagagg tcgccatggt ttcctgggtc acccaatgtg cttagccgcc
    19681 gggcatgcaa gaccgcagtc ttgtgctgca ccgaacgcct tctcggactg ggaacatgtg
    19741 ctcaagtgat attgccatgg gttgatatgc atcattgacc aaagagaagc ctgctccccc
    19801 atgtggacct ctacagactc tgcctagtct gcggatgact gccggcgacg tcctgaatgg
    19861 tcatggccac ggtctagtaa cgggcctctg tggcctcact tgttggcccc catgattata
    19921 ataatagcca acccgccctc tcatttccgt ctcttcttct cttcttctcc agcaagcatt
    19981 caatcctcaa aagctggttt ttcgtttttt ctctcttccc ccttttctgt ttccctgtga
    20041 tcgatagagc tgcgctctac tcacatctta attttcaacc tataccaaaa aatccaaaat
    20101 tgcatactag ttgccggtca actatactcc ctaatcacca acgaataccc tcctaataaa
    20161 aaccaagtcc tagcttttct tgctcatcaa gcccttgaat tactccaaga aacgtcaatt
    20221 tgcaacagca acatcaatca ttcagaatgt cgaccgttca gctctccttc tctcttcgcg
    20281 tttcttctgg cgtcaagtcc gtccatctgc ttggttcctg ggacaactac gtcggccaac
    20341 tcccgctctc caaggacaag tcttcctcca agtccggttc gtggaagggc accttcagat
    20401 ttcagggcaa tctcgaggct ggtcagcgct actggtacta ctacatcatc gatgggtacc
    20461 atgtctcgca caaccccagt gaggcttcga ccgtcgagcc cactaccggc cgagaattga
    20521 acattcttga cgtccccaag gacaagtctt ccaagtcttc caagtctcac agctccagca
    20581 agagctcgtc gaagcactcc tcgtcaaagg actccaagca cagatcgtcg aagcgtggct
    20641 ccctcgccgt cgacatcccc aagggccgtc ctctctccac atcgcagatc aaggcaccaa
    20701 agccaatttc tccccatgcc acccgtcaca tcctcgatgc tgactactgc gacgagggca
    20761 ccatcgacga gctcaccgcc cgcttcggca gcactggctt cgaggaggag tacatcaacg
    20821 acttctccag ctcgcccgtc tcttccagcg gctccagcct gtcctaccgc tccgacagct
    20881 cctcgccaag ctcatcgctc tccggctaca gcactcccag ctctgactgc agcaactgca
    20941 cctgcgagcg atacggcatc acccgcaagg gcgaccgtgt caagatcgac tgcggtggtg
    21001 cccgatgtgg ctacagcgat tccgagagct gctccagtgg cgacgagtcc gaggaggagt
    21061 actactcgca cagcgcccgc cgcaacggca tggttgtgcg agcgtgaaga cctgcctgac
    21121 cgggggtttc ccgtcaagcc gataattaat tacgccgaca ggccagaaac agtagaagag
    21181 aaggccgttt acattcattc ccgagcagcc agatgcgtgc acacccttgc tgcactgct
//
