# Supplementary material for: Genome sequencing and physiological characterization of three Neoarthrinium moseri strains
Source: BMC Microbiol. 2025 Aug 21;25:526. doi: 10.1186/s12866-025-04274-z (PMC12369201; doi:10.1186/s12866-025-04274-z)
Supplement: Supplementary file 16 — Supplementary Material 16. [file 12866_2025_4274_MOESM16_ESM.zip › BiGSLICE/input/Nmoseri/TUCIM5799/JAFIMR010000008.1.region003.gbk]

LOCUS       JAFIMR010000008        32008 bp    DNA     linear   PLN 06-APR-2022
DEFINITION  Neoarthrinium moseri strain TUCIM 5799 scaffold8_Wmoseri_TUCIM_5799,
            whole genome shotgun sequence.
ACCESSION   JAFIMR010000008
VERSION     JAFIMR010000008.1
KEYWORDS    .
SOURCE      Neoarthrinium moseri
  ORGANISM  Neoarthrinium moseri
            Eukaryota; Fungi; Dikarya; Ascomycota; Pezizomycotina;
            Sordariomycetes; Xylariomycetidae; Xylariomycetidae incertae sedis;
            Neoarthrinium.
COMMENT     ##antiSMASH-Data-START##
            Version      :: 7.1.0
            Run date     :: 2023-12-04 11:58:05
            NOTE: This is a single region extracted from a larger record!
            Orig. start  :: 603613
            Orig. end    :: 635621
            ##antiSMASH-Data-END##
FEATURES             Location/Qualifiers
     protocluster    1..32008
                     /aStool="rule-based-clusters"
                     /category="other"
                     /contig_edge="False"
                     /core_location="[14000:18008]"
                     /cutoff="20000"
                     /detection_rule="IucA_IucC"
                     /neighbourhood="14000"
                     /product="NI-siderophore"
                     /protocluster_number="1"
                     /tool="antismash"
     proto_core      14001..18008
                     /aStool="rule-based-clusters"
                     /tool="antismash"
                     /cutoff="20000"
                     /detection_rule="IucA_IucC"
                     /neighbourhood="14000"
                     /product="NI-siderophore"
                     /protocluster_number="1"
     cand_cluster    1..32008
                     /candidate_cluster_number="1"
                     /contig_edge="False"
                     /detection_rules="IucA_IucC"
                     /kind="single"
                     /product="NI-siderophore"
                     /protoclusters="1"
                     /tool="antismash"
     region          1..32008
                     /candidate_cluster_numbers="1"
                     /contig_edge="False"
                     /product="NI-siderophore"
                     /region_number="3"
                     /rules="IucA_IucC"
                     /tool="antismash"
     gene            1770..3915
                     /locus_tag="JX265_004393"
     mRNA            join(1770..1860,1916..2032,2087..3915)
                     /locus_tag="JX265_004393"
                     /product="hypothetical protein"
     CDS             join(1770..1860,1916..2032,2087..3915)
                     /codon_start=1
                     /locus_tag="JX265_004393"
                     /product="hypothetical protein"
                     /protein_id="KAI1875335.1"
                     /transl_table=1
                     /translation="MPTVKCSQCGNEVEISLMGEHVCKGAAISDQPAPAAAPDLLTGAF
                     ASLKQTVWGFGSRAPPPTVDTSAANQAFAKPDELTPVSASTGSRTISPKTPTGRLGSGT
                     NGDEYFSPAIAGTTSPGQNGRTGSYGGFEEPQPYEPEPMYNYSSSPKKQPATLLQRMNT
                     IAPGPFEINRRAGAKNAFAPKTDNAPTSNSIVDDMARSGYGNERSSSAASFSSSPGSMP
                     PPRVPRKNGYGGFGPPQREQEESFEPRPFGTNQRSETFPKQSQNRVDSVPARPPSAPGV
                     RQDRMRRPTNESTERPTMTRDREQRPSFGMRDTSRPPPPRKSLIRPPTATQDAPSINLA
                     DEFGVGNPYHTPSVSQSSSNSGYSNSGYSTSQLSQPSSNSSPARSTGSRRKPSDTSNFD
                     SLMNDLQSSMDSLKPKEVLSGRPEPPVQKRAPSSELRARPDDLRYDPAVQSGSRPGSRP
                     RPRSPLASPDAMENYSDRVDPAIQGARSRDPPARTHNRQQSAGRSRGNCKACRLPITGK
                     SISSADGRLTGRYHKACFVCTTCQSPFTSSTFYVLDDQPYDAECYHRLNGSCCTTCGVG
                     IEGQYLEDDSAHKHHPKCFRCGDCGKVLQDGYFEVNGRAYCERDAWRRVQQPVMPPMSS
                     GRGGLRPPANGRLGLPSGNRLGPPGMRPQMPRMEKRMTRLGMM"
     PFAM_domain     3397..3570
                     /aSDomain="LIM"
                     /aSTool="clusterhmmer"
                     /database="35.0"
                     /db_xref="PF00412.25"
                     /description="LIM domain"
                     /detection="hmmscan"
                     /domain_id="clusterhmmer_JX265_004393_0023"
                     /evalue="3.90E-09"
                     /label="JX265_004393"
                     /locus_tag="JX265_004393"
                     /protein_end="564"
                     /protein_start="506"
                     /score="36.7"
                     /tool="antismash"
                     /translation="CKACRLPITGKSISSADGRLTGRYHKACFVCTTCQSPFTSSTFYV
                     LDDQPYDAECYHR"
     PFAM_domain     3586..3750
                     /aSDomain="LIM"
                     /aSTool="clusterhmmer"
                     /database="35.0"
                     /db_xref="PF00412.25"
                     /description="LIM domain"
                     /detection="hmmscan"
                     /domain_id="clusterhmmer_JX265_004393_0024"
                     /evalue="4.10E-10"
                     /label="JX265_004393"
                     /locus_tag="JX265_004393"
                     /protein_end="624"
                     /protein_start="569"
                     /score="39.9"
                     /tool="antismash"
                     /translation="CTTCGVGIEGQYLEDDSAHKHHPKCFRCGDCGKVLQDGYFEVNGR
                     AYCERDAWRR"
     gene            6987..9327
                     /locus_tag="JX265_004394"
     mRNA            join(6987..7372,7443..9327)
                     /locus_tag="JX265_004394"
                     /product="hypothetical protein"
     CDS             join(6987..7372,7443..9327)
                     /codon_start=1
                     /locus_tag="JX265_004394"
                     /product="hypothetical protein"
                     /protein_id="KAI1875336.1"
                     /transl_table=1
                     /translation="MLAVQPRRILTRPKSLFVFALVAATLYWVLLHGSSVGRHAIGPQD
                     KTSERPAPHTQVGQPAQGAEHEQTPLQGDSTSSDAEKKQGPASGSINAAAAAAEEEERK
                     QREEHDRFEDGVRKQWELESDALGRLSNAGAIYGNTLATLVNKTSPRKKMFDAVLKPAD
                     EMTGFSVDRPFVYDPYPHYNNKEWKATKKAEFAACDGPDGVPVEDIRVFAGAPHEFPAP
                     GFGSYEVLNMDGNLCFERETRLSPYGYSHNGNHTRKPEDWEQVKWGSLQEICVQKNKAR
                     FNSKGAPNPYLDALHSRDNSTSDEQSETPSTTHVRQKAGKKALLRRRFLGTEEKRSPEV
                     VKESRTALLIRTYTGKEYSENDKQIVRSLVTELSLRTGGQYQVFLFVQVKDNTIGIWEN
                     QETYEWMLHQSVPKEFVDMTILWNDVATESTYSKLSSKQASVHVAQWLSVQKFAQEFTE
                     FDYVWNWELDSRVTGHHYDFLEKLVAFAKKQPRRGLWERNERFYIPSVHGDYDTDFRKE
                     VESHAVNGSVWGPPTLPFIQPVGPEPPVSKPEDDDFKWGVGEEADLITLAPIFNPINSS
                     WIGGTDVWGYNDSTHDSQDLPRRATIITQSRVSRRLLDIMHVENLKGNHVSSEMTPQTV
                     ALLHGFKAVYAPMPVFFDRAWSGDRLAKWFNGGLNGESGGIGSAMGWGREGRYGGSTWY
                     YRANPPQRLYNNWMGWEDTGIGGLEWEDIHGRPCLPPMILHPIKDVEETEPGHTSESRL
                     PYS"
     PFAM_domain     7765..9273
                     /aSDomain="DUF3405"
                     /aSTool="clusterhmmer"
                     /database="35.0"
                     /db_xref="PF11885.11"
                     /description="Protein of unknown function (DUF3405)"
                     /detection="hmmscan"
                     /domain_id="clusterhmmer_JX265_004394_0025"
                     /evalue="1.00E-184"
                     /label="JX265_004394"
                     /locus_tag="JX265_004394"
                     /protein_end="739"
                     /protein_start="236"
                     /score="615.1"
                     /tool="antismash"
                     /translation="CFERETRLSPYGYSHNGNHTRKPEDWEQVKWGSLQEICVQKNKAR
                     FNSKGAPNPYLDALHSRDNSTSDEQSETPSTTHVRQKAGKKALLRRRFLGTEEKRSPEV
                     VKESRTALLIRTYTGKEYSENDKQIVRSLVTELSLRTGGQYQVFLFVQVKDNTIGIWEN
                     QETYEWMLHQSVPKEFVDMTILWNDVATESTYSKLSSKQASVHVAQWLSVQKFAQEFTE
                     FDYVWNWELDSRVTGHHYDFLEKLVAFAKKQPRRGLWERNERFYIPSVHGDYDTDFRKE
                     VESHAVNGSVWGPPTLPFIQPVGPEPPVSKPEDDDFKWGVGEEADLITLAPIFNPINSS
                     WIGGTDVWGYNDSTHDSQDLPRRATIITQSRVSRRLLDIMHVENLKGNHVSSEMTPQTV
                     ALLHGFKAVYAPMPVFFDRAWSGDRLAKWFNGGLNGESGGIGSAMGWGREGRYGGSTWY
                     YRANPPQRLYNNWMGWEDTGIGGLEWEDIHGRPCLPPMILHPIKD"
     gene            11141..13252
                     /locus_tag="JX265_004395"
     mRNA            join(11141..11218,11334..11365,11436..11921,11970..12212,
                     12281..12552,12636..13252)
                     /locus_tag="JX265_004395"
                     /product="hypothetical protein"
     CDS             join(11141..11218,11334..11365,11436..11921,11970..12212,
                     12281..12552,12636..13252)
                     /codon_start=1
                     /locus_tag="JX265_004395"
                     /product="hypothetical protein"
                     /protein_id="KAI1875337.1"
                     /transl_table=1
                     /translation="MPTSSNRMHASDYESVEKAKTDQTLEPKDLAGAPRECEGSHYGTP
                     SPALHGEYLDRNTFQAYGLNAYGPVTQHFDAEDLAAPPTRASFPPIGVSYAHDVPSGPG
                     FGLTWSQASQALALFKVKMMPEFPFVVLERDVFAEQLCYESPLLFRSIMLAAAPVTLAQ
                     RKEMKRSISAYIGQRIIVLEERDLDLLQGLLVFIAWGNHSFYLDRYITNLIYLAVGLAH
                     NLGITRLPPSCQQKVKQAVGAGDVDEAMRGRALTTVAEEFHTLEEMRAFLGCYYVLSVN
                     SSQFCRQNSLQNDYMKYCLQYVTDSGDYWPDSYLVRMIRLQQVVDRISATFPAGSESGV
                     PVQSLMRGIQPIHTQINEICGNIEQGQVQNMTFWMKYNYVLVRLYEPATRLSTTVTGQN
                     ALHRSQHLTSCLQAVKSFFTFLLSSTPADLLYRPFTCSAELITVTVTASRLLLLDVDGW
                     DLDAARQTLDLVSIMDELIAAFDNASLLQKRRAVEPIEGGFLPKDNPDDEKEDVFIKYV
                     HKIKWIKVWFQTQLVARGLVPPSEPDVVLPDVWSLDENAGNQFWLGLVNGSTWGSFEF"
     gene            14001..15545
                     /locus_tag="JX265_004396"
     mRNA            14001..15545
                     /locus_tag="JX265_004396"
                     /product="hypothetical protein"
     CDS             14001..15545
                     /codon_start=1
                     /gene_functions="biosynthetic (rule-based-clusters)
                     NI-siderophore: IucA_IucC"
                     /gene_kind="biosynthetic"
                     /locus_tag="JX265_004396"
                     /product="hypothetical protein"
                     /protein_id="KAI1875338.1"
                     /sec_met_domain="IucA_IucC (E-value: 1.3e-18, bitscore:
                     61.9, seeds: 168, tool: rule-based-clusters)"
                     /transl_table=1
                     /translation="MEKLPDRKRAEHASLTRVAACLINERLVTSSVTDHSIILSYPLVN
                     DTVCIDLPQPLRFQEAVHASELSGRIAYKQVDVSNGAQLMRIYGAWAKLSHDKIKTVCR
                     ELENSVENLERVYLRNWTPTFESPIIDWEQAIIEGHGMHPWHKCRYPMVDDFTTAQIYF
                     VTLPRADMTVVGNYDKYISQLAPIDGTDERDIVFPVHEYQLPNVKEVFPTAKVLSQFIT
                     GRPQSSVRTISVANADFCIKVPLAIKITSIVRTIRPWAITIGHRLEPVLQVLEKSAEQF
                     GGSLTVIREYAAAASSSEHLGCIIRQSTESIAAITGDKIIVCAAVTEHIHSIWEDETTE
                     SKLDRLRQFCSHLFRAVLPSVMLHGFALQAHMQNLLIRIDPVSREIRGFLVRDLGSFRV
                     HGETFLKTTSLEVDTSWILTREESLESVYRYIHSVIHGNVAAMVRALKLGMPGWRVARR
                     ELERIIPAGDDLTYRIWLDNPVCASRAHMSMQLFGVEGKCRTTTIPNRFYHCQQQM"
     PFAM_domain     14385..14978
                     /aSDomain="IucA_IucC"
                     /aSTool="clusterhmmer"
                     /database="35.0"
                     /db_xref="PF04183.15"
                     /db_xref="GO:0019290"
                     /description="IucA / IucC family"
                     /detection="hmmscan"
                     /domain_id="clusterhmmer_JX265_004396_0026"
                     /evalue="1.50E-17"
                     /gene_ontologies="GO:0019290: siderophore biosynthetic
                     process"
                     /label="JX265_004396"
                     /locus_tag="JX265_004396"
                     /protein_end="326"
                     /protein_start="128"
                     /score="64.1"
                     /tool="antismash"
                     /translation="IIDWEQAIIEGHGMHPWHKCRYPMVDDFTTAQIYFVTLPRADMTV
                     VGNYDKYISQLAPIDGTDERDIVFPVHEYQLPNVKEVFPTAKVLSQFITGRPQSSVRTI
                     SVANADFCIKVPLAIKITSIVRTIRPWAITIGHRLEPVLQVLEKSAEQFGGSLTVIREY
                     AAAASSSEHLGCIIRQSTESIAAITGDKIIVCAAV"
     PFAM_domain     15039..15341
                     /aSDomain="FhuF"
                     /aSTool="clusterhmmer"
                     /database="35.0"
                     /db_xref="PF06276.15"
                     /description="Ferric iron reductase FhuF-like transporter"
                     /detection="hmmscan"
                     /domain_id="clusterhmmer_JX265_004396_0027"
                     /evalue="1.40E-07"
                     /label="JX265_004396"
                     /locus_tag="JX265_004396"
                     /protein_end="447"
                     /protein_start="346"
                     /score="32.2"
                     /tool="antismash"
                     /translation="RQFCSHLFRAVLPSVMLHGFALQAHMQNLLIRIDPVSREIRGFLV
                     RDLGSFRVHGETFLKTTSLEVDTSWILTREESLESVYRYIHSVIHGNVAAMVRALK"
     gene            complement(16042..18008)
                     /locus_tag="JX265_004397"
     mRNA            complement(join(16042..16137,16192..16657,16712..17397,
                     17456..17559,17612..18008))
                     /locus_tag="JX265_004397"
                     /product="hypothetical protein"
     CDS             complement(join(16042..16137,16192..16657,16712..17397,
                     17456..17559,17612..18008))
                     /codon_start=1
                     /gene_functions="biosynthetic (rule-based-clusters)
                     NI-siderophore: IucA_IucC"
                     /gene_kind="biosynthetic"
                     /locus_tag="JX265_004397"
                     /product="hypothetical protein"
                     /protein_id="KAI1875339.1"
                     /sec_met_domain="IucA_IucC (E-value: 5.7e-24, bitscore:
                     79.4, seeds: 168, tool: rule-based-clusters)"
                     /transl_table=1
                     /translation="MILTERDKALFETTKRLLAQVVNEGLCDATVEICHLGETRQLCLH
                     PRSGSEDASLVRVTLKPGIVLATNDNHVISIVRPEYLQPPIIARNKDLYDRDPEVILEC
                     MKSWFILDISENIIKEIGRELRNCADNQEKWLQIARSSPKVLTLNDPSVSWEKTLIYGH
                     PSHPYHRLCYAQPPLKPVHPEDITSMLTPTLAFISVPRKDLCVTGPFVQTLQPLLRRLE
                     IPETSSDRVVVPCLVQQLPSINHRFMDVDVLRMVNDCADAQVSLRTLTLRPELNFGYHM
                     KLSLACQITSALRTITPWTTQGGHMVTEILEKFLPDDLWVFREVAAVTGSQSDFDAAKH
                     LSCILRDSLESRAEANGERLVVAAALAQTPYSIDVTYAELLFGLNSLSQKQEWFRNYIK
                     CLFELVLPPLVKYGIGLEAHGQNIVARICQQTNRVKGFAVRDFGGIRLHVPTLERFSVD
                     FSSLPPGGAILTHDMHKVWSKVHHSLLQNHVGLLLTALGLERATGWGITLETLEQVLDP
                     DGDIHGKYLYEYFTQDTMPFKCFLRMRMEGKYRDYIERQVPNVLLTDSPRWESAIAAYQ
                     SSLQYT"
     PFAM_domain     complement(join(16201..16657,16712..16725))
                     /aSDomain="FhuF"
                     /aSTool="clusterhmmer"
                     /database="35.0"
                     /db_xref="PF06276.15"
                     /description="Ferric iron reductase FhuF-like transporter"
                     /detection="hmmscan"
                     /domain_id="clusterhmmer_JX265_004397_0029"
                     /evalue="9.70E-20"
                     /label="JX265_004397"
                     /locus_tag="JX265_004397"
                     /protein_end="548"
                     /protein_start="391"
                     /score="71.7"
                     /tool="antismash"
                     /translation="EWFRNYIKCLFELVLPPLVKYGIGLEAHGQNIVARICQQTNRVKG
                     FAVRDFGGIRLHVPTLERFSVDFSSLPPGGAILTHDMHKVWSKVHHSLLQNHVGLLLTA
                     LGLERATGWGITLETLEQVLDPDGDIHGKYLYEYFTQDTMPFKCFLRMRMEGK"
     PFAM_domain     complement(16795..17130)
                     /aSDomain="IucA_IucC"
                     /aSTool="clusterhmmer"
                     /database="35.0"
                     /db_xref="PF04183.15"
                     /db_xref="GO:0019290"
                     /description="IucA / IucC family"
                     /detection="hmmscan"
                     /domain_id="clusterhmmer_JX265_004397_0028"
                     /evalue="1.60E-16"
                     /gene_ontologies="GO:0019290: siderophore biosynthetic
                     process"
                     /label="JX265_004397"
                     /locus_tag="JX265_004397"
                     /protein_end="368"
                     /protein_start="256"
                     /score="60.7"
                     /tool="antismash"
                     /translation="NDCADAQVSLRTLTLRPELNFGYHMKLSLACQITSALRTITPWTT
                     QGGHMVTEILEKFLPDDLWVFREVAAVTGSQSDFDAAKHLSCILRDSLESRAEANGERL
                     VVAAALAQ"
     gene            complement(18912..21696)
                     /locus_tag="JX265_004398"
     mRNA            complement(join(18912..19115,19172..19644,19712..19938,
                     19992..20326,20398..21696))
                     /locus_tag="JX265_004398"
                     /product="hypothetical protein"
     CDS             complement(join(18912..19115,19172..19644,19712..19938,
                     19992..20326,20398..21696))
                     /codon_start=1
                     /locus_tag="JX265_004398"
                     /product="hypothetical protein"
                     /protein_id="KAI1875340.1"
                     /transl_table=1
                     /translation="MTLRPMSPSAAGNMRPQASQDSSSDRRASINTLDTFGYTRESSDD
                     DDFGSVIPESGTALTIDSRQHPYRASEVVDPGRDSPPRPAGRQLNQRSTAKPGALPEPS
                     TIKGNEESKFGDVPSALTMDFSDPESSAFHLESRSNRPSARDSALNPTKQLSRTVGEGN
                     SGSSSDDGHRGVGGDERVRKTTAAEIESARKILAQARLSDYESFQGSWKASVRGDRSAS
                     PPLTRQVRSGTGKESDSDDTVHSLMSPTPKTVEYPSETQQPPSVSRRHSHSSVESYRSH
                     PSSKARSQHTTTRAPVAEHSRKIKEPEFLSRKDPIRTSEEVRGEETFPSSNFHRETNDG
                     SGTTRLGSLTTSVRSHRAASMVKKILSNDGHSISPRLPADLRTNLGNDSSNRLPDFFNY
                     EFFQFVLRNPTTAHQLLKFSQTRVCSENIEFLNRVDEYYKALADITSALSVIYKGYISM
                     QSTNQLDVPEEMSRLVHKDIRSLTGKTLPGMETLFTDMQERVEEIVFTDLYPWFVQHQL
                     ALSASQALASDRHRYAGLGDCFCLTTPSKADNPITFASDGFVKVTGYGRPEIIPRNCRF
                     LQGLRTDRVAIKRLKQGIDKCHESVELILNYKKNGDPFWNLLYVAPLYDQNGNLAFFIG
                     GQVNCSTTIHTNADLLKVMSLSASNEIGDEEISGASTQVNQKLTTAPSAKKAFLKAFGV
                     RSEEARILPGPSGMEHEVLNRMEGQNLNTQMKEFYTAYSKYLVIEANTFIIRYYSEGVM
                     DALNPANNTNTPAGQDVFRFLKQNVSGKETDYRNKVRTAIRTGTAISVELRLQTRRSAR
                     FCGHEVFATHWTPLKDENASTHWVVITLASKTQ"
     PFAM_domain     complement(join(19592..19644,19712..19938,19992..20014))
                     /aSDomain="PAS_9"
                     /aSTool="clusterhmmer"
                     /database="35.0"
                     /db_xref="PF13426.10"
                     /description="PAS domain"
                     /detection="hmmscan"
                     /domain_id="clusterhmmer_JX265_004398_0031"
                     /evalue="9.70E-12"
                     /label="JX265_004398"
                     /locus_tag="JX265_004398"
                     /protein_end="638"
                     /protein_start="537"
                     /score="45.2"
                     /tool="antismash"
                     /translation="CFCLTTPSKADNPITFASDGFVKVTGYGRPEIIPRNCRFLQGLRT
                     DRVAIKRLKQGIDKCHESVELILNYKKNGDPFWNLLYVAPLYDQNGNLAFFIGGQV"
     PFAM_domain     complement(join(20078..20326,20398..20484))
                     /aSDomain="RGS"
                     /aSTool="clusterhmmer"
                     /database="35.0"
                     /db_xref="PF00615.22"
                     /description="Regulator of G protein signaling domain"
                     /detection="hmmscan"
                     /domain_id="clusterhmmer_JX265_004398_0030"
                     /evalue="3.10E-10"
                     /label="JX265_004398"
                     /locus_tag="JX265_004398"
                     /protein_end="516"
                     /protein_start="404"
                     /score="40.5"
                     /tool="antismash"
                     /translation="VLRNPTTAHQLLKFSQTRVCSENIEFLNRVDEYYKALADITSALS
                     VIYKGYISMQSTNQLDVPEEMSRLVHKDIRSLTGKTLPGMETLFTDMQERVEEIVFTDL
                     YPWFVQHQ"
     gene            complement(22712..24781)
                     /locus_tag="JX265_004399"
     mRNA            complement(22712..24781)
                     /locus_tag="JX265_004399"
                     /product="hypothetical protein"
     CDS             complement(22712..24781)
                     /codon_start=1
                     /locus_tag="JX265_004399"
                     /product="hypothetical protein"
                     /protein_id="KAI1875341.1"
                     /transl_table=1
                     /translation="MRRISTSSSVTITDPLVKYQSLLATGLCSPDPAQHRLAIHLQKIY
                     LRLKDYSPSTEYAARLKTIKDALEESKPAQVDESTVLAVPSHPIRRNPFFARFFARTEP
                     KGSLALTKVLTGHEAAININSPQGLFLSGEVGTGKSMLLDLLADGLPTERKKRWHFNTF
                     MLHALSQLELYRKSHQQLGTDSQQYSLLWMAKEMVETSPILFLDEFQLPDRAASKILSN
                     LFTAFFQLGGVLVASSNRMPEELEKATGFEYIPPAPGGILGRALGLSPKRGRGELFGSS
                     SDFASFLEVLKARCEFWQMEGAKDWRRREAGEEKPSAPLNLSGTPMEADAVGATRETLD
                     NVVRSEVADQPSTTTTPMNYLLLQPTDHDSWDNALRAVHLSEKSTHWTPSRITVYGRTV
                     TIPQQHNGVAYWKFSDLVSNYGPADYITMASTFHTFIIDGIPVLSVSKKNEARRLITLL
                     DALYEARCKLIVRAEVGPDDLFFPETKVRLGPGQRGAGGSDSIDVDAMLPETIAEVYQD
                     QTSPFRPNISTYMDPVNDPANTAYDPDADSDFGVEQKSPRLKPDFTNTGAFTGEDERFA
                     YKRAASRLWELCGARWHARTGDWWCPLPIESRHWEGGLASRPLNSQTLTKRQAKGDVAM
                     GESIELDEPAGLQRLRVEHFKNTILGEGQWHRKDNERAGDRFARSKGQSNDGFE"
     PFAM_domain     complement(23342..23707)
                     /aSDomain="AFG1_ATPase"
                     /aSTool="clusterhmmer"
                     /database="35.0"
                     /db_xref="PF03969.19"
                     /db_xref="GO:0005524"
                     /db_xref="GO:0016887"
                     /description="AFG1-like ATPase"
                     /detection="hmmscan"
                     /domain_id="clusterhmmer_JX265_004399_0033"
                     /evalue="6.30E-19"
                     /gene_ontologies="GO:0005524: ATP binding"
                     /gene_ontologies="GO:0016887: ATP hydrolysis activity"
                     /label="JX265_004399"
                     /locus_tag="JX265_004399"
                     /protein_end="480"
                     /protein_start="358"
                     /score="68.3"
                     /tool="antismash"
                     /translation="NYLLLQPTDHDSWDNALRAVHLSEKSTHWTPSRITVYGRTVTIPQ
                     QHNGVAYWKFSDLVSNYGPADYITMASTFHTFIIDGIPVLSVSKKNEARRLITLLDALY
                     EARCKLIVRAEVGPDDLF"
     PFAM_domain     complement(24041..24493)
                     /aSDomain="AFG1_ATPase"
                     /aSTool="clusterhmmer"
                     /database="35.0"
                     /db_xref="PF03969.19"
                     /db_xref="GO:0005524"
                     /db_xref="GO:0016887"
                     /description="AFG1-like ATPase"
                     /detection="hmmscan"
                     /domain_id="clusterhmmer_JX265_004399_0032"
                     /evalue="2.60E-24"
                     /gene_ontologies="GO:0005524: ATP binding"
                     /gene_ontologies="GO:0016887: ATP hydrolysis activity"
                     /label="JX265_004399"
                     /locus_tag="JX265_004399"
                     /protein_end="247"
                     /protein_start="96"
                     /score="86.0"
                     /tool="antismash"
                     /translation="RFFARTEPKGSLALTKVLTGHEAAININSPQGLFLSGEVGTGKSM
                     LLDLLADGLPTERKKRWHFNTFMLHALSQLELYRKSHQQLGTDSQQYSLLWMAKEMVET
                     SPILFLDEFQLPDRAASKILSNLFTAFFQLGGVLVASSNRMPEELEK"
     gene            25986..30292
                     /locus_tag="JX265_004400"
     mRNA            join(25986..26336,26402..26471,26526..29915,29970..30292)
                     /locus_tag="JX265_004400"
                     /product="hypothetical protein"
     CDS             join(25986..26336,26402..26471,26526..29915,29970..30292)
                     /codon_start=1
                     /locus_tag="JX265_004400"
                     /product="hypothetical protein"
                     /protein_id="KAI1875342.1"
                     /transl_table=1
                     /translation="MFSSLNNNGPAAASTPASSTRGRRRQRPASSDESVRQPKAKRARI
                     PLNEQTFLNPGATAEPAQETYEVKAARPSITERRQDGVENTPPQVPKKELSFRSKKAKT
                     GERLNKGDGSVVLTSNNAFVVSKLPALPDRLRADAQSRQHGTLDSSAGYALSLTHTHAV
                     VWPYASTTPSPESFVFTLPYPSKHSTDPLPLGSLVPPSASSTEPGLVVVMPTSGKITYW
                     ESISSATTLDFIRQQRNGVEDSISGMWSSETVIQVVSAESAGGFILAFSSGRMAYMSVR
                     DAHGRPQVAVQFLRTTLGPSAGGIFGSIRSVLSHSSIQGDIAAVRSDRSSKQGEQTVVA
                     ATTKGRLHAWKIHRGGHHDLLTEFDAKDTLINSIFRHETGSRFSADSLKIHDFAFVPKD
                     LDVRHSEMSQLSKTPASGDYQHLLVLTSLSTKNVSRYFLVEVLVPTGASPDLPVTVGAV
                     RPIKSYTTPPDTHALAKPRLYLPRPAVVAFVVLERAVIIASVAKVPDSPESQLLEDNDI
                     LPATYEDVVDLRADPTLEIVGSGSEEPLSAGSEEVRAHRIRTKNPAVAILVRGAGTLRV
                     TTTDIERFASEKPPQITAKSKLEQAVFFGIKEGNPLVFDIPRDLPFSDQELADAALELS
                     QDILTSNSPHLTALAPKLGDNMQERVKALEKLITHLRSLKVNLSRATKWELLWKAERLQ
                     AARFVWTKHEKFMQARPDETKKDLVAEIVGYIRNEEKNPPNVAKGEVDSLRHWFIHDAH
                     RIEFFLAWAYEVIKYNTRAKADESTITRFIYEAVEIMNGSIRDALDFRRRHLALYSLQD
                     EKMASGILADDYAGLPTPWTCEQTLTNNLRRMVELSTEWVKAHYNPDQAGDADHNLVQR
                     TRALLPDLTEVYLTALQELTRWALASENSNYQKAGQTWQQTYLSDRHEKVIALAASENW
                     DAAYKLAEQHQCLTALAQVLISEKEELKFTLEQGGLSPNEAQRLQDLQDAKEIQTQGYL
                     DKYGKDFAFPYYDYLIARSGVDSLLEAKGDRLYKTAFLRTKPELSRISWINDIIGEDDI
                     VHAANTLLDLGLNREQQLWNRKIELSLGKLARMAEASRPSSKASTSIQEAVVNAAVADA
                     SVETIDKQLAIIKVQDQLYGQISPIIKTAVDESAQLPVAMEAFAMKIPKKYKILSEIFE
                     DGLSRLLRHEALDPLTLIDLLTMIQPDPELKQLMPDQFFQAIEVANNGLSGQEREQAER
                     LIWRRCYLREDWTKINNTSLKADSDIAEVLSNLELFQVFCALYTIQQASEEPNYRRWLP
                     SEALGVYTETPDKRFKQQDKSRREKLLEAMQWENNNLKKHIEKHRLDQWAKETQKLAEE
                     AVDHNMDIQTQEGANLQSPSQTGLVNGTAQNGAH"
     PFAM_domain     join(26405..26471,26526..27829)
                     /aSDomain="Nucleoporin_N"
                     /aSTool="clusterhmmer"
                     /database="35.0"
                     /db_xref="PF08801.14"
                     /description="Nup133 N terminal like"
                     /detection="hmmscan"
                     /domain_id="clusterhmmer_JX265_004400_0034"
                     /evalue="1.60E-79"
                     /label="JX265_004400"
                     /locus_tag="JX265_004400"
                     /protein_end="575"
                     /protein_start="118"
                     /score="267.8"
                     /tool="antismash"
                     /translation="SNNAFVVSKLPALPDRLRADAQSRQHGTLDSSAGYALSLTHTHAV
                     VWPYASTTPSPESFVFTLPYPSKHSTDPLPLGSLVPPSASSTEPGLVVVMPTSGKITYW
                     ESISSATTLDFIRQQRNGVEDSISGMWSSETVIQVVSAESAGGFILAFSSGRMAYMSVR
                     DAHGRPQVAVQFLRTTLGPSAGGIFGSIRSVLSHSSIQGDIAAVRSDRSSKQGEQTVVA
                     ATTKGRLHAWKIHRGGHHDLLTEFDAKDTLINSIFRHETGSRFSADSLKIHDFAFVPKD
                     LDVRHSEMSQLSKTPASGDYQHLLVLTSLSTKNVSRYFLVEVLVPTGASPDLPVTVGAV
                     RPIKSYTTPPDTHALAKPRLYLPRPAVVAFVVLERAVIIASVAKVPDSPESQLLEDNDI
                     LPATYEDVVDLRADPTLEIVGSGSEEPLSAGSEEVRAHRIRTKNPAVAILVRGAGTLR"
     PFAM_domain     28064..29905
                     /aSDomain="Nucleoporin_C"
                     /aSTool="clusterhmmer"
                     /database="35.0"
                     /db_xref="PF03177.17"
                     /description="Non-repetitive/WGA-negative nucleoporin
                     C-terminal"
                     /detection="hmmscan"
                     /domain_id="clusterhmmer_JX265_004400_0035"
                     /evalue="3.10E-157"
                     /label="JX265_004400"
                     /locus_tag="JX265_004400"
                     /protein_end="1267"
                     /protein_start="653"
                     /score="525.1"
                     /tool="antismash"
                     /translation="GDNMQERVKALEKLITHLRSLKVNLSRATKWELLWKAERLQAARF
                     VWTKHEKFMQARPDETKKDLVAEIVGYIRNEEKNPPNVAKGEVDSLRHWFIHDAHRIEF
                     FLAWAYEVIKYNTRAKADESTITRFIYEAVEIMNGSIRDALDFRRRHLALYSLQDEKMA
                     SGILADDYAGLPTPWTCEQTLTNNLRRMVELSTEWVKAHYNPDQAGDADHNLVQRTRAL
                     LPDLTEVYLTALQELTRWALASENSNYQKAGQTWQQTYLSDRHEKVIALAASENWDAAY
                     KLAEQHQCLTALAQVLISEKEELKFTLEQGGLSPNEAQRLQDLQDAKEIQTQGYLDKYG
                     KDFAFPYYDYLIARSGVDSLLEAKGDRLYKTAFLRTKPELSRISWINDIIGEDDIVHAA
                     NTLLDLGLNREQQLWNRKIELSLGKLARMAEASRPSSKASTSIQEAVVNAAVADASVET
                     IDKQLAIIKVQDQLYGQISPIIKTAVDESAQLPVAMEAFAMKIPKKYKILSEIFEDGLS
                     RLLRHEALDPLTLIDLLTMIQPDPELKQLMPDQFFQAIEVANNGLSGQEREQAERLIWR
                     RCYLREDWTKINNTSLKADSDIAEVLSNLELFQVFCAL"
ORIGIN
        1 cccgagactt ggaccccgtt ttgccagtga tgaaggcccc acgtcgaagt cccctgggcc
       61 caaaaaggtc gtatttcctg gtgatccaga gaaataacgt gccatttcac taatcatttt
      121 atcgaccatt cattttccgt gacggtcgca aggtcgtttc caaaccgacc aacaggcggc
      181 cttcattttg cggctgattg ccggcattgt tgactcggcc ttctcgtgga taccggctgc
      241 ttctggaacc tatggggtca tgggaggtct aattgggaac ccgggagaat tgaaagggaa
      301 agactcagcc aaaatgagca ccagaatagt tctccaggtt cctgagaggc gccgcgagag
      361 ggaccgagag gaacattgaa ttccatgcta cgtaactaag taatcttcag ggtgcggtgc
      421 tacctaggta gctggtgggc ccaggctagc gactgcaagg tacccgaagc cgcctaacct
      481 taaccaattg cagcagctta caacaggtag cctgatagcc caggaaaccg taggagattc
      541 ctggcaagcc accctgcagc ctttgcccgt gacaaccact ggcgtttctt tgttctcatt
      601 tgcttccgcc agccagcagc tcattaacct acctaggttg gtgcgcccac gagatagcga
      661 gcttgcgaca tgattgaagg ccagacaaag gggaatgttg gaacctgcct tgcattgcct
      721 tgccttgcct tgccttgctt gcctatgctt atggggatcg tgctagggac tgccgtggca
      781 tcttgcaaag cccctttcat atcggcctcg tctatctgag tatcgccact ctaacaggtc
      841 atctgcacca ggtcaagagc aagaagcagt cctgacgtcc agatgccgaa cctttgtgct
      901 ttgtgatacc tgcctctgct ccacgtgcgc tgcgctgcgc ttgttctccc atatcacact
      961 acggtaccca tccccataga cgaaggtcaa cggagtgtct cgcatccgca caagccgctt
     1021 tatgccctca gctcgaggta aggtgatgca cggaatccga aagggcaagc tgatccattg
     1081 aaactaatcc atttccagtt ctagccgagc atctcgagag cgcagggaca gggctcccta
     1141 ggcggtttgg gttgtccgtg caatctgtga caagggggga gctgacaggg gtgcatcaac
     1201 accctccaca gtttcgagac agacaccgca acagcttcag accccttcac cgatctttac
     1261 accactcgat ctttctttag tcacctcgcc ttgccattga tcgctcctcg tccaacgtac
     1321 accctggacc gagcactgcc cgtggcgcct ttctcttaca tcgcctacgg catccagccc
     1381 agatctgaaa actcgagatc cgagaacctt gtttctaaaa caagctgctt ggttgggtct
     1441 tgggcaagtc tttgacccgt gacgttggcc tttactgcat acagtggggt cgtgtgtctc
     1501 gtgtttcgag gattttgtca tatgttgtga accttactct tttcatcaaa accttacagc
     1561 agcaacaaca acagagcgtc ataccagggc tcaatccgac gttctcaccc accaccgcag
     1621 tcgactaaac ccgaatcaac agggcgtcga cggaagatcg aggcactcaa ccgcattgaa
     1681 tggttgaagc aacatcactg agagcgagga acggagacgg gaaggaataa gcaaagcgca
     1741 tggcggcata tccacgtgag tcggcgttca tgccgactgt gaaatgctcg caatgtggca
     1801 acgaagtcga gatatctctg atgggggagc atgtctgcaa gggcgctgcg atatcagacc
     1861 gtatgttccc cttatacttc gtttgcgtca tgtagctctg ttaaccatgt catagaaccc
     1921 gcgccggcag cggcaccaga tctgttaacg ggcgcatttg cctcactgaa gcagaccgtt
     1981 tggggcttcg gaagccgtgc accaccacca acggtagaca cttcggcagc aagtgagtta
     2041 gaatctgata atgcgtgtgc ttagtctctt gcttatcgct gtatagatca agcattcgcc
     2101 aaacctgatg aattgacccc agtaagtgct tcgactgggt ctaggacaat ttcaccgaag
     2161 acacccactg gccgcttagg gtctgggacg aatggcgacg aatatttctc ccccgccata
     2221 gcaggtacga catcgcctgg acagaatgga cgaactggta gttacggggg gtttgaagaa
     2281 ccgcaaccgt atgagcctga accgatgtat aactacagct caagtccgaa gaagcaaccg
     2341 gctacccttt tacaacgcat gaatactatt gcgcctggcc cgtttgagat caaccgaagg
     2401 gcaggggcta agaatgcttt cgcgccgaaa acagacaatg cgccaacctc aaattcgatc
     2461 gtggatgata tggctaggag tggatatggg aacgagcggt catcatcagc agcttctttc
     2521 tcatcaagcc ctggcagcat gccaccgcct cgagtacctc gtaagaatgg atatggtggg
     2581 ttcgggccgc cacaacgcga gcaggaagag agctttgaac cacgaccgtt cggtacaaat
     2641 caacgctcag agactttccc aaagcagagc cagaacagag tagacagtgt gcctgcccga
     2701 cctccctcgg cacctggtgt gcgacaagat cggatgcgga gaccaaccaa cgagagtaca
     2761 gagcgcccaa cgatgactag ggaccgggaa cagcgaccgt cgttcggcat gcgtgacact
     2821 tcacgaccac ctccaccacg taagagcctc atacggccgc ctacagctac tcaggatgct
     2881 ccatcaatca atctcgcgga tgaattcgga gtgggcaacc cttatcatac tccttcggta
     2941 tcgcaatcct cgagcaattc tggctacagc aattcgggct acagcacgtc acagctgagc
     3001 cagccaagct caaattcgag cccagcacgg tcaacagggt ctagaaggaa gccatctgac
     3061 acgtccaact tcgattctct gatgaacgat cttcagtctt caatggactc tttgaagccc
     3121 aaggaggtac tctccgggcg cccagagccg ccggtacaaa aacgtgcacc aagcagcgag
     3181 ctccgggcac gcccagatga cctcaggtac gatccggccg tgcagagtgg aagtaggcct
     3241 ggaagtaggc ctcggccaag atccccgctc gcttcgccag atgctatgga aaactactct
     3301 gaccgagtag accctgcaat ccagggcgcg cgtagccggg atccgccggc gcggacgcac
     3361 aaccgtcagc agtccgcagg acggtctcgt gggaactgca aggcttgcag actccccatt
     3421 acaggcaaat caatatcatc agccgatggc cgtcttacgg gccgctatca taaggcatgc
     3481 tttgtctgca cgacgtgcca gagccctttt acctcgtcca cgttctacgt cctggacgac
     3541 cagccatacg acgccgagtg ctaccatcgt ctcaatggca gctgttgcac aacctgcggt
     3601 gttggaatcg aagggcagta ccttgaagac gactctgcac acaaacacca tccaaaatgt
     3661 ttccgttgtg gcgactgtgg caaggttctc caagatggat actttgaagt taatggaagg
     3721 gcttactgcg aacgcgacgc atggcgacgc gtacagcagc cggtcatgcc acccatgtca
     3781 tctggtcgtg gtggactgag accgccagca aacggtcgtc tcggccttcc cagcggcaac
     3841 cgactgggtc ctcctggcat gaggccccag atgccccgga tggaaaagag aatgacgagg
     3901 ctaggcatga tgtaataagg cgaaagccct tacgtcgccc gactgttctc catgatacca
     3961 cgactctcct ttgtttagcg acagtccact tcgagcacat ttctgaaatt accaagtttt
     4021 aatcaccagc atggcagcgc tgtttgcctt cgggaatatc tcttgttgga gcctggagtt
     4081 ggtgtgttag catttgggca ttcgcatggt tttgcatata cccagacttt ccttttctac
     4141 atatacccct agatgcgggc tcttgatatg cttcgacatc tggattacta ctcttttatg
     4201 atggagactt ctgtggaagt tgtgttggat atgacagtcc tttaactcta ggagtgccgg
     4261 gagcagaggg gttgggaggt tggaacctgc tccaggcatt tctgacgcat gctgagcatc
     4321 gcctggcgat aaaagcttgg ctggtgtcat ttatgggcac ctttgttctt tttcgagatg
     4381 agtccaacga cgtttgatga gaaccccacg ccgttagagc caataggtat cggagatagt
     4441 accgataatc cgcggcgtta catacataat atagtcccaa tcactcgaat ttcaggctca
     4501 gaaactcatc cggctgacaa agtgcacaat ccctatcatg aacccaaaac gttcttgaat
     4561 acacttgttc aggaattaca gcgagcatag gttatgcgaa acctcactgc agaatcgctc
     4621 tagcagcaaa cgttttaagt agcatttcgt caagctgaaa tcatgcatcg agcctgccct
     4681 ttgctataat accccctagc taatgcaccc ccgagacagc tgttacacaa gatgaggggt
     4741 cgagagagct ggttcaacca tgccaaaagc ggagtgccga ccatggtata tgacggtctt
     4801 ggcagtcagt gatttgcaga actgatccta tcagatcgtc aaaggtcaca cgaatgcagg
     4861 taccaacaga gattctctgt tgacgactgc agtgaacgct gtggcgctaa tgaacatgtc
     4921 caatcccaga cccggaactc gagggtcagc gcaagactag agatcaaacc catccactgt
     4981 ggctataatt ggtcaattaa aggcagcact aatgacttga atggcggtcc atctcgtatc
     5041 ttctggggcg cttggaaaca ggggccccaa gccaaagcag catactatgc ttggagaagt
     5101 ggccattacg ccccgtagat atagtaaatg gtcgtcttga tctggctgca gttttccatg
     5161 cttgagggag actgtgacca ctttcaagct gagttggccc cgaacctcag ctgtccaacc
     5221 gtgcacttcg tgccgccatc cttgctacgc tttacacccg gcaggcgtcg aatcagcaag
     5281 ctcgagacct gttcttaccg agcacggatg ctcctgcaaa tctaaaccta aacactgact
     5341 ttggcagcgc cccggatttc caagatgatg aaaccctggg atctggcacg tggtgatctg
     5401 ctgtcacatc aaggaagctg ctcatgacca tcgctgtaaa tctccatgtg agcactggcc
     5461 tgaaaagttt cgggaggtgg ccgaccacta tttccaacac ccgctcctat ccacgcaatt
     5521 taatttccgg agccttgcga tgcgaagtcg agttacctga acatcaaacg gcttggaagc
     5581 caactaactg tggtagtttg ggtagtagct caaacagagc cttgggtgca agccacaatg
     5641 cgctagaaag atagcaggcc gtgatgaaga attctagccg cgccgctgaa gaaagaatca
     5701 tgagtgatcc gatagtcgaa gtggggtgag aaatcgatag gcgtctttcg gtgcataagt
     5761 gcgcctgtgc agctaattga gctcgcgcgt ctctagttat cacgaacgct gcagctttca
     5821 actatttgtc aagcgtcagg ggcgaggaac ccctgtcctg ttgagatctg tcttgctgtc
     5881 ggggactcat tcgtagtccc agatgatgaa atccacggcg attggcccac aatactgcgc
     5941 ttaatcatga cccctctaca catcagccct gaacatctag ttatctgcct gtgctgcatc
     6001 cgactgtgtt ggtactcagc gcctgcgccg tatcatcctc ccttggcagg ttgttggttc
     6061 atgactccgt ccaacatccc acaaacatga ttagcgaagc aaacaactgc gcagtccaca
     6121 gtagcttggc acacataatt cgggccccaa tcgagtgtct ggcagatagt gatacaatat
     6181 caagaacaaa caaagacact gtaaggaagt gcggtgccgg gtgcgtcgag atggtaaggc
     6241 ggcgtctact gcgtatgagc tcgaggactc gaggacaacg ggttagttaa gctcttccaa
     6301 gtttgcgctc gaaacggccg gatctatgga ctggtgcttc tccttgcctc ccaccgagtc
     6361 tgatgtgata tgacaagtac atacggatgc gcacgatacg tcagaaggtc ggggggaagc
     6421 acctgtcaac gtaagggacc caggtcggat tagggggtta caaattaaaa accgcccact
     6481 tttgaaggcg atcgctgcgg ccaagaccgt cacgatatta ccatgcccat ccccgcccgt
     6541 ccctcgcgac tttaaactca cctctaatcg tctctgcgcc tctaccttca tacacttcac
     6601 ccggtttttt ttttttgctt tcggtctctc cttcccgccc cccgctgcag tgaggcgacc
     6661 cgcctttgtg gatggacact cccagctttg gcaattaaac attcggcctg ccgcattttc
     6721 tggcgtcttc gcaagaagcc ccgtccgctc ctttaccctc acgaacacct ttttaacgac
     6781 atcccttcta cagagctgca gctctatttg gcggctccga atccaccgtc gctgatttcc
     6841 acctgccgcg attagatcct ccgcgttaca cgatgcgcat ggcgacaacc aggacgatct
     6901 gattcgccac ggtattcgag cgctcgaagc gataggatac acccgagatc cacttctttc
     6961 gcacgccgcg aaacacgagg gaagccatgt tggccgttca gcctcgccga atcttgacgc
     7021 ggcccaagag tctgttcgtg tttgcactgg ttgcagcaac tctttactgg gtcctgctgc
     7081 acggttccag cgtcggccgc catgccatag gaccgcaaga caagacctcg gagcgcccgg
     7141 cgcctcacac ccaggttggg cagcctgcgc agggcgcaga acatgagcaa acgccgctgc
     7201 agggagattc aacgtcgagc gatgccgaga agaagcaggg tccggcctcc gggtcgatta
     7261 acgctgccgc cgctgctgct gaagaagagg agagaaaaca gcgcgaggaa catgaccggt
     7321 ttgaagatgg tgtgcgtaag caatgggagt tggagagtga tgcgttggga aggtaagtca
     7381 gtggcgcaac cgccaaaagc gccgctcccg tgcatgagtg ctggttctaa cgtcatttac
     7441 aggctttcaa atgccggtgc catctacggc aataccttgg caactctcgt gaacaaaacc
     7501 tcaccgcgga aaaagatgtt tgacgcggtg ttgaagccag cggacgagat gacgggcttc
     7561 agtgtcgacc ggccctttgt ctacgaccca tatccccact acaacaacaa ggaatggaaa
     7621 gctacgaaga aggccgagtt cgcggcctgt gatggacctg atggggtacc agtagaggat
     7681 atccgggtct ttgcaggtgc gccgcatgaa tttcccgcgc ccggattcgg cagctacgaa
     7741 gtccttaaca tggatggaaa cctctgcttc gagagggaga ctagactcag tccatatggc
     7801 tattcgcaca acggcaacca caccagaaag ccagaggact gggaacaggt caaatggggt
     7861 tcattgcagg agatctgtgt tcagaaaaac aaggcgaggt tcaatagtaa aggggcgccg
     7921 aacccctact tggatgctct gcatagccga gataacagca cttctgatga acagtccgag
     7981 accccaagca ccacccacgt acgccaaaaa gctggcaaaa aggcgctact tcggaggcgc
     8041 tttctcggca cggaggagaa gcgaagcccg gaggtggtca aagagtcgag gactgcactt
     8101 ttgatccgca cttacacagg gaaggaatac agcgaaaacg acaagcagat tgtccgatct
     8161 ttggttactg agctttcact tcgtacgggc ggacaatacc aggtcttcct gtttgtccag
     8221 gtcaaggaca ataccattgg tatttgggaa aaccaggaga cgtacgagtg gatgcttcac
     8281 cagtccgtac ctaaagagtt tgtcgacatg acaatcctgt ggaacgatgt cgcaacagag
     8341 tcaacgtatt cgaagctgag ctctaagcaa gccagcgttc acgttgcgca gtggttgtct
     8401 gtacagaagt tcgcacaaga gtttaccgag tttgattatg tttggaactg ggaactcgac
     8461 tcgcgggtta ctggccatca ctacgatttt ctggagaagt tggtggcgtt tgcgaagaag
     8521 caacctcgtc gcggcttgtg ggagcgcaac gagcgattct atataccttc cgtccatggc
     8581 gattacgaca cagactttcg caaggaggtc gagagccatg ctgtcaacgg ctcagtatgg
     8641 gggcctccca cgctaccttt tattcaacct gtcggacctg agcctcccgt ttcgaaaccc
     8701 gaagacgacg acttcaagtg gggtgttggc gaggaagctg atctgatcac ccttgctcct
     8761 atcttcaatc ccatcaacag ctcatggatt ggtggcactg atgtctgggg atacaatgat
     8821 tcaacgcacg actctcaaga cctaccacga agagcgacta tcattactca atcccgagtc
     8881 tctaggcgcc ttctggatat tatgcatgtc gaaaacctga agggcaacca tgtttcctct
     8941 gagatgaccc cccagaccgt agcgctgcta cacggtttca aggcagtgta tgcgccgatg
     9001 cccgtgtttt tcgaccgggc ctggtccggc gacaggctcg caaagtggtt caatggtggg
     9061 ttgaacggcg agagtggcgg tattggaagt gcgatgggct ggggacgtga aggccgatat
     9121 ggcggaagta cctggtacta tcgtgccaac cccccgcaaa gattgtacaa caactggatg
     9181 ggctgggaag ataccggaat aggcggtcta gaatgggaag acatccacgg ccgtccttgc
     9241 ctcccaccca tgatcttgca cccgattaag gacgtcgagg agaccgagcc aggtcacaca
     9301 agtgaatcga ggctgcctta ctcttgaaca ttgcttcggg tggatccgag caagttgaag
     9361 tacccaagcc aattctgagg agactcgatc aagcatattg ctcactaaga cggacgacct
     9421 caattttggc actccggatg gtttcgtttc ttcgaactcg attacctgtg tccgagtaac
     9481 gtgcgaacaa actcgactga acagttcgtc gtggagcttg aagcccttat gttgccttct
     9541 gtctgagctg tttggcaatc tctgcgaagc tcgccgacgg agcccttttg acagggcccg
     9601 tcagccgaca ggtccgcctg atccgattcg cggggatctc ggcattgtac ggcgggaaaa
     9661 gatgtaccat atggaaccaa aactacatac cagagcattg tctctgcatt gggcggcgtg
     9721 ttggtgttct acagaaggac tatttggtct gcacatttcc atatttagga tttaggggct
     9781 ttatgtgctt tttacgatcg ttatgatatc catttgcatt cattcttaaa ccagaattat
     9841 gccttgtcta tctttggcca tttctgtggt aatgcgcagt tgtcgcagca tcgtgtgcat
     9901 cgtatatgca actaacctag ttctatatct gccgaggtgg tttggaatct ttttggtctc
     9961 gattagtgat gtctcgccaa tttaggacga aaataaatga ccccgtgcag taatgcgtgg
    10021 tccttggaat cgcagctctt atagggcatc aggtagcgag cccccggacg tggatgagta
    10081 atctccatcg ttgaagccgg gaagaagcgc tttttaccgc cctggggtcg aagctgacga
    10141 attgatcagg acgctgtgcg cgttgaatac cgagagattc ccggctgctg catgcatgta
    10201 atccgccctc tacgtcgttg tccaggcaag gcatgctgca gtcatatcta agccctgcca
    10261 agaatgtccc atttcagccc ccctgtgaca ggggtcagca atgagcgtag tgcaacaata
    10321 gaacatatgg ctcaatgaga tgcgtcagct ttttgcatac tatggcaggc ctatccaaaa
    10381 gtaccgtttc aaacattgct gacgccgaca aagtgaccgc aatgagttcg gtaggcagag
    10441 aatcatggtg ctattgctgg aggctgagca ggtataactg actaatgaga gacaccatcg
    10501 tagggagaag ctgagcgggt taagtcgcga tagcaggtac ttgcggatgc aatgtgcctc
    10561 acgctgacag acactgatag acagcggaaa caagtatttt cgatcccgct ccactgctcg
    10621 cggagccctc cggagatacc atccatctcg ccctggggtc cggagctcca ccgcatggta
    10681 ccgtgcagct gacgcttcct cgatgatcgc tgcgccttac ataagtagga actcgtatca
    10741 ggcagtgaga acgtgtacag tatggcgcgc aaagttcggg gtttgcgcaa gcggaaatat
    10801 acagggttct gagacacctg tgttgtgcat tagatgagct cttaccaagc tatcaggtcg
    10861 acagttatct tataaaccta ttgcctatct tgcaacgccg ctgccgtgca gaaaattccc
    10921 ctcctcgcct gggttgaaaa cacgttatgg gagaagagct aggctcacga cgccggccgt
    10981 ctagcccgcc gcggagacaa cgggcttgcc agccctgctc aagggcgaag gcccgatgca
    11041 acttcccgga gaactatgtt gcggacggct gtgatcggta ttattcaacc gtttaatcca
    11101 gcagcctgtc caattgtcag agttactaac ctatataaag atgccgacga gttcaaatcg
    11161 aatgcacgcc tcagactacg aaagtgttga gaaggccaag acagatcaga cactcgaggt
    11221 gcgtagccat tcccatagcg ggctttccag cagttttccc attgactgcc gcgttgacaa
    11281 tgctatacag cttggaaaat aacatacttg acatgggctg acttggtatg aagccaaagg
    11341 acctcgccgg agcaccgaga gaatggtatg gtctcaatct tgccgtcccc aattgacaat
    11401 ttcttgtcct ttcatgagac aaacgaactc caaagcgaag gctcacacta cggaactcct
    11461 tcgcccgcac tacatggaga gtatttggat agaaatacct tccaggcata cggcttaaat
    11521 gcttacggtc cggtcacaca gcacttcgac gctgaagacc ttgcagcacc gcccacacgg
    11581 gcgtccttcc caccgattgg cgtaagctat gcgcatgacg taccctctgg tcccggcttc
    11641 ggtttgacat ggagtcaagc ctcccaggca ctcgccctat ttaaggtgaa aatgatgccc
    11701 gagttcccat tcgtggtgct cgaacgggac gtattcgcag agcaactctg ctatgagagc
    11761 ccattgctct tccgcagtat tatgcttgcc gctgcaccgg tcaccctggc ccagcgaaag
    11821 gaaatgaaaa gaagtattag tgcctacatc ggccaacgca taatagtatt ggaggagcga
    11881 gacctggatc ttctccaggg gttattggta ttcattgctt ggtatgatac ctggaagctg
    11941 gcgaaacact tcgttctaac ggcacgcagg ggaaaccata gcttttactt ggatcgttat
    12001 atcacaaacc tcatttatct tgccgttgga ctcgctcata atcttgggat cacacgcctc
    12061 ccaccgtcct gccaacagaa ggtgaagcaa gctgtgggtg ccggcgatgt agatgaggcg
    12121 atgagaggga gagccttgac gacggttgcg gaagaattcc acacgctcga agagatgcgc
    12181 gcctttctgg gatgctatta tgtattatcg gtgtaagtgg tgatgctcgc tagttctacc
    12241 agcgttatgc tatgctagaa ccactgactt gggatcccag caattcatct cagttctgtc
    12301 gccagaactc acttcaaaac gattacatga agtattgtct gcagtacgtt acggattctg
    12361 gcgactattg gccagacagc taccttgtgc ggatgatcag gctacagcag gttgtggatc
    12421 gtatttcagc aacgtttccg gcgggtagcg agagcggtgt tcctgttcag tccttgatga
    12481 ggggcatcca gcccatccat acacagatca atgagatctg cggtaatatt gagcaaggac
    12541 aagtgcaaaa tagtgagttc gtatacttcc cgcaagcctt gcatcttaag gcgcttgtct
    12601 cctgtacatt catcgctcat aactgcaatt cgcagtgact ttctggatga agtacaacta
    12661 tgtgctggtc cgactatatg agcccgcaac gcgcctctct acgacggtca ctgggcaaaa
    12721 tgcactgcac agatcccaac atcttaccag ctgtcttcaa gctgttaagt ctttcttcac
    12781 cttcctgctg tcgtccactc cagcggacct cctctatcgc ccattcacat gttcagccga
    12841 actgatcact gtcactgtca cggcctcgcg gctactgctc ctcgacgtcg atggctggga
    12901 tctagatgcg gcacggcaga ctctcgacct ggtctctatc atggacgagc ttatagcagc
    12961 tttcgataac gccagccttc tacagaagcg ccgggcagta gaacccatcg agggtggatt
    13021 tttacccaag gacaatccgg atgatgagaa ggaagatgtg ttcattaagt atgtgcacaa
    13081 aatcaaatgg ataaaagttt ggtttcagac ccaactcgtg gcccgaggcc tggtaccgcc
    13141 cagcgagccg gacgttgtgc ttcctgatgt ctggtcactg gatgaaaatg ccggaaatca
    13201 attctggctt ggcctggtga acggcagtac ttggggttcg tttgagttct gaatcataat
    13261 ataaattgca aaaggtctgc agtgtgtcgt ttgcagttgt gtgcagttca gattttgtag
    13321 gtactgacaa tctgacccga gacctcgcac gaatctcaca ttgggccaga gatctcggaa
    13381 gcaacattct cgaaagttcc ttttacgttg accgactttt ggaacggaac tggcgagctg
    13441 gaatgctgct gtgtggcaca aagtaacatg ctggacctat tgtctaagta gttatctagt
    13501 gcacgaccca gtgttgtttg agaaaatggt tcgggattag tactggtgcc agctgaaatg
    13561 gtgtctcagg ggccgcaggt gaacgtagtg taggttaggc tactgcctgg aaaagcaagt
    13621 tagctgcagc aactcggagc tgcaaataat gacaactggc gcctggaagc tgtgttgaaa
    13681 catacttatc actggattgt gatgttgaag ttggcacttc tcaaaggacg gccgtgtctc
    13741 gcatgataga aatagctaaa gcgggtgtca caggatggcg tcaaaatttg aggcatcaca
    13801 tgctgagact ttgtgaaaag caatgctgtg catcatcgtt gataaagtat gtcgtttacc
    13861 gaacccgaaa taattatgtg ctctctttat cagtcgccaa atcgtaatga cttatcgagt
    13921 aaagaatttc tacaactgag gcgacttggc tgatcgaaca gagtcctcat cccccctctc
    13981 ttcataacgg ggccaacttc atggagaaat tacccgaccg gaagcgagct gagcatgctt
    14041 cactcacaag ggtagctgcc tgtttgataa acgagcgtct tgtgacatcc agcgttaccg
    14101 atcattcgat catactgtca taccctctcg ttaacgacac agtctgtatt gatcttccac
    14161 agcctcttcg atttcaagag gccgttcatg catctgaatt atcagggcgg attgcttaca
    14221 agcaggttga tgtatcgaat ggtgcacagc tgatgcgtat ctacggggct tgggccaaac
    14281 tcagccatga caagatcaaa actgtctgta gagaactcga aaattcagtt gaaaacctgg
    14341 agagggtgta tctgcgcaat tggacaccaa cttttgagtc tcccatcatc gactgggaac
    14401 aggcgatcat cgagggccat gggatgcatc catggcataa gtgcagatat ccaatggtgg
    14461 atgactttac aaccgctcag atctacttcg taacacttcc tcgagcggat atgaccgttg
    14521 ttgggaatta cgacaagtac atttctcaac ttgcgcccat cgatggaacc gacgagagag
    14581 atatagtatt tcccgtccac gagtaccaac tgccaaatgt aaaggaggtc ttccccacag
    14641 ccaaagtcct gtcccagttc atcacaggtc gaccacagag ctcggtgcgg accatctccg
    14701 tcgccaatgc tgatttctgt atcaaggtcc ctctggccat caaaatcacg tcaattgtcc
    14761 gaacaatacg gccatgggcc atcactatcg gtcacagatt agagccagtg ctacaagttc
    14821 ttgagaaatc agcggaacag ttcggtggct ccttgacagt tatccgcgag tatgcagccg
    14881 ccgcatcttc gagcgaacac ttgggctgca ttattcgcca gagtactgag tccatagcgg
    14941 ctataactgg agacaaaatc atcgtttgcg cagcagtgac ggagcacatc cacagtattt
    15001 gggaagacga gacgactgag agcaagttgg accgtcttcg acagttctgc agccatctat
    15061 ttcgcgctgt tctgccttct gtcatgttgc atggcttcgc tctacaagcg catatgcaaa
    15121 acttgctcat ccgtatagat ccagtctctc gggagattcg cgggttcttg gttcgggacc
    15181 tagggtcatt tcgggtgcac ggagaaacat tcctcaagac cacctcacta gaagtcgata
    15241 cctcgtggat tctgacgaga gaagagtcat tggagagtgt atatcgatat atccacagtg
    15301 tgattcatgg caacgtcgct gcaatggttc gtgccttgaa gttaggtatg ccaggatgga
    15361 gagttgctcg tcgcgaattg gaacgtatca taccggcagg ggatgacttg acgtatcgga
    15421 tatggttaga taaccccgtt tgtgcatctc gagcccatat gtcgatgcaa ttgtttggcg
    15481 tggaaggcaa gtgcagaacc accaccattc cgaatcgttt ctatcactgt caacaacaga
    15541 tgtgatagcg attcatgcgt ttcgtacaag aaaacgaaat gtcagcaggc ggactagaaa
    15601 ttcaagaatt tcatgagaag aatccgaatc ataggaaact gagtgctgct atagtaacgc
    15661 atgtggtccc cttgtttgga agatcaagac gttggctcaa tgtgatacat gcagttctag
    15721 ccaactagcc tggtaggtac tggctccttt actacaacgc gtgggtacat tattcagatc
    15781 tcaaaaagta ccaattagca acgaaaaatc aaacaccatt cattacattg ctttgggtgg
    15841 aatttccctc agaactacag gctaaagggc tctacccctg gctgcagatg cccttgatat
    15901 atcactgttc gctgatgctc agccagcgct tagaatttgt gagtactcaa acggcattat
    15961 tgacgtggct aacttttgtc ggtgcaactc ttcagtttga gaaagttcag gcagtgggtg
    16021 tatacgccta atattgcgtt gctacgtata ctgtaaagaa gattgatagg cagcaattgc
    16081 ggactcccat cgcggtgaat cagtaagaag cacgttcggg acttgtcgct caatgtactg
    16141 acagaattgg ttgagtacta cgtcgatggt atcttggaga ggggaactta cgtcgcgata
    16201 tttgccttcc atcctcatcc tcaagaagca cttgaagggc atcgtatctt gcgtgaaata
    16261 ctcgtacaag tactttccat gaatatctcc gtccgggtct aacacctgct ctagtgtctc
    16321 gagagtaata ccccatccag tcgctctttc cagcccgagg gcggtcagaa gcaggccgac
    16381 gtggttttgc agcagtgaat ggtgtacctt gctccaaact ttatgcatat cgtgggttag
    16441 gatcgcccct cctggtggca atgacgagaa atcgacacta aagcgttcca aagtcggaac
    16501 atgcaatctg atgccaccaa agtcccgcac agcgaagcct ttgactcgat tcgtctgttg
    16561 acagatacgc gccacaatgt tctgtccgtg agcttccaga ccgataccat acttcaccag
    16621 gggagggaga acaagttcaa ataaacactt gatgtaactg ttttagtcag catatcttga
    16681 atctcaggaa gttccctgag gaccaacaga ctttcgaaac cattcctgct tctgactcaa
    16741 tgaattaagc ccgaacagca gctctgcata tgtgacgtcg atactgtaag gtgtctgggc
    16801 taaagccgca gcaaccacta atcgctcgcc gttcgcctct gcacggctct ccaagctatc
    16861 tcgcagtata cacgatagat gtttggcggc atcaaagtcg ctctggctac cagttacagc
    16921 agcaacctct ctgaataccc acaggtcgtc gggtagaaac ttctccaata tttccgtgac
    16981 catgtggcca ccttgtgtag tccatggtgt gatggttctc agagcagagg ttatttgaca
    17041 tgccagtgag agtttcatgt gatacccaaa gttcagctct ggtcttaagg tgagagttcg
    17101 taacgagact tgagcatcag cacagtcatt gaccattctc agtacgtcta catccatgaa
    17161 tctatgattg atagatggta attgttgaac aagacaaggt acgactactc ggtcactgct
    17221 ggtctccggg atctccaatc gtctgagtag tggctgaagt gtttgtacaa atggaccagt
    17281 gacacacaga tccttgcgtg gaaccgagat gaaagcaaga gttggtgtaa gcatgcttgt
    17341 aatatcttct ggatggactg gtttcagtgg aggctgtgcg tagcacagtc ggtggtactg
    17401 catttatcag gatcagaatg atatgaaaca caatgctgct gcttggtgga cgtactgggt
    17461 gacttgggtg tccatatatc aacgtcttct cccaggacac cgatggatca ttcaaggtca
    17521 gcaccttcgg gctcgacctt gcaatctgca gccacttttc tgtgtgtcgt taaacactat
    17581 aaaaacgata caatggattt tatagacgta ccttgattat ctgcacagtt tcgcaattct
    17641 cgtccaatct ctttaataat attctcgcta atatctaata taaaccaaga cttcatacat
    17701 tcgaggatca cctcagggtc gcgatcatac aaatctttgt ttcgagctat tattggaggt
    17761 tgtaggtatt ccggtcgaac aattgagata acgtggttgt cattcgtggc aagaacgatg
    17821 cctggcttca aagtcaccct caccaagctg gcatcctcac taccagatcg tgggtgcaga
    17881 cagagttgcc gtgtctctcc gagatggcat atttcgactg tagcatcgca aagtccttcg
    17941 ttgactacct gagccaagag ccgtttggta gtctcgaaca aagctttgtc acgctcagtc
    18001 aaaatcatgg ctcttttctt ctttccagaa gagtgatcga tgaatgtatt tcccttgagc
    18061 tgctggaagg gaagaatgca gcaatgcgtt ggaatttgat tggtattcat gatgtggtac
    18121 gcattgtgat agccgttcac cgacatttga gcaattcgtc agttggcttg tggctatacg
    18181 agcctcgaga catgcagcac gggaagatac ggctcaatac atatctggaa gcaaccccga
    18241 gatcccgtgt ctgtaagaca tgtatgcagc acggcagcaa gtcacaaaag caaccttcaa
    18301 aaatcgatgg ttcctcttct ttaaagtttg ttctttcaag acagtgttgg catgtttcag
    18361 tcgggatggc gatctatcca ttttcattaa cccaactgat atcagttaat tggttcgtag
    18421 tttaagcaga agcgagcatg ccggaacaaa cgaaactgtc aggcgcttcg attttcattt
    18481 gagtatctgg gtagaagttc aaccatttat ccatacgcat aaacacaaaa gtacaagggc
    18541 aactgagatt catgtgcgca taaactggtg accaggcaat tcacctttct cgggattgtg
    18601 gtgtacagcc atatccctcg atggagcggc gacagacttg tctagccttt ttctctcctg
    18661 aatctgtgtc tataaaactt gaaatctttg actctctcga tttgcctgcg actttactgc
    18721 tggaccgaag attccattgc tcagctgaat cattgaagta tccaatagct attgactcta
    18781 gacaattata tgctgcactt gtactaatat gatttcaatg ctgaaaactg tgcgacgtat
    18841 ttcaaataac acctggccat tgagttcccc atcccaccgg ggtaatcaac aaatcgaaaa
    18901 ttatcacttc ttcactgcgt ctttgaagcc aacgtaatca ccacccaatg tgttgacgca
    18961 ttctcgtcct tcagcggagt ccagtgcgtg gcaaagacct cgtgcccaca gaaccttgcg
    19021 ctacgtctgg tctgcagccg gagctccaca ctgatggccg tacctgtgcg gatagcggta
    19081 cggactttat tccggtaatc tgtctctttg cctgactaga gggagtttag ctcggcgaac
    19141 gatatttatt caagagtgtg gttctgctta ccacgttctg cttgaggaag cggaacacat
    19201 cctggcccgc tggcgtgttc gtgttattcg ccggattcag cgcatccatg acgccttcgg
    19261 agtagtagcg tatgatgaag gtgtttgcct caattacgag gtacttggag taggccgtgt
    19321 agaactcctt catctgtgtg ttgaggtttt gaccctccat gcggttcagg acttcatgct
    19381 ccattcctga tggtccgggt agaatcctgg cttcttctga ccgtacgcca aatgctttta
    19441 ggaaagcttt cttagcagat ggagctgtgg tcagcttctg attaacctgt gtcgacgccc
    19501 cagagatctc ttcgtctcct atctcgttgg aggccgataa cgacatgact ttcaggaggt
    19561 cggcattggt atgtatcgtg gttgagcaat taacctggcc accaatgaag aatgcgagat
    19621 ttccattctg atcgtatagg ggcgcttcag ttctctgtca attttgatat tcaacagaac
    19681 aagggagata gtttggggga tggggtcata ccaacataga gcagattcca aaatggatca
    19741 ccattcttct tgtaattcaa aattaactcg accgattcgt gacatttatc aataccttgc
    19801 tttaatcgct tgattgccac acgatccgtt cgaagtccct gcaagaatct gcagttccga
    19861 ggaatgatct caggacgacc atatccagtt accttgacga acccatcaga agcaaacgtt
    19921 atgggattat cagctttcct gcaaatagtt agccttgtga gccacaaaat ggtcgtgata
    19981 ctggaactca cgaaggagta gtgagacaaa aacagtcacc caaaccagcg taccgatggc
    20041 ggtcactagc gagtgcctgc gacgcactca acgccaactg gtgttgaacg aaccatggat
    20101 ataggtcagt gaatactatc tcttcgactc tttcttgcat atccgtaaat aatgtttcca
    20161 ttccgggaag tgtctttcct gtcagggatc tgatgtcttt gtgcactaat ctcgacattt
    20221 cttctggcac atcgagctgg ttcgtggact gcatagagat atagccctta tatattacgc
    20281 tcaaggcact cgtaatgtcg gccaatgctt tgtagtactc gtcgacctat atatgaacca
    20341 cgttagtacc atgtcagacg caggccgcac gggctcatgg tggcacattc gactgaccct
    20401 attcagaaat tctatgtttt cgctgcagac acgcgtttgg ctaaatttga gaagttgatg
    20461 ggccgttgtc ggattacgaa gcacaaactg gaagaactcg tagttgaaaa agtctggcaa
    20521 ccgatttgaa gagtcgttgc cgagattggt ccgtagatcg gctggaagcc ttggggagat
    20581 ggagtgtcca tcgttgctga gtatcttctt caccattgaa gctgcccgat gtgaccgtac
    20641 actagttgtg aggctcccaa gtctggtagt gccactacca tcattggtct cccgatgaaa
    20701 attgcttgag ggaaaggttt cctctccacg aacctcctcg gaagtcctga ttgggtcttt
    20761 ccgcgataag aactctggct cctttatttt tcgagagtgc tctgccacgg gagctcgagt
    20821 ggtggtatgt tgggatcgtg ctttcgagct tgggtgagac cggtaacttt ctacactgct
    20881 atggctatgc ctcctcgaca ctgaaggcgg ctgctgtgtt tctgatgggt attcaaccgt
    20941 cttgggcgtt ggcgacataa gactgtgcac tgtatcgtca ctatcagact ctttgccggt
    21001 tccgcttcgg acttgtcttg tgagtggcgg tgatgcagaa cgatcgcctc gtactgatgc
    21061 cttccatgaa ccttgaaaag actcatagtc actcagccta gcctgcgcaa gaattttgcg
    21121 agcggactcg atctctgccg cggtggtctt tcggaccctt tcgtcgccgc ccacaccacg
    21181 atgtccatcg tcactgctgc taccgctgtt cccctcgcct acagtacgtg ataactgctt
    21241 cgtgggattc aaggcagagt ctctggcaga cggacggttg cttcggctct ctaggtgaaa
    21301 cgccgaactt tcaggatcgc tgaagtccat agtcaacgct gaaggaacgt ctccaaattt
    21361 gctctcttca tttcccttga tcgttgatgg ttctggtaag gcaccaggtt tggcagtgct
    21421 tctttgattc aactggcgac ccgccggccg tggcgggctg tctctgccag gatccacaac
    21481 ctcactggcg cgataagggt gttggcgtga gtcaatggta agcgccgtcc cggattctgg
    21541 tatgacactc ccgaagtcgt catcgtcact tgattctcgg gtatacccga aggtatccaa
    21601 agtgtttatc gacgcgcgcc tgtcgctgct ggagtcctgt gaagcttgcg ggcgcatgtt
    21661 gccagcagcg cttggcgaca ttgggcggag cgtcatggtt tcagagacac caatgccata
    21721 cgagatgcgt tctgaattgc aaacaagact ttgacgccgt gagagaattt ctttcctaat
    21781 cctagtaaca ttgggagccc agggggccgc gtatccctgc aagagtgctg taaactcttg
    21841 agtgtgcttt gatttgacgt tttgttgacg acgatgtcct tcatcgagac gtaggccccg
    21901 gcgtgaagat catgaaagtt tcctagttga tatcgattgc aggagaagtc gtgatcttcg
    21961 aaactaatag aggcatattt ccatggcttg acggaacaga gtgttctagc cctttggttt
    22021 gcgtcctcgc tgtgtagata ccccactgag gtgaatatgg atcttcagtg gatacgatcg
    22081 tcgtatctcg actaggcgcg cacggcttca atttgtcgac tcaggcgtta ccactcaaaa
    22141 tggagcaccc gagggccagg atgtaaggct ttaaaaggga cgcagtcaac tactgcaaac
    22201 tgatcctgag acgtttctct cttgtcttta gagagcgaag caaatatggt tagccacaac
    22261 aagctgtata tgctatcaaa ggcactttat gcagggctga gatggtggct acgggctgat
    22321 cacgacagtg tcttttcaaa actaatatac gcacctaaga cggctcaata ggaagaatta
    22381 cactcacatg taggatgttg aaatgtacgc cgttcacggc acacgcgcgc ggcaagagga
    22441 tgtatgctaa gttgacgctt agttgacagt tcgagctttg ataaccttgt accgaggcct
    22501 ccgtactagt ttaagtctat ttagaccatg ttttgctgta agtgtgctct tgtacgacat
    22561 gtcagaactg gatgcaccaa tcgggctttg ttatttcttt gaccttaact gagactggtt
    22621 gaacagcatt tctctatcct ggttagttgt aatagatggg aacacaagtg atatgtgatg
    22681 acttggcaag gagtaaatag acgcggagac attattcaaa tccgtcattg gactggccct
    22741 tactccttgc aaacctgtct ccagctctct cgttatcctt cctatgccac tgtccttcac
    22801 ccaggatggt gttcttgaag tgttcaaccc tcagcctctg tagcccagca ggttcgtcca
    22861 gctctatact ctctcccatg gctacatccc ctttagcttg gcgtttggta agggtttggc
    22921 tgttcaaagg ccgtgacgcc agaccgcctt cccagtgcct ggactcgatg ggtaatgggc
    22981 accaccaatc accagtcctt gcatgccagc gcgcaccgca caattcccag agccgacttg
    23041 cggcacgctt gtaagcgaag cgctcatcct ccccagtgaa agcgcccgtg ttggtgaagt
    23101 ctggcttaag cctaggcgac ttctgctcga ccccgaaatc agagtcggca tctggatcat
    23161 aagccgtatt ggctggatca ttgactggat ccatgtacgt tgagatattg ggccggaaag
    23221 gcgatgtttg atcttggtaa acttcggcga tagtttctgg aagcatggca tcgacgtcaa
    23281 tactgtctga ccctccagct cccctttgac cagggccaag tctgactttc gtctctggga
    23341 agaagagatc atcgggccca acctcagcgc ggacaatgag tttgcagcgt gcctcgtaga
    23401 gagcatcaag caaagtaata agtcgccgtg cttcgttctt ctttgatacg gaaagaaccg
    23461 gaatcccatc aataataaaa gtgtgaaagg tcgaggccat ggttatgtaa tccgccggcc
    23521 cataatttga tacgaggtcg gaaaacttcc agtaggccac gccgttatgt tgctgaggga
    23581 tagtcaccgt ccgaccatag acggttattc ttgacggagt ccaatgagta gacttctcag
    23641 acaaatgaac agctctgagt gcattatccc aagagtcgtg atctgtcggt tgaaggagaa
    23701 gataattcat tggagttgtc gtggtgctag gttggtcggc aacttcagaa cgaacaacgt
    23761 tatccaacgt ctccctggtg gcacctactg cgtcagcttc catgggtgtg ccagataagt
    23821 tgagcggtgc actgggtttc tcctctccag cttcccgcct tcgccaatct ttagcaccct
    23881 ccatttgcca aaactcgcat ctcgctttca gcacctcgag aaacgaggca aagtcgcttg
    23941 aagaaccgaa taattcgcct cttccccttt tcggagagag tcccaaggcc ctgccaagta
    24001 tcccgccggg agccgggggg atgtactcga agccggtggc cttttcgagc tcttcaggca
    24061 ttcggttaga cgaggcgacc agaacgccac caagttggaa aaatgctgtg aacagattgc
    24121 tcaagatctt gcttgctgct ctgtcgggca gttgaaattc gtccaggaac aggatgggcg
    24181 atgtttccac catttctttc gccatccaga gaagcgagta ttgctggctg tcggtgccca
    24241 attgttgatg cgattttcgg tacagctcga gctgagaaag cgcatggagc atgaaagtgt
    24301 tgaagtgcca tctcttcttg cgctctgtgg gcaggccgtc tgccagaagg tctagtaaca
    24361 tagacttgcc tgtcccaacc tcaccggaaa ggaagagccc ctgaggcgag ttgatgttga
    24421 tagcagcctc atgccccgta agcacctttg tcagggccag gctgcccttg ggctcagtgc
    24481 gcgcaaagaa gcgagcaaag aaagggttcc ggcgaattgg atggctgggg acggcgagca
    24541 cagttgattc atcaacctgc gccggcttag actcttctag cgcatctttg atggttttta
    24601 gtctcgcggc atactcggtg gacggcgagt agtctttcag acgaaggtag attttctgaa
    24661 gatggatggc gaggcgatgt tgagcaggat ccggagaaca tagtcctgtg gccagaaggc
    24721 tctgatactt gaccaacggg tcggtgatgg tgacggagga ggaggttgag attcgtctca
    24781 tgttgaggag cctctgtgat agctcactta caactggcgt gcgagcggaa acgcaaaaag
    24841 aaacatgata tggagacgaa atcctagcat ttgatttgct gcgggtggtg gtggtggtgt
    24901 ggttatgcca atgcaggaac cactcatgag ctctcatgta tgtcttgctc tgtcacatgg
    24961 gcttgtgacc tgtgatatag acccggggag agacaccaca tgggaaactc ccgactttgt
    25021 ccaggttcac aatccacgaa tctctcccgt ctctgcagag gaaccacaaa atagagtagc
    25081 aaagagcgcc cgatggtggg atagccgtcg agtgatagtg atagcagcca cgaggctgga
    25141 catcgcagga cacgttgtta tagtgtatgc gataggacga cccccagcgc agtgttgagg
    25201 tcattatcgt cggtaactcc ccagctcgtc cagctcttgc agccccagcc aaagccagcc
    25261 aaagccagcc agctaaagaa agcccactct tattagtggg tcgctggccg tggcggcagg
    25321 gatgtgctcg aagctgccgg aattcctcac gtggggccct gggagccctt aggggagcca
    25381 ctcaacgctg tgccaacccc gttgcggcct agttcgttcc aggtccttca gcctctgccc
    25441 aggcggtcgc cggtgcgttg ctgaggagcg ccgcgtgctg ggtgctgagt gtgctgggct
    25501 gctgggtgct gacagccttg aaactgcagg gcccgcaggg ccgcgagagc ttttgttagt
    25561 gggtgattgc caggatccgc gtggcccggc agcccgctgc agcagcaaaa cctccaaggg
    25621 ccgtcaacaa ggcccgatac ccaatcaaaa taacagccgc ctagctgtcg aaggcctcgt
    25681 tatttttttc ctgcgagcca agggacaccg actgacagca catcgtcgag ccatcctccc
    25741 cgtcgcgacc caatcgcccg cccgcccttt tttccatcat cccgcggcgg ccacatcctt
    25801 catgaatgca ttcgcgcatc cgtaaccgcc ttttcgctac actcccgtcg tcgcgacgac
    25861 ccgacagctc gtcgtcctcc acccccatct aaactccgtg ccatccccga cccgcaccac
    25921 catcgccgtt ctgtgtaccg cgcttcttca ccaccaccac cacccgctcg cgcacacggc
    25981 ccgccatgtt ttcttcgctg aacaacaacg gccccgccgc tgcctcgacc ccggcgagca
    26041 gcacccgtgg ccgccgccgt cagcgccctg cgagctctga cgagtcggtc cgccagccca
    26101 aggcaaaacg ggccaggatc ccgttgaacg agcagacctt tctcaaccca ggagccactg
    26161 ccgaacccgc ccaggagaca tacgaggtca aggccgcccg gccctccatc accgagcgga
    26221 ggcaggacgg cgtcgagaac actccgcccc aggtccccaa gaaggagctc agcttccgct
    26281 ccaaaaaggc aaagacgggc gagcgcctca acaagggcga cggcagtgtc gtattagtat
    26341 gtcgaggacc ccaggcccaa cccacgtgtt gaagactgac gcgtattttc ttctcttgca
    26401 gacgagcaac aacgctttcg tcgttagcaa actccccgcg cttccagaca ggctgcgagc
    26461 cgatgcacag agtgagacgg cacctgcatc cctcacccac atcgcgattg ctaacccgtg
    26521 cctaggccga caacatggca ccctcgactc ctcggcgggc tacgcgctca gtctcaccca
    26581 cacccatgcc gtcgtatggc cttacgcatc gacgacgccc tcgcccgaat catttgtctt
    26641 cacactgccg tacccttcga aacactcgac agaccccttg cccttaggct cgctcgtgcc
    26701 cccctccgcc tcgtctacgg agcccggtct cgttgtcgtc atgcccacga gtggcaagat
    26761 cacctactgg gaatccatat caagtgcgac aaccctcgac ttcattcgac aacaacggaa
    26821 tggcgtcgaa gactcgatat ccggaatgtg gtccagcgag accgtgattc aggtcgtcag
    26881 tgctgagtcg gcaggaggct tcatcctggc tttcagcagt ggtcgcatgg cttacatgag
    26941 tgtcagagac gcgcacggaa gaccacaggt tgcagtccag ttcttgcgca caaccttggg
    27001 cccttcggca ggtgggatat ttggcagtat tcgaagtgtg ctttctcatt cttccatcca
    27061 aggcgacata gctgctgtga gatccgaccg ttcatcaaaa caaggagagc aaaccgtggt
    27121 tgctgctaca accaagggta gactacatgc ttggaagatc caccgcggtg gccaccatga
    27181 cctgctcacg gaattcgatg ccaaggacac tctgataaat tctatcttcc ggcatgagac
    27241 gggctctcgg ttttcggctg actcgctcaa aatccacgac ttcgcttttg tgcccaagga
    27301 cttggatgtc aggcactccg agatgagtca actaagcaag actccagcat ccggcgacta
    27361 tcaacaccta cttgttctaa cgtccttaag cacgaagaac gtcagtcggt attttcttgt
    27421 agaggtactc gtgccaaccg gcgcctcgcc agatctacca gtcacagttg gtgctgtcag
    27481 acctatcaaa agctacacaa ctcctccgga cacccacgcc cttgccaaac cgaggctcta
    27541 tttaccgagg ccggcggtcg ttgcgtttgt ggtcctcgaa cgtgctgtca ttatcgcgtc
    27601 ggttgcaaag gtcccggact cccccgagtc ccagttattg gaggacaatg acatcttgcc
    27661 tgcaacgtac gaagatgttg tagatctgag ggcagacccg actctggaga ttgtgggatc
    27721 tggcagtgaa gagcctttga gcgcaggatc tgaggaggtt cgagcccacc ggattaggac
    27781 aaagaatccc gctgttgcca tcctcgttcg cggcgcagga acccttcgag tcacaactac
    27841 ggatatcgaa cgttttgcca gtgagaagcc gccgcaaatc accgctaaga gcaagctgga
    27901 gcaggctgtc ttcttcggca tcaaggaagg gaatcccttg gtcttcgaca taccgcggga
    27961 tctacccttc agcgaccagg agctggccga tgctgctctt gagctcagcc aagatatctt
    28021 gacatccaac agcccccacc tcactgcgct agcaccaaag ttgggggaca acatgcaaga
    28081 acgggtcaag gcgctggaga aactcattac tcaccttaga agcttgaaag tcaacctcag
    28141 ccgcgccacg aaatgggagt tgctttggaa agctgagaga ctgcaggccg ctcgtttcgt
    28201 ttggacgaag catgagaaat tcatgcaagc ccgcccggac gagaccaaga aagatctggt
    28261 tgcagaaatc gtcggttata tacgtaacga ggagaagaac ccgccgaatg tggccaaggg
    28321 tgaagtggac tcgcttcgtc actggttcat ccatgatgcg caccgaatag aatttttcct
    28381 tgcttgggct tatgaggtca tcaagtataa caccagagcc aaggctgatg agtcaaccat
    28441 tacacgattc atttacgaag ctgtcgagat tatgaacggc agcatccgcg acgcactgga
    28501 cttccgcagg aggcatctcg ctttgtattc cttgcaagat gagaagatgg ccagcgggat
    28561 cctggcggat gattacgccg gtctaccgac cccttggacc tgtgaacaga ccttgaccaa
    28621 caaccttcga cgtatggtcg aactgtccac cgagtgggtc aaggcacact acaaccctga
    28681 tcaggccggt gatgctgatc acaacttggt tcagcgcacc cgcgccttgc tacctgatct
    28741 gactgaagtg tacctgacag cacttcaaga actcacacgt tgggcacttg ccagcgagaa
    28801 ttcaaattac cagaaggctg gccaaacttg gcagcagaca tatcttagtg accgccatga
    28861 gaaggtcatt gcacttgctg cctcggagaa ttgggatgcc gcgtacaagc tcgccgagca
    28921 gcaccaatgc ttgacagctc tggcacaagt actgatcagc gagaaggagg agctcaaatt
    28981 cacccttgag cagggtggtc tgtcacccaa cgaagcacaa cgtcttcagg atctccaaga
    29041 tgccaaagag atacaaaccc agggctacct cgacaaatat ggcaaggact ttgccttccc
    29101 ttattatgat tatctcattg cacggtccgg tgttgactcg ctcctcgaag caaaaggcga
    29161 cagactctac aagacggcat tccttcgcac taagccggag ctctccagga tatcatggat
    29221 caacgatata atcggagagg atgacatcgt ccacgcagca aacacccttc ttgaccttgg
    29281 cctgaatcgt gaacagcagt tatggaacag gaaaattgag ttgagtctgg gcaagctcgc
    29341 gcggatggct gaagcttcgc gaccgtcaag caaggcctcg actagcatac aagaggctgt
    29401 tgtcaacgcc gctgttgcgg acgcgagcgt agagacaatt gacaagcaac tcgccatcat
    29461 caaagtccaa gatcaacttt acggccagat cagtcccatc atcaagaccg cagtcgacga
    29521 gtcggcacag ctgccggttg cgatggaggc atttgccatg aagataccta agaagtacaa
    29581 gatcttgtcc gagatctttg aggacggttt aagtcggttg ctaagacacg aggccttgga
    29641 tcctctcaca ttgatcgacc tcctcaccat gattcagccc gaccctgaac tgaaacagct
    29701 gatgccggat cagttcttcc aggctatcga ggttgcgaat aatggtctta gtggacaaga
    29761 gcgtgagcaa gctgagcgac tcatctggag gaggtgctac ttgcgagaag attggaccaa
    29821 gatcaacaac acttcgctga aggctgattc tgatatcgcg gaagtcttaa gcaacctcga
    29881 gttgttccaa gtcttctgtg ctctctatac aatccgtcag tataccccta gacctacaat
    29941 tctcgatctc cgactaacac ggtgtgcaga acaagcatct gaggaaccta actaccgacg
    30001 atggttgcct tcagaagcac tcggtgtgta tacggaaaca cccgacaagc gcttcaagca
    30061 acaggacaag agccgccgcg agaagcttct cgaagccatg cagtgggaga acaacaacct
    30121 caagaagcac atcgagaaac accggttgga ccagtgggcc aaagaaactc agaagcttgc
    30181 cgaggaggcc gtggatcaca acatggatat acagacgcag gagggagcga acttacagtc
    30241 gccttcacag acagggctgg tgaatggcac ggcccagaat ggcgctcact agccgttgtg
    30301 aggcgctttg catttctaga gaagcatttt cccaagaaga ttatgtgcag ggaacgggtg
    30361 tacagtacta cctaatgact cattatcggt ttatatattg tttgtaggcg tggaacagga
    30421 tggatcaggg agaccaaaag acatattctc aagtcacgag aatgggcagg ggaatcaacc
    30481 gtgttggatc atgagagccg gcgggcttcg actctgaatc cacatggaag acggcggcat
    30541 gcatcgcttg accagagtgt gtggattccg tcgctataca gcatactgaa gcttttcttt
    30601 ctttgttctg ctggtacaaa taagttccaa ggcccatttg gcgttgagtg cggttaatag
    30661 tgaaactgta ttgcttgttt cgtgacgtca ctgttctgta gagataatac ctaggtactg
    30721 ggtcttccgg aaaatgcagg accttgaccc cataaaagct gtagaactat tgtccaagac
    30781 atgctccata agcaaggccg cacaaacgat tctatcgtgc cagagagttg gctgaggtgc
    30841 ttcaattggc ttgagatact gcacgtgcgg actgcctgca gccgagatcg accaattcca
    30901 gcaccggcca agctaatgac acacataacg gcgtaacaag aattcgcacg ctctagctat
    30961 gatagcaaag agtgacattc cagacaattg ttatctttca cccagaaatc aactggggtg
    31021 cagtacagcc aaattcagtc cgtcgctgtt ctgtcacgtc tgagatagta tcgtggaggg
    31081 gtccattaca cctgattctt cggtagacct catcaatcgc aacgtcgagt aagaacctga
    31141 ccgccgctgg cgtacacgcc tggtatttat ctgggggctt tcttcattgc ccggtacatg
    31201 atgataatgt ctagcgccgg catatgcatc agactcagag cgattaagct catgcttaac
    31261 tcgcgtcaac ggccattggc gaatcagctg taggcagtcc cgattctcga cttcatgggc
    31321 cactgggctg gggctccggg ttcaacattc tagaccattc agcagtggtt acccgcagtt
    31381 tttcatgcca ggactcctct tctttggttg gtgtcctgaa ttcttaccat tgctttcgcg
    31441 ttgacgaaat gcactctcct tatctcccac catactaatc gtcgacggcg aacctccgag
    31501 tggggtcttc cttggtctcc gatgggtttg agtacggcaa acaactgagg catggactca
    31561 gtgatacaat gcgtcactct cattgtatga agtattctgt tctctatttt cccatcgata
    31621 tggctaccgt agccactttc ctgcaaaaca ttgattcagt cgagtgacca agtccttcaa
    31681 cggcgcccac caccaccatt gaactttgac tagttcctat agaacaagct tcctcaaggc
    31741 cgggacccca ctggcacatt acagaattat ttagtaccta attcagtggc cttatatgag
    31801 tcttggaaag gctatggcgg attcatcctc aacgacgttg gctccctcgt cgccccagag
    31861 cataccagac gaatcaactt ctcttctgcc gaaacactcc tcgtcagggt cacaaagtgg
    31921 gtccacctgg tacggacaat gctggtcgga gatatggctc ctcacgaaag catctatacc
    31981 ggtgatgcta gcgtacacac tgcagaac
//
