# Supplementary material for: Genome sequencing and physiological characterization of three Neoarthrinium moseri strains
Source: BMC Microbiol. 2025 Aug 21;25:526. doi: 10.1186/s12866-025-04274-z (PMC12369201; doi:10.1186/s12866-025-04274-z)
Supplement: Supplementary file 16 — Supplementary Material 16. [file 12866_2025_4274_MOESM16_ESM.zip › BiGSLICE/input/Nmoseri/TUCIM5799/JAFIMR010000009.1.region001.gbk]

LOCUS       JAFIMR010000009        47649 bp    DNA     linear   PLN 06-APR-2022
DEFINITION  Neoarthrinium moseri strain TUCIM 5799 scaffold9_Wmoseri_TUCIM_5799,
            whole genome shotgun sequence.
ACCESSION   JAFIMR010000009
VERSION     JAFIMR010000009.1
KEYWORDS    .
SOURCE      Neoarthrinium moseri
  ORGANISM  Neoarthrinium moseri
            Eukaryota; Fungi; Dikarya; Ascomycota; Pezizomycotina;
            Sordariomycetes; Xylariomycetidae; Xylariomycetidae incertae sedis;
            Neoarthrinium.
COMMENT     ##antiSMASH-Data-START##
            Version      :: 7.1.0
            Run date     :: 2023-12-04 11:58:05
            NOTE: This is a single region extracted from a larger record!
            Orig. start  :: 137839
            Orig. end    :: 185488
            ##antiSMASH-Data-END##
FEATURES             Location/Qualifiers
     protocluster    1..47649
                     /aStool="rule-based-clusters"
                     /category="PKS"
                     /contig_edge="False"
                     /core_location="[20000:27649]"
                     /cutoff="20000"
                     /detection_rule="cds(PKS_AT and (PKS_KS or ene_KS or mod_KS
                     or hyb_KS or itr_KS or tra_KS))"
                     /neighbourhood="20000"
                     /product="T1PKS"
                     /protocluster_number="1"
                     /tool="antismash"
     proto_core      20001..27649
                     /aStool="rule-based-clusters"
                     /tool="antismash"
                     /cutoff="20000"
                     /detection_rule="cds(PKS_AT and (PKS_KS or ene_KS or mod_KS
                     or hyb_KS or itr_KS or tra_KS))"
                     /neighbourhood="20000"
                     /product="T1PKS"
                     /protocluster_number="1"
     cand_cluster    1..47649
                     /SMILES="C([*])C(-O)"
                     /candidate_cluster_number="1"
                     /contig_edge="False"
                     /detection_rules="cds(PKS_AT and (PKS_KS or ene_KS or
                     mod_KS or hyb_KS or itr_KS or tra_KS))"
                     /kind="single"
                     /product="T1PKS"
                     /protoclusters="1"
                     /tool="antismash"
     region          1..47649
                     /candidate_cluster_numbers="1"
                     /contig_edge="False"
                     /product="T1PKS"
                     /region_number="1"
                     /rules="cds(PKS_AT and (PKS_KS or ene_KS or mod_KS or
                     hyb_KS or itr_KS or tra_KS))"
                     /tool="antismash"
     gene            5036..6525
                     /locus_tag="JX265_004617"
     mRNA            join(5036..5165,5222..5279,5341..5560,5620..5738,
                     5799..6525)
                     /locus_tag="JX265_004617"
                     /product="hypothetical protein"
     CDS             join(5036..5165,5222..5279,5341..5560,5620..5738,
                     5799..6525)
                     /codon_start=1
                     /locus_tag="JX265_004617"
                     /product="hypothetical protein"
                     /protein_id="KAI1874409.1"
                     /transl_table=1
                     /translation="MVMPKLEDLEDWEANANLLSMPDDMLGGCSVEVSNETRFLYDIFA
                     RYRSVVDRDVTPDSHASLVERALSNPALLHGALLLSATRWTWYSGSMETIQKSFLHHKL
                     EAIQIVNDRLQDPMDMGSDTTITSIAALAMAESALGRQEVADAHLNGLSRVLAMRGPAP
                     IGRNPLLQNMILSTNQGLYHMSMKELGETIESIEGCYNTLTLFVDPVIAESTNNPALSN
                     KTVGEVMTSRVYSEQTEWTAPPAEAKSRARFMTCCFRLWTMRGPGSSDMFSLNWFMEAL
                     IDECCMTEHAMLRRKFPRNAWLWAAMMTRCAATSVQPNSASEAQQIEEWKNIACSKIRL
                     VSEAANLRTWEEARAIMRSWVWRDNLVDERQLKEMWEGAVLGKRTFEDGTVSPAFLDKR
                     LFIPADELKPVILHHDLL"
     PFAM_domain     join(5278..5279,5341..5560,5620..5697)
                     /aSDomain="Fungal_trans_2"
                     /aSTool="clusterhmmer"
                     /database="35.0"
                     /db_xref="PF11951.11"
                     /description="Fungal specific transcription factor domain"
                     /detection="hmmscan"
                     /domain_id="clusterhmmer_JX265_004617_0001"
                     /evalue="1.10E-07"
                     /label="JX265_004617"
                     /locus_tag="JX265_004617"
                     /protein_end="162"
                     /protein_start="62"
                     /score="31.2"
                     /tool="antismash"
                     /translation="LVERALSNPALLHGALLLSATRWTWYSGSMETIQKSFLHHKLEAI
                     QIVNDRLQDPMDMGSDTTITSIAALAMAESALGRQEVADAHLNGLSRVLAMRGPA"
     gene            complement(7978..9206)
                     /locus_tag="JX265_004618"
     mRNA            complement(join(7978..9082,9148..9206))
                     /locus_tag="JX265_004618"
                     /product="hypothetical protein"
     CDS             complement(join(7978..9082,9148..9206))
                     /codon_start=1
                     /locus_tag="JX265_004618"
                     /product="hypothetical protein"
                     /protein_id="KAI1874410.1"
                     /transl_table=1
                     /translation="MKLSVALSLMAAAGVLAQDGCGFPDGPDCVSLGEGANGLEQFVDD
                     DCCLLPLRCGNGDGGERCERVSAASAGNGNANGGNANTGNTKNTNNGNANAGNTGNAGN
                     AGNAGNAGNAGNTGNTGNTGNTGNTGNTGNTGNTGNTNTGNANTGNRNTGNANNGNANS
                     NNNAADDDECVSLGEGANGLEQFADVEGCLLPLRCGNGDGGNTCERVDANAGNANAGNA
                     NAGNANAGNANAGNANTGNANPGNANAGNANAGNANAGNANAGNANTGNANTGNANAGN
                     GNGGNTNTGKANTGNRNASNRNTGNANNGNANNNNNNAADDDECVSLGEGANGLEQFAD
                     VEGCLLPLRCGNGDGGNTCERVAAGTAQNKARARTVSSSFMRRRVSN"
     gene            12404..14047
                     /locus_tag="JX265_004619"
     mRNA            join(12404..13790,13857..14047)
                     /locus_tag="JX265_004619"
                     /product="hypothetical protein"
     CDS             join(12404..13790,13857..14047)
                     /codon_start=1
                     /gene_functions="transport (smcogs) SMCOG1005:Drug
                     resistance transporter, EmrB/QacA (Score: 66.2; E-value:
                     3e-20)"
                     /gene_kind="transport"
                     /locus_tag="JX265_004619"
                     /product="hypothetical protein"
                     /protein_id="KAI1874411.1"
                     /transl_table=1
                     /translation="MKLYTLHELDPSDGTVQLHKVESQGSGSIVLVPHPSDSDPNDPLR
                     WPTWKKHIAFTCVCAFTFLTNYGIGGLAPAFYLLSIEFNKTMTETSDLLLWPILVLGVF
                     NFFWVPLANYFGKRPVFVFASLLLAVCYIWGAAAQSFQSLLWSNIIAAFAGSSTEALGA
                     SMVNDLYFLHERGAKMAIYMNAISGGNTIGPLLCGFIVTGLSWRWHKWIAAILTLINFL
                     AVLFFVPETRYFRDEHSVDDEKETRLHASDPEKSPSAIREQQPGGSPDRSSSNEVPKKT
                     FMQELSLWSGVAKGTNLLKMFVRPFPMISYPCVIYAFLGYAISLVLVVAVNILNPFVLQ
                     SPPYSWSPMINGLINLPGFIGNVAGAYAGGWLVDVYSDWRARKNNGVFEPESRLLLTVL
                     PLIITGAGCLVFGYGVERTLHWTSLFFGYGMVSFALTAVPTITMTYVSDCVLPVNMDAL
                     MLVNGLKNIVAFGFLYGIIPWVEDVGYVNCFGAQAGIFVAIILIGATSLIMFGAKMRQA
                     QASWRIIL"
     PFAM_domain     12584..13741
                     /aSDomain="MFS_1"
                     /aSTool="clusterhmmer"
                     /database="35.0"
                     /db_xref="PF07690.19"
                     /db_xref="GO:0022857"
                     /db_xref="GO:0055085"
                     /description="Major Facilitator Superfamily"
                     /detection="hmmscan"
                     /domain_id="clusterhmmer_JX265_004619_0002"
                     /evalue="1.70E-34"
                     /gene_ontologies="GO:0022857: transmembrane transporter
                     activity"
                     /gene_ontologies="GO:0055085: transmembrane transport"
                     /label="JX265_004619"
                     /locus_tag="JX265_004619"
                     /protein_end="446"
                     /protein_start="60"
                     /score="119.4"
                     /tool="antismash"
                     /translation="FTFLTNYGIGGLAPAFYLLSIEFNKTMTETSDLLLWPILVLGVFN
                     FFWVPLANYFGKRPVFVFASLLLAVCYIWGAAAQSFQSLLWSNIIAAFAGSSTEALGAS
                     MVNDLYFLHERGAKMAIYMNAISGGNTIGPLLCGFIVTGLSWRWHKWIAAILTLINFLA
                     VLFFVPETRYFRDEHSVDDEKETRLHASDPEKSPSAIREQQPGGSPDRSSSNEVPKKTF
                     MQELSLWSGVAKGTNLLKMFVRPFPMISYPCVIYAFLGYAISLVLVVAVNILNPFVLQS
                     PPYSWSPMINGLINLPGFIGNVAGAYAGGWLVDVYSDWRARKNNGVFEPESRLLLTVLP
                     LIITGAGCLVFGYGVERTLHWTSLFFGYGMVSFALTAVPTITMTYV"
     gene            15629..16966
                     /locus_tag="JX265_004620"
     mRNA            join(15629..15698,15779..16539,16595..16966)
                     /locus_tag="JX265_004620"
                     /product="hypothetical protein"
     CDS             join(15629..15698,15779..16539,16595..16966)
                     /NRPS_PKS="Domain: Aminotran_4 (81-307). E-value: 1.5e-25.
                     Score: 82.2. Matches aSDomain:
                     nrpspksdomains_JX265_004620_Aminotran_4.1"
                     /codon_start=1
                     /locus_tag="JX265_004620"
                     /product="hypothetical protein"
                     /protein_id="KAI1874412.1"
                     /transl_table=1
                     /translation="MAPFPPPPVNTIDWSNVGFKVREVNGHVESHYSVKTGKWTPPQFV
                     TDPFIRIHGMSPALNYGQQAYEGLKAFRTPSGDIQIFRPDRNAARMQHSAEFISIPPVP
                     TELFLEAVKAAVALNAEYVPPHETGAAMYIRPQIYGSSAQLGLNPPEEYMFCVYVLPTG
                     VYHGTHPVNCLILDDFDRAAPNGTGSAKVGGNYAPVLRWSDKARTQGYGITLHLDSATH
                     SEVDEFSTSGFIGALTDGENVTLVVPDSKNVIDSVTAKSITEIGESFGWKVEKRSIKYT
                     ELPQFSEVMAAGTAAALVPIRSISRPFDPASPASISSAVKQHPRLAAEKNQEKVTYIKE
                     DQEDAGPICLKLLAQLKGIQLGKVKDEFGWCAPVSETDGSKVSGAPNGANGAAQTVDQM
                     D"
     PFAM_domain     join(15901..16539,16595..16675)
                     /aSDomain="Aminotran_4"
                     /aSTool="clusterhmmer"
                     /database="35.0"
                     /db_xref="PF01063.22"
                     /db_xref="GO:0003824"
                     /description="Amino-transferase class IV"
                     /detection="hmmscan"
                     /domain_id="clusterhmmer_JX265_004620_0003"
                     /evalue="1.90E-25"
                     /gene_ontologies="GO:0003824: catalytic activity"
                     /label="JX265_004620"
                     /locus_tag="JX265_004620"
                     /protein_end="304"
                     /protein_start="64"
                     /score="90.2"
                     /tool="antismash"
                     /translation="AYEGLKAFRTPSGDIQIFRPDRNAARMQHSAEFISIPPVPTELFL
                     EAVKAAVALNAEYVPPHETGAAMYIRPQIYGSSAQLGLNPPEEYMFCVYVLPTGVYHGT
                     HPVNCLILDDFDRAAPNGTGSAKVGGNYAPVLRWSDKARTQGYGITLHLDSATHSEVDE
                     FSTSGFIGALTDGENVTLVVPDSKNVIDSVTAKSITEIGESFGWKVEKRSIKYTELPQF
                     SEVMAAGTAAALVPIRSI"
     aSDomain        join(15952..16539,16595..16684)
                     /aSDomain="Aminotran_4"
                     /aSTool="nrps_pks_domains"
                     /database="nrpspksdomains.hmm"
                     /detection="hmmscan"
                     /domain_id="nrpspksdomains_JX265_004620_Aminotran_4.1"
                     /evalue="1.50E-25"
                     /label="JX265_004620_Aminotran_4.1"
                     /locus_tag="JX265_004620"
                     /protein_end="307"
                     /protein_start="81"
                     /score="82.2"
                     /tool="antismash"
                     /translation="FRPDRNAARMQHSAEFISIPPVPTELFLEAVKAAVALNAEYVPPH
                     ETGAAMYIRPQIYGSSAQLGLNPPEEYMFCVYVLPTGVYHGTHPVNCLILDDFDRAAPN
                     GTGSAKVGGNYAPVLRWSDKARTQGYGITLHLDSATHSEVDEFSTSGFIGALTDGENVT
                     LVVPDSKNVIDSVTAKSITEIGESFGWKVEKRSIKYTELPQFSEVMAAGTAAALVPIRS
                     ISRP"
     gene            complement(17259..19005)
                     /locus_tag="JX265_004621"
     mRNA            complement(join(17259..17520,17599..17975,18037..18425,
                     18488..18704,18763..19005))
                     /locus_tag="JX265_004621"
                     /product="hypothetical protein"
     CDS             complement(join(17259..17520,17599..17975,18037..18425,
                     18488..18704,18763..19005))
                     /codon_start=1
                     /gene_functions="biosynthetic-additional (smcogs)
                     SMCOG1138:FAD linked oxidase domain protein (Score: 309.1;
                     E-value: 1.3e-93)"
                     /gene_kind="biosynthetic-additional"
                     /locus_tag="JX265_004621"
                     /product="hypothetical protein"
                     /protein_id="KAI1874413.1"
                     /transl_table=1
                     /translation="MWFSLPALLAGLALPGVHAAALSRSDIQTVFSGAQWSSAGTIVSF
                     PGSDSFTNATERWSVFHQPTYAASVSPATEADVAKAVTLATSHRIPFLATGGRHGYTTT
                     LGELHNGLAIDLGQLNTVNIDKSTGVMTIGGAVRFSDIYNPVFEAGYEIQTGTCSCPGM
                     VGVTLGGGVGPWAGVHGLDIDALLSLRVVTANGTVIDVSDNSNPDLFWAMRGAGANFGV
                     VTSATYQLQPLVNDGQIWVAEAILTPDLFSNYFKLVETYDGGNLKPEMAIIQAGVYDDA
                     AGFVIAVTWSYLGPEDKANEFFKPLLDLNPIVLGIQNYQWNNVIQSVSGGSDAQRCIDG
                     AINSIYTIDAKNFSAATYETAYAELGAFYEAHPEARGSTIQISIFPNQAALAVPDDRTA
                     YPWRETKAYIDLIFTWTGTNQSLEKTTDALGRQWRSTFAATSGYPGLAAYVNSAHGDES
                     LESRYGANKLPRLAALKKTWDPNNVFRFNNKLPTKYP"
     PFAM_domain     complement(17283..17405)
                     /aSDomain="BBE"
                     /aSTool="clusterhmmer"
                     /database="35.0"
                     /db_xref="PF08031.15"
                     /db_xref="GO:0016491"
                     /db_xref="GO:0050660"
                     /description="Berberine and berberine like"
                     /detection="hmmscan"
                     /domain_id="clusterhmmer_JX265_004621_0005"
                     /evalue="1.10E-08"
                     /gene_ontologies="GO:0016491: oxidoreductase activity"
                     /gene_ontologies="GO:0050660: flavin adenine dinucleotide
                     binding"
                     /label="JX265_004621"
                     /locus_tag="JX265_004621"
                     /protein_end="488"
                     /protein_start="447"
                     /score="35.1"
                     /tool="antismash"
                     /translation="AYVNSAHGDESLESRYGANKLPRLAALKKTWDPNNVFRFNN"
     PFAM_domain     complement(join(18280..18425,18488..18704,18763..18804))
                     /aSDomain="FAD_binding_4"
                     /aSTool="clusterhmmer"
                     /database="35.0"
                     /db_xref="PF01565.26"
                     /db_xref="GO:0050660"
                     /description="FAD binding domain"
                     /detection="hmmscan"
                     /domain_id="clusterhmmer_JX265_004621_0004"
                     /evalue="3.20E-22"
                     /gene_ontologies="GO:0050660: flavin adenine dinucleotide
                     binding"
                     /label="JX265_004621"
                     /locus_tag="JX265_004621"
                     /protein_end="202"
                     /protein_start="67"
                     /score="78.9"
                     /tool="antismash"
                     /translation="ASVSPATEADVAKAVTLATSHRIPFLATGGRHGYTTTLGELHNGL
                     AIDLGQLNTVNIDKSTGVMTIGGAVRFSDIYNPVFEAGYEIQTGTCSCPGMVGVTLGGG
                     VGPWAGVHGLDIDALLSLRVVTANGTVIDVS"
     gene            complement(20001..27649)
                     /locus_tag="JX265_004622"
     mRNA            complement(join(20001..21239,21295..21460,21530..26108,
                     26167..26290,26374..26584,26638..26946,26999..27470,
                     27538..27649))
                     /locus_tag="JX265_004622"
                     /product="hypothetical protein"
     CDS             complement(join(20001..21239,21295..21460,21530..26108,
                     26167..26290,26374..26584,26638..26946,26999..27470,
                     27538..27649))
                     /NRPS_PKS="Domain: PKS_KS(Iterative-KS) (31-452). E-value:
                     6e-162. Score: 531.2. Matches aSDomain:
                     nrpspksdomains_JX265_004622_PKS_KS.1"
                     /NRPS_PKS="Domain: PKS_AT (558-871). E-value: 1e-84. Score:
                     276.3. Matches aSDomain:
                     nrpspksdomains_JX265_004622_PKS_AT.1"
                     /NRPS_PKS="Domain: PKS_DH (943-1120). E-value: 2e-15.
                     Score: 49.4. Matches aSDomain:
                     nrpspksdomains_JX265_004622_PKS_DH.1"
                     /NRPS_PKS="Domain: PKS_ER (1663-1981). E-value: 1.2e-102.
                     Score: 335.1. Matches aSDomain:
                     nrpspksdomains_JX265_004622_PKS_ER.1"
                     /NRPS_PKS="Domain: PKS_KR (2005-2183). E-value: 1.1e-52.
                     Score: 170.5. Matches aSDomain:
                     nrpspksdomains_JX265_004622_PKS_KR.1"
                     /NRPS_PKS="Domain: PKS_PP (2331-2389). E-value: 8.6e-09.
                     Score: 27.5. Matches aSDomain:
                     nrpspksdomains_JX265_004622_PKS_PP.1"
                     /codon_start=1
                     /gene_functions="biosynthetic (rule-based-clusters) T1PKS:
                     PKS_AT"
                     /gene_functions="biosynthetic (rule-based-clusters) T1PKS:
                     itr_KS"
                     /gene_functions="biosynthetic-additional
                     (rule-based-clusters) ADH_N"
                     /gene_functions="biosynthetic-additional
                     (rule-based-clusters) ADH_zinc_N"
                     /gene_functions="biosynthetic-additional
                     (rule-based-clusters) adh_short"
                     /gene_functions="biosynthetic-additional (smcogs)
                     SMCOG1093:Beta-ketoacyl synthase (Score: 90.4; E-value:
                     1.7e-27)"
                     /gene_kind="biosynthetic"
                     /locus_tag="JX265_004622"
                     /product="hypothetical protein"
                     /protein_id="KAI1874414.1"
                     /sec_met_domain="itr_KS (E-value: 1.4e-170, bitscore:
                     562.2, seeds: 96, tool: rule-based-clusters)"
                     /sec_met_domain="PKS_AT (E-value: 7.1e-84, bitscore: 276.3,
                     seeds: 1682, tool: rule-based-clusters)"
                     /sec_met_domain="ADH_N (E-value: 1.1e-07, bitscore: 26.4,
                     seeds: 66, tool: rule-based-clusters)"
                     /sec_met_domain="ADH_zinc_N (E-value: 1.5e-12, bitscore:
                     42.2, seeds: 86, tool: rule-based-clusters)"
                     /sec_met_domain="adh_short (E-value: 8.3e-48, bitscore:
                     157.2, seeds: 230, tool: rule-based-clusters)"
                     /transl_table=1
                     /translation="MLEEAAPQPEACGLPFASLKPDTAYSMCDDPVCIVGLACRLPGDI
                     QSPSELWDFIMKKRSAQGPLPAMRFNMKGFYHPDTARAGVMGADGGYFLQRDVRKFENS
                     FFRVNNLEATYMDPQQRQLLEVVYECFENAGVSLENISGSNTGVYVGNFTMDFQTMQTR
                     DPDYGSRYTATGTGTAILANRISHIFNLHGPSFTLDTACSSSIYCLHNAVRAIQSGDCD
                     NAIVAAANLITSPEQHLGTMKGGVLSSTSTCHTFDVSADGYGRAEGVNAIYLKKLSSAL
                     KDGDKIWSVIRGTAINANGKTAGIAQPNAVLQEAVIRKAYSDAGLRFSDTDYVECHGTG
                     TAVGDPIEVDALASCFTPRYRTPLLIGSVKTNLGHSEAASGLTSLIKVSLAFENDHIPP
                     TYGVKTLNPKLKLDERNFMVVTDPQKWPGEIRRASINSFGYGGANAHVILECAKSYLRT
                     LTPSRDMPTESIPRVLVLPVSAASRKSLEMRIEQVRQLACHSNRHTMKRLAFTLTQRRS
                     SLVTKRHLLVQACEDGSFKYIEDTKLETAESTPTAALPLAFVFTGQGAQYAGMGKELLS
                     TDETFLATIRQLDQVLKAIAAPYGPEWSLEQTMLDPPDHSQVHHVTRSQPLCTAIQIGL
                     VKILRAWGISAHAVVGHSSGEIAAAYAAGLLTESQAIKVAYFRGYAADKLQSVGAMMAA
                     GISADAASNMISEKGLDGQVCVACINSPMSVTLSGEPECLSILEAALKGQGMFARKLET
                     GGRAYHSYMMQEIGDLYEQLLKQPLEDIQTGPLAATMFSSVGHTDESLRTFGESFNTTA
                     YWRENLEKPVQFNGALTNLLAEKNFHIIEIGPHSALKGPIQQVRAGLRLSNQQLPYNCT
                     LVRNIDAGISLKNLAGNLFIGGHKLNWFSVNGLPRVGLTHLHDLPPYPWDYPEVLFHEP
                     RPSHDLRQRKYIRHELLGSKQLAGDGIQWSWRNILRLSEMPWIKGHKVDNQVVFPATGY
                     LSVAIEALSQILGIKDTIADQCTESSTVFEFAKVNIAAALVIQADDETGKNTTELHTTM
                     FPRRISTSATSSTWYDFIIVSWIAGQSTVHCTGGLRVEDIQDLHGTVIVPDAEQFELWA
                     PDPWYEKGKEEGLWFEGDFKSLTSLRTDGNRVRPESICTTRLIPSCANDKNAMVYPVHP
                     ITIDACLQASIMGGTGGNLGALKAHLPVFISEARIRSLGRNVPDCEALIHTRSAKTGLL
                     SQRIDATLRDSLGAPVVDLKDVRLSLYASKTVDDLDSTESKLLRHPCLRTSWKPDITTV
                     HSNVQDQFNRYIIEHCRRYLPESEHISSLAAIAALVDLVGHKNPISQVVEISKRSTSCE
                     EDVYSFDRVLGKDTEFPRCRSYRVIGPDAEGQIQDDANGTFDLAVLPDGILSQQCWIRC
                     PKKLSSIVSDTGIIVGIKTDEALFHLQAAKFEVVEVVGNVFFAKAPAKNTNSGGGDVFL
                     VVRHPSPAVLEMAACLIDFLQKSLCGFKIDIVDFDQLDSRTLNEKSICVSMIEVEHELL
                     PTMSATEMNLLRRMTDNVVNLLWLTGASMLDSPKPDLTLSYGLSRALMLEQPSLHFSVM
                     DIGRIGTSLSDTRTTCNNIIRSLLRFTDGNDKEFTQKDGLLYVSRFVPDMKLNELFCRR
                     LENIERVKHEPLHQTAPARLDISQVGHIDSLHYQELREPLTPLPAGFIDVEVKAFSLNA
                     KDVYALNGRVETKTATIGCEFSGIVQSVGLEVTGLEPGDRVVVMAPNHLSTLERVPAWA
                     AHKILPGEDFATMASLPIVYSSAMYALHDRAHLRAGESVLIHSGAGALGLALINIAQRV
                     GAVVYTTVGSLAKRDYLEREFGIPSTHIFSSRDSSFLEGIRTITEGRGVHVVVNSLVGD
                     LMHASWECIAQFGRFVEVGKRELIDAGQLNMHAFLKNATFTAFDLSELFYQNDSFYHEI
                     WASKISETLALYRSGQIKPTPLEKFDVADVARAFRYFSARERIGKVVVSLEDPKSIIPV
                     APAKYYTIFNPDKIYLLVGCLGGLGRSLSRWMMARGARRFCFLGRSGSDKPPAQALVNR
                     LRTAGATVHVVRGDVSHASDVAACVKACKDTGHPIGGVIQAAMGLHEALFSRMSNTAWQ
                     TSIQPKWAGTWNLHNALEGEALDFFLLTSSMSGSVGTATESNYCAANGFLDAFARWRRS
                     QGLPAVSVGLGMISEVGYLHENPEIEALLLRRGIQPLNEDEFLQVIDMSLALDSPSGVD
                     ESHVLTGLETFGFRKLMARGFDVDFEVVQDARMSVLSAAVAAEKEAFKRTAGQSQLVDR
                     SNLEAAAPWFKTIPANVFHTFAQEPNALSIGEAVLSLTKKRFSNLILMPIDQIDDRKPL
                     SQFGVDSMIAAEFRTWFWNSFRVDVPFLDLLSPQKDLSSLAEFVVNGVVIGNKSGTV"
     aSDomain        complement(20046..20219)
                     /aSDomain="PKS_PP"
                     /aSTool="nrps_pks_domains"
                     /database="nrpspksdomains.hmm"
                     /detection="hmmscan"
                     /domain_id="nrpspksdomains_JX265_004622_PKS_PP.1"
                     /evalue="8.60E-09"
                     /label="JX265_004622_PKS_PP.1"
                     /locus_tag="JX265_004622"
                     /protein_end="2389"
                     /protein_start="2331"
                     /score="27.5"
                     /tool="antismash"
                     /translation="LILMPIDQIDDRKPLSQFGVDSMIAAEFRTWFWNSFRVDVPFLDL
                     LSPQKDLSSLAEF"
     aSModule        complement(20046..27556)
                     /complete
                     /domains="nrpspksdomains_JX265_004622_PKS_KS.1"
                     /domains="nrpspksdomains_JX265_004622_PKS_AT.1"
                     /domains="nrpspksdomains_JX265_004622_PKS_DH.1"
                     /domains="nrpspksdomains_JX265_004622_PKS_ER.1"
                     /domains="nrpspksdomains_JX265_004622_PKS_KR.1"
                     /domains="nrpspksdomains_JX265_004622_PKS_PP.1"
                     /iterative
                     /locus_tags="JX265_004622"
                     /monomer_pairings="pk -> pk"
                     /tool="antismash"
                     /type="pks"
     aSDomain        complement(20664..21197)
                     /ASF="KR domain putatively catalyzing L-configuration
                     product formation"
                     /ASF="catalytic triad S,Y,N found: True"
                     /aSDomain="PKS_KR"
                     /aSTool="nrps_pks_domains"
                     /database="nrpspksdomains.hmm"
                     /detection="hmmscan"
                     /domain_id="nrpspksdomains_JX265_004622_PKS_KR.1"
                     /evalue="1.10E-52"
                     /label="JX265_004622_PKS_KR.1"
                     /locus_tag="JX265_004622"
                     /protein_end="2183"
                     /protein_start="2005"
                     /score="170.5"
                     /specificity="KR activity: active"
                     /specificity="KR stereochemistry: (unknown)"
                     /tool="antismash"
                     /translation="IYLLVGCLGGLGRSLSRWMMARGARRFCFLGRSGSDKPPAQALVN
                     RLRTAGATVHVVRGDVSHASDVAACVKACKDTGHPIGGVIQAAMGLHEALFSRMSNTAW
                     QTSIQPKWAGTWNLHNALEGEALDFFLLTSSMSGSVGTATESNYCAANGFLDAFARWRR
                     SQGLPAVSVGLGMIS"
     PFAM_domain     complement(20664..21197)
                     /aSDomain="KR"
                     /aSTool="clusterhmmer"
                     /database="35.0"
                     /db_xref="PF08659.13"
                     /description="KR domain"
                     /detection="hmmscan"
                     /domain_id="clusterhmmer_JX265_004622_0012"
                     /evalue="9.20E-59"
                     /label="JX265_004622"
                     /locus_tag="JX265_004622"
                     /protein_end="2183"
                     /protein_start="2005"
                     /score="198.5"
                     /tool="antismash"
                     /translation="IYLLVGCLGGLGRSLSRWMMARGARRFCFLGRSGSDKPPAQALVN
                     RLRTAGATVHVVRGDVSHASDVAACVKACKDTGHPIGGVIQAAMGLHEALFSRMSNTAW
                     QTSIQPKWAGTWNLHNALEGEALDFFLLTSSMSGSVGTATESNYCAANGFLDAFARWRR
                     SQGLPAVSVGLGMIS"
     CDS_motif       complement(20709..20819)
                     /aSTool="nrps_pks_domains"
                     /database="abmotifs"
                     /detection="hmmscan"
                     /domain_id="nrpspksmotif_JX265_004622_0015"
                     /evalue="6.70E-18"
                     /label="PKSI-KR_m4"
                     /locus_tag="JX265_004622"
                     /protein_end="2168"
                     /protein_start="2131"
                     /score="57.3"
                     /tool="antismash"
                     /translation="LDFFLLTSSMSGSVGTATESNYCAANGFLDAFARWRR"
     CDS_motif       complement(21099..21194)
                     /aSTool="nrps_pks_domains"
                     /database="abmotifs"
                     /detection="hmmscan"
                     /domain_id="nrpspksmotif_JX265_004622_0014"
                     /evalue="5.90E-13"
                     /label="PKSI-KR_m1"
                     /locus_tag="JX265_004622"
                     /protein_end="2038"
                     /protein_start="2006"
                     /score="41.3"
                     /tool="antismash"
                     /translation="YLLVGCLGGLGRSLSRWMMARGARRFCFLGRS"
     CDS_motif       complement(21325..21372)
                     /aSTool="nrps_pks_domains"
                     /database="abmotifs"
                     /detection="hmmscan"
                     /domain_id="nrpspksmotif_JX265_004622_0013"
                     /evalue="5.00E-03"
                     /label="PKSI-ER_m9"
                     /locus_tag="JX265_004622"
                     /protein_end="1981"
                     /protein_start="1965"
                     /score="10.2"
                     /tool="antismash"
                     /translation="AFRYFSARERIGKVVV"
     PFAM_domain     complement(join(21325..21460,21530..21813))
                     /aSDomain="ADH_zinc_N_2"
                     /aSTool="clusterhmmer"
                     /database="35.0"
                     /db_xref="PF13602.9"
                     /description="Zinc-binding dehydrogenase"
                     /detection="hmmscan"
                     /domain_id="clusterhmmer_JX265_004622_0011"
                     /evalue="3.70E-14"
                     /label="JX265_004622"
                     /locus_tag="JX265_004622"
                     /protein_end="1981"
                     /protein_start="1841"
                     /score="54.0"
                     /tool="antismash"
                     /translation="HIFSSRDSSFLEGIRTITEGRGVHVVVNSLVGDLMHASWECIAQF
                     GRFVEVGKRELIDAGQLNMHAFLKNATFTAFDLSELFYQNDSFYHEIWASKISETLALY
                     RSGQIKPTPLEKFDVADVARAFRYFSARERIGKVVV"
     aSDomain        complement(join(21325..21460,21530..22347))
                     /ASF="ER domain putatively catalyzing 2R-configuration
                     product formation"
                     /aSDomain="PKS_ER"
                     /aSTool="nrps_pks_domains"
                     /database="nrpspksdomains.hmm"
                     /detection="hmmscan"
                     /domain_id="nrpspksdomains_JX265_004622_PKS_ER.1"
                     /evalue="1.20E-102"
                     /label="JX265_004622_PKS_ER.1"
                     /locus_tag="JX265_004622"
                     /protein_end="1981"
                     /protein_start="1663"
                     /score="335.1"
                     /tool="antismash"
                     /translation="GHIDSLHYQELREPLTPLPAGFIDVEVKAFSLNAKDVYALNGRVE
                     TKTATIGCEFSGIVQSVGLEVTGLEPGDRVVVMAPNHLSTLERVPAWAAHKILPGEDFA
                     TMASLPIVYSSAMYALHDRAHLRAGESVLIHSGAGALGLALINIAQRVGAVVYTTVGSL
                     AKRDYLEREFGIPSTHIFSSRDSSFLEGIRTITEGRGVHVVVNSLVGDLMHASWECIAQ
                     FGRFVEVGKRELIDAGQLNMHAFLKNATFTAFDLSELFYQNDSFYHEIWASKISETLAL
                     YRSGQIKPTPLEKFDVADVARAFRYFSARERIGKVVV"
     CDS_motif       complement(21841..21891)
                     /aSTool="nrps_pks_domains"
                     /database="abmotifs"
                     /detection="hmmscan"
                     /domain_id="nrpspksmotif_JX265_004622_0012"
                     /evalue="2.10E-05"
                     /label="PKSI-ER_m6"
                     /locus_tag="JX265_004622"
                     /protein_end="1832"
                     /protein_start="1815"
                     /score="17.1"
                     /tool="antismash"
                     /translation="GAVVYTTVGSLAKRDYL"
     CDS_motif       complement(21901..21963)
                     /aSTool="nrps_pks_domains"
                     /database="abmotifs"
                     /detection="hmmscan"
                     /domain_id="nrpspksmotif_JX265_004622_0011"
                     /evalue="4.50E-08"
                     /label="PKSI-ER_m5"
                     /locus_tag="JX265_004622"
                     /protein_end="1812"
                     /protein_start="1791"
                     /score="25.5"
                     /tool="antismash"
                     /translation="GESVLIHSGAGALGLALINIA"
     CDS_motif       complement(21988..22032)
                     /aSTool="nrps_pks_domains"
                     /database="abmotifs"
                     /detection="hmmscan"
                     /domain_id="nrpspksmotif_JX265_004622_0010"
                     /evalue="7.80E-03"
                     /label="PKSI-ER_m4"
                     /locus_tag="JX265_004622"
                     /protein_end="1783"
                     /protein_start="1768"
                     /score="9.9"
                     /tool="antismash"
                     /translation="MASLPIVYSSAMYAL"
     CDS_motif       complement(22159..22197)
                     /aSTool="nrps_pks_domains"
                     /database="abmotifs"
                     /detection="hmmscan"
                     /domain_id="nrpspksmotif_JX265_004622_0009"
                     /evalue="5.00E-03"
                     /label="PKSI-ER_m2"
                     /locus_tag="JX265_004622"
                     /protein_end="1726"
                     /protein_start="1713"
                     /score="9.9"
                     /tool="antismash"
                     /translation="IGCEFSGIVQSVG"
     PFAM_domain     complement(23575..24507)
                     /aSDomain="PS-DH"
                     /aSTool="clusterhmmer"
                     /database="35.0"
                     /db_xref="PF14765.9"
                     /description="Polyketide synthase dehydratase"
                     /detection="hmmscan"
                     /domain_id="clusterhmmer_JX265_004622_0010"
                     /evalue="1.20E-45"
                     /label="JX265_004622"
                     /locus_tag="JX265_004622"
                     /protein_end="1254"
                     /protein_start="943"
                     /score="156.2"
                     /tool="antismash"
                     /translation="HELLGSKQLAGDGIQWSWRNILRLSEMPWIKGHKVDNQVVFPATG
                     YLSVAIEALSQILGIKDTIADQCTESSTVFEFAKVNIAAALVIQADDETGKNTTELHTT
                     MFPRRISTSATSSTWYDFIIVSWIAGQSTVHCTGGLRVEDIQDLHGTVIVPDAEQFELW
                     APDPWYEKGKEEGLWFEGDFKSLTSLRTDGNRVRPESICTTRLIPSCANDKNAMVYPVH
                     PITIDACLQASIMGGTGGNLGALKAHLPVFISEARIRSLGRNVPDCEALIHTRSAKTGL
                     LSQRIDATLRDSLGAPVVDLKDVRLSLYAS"
     aSDomain        complement(23977..24507)
                     /ASF="catalytic triad H,G,P inconclusive"
                     /aSDomain="PKS_DH"
                     /aSTool="nrps_pks_domains"
                     /database="nrpspksdomains.hmm"
                     /detection="hmmscan"
                     /domain_id="nrpspksdomains_JX265_004622_PKS_DH.1"
                     /evalue="2.00E-15"
                     /label="JX265_004622_PKS_DH.1"
                     /locus_tag="JX265_004622"
                     /protein_end="1120"
                     /protein_start="943"
                     /score="49.4"
                     /tool="antismash"
                     /translation="HELLGSKQLAGDGIQWSWRNILRLSEMPWIKGHKVDNQVVFPATG
                     YLSVAIEALSQILGIKDTIADQCTESSTVFEFAKVNIAAALVIQADDETGKNTTELHTT
                     MFPRRISTSATSSTWYDFIIVSWIAGQSTVHCTGGLRVEDIQDLHGTVIVPDAEQFELW
                     APDPWYEKGKEEGL"
     CDS_motif       complement(24346..24423)
                     /aSTool="nrps_pks_domains"
                     /database="abmotifs"
                     /detection="hmmscan"
                     /domain_id="nrpspksmotif_JX265_004622_0008"
                     /evalue="1.50E-09"
                     /label="PKSI-DH_m2"
                     /locus_tag="JX265_004622"
                     /protein_end="997"
                     /protein_start="971"
                     /score="30.3"
                     /tool="antismash"
                     /translation="WIKGHKVDNQVVFPATGYLSVAIEAL"
     aSDomain        complement(24724..25662)
                     /ASF="Neither malonyl-CoA or methylmalonyl-CoA specific"
                     /ASF="found active site serine: True, scaffold matched
                     GHGE: True"
                     /aSDomain="PKS_AT"
                     /aSTool="nrps_pks_domains"
                     /database="nrpspksdomains.hmm"
                     /detection="hmmscan"
                     /domain_id="nrpspksdomains_JX265_004622_PKS_AT.1"
                     /evalue="1.00E-84"
                     /label="JX265_004622_PKS_AT.1"
                     /locus_tag="JX265_004622"
                     /protein_end="871"
                     /protein_start="558"
                     /score="276.3"
                     /specificity="substrate consensus: pk"
                     /specificity="PKS signature: Malonyl-CoA"
                     /specificity="Minowa: mmal"
                     /tool="antismash"
                     /translation="VFTGQGAQYAGMGKELLSTDETFLATIRQLDQVLKAIAAPYGPEW
                     SLEQTMLDPPDHSQVHHVTRSQPLCTAIQIGLVKILRAWGISAHAVVGHSSGEIAAAYA
                     AGLLTESQAIKVAYFRGYAADKLQSVGAMMAAGISADAASNMISEKGLDGQVCVACINS
                     PMSVTLSGEPECLSILEAALKGQGMFARKLETGGRAYHSYMMQEIGDLYEQLLKQPLED
                     IQTGPLAATMFSSVGHTDESLRTFGESFNTTAYWRENLEKPVQFNGALTNLLAEKNFHI
                     IEIGPHSALKGPIQQVRAGLRLSNQQLPYNCT"
     PFAM_domain     complement(24784..25665)
                     /aSDomain="Acyl_transf_1"
                     /aSTool="clusterhmmer"
                     /database="35.0"
                     /db_xref="PF00698.24"
                     /description="Acyl transferase domain"
                     /detection="hmmscan"
                     /domain_id="clusterhmmer_JX265_004622_0009"
                     /evalue="4.90E-49"
                     /label="JX265_004622"
                     /locus_tag="JX265_004622"
                     /protein_end="851"
                     /protein_start="557"
                     /score="167.7"
                     /tool="antismash"
                     /translation="FVFTGQGAQYAGMGKELLSTDETFLATIRQLDQVLKAIAAPYGPE
                     WSLEQTMLDPPDHSQVHHVTRSQPLCTAIQIGLVKILRAWGISAHAVVGHSSGEIAAAY
                     AAGLLTESQAIKVAYFRGYAADKLQSVGAMMAAGISADAASNMISEKGLDGQVCVACIN
                     SPMSVTLSGEPECLSILEAALKGQGMFARKLETGGRAYHSYMMQEIGDLYEQLLKQPLE
                     DIQTGPLAATMFSSVGHTDESLRTFGESFNTTAYWRENLEKPVQFNGALTNLLAEKNFH
                     IIEIGPHSALKGP"
     CDS_motif       complement(25309..25410)
                     /aSTool="nrps_pks_domains"
                     /database="abmotifs"
                     /detection="hmmscan"
                     /domain_id="nrpspksmotif_JX265_004622_0007"
                     /evalue="6.10E-10"
                     /label="PKSI-AT-mM_m3"
                     /locus_tag="JX265_004622"
                     /protein_end="676"
                     /protein_start="642"
                     /score="31.6"
                     /tool="antismash"
                     /translation="GISAHAVVGHSSGEIAAAYAAGLLTESQAIKVAY"
     CDS_motif       complement(25612..25665)
                     /aSTool="nrps_pks_domains"
                     /database="abmotifs"
                     /detection="hmmscan"
                     /domain_id="nrpspksmotif_JX265_004622_0006"
                     /evalue="3.20E-06"
                     /label="PKSI-AT-mM_m1"
                     /locus_tag="JX265_004622"
                     /protein_end="575"
                     /protein_start="557"
                     /score="19.4"
                     /tool="antismash"
                     /translation="FVFTGQGAQYAGMGKELL"
     CDS_motif       complement(25660..25683)
                     /aSTool="nrps_pks_domains"
                     /database="abmotifs"
                     /detection="hmmscan"
                     /domain_id="nrpspksmotif_JX265_004622_0005"
                     /evalue="5.30E+01"
                     /label="PKSI-ER_m4"
                     /locus_tag="JX265_004622"
                     /protein_end="559"
                     /protein_start="551"
                     /score="-1.8"
                     /tool="antismash"
                     /translation="AALPLAFV"
     PFAM_domain     complement(join(25780..26108,26167..26176))
                     /aSDomain="KAsynt_C_assoc"
                     /aSTool="clusterhmmer"
                     /database="35.0"
                     /db_xref="PF16197.8"
                     /description="Ketoacyl-synthetase C-terminal extension"
                     /detection="hmmscan"
                     /domain_id="clusterhmmer_JX265_004622_0008"
                     /evalue="2.20E-16"
                     /label="JX265_004622"
                     /locus_tag="JX265_004622"
                     /protein_end="519"
                     /protein_start="406"
                     /score="60.4"
                     /tool="antismash"
                     /translation="NPKLKLDERNFMVVTDPQKWPGEIRRASINSFGYGGANAHVILEC
                     AKSYLRTLTPSRDMPTESIPRVLVLPVSAASRKSLEMRIEQVRQLACHSNRHTMKRLAF
                     TLTQRRSSL"
     aSDomain        complement(join(25981..26108,26167..26290,26374..26584,
                     26638..26946,26999..27470,27538..27556))
                     /ASF="found active site cysteine: True, scaffold matched
                     GSSS: True"
                     /ASF="found active site histidines: True"
                     /aSDomain="PKS_KS"
                     /aSTool="nrps_pks_domains"
                     /database="nrpspksdomains.hmm"
                     /detection="hmmscan"
                     /domain_id="nrpspksdomains_JX265_004622_PKS_KS.1"
                     /domain_subtypes="Iterative-KS"
                     /evalue="6.00E-162"
                     /label="JX265_004622_PKS_KS.1"
                     /locus_tag="JX265_004622"
                     /protein_end="452"
                     /protein_start="31"
                     /score="531.2"
                     /tool="antismash"
                     /translation="VCIVGLACRLPGDIQSPSELWDFIMKKRSAQGPLPAMRFNMKGFY
                     HPDTARAGVMGADGGYFLQRDVRKFENSFFRVNNLEATYMDPQQRQLLEVVYECFENAG
                     VSLENISGSNTGVYVGNFTMDFQTMQTRDPDYGSRYTATGTGTAILANRISHIFNLHGP
                     SFTLDTACSSSIYCLHNAVRAIQSGDCDNAIVAAANLITSPEQHLGTMKGGVLSSTSTC
                     HTFDVSADGYGRAEGVNAIYLKKLSSALKDGDKIWSVIRGTAINANGKTAGIAQPNAVL
                     QEAVIRKAYSDAGLRFSDTDYVECHGTGTAVGDPIEVDALASCFTPRYRTPLLIGSVKT
                     NLGHSEAASGLTSLIKVSLAFENDHIPPTYGVKTLNPKLKLDERNFMVVTDPQKWPGEI
                     RRASINSFGYGGANAHVILECA"
     PFAM_domain     complement(join(26186..26290,26374..26584,26638..26666))
                     /aSDomain="Ketoacyl-synt_C"
                     /aSTool="clusterhmmer"
                     /database="35.0"
                     /db_xref="PF02801.25"
                     /description="Beta-ketoacyl synthase, C-terminal domain"
                     /detection="hmmscan"
                     /domain_id="clusterhmmer_JX265_004622_0007"
                     /evalue="4.30E-34"
                     /label="JX265_004622"
                     /locus_tag="JX265_004622"
                     /protein_end="403"
                     /protein_start="288"
                     /score="117.2"
                     /tool="antismash"
                     /translation="SVIRGTAINANGKTAGIAQPNAVLQEAVIRKAYSDAGLRFSDTDY
                     VECHGTGTAVGDPIEVDALASCFTPRYRTPLLIGSVKTNLGHSEAASGLTSLIKVSLAF
                     ENDHIPPTYGV"
     CDS_motif       complement(join(26252..26290,26374..26379))
                     /aSTool="nrps_pks_domains"
                     /database="abmotifs"
                     /detection="hmmscan"
                     /domain_id="nrpspksmotif_JX265_004622_0004"
                     /evalue="2.30E-03"
                     /label="PKSI-KS_m6"
                     /locus_tag="JX265_004622"
                     /protein_end="381"
                     /protein_start="366"
                     /score="10.6"
                     /tool="antismash"
                     /translation="GSVKTNLGHSEAASG"
     CDS_motif       complement(26434..26481)
                     /aSTool="nrps_pks_domains"
                     /database="abmotifs"
                     /detection="hmmscan"
                     /domain_id="nrpspksmotif_JX265_004622_0003"
                     /evalue="1.10E-04"
                     /label="PKSI-KS_m5"
                     /locus_tag="JX265_004622"
                     /protein_end="348"
                     /protein_start="332"
                     /score="14.1"
                     /tool="antismash"
                     /translation="YVECHGTGTAVGDPIE"
     PFAM_domain     complement(join(26691..26946,26999..27470,27538..27562))
                     /aSDomain="ketoacyl-synt"
                     /aSTool="clusterhmmer"
                     /database="35.0"
                     /db_xref="PF00109.29"
                     /description="Beta-ketoacyl synthase, N-terminal domain"
                     /detection="hmmscan"
                     /domain_id="clusterhmmer_JX265_004622_0006"
                     /evalue="1.30E-65"
                     /label="JX265_004622"
                     /locus_tag="JX265_004622"
                     /protein_end="280"
                     /protein_start="29"
                     /score="221.6"
                     /tool="antismash"
                     /translation="DPVCIVGLACRLPGDIQSPSELWDFIMKKRSAQGPLPAMRFNMKG
                     FYHPDTARAGVMGADGGYFLQRDVRKFENSFFRVNNLEATYMDPQQRQLLEVVYECFEN
                     AGVSLENISGSNTGVYVGNFTMDFQTMQTRDPDYGSRYTATGTGTAILANRISHIFNLH
                     GPSFTLDTACSSSIYCLHNAVRAIQSGDCDNAIVAAANLITSPEQHLGTMKGGVLSSTS
                     TCHTFDVSADGYGRAEGVNAIYLKKLSSA"
     CDS_motif       complement(26727..26765)
                     /aSTool="nrps_pks_domains"
                     /database="abmotifs"
                     /detection="hmmscan"
                     /domain_id="nrpspksmotif_JX265_004622_0002"
                     /evalue="3.80E-03"
                     /label="PKSI-KS_m4"
                     /locus_tag="JX265_004622"
                     /protein_end="268"
                     /protein_start="255"
                     /score="10.6"
                     /tool="antismash"
                     /translation="FDVSADGYGRAEG"
     CDS_motif       complement(join(26910..26946,26999..27006))
                     /aSTool="nrps_pks_domains"
                     /database="abmotifs"
                     /detection="hmmscan"
                     /domain_id="nrpspksmotif_JX265_004622_0001"
                     /evalue="4.50E-05"
                     /label="PKSI-KS_m3"
                     /locus_tag="JX265_004622"
                     /protein_end="207"
                     /protein_start="192"
                     /score="15.7"
                     /tool="antismash"
                     /translation="GPSFTLDTACSSSIY"
     gene            28290..29400
                     /locus_tag="JX265_004623"
     mRNA            join(28290..28327,28385..28606,28675..28682,28733..28906,
                     28969..29041,29104..29119,29174..29237,29291..29400)
                     /locus_tag="JX265_004623"
                     /product="hypothetical protein"
     CDS             join(28290..28327,28385..28606,28675..28682,28733..28906,
                     28969..29041,29104..29119,29174..29237,29291..29400)
                     /codon_start=1
                     /gene_functions="biosynthetic-additional (smcogs)
                     SMCOG1001:short-chain dehydrogenase/reductase SDR (Score:
                     126; E-value: 3e-38)"
                     /gene_kind="biosynthetic-additional"
                     /locus_tag="JX265_004623"
                     /product="hypothetical protein"
                     /protein_id="KAI1874415.1"
                     /transl_table=1
                     /translation="MLESLPKFALVTGCGQGGIGEALVREYKRHGVLPIATILPSESSM
                     HLKEAGITFLPLDVTNDDSIAKLKQNVIKITGGSLDILVNNAGLCYTMTAIDTDVTAVQ
                     KIFDVNVFGPMRMVHHFHDLLVRSEGAIVNIGSIGGIVPYVYGSSYNASKAALHHWSST
                     LRVEMAPFNVNVLTIISGEVGTNFLKTDYGRNIPDDSLFAPLAAEFTKHVQRKPSKRSS
                     QKYVSENNKPVT"
     PFAM_domain     join(28308..28327,28385..28606,28675..28682,28733..28906,
                     28969..29041,29104..29119,29174..29209)
                     /aSDomain="adh_short"
                     /aSTool="clusterhmmer"
                     /database="35.0"
                     /db_xref="PF00106.28"
                     /description="short chain dehydrogenase"
                     /detection="hmmscan"
                     /domain_id="clusterhmmer_JX265_004623_0013"
                     /evalue="1.90E-37"
                     /label="JX265_004623"
                     /locus_tag="JX265_004623"
                     /protein_end="189"
                     /protein_start="6"
                     /score="128.8"
                     /tool="antismash"
                     /translation="KFALVTGCGQGGIGEALVREYKRHGVLPIATILPSESSMHLKEAG
                     ITFLPLDVTNDDSIAKLKQNVIKITGGSLDILVNNAGLCYTMTAIDTDVTAVQKIFDVN
                     VFGPMRMVHHFHDLLVRSEGAIVNIGSIGGIVPYVYGSSYNASKAALHHWSSTLRVEMA
                     PFNVNVLTIISGEVGTNFLK"
     gene            complement(29805..30560)
                     /locus_tag="JX265_004624"
     mRNA            complement(join(29805..30188,30246..30560))
                     /locus_tag="JX265_004624"
                     /product="hypothetical protein"
     CDS             complement(join(29805..30188,30246..30560))
                     /codon_start=1
                     /locus_tag="JX265_004624"
                     /product="hypothetical protein"
                     /protein_id="KAI1874416.1"
                     /transl_table=1
                     /translation="MAEENQSGPKRDLKEGEINEYGLPHNPRAHGYIGQGFPAPGLRRT
                     VRHITGHDADGKATFLTTDCGDHHLIMGEQQALANILYSTHETPVNINDDVDVIHAKEN
                     QPPLHYQNGTVLRMIDFAPNEISPMHRALSIDYGVVLEGEFELILDSGEKRIMRQGDVS
                     IQRATGHQWRNLTGNGTLPGRMMWFLLGVQDVVVKGKRLEGYLGPLGVYYEGKTEEEVR
                     VDRQGTDQAA"
     PFAM_domain     complement(29943..30149)
                     /aSDomain="Cupin_2"
                     /aSTool="clusterhmmer"
                     /database="35.0"
                     /db_xref="PF07883.14"
                     /description="Cupin domain"
                     /detection="hmmscan"
                     /domain_id="clusterhmmer_JX265_004624_0014"
                     /evalue="1.50E-06"
                     /label="JX265_004624"
                     /locus_tag="JX265_004624"
                     /protein_end="187"
                     /protein_start="118"
                     /score="28.0"
                     /tool="antismash"
                     /translation="IDFAPNEISPMHRALSIDYGVVLEGEFELILDSGEKRIMRQGDVS
                     IQRATGHQWRNLTGNGTLPGRMMW"
     gene            complement(31201..32268)
                     /locus_tag="JX265_004625"
     mRNA            complement(join(31201..31457,31515..31794,31877..32124,
                     32232..32268))
                     /locus_tag="JX265_004625"
                     /product="hypothetical protein"
     CDS             complement(join(31201..31457,31515..31794,31877..32124,
                     32232..32268))
                     /NRPS_PKS="Domain: PKS_KR (5-126). E-value: 2e-08. Score:
                     26.2. Matches aSDomain:
                     nrpspksdomains_JX265_004625_PKS_KR.1"
                     /codon_start=1
                     /gene_functions="biosynthetic-additional
                     (rule-based-clusters) adh_short_C2"
                     /gene_functions="biosynthetic-additional (smcogs)
                     SMCOG1001:short-chain dehydrogenase/reductase SDR (Score:
                     184.3; E-value: 4.6e-56)"
                     /gene_kind="biosynthetic-additional"
                     /locus_tag="JX265_004625"
                     /product="hypothetical protein"
                     /protein_id="KAI1874417.1"
                     /sec_met_domain="adh_short_C2 (E-value: 8e-32, bitscore:
                     105.7, seeds: 47, tool: rule-based-clusters)"
                     /transl_table=1
                     /translation="MEIDGCALVFGGARGIGRACALAFARFGARRVLVADLDYAAACVV
                     AENCQTIASNPDFQAEGALVDVCSEESVSQITARAAQTFGRIDYCVNSAGLGVQNPREI
                     AEANVAEFNQLLQTNVTGTFLVTKCASATMKSQDPRPNYPSAPERGLTRGSIVNLGSAS
                     SFASTPSMVQYTTSKFAVLGLTKNSALDNAAHGIRVNCVCPSWVDTPMIKQAIADIPSL
                     KDQINSAVPLGRIASADEVADAVIFLCSPRSSYITGSGLIIDGGTTLTSHA"
     PFAM_domain     complement(join(31219..31457,31515..31794,31877..32124,
                     32232..32238))
                     /aSDomain="adh_short_C2"
                     /aSTool="clusterhmmer"
                     /database="35.0"
                     /db_xref="PF13561.9"
                     /description="Enoyl-(Acyl carrier protein) reductase"
                     /detection="hmmscan"
                     /domain_id="clusterhmmer_JX265_004625_0015"
                     /evalue="1.20E-56"
                     /label="JX265_004625"
                     /locus_tag="JX265_004625"
                     /protein_end="268"
                     /protein_start="10"
                     /score="192.0"
                     /tool="antismash"
                     /translation="GGARGIGRACALAFARFGARRVLVADLDYAAACVVAENCQTIASN
                     PDFQAEGALVDVCSEESVSQITARAAQTFGRIDYCVNSAGLGVQNPREIAEANVAEFNQ
                     LLQTNVTGTFLVTKCASATMKSQDPRPNYPSAPERGLTRGSIVNLGSASSFASTPSMVQ
                     YTTSKFAVLGLTKNSALDNAAHGIRVNCVCPSWVDTPMIKQAIADIPSLKDQINSAVPL
                     GRIASADEVADAVIFLCSPRSSYITGSGLIIDGGTT"
     aSDomain        complement(join(31702..31794,31877..32124,32232..32253))
                     /aSDomain="PKS_KR"
                     /aSTool="nrps_pks_domains"
                     /database="nrpspksdomains.hmm"
                     /detection="hmmscan"
                     /domain_id="nrpspksdomains_JX265_004625_PKS_KR.1"
                     /evalue="2.00E-08"
                     /label="JX265_004625_PKS_KR.1"
                     /locus_tag="JX265_004625"
                     /protein_end="126"
                     /protein_start="5"
                     /score="26.2"
                     /specificity="KR activity: inactive"
                     /specificity="KR stereochemistry: C1"
                     /tool="antismash"
                     /translation="CALVFGGARGIGRACALAFARFGARRVLVADLDYAAACVVAENCQ
                     TIASNPDFQAEGALVDVCSEESVSQITARAAQTFGRIDYCVNSAGLGVQNPREIAEANV
                     AEFNQLLQTNVTGTFLV"
     CDS_motif       complement(join(32063..32124,32232..32247))
                     /aSTool="nrps_pks_domains"
                     /database="abmotifs"
                     /detection="hmmscan"
                     /domain_id="nrpspksmotif_JX265_004625_0001"
                     /evalue="1.10E-04"
                     /label="PKSI-KR_m1"
                     /locus_tag="JX265_004625"
                     /protein_end="33"
                     /protein_start="7"
                     /score="14.8"
                     /tool="antismash"
                     /translation="LVFGGARGIGRACALAFARFGARRVL"
     gene            33371..34468
                     /locus_tag="JX265_004626"
     mRNA            join(33371..34281,34348..34468)
                     /locus_tag="JX265_004626"
                     /product="hypothetical protein"
     CDS             join(33371..34281,34348..34468)
                     /NRPS_PKS="Domain: PKS_KR (40-134). E-value: 1.2e-06.
                     Score: 20.4. Matches aSDomain:
                     nrpspksdomains_JX265_004626_PKS_KR.1"
                     /codon_start=1
                     /gene_functions="biosynthetic-additional (smcogs)
                     SMCOG1001:short-chain dehydrogenase/reductase SDR (Score:
                     92.7; E-value: 4.4e-28)"
                     /gene_kind="biosynthetic-additional"
                     /locus_tag="JX265_004626"
                     /product="hypothetical protein"
                     /protein_id="KAI1874418.1"
                     /transl_table=1
                     /translation="MASAAFDHPEKRASIRAFLHRQLFVTPPVPRDVDLRGKAAIVTGS
                     NAGLGLECARQLLDLGVSKLIIAVRNETKGEAARTNLLSAGKFKDATIDVWKLDLESYE
                     SIAIFVERAKALEHLNIVVLNAGVMQHEHSLNSSTGHEQTVQINLLSTALLTILLLPVL
                     KAKNTSESPGRIALVSSDMASWAKLTAASTPVLPTMDKKEGYHIFGHYNASKLLAQLFV
                     FQLSQQVPPSVAIVTMPNPGLCYGTGLGLAAPGGSIADRIAAIPKRILGRSTSVGARVL
                     TDAVVKHGVEAHGQYVEDCKVQPMAPIAYQPAGEKLRQALWDELLKELAAYHVDEILRD
                     LTR"
     PFAM_domain     33482..33919
                     /aSDomain="adh_short"
                     /aSTool="clusterhmmer"
                     /database="35.0"
                     /db_xref="PF00106.28"
                     /description="short chain dehydrogenase"
                     /detection="hmmscan"
                     /domain_id="clusterhmmer_JX265_004626_0016"
                     /evalue="2.00E-19"
                     /label="JX265_004626"
                     /locus_tag="JX265_004626"
                     /protein_end="183"
                     /protein_start="37"
                     /score="70.0"
                     /tool="antismash"
                     /translation="KAAIVTGSNAGLGLECARQLLDLGVSKLIIAVRNETKGEAARTNL
                     LSAGKFKDATIDVWKLDLESYESIAIFVERAKALEHLNIVVLNAGVMQHEHSLNSSTGH
                     EQTVQINLLSTALLTILLLPVLKAKNTSESPGRIALVSSDMA"
     CDS_motif       33491..33583
                     /aSTool="nrps_pks_domains"
                     /database="abmotifs"
                     /detection="hmmscan"
                     /domain_id="nrpspksmotif_JX265_004626_0001"
                     /evalue="2.10E-03"
                     /label="PKSI-KR_m1"
                     /locus_tag="JX265_004626"
                     /protein_end="71"
                     /protein_start="40"
                     /score="10.8"
                     /tool="antismash"
                     /translation="IVTGSNAGLGLECARQLLDLGVSKLIIAVRN"
     aSDomain        33491..33772
                     /aSDomain="PKS_KR"
                     /aSTool="nrps_pks_domains"
                     /database="nrpspksdomains.hmm"
                     /detection="hmmscan"
                     /domain_id="nrpspksdomains_JX265_004626_PKS_KR.1"
                     /evalue="1.20E-06"
                     /label="JX265_004626_PKS_KR.1"
                     /locus_tag="JX265_004626"
                     /protein_end="134"
                     /protein_start="40"
                     /score="20.4"
                     /specificity="KR activity: inactive"
                     /specificity="KR stereochemistry: C1"
                     /tool="antismash"
                     /translation="IVTGSNAGLGLECARQLLDLGVSKLIIAVRNETKGEAARTNLLSA
                     GKFKDATIDVWKLDLESYESIAIFVERAKALEHLNIVVLNAGVMQHEHS"
     gene            35318..36782
                     /locus_tag="JX265_004627"
     mRNA            join(35318..35555,35632..35651,35715..35822,35877..36782)
                     /locus_tag="JX265_004627"
                     /product="hypothetical protein"
     CDS             join(35318..35555,35632..35651,35715..35822,35877..36782)
                     /codon_start=1
                     /locus_tag="JX265_004627"
                     /product="hypothetical protein"
                     /protein_id="KAI1874419.1"
                     /transl_table=1
                     /translation="MSAPDSPDFSSLDPATQAYILAQPALEPPIGQDSIFDNPPNYSAA
                     AVVLFSVCLVLITLTFIGRVYMKFFVMKQKSLGDYLLILAYALLIVNFVFTYRMTEKPG
                     IFVHQWNVHLGDFIYFLRDVFITSQLYIGSILLIKVAILLEWIRIFAPPGNRHFVYWAS
                     HIMIWANVVFYVSIFIAFNIACTPYEYNWNVLLKGNCDRVNTHYTNLATSIFNVISDFM
                     ILIIPQRAIWKLHMSTKKKLGVSMVFAIGLLACVSALIRLIETVRHALSADYVYTFAGI
                     MCCCAAELTCGFLVVSVPSFPKAFSAINLSKLLSKLSFRSSSSKLRSSKKSGDASSWPP
                     SSGGYSEVKTKAAKTSAEGDERQLFPMAKLQNNSSNDYSLYDSAGHAERGIYQTTHFEA
                     TESFDPNATRSEYRRQEQWDDNRI"
     gene            38153..39986
                     /locus_tag="JX265_004628"
     mRNA            join(38153..38230,38289..38439,38517..38576,38632..39249,
                     39298..39986)
                     /locus_tag="JX265_004628"
                     /product="hypothetical protein"
     CDS             join(38153..38230,38289..38439,38517..38576,38632..39249,
                     39298..39986)
                     /codon_start=1
                     /gene_functions="biosynthetic-additional
                     (rule-based-clusters) p450"
                     /gene_functions="biosynthetic-additional (smcogs)
                     SMCOG1034:cytochrome P450 (Score: 319.8; E-value: 5.1e-97)"
                     /gene_kind="biosynthetic-additional"
                     /locus_tag="JX265_004628"
                     /product="hypothetical protein"
                     /protein_id="KAI1874420.1"
                     /sec_met_domain="p450 (E-value: 9.8e-63, bitscore: 207.0,
                     seeds: 50, tool: rule-based-clusters)"
                     /transl_table=1
                     /translation="MVGIIEDAKVLALALSGYFVAAISTYFVIFITYQIFLHPLSKYPG
                     PFVAKLTDAYNGFFAYSKRLHLTTWQNQLKYGPVVRQGPNKLIFSSVTALRDIYKNDKI
                     TKPKAYMALGPGLTGYTVFTATDRRLHRARRQLIGQVLTNRSMRTFEPVMIEQVNIYLQ
                     KLLAHSQCSQPVEMTKITRQLGFNIAGILGFGYDLGLQTEETNQFMLPMLDAGTLWSSV
                     FLQYPGARRFRLALVTVHAFRTLREKYLGIIEKMISSRTALAKDAKHDLYSFVSEALND
                     QSDNGLRQSDLWGEANLFLTAAGDTTKTAMSAAFFYLTRNPDCYQRLADEIRTTFSAGS
                     EIQGSALTSCQYLRACIDETLRMSPPASGTLWRELSSDSGDQSFIVDGHVIPRGTIVGV
                     STYSIHHSEDYFPDSFAFRPERWIDDSITPEVKQIMREAFTPFSVGPRSCAGTTMAYME
                     VGLTIAKTLWYFDFEPAPGRLGHIGAGSPALGKGRQRPGEFQIYDVFSATHEGPYLVFN
                     PRDGGGLKDLETKE"
     PFAM_domain     join(38394..38439,38517..38576,38632..39249,39298..39821)
                     /ASF="active site cysteine inconclusive"
                     /aSDomain="p450"
                     /aSTool="clusterhmmer"
                     /database="35.0"
                     /db_xref="PF00067.25"
                     /db_xref="GO:0004497"
                     /db_xref="GO:0005506"
                     /db_xref="GO:0016705"
                     /db_xref="GO:0020037"
                     /description="Cytochrome P450"
                     /detection="hmmscan"
                     /domain_id="clusterhmmer_JX265_004628_0017"
                     /evalue="5.20E-61"
                     /gene_ontologies="GO:0004497: monooxygenase activity"
                     /gene_ontologies="GO:0005506: iron ion binding"
                     /gene_ontologies="GO:0016705: oxidoreductase activity,
                     acting on paired donors, with incorporation or reduction of
                     molecular oxygen"
                     /gene_ontologies="GO:0020037: heme binding"
                     /label="JX265_004628"
                     /locus_tag="JX265_004628"
                     /protein_end="477"
                     /protein_start="61"
                     /score="206.9"
                     /tool="antismash"
                     /translation="SKRLHLTTWQNQLKYGPVVRQGPNKLIFSSVTALRDIYKNDKITK
                     PKAYMALGPGLTGYTVFTATDRRLHRARRQLIGQVLTNRSMRTFEPVMIEQVNIYLQKL
                     LAHSQCSQPVEMTKITRQLGFNIAGILGFGYDLGLQTEETNQFMLPMLDAGTLWSSVFL
                     QYPGARRFRLALVTVHAFRTLREKYLGIIEKMISSRTALAKDAKHDLYSFVSEALNDQS
                     DNGLRQSDLWGEANLFLTAAGDTTKTAMSAAFFYLTRNPDCYQRLADEIRTTFSAGSEI
                     QGSALTSCQYLRACIDETLRMSPPASGTLWRELSSDSGDQSFIVDGHVIPRGTIVGVST
                     YSIHHSEDYFPDSFAFRPERWIDDSITPEVKQIMREAFTPFSVGPRSCAGTTMAYMEVG
                     LTIAKTLWYFDFEPAPG"
     gene            complement(44012..45802)
                     /locus_tag="JX265_004629"
     mRNA            complement(join(44012..45086,45136..45626,45683..45802))
                     /locus_tag="JX265_004629"
                     /product="hypothetical protein"
     CDS             complement(join(44012..45086,45136..45626,45683..45802))
                     /codon_start=1
                     /gene_functions="biosynthetic-additional
                     (rule-based-clusters) p450"
                     /gene_functions="biosynthetic-additional (smcogs)
                     SMCOG1034:cytochrome P450 (Score: 157.3; E-value: 1.1e-47)"
                     /gene_kind="biosynthetic-additional"
                     /locus_tag="JX265_004629"
                     /product="hypothetical protein"
                     /protein_id="KAI1874421.1"
                     /sec_met_domain="p450 (E-value: 8.2e-45, bitscore: 147.9,
                     seeds: 50, tool: rule-based-clusters)"
                     /transl_table=1
                     /translation="MAWPNIFVALGVLCCTSLGYLIKIVYDHRRKINVLREQGVPMPQE
                     WSWVTGHLLVLRKYVDGIPPDAAVAFAMRDLAQEFAHTELFLVDFWPVYPPLYTVFGPE
                     SISQICNKYNLPKTAVAAKFMKPISGGPNLVSMNGNEWKYWRSLFNPGFATGAMLNNVP
                     HIVDSILVFREKLVDRIGKGMFSLDDFTTRLTTEIILKITLDNDSNYQRSSNVLATALG
                     HITSWHSFWDPRVLIHPLRPFVQRYHGRIMNTYIRKELEKRFQETKRERSSDLSGQTPK
                     SIKSVITLALEAYLSERQDNDVLQEEKLDQNFADYATYQIRVFLFAGTDTTASMMVYVY
                     HRLAKHPNWRRKLQVEHDEVFGPEPNNAAKLLKENPSLLNSCKLTLAFLKETLRLHAPA
                     GTMRAGLTGVTVTDLEGSEQPMDYVGANILHQALHVNPRVWPRPREFLPERFLVRPEDE
                     LHPDPAAFRPFEQGPRNCIGQTLVWNELRIAVVLTCRDLEIRDAYDDFDAKMDNEMGIG
                     EKLKRWIFGEPMRTLHGDRAYQTDSAGLHPVNGYPCYVKWAKHD"
     PFAM_domain     complement(join(44198..45086,45136..45623))
                     /ASF="active site cysteine inconclusive"
                     /aSDomain="p450"
                     /aSTool="clusterhmmer"
                     /database="35.0"
                     /db_xref="PF00067.25"
                     /db_xref="GO:0004497"
                     /db_xref="GO:0005506"
                     /db_xref="GO:0016705"
                     /db_xref="GO:0020037"
                     /description="Cytochrome P450"
                     /detection="hmmscan"
                     /domain_id="clusterhmmer_JX265_004629_0018"
                     /evalue="4.30E-43"
                     /gene_ontologies="GO:0004497: monooxygenase activity"
                     /gene_ontologies="GO:0005506: iron ion binding"
                     /gene_ontologies="GO:0016705: oxidoreductase activity,
                     acting on paired donors, with incorporation or reduction of
                     molecular oxygen"
                     /gene_ontologies="GO:0020037: heme binding"
                     /label="JX265_004629"
                     /locus_tag="JX265_004629"
                     /protein_end="500"
                     /protein_start="41"
                     /score="147.8"
                     /tool="antismash"
                     /translation="MPQEWSWVTGHLLVLRKYVDGIPPDAAVAFAMRDLAQEFAHTELF
                     LVDFWPVYPPLYTVFGPESISQICNKYNLPKTAVAAKFMKPISGGPNLVSMNGNEWKYW
                     RSLFNPGFATGAMLNNVPHIVDSILVFREKLVDRIGKGMFSLDDFTTRLTTEIILKITL
                     DNDSNYQRSSNVLATALGHITSWHSFWDPRVLIHPLRPFVQRYHGRIMNTYIRKELEKR
                     FQETKRERSSDLSGQTPKSIKSVITLALEAYLSERQDNDVLQEEKLDQNFADYATYQIR
                     VFLFAGTDTTASMMVYVYHRLAKHPNWRRKLQVEHDEVFGPEPNNAAKLLKENPSLLNS
                     CKLTLAFLKETLRLHAPAGTMRAGLTGVTVTDLEGSEQPMDYVGANILHQALHVNPRVW
                     PRPREFLPERFLVRPEDELHPDPAAFRPFEQGPRNCIGQTLVWNELRIAVVLTCRDLEI
                     R"
ORIGIN
        1 gacgtggtgg ttggttgcag aaggttaata catgcgggac acatcgacgc tcatacgctc
       61 atcgcactgc aatgagatcc cccatatctt actgctctct ctttttacat ggatctgttt
      121 gtcgggaatt cttgcatagc tttgctccta gccggtggct taaactaagg cacggcctag
      181 tcttcttcct tctgatgcac tgagggcatc tctcggttta gcgatgactg atggcagaca
      241 cagttctgcg cgcccttgca ccgacaccta agccgacaaa gtctagggct ggccaagttt
      301 agcatcccat atgccatagc ctcgatcagg ggaacccgga tacatttgcc actcgtggcg
      361 ctgcctaaca ccatcaccac ccatacccct tcccccttgc gccctagtct gtcacatacg
      421 aaggatgttc attgtcactc tcgctagaag gagtaaatgg agatgtttcc taaaacgact
      481 tcggcatcgc atgggttccc aatatagcca ctgctcatca gaagaaaata aatgtccgta
      541 aagttgaaaa tattatggca atgacgatag gagacgacca cattttcaca gggatttcct
      601 ttatcgagag tccggtaata ggggcagcac tgcaactgaa ctgatatggt ggagtgtggc
      661 atcctaagcg gcaagagtac aggcaaggga cccgcacatt ttgtcttctg cgtcggttca
      721 tgcagcgtcg cgctctctaa acgcgggtaa acgcggtcag tggtacgaga cagacattca
      781 tgtcttccca ctaccgaagt gccatattct cgtaacccac atgtatggtt gatgtttaac
      841 gtttttctag gataatgcct gagtttatcg ccgagtcgct aatttaggag taacttttgc
      901 tactgcctcc agcaaaacag taatgcaagt agatagcggt agcaaagatt ttcattgatg
      961 ctatgtgcag ctctcttggc ctaaacaacc atagtatcgc ccatgaaaat attgagcaca
     1021 ctaacctcta ccaacactaa ccctctccgt acgaatctta acaagagccg gctgcacgaa
     1081 tggttgtttt catggcatct tgctgacgac aatactgatt tcttggatat caatgaagaa
     1141 tttggtatat ctttggatgg atccctgatg gatgatttca aaaacctgca agcgatctac
     1201 cgtgtatgtg ttggagttta aggggtcaca gcctcgggct tgacataggc aacatgttta
     1261 gtgcttaccg acgaatagct ttttgaccct ctaccagtgc atcacaagac tggatggaag
     1321 taacccggaa ggccgagaca ggtgtattgt gtcagttggt gtaatgtgac aatcctctgt
     1381 ctggcttagt agttggaatg tatcagtggt gctgctgagt cagggccacc gttgatcgtc
     1441 atctcacagc gccctgaatg taagttcctg ttgaactaat ccatttatag cgacttacac
     1501 caggatattt tagaggcagc aaagcgcacc aatgaaatgt accacaatcc gaggtggctt
     1561 cttatacatg agtgggatag gggtggactc cactggacga ttgcttaggc actcttcaat
     1621 tcttgagcta cgcgtagagg agaatcggta gtattgaaag cgcacgcaat atgtgttacc
     1681 gcaattcgaa acacgtcaca atttcaagta atggggactt gtgaaaggcc tgcagagtgg
     1741 ctcaatcgaa aagagaagga actataaatt cacttgacca tcacgaatcg cgcccattgc
     1801 aagatccaag ttgtgagacg ctttatgtcg cctgctcgag atatttttca catgcatcta
     1861 ttacctttgt agaatctcgc ttacaaagaa tctgtgattt cgctcctcgc ttttacattc
     1921 ggactctgca gtgtataggt cagcgacggg gatggtacgg agcgtctagt tcttggggaa
     1981 ggttgtgctg cagtaagcaa ccaaatgctg gaaccaacgg ctagtccgtg ttccagaaag
     2041 ccggatccaa caacgtggca agggggactt gaaccctgcc tcaggacatc attggctcct
     2101 ggcatgctcc taatttctct agacatgaca gtcatgacaa taatagattc cttctgcact
     2161 acttcagcga cagatagggg gagctgcaat gcaaggggca cttggcgtcg gacttgccta
     2221 tagtacgtac agtgaaattg cgtccgaact gggactgatc acaaacggtc ctgaagggtt
     2281 tgaaccagcg cattgacaag aacaatcgta gccggactcc ggagatagta tcgaatgccg
     2341 tagggctgaa cctctgccga caggctattg ttcctcatag ccccttgact gcaatcctcc
     2401 agagacatca gtacgcaaag cgcgtgtacc tgcggacccc ttgtgcggac cctgcaaccc
     2461 gtgaactact tggcccacat tccgcctaca tggatgaccc cataataatg attaagcctc
     2521 tgggcgatgc gttcagcgcc taggcaccga ggtgatcaaa gtattgtcag aatgggtact
     2581 gaggctgatc gtctttgacc ccattctcag caatcgacaa ggttcacaca ctctaccagg
     2641 aaagcgccag cttccagcaa ggttggagct gagccttggt tggaagttac acgagagtgg
     2701 agtcccacgt tgctcgtgta acaacaaata aggactcaac agtgagcatc cacggtcagc
     2761 aataccgtcc tccagagtct ggccggctac gtaactgaac ctcgcctgtt ggtggagagc
     2821 atgacctaac ctttggccga tatctccagt cagcacacgc accgtcatct ggtgctatgt
     2881 aagcatgagc tcggccaggc cggagatgtc ttcaatgacc gctgaagtgc gcatccgagg
     2941 tttcggtgac ttttctcact gcagtttgca actgaccagg tgctgctgtc aatgttgggc
     3001 tgacaaagtt gccagagact gctggctgac cacgaggagt atgcctcgcg cttgagattg
     3061 gggtcccatt cttaatgatc ctgccagaca acgagctgtg cgaaacacag gctcgccatc
     3121 gatgaccttg tgaggggaca tgtacgctgg cggcgaagcc acgtggggtt gaaaagccgc
     3181 cacaccttgt tcggactttt ctggtcgtga gtccgaggag ttgtggatgg acccatgtcg
     3241 atccaacgag gtacttttcg gcccctgtaa ccgcctgcat gcttagctga acgtgcggat
     3301 gcgggttgat gccatgcatt ctgatagtta ccggatccac ggtgggatgc acggccaaag
     3361 gaacagactg ggtttcaata acagcacgat agtcatctga tcttcgctaa accatcccat
     3421 accattggct tcgtcgctga tactggcaca cggtaacttg gaactcggca gggtttgccg
     3481 cacttcgcga ggcgctctct actggccgag tctgtcttac agagagctct gaaggcaatc
     3541 atggtccccc atcatatcgc gctgccccgt ggcttctctg tctttgaatc catctcgcag
     3601 agttttacaa cagtaaccaa tacgaggccc acaactgagt cggtcttata tcatggcaga
     3661 gccgtggaag actcggccca caccacgcta tcgaaatggg gagtccatag ataacatcac
     3721 tcacttaggt aagagatgct tgactggggc ttcgcttcgg gtgcttgcaa agatgttcga
     3781 aaagccattc gcaaagactt accaaaggta ccgtctggcc gggccaagcg ggctcgttca
     3841 cgctaagtta gtaaatatgt agcaaaggcc attgcagaat gcgctagacc tgcggagaga
     3901 atcttctcta ccggttccgc tgtcgaaggg gttgcattcc caggcctctg gcgactgcaa
     3961 ggcctcctga cccgcatgac atgaacggca gctaccgacc tgaggggcca attaggggtc
     4021 gcacgacggt tggcagtggt gattaggcag caaaacttag cggggaaagt cggtgaaaag
     4081 acagggcccc ctgggccgct agagcgggcg cgtccttacg agacgtgcat caggcccatc
     4141 acagcctatt tcagcaagca aagccccggt ctctgctgct atggagctct tggctgcgag
     4201 gagactcaat ctgttcaatc tcgctttgcc aatagccagc ctcagcccta caccgtacgg
     4261 aagtgcccag gcccagtgtc tgattggccg gtttactgcg cggcggagtc tgtgtaacct
     4321 cgaaagccgc ggccactgac catagggtcc gctccctgga ccctcgcgct ggccgtaggt
     4381 ccgtagtagc gcgcctacac ttactattct ttgtgcaacc ctgggaaaca gcttgtagaa
     4441 atgggctcac aaggatgccc gtgtaacccc gggctggcat tagtggcgcg gcaatcccat
     4501 caatgccatt catagaagat gatgctattc ctcctttcac tgttttaccg ctgcctgtta
     4561 accaggcgtg tttaagaagg ccgttgctga acttcttcgt cacacttgcc acgcctcgaa
     4621 cgtgcattga cagcaacgat caccaagatt cttaatcgca ctcacgcccg cggcttctat
     4681 cagtctgatc attggagtcg acacagtacc acacaacaag catgcctcgg agacaaggag
     4741 aacggaagcg acgggtgcat acaaggtcac ggaacggctg catcacctgc aaggccaagc
     4801 acttgcgctg cgatgaacag aagccgcttt ggtatgcgat ctccgccttg ccaacccatg
     4861 cagcatggtg ctgtctttaa ctgcagccat tgatgttgcc agtggctctc gacgatattg
     4921 aaataatact gcttactaac ggttggatag tggccgatgt ctagcgagcg ggggtagctg
     4981 tggttatgca gacaggtcca cgaagagctc tcagtcgcca cagtcgtgtg acgatatggt
     5041 catgccaaaa ctcgaagact tggaggactg ggaggccaat gcgaatctgc tctctatgcc
     5101 cgacgatatg ctgggcggat gctcagttga agtatccaat gaaacacgtt ttctttatga
     5161 catctgtgag ccgcgatctt cttctcgcag acttgaccat gctgatcgag taacctcgca
     5221 gttgcacgct atcgcagtgt cgttgatcgt gatgtgacgc cagactcgca tgcgtccttg
     5281 tgagtctttt tgcttgggtg cactgctctt ggtgcttttg ctgaactttg ggtcgtacag
     5341 agtggaacgc gcattgtcga atccagcact gcttcacggg gcacttcttt tatccgcaac
     5401 aagatggacc tggtactctg gctccatgga gactatccag aaatcatttt tgcatcacaa
     5461 gttagaggca atccagatag tcaacgacag gcttcaggat ccgatggata tgggcagcga
     5521 cacaaccatt acgagtattg ctgcccttgc aatggccgag gtaagtgaac attatggtac
     5581 gcaaccgcca tggattacaa atttaacttc caacaacaga gcgctctggg acgtcaggaa
     5641 gtagcggacg cacacttgaa tgggttgtcc agagtccttg caatgcgagg cccggctccg
     5701 atcggccgta atcccctcct ccaaaatatg atactttcgt aagtcaaggc aacccgaacc
     5761 ttctccattg gaagaaaggt accctgacca aaccatagaa caaatcaagg cttatatcac
     5821 atgtcaatga aagaacttgg cgaaaccatt gagtctatcg agggctgtta taacaccctt
     5881 accttattcg tcgatcccgt catcgccgag tctaccaata atcctgcatt gagcaacaag
     5941 actgtcggag aggtcatgac tagcagagtg tacagcgaac aaaccgagtg gacagcacca
     6001 ccggcagagg ccaaaagccg tgcccgcttc atgacctgct gtttcagact atggaccatg
     6061 cgaggacctg gaagctcgga tatgttctct ttgaactggt tcatggaggc tttgattgat
     6121 gagtgctgta tgacagaaca cgctatgttg cgaaggaaat tcccgcggaa cgcctggcta
     6181 tgggccgcga tgatgaccag atgcgctgct accagcgtgc aaccaaactc cgcctcggaa
     6241 gcacaacaaa tcgaggaatg gaagaacatc gcatgcagta agatacggtt ggttagcgaa
     6301 gcagcgaatt tgcggacctg ggaagaagcc agggccatta tgaggtcatg ggtgtggagg
     6361 gataaccttg tcgatgagcg acaattaaag gagatgtggg aaggagctgt actcggcaaa
     6421 cggacgttcg aagacgggac agtatcacca gcgtttctgg ataagcgcct gttcatcccc
     6481 gccgacgagc tcaagcctgt aatcttgcat cacgacttgt tataatactg ctaccaacac
     6541 aagaataata gatcaaacta atacgcaatg ttcaaattgc caccccaata gtgcgagctc
     6601 tcgatatgct tggcctagaa atagaaaagc atactaggaa atgctcacac atcatagtct
     6661 gtgcccaagg gagagtacgt aaggggttca tcaatgtaac acatgtgctg gctcattaat
     6721 ctccagtgca ttgaggttgc aaatgaatag catggaacgc tatcccagct gttgaggatc
     6781 acactccgat gtcgtggaat agggtatgca gatcgaaatc ggatctcaca ttcatgtgat
     6841 ccgaaaggcg tatgtttttt gtttgaagtt caagtgatat ggactgatct agcagcaata
     6901 tccaccaaga gcaggggggg gggggggggg ggggacaaaa agccactgtg attagcctga
     6961 cgccaaaatc ccgtatgaat gggttatcat tgggtggctt tacgccccat gctaacgaaa
     7021 atcattgata agtaatcgtt aaaatgattg ttgcctggat tgcagtgcag gaatcgccag
     7081 cgtcgattcc ttcggcattc cttcggaaat tctcaaatgt aggacttcaa gtcttcacaa
     7141 cttcagctcc gcccctaagc cacgaggcat acttcttctt tgtagcgggg tctttctagc
     7201 ttgatccaca gaaaacccaa gtacgcctcg cgtctagtat ttcttgactg gagcccaggt
     7261 gtcccgccgt aaatcacaca ttatcaatga tactctaata gcgaagatcc tcttcagcac
     7321 gcgaacatta catggaacat gcaaacagga tgtaacgtcc acacgagcag ttagatttac
     7381 catgattcca gcctccatga tccaaccatc ttcaactaga acgcttgagt gatgggccag
     7441 taaaaactat caaatgcctt taggattctg aaactgttgt caggtaggcc tgaggctgag
     7501 agagatagtt aggagcctcc catcgtcata ccagaatatc aagaccgagg ccttgcagtt
     7561 tagctgccaa gtatgtctgc cacttgctct gactagcaaa ttctactaca cgttgtaggg
     7621 ctttagtgac aagtgtaaat ctatcacagt atcctcggtc cagtgctcgg cccctcatca
     7681 aaattgtatt gcttacaaat accctctttg aaccgacgta gctttctcgt tgagatgttt
     7741 attggtagaa aaaggggtat ataagtggaa gtatagagca gctagtccat ttatgatatc
     7801 agaacattgt gaaaagccat ttccaaactt catggagctt gcttggcctt tgggccatgg
     7861 ctttactttg atgcatccga aaccactccg cagaggtctt gggcaggtga cattgcagcc
     7921 acaactcccg aagccatctc cgcagtccgc actgactaat aaactatctt acacatctta
     7981 gttactcacc ctgcgacgca taaagctact cgatactgtg cgagcgcggg ccttgttctg
     8041 cgcagtaccg gcagccaccc gctcacacgt gttaccacca tctccgttgc cacagcggag
     8101 aggaagaaga caaccctcca cgtcggcaaa ttgctccagt ccgttggcgc cttcaccaag
     8161 cgagacgcac tcatcatcgt ccgcagcgtt gttattgttg ttattagcgt tgccgttgtt
     8221 ggcgttacca gtgttgcggt tactagcatt acggttgccg gtgttagctt taccagtgtt
     8281 ggtattccca ccattaccgt tcccggcgtt ggcattacca gtattggcgt taccagtatt
     8341 ggcgttaccg gcgttggcat taccggcatt ggcattaccg gcattggcat taccggcgtt
     8401 ggcattacca ggattggcgt taccggtgtt ggcgttaccg gcattggcgt taccggcgtt
     8461 ggcattaccg gcattggcat taccggcgtt ggcgttaccg gcgttggcat ctacccgctc
     8521 gcacgtatta ccaccatctc cattgccaca gcggagaggt agaaggcagc cctccacgtc
     8581 cgcgaactgc tctagtccat tcgccccttc gcctagggag acacattcat cgtcatccgc
     8641 agcgttgtta ttgctgttag cattgccgtt attggcgttg cccgtattgc ggttaccagt
     8701 gttggcgttc ccggtattgg tgttaccagt attcccagta ttcccagtat ttccagtatt
     8761 cccagtgttt ccagtgtttc cagtgttgcc agtgtttccg gcgttgccag cgttgccagc
     8821 attgccagca ttgccagcgt tcccggtgtt gcctgcgttg gcgtttccat tgttcgtgtt
     8881 cttggtattc cccgtgttgg cattgcctcc gttggcattt ccattaccgg cactggcagc
     8941 gcttacgcgc tcgcacctct ctccaccatc tccgtttcca cagcggaggg gaagtaagca
     9001 acagtcgtcg tctacgaact gctccagtcc attggccccc tcaccaagag agacacagtc
     9061 gggcccgtct gggaatccgc agctgaatca ttttgttaac tgggtcggtc taaacacaac
     9121 ttggttcctg acccggaatg gacctacccg tcttgtgcaa ggacaccggc cgcggccatg
     9181 agagatagcg ctacagaaag cttcatgata ctgggattga ttggacaaat aagtctgcgc
     9241 agcaggaggt aaaagtaaga ctaaaacaag aaatgaatac gttctgaatc tgggacgtca
     9301 acgtctggct gaacaaggcg agaaggatac atgacgccgg atggaccgct gaatttaaag
     9361 acagtcaagt cgtcgaccat ctcaatgccc aagccgtctt aacgactcgt gaagcgatgt
     9421 tgcacttgtg ttgttttggg ttgtcgcaga atttggatga cgatgacagc agttttcctg
     9481 cgagggtccg ccaaccttaa ctaaatacct agtctataat gccaataggt cttggccctt
     9541 cagcctcctg tttcaaggac cccatgtaac tctccacata atgactcgtg tggaaccgtc
     9601 atgcaacctt atatccccgg attagatgcc gtaatacgac ctcccacgag aatccatgaa
     9661 gcggccgact catagaaatc tcttggaaag ctgtttgcag aaactttccg cggcatcgac
     9721 caggtagggt agtatcatga tgttttggcg ctcaaaggtg gagtaggcag gcgaaacact
     9781 gcgaggaagt ccccaaacat gtgtcaatca ggcgccaagt atttgaaggg gaaaggaacc
     9841 ccaaagttcg agtcattact tgcaatctcg actgaagaac tcattggacg acgtgattgt
     9901 cacaacttct ttttcaggca tcgccttttc cccatccagc ccgattccaa tctgactcct
     9961 ccagttgtgg attttgcagg acgaaacgaa attcgcacgt ttttatgaca ttaaattgat
    10021 tctaataaag tccctgccag aatttcaggt cgattgtgcg ttttcattcg tgtttcccag
    10081 gtccccaaat tgggctctct ttaggctaga gagttgaact ccgctcgctt aagcttaatt
    10141 atctgagctt acttttacaa gcccttccga ggtggattgt gtcaaggtgg taatcaagga
    10201 tcagcagggc catacaaggg actgctgggg tgcttgttta ctgttggcgc tactgttggc
    10261 gcccgcattg cttgttcgag cggtgatcaa ccggttggcg atcgctcgct ggatttgctt
    10321 gatccgcaaa ctcaaccttg atacttgact tcatcataaa ctcattgtgg tgaaaggtgt
    10381 gggatagtgg agatagcatc caaggggctt gtggacctaa tatctagttt gctgtaagca
    10441 caaatcctac cgcagaatgg tcccctgaca ggaagactgt cagtttgtgt cacgcacatg
    10501 tcaagggctt accaagggcc agctatgtcc agtatttgag tcgaaaatgc tacaccattc
    10561 agtgctagtg ggtcaccaag cagctgatgt agggctatgt tgaatacgaa ccgaaatgac
    10621 accttaaact taaaacgtcc atgtgattac gacttctatc ttgccatgcc atttcataaa
    10681 gtttcaggag cgttgcaaac agtacaagag gcgaattggg ccgcacagct ccagcttggc
    10741 aacgttagct gtcgcctcaa ctattcggac gacaagatac gtttcagatt tcagcaggca
    10801 agccgtgcag cagggtccta cgtcctggcg aatgcattac atcgacaacg acttaagtga
    10861 gaatagcctt tcatcccttt ctatatgtgc tcatcaccat gagaattcct cactcaaccg
    10921 caggcacagt cacttgaaac tgaaggacct cctgaattat cggcagttta tagattcgga
    10981 agacacctaa cgtcagtcac cataaagcct ggtgccacgc caccatcggc aattctgaaa
    11041 agatttgact tataggattg ttgggtgaca tatactctgg ctgcacacgc caaccgaaca
    11101 agacgagagg tccatagcat gaattgaccc taagacgttg aatatggatg cgacaagata
    11161 tttaccagtt gctccagaaa taatcagagg cagaaaacag tggcttgcaa tcttatcagt
    11221 gacatttccg catcggtttg atggttgaag ctcctgaaat ctgtcaaagc gaccttgact
    11281 gactggtccc cgacacctag aatttacatg catgagccat tatctttcgt ccgaagacgt
    11341 tcgcagtcac tctaatcaga tggtttcttt gattgtactg tccatttgat acgacaattc
    11401 aaattgctag attttaccac gacgtgacat ccagcttcgg cagtagtgac cagaattctt
    11461 tatggctggt accctcaaca cgactgttag attatatact cccaagacgc accgaattga
    11521 taccgtgttg tcagttcgag gaaacatgtt tcttcctggg tctcgctgaa gtccaatcct
    11581 tcaatgcatc aagaaccgta cggttctggg tgatggaata tttacgttgg tttcgttccc
    11641 gatccgctat gagcatatgt gtttgataac gcgcagagag ttgtacattg aactgatcgc
    11701 ctcgcacaat ggccactttg attggatggc taagaactca gttttgactc aatgcaaaca
    11761 atagatcgtc tgtgcaaagg ctcttcgctg tggcgcacgg acgtccgggg cgtcttttgt
    11821 atgattaaga ccaccgacat actcgactgg ccttaggatg tgctgtttgc aacccgctac
    11881 aacacgacga ggaatccata tttcttcgca ggacaaatct gcaatctatt ctttattcag
    11941 aatactctgg catgggccga gtctcgtggc atgccagatt ttgatcaacc ttccttaccg
    12001 atcttacccc aaccccaaag tccggatcac ggacctgggg gaccggaccg gtagagtttg
    12061 attcaccagc cctgtgggag gtggctgctg tgggatcaga cgaatcaatt gacagaacgt
    12121 ctttgcagcc agcctataat aagacatggc ggcgccatgc cgttgggcta aggtacgtgt
    12181 cagatgcccc cctcgttctt tgagaaaaga aaaagaaaca accgccagcg acccaatgcc
    12241 agaaagtaat acaagtgcga ctaccccggc caccggctcc tctccgcctc ccccaccagc
    12301 accgagtgac tctacgtgga tctggcactg ggtcatgaac tcttacaact agtggtatca
    12361 gtacatcact aaagccagca gcccaacgct tttctaggat aatatgaagc tgtacacact
    12421 ccacgaactc gaccccagcg atgggacagt gcagctgcac aaggtagaga gtcaggggtc
    12481 gggttcaatc gtcttggtac cacatccttc ggactcagat ccaaacgacc cgctgagatg
    12541 gccaacctgg aagaagcaca ttgcattcac ttgcgtctgt gccttcacct ttctgaccaa
    12601 ctatggaatc ggtggcctgg ctccggcatt ttacctgctg tctatagaat tcaacaagac
    12661 gatgaccgag accagtgatc tgctactgtg gccaattctc gtccttggcg tcttcaactt
    12721 cttctgggtg cctttggcca actattttgg gaagaggcct gtcttcgtct ttgccagcct
    12781 tctcttggct gtatgctaca tctggggagc ggcagcccag agcttccaaa gcttactctg
    12841 gagcaacatc attgctgcct ttgcgggcag ttcaaccgag gcgctcggcg ctagcatggt
    12901 caacgatctg tactttctcc atgagcgggg cgcgaagatg gccatataca tgaatgcaat
    12961 cagcggtggc aacactatcg gaccattact ctgcggcttc atcgtcaccg gccttagctg
    13021 gaggtggcac aagtggattg ccgccattct gaccttgatc aactttttgg ccgttctatt
    13081 cttcgtgcct gaaacgcgct actttcggga tgaacacagt gttgatgatg agaaggagac
    13141 gagactccat gctagtgacc cggaaaagag tccgtcagcc attagggaac agcagcctgg
    13201 tggttcccct gaccgttctt cgtcgaatga ggtgccgaaa aagacattca tgcaagagct
    13261 ctccctctgg agcggcgtgg cgaaaggaac caacttgttg aagatgtttg tacggccatt
    13321 tcccatgatc tcgtacccct gcgtcatcta cgccttctta ggctacgcga tctcgctagt
    13381 tctggtcgtc gcggtcaaca tactcaaccc ttttgttctt caatctcctc cttacagttg
    13441 gtcgcccatg atcaacggtc tcatcaacct tcctggattc attggcaacg ttgctggagc
    13501 ctatgccggg gggtggcttg ttgacgtgta ctccgactgg cgtgcgcgga agaacaacgg
    13561 agtcttcgaa cctgaaagcc gactgcttct gacggtcctg ccgttgatca tcactggcgc
    13621 cggctgtcta gtgtttgggt atggcgttga acgcacactg cactggacca gtctcttctt
    13681 cggatatggc atggtcagct ttgctcttac tgcagtaccg acgattacaa tgacgtacgt
    13741 cagcgattgt gtgctgccag taaacatgga tgccctcatg ttggtcaatg gtaagaaccc
    13801 tcaacatagt acttttcaga ttcctcgatc tctgatctga cccttgcaac caacaggcct
    13861 caagaatatc gtagcattcg gatttttgta tgggatcata ccgtgggtgg aggatgtggg
    13921 atacgtcaac tgttttggcg cacaagctgg tattttcgtg gccattatac tgattggcgc
    13981 cacgtcactg attatgtttg gtgcgaagat gagacaggcg caagcttcgt ggcgcatcat
    14041 cttgtgaagc agtaatatga gtgaatggga aggttgacag ggtctttggt gacatgtcaa
    14101 tggctcatct acaatctcag gggatggact tgaaaaagta tgtctagaat agtcatggga
    14161 tacgcctaca atgagaagaa cttgatatgt aatatgcaat agatagacga gcgttggccc
    14221 ttattttgaa tagctggtgg aaccgatcaa aacttctcga ggggagggca atatgatact
    14281 catcttgaca gaaatcaccg ttgctcatgg ttcatctagt gatagcttac cccccaaaaa
    14341 atgtgttaaa gtctctctgc tctatttgga gggccttgac aaagcgtggt ctttgtatgt
    14401 aatggtgaag catatttatg gtccatgtcc cagctgctgc attatgctgt gcaatgcctc
    14461 aggtcagttt gggtcgccgt gccggaatac gcgtggactg tgagtttgag tgaaatccat
    14521 gaacaatcta tgaataccag ccctgcccgt ttgttagtat gcttccgatt ggcctaggta
    14581 tgggcatgga cttcacctct ggcatgcagt actgcagcta cccgcacctc gccgttggtg
    14641 gttattcgaa tcccatttgc gtcacaactt gcaacagtca aacaaagacc cgtgtcgtct
    14701 agaggtttag gattttggat tttcaatgtc gcatagaaga ttccaagggc cagggttcga
    14761 acccctgcac gggtgtcctt ttcccttctc ccttttccct tctttttggc tggttcactt
    14821 tgttcctgcc cagctcaaag catcgcacgt cacgtcactt caagtctggc tcgtgcagtc
    14881 atacaccagg taaccggtcg acttttccat ggccgccgct ccagaaatag ggatcttgtg
    14941 tttaggaaaa ctctcgaacc ggaactaaag ctggtgcatt actataatag aacagctttc
    15001 agattattag gcagacacca gttaggttca gcgcagcata catagactca gagtctacgg
    15061 ccacactcca ttcgacaatg taagactatg ttggtgatca ctgcaatgtt cagcacacga
    15121 cacagctact ggaggtattt tgcacaagtc caagcatacc cgtctccaga ctgcactgta
    15181 gcctcgtaca ctgctcaggt acaagtacgt acctctgtcg tacctccaac atctggaccc
    15241 ccacggttgc tgattaattg ccccaactct agtcggagct ccaggcgaca tttgcagggg
    15301 atctactatg gtagggggca agccacgccc tgtgaaggac gagtacacac gcggcgcata
    15361 tgccgcgggg cacttccgcg gggccctgcc ccgctactcc gcaaatcggc ggtcagcttg
    15421 ccggcccaaa attttcgggt ttctgggtga cgcagacggc atttgatgat ctcgccgtaa
    15481 cgactggggc tgtttttgac atcaaatacc cttcggcctg cccgggtacc gctatctcca
    15541 agtcgcttgc ccatatctag cttgacgaac cctgctgtgt gagctccaat tcctgcgccg
    15601 atagccatag agtagaacaa gaaacaccat ggcacctttc ccacccccgc cggttaacac
    15661 catcgactgg tccaatgtcg gtttcaaggt gcgagaaggt gggttgtcat tccttctctc
    15721 ctctctgctg gtcaattccg gaccgtgccc agctcacgta ctcatgcgtc acacgcagtc
    15781 aacggtcatg tcgagtcgca ttactcggtc aagacgggca aatggacccc gccccagttt
    15841 gtgaccgacc ctttcatccg tatccatggc atgtctccgg ccttgaacta cggccagcag
    15901 gcctacgagg gcctcaaggc cttccgcacc ccgtcgggcg acatccagat cttccgcccc
    15961 gaccgcaatg ccgcccgcat gcagcactcg gccgagttca tcagcatccc gcctgtcccg
    16021 accgagctct tcctcgaggc cgtcaaggcc gccgtggccc tgaacgccga gtatgtcccg
    16081 ccgcacgaga ccggcgccgc catgtacatc cgaccccaga tctatggctc tagcgcgcag
    16141 ctgggcctga atcccccgga ggagtacatg ttctgcgttt acgtgctgcc gaccggcgtg
    16201 taccacggca cacatccggt aaactgcctg atcttggacg actttgaccg tgctgccccg
    16261 aatggcaccg gtagtgcaaa ggttggaggc aactacgcgc cagtgctgcg gtggagcgac
    16321 aaggccagga cccagggcta cggtattacc ctccacctgg acagtgctac gcattccgag
    16381 gtggacgagt tcagcactag tggattcatt ggagctctga ccgacggcga gaatgttaca
    16441 ctggttgtac cggactccaa gaacgtcatt gatagtgtaa ccgccaagag catcaccgag
    16501 attggagaaa gcttcggatg gaaggtggag aagcgatcag taggttgacc ttgcgggttc
    16561 ccttgtcctc gcggaagcta acctgggaaa tcagatcaaa tacaccgagc ttcctcagtt
    16621 ctctgaagtc atggctgctg gtactgctgc cgcgcttgta cctatccggt ccattagccg
    16681 gcccttcgac ccggcgtcac ctgcctccat cagctccgcc gtcaagcagc acccacgctt
    16741 ggctgccgag aagaaccagg agaaggtcac ctatatcaag gaagaccaag aggatgccgg
    16801 tcccatctgc ctgaaactgc tcgctcagct caagggcatc cagctcggca aggtcaagga
    16861 tgagtttggt tggtgcgcac ctgtaagcga gacggatggt tccaaggtct cgggtgcacc
    16921 aaacggagca aatggagctg cgcagacagt cgaccagatg gactaggtat tctatggttg
    16981 agagacatgt gactgcctga cagctccgat gtaagcatgt ttgagctgag ttagatacta
    17041 caatatcaga gatgtcaaaa cttgggtaaa aagaatattc ttatcaaaac ggcttggatt
    17101 tatatatcat taagctatga accagctacg ctattctgag gaaggcgacc aaacccatag
    17161 gtatgattgt tcaggtacca atagacgcat ggcaagttac cccctggtta gtcgagagct
    17221 tttagcccag catccaaaga cgccttcgga taattgagct agggatactt tgttggcaac
    17281 ttgttgttga atcggaagac attgttggga tcccaagttt tcttcagtgc agccaaacga
    17341 ggcagtttgt tagccccata tcgactctcc aaagactcgt cgccatgcgc cgagttgacg
    17401 tacgctgcca ggccggggta tccagatgtg gcggcaaacg tcgaacgcca ttgacgcccc
    17461 aaagcgtccg ttgttttctc cagcgattgg tttgtgcccg tccacgtgaa gattagatct
    17521 ctgttggttt ttttttaaat cagtcgctat gtttacgata gttttccggg aaaatttcct
    17581 ggctcactga acacgtacat gtaggctttg gtctctctcc aaggatacgc agtcctgtcg
    17641 tcaggcacag cgagagcagc ttgatttgga aatattgaga tttgaattgt gctgcctcgt
    17701 gcctcaggat gagcctcgta gaatgcacca agctccgcat aggccgtttc atatgtagca
    17761 gcagagaagt tcttcgcatc aatggtgtag atgctgttaa tagccccatc aatgcaacgt
    17821 tgagcatccg aaccaccgct caccgattga atgacattat tccactggta gttttgtatg
    17881 cccaggacga ttggattgag atctaagagt ggtttgaaaa actcattcgc cttgtcttcc
    17941 ggccctaggt atgaccaagt aaccgcgatc acaaactatc caaatcagtt agcatcaggg
    18001 cttctgtgta gtcgtaagac gcaagcttga acttacccca gctgcatcgt cgtagacgcc
    18061 ggcctggatg atggccattt ctggtttcaa attgcctcca tcgtaagtct ctacaagttt
    18121 gaaatagtta gaaaacaagt caggtgttaa gattgcctca gcaacccata tctgaccgtc
    18181 gtttactagt ggctgcagtt ggtaagtagc tgaggtaaca acaccgaaat tggccccggc
    18241 accgcgcatg gcccagaaca ggtctggatt cgagttgtct gaaacgtcaa tcacggttcc
    18301 attggccgtc accacacgta gagagagcaa cgcgtcaatg tctaagccat gaaccccagc
    18361 ccaaggaccg acgcctccac cgagtgtaac gccaaccatg cctgggcaag agcaggtgcc
    18421 agtctctgcg agcccgtcag cgagactact tctgagtaat tttgggaaag ggtttggatc
    18481 cacctacgga tctcatagcc ggcctcgaag actgggttgt agatatcact aaaccgtacc
    18541 gccccaccaa tggtcataac tccggtggat ttatctatat tgactgtgtt caattgacca
    18601 agatcaatcg ctaggccatt gtgaagttcg cccagcgtcg tagtatagcc atgtcgaccg
    18661 cctgtagcta aaaacggtat gcgatgagaa gtggcgagcg tcacctaatg attgagctta
    18721 gcagatgagt cttttgtaag tgctgaaaag ctaggaactc acggctttgg cgacatcggc
    18781 ctctgtggcg gggctgacgg atgcagcgta cgtcggttga tgaaagacgg accatcgctc
    18841 cgtggcgttc gtgaagctat ctgagccagg aaatgaaaca atggtaccag cagaagacca
    18901 ctgggcgcca gaaaagacgg tctggatatc agatcgactg agcgcggcag catgcacacc
    18961 tggaagggca aggccagcca agagggcagg cagcgagaac cacatggcga attgaactac
    19021 ctaagccgtc tgacagcggc gaccttttga ttgtgcgacg ggaccggaac gacccaggag
    19081 atgaaggatc gcacgtggga gccacgtggt gcttgcagga acgaatggca ggctacccgg
    19141 cttcgacgac gatgatgtag gaccagtatt tatcattgca tcgaagacct attgaacctc
    19201 gcggccgcga tccttccgac aaatttcttc tggaagcgtg agaaatgact gcgcggtagg
    19261 gtcgcgtaac tgcacatgat ccttcgacga ggcccgatta gctgtgcatt gtgaaatttc
    19321 aataaatgac tccattgaag gatcatcaat ccatgtagct gaggtgtgat acggagtgag
    19381 actcggataa agtacaatac acatgccatg cagaaaccca tgtccaaagc ctcattgggc
    19441 atgccaccta catggtagtg agagctatgc aagtggtgtt ataaacctac gtagttcctg
    19501 ctggtcaatg tattcacgga gctaacctgc catttaggtc accaaccagc gccacatttc
    19561 gccgatggtg tacacaaaaa tcgggtgatc ctgcagtaga cgtagtggga gagccctggg
    19621 atttgggctg agcattggtg catccgtggc tgcttacagg gttacattgc atgctacagt
    19681 gccacgcaga ggctttgtca cgatacagat ttgcttcgac cgtgccgcca ttcacatgtt
    19741 ccaccttact aattcataaa catgatacac cttgaactta gcggaatcaa ttccctcatc
    19801 gagttgtgtt gtgattttcg acctaaatgc ggtgtcctta tacgtatagt tgctgactcc
    19861 caaatacgtt ggcaacaact ggtaactcca aaaagagcac cagcgatctg gaactccaat
    19921 cttgtttaaa gcatgaaaaa ggtaatagta ggtcggatga aaaccaaagg aaaagagaac
    19981 cccattcccg cgtgaaatac ttagacagtg ccagatttat tgccaatgac cacgccattc
    20041 accacgaact cggccagact gctcaagtcc ttctgaggac ttagaaggtc gaggaaaggc
    20101 acgtcaactc tgaagctgtt ccagaaccag gtccgaaact cagccgcaat catgctatct
    20161 acgccgaatt gcgaaagagg cttacggtca tctatctgat ctattggcat aagaatcagg
    20221 tttgagaacc gtttcttcgt caagctcaga acagcctccc ctatcgacaa agcattgggt
    20281 tcttgagcaa acgtgtgaaa gacattggcc ggtatggtct tgaaccaggg ggctgccgcc
    20341 tcgaggttcg accggtctac cagctgggac tggcctgctg tccgcttgaa cgcttctttc
    20401 tccgccgcaa ctgcggcgga caagaccgac atgcgtgcgt cctgtacaac ctcaaagtcg
    20461 acgtcgaacc cacgagccat cagtttgcgg aacccaaagg tttcgaggcc cgtcagtaca
    20521 tgggactcat ccacgccgct aggtgagtct agagcaagag acatgtctat gacctgcaga
    20581 aattcatctt cgttcaaggg ttgaattccc cttctcagaa gtagggcttc gatttcggga
    20641 ttctcgtgca gatagcccac ctctgaaatc ataccgagtc cgaccgaaac ggcgggaagc
    20701 ccctgagatc ggcgccaacg ggcaaaagca tcgagaaagc catttgctgc acagtaattg
    20761 ctctcagtgg cagttccaac actgcctgac atagaagaag tcagaagaaa gaagtccagc
    20821 gcctcccctt caagagcgtt atgcaagttc catgtaccag cccactttgg ttgaatagag
    20881 gtctgccatg cggtattgct catacgactg aaaagggctt cgtgaagtcc catcgctgcc
    20941 tgaataacac ctccaatagg gtgcccagta tccttgcagg ctttgacgca agcagcgaca
    21001 tcggatgcat gggagacgtc gccgcgtact acgtgtacgg ttgcacccgc ggtacgaagt
    21061 cgattgacta aagcttgcgc aggcggcttg tcagaaccgg atctgcccaa gaaacagaac
    21121 ctccttgcac cacgagccat catccaacga cttaagctgc ggcccaggcc cccaagacag
    21181 cccacaagta ggtatatctt atctgggtta aatatagtat aatacttcgc gggcgcaacc
    21241 ttttatttcc attagttcgg aacactctca gagaagggtt tttttggagc ttacaggaat
    21301 gatactctta ggatcctcga gcgagacgac aacttttccg atccgctccc gagccgagaa
    21361 gtatcgaaac gcccgcgcaa catccgccac gtcaaacttc tcaagaggcg tgggtttgat
    21421 ttgacctgag cgatacaatg caagtgtctc acttatcttg ctatgaaatg caaacgattg
    21481 aatcagctgc atgataggag tgagtgatgc aagaagagat cacgcttacc tggcccatat
    21541 ctcatgatag aacgaatcat tctggtagaa cagttccgaa agatcaaatg ctgtgaaggt
    21601 cgcgtttttg agaaacgcat gcatattcag ctggccagca tcaatcagct cacgcttgcc
    21661 gacctccacg aaccttccaa actgagcgat gcactcccaa ctggcatgca tgaggtcgcc
    21721 aacgagcgag ttgaccacaa catggacacc acggccctca gttatcgttc tgattccttc
    21781 caagaaggag ctgtcacggg aagaaaagat atgagtactt ggtatcccaa actcacgttc
    21841 caagtagtcc cgtttcgcta acgagcccac agtagtatag acaacggcgc caacgcgttg
    21901 agcaatgttg atcaaagcca gtccgagagc gccagcgccc gagtggatca acactgactc
    21961 tcccgctcgc aagtgcgctc gatcgtggag agcatacatg gctgaggagt agactattgg
    22021 aagactcgcc attgtcgcaa agtcttcacc aggcaatatc ttatgtgctg cccatgccgg
    22081 tacacgctct agagtggaga gatggttcgg tgccatcaca acaaccctat cgcctggttc
    22141 taaaccggtg acttctagtc ccacggattg aacaatacca ctgaactcac aacctatagt
    22201 tgctgtcttt gtttctacac gcccattcaa agcatataca tctttggcgt tcagactgaa
    22261 tgccttgact tcaacgtcga tgaaccccgc tggaaggggg gtgaggggct ctctcaactc
    22321 ctgataatga agcgagtcga tgtgcccgac ttgactaatg tctagtcttg ccggggcggt
    22381 ctggtgtaga ggctcgtgtt taacacgctc aatgttttca agacgacgac agaacaactc
    22441 attgagtttc atgtctggga cgaagcggct gacatacaac agcccatctt tctgagtaaa
    22501 ctctttgtcg ttgccgtcag tgaatcgaag caatgacctg atgatgttat tgcaggtagt
    22561 ccgagtgtca gagagcgaag tcccgatgcg cccgatatcc atcaccgaga agtgcaaaga
    22621 tggttgctca agcataagag cacgcgaaag gccatatgat agcgtcaggt cgggcttagg
    22681 gctgtccagc atactggcgc cagtcagcca tagcaagttg accacgttgt cggtcattct
    22741 gcggaggagg ttcatctccg ttgcgctcat ggtagggagt aactcgtgct caacctctat
    22801 catggataca catatactct tctcgttgag tgtacgacta tccagctgat cgaaatcgac
    22861 gatgtctatt ttgaacccac ataaactctt ctgcaggaag tcaatcaagc atgctgccat
    22921 ctctaggact gcgggtgagg gatggcggac cacaagaaaa acgtcaccgc ctccagagtt
    22981 ggtattcttg gctggcgctt ttgcgaaaaa tacattcccg acgacttcta caacttcaaa
    23041 tttggcagcc tgcagatgga agagcgcctc atccgttttg atgccaacga tgattccagt
    23101 gtcactgaca atcgagctca acttctttgg gcaccggatc caacattgct gggacagaat
    23161 accgtcagga agcaccgcaa gatcgaaggt tccattggca tcgtcttgta tttgtccttc
    23221 cgcatcgggc ccaatgactc gataagaacg acatcgcggg aactcagtgt cctttcccag
    23281 cactcgatcg aaactgtaca catcttcttc gcagctcgta gaacgtttgc tgatctcgac
    23341 gacttgggaa attgggttct tatgtcctac tagatcgacc agggctgcga ttgctgccag
    23401 agagctgatg tgttccgact ctgggagata tcggcggcaa tgttcaatga tgtatctatt
    23461 gaattgatct tgcacgttac tgtgcactgt ggtaatgtct ggtttccaac tagtgcgaag
    23521 acacgggtgg cgcaacagct ttgactctgt gctatccaag tcgtctaccg ttttggacgc
    23581 atagagcgac aagcgcacat ccttcaggtc aaccacgggc gcaccaagag aatcgcgaag
    23641 tgtggcgtct attctttgag acaacagacc agtcttggcg gatctcgtgt ggatcaacgc
    23701 ttcgcagtcg ggcacattgc gcccaagaga tctgattcga gcttccgaga tgaaaacagg
    23761 gagatgtgcc ttaagagcac ccaagttacc tcctgttcca cccattattg atgcctgtag
    23821 acaagcatcg atagtgattg gatgtacagg atataccatg gcgtttttat cgttggcgca
    23881 cgatgggatc aaccttgtgg tacagatact ctctggcctg accctattgc catcagtgcg
    23941 tagacttgta agggacttga agtccccttc aaaccaaagg ccttcttctt tgcccttttc
    24001 ataccatgga tcaggagccc acagctcaaa ctgttcggcg tcagggacta tcacagtgcc
    24061 gtggaggtct tggatatctt caactcgcaa cccgccagta cagtggacgg tggattgacc
    24121 tgctatccaa gaaacaatga tgaaatcata ccatgttgaa gatgtcgcag atgttgatat
    24181 acgtcttgga aacattgtgg tatgaagctc ggtggtgttc ttgccggttt cgtcgtctgc
    24241 ttgtatgacc aaggctgcag cgatgttcac ttttgcgaat tcaaagacag tggacgattc
    24301 ggtgcactgg tctgctatcg tatccttgat acctaatatt tgggataacg cctctattgc
    24361 aacggaaaga taaccggtag cgggaaagac gacttggttg tcaactttat gacccttgat
    24421 ccacggcatt tcgctgaggc gtagaatatt ccgccaactc cattgtatac cgtcgccggc
    24481 aagctgtttt gaacctagca actcatgtcg tatgtatttt cgttgccgaa gatcgtggct
    24541 cggacgtggt tcatggaaaa gcacttcagg ataatcccag ggatatggcg ggaggtcgtg
    24601 gagatgagtt aaacccaccc tgggcagacc attgacactg aaccagttga gcttgtggcc
    24661 gccgatgaaa aggttgccag caagattctt gaggctaatg cctgcatcga tatttctgac
    24721 tagagtgcag ttatagggaa gttgttggtt gctgagtctg agtccggccc ggacttgttg
    24781 gataggccct ttcaaagccg aatgaggtcc gatttctatt atgtggaaat ttttctcagc
    24841 tagcaagtta gtcaacgcgc cattgaactg cacgggcttt tcgaggttct cccgccagta
    24901 cgcggtcgtg ttgaacgact ctccaaaagt tcgaagagat tcatccgtgt gcccgactga
    24961 agagaacatc gtcgccgcca acggacctgt ttgaatatcc tcaagaggct gtttgagtag
    25021 ctgttcgtac aggtcgccaa tctcttgcat catatatgaa tggtaagcac ggcctccagt
    25081 ttccaacttg cgggcgaaca tgccctgacc tttcagcgcc gcctccagaa tgctcaagca
    25141 ttctggttcg ccgctcagag tgacgctcat gggtgagttg atgcaagcca cacagacctg
    25201 tccatcgagt cctttttcgc tgatcatatt ggaggcagcg tcagcgctaa tacccgcggc
    25261 catcattgca cccacgcttt ggagtttatc cgcagcatat ccccgaaaat aagccacctt
    25321 gatcgcttgc gactctgtga ggaggccagc agcataagcc gccgcgatct cgcccgaaga
    25381 atggccaacc acggcatggg cgctgattcc ccaggcacgc agtatcttca caagaccgat
    25441 ctgtattgct gtacatagag gctggctccg tgttacgtgg tgcacttggc tgtggtctgg
    25501 cgggtcgagc atagtttgtt caagactcca ctcagggcca tacggagctg cgattgcttt
    25561 cagaacctgg tctagctgac gaatggtagc cagaaacgtc tcatcagtac tcagtagttc
    25621 cttgcccatc ccagcatact gcgcaccctg acctgtgaat acaaatgcta acggtaaagc
    25681 tgctgttgga gtagattcgg ctgtttccag tttggtatct tcgatgtact tgaatgatcc
    25741 atcctcgcaa gcctgcacta aaagatggcg cttggtcacc agcgagcttc ggcgctgagt
    25801 gagtgtgaat gccagtcgct tcattgtatg tctattcgag tgacaggcca gctggcggac
    25861 ttgctcgatg cgcatctcca gggatttcct agaagctgca gatacaggaa gtacgagcac
    25921 tcgcggtatg gattccgtgg gcatgtctct acttggtgta agggtcctga ggtagctttt
    25981 tgcacactcc aggataacat gggcattagc tcctccgtag ccaaaggagt tgatgctagc
    26041 ccggcggatc tcccccggcc atttttgagg atccgtcaca accatgaaat ttctttcgtc
    26101 gagtttcact ttagatagtc tgtcaaaatc aaacgtcttg gtaatgatca aacagaacta
    26161 actcacgttt tgggttcagc gttttcacgc catatgtcgg tggaatgtgg tcattttcga
    26221 atgcaaggga cactttgata agtgatgtca ggccactagc ggcttcactg tgtccgaggt
    26281 tcgttttcac ctagtggcca tgtattctta gctaacgaat gggacataac ataggcgagt
    26341 gctagcacgt aacaagacag cggccgtact taccgaaccg atcagcagcg gagttctata
    26401 tcgcggagtg aagcaagatg caagagcatc tacttcaatc ggatcaccaa cagccgttcc
    26461 agttccgtgg cattcaacgt agtccgtgtc actgaatctc agcccagcat ctgagtacgc
    26521 ctttcgtata acagcttcct gaagaacagc gtttggctga gcaatacctg ctgtctttcc
    26581 gttcctgtac ttaactgtga gcaatttgtt gttccaagag atagttttca gactgacgca
    26641 ttgatggctg tgcctcgaat tacggaccag atcttgtcgc cgtccttcag tgcactcgag
    26701 agtttcttca gatatattgc attaactcct tccgcacgtc catagccgtc ggctgataca
    26761 tcgaatgtat gacaagtgga cgtagatgac agcactccgc ctttcatcgt gcctaaatgc
    26821 tgctctggtg acgtgatgag gttcgctgcg gcgacaatgg cgttgtcaca gtccccggac
    26881 tgaatcgcac gaactgcatt gtgaaggcag taaattgatg aggaacaggc cgtatccagt
    26941 gtgaagctaa actcttgcga taagtattgt gactctataa gcgacatggg ggctgtacct
    27001 tgggccatgc aggttgaaaa tgtggctgat tctgtttgcc aagatagccg tgcccgtgcc
    27061 cgttgctgta tatcttgacc cgtagtctgg atctcgtgtc tgcatagttt ggaaatccat
    27121 cgtgaaattc ccgacataaa cgccagtatt ggagcctgaa atattctcca aagacactcc
    27181 ggcgttttcg aaacactcgt agacaacctc gagcagttgg cgctgttgcg gatccatata
    27241 tgttgcttcc aagttgttga ctctgaagaa gctattctca aacttgcgaa cgtctcgctg
    27301 taggaaatag ccaccatcag cgcccattac accagcgcgc gcagtatctg ggtggtagaa
    27361 acccttcatg ttgaagcgca tggcaggcaa tggcccttgg gcggatctct tcttcatgat
    27421 gaagtcccat agctcagacg gagactgtat gtcccccggg agccgacagg ctattgaatg
    27481 aaaatgtcag atgtcaaaat ctcatcggca tggaaccatc gagactcatg tccataccta
    27541 gaccgacgat gcatactgga tcgtcacaca tgctgtaagc cgtatctggt ttcaggcttg
    27601 cgaacgggag accacaagcc tccggttggg gagcagcttc ctccagcatt gtgtcttatc
    27661 taccaacaat attgatacta tttacctcag aagtttgcga gaagttcgcg catggaaatt
    27721 ttacttatac tccatctacc gtaaaaatgc cgtgcctcgg aacacacatc aacctttgat
    27781 cttggaatac ataggtacta tggaacaaga tcggtggcag gcatatcttt tgtcttagac
    27841 ggacctagcg tagtcatttg attttatatt ttaccctttc cgatacgcca cctagtcgga
    27901 tattgcccaa tgatggggtg cgtgcctgat ccaaatgcat acactggcta gtgcctacat
    27961 ctacggagta cataagccgg tagctagtgc gagctacgta tttatcacct atggtgtcat
    28021 gcatgcagta tcgctaccat gtcagcagtc atctatctag tccccacacg catccttcta
    28081 aaaccttggc agtagaacga cacggcgcca gcggatatca atcccatcta gtcacttgac
    28141 atgggtttgt ggaaatcatg caggggtgat gagatgttga caccacttcc tagtccgatt
    28201 gtcttgtgct cccattgctg atatcgcatt ttccacaact gtaccactca caaacaccaa
    28261 gtcgatcccg ggcgtcagtg acagcgacaa tgctggaatc gcttcctaag tttgcccttg
    28321 ttactgggta tgttcgcact ccaaaagcag aaggttgcat cactaaacct ctcgctaatc
    28381 gtagatgcgg ccaaggcggg attggtgaag ccttggttcg agagtacaaa cgccacggcg
    28441 ttctgcctat tgccactatt ctgccttcgg aatcgagcat gcacctgaaa gaggctggaa
    28501 tcaccttctt gccgctggat gtgaccaatg atgattcaat tgcaaagttg aagcagaatg
    28561 tcattaagat caccggtggc tcgctcgaca tcttggttaa caatgcgtga gttcaaccta
    28621 ttcatacaga tcatgatcaa gattttatat aggtatatat tgacgcgttg ttagtggact
    28681 ttgtaaaata ttcgagcctt tcatttgaag acatagctga gacagatcct aggctatact
    28741 atgacagcga ttgatacgga cgtcactgct gtgcagaaaa tatttgacgt gaacgtattt
    28801 gggccaatga ggatggttca tcacttccac gatttgctag tcagatctga aggggcaatc
    28861 gtcaacattg gctccattgg tggcattgtg ccgtatgtat acggatgtaa gtcgttgatg
    28921 cgttgacaga gggcgtcaag agagcagctc accaactcag aatgacagcg tcttacaacg
    28981 ccagcaaggc agcattgcac cattggtcaa gcactctacg agttgaaatg gctccattta
    29041 agtgagcgct tcttaccaca ccaagtctca agatactata gattgaccac atctgttttt
    29101 aagtgtcaat gtccttacag taaggatgcc tattgccaca aataattttc atggctaaca
    29161 ttcgcccatt aagataatat caggagaagt tggtacaaac ttcctgaaaa cagactacgg
    29221 caggaatatc ccagatggta aacgctgtgc gcaacttctg ggctataggg atactaaagc
    29281 ccattgacag actcactttt cgctccactt gccgcagagt tcacaaagca cgtgcagaga
    29341 aaaccaagta agcgatccag ccaaaagtat gtgtcagaga acaacaagcc tgtgacctaa
    29401 ccatgagacc tggattaaag caaccacgga tcgatttgat tatgcagaca aagttgtttc
    29461 tcaaagcctg agacagagtc caccagcttg gttttggtac ggccatgcta gtacattgat
    29521 acggctatta gacgcattgg cacctcgccg ggtttgggta tgtgtctacg catgctttgc
    29581 ctccgtatag aaatggctaa ccattatgag gactttattc tatggggtat gtttgacttc
    29641 aagaagttaa aagatgccca tcaactgaaa ctaaaaaggc agtagatgat gggctaatta
    29701 ctcttttgaa gtaaccagta cctgtgtaat aataatacat tcatcaccca aaacccgttt
    29761 acattcattc gtctcttcga ttgaaagtga tgcgataaat tctatcatgc cgcttgatct
    29821 gtcccctgcc ggtcaacacg tacttcttct tctgtctttc cctcatagta tactcctaat
    29881 ggaccaagat atccctcaag ccttttccct ttaacaacaa cgtcttgaac cccgagcagg
    29941 aaccacatca tgcgcccagg aagtgtgcca tttccggtca ggttacgcca ctgatggcca
    30001 gtagctcgct gaatactgac atctccctgg cgcataatgc gtttctcgcc agaatcaagg
    30061 atgagctcga actcgccttc taaaactact ccatagtcga tggacagagc acggtgcatg
    30121 ggtgagatct cgttgggagc gaaatcaatc atacgcaaca ctgtaccgtt ctggtagtga
    30181 agaggcggct aagaatcatt aatatgtgtt ggctaatgct aagagctgga tccgtcataa
    30241 ctaacctggt tctcctttgc gtgaataaca tccacgtcgt cattgatgtt gactggtgtc
    30301 tcatgggttg agtacaaaat gttggcaagc gcttgctgct cgcccatgat cagatgatga
    30361 tcgccgcagt ccgtggtcaa aaaggtggct ttgccatccg catcgtggcc agtgatgtgg
    30421 cggacggtgc gtcgcagccc aggtgctggg aatccctgtc cgatatagcc gtgggctctg
    30481 gggttatgag ggagaccata ctcattgatt tcaccttcct tcaggtctct cttcggccca
    30541 ctctgatttt cttctgccat aatgatgata ataatgagag cctggtcttg caattattct
    30601 tgttgagtat gtctctctac gtttacatcg cttgctaggt gtcatgcagg tattacgcga
    30661 acagtgaaaa tatctacgcc agtggacctc ccgctagttg agaaacaaat attcaacttg
    30721 gtttagtcat cctacgatgc aaggatatga gatgcaatgc gacttgatcc ttcacggcat
    30781 tgaggggtgt ggccatcggc tctgcaaaga tgcgcccgca ttgggacgaa ggaagcaggg
    30841 tctaatagca aggttccatc aggtacaaca tgtgacgtgg tagtccctgg cgcagaagtc
    30901 gggtacaact gaatacgata tacagattta aggtcactga ttgtacagac cgaggtctcg
    30961 ccctaaggct gtaccatggt gtatgcgtaa gcctcatgag tcgagatgca ggaggagctc
    31021 cgactgcaac acaactatca aacatggctt caatcaggga caagtaacca accaccacat
    31081 agtggtcagc atcaggttgt gaagtaacag aaacctgcat atttgcttca cctatcgtaa
    31141 tctacccatt gggatccacc ttcggccaat agggtggcca cagcatatgt aggatgtcac
    31201 ctatgcatgg cttgtgagcg ttgtaccccc gtcaatgatt agcccgctac cggtgatgta
    31261 gcttgatcta gggctgcaca gaaagatgac tgcatcggct acctcgtcag cgctcgcaat
    31321 gcggccaagg ggcacagcag agttgatctg atccttcaag ctcgggatat cggctattgc
    31381 ctgtttgatc atcggggtat ctacccatga cgggcaaaca cagttaacac ggatcccatg
    31441 agcggcattg tctagtgctg cagacagatt agacacctgc acaagacaaa tttggaaata
    31501 agaccgaagc acacctgagt tcttggttaa gccaaggacg gcaaactttg acgtcgtgta
    31561 ctgtaccatg ctgggtgttg atgcaaaaga tgaggccgat cccagattta caatcgaacc
    31621 gcgagtcaac ccacgctccg gtgcggacgg atagttgggc cgtggatcct gggatttcat
    31681 ggtcgccgat gcacatttcg taacaagaaa cgttcccgta acgttggttt ggaggagctg
    31741 gttaaactct gcaacattgg cttcggcaat ctcgcgagga ttctgtacgc caagctgtgg
    31801 gcaaaagtga ggatcagtgt caatcaaccg tccggtgttc ccgggagtat gttgtcagca
    31861 acgcaggctt acttacaccg gccgagttga cacaatagtc gattcgcccg aacgtctggg
    31921 cggcccgggc cgtaatctgg ctcacggact cctcagaaca tacgtccact agcgcaccct
    31981 cagcctgaaa gtcggggttg gaggcgatgg tctgacagtt ctcggcaact acacatgcgg
    32041 ccgcgtagtc caagtctgca acaaggactc ttcgcgctcc gaatctcgcg aaagctaggg
    32101 cacaggcccg accaatgccc ctggctaagt gacgtgagat attgtcagca aaacaggctt
    32161 gggtgtaaca cgagagcgac gcctctctct gatccgaatt gtaggctggc atggactagg
    32221 gccgaacgta ccgccgccga agacgagagc acatccatca atctccatgg cataaagtat
    32281 actcactagt agctacttgg cttgacaacc aacagagggt tgctcgcgct tgagcaacgc
    32341 tacgtactcg gttaaataga tagagtgtcc tacagcatcc accagtagca ttgcccatac
    32401 aagctgaatc cgactgacac atgcagcgca tataatacga catgatcctt ccgcgcaacc
    32461 ctctatgcgt acaatccttg ttggttctcc gaacgccgca cgatccacta tctgccacta
    32521 tctgcctgtc agtcgctatt agcacaaggc aaatacatgc gtgccgactg tgatgctgct
    32581 ttccgatttg ttagaagtga aggattccac gttgcagcgg cactacaatg tggagttcct
    32641 cctgggagcc cacagtggag ttcagatgcg ctgatccgcc ctgctataac gcagtagggg
    32701 acggggacaa cgtgcatcca accagctaaa cccttgcagc tgcgatttag actacatgcc
    32761 atcacggaat ttcttgtaaa gtgtactttg actcgtatat tggctagtag ctcggatgct
    32821 gagggcatct cgatctctgt gagatagacg gctcgtccag ccgcgtttca ttgttgaggg
    32881 gcgtagctgt aagcgaccgg caggcctggt gccccgcgaa ttcctcgctg aacgaaagca
    32941 agctgcatgc gtccactcgc atgtagggcg cagcttgccg taacatctgg ggcgctctca
    33001 tccatcatac gcgccatgaa tgctggccca gtgttcgctt accgtccaag tgcctgacta
    33061 ggtagcttta gcgacgtcct taacacctac gaaacgagtc cgggtgtcgc tgtgccttgc
    33121 tgtgtgtgcc tggcagttgc ctccctgcga acttctggaa atcaccgcag tgactccaag
    33181 acaagcaaga gacgattctt ccgccactgc cgcaacaaac catttcaggt tcgagtcgaa
    33241 gcgacaaggc cagcatccct cgaggtcctt gttattcgat atctgcggga cgttgagaat
    33301 acccggtcgg atccatcgcc agcttgcgct cgctcgtgcg aagcccttcg actacactcg
    33361 ctcaggagcc atggcaagcg ctgccttcga ccaccccgag aagagggcta gcatccgagc
    33421 ctttctccat cgccagctct ttgtaacacc gccggtgccc cgcgatgtcg acctccgcgg
    33481 caaggcagct atcgttaccg gatcaaacgc tggtttaggc ctggaatgcg cacgtcagct
    33541 actcgatctt ggagtcagca agctcatcat cgccgtccgc aatgaaacaa aaggcgaagc
    33601 agcaaggaca aacttgctgt ccgccgggaa gttcaaagat gctacaatag atgtctggaa
    33661 gctggatctg gagtcgtacg aatcgattgc catattcgtg gagcgcgcaa aagcgctaga
    33721 acatctcaac attgtagtct tgaatgctgg agtaatgcaa cacgaacaca gcttaaactc
    33781 atccactggc cacgagcaga ctgttcagat caaccttctc tccacagccc ttctcacgat
    33841 ccttctgctg cctgtcttga aggccaagaa cacttccgag tctcccggtc gtattgctct
    33901 agtgtcttcg gatatggctt catgggccaa gctcaccgca gcgagtacac ctgtgttgcc
    33961 aaccatggac aaaaaagagg gctaccacat tttcggtcac tacaatgcct cgaagcttct
    34021 tgcccagtta ttcgtcttcc aactatctca gcaggtgcct ccatcggtcg ccattgtcac
    34081 aatgccaaac ccaggtttat gttacggaac gggccttgga ctcgctgcac ccggcggcag
    34141 tattgcagac aggatcgccg caatacccaa gcgaatactc gggcgctcca catctgttgg
    34201 agctcgagta cttactgatg cagttgttaa acacggtgtc gaggctcatg gacagtacgt
    34261 cgaggattgc aaggttcagc cgtaagttat attccacttt catttcctgg atggcaatgt
    34321 cccatacatt ttactgatat cacccagaat ggcgcctatt gcctatcagc ccgcaggaga
    34381 gaagctgcgc caggctcttt gggacgagct attgaaagaa ctcgccgcgt atcatgttga
    34441 tgagatcctt cgtgatttga ctcgatgaac aaattttaat gcggaaaaaa aaacctatat
    34501 gtcatcaata cccaggaccc cacggctcaa agtgaaattt cgggcgggct tgacactgaa
    34561 tcgaataccg cttgcaaacc cccgctggta tcgccatgat agcagctgaa tacaccctgt
    34621 acacttatgt atatctgaat agattagata aagattcaag agtcgaattc aaaagtgaga
    34681 tccttctaca catgtagcct ttcaggtcaa tgactttggc gaaccgtttc ggtggaggat
    34741 cccgggtggc attggccgtc cctgtcccgt ccttacccga tcctacgtct tcgcaaacag
    34801 gctaaatctt gggtggaata cgttctgagt ggctgctagt tgcgagtcag gtagtggtgt
    34861 gaagagtaag ccttacagtg gttacatcga aggatgacat gcagcagctg aagaacacac
    34921 gcgaattcct catacgtcaa cataatgcac acccaccgaa ttgaaccgca gcagagctgt
    34981 tactctagga gccagaatgc acgcgacgtc gtacacatcg gggggtggtg cccctaacta
    35041 attttagaac acatgaggtt atctcactct acaagcacac tgccgagatt ggctgacccc
    35101 ctcttcacca tcaggatgaa gtatcaaaca gggaccgcag cacataggaa tccttccttt
    35161 tcaagaccaa tccttccatt ttggtgtggt gtgacgaccg ttctatatac taacgaatcc
    35221 cttctttctg cggcacatag tgttctcacg taaattactt gctcagtcag aagctcgttc
    35281 tttcaactac tgtgcgtgac acaggagtga cttcacgatg tctgcgccag acagccccga
    35341 cttttcctcg ctggacccag ctacgcaggc atacattttg gctcagcctg cattagagcc
    35401 gccaattggg caagattcga ttttcgataa cccacccaac tattcagcgg ctgccgttgt
    35461 cctcttctcg gtatgcctgg tcttgatcac tttaaccttt attggccgag tatatatgaa
    35521 gtttttcgtc atgaagcaga agagcctggg agattgtaag tgcacggcat gcccttgtcc
    35581 atggccttga gccttggtca aaatggaatt gtactcacta acagtttata gatttactca
    35641 tcttggcata tgtacggttg aatcctctat attgtatttt gagtgtgatg agttgcattg
    35701 acacctcacc ataggcgctt cttattgtca acttcgtctt cacgtaccgc atgactgaga
    35761 agcccggcat ctttgtacat caatggaatg tccatttggg tgacttcatc tactttcttc
    35821 gagtaagtca gacgctatga agatgttgca tcaagcatcc tgctaagcaa aatcaggatg
    35881 ttttcatcac gtcacaactt tacattggct cgattttact tatcaaggtg gccattctgc
    35941 tggaatggat ccgcatcttc gcacctcctg gaaaccgtca ctttgtgtac tgggccagtc
    36001 atatcatgat ttgggcaaac gtggttttct acgtgtccat cttcatcgca ttcaacattg
    36061 catgcacccc atacgagtac aactggaacg tgctcctcaa gggaaactgc gatcgcgtta
    36121 atacacatta cacgaaccta gccacgtcta tcttcaacgt catctcggat ttcatgatcc
    36181 tgattatccc acaaagggca atttggaaac tgcacatgtc aaccaagaag aagctgggag
    36241 tctcaatggt cttcgccatc ggtctcttag cttgcgtctc cgccctgatc cgcctgattg
    36301 agacagttcg ccatgccttg tcagccgatt atgtctacac ctttgccggc atcatgtgtt
    36361 gctgcgcagc cgagttgacg tgcgggttct tggtcgtgag tgtaccgagt ttccctaagg
    36421 cgttcagcgc catcaacttg agcaagctac tgtcaaagtt gagcttccgc tcgagctcaa
    36481 gcaagctccg gtcatccaag aagagcggag atgcatcttc atggccgccc tcctctggag
    36541 gctactctga agtcaagaca aaggcagcca agacatctgc ggaaggggat gagcggcagc
    36601 ttttcccgat ggcgaaactt caaaacaact cttccaacga ttattcgctc tatgacagtg
    36661 caggacatgc ggagcgaggt atctaccaga caactcactt tgaggcaaca gagtcgtttg
    36721 accctaatgc cacgagatct gagtatagac gccaggagca gtgggatgat aatcgtatat
    36781 aaattccggt cacaagaatg ttatgaagtt gtcagattat aaatcgtttg tgcaccgttc
    36841 tcttgttttg ggtgcacatg agctctcgcc ctatcttgga agattcacgt gtggggcctc
    36901 cagcgtgcat cgttttcggg gcacataagt atgtgtatcg tgaatctgca ggttcggatc
    36961 ctgtgctcaa tttctgttgc aattttgtgc aaaatcctac tgggcaactc atatgtctgc
    37021 cttgcctagt tttcgaagta cgctgtaagc ataatgcatg cgctgacacg gattcaggcg
    37081 gtttcgcaac catgcgtcac ccaacaggaa gcgaacgcca tgccgttagt gcgagtggcg
    37141 acaggtcaga ctaacagttt ggaagggagg tacctacact gtgggcagtt gactaagttg
    37201 acgtaccaag tcctagatcg tgatgactga gctttcgcta acagtgtatc agatgctggc
    37261 aagtcaaata gcttcgtact ggtctgtacg tgggcggcac tgcagagtag tgtggtaggc
    37321 caggaatcct cccgcgtcta tccctatctg gcccctagct tcgggggatc taataggacc
    37381 gcttgcgcct tgtcacctgg ccaaataaga aactctgcat cctgtccggc cgtgatctat
    37441 gtaccataga atctcatttt acctatgcat gttgccttag catagccgga taatggggta
    37501 tgattacaac attcgaatac ggaagtgatg tcgcgtaagc acagttcgtg ctgtctagtt
    37561 tgggtttgga cttgaactat cccgcgtgta catgacggcg actggtaatc cttcgagtag
    37621 attgcgatct gaaaacatga cactgataat acgacaacag taatactatg gatgccctgc
    37681 tcgattgagc ggcatggcgg atgattttcc aaggcacaaa tgtggtcaga cacacgagga
    37741 ttaggtacat gaactgctcc aggtgctgat tggtggaagg tacaatcatt cttttctgca
    37801 gtatcacaca aagtccctgc ggattgtaca cgtgcagctt tgcttaactg tttatcaccc
    37861 aactgcacaa actagggtct acgttctctc atcggtgtct cggtgtccca taagcgccgt
    37921 atgtaacaca cgtgactact gcagcacatc cctcactaat gagattgatt gagcaggtgc
    37981 acttaagtga gcacggcgtt ttaggccatg caagggatga ctgcaggaca tatcgtgtag
    38041 gcagaactct gtcgcggttt ccacggatga gtgtcaagac caacaaaaaa gttcggctcc
    38101 catttcccac gttcatgctc atacctatct tgccctgggt caatctgttg ccatggtggg
    38161 catcatagag gacgcgaagg ttctggcttt agcgctatcg gggtactttg tagctgcgat
    38221 ctcgacttat gtgagcaagt tgaagtcaag agcttcagac cgtacatcaa actgatcaaa
    38281 cttgacagtt cgtcatattc atcacttacc agattttcct gcatccttta agcaagtatc
    38341 cggggccatt tgttgcaaag ttgactgacg cgtacaacgg tttctttgca tacagcaagc
    38401 gtctccatct tacaacatgg cagaatcagc tcaagtatgg taagtgtatt tttcgcatca
    38461 tttggtggtg gtataataaa attaaacgga aacgctgacg agttgacctg aattaggtcc
    38521 agtggtccgg caagggccca ataaactgat tttcagctct gtgacagcct tgagaggtta
    38581 gcccaagttg atccgaacca tagtcaagtg atgctaacta gtgactttga gatatctaca
    38641 agaacgataa aattacaaag ccaaaagcat atatggccct aggaccaggg ctgactggct
    38701 atactgtctt taccgcgact gatagacgcc tccatcgagc tcgccggcag cttatcgggc
    38761 aggttctcac aaatcgatca atgcggacct ttgaacccgt catgattgag caggtcaaca
    38821 tctatctaca gaagctacta gcacactccc aatgttcaca gcccgtcgaa atgacgaaaa
    38881 tcacgaggca gctcgggttc aacattgcag gtatcttggg cttcggttac gatcttggcc
    38941 ttcagacgga ggagaccaat cagttcatgc tccccatgct tgatgctgga acgctatgga
    39001 gcagcgtttt cctacagtat cctggcgctc ggaggttcag acttgcccta gtcacagtcc
    39061 acgcctttcg cacgctacgt gagaaatatc ttggcattat agaaaagatg atcagctccc
    39121 gtactgccct cgctaaagac gccaaacatg acttgtattc attcgtatca gaggcactaa
    39181 atgaccaatc tgataatggc cttcgacaga gcgatctttg gggcgaggca aaccttttcc
    39241 tcacggcggg tgagtctgag ctacaaccag tcatagacgt atgctgatta taaacagccg
    39301 gtgatacgac aaaaactgcg atgagcgctg cctttttcta cctgacaaga aatcccgatt
    39361 gctaccaaag gctggctgac gagattcgta ccacgttcag cgccggtagc gagatacagg
    39421 gctccgctct tacaagttgc caatatcttc gagcctgtat cgacgaaact ctacgtatgt
    39481 caccaccagc gtcagggact ctgtggcggg agcttagttc cgatagcggt gaccagtctt
    39541 tcattgtaga tggacatgtg attccccgtg gtacgatagt aggcgtgagt acctattcaa
    39601 ttcatcacag cgaggattat ttccccgatt cgttcgcatt tcgtccagag aggtggatag
    39661 acgactccat cacgcccgaa gtgaagcaga tcatgcgaga ggcctttact ccattttcag
    39721 tcgggccaag aagttgcgca gggaccacaa tggcgtatat ggaagttggt ctcaccatcg
    39781 ctaagactct atggtacttt gatttcgagc cggcacctgg aaggcttggc catattggtg
    39841 cgggaagtcc tgcgttgggc aaaggtagac aacgaccggg agaatttcag atatatgatg
    39901 tgttctcagc gactcatgaa ggtccatatc tggtcttcaa tcctcgcgac gggggcggtt
    39961 tgaaggactt agaaactaag gaataaaact aaggctagaa gtaatatccg aatggaggca
    40021 gtagtagtac aggatgctgg aaatcgccag aaacaaactt gaagtcatag tacttgagtt
    40081 ttacgtggtt tcctcagaca ggttcattgt cgtgttcagt ctaatgctca gtaatctgtg
    40141 ccacccatac taccattggt gtgaattgct tcatatactg tctgcgttca gtccttcttc
    40201 atgttactgt acatttttcg ggtagaggaa ttttgcgaat tcattccgtc ttgagtcatt
    40261 cggagctaca ttggatagca gtgagcttgc gttttcttag agaactctcc atcatgatca
    40321 tgtagactta catatagctc ggggcctatc acatggatag agagtgatat ccacgcactc
    40381 atgggataag caacgttgaa tgcagccact agttgcatga gatccaattt tatattcatt
    40441 acatttgcgt caacaacgac gtgctgattg aggtttttgc cggagtagaa gggttcgcaa
    40501 ccaggatata ggctcagcgt gttattgcga ccatcgagga cgaagtcgat tttatcgcat
    40561 ggttgggcca tgtagtaacc ttcgattata gaaattataa cagcaaatgc aatcattagg
    40621 atccgtactg tgatgatacc accggcctag attacaatta gcaccgagtc ttttccataa
    40681 cagtgcacgt ataaaacgag attgctgaga tatctaagct gttgggactg acatagcacc
    40741 aggcccgcag catccaggca cgatggtctc ggattcggcg acctttaaca ctccaatacc
    40801 ccatgataca tccccaaacg aataaagcaa gtagcgtaaa gtttgccaac tgtgctgctg
    40861 ggtcgcctcc gaaagcacgt cgaaaactgg gaaatgcagc aatacttcct accaggccaa
    40921 gtaccaaaca cgcatatcca ttgatgcgat ggactgcgat agccttgcgt cgaactacag
    40981 gtacgaactg tccaaccgct aagatgctgg ccggcaaaac acagtaaaga tggacgatca
    41041 ttccggtcct tgccaggcct ggctgcagaa agtaaaaaca ttctcctggc aatgcaccgg
    41101 acgatcggga gccgcagaag gcgccataga aatccaagta cttgaggcgc acaagcgcga
    41161 acacgaaaag cgcaccacca aaaagggtcc agcatgccgc gcgatagcga ttgcgaaaac
    41221 cgagccaggt ggacatggtt gcagcatgtt aggtggctat ctgatttcgt tgaaacattt
    41281 gaacaaagcc gtgtttgtgt attgaataac gctcgactgg gtgtcattca gccgaaccga
    41341 agccaatatt acgtcaagca ggacgggcac tgatacgcga gcgctcaata tgcgagtggt
    41401 ggtcgatgtt gcagccaagg attccgaggg aatgtatgca tgtcgtacat gcaggccaac
    41461 aggcacgttg gggcgaacat gcagtgtaat tgcattgttt atcatgtgcc tcagatttgc
    41521 attcgatctg gaccgcgaag gattctactc ctgtgctgca tgttgcatac aatcacatcg
    41581 caatgacgtg agtgccatag agataatcag cgtgcgtaag cggatggact tgaggggcca
    41641 gttccgccaa tgcaccagtc ccacgggata gcccttcgcc aactaattca accaatagtc
    41701 tatcttgaat catgtcgcgt aaatggcgtg catcgtgcag cttgtgtcca gggttgccag
    41761 cagcaatccg agtaaggtgc atcggttgac aagtacacat tctcaagtat tgatacatgt
    41821 gccctagatc ttcggagtca ctcctcaatg tggaactatt tttcagcgcg aggcaaagta
    41881 cttttgggtg ctggaaattg catagtttgg gtagtattac atgcgaagga atgtggtcag
    41941 cacgtactag cgccagagtc tgccgaaaaa cccacctcag cttttgaacc tgagctcttg
    42001 gcagtgggtt agcaggctgg agctgtggct gaaactccct aagctcgacc ccatactcct
    42061 aagaaagcct gatttagttg aggtgatact gagtgttacg ggattggaat ttatatagat
    42121 cgaaatattc aactttcata ataacttgtg agtctgtgag tctttgccgt ctattgaatt
    42181 gattcacgtg tgctgacaac attgacagtc gtccacatca tcagctgcaa gttgtaaatg
    42241 tgcagctcgc cgaggtgtat gcagtcgaat ggtgtttggt gacagtggaa gccaacaata
    42301 actggatatg aatgatcaat aaatccccca ttccaaggct catgtctgta ccgagctctc
    42361 ccacgagcct ttccgatgcg ttgtacaacg tctgaatacc aaggtgttgc atgtggtggc
    42421 cattcacagg tctgttgctg tatatcgcct tgtgctctag caaagcgagg gcctctgtta
    42481 gtcatgatct gatgcatgca cgctcatcac acggcccagt agaatgattg tacacgtgct
    42541 acctatacaa agcaaatgtt ccccctccct tcgttccccc tcttatcgtg atgccgtcgc
    42601 cgtggtaggg ggcccagaca cccttgacgc cctcgctgac gctggcgaca ggcttgttga
    42661 cgcgcttgac cttctcgctg ctgacgtcgc gcagtagctc ggccttctta aggatctacg
    42721 agggctccat gttcttgaca cagatgatct tctagcggcc gttgatgtag tggccgatca
    42781 tgacggagtg gcagtgcggg cgcgaccata cggcgaactc gatttgtggg tgcgaggccg
    42841 cgaacttggg caggacgtta ttgacaaagg cgcgggaggt gggaaatcag ttcatgtttc
    42901 gggcggccgc gcttgtcttg ttggttctta agtcatcccc tctagagctg cccgagtagt
    42961 cgcagcagtg gatgctcagt ctcttgtact gggttgaagg cgcccaggcc gttctgttgt
    43021 gtagaaaacc gttgtcggcc tcatctgtcg gcggtcgcag tggatgggcg gaggtgggga
    43081 actacctcct tgggacatct tttctatcgc ctttattgtc acctcgtctt gtttactggt
    43141 ccctgtgtcg gaaactcatg tttctggaaa cagatccttc gctgtacctt gctgctttgt
    43201 tcgcccgcat tgcttttcac tcttccatgc atttcgttgg attgtactcc agcaaatggc
    43261 aaaattgctg cacggtagct tgggcagccc gactgtcgat cgcgtttgaa gatgagcata
    43321 tgtcttcaag actcctacac gccggtcttg atagataagg gcaagtgaga gcctcactgc
    43381 actgctgggg ggaaccataa gcattaaaac cactcgtcat ttcttcgtgg tccttggtga
    43441 aaaaagtcaa ctggttgccc tcctttgtcg aatactacaa acgctctatt atcatgatac
    43501 cgaagtgata ggtaatttca gaggaagggt tgaagagttg caacatactt ggcggcatat
    43561 tcttgccctc ggtggactaa aactcaaact aaaatatttc aaacacgtct cacggagacc
    43621 ccatgttact gccgtgcagt gcgagctgcg aaatcagaag gatagacaag tttgcagtat
    43681 gaagggatgc tgtccaattc catggtcgaa atatgagtaa atgagtgccc tcatgacatg
    43741 tccgcaacaa tcataagagt cctaacctgg gttctatagc ccctgcacgg ttttattttc
    43801 catgatcttc catcatggtg ccactggggc agaggagtga cccagaagac gagtaaatta
    43861 tcagtggcac atcccgtacg gtctgttttc tctaggtaca aagtttcagt ctgtcacagc
    43921 cttgtcaggt accatggcta cgattgagac attgacccgt acttgagaca cgccgctgat
    43981 ctaccatgtc gatattaact aaggtgattt tctagtcgtg ctttgcccac ttgacgtagc
    44041 acgggtatcc attaacagga tgcaatcctg ctgagtccgt ctgatacgct ctgtctccat
    44101 gtagtgttct catcggctca ccaaaaatcc atcgtttcag cttctcgccg atgcccatct
    44161 cgttgtccat cttagcatcg aaatcatcat aagcatctct gatctcaaga tccctgcatg
    44221 tcaagaccac agcgattctg agttcattcc aaaccaatgt ttgtccgata cagttcctgg
    44281 ggccttgttc aaagggtcgg aacgctgcgg gatcggggtg cagttcatcc tcaggtctaa
    44341 cgaggaatct ctctggcaag aactctctgg gtcttggcca tacccgaggg ttgacatgca
    44401 acgcctgatg gagtatattg gctccgacat agtccatagg ctgctcgctt ccctccagat
    44461 cagtcacagt gacgccggtg agtcctgcgc gcatggttcc cgctggtgca tgaagtcgca
    44521 gagtctcttt taagaatgcc agcgtaagct tgcagctgtt caagaggcta ggattctctt
    44581 ttaatagctt agcagcattg ttgggctctg ggccaaaaac ttcgtcatgc tccacttgca
    44641 gttttcttcg ccagttggga tgcttggcta gtctgtggta gacgtagacc atcattgatg
    44701 cagttgtatc tgtccctgca aataggaata cccggatttg gtaggtggca taatcggcaa
    44761 agttctgatc gagcttctct tcctgaagaa catcgttatc ttgtcgttca gacaagtacg
    44821 cctcaagtgc gagtgtgatg acagatttga tcgatttggg cgtttgtcca gataagtccg
    44881 aggatctttc ccttttggtt tcttgaaacc gcttctccag ctccttgcga atgtaggtat
    44941 tcataatgcg accatgatat ctttgaacga agggtcgtaa agggtgtatc agcacgcgag
    45001 ggtcccaaaa ggagtgccag cttgtgatgt gtcccagtgc agttgcaagt acgttggacg
    45061 atcgttggta gttcgaatcg ttgtcccttg gcttgtgagc aacatacacc tctgatggtt
    45121 ttggagtaca cttacagcgt aattttgagg atgatctctg tggtcagcct cgtcgtgaag
    45181 tcatcgagag agaacatgcc cttgccgatc ctatcgacca acttctcgcg gaagacgagt
    45241 atcgaatcga cgatatgggg cacattattg agcatagccc cagtggcgaa tcctggattg
    45301 aacaaagacc tccaatactt ccattcattt ccattcatgg atacaagatt tggaccacca
    45361 gatattggtt tcatgaattt ggcagcaaca gccgtctttg gtaggttata cttgttgcat
    45421 atttgactaa tggactcggg gccgaagact gtatatagag gagggtaaac tggccaaaag
    45481 tcaacgagga aaagctcggt gtgggcaaac tcctgagcaa gatctcgcat cgcaaaggcc
    45541 acagcggcgt caggtggaat cccatcaacg tattttcgaa gtaccagtag gtgcccggtt
    45601 acccagctcc attcctgtgg catgggctgc gatgggtgtt agtatatttg caacccttca
    45661 tcgacttgac aaaattgcat acaactcctt gttcgcgaag tacgttgatc ttgcgacggt
    45721 gatcgtagac aatcttgatc agatagccaa gcgaagtaca acacaacaca cctagtgcga
    45781 cgaagatgtt cggccatgcc attctcgaga gatatagaga cagagagaga aaggatgaga
    45841 cagagataga gagcaaagag aaagagtgtg tttgtgtgag ttagagaggg taggaataga
    45901 atgtaggctt gagcgagaaa gtctcagagt ggaatgtcaa gggagaaaag ggcatgttgg
    45961 ttggggcctg ttccgagaca ttggagacac ccccctggta ccaaaaaaag aggggcaagg
    46021 aatatacaag tacgcaacgc acgggcgaat atacggagta ccaacccgtg aagggacgac
    46081 aaatgcctac ttattcaagc caatgacgct tttgaaaaag aaaaagaaaa agaaaaaaag
    46141 ggaaagaaac aggaaagata gtagaatgta gtagtacagc ccgttcaacc cctgctccga
    46201 aatatcgcat tcgaagcgtt tcgcgcgagc tttgtcggta attctcccga aattggatga
    46261 ttactaacgc agaaacttcg gagctctgac tgaggatgtg catatttcat gatgagatga
    46321 tacttatcac taaggctcac cagttctagt gttaaccgtg ccgacgctcc tgtgctctta
    46381 gatcagtcgg tgtaatggtg gcaataagaa acccacaaag aaggctacca cgtgaccatg
    46441 tggatgacgt tattctacct cagtgtctgg ttccttcttt acccaagaat tgggcgcttg
    46501 ccataattct attgccaaac cattcccgta ttcctacttc aatgcaaggc agggagtgca
    46561 taccttctcg agaatcaacg gtctcgtgca tcgtgatagg ctgaattgtg cccgcttagt
    46621 gagcttctcc tgctcaggcc tttaatctcc tcatagcagt gtaccagtca gtcacaacga
    46681 agggcgttct tgtgactgac acgatatctg tgtacaatcg ccgggaatat tatgttcacg
    46741 atatccagag tttatgtatc atcttccggg gcgaagtgta agggtcgatt gcgaaagata
    46801 tatatggtta tcaactcagg gaaatgtaat acatgcaccg cctatgccgt ggtggaggcg
    46861 gggtggtagc ggtaagttac tcggtatctc ggactatgga tttgttaatc tcgacttcat
    46921 tgcctccatt aacattaaca tgaacactgt taacaatgct tggatttcac taggggtgat
    46981 gggagttttc acattccttc tctcaatatt ttaagactct tttgacgcaa attatattta
    47041 acccatttta cggtgatgtg aaaatattaa tattaaacat caagttaatg tcacgggcac
    47101 cacaggtgaa tcgagactct gctacaaatc ctgtagtatt gcgaaacatc ttcagctagg
    47161 gatgtaagga aagaagagct cccttcatag ctgtggcgtg tgttatttac agatgggtgg
    47221 accaccccct cgtaccccac tacaacacct gcactagtca gtccataaca aatatgccag
    47281 gtcaccgttc gtcgtattgc cactggtaaa tgtccttctt ccacataggt gtcttagttg
    47341 taacgaaaca aatcacttgt taatggtatc gtctagccat gtcaactcac gagacatcaa
    47401 tgactgatgg cgctccaagt ggcccacatc ccgtgacatc attcacgaca gccagttctc
    47461 agcccctcac tgcatcatgc cactgcggta gggtcacgtt ggaattgcct tccaagccga
    47521 aagagatctg cgaatgccac tgtagcatct gctaccgcta cggcgtattg tgggcctatt
    47581 atagacgcgg ggaggtcaca gtgaccgtat cagcggaacc agctcctggg gtcagccagc
    47641 aaagctaca
//
