# Supplementary material for: Genome sequencing and physiological characterization of three Neoarthrinium moseri strains
Source: BMC Microbiol. 2025 Aug 21;25:526. doi: 10.1186/s12866-025-04274-z (PMC12369201; doi:10.1186/s12866-025-04274-z)
Supplement: Supplementary file 16 — Supplementary Material 16. [file 12866_2025_4274_MOESM16_ESM.zip › BiGSLICE/input/Nmoseri/TUCIM5799/JAFIMR010000009.1.region002.gbk]

LOCUS       JAFIMR010000009        60884 bp    DNA     linear   PLN 06-APR-2022
DEFINITION  Neoarthrinium moseri strain TUCIM 5799 scaffold9_Wmoseri_TUCIM_5799,
            whole genome shotgun sequence.
ACCESSION   JAFIMR010000009
VERSION     JAFIMR010000009.1
KEYWORDS    .
SOURCE      Neoarthrinium moseri
  ORGANISM  Neoarthrinium moseri
            Eukaryota; Fungi; Dikarya; Ascomycota; Pezizomycotina;
            Sordariomycetes; Xylariomycetidae; Xylariomycetidae incertae sedis;
            Neoarthrinium.
COMMENT     ##antiSMASH-Data-START##
            Version      :: 7.1.0
            Run date     :: 2023-12-04 11:58:05
            NOTE: This is a single region extracted from a larger record!
            Orig. start  :: 542495
            Orig. end    :: 603379
            ##antiSMASH-Data-END##
FEATURES             Location/Qualifiers
     protocluster    1..60884
                     /aStool="rule-based-clusters"
                     /category="RiPP"
                     /contig_edge="False"
                     /core_location="[30000:30884]"
                     /cutoff="20000"
                     /detection_rule="DUF3328"
                     /neighbourhood="30000"
                     /product="fungal-RiPP-like"
                     /protocluster_number="1"
                     /tool="antismash"
     proto_core      30001..30884
                     /aStool="rule-based-clusters"
                     /tool="antismash"
                     /cutoff="20000"
                     /detection_rule="DUF3328"
                     /neighbourhood="30000"
                     /product="fungal-RiPP-like"
                     /protocluster_number="1"
     cand_cluster    1..60884
                     /candidate_cluster_number="1"
                     /contig_edge="False"
                     /detection_rules="DUF3328"
                     /kind="single"
                     /product="fungal-RiPP-like"
                     /protoclusters="1"
                     /tool="antismash"
     region          1..60884
                     /candidate_cluster_numbers="1"
                     /contig_edge="False"
                     /product="fungal-RiPP-like"
                     /region_number="2"
                     /rules="DUF3328"
                     /tool="antismash"
     gene            112..1173
                     /locus_tag="JX265_004756"
     mRNA            112..1173
                     /locus_tag="JX265_004756"
                     /product="hypothetical protein"
     CDS             112..1173
                     /codon_start=1
                     /gene_functions="biosynthetic-additional
                     (rule-based-clusters) 2-Hacid_dh_C"
                     /gene_functions="biosynthetic-additional (smcogs)
                     SMCOG1072:dehydrogenase (Score: 247.9; E-value: 1.7e-75)"
                     /gene_kind="biosynthetic-additional"
                     /locus_tag="JX265_004756"
                     /product="hypothetical protein"
                     /protein_id="KAI1874548.1"
                     /sec_met_domain="2-Hacid_dh_C (E-value: 2.3e-49, bitscore:
                     161.7, seeds: 135, tool: rule-based-clusters)"
                     /transl_table=1
                     /translation="MSKPIILHIGEPIKYNQDYYDNEFCKRFRVVRNECLDRASFIQAL
                     KEKKFGDFSAIYRPHFQTGGEMGDWNEELITLLPSSVRIFASAGAGFNWADVDALGRRK
                     IWYANGAGASDEAVSDTGLYMILSVFRNFTRSQLAARTCDPDQFNATHKLIATISANPR
                     GHVLGIVGLGNISKKLAYKAKTALGMKIHYYDVVRASDEEEIKLDATFHSSLNELLAVA
                     DCVSLHTPLNAHTQDLISTEAFAAMKHGSRLINTARGPVVNEEALIKALKSGKVSAAGL
                     DVHYHEPQVSKELATMENVTLTTHIAGGALNTRINFELNAMKNIMAVVGDKGGFIGEPL
                     TPVNKKAFQSASA"
     PFAM_domain     484..1032
                     /aSDomain="2-Hacid_dh_C"
                     /aSTool="clusterhmmer"
                     /database="35.0"
                     /db_xref="PF02826.22"
                     /db_xref="GO:0051287"
                     /description="D-isomer specific 2-hydroxyacid
                     dehydrogenase, NAD binding domain"
                     /detection="hmmscan"
                     /domain_id="clusterhmmer_JX265_004756_0019"
                     /evalue="1.20E-47"
                     /gene_ontologies="GO:0051287: NAD binding"
                     /label="JX265_004756"
                     /locus_tag="JX265_004756"
                     /protein_end="307"
                     /protein_start="124"
                     /score="161.7"
                     /tool="antismash"
                     /translation="MILSVFRNFTRSQLAARTCDPDQFNATHKLIATISANPRGHVLGI
                     VGLGNISKKLAYKAKTALGMKIHYYDVVRASDEEEIKLDATFHSSLNELLAVADCVSLH
                     TPLNAHTQDLISTEAFAAMKHGSRLINTARGPVVNEEALIKALKSGKVSAAGLDVHYHE
                     PQVSKELATMENVTLTTHIA"
     gene            1840..3809
                     /locus_tag="JX265_004757"
     mRNA            join(1840..2042,2099..2202,2259..2423,2482..2780,
                     2835..3167,3231..3391,3448..3573,3677..3809)
                     /locus_tag="JX265_004757"
                     /product="hypothetical protein"
     CDS             join(1840..2042,2099..2202,2259..2423,2482..2780,
                     2835..3167,3231..3391,3448..3573,3677..3809)
                     /codon_start=1
                     /gene_functions="transport (smcogs) SMCOG1106:major
                     facilitator transporter (Score: 281.1; E-value: 2e-85)"
                     /gene_kind="transport"
                     /locus_tag="JX265_004757"
                     /product="hypothetical protein"
                     /protein_id="KAI1874549.1"
                     /transl_table=1
                     /translation="MSDTITPPKDTAEHYDKPAHLLPDDLPLPEEIAHLTQDDCKRLES
                     RLTRRLDMTLMPVVFLLFLLNILDRNNIASAKIVGLTETLGISNEEYNTCLLMFYVGYC
                     ITQVPSNMIIGKVYPSYYICLITSLWGVISMCQGFTKNFAQLASVRFLLGLVEAPFLPA
                     VFVLMSCWYTRAELPPRVAILYGGNMMATAFSGLIAAGITSRMEGAAGRPAWEWLFIIE
                     GSMTVVIAILLLPLLTDYPLQSKHMFIPRELQLIAEWRIRKENAGIADEDPESIWWGLK
                     QALIDPKLYMFVIMQMALITAQSFNNFFPSIVGTLGFNSTTTLLLTAPPYFFAFFVSLA
                     VSFHASHTHERGYHIAIPMAFALLGNLLAMFVPTNGGRYFSMFLMTGGSYSPYNLCVSW
                     VSASLPRPRAKRAAALAIVNFMAAGMAHWYTAYMFPDSQKPRYYAGGGVMSGACVVCGG
                     MAIYIKYYLKKQNEKFEEEEQRGTVSRSQIKGSKAGHGGEAVVSFRYVH"
     PFAM_domain     join(2014..2042,2099..2202,2259..2423,2482..2780,
                     2835..3167,3231..3391,3448..3451)
                     /aSDomain="MFS_1"
                     /aSTool="clusterhmmer"
                     /database="35.0"
                     /db_xref="PF07690.19"
                     /db_xref="GO:0022857"
                     /db_xref="GO:0055085"
                     /description="Major Facilitator Superfamily"
                     /detection="hmmscan"
                     /domain_id="clusterhmmer_JX265_004757_0020"
                     /evalue="4.20E-26"
                     /gene_ontologies="GO:0022857: transmembrane transporter
                     activity"
                     /gene_ontologies="GO:0055085: transmembrane transport"
                     /label="JX265_004757"
                     /locus_tag="JX265_004757"
                     /protein_end="423"
                     /protein_start="58"
                     /score="91.8"
                     /tool="antismash"
                     /translation="VFLLFLLNILDRNNIASAKIVGLTETLGISNEEYNTCLLMFYVGY
                     CITQVPSNMIIGKVYPSYYICLITSLWGVISMCQGFTKNFAQLASVRFLLGLVEAPFLP
                     AVFVLMSCWYTRAELPPRVAILYGGNMMATAFSGLIAAGITSRMEGAAGRPAWEWLFII
                     EGSMTVVIAILLLPLLTDYPLQSKHMFIPRELQLIAEWRIRKENAGIADEDPESIWWGL
                     KQALIDPKLYMFVIMQMALITAQSFNNFFPSIVGTLGFNSTTTLLLTAPPYFFAFFVSL
                     AVSFHASHTHERGYHIAIPMAFALLGNLLAMFVPTNGGRYFSMFLMTGGSYSPYNLCVS
                     WVSASLPRPRAKRAAALAIVNFMAA"
     gene            complement(5495..9175)
                     /locus_tag="JX265_004758"
     mRNA            complement(join(5495..6551,6606..9175))
                     /locus_tag="JX265_004758"
                     /product="hypothetical protein"
     CDS             complement(join(5495..6551,6606..9175))
                     /codon_start=1
                     /locus_tag="JX265_004758"
                     /product="hypothetical protein"
                     /protein_id="KAI1874550.1"
                     /transl_table=1
                     /translation="MTGSTLTWTASPTVESPPPHSFRRPHSTPEIAPAQQSQTTSPPDH
                     HRSLSQQTPPTFDFDVSSLDFDGTGFDLTLPLAKTLRPSSNEKSTPAEPATHSEGARPR
                     TGKMGRRKSILGRPQSWMPTPKATLDAGQYLEEKTSVPTESVSVLNGKGAVDGSKLLQP
                     PDHARTASVSGSLASFARRSWISTSRTPSPSANDHTEAADYVSHETRERSPSTSSSKTK
                     LKRLSRKRQSSNADSLESKSSDSLTKLGSVFGKMKARPQPAMVKGVLNHDTESTSSSVA
                     SLAPASTTTRPSNAASENTFTSVPDDLAKSSSSAPIRDPLWSVFKSLESEYSKFQSKKP
                     SEKMKLVRSALMPFLRNYSSHPSDKRLSPEQVEQRAEILNKWWTGLLELFDGSSQQSVP
                     GTDRPTLHEVTTLVMMRPEWRLCTPCFRPLSERGSQETTKKKGRARAETLSDESSSPMD
                     SDYIAESAEHNVRNMFTVNLVRQMAIVVDKLSLRYSPLSLVNFAGKACAYAFFFAPGIA
                     DVLVRLWALTPDLIRRVADEFRLPRRSQRQDDNVTASFPPALSALAWTSVRDMSSSLRQ
                     AAKLPLAAAKIAWHGPWISRWRGRDTDLFFIFSKYYFMLAEEFVPADMPLAEKGCAPAF
                     LLVNAQILANLDSTVHRQAAVNAMMMPLADGLGADASATALPIVPNNNVMKGMSENRLI
                     VLLKDFLSASSVTLTAPRHTFAEAFMALMKASAKRTSLFDHNACFTLCDFLEETLVAYD
                     GYVDVHRPTLEYIDWPFWLDVCKKIMQSNNTMSEVRVLSLIFSIWDAIASNQSRKEVIC
                     FDWLLKEEIFYKWFNNWCPMVRAYYMRLLCWRICRDTGSANDLDAKIFVTVATRLKTVW
                     SHYLWLRQDTESKCKLPPSTAPSYPTPGKRFMIIRTEVPATQPGMMMGFDAFSTPVGAP
                     DTNSAVPTTFTELLPATEDQPVHHKKKWNVFGKVISFGGSSNTNDLESLRRETAAARKP
                     PPPPKHITDTVTPPASDSDSLGSAPTYEAMQFIFRFTLSWNAPNSIPPPNRILTRPRLP
                     TPAQSWVNAKLKKLDGGVALPPAGRPAPTRAVSGSVSTGLIEEAKNANSSEVSPTLPRI
                     STNFHRRDSAGPKSPQTNKSSDEEQQYFSPITPTSEPVVQPTQPQGVFAQPSTYAGRAL
                     AEWSLIVAECNSFVDRRRDEGVLGLSEVEVPSLGVEGFRKIG"
     PFAM_domain     complement(6641..7021)
                     /aSDomain="DUF1765"
                     /aSTool="clusterhmmer"
                     /database="35.0"
                     /db_xref="PF08578.13"
                     /description="Protein of unknown function (DUF1765)"
                     /detection="hmmscan"
                     /domain_id="clusterhmmer_JX265_004758_0021"
                     /evalue="4.00E-44"
                     /label="JX265_004758"
                     /locus_tag="JX265_004758"
                     /protein_end="845"
                     /protein_start="718"
                     /score="150.2"
                     /tool="antismash"
                     /translation="FMALMKASAKRTSLFDHNACFTLCDFLEETLVAYDGYVDVHRPTL
                     EYIDWPFWLDVCKKIMQSNNTMSEVRVLSLIFSIWDAIASNQSRKEVICFDWLLKEEIF
                     YKWFNNWCPMVRAYYMRLLCWRI"
     gene            complement(10543..10862)
                     /locus_tag="JX265_004759"
     mRNA            complement(join(10543..10628,10694..10862))
                     /locus_tag="JX265_004759"
                     /product="hypothetical protein"
     CDS             complement(join(10543..10628,10694..10862))
                     /codon_start=1
                     /locus_tag="JX265_004759"
                     /product="hypothetical protein"
                     /protein_id="KAI1874551.1"
                     /transl_table=1
                     /translation="MWDSSDDSAGHEARRLVVQSARLFGRDSPLKRVLNWKGQSVPTAA
                     AQGSRLRGLIALCATRWQRFAPAAAYADFAVLFQQSWQE"
     gene            complement(12389..13525)
                     /locus_tag="JX265_004760"
     mRNA            complement(12389..13525)
                     /locus_tag="JX265_004760"
                     /product="hypothetical protein"
     CDS             complement(12389..13525)
                     /NRPS_PKS="Domain: NAD_binding_4 (75-176). E-value:
                     9.1e-11. Score: 33.2. Matches aSDomain:
                     nrpspksdomains_JX265_004760_NAD_binding_4.1"
                     /codon_start=1
                     /gene_functions="biosynthetic-additional
                     (rule-based-clusters) Polysacc_synt_2"
                     /gene_functions="biosynthetic-additional
                     (rule-based-clusters) RmlD_sub_bind"
                     /gene_functions="biosynthetic-additional (smcogs)
                     SMCOG1010:NAD-dependent epimerase/dehydratase (Score:
                     168.6; E-value: 3.6e-51)"
                     /gene_kind="biosynthetic-additional"
                     /locus_tag="JX265_004760"
                     /product="hypothetical protein"
                     /protein_id="KAI1874552.1"
                     /sec_met_domain="Polysacc_synt_2 (E-value: 2.7e-07,
                     bitscore: 24.5, seeds: 77, tool: rule-based-clusters)"
                     /sec_met_domain="RmlD_sub_bind (E-value: 8e-08, bitscore:
                     26.2, seeds: 37, tool: rule-based-clusters)"
                     /transl_table=1
                     /translation="MASTSSAQSAMSLGPVLVTGGCGFIGFHIVSGILKREPECQIHVI
                     DTNTSRNRVVGVNYHTADISSATDVDAVFTAAQPKTIFHVACPDSTVQQPEVFQRVNVG
                     GARNLLASAKRTKGVQAFVNTSTSSVIHDNLTDLFDADETFPVLKYPQQKRVYTLTKAE
                     AEGDILAANRADGDSSMLTVSMRPATAFGERDTVCMGKIVANARAGKGKYQMGPGGNLY
                     DFVYVSNLVDAHILAAEALLRAFGQPPQPQDARVDGESFNVTNNEPVCFWEFQRAIGAS
                     VGLPVKKEEIKAIPIWLALLMATISEWTTWVWTWGKQQPIVTREAVKLTTITRTLKGEK
                     ARRILGYEPKVSMSEGLERAGKWFVEEAARADDTRKTV"
     PFAM_domain     complement(12662..13477)
                     /aSDomain="3Beta_HSD"
                     /aSTool="clusterhmmer"
                     /database="35.0"
                     /db_xref="PF01073.22"
                     /db_xref="GO:0003854"
                     /db_xref="GO:0006694"
                     /db_xref="GO:0016616"
                     /description="3-beta hydroxysteroid dehydrogenase/isomerase
                     family"
                     /detection="hmmscan"
                     /domain_id="clusterhmmer_JX265_004760_0022"
                     /evalue="4.40E-50"
                     /gene_ontologies="GO:0003854: 3-beta-hydroxy-delta5-steroid
                     dehydrogenase activity"
                     /gene_ontologies="GO:0006694: steroid biosynthetic process"
                     /gene_ontologies="GO:0016616: oxidoreductase activity,
                     acting on the CH-OH group of donors, NAD or NADP as
                     acceptor"
                     /label="JX265_004760"
                     /locus_tag="JX265_004760"
                     /protein_end="288"
                     /protein_start="16"
                     /score="170.4"
                     /tool="antismash"
                     /translation="LVTGGCGFIGFHIVSGILKREPECQIHVIDTNTSRNRVVGVNYHT
                     ADISSATDVDAVFTAAQPKTIFHVACPDSTVQQPEVFQRVNVGGARNLLASAKRTKGVQ
                     AFVNTSTSSVIHDNLTDLFDADETFPVLKYPQQKRVYTLTKAEAEGDILAANRADGDSS
                     MLTVSMRPATAFGERDTVCMGKIVANARAGKGKYQMGPGGNLYDFVYVSNLVDAHILAA
                     EALLRAFGQPPQPQDARVDGESFNVTNNEPVCFWEFQRAIGASVGLPVKK"
     aSDomain        complement(12998..13300)
                     /aSDomain="NAD_binding_4"
                     /aSTool="nrps_pks_domains"
                     /database="nrpspksdomains.hmm"
                     /detection="hmmscan"
                     /domain_id="nrpspksdomains_JX265_004760_NAD_binding_4.1"
                     /evalue="9.10E-11"
                     /label="JX265_004760_NAD_binding_4.1"
                     /locus_tag="JX265_004760"
                     /protein_end="176"
                     /protein_start="75"
                     /score="33.2"
                     /tool="antismash"
                     /translation="AAQPKTIFHVACPDSTVQQPEVFQRVNVGGARNLLASAKRTKGVQ
                     AFVNTSTSSVIHDNLTDLFDADETFPVLKYPQQKRVYTLTKAEAEGDILAANRADG"
     gene            complement(14545..16152)
                     /locus_tag="JX265_004761"
     mRNA            complement(14545..16152)
                     /locus_tag="JX265_004761"
                     /product="hypothetical protein"
     CDS             complement(14545..16152)
                     /codon_start=1
                     /locus_tag="JX265_004761"
                     /product="hypothetical protein"
                     /protein_id="KAI1874553.1"
                     /transl_table=1
                     /translation="MVNLGPITKAWDTFTPGERRNIAFYILGIMCYKFGLEAFNGSISA
                     LMTNKYDYDAWSTGTAKQTFTKQQLAVGLNYAFQCVGSILIAPLIQRYATKNVLSVAIL
                     VFGIFTAILLIVDAATGGSFPPEEYQPPNTHPSDDEAFWYYGRYNSDGIIPVYCVTGVA
                     YGMVELIRRVIPRDIVGGNVQKLRRMDSIVHVFYEIAGTAGSFCTALALIPNFGANRAF
                     LITPVCFSLAAGFWFLVSKLGFKAKHGDKLAKQPSYIKLLISGFYYFGQSVCTGGKIIF
                     TSRKFVWLMPGYAIALYGHRYLENGLAPVIARRYMGQSSYQQIMVGGSNFGELLGALFV
                     FLFTNLIHTPIPWLRLDGLLLLIVWYLPFFYPARNQISEAWKVAATFIPISFGWAAGDV
                     SLAAYIQASLARLESTSSEVSPLGAVMAFLYVTYVVIYAVVSPLVGSYIDSYQGDIHEV
                     VLNIGGVHFTIIMAIVLAATFIPKGSLAINPEMLFNEKLDVDLTDDEKAMTAPHQEFAA
                     EAEKVEDTNRKGSEKSSL"
     gene            complement(17666..18976)
                     /locus_tag="JX265_004762"
     mRNA            complement(17666..18976)
                     /locus_tag="JX265_004762"
                     /product="hypothetical protein"
     CDS             complement(17666..18976)
                     /codon_start=1
                     /locus_tag="JX265_004762"
                     /product="hypothetical protein"
                     /protein_id="KAI1874554.1"
                     /transl_table=1
                     /translation="MSPPLPNEVLQHIFSFLRPSLRRKGHGHAFDAVAPDHLAEEASRQ
                     VTLSRVSRSSKQLRRLALPFLYHTIPMTSAKLLPEMSKNAELAGYVRAIDLSHTGIDRS
                     TLRDAFKTARPWLSLPSAFERLLEQAIDRVGDDLTDTGAEAALHLSLLKNLEALEYRGY
                     IGSNDLVTAFFDGAASSDEAQETQVPHLRELRLRHWSGENTTRITHVQRLLQSSVEKLY
                     ACAINWEVDPNSGEGRPLAVGPQLSLKHVDLVDATINGPGLDDMLQRCPDLITLSIVWG
                     DPSRMPTFPLDFNAIGAALRQHARGLEKLTLDCSEELSYTQGHSEGRLGPLSELPKLKV
                     LVVAQDVLVGEDEEEGEEEPLSLDQVLPSSLEILRLLTCQDDEENLDEQLVDLIKGGRL
                     SKLRRVQMKRNEDFAGDAAELGWKLWHRWDKMILIRL"
     PFAM_domain     complement(18767..18964)
                     /aSDomain="F-box-like"
                     /aSTool="clusterhmmer"
                     /database="35.0"
                     /db_xref="PF12937.10"
                     /db_xref="GO:0005515"
                     /description="F-box-like"
                     /detection="hmmscan"
                     /domain_id="clusterhmmer_JX265_004762_0023"
                     /evalue="2.20E-07"
                     /gene_ontologies="GO:0005515: protein binding"
                     /label="JX265_004762"
                     /locus_tag="JX265_004762"
                     /protein_end="70"
                     /protein_start="4"
                     /score="30.8"
                     /tool="antismash"
                     /translation="LPNEVLQHIFSFLRPSLRRKGHGHAFDAVAPDHLAEEASRQVTLS
                     RVSRSSKQLRRLALPFLYHTI"
     gene            complement(19657..21099)
                     /locus_tag="JX265_004763"
     mRNA            complement(join(19657..20666,20793..21099))
                     /locus_tag="JX265_004763"
                     /product="hypothetical protein"
     CDS             complement(join(19657..20666,20793..21099))
                     /codon_start=1
                     /locus_tag="JX265_004763"
                     /product="hypothetical protein"
                     /protein_id="KAI1874555.1"
                     /transl_table=1
                     /translation="MSVLTNNLILILLPIALGSPLNDIHSSMTLKSPVNPINERDNSFV
                     WASVGDSWAAGVSYSPTQHTDYDNDKNGCHRWKDSYGPIMERNKTWTTGLQTFNFAACS
                     GAILSNIVASPQGDNPPQMTLVGSPQMITYHAGGNNCGFGAVVNDCIYQPWGNYGAEYP
                     DPSGQCAKQLADRNTYIDKAGDGGLYQDELNTVRDLLGHPAVKDNKDFHLYVLGYAHFF
                     NEGANYCDDISFGVLASVPLVGNAPKVTNRLRTDLNDGVERVNKILARVAKDVGDSRVK
                     FLDISPAFKDHRFCEDRHNYKDQWYNADVWLWNFNTPADDPPADPALIDAWLNGNRFPD
                     NTTLPNYPNGTKVGVEMQGGVVTDGSGGSTGPGPTWFQRPFHPKKGGTQAIADIVIAQA
                     IADKIPGVVGSSPPTTGTCDCNENGCSPESPACCANGTC"
     gene            22497..23670
                     /locus_tag="JX265_004764"
     mRNA            join(22497..22648,22698..22814,22875..23670)
                     /locus_tag="JX265_004764"
                     /product="hypothetical protein"
     CDS             join(22497..22648,22698..22814,22875..23670)
                     /codon_start=1
                     /locus_tag="JX265_004764"
                     /product="hypothetical protein"
                     /protein_id="KAI1874556.1"
                     /transl_table=1
                     /translation="MKLPSAARYIWAVLLFIFTVWILLLSFPKKQHQLSITHEFGIGFD
                     LSPSYATVAVSYPNGSIQSIARVEGNQSYREMMLRLSLLSSQHLHQPYQDVGEAIRDSA
                     RRTVRNTRKELGLPSSRDVGILSNMINDLRDQASISVGEPISAAAISIPHLVALYGEDL
                     HDAFEYLSLVYLEFFPFSNFRPIHASIAAYAGNGLGLCEDYRDIATCEEEELHIPPQFA
                     LSVSYTHTSLTTSQAHISNAYYLEETPTLEDLRLGYDSRHEESYWEAVRDALQYPVVNS
                     PVRRNISMVLLFGDTTERPRFREVLEQVIDPVLGRDLDIIDQQPEFSAAIGTAELAKRA
                     IFRQLKESNTATEL"
     gene            25051..26475
                     /locus_tag="JX265_004765"
     mRNA            25051..26475
                     /locus_tag="JX265_004765"
                     /product="hypothetical protein"
     CDS             25051..26475
                     /codon_start=1
                     /locus_tag="JX265_004765"
                     /product="hypothetical protein"
                     /protein_id="KAI1874557.1"
                     /transl_table=1
                     /translation="MPSICENVNANAARNGRANYALRRDANGHLGRLQNVAFLELNVDS
                     DQARIDRRRDQESCPGNWKAGHPCPENNQPLVVPEPFNQGGRTVSTGFVGQRLNPNLPQ
                     GAGGSYQIADPSGADAGMAWTCDEFPPAFSVEGGNDANGVSANTYCAPWGMAACDGAFT
                     LSEQNWQSNAHGTIKQRAGPTPGAVGIFTIRFLTDFVDDDHAWASRVDYYIPGGEAGFI
                     YGVDENVQRRSSGHLTLISERTFDNGTVIELSKRVPQGHGQNHVLRSASEDEVIDEFVK
                     RDDAPIASRTISEGLIAARAKCTEPAYTSDPPQKGVEDPKSPAAPSVATSTFTTISTST
                     SGAPQSTGTCKFSIDEIWTCEASNSNLYARVSLSDASGKTIYTTPGSTSSPGVPINDDH
                     RWELKEDGMGNTLIIVGEHQNDYMQFYYGDQAWTTSSNTGTPSCKLNGDNWDSNGPKCP
                     GAAAVSSGKPSPATIC"
     gene            30001..30884
                     /locus_tag="JX265_004766"
     mRNA            join(30001..30067,30130..30249,30321..30439,30496..30580,
                     30640..30884)
                     /locus_tag="JX265_004766"
                     /product="hypothetical protein"
     CDS             join(30001..30067,30130..30249,30321..30439,30496..30580,
                     30640..30884)
                     /codon_start=1
                     /gene_functions="biosynthetic (rule-based-clusters)
                     fungal-RiPP-like: DUF3328"
                     /gene_kind="biosynthetic"
                     /locus_tag="JX265_004766"
                     /product="hypothetical protein"
                     /protein_id="KAI1874558.1"
                     /sec_met_domain="DUF3328 (E-value: 6.6e-41, bitscore:
                     135.0, seeds: 45, tool: rule-based-clusters)"
                     /transl_table=1
                     /translation="MLFIIFNQIIHKGSPCGGEARWSPAEEVIEYEDRRLEAFLDMTPF
                     AGEPSPQIDAAWSELMEGINIKIRPEEMSRLEMSSVGFRDGSGYVGTLSVYHELHCVKM
                     IRQWFYQSHYFSNISDQERINKHSHVVIWGTEHCIEELRVAVACHGDTSVIPHYWLHET
                     DQKSSILGITLRDDEPKHRCVKWNKLHMWALSRRVDIANLDLFMPEHQ"
     PFAM_domain     join(30061..30067,30130..30249,30321..30439,30496..30580,
                     30640..30833)
                     /aSDomain="UstYa"
                     /aSTool="clusterhmmer"
                     /database="35.0"
                     /db_xref="PF11807.11"
                     /db_xref="GO:0043386"
                     /description="Mycotoxin biosynthesis protein UstYa"
                     /detection="hmmscan"
                     /domain_id="clusterhmmer_JX265_004766_0024"
                     /evalue="3.40E-39"
                     /gene_ontologies="GO:0043386: mycotoxin biosynthetic
                     process"
                     /label="JX265_004766"
                     /locus_tag="JX265_004766"
                     /protein_end="195"
                     /protein_start="20"
                     /score="135.0"
                     /tool="antismash"
                     /translation="RWSPAEEVIEYEDRRLEAFLDMTPFAGEPSPQIDAAWSELMEGIN
                     IKIRPEEMSRLEMSSVGFRDGSGYVGTLSVYHELHCVKMIRQWFYQSHYFSNISDQERI
                     NKHSHVVIWGTEHCIEELRVAVACHGDTSVIPHYWLHETDQKSSILGITLRDDEPKHRC
                     VKWNKLHMWALS"
     gene            34020..35291
                     /locus_tag="JX265_004767"
     mRNA            34020..35291
                     /locus_tag="JX265_004767"
                     /product="hypothetical protein"
     CDS             34020..35291
                     /codon_start=1
                     /gene_functions="biosynthetic-additional (smcogs)
                     SMCOG1042:O-methyltransferase (Score: 240.8; E-value:
                     4e-73)"
                     /gene_kind="biosynthetic-additional"
                     /locus_tag="JX265_004767"
                     /product="hypothetical protein"
                     /protein_id="KAI1874559.1"
                     /transl_table=1
                     /translation="MAYSQIITLSARIAENTAKVNHYLAANNLPQPSFGIDAPLQSLIP
                     PTEPDIAAARQAVIHDCLELRQLMLGPKEHLSSFQHNELVSQHVILRFRLAEAVPIGGE
                     TTFKQLGIASGLNEAQLRKFLRYAMAQRIFTEPRPGVVAHTAASRLLVEDQGLYNWLRF
                     STDDLWHAACRTGDALAQFPGSEEPNETGFALSNETSKDMFHFLSEHPQRAERFAAAMR
                     FFTQRPGLEPVHVVENYAWEAIREGGTIVDVGGSHGIISIELARQFPSLNFVVQDLDEP
                     VVRYAEQQCPSDLSGRVQYMVHDFFEEQPIRGAEVYFLRAVLHNWSAKYAKKILRALVP
                     ALKPGSRIILNEPVIPEPSQVPPEMAARLRANDLVMLELQNGGDREMVDWETLFAEAHH
                     GFRFHGGKKPPGSNLWILEAEWAG"
     PFAM_domain     34680..35210
                     /aSDomain="Methyltransf_2"
                     /aSTool="clusterhmmer"
                     /database="35.0"
                     /db_xref="PF00891.21"
                     /db_xref="GO:0008171"
                     /description="O-methyltransferase domain"
                     /detection="hmmscan"
                     /domain_id="clusterhmmer_JX265_004767_0025"
                     /evalue="9.50E-23"
                     /gene_ontologies="GO:0008171: O-methyltransferase activity"
                     /label="JX265_004767"
                     /locus_tag="JX265_004767"
                     /protein_end="397"
                     /protein_start="220"
                     /score="80.8"
                     /tool="antismash"
                     /translation="MRFFTQRPGLEPVHVVENYAWEAIREGGTIVDVGGSHGIISIELA
                     RQFPSLNFVVQDLDEPVVRYAEQQCPSDLSGRVQYMVHDFFEEQPIRGAEVYFLRAVLH
                     NWSAKYAKKILRALVPALKPGSRIILNEPVIPEPSQVPPEMAARLRANDLVMLELQNGG
                     DREMVDWETLFAEA"
     gene            38249..39249
                     /locus_tag="JX265_004768"
     mRNA            join(38249..38262,38316..39249)
                     /locus_tag="JX265_004768"
                     /product="hypothetical protein"
     CDS             join(38249..38262,38316..39249)
                     /codon_start=1
                     /locus_tag="JX265_004768"
                     /product="hypothetical protein"
                     /protein_id="KAI1874560.1"
                     /transl_table=1
                     /translation="MLRQIKPRNARSKRALEKKAPKAIENPKSCLFLRGTTCSQIVQDA
                     ITDLYSLRVPLAKKFTKKNAIHPFEDPASLEFFSEKNDASLLVFGSSSKKRPHTLTMIR
                     TFGHKTLDMLELHLDPQSHRKIDQFKGRKFAVGLRPMIVFAGTAFDSPVANEYTMAKSF
                     FLDFFKGEGSDKIDVEGLQYIVSISAEEPLGDDDKPAIHLRVYLISTKRSGQKLPRVEV
                     EEMGPRMDFRVGRMQEPDAEMLKEALKKPRTNEERTKKNVTTDSMGDKLGRIHLGRQDL
                     SELQTRKMKGLKRSRDMDDEVAAGDADEAPKSKK"
     PFAM_domain     38404..39006
                     /aSDomain="Brix"
                     /aSTool="clusterhmmer"
                     /database="35.0"
                     /db_xref="PF04427.21"
                     /db_xref="GO:0006364"
                     /db_xref="GO:0019843"
                     /description="Brix domain"
                     /detection="hmmscan"
                     /domain_id="clusterhmmer_JX265_004768_0026"
                     /evalue="9.30E-42"
                     /gene_ontologies="GO:0006364: rRNA processing"
                     /gene_ontologies="GO:0019843: rRNA binding"
                     /label="JX265_004768"
                     /locus_tag="JX265_004768"
                     /protein_end="235"
                     /protein_start="34"
                     /score="143.4"
                     /tool="antismash"
                     /translation="GTTCSQIVQDAITDLYSLRVPLAKKFTKKNAIHPFEDPASLEFFS
                     EKNDASLLVFGSSSKKRPHTLTMIRTFGHKTLDMLELHLDPQSHRKIDQFKGRKFAVGL
                     RPMIVFAGTAFDSPVANEYTMAKSFFLDFFKGEGSDKIDVEGLQYIVSISAEEPLGDDD
                     KPAIHLRVYLISTKRSGQKLPRVEVEEMGPRMDFRVGR"
     gene            complement(39787..41032)
                     /locus_tag="JX265_004769"
     mRNA            complement(join(39787..40032,40090..40630,40683..41032))
                     /locus_tag="JX265_004769"
                     /product="hypothetical protein"
     CDS             complement(join(39787..40032,40090..40630,40683..41032))
                     /codon_start=1
                     /locus_tag="JX265_004769"
                     /product="hypothetical protein"
                     /protein_id="KAI1874561.1"
                     /transl_table=1
                     /translation="MKSHILLSLLSFAPQLSVQLPSANGVAIVNHPRASPLIDEPLALA
                     ERQQQQEKQEKNDTCDKCTNRKCSGGRFRDQNTCRCANCPKGQKANPAGDGCIPDGNNN
                     KNNEERKKKKQDLTQKTVERKKKAFKKKSRADKKKKLIENTRKRKKTEFQRNRKRTRMG
                     KCLLLVPLAMFGVYEGTTAVSTYAEDFFSEDFVTGDAIDEFWPGDFLDPLDVNIDSDEY
                     LQAYVELAAKKEDDKDTRWKDPIVPIGVKREESATITAPNDMAIPEKFKRVPIPQPSTT
                     DMTVGTHHLDKRNPLAAILRAILAFTGRLGSVTTTTVSRFASIGQRVSARLKDLSARGG
                     ARLAKGGGKAGVNKMKDAARAISKNKNWKNCLNGAKPV"
     gene            41943..42350
                     /locus_tag="JX265_004770"
     mRNA            41943..42350
                     /locus_tag="JX265_004770"
                     /product="hypothetical protein"
     CDS             41943..42350
                     /codon_start=1
                     /locus_tag="JX265_004770"
                     /product="hypothetical protein"
                     /protein_id="KAI1874562.1"
                     /transl_table=1
                     /translation="MLPRTLFSLTTLCLANSSTAFKLNQWWGDKPSDPKQCHRGGPGDN
                     LVDGKLFWNGLGCKTDGAGKQQATKVTAGNGDDALVVAFFSSNDCNPDTLLATVDETSE
                     INGLEAGCWEGKYGSFEVWSVCENDGLDCMN"
     gene            43716..44822
                     /locus_tag="JX265_004771"
     mRNA            join(43716..44138,44199..44479,44534..44822)
                     /locus_tag="JX265_004771"
                     /product="hypothetical protein"
     CDS             join(43716..44138,44199..44479,44534..44822)
                     /codon_start=1
                     /locus_tag="JX265_004771"
                     /product="hypothetical protein"
                     /protein_id="KAI1874563.1"
                     /transl_table=1
                     /translation="MRLTSFAWRLCLIGLAAAASIPTRFPVPDNSGLGSREFSGPTFAD
                     YGLPSEKRAANDDDPDPLDSPGRRVTASKQRAFIQRLDKTITRENSLAIQPHETQLEGW
                     KIDGISISATSEWKDWPRTKTTFRMAGLTGCTAIIIVNSHGFWQGHIWEAEGTAGKGGG
                     FNELLANNQPKERTDDVFRKIAVDILDQSAPDIAFYESLADLKGGKGKKGATKNPLADS
                     ADTKVFILTKQKSKTDSSTLYSSKIEILKAKLRDYLPASPIVQKTYIGRDTDYDADSKP
                     YKGEIYIQYTPWERDTCEKDRKKEPRKVAKAMVWYEDKEQAPIEKEWET"
     gene            complement(44945..46201)
                     /locus_tag="JX265_004772"
     mRNA            complement(44945..46201)
                     /locus_tag="JX265_004772"
                     /product="hypothetical protein"
     CDS             complement(44945..46201)
                     /codon_start=1
                     /locus_tag="JX265_004772"
                     /product="hypothetical protein"
                     /protein_id="KAI1874564.1"
                     /transl_table=1
                     /translation="MSETSEDESPLAAVYPPVDICPHYQLCEQEVVYSEGRVSSRYLID
                     TEYKEEKISVSFGDLRPWIEVIAKLLLDSQIQRRLISAIMETYVPRKYHGTAELEDLSL
                     RIRGKVEQEDSFYRFMELPAELRMKVWEFAATEPAHIIYWMEEPSCLPINGARHMPRIA
                     QTCREAWKIVRGQGRYCQPSCGEGLDIKYWASSQDIVFIKGVDVYKKHPSDWDVEFLLS
                     RETIAVEYEHWIQHAATAEQYMWLRNSSALRTLILVMNMPVVRITKDLHSSDLHCCGPV
                     FDEVWDDYGRPPKGLWKLVRYDEADQLRQLDNLWKKIEPNSTWIWKDINTATLKGASIY
                     GRHYISRCVDCELQQFQDERIEEARIVWRELVTSKSRQQAGDHYSVPPLLEKQSPWADD
                     SIRQAPSFEASIILEVLST"
     PFAM_domain     complement(45653..45856)
                     /aSDomain="2EXR"
                     /aSTool="clusterhmmer"
                     /database="35.0"
                     /db_xref="PF20150.2"
                     /description="2EXR family"
                     /detection="hmmscan"
                     /domain_id="clusterhmmer_JX265_004772_0027"
                     /evalue="6.70E-07"
                     /label="JX265_004772"
                     /locus_tag="JX265_004772"
                     /protein_end="183"
                     /protein_start="115"
                     /score="30.3"
                     /tool="antismash"
                     /translation="FYRFMELPAELRMKVWEFAATEPAHIIYWMEEPSCLPINGARHMP
                     RIAQTCREAWKIVRGQGRYCQPS"
     gene            47283..48077
                     /locus_tag="JX265_004773"
     mRNA            47283..48077
                     /locus_tag="JX265_004773"
                     /product="hypothetical protein"
     CDS             47283..48077
                     /codon_start=1
                     /locus_tag="JX265_004773"
                     /product="hypothetical protein"
                     /protein_id="KAI1874565.1"
                     /transl_table=1
                     /translation="MPDNEKKGAAVDSRIISTAYDFSWAGAADMSSQLDLSGGLCFTIM
                     DAPKDFPVNVTNSYTKDDVNSASCNPVLGQACVDAIVSQANRETGSPVRCSAPQRSWYA
                     LPECQSTLGYTDTVLGTWGAVTFSYGFFNHSSNSTNSWENGEGWYGSFSAPQNRSGGAE
                     YYTATNRLQIILVNPIVRGPGSSGTLENAPYIQGPQLSCMRVNTTKLPTGDLDGNGVVL
                     TSEAVMQSVGVSLMHTAVSSRSLGLFVVLSIMFTIEVAGHLP"
     gene            complement(49326..50366)
                     /locus_tag="JX265_004774"
     mRNA            complement(join(49326..50207,50265..50366))
                     /locus_tag="JX265_004774"
                     /product="hypothetical protein"
     CDS             complement(join(49326..50207,50265..50366))
                     /codon_start=1
                     /locus_tag="JX265_004774"
                     /product="hypothetical protein"
                     /protein_id="KAI1874566.1"
                     /transl_table=1
                     /translation="MERVDVHCHAVPPGYRQHAIDNGHGMPDGMPDLPAWSPEQHIALM
                     KRLNITKSILSITSPGTHLVPTKDHYAAKITRQANEELSNICVNHQPHFAFFASLPLPS
                     IQESLLEIDHALDNLGAVGFAVMSNANGVYLGDVALDPVFEKLNARKTILFIHPTTCNV
                     LERGGEVHTVKPLEQYPRPMMEFMFDETRAVANLLLSGTVARYPDITFIMSHCGCVLPA
                     ILDRIGSFAMVGGGENRSNEFRKLLRERFFFDVAGSPFPDQIRGLLRMLGSAGEQRLVY
                     GTDYPFTPDKVVVHLADQMDVGCKELLGTDQTHAMYSGNAAKVFGL"
     PFAM_domain     complement(join(49329..50207,50265..50357))
                     /aSDomain="Amidohydro_2"
                     /aSTool="clusterhmmer"
                     /database="35.0"
                     /db_xref="PF04909.17"
                     /db_xref="GO:0016787"
                     /description="Amidohydrolase"
                     /detection="hmmscan"
                     /domain_id="clusterhmmer_JX265_004774_0028"
                     /evalue="1.30E-34"
                     /gene_ontologies="GO:0016787: hydrolase activity"
                     /label="JX265_004774"
                     /locus_tag="JX265_004774"
                     /protein_end="327"
                     /protein_start="3"
                     /score="120.4"
                     /tool="antismash"
                     /translation="VDVHCHAVPPGYRQHAIDNGHGMPDGMPDLPAWSPEQHIALMKRL
                     NITKSILSITSPGTHLVPTKDHYAAKITRQANEELSNICVNHQPHFAFFASLPLPSIQE
                     SLLEIDHALDNLGAVGFAVMSNANGVYLGDVALDPVFEKLNARKTILFIHPTTCNVLER
                     GGEVHTVKPLEQYPRPMMEFMFDETRAVANLLLSGTVARYPDITFIMSHCGCVLPAILD
                     RIGSFAMVGGGENRSNEFRKLLRERFFFDVAGSPFPDQIRGLLRMLGSAGEQRLVYGTD
                     YPFTPDKVVVHLADQMDVGCKELLGTDQTHAMYSGNAAKVFGL"
     gene            complement(51525..53789)
                     /locus_tag="JX265_004775"
     mRNA            complement(51525..53789)
                     /locus_tag="JX265_004775"
                     /product="hypothetical protein"
     CDS             complement(51525..53789)
                     /codon_start=1
                     /locus_tag="JX265_004775"
                     /product="hypothetical protein"
                     /protein_id="KAI1874567.1"
                     /transl_table=1
                     /translation="MAETEPPNPLREFMNDGPLRSNPTTELPPRKKQRIVRTDQEAFKD
                     RLLRVAWRARNFTYKYDKITSEQIRLIILNPAEDSGESIRVEMVTVPVASLGIYKYEAL
                     SYHWGELIAERPVFISSQHEQSKVGRGHAPEAVRLSRLQLYVHDNLYRALKNLRLRDRK
                     VLLWADALCINQEDTKEKEAQVALMAKIYSKAHRVCVWLGDRDRHSDQAMGFISRVVKA
                     HDLDELIVDHEAENWNDLLFLMMRSWFSRRWVIQELGLARDATVHCGTMTVHWMDFVDA
                     ISLFNLNFGNIRRLRGFGDSSSESQDRALSLTSLGATILVEQLSNIFPRKADGTLLEPT
                     KSLEYLVSTLTAFQTSDPRDTIYAFLSLAAETSRVSASQQARVVSIEPKYDRDLLEVYV
                     HYTSWVISNSKSLDIICRRWALPERQKATVGYYRLTTLPSWIKTIPQTQYDRRFDEIDD
                     AEVKDENLFVGTPGSRRYNASFNLHPEVRFGMEVESTRASSDESTNSASAPITPNFNLK
                     TLRRLDQQTSDARLSMFLDDMHPRDRSLYVKGYVLGTVVWNTQPIEDGIIPGVALQKFG
                     WSEDPFAEGEYSNVPDPLWRTLVADRGPDGNPPPSLYHRACLRCLVHHAVNGHINTRVI
                     LERRPPAIVKEYVQRVQAVTRNRVLFEGKAARDRDETIGIGPPQTAKGDVICILFGCSV
                     PCVLRQKKLAADDPALIPGTRPEYYEFVGEAFVYGKMDGQAITGLTVEELERRTQEFRL
                     L"
     PFAM_domain     complement(53019..53489)
                     /aSDomain="HET"
                     /aSTool="clusterhmmer"
                     /database="35.0"
                     /db_xref="PF06985.14"
                     /description="Heterokaryon incompatibility protein (HET)"
                     /detection="hmmscan"
                     /domain_id="clusterhmmer_JX265_004775_0029"
                     /evalue="7.70E-30"
                     /label="JX265_004775"
                     /locus_tag="JX265_004775"
                     /protein_end="257"
                     /protein_start="100"
                     /score="104.3"
                     /tool="antismash"
                     /translation="YEALSYHWGELIAERPVFISSQHEQSKVGRGHAPEAVRLSRLQLY
                     VHDNLYRALKNLRLRDRKVLLWADALCINQEDTKEKEAQVALMAKIYSKAHRVCVWLGD
                     RDRHSDQAMGFISRVVKAHDLDELIVDHEAENWNDLLFLMMRSWFSRRWVIQE"
     gene            complement(54528..55531)
                     /locus_tag="JX265_004776"
     mRNA            complement(join(54528..55115,55307..55531))
                     /locus_tag="JX265_004776"
                     /product="hypothetical protein"
     CDS             complement(join(54528..55115,55307..55531))
                     /codon_start=1
                     /locus_tag="JX265_004776"
                     /product="hypothetical protein"
                     /protein_id="KAI1874568.1"
                     /transl_table=1
                     /translation="MFPPASQQPALHPYRHHHLSTSCDHRSPPIPLSLHQAAQHPDPIA
                     TSPTWPLSAMASKKVSVLKFVGTVSLGLLTGASYTLSTFTIPSLLDLPSSSSAAKAFRS
                     ISKTATTHLNALTGAAGSAFLLAFALSPRGYRHPYLLYTSLFVFGSRLTDFVTPSLFGT
                     SSSSSAAAQRRAALAKARKDKAAAKRMEASYEVLGDSHSEEGSAGLSGEELDEEINGEE
                     IRGEVELFVKNQLVQTAMAGIGFMMAVVGIWGDGIYDLAGSETLVIEL"
     gene            56427..57549
                     /locus_tag="JX265_004777"
     mRNA            join(56427..56481,56536..56729,56782..56846,56910..57549)
                     /locus_tag="JX265_004777"
                     /product="hypothetical protein"
     CDS             join(56427..56481,56536..56729,56782..56846,56910..57549)
                     /NRPS_PKS="Domain: PKS_KR (21-203). E-value: 1.7e-10.
                     Score: 32.9. Matches aSDomain:
                     nrpspksdomains_JX265_004777_PKS_KR.1"
                     /codon_start=1
                     /gene_functions="biosynthetic-additional (smcogs)
                     SMCOG1001:short-chain dehydrogenase/reductase SDR (Score:
                     155.6; E-value: 2.8e-47)"
                     /gene_kind="biosynthetic-additional"
                     /locus_tag="JX265_004777"
                     /product="hypothetical protein"
                     /protein_id="KAI1874569.1"
                     /transl_table=1
                     /translation="MPLERAEYLSNVWKEGIFNGRVAFVTGGAGSICSAQTRALVHLGA
                     NACIIGRNVEKTEAAAKDIATARKGAKVIGIGGCDVRDPEALKKAAERCANELGGIDFV
                     IAGAAGNFVAPISGLSSNAFKSVMDIDVLGTFNTVKATVPYLIESARRNQYPTADGLTG
                     GRIIYVSASFHYTGMPFQAHVSAAKSSVDSIMASVSLEYGPYGITSNVISPGAIENTEG
                     MLRLSSSKTTKAQIAASVPLGRWGTIRDIADATVYLFSDAGNYVNGEVLVVDGANWRLK
                     TGNGVGMEAGMNYPDILFTGEVSKHVKSGRKEKPKL"
     aSDomain        join(56544..56729,56782..56846,56910..57204)
                     /aSDomain="PKS_KR"
                     /aSTool="nrps_pks_domains"
                     /database="nrpspksdomains.hmm"
                     /detection="hmmscan"
                     /domain_id="nrpspksdomains_JX265_004777_PKS_KR.1"
                     /evalue="1.70E-10"
                     /label="JX265_004777_PKS_KR.1"
                     /locus_tag="JX265_004777"
                     /protein_end="203"
                     /protein_start="21"
                     /score="32.9"
                     /specificity="KR activity: inactive"
                     /specificity="KR stereochemistry: C2"
                     /tool="antismash"
                     /translation="VAFVTGGAGSICSAQTRALVHLGANACIIGRNVEKTEAAAKDIAT
                     ARKGAKVIGIGGCDVRDPEALKKAAERCANELGGIDFVIAGAAGNFVAPISGLSSNAFK
                     SVMDIDVLGTFNTVKATVPYLIESARRNQYPTADGLTGGRIIYVSASFHYTGMPFQAHV
                     SAAKSSVDSIMASVSLEYG"
     PFAM_domain     join(56562..56729,56782..56846,56910..57420)
                     /aSDomain="adh_short_C2"
                     /aSTool="clusterhmmer"
                     /database="35.0"
                     /db_xref="PF13561.9"
                     /description="Enoyl-(Acyl carrier protein) reductase"
                     /detection="hmmscan"
                     /domain_id="clusterhmmer_JX265_004777_0030"
                     /evalue="8.70E-40"
                     /label="JX265_004777"
                     /locus_tag="JX265_004777"
                     /protein_end="275"
                     /protein_start="27"
                     /score="136.9"
                     /tool="antismash"
                     /translation="GAGSICSAQTRALVHLGANACIIGRNVEKTEAAAKDIATARKGAK
                     VIGIGGCDVRDPEALKKAAERCANELGGIDFVIAGAAGNFVAPISGLSSNAFKSVMDID
                     VLGTFNTVKATVPYLIESARRNQYPTADGLTGGRIIYVSASFHYTGMPFQAHVSAAKSS
                     VDSIMASVSLEYGPYGITSNVISPGAIENTEGMLRLSSSKTTKAQIAASVPLGRWGTIR
                     DIADATVYLFSDAGNYVNGEVLVVDG"
     gene            complement(57913..59106)
                     /locus_tag="JX265_004778"
     mRNA            complement(join(57913..58649,58713..59106))
                     /locus_tag="JX265_004778"
                     /product="hypothetical protein"
     CDS             complement(join(57913..58649,58713..59106))
                     /NRPS_PKS="Domain: PKS_KR (95-246). E-value: 7.7e-11.
                     Score: 34.1. Matches aSDomain:
                     nrpspksdomains_JX265_004778_PKS_KR.1"
                     /codon_start=1
                     /gene_functions="biosynthetic-additional
                     (rule-based-clusters) adh_short"
                     /gene_functions="biosynthetic-additional (smcogs)
                     SMCOG1001:short-chain dehydrogenase/reductase SDR (Score:
                     147.7; E-value: 7e-45)"
                     /gene_kind="biosynthetic-additional"
                     /locus_tag="JX265_004778"
                     /product="hypothetical protein"
                     /protein_id="KAI1874570.1"
                     /sec_met_domain="adh_short (E-value: 3.9e-31, bitscore:
                     103.0, seeds: 230, tool: rule-based-clusters)"
                     /transl_table=1
                     /translation="MPFHKGWLPREGFTSDPVLSLIGKTAFNPALLLPVLLLAKFTKKG
                     EDMSILHSLAFSRVKTLFYIGLAKWLSAYYSEGVVNNWTKDKYDWPNEIAVVTGGAGGI
                     GGHVVQLLAERGVKVVVLDIQDLTYEAGPNVHYYKCDLTNTSDVKKVAAKVRAEVGDPT
                     ILVNNAGIARGKTILETTEKDLKFTFDVNTFAHFYTVREFLPAMIKRDHGMVVTVASFA
                     AWLTVPNMVDYGASKAAAASFHEGLSAELKTRYRAPRVRTVVVNQGYTKTALFTGYHND
                     SPFLVPALQPESVAEAIVRQILTGKSGQVITPAFGSTLQSLRALPHWYGYSLRAKGENI
                     MTNFRGRQVVKDLDTHYEGRDKESVEESAVLVPEEK"
     PFAM_domain     complement(join(58213..58649,58713..58827))
                     /aSDomain="adh_short"
                     /aSTool="clusterhmmer"
                     /database="35.0"
                     /db_xref="PF00106.28"
                     /description="short chain dehydrogenase"
                     /detection="hmmscan"
                     /domain_id="clusterhmmer_JX265_004778_0031"
                     /evalue="6.30E-41"
                     /label="JX265_004778"
                     /locus_tag="JX265_004778"
                     /protein_end="277"
                     /protein_start="93"
                     /score="140.1"
                     /tool="antismash"
                     /translation="IAVVTGGAGGIGGHVVQLLAERGVKVVVLDIQDLTYEAGPNVHYY
                     KCDLTNTSDVKKVAAKVRAEVGDPTILVNNAGIARGKTILETTEKDLKFTFDVNTFAHF
                     YTVREFLPAMIKRDHGMVVTVASFAAWLTVPNMVDYGASKAAAASFHEGLSAELKTRYR
                     APRVRTVVVNQGYTKTALFTG"
     aSDomain        complement(join(58306..58649,58713..58821))
                     /aSDomain="PKS_KR"
                     /aSTool="nrps_pks_domains"
                     /database="nrpspksdomains.hmm"
                     /detection="hmmscan"
                     /domain_id="nrpspksdomains_JX265_004778_PKS_KR.1"
                     /evalue="7.70E-11"
                     /label="JX265_004778_PKS_KR.1"
                     /locus_tag="JX265_004778"
                     /protein_end="246"
                     /protein_start="95"
                     /score="34.1"
                     /specificity="KR activity: inactive"
                     /specificity="KR stereochemistry: C2"
                     /tool="antismash"
                     /translation="VVTGGAGGIGGHVVQLLAERGVKVVVLDIQDLTYEAGPNVHYYKC
                     DLTNTSDVKKVAAKVRAEVGDPTILVNNAGIARGKTILETTEKDLKFTFDVNTFAHFYT
                     VREFLPAMIKRDHGMVVTVASFAAWLTVPNMVDYGASKAAAASFHEG"
     CDS_motif       complement(58741..58821)
                     /aSTool="nrps_pks_domains"
                     /database="abmotifs"
                     /detection="hmmscan"
                     /domain_id="nrpspksmotif_JX265_004778_0001"
                     /evalue="1.30E-06"
                     /label="PKSI-KR_m1"
                     /locus_tag="JX265_004778"
                     /protein_end="122"
                     /protein_start="95"
                     /score="21.1"
                     /tool="antismash"
                     /translation="VVTGGAGGIGGHVVQLLAERGVKVVVL"
ORIGIN
        1 tgctattgga gactcgtaaa ttggttttgt caaaatgcat ccgcacaggg aggtctaagg
       61 aactctgttc acttagacgc attggctctc gaaagttgtt tcttagacaa aatgtcgaag
      121 cctattatct tacatatcgg ggaaccgatc aaatacaacc aagattatta cgataacgaa
      181 ttctgcaaac gattccgggt ggtgcgaaat gagtgcctgg atcgagcatc gtttatacag
      241 gctctcaagg agaaaaagtt cggcgacttc tctgcgatat accgaccaca cttccagact
      301 ggtggtgaaa tgggggactg gaacgaagag ctcatcacac tgttgccatc ctcagttcga
      361 atctttgcct cagccggcgc gggcttcaat tgggctgatg tcgatgctct gggtcggcgt
      421 aagatatggt acgcaaacgg tgccggcgcg agtgacgagg cagtctcgga taccggcctg
      481 tacatgatcc tatcagtttt tcgcaatttc actcgatctc agttagctgc ccgaacatgc
      541 gatcccgacc aattcaacgc cacacacaag ctcatagcga ccatatctgc caaccctcga
      601 gggcatgtgc ttggtatagt cggtctagga aacatcagca agaagcttgc ttacaaggca
      661 aagactgcac ttggtatgaa gatacactat tatgacgtgg ttagggcatc tgacgaggag
      721 gagataaagc ttgatgcaac ttttcattcc tcgttgaatg aactcctggc agtggcggac
      781 tgtgtcagtc tacatacacc gttaaatgca cacacccagg atctgattag taccgaggca
      841 ttcgctgcaa tgaagcatgg atcacggcta atcaataccg cacgagggcc tgtcgttaac
      901 gaggaagcac tgatcaaagc gctgaagagc ggcaaagtat ccgccgcagg ccttgacgta
      961 cattaccatg aacctcaagt ctcgaaagaa cttgcaacca tggagaatgt gacactcaca
     1021 acgcacattg caggaggtgc actgaacaca agaatcaact tcgagcttaa cgccatgaag
     1081 aatattatgg ctgtcgttgg ggacaagggg ggattcatag gagagcccct gacacccgta
     1141 aataaaaagg cctttcaatc agcatcggct tgagacatat acacaataca gacttgcaag
     1201 tccatgaagc gactttccgc atgtcatatc acatctataa gactagcact ggctcgttcc
     1261 atattagcaa cctgtcgtgt aggtatttgg tataattcga tcagacttgc gtgccacatg
     1321 cattttgaac atgagatatc aaggcgaaag atacggctct tcatcgcaat gttcatgtcc
     1381 aatgtgtccc atcaagctcg gccctcagtg ccgcaacgga aaacgaaaga acctggattg
     1441 cttggctggt tgcgaccttg gtcttctccg catggcgcta acgggttgct tgttcctagc
     1501 ccctgaacag tggagttggc cttctcaccg acggcacatc agccctttga ctcaagcgcg
     1561 atcatagccc cgggaccgtc acaggatatc tttctggggt ccccgcaatt acatggccct
     1621 ggaatgcggg gaagaagcag cgctcttctc tccgtgtccc ccgagtgcat ggttcggggc
     1681 cactggtggc atgataatgg gcttagcgat tttggtactt ggcacgaata cggtcagcag
     1741 tatatggaga tgcctgcgct ggctacaacc agtgcgagga cgaacaggca acaactctct
     1801 gtgaacaatt accacttctg aggttctcca gtcgtcgtta tgtctgacac tatcactccc
     1861 ccaaaggata ctgcagagca ctacgacaag ccggcacacc tgcttccaga tgacctccca
     1921 ctgccagagg agattgccca tctaacacaa gatgattgca agcgcctcga aagtcgcttg
     1981 acgcggcgcc ttgatatgac gctgatgcca gtggtctttc tactctttct tctcaatatc
     2041 ctgtaaagac tagaatatat ccatcattca gaggaaagac gtctaatccg gcttatagag
     2101 accggaacaa tattgcaagt gccaagatcg tcgggttgac cgagactctg ggaatctcga
     2161 acgaggaata caacacatgt ctgctgatgt tctacgttgg ctgtcagtgc ctgtactggt
     2221 gatacgacgc atatttcact cagctgacat tttcccagac tgcataacac aagtgccctc
     2281 gaacatgatc attggcaagg tctacccctc gtactacatc tgccttatca catcactttg
     2341 gggagtcatc tccatgtgtc aaggctttac caagaacttt gcccagctgg cttccgtccg
     2401 gttcttgttg ggacttgtcg agggttcgta gcccataata ctcccaatgc agaagactac
     2461 gtaggctgac tcacgatgca gcgccgtttc tcccagctgt cttcgtccta atgagctgtt
     2521 ggtacacacg agccgagctt ccaccgcgag tcgcaatcct ctacggtggt aatatgatgg
     2581 ccactgcgtt ttctgggctg atcgccgccg ggatcacatc tcgtatggag ggggctgccg
     2641 gaagacctgc ttgggaatgg ctgttcatca tcgaaggctc aatgactgtc gtcatcgcta
     2701 ttctgcttct gcccctgttg acagattacc cgttgcaaag caagcacatg ttcattcctc
     2761 gggaattgca gctgattgcc gtaaggatac gatggtgtaa ccttgaattg caatatacta
     2821 acagaatctc ttaggaatgg cgtattcgta aggagaatgc cggtatcgcg gacgaggatc
     2881 cggagtccat ctggtggggc ctcaagcagg ctctaatcga cccgaagctc tacatgttcg
     2941 taatcatgca aatggctctc attaccgcac agtccttcaa caacttcttc ccttcgatag
     3001 tcggtacatt gggcttcaat tcaaccacaa ccttgctcct gacggctcca ccgtacttct
     3061 tcgctttctt cgtttcgctt gcggtgtctt tccacgcatc acacacgcac gaacggggtt
     3121 accacattgc tatacccatg gcttttgctc tcctcgggaa ccttcttgta agtttgccat
     3181 cttaccagct tggtactctc tggcaaaccc atgctgactt tttctctaag gccatgttcg
     3241 taccaactaa tgggggacga tacttctcca tgttcctgat gaccggcggc tcatactcac
     3301 cctataacct ctgcgtgagt tgggtcagtg catcgctacc acgcccaagg gcaaagcgag
     3361 ccgccgcatt ggccatcgtc aatttcatgg cgtaagtgac cctcagagtg attttcaatc
     3421 tttatcaact gacgtttact gttacagtgc aggaatggct cactggtaca cggcctacat
     3481 gttccccgat agccaaaagc caaggtacta cgctggtgga ggtgtgatgt ccggtgcttg
     3541 cgtagtctgc ggaggcatgg caatctatat caagtaagta ctcaacacac tcagcgaagt
     3601 gctgcgatgc cgtatccaca gccgcactac gtaacgagac agaagtgagg tggctaacca
     3661 atatttaccc ttctaggtat tacttgaaga agcagaacga gaaattcgaa gaagaggaac
     3721 agcggggaac tgtgagccgc agccagatta aaggatcgaa ggctggacat ggaggcgaag
     3781 ctgtcgtttc attcagatat gtgcactagg gctctacgtt aagcatgccc aaaaaaaagc
     3841 atatattttc agaaaatata cggaactact ttctcgttca aaactgttat tccacgctaa
     3901 gtatgccagg tatgaagtgc gccacttgcc ctgtaaacgt cgtacgatgt gacaaagaaa
     3961 aaagcaaact tagtggagcc tataccgtcc taattgagga gtaatagatg cctttattcc
     4021 taagctggat gaactttctc tgcaaagcct aaatcagcag ttagaagaga aggaccgaaa
     4081 aaaaaaaggt cgaaaaaaaa aaggtcgaaa aaaaaaagaa agggcgggac cagggctggg
     4141 tttgaaccag cattgattaa tccaaataat tcttgataat gctttacaca attaagctac
     4201 ctggtctgaa gttcttgtgt ggcatgtatg atcattactt gcgtcgatat agagcatgtt
     4261 ttgtagaggt tatctatgag tcaccccggc cctcgctcac accacaaggc agcagcgccc
     4321 tcaatcccgg cgaacccgct ttgtcaacag caaccgatga ggctagacac atgagatgat
     4381 tcaaattgat ccgatcgtgt gtcgctcagt atctgcctta ggcgctagcg gcatgtaggt
     4441 gaatctggat tgcttgaatc ggggcgatgt tgcgttccgt cgataagcct aagtctacgg
     4501 tattctgacg atacagacaa ctttgaattc aagaggctta gaaacaggat gctgtcttcg
     4561 tagttctccg gcatttggga gtcaacctat tttgtccgag agaatacaga aatggccatg
     4621 tgctagatgc gctactcggc catggggagc tacataatct ggggacagca ccacgcgaca
     4681 aagacggaac caacacgttt cgcaaaagat ttgactgctg gttgtcgcac gagacttgcg
     4741 agacactata ttgatctccc tatgcgttgt actgccaggt cttgcgcctt gagacgaaac
     4801 gattgcccct taaaaagtaa cgccggatac acgtcttcca ggtcatttag tcctttggac
     4861 tgtcaattgt atatagtaca tggtcatgct gtggaagccg ggtatcaaat gggcccaagt
     4921 ccatcgcaag gttgcgggaa aaccacccct tatatgctct cactatcttg ccagagcaga
     4981 tgaaccgatg tatatgtgcg aagtccttgc tctctatgcg atacattcgt cccaaccaga
     5041 aggtgcattg gtgcatttgc gcaaccttct ttcgcctatc tccggcaatg tcaagggtgt
     5101 atagcgtgat ccagaaaaag attcaggccg ttttctatag tcataataag gatcgtgaag
     5161 ttcgaattcc atttccatca accttcaacc ttcaacgccg gggtggaatg tatgaaaacg
     5221 ccatccgaat gttgtggaaa caaaaacact accaagcaga agaagaaact ccggagatgt
     5281 agttgattga agaatgtaac atgtcgtaaa aaggttacga gagtggccgc cagcgtgctt
     5341 ctgatttcag ataattcgtg cagccctgag gcgacacccc gccagggatg tactgcgaga
     5401 tgcgagcggg ggccgtttct ggaacttcgc caggcctatt tgtggtggtg aacgagagta
     5461 aggtagatct catggatcat ggatcatcat gcgcctagcc tatcttccgg aatccttcga
     5521 cgccgaggga aggaacctcc acttcactga gcccgaggac tccttcatct cgtctccgat
     5581 ccacgaaact gttgcactca gctacgatga ggctccattc agcaagtgca cgaccagcgt
     5641 aggtcgacgg ttgtgcaaag acaccttgtg gctgagttgg ttggacaacg ggttcggaag
     5701 tgggggttat gggactgaaa tattgctgct cttcgtcgct gctcttgttg gtctggggac
     5761 tcttagggcc ggcactgtcg cggcgatgga aattggtgga aattctgggg agagttgggc
     5821 taacttccga agagttcgca ttctttgcct cttcaatgag gcctgtgctc acgctaccag
     5881 aaacggccct tgtaggagct ggccggccgg cgggaggcag tgccacgcct ccgtccaatt
     5941 tctttaattt ggcgttgacc catgactgag ctggtgttgg gagtcggggt ctggtcaaga
     6001 tgcggttcgg cggtggtatg ctgttcggag cattccagga gagagtgaac ctgaagatga
     6061 actgcatggc ctcgtaagta ggcgcggacc caaggctgtc agagtcggac gccggaggcg
     6121 ttacagtatc agttatatgc ttgggtggcg gaggaggctt tcgagcggct gcagtctccc
     6181 gccttaaaga ctccaagtca ttcgtattgc tggatccccc aaaggatatg actttgccaa
     6241 acacgttcca cttctttttg tggtggacag gctgatcttc tgtggctggc agcaattccg
     6301 taaacgtcgt cggaacagct gaattcgtgt cgggagcacc aactggagtg gaaaatgcgt
     6361 caaatcccat catcatccca ggctgggtcg cgggcacctc cgtgcggata atcatgaatc
     6421 gtttgccggg tgtgggatac gacggagcag tcgagggagg aagtttacac ttggattcgg
     6481 tatcctgtct caaccagaga taatgagacc atactgtctt tagtcgcgtc gcgacagtga
     6541 cgaatatttt tctacgatga tgtcagtgtg cgggaaattt gatgatcgaa tcaagaaaca
     6601 cttacgcatc gaggtcgttg gcacttccgg tgtcccgaca aattcgccag cataacagac
     6661 gcatgtaata tgctcttacc ataggacacc agttgttgaa ccacttgtaa aaaatttctt
     6721 ccttgagcag ccagtcgaaa cagatgactt ccttgcgact ttgattgcta gcgatcgcat
     6781 cccagatgga gaagatcaat gacaagactc taacttcaga catggtattg ttagattgca
     6841 tgattttctt gcagacatcc agccaaaaag gccaatcgat gtattccaac gttggacgat
     6901 gcacgtcaac atagccgtca taggcgacca aggtttcttc aaggaaatcg cacaacgtaa
     6961 agcacgcgtt gtgatcgaat aacgatgttc gttttgccga agccttcatc aatgccatga
     7021 atgcttctgc aaaggtatgg cgaggggcag tcagggtaac cgagctcgcg gaaaggaagt
     7081 ccttcagcaa tacaatcaaa cgattttcgc tcatcccctt cataacattg ttgtttggaa
     7141 caatggggag agctgtagcg gaagcatcag ccccgaggcc atcggcaagg ggcatcatca
     7201 tggcattaac agccgcttgt cggtgtactg tcgaatccag gtttgcaaga atttgggcgt
     7261 ttacgagcag gaaagccggg gcacaacctt tctcggccaa tggcatgtcc gcaggcacga
     7321 actcctctgc tagcatgaaa tagtacttgc taaagatgaa gaaaagatcg gtgtcccggc
     7381 cacgccatcg tgatatccag gggccgtgcc atgcgatctt tgcagcggcc aaaggcaatt
     7441 tcgcagcttg tctcagagaa ctggacatgt ccctaacaga cgtccaggcc agagcgctca
     7501 aggcgggtgg aaatgatgcc gtaacgttgt cgtcttgtct ttgactccgt cgtggtaacc
     7561 ggaactcgtc agcaacacgg cgaatgaggt caggggtcag agcccacagc cgcaccagca
     7621 catcagcaat gccaggggcg aagaaaaagg cataggcgca ggccttcccg gcaaagttga
     7681 ctaagcttag gggtgagtac ctcagtgaca gcttgtccac cacgatggcc atctgtctca
     7741 ccaagttcac agtgaacatg ttccgcacat tgtgctccgc cgactcggcg atgtagtcag
     7801 agtccatggg gctcgatgac tcgtcgctta acgtttcggc tctggctcga cctttctttt
     7861 tcgtggtttc ctgagagcct ctctccgaca aaggcctaaa gcatggggtg cagagccgcc
     7921 attccgggcg catcatgacg agtgtcgtga cctcatgcag ggtcggacgg tctgtcccgg
     7981 gcacagattg ctgagaactg ccatcaaaga gttccagaag tccggtccac catttgttga
     8041 gaatctcggc cctctgttcg acttgctctg ggctgagcct tttgtccgag gggtgggaag
     8101 aatagtttcg caagaaaggc atcagagcac ttcgtaccag cttcatcttc tcggatggct
     8161 ttttggactg gaacttggaa tactcagact ccaagctctt gaagactgac cagagtgggt
     8221 cccggatggg cgcactcgac gatgacttgg cgaggtcgtc gggcactgac gtgaatgtgt
     8281 tctcagatgc tgcattggac ggccgtgttg tcgtggaggc gggcgccaag ctggctaccg
     8341 aggacgaagt gctttcggta tcgtggttga gcacgccttt taccatggca ggttgcggcc
     8401 gtgccttcat cttgccaaag acggaaccaa gtttggtcag ggagtcagac gatttgcttt
     8461 ctaggctgtc ggcatttgac gattggcgct tgcgggaaag cctcttgagc ttggtcttgc
     8521 tcgacgaagt gcttggggat cgttcgcgcg tctcgtggga tacgtagtcg gccgcctcgg
     8581 tgtggtcatt ggcggacgga gaaggggtcc gcgaggtgga aatccacgac cgacgtgcga
     8641 aagatgcgag agagcccgag accgaggctg ttcttgcatg atcgggcggt tgcagcagct
     8701 tggaaccgtc gacggccccc ttgccattca acacgctcac gctctccgtg ggcactgagg
     8761 tcttctcctc caggtattga ccggcgtcga gcgttgcctt gggggtcggc atccaggact
     8821 gcgggcggcc taaaatggac ttcctcctcc ccatcttgcc ggtccggggc cttgcgccct
     8881 ccgagtgtgt tgcgggttct gcaggtgtgg atttctcatt ggagctgggc ctcaatgtct
     8941 tagcaagtgg gagggtgagg tcgaaaccgg tgccatcgaa atccagagaa gagacgtcga
     9001 agtcgaaggt gggcggcgtc tgttggctaa gcgagcggtg atggtcgggc gggctcgtcg
     9061 tctgggactg ttgcgccggt gcgatttccg gggtggaatg cgggcggcgg aacgaatgag
     9121 gcggcggcga ctcgacggtt ggggatgccg tccaggtcag agttgagcca gtcatctcat
     9181 gatcgagggc gttttgagcg ccaacgatgc ggcccctgtc agccgggctg gagggtggtg
     9241 ccaggctggc tgcgtctgct gctgctgttc caagctgctg caagtttgcg ccgagggcgg
     9301 taccgtggta ggcgcagggc agggcagggc tgtgtttcag tgcagaaacg tcaggacgag
     9361 gggtgcatta ggttcgggct accacggtcg gaatcgagtc tgatcacttc agcatgatgc
     9421 tggatcgcat gaccggtgtc gtcgatggcg gacaaaagct ttccagaagg gcgaggacgt
     9481 tgcaagccca cgatctacag attttttagg agcgacggaa cgagcgaggg tggattcaga
     9541 gcaaccaggc gacggggcag gctgagctgg tgtttcaaga atcaaagtgc tgccactaaa
     9601 tattgggatg gaccccaggc cgaactaccc aacttaggtc cccgagttag cagttggccc
     9661 ttctcagtcg aggtgccact cacgagtcgc agagtctaag cgggtgcctt cgtctgatca
     9721 tgcacacaca tcccgcacgt caaaagtaag tgaagtgaaa acaaaacaaa aggttgcgga
     9781 tggaaactca caatatcaga ccgctggttc tggcgtcatt ggctcttcca gcgcccccct
     9841 ggctctgctg acgggaaagg gacttacggt ctgggttata ttaaggccca gtttaccgtt
     9901 ggctttgttg cagtgcgtcg ggagatgccc gcaacaaaca ctgacgtagg gtcgcagtgc
     9961 gtaaggatct gggaatgatt tgcacagggg cacgatccaa caactgccat taatgaaagg
    10021 ggaccaggtg gcctgcagag gctgaaaggc acggcatcgg gagagcagcg tctcactgac
    10081 ggagtacggc tcagcccaga cgtgcgtggt actttgcacc tctgcccgcc tttcaccacc
    10141 cagctataaa aagagagaca cgcatatgct gtgctttgcg gacgaaacac aaatgcaagc
    10201 tcatccgaat atagatatat gcacgcctaa cttacgtcct tgaacaggca ggaccaagga
    10261 agcctgtcat gagttggcta acaatagtgc actctgtgcg cacaaacagc ttaagccagt
    10321 ctggacagca caacatccat gatgctccag cagttaccta gtcacataat gtgcctattt
    10381 aggtagggag ttaggtgaat catgtacctc agccagtcgc ggcgtccgga gcggtccgtg
    10441 gaaacatgta gccacctttc gcgaccatgc ctacgtaatg ttcctacata catagtagtt
    10501 agacgacact atacaggtct ctcactcttg gtgccttcga ttttactcct gccagctctg
    10561 ctggaaaagc acggcaaaat cggcatacgc agctgcagga gcaaaccgtt gccaacgcgt
    10621 cgcgcatact ttcggggtgc agagtcagct agctttcgcc gccttgaaat aaggtgcaat
    10681 ttacatgact tacacgcaat taagccccgc aatcttgaac cctgggcggc cgcagtgggg
    10741 acggattggc ctttccagtt tagaacacgc ttcagcggac tatcccgccc aaagaggcgc
    10801 gccgactgaa ccaccagacg ccgggcctcg tggccagcgc tgtcgtccga agaatcccac
    10861 atggcgtcaa gctgccggaa tcaacactat tgatctggct tcaatagtcc cggaaagccc
    10921 actcgctgag aaagcccgca gatcccgtgg gtaatgaaca gtgtcgtcta gttagatgca
    10981 gtagcctctc tctcgtgctt ctcgcagtct tccccgcgca acacttggcc tagcgcctag
    11041 cacgttgtga actgctttgc ttttctctct cccggcgtgc agatctccac acgaaaatct
    11101 agcgaaagcc gatgcaggat gtcgatgtct cagctcccag cagtccttct aggtttcagg
    11161 gctcttttta gcggaagtag ctgccttcct aatgaccggc cgccgccaat tttttaagat
    11221 tacagaccag gagcaggggt tttaatgaag aacttcggca ggatgggggc cgcttatgca
    11281 ggtcgttcgg gtacatttag cgggcaaggc tgacgccgga cagctccccc ggctgagact
    11341 acccattgcg ggtgtcggct cgctacctca aaccttggct gttggcccac ttctgcactc
    11401 tccagacata ttcccctttt catggaacgg actcccacca tgggtgcgag tacgatacta
    11461 tggagaaacc aacacgtcgt gcaaagtctt cataatttcc ccgtggtgca tagtaatcga
    11521 gcggtcaacc aacacttgta tccaaacgca cctcaccatc acagtaaaag tttggttgaa
    11581 agggagagat gcctcaagtt tgcgatttac agacaatgtc ttgtagaggc agtgcatcca
    11641 gaagatctat caacgctaaa aactctatcc caattagtat tacgaaagaa acttgagagc
    11701 ttaaggagag actgcaactg taatctgtta aagcctgcac tatacctcct cctaactctt
    11761 tggatttcat gtgcctaaat attgccaagt tatcacatga ccttgagcta agaatagtgt
    11821 cgtttcccca gtatagcttt tagtatcgat atccacccgc cctcctccac cactacctta
    11881 tcgctgatgc tgctaccaac cagattctga gaagagcctg aaccatcttt tccgctgatc
    11941 atccatgctt ggccatttgc gtcgacaaaa gattctctgc agtcttttgg ctttggcacc
    12001 cctgaatcat ggccccaatg cctgcaaagc cgttctgcaa ccactggtgt cgaaagtgtg
    12061 accgcagttt tggaagcttg gtgaattctc aagagcaaag gggctagtca cgggtgtacg
    12121 atcgatgggg ggaggcggag tacaccagcc gtgaggaaga gatcaaggtt cttggaagta
    12181 tatcagacag atgggacaga aattcaggta agcgagagcg cagggccctg gcgtcaagac
    12241 agcttgatat agacaagaac cttaaatagt ctaatcaaga tacagcttga acacaaacct
    12301 cgtagacggg tctcattcaa aagatcacag ggtaaaaggg gcagattacg tgcgaggctc
    12361 ttctctcagg ccacgaccct actgccagct aaacagtctt tctggtgtca tccgcccttg
    12421 ccgcctcttc aacaaaccat ttcccagctc tttcgagacc ctcgctcatg ctgaccttgg
    12481 gttcgtagcc gagaattctt cttgccttct cccctttcaa agtgcgcgtg attgttgtaa
    12541 gcttcacagc ctcgcgtgtg acaataggtt gttgctttcc ccatgtccag acccaagtcg
    12601 tccactcact aatggtggcc atcagtaaag cgagccaaat ggggatggcc ttgatctctt
    12661 ctttcttgac tggaagcccc acggatgccc cgatggcccg ctgaaactcc caaaagcaga
    12721 ctggctcatt gttggtgaca ttaaagctct ccccatctac ccgagcgtct tggggctggg
    12781 gaggctgccc gaaggccctc aaaagtgctt cagcagctag gatgtgagcg tcgactaagt
    12841 tagagacgta aacaaagtca tacaagttgc ctccgggacc catctggtat ttgcctttac
    12901 cagcccgcgc attagcaaca atcttgccca tgcagactgt gtcgcgttct ccaaatgcag
    12961 tggcgggacg catagagaca gtcagcatgg aggagtcgcc atctgcacgg ttggcagcga
    13021 ggatgtctcc ctcagcctct gccttggtca gtgtgtaaac tcgcttctgc tgtgggtatt
    13081 tgagaaccgg gaaggtttcg tcggcgtcaa ataggtcggt caggttgtcg tgtatgacag
    13141 atgatgtgga agtgttgaca aaagcttgga cccccttggt tcgttttgca gatgcgagta
    13201 ggttgcgagc gccgccaaca tttactcttt gaaagacttc tggctgttgg acagtggagt
    13261 ctgggcaagc cacgtggaag atcgtctttg gctgggctgc agtgaataca gcgtcgacgt
    13321 ccgtagctga ggagatgtca gcagtatgat agttgacgcc gaccaccctg ttccggcttg
    13381 tgttggtatc aatgacgtgg atctggcatt caggctcgcg cttgaggata ccagagacaa
    13441 tgtggaagcc tataaacccg cagccgccgg ttacaagaac ggggccgaga gacatagcag
    13501 attgggcgct agaagtgctt gccattttga caaccaatag cacagagcgt agcaagatgt
    13561 tgggaagata gagaactatg gttgcagctt tggtcgagaa aggggcggcg gatgcctgaa
    13621 atctgttgat agatctcagg tgggtaggta tatgtgaatg cgcccttgca cactccggcg
    13681 tggggggctg tggtgccttg gagaggtcag aaccaacagc tcacaaaggc caaaaatcag
    13741 cactacactc gttagtgcat gttgaatcca tgcaattagg agtttggcta ttggtgggaa
    13801 tcagcgccct accgcaatcc ctgtgccgta cagatagtcc ctgggtagtg accccgatgc
    13861 ctgccacctc gaccaacccc aaacacgaga cggtgctgac ttactacaat acacggaacc
    13921 gctcaaagat acccatggaa ttacggcctc ttagcatcat tcgcacactt ccgcttgggt
    13981 tcactgtcga ttctaagaat ctaaagctat cgaggtgctt cacacgatgt tgctcaacgt
    14041 cgccgtcctt tttgccttgt cagtagccta aaggatatgg aaatttacta ttcttccgag
    14101 tcttagcctc tatgccgtca agtaattgcc aaattgggct ctctgtgaga tatagtcagt
    14161 ttagcagatg gctttccagc gactaacagt tttgtagttc ttggtatttc ctacataatt
    14221 ctcgtctgca agtcggtatt catgaattta atgtcacgca attgctcttc atgggcacat
    14281 agactgtaca accaaccatg gaaggtatac ctacatattt ccgtaaacgt cagagaactt
    14341 tcaccggatc cctgcatgga tttcattgct tttttaccgc aagtctggat agcatacttc
    14401 aggtcgattc tactatacta acttataatg acacgaccca cccctagttg atgttatacc
    14461 caacaccgat ccacttcaga ctatatttcg gttactgcag atatagaagt cccgcccaac
    14521 catttcatca gccctggttt cctttcacaa cgatgatttt tccgaccctt tcctgttggt
    14581 atcctcaacc ttctcggctt cggctgcaaa ttcctgatgc ggtgcggtca tagctttctc
    14641 gtcgtctgtc agatccacgt cgagtttttc gttaaagagc atctcggggt tgatggcgag
    14701 agagcccttg ggaatgaagg tcgccgcaag aacgatggcc atgataatgg tgaaatgaac
    14761 accaccaatg ttcagaacca cttcatgaat gtcgccctgg tagctgtcga tatatgatcc
    14821 cacgagtggc gagaccacag cataaattac aacgtatgtg acgtagagga atgccatgac
    14881 agcacccaaa ggtgagacct cggagctggt gctctcaaga cgagccaatg aagcctgaat
    14941 atacgcagcg agcgacacgt cgccagcagc ccaaccaaac gagatcggta tgaatgtggc
    15001 tgcaaccttc caagcctcgg agatctggtt gcgggcagga taaaagaacg gcagatacca
    15061 gacaatcagt agcaagagac cgtccagtct cagccatgga attggtgtgt ggatgaggtt
    15121 cgtgaaaaga aagacgaaca aggcgccgag aagctcgcca aagtttgagc cgcccaccat
    15181 gatctgttgg tacgacgact gtcccatgta acgccgggca atcacgggag cgagtccatt
    15241 ctccaggtac ctgtggccat agagcgcaat ggcatagcca ggcatcaacc acacaaattt
    15301 gcgggatgta aaaatgattt tgccaccggt gcagacagat tgaccaaagt agtagaatcc
    15361 gctgatcaga agcttgatgt aagacggctg ctttgccagc ttgtcaccat gcttggcttt
    15421 gaacccgagc ttgctgacca ggaaccagaa gcccgctgcg agggagaagc agacaggggt
    15481 gatgaggaaa gctcggttgg ctccgaagtt ggggatcagg gcaagagctg tacagaaaga
    15541 accagccgtt cctgcaatct cgtaaaagac gtggactatc gagtccatcc tccgcagctt
    15601 ttgcacgttg ccgccgacga tgtcccgcgg gatgacgcgg cggatcaact caaccatgcc
    15661 gtaggcgaca ccagtcacac agtaaacggg aatgattcca tcgctgttgt atcggccgta
    15721 gtaccagaat gcttcgtcgt cggacgggtg ggtgtttggt ggctggtatt cctcgggcgg
    15781 aaaggagccg ccagtcgcag catccacgat cagcaagatg gctgtgaaga taccaaagac
    15841 aagaatggca accgatagta cattcttggt tgcgtagcgc tgaatcagcg gtgcgataag
    15901 aatggaacca acgcattgga aggcgtagtt gaggccgacg gccaactgct gtttggtaaa
    15961 cgtctgcttt gcggtgcctg tgctccaggc atcatagtca tacttgttgg tcatgagagc
    16021 ggagatggag ccgttgaatg cttcgagacc aaacttgtaa cacattatac ccagaatata
    16081 gaaggcaatg ttcctccgtt cacccggggt gaacgtgtcc catgccttgg ttatgggccc
    16141 gaggttgacc attgtgaaag attgctaaac aaatctgtct tgacttggca gcagccctgc
    16201 gggaaaagaa gtcagtctgg taagttagac actatatcaa catcacattt acctcgatgc
    16261 gcgaatgcga ctctttaaaa tgaaccattg caatgggaca gaaccgcgga attccgacgg
    16321 tgacgcattt tccaattgag ggttgatcgc aacgcaaccg cccagaggct tcggtgaagt
    16381 cagattcgat tcgaaccaag cgcacatggt caattctttg gatgatacct cccattgtgc
    16441 cgtttccaag acttgcttca ggatggctgt gtggcggagg ttcgatttag acccaaattg
    16501 agggcatggc gtctcggcca agaaggttgg caaacaactt cccacgagcc cagaatgtta
    16561 gcgcttgatg tcgactggaa cgcgctcttc gtgccaatct tgcgatcggg cttggccacc
    16621 ctttatatat acttggcagc ctgccccgtt gtgggccatc caacaaatca gatcctcaaa
    16681 cgtaagaacg tgctacgaat gcgctcgcga tatctcctac acatcattga atcacaactg
    16741 gcaacttctg ggaattggcc agctgcgcca cgcttggaca gttgtaacca tgattagggg
    16801 aagtgtaggg agataactct catcatttgt cagcaggcat cttaatcagt agcttaccat
    16861 tgatccctcc tatgatgcaa gctatctgag gtgcggctac tcgaaaagcc tacatcttcc
    16921 tagcagattc tagtataaat accgttgaac gttgccatct cccacgccac agagtataat
    16981 ccaatccttt atcattttag tgtcctttct ctactccgaa tggagaggcc catttaacgc
    17041 tagcttcgga ttgagggctt cggaatttct ggtttcaatg cgttgaggaa tacttggctg
    17101 tgatcgctaa ggccacgagt atgactatag acttgtcttg tgaagttcta ttgcacataa
    17161 agcgtccagt aaagatataa ccaagcctga aaattgctgg aaatccgaca atactcagac
    17221 agccgaggac ataactgcca ttaaggcggt tgcggaacac acggagtgcg gccgactcta
    17281 ccgtatctta tgaaacgtca gtgatgtaat acagtaatgc tgaattggtt ttacgtttga
    17341 cctttgagca gaagcgttct gggtgcagcc tctcatgcgg tttgtgaagt tgctacgtca
    17401 ggatcgtggc cccgccatgc cgctacaggc cgactttgaa cccatgagac aaacgaggta
    17461 ttgaccgaga gggaggagcc tcggaatatg tacgcaggta tgggcaatcg attaaataag
    17521 cagctcccgt tgcaggcctg cgatatccgt cgggagctcc tgttagtgta tgctactata
    17581 tcacactacg ccgaaggtga gggcactaga atatgcactc aacatgtgat cctcaggata
    17641 ggtttctggt cagaggttct ttatgttaca gcctaatgag aatcatttta tcccagcgat
    17701 gccatagctt ccaacctaac tcagcagcgt cccccgcaaa gtcctcgttg cgcttcatct
    17761 ggactcttcg tagctttgac agccgaccgc ctttgatcaa gtcgaccaat tgctcatcta
    17821 gattctcttc gtcatcttgg caggtcaaga gacgcaaaat ttcaagagag cttggcaaga
    17881 cttggtccaa gctgaggggc tcttcctccc cctcctcctc gtcttcaccc acgaggacat
    17941 cctgggccac cacgagtact ttcaattttg gaagctctga gagtggccct aatctccctt
    18001 cgctatggcc ctgcgtgtag ctcagctcct ctgaacaatc cagtgtcagc ttctcgaggc
    18061 cgcgggcgtg ctgacggagc gctgcgccta tggcgttgaa gtcgagtgga aatgtcggca
    18121 tcctagaagg gtcaccccaa acgatgctca gagttatcaa gtcaggacag cgctgtagca
    18181 tgtcgtccaa tccgggtcca ttgatggtgg catccacaag atcgacatgt ttgagagaaa
    18241 gttgcgggcc tacagcaaga ggtcttcctt caccactatt tggatccacc tcccagttga
    18301 tagcacatgc atacagcttc tccacggagc tttgcagcag ccgctgaaca tgggtgatac
    18361 gcgttgtatt ctcgccgctc cagtggcgta accgaagctc ccgcaggtgc ggcacctggg
    18421 tttcttgcgc ttcgtcactg ctcgcagcgc cgtcgaaaaa cgccgtaact aggtcgttgg
    18481 atccaatgta gccgcgatat tcgagtgctt cgaggttctt taggagactc aaatgaagcg
    18541 cggcttctgc accggtgtcg gtgagatcgt cgccgacgcg atcgatcgct tgctctaaga
    18601 ggcgctcgaa ggcagatggc agagacaacc aaggtcttgc agttttgaat gcgtcgcgca
    18661 acgtggaccg atctataccc gtgtgactga ggtcgatggc tctcacatag cccgcgagct
    18721 ctgcgttctt cgacatctca gggaggagct tggctgaagt catgggtatc gtgtggtaga
    18781 gaaatggcag agctagccgt cggagctgct tggagctgcg tgagacacgg gatagggtga
    18841 cttgacggga tgcctcctcc gccagatggt ctggtgcgac agcatcaaat gcatgaccgt
    18901 ggcccttgcg tcggaggctt ggccggagaa aggagaaaat atgctgcaga acttcgttgg
    18961 gcaaaggtgg tgacatcctg aatatttctg tctggaatgg gcgcgctctt gtgaggaaca
    19021 accacggccc aaaaagagtt ggctggcgtt tgcttggggt cgtgaacagt caatgagctg
    19081 ctctcccagt ttcaatagta tccaccaagg agtccctggc gattggattc cggtacagca
    19141 attcctgctc ttcacctaga cttgagtcct gcatgtggaa atacttcggc ttacaagttt
    19201 aggattcgat gatagggctg agccgcccgg acgatcctgc gatgtgagat gcatgacacg
    19261 gatgacgccc ccaccggcct agatgacgtc gctgttgtta actggacaga agcaaccatg
    19321 gtcgctcaaa aaggacggat ctaggcttaa tcactataag catacactag aacatggcaa
    19381 agttgtctat agtgttattt tttatctcct tggacctcct tggaacagtt tgacgtcggt
    19441 tcactaaatt aggattacca caggtagtta gcgccaggga gtatgtaatg tctggagctt
    19501 ccatgttatg gcaaggatgt atgaattgct gctttctcca tacaccatct ttgcaagtca
    19561 tcacgcctaa gtggaggatc ccttccaaga gatgtttgtc actcggtctg ggatttccaa
    19621 tactggacaa ctataacgtg caactgtatt tgagtatcaa caagtgccgt ttgcgcaaca
    19681 agccggtgac tcgggactac atccgttctc attacaatca caggttcccg tagtaggggg
    19741 tgatgagccg acaacaccag gaatcttgtc tgcaattgcc tgcgcgataa caatgtccgc
    19801 aatcgcctgt gttccacctt tctttggatg gaaaggcctc tggaaccacg ttggtcctgg
    19861 ccctgtactt ccacctgagc catccgtcac cacgcctcct tgcatctcaa cgccgacctt
    19921 cgtgccgttg ggataattag gcagcgtagt gttatctggg aagcggtttc cattcagcca
    19981 cgcatctatc agggccgggt cagcgggcgg gtcgtcagcg ggcgtgttga agttccagag
    20041 ccacacgtcg gcgttatacc actggtcttt gtagttgtgt cggtcctcac agaatcggtg
    20101 gtctttgaat gccggcgaga tgtcgaggaa ttttactcgg gagtcgccga catctttcgc
    20161 gacacgcgca aggatcttgt tcacgcgctc gacgccatcg ttgagatctg tccgcagccg
    20221 gttagtgacc ttgggcgcgt tgcccaccag cggtactgac gctaagacac cgaacgaaat
    20281 atcgtcacag tagttagcgc cttcattgaa gaagtgggca tagccgagta cgtagaggtg
    20341 gaaatccttg ttgtctttta cagcggggtg gcctagcagg tcccttacgg tgttcagctc
    20401 gtcctggtaa aggccaccat cgccagcctt gtcgatgtag gtattgcggt ccgccagctg
    20461 cttcgcgcac tgtcctgaag gatctgggta ctccgcacca taatttcccc aaggttggta
    20521 aatgcaatca ttcacgacgg cgccaaagcc gcagttgttg ccgcctgcat ggtaggtgat
    20581 catttgtgga ctgccgacca aagtcatttg gggagggttg tcgccttgcg gtgaggcgac
    20641 aatgttggaa agtatggcac ccgaacctgc gtggctagtg gcttagcaca tcaatagcct
    20701 acagagaggg ggtcattttg ggggacgaaa gatgagtatc agaatacccg aaaccgatcc
    20761 ccttttgtat gaatttggag agattaacgt acaagcagca aaattgaacg tctgaagacc
    20821 tgtcgtccaa gttttgtttc gttccataat aggaccataa gagtccttcc agcgatgaca
    20881 accattctta tcattgtcat aatccgtatg ctgcgtcggg ctgtaggaca cgccagccgc
    20941 ccatgaatct ccgacagagg cccatacgaa actgttgtct ctttcgttga ttggattaac
    21001 agggcttttg agggtcatag aagaatgaat atcgttcaag gggctgccga gggctatagg
    21061 caataggatg agaatcaggt tattggttaa gacagacatc ttgcatgccc gaatctaaag
    21121 agtggaaggc ctatacagac cgtagactac taaaagacag tcaacgaagc aatggcattg
    21181 caaagagtat tatatatcag tgtatatatt acaaatatcg gaatgtctgt tctatcaagt
    21241 cctatggagg cgtttcattt catatcatcc tcatccttcg gtcgcatccc tcgtcatgca
    21301 gcgctattcg tcactcattt atctcgtatc tatattggat tacaatctac accgagagat
    21361 tgagttgtca ttctatctca caagcattcg ctcgacggac tatacgtgtc acgtgcatcc
    21421 acaaacgcct ttaaataaat agtgtcatcc cctggataag ttgcacgaga gatggcatgg
    21481 catggagctt aacataaatc accgactata cttctgcagt gaagcataac cgttgacttg
    21541 ctcttcgacg atatcgaggg ctggcagaat cctcttctgt gatgtcataa acaaggaata
    21601 ttgcgaagat ggatggtggc ttcatattcg aacctgagtc atggaataag aggaatagct
    21661 gaggagcaag tggagtaaaa agggaatgtc ggatcagcag ccggtgcccg tatcgagtca
    21721 gctatttaag gatatagtgg cagagtcgcc acctattcct attccatgaa tcccgccagt
    21781 ttgtgaaatg actataagcc cggtacatat ttattttgaa gtttcaggat gcccgcattg
    21841 ttctctatgc tgatgtgcgt gtgcaagtga ggataattgc aaagcataac ctgcctggcg
    21901 taatgcaact ccgggcctag actaccttag tacctatagc atcggctatt tgatgagcac
    21961 ttaaatttaa cccatcacaa cttcggaagg gtactcaact agcagtactt cggaacataa
    22021 ggtaggaagg cctagcccgg cgacaaatat gatggtggta ggctgacacg ccttgaaggt
    22081 gacacagtgc acggatgacc aacaccccgc aatccttctt aaaaagtcac tcttactgat
    22141 ctagttcacg ccgcttcctt ctgcattcct cttcgtacaa cacatcgggt gacgtcaagt
    22201 ttcctcatgc acaaagccct gccttcgttt ggggtgcata gaaaggcacc tatctagcta
    22261 cccgagcagt acgaacgcat gaggccgaac attcccgcgc cagaaccggc cgtgatagct
    22321 tctaggcagt aagacctttt ggagagcacc tgcactgcca agaagttcca cccggcttct
    22381 acccaaagca tcttccatcc acagatatca actggcgcag tcgactttca attcctttgg
    22441 cgctggaaca gcttcaagcc gctactaact ccgagccctg atcggctgaa tgaattatga
    22501 agcttccaag tgccgctcgt tacatctggg cagtgttgct cttcatcttc acggtgtgga
    22561 ttctactgct gtcgttcccg aagaaacagc atcaactctc gattactcat gagttcggca
    22621 tcggctttga cttaagcccc tcatatgcgt aagtcttgca catcatactc agccatatag
    22681 ggtctgaccg gacataggac tgttgctgtt tcctatccga acggctccat tcaatcgatc
    22741 gctagggtcg aaggcaatca atcttaccgg gagatgatgc ttcgactatc tctcctttcg
    22801 tcacaacact tgcagtatgc actctctttc tcctcgcaca ctctttcgac tcacttgcct
    22861 aaccacgaaa caagccaacc ttatcaagac gtcggagaag cgattcgcga cagtgcccgc
    22921 cggacggtgc ggaacacccg aaaagaactg ggccttcctt cctccagaga cgtaggtata
    22981 ctcagcaaca tgatcaatga cttgcgagac caagcatcga tttctgttgg cgaacctatt
    23041 tcagccgcag ccatttccat cccacatctc gtggctttgt atggcgaaga cctccacgat
    23101 gcctttgagt atctgtcgct agtctacttg gagttcttcc ccttctctaa cttccggccc
    23161 atccacgcga gtatcgcagc gtatgcgggt aatggcttag gactttgcga agattacaga
    23221 gacattgcaa cgtgtgaaga ggaggagttg catatcccgc ctcagtttgc actgtcggtt
    23281 tcatacacgc atacgagttt gactacaagc caagcacata tttcgaatgc atactatctc
    23341 gaggaaaccc ctacgttaga agacttgcgc ctggggtatg attcaagaca tgaagagtct
    23401 tattgggaag cagtgcgaga tgcacttcag tatcctgttg taaatagccc agtccgaagg
    23461 aatatctcca tggtcctgtt atttggggat accactgaga ggccaaggtt cagggaagtt
    23521 ctggagcaag tgatagatcc tgttctgggt cgcgacctgg atattattga ccaacagccc
    23581 gagtttagtg cagcgatcgg aaccgcagag ctggctaaga gggcaatttt caggcagttg
    23641 aaggagtcaa acactgcgac tgagttgtag actagtttct tttcattttg ctgacttttg
    23701 cgaagaaaat tgctcgcaat ctaacggaaa atacccagtc ctggcttcct tctcagatga
    23761 aaggacattg tcattcatat atccgagctt gttacataat tgcatgccat cttggatcct
    23821 agtcaaaatt cactcctgtt attcgcccct ccaagagata ttccaagcgg aggggactag
    23881 catcgtctga tgggaccaat agtgattctt gcatactatt atacaatctt aatgccataa
    23941 acaatatcgc cgaagccaca ttgagcaggt cgcagcaagg ctcagcctgg acttgagccg
    24001 tctatataca tacttcccca aaataccctc accaactttg ttttcttggg gattcgcaga
    24061 tcattattac catattcgga cgatcagacc ctaaaaccag aaattagcat gagctaacag
    24121 cttcccttcg caccttcgga atcggcatta gttcctaatc ctttcattaa acgtgtggcg
    24181 gttttgcaaa cacagccaac atgctgcagt gctcagttag caactggtag ttcttgcccg
    24241 ctagtactaa aaatacagag gttgcgtaaa ttggcggcgg accattgacc gcccccgcgc
    24301 ttacggcata tcaaggatca tgtctagatc caatcctgtt gaattgggcc agcataatag
    24361 cctagaggat cccaaaggac tttataatcg cataagagaa taagcagaca cgaggctgag
    24421 ctgtttgagc tttgataagg attccatgcg tgattacgtc tattacatat tagaaatcaa
    24481 ggaatgtgac gcaaatggta tgctcctaca ggtaaatata agtattgtgc cggtgatagg
    24541 actttgcaat ggaaaccata atgggtgttg cgtcagagtg acagtcagct gaacattgta
    24601 tagccccctt tagaaggatg gtaaaaggat tatgatcgag gcgcatcgaa atgagaaaaa
    24661 tatcatatcg ggcagtatta ttcttgacta gtatgggatg gctgcgcaaa atgtctctag
    24721 tcgagtaagt ctgtaataca tcaatgtaaa gtccataaag acggcgtata tctaggcttg
    24781 atagatctct gaaagatggc tctactcacc agtctactct gaccaaggag cattaacttg
    24841 taaaagttct ttgctataac aggtatttcc taaagtatag atactaagat agcaggtaga
    24901 atgaaactgt ccgccactta ttgtttcgca gtccttgccg tccgttgcta ctgccagaca
    24961 agcacagtgc agggcgtgcc agagtacgat ggcacacctg tagcgaccaa ccctctagga
    25021 attcctacga tggcatacaa ctgcgctaaa atgcccagca tctgcgagaa cgtcaatgcc
    25081 aatgccgcac ggaatggaag agccaattat gctctgcgaa gggatgccaa tggacatctg
    25141 ggaagactcc agaacgtggc attcctggag cttaatgttg attcggatca ggctcgcatc
    25201 gatcgccgcc gtgaccaaga gtcttgtcca ggcaactgga aagctggtca tccatgcccc
    25261 gagaacaacc aacccctggt agtccctgag cccttcaacc aaggtggtcg cactgtttcc
    25321 accgggtttg tcggccaacg acttaatcct aacctacccc agggcgcagg agggtcgtac
    25381 cagatcgcag acccaagcgg tgccgacgca ggcatggctt ggacttgcga tgagtttccc
    25441 cctgcttttt cagttgaggg aggcaacgac gcaaatggcg tctcggcgaa cacttactgc
    25501 gcgccctggg gcatggccgc atgtgatggt gccttcactc tgtcggaaca gaactggcaa
    25561 agcaacgctc atggtacaat caaacagaga gctggtccca cccccggtgc cgtgggtatc
    25621 tttacaatcc gcttcctcac agacttcgtc gacgatgatc atgcatgggc ctcacgggtg
    25681 gactactaca tacctggcgg cgaggcgggg ttcatatacg gtgtagatga gaatgtccag
    25741 cgcaggagct ctggacactt gactctcatt agcgagcgta cctttgacaa cggcactgtc
    25801 atcgaactct ccaaacgcgt ccctcaagga catggccaaa atcatgtttt acgctcagcc
    25861 agtgaagacg aagtcatcga cgagttcgtc aagcgagatg atgcgccaat tgcctcgagg
    25921 acgatctcag aaggcctcat tgcagcgcgt gcgaaatgta cagaacctgc ctacacatcc
    25981 gatcctccac agaaaggcgt agaggatccc aaatcacccg ctgcaccatc tgtagctacc
    26041 tcaaccttca cgacgattag tacctccact agtggtgcgc ctcagtccac tggaacctgc
    26101 aaattctcta ttgacgagat atggacctgc gaggcctcca acagcaatct ctacgccaga
    26161 gtttctcttt cggatgcttc gggcaaaact atatacacca ccccaggatc gacgtccagc
    26221 cccggagtcc cgatcaatga cgatcatcga tgggagttga aggaagacgg gatgggaaac
    26281 acgctaatta ttgtgggtga gcatcaaaat gattacatgc agttctacta tggcgaccaa
    26341 gcgtggacga cctcatcaaa taccggtacg ccaagctgta aattgaacgg agataattgg
    26401 gatagtaacg gacctaagtg tcctggagcc gccgcggtaa gttcgggcaa gccatctccc
    26461 gcaactattt gctgaccaac tttacaactt gcagacaaga agttacaact gtgaatacaa
    26521 atgttgatcg cgcatagcgt cttgagctgc tttctcattc agctaagaac tcctggtgat
    26581 acatccaccc ttttcttaat aaagcttgat cttgagaatc ctaacatttg gttagtagcg
    26641 gaatacattt aggatgaggt taaggatgaa aatgttagag atcctgagaa ctgggttata
    26701 catacacgaa aaacttccta ccctgacctg aatcctgaat gcgaaccaga cgagattatc
    26761 taaccacgga aactggttga acgtggaaac agtggcacga ttcgaaaagt ataatgattc
    26821 tgtttcggcg caaaatagca ctgcatccgt gggaaaagta ggaagttaga agtagagcgt
    26881 cagactacgt tagcaagatg agtctttaag tatgtttaaa tagttcaatc tgaaggacca
    26941 aacagggtgt aatttcaaaa ttttaaggat atttcctagt gtatatagca acctcaaaat
    27001 gaatgcaaag ttcatttgcc gctgcaccag gtactgaagg gcagggtttc tctctatcga
    27061 gttattcgaa tactacagta tgtttcagac caaaatgtaa attcaaagca tgatgctaag
    27121 tgataactaa ggcctaccaa aatttctgct ctgcagctcc tattcaagcc aattcgggtc
    27181 ttgaatctag gacactgtgt ctctccaggt tcatgataag tgatcataca gcgggatttc
    27241 cgtatgcctg ctggttcaca gtcttcaaaa ctgtgatacc agaacagtca cccttgtacg
    27301 ccatctgacg tgattgctcc ccatcgaacg catgagcagc ttcacaatgg tagtgttgtg
    27361 tccccgatat agacggcata ttgtgaagtt cggcagaatc tttacctgga acgtgcgcgc
    27421 tgtggaaaga gccttgtttg ctaccaccgg tagagccccg cagcgacatc ttgcttgcga
    27481 agctacgaag acttcgcaga tgttcaactg ttttttctag gaaaatgatg cgcatggttg
    27541 gtagacacgc acatataacg gccacagtgc actctatgtg tgtccaatac gagggtctgc
    27601 ttacttccga aggtctgtag actgcgcctc catagttgcg attagtgatt gagggtatgg
    27661 atttcggtgg cgtatgggga aactcacacc cggcagcaac tagatcaaca gagagacttc
    27721 tgcctttccc agcttgaata aagaagtata ttcgagctgc actgacgcca acaatacttg
    27781 aaacactccc gtaagctttg gtgaggcaac ggttttcata gagtgtgcac tcacaaggct
    27841 cccaagagga gaattccgct gacagcaacc ttctgttttc tgggcatttg caacttccaa
    27901 atgattggct gtggggctgc taatatgata atatcaatta ttgtatcaga tattgcgata
    27961 ccatagtatg ccgggatagg attgtaacag cgagctgtgg ctcttgctag agggtcccag
    28021 gatgcctgga caggaacaca agctagcatc acggcgagaa agaatccaaa tccccatgta
    28081 gcgtttacca caaggaaaat ggttgcaaag cggaagaatg tcggtgtccg gaatatgcgg
    28141 cgataaaatg acaagactga aattttggtg aaagccagcg ccaatactga catggaaatg
    28201 gtagctattt gtgccttcaa cgccatcagt acggtatcat gcgattggcg cgcattttct
    28261 ttgtgtcaaa ttgaacaaaa gcttaccttt gtgtagataa tcaatctgtc ggaagccgta
    28321 taatcttcca taccgagatc accagcgaca gcagctataa taaacaccat tcaatctcgg
    28381 cgacaattaa atcaactttc tcgatctgac tcacccactc cgatactgtt tgttatacct
    28441 atagaaattg ctaataacta gacgcagcgg ggtcagtcca tcgtaacgaa gactactaat
    28501 ggggttgtct tggtctgtgg ttttcttact cctgccggta taatggtgta gtcatcaaca
    28561 cctaacgtga cttgttggat tcgacgagca aaaaaacgta gtgatattga aagcagcact
    28621 aagatattca gtacgataga cacaatcaaa atactaagac ttccgttggt cgccatggct
    28681 tgttttactc aatgtacttt gttgataaag ttgaaggtct agaaatatcc ttctcgatga
    28741 agcgtagtaa agaagctcaa agttgatgag aaaactcggc tgtcgagcct ggcgtgaaaa
    28801 aatggacatt tttaccagat acaaaaggca tactgagggg acaagggttc gttgaccggt
    28861 ctcatatgcc tctcgcttac ttaggataga gctatgatct tccagtcaga tcgctcaaca
    28921 aatttgccac aagccgaccc tagaaggatt caatatgcgt tggttgtgac caatgaaatc
    28981 ttagctacac cttcggagcg tgatgtgata atgaattgat cgtagaggat ggtttcacga
    29041 caggtatcaa catatgatcc cagtgttctg tgtgacccac ctagagcaag aagaactttg
    29101 cgggaaatga tgcatttgta atgtgacatt gcgaaaaata tgtgacaggg cccggtttcc
    29161 aatcctcgac cacctccgcc ccctcccctc cccacgcctt gtccccctcc gcttctattt
    29221 ttccgcccca ttcacgcact aggtctctaa cagcggtact aatgttcgaa gtctccaaac
    29281 agccctttag tttacacaat tcaaacacga gaagtcaaag gatttaaatg aaatatcggg
    29341 ttcgaatttc tcgacgtcat aagctcgatt caggagaatc ttgaagaatc gcagtttaag
    29401 tcactctgac ccgattttta aattcaactt ggttaagcga atgcttggag taggatcaga
    29461 acatgagccc cttgcaatca gtcggacggc acagttcacg ctgtgttact cgaaggaagc
    29521 agagcatgga gatattgcca cgtacattgc ttttttgccg atgtacccat gaaaacaaga
    29581 tggtatttca tgtacggaac taacaaagag agtgaatctg tgccagacat ggggctgttt
    29641 gcatcctctg agaatggcac attagttctg ttttgttcag ctaagcagcc gctttcttta
    29701 agcaactagc ttaataccca atttctgtgc ttagacacac tcaagcttcc tctcaagatt
    29761 ttgagcatag cgctcatctt tgctgcaagc tcaggcatat ttgacaatcc catcatgaca
    29821 ctaaatgaaa ttagaccaca ctcagtcctg aattctgagg agtgtctacc atttttggaa
    29881 aaagcgcaag cgacagatgc gacagagacc aaaagagatt cggttctgaa aaatctacag
    29941 gaaaatgtct catctcgtcg cgctgttcta tttcatgcag tcatatttgt cacatacacc
    30001 atgttgttca ttatcttcaa tcaaatcatc cataaaggta gcccatgtgg tggtgaagct
    30061 cggtggtgta cgtcttcata tcatataatt atggtgcctg ttcatacatc gctaacagaa
    30121 caaaactagc ccctgccgag gaggtgatcg aatatgagga caggagactc gaggcattcc
    30181 ttgacatgac tccctttgct ggagaaccat ctcctcagat cgacgcagcg tggagtgaat
    30241 taatggaagg tgggtcatgt caaagctcca aactgtaaag caatctccta acgaaattct
    30301 cttctgtttg ctgcctttag ggattaacat caaaatacgc cctgaggaaa tgagtcgact
    30361 tgagatgagc tcagttggct ttagggatgg atcaggctac gttggcacac tgagtgttta
    30421 ccatgaacta cattgcgttg taagcagttt gaatgaatac tactatgaga ggttatagat
    30481 ttgacgataa tctagaaaat gataaggcaa tggttttatc aaagccatta cttcagcaac
    30541 ataagtgacc aagaacgcat caacaagcat tcacacgttg gtacgtaaga tctactgtac
    30601 tccgtcggtt gaacgccacc gcatgttgga tcacgtcagt aatttggggt acagagcatt
    30661 gcatcgagga attgcgggtg gccgttgcat gccacggaga taccagtgtg attccacact
    30721 attggctaca cgaaacggat caaaaaagta gcatccttgg tattacgctg cgcgacgatg
    30781 aacccaagca tcgctgtgtt aaatggaaca agctccacat gtgggccctt tcgcgtcgcg
    30841 tggacatcgc gaatctggat ctcttcatgc cggaacacca gtaaagatct actagagact
    30901 ggaggctcac ttatggacgg cgtaaattca atctgtcgcc ctcaatactg ttccacaaat
    30961 tgtggtgagg atcaattgtc tttggtcact tgcgatactc catcaaaaag tactcggtca
    31021 gcttcgtttg gatttgattt gacatgttga cttttaagtt cgtcaattta tattataagg
    31081 tgaaagactc agcaaacgaa ttataacact cataattgag actttctcga tcccctatgc
    31141 tgggagaatt ggttcatcaa atctccactt ttcagaccac tcgcccaccc gcgaaaaatt
    31201 tcgacactgc ttcagtgtcc caaaccctgt cacacctcca agctccttat cgacgggctc
    31261 aagattcgtg tctgcgtgac acattaaaga ttgccgtaga taatctatgc aatgtcgtac
    31321 atgagcaggt ctaccatgat gcggaggtga gacctgattg tgtgcagccc agtatcccgt
    31381 tcgaatcgca tcctgaaatc ttgtaagtct gctaagatgg ttgtaaggat acaaaggact
    31441 tactaggcaa tgtagttgat gatatacagc aaaacagcgc ggctcaggtg ataaagatgg
    31501 atgtttaaca aaccctcctc ctgcttagag ggcaagtgga agttagtcct tgttgtcttg
    31561 cacatatcaa cgaactcgca tgatcactta catggaaaca atgccgccca ctctgcatct
    31621 gacttgtaat cagattgtac tgaaaagacc ctctcgtaat gaaattccaa gttgacgctt
    31681 cctgggggta cttgaattgt tgctcgttag ctgagtcgac agcatcacac atcgggtttc
    31741 ttactgatcc ataacagatc tgacggctga tcccctgtag gctctctacc tattgtggaa
    31801 gagaggaatc ctacaaaaat gagaatggtg ataggtatga cgatacatgc gaataatcgt
    31861 agaaatttcg ttcggaaaga aagatttctg taacagaagt aattctcctc cagattcatt
    31921 tctgaaggga ctgtttcagg gtctccacta ggtaaagggc tatagttatt gacggtgttc
    31981 atggtcttta ggctcctgtc attctgttga aggtacttca aagcagtccg agaggacggt
    32041 cgatcgtcgt gctgacttcg aagctgttgg aggatgtggg cttgcgagat acccctccgc
    32101 atgattcaag gtgatccttg tcctttgagt gatagccgtt caccgaatta ctggtttgcg
    32161 taagcatctc gtcatgaata ttaatgcgga ccaactagtg caaccctccc gaaaatctgc
    32221 caaccgtgcc gtatatgctg tgcaagtgta cgaaagatat tactgaaggt ggcaatcatc
    32281 aatgtaaccg tttcttagac tgggctcaca tgtgttggaa ggccagtcag ttatgcacac
    32341 aatcatgtac gtggggtcca gaaggatcca ccatcacacg gtctgaatcc ttcctgcaac
    32401 atgatcctcc cgctgcaacc ccaacgttac aaatgactgc atatcaaagt gcatttgaaa
    32461 tattgttttg gccccataga ggacaacgga gcggtcatcc tcattgttat gtgccgcaat
    32521 tcaacttctg gtggcacata ttagcgcaag cgatcattta aaggagcaaa tcataccaag
    32581 gcaaacccct gtacatcacc gcaaagctcc ccaccggggt aataaccggg cgtttatggc
    32641 tcgaaaaacc aaagcagtga cattactgtg acctcttgta ctgctctaat ccgtccaatg
    32701 acactttgga atcgcgtcca taacccttct gttgaaacgt acagcctcgt cgccaatttc
    32761 tgggtgcaaa gctaggtgca ggctaaaacg ttatggtgcc gttgatctaa aatatattaa
    32821 aaggcctctt caccttggct ttcagggagc atgttgctca tttattttga atcatctgaa
    32881 ctcacttgag attgactatt gtacacaagc tacaccagca ctgatccatc attcagcctc
    32941 taagcatgta ttatacccgt gtcctcgccg taatcatcac agcggtaacc atcgtttcag
    33001 ctcttccgga tgcagcaatg aaacaaggtc agaattccgt gcgaagctat ttttgaagct
    33061 tgctatatag aaaataatgg agtactaatg tcttcacgca tttcagtcac tgacaagagg
    33121 gcaatcaaca tgggcgatga ggatgataag atagcctaca ggaactgggt aacagatgcc
    33181 acagaatcta cctctaccgg ggactagata gtgtccagag aaaaagtttg gtgagacaca
    33241 tcgattcttg gtgacggcag cacctctggg gagatcatag tattgaatgc aagaacgtgc
    33301 gcaaacaaag acaatatcac cttaagcaga agggtcaatc caactagact tgacttcgat
    33361 aaaagggacg gttcaaggtt gatcgaacaa ttttatcatc tacgccgtgc tgttattgtt
    33421 gtaattatgc agtaaggtgc atacttccca ttattcagac cggtcacttt cgatttccta
    33481 acatggaacg ctgcagatcc ttgccatgct atggctgctt tgtgactgtg taacattagc
    33541 caacattcaa tttgcggcgc ggcaagtagt gtgacagaat cctagaacat gaagcatgcg
    33601 caaaagtaaa tttggccaat ggtagtaacg atggcgttca tatcttaggt tgctgcacac
    33661 gtcgtgccga cagcccccac aatcacctta acccatcgca ggttgctgtt ttgattggat
    33721 gcctgcccct gaaggcgtcg cacggaagta agaatgtgcg ttggtacgtt gagtatcatg
    33781 taatgcagac aggaaggagg ggttcgtgac ggattgggcg aacttgtccc gtacctagtt
    33841 cttttccatg acgtgaccac cgggcaaatc cctttaagga ccaacggaca aactatgtat
    33901 tgatctgttg aacacacaac tcctcataca gtgttgggtc tcgaagttca cctcgcaaat
    33961 caccacggac tgcttgatat accagaaacg aaatttctcg ctgttattta ttgtctagga
    34021 tggcttattc tcagattatt acactgtctg ccaggatcgc agagaacaca gccaaggtga
    34081 accattacct agccgccaac aatttgcctc agccgtcgtt tggcattgac gccccattac
    34141 aatctctcat cccaccgact gagccggaca tcgcagcggc acgccaagcc gtgatccatg
    34201 attgtctgga actacgacag ctgatgctcg gccctaaaga gcatttgagt agttttcagc
    34261 acaatgaact cgtcagtcag catgtaatcc tacgattccg tctagcagag gcagttccta
    34321 tcggtggaga gacaactttc aagcagctag gcatagcaag cggcttgaac gaagcgcagt
    34381 tgcgcaagtt ccttcgttat gcgatggctc agcgaatatt cactgagcca cgtcctggcg
    34441 tagtggctca tacagcggcg tcgcggctcc ttgttgagga tcagggattg tacaattggc
    34501 tacgattcag cacagatgat ctctggcacg ccgcttgccg tactggcgat gctttggcac
    34561 aatttccagg ttctgaggaa cccaacgaga cggggttcgc tctgtccaac gagacaagta
    34621 aggacatgtt ccattttctc tcggagcatc cccagcgcgc agagcgcttc gctgctgcga
    34681 tgcggttttt cacccagaga cccggacttg agcccgtaca cgttgtagag aactatgcgt
    34741 gggaggcaat ccgcgaaggc ggtacaattg tggacgtagg cggctctcac ggaatcataa
    34801 gcatcgagct ggcgcgccag tttccttcgc ttaatttcgt cgtccaggac ctcgacgaac
    34861 cagtggttcg ttatgcagag cagcaatgcc cttcagacct ctcgggtcgt gtccagtata
    34921 tggttcacga cttcttcgag gagcagccca tccgtggggc agaggtgtat tttcttcgcg
    34981 cagtactaca caattggtca gcaaaatacg caaagaagat cctccgggcg ctagttccag
    35041 ctttgaaacc aggatccagg atcatcctta acgaacctgt tattccggag cctagccagg
    35101 tgcccccaga aatggccgct agactgagag ctaacgatct tgtcatgctc gagctgcaga
    35161 atggaggcga ccgcgagatg gtggactggg agacactctt tgcagaagca caccacggct
    35221 ttcgcttcca tggaggcaag aagccccctg gatcgaattt gtggatccta gaagcggaat
    35281 gggctggata atgagcatac tttgaaggca ttggaatgaa caggtgactc gtagatagac
    35341 aagattttgc agactacgcc tgctcggacc tcttgcctat ggattgcgga ctcgcccagg
    35401 attagaaatt gtattaaaga gggtagaacg tcttgcacaa ttgcggtacc aatgtcccaa
    35461 tcacttcata tggtgcatat tccagacctt aattgatgca ggaatgatat agttggttca
    35521 aaactgacat tgctgttggt ctaataacat atgatagcgc gtttttgctc cttgtgtcga
    35581 tgacgttctg cgagcaaagt ggtgatacga cagaataact cctttgacat ctgtcatctg
    35641 gagcagcaac ctattgccgt ccacatgtcg caccatcgcg gggtgagtat catatctatg
    35701 ttgttacgta cgacctatac aagcatactg gttgacagtc caaggtaaat tggttatagc
    35761 tagttgccgc cgtaccggtt gcttgctatc cagttggcgt gtctaaatgc tcagatgtgg
    35821 acaggcctag atctctcccc tctcggtaat tcgatgctta tatactatca cattaaaatg
    35881 cgcggagaga attaaaattg acttgagtta atcctgacgc gctacaaatc aaatgggttg
    35941 aagagcctgc gatatagagg accatcctcc ggaatacgtt gttctgctcc atcgtgtact
    36001 cctaatatcg tggcatgtac ggagtacgga attccattgg ccattacaca actcagattt
    36061 cccctccata tcgacaacgt aaccaattac aagtagccgc tctcccttaa gctgctaact
    36121 tacgtgacta gttttcaatc acttaactac aaccttagct ccctaaagca atacacttcc
    36181 tcctcagcaa agctatgata tcctcgcacg cctggtcgtt tacaacatgc aacagcatat
    36241 tcaacttgct cgatgaacta ggcttatgcg tcacaattca cggctcgagc gtccccagga
    36301 gccaggacgg tgctatggca cgcgcgtcgc tgacccgcga gattcacctt ccctgagagt
    36361 ttgctactaa tacgaacgtc gtcaggttaa tcaatggtga tattcaagtt gcgtgagctt
    36421 gcgatgagag gcttatatga gcaataaggt gcctgatccc atctccgtgg acgagcaatc
    36481 acatctaaaa tcctgagttt gccactgaag agacataacg gaagctcgtc tagaggtaac
    36541 tacagacgtt atatcacctt ggtcgcgctt gtgctgccgc cggctataat gctctatatc
    36601 aagagctgaa gctgctccag atgtgcgtat agcagaagaa gcacaggaaa tcgaaaccag
    36661 tgaacggcgc ctcatgtttg agtccatcat gaaccaacct tgtcgttact cagtcatggg
    36721 tgattacacc tcaaagatct tcagtctcaa tcctcgattc ccagggtctt aacggggata
    36781 ctgagctatg ctggcctctc gaagaacagc acagcgtcgg ccaaatatcc gcgattttgt
    36841 gctggcttgg acttcgtgag ctctcggagg taatgtttcc tatcttgtga ggattaggat
    36901 ggccatcccg gaacgccgta tgttattagg cttaatgatc ccgcagaatt caggaatggt
    36961 tctcgcctga tttaggacat tgctacctga tttattggtc gcctcggcct agccaaggca
    37021 tgctaaggct agtaaccgag aaggcaccga ggatgaaaga gcaggttatc attgcagcga
    37081 tttactgtga gtaagaagga ctatacaaag atttgcagcc gaagccctat tggcatttat
    37141 ggttcgctga aaagagaaaa aaaaatatcg aaatcccttt tacagttagg gtctgacgag
    37201 agaagcagag gaaggtatta atgggttcca tgcaagccca caagatcact atggctatca
    37261 tcgcgagctt gaggtagagc ctactacact tattacttat cagggggaac tgcaagacca
    37321 ccttttgagg tgagacaggc cttacgatga tagctaatgg cctgacgctt cgcacgtcga
    37381 gctgaagaat aaggagtgtt tccgaaggcg gggtagtcta ttttcttcat ctaacggtca
    37441 cctgctcagt ggtgactggt cgttgtgggc ttgtacaacc ctgcgccctg gcagcaccac
    37501 ttatattata ctcctagcaa ttattctccg catgtcggca cactgaatgg caccagtagc
    37561 acatcaagtt ctgtaggcct caattatctg acatttctcc atagtacatc gatgtaaagt
    37621 gaatccattc aggcttatag gtgtgcgagt agcggactgc attggctaat accctgctcc
    37681 cgtagccatc atttggtggc cagtatcatc ggatatagtc cagtgagttt gggaactcgc
    37741 aaggtgtgat accgaagcag tctccggtta aatagaaggg tcgaagcagt ccgttagtgt
    37801 cgagcgacaa gcaggtgtgt atggcattgg accacattgc cttcgctacg gaatcgttag
    37861 agtcactcca ataatcgcgg agcagtgttt actttcatcg tcccactcct gatctttggg
    37921 aagaactgaa tgagccttgc tatcgtaagt ttgtggtaca gagactagca ggttttattc
    37981 atttatccat tcgttcgaac ctatgccttg tcattcaggc aagcacgttg tgtgattaac
    38041 agggttgcca agtgcatagt ggcagtagtg tagtactacg gagtatgtat gtactaaact
    38101 agtgccccaa ggtgggcgga agggctccgc ttttccacct ggagcatcct gcttatcgta
    38161 gagataagga tttttttcga agtcccctcc aaacatttgc gacactcgaa tccaacgcca
    38221 tcccccaatc cacaccacag aaatcgccat gttgagacaa atgtgagcag gcgctccctc
    38281 gttgcgcggc ccgctgattg ctgactcttc cctagaaaac cccgcaacgc ccgctccaag
    38341 cgcgctcttg agaagaaggc gcccaaggcc atcgagaacc cgaagtcctg cctgttcctg
    38401 cgcggcacca cctgctcgca aatcgtgcag gatgccatca ccgacctgta ctcgctgagg
    38461 gtccctctgg ccaagaaatt caccaagaag aacgccatcc accccttcga agaccccgcc
    38521 tccctcgagt tcttctccga gaagaacgat gcctccctgc tcgtgttcgg cagcagctcc
    38581 aagaagcgcc ctcacaccct gaccatgatc agaaccttcg gccacaagac cctggacatg
    38641 ctggagctgc acctcgaccc ccagagccac agaaagattg accagttcaa gggccgcaaa
    38701 ttcgccgtcg gcttgaggcc catgatcgtc tttgctggca ctgcgttcga cagccccgtc
    38761 gcaaacgagt acaccatggc aaagagcttc ttcctggatt tcttcaaggg cgagggctcc
    38821 gacaagatcg atgtcgaggg acttcagtac attgtgtcaa tctcagccga ggagccgttg
    38881 ggagacgacg acaagcccgc catccacctc cgagtctacc tgatctcgac caagcgcagc
    38941 ggccagaagc tgccccgcgt ggaggttgag gagatgggcc cgcgcatgga tttccgcgtc
    39001 ggcagaatgc aggaacctga cgcggagatg ctgaaggagg ccctcaagaa gcctaggacc
    39061 aatgaggaga ggaccaagaa gaacgtgacg acagactcca tgggtgacaa gctcggcaga
    39121 atccacctgg gcagacaaga cctgagtgag ctgcagacga ggaagatgaa gggtctcaag
    39181 agaagtcgtg acatggacga tgaggtggct gctggcgacg ccgacgaggc tcctaagagc
    39241 aagaaatgag atgactagac agtcttgcag ttctgtccca tcttggcttg caccggagta
    39301 tggcgttgct ttacaaaaat ggttgtcgta tgcttttagt taggcacttt aaataccttc
    39361 agttgttggc aattcctggt tcaaaataat gccctacaaa ttcagtatga catgagaaaa
    39421 tcgtcccaat gattgatctg catgtcccgc aagcatcaaa gcggcactat tgccagcctg
    39481 caaccagcac catgtaactc atggctgcgg taataattca ggacttcttg cttgaagggt
    39541 aatcattaga cccttaggtg gccgactgga atcgcaccaa tgttgatgct acagtaggtc
    39601 tcatcataca atacaacggc cacaataggg ggttggataa tgtatctatg tttttaaagg
    39661 ctctgccttg tttgtgtttg acttgttaca gcaccatagt agacagccca accgctgctg
    39721 tccttcatca ttgctacctc gaccctgact tctgatacat gacacattct tcaaatgtgt
    39781 actattctat accggcttag ccccattgag acagttcttc caattcttgt tcttcgatat
    39841 cgcccgggcg gcgtccttca tcttattaac gccggctttg ccgcctcctt tagcaaggcg
    39901 ggcgccaccc ctagctgaca agtccttgag acgagcagat actcgctggc cgatggaggc
    39961 gaatcttgat actgtggtgg tagtcacgga tccgagtcgt cctgtaaagg ccagtatggc
    40021 tctgagaata gcctagaaac aactcttagc agattgatct tgatcgagtc gcggagatat
    40081 gccacttacc gccaagggat tacgcttgtc caggtggtgt gttccaacgg tcatatcagt
    40141 agttgatggt tgcgggatgg gaacgcgctt gaacttttct ggaatggcca tgtcgttggg
    40201 tgcggtaatt gtagcagact cctcacgttt cacgccgatt ggcacgatcg ggtctttcca
    40261 tcgtgtgtct ttatcatcct ctttctttgc cgctagctcg acgtaagcct gcaggtactc
    40321 gtctgagtcg atattgacat caagcgggtc caagaagtcg cctggccaga actcatcgat
    40381 cgcatctcca gtgacgaagt cctcagagaa aaagtcttcc gcgtaggttg acaccgccgt
    40441 agtgccttca tacacgccga acatggcgag cgggaccagc aagagacatt ttcccatgcg
    40501 tgtccgcttc ctgttgcgct ggaactcggt cttctttctc ttgcgagtgt tttcaatcag
    40561 cttcttcttc ttgtccgccc tcgacttctt tttgaacgcc ttcttcttgc gttccacagt
    40621 cttttgggtc cttcaaattg ctgtcagtca tattcaagca tcgattgaaa agcggcacgt
    40681 acaagtcttg cttcttcttc tttctttctt cgttgttctt gttgttgttg ccatctggaa
    40741 tgcaaccgtc acccgccggg ttggccttct gccccttcgg acaattggcg catctgcaag
    40801 tattctggtc gcgaaatcga ccacctgagc acttgcgatt cgtgcacttg tcacaagtat
    40861 cgttcttctc ttgtttctcc tgctgctgct gtcgttccgc aagggctaac ggctcatcga
    40921 ttaatgggga agctcgagga tggtttacga tggcgactcc attggcggat ggaagctgca
    40981 cagaaagctg tggagcgaag gagagtaagg agagcagaat atgagacttc atactggatg
    41041 gcctccagaa gggtacagta ggctactcag atgtttcgaa gctatattgc acgcagtggt
    41101 gtagcagaat cttgaaagcc agagggggaa tgctgaagtt ggagaatggg caaagctgcc
    41161 gatgagagat gttcatatag ctctgtatta gaccaggaga aggaggcggt atacagtaga
    41221 cattcgattg tgaaagcatg tgctctgggc tgtaagcgag tgggattgag gcctcgacgc
    41281 tagtcatcgc ggctgtgaac aactctacaa atagacctta aggagatctg agaattaaat
    41341 ttagtactac tgcaatgaaa ttgaatttga cctagcagcc gagtaagctt tccagggtct
    41401 ggctcatgtt aatggaacga ttaagcgctt tcttgaaagc tatagtcgag gttgcgtgcg
    41461 ccaggcccca gttatccagg caccacgatt ctgcgactgc gccctgggaa ggatctgcac
    41521 ggttactggc atacgagacc cgcatgccga gaccgtatac caccagccac catctgacta
    41581 gcaccaaacc cagtggagcc tagcttgcca ttgaggtgaa agcttggcaa tcagcttcat
    41641 tgcgcgggtg caggggttgg gggcttcccc caaaactacg catcgctgat gtcggacatg
    41701 gaatatataa gtcaccaaat tcagttcgat gctgtttctg aaccaactta accagattca
    41761 ctgttgatct tgaagttccg tttgcaaaaa tattaacgct cttcgtttcg accatatatc
    41821 ccgctggatt aaggcaatca atcgtctttc aagaaattga aacagtctca acagctttgt
    41881 ccagccttga cgaggttcgc agagcacttc tcagacacaa acacacaacc ccttatttca
    41941 ccatgttacc ccggacactc ttcagcctca ccaccctctg cctcgcaaat tcgtcaacgg
    42001 ctttcaaatt aaatcagtgg tggggcgata aaccatcaga ccccaaacaa tgccataggg
    42061 gtggaccggg cgacaatctc gtcgatggga agctcttctg gaatggtctt ggatgcaaga
    42121 cggacggagc tggcaagcag caagcgacga aggtcacggc tggcaatggt gatgacgctc
    42181 ttgttgtagc cttcttcagc agcaacgatt gtaaccctga cactctcctc gcgacggtag
    42241 atgagacatc tgagatcaac ggattagaag ctggttgttg ggaaggaaaa tatgggagtt
    42301 tcgaagtctg gagtgtttgt gagaatgatg ggctggactg tatgaactaa aggctggata
    42361 aaggagatga gacttgagac acaaccatat gacttcattt cctataaacc aaggaatacc
    42421 acgagaactg agattatata tttgttcaat gttcgttcca ttatcaattg tatttcgaac
    42481 ctacatggtc cttctctgtt attttcccat atggaatttg ctgattctga agcattgtgc
    42541 ggtactgccg aacccgtggc ccgaattatc agtgaagttg acgccgataa agcaccctac
    42601 caacttcgag acattgacac tactgttaag cgaagcatga gtcacggtac aggtagagag
    42661 ttgtatgcaa agcttttcga atagaatatt ccaagtatat atttgtcgac ttggcgttta
    42721 caccggttca aaccttgcac agctcctgca tctaacatca accgtcagag cactttaatc
    42781 aattctagtg acgacaattg tgaagcacat ctcaatcact tagttattga tgattggtcc
    42841 agagcgtttt ataccaatga agcactgaca gggccggttt cttgctaacc gaagctccat
    42901 cgttttactc caataaactc aagacttacg taaccattaa gaggatcttg tataatacgg
    42961 cttgatgaag aagtgagttg tggcgcaatg cttgacacga aggcggtcag tcgaagcgac
    43021 ctcgtttgca tttctgggcc agcgccgaca ggaaggtaaa taagctaagc ctcagagctg
    43081 agtggaagtg ccgctctggt ggtgtaatta ctaacgcaaa gcacccatga agtcgcaatg
    43141 ttgagcgtgc aagactgcgt tcatccagat aaaattattg gctaggcaag gattcagcag
    43201 ctgataccag agactcagaa gccctgctaa gttgggaatc agccacacag ccgctaggca
    43261 gccattgaag ctatttgcga caggctgcgc agtctattat tgtagagata tccagtttga
    43321 tcgcgaccat gggttttgtg ccgcatcctg cttgcaggca atagctaagc gattttgaca
    43381 ttactagcga gcctcaggat taaacgacgc gcttaagcgt aagcgcggaa attatagtgt
    43441 gcagggtacc tgcgcctcac ttgcaccggc tgggccaaga cgctaatagc ccataaataa
    43501 aacagtctgc caagcttcta agccactatc aattaggctc ttgagttcag cataagggat
    43561 agtagaatag aaataccctc gacctcgagt gacctttgcg aatggcagta tcacagtcgc
    43621 tcagacattg gaagaatcag catcttctta accaacgacg agaaccattt caccccttag
    43681 aactcatgct taagttctag tctacagtcc tcactatgcg tctaacaagt ttcgcttgga
    43741 ggctttgcct tatcggattg gccgctgctg cgtcaatccc tacgaggttt cctgtgccgg
    43801 ataattctgg cttaggttct cgagagtttt cgggccctac attcgcagat tacggccttc
    43861 cctcggaaaa gagagcagcc aatgacgatg atccggatcc attagacagc cccggacgca
    43921 gggtgactgc atcaaagcaa cgagcgttca tccagagact agacaagact ataacaaggg
    43981 aaaattcctt ggccatacaa ccgcacgaga cgcagttgga agggtggaag attgatggta
    44041 tatcgatcag tgctactagc gaatggaagg attggcctag gacaaaaacg acatttagga
    44101 tggcaggact cacaggctgt acagctataa tcatcgtcgt aagcacgcga agaacagcct
    44161 tcggttcgcg ttaggtttta tgctgacctc tcaactagaa ttcccacggc ttttggcaag
    44221 ggcatatctg ggaggctgag ggtaccgctg ggaaaggtgg cggcttcaac gagctcctgg
    44281 cgaacaatca acccaaggaa cggaccgacg acgttttcag gaaaatagct gtggatattc
    44341 ttgatcaatc agctccagat attgctttct acgaaagttt ggcggacctg aagggcggca
    44401 agggcaagaa gggtgccacc aagaacccgc tggcggactc tgcagacacg aaggtcttta
    44461 tacttacaaa acagaaatcg taagtttttc tccacagtcc ctctcactat gctaactcgt
    44521 ttgttttaca cagcaaaacg gatagcagta cattgtactc tagcaaaatc gagatcctga
    44581 aagcgaaact gcgggattac ctgccggctt ctccaattgt gcaaaagact tacattggga
    44641 gggatacgga ttacgatgca gattccaagc cgtacaaggg ggaaatttac atccagtaca
    44701 cgccttggga gagagacact tgtgagaaag accgtaagaa ggagccgagg aaggtagcaa
    44761 aagccatggt ttggtatgag gataaggaac aagcacccat tgagaaggaa tgggagacat
    44821 aaagctttgg acagtagaat tcatgcaccc tcttccgttt ataacttctc tcgtgcaatt
    44881 cattgcatcc tcagagccta catgaaacca agtcttggtg atttcagtga tgcattaaag
    44941 cctttcaggt actgagaact tctagaataa tggacgcttc aaaggagggg gcttgtcgaa
    45001 tcgaatcatc ggcccacggg ctctgttttt caagcaaagg gggaacagaa taatgatcac
    45061 ctgcttgttg ccggcttttg cttgtaacga gttcccgcca gacaatccga gcctcttcga
    45121 tacgttcgtc ttggaactgc tgtaactcac agtccacaca gcgggatatg taatgacggc
    45181 cataaatgga cgcccccttc agcgttgctg tgtttatgtc tttccaaatc cacgtggaat
    45241 ttggctcgat tttcttccac aggttgtcga gctgtcgcag ctgatctgct tcatcatacc
    45301 tcaccaattt ccataggccc tttggtgggc gaccgtagtc atcccaaacc tcatcaaaaa
    45361 cagggccgca gcagtggaga tcggagctgt gtaagtcctt tgtaatcctc accacgggca
    45421 tgttcatgac caaaatcagg gtcctgagcg cgctggaatt gcgcagccac atgtactgct
    45481 cagctgtggc agcgtgctgg atccaatgct cgtactcaac cgcaatggtc tcccgtgaga
    45541 gcaaaaactc cacatcccaa tcgctggggt gcttcttgta gacgtcgacc cctttgatga
    45601 agacaatatc ctgtgaagac gcccagtact tgatatctag gccctcgccg caggatggtt
    45661 ggcaatagcg gccttgccca cgaactatct tccatgcttc gcgacaggtc tgcgcgatgc
    45721 gcggcatgtg ccttgctcca ttgattggta gacaagacgg ttcctccatc caatagatga
    45781 tatgtgcagg ttctgtggct gcaaattccc agactttcat cctgagttcg gcagggagct
    45841 ccatgaaacg gtagaaactg tcctcttgtt caactttgcc gcgaatacgt agtgacaggt
    45901 cctcaagctc agcggtgcca tggtatttgc ggggaacata ggtctccatg atggcactga
    45961 ttagacgcct ctgtatctgc gaatccagga gtaactttgc gatgacctca atccatggcc
    46021 ttaagtcgcc aaaagagaca gatatcttct cctccttgta ctcggtgtca atgaggtagc
    46081 gactagatac acgaccctcc gagtatacga cctcttgctc gcacagctgg tagtgggggc
    46141 agatatctac cggagggtag acggcggcta atggagattc gtcttccgat gtttcgctca
    46201 tggtttgctg gggctcgatt aaagtctcgg ggtggaaagt tgtgcgcgcg actttgggcc
    46261 cgtggtaggt ggtttaggat cctgcgtagg gtgtgctgac accatgttta ccgcatttag
    46321 cggagagctg tagggagaat caagctacgc catctctacc taagtacagg cagagtccgt
    46381 gctttatctc agaacggaca agtactcaaa ttcgtctaat gcgcccccac agatccacat
    46441 tttcgcacgc gaccctcgaa caattgccca gccgtctggt atagaacatt gtcacaaccg
    46501 ccaagcagaa aatgcccact cctgcttctg cctcgtgtca tcctgcgatt acatacccat
    46561 tgtccacgca ttgctttgtg ccgcatagcg tcataggcca atcacgtata taagtaattt
    46621 cagttgctgg atccttgaga cgcactgtag ggcccgcttg ccccatgtca ccgtcctgct
    46681 tgcgaagtta tgtagggtag ataagctgct gaacgcgcgg ttacgaagtc gagtttgcac
    46741 caggctcgtg aaatcgcgaa acaaagaaga ctggtcaaat atgctggata agccctgccg
    46801 gaaactcaga tggatacacc tctggcaagc gatgtagttc tgaatgcaga ccttcaggcg
    46861 atacaaaggc acggaggcaa cctacaggcc gccacaggac atcgcaattt atgtcgttta
    46921 aggtggggta tgacttttga tgtaattatg tcactttttc aattcgaacc gcacctgtag
    46981 ggttgtgaga ttgccgcatc ggtagaggtt catggatgta ccaaacacag tgattatatg
    47041 aagttgcatg tctgtgcctt gttggaactt gttagtaagg cgcagctcct gacatgcggc
    47101 gtagtaggtc gaacgagctg ttgcttttag gccgttcaac tcagctgcaa gagccggcaa
    47161 tactcagtct ctagccgacg ttgaatggac gtggcgtaag tatcaccctc ggcactctaa
    47221 tatgtgcaaa cactagtagt ggataccaac agatctcagg tgtcaatatt agcgaatatg
    47281 caatgccgga taacgaaaag aaaggcgctg ccgtcgattc ccgcatcatc agcactgcat
    47341 acgacttttc ttgggctggc gctgcagaca tgagctctca gcttgacctg tccggcggcc
    47401 tttgctttac tatcatggat gctcctaagg actttcctgt gaacgtcacc aactcttaca
    47461 caaaggatga tgtaaacagc gccagctgca atcccgtcct tggacaggca tgtgttgatg
    47521 ccatcgtatc ccaagccaat agagagaccg gatccccagt tcgttgctcc gcgccccagc
    47581 gcagttggta tgcactacca gagtgtcaga gtacactggg ttacacggat actgtacttg
    47641 gaacttgggg tgcagtaacg tttagctacg ggttcttcaa ccacagtagc aattcgacca
    47701 acagctggga gaacggtgag ggatggtatg ggtctttcag cgccccgcaa aaccgcagcg
    47761 ggggtgcaga gtactatacc gcaacaaatc gcctacagat catattggtc aatccaatag
    47821 tgcgcggacc ggggtcttca gggactctgg agaatgctcc atacatacag ggcccccagc
    47881 tctcatgtat gcgtgtcaat accacgaagc tcccaacagg ggaccttgac ggcaacggtg
    47941 tggttctgac tagcgaggct gttatgcaaa gtgttggggt atctctgatg catacagcgg
    48001 tctcatcacg ttctttaggg ctttttgtgg ttctttcaat catgtttaca atagaggttg
    48061 ccggacacct tccatagtag cgtcgtgtat atgtctgccc caagaaatcc gggtcatgga
    48121 tgactgcact ttaagttagc tgctatgatt ttactggaag atttgactca attacttatg
    48181 cagccttgtc gagatgtcct ttgatgcatt gaaagcatga gtacttgtta gggccggctt
    48241 cgctagcgtc ttcaatcgcg acttcaaaac cctaaaggcg atggaacatg gtgtaccacg
    48301 ccaacatggt cagtttacca ttgatagcgt atgtattatc ctcagttcac gcctgtccta
    48361 aaagcttgcc gatgcggtca tgacagaatc catcgcattc ttaggccagg acagaagatt
    48421 gcattttgat ggtataccga ctgagtcata taggggcata tcttatctga cgagacctaa
    48481 taacctcgat gaccgacatt acagatccac ggggcttgca aatggaaatt gtatcgaatg
    48541 tcttgtcaac agcgcaaaaa ctgcccggaa gttctcgctt gtgcgttctt tcccgctgaa
    48601 caagtgcctc atcgcggtgt catagcctct tcaaaacgag gatcagtaat tgagagtctc
    48661 tcaaacgcag atattccgga atcaagcgcg cgatcgttta ggacctgcca aagaccatcg
    48721 aggacgccaa agtgccagat agcttgaaga ataacggccg gcttcggttt atggaatacg
    48781 acttcttcaa tgagtgaccg ctgaaagatg ccgacgtgta cctcttgcga cagatcctgc
    48841 acgactggtc cgacacaaag tgcatcattc ttctaagaaa tcaaaccccg gtgttgaaac
    48901 cgggcgctcg catcatcctt aacgagatgt gttctcttcc acccggagcc catacacacg
    48961 cccgagatgc agaccacagg taagcacatt cgactcgaca tagcttctta catgatcaga
    49021 ctccaccagc gtcccgagcg aacctcccac atcgacgatg acttgagggc acctaccggt
    49081 gtggtttcag gcggcaagtg cctcgacgca atgagagaca ttccaatctt ggcctatgct
    49141 ttgtacaggg attgaattca catcatttgc gacgttgatt tcaatctcac ctaatcgtat
    49201 ttactttagc tttggtgctt tggtaatatc aatcttcttt tctcttagcg aatctacgtt
    49261 tctattgtta tgaattcaag cgggtggcta ttcctctctc tttgtgatac gtagcatttg
    49321 acggtctaga gaccaaacac cttcgctgca ttgcccgagt acatagcgtg tgtctgatcc
    49381 gtgcccagta gctccttgca gcctacgtcc atctgatctg ctaaatggac aacaaccttg
    49441 tcaggtgtga aaggatagtc ggtcccgtag accaatcttt gctcgccagc actgcccaac
    49501 attctaagga gtccccgaat ctgatctgga aagggggatc cagccacgtc gaaaaagaat
    49561 cgctcgcgca gcagctttcg aaactcattg cttcggtttt ctcctccccc gaccatcgcg
    49621 aaagagccaa tgcggtctaa tattgcgggg agtacgcagc cacaatgtga cataataaaa
    49681 gtaatgtctg ggtatcttgc tacagtgccc gagaggagca ggtttgcaac agcgcgtgtc
    49741 tcgtcaaaca taaactccat cattggacga gggtattgtt caagtggttt cacggtgtgc
    49801 acttcgcctc ctcgctcaag tacgttgcag gtagtaggat ggataaacag gatagttttg
    49861 cgtgcgttta atttttcgaa aacagggtcc agtgccacgt ctccgagata tacaccgttc
    49921 gcgttggaca tgacagcaaa tccgactgca cccaggttgt ccaaggcatg gtcaatctca
    49981 agcaatgact cctgaataga tgggagcggc aatgatgcaa aaaaggcgaa gtgcggttga
    50041 tgattgacgc aaatattaga gagctcctcg tttgcttggc gagttatttt tgcggcataa
    50101 tggtccttag tgggcacaag gtgagttcct ggagatgtga tgcttaatat cgacttggta
    50161 atattcagtc gtttcatgag cgcaatgtgc tgctctggac tccaggcctg gctttgttag
    50221 ccgcagtctt ggcacgaaga gtattctcat taaacagtac ctacaggaag atcaggcatt
    50281 ccatcaggca ttccatggcc attatcaata gcatgctgac gatagcccgg ggggacggca
    50341 tgacaatgga catcaactcg ctccatttca gtaattatct ggtatatgtg aaaagtaatc
    50401 agaccaatct agagtttcgt cactagcaga acagaagaac cgtgctacct gattacgata
    50461 gagaatcagc ctgacccgat tcccatccga aaccgctggc tctgagcacg tcgcagacaa
    50521 catatccaga cagcccccca cctccccgtc ttggaagttc ccctcttatc gacaatgcaa
    50581 gcgatgtcac ggtcacgtga cccattttga tagttgaact gtgcatctgc cccagcttgg
    50641 agcagagtag ctttccagcg ctgtggagga gcctcattga atcccattgg tggagggtcg
    50701 ctgtacactt ttcgaaatcc gtgttgggga gcggtttttg gttttctatt accctttcgg
    50761 acttcataac acaaactaca tatttgacct tatcccgctc cttaaaaagc caccagcatc
    50821 ttggtgggaa tccttaccgg gacatgatca gtttttcaag ccgaagaaag atccttctca
    50881 gctggatcgt aaaacaggat ccaaagatcc cgtattagcg aggtctgagc cgcgttcgat
    50941 caaggacaga atcgccgccg tacacaattg ttcggcaaaa cccagatatg aatgctcaca
    51001 cgggcgatac ctccttgtct ctcggggtga agcaaaagta atggcgaagc taatagggaa
    51061 gcttttgaca tggaagcccg aggatcgctt gagtgctagg gaggtgttgg acgacaaatg
    51121 gttcaaaatc gctacttatc ccgatgacca agcgcgggca tcgagctaga agtcaaaata
    51181 cgatagagaa aaaggccaca agttgtttat tttagcaacg tctcaaccga ggccaagggg
    51241 ctctggcttt tagttccgta tacgtatccg ttgatcagca tcaagaaccc gctctatagg
    51301 ctctaggctg aatttcactc aacgccaaag tcaataaagt acttgacaaa gttttgcctc
    51361 agatctggtc cgcgtggcgt agtaggtctc atcacagtca tgcaggcatt gctgacgctg
    51421 agctccgctc tggtataggc cacaaccttg caacctctgc catggaacca ccggtataca
    51481 atttagtgaa ataagtataa taggtgatta agactggaat ttgctcacag caagcgaaac
    51541 tcctgcgttc tgcgctccag ctcctcaaca gtaagccctg tgatagcctg cccgtccatc
    51601 ttgccataga caaacgcctc gcccacgaat tcatagtact ccggccgagt gcccggtatt
    51661 agcgccggat cgtcggctgc cagtttcttt tggcgcagga cgcagggcac gctgcagccg
    51721 aacagaatgc atatcacgtc ccccttggcc gtctggggcg ggccgatgcc gatggtctca
    51781 tcgcggtccc gcgcggcttt cccctcgaat aggacccggt tccgagtcac ggcctgcacg
    51841 cgctggacgt actccttgac aatcgcgggg ggccgtctct ccaggatgac ccgcgtgttt
    51901 atgtggccat ttaccgcatg atggacgaga cacctgaggc aggctcggtg atacagactt
    51961 ggcggggggt tgccatccgg gccacggtcg gcgacgaggg ttcgccacag agggtcggga
    52021 acgttgctgt attcgccctc ggcaaagggg tcctcggacc aaccgaactt ctgcagtgcg
    52081 acgccaggga taataccgtc ctcaataggc tgggtgttcc agaccacggt gcccagcacg
    52141 tagcctttga catacaagga tcgatctctt gggtgcatat catcgagaaa catggagagt
    52201 ctcgcatccg acgtctgctg atcgagacgc cttaaggtct tgaggttgaa gttaggagtg
    52261 atgggtgctg acgcgctgtt ggtgctctcg tccgatgacg cgcgtgtcga ctcgacctcc
    52321 atgccaaaac ggacttctgg gtggagatta aaagaagcgt tgtatcgtct gctcccaggg
    52381 gtaccaacga acaagttctc atcttttact tccgcgtcgt cgatctcgtc gaaccgtcta
    52441 tcatactgtg tttggggtat cgttttgatc catgaaggaa gtgtggtcag cctgtagtat
    52501 cctactgtgg ccttttgtct ttcggggaga gcccatctcc tgcatatgat atctagcgac
    52561 ttgctgttac tgattaccca gctggtatag tggacgtaga cctcaagtag atctctgtca
    52621 tatttgggct ctatgctcac tacccgtgcc tgctgcgaag cagatactct ggaagtttcc
    52681 gcggcaagac tcaagaaggc atatatcgtg tctcgtggat cagacgtctg gaaagcggtc
    52741 aatgttgaga ccaagtattc gaggcttttc gttggttcca gaagcgttcc atcggccttc
    52801 ctagggaata tgttgctaag ctgttccacc agtatggttg cgcccaacga ggttaaagac
    52861 agggcgcggt cctggctctc agaagaagag tccccgaacc cacgaaggcg tcgtatgttg
    52921 ccgaaattga ggttgaagag actgatggca tctacaaaat ccatccagtg caccgtcatg
    52981 gtgccgcaat gaactgtcgc atctctcgcc agaccgagct cttgtatcac ccaccttcga
    53041 gaaaaccagc tgcgcatcat caggaacaag agatcgttcc agttctcggc ctcatggtca
    53101 acgatgagct catccaggtc gtgggctttg acaactcgtg aaatgaaacc catggcctgg
    53161 tccgagtgcc tatcccgatc acctagccat acgcaaactc tatgagcctt ggagtatatc
    53221 ttcgccatca gggcgacttg tgcctctttt tccttcgtat cttcttggtt gatacatagc
    53281 gcatcggccc acaatagtac cttacgatcc cgcagcctga gattcttcag ggctctgtat
    53341 aggttatcgt ggacgtataa ctgcaagcga ctcaatcgca cggcctcggg cgcgtgcccc
    53401 cgaccgacct tgctctgttc atgctgggag cttatgaaga cgggtcgttc ggcgataagc
    53461 tcgccccagt gatatgaaag cgcctcgtac ttgtatatgc ctaggctggc cacggggacc
    53521 gtcaccattt cgaccctgat cgactcccca gaatcctcag cggggttgag aataatcagg
    53581 cgtatctgct ccgaggtaat cttgtcgtac ttgtaggtga agttcctcgc gcgccaggct
    53641 acgcgcagca gtcgatcttt gaaggcctcc tgatcagtgc gcactatgcg ctgcttcttg
    53701 cgaggcggca gctccgtggt gggattggac cggaggggtc catcattcat gaactcgcgg
    53761 agcgggttcg gaggctcggt ttcggccatg gctgacatgg caggctgctt gccttgaatt
    53821 gctgaagcac cggagtcacg agacagcttc cattaatggt ccgcttcaga gacacgcccg
    53881 ccgatgtggc tgagttgcgg atgtggggat cgaagcagta ttcacggggg tatcgtgatg
    53941 gaaatcgcga aggctggtct ccagagctga cccacgctaa attgccgtac atggcgccca
    54001 gcccactcca tgcagtaacg tgtaagaccc tgtcgacggg ggtcttattt cgtgtagcat
    54061 gatcggcagg atggttcaac atgatgttgt acataatggt tttctcaaaa tacaggctgg
    54121 acacgggttg aaccataaat tccatggtct gagtgccttc aatatcgggt gcttgtgctg
    54181 gttgaacctt aggtgagggt acaaacagct gccgaatctc gaagcaatgt ggaatgtgtt
    54241 gtttatagta ggtagaccta aatggctcgt attctagaca ctattttaat tccaaacatg
    54301 aggattcgca ggagcggaga gcccaaacat gcgcagtacc tatttcatac atccttcctc
    54361 agtcccttta ggatattctg gtttcgttca tcctctgtcg cccttggcac ccgtgggtgc
    54421 aagggatagt tcttttctcg cctataatga gtgtaatagt agcctgacct gcgttgggca
    54481 ttttttgaaa ccactgtcgt atgaaccacc ccctcctcgt ccctccctta tagctcaatg
    54541 accagggtct cgctaccagc aagatcatag attccgtcgc cccaaatacc aacaaccgcc
    54601 atcatgaaac caattccggc catggcggtc tgcaccagct ggttcttgac gaacagctca
    54661 acttcgccac ggatctcctc gccgttgatt tcctcgtcca gctcttcacc gctcaggcca
    54721 gccgaaccct cctcgctgtg cgagtcgccg aggacctcgt agctggcctc catgcgcttt
    54781 gcggcggctt tatccttgcg agccttggca agggcagctc tcctttgggc ggctgcggat
    54841 gagctggacg aggtaccgaa gagcgagggg gtgacaaagt cggtcaatct cgacccgaag
    54901 acgaacaagg acgtgtagag caggtacgga tgtctgtagc cgcgcggcga cagggcaaag
    54961 gcaagaagga aggcggagcc ggcggcaccg gtcagggcgt tgaggtgagt ggtggcagtc
    55021 ttgctgatcg agcggaacgc cttggcggcg ctggaggagg aggggaggtc gaggagggat
    55081 gggatcgtga aggtcgagag ggtgtaggat gcgccctgct cactgtcagc acactctgat
    55141 ccgtattcca gactgcagcc ataatccagt ctgcaaacca cgatccgacg tccagcagat
    55201 agttggtgcg aaacgcagag gcggggcgcg cagaggagag taagtggggg gagtgcgagg
    55261 gcggcatcga gcccgacgtc atcgcagaat acagggcgtt actcaccgtc agaagaccga
    55321 gggaaacggt cccgacgaac ttcagaaccg agaccttctt ggacgccata gctgagagtg
    55381 gccaagtggg cgaagtcgcg atggggtcgg ggtgttgggc agcttgatgc aaggacagtg
    55441 ggatgggagg tgagcggtgg tcgcacgagg tcgaaaggtg gtggtgacgg tatgggtgca
    55501 gggcgggctg ctggctggcg ggcgggaaca tcaacgcacc ttgccgctag cccaacaagc
    55561 ttcaggtagc ttaagtctga agttagcggc taaagttggg cgcgctccac atgaggtcag
    55621 gtctccaggc aagtcggggc gctctctgtg tggtgcatac cacgttagaa tccggggccg
    55681 gccaatcaag agcatgctat tgaaattcat tgccatcctc aaaatcaata cgcgggttct
    55741 gctgttctgc tgcaggtttc cccctacgat acagtatcat gcatatatgt gctgcgccta
    55801 tcattaaaca gtggctgaat atggtttgcg tgctgtgccg tttcaataca tcaaactaca
    55861 atgacgatac cgccgttcgt cgctgatgtc cagctgttac cattgatgag cacagcagac
    55921 tggttaccta cagagattac attgcggaac ccaggaaagg aagactctat ccacgccttg
    55981 ctggcgacgc attagtatac ccagaaagac tcatgtatga gactgactga tgccccgttt
    56041 cgtatctgat aagcgataac ttcctggtta ctcaagtcag ccggggacgc ggcgcggact
    56101 ctgctagttt gacctcgtta agatcgtcgt tccccacact ctaccgaggc tgcgggtcgc
    56161 tgccgaatgc cacaacataa tcgataacta ccccagatac ccggagacga gatgtccttg
    56221 atggaagcct attgacttct cgagtatcgt gacatgttac tcttattttg atttctttct
    56281 tggaagctca aagtcagcca agacctgcct tcccccctcc tcaagtccaa gtgctcgtaa
    56341 attcctcgct agccaccttc cctttgcgag accaggccgc actccacttc tgccaagtgt
    56401 cctcgctatc cctcatcgca gtcaagatgc cgcttgagag ggccgagtat ctgagcaatg
    56461 tgtggaagga gggcatcttc agtaagtcaa tgcaagtccc cggtcccatg gcttgccgat
    56521 gctgaccccc ttcagatggc cgagtggcat tcgtcaccgg cggagctggc tccatctgca
    56581 gcgcccagac aagggctctc gtccatctag gtgccaatgc ctgcattatc gggcgcaacg
    56641 tcgagaagac cgaggcggcg gccaaggaca tcgcgacggc gcggaaaggc gccaaggtca
    56701 tcggaattgg cggatgcgat gtgcgggatg taggtcgacc atgtgctctg tctaagccgt
    56761 cctcatactg atattcaaca gcccgaagcg ttgaagaaag ccgctgaaag atgcgcaaat
    56821 gaactgggtg gtattgactt cgtcatgtga gactcagatt actatttcca cctcttaata
    56881 agcagcgagc tgatatgtcc tgaccatagc gccggtgccg ccggtaactt tgttgccccc
    56941 atctctgggc tgagctccaa tgcgttcaag tccgtcatgg atattgacgt ccttggtact
    57001 ttcaacaccg tcaaggcgac agtgccatat ctcatcgaat ccgcaaggcg gaatcagtac
    57061 cccactgccg acggcctaac gggcggcaga atcatctatg tttctgcaag tttccactac
    57121 actggcatgc cattccaggc ccacgtgtcc gctgcaaagt cgtccgtgga ctcaataatg
    57181 gcatctgtga gcctcgaata cggcccctac ggcatcacgt ccaacgtcat ctcccccggc
    57241 gccatcgaga acaccgaggg catgctgcgg ttgtcgagca gcaaaacgac caaggcccag
    57301 atcgccgcca gtgttcccct cggccgctgg ggcaccatac gcgatatcgc ggacgcgacc
    57361 gtctaccttt tcagcgatgc cggcaactat gtgaacggtg aagtgttggt agtagatggt
    57421 gcaaattggc gcctcaagac tgggaatggc gtgggcatgg aagcaggcat gaattatccc
    57481 gatattcttt tcacgggaga agtctcgaaa catgtgaaaa gcgggaggaa ggagaagccc
    57541 aagctatgaa aactgttata attgctaagt acatatgtca gttgcaactt tggcttggct
    57601 tggcgttgtt ggccccatct tgcttcgaac cattacagac acgctggcga tgagatgata
    57661 ctggtagtat agtgatacgg tattctgttg atatattctc gatgtgatat tatacattcg
    57721 aacattctct ctccacccag gggggctatt taccagacct cgacatgttt cttgccacat
    57781 ggacattctc cacgtgcata tttcaccctc gagcactgaa tggacccacg cagtggtaca
    57841 aggccagctc ccgatcaagt gtgcacattc acagatacca cctgccattc cgcagcatta
    57901 ctcccctctc ctttactttt cctcgggcac caacacagcg ctctcttcca cagactcctt
    57961 atccctaccc tcataatggg tgtccaaatc cttgaccacc tgcctacccc tgaagttggt
    58021 catgatgttc tcgcccttgg cgcgcaggct atagccgtac caatggggca gggcgcggag
    58081 cgactgcagc gtcgagccaa aggcgggcgt gatgacctgg ccgctcttgc cggtgaggat
    58141 ctggcgcacg atggcctcgg ccacgctctc gggctgcagc gcgggcacca ggaagggcga
    58201 gtcgttgtgg tagccggtga acagggccgt cttggtgtag ccctggttga cgacgacggt
    58261 gcgcacgcgg ggcgcccggt accgcgtctt gagctcggcc gacaggccct cgtggaacga
    58321 cgccgccgcc gccttggacg ccccgtagtc gaccatgttg ggcaccgtca gccacgccgc
    58381 gaagctggcc accgtcacca ccatgccgtg gtcacgcttg atcatggccg gcaggaactc
    58441 gcggaccgtg tagaagtgcg cgaacgtgtt gacgtcgaac gtgaacttga ggtccttctc
    58501 cgtcgtctcc aggatcgttt tgccccgcgc gatgcccgcg ttgttcacca ggatcgtcgg
    58561 gtcgcccacc tcggcgcgca ccttggcggc gaccttcttg acgtcggacg tgttggtcag
    58621 gtcgcacttg tagtagtgga cattggggcc tgattgggtt atcagtctga atgtctcgtc
    58681 gttggatgga acacgatctt tcaagagctt accagcttcg taagttaggt cctggatatc
    58741 caacaccaca accttcacgc ctcgctcggc aagcaattgg acgacatggc caccaatccc
    58801 accagctcca ccggtgacga ctgcaatctc attcggccag tcgtacttgt ccttagtcca
    58861 gttattcacg accccttctg agtagtaggc gctcagccac ttggccagac caatgtagaa
    58921 cagcgtcttg accctcgaga atgctagcga gtggagtata gacatgtcct cgcccttctt
    58981 cgtgaacttg gccagcagca aaacaggcag tagcaatgct gggttaaatg cggtcttgcc
    59041 gatcaagctc agcaccgggt ccgacgtgaa cccttcgcga gggagccagc ctttgtggaa
    59101 cggcatctcg atagctgcta caggaagtgc cgatcggggt aacctgtact atgattatag
    59161 tcggccttaa ctctgttgta tatctcaggg cggattccgc gcgttaaggg gagtagggaa
    59221 aactccaaac aaaagcaagc cctccaggtg agagactgtg cagtccctaa atagtgtgtc
    59281 gcagctgggt gaaacccact gcgattccca tctgcacgca tgcatgcata cacaagacat
    59341 tggggaagca agctaccgag gcagccctgt gcgccatgga ggtgctggaa cgaataagac
    59401 gacagcgtcg ttcctgtaag tgcggggatg ctggggggat ggggacgggc agccaagggg
    59461 tcccacgact tcgtggccgt ttcgggacat gctaatgcac atcgacttgt ggacttgtgg
    59521 tgtcatttcc ccaacttcgg ctggagctgt cctgtacctc caaaggtttc atgtgtcatt
    59581 gggggcacca tatcaccttg gtaaggctta tttactttgt ctgatgcgct aaaatcttat
    59641 gacgcggaaa aatcattgat gaacgctggg cgtgtgaaga ttcgtgtaga ctgagtcgct
    59701 ttcaatagca ctgtaaacgg agcaatgcca ctcgtcttca attcatgccc aaccccttgc
    59761 gtaatgatct gcaacttgag gaaatagtct gggcgatgaa cgacgccggt gcacgtccca
    59821 gctctgcgtc gccaagcttc gacgtagccg ggctctggcc ggttatcaag accatgactg
    59881 atcatatgaa cgcggagagg gaatggtaat agagtccaga ttcgatggaa attgcctatg
    59941 tcgcggctca gtagctcgca atgattgagg gttttacaca ttaaagagaa aggtgaaacc
    60001 agcttgggct tctgggtata actacaagaa aaatgcaaca gtaagagata gagtagctat
    60061 ccagcctgcg gcagcgctcc aactcaacat cgcagttcca ctaccgagac catcttcagg
    60121 cgtcgcttcg ggcttaccgc ctcctatgcc gcccgtggaa cccgtacccg actgctcaac
    60181 ctgcgtcgcg tcaccgggcg caaagaggat gccaacgttg ttggcggccg tggcattgat
    60241 ctcttccggt gaaaggagcg ggttgttgag ggcatcgcat gatggtctgt ctgaggacga
    60301 gtcaatcttg ttcgtcactg aaatcgggac atcgaagatc gtgtagtggt cgtctccgtt
    60361 cagccggaag ttctggcgga tagatatctg gtgcacagtg ttagattggt caccatatag
    60421 ttgctgttgt gaggcaagcc ggcactcctt acattgtata ctccacggtc gctgtcctgt
    60481 gacgtcggct gtccgtcgcc ggctaggcag tccggccaat gccatttgac gtgcttcact
    60541 gttgatccag gctctgagag catgatgtcg ccaagacttg cgttattccc agtttcggtg
    60601 ccattggtga tggtgaaatt cctccccgtc tcgtaactgt acagaaatat cgtgatgttg
    60661 tggatctggc tggggctatc gtcgccgtac ggtgggagat tcagtttgcc attggctgaa
    60721 acatccaacg caacctcaat tgtatctttc aaacactgtt agcatgtgtc ccgaataccg
    60781 ggctctggcc tagttaccga cctcctccga gcggtgttcc gggttgggga gcgtcaagta
    60841 ttgcaaagcc cggtgtgaaa atctgcccgt tggcgatcgt gaaa
//
