# Supplementary material for: Genome sequencing and physiological characterization of three Neoarthrinium moseri strains
Source: BMC Microbiol. 2025 Aug 21;25:526. doi: 10.1186/s12866-025-04274-z (PMC12369201; doi:10.1186/s12866-025-04274-z)
Supplement: Supplementary file 16 — Supplementary Material 16. [file 12866_2025_4274_MOESM16_ESM.zip › BiGSLICE/input/Nmoseri/TUCIM5799/JAFIMR010000009.1.region003.gbk]

LOCUS       JAFIMR010000009        33283 bp    DNA     linear   PLN 06-APR-2022
DEFINITION  Neoarthrinium moseri strain TUCIM 5799 scaffold9_Wmoseri_TUCIM_5799,
            whole genome shotgun sequence.
ACCESSION   JAFIMR010000009
VERSION     JAFIMR010000009.1
KEYWORDS    .
SOURCE      Neoarthrinium moseri
  ORGANISM  Neoarthrinium moseri
            Eukaryota; Fungi; Dikarya; Ascomycota; Pezizomycotina;
            Sordariomycetes; Xylariomycetidae; Xylariomycetidae incertae sedis;
            Neoarthrinium.
COMMENT     ##antiSMASH-Data-START##
            Version      :: 7.1.0
            Run date     :: 2023-12-04 11:58:05
            NOTE: This is a single region extracted from a larger record!
            Orig. start  :: 843529
            Orig. end    :: 876812
            ##antiSMASH-Data-END##
FEATURES             Location/Qualifiers
     protocluster    1..33283
                     /aStool="rule-based-clusters"
                     /category="other"
                     /contig_edge="False"
                     /core_location="[10000:23283]"
                     /cutoff="10000"
                     /detection_rule="(HMGL-like and AMP-binding)"
                     /neighbourhood="10000"
                     /product="betalactone"
                     /protocluster_number="1"
                     /tool="antismash"
     proto_core      10001..23283
                     /aStool="rule-based-clusters"
                     /tool="antismash"
                     /cutoff="10000"
                     /detection_rule="(HMGL-like and AMP-binding)"
                     /neighbourhood="10000"
                     /product="betalactone"
                     /protocluster_number="1"
     cand_cluster    1..33283
                     /candidate_cluster_number="1"
                     /contig_edge="False"
                     /detection_rules="(HMGL-like and AMP-binding)"
                     /kind="single"
                     /product="betalactone"
                     /protoclusters="1"
                     /tool="antismash"
     region          1..33283
                     /candidate_cluster_numbers="1"
                     /contig_edge="False"
                     /product="betalactone"
                     /region_number="3"
                     /rules="(HMGL-like and AMP-binding)"
                     /tool="antismash"
     gene            85..1581
                     /locus_tag="JX265_004849"
     mRNA            join(85..313,366..700,765..860,916..1218,1278..1328,
                     1377..1448,1510..1581)
                     /locus_tag="JX265_004849"
                     /product="hypothetical protein"
     CDS             join(85..313,366..700,765..860,916..1218,1278..1328,
                     1377..1448,1510..1581)
                     /NRPS_PKS="Domain: PKS_ER (35-379). E-value: 9.6e-09.
                     Score: 26.6. Matches aSDomain:
                     nrpspksdomains_JX265_004849_PKS_ER.1"
                     /codon_start=1
                     /gene_functions="biosynthetic-additional
                     (rule-based-clusters) ADH_N"
                     /gene_functions="biosynthetic-additional
                     (rule-based-clusters) ADH_zinc_N"
                     /gene_functions="biosynthetic-additional (smcogs)
                     SMCOG1040:alcohol dehydrogenase (Score: 224.9; E-value:
                     2.2e-68)"
                     /gene_kind="biosynthetic-additional"
                     /locus_tag="JX265_004849"
                     /product="hypothetical protein"
                     /protein_id="KAI1874641.1"
                     /sec_met_domain="ADH_N (E-value: 3.8e-20, bitscore: 66.4,
                     seeds: 66, tool: rule-based-clusters)"
                     /sec_met_domain="ADH_zinc_N (E-value: 3.6e-23, bitscore:
                     76.6, seeds: 86, tool: rule-based-clusters)"
                     /transl_table=1
                     /translation="MASKSSVTQAIVAHPPIDGIRQWRYENVNIGWPADYEAIVEITAS
                     GICHTDLGCGTAPDGSPGFPVSPYPRVLGHEGAGIVREVGPKVSKVGPGDAVLLSFEFC
                     TQCHSCQFGAPGYCSQFSHINFTGDGKTFSTANDNTRNVAGSFFGQSSFSRLTKVQETS
                     IVKVNELIKDEDELKLFAPLGCGIQTGAGTVTELASAKADDTVAVIGLGGVGLAAIMAA
                     KLRGCKSIIGIDRVAGRIELAKKLGATDGINTAEIPDSLTDEVRKITKGVGSTITIDAT
                     GVVPLIQQGVEFTAHQGKMILLGVAPMDAGLQIQIVPYMVTGKMIFGSMEGGVYPEEYI
                     PQMIRWYRSGKFPVDKLVKFYPVEKYEQAIRDMENGTTIKPVLLW"
     aSDomain        join(190..313,366..700,765..860,916..1218,1278..1328,
                     1377..1448,1510..1560)
                     /aSDomain="PKS_ER"
                     /aSTool="nrps_pks_domains"
                     /database="nrpspksdomains.hmm"
                     /detection="hmmscan"
                     /domain_id="nrpspksdomains_JX265_004849_PKS_ER.1"
                     /evalue="9.60E-09"
                     /label="JX265_004849_PKS_ER.1"
                     /locus_tag="JX265_004849"
                     /protein_end="379"
                     /protein_start="35"
                     /score="26.6"
                     /tool="antismash"
                     /translation="YEAIVEITASGICHTDLGCGTAPDGSPGFPVSPYPRVLGHEGAGI
                     VREVGPKVSKVGPGDAVLLSFEFCTQCHSCQFGAPGYCSQFSHINFTGDGKTFSTANDN
                     TRNVAGSFFGQSSFSRLTKVQETSIVKVNELIKDEDELKLFAPLGCGIQTGAGTVTELA
                     SAKADDTVAVIGLGGVGLAAIMAAKLRGCKSIIGIDRVAGRIELAKKLGATDGINTAEI
                     PDSLTDEVRKITKGVGSTITIDATGVVPLIQQGVEFTAHQGKMILLGVAPMDAGLQIQI
                     VPYMVTGKMIFGSMEGGVYPEEYIPQMIRWYRSGKFPVDKLVKFYPVEKYEQAIRDMEN
                     GTTI"
     PFAM_domain     join(193..313,366..535)
                     /aSDomain="ADH_N"
                     /aSTool="clusterhmmer"
                     /database="35.0"
                     /db_xref="PF08240.15"
                     /description="Alcohol dehydrogenase GroES-like domain"
                     /detection="hmmscan"
                     /domain_id="clusterhmmer_JX265_004849_0032"
                     /evalue="1.90E-18"
                     /label="JX265_004849"
                     /locus_tag="JX265_004849"
                     /protein_end="133"
                     /protein_start="36"
                     /score="66.4"
                     /tool="antismash"
                     /translation="EAIVEITASGICHTDLGCGTAPDGSPGFPVSPYPRVLGHEGAGIV
                     REVGPKVSKVGPGDAVLLSFEFCTQCHSCQFGAPGYCSQFSHINFTGDGKTF"
     CDS_motif       join(301..313,366..391)
                     /aSTool="nrps_pks_domains"
                     /database="abmotifs"
                     /detection="hmmscan"
                     /domain_id="nrpspksmotif_JX265_004849_0001"
                     /evalue="2.90E-03"
                     /label="PKSI-ER_m2"
                     /locus_tag="JX265_004849"
                     /protein_end="85"
                     /protein_start="72"
                     /score="10.7"
                     /tool="antismash"
                     /translation="LGHEGAGIVREVG"
     CDS_motif       768..788
                     /aSTool="nrps_pks_domains"
                     /database="abmotifs"
                     /detection="hmmscan"
                     /domain_id="nrpspksmotif_JX265_004849_0002"
                     /evalue="8.70E+00"
                     /label="PKSI-ER_m2"
                     /locus_tag="JX265_004849"
                     /protein_end="196"
                     /protein_start="189"
                     /score="0.2"
                     /tool="antismash"
                     /translation="GAGTVTE"
     PFAM_domain     join(837..860,916..1218,1278..1328,1377..1400)
                     /aSDomain="ADH_zinc_N"
                     /aSTool="clusterhmmer"
                     /database="35.0"
                     /db_xref="PF00107.29"
                     /description="Zinc-binding dehydrogenase"
                     /detection="hmmscan"
                     /domain_id="clusterhmmer_JX265_004849_0033"
                     /evalue="1.90E-21"
                     /label="JX265_004849"
                     /locus_tag="JX265_004849"
                     /protein_end="346"
                     /protein_start="212"
                     /score="76.6"
                     /tool="antismash"
                     /translation="GVGLAAIMAAKLRGCKSIIGIDRVAGRIELAKKLGATDGINTAEI
                     PDSLTDEVRKITKGVGSTITIDATGVVPLIQQGVEFTAHQGKMILLGVAPMDAGLQIQI
                     VPYMVTGKMIFGSMEGGVYPEEYIPQMIRW"
     CDS_motif       1087..1107
                     /aSTool="nrps_pks_domains"
                     /database="abmotifs"
                     /detection="hmmscan"
                     /domain_id="nrpspksmotif_JX265_004849_0003"
                     /evalue="6.00E+01"
                     /label="PKSI-ER_m2"
                     /locus_tag="JX265_004849"
                     /protein_end="284"
                     /protein_start="277"
                     /score="-2.3"
                     /tool="antismash"
                     /translation="IDATGVV"
     gene            complement(2141..3972)
                     /locus_tag="JX265_004850"
     mRNA            complement(join(2141..2436,2488..2791,2844..2876,
                     2939..2999,3060..3275,3342..3574,3631..3972))
                     /locus_tag="JX265_004850"
                     /product="hypothetical protein"
     CDS             complement(join(2141..2436,2488..2791,2844..2876,
                     2939..2999,3060..3275,3342..3574,3631..3972))
                     /codon_start=1
                     /gene_functions="biosynthetic-additional
                     (rule-based-clusters) Aldedh"
                     /gene_functions="biosynthetic-additional (smcogs)
                     SMCOG1017:aldehyde dehydrogenase (Score: 436.3; E-value:
                     1.8e-132)"
                     /gene_kind="biosynthetic-additional"
                     /locus_tag="JX265_004850"
                     /product="hypothetical protein"
                     /protein_id="KAI1874642.1"
                     /sec_met_domain="Aldedh (E-value: 1.5e-145, bitscore:
                     479.8, seeds: 89, tool: rule-based-clusters)"
                     /transl_table=1
                     /translation="MAPSATTTATIQTKSSTPDLSFDRSYVQIIGGKPSPTKEVRHGLN
                     PANLQPKEDVPLATQEDLDRAVTCAKDAFKTWSRVPYEERRNAVLAYADAVDHLRLQFR
                     DLLVAEQGKPIPQADYETDAAIEWMRGMANIALPEDVIEDNARHTVTTRYVPIGIVGAI
                     IPWNFPLLLATGKIAPALLTGNVIIVKPSPFTPYCGLKLVELAQQFFPPGVVQSLSGDD
                     RLGPWITSHPGIDKISFTGSTTTGKLVLQSASKTLKRVTLELGGNDPAIVLPDINIDKV
                     AQQVAFYAFLNSGQICLNLKRIYVHESIYEEFRDAVVGHVRSYVIGDGSKPGVSHGPLQ
                     NSMQYERVKTFFDDIEKQGWKVATGGKIEPSQGYFVTPTIIDRPDEDSRIVVEEPFGPI
                     VPLLSWKTEDEVITRANNTSMGLGASVWSNDIKKATRIGKLIQAGNVWINTHFDLSPLA
                     PFGGHKESGIGAEWGSNGLKGFCNVQTLFCNKQTVS"
     PFAM_domain     complement(join(2171..2436,2488..2791,2844..2876,
                     2939..2999,3060..3275,3342..3574,3631..3846))
                     /aSDomain="Aldedh"
                     /aSTool="clusterhmmer"
                     /database="35.0"
                     /db_xref="PF00171.25"
                     /db_xref="GO:0016491"
                     /description="Aldehyde dehydrogenase family"
                     /detection="hmmscan"
                     /domain_id="clusterhmmer_JX265_004850_0034"
                     /evalue="7.80E-144"
                     /gene_ontologies="GO:0016491: oxidoreductase activity"
                     /label="JX265_004850"
                     /locus_tag="JX265_004850"
                     /protein_end="485"
                     /protein_start="42"
                     /score="479.8"
                     /tool="antismash"
                     /translation="GLNPANLQPKEDVPLATQEDLDRAVTCAKDAFKTWSRVPYEERRN
                     AVLAYADAVDHLRLQFRDLLVAEQGKPIPQADYETDAAIEWMRGMANIALPEDVIEDNA
                     RHTVTTRYVPIGIVGAIIPWNFPLLLATGKIAPALLTGNVIIVKPSPFTPYCGLKLVEL
                     AQQFFPPGVVQSLSGDDRLGPWITSHPGIDKISFTGSTTTGKLVLQSASKTLKRVTLEL
                     GGNDPAIVLPDINIDKVAQQVAFYAFLNSGQICLNLKRIYVHESIYEEFRDAVVGHVRS
                     YVIGDGSKPGVSHGPLQNSMQYERVKTFFDDIEKQGWKVATGGKIEPSQGYFVTPTIID
                     RPDEDSRIVVEEPFGPIVPLLSWKTEDEVITRANNTSMGLGASVWSNDIKKATRIGKLI
                     QAGNVWINTHFDLSPLAPFGGHKESGIGAEWGSNGLKGFCNVQT"
     gene            complement(4921..6022)
                     /locus_tag="JX265_004851"
     mRNA            complement(join(4921..5064,5130..5314,5379..5602,
                     5675..5764,5823..6022))
                     /locus_tag="JX265_004851"
                     /product="hypothetical protein"
     CDS             complement(join(4921..5064,5130..5314,5379..5602,
                     5675..5764,5823..6022))
                     /codon_start=1
                     /locus_tag="JX265_004851"
                     /product="hypothetical protein"
                     /protein_id="KAI1874643.1"
                     /transl_table=1
                     /translation="MTGTHNEYAVDSKNLTDLEAGGNDGLRQLRSVQSVSMSPELFEKL
                     YLSPPTKAAGNLRRTFGNPTPMALVGFLLSLMPLSCDLMGWRGAGDFGVATIAVYFFMG
                     GLLMFLSGVLEWILGNSFPATVFCSFGGFWFAFGGTLNPTFGAYSFYASDPSNPTAGLT
                     AARFNASLGFWLVIMGILAFLYMICALRTNIVFVIIFLSLLPAFGLLTAAFWLQAADFE
                     GNTAKANNMFVGAGASLFVTCIAGWYILVSIMFEIVDFPLQLPVGDLSTIIKGRNMRK"
     PFAM_domain     complement(join(4957..5064,5130..5314,5379..5602,
                     5675..5764,5823..5863))
                     /aSDomain="Gpr1_Fun34_YaaH"
                     /aSTool="clusterhmmer"
                     /database="35.0"
                     /db_xref="PF01184.22"
                     /db_xref="GO:0016020"
                     /description="GPR1/FUN34/yaaH family"
                     /detection="hmmscan"
                     /domain_id="clusterhmmer_JX265_004851_0035"
                     /evalue="8.90E-33"
                     /gene_ontologies="GO:0016020: membrane"
                     /label="JX265_004851"
                     /locus_tag="JX265_004851"
                     /protein_end="269"
                     /protein_start="53"
                     /score="113.8"
                     /tool="antismash"
                     /translation="AGNLRRTFGNPTPMALVGFLLSLMPLSCDLMGWRGAGDFGVATIA
                     VYFFMGGLLMFLSGVLEWILGNSFPATVFCSFGGFWFAFGGTLNPTFGAYSFYASDPSN
                     PTAGLTAARFNASLGFWLVIMGILAFLYMICALRTNIVFVIIFLSLLPAFGLLTAAFWL
                     QAADFEGNTAKANNMFVGAGASLFVTCIAGWYILVSIMFEIVDFPLQLPVGDL"
     gene            complement(6776..8985)
                     /locus_tag="JX265_004852"
     mRNA            complement(join(6776..7099,7178..8097,8159..8496,
                     8550..8717,8786..8880,8944..8985))
                     /locus_tag="JX265_004852"
                     /product="hypothetical protein"
     CDS             complement(join(6776..7099,7178..8097,8159..8496,
                     8550..8717,8786..8880,8944..8985))
                     /codon_start=1
                     /locus_tag="JX265_004852"
                     /product="hypothetical protein"
                     /protein_id="KAI1874644.1"
                     /transl_table=1
                     /translation="MALSSKSPRPEVANPELLKRIKHIESQLAWLNQMAWLDDIGQVET
                     RTSPITIDQVPNTPSAATSVYPRTQRPRPPRDSTPPPERRLSQSVPHSAELDAANIPRF
                     STLPPHSVMQSLIDTYFLHAHNQPYSYFQEESFREGLAFGQLPKCLVYAVLATALRFSN
                     DAYFNGAKDQATEAYAREAWLSVLNDHMTAENCPNLHVAQTTNLLAIIDFTAGRTSSGW
                     LKIGLAVRIAQDLQLMKEPSGTSSVVEQEKCRRVFWSIYLLDKLVSCGRSRPPAIHDED
                     CQVQLPCDEMAFRNGYAQRTATLHQVSSWTAESNHIGGNFALAILAASALGRCARYVLH
                     QRETDELAPWDSRSEFATINTYLLLVSHHLRVESMSVDDIVQKHQKTDGSLDCQDAGHM
                     LFSHAVFHLCYCLLNHPILLLLRLQKLNYRVPANFLVRSLHTSCEHASMIIDILDQAAT
                     AGLPIRASFYAYATTLAGSIITIAIQAENQPSLLSVSKLQENSQQALSILERMGHVWEH
                     ASKMHQQLLLFNASDVASEIRLDSSLPLDTSPGLEDLLWPIVDYGLMCSRLKGLEAKDA
                     TSRPPPFEEVNGFSGLDFNVDIDSTEGFSGFGTDVANTMDPDYYMSSIECQL"
     PFAM_domain     complement(join(7802..8097,8159..8453))
                     /aSDomain="Fungal_trans"
                     /aSTool="clusterhmmer"
                     /database="35.0"
                     /db_xref="PF04082.21"
                     /db_xref="GO:0003677"
                     /db_xref="GO:0006351"
                     /db_xref="GO:0008270"
                     /description="Fungal specific transcription factor domain"
                     /detection="hmmscan"
                     /domain_id="clusterhmmer_JX265_004852_0036"
                     /evalue="2.60E-25"
                     /gene_ontologies="GO:0003677: DNA binding"
                     /gene_ontologies="GO:0006351: DNA-templated transcription"
                     /gene_ontologies="GO:0008270: zinc ion binding"
                     /label="JX265_004852"
                     /locus_tag="JX265_004852"
                     /protein_end="313"
                     /protein_start="116"
                     /score="89.1"
                     /tool="antismash"
                     /translation="IDTYFLHAHNQPYSYFQEESFREGLAFGQLPKCLVYAVLATALRF
                     SNDAYFNGAKDQATEAYAREAWLSVLNDHMTAENCPNLHVAQTTNLLAIIDFTAGRTSS
                     GWLKIGLAVRIAQDLQLMKEPSGTSSVVEQEKCRRVFWSIYLLDKLVSCGRSRPPAIHD
                     EDCQVQLPCDEMAFRNGYAQRTATLHQVSSWTAE"
     gene            complement(10001..11971)
                     /locus_tag="JX265_004853"
     mRNA            complement(join(10001..10353,10422..11131,11186..11225,
                     11286..11552,11602..11971))
                     /locus_tag="JX265_004853"
                     /product="hypothetical protein"
     CDS             complement(join(10001..10353,10422..11131,11186..11225,
                     11286..11552,11602..11971))
                     /NRPS_PKS="Domain: AMP-binding (31-462). E-value: 2.9e-89.
                     Score: 291.3. Matches aSDomain:
                     nrpspksdomains_JX265_004853_AMP-binding.1"
                     /codon_start=1
                     /gene_functions="biosynthetic (rule-based-clusters)
                     betalactone: AMP-binding"
                     /gene_functions="biosynthetic-additional (smcogs)
                     SMCOG1002:AMP-dependent synthetase and ligase (Score:
                     351.6; E-value: 9.6e-107)"
                     /gene_kind="biosynthetic"
                     /locus_tag="JX265_004853"
                     /product="hypothetical protein"
                     /protein_id="KAI1874645.1"
                     /sec_met_domain="AMP-binding (E-value: 2.2e-94, bitscore:
                     310.9, seeds: 400, tool: rule-based-clusters)"
                     /transl_table=1
                     /translation="MATQTTTQEGAAIVVGPRTPVLWSKTLGTLIREQAAKHGDKDAIV
                     VPWQSTRMSYRQVEDRSKLVATSLISMGLQHGDAIGVMAGNRVEYVEVFMGAGRIGCPA
                     VVLNNTYSAEELRQALARANCKMLFIATRIGTRSLRGHIAKALGACWPQTDLRHVVCFG
                     DAPNVAEVSIQTYASFLQGLPRPIIEEARLESIEASVLNSDILNLQFTSGTTGMPKAAC
                     LTHHNIINNARFVGSAMKLTSDDVVCCPPPLFHCFGLVMGLLASFCYGSSIMFPSDNFS
                     AESTIQAVVQHKATALLGVPTMFISELAVVKEKGYELTTIRTGLAAGAMVPSKLMKDIR
                     EQMNIEGMLIAYGMTETSPVTFITSIDDSQEKRFTTIGRVFPHTSAKVVNSRGDALPFG
                     QRGEICTSGFALQKGYWKDEERTKQVMRPDENGVIWMHTGDEGFIGSDGYGRITGRIKD
                     LIIRGGENISPSEIEDRLLEHTSIGESCVVGLEDHKYGEVVACFLSQARGASERPSDAN
                     VRSWVSQKLGRVKEPHYIFWVGDPGTGNEIPKTGSGKYQKHLVRRLGNRLVKARRSCSN
                     PKL"
     PFAM_domain     complement(10079..10330)
                     /aSDomain="AMP-binding_C"
                     /aSTool="clusterhmmer"
                     /database="35.0"
                     /db_xref="PF13193.9"
                     /description="AMP-binding enzyme C-terminal domain"
                     /detection="hmmscan"
                     /domain_id="clusterhmmer_JX265_004853_0038"
                     /evalue="2.70E-10"
                     /label="JX265_004853"
                     /locus_tag="JX265_004853"
                     /protein_end="554"
                     /protein_start="470"
                     /score="41.2"
                     /tool="antismash"
                     /translation="EIEDRLLEHTSIGESCVVGLEDHKYGEVVACFLSQARGASERPSD
                     ANVRSWVSQKLGRVKEPHYIFWVGDPGTGNEIPKTGSGK"
     aSDomain        complement(join(10423..11131,11186..11225,11286..11552,
                     11602..11878))
                     /aSDomain="AMP-binding"
                     /aSTool="nrps_pks_domains"
                     /database="nrpspksdomains.hmm"
                     /detection="hmmscan"
                     /domain_id="nrpspksdomains_JX265_004853_AMP-binding.1"
                     /evalue="2.90E-89"
                     /label="JX265_004853_AMP-binding.1"
                     /locus_tag="JX265_004853"
                     /protein_end="462"
                     /protein_start="31"
                     /score="291.3"
                     /specificity="substrate consensus: X"
                     /tool="antismash"
                     /translation="REQAAKHGDKDAIVVPWQSTRMSYRQVEDRSKLVATSLISMGLQH
                     GDAIGVMAGNRVEYVEVFMGAGRIGCPAVVLNNTYSAEELRQALARANCKMLFIATRIG
                     TRSLRGHIAKALGACWPQTDLRHVVCFGDAPNVAEVSIQTYASFLQGLPRPIIEEARLE
                     SIEASVLNSDILNLQFTSGTTGMPKAACLTHHNIINNARFVGSAMKLTSDDVVCCPPPL
                     FHCFGLVMGLLASFCYGSSIMFPSDNFSAESTIQAVVQHKATALLGVPTMFISELAVVK
                     EKGYELTTIRTGLAAGAMVPSKLMKDIREQMNIEGMLIAYGMTETSPVTFITSIDDSQE
                     KRFTTIGRVFPHTSAKVVNSRGDALPFGQRGEICTSGFALQKGYWKDEERTKQVMRPDE
                     NGVIWMHTGDEGFIGSDGYGRITGRIKDLIIR"
     PFAM_domain     complement(join(10423..11131,11186..11225,11286..11552,
                     11602..11878))
                     /aSDomain="AMP-binding"
                     /aSTool="clusterhmmer"
                     /database="35.0"
                     /db_xref="PF00501.31"
                     /description="AMP-binding enzyme"
                     /detection="hmmscan"
                     /domain_id="clusterhmmer_JX265_004853_0037"
                     /evalue="8.40E-91"
                     /label="JX265_004853"
                     /locus_tag="JX265_004853"
                     /protein_end="462"
                     /protein_start="31"
                     /score="304.8"
                     /tool="antismash"
                     /translation="REQAAKHGDKDAIVVPWQSTRMSYRQVEDRSKLVATSLISMGLQH
                     GDAIGVMAGNRVEYVEVFMGAGRIGCPAVVLNNTYSAEELRQALARANCKMLFIATRIG
                     TRSLRGHIAKALGACWPQTDLRHVVCFGDAPNVAEVSIQTYASFLQGLPRPIIEEARLE
                     SIEASVLNSDILNLQFTSGTTGMPKAACLTHHNIINNARFVGSAMKLTSDDVVCCPPPL
                     FHCFGLVMGLLASFCYGSSIMFPSDNFSAESTIQAVVQHKATALLGVPTMFISELAVVK
                     EKGYELTTIRTGLAAGAMVPSKLMKDIREQMNIEGMLIAYGMTETSPVTFITSIDDSQE
                     KRFTTIGRVFPHTSAKVVNSRGDALPFGQRGEICTSGFALQKGYWKDEERTKQVMRPDE
                     NGVIWMHTGDEGFIGSDGYGRITGRIKDLIIR"
     CDS_motif       complement(10537..10620)
                     /aSTool="nrps_pks_domains"
                     /database="abmotifs"
                     /detection="hmmscan"
                     /domain_id="nrpspksmotif_JX265_004853_0003"
                     /evalue="4.00E-06"
                     /label="NRPS-A_a6"
                     /locus_tag="JX265_004853"
                     /protein_end="424"
                     /protein_start="396"
                     /score="19.2"
                     /tool="antismash"
                     /translation="PFGQRGEICTSGFALQKGYWKDEERTKQ"
     CDS_motif       complement(10816..10854)
                     /aSTool="nrps_pks_domains"
                     /database="abmotifs"
                     /detection="hmmscan"
                     /domain_id="nrpspksmotif_JX265_004853_0002"
                     /evalue="9.90E+01"
                     /label="NRPS-A_a3"
                     /locus_tag="JX265_004853"
                     /protein_end="331"
                     /protein_start="318"
                     /score="-3.1"
                     /tool="antismash"
                     /translation="TTIRTGLAAGAMV"
     CDS_motif       complement(join(11188..11225,11286..11298))
                     /aSTool="nrps_pks_domains"
                     /database="abmotifs"
                     /detection="hmmscan"
                     /domain_id="nrpspksmotif_JX265_004853_0001"
                     /evalue="4.50E-05"
                     /label="NRPS-A_a3"
                     /locus_tag="JX265_004853"
                     /protein_end="225"
                     /protein_start="208"
                     /score="16.3"
                     /tool="antismash"
                     /translation="QFTSGTTGMPKAACLTH"
     gene            12845..15677
                     /locus_tag="JX265_004854"
     mRNA            join(12845..13562,13629..13735,13795..14293,14355..14860,
                     14908..14976,15036..15173,15226..15488,15557..15677)
                     /locus_tag="JX265_004854"
                     /product="hypothetical protein"
     CDS             join(12845..13562,13629..13735,13795..14293,14355..14860,
                     14908..14976,15036..15173,15226..15488,15557..15677)
                     /codon_start=1
                     /gene_functions="other (smcogs) SMCOG1037:heavy metal
                     translocating P-type ATPase (Score: 351.4; E-value:
                     1.8e-106)"
                     /gene_kind="other"
                     /locus_tag="JX265_004854"
                     /product="hypothetical protein"
                     /protein_id="KAI1874646.1"
                     /transl_table=1
                     /translation="MACCYIAAFCINHLIKACQFLDIGDNIKYNEDKATLGPDAPDPGL
                     EIKLQAGAASGSSLTLSLGGLTCSSCTSAVEEALLALPSVAKVRVSLTLQQATVIGNSN
                     KDLNEDLILQSIRSIGYDAQPGPRSPREIVELLQYRDKTDHLGSTLSHIGRCATLLQAL
                     TFCLYLLPGRSTLVQCLRWCLHTASIIVILYVQFIPVYWIHQDGWKWLRGGRMNMNTLT
                     SLSMGLGSLLPCVDWLARKYVDILSRRAASKDLAQIYKPILETDFALLHPTMERVPTSY
                     LRPADKILVEPHSVIPCDSYVLEGSSLIGQSIVTGESLPVKKHVGDYLLGGTRNLTSRL
                     VCVVQREKGSSFYTKLVQSAAESSSESTENHRLLNTITRHFVAVVIGLSFTIPLIKLYP
                     LIGNVSMYDIFYQWVSQTATILTSACPCAVNLAIPSAVVAAVVTACRQGIIVTGGINTI
                     EKLEMSQKVVFDKTGTLTQSKLHVENFHYLPEWVNQGSILWEYACTVESQVINQHPIAR
                     AIFSSGLRKLGPAWTENQHLRRYRNLVCDSGQGIMGEVQLGKHPWRNIVMGNSRYLTDT
                     GVTDVPEKLAMDTTGMIVVHMGIDMAYAGTFLVSDSIRDEAHYVVQSLVAAGYECGMLT
                     GDTQESASRVSQKLGIPIIKAQALPDAKRECIQALQRSGDIVTMVGDGLNDAPSLSAAG
                     VGIGLQKDTTISTIGGAVIIVNSSLQSVLELYNIAKMTMSQVRFNLYWILAYNIVSLSL
                     STGLFAPFNMSLSPSAAALMMSFSSVFMTLGCFRLRKRLEGVVNSRNKGTPVD"
     PFAM_domain     13025..13210
                     /aSDomain="HMA"
                     /aSTool="clusterhmmer"
                     /database="35.0"
                     /db_xref="PF00403.29"
                     /db_xref="GO:0046872"
                     /description="Heavy-metal-associated domain"
                     /detection="hmmscan"
                     /domain_id="clusterhmmer_JX265_004854_0039"
                     /evalue="6.20E-11"
                     /gene_ontologies="GO:0046872: metal ion binding"
                     /label="JX265_004854"
                     /locus_tag="JX265_004854"
                     /protein_end="122"
                     /protein_start="60"
                     /score="42.7"
                     /tool="antismash"
                     /translation="LSLGGLTCSSCTSAVEEALLALPSVAKVRVSLTLQQATVIGNSNK
                     DLNEDLILQSIRSIGYD"
     aSDomain        join(13556..13562,13629..13735,13795..14293,14355..14494)
                     /aSDomain="TIGR01494"
                     /aSTool="tigrfam"
                     /description="ATPase_P-type: HAD ATPase, P-type, family IC"
                     /detection="hmmscan"
                     /domain_id="TIGRFam_JX265_004854_0002"
                     /evalue="1.00E-23"
                     /identifier="TIGR01494"
                     /label="JX265_004854"
                     /locus_tag="JX265_004854"
                     /protein_end="488"
                     /protein_start="237"
                     /score="81.5"
                     /tool="antismash"
                     /translation="LARKYVDILSRRAASKDLAQIYKPILETDFALLHPTMERVPTSYL
                     RPADKILVEPHSVIPCDSYVLEGSSLIGQSIVTGESLPVKKHVGDYLLGGTRNLTSRLV
                     CVVQREKGSSFYTKLVQSAAESSSESTENHRLLNTITRHFVAVVIGLSFTIPLIKLYPL
                     IGNVSMYDIFYQWVSQTATILTSACPCAVNLAIPSAVVAAVVTACRQGIIVTGGINTIE
                     KLEMSQKVVFDKTGTLTQSKLHVENFHYL"
     aSDomain        join(13634..13735,13795..14293,14355..14860,14908..14976,
                     15036..15173,15226..15488,15557..15614)
                     /aSDomain="TIGR01525"
                     /aSTool="tigrfam"
                     /description="ATPase-IB_hvy: heavy metal translocating
                     P-type ATPase"
                     /detection="hmmscan"
                     /domain_id="TIGRFam_JX265_004854_0001"
                     /evalue="4.10E-107"
                     /identifier="TIGR01525"
                     /label="JX265_004854"
                     /locus_tag="JX265_004854"
                     /protein_end="786"
                     /protein_start="241"
                     /score="357.3"
                     /tool="antismash"
                     /translation="YVDILSRRAASKDLAQIYKPILETDFALLHPTMERVPTSYLRPAD
                     KILVEPHSVIPCDSYVLEGSSLIGQSIVTGESLPVKKHVGDYLLGGTRNLTSRLVCVVQ
                     REKGSSFYTKLVQSAAESSSESTENHRLLNTITRHFVAVVIGLSFTIPLIKLYPLIGNV
                     SMYDIFYQWVSQTATILTSACPCAVNLAIPSAVVAAVVTACRQGIIVTGGINTIEKLEM
                     SQKVVFDKTGTLTQSKLHVENFHYLPEWVNQGSILWEYACTVESQVINQHPIARAIFSS
                     GLRKLGPAWTENQHLRRYRNLVCDSGQGIMGEVQLGKHPWRNIVMGNSRYLTDTGVTDV
                     PEKLAMDTTGMIVVHMGIDMAYAGTFLVSDSIRDEAHYVVQSLVAAGYECGMLTGDTQE
                     SASRVSQKLGIPIIKAQALPDAKRECIQALQRSGDIVTMVGDGLNDAPSLSAAGVGIGL
                     QKDTTISTIGGAVIIVNSSLQSVLELYNIAKMTMSQVRFNLYWILAYNIVSLSLSTGLF
                     APFNMSLSPSAAALMMSFSSVFMTLGCF"
     PFAM_domain     join(13727..13735,13795..14293,14355..14362)
                     /aSDomain="E1-E2_ATPase"
                     /aSTool="clusterhmmer"
                     /database="35.0"
                     /db_xref="PF00122.23"
                     /description="E1-E2 ATPase"
                     /detection="hmmscan"
                     /domain_id="clusterhmmer_JX265_004854_0040"
                     /evalue="5.20E-33"
                     /label="JX265_004854"
                     /locus_tag="JX265_004854"
                     /protein_end="444"
                     /protein_start="272"
                     /score="114.2"
                     /tool="antismash"
                     /translation="TMERVPTSYLRPADKILVEPHSVIPCDSYVLEGSSLIGQSIVTGE
                     SLPVKKHVGDYLLGGTRNLTSRLVCVVQREKGSSFYTKLVQSAAESSSESTENHRLLNT
                     ITRHFVAVVIGLSFTIPLIKLYPLIGNVSMYDIFYQWVSQTATILTSACPCAVNLAIPS
                     AVVAAVVTA"
     PFAM_domain     join(14429..14860,14908..14976,15036..15173,15226..15270)
                     /aSDomain="Hydrolase"
                     /aSTool="clusterhmmer"
                     /database="35.0"
                     /db_xref="PF00702.29"
                     /description="haloacid dehalogenase-like hydrolase"
                     /detection="hmmscan"
                     /domain_id="clusterhmmer_JX265_004854_0041"
                     /evalue="6.70E-26"
                     /label="JX265_004854"
                     /locus_tag="JX265_004854"
                     /protein_end="694"
                     /protein_start="466"
                     /score="92.0"
                     /tool="antismash"
                     /translation="VVFDKTGTLTQSKLHVENFHYLPEWVNQGSILWEYACTVESQVIN
                     QHPIARAIFSSGLRKLGPAWTENQHLRRYRNLVCDSGQGIMGEVQLGKHPWRNIVMGNS
                     RYLTDTGVTDVPEKLAMDTTGMIVVHMGIDMAYAGTFLVSDSIRDEAHYVVQSLVAAGY
                     ECGMLTGDTQESASRVSQKLGIPIIKAQALPDAKRECIQALQRSGDIVTMVGDGLNDAP
                     SLSAAG"
     aSDomain        join(14789..14860,14908..14976,15036..15173,15226..15483)
                     /aSDomain="TIGR01494"
                     /aSTool="tigrfam"
                     /description="ATPase_P-type: HAD ATPase, P-type, family IC"
                     /detection="hmmscan"
                     /domain_id="TIGRFam_JX265_004854_0003"
                     /evalue="1.90E-30"
                     /identifier="TIGR01494"
                     /label="JX265_004854"
                     /locus_tag="JX265_004854"
                     /protein_end="765"
                     /protein_start="586"
                     /score="103.7"
                     /tool="antismash"
                     /translation="MDTTGMIVVHMGIDMAYAGTFLVSDSIRDEAHYVVQSLVAAGYEC
                     GMLTGDTQESASRVSQKLGIPIIKAQALPDAKRECIQALQRSGDIVTMVGDGLNDAPSL
                     SAAGVGIGLQKDTTISTIGGAVIIVNSSLQSVLELYNIAKMTMSQVRFNLYWILAYNIV
                     SLSLSTGLFAPFNMSL"
     gene            complement(16011..20919)
                     /locus_tag="JX265_004855"
     mRNA            complement(join(16011..18186,18241..18466,18528..18712,
                     18934..19419,19504..19573,19624..19877,19933..20243,
                     20299..20369,20428..20495,20549..20675,20736..20919))
                     /locus_tag="JX265_004855"
                     /product="hypothetical protein"
     CDS             complement(join(16011..18186,18241..18466,18528..18712,
                     18934..19419,19504..19573,19624..19877,19933..20243,
                     20299..20369,20428..20495,20549..20675,20736..20919))
                     /codon_start=1
                     /gene_functions="biosynthetic-additional
                     (rule-based-clusters) ATP-grasp"
                     /gene_functions="biosynthetic-additional (smcogs)
                     SMCOG1059:acetyl-CoA carboxylase, carboxyl transferase,
                     (Score: 354.5; E-value: 1.8e-107)"
                     /gene_kind="biosynthetic-additional"
                     /locus_tag="JX265_004855"
                     /product="hypothetical protein"
                     /protein_id="KAI1874647.1"
                     /sec_met_domain="ATP-grasp (E-value: 1e-07, bitscore: 26.3,
                     seeds: 20, tool: rule-based-clusters)"
                     /transl_table=1
                     /translation="MAPLHQYPVGQSALDLRSDRLRENREKWVPVLDKFEKALNDVSSE
                     GTEASLSRHQSRGQLLPRDRIALLLDQGSPFLELCSFAGYGNRDSTPCANLIAGIGTVS
                     GTICLLMSHIPTRSGGAWNEMTVIKVNRMLEIATENDLPLISLVQSAGVFLPQQFRVFH
                     KGGQLFRDLAVRTMQGKSSCAIVFGSSTAGGAYHPALSDYTIFVENQAQAFLGGPPLVK
                     MATGEIIEAEELGGARIHAAQTGLADQIAIDEFDAIHKARDWVASLKPRLYRVLHEANQ
                     ARIPRYPVEDLLYLVNPDIRKAFDMREVILRIVDDSRISTFKPQYGPNMLTAWAHIMGH
                     RVGIVANQVSIINPHEAAKAAQCSPIVFLHNVTGFMVGAKSEHAGIIKIGAQLVSAVSC
                     SQVPHISIIMGASYGAGNYAMCGRAYKPRFIFTWPIGKCSVMGPDQLAGVMEQIQMAKT
                     EGTNSSVSEENLKKATNDFRIQAQKDAESYATSSMIIDDGIIDPRDTRDVLGMCLDIVS
                     DKEIADRLVERTLHFWTDALSASPRRRDAKPTIGPQLTQILAIGGTGPDRATGCLTIAA
                     RKAALSTSYTTRIPSTMPSTEIEDPTLSAMPAREALFVAPLPVNPVTGLPFIQKLFIAN
                     RGEIACRIIATCQKLMVRTVVAYVLEDQQSQHVDEADEIICLGSMGDHAGNPFLDIDLL
                     VKTALDAAADAIHPGYGYLSENAGFADRVRQAGLIFIGPSSSAMSTLGDKRRSKEYLSE
                     KAPHVPLIPGFKGSSLDLEDLLTSATNIGFPVMLKASAGGGGKGMRVVREASQLSGELA
                     RVQSEAERSFGSTDCILEKFIEKSKHVEIQIMGDSHGNVISFFERDCSAQRRHQKVIEE
                     TPCEFLTDELRQAMSQTALTIASLIGYDNAGTVEFVVDVETCKFFFLEVNARLQVEHPI
                     TEEVTGTDLVALQLYVAAGGNLKELSNLQQVKQTGHAMECRLCAEDPSRDFFPEHGTVQ
                     LWRPYDSIASSNGYVRHETALRSGSSISIYFDSMVAKVVVWAPTRTEAIQRMILALKNL
                     ACVGIKTNQLFLQRCLEHPYFHDLRYTTSFIPQNLDQLLRIRRPKKARFAEIIISALCF
                     RFTSRMERINSGSRIPFGNVRTHFRTQRYDPVSVNADVIVPSHAENPLLCLWKSDVPNS
                     AFQDGEVKIIELLEASKASTPDDADQSSWSSPAKATVNQYNKISNMLRNERHDLQPLVR
                     FKLHRFEAIARLTSAFNNFPCQSAKIEISLDETKFLAYCVVPDNRSDKLEQPQEILCHF
                     PHVGEWLGFQRHTLLSYSESRRELVKAENKNKSNEIVAPMPCKVLSIQKKNGDHVESGD
                     EVMVIESMKMEVSVKATRAGLFETTWVERDSVSEGQALCRVL"
     PFAM_domain     complement(16020..16214)
                     /aSDomain="Biotin_lipoyl"
                     /aSTool="clusterhmmer"
                     /database="35.0"
                     /db_xref="PF00364.25"
                     /description="Biotin-requiring enzyme"
                     /detection="hmmscan"
                     /domain_id="clusterhmmer_JX265_004855_0046"
                     /evalue="9.60E-10"
                     /label="JX265_004855"
                     /locus_tag="JX265_004855"
                     /protein_end="1383"
                     /protein_start="1318"
                     /score="38.3"
                     /tool="antismash"
                     /translation="EIVAPMPCKVLSIQKKNGDHVESGDEVMVIESMKMEVSVKATRAG
                     LFETTWVERDSVSEGQALCR"
     PFAM_domain     complement(16929..17264)
                     /aSDomain="Biotin_carb_C"
                     /aSTool="clusterhmmer"
                     /database="35.0"
                     /db_xref="PF02785.22"
                     /description="Biotin carboxylase C-terminal domain"
                     /detection="hmmscan"
                     /domain_id="clusterhmmer_JX265_004855_0045"
                     /evalue="9.30E-31"
                     /label="JX265_004855"
                     /locus_tag="JX265_004855"
                     /protein_end="1080"
                     /protein_start="968"
                     /score="106.2"
                     /tool="antismash"
                     /translation="ECRLCAEDPSRDFFPEHGTVQLWRPYDSIASSNGYVRHETALRSG
                     SSISIYFDSMVAKVVVWAPTRTEAIQRMILALKNLACVGIKTNQLFLQRCLEHPYFHDL
                     RYTTSFIP"
     PFAM_domain     complement(17307..17942)
                     /aSDomain="CPSase_L_D2"
                     /aSTool="clusterhmmer"
                     /database="35.0"
                     /db_xref="PF02786.20"
                     /db_xref="GO:0005524"
                     /description="Carbamoyl-phosphate synthase L chain, ATP
                     binding domain"
                     /detection="hmmscan"
                     /domain_id="clusterhmmer_JX265_004855_0044"
                     /evalue="7.00E-68"
                     /gene_ontologies="GO:0005524: ATP binding"
                     /label="JX265_004855"
                     /locus_tag="JX265_004855"
                     /protein_end="954"
                     /protein_start="742"
                     /score="228.4"
                     /tool="antismash"
                     /translation="DKRRSKEYLSEKAPHVPLIPGFKGSSLDLEDLLTSATNIGFPVML
                     KASAGGGGKGMRVVREASQLSGELARVQSEAERSFGSTDCILEKFIEKSKHVEIQIMGD
                     SHGNVISFFERDCSAQRRHQKVIEETPCEFLTDELRQAMSQTALTIASLIGYDNAGTVE
                     FVVDVETCKFFFLEVNARLQVEHPITEEVTGTDLVALQLYVAAGGNLKE"
     PFAM_domain     complement(join(17955..18186,18241..18341))
                     /aSDomain="Biotin_carb_N"
                     /aSTool="clusterhmmer"
                     /database="35.0"
                     /db_xref="PF00289.25"
                     /description="Biotin carboxylase, N-terminal domain"
                     /detection="hmmscan"
                     /domain_id="clusterhmmer_JX265_004855_0043"
                     /evalue="5.20E-37"
                     /label="JX265_004855"
                     /locus_tag="JX265_004855"
                     /protein_end="738"
                     /protein_start="627"
                     /score="126.9"
                     /tool="antismash"
                     /translation="IQKLFIANRGEIACRIIATCQKLMVRTVVAYVLEDQQSQHVDEAD
                     EIICLGSMGDHAGNPFLDIDLLVKTALDAAADAIHPGYGYLSENAGFADRVRQAGLIFI
                     GPSSSAM"
     PFAM_domain     complement(join(18942..19419,19504..19573,19624..19877,
                     19933..20243,20299..20369,20428..20495,20549..20675,
                     20736..20760))
                     /aSDomain="Carboxyl_trans"
                     /aSTool="clusterhmmer"
                     /database="35.0"
                     /db_xref="PF01039.25"
                     /description="Carboxyl transferase domain"
                     /detection="hmmscan"
                     /domain_id="clusterhmmer_JX265_004855_0042"
                     /evalue="4.70E-97"
                     /label="JX265_004855"
                     /locus_tag="JX265_004855"
                     /protein_end="521"
                     /protein_start="53"
                     /score="325.8"
                     /tool="antismash"
                     /translation="HQSRGQLLPRDRIALLLDQGSPFLELCSFAGYGNRDSTPCANLIA
                     GIGTVSGTICLLMSHIPTRSGGAWNEMTVIKVNRMLEIATENDLPLISLVQSAGVFLPQ
                     QFRVFHKGGQLFRDLAVRTMQGKSSCAIVFGSSTAGGAYHPALSDYTIFVENQAQAFLG
                     GPPLVKMATGEIIEAEELGGARIHAAQTGLADQIAIDEFDAIHKARDWVASLKPRLYRV
                     LHEANQARIPRYPVEDLLYLVNPDIRKAFDMREVILRIVDDSRISTFKPQYGPNMLTAW
                     AHIMGHRVGIVANQVSIINPHEAAKAAQCSPIVFLHNVTGFMVGAKSEHAGIIKIGAQL
                     VSAVSCSQVPHISIIMGASYGAGNYAMCGRAYKPRFIFTWPIGKCSVMGPDQLAGVMEQ
                     IQMAKTEGTNSSVSEENLKKATNDFRIQAQKDAESYATSSMIIDDGIIDPRDTRDVLGM
                     CLDIVSDKEI"
     gene            21407..23283
                     /locus_tag="JX265_004856"
     mRNA            join(21407..21834,21903..23283)
                     /locus_tag="JX265_004856"
                     /product="hypothetical protein"
     CDS             join(21407..21834,21903..23283)
                     /NRPS_PKS="Domain: ECH (345-566). E-value: 2.4e-43. Score:
                     140.0. Matches aSDomain: nrpspksdomains_JX265_004856_ECH.1"
                     /codon_start=1
                     /gene_functions="biosynthetic (rule-based-clusters)
                     betalactone: HMGL-like"
                     /gene_functions="biosynthetic-additional (smcogs)
                     SMCOG1271:2-isopropylmalate synthase (Score: 185.6;
                     E-value: 2.9e-56)"
                     /gene_kind="biosynthetic"
                     /locus_tag="JX265_004856"
                     /product="hypothetical protein"
                     /protein_id="KAI1874648.1"
                     /sec_met_domain="HMGL-like (E-value: 1e-47, bitscore:
                     157.5, seeds: 15, tool: rule-based-clusters)"
                     /transl_table=1
                     /translation="MQRAVTIVEVGPRDGLQNIRQQVPTQVKLQLIDRLHDAGLRNIEL
                     TSFVSPKAVPQLKDGHEILSSPSIRSMLQNDSLRLPVLVPNLNGAKTAVRCGAKHLAVF
                     VSASEGFSKANTNCTVKEGLERAKLAAREAKFQGLEVRGYVSCIFSDPFDGPTPPEAVL
                     IVVQKLMEMGCYEVSLGDTLGVGSPANVQRLIAFLANNDIPLHKLAGHFHDTYGQALAN
                     VWEAHRCGLRIFDSSVAGLGGCPFAPGAQGNVATEDLVYMFETAGISTGINLQKLMTIG
                     DWISRSLSRKTASRAGAALAVKGNVECSKSSTSTNPPTAKREALPWILTQQTDGLLVHR
                     CGVNLKVTMNRPHNGNALTVTMIEHLVKVFIDASNDSTVHRIALTGNGKFFCTGMDLGK
                     RSTTVGTGGPTTDSQLDRLSRLFNAIDRCPKVTIAALNGPAFGGGVGLAFACDLRLCAK
                     SASVTLSEVKLGLCPATISKYIIREWGIPLSREAMLTGRPVSPEELQSKGVIVRVTEDP
                     DQLEHCLDSLISALKIASSDASRMCKELVRTGWVNGGHHEQDEAIKSLFGEMMRPGAPG
                     NYGVREFQAGNKVDWDNYSQKLVSKI"
     PFAM_domain     join(21419..21834,21903..22323)
                     /aSDomain="HMGL-like"
                     /aSTool="clusterhmmer"
                     /database="35.0"
                     /db_xref="PF00682.22"
                     /db_xref="GO:0003824"
                     /description="HMGL-like"
                     /detection="hmmscan"
                     /domain_id="clusterhmmer_JX265_004856_0047"
                     /evalue="8.00E-46"
                     /gene_ontologies="GO:0003824: catalytic activity"
                     /label="JX265_004856"
                     /locus_tag="JX265_004856"
                     /protein_end="283"
                     /protein_start="4"
                     /score="156.8"
                     /tool="antismash"
                     /translation="VTIVEVGPRDGLQNIRQQVPTQVKLQLIDRLHDAGLRNIELTSFV
                     SPKAVPQLKDGHEILSSPSIRSMLQNDSLRLPVLVPNLNGAKTAVRCGAKHLAVFVSAS
                     EGFSKANTNCTVKEGLERAKLAAREAKFQGLEVRGYVSCIFSDPFDGPTPPEAVLIVVQ
                     KLMEMGCYEVSLGDTLGVGSPANVQRLIAFLANNDIPLHKLAGHFHDTYGQALANVWEA
                     HRCGLRIFDSSVAGLGGCPFAPGAQGNVATEDLVYMFETAGISTGINLQKLMTIGDW"
     aSDomain        22510..23172
                     /aSDomain="ECH"
                     /aSTool="nrps_pks_domains"
                     /database="nrpspksdomains.hmm"
                     /detection="hmmscan"
                     /domain_id="nrpspksdomains_JX265_004856_ECH.1"
                     /evalue="2.40E-43"
                     /label="JX265_004856_ECH.1"
                     /locus_tag="JX265_004856"
                     /protein_end="566"
                     /protein_start="345"
                     /score="140.0"
                     /tool="antismash"
                     /translation="KVTMNRPHNGNALTVTMIEHLVKVFIDASNDSTVHRIALTGNGKF
                     FCTGMDLGKRSTTVGTGGPTTDSQLDRLSRLFNAIDRCPKVTIAALNGPAFGGGVGLAF
                     ACDLRLCAKSASVTLSEVKLGLCPATISKYIIREWGIPLSREAMLTGRPVSPEELQSKG
                     VIVRVTEDPDQLEHCLDSLISALKIASSDASRMCKELVRTGWVNGGHHEQDEAIKSLF"
     PFAM_domain     22510..23178
                     /aSDomain="ECH_1"
                     /aSTool="clusterhmmer"
                     /database="35.0"
                     /db_xref="PF00378.23"
                     /description="Enoyl-CoA hydratase/isomerase"
                     /detection="hmmscan"
                     /domain_id="clusterhmmer_JX265_004856_0048"
                     /evalue="1.80E-41"
                     /label="JX265_004856"
                     /locus_tag="JX265_004856"
                     /protein_end="568"
                     /protein_start="345"
                     /score="142.2"
                     /tool="antismash"
                     /translation="KVTMNRPHNGNALTVTMIEHLVKVFIDASNDSTVHRIALTGNGKF
                     FCTGMDLGKRSTTVGTGGPTTDSQLDRLSRLFNAIDRCPKVTIAALNGPAFGGGVGLAF
                     ACDLRLCAKSASVTLSEVKLGLCPATISKYIIREWGIPLSREAMLTGRPVSPEELQSKG
                     VIVRVTEDPDQLEHCLDSLISALKIASSDASRMCKELVRTGWVNGGHHEQDEAIKSLFG
                     E"
     gene            complement(23695..24957)
                     /locus_tag="JX265_004857"
     mRNA            complement(23695..24957)
                     /locus_tag="JX265_004857"
                     /product="hypothetical protein"
     CDS             complement(23695..24957)
                     /codon_start=1
                     /locus_tag="JX265_004857"
                     /product="hypothetical protein"
                     /protein_id="KAI1874649.1"
                     /transl_table=1
                     /translation="MLPYIIACIVLTSTVAAQQPAWAQCGGQGHTGDVSCISGCTCVSL
                     NDYYSQCQASSTTLSTVTVTTAHTAPAATSSTVTIAGEFQYLGRVNPATRELSWPGAGL
                     AFNFTGTSASISISAVSGSVSADLSIDGAEPIVIPNVEGTSISTPQGLTLGVHTVVLRK
                     RSEPEYGSVIIGNVTVDGILGAYAVPTRRIEIIGDSISVGYGLDGTNPCTNNASVENNP
                     KTYGALAAKALGAEYSTVAWSGKGLVRNIAIGAPDTSPLMPELYTRYGANDADSSYTFP
                     AATAPNAVVINLGTNDFSYIAYTSSGEPYNAREPINASTFTAGMVSFVQNIQTHYPDAH
                     FFLLNSPMLSDYWPTAADAQKSTQTSAIKAAITQLGGSNIHFVDWPTQGSDVGCDYHPN
                     ADTHAAEGTVLAEAIGTALNW"
     PFAM_domain     complement(23743..24372)
                     /aSDomain="Lipase_GDSL_2"
                     /aSTool="clusterhmmer"
                     /database="35.0"
                     /db_xref="PF13472.9"
                     /description="GDSL-like Lipase/Acylhydrolase family"
                     /detection="hmmscan"
                     /domain_id="clusterhmmer_JX265_004857_0051"
                     /evalue="2.00E-14"
                     /label="JX265_004857"
                     /locus_tag="JX265_004857"
                     /protein_end="405"
                     /protein_start="195"
                     /score="54.5"
                     /tool="antismash"
                     /translation="IGDSISVGYGLDGTNPCTNNASVENNPKTYGALAAKALGAEYSTV
                     AWSGKGLVRNIAIGAPDTSPLMPELYTRYGANDADSSYTFPAATAPNAVVINLGTNDFS
                     YIAYTSSGEPYNAREPINASTFTAGMVSFVQNIQTHYPDAHFFLLNSPMLSDYWPTAAD
                     AQKSTQTSAIKAAITQLGGSNIHFVDWPTQGSDVGCDYHPNADTHAA"
     PFAM_domain     complement(24418..24702)
                     /aSDomain="CE2_N"
                     /aSTool="clusterhmmer"
                     /database="35.0"
                     /db_xref="PF17996.4"
                     /description="Carbohydrate esterase 2 N-terminal"
                     /detection="hmmscan"
                     /domain_id="clusterhmmer_JX265_004857_0050"
                     /evalue="2.70E-15"
                     /label="JX265_004857"
                     /locus_tag="JX265_004857"
                     /protein_end="180"
                     /protein_start="85"
                     /score="56.5"
                     /tool="antismash"
                     /translation="YLGRVNPATRELSWPGAGLAFNFTGTSASISISAVSGSVSADLSI
                     DGAEPIVIPNVEGTSISTPQGLTLGVHTVVLRKRSEPEYGSVIIGNVTVD"
     PFAM_domain     complement(24811..24897)
                     /aSDomain="CBM_1"
                     /aSTool="clusterhmmer"
                     /database="35.0"
                     /db_xref="PF00734.21"
                     /db_xref="GO:0005576"
                     /db_xref="GO:0005975"
                     /db_xref="GO:0030248"
                     /description="Fungal cellulose binding domain"
                     /detection="hmmscan"
                     /domain_id="clusterhmmer_JX265_004857_0049"
                     /evalue="1.20E-09"
                     /gene_ontologies="GO:0005576: extracellular region"
                     /gene_ontologies="GO:0005975: carbohydrate metabolic
                     process"
                     /gene_ontologies="GO:0030248: cellulose binding"
                     /label="JX265_004857"
                     /locus_tag="JX265_004857"
                     /protein_end="49"
                     /protein_start="20"
                     /score="38.1"
                     /tool="antismash"
                     /translation="AWAQCGGQGHTGDVSCISGCTCVSLNDYY"
     gene            complement(25978..26434)
                     /locus_tag="JX265_004858"
     mRNA            complement(join(25978..26267,26323..26434))
                     /locus_tag="JX265_004858"
                     /product="hypothetical protein"
     CDS             complement(join(25978..26267,26323..26434))
                     /codon_start=1
                     /locus_tag="JX265_004858"
                     /product="hypothetical protein"
                     /protein_id="KAI1874650.1"
                     /transl_table=1
                     /translation="MSHLQYFTYAGYGKKITDEYHYSSTVRVGNRFEISGQGGWDPNSG
                     EISGNLTAEVDQALANVDLALKQAGSKGWPEVYKITMFYTTDEVLGVWQPLAKKWFPDH
                     RPILTAIGVRALGLPAMHVEIEAVAVEST"
     PFAM_domain     complement(join(25990..26267,26323..26380))
                     /aSDomain="Ribonuc_L-PSP"
                     /aSTool="clusterhmmer"
                     /database="35.0"
                     /db_xref="PF01042.24"
                     /description="Endoribonuclease L-PSP"
                     /detection="hmmscan"
                     /domain_id="clusterhmmer_JX265_004858_0052"
                     /evalue="2.20E-19"
                     /label="JX265_004858"
                     /locus_tag="JX265_004858"
                     /protein_end="130"
                     /protein_start="18"
                     /score="69.7"
                     /tool="antismash"
                     /translation="EYHYSSTVRVGNRFEISGQGGWDPNSGEISGNLTAEVDQALANVD
                     LALKQAGSKGWPEVYKITMFYTTDEVLGVWQPLAKKWFPDHRPILTAIGVRALGLPAMH
                     VEIEAVAV"
     gene            complement(29194..30674)
                     /locus_tag="JX265_004859"
     mRNA            complement(join(29194..29905,29963..30120,30174..30674))
                     /locus_tag="JX265_004859"
                     /product="hypothetical protein"
     CDS             complement(join(29194..29905,29963..30120,30174..30674))
                     /codon_start=1
                     /locus_tag="JX265_004859"
                     /product="hypothetical protein"
                     /protein_id="KAI1874651.1"
                     /transl_table=1
                     /translation="MRLLDTKQRIKVSLLLSQYVGVAFSSAAPEIDLDFGSFRGTNELA
                     NVDSFLGIPFAQAGRFENPIMVSAANKLEGIQDASKYGSQCPQGATASVPTEGLAELGP
                     VLQAIGLLTARGTPAQDEDCLSINIQAPSGTSAGANLPVLFWIHGGGFSTGASAISSNT
                     TSLSDAVYQGGKLVNFSVEIGQPVIFVSANYRLSLWGFLASQEVTDAGVGNLGLKDQRM
                     ALQWVQKYIAQFGGDPGKVTLFGESAGSLSAATHMVLNDGDTEGLFRGAIMFSGGALKL
                     RDYSSSQGTFDQVVSDVGCTGSQDPLSCLKNASYSDLAASAQQFPGLISYAGSYNPFLP
                     RPDGDFLKQSPHSSIREGKVADIPYMIGDVEDEGTLFSLVAQLNTTTDDEFVKYFTNTF
                     PEVSTEQLEAFTSLYANLTEESGTQTLGPQYRKLAAAIGDILVSKSCLSHVVTSDVL"
     PFAM_domain     complement(join(29230..29905,29963..30120,30174..30593))
                     /aSDomain="COesterase"
                     /aSTool="clusterhmmer"
                     /database="35.0"
                     /db_xref="PF00135.31"
                     /description="Carboxylesterase family"
                     /detection="hmmscan"
                     /domain_id="clusterhmmer_JX265_004859_0053"
                     /evalue="5.00E-76"
                     /label="JX265_004859"
                     /locus_tag="JX265_004859"
                     /protein_end="445"
                     /protein_start="27"
                     /score="256.8"
                     /tool="antismash"
                     /translation="APEIDLDFGSFRGTNELANVDSFLGIPFAQAGRFENPIMVSAANK
                     LEGIQDASKYGSQCPQGATASVPTEGLAELGPVLQAIGLLTARGTPAQDEDCLSINIQA
                     PSGTSAGANLPVLFWIHGGGFSTGASAISSNTTSLSDAVYQGGKLVNFSVEIGQPVIFV
                     SANYRLSLWGFLASQEVTDAGVGNLGLKDQRMALQWVQKYIAQFGGDPGKVTLFGESAG
                     SLSAATHMVLNDGDTEGLFRGAIMFSGGALKLRDYSSSQGTFDQVVSDVGCTGSQDPLS
                     CLKNASYSDLAASAQQFPGLISYAGSYNPFLPRPDGDFLKQSPHSSIREGKVADIPYMI
                     GDVEDEGTLFSLVAQLNTTTDDEFVKYFTNTFPEVSTEQLEAFTSLYANLTEESGTQTL
                     GPQYRKLAAAIGDILVSKS"
     gene            complement(31474..32624)
                     /locus_tag="JX265_004860"
     mRNA            complement(join(31474..31604,31667..31754,31946..32012,
                     32073..32462,32527..32624))
                     /locus_tag="JX265_004860"
                     /product="hypothetical protein"
     CDS             complement(join(31474..31604,31667..31754,31946..32012,
                     32073..32462,32527..32624))
                     /codon_start=1
                     /locus_tag="JX265_004860"
                     /product="hypothetical protein"
                     /protein_id="KAI1874652.1"
                     /transl_table=1
                     /translation="MPSEKAVPTGSDVGGEFKRTPDEPQLSYKLGNMNWADFAGRWNVF
                     IIACALSGVAELALWMPATYESAVIGFAVMYGFVSCAFIGLFAALPESVSPMPEVECRM
                     GVVMLFVSIPALTMAPIGGQILQSSADGWVHMKIVGGAMCFAGSAIMICAKVLYTQKFS
                     GALRRFGGRPYILTHRKSDGWNFLEGHRSLAGGPRRGAHNHTERMCGQSRGSDQHVDIF
                     AEVIEGAGNLDGSVKDEDDAGKSRMRQIHALWGDA"
ORIGIN
        1 ttgctacttg taacgtgctt gattcaacaa gagacagaca ccttttcata catcagagta
       61 acctttgacc atatacccga cacaatggcg tcgaagtcca gcgtgactca agcaatcgta
      121 gcccatcccc caattgatgg gataaggcaa tggcggtacg aaaatgtcaa tataggatgg
      181 ccggccgatt atgaggccat cgttgagatc actgcatcag ggatttgtca cactgatcta
      241 ggttgtggca cagctccaga cgggagtccg ggatttccgg tgtctccata tccacgggtt
      301 ctgggacacg agggtatgta ctgcactccc ctcccctgta gtacaacgtt gctgaacttt
      361 ggcaggtgcc ggcattgtga gagaagtcgg cccgaaggtt agcaaagtag ggcctgggga
      421 tgcagtactc ctgtccttcg aattttgcac tcaatgccat agttgccaat ttggtgcccc
      481 tggatactgc tctcaattct cccatattaa ctttacgggc gacggtaaaa cattctccac
      541 cgctaacgac aacactcgca acgttgccgg ctcattcttt ggccagtcaa gcttctcgag
      601 gttgaccaaa gtccaggaaa catctatcgt gaaagtaaat gagttaatca aggatgagga
      661 tgaattgaag cttttcgcac cgttgggttg cggaattcag gtgggtcaag agaagacgct
      721 gccaaatcat atttttcggg tcaattaact aagttactgc acagactggg gccggcacag
      781 taacagagct agcgagcgca aaggctgatg atacagttgc tgttataggg ctcgggggtg
      841 ttggactagc tgccatcatg gtatggaacc cgttcaatgc agttgagatt ttccctaact
      901 tgagtatcgt cgaaggctgc gaaactccga ggctgcaaat ccatcattgg tatagatcgt
      961 gttgcagggc gcatcgagct cgcaaaaaaa cttggggcaa cagacggcat caacactgcc
     1021 gaaatccctg actctctgac ggatgaagtt cgaaaaatca cgaaaggtgt tggaagcacg
     1081 attaccatcg atgcgaccgg tgttgtgcct ttgattcagc agggtgttga attcactgcc
     1141 catcagggca agatgatctt gcttggagta gcaccgatgg atgccggtct gcagatacaa
     1201 attgtcccgt acatggtggt aagcttgacg aagccaaaac cactattatg actgccaagc
     1261 taaataacca tgtctagacc ggcaaaatga ttttcggaag tatggaaggc ggtgtctacc
     1321 cggaagaagt acgatgatga atctgatgtg aggtttatgg ctaactcgac acccagtata
     1381 taccacaaat gattcggtgg taccggtcgg gaaaatttcc cgtggataag ctcgtcaaat
     1441 tctatcctgt aggaacactc tgaactcccc caaactgtgg gtttgcaggc gctaaaagtc
     1501 atgctacagg tggagaaata cgaacaagcc attagggata tggaaaatgg aacgacaatc
     1561 aaacccgttc tactatggtg agagcagagt gagtgcaact tggaacacat ttagagcgtg
     1621 gatgaggcgg gcaagtcttg aacccaggat cgaggcagta ctcctcgttg tggtcaattt
     1681 cgctgtagtc atgaacgtta cttggattgt agatatgcaa cagtttcacc taattcaatg
     1741 agcacctcag ttgcgcgtgt gcgtaacagt gtaaacatcg aaccaatcca cgcctaatgt
     1801 gcagcccgcc cctgttaggt actgcccagg tctgtggaag tacagtgttc agttctagat
     1861 atttcacacg gcgcggtccg tgaagcggtc cgacgatggt catgattcgt caaaacctgc
     1921 aggacaacgg caaatcagaa cgatggcatc aggggccaac actgagaagc ccctgctagt
     1981 ctcctatgac ctgaaaagtg ggtgcactag tgtgagcagg gtataatcac gcagcgtgcc
     2041 tggtgtgatg ccagcatcgc aacttttgct tgatatcaaa aatatagaaa ggcgtagata
     2101 caacaaagaa atgagaattc catttcaaat caaggccaca ctagctgacg gtctgcttgt
     2161 tacagaaaag agtttgaaca ttgcagaagc ctttgaggcc attggatccc cattcagccc
     2221 caatgccgct ttccttgtgc cctccaaacg gcgccagtgg tgaaagatca aagtgtgtat
     2281 tgatccacac attgccggcc tgaatcagct tgccaattct cgtcgctttc ttgatgtcat
     2341 tactccacac tgaggccccc aaacccatgg aagtgttgtt tgctcgtgtg ataacctcat
     2401 cctctgtctt ccaggacagg agtggcacaa tgggaccttc accacgaata agtgatccat
     2461 atgcgggaca agacgtagta gacttaccaa aaggctcctc gacgacgatt ctcgaatctt
     2521 cgtcgggtct gtcgatgatt gtgggagtaa caaaataacc ttgagatggc tcaatctttc
     2581 ctccagtggc cactttccag ccctgcttct cgatatcgtc gaaaaacgtc ttaacacgtt
     2641 catactgcat cgagttctgc agtggcccat gactaacgcc gggcttcgaa ccatcaccta
     2701 tgacatatga tctgacgtgc cctacaaccg catccctaaa ctcttcgtat atagactcgt
     2761 gcacatagat ccttttgagg ttcaggcaga tctgagaact attataagtg gaatccacgc
     2821 tacaattgta ccaaaaaacc tacctggccc gagttcagaa atgcatagaa tgcaaccttg
     2881 aagcagttgg tatagatgtc ttgacttgat tgaataggcg aaactggggg cgacttacct
     2941 gctgagcaac cttgtctatg ttgatatcag ggagaacgat ggctggatca tttccgccac
     3001 taacacaagc ttaatactgt actgagacca acaagaaacg cgttgttatt gtaacttaca
     3061 gttctaaggt cacacgcttg agcgtcttgc ttgcgctttg gagcacaagt ttaccagttg
     3121 tagtagaccc agtgaagcta atcttatcga taccaggatg actggtaatc catgggccaa
     3181 gcctgtcatc tccgctcagg gactggacga cgcccggtgg gaagaactgc tgggcgagtt
     3241 caacgagttt gagcccacaa tacggcgtaa agggtctacc agctcaaaag tgttatcaca
     3301 ttgtttctca tgcgcagaaa ggaaaagatg ggtgatctta cgagggtttt acaataatga
     3361 cattccctgt caagagagct ggagcgatct ttcccgtggc gaggagaaga gggaaattcc
     3421 acgggataat agcacccaca atgccaatcg gaacgtatcg cgtggtcacc gtatgtctcg
     3481 cgttgtcttc gattacgtcc tcgggaagag caatgttggc catcccacgc atccattcaa
     3541 ttgctgcatc tgtttcgtaa tctgcttgag gtatctgaaa agattgaaaa gtcaatatag
     3601 caagaaatga attatacatg gtgtgcttac aggcttcccc tgctcagcga cgagaaggtc
     3661 tcgaaattgc agcctcaggt gatcaacggc atcggcatag gccaacaccg cgttgcgacg
     3721 ctcttcatat ggtacacgag accacgtctt aaatgcatct ttagcacaag taacagcacg
     3781 atcaaggtct tcctgcgtcg caagagggac gtcttccttg ggctgcaagt ttgcagggtt
     3841 caagccgtgc ctaacttctt ttgtagggct gggtttgcct ccaataatct gcacatatga
     3901 cctatcaaag ctcaggtccg gtgtgcttga ctttgtctga atcgttgcgg tagtagttgc
     3961 ggatggcgcc atagtgacta ttcgggtatt caaggtttgt tggttttatt ttctccggca
     4021 tgagatactc cagtatgtct caacgtggaa caagctgtgt atgatgtctg ggcttctaga
     4081 gctaggcttt tgaacaggaa ggcataagcg tgcaggtaac gatgaaaaag agtgacggtc
     4141 cgagttcggg aactgagtca gtgagtcagc tggaagaaga aagaggtgac ccggtaagca
     4201 gcctagacca atactttacg actaagcagt ggccgtacag atttcttgat ctgtatgtct
     4261 cgtattttac gaacttgact tgtctacttc ctctacacgc gccccagccc agacctccca
     4321 gtgcgtaagc caacgtcgtg cagagccagc gacggaccgc gctcggggtc tttgtgggac
     4381 cgtccggacc ccgttcgttt attccgccca tcgccaagac catgggggta gtttagactt
     4441 tgcggggtta acaccagctg cgctgtgagt ggttccccga gtttactgct tgctggcaac
     4501 aggcgatcct tctcagcttc gaaaatctgg gacttggtcc ggatatgacg aatgcggggc
     4561 gtaactcgtc ttttgtcgcg aactacatat ttgtactgca gggggaatga ccgttgacgg
     4621 cagtttaact ctttaatgta ccaatcgtaa cttcccgtac cgatagcata cccaaatata
     4681 agtaagctct tgttgaatac atgcaatttc tatcgctccc tactatttaa catcatatgt
     4741 gaatcatcat gaggggttgt tatcggatga aggttgatta aaggtagaag ccatgctaga
     4801 atacacatca cgtggaaatc tccaaaatcc acccaggtct cccttgtcgc atttgttgtt
     4861 gcaatatggt ttgatggaat gcccctggag atatagctcg taaacttgcc aatcgactac
     4921 ctacttcctc atatttctgc ccttaataat ggtagatagg tctccaacag gtaattgtag
     4981 gggaaagtca actatctcaa acatgatgga cacgagaata taccaaccag caatgcacgt
     5041 cacaaaaaga ctcgcacccg ctcccttgaa aaaatttcag tcaatttcaa gaaagagcgg
     5101 tcaaagtgaa ttggatgcag atagcttacc acaaacatgt tgttggcctt ggccgtgttt
     5161 ccttcgaaat ccgctgcttg gagccaaaat gcagctgtga gcaagccaaa ggctggtaat
     5221 aagctcagaa agataataac aaagacaata tttgttctca aagcgcatat catgtacaga
     5281 aaagcgagta tgcccataat taccagccag aaacctgcaa aggtgattat tggtatcgga
     5341 tgggctagtc agcttctttg ggcttccggt ggacttaccg agacttgcat tgaaccttgc
     5401 agctgtaagg ccagctgtgg gattcgaggg atctgaggcg taaaagctat atgctccgaa
     5461 agtcgggttg agcgttcctc caaacgcgaa ccagaagcca ccaaagctac agaatacggt
     5521 cgcgggaaag ctatttccta ggatccactc taagacaccg cttagaaaca tcagaagacc
     5581 acccataaag aagtatacgg ctctgataac cgaaaggcac gaatgttagt atagccaatg
     5641 tcccaagggg aagaaagagg cgggattgac gcacattgta gcgacaccaa aatcaccggc
     5701 tccacgccat cccattagat cgcacgaaag tggcatgaga gatagtagaa acccgacgag
     5761 agccctgtgc tacatcagca agaaacggcg aaacaagtta cactgtcttg aattttccat
     5821 acattggtgt cgggtttcca aatgtgcgcc tcaaatttcc ggcagccttg gtagggggag
     5881 aaagatacaa cttttcaaac agctcaggac tcatgcttac actctggacc gagcggagtt
     5941 gtctgagtcc gtcatttccg ccagcctcaa gatcggtcag gtttttgcta tccacagcat
     6001 attcattgtg tgtaccggtc attatgagtg ctagattgag taaccaggta aggtgaagtt
     6061 actacggtga gtggaccgat gcctgagatg ccgtttgttt gcagggattg gtgtgaataa
     6121 atgggagagc agttcccttt tatgtgtcca accagagcca gtgcatgatt tggagcaagc
     6181 aaagcggacc gcttgttata acagtgtacc ttaagatgaa atcataccat tgtactgtgg
     6241 actaaaatag ggtgtggggt agaggcctat gggaagagat gaccccaggt tatgggggtt
     6301 atcacttggg gtacatggca tgaatagtgt cagaacggtc cggagcggct atgacctcga
     6361 gtatggaagc tctgttggcc tggctcagct tgacttctat ccatgagttt cgggcttcag
     6421 gaacggattg ttcggataat gggtgatgtg aactgctcga cacaatcctg agtcaaatgt
     6481 aaggtgatgt tcaagccgcg ttctattata aataaacatc acttgctcgc gataatgcct
     6541 gaagcattct gaaccaaggt ttgtgatctg cgtgataaca aggctggttt actctcagat
     6601 gttacgcttt ggatgatcat ttaagttaga cttggctgcg gtcgtttcta ggactgagag
     6661 gtatacgttc cgatccgtga tcactagcat tctcggaggc gtgtatcgtg acgaataaca
     6721 cactatactt tggcattggg cattgggtta cggacatgtc acaataccct ccagattaca
     6781 gttgacattc tatgctagac atgtagtagt caggatccat tgtgttcgca acatccgtcc
     6841 caaaacctga gaaaccctcg gtggagtcaa tatccacgtt gaaatccagg cctgaaaagc
     6901 cattgacctc ttcgaaaggg ggcggccgtg aagtcgcatc cttggcttcc aatcctttga
     6961 gtctactaca cataagtcca tagtcaacaa taggccatag taaatcctct agcccagggc
     7021 tggtatcaag cggcaggctg gaatccaagc ggatttcgga tgcaacatcg cttgcattga
     7081 ataacaacag ttgctgatgc tgcaagaaag caaagcaaac cttagtaatt gatcaaacgt
     7141 gcaacaaggt agggggaaag tgagttgtca gtcataccat tttcgacgca tgttcccata
     7201 catgtcccat ccgttcgaga attgacaagg cttgctggct attttcttgg agctttgata
     7261 ctgataatag acttggctga ttttcggctt gtatggcgat tgtgattatg ctgccggcca
     7321 aagtcgtggc atatgcgtag aaagaggctc ggatggggag gccagctgtt gccgcttggt
     7381 caaggatatc tatgatcatg ctggcatgct cgcagctagt gtgtagagat cgcactagga
     7441 aatttgcggg aaccctatag ttaagtttct gaagtcgaag cagcagcaaa ataggatggt
     7501 tgagaagaca gtaacatagg tgaaacaccg catgggagaa taacatatgt cctgcgtctt
     7561 ggcagtccag ggagccgtct gtcttttggt gcttctgaac aatgtcgtcg acggacatgc
     7621 tttcaacccg caaatggtga ctgacaagga gcaagtatgt gttgatagtg gcgaattcag
     7681 atctcgagtc ccagggagcc aactcgtcag tttctcgttg gtgcaagacg tatcgtgcac
     7741 accgcccaag agccgatgcc gctaagatgg cgagagcgaa gttaccacca atgtggttcg
     7801 actccgcagt ccagctggaa acctgatgaa gggttgctgt tctttgggca tatccgttgc
     7861 gaaaggccat ttcgtcacat ggtagctgaa cttggcaatc ctcatcgtga atagcaggcg
     7921 gtcgacttct gccacaagaa acaagcttgt caagaagata tatcgaccag aaaaccctcc
     7981 tacatttctc ttgttcaaca acggaggatg tgccagatgg ctctttcatc agttgcaaat
     8041 cttgggctat gcgtacagca agaccaatct tgagccaccc agaactggtc cgcccagctg
     8101 ctcgtgttca ttctgcgtta gtacgggagg gaatgcgcta gccacacaat tggcttacct
     8161 gtgaagtcta tgatggccaa cagattggtc gtctgggcga cgtgcaagtt tggacaattc
     8221 tctgccgtca tgtggtcgtt tagaacggag agccaggctt cccgggcata ggcctcagtg
     8281 gcttgatctt tcgcaccgtt aaaatatgca tcattggaga atctgagtgc ggttgcgaga
     8341 accgcataca ccaggcattt tggtagctgg ccaaaagcga gtccttcccg aaagctctcc
     8401 tcttgaaaat acgaataggg ttggttgtgg gcgtggagaa aataagtatc gatcagggac
     8461 tgcattactg agtgaggtgg caacgttgaa aaacgtcttt atcaagtcaa accgattgaa
     8521 tttatcccag ctggagtgat cagactcacg gaatattagc tgcgtccaat tccgcagaat
     8581 gtggtacgct ctgtgacaat cgacgctcgg gtggtggggt ggagtctcgc gggggcctcg
     8641 gcctttgtgt tctcgggtac acggaggtag cggcagatgg ggtgttgggt acttgatcaa
     8701 tggtgatagg actcgttctg gtcacataca ttcagacaat gtactcggat aagttgtaag
     8761 gggatgcgtg tttaacgtaa caaacctcgt ttccacttga ccaatgtcat ccagccaagc
     8821 catctgattt agccaagcaa gctgactttc aatgtgcttg attctcttca ggagttcagg
     8881 ctgttgtact ttagtatggg ctctcaagcg tgaccttggg tctcatttgc agtactatct
     8941 tacatttgca acttccgggc ggggtgactt agaggagagc gccatggaga gttgcgatgc
     9001 cggaggaatg accgaagggg gccgcgtttg tgaataaggc tcatagtgac aacttcgatc
     9061 aactctttgg cagttcttgc agcgaggttt ctctcccgtg catttcgtct ttcgatggct
     9121 ggacaagtgt tttgtaagct gcttgctacg gtagttggcg gcgttgcaag cctagctcgg
     9181 gcccgtttca cacgaagtga taacggggac acgcagtccc atgacagcgg ggagcggatc
     9241 aatacacgta ccggcagtgg gtgcatgctt gtcgtatgcg gcgaattgct cctgatatgg
     9301 tcgcgttgcg gccatctgac cccagccaag cggacgaatc tgggggagat ccccttgcct
     9361 ggacctggtt cgggggggtt ggagacatct tctctcatgg catactgggc aggttgaggt
     9421 ttggctgcgc tttaacagaa ttttggcgta gggcttctga tcaatgggaa aggatgggat
     9481 tagaacttct gaatcaagtg gggtgcggaa tgagcaggta agagttcagc tccagacgcg
     9541 taataccgtt aagtacacat cactacagtg tgtcttatgc tgagccgaag ctgaggggaa
     9601 caacaggggt cataatatgg gcgaagctag tgaaacggct agggtccccc atggggcacg
     9661 aacatacaat ccacaaaatc acctgggcag acgcaagagt gcggggttgc cggaacatgg
     9721 catcggttcc agtgggataa ggttatactg tgtgggtcgg acaatagcgg aatggaagtg
     9781 cagcactccc aaaatgccta ggcaatgcgg gtagtataaa tagtggctgc ccctcacacg
     9841 gaacatacgg ctctgtgatt tggaggaagc tttggtagat agaactatag gcgagcacgt
     9901 ctgacatctg ctatcaagaa atatccagga gacgctgctc tagatgaacc agaacggtta
     9961 agagaaccag tgaaggcgct ggttttgtac ggtggctctt ttataattta gggttcgagc
    10021 aacttcgtct cgccttgacc agccgatttc caagtcgacg aacaagatgc ttttgatact
    10081 ttccactgcc ggtcttaggg atctcattgc cggtaccagg atccccgacc cagaagatgt
    10141 agtgcggctc cttgacgcgt ccaagctttt gtgataccca gctccgcacg ttggcgtctg
    10201 atggtctctc agatgcccct cgagcttgac tgaggaagca cgcaacgacc tcaccgtatt
    10261 tgtgatcctc aagaccaacg acgcagctct ccccaataga tgtgtgttcc aggagtcgat
    10321 cttcgatctc actaggtgat atgttttcgc cgcctatgcc atgtaagcgc cttgacggtc
    10381 agggaatcag cggccagtcc actgccgagc atgccaccta cctcggatga tgagatcctt
    10441 gattctacct gtaatacgac catatccatc tgaaccaatg aagccctcat ctccagtgtg
    10501 catccaaatg accccgttct catccggtct cattacctgc ttcgtccttt cttcatcttt
    10561 ccagtaccct ttctggagtg caaatcccga cgtgcagatc tctccccgct gtccaaatgg
    10621 caaggcgtct ccccgactat tgaccacctt cgctgaagtg tggggaaaga ctcgtcctat
    10681 ggttgtaaat cgcttttcct ggctgtcgtc tatagaggtt atgaaggtga caggacttgt
    10741 ttcggtcata ccgtaggcga ttagcattcc ttcgatattc atctgctctc ggatgtcttt
    10801 cataagtttg gaaggaacca tggcgccagc ggcaaggccg gtgcggattg ttgttagctc
    10861 gtatcccttc tctttcacga ccgccagctc agatatgaac attgtgggta ctccaagcag
    10921 cgctgtagct ttgtgctgga cgacagcctg tatggtagat tccgcgctaa agttgtctga
    10981 tgggaacatg atcgagctac cgtagcagaa acttgcaagg aggcccatca ccagtccaaa
    11041 gcaatggaat agaggtggag ggcagcaaac tacatcatcg gaggtaagtt tcatggcgga
    11101 cccaacgaat cgggcgttgt tgattatgtt gctgtataaa acttagaaaa taacaagtag
    11161 actgatatga ccattgtgtc cttactggtg ggtgagacag gctgccttgg gcatgccggt
    11221 tgtacctgta ttttatttac gcttcagttt ccgaaacgag tcatgtcagc ttgaaggttc
    11281 cgtacctgat gtgaattgta aattcaaaat atctgagttc agtacactcg cttcgatact
    11341 ttccaacctc gcttcttcga ttatagggcg cggtaagccc tgcaggaaag atgcgtacgt
    11401 ttgaatgctg acctctgcaa catttggggc atctccaaag cagacaacat gtcgcaaatc
    11461 agtttgtggc caacaagccc cgagagcttt ggcgatgtgc ccacgtagtg atctggttcc
    11521 gattcgtgtt gcgataaaga gcattttgca atctgttctc tttagtaact cggattgtat
    11581 cccaatcatg tgagaacata ctggctcgtg cgagtgcttg gcgaagttcc tctgcggaat
    11641 acgtgttgtt caacactaca gctgggcagc ctattctgcc ggcgcccatg aagacttcaa
    11701 cgtattcaac gcggtttcct gccatcaccc caatggcgtc accatgctgt aaacccattg
    11761 atattaggct tgttgcgact aacttgctac ggtcttcaac ttgtcggtat gacatgcgtg
    11821 tcgactgcca tggaactacg attgcatcct tgtctccatg cttggctgct tgctccctaa
    11881 tgagggttcc cagcgtcttg ctccatagta ccggggttcg gggtcctaca acaatggcag
    11941 caccttcttg tgtcgttgtt tgtgtggcca ttgttgccaa tgtgtctgtg ggctgctgga
    12001 aatttggtca acctacaaat tgaaataaat gttctcgtct ttcaccaaat ttctaatgag
    12061 tttctaagac tgttgtggtt agctcttatg gatcttgagc ctcccgatag cttgaacaat
    12121 cttgatggtt tgaggcggag ccccggttcc atcggaccgc tgtggtcatg gcaagaccat
    12181 ttaacgtggg tcctaaccgg caaggactgg cacatacact ctcagtatca tggtgcatgt
    12241 tccctcgaag tattgggaaa attgaagatg cttcggattt gcgtagttgt cacatggaaa
    12301 attcctactg ttcactgcgg aggatgtcca ggctacatgc cccacgaaga ctcctgtcca
    12361 ttctcaagta atagtggctg tcagcaccca gcaggacact atctggagcg ttggcaagac
    12421 actgtcacca agtatatccg agtacttcta tgtagagaaa gaaagttttg tgtaacattg
    12481 gcgtccgcgg attcagcggt gcagcgtttc ctagcagcct attggaagcg cgtggcttga
    12541 aaacactgca tgtcgagcgg gaaacccgcc ttgggttagc ccgcaagacg gtccgcagtg
    12601 cggaacgaaa acggccccgc ccacaagtcc ggacaagcac tctgttgcgc cgacccgcat
    12661 ggtgctgtgc cgccatgata gaccttgttg atttgacgat gagaggcagg ttgatggcag
    12721 cccatcgcac aattactagc ctccacttcg acacgcaagc acaacttcat gcaaacaagc
    12781 tcaagcggtt cgtggcgggt cattgtccag tccagcttca cgccagcatc agcagcgcga
    12841 catcatggca tgttgttaca ttgcagcatt ttgtatcaac catttgatta aagcatgtca
    12901 attcttggat atcggcgata atattaagta taacgaagac aaggcgacac ttgggccaga
    12961 cgcgcccgat ccaggcctcg aaataaaact acaggccggc gcggcatctg ggtcatcgct
    13021 taccctgtca ctgggaggtc tcacctgctc atcctgcacc agcgcggttg aagaagcact
    13081 actggcacta cccagtgttg ccaaagttag agtatcattg actcttcagc aggcaactgt
    13141 gataggcaac agcaacaagg atctaaatga agatcttata cttcaaagta tccgcagtat
    13201 cggctatgat gctcaacccg gccctcgatc tccacgagag atagttgagc ttcttcaata
    13261 tcgagacaaa acggatcatc ttgggtctac attgtctcac attggccgct gtgctacgct
    13321 gctccaggca ttaacctttt gcctctatct tctgcctgga cgatcaaccc ttgttcaatg
    13381 cttgaggtgg tgtctacaca ccgcatccat tatcgtcata ctatacgtac aatttattcc
    13441 ggtatactgg attcaccagg atggttggaa atggttacga ggtggccgta tgaatatgaa
    13501 cactttgact tcgctgtcaa tgggcctcgg atcacttctc ccatgcgtgg attggcttgc
    13561 gagtacgggg ttacaatcaa tctcttacta ttcaatggca gtcggcattg ctcttgtcgt
    13621 tgtttcaggg aagtatgtgg acatcctgtc tcgacgtgcg gcatcgaaag acctggctca
    13681 gatttacaag cccatcctgg agactgactt tgcattgctg catccaacga tggaggtatg
    13741 taggacaggc aaatcccttc atgaagtagt taatagcaac taatcgtcgt caagagggta
    13801 ccaacctcat atcttaggcc ggctgataag attttggtcg aaccacactc ggtcattccc
    13861 tgcgactcct acgtgcttga aggttcctct cttattggac agtcgattgt tactggagaa
    13921 tctcttcctg tgaagaaaca tgtaggcgat tatctacttg ggggaactag gaacttgacc
    13981 agtcgcctgg tatgcgttgt tcagagagag aaaggatctt cattctacac caagctggtg
    14041 caaagtgccg cagaatccag ctccgagtct actgagaacc ataggctact caacaccatc
    14101 acgaggcatt tcgttgcagt cgtaataggc ctatccttca caataccttt gatcaaactg
    14161 tatcccctca ttggtaacgt gtcaatgtac gacatctttt atcaatgggt gtcgcaaacg
    14221 gccacgattc ttacgagcgc atgcccttgt gccgtcaacc tcgcaatacc ttcagccgtg
    14281 gttgctgccg ttggtatgtt gattcggctg cagagatcgt ttgctcctat gtttgctgac
    14341 tgtcttcggg atagtcaccg cttgtcggca aggaattatc gttaccggag gtataaacac
    14401 tattgaaaag ctcgagatgt ctcagaaggt tgtatttgat aaaactggta cactgacaca
    14461 atccaagctt catgtggaaa acttccatta tttgcccgaa tgggtgaatc aaggaagcat
    14521 cctttgggag tatgcctgca cggtagagag tcaagtaatc aaccagcatc ctattgcccg
    14581 agccatcttt agttctggat tgcgaaagct cggaccagca tggacagaaa accagcatct
    14641 tcgcagatat cgcaacttgg tatgcgattc tggccaaggt attatgggtg aggtccagtt
    14701 agggaaacat ccctggagga atattgttat gggaaactct cggtatctca cggacaccgg
    14761 agttactgac gtcccggaaa agctcgccat ggacaccaca ggcatgattg ttgttcatat
    14821 ggggattgac atggcatacg ccggcacatt tcttgtttct gttagaaacc tatgcatctc
    14881 taaatggcgg gactgaccaa actctaggac tctatcagag atgaagcgca ctatgtggtg
    14941 cagagtcttg ttgcagctgg ttacgagtgt ggaatggtac ggtagaatgt ctcaccaaca
    15001 tctggagtgc tgtatactga tattaagcct cccagctcac tggagacacc caagaatctg
    15061 cctcgcgcgt ttcccagaag ttaggcattc ccatcatcaa agcacaagcg ctgccggatg
    15121 cgaagcgaga atgtatccaa gctttacaga ggtctggcga tatcgtgacc atggtatgac
    15181 tctctgcata gacttcgagg acttggctac taatatcagc tgcaggttgg agatgggctc
    15241 aatgatgctc catctctttc tgcggctgga gtaggtatcg gcctccagaa ggatacgacc
    15301 atcagtacta ttggtggtgc cgtcattatc gtgaactcaa gcctccagtc tgtccttgag
    15361 ctgtacaaca tagccaagat gactatgagt caagtccgat tcaatctcta ctggatttta
    15421 gcctacaata ttgtctcatt gagtctatct actggactgt tcgctccctt caacatgtca
    15481 ttgtcgccgt aagtgagaac tgactccgct gctctttcaa cttttgaagt gctgacgatt
    15541 agcttatcat gcctaggtct gctgctgcgt tgatgatgtc attctcatct gtatttatga
    15601 cgctaggatg ctttcgacta cgaaaacggc ttgaaggtgt cgtgaactcg cgcaacaaag
    15661 gcacaccggt agactaaagt aacacggatc accggtttga taatttggcc ctctgatcat
    15721 attttgggtg ctttgaaaaa gtcctatatc ttaacgctgg acccctattg gtattccaac
    15781 caaataatat taaaaaagat aatttcaaac tccggtattt tgctacataa tgttaatgtc
    15841 atattctaat gctttgatct gatgtagagt gattcgtatt gtattgcttt atcgaaccat
    15901 ggtttttcgt tagctctgaa ctagtttgat cactgttctc cacacggaga ggtagccata
    15961 atttggaagt gaagacccac cggttcattg attctattga tgccgcacag ctacaagaca
    16021 cggcatagtg cctggccttc gctaacagag tctcgttcta cccatgtcgt ttcgaatagt
    16081 cctgctctgg tcgccttaac ggaaacttcc atcttcatgc tctcaatcac catcacctcg
    16141 tctccagact ccacatggtc tccattcttc ttctggattg aaagtacttt acatggcatg
    16201 ggggctacta tctcgtttga cttgttcttg ttttctgcct ttaccagctc acgtcgactt
    16261 tcactatacg acaacagagt atgccgctgg aaaccgagcc attctcctac atggggaaag
    16321 tggcagagga tttcctgcgg ttgctctagc ttgtctgagc ggttatccgg caccacacaa
    16381 tatgccaaaa actttgtctc gtctagacta atctcaattt ttgctgattg gcaagggaag
    16441 ttgttgaatg cggatgtaag ccgtgcgatg gcttcaaacc tgtgcagttt gaacctcacc
    16501 aacggctgca ggtcatgcct ttcgtttcgg agcatgttgc tgatcttgtt gtactgattc
    16561 actgtggctt tggcagggct tgaccaactg ctttggtcag catcgtccgg cgtcgaagct
    16621 ttagatgctt ccagaagctc tatgatcttg acctccccat cctggaaagc ggagttcgga
    16681 acgtcggatt tccataaaca tagtagtgga ttttcagcgt ggctaggtac gatgacgtct
    16741 gcattgacac tgacaggatc atagcgctgg gtgcgaaagt gggtgcgcac attcccaaat
    16801 ggaattcgag acccagaatt gattctttcc attcttgaag tgaaacggaa acataaggct
    16861 gatatgatga tttcggcaaa gcgggctttc tttggcctcc tgattcgaag caactgatcc
    16921 aagttttggg gtataaatga tgtggtgtat cgcaaatcat gaaagtaggg atgttccagg
    16981 caccgctgaa gaaatagttg attcgtcttg ataccgacac aagcaagatt tttcagtgcc
    17041 agaatcattc tctgaattgc ttccgtcctc gtcggcgccc acactacaac tttcgctacc
    17101 atggagtcaa aatagataga aatagaggat ccagacctca gcgctgtctc gtgacgaaca
    17161 tatccgtttg aggaagcaat actgtcgtat ggtcgccaaa gttgaactgt accatgttct
    17221 gggaagaaat cacgcgacgg atcttcagcg cagagtcgac attccatggc atgtccagtt
    17281 tgcttcactt gctgcaagtt ggacagttct ttcaaatttc caccagcagc aacataaagc
    17341 tgtaatgcta cgaggtcggt acccgtgacc tcctcagtga tggggtgttc aacttgcaac
    17401 cgcgcgttga cctcgaggaa aaagaacttg cacgtctcaa catcgacgac gaactcaaca
    17461 gttcccgcat tatcataacc gataaggctg gcaatagtaa gcgctgtttg agacatcgct
    17521 tgccgcaact cgtctgtcag gaattcgcaa ggtgtctcct caatgacctt ctgatgtcgg
    17581 cgctgtgcag aacagtcccg ctcgaagaag ctgatgacat ttccgtgtga gtctcccatg
    17641 atctgaatct cgacatgctt gcttttttca atgaacttct ccaatatgca atcggtagat
    17701 ccgaaggatc tctctgcctc agactgcaca cgagctaatt cgcccgatag ttgggacgct
    17761 tctcggacaa cacgcatgcc ctttccgcct ccgcccgctg aagccttgag catgactgga
    17821 aatccgatgt ttgttgcgga agtaaggagg tcttcaagat caagactgga ccctttgaat
    17881 ccagggatca gcggaacgtg cggcgccttc tctgagagat attcttttga tcgccgcttg
    17941 tccccaagtg ttgacattgc actggagctg ggcccaataa atatcagtcc ggcttgacga
    18001 actcggtctg caaagccagc gttctcactc aaatagccat agcctgggtg gatggcgtct
    18061 gcggcagcat ccaaagccgt cttgacgagc aaatcaatgt ccagaaaggg gttccctgca
    18121 tgatccccca tgctacccaa gcagattatc tcatcggctt cgtccacatg ctgtgactgt
    18181 tgatccctaa atcatattag tcccatcaac attaatcagt ctgtgctgtg gtcgtcttac
    18241 tccaggacat atgcaacaac agttcggacc atgagctttt ggcatgtcgc aattatgcgg
    18301 cacgctatct ccccacgatt tgcaatgaaa agcttctgga tgaacggcaa ccctgtgaca
    18361 gggttgactg gtagcggcgc aacaaacaaa gcttcccgag ccggcatggc gctaagagtc
    18421 gggtcttcga tttctgtgga aggcatcgtg gaaggtatcc ttgtggctaa accgatcggt
    18481 taaacatgtt ttgcagtaga ttcagtataa ctgggaagcg atggtactat agctggtgct
    18541 taaagctgcc ttgcgcgctg caattgtgag gcaaccggtg gcccggtccg gtccagtacc
    18601 gccaattgcc aggatctggg tgagttgcgg accgatggtg ggcttagcat ctctgcgccg
    18661 tggcgaagca cttaatgcgt ccgtccaaaa gtgcaaggtc ctttcaacca acctgaagtc
    18721 cgcgaagggc ttctttcaga tatctccgca gaccgggtat atcggtatgc tgactgattg
    18781 atcttaatta ggactgcaat catgaaagtc acactgatga cacaacaaat tgatggaatt
    18841 gtgctacttg gagagaacaa gcgaaacgta agagtactcg tgagaaccct cggctgccta
    18901 tatcacatcc tggctaaaaa cctacttcca tacctgtctg caatttcctt gtctgaaaca
    18961 atatccaagc acatccccag tacatcgcga gtatctcttg gatcaatgat cccatcatcg
    19021 attatcatgc tgctagtggc atagctttct gcgtccttct gtgcctggat tcggaagtcg
    19081 ttggttgctt tcttcaaatt ctcctcggac acactgctat tagttccttc agtctttgcc
    19141 atttgtatct gttccatgac gccagcgagt tgatctggtc ccataacgct gcactttcca
    19201 ataggccaag tgaagatgaa gcggggcttg tacgctcttc cgcacatagc gtagttaccg
    19261 gctccatagg aagcgcccat gataatcgaa atgtgaggta cctgtgagca tgaaactgca
    19321 gacaccaact gggccccaat cttaattata ccagcgtgtt cggacttggc acctaccatg
    19381 aaccccgtga cgttgtggag aaagacgatc ggactacacc tgcgaaagcg ccccacgtta
    19441 gtcacaatgc tgcgatttat ggactagatg caaacttgct cttgattaca gagccggacg
    19501 aactgagcag ctttggctgc ttcatgggga ttgatgattg agacctgatt ggccacgatt
    19561 cccacccgat gtcctgtgaa gttgtaagct taaagcattt ctccaaagtg gaaatggtaa
    19621 tacccatgat atgagcccac gctgtcaaca tatttggtcc gtactggggc ttgaatgtcg
    19681 atatacgaga gtcgtcgacg atccgtaata tgacctctct catgtcaaaa gcctttcgaa
    19741 tatcaggatt aacgagatac agtagatctt ccactggata tcgtggaatg cgggcttggt
    19801 tggcttcgtg aaggacgcga tataatcgag gtttcagaga agccacccaa tccctggctt
    19861 tgtggattgc atcaaaccta tcaataccta cgttagcaca taaaccgtca aatcctgaaa
    19921 cgttttacac actcatctat tgcaatctgg tctgccagtc cggtttgggc cgcgtgaatt
    19981 cgtgcgcccc ccaactcctc agcttcaata atctccccag tcgccatctt gaccagcggt
    20041 ggaccaccta ggaaggcttg tgcttgattc tcaacaaata tggtataatc cgacaatgcg
    20101 gggtggtagg cacctcctgc tgtagatgat ccaaacacaa ttgcgcagga tgactttcct
    20161 tgcattgttc tcaccgccag atcgcggaaa agctgacccc ctttatggaa aactcggaat
    20221 tgctgaggca ggaacacacc agcctaaaac aagatgtcag gggaaatacc aaagcgcgct
    20281 caggccttca aactttaccg attgaaccaa agaaatcaag ggcagatcat tctcggtagc
    20341 tatttctaac atacgattga ccttaatcac tgcaatcaga atcagcttag acttcaaagc
    20401 ctgcaatgtg tatgctactt tgctcaccag tcatttcatt ccaggctcca ccactccgtg
    20461 ttggaatatg tgacatcaaa aggcatattg ttccacttta gaaattagaa ttttgggtat
    20521 cttgcaatta ggtattcaag atgcgtacct gacagttcca atcccagcaa tcaggtttgc
    20581 gcacggtgta gagtcccgat tcccgtagcc cgcaaaggag caaagttcta ggaatggaga
    20641 cccctggtcc aggagtagag caattctatc ccgagctggt taagaagaca gtatattagt
    20701 tctgacctac agaaaaatct cttggtcgca catacgcagc aactggccgc ggctctggtg
    20761 tcgtgagagc gaagcctcgg taccttcgct gctcacatca tttagggcct tttcaaattt
    20821 gtcaaggaca ggaacccatt tttccctatt ctctctgagc cggtcgctgc gtagatctaa
    20881 agctgactgc ccgacagggt actgatgtaa cggcgccatc gtggatgtct gatgttgacg
    20941 ttctcaggag ccgaatttcc aattcaatga cacttgctat cagaagaggg tatggtacca
    21001 acttgagtac gtggactgtg cttggcgtcg gaccggacgg accgaacttc acattgtgat
    21061 aacaagcagt ttcattgcca acttacttgg gaacaaaaca tgtaagtctg gaaaggctac
    21121 attctgtatc tatgttcatg gaacgctgat acagaggtaa atcatgtatc gggtggtact
    21181 gtagtaactc agccgtactg gccaaagccg ccttgccaca tagcaggcga tgcacaaaat
    21241 gtctccccac tcaccaccgg ccggtccgcg cgggccgcca gtcacaagaa gcttcctgtt
    21301 cttcgacagt tgaaaaaaca gcgaaatgta ccatgcatat agaaaaagat gaaatacagc
    21361 attcacttgt gcgttattgt atcggtaatt gcccttccct atagccatgc aacgtgctgt
    21421 gacaatcgtt gaagttggcc cgcgggatgg attgcaaaac attcggcaac aagtgccgac
    21481 ccaggttaag ctccagctca tagatcggtt gcatgacgct ggtctacgaa acatcgaact
    21541 cacgtccttc gtttccccca aggctgtccc tcaacttaag gatggacacg aaatactcag
    21601 tagcccatca attcgatcaa tgctccagaa tgactcgctt cgactgcctg tgcttgttcc
    21661 gaatctcaat ggcgccaaga ccgccgtgcg gtgtggggcg aaacacttgg ccgtctttgt
    21721 tagcgcctca gaggggttca gcaaagccaa caccaactgc acagtcaaag aagggcttga
    21781 aagagccaag ttggcagcaa gagaagctaa gtttcaagga ctagaggtca gagggtaagc
    21841 attgataagg gcttgttgtt ctcgggtagt gatcaaatgg ttattgattg ttgctcgaat
    21901 agatatgtct catgcatctt ttccgatcca ttcgatgggc cgactccacc agaagcagta
    21961 ttaatagtcg tacaaaagct catggaaatg ggctgttacg aggttagctt aggtgatact
    22021 cttggggtgg gctcgccagc caacgtgcaa cgactgattg catttctcgc caacaatgat
    22081 attcctctcc ataagctggc cggccacttc cacgatacct atggccaagc ccttgccaat
    22141 gtatgggaag ctcacaggtg tggccttcgt atattcgaca gtagcgttgc aggcttggga
    22201 ggttgcccct tcgcgccagg tgcacaggga aacgtggcaa ctgaagacct ggtttacatg
    22261 ttcgaaacag ccggaatatc aacaggtatc aacctccaaa agttgatgac aataggcgac
    22321 tggatctcta ggagtctatc taggaaaaca gcaagccgag ccggagcagc tctagcggtc
    22381 aagggcaatg ttgagtgttc taaatcttca acatcgacaa atccgccaac ggccaagagg
    22441 gaagccttgc cttggatctt aacgcagcag acggacggct tgcttgtgca tcggtgtgga
    22501 gtcaatctca aagttacaat gaaccgcccg cacaatggaa atgcgttgac cgtcaccatg
    22561 attgaacact tggtcaaagt cttcatcgac gcgtctaacg actccacggt ccatcgcatt
    22621 gctttaaccg ggaacggcaa gtttttctgc actggcatgg accttgggaa acgcagcaca
    22681 accgttggaa ctggcggtcc aactacagac tctcagctgg atagactctc tcggttgttt
    22741 aatgccattg ataggtgtcc caaagtaaca atcgcggcgt tgaatgggcc tgcctttggt
    22801 ggaggggtcg ggctcgcatt tgcctgtgac cttcggctct gcgcgaaatc cgcctcggtc
    22861 acgctgagtg aagtgaagct aggattgtgt ccggcaacga tatcgaaata catcatacgc
    22921 gaatggggaa ttccgctgag tcgcgaagca atgctgactg gtcggcctgt ttctccagaa
    22981 gagttgcaat ccaagggagt tattgttcgt gtgactgaag atcccgacca attggagcat
    23041 tgcttggatt ccttgatctc tgctctcaaa attgcttctt cagatgcatc aagaatgtgc
    23101 aaggagctgg tacgaaccgg atgggtcaat ggagggcatc atgaacaaga tgaggccatc
    23161 aaaagcctct ttggtgaaat gatgaggcct ggtgctccgg gaaattatgg tgtcagggaa
    23221 ttccaagctg ggaacaaggt ggactgggac aattattcgc agaaattagt tagcaagatt
    23281 tagcatcatg ttgagagtaa cataacataa tgcatgaaac acattttata tgcgctcttt
    23341 atgtttcgcg ccttcaaaag ccgcacaatt atttgggggg ttgtgcttga gagtggcttg
    23401 tattccacct cgatcgttca tctgaagtaa ctggaatagc agaaactacc acttgattcc
    23461 aaggcaggtt gttggttgtc atttatttga tgctctctct cgctccatgc taggtctacc
    23521 agcagatcct cgataactct tactccctct ccctttcgtg ttttcaggac accgccattc
    23581 caatcacaaa tttttggcgg cctatgtaat ctgattacaa cagactgaga agtcgagctt
    23641 tgttcataaa tctgatgttg ttcatatgat tcaacgtgta gatattttcg tcaatcacca
    23701 gttaagcgca gtgcctatgg cttctgccaa aacggtacct tcagccgcgt gtgtatcagc
    23761 attaggatga taatcacacc cgacgtctga tccctgcgta ggccagtcca caaaatgaat
    23821 attcgagcca cctagttgtg tgatggcggc cttaatagcg ctggtttgtg tggacttttg
    23881 cgcatcagcg gcagtaggcc aatagtcgct gagcatcgga gaattcagca ggaagaagtg
    23941 cgcatcgggg tagtgtgttt gaatattttg gacaaatgac accatcccgg cggtgaaggt
    24001 ggaggcattg atcggctccc gcgcattgta cggctctccg gatgatgtgt aagcgatata
    24061 gctgaagtcg ttggtgccga gatttataac aactgcattt ggggcagttg ccgctgggaa
    24121 cgtgtagctg ctgtctgcat cattcgcgcc gtatcgagtg tagagctccg gcatcaatgg
    24181 actcgtgtct ggtgccccga tagcgatatt gcgaacaagc ccttttccgc tccatgcgac
    24241 ggtactatac tctgctccca gtgccttagc agccagtgca ccatatgtct tcggattatt
    24301 ttccacagaa gcgttgttcg tgcaaggatt tgtgccatcg agtccgtacc caacgctgat
    24361 tgagtcgccg ataatctcga tacgacgcgt cggtaccgca tacgctccaa gaatcccgtc
    24421 aacggtaacg ttgccaataa tcactgagcc atactccggc tcagaacgtt tacgtaatac
    24481 gacggtgtgg acccccaagg ttaggccttg cggagtagag atggaggtgc cctcaacgtt
    24541 tggaatgacg atcggctcgg cgccgtcaat gctcaaatca gcactgactg aaccgctcac
    24601 ggccgagata ctgatggaag cagaagtccc cgtgaaattg aatgctaggc ccgctcctgg
    24661 ccagctcagc tctcttgttg ctgggttgac tcggcccaga tattgaaatt ctcctgctat
    24721 ggtaactgta gaggaggttg cggcgggcgc agtgtgagct gtcgtcactg tgaccgttga
    24781 taaggttgta gatgatgctt ggcactgaga ataataatcg ttcaaagaaa cgcatgtgca
    24841 tccggagata cagctaacgt caccagtatg tccctgccca ccacattgag cccaggccgg
    24901 ctgctgagcc gcaacagtgc tggtaagcac tatgcatgcg ataatgtaag gcaacattct
    24961 aatgaaatga caacgtgcct ggtggtcaaa atgttcaata tgattcaaga atggatgccc
    25021 gttgaagatt ccttcctgcg tcaactagta gtcatcatgg gtctggccaa tggaataaat
    25081 actcaatagg agggttattg ggttattgta tttcagcata atcatttgcc ttgcgccaaa
    25141 tgtcacattg cgaaaaggaa atattgcaca gtgcttgtgc ggcttccctt gccgcattcc
    25201 gtcgtttgat tggtaactgc gcccgattca cggaaaattt cccacggctt agtctcccac
    25261 ggcatctagc cactttgagc gcggaacgac aaccagcaag ccgcaattgt gttcgtgtcc
    25321 cgtgcccacc tgtctggcca gccatatgaa ttgtcaaatg gccggtcccg gaaatgctga
    25381 aagcgggcat ctactcgtgc tacataattg cctgatcata accttgcgta catgaagcag
    25441 ccgtcaccgt gtatagccgc tcgcggtgca cgtggctgct ctggctggat ctataggcga
    25501 gacagaaatc tctagcttcg actggtaaac ccgatcgtcg ttttgcttta ctcatacgca
    25561 atagatgcca attgtataac ttatttctga gaacgaatgt cgcagggcta gtcttccctc
    25621 tatgagtttt aaatgtggcc gttaactttt gcgcggtctc ttgcagacga caacgacccc
    25681 aaaaatttga cgaaagtatt cgttcgttca cttggcgacc ttgataggcc caaagcgttc
    25741 tctcctccca tggccgttga agtgagaagc ggtgctaggc ttgatagtta acacaatatg
    25801 gggtttgtga cgctccgcag ccagaatagc agcccgtagc aaatcatcaa aactttcgca
    25861 ctgctgcgag cagtccaaaa tagcctaatt gcaaggtttt aatacataat agtcatttaa
    25921 gtcgtatatg atggttgttc acgtaccatc aagaaccccc atgggaacag gaaatcctca
    25981 cgttgattca acagcaacag cttcgatctc cacatgcatt gccggaaggc ctaacgctcg
    26041 aacgccaata gcggtgagga ttggcctgtg gtctgggaac cacttctttg caagcggctg
    26101 ccaaacaccc aaaacctcat cggttgtata gaacatggtg atcttgtaga cctcaggcca
    26161 acccttgctt ccagcctgct tcaacgcaag atcgacattg gccaaggctt ggtccacctc
    26221 tgcggtcaga tttcctgata tctcgccgct gttagggtcc catcctccta cacaaccgtt
    26281 agatgcagtg cgcgaaacga aggcagagaa atgaaaccct accttgtcca gagatctcaa
    26341 aacggtttcc cactcgcaca gtggaactgt agtggtactc atctgtgatc ttcttcccat
    26401 atcctgcgta tgtgaagtat tgcagatgag acatgatgac tgcaaatgga ctggaggacc
    26461 tagttgtgga aggaaaacga gcctgacgag tcggcgcttg agtgccctta tatgccgttt
    26521 ccgaacagcg tagtatttcc aacagacagt gcgtcatcag ttgatttgac agccgtaagg
    26581 atagtttagc gccgtattta caaagcgaga agctcaaatt actgctaaat tgggctgctt
    26641 catcgatctg taattacata ctacgtaaga cgtgattcca aaggcattgg acgtaacggg
    26701 ggttagtaca aactctcttc tctagcgtct tctagtgact tgtaatcatc tactgctgtg
    26761 gggtatctgt tttgcaccgg aaacatattc ggtcaagctg acctgagctt taagattacc
    26821 gtagatgaaa actctctgta gattatggct cgcccggtat ccagaggatt atcttcgcat
    26881 gtcggtgggc gcatgagagc acgtaattaa tcgagcgggc tttgtaatca acacaagctt
    26941 caggagagat aaggtttgct tgagaaaagc attgagtacg tcacactaca tagagctact
    27001 ttccccgcat gaaagttgga atcaggttct aagttgttgc gcgactggaa tacttcatac
    27061 ttctcaagtt agtcaagggt ttgcatgtga ttccaaatcc ctagcttaat tcaaccatgc
    27121 aaacaattat atatacctga ctggttccaa aaatctatta agaaagtact gcattgagga
    27181 ggtgttcaac cgaaacgatg cgggaaagaa cactatctac tttggaaatc atttaacgag
    27241 gctagttgtc aaaggggttg tgaggtcagg tataatcaga agtccaaacg tatggttcaa
    27301 ttcattaaga gactgaatct tgtcctcttt caaggaagag ggacaagatg gggattatat
    27361 agcggatact gttcggtatc tcatcggacc ttctgtaaac ctaatgcact gccgtgacac
    27421 tagtattatg atcattctat aatatctgtg tatcatcatc tcccgaaccc tgaaaggttt
    27481 atcagctcca agggaacact cactatccca gttccagcac catttggtct cttatgatca
    27541 gtatagctgg tcactttaat agccattcca ctatgtctct tcacatcctc catttcgccc
    27601 caactctagt gttcgcctgg ccttcgtgtg gttccctgga ctatgaccag tcactccatg
    27661 agatatgcat aaccgccctt gggtagtggg aattgcgcgt agttcatagc agtgtatcgt
    27721 gtgcaacgaa actaaagtcg ctttcgcgga taagtgacta cgacatcaat acgaccgata
    27781 ttattacatt gattaggata gttgccaaaa agacttactc cgttgttatt cttttcaata
    27841 acatcatgaa catgtaagaa aaaaaaatgg aaaacagaat cctcctactt gtctataagg
    27901 cggaggttag gtggtttgta ggtgtacagg tctatgtggc actagccatg gtggccaact
    27961 agccactccg tggcgcattg cgttgaaaaa taagggtata tcgggagcct ggttcattat
    28021 gatacagtaa gacttatatt gggtgcatca gaatgattca ttgtgatgca tggcgaagtg
    28081 gggcgttggt cggcagagcc tcacatggta gcaataggca tcgaccagta tttaaatgag
    28141 ggcgcactgc ataggtgtta atgccatggc actgcaattc ttttgagctt attactggta
    28201 aaggagacag ggaccgcttc cgactcattc ttttctgggc agcagacttg atacagtctc
    28261 gagtggaact aacagcaaaa tgctttagaa catcgcaagc cagtgcaagc tgacttcaat
    28321 cgacccatcc aggtatccca gataatttta actttaaaca ctacggtatg tcacttgaac
    28381 ttcttcctat taagagggcc aatatgcatg atgataagga cattcactcg ccgttctgaa
    28441 cattgacctg tggattacgt ccaaaggcac cggtttcgcc aatatctgac aaacatctct
    28501 gtatctctta gttgcatcca gtaaagtttt ccttacggat ggtgctaata cgtatgcggg
    28561 acagacaccg aatatttctt ttatatcact cacggtccac cacataagat aatggttact
    28621 gcacccattc agaagaggct gcggtcacaa tgagaattgt tcatttattt gaagtaactt
    28681 agagcgaatg cgacccgcat ggggagagcc ctccatccag ctaaagtctc gttgctcttt
    28741 ctcgattgtc tagctgccat caattctgct ggtagttcat agtaaataca catctgcgtt
    28801 attgtttagg aaatctaact ctctctcatg aaagacgtct tccaaaacag tggtatttga
    28861 ctctgcaaaa cggaattgag ccctaatagc gggatcccac gcgggccagt acggaacatc
    28921 atccttgcga caataataat tggggtcaag atggttagtg aaggctatga tagcggacat
    28981 aagatgcagt gaattgtttg aaacggcagg gtctagagtt ccgaatgtgt ttaatacaac
    29041 atcggacacg tggaacgagc ccagtggctg gagtgcagat atattcccca ctgcaaggtt
    29101 tgcgtaatct ttgacgggtt gctcaataag gaaattgaat gctttctgcg tcgatcgcgt
    29161 gaagttgagt agatctcggc ggccactttg gaactacaga acatcagatg tgacaacatg
    29221 gctcagacag gacttgctta ctaggatatc tccaatagct gcagccagct tcctgtactg
    29281 aggaccaagg gtctgtgttc ctgattcttc ggtcaggttt gcgtagaggc ttgtgaatgc
    29341 ttctagttgc tccgtagaca cttccgggaa cgtgtttgtg aaatatttaa cgaactcgtc
    29401 atctgtcgta gtgttgagtt gcgcgactag tgagaaaagc gtgccttcat cttccacatc
    29461 gccaatcatg taaggaatat ctgccacttt accctcacgt attgagctgt gaggtgattg
    29521 tttgagaaag tctccgtctg gcctcggcaa gaatggattg taggaaccag catacgaaat
    29581 cagaccgggg aactgttgag ccgacgccgc aaggtcagag tagctcgcgt tctttaggca
    29641 tgacaaagga tcctggcttc cggtacaccc cacatcagaa accacctggt caaatgtgcc
    29701 ttgagagctg ctgtaatctc gtaatttcaa ggctccacca gagaacatga tggctccccg
    29761 aaataggccc tcggtatcac cgtcgttgag gaccatatga gtggccgcag acagtgagcc
    29821 cgcgctttca ccaaatagag ttacctttcc cgggtctccg ccaaattgcg caatatattt
    29881 ttgtacccat tgtagagcca tgcgcctttg atgaacaatt agtaaagagg gtttatcaga
    29941 attcgaaggt agtacacctt actgatcttt caggccaaga ttgcccacac ccgcatctgt
    30001 gacttcctgt gaagcgagaa agccccaaag actgagtctg taattggcag aaacaaatat
    30061 gacaggctgg ccaatttcaa ctgagaaatt gacaagcttg ccgccttggt atactgcgtc
    30121 ctatctaaag gtcaatatac cccttggtga acatcaacac ctaatagccg taccgagagt
    30181 gatgttgtgt tgctgctaat tgcactagct ccggttgaaa acccgccacc atggatccag
    30241 aataagactg ggaggtttgc accagctgaa gtcccactcg gtgcctgaat attgatactg
    30301 agacagtcct catcctgcgc tggggtcccg cgagctgtca acaggccgat tgcttgcagc
    30361 acggggccaa gctcagctag tccctcggtt ggaactgacg cagttgcccc ctggggacat
    30421 tgagacccgt acttgctggc gtcttgaata ccttcaagct tgtttgcagc cgaaaccata
    30481 atcgggttct cgaaccggcc agcctgcgca aacggtatgc ccagaaagct atccacattg
    30541 gcaagctcgt tggtgcctct aaatgagcca aagtccagat cgatctcagg agcagcgctg
    30601 ctgaaggcga ctcctacata ttgactaaga agcagagaaa cttttatccg ctgcttggta
    30661 tctaggaggc gcatgatagg cgagtgtgga aacgagagtg aaagaggtac ggcttcgact
    30721 ttgaatggct cattttgaca ttctttccag attgaaatga tcaccagaaa gacttataac
    30781 cccatgatgg tcatgacaat ttgctttgat tgccgagacc cgtggccgag ctgatgggcc
    30841 ccactgacct aaaaatgcat gatctcggcc ccttggagga tcacgggagc cgcggggtct
    30901 acgttgtctt ggaatcccga cgctagcgtc gatcatggca gcggcgttgg ccaacattga
    30961 agaactatga taacaggttt ttatatccag tggcttattg agcaatcacg gattggtaat
    31021 tgctcggctc cagaggcagt tgaaaccact cgctttgaag gccggcctac tagcgatgtg
    31081 ggatatgaat ctcttcgcat ggctatcggc agcttgtctg acaatctggt cgtacttaat
    31141 aaccgaaaga ctttttcagg gcgacgactt caagattcga cttagagcgt tagaaaaaga
    31201 agcacggcgc ttctcaaatg gaacaagacc ctcggaagtg gttgggtagc tgctgctata
    31261 gtcgcgggac ttggcgagcc taaaattgcg gcgttttcaa gccacgctta tcttaattat
    31321 gaaagggatg tgacgagttt cttactatgt aataacaccc caaaacctta ataaatcgtc
    31381 aaactctatg gttagggcca gattagaccc tgtagcgctg ataggccctc ttcagctctg
    31441 agattttatt tcatccgaaa ccagaccgtc ggatcatgcg tctccccaca acgcgtgtat
    31501 ttgcctcatg cggctctttc cagcatcgtc ttcatccttg acgctgccgt cgagattgcc
    31561 ggcaccttcg ataacctcgg cgaaaatgtc cacgtgttga tccgctggga ctggtcggcc
    31621 atgtcatcgt gtagacatgg taatttgttg agttaagtca tcatacagcc tctactttgt
    31681 ccgcacatcc tctcggtgtg attgtgggca ccacggcgcg gcccaccagc gagactccta
    31741 tggccttcta ggaactgcgt ttgatcagca atgtattgga gaataaactt cgaagagtta
    31801 tggcgcggca ctcctcttca gatttaccct gatacactgt aatgagaaag aaatatctag
    31861 gtaaaacaac agatgagatc ataggtcaag caaaatgcat agatgagctg aggtttctta
    31921 cagactgcgt ccaatacgca ctcacattcc atccatcact tttgcggtgg gtcaatatat
    31981 agggtcgtcc accaaatctt ctcagagcgc ccctgtgcct cgatgtgcgt gtagagtcgc
    32041 gagtgttcac catctcacct cagaacacca acgaaaactt ttgagtatag agaaccttgg
    32101 cacatatcat aatggcagac ccggcgaagc acatggcacc tccgacaatc ttcatgtgaa
    32161 cccaaccatc cgctgagctc tgcaaaattt gcccgccgat aggcgccatg gtgagggcgg
    32221 gaatcgagac gaagagcatg acaacgccca tccggcattc gacctcgggc ataggggata
    32281 ccgactccgg cagggccgcg aaaagcccga tgaaggcgca cgaaacgaaa ccgtacatga
    32341 cggcgaagcc gatgaccgcg gactcgtagg tggccggcat ccacagagcc aactcggcga
    32401 ctcccgagag cgcacaggcg attataaaca cattccatcg accagcaaag tcggcccagt
    32461 tcctgcaccc agacggccga aacatcaggg ggatcatcat cttccagctg tgcctcgttg
    32521 tctaacatgt tgccgagttt ataagacagc tgcggttcgt cgggtgtccg cttgaactcg
    32581 ccaccgacat cgctgccggt cggcacagct ttttcggaag gcatcgtccc aatggaaggc
    32641 acttcaatga acgaaaaagg tgtattgttt actttgttag cctgcggcaa ggaaccagca
    32701 aagccaagag gtaagcctta acaattcgaa cagtgacggt gtcgactggt tcctggaaat
    32761 acagcaaagc aacgctaggc agcgcgttgc ggctgccact cgagtgcctc taagcgagag
    32821 cgagacaagc ctggcggtct gaatacgatt ctgattagtc tagtcccagg ttatacggtc
    32881 caaatatttg gccgcaagta cctaatccgg gagcatatga tagccgcgtg ggtgaagtat
    32941 tcaaccctcc atttacaaga tttttcacat acgaaaaatt tcatagtata tttatgatat
    33001 acagtataca agcgcttggc tatcgattag atcaaaatca ggcggtcttt ttactgtagc
    33061 tttcctgggc tttttctccg gcttagtgtg gactggcccc ttgtgagggc taaaattgca
    33121 gtgtaacatg caatgtaagg gaaatcagcg aaaggtagac tgcttcattg gatgcgcaaa
    33181 accagttcct gcatgacagg aatgcgaggg caaggctact gaaaggcgcc actcaactta
    33241 tataacccgc acgacgctcg tggaacgatg gatacgggta act
//
