# Supplementary material for: Genome sequencing and physiological characterization of three Neoarthrinium moseri strains
Source: BMC Microbiol. 2025 Aug 21;25:526. doi: 10.1186/s12866-025-04274-z (PMC12369201; doi:10.1186/s12866-025-04274-z)
Supplement: Supplementary file 16 — Supplementary Material 16. [file 12866_2025_4274_MOESM16_ESM.zip › BiGSLICE/input/Nmoseri/TUCIM5799/JAFIMR010000010.1.region001.gbk]

LOCUS       JAFIMR010000010        43385 bp    DNA     linear   PLN 06-APR-2022
DEFINITION  Neoarthrinium moseri strain TUCIM 5799
            scaffold10_Wmoseri_TUCIM_5799, whole genome shotgun sequence.
ACCESSION   JAFIMR010000010
VERSION     JAFIMR010000010.1
KEYWORDS    .
SOURCE      Neoarthrinium moseri
  ORGANISM  Neoarthrinium moseri
            Eukaryota; Fungi; Dikarya; Ascomycota; Pezizomycotina;
            Sordariomycetes; Xylariomycetidae; Xylariomycetidae incertae sedis;
            Neoarthrinium.
COMMENT     ##antiSMASH-Data-START##
            Version      :: 7.1.0
            Run date     :: 2023-12-04 11:58:05
            NOTE: This is a single region extracted from a larger record!
            Orig. start  :: 33607
            Orig. end    :: 76992
            ##antiSMASH-Data-END##
FEATURES             Location/Qualifiers
     protocluster    1..43385
                     /aStool="rule-based-clusters"
                     /category="NRPS"
                     /contig_edge="False"
                     /core_location="[20000:23385]"
                     /cutoff="0"
                     /detection_rule="cds((PP-binding or NAD_binding_4) and
                     (AMP-binding or A-OX))"
                     /neighbourhood="20000"
                     /product="NRPS-like"
                     /protocluster_number="1"
                     /tool="antismash"
     proto_core      20001..23385
                     /aStool="rule-based-clusters"
                     /tool="antismash"
                     /cutoff="0"
                     /detection_rule="cds((PP-binding or NAD_binding_4) and
                     (AMP-binding or A-OX))"
                     /neighbourhood="20000"
                     /product="NRPS-like"
                     /protocluster_number="1"
     cand_cluster    1..43385
                     /SMILES="NC(CC(=O)O)C(=O)O"
                     /candidate_cluster_number="1"
                     /contig_edge="False"
                     /detection_rules="cds((PP-binding or NAD_binding_4) and
                     (AMP-binding or A-OX))"
                     /kind="single"
                     /product="NRPS-like"
                     /protoclusters="1"
                     /tool="antismash"
     region          1..43385
                     /candidate_cluster_numbers="1"
                     /contig_edge="False"
                     /product="NRPS-like"
                     /region_number="1"
                     /rules="cds((PP-binding or NAD_binding_4) and (AMP-binding
                     or A-OX))"
                     /tool="antismash"
     gene            complement(1719..4112)
                     /locus_tag="JX265_004965"
     mRNA            complement(1719..4112)
                     /locus_tag="JX265_004965"
                     /product="hypothetical protein"
     CDS             complement(1719..4112)
                     /codon_start=1
                     /locus_tag="JX265_004965"
                     /product="hypothetical protein"
                     /protein_id="KAI1873343.1"
                     /transl_table=1
                     /translation="MRGILRTIAAVVLTLSHSSEAHSTKRNALNYISRLDDPVLRTPSH
                     RVHAHSSFDLTFLLHDGSEQFRLTLEPNHDVIADDATIQYLNPDGTVRHEEPISRSEHR
                     VFKGDAFVQHVGHGEWIKAGWARISMLRDGSRPVFEGAFRIDGTDHHIQTITNYRRTQH
                     HDDPVLEFAEDEYMVVWRDSDVSSDSSAPGELKRSLGGSTCQSDQLDFNNELDHPVLSH
                     LDLRDMTRNEGGALFGRDGDTGNTGGNGAGVNLAGTIGSTEGCPTSRKVALVGIATDCT
                     YTAEFNSSEAARANIIQMVNAASQVYESAFNISLGIHNLIVSDRSCPGTTQETTPWNVA
                     CSNSVSITDRLNLFSAWRGQNNDSNAYWTLLSTCNTDAAVGLAWLGQLCVQGSTGGGGN
                     ETTAGANVVVRTSTEWQVFAHESGHTFGAVHDCISSTCSDGSVTMQKCCPLTSSSCDAK
                     GQFMMNPSTGSSITQFSACSIGNICSALGRNSVKSQCLTNNKDVVTITGSQCGNGIVEQ
                     GEDCDCGGEESCGSNSCCDAKTCKFKSGAVCDPSNEDCCTQQCQFKSSGSVCRTSTGAC
                     DPQEVCTGNSPTCPVDKVADDGTSCGASGAGLTCASGQCTSRDLQCKTVVGAVTTDNNT
                     SACNSQGCLLSCASSRLGPNTCYNMNQYFLDGTPCQGGGQCKNGQCEGASFGNEVASFF
                     SDNKNIITPVAASVGGLIVIAIFACCLSACRRRRRVKKLKSVQPNASWQGGSAWTAANL
                     ARPAPAASRSRGERGSSRGPPPAYPPYPYPGQEQWNRVPTARYA"
     PFAM_domain     complement(2337..2567)
                     /aSDomain="Disintegrin"
                     /aSTool="clusterhmmer"
                     /database="35.0"
                     /db_xref="PF00200.26"
                     /description="Disintegrin"
                     /detection="hmmscan"
                     /domain_id="clusterhmmer_JX265_004965_0002"
                     /evalue="1.10E-18"
                     /label="JX265_004965"
                     /locus_tag="JX265_004965"
                     /protein_end="592"
                     /protein_start="515"
                     /score="67.9"
                     /tool="antismash"
                     /translation="EQGEDCDCGGEESCGSNSCCDAKTCKFKSGAVCDPSNEDCCTQQC
                     QFKSSGSVCRTSTGACDPQEVCTGNSPTCPVD"
     PFAM_domain     complement(2661..3308)
                     /aSDomain="Reprolysin_4"
                     /aSTool="clusterhmmer"
                     /database="35.0"
                     /db_xref="PF13583.9"
                     /description="Metallo-peptidase family M12B
                     Reprolysin-like"
                     /detection="hmmscan"
                     /domain_id="clusterhmmer_JX265_004965_0001"
                     /evalue="1.80E-51"
                     /label="JX265_004965"
                     /locus_tag="JX265_004965"
                     /protein_end="484"
                     /protein_start="268"
                     /score="174.8"
                     /tool="antismash"
                     /translation="RKVALVGIATDCTYTAEFNSSEAARANIIQMVNAASQVYESAFNI
                     SLGIHNLIVSDRSCPGTTQETTPWNVACSNSVSITDRLNLFSAWRGQNNDSNAYWTLLS
                     TCNTDAAVGLAWLGQLCVQGSTGGGGNETTAGANVVVRTSTEWQVFAHESGHTFGAVHD
                     CISSTCSDGSVTMQKCCPLTSSSCDAKGQFMMNPSTGSSITQFSACSIGNICS"
     gene            complement(6442..8804)
                     /locus_tag="JX265_004966"
     mRNA            complement(join(6442..6504,6560..6964,7023..7283,
                     7334..8496,8570..8596,8652..8675,8750..8804))
                     /locus_tag="JX265_004966"
                     /product="hypothetical protein"
     CDS             complement(join(6442..6504,6560..6964,7023..7283,
                     7334..8496,8570..8596,8652..8675,8750..8804))
                     /NRPS_PKS="Domain: AMP-binding (97-537). E-value: 9.1e-90.
                     Score: 293.0. Matches aSDomain:
                     nrpspksdomains_JX265_004966_AMP-binding.1"
                     /codon_start=1
                     /gene_functions="biosynthetic-additional
                     (rule-based-clusters) AMP-binding"
                     /gene_functions="biosynthetic-additional (smcogs)
                     SMCOG1002:AMP-dependent synthetase and ligase (Score:
                     310.2; E-value: 3.6e-94)"
                     /gene_kind="biosynthetic-additional"
                     /locus_tag="JX265_004966"
                     /product="hypothetical protein"
                     /protein_id="KAI1873344.1"
                     /sec_met_domain="AMP-binding (E-value: 6.4e-102, bitscore:
                     335.6, seeds: 400, tool: rule-based-clusters)"
                     /transl_table=1
                     /translation="MADGKAPVVAEAHEVDTFHPPQKMLDKHPSKPHISGMDEYQQLYK
                     ESITEPDKFWGRMARDLLTWQRDFQTVHTGSLAEGDNAWFLEGQLNASFNCVDRHAIKD
                     PNKVAIIYEADEPEDGRNLTYGELLREVSRTAWTLKQMGVQKGDTVAIYLPMIPEAIIA
                     LLAVVRIGAVHSVVFAGFSADSLRDRIIDARSKVVITTDEGKRGGKLIGTKKIVDEALK
                     QCPDVSHCLVYKRTGSECPWTEGRDYWWHEEVEKWPSYIAPEPMNSEDPLFLLYTSGST
                     GKPKGVLHTTAGYLLGAAMTGKYVFDIHDTDRYFCGGDVGWITGHTYVVYAPLLLGVST
                     VVFEGTPAYPNFSRYWEIIEKHKITQFYVAPTALRLLKRAGDDFVKAKMPDLRVLGSVG
                     EPIAAEVWKWYFEVVGREEAHIVDTYWQTETGSNVITPLAGVTPTKPGSASLPFFGIEP
                     AIIDPVSGDEIHGNDVEGVLAFKQAWPSMARTVYGAHKRYMDTYLNVYKGYYFTGDGAG
                     RDHEGFYWIRGRVDDVVNVSGHRLSTAEIEAALIEHHSIAEAAVVGVADELTGQAVNAF
                     VAIKDGTEATDALRKEFVLQVRKSIGPFAAPKAVFIVPDLPKTRSGKIMRRILRKILAG
                     ETDSLGDTSTLSDPNVVDKIIATVGESRKK"
     aSDomain        complement(join(6469..6504,6560..6964,7023..7283,
                     7334..8496,8570..8573))
                     /aSDomain="TIGR02188"
                     /aSTool="tigrfam"
                     /description="Ac_CoA_lig_AcsA: acetate--CoA ligase"
                     /detection="hmmscan"
                     /domain_id="TIGRFam_JX265_004966_0001"
                     /evalue="1.30E-294"
                     /identifier="TIGR02188"
                     /label="JX265_004966"
                     /locus_tag="JX265_004966"
                     /protein_end="657"
                     /protein_start="34"
                     /score="976.3"
                     /tool="antismash"
                     /translation="SGMDEYQQLYKESITEPDKFWGRMARDLLTWQRDFQTVHTGSLAE
                     GDNAWFLEGQLNASFNCVDRHAIKDPNKVAIIYEADEPEDGRNLTYGELLREVSRTAWT
                     LKQMGVQKGDTVAIYLPMIPEAIIALLAVVRIGAVHSVVFAGFSADSLRDRIIDARSKV
                     VITTDEGKRGGKLIGTKKIVDEALKQCPDVSHCLVYKRTGSECPWTEGRDYWWHEEVEK
                     WPSYIAPEPMNSEDPLFLLYTSGSTGKPKGVLHTTAGYLLGAAMTGKYVFDIHDTDRYF
                     CGGDVGWITGHTYVVYAPLLLGVSTVVFEGTPAYPNFSRYWEIIEKHKITQFYVAPTAL
                     RLLKRAGDDFVKAKMPDLRVLGSVGEPIAAEVWKWYFEVVGREEAHIVDTYWQTETGSN
                     VITPLAGVTPTKPGSASLPFFGIEPAIIDPVSGDEIHGNDVEGVLAFKQAWPSMARTVY
                     GAHKRYMDTYLNVYKGYYFTGDGAGRDHEGFYWIRGRVDDVVNVSGHRLSTAEIEAALI
                     EHHSIAEAAVVGVADELTGQAVNAFVAIKDGTEATDALRKEFVLQVRKSIGPFAAPKAV
                     FIVPDLPKTRSGKIMRRILRKILAGETDSLGDTSTLSDPNVVDKIIA"
     PFAM_domain     complement(6626..6862)
                     /aSDomain="AMP-binding_C"
                     /aSTool="clusterhmmer"
                     /database="35.0"
                     /db_xref="PF13193.9"
                     /description="AMP-binding enzyme C-terminal domain"
                     /detection="hmmscan"
                     /domain_id="clusterhmmer_JX265_004966_0005"
                     /evalue="1.20E-23"
                     /label="JX265_004966"
                     /locus_tag="JX265_004966"
                     /protein_end="623"
                     /protein_start="544"
                     /score="84.0"
                     /tool="antismash"
                     /translation="EIEAALIEHHSIAEAAVVGVADELTGQAVNAFVAIKDGTEATDAL
                     RKEFVLQVRKSIGPFAAPKAVFIVPDLPKTRSGK"
     CDS_motif       complement(6854..6913)
                     /aSTool="nrps_pks_domains"
                     /database="abmotifs"
                     /detection="hmmscan"
                     /domain_id="nrpspksmotif_JX265_004966_0002"
                     /evalue="2.70E-05"
                     /label="NRPS-A_a8"
                     /locus_tag="JX265_004966"
                     /protein_end="547"
                     /protein_start="527"
                     /score="16.8"
                     /tool="antismash"
                     /translation="GRVDDVVNVSGHRLSTAEIE"
     aSDomain        complement(join(6884..6964,7023..7283,7334..8311))
                     /aSDomain="AMP-binding"
                     /aSTool="nrps_pks_domains"
                     /database="nrpspksdomains.hmm"
                     /detection="hmmscan"
                     /domain_id="nrpspksdomains_JX265_004966_AMP-binding.1"
                     /evalue="9.10E-90"
                     /label="JX265_004966_AMP-binding.1"
                     /locus_tag="JX265_004966"
                     /protein_end="537"
                     /protein_start="97"
                     /score="293.0"
                     /specificity="substrate consensus: X"
                     /tool="antismash"
                     /translation="DRHAIKDPNKVAIIYEADEPEDGRNLTYGELLREVSRTAWTLKQM
                     GVQKGDTVAIYLPMIPEAIIALLAVVRIGAVHSVVFAGFSADSLRDRIIDARSKVVITT
                     DEGKRGGKLIGTKKIVDEALKQCPDVSHCLVYKRTGSECPWTEGRDYWWHEEVEKWPSY
                     IAPEPMNSEDPLFLLYTSGSTGKPKGVLHTTAGYLLGAAMTGKYVFDIHDTDRYFCGGD
                     VGWITGHTYVVYAPLLLGVSTVVFEGTPAYPNFSRYWEIIEKHKITQFYVAPTALRLLK
                     RAGDDFVKAKMPDLRVLGSVGEPIAAEVWKWYFEVVGREEAHIVDTYWQTETGSNVITP
                     LAGVTPTKPGSASLPFFGIEPAIIDPVSGDEIHGNDVEGVLAFKQAWPSMARTVYGAHK
                     RYMDTYLNVYKGYYFTGDGAGRDHEGFYWIRGRVDDVVNVS"
     PFAM_domain     complement(join(6887..6964,7023..7283,7334..8311))
                     /aSDomain="AMP-binding"
                     /aSTool="clusterhmmer"
                     /database="35.0"
                     /db_xref="PF00501.31"
                     /description="AMP-binding enzyme"
                     /detection="hmmscan"
                     /domain_id="clusterhmmer_JX265_004966_0004"
                     /evalue="9.10E-85"
                     /label="JX265_004966"
                     /locus_tag="JX265_004966"
                     /protein_end="536"
                     /protein_start="97"
                     /score="284.9"
                     /tool="antismash"
                     /translation="DRHAIKDPNKVAIIYEADEPEDGRNLTYGELLREVSRTAWTLKQM
                     GVQKGDTVAIYLPMIPEAIIALLAVVRIGAVHSVVFAGFSADSLRDRIIDARSKVVITT
                     DEGKRGGKLIGTKKIVDEALKQCPDVSHCLVYKRTGSECPWTEGRDYWWHEEVEKWPSY
                     IAPEPMNSEDPLFLLYTSGSTGKPKGVLHTTAGYLLGAAMTGKYVFDIHDTDRYFCGGD
                     VGWITGHTYVVYAPLLLGVSTVVFEGTPAYPNFSRYWEIIEKHKITQFYVAPTALRLLK
                     RAGDDFVKAKMPDLRVLGSVGEPIAAEVWKWYFEVVGREEAHIVDTYWQTETGSNVITP
                     LAGVTPTKPGSASLPFFGIEPAIIDPVSGDEIHGNDVEGVLAFKQAWPSMARTVYGAHK
                     RYMDTYLNVYKGYYFTGDGAGRDHEGFYWIRGRVDDVVNV"
     CDS_motif       complement(7733..7786)
                     /aSTool="nrps_pks_domains"
                     /database="abmotifs"
                     /detection="hmmscan"
                     /domain_id="nrpspksmotif_JX265_004966_0001"
                     /evalue="1.60E-07"
                     /label="NRPS-A_a3"
                     /locus_tag="JX265_004966"
                     /protein_end="290"
                     /protein_start="272"
                     /score="23.7"
                     /tool="antismash"
                     /translation="FLLYTSGSTGKPKGVLHT"
     PFAM_domain     complement(8315..8485)
                     /aSDomain="ACAS_N"
                     /aSTool="clusterhmmer"
                     /database="35.0"
                     /db_xref="PF16177.8"
                     /description="Acetyl-coenzyme A synthetase N-terminus"
                     /detection="hmmscan"
                     /domain_id="clusterhmmer_JX265_004966_0003"
                     /evalue="5.50E-17"
                     /label="JX265_004966"
                     /locus_tag="JX265_004966"
                     /protein_end="96"
                     /protein_start="39"
                     /score="61.6"
                     /tool="antismash"
                     /translation="YQQLYKESITEPDKFWGRMARDLLTWQRDFQTVHTGSLAEGDNAW
                     FLEGQLNASFNC"
     gene            complement(11528..12698)
                     /locus_tag="JX265_004967"
     mRNA            complement(join(11528..11876,11933..12555,12612..12698))
                     /locus_tag="JX265_004967"
                     /product="hypothetical protein"
     CDS             complement(join(11528..11876,11933..12555,12612..12698))
                     /codon_start=1
                     /locus_tag="JX265_004967"
                     /product="hypothetical protein"
                     /protein_id="KAI1873345.1"
                     /transl_table=1
                     /translation="MALIVDKHRPRSLDALTYHPELSERLRSLAQSGDFPHLLVYGPSG
                     AGKKTRIVATLKELYGPGVEKIKIDARVFQTSSNRKLEFNIVASVYHLEITPSDVGNYD
                     RVVVQDLLKEVAQTQQVDQSARQRFKVVVINEADHLTRDAQAALRRTMEKYSPNLRLIL
                     LANSTANIIAPIRSRTLLVRVAAPTIDEISTVLAVSAKKEGWPVVKGLHKRIAEESGRN
                     LRKALLMYEAVHAQNEKVTDDTPIPPPDWEALISQIAKEIMEEHSPARILQVRAKLYDL
                     LTHCIPPTTILKTLTFKLIALIDDDLKWEVIKWSAFYEHRIKMGTKVIFHLEAFVAKFM
                     RIFEMYLMQMEL"
     PFAM_domain     complement(join(12088..12555,12612..12644))
                     /aSDomain="DNA_pol3_delta2"
                     /aSTool="clusterhmmer"
                     /database="35.0"
                     /db_xref="PF13177.9"
                     /description="DNA polymerase III, delta subunit"
                     /detection="hmmscan"
                     /domain_id="clusterhmmer_JX265_004967_0006"
                     /evalue="3.50E-10"
                     /label="JX265_004967"
                     /locus_tag="JX265_004967"
                     /protein_end="185"
                     /protein_start="18"
                     /score="40.3"
                     /tool="antismash"
                     /translation="HPELSERLRSLAQSGDFPHLLVYGPSGAGKKTRIVATLKELYGPG
                     VEKIKIDARVFQTSSNRKLEFNIVASVYHLEITPSDVGNYDRVVVQDLLKEVAQTQQVD
                     QSARQRFKVVVINEADHLTRDAQAALRRTMEKYSPNLRLILLANSTANIIAPIRSRTLL
                     VRVA"
     gene            13774..15626
                     /locus_tag="JX265_004968"
     mRNA            join(13774..13864,14094..14946,15014..15137,15194..15428,
                     15479..15554,15605..15626)
                     /locus_tag="JX265_004968"
                     /product="hypothetical protein"
     CDS             join(13774..13864,14094..14946,15014..15137,15194..15428,
                     15479..15554,15605..15626)
                     /NRPS_PKS="Domain: Aminotran_1_2 (104-440). E-value:
                     3.1e-37. Score: 120.4. Matches aSDomain:
                     nrpspksdomains_JX265_004968_Aminotran_1_2.1"
                     /codon_start=1
                     /gene_functions="biosynthetic-additional
                     (rule-based-clusters) Aminotran_1_2"
                     /gene_functions="biosynthetic-additional (smcogs)
                     SMCOG1019:aminotransferase (Score: 186.6; E-value:
                     1.2e-56)"
                     /gene_kind="biosynthetic-additional"
                     /locus_tag="JX265_004968"
                     /product="hypothetical protein"
                     /protein_id="KAI1873346.1"
                     /sec_met_domain="Aminotran_1_2 (E-value: 1.8e-36, bitscore:
                     120.4, seeds: 48, tool: rule-based-clusters)"
                     /transl_table=1
                     /translation="MFNSRKFSMNRNTGVPRPSRRFSVGEPSAQETSSKIHRQFRAAHE
                     GHLPHAGLDATRASTGVVWCTERASEYGFLEEPEKWANLGQGAPEVEDDIEGCFQRPST
                     IDVSTAAREYGPTAGIKPLREAVAHMYNEMHRKGKDSLYSWENVAIVPGGRAGLIRIAA
                     VLNNAYVGFFIPDYTAYNEMLSLFKNFAAIPTPLSEEDGYHIHPDKIATEIARGTSVII
                     TSNPRNPTGRVVANPELAEIQDICRGRATLVSDEFYSGYNYTSDCDGTTISAAENVEDV
                     DEDDVLIIDGLTKRFRLPGWRIAWILGPKEFIKAIGSCGSYLDGGANAPFQEAAVPMLE
                     PGLVQKEMVALQRHFRDKRDYVVKRLRDMGFVIKYVPDSTFYLWLNLEGLPGPISDGLN
                     FFQACLEEKVIVVPGIFFDLNPSRRRDLFDSPCHHFVRFSYGPRMEVLEMGCDGIERVV
                     QKFKKMAN"
     aSDomain        join(14315..14946,15014..15137,15194..15428,15479..15495)
                     /aSDomain="Aminotran_1_2"
                     /aSTool="nrps_pks_domains"
                     /database="nrpspksdomains.hmm"
                     /detection="hmmscan"
                     /domain_id="nrpspksdomains_JX265_004968_Aminotran_1_2.1"
                     /evalue="3.10E-37"
                     /label="JX265_004968_Aminotran_1_2.1"
                     /locus_tag="JX265_004968"
                     /protein_end="440"
                     /protein_start="104"
                     /score="120.4"
                     /tool="antismash"
                     /translation="IDVSTAAREYGPTAGIKPLREAVAHMYNEMHRKGKDSLYSWENVA
                     IVPGGRAGLIRIAAVLNNAYVGFFIPDYTAYNEMLSLFKNFAAIPTPLSEEDGYHIHPD
                     KIATEIARGTSVIITSNPRNPTGRVVANPELAEIQDICRGRATLVSDEFYSGYNYTSDC
                     DGTTISAAENVEDVDEDDVLIIDGLTKRFRLPGWRIAWILGPKEFIKAIGSCGSYLDGG
                     ANAPFQEAAVPMLEPGLVQKEMVALQRHFRDKRDYVVKRLRDMGFVIKYVPDSTFYLWL
                     NLEGLPGPISDGLNFFQACLEEKVIVVPGIFFDLNPSRRRDLFDSPCHHFVRFSY"
     PFAM_domain     join(14315..14946,15014..15137,15194..15428,15479..15495)
                     /aSDomain="Aminotran_1_2"
                     /aSTool="clusterhmmer"
                     /database="35.0"
                     /db_xref="PF00155.24"
                     /db_xref="GO:0009058"
                     /db_xref="GO:0030170"
                     /description="Aminotransferase class I and II"
                     /detection="hmmscan"
                     /domain_id="clusterhmmer_JX265_004968_0007"
                     /evalue="1.00E-34"
                     /gene_ontologies="GO:0009058: biosynthetic process"
                     /gene_ontologies="GO:0030170: pyridoxal phosphate binding"
                     /label="JX265_004968"
                     /locus_tag="JX265_004968"
                     /protein_end="440"
                     /protein_start="104"
                     /score="120.4"
                     /tool="antismash"
                     /translation="IDVSTAAREYGPTAGIKPLREAVAHMYNEMHRKGKDSLYSWENVA
                     IVPGGRAGLIRIAAVLNNAYVGFFIPDYTAYNEMLSLFKNFAAIPTPLSEEDGYHIHPD
                     KIATEIARGTSVIITSNPRNPTGRVVANPELAEIQDICRGRATLVSDEFYSGYNYTSDC
                     DGTTISAAENVEDVDEDDVLIIDGLTKRFRLPGWRIAWILGPKEFIKAIGSCGSYLDGG
                     ANAPFQEAAVPMLEPGLVQKEMVALQRHFRDKRDYVVKRLRDMGFVIKYVPDSTFYLWL
                     NLEGLPGPISDGLNFFQACLEEKVIVVPGIFFDLNPSRRRDLFDSPCHHFVRFSY"
     gene            complement(16250..17617)
                     /locus_tag="JX265_004969"
     mRNA            complement(join(16250..16997,17053..17164,17218..17327,
                     17442..17617))
                     /locus_tag="JX265_004969"
                     /product="hypothetical protein"
     CDS             complement(join(16250..16997,17053..17164,17218..17327,
                     17442..17617))
                     /codon_start=1
                     /gene_functions="biosynthetic-additional (smcogs)
                     SMCOG1268:mandelate racemase/muconate lactonizing enzyme
                     (Score: 310.3; E-value: 2.4e-94)"
                     /gene_kind="biosynthetic-additional"
                     /locus_tag="JX265_004969"
                     /product="hypothetical protein"
                     /protein_id="KAI1873347.1"
                     /transl_table=1
                     /translation="MGKIASMEYFRLPPRWLFVKITDADGNVGWGEASLEGHSQAVEGC
                     LDAWFERYNGFEADDIEHIWQMSWRTSFYRGGPVFMSALSGIDIALWDLKARKLGLPIY
                     QLLGGKLRDKIKVYAWIGGDRPGDVELQAKARQAQGFRAVKMNGTEDLGWMDSPAALDD
                     CVERLKAVKALGMDAGIDFHGRVHKPMAKQLARLLEPHRPMFLEEPLLSEHIEGIADLA
                     KLVSAPIALGERLYSRWDVKPFLERGCVDILQPDICHVGGISEMRRIAAMAEAYDVALA
                     PHCPLGPIALAANVQVDLSSPNFVIQEMSLGIHYNSTGQDLTSYHKNPEVWKVTDGYID
                     ILQGPGLGIEIDEDEVRRLSKDAKAWVSPGFIGPGGEIREW"
     PFAM_domain     complement(join(16334..16997,17053..17057))
                     /aSDomain="MR_MLE_C"
                     /aSTool="clusterhmmer"
                     /database="35.0"
                     /db_xref="PF13378.9"
                     /description="Enolase C-terminal domain-like"
                     /detection="hmmscan"
                     /domain_id="clusterhmmer_JX265_004969_0009"
                     /evalue="3.10E-60"
                     /label="JX265_004969"
                     /locus_tag="JX265_004969"
                     /protein_end="354"
                     /protein_start="131"
                     /score="203.7"
                     /tool="antismash"
                     /translation="QAKARQAQGFRAVKMNGTEDLGWMDSPAALDDCVERLKAVKALGM
                     DAGIDFHGRVHKPMAKQLARLLEPHRPMFLEEPLLSEHIEGIADLAKLVSAPIALGERL
                     YSRWDVKPFLERGCVDILQPDICHVGGISEMRRIAAMAEAYDVALAPHCPLGPIALAAN
                     VQVDLSSPNFVIQEMSLGIHYNSTGQDLTSYHKNPEVWKVTDGYIDILQGPGLGIEIDE
                     D"
     PFAM_domain     complement(join(17127..17164,17218..17327,17442..17569))
                     /aSDomain="MR_MLE_N"
                     /aSTool="clusterhmmer"
                     /database="35.0"
                     /db_xref="PF02746.19"
                     /description="Mandelate racemase / muconate lactonizing
                     enzyme, N-terminal domain"
                     /detection="hmmscan"
                     /domain_id="clusterhmmer_JX265_004969_0008"
                     /evalue="4.30E-15"
                     /label="JX265_004969"
                     /locus_tag="JX265_004969"
                     /protein_end="108"
                     /protein_start="16"
                     /score="56.1"
                     /tool="antismash"
                     /translation="LFVKITDADGNVGWGEASLEGHSQAVEGCLDAWFERYNGFEADDI
                     EHIWQMSWRTSFYRGGPVFMSALSGIDIALWDLKARKLGLPIYQLLG"
     gene            complement(18168..19490)
                     /locus_tag="JX265_004970"
     mRNA            complement(join(18168..18346,18409..18562,18714..18998,
                     19057..19161,19212..19372,19430..19490))
                     /locus_tag="JX265_004970"
                     /product="hypothetical protein"
     CDS             complement(join(18168..18346,18409..18562,18714..18998,
                     19057..19161,19212..19372,19430..19490))
                     /codon_start=1
                     /gene_functions="biosynthetic-additional (smcogs)
                     SMCOG1039:aldo/keto reductase family oxidoreductase (Score:
                     157.3; E-value: 8.3e-48)"
                     /gene_kind="biosynthetic-additional"
                     /locus_tag="JX265_004970"
                     /product="hypothetical protein"
                     /protein_id="KAI1873348.1"
                     /transl_table=1
                     /translation="MPLQSSFKLNSGYSIPAVGLGTKFKQSKPNEVKNAVATALAAGYR
                     HIDAAACYDNEEEVGAGMKESGVSRSDIFVTGKLWNTHHKPEDVERHIDTTLRDLQTDY
                     LDLYLIHFPVSFQRTNDTERFPVNPATEEIHVIDVPIIETWKAMEALVKKGKVRSIGVS
                     NFTRQKIEDLWEKAEIKPSVNQIEAHPYLQQPELLKWCKEKACSADDDAAIKEIAASLG
                     KPVVTVLLSWAVQRGTVVLTKSVTPARIKANFEVFELPQEAFQKINALDRAHRYNFPIR
                     LGVDIFGESSPEALRKGVEDWKAAQRKLKSGAK"
     PFAM_domain     complement(join(18300..18346,18409..18547))
                     /aSDomain="Aldo_ket_red"
                     /aSTool="clusterhmmer"
                     /database="35.0"
                     /db_xref="PF00248.24"
                     /description="Aldo/keto reductase family"
                     /detection="hmmscan"
                     /domain_id="clusterhmmer_JX265_004970_0011"
                     /evalue="1.10E-06"
                     /label="JX265_004970"
                     /locus_tag="JX265_004970"
                     /protein_end="271"
                     /protein_start="209"
                     /score="28.1"
                     /tool="antismash"
                     /translation="DDAAIKEIAASLGKPVVTVLLSWAVQRGTVVLTKSVTPARIKANF
                     EVFELPQEAFQKINALD"
     PFAM_domain     complement(join(18714..18998,19057..19161,19212..19372,
                     19430..19436))
                     /aSDomain="Aldo_ket_red"
                     /aSTool="clusterhmmer"
                     /database="35.0"
                     /db_xref="PF00248.24"
                     /description="Aldo/keto reductase family"
                     /detection="hmmscan"
                     /domain_id="clusterhmmer_JX265_004970_0010"
                     /evalue="1.10E-39"
                     /label="JX265_004970"
                     /locus_tag="JX265_004970"
                     /protein_end="204"
                     /protein_start="18"
                     /score="136.4"
                     /tool="antismash"
                     /translation="GLGTKFKQSKPNEVKNAVATALAAGYRHIDAAACYDNEEEVGAGM
                     KESGVSRSDIFVTGKLWNTHHKPEDVERHIDTTLRDLQTDYLDLYLIHFPVSFQRTNDT
                     ERFPVNPATEEIHVIDVPIIETWKAMEALVKKGKVRSIGVSNFTRQKIEDLWEKAEIKP
                     SVNQIEAHPYLQQPELLKWCKEK"
     gene            20001..23385
                     /locus_tag="JX265_004971"
     mRNA            join(20001..20273,20328..21070,21123..22137,22192..22881,
                     22942..23385)
                     /locus_tag="JX265_004971"
                     /product="hypothetical protein"
     CDS             join(20001..20273,20328..21070,21123..22137,22192..22881,
                     22942..23385)
                     /NRPS_PKS="Domain: AMP-binding (61-352). E-value: 3e-38.
                     Score: 123.3. Matches aSDomain:
                     nrpspksdomains_JX265_004971_AMP-binding.1"
                     /NRPS_PKS="Domain: PKS_PP (558-635). E-value: 2.2e-09.
                     Score: 29.4. Matches aSDomain:
                     nrpspksdomains_JX265_004971_PKS_PP.1"
                     /NRPS_PKS="Domain: TD (677-920). E-value: 4.2e-44. Score:
                     142.4. Matches aSDomain: nrpspksdomains_JX265_004971_TD.1"
                     /codon_start=1
                     /gene_functions="biosynthetic (rule-based-clusters)
                     NRPS-like: PP-binding"
                     /gene_functions="biosynthetic (rule-based-clusters)
                     NRPS-like: AMP-binding"
                     /gene_functions="biosynthetic (rule-based-clusters)
                     NRPS-like: NAD_binding_4"
                     /gene_functions="biosynthetic-additional (smcogs)
                     SMCOG1002:AMP-dependent synthetase and ligase (Score:
                     104.7; E-value: 6.9e-32)"
                     /gene_kind="biosynthetic"
                     /locus_tag="JX265_004971"
                     /product="hypothetical protein"
                     /protein_id="KAI1873349.1"
                     /sec_met_domain="AMP-binding (E-value: 1.5e-34, bitscore:
                     113.6, seeds: 400, tool: rule-based-clusters)"
                     /sec_met_domain="PP-binding (E-value: 1.3e-07, bitscore:
                     26.5, seeds: 164, tool: rule-based-clusters)"
                     /sec_met_domain="NAD_binding_4 (E-value: 1.2e-41, bitscore:
                     136.8, seeds: 102, tool: rule-based-clusters)"
                     /transl_table=1
                     /translation="MAVATHSAVPPPLGASEQLHHTGLLSSTTLQVQSVNDLVVDSVRK
                     YGNLPFVGYPASPLGKDDYVFYTYAELDSFVDKAAWNYAAANLKPETSAEAEVVALLAP
                     SNLDYAVSMLALSRMGFAVLYLSTRLAPEAYVNLLKETKCTKIVLSRSQAPTVHTIKEI
                     YPLDCYNIIEEAAFRVVDPLTPRFPAPRPSNISRQVSFIVHSSGSTGLPKPIFQTHQAC
                     IANYSSGIPYRAFLTLPLFHNHGIATLLRAMYSGRQVALYNSSLPLSSTNLVKAMGAVQ
                     PESLHCVPYALKLLAESQEGINTLKRCKLVLFGGSSCPDDLGDQLVANGVYLVGHYGAT
                     EMGQLMTSFRDEADKAWNYMRPLASAKDHVRMFPIGDGTFECVVLDGLPSKVLSNSNDP
                     PNSYHTRDIFVPHPTIPDAWKYISRLDDRVTLVNGEKVLPIPYEHYIRQNELVQEAVVF
                     GVGKAVPGLIIIPSQKARGINKTELLERLTSDINAANARAEAFGRITPEMVYIADIGTP
                     YPRTDKGTVIRARFYRDFAHIIDQVYELFESPFKGEGQGELVLGIDELEEYLLKLFSDR
                     LGGGGLSSSTDFFETGVDSLQAITARAQIMREINLDGHVLGQNVVFEYPSVNLLAAHLY
                     SLRTNTGVLEETEEDLMANLIEKYSDFSERVPGKHVISQESLIITGTTGSLGAHMLSQA
                     VRLPTVQRIYCLVRASSPEEAMKRVLSTLEAKCLPRLSAAELSKVICLPSDLSQATLGL
                     STRDLDELRRTLTCVIHSAWAVNFNMGVRSFESHHIRGTYNLLNLCLGTGTTTPARFYF
                     CSSISAAGGTPIPARVKETYVANPTHAQPMGYARSKYVTEHIVKAAVEKTGMTAKVLRL
                     GQIIGDTDNGIWNLTEAIPLMIRSAQILKALPALEETPSWMPVDEMAKACLELSGVLND
                     NRDARAHNSDFSTVYQVQNRRLFHWTRELLPALRSAGIDFEIVSKREWIDRLRKSDPDP
                     VKNPTIKLLDFFTGKYDNDNPGREGLVFETHLTERASETVKAGFDLIQSDLVQKMVAWW
                     KTQWLA"
     PFAM_domain     join(20142..20273,20328..21070,21123..21168)
                     /aSDomain="AMP-binding"
                     /aSTool="clusterhmmer"
                     /database="35.0"
                     /db_xref="PF00501.31"
                     /description="AMP-binding enzyme"
                     /detection="hmmscan"
                     /domain_id="clusterhmmer_JX265_004971_0012"
                     /evalue="1.40E-33"
                     /label="JX265_004971"
                     /locus_tag="JX265_004971"
                     /protein_end="354"
                     /protein_start="47"
                     /score="116.3"
                     /tool="antismash"
                     /translation="NLPFVGYPASPLGKDDYVFYTYAELDSFVDKAAWNYAAANLKPET
                     SAEAEVVALLAPSNLDYAVSMLALSRMGFAVLYLSTRLAPEAYVNLLKETKCTKIVLSR
                     SQAPTVHTIKEIYPLDCYNIIEEAAFRVVDPLTPRFPAPRPSNISRQVSFIVHSSGSTG
                     LPKPIFQTHQACIANYSSGIPYRAFLTLPLFHNHGIATLLRAMYSGRQVALYNSSLPLS
                     STNLVKAMGAVQPESLHCVPYALKLLAESQEGINTLKRCKLVLFGGSSCPDDLGDQLVA
                     NGVYLVGHYGATEMGQLMTSFRDEAD"
     aSDomain        join(20184..20273,20328..21070,21123..21162)
                     /aSDomain="AMP-binding"
                     /aSTool="nrps_pks_domains"
                     /database="nrpspksdomains.hmm"
                     /detection="hmmscan"
                     /domain_id="nrpspksdomains_JX265_004971_AMP-binding.1"
                     /evalue="3.00E-38"
                     /label="JX265_004971_AMP-binding.1"
                     /locus_tag="JX265_004971"
                     /protein_end="352"
                     /protein_start="61"
                     /score="123.3"
                     /specificity="substrate consensus: Asp"
                     /tool="antismash"
                     /translation="DDYVFYTYAELDSFVDKAAWNYAAANLKPETSAEAEVVALLAPSN
                     LDYAVSMLALSRMGFAVLYLSTRLAPEAYVNLLKETKCTKIVLSRSQAPTVHTIKEIYP
                     LDCYNIIEEAAFRVVDPLTPRFPAPRPSNISRQVSFIVHSSGSTGLPKPIFQTHQACIA
                     NYSSGIPYRAFLTLPLFHNHGIATLLRAMYSGRQVALYNSSLPLSSTNLVKAMGAVQPE
                     SLHCVPYALKLLAESQEGINTLKRCKLVLFGGSSCPDDLGDQLVANGVYLVGHYGATEM
                     GQLMTSFRDE"
     aSModule        20184..22980
                     /complete
                     /domains="nrpspksdomains_JX265_004971_AMP-binding.1"
                     /domains="nrpspksdomains_JX265_004971_PKS_PP.1"
                     /domains="nrpspksdomains_JX265_004971_TD.1"
                     /final_module
                     /locus_tags="JX265_004971"
                     /monomer_pairings="Asp -> Asp"
                     /starter_module
                     /tool="antismash"
                     /type="nrps"
     aSDomain        21781..22011
                     /aSDomain="PKS_PP"
                     /aSTool="nrps_pks_domains"
                     /database="nrpspksdomains.hmm"
                     /detection="hmmscan"
                     /domain_id="nrpspksdomains_JX265_004971_PKS_PP.1"
                     /evalue="2.20E-09"
                     /label="JX265_004971_PKS_PP.1"
                     /locus_tag="JX265_004971"
                     /protein_end="635"
                     /protein_start="558"
                     /score="29.4"
                     /tool="antismash"
                     /translation="VLGIDELEEYLLKLFSDRLGGGGLSSSTDFFETGVDSLQAITARA
                     QIMREINLDGHVLGQNVVFEYPSVNLLAAHLY"
     PFAM_domain     21808..22008
                     /aSDomain="PP-binding"
                     /aSTool="clusterhmmer"
                     /database="35.0"
                     /db_xref="PF00550.28"
                     /description="Phosphopantetheine attachment site"
                     /detection="hmmscan"
                     /domain_id="clusterhmmer_JX265_004971_0013"
                     /evalue="9.20E-06"
                     /label="JX265_004971"
                     /locus_tag="JX265_004971"
                     /protein_end="634"
                     /protein_start="567"
                     /score="26.0"
                     /tool="antismash"
                     /translation="YLLKLFSDRLGGGGLSSSTDFFETGVDSLQAITARAQIMREINLD
                     GHVLGQNVVFEYPSVNLLAAHL"
     aSDomain        join(22192..22881,22942..22980)
                     /aSDomain="TD"
                     /aSTool="nrps_pks_domains"
                     /database="nrpspksdomains.hmm"
                     /detection="hmmscan"
                     /domain_id="nrpspksdomains_JX265_004971_TD.1"
                     /evalue="4.20E-44"
                     /label="JX265_004971_TD.1"
                     /locus_tag="JX265_004971"
                     /protein_end="920"
                     /protein_start="677"
                     /score="142.4"
                     /tool="antismash"
                     /translation="IITGTTGSLGAHMLSQAVRLPTVQRIYCLVRASSPEEAMKRVLST
                     LEAKCLPRLSAAELSKVICLPSDLSQATLGLSTRDLDELRRTLTCVIHSAWAVNFNMGV
                     RSFESHHIRGTYNLLNLCLGTGTTTPARFYFCSSISAAGGTPIPARVKETYVANPTHAQ
                     PMGYARSKYVTEHIVKAAVEKTGMTAKVLRLGQIIGDTDNGIWNLTEAIPLMIRSAQIL
                     KALPALEETPSWMPVDEMAKA"
     PFAM_domain     join(22195..22881,22942..22983)
                     /aSDomain="NAD_binding_4"
                     /aSTool="clusterhmmer"
                     /database="35.0"
                     /db_xref="PF07993.15"
                     /description="Male sterility protein"
                     /detection="hmmscan"
                     /domain_id="clusterhmmer_JX265_004971_0014"
                     /evalue="1.60E-38"
                     /label="JX265_004971"
                     /locus_tag="JX265_004971"
                     /protein_end="921"
                     /protein_start="678"
                     /score="132.5"
                     /tool="antismash"
                     /translation="ITGTTGSLGAHMLSQAVRLPTVQRIYCLVRASSPEEAMKRVLSTL
                     EAKCLPRLSAAELSKVICLPSDLSQATLGLSTRDLDELRRTLTCVIHSAWAVNFNMGVR
                     SFESHHIRGTYNLLNLCLGTGTTTPARFYFCSSISAAGGTPIPARVKETYVANPTHAQP
                     MGYARSKYVTEHIVKAAVEKTGMTAKVLRLGQIIGDTDNGIWNLTEAIPLMIRSAQILK
                     ALPALEETPSWMPVDEMAKAC"
     gene            23802..26347
                     /locus_tag="JX265_004972"
     mRNA            join(23802..23923,24011..25270,25321..25732,25789..26220,
                     26270..26347)
                     /locus_tag="JX265_004972"
                     /product="hypothetical protein"
     CDS             join(23802..23923,24011..25270,25321..25732,25789..26220,
                     26270..26347)
                     /codon_start=1
                     /locus_tag="JX265_004972"
                     /product="hypothetical protein"
                     /protein_id="KAI1873350.1"
                     /transl_table=1
                     /translation="MAGSEKPSGTPGFQPTTGPIRKRRRGSERCRVTRACDRCKRRKVR
                     CNGTHPCEHCTEAATRCTYDASYTRGRPPYPVATGPSTTDSTCTANTLGRTNTSHIDQP
                     VSAARVDKGVPTTLGADGLSHGSQEHQGRHLSSSLDPASIENPPIAPSLRVSPEPGQTD
                     LQGHYVGPASGVSFLLRVQKRFHQAVSFSQASSIFTFGDAPLPESDPAFCVLLSRDEAQ
                     RLLDRYFDFAVATHRFLHRPTLQCWLDEFFATKGSMSHKEDAPVRKAALFMVFAQAREY
                     MPESNPTAYTYDHSSSFFGAQTSAAEEQERATSESAQFFNAAEQQLSKERGSVRLTSVQ
                     VRLAQCFYLLMQSRINHCWSLFGTTAHLALAIGLNRNRRAHPTSEHNRVEIECRRRTFW
                     CAYSLDNYLSAVLGRPRTLHDDDIDQELPSVIEDSDLVGENNLAHRANRTQSLMMACVA
                     HVKISRIVSMILRDLYSIRPLSVSTRITLTAQHTNSLKHWRDELSHFLDAKGINASLLL
                     PIYQRQRNVLNHAYWHAMILTNRPFLLSNFARLQHSGTLPTENLHKAEIDTCVQDCLNA
                     ALNMVESFDNLFQADQVSRAFWFTIYFSFSAVVVLYVYVIQQKSSPPDVYQKYLEAADT
                     CQTQILSVAAKGSLTQRYCLVLEELRREAWRQTTGLEVPVVFDPQSMREHSPPVTSQPL
                     PTVAIGGEMAEPAVQYPDLAIPGDFINWNASPSSSLADITSWGQFDSMVTSGFSGLEAL
                     LGTESTGPLYRTAP"
     PFAM_domain     join(23901..23923,24011..24089)
                     /aSDomain="Zn_clus"
                     /aSTool="clusterhmmer"
                     /database="35.0"
                     /db_xref="PF00172.21"
                     /db_xref="GO:0000981"
                     /db_xref="GO:0006355"
                     /db_xref="GO:0008270"
                     /description="Fungal Zn(2)-Cys(6) binuclear cluster domain"
                     /detection="hmmscan"
                     /domain_id="clusterhmmer_JX265_004972_0015"
                     /evalue="1.20E-07"
                     /gene_ontologies="GO:0000981: DNA-binding transcription
                     factor activity, RNA polymerase II-specific"
                     /gene_ontologies="GO:0006355: regulation of DNA-templated
                     transcription"
                     /gene_ontologies="GO:0008270: zinc ion binding"
                     /label="JX265_004972"
                     /locus_tag="JX265_004972"
                     /protein_end="67"
                     /protein_start="33"
                     /score="31.9"
                     /tool="antismash"
                     /translation="RACDRCKRRKVRCNGTHPCEHCTEAATRCTYDAS"
     PFAM_domain     join(24561..25270,25321..25435)
                     /aSDomain="Fungal_trans"
                     /aSTool="clusterhmmer"
                     /database="35.0"
                     /db_xref="PF04082.21"
                     /db_xref="GO:0003677"
                     /db_xref="GO:0006351"
                     /db_xref="GO:0008270"
                     /description="Fungal specific transcription factor domain"
                     /detection="hmmscan"
                     /domain_id="clusterhmmer_JX265_004972_0016"
                     /evalue="3.30E-26"
                     /gene_ontologies="GO:0003677: DNA binding"
                     /gene_ontologies="GO:0006351: DNA-templated transcription"
                     /gene_ontologies="GO:0008270: zinc ion binding"
                     /label="JX265_004972"
                     /locus_tag="JX265_004972"
                     /protein_end="499"
                     /protein_start="224"
                     /score="92.0"
                     /tool="antismash"
                     /translation="LDRYFDFAVATHRFLHRPTLQCWLDEFFATKGSMSHKEDAPVRKA
                     ALFMVFAQAREYMPESNPTAYTYDHSSSFFGAQTSAAEEQERATSESAQFFNAAEQQLS
                     KERGSVRLTSVQVRLAQCFYLLMQSRINHCWSLFGTTAHLALAIGLNRNRRAHPTSEHN
                     RVEIECRRRTFWCAYSLDNYLSAVLGRPRTLHDDDIDQELPSVIEDSDLVGENNLAHRA
                     NRTQSLMMACVAHVKISRIVSMILRDLYSIRPLSVSTRITLTAQHTNSLKHWR"
     gene            27813..28905
                     /locus_tag="JX265_004973"
     mRNA            join(27813..27984,28037..28219,28321..28601,28702..28905)
                     /locus_tag="JX265_004973"
                     /product="hypothetical protein"
     CDS             join(27813..27984,28037..28219,28321..28601,28702..28905)
                     /codon_start=1
                     /locus_tag="JX265_004973"
                     /product="hypothetical protein"
                     /protein_id="KAI1873351.1"
                     /transl_table=1
                     /translation="MSSLQVISPKKLLLLAAALVPAANAVAMPDAIAEIFKRDPPSKIR
                     ACAPDADKKWQPAMDFDKDGCYNTPAIDANGNLNGGLKCGGAKNGHCRDKSDLDNNNVY
                     SRARCNNGWCAYLYGYYFEKDQSVDGSCGVGHKNDWEHIVVWVKDGESMPAYVAASQHK
                     GWEVKAGKDVRFQDTHPKMVYHQDGGLTHDFRFANEADDKVENHNGAWFFGDLVSYLGF
                     PSTEIRDKMLNNDWGAALPDLKDGVFSGKLNNAKGGHSDITLDVNTDNNNSPGQPSC"
     PFAM_domain     join(27963..27984,28037..28219,28321..28601,28702..28830)
                     /aSDomain="NPP1"
                     /aSTool="clusterhmmer"
                     /database="35.0"
                     /db_xref="PF05630.14"
                     /description="Necrosis inducing protein (NPP1)"
                     /detection="hmmscan"
                     /domain_id="clusterhmmer_JX265_004973_0017"
                     /evalue="1.90E-62"
                     /label="JX265_004973"
                     /locus_tag="JX265_004973"
                     /protein_end="255"
                     /protein_start="50"
                     /score="211.0"
                     /tool="antismash"
                     /translation="ADKKWQPAMDFDKDGCYNTPAIDANGNLNGGLKCGGAKNGHCRDK
                     SDLDNNNVYSRARCNNGWCAYLYGYYFEKDQSVDGSCGVGHKNDWEHIVVWVKDGESMP
                     AYVAASQHKGWEVKAGKDVRFQDTHPKMVYHQDGGLTHDFRFANEADDKVENHNGAWFF
                     GDLVSYLGFPSTEIRDKMLNNDWGAALPDLKDGVFSGKLNNA"
     gene            complement(29377..29817)
                     /locus_tag="JX265_004974"
     mRNA            complement(29377..29817)
                     /locus_tag="JX265_004974"
                     /product="hypothetical protein"
     CDS             complement(29377..29817)
                     /codon_start=1
                     /locus_tag="JX265_004974"
                     /product="hypothetical protein"
                     /protein_id="KAI1873352.1"
                     /transl_table=1
                     /translation="MSSTTNADATTKKTFPKEVVTETEDFIQDILEILDEVAVPVESQF
                     EAYRAIGHIVFVFAKKATALVGVDTTDWFDENGVNQSRAYRDSFEKNGVSEDAMDDVCH
                     FETSFRELWEEVSAETQDALFDLWHEFWYKLREIDTEAMARG"
     gene            complement(30582..34115)
                     /locus_tag="JX265_004975"
     mRNA            complement(30582..34115)
                     /locus_tag="JX265_004975"
                     /product="hypothetical protein"
     CDS             complement(30582..34115)
                     /codon_start=1
                     /locus_tag="JX265_004975"
                     /product="hypothetical protein"
                     /protein_id="KAI1873353.1"
                     /transl_table=1
                     /translation="MLNPGRNWVGAAGMERVRHPRMHLGEEPVYCAAYDDNEEVLYLGA
                     DQELDQAARVAKRLRYEEQGLRYLRGQPVRLLSASLQGPFDRASGWHNPWLPKAPKATD
                     TAAALPLPFTKTIPPIDPIMRQELAEPVAQEHDTPATRDSLRCHLPSPDSQRELELAVG
                     NPLDVEKRSRIREWAINVAPGFQRDAFWVPEDRGTDPSEEDLPAKRPAGEQWLRRKLNK
                     RRKTDMAASFPSGSTPTPAPMFRQVTKAVSVHARDKLRASSAGIHRSFADTTPSSDSDR
                     RATGLLEKRTSSARIGENMPSQTGTLSKGKVAVKASAFGRSTGKKHVAAPASLASTEDS
                     EQQGATPGPSNSQSAPVAVPLVLDRNVEKAPTIAEVSKEQKPARFDIARVQVSEQELAT
                     SFESQVDQSFHYKTRPARLGNSTSKAPSDDKTTNTSQLTQTATPESEDHCAMVAAQLGQ
                     TADAVQDDTDIVDYYVDDAPANLPSNQCAHGCEGDQPVSTRSDEVEQDKDEEVRHERDA
                     GGEQAKPQETAQRHELDNHVTTEASPPATADRLVISFPEDVTLVEKSMQANRLDANAGI
                     NGNPVKDACDLQDQGEVSDRPLIQDQAFQGTVFDEGPTLVENSMDIDASTLSRMDQVPA
                     RLETLKFPSQPPERFEAVKYPVFLSDGHEANIIPTEVEREDLAEPSSSGASLAEIAEQA
                     FSLAMSNSQSTSAEPDEAQHQEVQADQEDETAARTDITNVDHLSDTEKPVVRKPLLLVR
                     KSKPTIIVEELSEEESEEKPQTTTNQAERAPSNDESGSRVYNSLEPQSPWAPDHPPHCN
                     NRATEGIKLEHVEEETWSPCPRPISVADSPGLGVEQPELRSSQKSPWMNDISEPMENVA
                     ELSRALQSIEAPSTIQQLSYRRSSSRGDANEQREPSTPSQPEARAPTPDADLSIKSFAK
                     FNTPSPKRKHRITKHSRYSSGRLPSTQSLADATNINPWSSVRSSIRSSARSSRRSLRVS
                     FAPLPGEETEEVAEGIQPIDSLAATARVASPPPPPSALAGDEDVDDHFQSHFNTMKRRL
                     SEAPKLRLQPRLLPSESQQKPMSPGVGLMAEAFREADLRQALRSSPEIAVDDDMEDVEN
                     EVDLAAQSPWRGESQGIDDVAAVLQNLDDFLNPRWDVETEVEKVRAADGIENQPHQRSS
                     GLFGGSVWDIF"
     gene            complement(35152..36642)
                     /locus_tag="JX265_004976"
     mRNA            complement(35152..36642)
                     /locus_tag="JX265_004976"
                     /product="hypothetical protein"
     CDS             complement(35152..36642)
                     /codon_start=1
                     /locus_tag="JX265_004976"
                     /product="hypothetical protein"
                     /protein_id="KAI1873354.1"
                     /transl_table=1
                     /translation="MSDLDASQAPQPKRSRSVSEHAVLNTYPQVLDSTDKGAKAGSAEP
                     GLLDPSTIRRFSMSPFSEDGRLASSTSLRGSYLAPPRSSALRESFSVKPFCQSMWQRNG
                     GPILIILAQFFGALMNLSARFLEVEDGLHPMQILGARMTATIMCCFAYMWFRDVPSAPW
                     GPPEIRWLLMLRAMAGFVGLYGMWSSIVYLPLAEATVISFLAPNVAGYLCRILLKEPFT
                     RKEQIASYIALGGVILITRPVSLFTSAPDAPSTGIETAANGTASTTAGTGMDYVPTTAQ
                     RLSGIGMGLLGVVGAAITITVLRTIGPRAHPLISVNYFSTFCSGVSLLAMALGPPLDYD
                     QPRLRFALPASPRQCLLLAAVGVCGFATQFLLTAGLARERSNRATGMIYTAVLFAAAFD
                     RLVFGQSMGWLSVAGCGLVVGSALWVALVKGTPAEEEARKSGGAAGVADLEARGAAGVV
                     GNAGGEDIPMLADVDGSTDGESQGEDVLEMDGIDSWRD"
     PFAM_domain     complement(35368..35793)
                     /aSDomain="EamA"
                     /aSTool="clusterhmmer"
                     /database="35.0"
                     /db_xref="PF00892.23"
                     /db_xref="GO:0016020"
                     /description="EamA-like transporter family"
                     /detection="hmmscan"
                     /domain_id="clusterhmmer_JX265_004976_0019"
                     /evalue="1.60E-10"
                     /gene_ontologies="GO:0016020: membrane"
                     /label="JX265_004976"
                     /locus_tag="JX265_004976"
                     /protein_end="425"
                     /protein_start="283"
                     /score="41.4"
                     /tool="antismash"
                     /translation="SGIGMGLLGVVGAAITITVLRTIGPRAHPLISVNYFSTFCSGVSL
                     LAMALGPPLDYDQPRLRFALPASPRQCLLLAAVGVCGFATQFLLTAGLARERSNRATGM
                     IYTAVLFAAAFDRLVFGQSMGWLSVAGCGLVVGSALWV"
     PFAM_domain     complement(35923..36330)
                     /aSDomain="EamA"
                     /aSTool="clusterhmmer"
                     /database="35.0"
                     /db_xref="PF00892.23"
                     /db_xref="GO:0016020"
                     /description="EamA-like transporter family"
                     /detection="hmmscan"
                     /domain_id="clusterhmmer_JX265_004976_0018"
                     /evalue="1.30E-11"
                     /gene_ontologies="GO:0016020: membrane"
                     /label="JX265_004976"
                     /locus_tag="JX265_004976"
                     /protein_end="240"
                     /protein_start="104"
                     /score="45.0"
                     /tool="antismash"
                     /translation="GPILIILAQFFGALMNLSARFLEVEDGLHPMQILGARMTATIMCC
                     FAYMWFRDVPSAPWGPPEIRWLLMLRAMAGFVGLYGMWSSIVYLPLAEATVISFLAPNV
                     AGYLCRILLKEPFTRKEQIASYIALGGVILIT"
     gene            complement(37951..38841)
                     /locus_tag="JX265_004977"
     mRNA            complement(join(37951..38393,38461..38750,38837..38841))
                     /locus_tag="JX265_004977"
                     /product="hypothetical protein"
     CDS             complement(join(37951..38393,38461..38750,38837..38841))
                     /codon_start=1
                     /locus_tag="JX265_004977"
                     /product="hypothetical protein"
                     /protein_id="KAI1873355.1"
                     /transl_table=1
                     /translation="MNLSHIQLSFSLALRSTLTEALDLFLSHLALFYDDSFALRDLSIG
                     VATESSFSVSQFRRHRLDLCIHLVLAAQLVFIIMEPRARAGKNVGKETFQTKDLAALMY
                     AYGDVPNPLPESVRVMDDILTQFLEGICFEATRHATVAGRQKLKFEDFEFSLRRQPEYL
                     GKIKTMIDKRKEITRMRKAFQPDDDAVVNSHGAEDDGGPGGPGGKKRPAPTTEHEELLD
                     DDDDDPDIVEAIRNQNKKRKVER"
     PFAM_domain     complement(join(38137..38393,38461..38470))
                     /aSDomain="TFIID-18kDa"
                     /aSTool="clusterhmmer"
                     /database="35.0"
                     /db_xref="PF02269.19"
                     /db_xref="GO:0006366"
                     /description="Transcription initiation factor IID, 18kD
                     subunit"
                     /detection="hmmscan"
                     /domain_id="clusterhmmer_JX265_004977_0020"
                     /evalue="2.00E-19"
                     /gene_ontologies="GO:0006366: transcription by RNA
                     polymerase II"
                     /label="JX265_004977"
                     /locus_tag="JX265_004977"
                     /protein_end="184"
                     /protein_start="95"
                     /score="69.5"
                     /tool="antismash"
                     /translation="TKDLAALMYAYGDVPNPLPESVRVMDDILTQFLEGICFEATRHAT
                     VAGRQKLKFEDFEFSLRRQPEYLGKIKTMIDKRKEITRMRKAFQ"
     gene            39143..39551
                     /locus_tag="JX265_004978"
     mRNA            join(39143..39145,39208..39317,39384..39465,39528..39551)
                     /locus_tag="JX265_004978"
                     /product="hypothetical protein"
     CDS             join(39143..39145,39208..39317,39384..39465,39528..39551)
                     /codon_start=1
                     /locus_tag="JX265_004978"
                     /product="hypothetical protein"
                     /protein_id="KAI1873356.1"
                     /transl_table=1
                     /translation="MTALFNFQSLLLVILLTICTSTYVHAIAPTFMNNHKQGFIGIFWK
                     AARVGERLSPYISLCCVFMAVSMLIGS"
     PFAM_domain     join(39232..39317,39384..39402)
                     /aSDomain="DUF1242"
                     /aSTool="clusterhmmer"
                     /database="35.0"
                     /db_xref="PF06842.15"
                     /description="Protein of unknown function (DUF1242)"
                     /detection="hmmscan"
                     /domain_id="clusterhmmer_JX265_004978_0021"
                     /evalue="4.70E-18"
                     /label="JX265_004978"
                     /locus_tag="JX265_004978"
                     /protein_end="44"
                     /protein_start="9"
                     /score="65.0"
                     /tool="antismash"
                     /translation="LLLVILLTICTSTYVHAIAPTFMNNHKQGFIGIFW"
ORIGIN
        1 atggcaaaat tctatatctt gttctcatgg tcttgttatt ttctgcttga acccccatgt
       61 tcactgcccc aaaccgtctc gagaccacaa ttctcgtcta gcacagaaga gacatctcta
      121 tatcgtccgt tcttggcgct attcgttgga ccgtctcccc ctctcctccc gtctgacgcc
      181 cctacgtccc tcgacaagaa ggataccaca tgacacccct tgctcgacgg caacggctcg
      241 gcctactact gacctcgggt gcagtccgtg ccggcaacgc gcctccgcta cacgcgcatg
      301 ctctgcggcg tggcggccga cggctccgcg cagggcgcct cgtcctccaa gaagacgtcc
      361 aagaagtcct cgtcctcgca ccaccgcagc ggcggcagca gcagcagccg cagtacgccg
      421 accaagcgca ccggtggcag tgaccaccgg agctctcgct gagacctggg aggtcaagat
      481 gccgagggat gtcaggtaag ctggcggcga ggggctgcta tagctgcggc tgcgcttgtg
      541 tggtcccctt ttcgggcaag ggtgacagac ggaaccgatc aaggatcggt ttaccaatct
      601 agtgcatggc acggaggtat atgtgagtaa gagtaggagg gcagcctccc caggggaaaa
      661 aagaaatacg gctggctttt cactggaggt cgatctgcct tgatcggctc ttgtttttgg
      721 tccttattgt tagcggactt tttcatgatg atctggagtt ggtggttttc tggtgcgcgt
      781 ggccacttct gttgcaagtt tccgatgaag gacgacagga caaataggga aggggaaaca
      841 aaacgaaaag atggaaggga attgtccggt ccaagcaagc gatacccccc taaacaacgg
      901 cggctaattt gagtttctga gcgtccatca tctgttatga gagggacatt gggtggcggg
      961 gttatgacct tcgtggttcg atgaggtctc atttgatttt gtgagggacg gccgcgtcta
     1021 ttccagagta caggcatggt tggaattggc caaagcatac ttaatgaggg tcatgaagtc
     1081 ggggggacac ctagatagcg ttgctcgatg ctgcccagtg cgagatttac aatgcccagc
     1141 aaatcgagcc gagtgcgtgt ttcgcatcac ataaacatca ttcaactggt ctggtgagtg
     1201 agggagtggt catcatgaac ccgctgtata tttacgctgg ctcgaggtat cgttaccctg
     1261 tcctgccgac gacgcctata cccaccgtcg tccaggatcc caatgctcta tagccgccca
     1321 tccaatgctg gaaccccgcc tgtcaccgtc acgttgcccg ctagtgagtg aggctatata
     1381 caaaaacagt atgcaagaat gccctcgggc acaaaagtcc aaaagaaaca aaccgtggac
     1441 aaaaaaatcc cagaccggtt gactggcatc ctttggattc catcgccagc aaccagaacg
     1501 ccacaaactc ccaccgatga tgaattgtag agatcaacac cgtgccacgt tacataagac
     1561 aatgcttgcc catcccggta gtttgctcga agacacggcc cgcacccgga tttcgttggc
     1621 ctcgtgccaa gcccaaactt tttgctccgt ctcatcaaga ataccagtat ccagcccagc
     1681 ttctgacaaa catcgaaaaa cagacaatct cttccgcatt acgcgtaacg cgccgtcggc
     1741 acgcggttcc actgctcctg tcctgggtac gggtacggcg ggtaggccgg cggggggcct
     1801 ctactggagc ctctctcgcc tcgcgacctg ctggccgcag gcgccgggcg cgccaagttc
     1861 gccgccgtcc aggccgagcc gccctgccag ctcgcgttgg gctgcacgga cttgagcttc
     1921 ttaacccttc tcctccggcg gcatgccgag aggcagcacg cgaagatggc gatcacgatg
     1981 aggccgccga ccgacgcggc gacgggggta atgatgttct tgttgtcgct gaagaaagag
     2041 gcgacctcgt tgccaaagct agctccctca cattggccgt ttttgcactg gcctccgccc
     2101 tggcaggggg tgccgtccag gaagtattgg ttcatgttgt agcaggtatt ggggccaagg
     2161 cgcgaggagg cacacgagag cagacagccc tgcgagttgc aggcgctggt gttgttatcg
     2221 gtagtgactg cgccaacaac ggtcttgcac tgcagatccc gcgatgtaca ttggccagag
     2281 gcacaggtca gaccggcacc gctcgcacca caagatgtgc catcgtcagc gaccttgtcg
     2341 accgggcatg ttggcgagtt tccggtgcac acttcttgag gatcacaagc cccggtgctt
     2401 gtcctgcata ccgagcccga ggacttgaac tgacactgtt gtgtacagca gtcttcgttt
     2461 gaggggtcgc agacggcacc cgacttgaac ttgcaggttt tagcatcgca acagctgttg
     2521 ctgccacaac tttcctctcc accgcagtca cagtcttctc cctgctcgac gataccgttg
     2581 ccgcactggc taccggtgat cgtgacgacg tccttgttgt tggttaggca ttgtgacttc
     2641 acactattgc ggcccaatgc agaacatata ttgccgatac tgcaggcaga gaactgcgtg
     2701 atgctgctgc ccgtggaagg attcatcatg aactgtccct tggcgtcgca gctggaggag
     2761 gtcagggggc aacacttctg catggtgacg gacccgtccg agcaggtaga cgagatgcaa
     2821 tcgtggacag cgccgaatgt gtggccgctc tcgtgggcaa agacttgcca ttccgtcgaa
     2881 gtccgcacaa ccacgttcgc accggcggtc gtttcgttcc cgccgccacc tgtagagccc
     2941 tggacgcaga gctgccccag ccaggccaga cccacggccg catccgtgtt acaagtgctg
     3001 agcagagtcc agtatgcgtt ggaatcgttg ttctgccctc gccatgccga gaacaggttg
     3061 agacggtcag tgatgcttac gctgttgctg caggccacgt tccatggggt ggtctcctgt
     3121 gttgtccccg ggcacgaacg gtcggagacg atcaggttgt gaatgcccaa cgagatgttg
     3181 aacgcgctct catacacctg agaagcggca ttgaccatct ggatgatatt ggcccgggcg
     3241 gcctcgcttg agttgaattc cgccgtgtac gtgcagtcag tggcaatgcc gaccagtgca
     3301 actttgcgtg aggtcggaca accttctgtt gaaccaatag taccagcgag gttgactccg
     3361 gcaccattac cgccagtatt accagtgtcg ccgtcccggc caaagagtgc gcctccttca
     3421 ttccgggtca tgtctcgaag atccagatgg ctcaggacag gatgatcaag ttcgttattg
     3481 aaatccagct ggtcggactg gcatgtcgaa ccgcccaaac tccgcttcag ttcaccgggc
     3541 gcgctagaat cggatgatac atcagagtcc ctccagacga ccatgtactc atcctcggca
     3601 aactcaagca cgggatcatc gtggtgctgc gtcctgcgat agttggtgat cgtttgtatg
     3661 tggtggtcgg ttccgtctat ccggaatgcg ccctcgaata ccggcctgct cccgtcacgg
     3721 agcattgata tcctcgccca gccggccttg atccattcgc cgtggcctac atgctggacg
     3781 aatgcgtcgc ccttgaacac ccggtgttcc gaccgcgaga ttggctcctc atgccgcacc
     3841 gtaccatccg ggttcaagta ttgaatagtc gcgtcgtctg cgattacatc atgattaggt
     3901 tctagggtca ggcggaactg ttcgctcccg tcgtgcagca ggaaggtcag gtcgaaggac
     3961 gagtgagcat ggacacgatg tgacggtgtc cgcaggacag ggtcgtcgag gcggctgatg
     4021 taattcagag catttctctt ggtcgagtgc gcttctgagg aatgcgagag cgtcagaaca
     4081 acggccgcga tggtcctaag aatgccgcgc atcttagaag aaaggtaagc cccaaacaca
     4141 gggacgggtt cctcggatct acaccaccat ccaagtcgta gcaggaccga gagacgattg
     4201 acggttgaga tcgaaatgcg cagcaagccg aagtcgtcga atcaaggaaa acagaaaaaa
     4261 tgtcgctcgg cagaagcagt cacggataca tgaacaggaa gatctgacag aaacggaaac
     4321 ggcaggatcg ggtttgaaga agggcaaatg caacaggcct ctgagagagc ctggaagagg
     4381 gtgacgaggc cgggtggttc ccacaggact cgaggcggct tggcaatgtt atcttggctg
     4441 agtctgttct gagaatcaat gccgctatcc gatcgctgct ggctggtctc tctctttttc
     4501 gcccaggtgg tctctgcagc tgcggatgtg gcgtcagcgg ctgtcgtacg ggctgtcaaa
     4561 ccgcgaaagc acggtagaat gggccgttgg gatttctggc acgaaagctt agcaatgcac
     4621 gaggaagaca aaaaagacca gagccgccga ggggagaggt ttgtcgctgt gtttcggaac
     4681 caggacgagg gaggcagaga gagcgcgcgc tgtgtgtgca tacgaacggc tgggccgggg
     4741 gggcgcggtg caggaagagg gagcgccaac cttggtctta gagacggcgg ccggctgtcg
     4801 ttggccgaat aaggtgttct ccaccagcca ggggtggcgg ggcgcccttg gcctccctgg
     4861 gagtgcggat tgcgggtacc taaggtaact atctgccagg ctgctgtcca gtgtgtgtta
     4921 cggcgcaagt cggagggtgg gcttggtagc gcttggaagc gcttggtagg ggaaccctgc
     4981 ctccccggcc cagcttactg tgctactctg gccctggccc gtcagcaggc ggccctggcg
     5041 ctttgggcga gggtcgaata ccggctgcgg aaaccctgtg ctgggcgctg agcgatggga
     5101 cgattaaccc ccgagcgatc caagtctcgt cggctttttt taggtggtgg ccctgggttg
     5161 ccgcgccgtt tcagaagcca gagagcgccc cggcagtcaa tggcttagcg cgaacccgga
     5221 acctgaggcc ggccagacag ccgtctgccg atgtttatag agggatcgtc ggcgtgtgtc
     5281 ggaaaagtcc caacgatata aggcttcacg aaacttcgat cacttccagg cgctccaaat
     5341 cagactgaca agaccccgtg aaacgcaggc gtcgagatgg gacggtctcc cactctctaa
     5401 ctgtaactcg ccgtctggag aagcttaaaa caaggatgtg gagcctgtct gggaggcgca
     5461 gtgccccgtt ccacaacagt ggatgctgct gtcagaggct gtacgatggc actgtacatc
     5521 tgtagtgcga cggcacgact ccaatggaca cctagcatag taagcctcct gaccccccct
     5581 ttcccttgcc aactacagta caatcaggga tatactctaa ggtcaatcta gggcggggta
     5641 gtcattagtg agcaaatact ctatcgggca aaagaaacaa atcatgtcat tcacgataac
     5701 tagttggtgc gtcatcggcc tctacggaat actctggtgt ccatcccagc tgaaagatgc
     5761 tgcaaaaccc cccattgcca agctgttaga tcgcacacaa ctcaacatcc attacgcgtc
     5821 catctgctct aacagagcac ttgagcagtc aagccggatc tgatcgtggc gcagacactt
     5881 ttactgcgtc gtctccggtc atgaagtggc ccgcgattgg tgaaaagcgc ccttcccaag
     5941 agaacggcgc aaacgtcgtg ctcgtaccag cagcaactgc ggaccaatct ttccgcctac
     6001 ccgccctggg agaatcgggg attcggtacc aacccgtcgc ttaaatccga gagcgaaagc
     6061 tccaagttgg gacgttgtgt tctcaacatc aagcctgaat cctgcggcga cacaaggttt
     6121 gcgtcataac aggagtcttg atgaaatgac gaccttaaca acacaaaaca cccttggcca
     6181 acaatcctca actcttaatt ctctagcgtt gtgggcaatc atggtggcct gttgtctgtg
     6241 cacatgtgat gatggtgctc agtaaggtat tattgtcagg accgagtatt gattagcaag
     6301 cctccggaaa ctacctagaa cctattaaca cacgtcatat cattcccttg accggcatct
     6361 gctcagcatc tcgtaatcaa agccatcgtc actgtggtat cagaagctcc ctccgcccga
     6421 aaacacatgc tcgcccctcg tctacttctt gcgcgactcc ccaacagtcg cgataatttt
     6481 atcgaccaca ttggggtccg agagctgggt tgtgtcagta acctacaact gagagcgtgg
     6541 gggtatcagg atcacgtacc gtcgatgtat cgccaagtga gtcagtctct ccagccaaga
     6601 tctttctcaa gatccgacgc atgatcttgc cgcttcgggt cttgggcaga tcgggaacga
     6661 tgaagacggc cttgggagcg gcaaagggac caatactctt gcgcacctgg aggacgaact
     6721 ccttgcgcag ggcatctgtc gcctcggtgc cgtccttgat cgcaacgaaa gcattgacag
     6781 cctggccagt gagttcgtca gccacaccga cgactgccgc ctcggcgatc gagtggtgct
     6841 caatcaaggc agcttcgatc tcagcggtgg acagacggtg accgctgacg ttcaccacgt
     6901 cgtccacacg tccccgaatc cagtagaagc cttcgtggtc gcgaccggct ccatctccag
     6961 taaactgcac caatacgata agtatgtcgt cagactgcgg gaaaaagaat gcttgaactt
     7021 acgtagtagc ccttgtagac attcaggtaa gtatccatgt atctcttgtg cgcgccgtag
     7081 acggttcgtg ccatgctcgg ccacgcttgc ttgaaggcca gtactccctc aacatcgttg
     7141 ccgtggatct cgtcgccaga gacagggtcg atgatggcag gctcgatacc gaagaacggt
     7201 agggatgcgc taccgggttt ggtgggagtc acaccagcga gaggtgtgat tacgttggaa
     7261 cccgtctcgg tttgccagta tgtctgtttc cgttagtcat acccttgtac cagaacgtcg
     7321 cgggtcgact cacgtcgaca atgtgtgcct cctctctgcc aacaacctcg aagtaccact
     7381 tccaaacttc agcggcgata ggctcaccca cagagcccaa gactctcagg tcaggcatct
     7441 tcgccttgac aaagtcatcg ccggcccgct tcagcaatct cagggctgtg ggggccacgt
     7501 agaactgcgt gatcttgtgc ttctcgatga tctcccagta acgggaaaag ttgggatacg
     7561 ccggtgtacc ctcgaagact acagtcgaga caccgaggag gagcggtgcg tagacgacgt
     7621 aagtgtgtcc tgtgatccag ccaacatcgc caccacagaa gtaccggtcg gtgtcgtgga
     7681 tgtcgaagac atatttgcca gtcatggcag caccgagaag atagccagcc gtcgtgtgta
     7741 gaacaccttt gggcttgcca gttgagccag aggtgtagag gaggaagagg gggtcctcgg
     7801 agttcatggg ctcgggggcg atgtaagacg gccacttctc gacctcctcg tgccaccagt
     7861 agtctcggcc ttcggtccaa ggacattcac tacctgtgcg cttgtagacc agacaatgcg
     7921 agacgtcggg gcactgctta agagcctcgt cgacaatctt cttggtgccg atcaacttgc
     7981 ctccgcgctt gccctcgtcc gtcgtgatga caaccttgga tcgggcatcg atgattcggt
     8041 cacggagcga atctgccgag aagccggcaa agacaactga gtggaccgca ccgatacgga
     8101 ctactgctag cagggcaatg atggcctcgg ggatcatagg aagatagatg gcgacggtgt
     8161 cgcccttctg gacacccatc tgcttcaggg tccaagccgt tctgctcacc tcgcgcagaa
     8221 gctcgccgta ggtcaggttg cggccatcct cgggctcgtc ggcctcgtag atgatggcaa
     8281 ccttgttggg gtccttgatg gcgtggcggt caacacagtt gaaggacgcg ttgagctgac
     8341 cctcaagaaa ccaggcattg tcgccctcgg cgagggagcc agtgtgtacc gtctggaagt
     8401 cccgttgcca ggtcaagagg tctctggcca ttcggcccca gaacttgtcg ggctctgtga
     8461 tggactcctt gtacagctgc tggtactcgt ccatgcctag cggagagtca gcaaactacc
     8521 gtcccaaacc taggaacaca tgacgtgaaa tcgaatcgaa tcaactcacc cgagatgtga
     8581 ggcttgctag ggtgctctgt tgcaaccgtt agccccactc ctgcccatgt aatctcatgt
     8641 ttccaactca ctgtccagca tcttctgcgg ggggtctgta gacaacgccg ttagccatgg
     8701 tgcctcgatc gcaatacggg cgtcagaatc agtcaattgg gtttcttacg gaaggtgtcg
     8761 acctcatggg cctccgcgac cacgggggcc ttgccgtcag ccatgttgct gggggtttgc
     8821 tcgggtctat gcggggtagc tatcgtgctc acgaggtgag atcgcgaggg tcgccaaagc
     8881 gggacgggag gtgcagtcgt gagcaaagtc gaagctcgag cagagagcgt cgccgatgca
     8941 gatgtgttgg caagagtgag cttgcgttag ggcgaggggg gaagaggcag ggagaaagaa
     9001 aggagaaaca aagtgaaaat aagtcactcg cgccgggtac cgggagactg gagcccagca
     9061 ctttttgtat tgcggcaaaa tagtagctgc agtgacggcg ggttggggtg aagctgtccc
     9121 cgccgggtgc ccgctggctg gtggtgccct ctgggggccc tgcatctgcg ctagcgggcc
     9181 tcgcagcgcc cggggtcctc ctgcccagca cgcccagggt cggccagtgg ggcattcgct
     9241 tccgctcgac cgtgaccagc gcgccgtttc ccaatcacca tgcttccgaa tgccatcaaa
     9301 gagcccgctg gattcaccat tgtgtgcgat atccggcgga gcgccctctc ggtagagcct
     9361 acacgccagg gctgtctcac catctccccg tctaccactg cagcttcgct cccgcaaagg
     9421 gccgagatca ctgggcggtt accgttcaca tctcggtcat atgcaggcac cgcgtgccag
     9481 tgctgccgtg tcatggtcga cccaacatgc aaaccttccc attgaatcta ccgtagcaac
     9541 cgaaccactc ctgcatgcga cgaggcggaa acacggtcca gcctggaccg gtgaccaaat
     9601 tgggcgatat tggaacacgc tggacgaaca atctatctgc atgagtgctt ccccagcatc
     9661 tggtaattga tgtcgtctcc ccggcccgaa tgtattccca agccgagaac cagtttgcca
     9721 ttccatgcgc caaggcgacg aaggcgacgc tggccaactc ggtgcagcgg cctctcggtc
     9781 tgaggccccc tttccagatg ggatcgcgca tttgtcgaaa ggtagcaccc atattatgtg
     9841 tcatctgggg cagacatggg aacggcacag gcatttcacg cagaccacaa gggactggag
     9901 caccggtcgg gcggctgata ggaacggtca ctaagcctgt ccggcctgtc tgcatactac
     9961 ccctgtccct caagttatcc attcgtggat ggcgggactg ctccaaatca gaaccgcatg
    10021 gcacgtctgg gttgtcttcc ccgcacccca aagacccaag actttcccaa gcctcggggt
    10081 cgtgtggcct gagctcatct gctccagacg cccgggagag ttttctgggg ggacaggtct
    10141 ctcgtcgagt ccaggcgctg accaaggagc acgatatgga tctacaagag ggccaagcaa
    10201 tggcattgca ttgccgggcg ggtcacgtca ttgtgtcctc tagtcccaga gatttgcaga
    10261 attattggaa tcatcggacc atccctcctc gacttggctt acggcactga gcgaggggtt
    10321 tgtgccccag aacgcgggga agcacttcgt ctcttcagtg gctgacttgg caatggacat
    10381 gggtgggtca accagtgagc gtagtacttt tcggcctaat gcgctgcgat tttgtctgtc
    10441 gaaagaagcc attaacatat gctggtgctc tcgtaagatg agggcaagca acgtgccatc
    10501 ttcagaatta ttttgtggct gtggacaggg aagaccactc gactaacgca gtgtcccttg
    10561 cggcaccctc attgggtttg cctgtcgtac ccagtcctgc ggttaagcac atcccgcttg
    10621 cagtagaagg tgtcaatgtt ctagcctctc gcccactccc gcacggccgg gttggcctcg
    10681 gttatggcca ggatagagtt tctcccttca gccttgttta gttaggaggc ctggagttca
    10741 ttctatcact gacacgattc tgaaatgccg ctaaaacaat aagcctccga gataaccttg
    10801 gaacgcgtgg gcaccgttgc gtgggggttt gagcggtctc cttccaacaa atatcgaggt
    10861 ggacttatga atgccggtct tggtagtggc taggttcgcg caggaaagca agggactcca
    10921 cgacgcatgt gggcatcttc gagattaaat ctatcaggga ttgatcatac gactgcgtac
    10981 ccaggtatgt tggtgcctcg gtggtcccct gcccggggaa ttctgggtcc agctaccatc
    11041 gctcgcccga agttcggaag tcgttgctat ccaatgtact gtgtcggcgg tttgaccttc
    11101 agtccgggaa tgaatagcac atagccgtcc ggaaagatac gaccggccgg ccagaagttt
    11161 cggggcggca ccgcaagatc aaatttcgag caccaacagc gtgtgcgctt gcttgcttcg
    11221 agtcggtaaa ctgatggctg aagggtttgt atcaaagccg gggctaagcg tccatcagta
    11281 cagcgcaaaa ccagacgatc tagatggcac cagacgccca tatcatatgc aacagcctat
    11341 aaaagtatag gaaaggcatt actgtttgca gccgctctca tcaattctgg tgtctattag
    11401 gcctattcgc caattttttc cctgggtgtg catttacatg taccagctaa tcccaagaag
    11461 atattccaca tgccccttgc cagcccaaac gccactcacg ccatccgaaa tacattgccg
    11521 gtattgttta cagctccatc tgcataaggt acatctcgaa tatcctcatg aacttggcca
    11581 cgaaggcctc gaggtggaaa atgaccttgg tgcccatttt gatgcgatgc tcgtagaagg
    11641 ccgaccactt gatcacttcc catttcaggt cgtcgtcgat gagggcgatg agcttaaatg
    11701 tgagtgtctt gaggatggtg gtcggcggta tgcaatgcgt gagcaggtcg tatagctttg
    11761 cccgcacctg taggatacga gccggcgagt gctcctccat aatctccttg gctatctggc
    11821 taatgagggc ttcccagtcg ggcggcggta tgggtgtgtc gtctgtaacc ttctcgctgt
    11881 tgaaagtcag cttgtgaaca tctagacagg agacgacaaa tggatggctt acttttgagc
    11941 gtgtacggcc tcgtacatta acaatgcttt acgcaggttt cttccactct cctcggcgat
    12001 acgcttgtgc agtcccttca ccacgggcca gccctccttc ttcgccgaga ctgccaagac
    12061 tgtactgatc tcgtcaatcg tgggagcggc gacgcgcacc agcagagttc gactgcggat
    12121 gggtgcaatg atgttcgcgg tgctgttggc cagcaggatc agtcgcaggt tgggactgta
    12181 cttttccatg gttcgtctca gcgcggcctg cgcatcgcgg gtcaggtggt ctgcctcgtt
    12241 gatgacgaca accttgaagc gctgcctggc gctctgatcg acctgctgcg tctgggcgac
    12301 ctccttcagc aggtcctgca cgaccacgcg gtcgtagttg cccacatcac tcggtgttat
    12361 ctcgaggtga tacacggagg ccacgatgtt gaactcgagt ttgcgattac tgctggtctg
    12421 gaagactcgc gcgtcgatct tgatcttctc gacgccgggg ccgtacagct ctttgagggt
    12481 ggctactatg cgggttttct tgccagcgcc ggagggcccg tagaccagga gatgtgggaa
    12541 gtcgccgctt tgcgcctgtt tagagtcaat gtcagttacg catcctctgg catcggggtg
    12601 ggctgtcata ccagggaccg gaggcgctca gagagctcag ggtgatatgt cagggcatcc
    12661 agcgatcgcg gccggtgctt atccacaatg agggccatgg tgacttcgtc aagggccgcc
    12721 tgatgtctca gagatactcg agtccgagga tgtgtggtgc aggtcgcgat actcgtttgg
    12781 gcggcaaagc tggctctatc gatgacgaga attaggactg ctccctgccg acgcgttaat
    12841 ggaccgagaa gacgcgttaa gagctctcag gcgatctagg tctgtttggg ttaggcgtgc
    12901 atgggcctga tcgtggggca gcgacgaacc cctccttctc ttggcattga gcaactgctg
    12961 tagcgcattt ttgacggcga tgtcgcagac agaagagagt aagcaggcga gaaagagagg
    13021 cggaattcac tttgacgagc tggtcctatc aggaacggca aatagttgac aatatagtcc
    13081 tgttctgtct agattgctta tagctactct actgtatgcg caaacgtaat tcccatcacg
    13141 ccgcctgcgg gtgctacgac tgcagggctg ctcgtaacct cgtaacagcg cgggccagta
    13201 cggattccct gttttaggat ccgaatggat caagccaatg ttcagcaacg gcatacgacg
    13261 actggccctg ctgcaggctc cgcctccggg cgaaatggcg gtgatcctca accaacgggg
    13321 cgagaacagc gaacagccgt ggatcacgaa acgcactgcc tctgttttgg cttccgcctg
    13381 tcccacaaag cacaaagacg cttgacaaac ttgcggccag acagactgga cagcccagac
    13441 agcccagcag gcccagcagg cccagttccc cccaccccca cttcgcatcg aaaaagaatc
    13501 ggtgacgatt caggaagaga ctgacaacat ctcttttctt ttttgcagcc ctgctccaag
    13561 ctgatcgagg catttcgagg ccaagcgctg attccctcaa tatcgctgca tcgtctgcgt
    13621 gatttccgag cggccttgag cgcgtaccga gctcttcaaa gccagccagt tctgcgaaat
    13681 aaagacctct cttcgcccaa tacaaaccca cctacctcag accacagctc tgtgcatctt
    13741 tgggcagcca gacgccgcca ccgaaccttc aagatgttca acagcagaaa gttttccatg
    13801 aaccgcaaca cgggcgttcc gcgtccgtcg cggcggttca gcgttggcga gcctagcgcc
    13861 caaggtaaag gccccttgca cttcccacca gtccctgtga tcaatcctct gcacgagcat
    13921 acaacccgtg ttgcctcctg ccaaatctca tcgcttgggt agctggcacc gcctgctcgt
    13981 ggtggccgtt cttggcagcg gccgttcaag tgtgcggctc caagtccgac aagcatccac
    14041 cccaggcctt ggcatacatg agacatacct cgcactaaca gcgacctctc cagagacgtc
    14101 ttccaagatc catcgccaat tccgcgctgc ccacgaaggg cacttgcccc acgccggtct
    14161 cgatgcgacg agagcctcca ccggtgtcgt ctggtgcacc gagagagcca gcgagtatgg
    14221 cttccttgaa gagcctgaga agtgggccaa cctgggccag ggggcccccg aggtcgagga
    14281 cgacattgag ggctgtttcc agcgacccag caccatcgac gtctcgactg ccgcgagaga
    14341 gtatggcccg acggccggta tcaagcctct gcgcgaggct gtagcccaca tgtacaacga
    14401 gatgcaccgc aagggcaagg attccctcta ctcgtgggag aacgtcgcta tcgtgcctgg
    14461 tggtcgtgct ggtctgatcc gtatcgccgc tgtcctgaac aatgcatacg tcggcttctt
    14521 catccccgac tacacggcat acaacgagat gttgtcgctc ttcaagaact ttgctgccat
    14581 tcccacccca ttgagcgagg aggacggcta ccacatccac ccagacaaga tcgccaccga
    14641 gattgcccgt ggtacctccg tcatcattac ctcgaacccc agaaacccca ctggtcgtgt
    14701 ggtggccaac ccagagttgg ctgagatcca agacatttgc agaggcagag ctacgctcgt
    14761 cagcgatgag ttctactcgg gttacaacta caccagcgac tgcgacggca ccaccatctc
    14821 cgctgccgag aacgtggagg atgttgacga ggatgatgtc ctcatcattg acggtctgac
    14881 gaagcgattc cgcctacctg gttggcgaat cgcatggatc ttgggaccca aggaattcat
    14941 caaggcgtaa gttccccgga aacactagca gatgtcgaga ttggaagagg aacacccgct
    15001 gacatcatgt tagcatcggc tcctgcggtt cttaccttga cggtggtgcc aacgctcctt
    15061 tccaagaagc tgcagtccct atgctcgaac ctggtcttgt ccagaaggag atggttgcgc
    15121 tccagcgaca cttccgtgta agtacccgtg ggccttggct tcctcgaaac ccttactaat
    15181 aatgcatgtg taggacaagc gagactacgt cgtcaagcgc ctccgcgaca tgggatttgt
    15241 catcaagtat gtgccggaca gcactttcta cctctggctg aacctcgagg gcctgcctgg
    15301 ccccatctca gacggtctca actttttcca ggcttgtctt gaggagaagg tcattgttgt
    15361 tcctggtatc ttctttgatc ttaacccctc aaggcgtagg gacctgttcg acagcccttg
    15421 ccatcattgt aagtcttcgt gggagttcag accacgggtc aatctaactg atgtatagtt
    15481 gtccgattct cgtacggtcc tagaatggaa gtccttgaga tgggttgcga tggtattgag
    15541 agagtggtcc agaagtaagc aaaccctcct gtctctgaca acagcagttg cttatcccat
    15601 ctaggttcaa gaaaatggcc aactagatag tgccacagcg acaaagggta gcagaaatcc
    15661 gtgatggaca aatgaggatc atatccagca caataagtct tgagtttggt tttcaagtta
    15721 ttgcgcagga tatcatcccc gaatcccaga ggatggatta gacttgagat tttcttacca
    15781 ccttactgtt acaattgctg taccagatgc gcacctcatg tcttgattta ccgtagcaag
    15841 tgatagtaat tatgatgatg ctgagcgaga gcagtagaat cgctccaatg tggatttgag
    15901 aattaaacac atctaatgga cagagtactg catacggata aaagaaagaa gcaaaaagat
    15961 gattgagctc aagtctggga ggaagctgct tgcagtgggt atgccctacg ttcgggtata
    16021 aggagactgc tccaccgaat gccgaggcat gccggagagt ttcgggccag ttcactgggc
    16081 tgacctcgca acttgataat ggccgactgg ggatgcgcaa tctccgatat caagtagacg
    16141 accagatgac ccaatcacga ataccgtgga gttggaatac aaaatgtcca tttccaagca
    16201 gaagcagttc tcattgacgg acagtccgcc tcgcgcccgc acactcgctc taccattccc
    16261 ggatctcacc tcccgggccg atgaacccag ggctcaccca agccttggcg tcttttgaca
    16321 gccttctgac ctcatcctcg tcaatctcga tcccaagacc cgggccctgc agaatgtcga
    16381 tgtagccgtc cgtcactttc cacacttcgg ggttcttgtg gtagctcgtt agatcctgtc
    16441 ccgtgctgtt gtagtgtatg cccaggctca tctcctgtat cacgaagttg ggggagctca
    16501 ggtcgacctg gacgttggca gccagggcga tggggccgag cgggcagtgc ggcgccaggg
    16561 cgacgtcgta ggcctcggcc atggcggcga tgcgccgcat ctcggagatg ccgccgacgt
    16621 ggcagatgtc gggctgcagg atgtcgacgc agccgcgctc gaggaagggc ttgacgtccc
    16681 accggctgta cagccgctcg cccagcgcga tcggggcgct gaccagcttg gccaggtccg
    16741 cgatgccctc gatgtgctcc gacagcagcg gctcctccag gaacatgggc cggtgcggct
    16801 ccagcagccg cgccagctgc ttggccatcg gcttgtgcac ccgcccgtgg aagtcgatgc
    16861 ccgcgtccat gccgagcgcc ttgaccgcct tgagccgctc cacgcagtca tcgagcgccg
    16921 ctggcgagtc catccatccg aggtcctcag tcccgttcat cttgactgcc cggaaaccct
    16981 gtgcttgccg tgcttttctg tgtacgcgtc gagtaagcaa acaaagctga tctagacttc
    17041 gatagtacct acgcctgaag ctcaacatca ccgggtcggt cacctccaat ccaggcatat
    17101 accttgatct tgtcccgtag cttaccccca agtagttgat agataggaag gcccaatttt
    17161 ctcgctattc ctctcatgta agtcaaaatg acactgtggg ggtgtgtaga gtgttacctt
    17221 taagatccca cagagcaata tctatacccg atagagcgct catgaagact gggccccctc
    17281 tatagaagga tgtacgccaa gacatttgcc agatatgttc aatgtcactg aggaccacgc
    17341 aagttagaaa cttccgctct gcattttttc atgatcaagg gtctgacggg atttctgact
    17401 gccttgtgag gttcaagtgg atgagatcgg cacacacata ctctgcttca aagccattat
    17461 atctctcaaa ccatgcatcc aggcatccct ccacagcctg cgagtgtccc tccagagacg
    17521 cttcccccca gcccacgttg ccgtccgcgt cggtaatctt gacgaacagc caccgcggcg
    17581 gcaggcggaa gtactccatg gaagcgatct tccccatctt ggcgttgttt aaagggtagt
    17641 aaaacagtga tcagtccaca gacttcttac agtggcaacg gaacgtgctt gacggctaag
    17701 aaaacaagaa agcacctgag accggcggag ctaccagtgt ggatgagagg ctatgcagaa
    17761 tgtcgtgata ctcttctcgc cgtatcctcg tgttcaccca agctcgggct atattgctcc
    17821 ggctcattat tccgatgtag ctgctccgca cacttcatcc cgagttagta cagcccggta
    17881 tagtcgcgga aaaggcgtgt gtgggggagg aagcgtgggg tagatgcgct tttccgacag
    17941 atctccactt cccagaatag gtaatttcga tgcggggtct aacatgcctt ttccgaagag
    18001 agtattttca cgtctcggtc tatctcttta cgacgcaaaa gatgtctgaa agacagaacc
    18061 cgtcatcgag ggagtaagaa aaaacatttg attctataga cctgtgtcta gtgttgtcaa
    18121 cccttagatc gaatctgcac agccataatg agactcgtaa agtggttcta tttcgctccg
    18181 ctcttcagtt tccgttgtgc cgccttccaa tcttcaacac cttttcgcag ggcctctggg
    18241 cttgactcgc caaagatgtc gaccccaagc cgaattggga agttatatcg atgggcccta
    18301 tcaagggcgt tgattttctg aaaagcctcc tgtggaagct caaaaactgt ttcccgtagg
    18361 ttagcacagc gttggcaaca acagttggcc ggctctcctg tttcttaccc tcgaaattgg
    18421 ccttgattct tgcaggtgtc acggatttgg tgagcacgac ggtacctcgc tggacggccc
    18481 agctcaacag cactgtgaca accggctttc ctaaggacgc cgcaatctct ttgatggcag
    18541 catcatcatc ggcactgcaa gcctataagt caatcaagtc aaagacaata ggagaagtgg
    18601 atggccatac cgcggtaggt tatatatatt gttagccaga ggactatacg cctcaactac
    18661 aatcccctag agaaagtcaa tcctagtaat cgtagataag caatgggacg caccttttcc
    18721 ttgcaccatt tcaggagctc aggttgttga agataggggt gcgcttcgat ttggttgaca
    18781 gatggtttga tctccgcttt ctcccacagg tcctctatct tttgcctcgt gaagtttgat
    18841 accccgattg accgaacttt gcctttttta acaagagcct ccattgcctt ccatgtctca
    18901 atgattggca catcgatcac atgaatctcc tccgtggctg ggttcacggg gaagcgctca
    18961 gtatcatttg tacgttgaaa cgatacagga aagtgtatct atagcaatgg atcatgagct
    19021 ctaagtcaag ggatatggcc atacgacttg tctcaccaag tacagatcga ggtaatctgt
    19081 ctgcaggtct ctgagtgtgg tgtcgatatg tctttccaca tcctcaggtt tgtggtgtgt
    19141 gttccacaac tttccagtga cctgattctc atcagttttc catcaacttg aactatcaac
    19201 gtcccactca caaatatatc actgcgactg acgccagact ctttcatgcc tgctccgact
    19261 tcttcctcat tgtcatagca tgcggctgca tcgatgtggc gatagccggc ggccaaggct
    19321 gttgccaccg cattcttgac ttcattgggc ttggattgct tgaatttagt tcctagttag
    19381 ttgacttcgg ttcgttcgga tttcaggagg agcaaccata cccatgtacc taaaccaaca
    19441 gcaggtatcg aataaccgct gttcagtttg aatgagcttt gcaaaggcat cttggccgag
    19501 ggagaaggca aattcgaaac tcgatcccga taactgaaca atacaagagc tcatgaggca
    19561 atgtgatagt tttgccagaa tgttgctatt ctaagagaaa aacattaata gcgaggatca
    19621 caacaaaggc tgcagtaacc ggaggaaagt ccgaagtgga gccccagaga catttccgaa
    19681 tctcagtgaa cttttccgaa acgcactctg attgatggcc tctgtcctta ctcgcatttg
    19741 aattgactgg agctccacaa cctgtgcatg taaagaggac ggtgccggaa gcaaatgacc
    19801 cacactgtca ctccggtatg ctttgtgagg aatggttcgg aagtggcagc catctgcacg
    19861 gatatcacga atgtgccgca aacacaaagt cttcaaccac gaagatcaga ttaatcaatt
    19921 ataatacttc aattcattct ttccaatccc actggtccct ctcgcgattc attgtccaag
    19981 gtgaagataa gtccactaag atggcagtag cgacacattc agctgtacca ccgccgttag
    20041 gagcgtcaga acaactacac cacaccgggc tcctgagctc tacgaccctt caagttcaaa
    20101 gtgttaacga cctggttgta gattccgtga ggaaatatgg caatctaccc ttcgttggat
    20161 acccagccag tccccttggg aaagatgact acgtctttta tacttacgcg gagctcgaca
    20221 gcttcgttga caaggcagcc tggaactacg ccgcagccaa tctgaaacct gaggtaagtt
    20281 gaacagagaa ggctttctat gcaagcactg acgggaagaa gcccaagacc tcggcagaag
    20341 ctgaggttgt agcgttattg gcaccttcaa atttggatta tgccgtctca atgctcgccc
    20401 tgtccagaat ggggtttgct gtactatacc tatcgacccg attggcacca gaggcctatg
    20461 tcaatctgtt gaaagagacg aaatgcacca aaattgtgtt aagtcggagt caagcgccga
    20521 ctgtgcacac aatcaaggaa atctatcctc tggactgcta caacatcatt gaagaagcgg
    20581 ccttccgagt cgtggaccct ttgactcccc gttttcctgc gccgcgaccc tctaatattt
    20641 cgcgccaagt ttccttcatc gtgcattctt ccgggtcgac cggcttaccc aaacctatct
    20701 ttcaaaccca ccaggcttgc attgcaaact attcaagtgg aattccatat cgggcctttc
    20761 taactctacc attgttccac aaccacggta ttgcaactct acttcgcgcc atgtactctg
    20821 gaaggcaggt tgcgctatac aactccagtc ttccattgtc cagcaccaat cttgtcaagg
    20881 ccatgggcgc cgtgcaacca gagagccttc actgtgttcc ttacgctctg aaattgctcg
    20941 cagaatcaca agaaggcatc aacaccctaa agagatgcaa attggtgttg ttcggtggca
    21001 gcagctgtcc tgatgacctg ggtgaccagc tcgtagctaa cggggtgtac ctggtgggtc
    21061 actatggagc gtaagtcgac gtgctacttc tgtcttgaaa tgctattgac acatttcctt
    21121 aggacagaaa tgggacagct gatgacatcc ttccgagatg aggctgataa agcctggaat
    21181 tacatgcgac ccctggcttc cgccaaggat cacgttcgaa tgttccccat tggagatggc
    21241 acttttgaat gcgtggtttt ggacgggtta ccgtcgaaag tcttgtctaa ttcgaacgac
    21301 ccgccgaatt catatcatac aagggacatc tttgtccctc atccaacaat tccagatgct
    21361 tggaagtaca tctcgcgtct agacgaccgc gttacccttg tcaacggcga gaaagtactg
    21421 ccaattccgt atgaacacta catccgacag aatgagctag tccaggaggc cgtggttttc
    21481 ggcgtgggga aagcagtccc tggactgatt atcattccaa gtcaaaaggc taggggtatt
    21541 aacaagacag agcttcttga aagactcaca tcggacataa atgccgccaa cgccagagct
    21601 gaagcattcg gacgaatcac gccagaaatg gtctatattg ccgacattgg gacaccgtat
    21661 cctcgtacag ataaaggcac agtaatccgg gctcgcttct atcgagattt tgctcacatt
    21721 attgatcaag tatacgagct ttttgagtcc ccgttcaagg gcgagggcca aggagagctt
    21781 gtgcttggga tagacgagct tgaggagtat ctcttgaaac tcttctccga tagactgggc
    21841 ggagggggtc tctcttcgtc gactgatttc tttgagactg gcgtggatag tttgcaagct
    21901 atcacggctc gagcccagat catgagagag atcaatcttg atggacatgt tcttggtcag
    21961 aatgtggtat ttgaataccc ctctgtcaat cttttggcgg cacatctcta ctcattgaga
    22021 acaaataccg gtgttttgga agagactgaa gaggatctca tggcaaattt gatcgagaaa
    22081 tactcagact tctctgagag agtcccaggg aagcatgtga tttctcagga atcgcttgta
    22141 agtctcggcc agccattcat accacgagca taactaatcg aaccatggta gatcatcacc
    22201 ggcacgacgg gatctttggg agcacatatg cttagccaag ctgtgcgcct tccgacagtc
    22261 cagagaatct actgtctggt gagggcttca tcacccgaag aggcaatgaa gcgggtgcta
    22321 tccactctgg aggcgaaatg ccttccaaga ctatcagctg cagagttatc caaggttatc
    22381 tgccttcctt ctgacctgag ccaagcgaca ttagggctat caacccgaga cctagacgag
    22441 ctacggagaa cgcttacttg tgtcatacac tcagcttggg cagtgaactt caacatgggt
    22501 gttcgcagtt ttgaatcaca ccatattcga ggaacatata acctactgaa cttgtgtctc
    22561 ggcacaggca caactactcc tgcacggttc tatttctgtt cgtctatatc ggctgccgga
    22621 ggcacgccca tcccagctcg cgtaaaagag acctacgtcg ccaatcccac tcacgcacaa
    22681 cccatgggct atgcgaggtc gaagtatgtg acagaacaca tcgtcaaggc agcagttgag
    22741 aagacgggga tgacagcaaa agtacttcgc ttgggtcaga taattggcga taccgacaat
    22801 ggcatttgga acctcactga ggccatacct ctcatgattc gtagtgcaca gattctcaaa
    22861 gcgttgccag ctctggaaga ggtaagtaac caacagctcg ctgatatata aattaggtcg
    22921 tcactgacga aagaacatca gacaccatcc tggatgcctg tagatgagat ggcaaaggcc
    22981 tgccttgaat tatcgggcgt cctcaacgac aacagggatg cccgggcaca caactcagat
    23041 ttttcgacgg tatatcaggt gcagaacagg agacttttcc actggactcg agagcttctc
    23101 ccagcactga gatccgctgg gatcgatttc gagatcgtat caaagcgcga gtggattgat
    23161 cgtctccgca agtcagatcc agaccccgtg aagaatccca ccatcaagct gctcgacttc
    23221 ttcaccggca aatacgataa cgacaaccct gggcgcgagg gccttgtatt cgaaacgcac
    23281 ctgacggaaa gagcaagcga gactgtcaag gccggcttcg atctgattca aagcgaccta
    23341 gtacaaaaaa tggtagcatg gtggaagact caatggttgg cttgaggtat attcattcag
    23401 ctgtttacta gttgcactca ggtgttatcg tgggttctca taacgcgatg cttctttctc
    23461 gtcgtagaaa tattacatgt tatgcgtaca gtagttagcg tctgggcatg cccagtcggt
    23521 tgcactggga ttctccactt ccccgcgttt atactagtca atggtggcgg ataaacatcc
    23581 gccagttctc cactatgatg ggatccctta gcctttgagt gcttgactcg caatgggaac
    23641 gtgttttccg acaactctcc ttggacgcta tctacctggc catcgaggaa gtcgacgatc
    23701 cattctctcg gaattgcgga tgtctgatca aggggagggt gacggcaata cagttgaacg
    23761 gagtcggcgt tgagaacgaa acgtcttctc gttggctcag tatggccggt tcggaaaagc
    23821 cctccggaac ccctgggttc caacccacga ctggaccaat ccgcaagaga agacgaggta
    23881 gtgagcgttg ccgtgtcact cgagcatgtg accgttgcaa gaggtgagca ccgacccggg
    23941 gatatcttgt caaacaaatt gaggcttgct gagcctcgca tggtagtgtg aggctaacac
    24001 accagcatag gcgcaaagtc agatgcaacg gaacacaccc ttgcgagcat tgtactgagg
    24061 ctgcaacccg ctgcacatat gatgcatcat acacaagggg ccggccaccg tacccagttg
    24121 caaccggccc atccaccacg gacagcactt gtacggcgaa cacacttggt cgaacaaata
    24181 catcacatat tgatcagccg gtaagcgctg cccgcgtgga taagggggtt ccaacgacac
    24241 tcggtgctga cggcttgtcc catgggtctc aggaacatca aggccgtcac ctgagctcga
    24301 gtcttgatcc ggcatccatc gagaaccctc caattgcgcc atcgctgcga gtttctccag
    24361 agcctggtca gacagacctc caagggcatt atgttggccc agcctcggga gtgtcattcc
    24421 tgcttcgggt ccaaaagcgt ttccaccagg cagtctcatt ctcccaagcc tcgtccattt
    24481 tcacctttgg ggacgctcca ttgccagagt ctgaccctgc cttctgcgtg ttgctctcac
    24541 gcgatgaagc tcagaggcta ctagaccgat actttgactt tgccgtagca acccatagat
    24601 tcctccatcg gccgactttg caatgctggc tggatgagtt ctttgccacc aagggtagca
    24661 tgagccacaa ggaagacgct ccagtccgaa aagctgcact cttcatggtt tttgcccagg
    24721 ctcgagagta tatgccagag tccaacccga cagcgtacac atatgatcat tcaagctcct
    24781 tcttcggggc tcagacttct gcagcggagg agcaagagag ggcaacatcc gaaagtgccc
    24841 agtttttcaa tgcggcagag caacagctgt ccaaggaacg tgggtcagtc cggctgacca
    24901 gtgttcaagt ccgtcttgca caatgtttct atctcctaat gcagtcgcgg atcaatcatt
    24961 gctggagtct ctttggcact actgcccacc tggctcttgc catcggcttg aatcgtaatc
    25021 gtcgagcaca tcctacaagc gaacacaacc gcgtggagat tgagtgccgt cgtcgaacat
    25081 tctggtgtgc atattcttta gacaactacc tcagtgcagt cctcggcaga cctagaacat
    25141 tgcacgacga tgatatagac caggagctcc catctgtcat cgaagattcg gacctggtcg
    25201 gagaaaacaa cctggctcac cgtgccaaca ggacacaatc tctaatgatg gcctgcgtgg
    25261 ctcatgtgaa gttcgttgca ttcccattat cagtgtatgc agaggaactg acggatgcag
    25321 gatttctcgg attgtcagca tgattcttcg agacctctac tcgatacgtc cgctctcggt
    25381 ttcgacccgg attacactga ctgctcagca taccaattcg ttgaaacact ggcgagatga
    25441 gctgtctcat ttcctagatg ctaaaggcat taatgcgtct ttgctcctgc ccatttacca
    25501 acgccagaga aacgttttga atcatgcata ctggcatgcc atgattttga ctaatcgacc
    25561 ctttcttctg agcaactttg cacggttaca gcattctgga actttgccaa cagaaaattt
    25621 acataaggcg gagatagata cctgtgtcca agactgcctc aatgccgcat tgaatatggt
    25681 cgagtcgttc gacaatttgt tccaggccga ccaggtatct cgtgccttct gggtaagcag
    25741 tagagggacc gtttccgcca tggcagatgc tgacttgaaa cttcacagtt tacaatctat
    25801 ttcagctttt cagcagtggt agtcctttac gtgtatgtca ttcaacagaa gtcttcacct
    25861 ccggatgtgt accaaaaata tctagaggct gcagacactt gccagaccca gatcttaagc
    25921 gttgcagcca aaggctcgct tacacaaaga tactgtctcg tgctggagga gctgagaaga
    25981 gaggcctgga gacagaccac cggtcttgaa gtccctgtgg tcttcgatcc tcagtcaatg
    26041 agagaacact cacctcctgt aacgtctcaa ccactaccaa ctgtcgccat aggtggagag
    26101 atggcagaac ccgctgtgca atatccggac ttggcaatcc caggagactt tatcaactgg
    26161 aacgcgagcc ccagcagctc gttggcagat atcacgagtt ggggccagtt tgattccatg
    26221 gtacgttata cggctagatc ggaaggatca aaactgactc aaggtttagg tcacgtctgg
    26281 tttctccggg cttgaagcct tgctgggaac tgagtctaca ggcccgctgt accgaacagc
    26341 gccatgacaa cacaatgatc cggtgaggat accaggggct gtaattgcat gcaggctgtt
    26401 ccagcctcgc tcgacgaaca gccaatagct gctactggcc ggtaatttcg caatggaccg
    26461 aaatcctaca acgcgtagct tcatgcatgt cgccttcttt aaaatcatgg tcttcgctca
    26521 aggctgtgat ctaatccgtg atgcggttgc tcaatcctgt gctcaataga gctcaccgca
    26581 gcagatggag aggctacggg agattagagg ggaatgtaca atgggaaaac agacgaacaa
    26641 ggtcggagtg atcagtaata tctctaagac atttgactac tgtgtaggaa tgatcttcgt
    26701 ctggtgcgcg atgctgcagc gctcattggc tgccttatac tcagctagcc acgctgggcc
    26761 ccaggtacgg gcttggcagc tgtgtaaaac tgagaccact ccctttttgt gagccatatc
    26821 gttcgatcaa gcatttcttt acagggcact tgagaaggat caaaaaagct tgaacccagg
    26881 atgcaggcag acgtattaaa aaaccggaca cagcgaaatg taggttgcag tgtgtggtgt
    26941 ggccgctagt cgattccgct gtgtccggtt ttctaatacg tcttcgtgaa tggcgactct
    27001 ggcgctacat gaagtttggc ggccaagagg cgagatcgcc aagtgtctat cgactgcata
    27061 cgcagatctg cgaaggaatg gctgcgccgc aatgcacgtc ggccccatcc gggattcctg
    27121 gtacggcaac cttcacaacg ctttctatat ataaaatgac aagggaagaa attaattaat
    27181 gcactctctt gcagtacgct aatacgagca atatgaacac cctcgtggcc cgatgattgg
    27241 cttctagtcg cgagatactt ccggaaagag gaaacgagac aagctgatgc gccaagctgt
    27301 tgggcctgac caaatagtta cctggggaga tctgcgtagg attaagttta ttttacgctt
    27361 catctgctcg gtgagctcta caatagcaat ggcgcaagag ccgggttagc aggatgacgt
    27421 ctagatgaag agaaaaatcc tgagatggta tcgtgaatct ccgccagcga tggacaatat
    27481 ggcaggagcc tcctatgacg cagttagatg agtagtgcac acggatgatc ccaccaagca
    27541 ggaaagcctt ggggtcaact ttcagcagtg taatcacatc tcggtgagtg tcactcatct
    27601 ggctatgtgc tacattctat ttaaagcaat tcctatattt tgcatagctt tcatgatgag
    27661 aggacaataa tataaagtgg caagttagct tcgctttggg ctttcgaaac tcgaccattc
    27721 caattcaact acagcatagc agaaactcct atctagataa atcctccctc gacaagacga
    27781 aaggagccat ctttttacca tagtctttca cgatgtcttc cctccaagtc atatcaccca
    27841 agaagctgct tctcttggca gccgctcttg tgccggcggc caacgcagtc gccatgccag
    27901 atgccatcgc cgaaatcttc aagcgtgacc ctccgtcgaa gatccgagcc tgcgctccgg
    27961 acgcggacaa gaagtggcaa cctggtacgc gaacccaaac tggctccagt ggaactgttc
    28021 attaacatgt gtacagccat ggattttgac aaggacggat gctacaacac cccggccatt
    28081 gacgccaacg gcaacctcaa cggcgggctc aagtgcggcg gcgccaagaa tggccactgc
    28141 cgcgacaagt cagacctgga caacaataac gtgtactcac gcgcgcggtg taacaacggc
    28201 tggtgcgctt atttgtatgg tatgtgaccc ccaaagtcca gcctctcttg gttcattttc
    28261 tatattgtct caagtggcat atgcctcttc aagagatgct gacccctgat tctcttttag
    28321 gctactactt tgagaaggac cagtcagtgg acggctcgtg cggcgtgggc cacaagaacg
    28381 actgggaaca catcgtcgtc tgggtcaagg acggcgagag catgccggcg tatgttgccg
    28441 cctcccagca caagggttgg gaagtcaagg caggcaagga cgtccgtttc caagacacgc
    28501 accccaagat ggtctaccac caggacggcg ggttgacgca cgactttcgg tttgcgaatg
    28561 aggccgacga caaggtcgag aaccacaacg gggcttggtt tgtaagtcgc gccagcgtcc
    28621 cctttttctt caaccatgtt tagcatggtt gaatgccaac gggaagggct attgtataac
    28681 tgaccatgac cgtgattata gttcggtgat ctcgtgagct acctgggatt cccctcgacc
    28741 gagatccgtg acaagatgct caacaacgac tggggtgcag ccctccccga cctcaaggac
    28801 ggcgttttct cgggcaagct caacaatgcc aagggtggcc acagcgatat cacccttgac
    28861 gtcaataccg ataacaacaa ctccccggga cagcccagct gctaatggta aaaataaatc
    28921 ttcgcatata cgaaaggctg gagctgttag aggtggtcgc ttgcgcactc ttagtgaagc
    28981 tgctcggata tgcgtcttgc atgacttttg gagtttgatt actatagagt tcaatgatac
    29041 gcggtttgcc gcattgatca gcctatcgtt tttcactgtt gaaagtcatg cacataatat
    29101 tctggcgctt atcaatgcga ttcttatggg gtgcgatgtg tgatgtatta aatatgcagg
    29161 atccagctat ccgcggcacc caccaaaggg tatataccac gcaactagtt cgtctcctta
    29221 tctacatata gctggtacag ccatccatgc ccgctctacc aaaaggtatc acttacataa
    29281 gggagaacca tctgtatgat caaagagctc cacacaacga ccacgcctgc ggattggtcc
    29341 acgattgcgg cgtctgggta tttcctcgtt caagggctaa cctctggcca tggcctcggt
    29401 gtcaatctcg cgcagtttat accagaactc atgccacaga tcgaacagag catcctgagt
    29461 ctcggcactt acctcctccc acaactcgcg aaagcttgtc tcgaagtggc acacatcatc
    29521 catggcgtcc tctgagacac cgttcttctc gaatgagtcg cggtaggccc gagattgatt
    29581 aactccattt tcgtcaaacc agtcggtggt atctactccc acgagagccg ttgctttctt
    29641 ggcaaatacg aagacaatgt gccctatggc tcggtaggct tcgaactggg attcgacggg
    29701 tacagcgacc tcgtccagta tttccaaaat gtcttgtatg aagtcctcgg tctcggtgac
    29761 gacttccttc gggaaagtct tcttcgtggt agcgtcggcg ttggtggttg aagacattgt
    29821 gtttctgtaa ctgtcagctt gcgaatggaa agacagcttt ctcaactcag tccaggggag
    29881 gccatggtca catatttata cgcaagcgct cgcaaggagc ttcatatgtg cacggtatgt
    29941 caccaccaag acagtgttag gtacgcctcg ttcttgttgg ggatacactc tctctgttct
    30001 gcccgcctcc gtgcggtgac ttagtatact ctgggttcgt ctctccttgt caccggttcc
    30061 acatgaagtt attgacaaaa gcctctttgt gcggcagaaa tacaacaatg gcattgtggc
    30121 catgaatgcg tagacgacct cattgccaaa aaatggcatc gtgggtcggg ggagaacgcg
    30181 ccacgaatca acacacccaa tgtcgtagtt caggacaata cattgttcaa tggcaataca
    30241 aaccctgagc ccccaaaatc caacgtactt caaaattaga aggcctatgc taataggaac
    30301 aaattgatcc aagtagtcag ttggaccgtt gccgaagaca ctaataatga ttgtcgatta
    30361 taatcatact cccgttactg tggaatagct tgtatatcat actgatggta ctcgaactac
    30421 tggtgcctgc tctttcctca gaagtccgac ctgcatttcc cgtacaccgt tctgaaaact
    30481 ccttgccata tgcatgtgaa ccgaagactg ggtatcaaaa tgacgtcccc ttacgccccc
    30541 aaaaaacaac agctcgagcc aaccgtctta acacctccac ttcaaaatat atcccagacg
    30601 ctacctccaa atagccctga gctacgctgg tgcggctgat tctctatgcc atcagccgcc
    30661 cgtacctttt ctacctccgt ctcgacatcc cagcgtgggt taagaaaatc atccaggttc
    30721 tgcagcacgg ccgcaacatc gtcgattcct tgactctcgc ccctccacgg cgactgggca
    30781 gccaagtcga cctcgttttc cacgtcctcc atgtcgtcgt cgactgcaat ctcaggggag
    30841 cttctcaaag cctgacgtag gtctgcttct ctgaaagctt ccgccatcaa accgactcca
    30901 gggctcatgg gcttctgctg cgactcgctt ggcagcaagc gaggttgaag acgaagttta
    30961 ggtgcttcgc tcaaacgacg tttcatcgta ttgaagtgac tctggaaatg gtcatcgaca
    31021 tcttcatccc cggccaaggc agacggcggt ggaggcggtg aggctaccct ggccgttgca
    31081 gcaagactgt cgataggttg gataccctcc gcaacttctt cagtttcttc acctggaagc
    31141 ggagcaaagg agactcggag gctcctgcgg ctcgaccgcg cactagagcg tatgctagat
    31201 cgtacactac tccacggatt gatatttgtt gcatccgcca atgactgtgt actgggcagc
    31261 cggccgcttg agtaacgaga atgctttgta atgcgatgct tgcgctttgg tgacggtgtg
    31321 ttaaactttg caaaagattt gatggacaag tcagcatcag gagtaggcgc tcgagcttca
    31381 ggctgcgacg gagtggatgg ctctcgctgc tcattcgcat cgccacgtga gctagaccgt
    31441 cgatacgaca attgttggat agttgaagga gcctctattg attgcagggc tctcgagagt
    31501 tccgcaacgt tctccatggg ttcagagata tcgttcatcc aaggactctt ttgtgaggaa
    31561 cgaagctccg gttgttccac tcccagacct ggcgagtctg caacactgat tgggcgtggg
    31621 catggcgacc atgtctcttc ctcaacgtgt tcgagtttaa ttccttcagt agcacgatta
    31681 ttgcaatgag gtggatgatc cggagcccaa ggactttgcg gctcgagaga attgtaaacc
    31741 ctacttccag actcgtcatt actaggagct cgttcagctt gattagtagt tgtctgaggc
    31801 ttctcctcgg actcctcctc agaaagctct tcaacaatga ttgtaggttt tgatttgcgc
    31861 accagcaaca gtggtttcct gactactggt ttctctgtgt ctgaaagatg atccacgttg
    31921 gtaatatcag tgcgggcggc cgtctcatct tcctggtctg cctggacttc ttggtgttgt
    31981 gcctcgtccg gctcagcaga tgtagattgg ctgtttgaca tggcaagaga aaaagcctgc
    32041 tcagcaatct cagcgagtga agcaccagac gagctaggtt cggctagatc ttctctttcg
    32101 acttctgttg ggataatgtt ggcttcgtgc ccatctgata agaaaacggg atatttaacc
    32161 gcctcgaatc tttcaggcgg ttgggagggg aacttgaggg tctccagcct cgcaggtact
    32221 tggtccattc gcgacagcgt gcttgcgtct atgtccatag agttctcaac caaggtgggg
    32281 ccttcgtcga atactgtccc ttggaaagcc tgatcctgga tcaggggacg atccgatacc
    32341 tcaccttggt cttggagatc gcaggcatcc ttgactggat ttccattgat gcctgcattt
    32401 gcgtccagac ggttcgcttg catgctcttc tccaccaaag tcacatcctc tgggaaagaa
    32461 atcaccagtc gatcggccgt agctgggggt gatgcttccg tcgtaacatg attgtcaagt
    32521 tcatggcgtt gggcagtttc ttgtggtttg gcttgttctc ctccagcgtc cctttcatgc
    32581 cgcacctcct catccttatc ttgctcaacc tcatcgctac gtgttgagac aggttggtcc
    32641 ccctcacagc catgtgcaca ttgattcgat ggcagatttg ctggtgcatc atcgacataa
    32701 taatccacga tgtcagtgtc gtcttgaact gcatcggccg tctgaccgag ttgcgctgca
    32761 accatagcac aatggtcttc tgattcggga gtagcggtct gggtaagctg cgaagtgttg
    32821 gtggtcttgt cgtcactcgg cgcttttgat gttgagtttc caagcctagc cgggcgagtc
    32881 ttatagtgaa agctttggtc tacttggctc tcaaaactcg tagcaagttc ttgctctgac
    32941 acctggaccc ttgcaatatc aaatcttgca ggcttttgtt cctttgaaac ttccgctata
    33001 gtgggcgcct tctcaacgtt cctgtccaat accagcggga ccgcaacagg ggcagactgt
    33061 gagtttgaag gacctggagt agcaccttgt tgctcggaat cttcagtgga ggccaaggaa
    33121 gcaggagccg caacgtgttt cttgccggtg cttcggccaa aggcgctcgc tttgacagcg
    33181 accttaccct tggataaagt cccagtttgt gatggcatgt tttctccgat cctagcactc
    33241 gaagttcgct tttccagcag accagtggct ctgcgatcag aatccgaaga cggtgtggta
    33301 tcggcaaagc tgcggtggat gcctgctgag ctggcacgta gcttgtctct cgcatggacc
    33361 gatacagcct tcgtcacctg tctgaacatg ggagctggtg tcggagttga gcccgatggg
    33421 aacgacgccg ccatgtcggt cttccttcgc ttgttcagct ttcttctcag ccattgctcc
    33481 ccggccggcc tctttgctgg caagtcttct tcagacgggt cagtcccccg atcctcagga
    33541 acccagaacg catcccgttg gaagccaggc gccacattga tggcccattc tcgtatgcgt
    33601 gatcgtttct ctacgtccaa tggattgccg actgcaagtt cgagctcgcg ctggctgtct
    33661 gggctgggaa gatgacaccg cagagaatcc ctagttgctg gggtatcatg ttcctgcgcc
    33721 acaggctctg ccagctcttg ccgcattatc gggtcgatcg ggggtatagt cttggtgaat
    33781 ggtagcggaa gagccgcagc ggtgtctgtt gcctttggtg ccttcggcag ccaagggtta
    33841 tgccagcctg aggctctgtc gaagggcccc tgcagcgagg ctgagagcag ccttacgggt
    33901 tggcccctta ggtatcgcag gccttgttct tcatagcgca gacgcttggc aactcttgct
    33961 gcctgatcga gctcttggtc ggcgcccaag taaaggactt cttcgttgtc gtcgtaggcg
    34021 gcgcagtaga ctggttcctc gcccaggtgc attcgtgggt gccgtactct ctccattcca
    34081 gcggctccaa cccagtttcg tcccggattc agcatcagtt acgcaaagcc ttcatcttgc
    34141 gacacggact cgttggcaca ggtattcgac ttcgtcgcag ctgctgttgg cgggcaggtc
    34201 ttagagatcg atcggagtgc ggccttgaca tctggggaag gctaaagttg tgctccgcgg
    34261 tccaagccaa gtgggacgga gcggttcact gggcgacgcg ctcgccaaat ccggacgcgt
    34321 cgacgcgtaa agtgcaagtt taacctgcag gctggacgct gcaggctgga ggctgattgc
    34381 ccccacttcc ctaccaagtg gaactaagta acacgcagcc ctgctccaag ttatgctgtg
    34441 ctgttggcat ccaatctttc aaagccacaa caagccagcc aacatattga ttgtgcttcc
    34501 aaagcggagg tcgtacgtag gctacgttgg cttgcgacta tggactgccc aagagccgat
    34561 ccaagacatt tccttggaaa cttcgcgcct cgtctgcgtc ttcatctagc ttgtctttgt
    34621 ggctgggcac agacttcttc tgccccgagg ttggagagca acccacagac tctcttgtaa
    34681 tgtttcttga gagtcccttt tgtgttgcaa gcattctagg cacattaata tatagtctga
    34741 tcgaggttta gcgatggaat ccaacgagcg agcaatccgt gggactacat ggtgcaagtc
    34801 tcctttatcg tcggtttatg ctttcgtgct cgaggtcaaa tagaaaatta gcaacgacca
    34861 gtacatccaa cattcaagct tgccaatagc atctgctcgg gtgccatcat caccacaatt
    34921 acgagattac ttgtgcgtag atcgtccaac ttccctgcca gcgtatagca tcaagctgga
    34981 tatatattgt tatgtggcaa cacactatcc ccaatgaggg ggcagcttga atctagtatc
    35041 gcgatggcat aaatgatctt ggtatatatt tagcatctat gagaatccac aacgtgcttc
    35101 tttgacagtt gaatggacct cacatgcaat ctatccctat atgtgactac tttaatccct
    35161 ccacgagtct atcccatcca tctcaagcac atcctctccc tgcgactctc catctgtact
    35221 gccatctacg tccgccaaca tgggtatatc ctcaccccca gcattaccca caacccctgc
    35281 agcccccctg gcttcaagat ccgcgacacc agcagcgccg ccgctcttcc tggcctcctc
    35341 ctcggcggga gtccccttga caagggcgac ccagagcgca ctgccgacca cgaggccgca
    35401 gccagcgacg ctgagccagc ccatggactg gccgaagacg aggcggtcaa aggccgcggc
    35461 gaagaggacg gccgtgtaga tcatgccggt ggcgcggttg ctgcgctcgc gggcgaggcc
    35521 cgcggtcagc aggaactggg tggcgaagcc gcagacgccg acggcggcga gcaggaggca
    35581 ctggcgtggc gacgcgggca gcgcgaaccg caggcgcggc tggtcgtagt cgagcggcgg
    35641 gcccagcgcc atggccagca gcgacacgcc gctgcagaag gtgctgaagt agttgacgct
    35701 gatgagcggg tgcgcgcgcg gcccgatcgt ccgcagcacc gtgatggtga tggccgcgcc
    35761 caccacgccg agcagcccca tgccgatgcc gctgaggcgc tgcgccgtcg tcggcacgta
    35821 gtccatgccg gtcccggccg tggtgctcgc ggtgccgttc gccgccgtct cgatccctgt
    35881 gctgggggca tcgggtgcag atgtgaagag ggagacaggc cgtgtgatca gtataacgcc
    35941 accgagggcg atgtaactcg caatttgttc cttgcgagtg aacggctcct tcaacaggat
    36001 acggcacaag tagccggcga cgttgggagc caggaacgag atgactgtgg cctcggcgag
    36061 aggcaggtag acgatggagg accacatgcc atagagaccg acaaatccgg ccatggcccg
    36121 aagcatgagc aaccatcgaa tctcaggagg cccccacggc gccgatggaa catccctgaa
    36181 ccacatatac gcgaaacagc acatgatcgt ggccgtcatg cgtgcgccga ggatctgcat
    36241 cggatgtaag ccgtcctcaa cctcgaggaa ccgggccgaa aggttcataa gggcgccgaa
    36301 gaactgggcc agaatgatga ggatggggcc cccgttcctc tgccacatcg actggcagaa
    36361 cggcttgacg ctgaagctct ctcgcagagc tgaggaccgt ggcggcgcta ggtatgagcc
    36421 cctgagtgaa gtggatgatg caagccgtcc atcttcggag aaggggctca tcgagaaccg
    36481 tctgatggta gagggatcta gcaggccagg ctcagccgag cctgccttcg cacctttgtc
    36541 tgtgctatcg aggacttgag ggtatgtatt caacacagca tgttcagaca cagatcgact
    36601 tcttttgggt tggggagcct gagatgcatc aagatccgac atgatgacta tggatcatca
    36661 cgaacaaatg cacacagatc caaaaatcag ggtcaactgt tgggacagct tgggaagggt
    36721 tctctttgtc taagatgact ataacagcag tactcctcga aacccaacag tctggaagct
    36781 cctccagaag tatgagagac aagaatggag ttatcagacc aagacgatga tactgatggt
    36841 agacgtggta ggtgataaga ggttaggtgg aaagaaagag agccaaacct tgagttccac
    36901 agaagccgga aggagagggc taacaactcg gcgaacttcc tcctaggagc gcctcatcga
    36961 gaccaccctt ggggcccatc gtggagatgc tgcattccag acaaaactgt gataggtctg
    37021 ttggtgcttc gaggccgatg caggcgctgc tggggggtta ctggtagtca ccacagccgg
    37081 accaagtgag tcgtttggag gcaattgaca acagacacgt tcctgatagg ccgcggacct
    37141 ggtccaggcc tagtccgtgc atgtagttgt tggatgcacc gatatcgcgg cgtataaagg
    37201 cagcgaatcg gggatctacc ccgcgtgccc catacaatcc agccctattt ccccctatat
    37261 ccggggagag ctggggtcac ttcactagtc ttgtacaata gagacctgaa gacatccatt
    37321 cactatggag gactactgta taagtgcacg actgcgttgg cgcagtagag ctgcgcttcg
    37381 cacgacttca aagaatggta gaagctgccc cgtggggcgc gtattagcca gcctcttacg
    37441 accgaccttg agcagccatt ccatctctga ggccttatgc atatacgtat ccggatggct
    37501 tgaagtcata ctcggaatgc actctcacga tgatttgagt tcctgagaca cccgaccaga
    37561 aaccccgcac ccaacgccga cgatcagtgc cggtgtttct gcagtagcac atgctttctg
    37621 ctagcatgat gaatcagttg agctgttgaa aactgcctgt ctggttgcgg ttcggaatgt
    37681 gtctgtcctg ctgcgaactg gggactgctg cctcgtggct ataaaaggtc ccatcgtaga
    37741 gctcacagga tattactgtc tcatacgaca gctagattgg tgccgtttga ggccatctct
    37801 gcgggtgagg tgtcgtccac accagtcaca cgcgaaagca cctttctgtt gtccaacaat
    37861 cgtaggcttc tgcggtacgg gagtgacggt gggctggagc agccgaggct ctgcgggaat
    37921 agaatatgaa gtagtggagg agggagggct ctagcgttcg accttcctct tcttgttctg
    37981 attccggatg gcctcgacaa tatcagggtc atcgtcgtca tcgtcaagta gttcctcgtg
    38041 ctccgtagtt ggggccggcc tcttcttccc accgggacca ccggggccgc cgtcgtcttc
    38101 tgcgccatgg ctgttgacca cggcatcatc gtcgggctgg aaggccttgc gcatcctagt
    38161 gatctccttg cgcttgtcga tcatggtctt gatcttacca agatactcgg gctggcgacg
    38221 tagagagaac tcaaagtcct cgaacttgag cttctggcgg ccggcgacag tggcgtggcg
    38281 tgtggcctcg aagcagatgc cctcgaggaa ctgtgtgagg atgtcgtcca taacgcggac
    38341 agactctggg agggggttgg ggacatcgcc gtaggcatac ataagggcgg caactgggac
    38401 gtgcaagtta gcaggcgcaa tcgagccatc aggccagacg gcaaggcggg agcagcatac
    38461 gatctttcgt ctggaaggtt tccttgccca cattcttgcc ggcgcgcgca cgaggctcca
    38521 tgatgataaa gacaagctgg gctgcgagaa cgaggtggat gcagagatcc agtcgatggc
    38581 ggcggaactg agatactgag aagctggact cggtcgcgac tcctatcgat aggtcgcgga
    38641 gcgcgaagct gtcgtcgtag aacagtgcga ggtgggaaag gaacagatcg agagcctcgg
    38701 tcaacgtcga tcgaagcgca aggctgaatg aaagctggat gtgcgaaagg ctgcgcaagt
    38761 tcaggatgtc aagttattaa tagctttgga ggcaaccttg ggggagctca ggtgcagtcc
    38821 agtgtgtcca gcgcacttca taggcgcgac ggcgcgttga ctgctcgtgg ccccgcgcgt
    38881 ttagtgggcc actcagctga ataggctcag tgtcactgcc gcctagctgc aacccagcct
    38941 ctgccagctg gcctttaccc tacagatagc cctggctacg ggcagacgac agcatatcgc
    39001 gaccgaacgg ccgccagctt tccacatcag gagcttgaca ccaacctcta cccccacgag
    39061 actcgcccaa gagcagacgc cgacacagct cgcgcaggcc tcacctacac ccggatcgca
    39121 tcgcctgcga aatatcacca agatggtacg attggatgca ccctcgtcct ccgggtccag
    39181 gcgggcagag ctaaccccag acaacagacg gccctcttca acttccagtc cctcctcctc
    39241 gtcatcctct tgaccatctg cacaagcacc tacgtgcacg cgatagcccc gaccttcatg
    39301 aacaaccaca agcaagggtt ggtgccatga cccgcctacg cctgctgagg cgctcgcagc
    39361 gcagctgact tacggttcaa taggttcatc ggcatcttct ggaaggcggc acgggtaggg
    39421 gagcggctga gtccctatat aagtttatgc tgtgtcttca tggcggtacg ccgaacaacc
    39481 cccgtctagt tctggtgcac tcgatcatgt atctaatatc ccgacaggtg tccatgttga
    39541 ttggcagcta gagctaggag gctacgacag acgatcaggc atccacagat tttcagcgtt
    39601 ttcctatcct ctacaatgga gcacggcgtt cttggggtgt gttttggcgt caacgactcg
    39661 agggcacgcc gactgatgag catcgaagct atggctgcac cgaaaaaaaa aaaccaaaaa
    39721 aaaaaaaaaa aaaaaaaaaa aaaccgtgga tgaaatggtg ccatattgaa gcaacaaccg
    39781 cttgccttca gcgagacgca ccctagtttg tgatatcgcc gcgcaagtca taggtcgtgc
    39841 cagcagggca gtccgacggc ccaggggatt tgcctggtct ctcgatcacc gaattccgcc
    39901 caattgttgt ttgcaaagct cgcgtgcccc gagttttggt gatgcagccg aggcgagctc
    39961 atcttgtctc tcacgtcacg ggacgggacg gaagcgtgtt tgtcaattcc gctgtcagtg
    40021 ctggtgctgc atgtgtcaag gccggcagta ccttttcggg ccgagcattg catgccgttg
    40081 gtttcaaggc aatgaggctg aatgtacatg tcacgggcag agcaatgctg ccacattcca
    40141 ttcgagccaa gcaaggcacg aggctgatgg cattaggcag aggaacatgg cagactagct
    40201 cagtgaattc agcaatcatc ggtttatacg cagttttctc aagtcagcag tgatgttggg
    40261 tgcaatccac tgacgggcgc tattggtctt ccggctaccg attcattgaa aatgcaatgt
    40321 gcttattcat tcctgcatcg tcagatgttg gctgctgatg attagtatag caacttaagg
    40381 aggcgggtgt gaaggtcgta agggcatgca tttgcaagag tcacaatgac accccgtgta
    40441 agccagttgt cggcggttga ttaactctgc aagatatagt cctagcggaa tgaccgatgc
    40501 tcttagttcg attgcacaag actccgtcgt gcccctactg cacagctgac atcgcaccag
    40561 gatttttacg aaaaggaccg gcagttaaat gattacatgc ggcaagagtg catggcttgt
    40621 ggtcagctcg gtgagctgac gatatgctct gcctcggccg ttgacggcag agggtaagac
    40681 cctgaccacc acattgatgc cgttacttgg caatgtcaag tgttgacgat atcatgtcac
    40741 ggacgagagg tactttaagc gctagttggg agagaccctg gtagctgcat atctcggtag
    40801 tgctactact gtgggcgtct ggttgcgaaa tgacacacct aagttaggtc cattccttgg
    40861 tcacaacgga aggagggggg acagtcacga tactatggtg cagggggcgg tgacaccgcg
    40921 ccggggcgtc aaggcgtggt ttcgattcct tctctgcgca ttccatggtt ctccatattc
    40981 tccatagaag gactggagac cgtttccgga aattgcccga tcgcacggcc ctggccaacc
    41041 gggcgtttcc taaccttgaa cgcaggagat ttggttcatg cacaggatgc actcgccttg
    41101 caaggttggt gaagtcaagc atgagctggg gcagtttgga gtttcaaaca ctgtgcatag
    41161 tcccgcccaa gaatgcgatg gcgcctgggt gaaaccgttg gtaaaccagc ccgggcagct
    41221 ttaaggtgcg agtgcccaag atttcggcga tgggcctcca tccgatcttt gattagaggc
    41281 gccggcgcgt gttgcagcgg atgctgtatg tggatgattt gcagtgctgc tcaatcatat
    41341 ctgaaatgca acgcgtaacg gccgggtcac tgtcacctat gccctgggca agaggaaaat
    41401 gtgattgatg cggactgacc caacggcaac aatttgcata ttcctaccca tcgtagcctg
    41461 ggggagtcgc ctcaaggttc gggaggatag cgacacagcg aaataacctg atgcccgata
    41521 cttgcagatt ggataggtgt cgcaaggcag tatttcgtca atagttttat acttgtgcct
    41581 ccattcaagg cggcctgcag cagattcggg aagctgtgtc gaatggcacg agacaacctc
    41641 gcaaagacct gctatcgagg ttgtatcaac ttcaacgcgc cgggtgtagt atgtggtcga
    41701 aactcccagc ttccgaattt gtcacgatac aaggcgtgtg acgatctcca tgttgtagaa
    41761 ttcggaaggt aatgcccggc cgcgacaaga tggctggacg ggtcctcgat agatgaagga
    41821 agaatccatg gagattctag cttcttggcg gtttagatcc tggccctcat gcggacccca
    41881 tctctctcct tgatatcgag atgcaaatag ccgggtgacg attagctgcg acctagataa
    41941 gccgtactac gtcgctttca ctcccgcttt gcggcactgt ggcagcaaac aggatcaagg
    42001 gtctgccagg cggataccta ctatgtagtg tcgatggtcg aggatgctgc cgagcgtggc
    42061 acggcggctc atccaagagc ccaaagaacc cgaatcttgc cacggagtat acgtgcgcaa
    42121 atgaactggg cagccccctg tggtggatac atggagagaa ttcggacgct ggtgccacgt
    42181 ctttcgatgg tcgtatcgac cgacggatca ttcgttcacg aggtcgccga cgactaggtc
    42241 tggttgaagc gccggtccag ttttgagtga ggtgtccggg tcgcctcgct tcaccgcatg
    42301 gcggattccc gggacagcct tgaatcagaa cacgccacgc cagtccctac gcaacttggt
    42361 atgtacagcc tcgtgctgac tagctagggg gcaccctagt caccacgttt gctgccggca
    42421 tcagaggcga cgtgaattct aaagttggaa cttcgacatc gctctagtga agtctaaccc
    42481 acccacgggc cgcactggtt agtctgggta cccgacattt gggggagagc gcgagaggtc
    42541 ctgtaggcgc tgttgaactt gatggccggg cgacacttac aagttatcgt aggtgcaatt
    42601 ccattgccct cgcttccaac aagctaatat tcctcgacaa ttgtcatgcg caggaaagtc
    42661 atatgacgca ccggtgcatg gcggtggcta tcccaatttc gcagtgaaat atcgccttgc
    42721 aggagaggcc gtcgcgcgtt gcactgctcc gaatggtacc tgactcatgt gatgcgttct
    42781 agtctttcgg cgcacagaac ctccggccat ccagactatt aacttaggtt gccacaggct
    42841 tgccttcgct aggtgcgtga ctacgactat ggtagaggca ccgtaactta gcagtcctac
    42901 cagtctcacg gccaggctga taattcactg cagggcgact cgttgcaatc cttggacctt
    42961 ggccttcccc gaaattggac aagcccgggc accggctccc gatcgctccc caataccccg
    43021 tttccggaaa cctatggagc ccgtttcacc ccgacaccat tccagcatgc ctgctctggc
    43081 ctctccatta cagccatgga ggagaacgtg tggcattagg taaggtggtt gcttcgttta
    43141 ctgtgaggca gtctggacga gacatgcacg gttacattgc atttagcact tcgtgaatga
    43201 gcatacatac tcagcaacag cttggaaatg ccggtgcggt ctgacaacca gcccactcca
    43261 atgaaagcat tgcgtggcag gcaatctaga tgttgcggta cttagaccta gctgcagtgg
    43321 tgtgcaaagg tcggggatgg aaacgcccct ccaaaaagtc ctgcaaccgc acgccgacaa
    43381 gacaa
//
