# Supplementary material for: Genome sequencing and physiological characterization of three Neoarthrinium moseri strains
Source: BMC Microbiol. 2025 Aug 21;25:526. doi: 10.1186/s12866-025-04274-z (PMC12369201; doi:10.1186/s12866-025-04274-z)
Supplement: Supplementary file 16 — Supplementary Material 16. [file 12866_2025_4274_MOESM16_ESM.zip › BiGSLICE/input/Nmoseri/TUCIM5799/JAFIMR010000010.1.region002.gbk]

LOCUS       JAFIMR010000010        48113 bp    DNA     linear   PLN 06-APR-2022
DEFINITION  Neoarthrinium moseri strain TUCIM 5799
            scaffold10_Wmoseri_TUCIM_5799, whole genome shotgun sequence.
ACCESSION   JAFIMR010000010
VERSION     JAFIMR010000010.1
KEYWORDS    .
SOURCE      Neoarthrinium moseri
  ORGANISM  Neoarthrinium moseri
            Eukaryota; Fungi; Dikarya; Ascomycota; Pezizomycotina;
            Sordariomycetes; Xylariomycetidae; Xylariomycetidae incertae sedis;
            Neoarthrinium.
COMMENT     ##antiSMASH-Data-START##
            Version      :: 7.1.0
            Run date     :: 2023-12-04 11:58:05
            NOTE: This is a single region extracted from a larger record!
            Orig. start  :: 333567
            Orig. end    :: 381680
            ##antiSMASH-Data-END##
FEATURES             Location/Qualifiers
     protocluster    1..48113
                     /aStool="rule-based-clusters"
                     /category="PKS"
                     /contig_edge="False"
                     /core_location="[20000:28113]"
                     /cutoff="20000"
                     /detection_rule="cds(PKS_AT and (PKS_KS or ene_KS or mod_KS
                     or hyb_KS or itr_KS or tra_KS))"
                     /neighbourhood="20000"
                     /product="T1PKS"
                     /protocluster_number="1"
                     /tool="antismash"
     proto_core      20001..28113
                     /aStool="rule-based-clusters"
                     /tool="antismash"
                     /cutoff="20000"
                     /detection_rule="cds(PKS_AT and (PKS_KS or ene_KS or mod_KS
                     or hyb_KS or itr_KS or tra_KS))"
                     /neighbourhood="20000"
                     /product="T1PKS"
                     /protocluster_number="1"
     cand_cluster    1..48113
                     /SMILES="C([*])C(-O)(C)"
                     /candidate_cluster_number="1"
                     /contig_edge="False"
                     /detection_rules="cds(PKS_AT and (PKS_KS or ene_KS or
                     mod_KS or hyb_KS or itr_KS or tra_KS))"
                     /kind="single"
                     /product="T1PKS"
                     /protoclusters="1"
                     /tool="antismash"
     region          1..48113
                     /candidate_cluster_numbers="1"
                     /contig_edge="False"
                     /product="T1PKS"
                     /region_number="2"
                     /rules="cds(PKS_AT and (PKS_KS or ene_KS or mod_KS or
                     hyb_KS or itr_KS or tra_KS))"
                     /tool="antismash"
     gene            complement(1036..2256)
                     /locus_tag="JX265_005054"
     mRNA            complement(join(1036..1774,1857..2163,2217..2256))
                     /locus_tag="JX265_005054"
                     /product="hypothetical protein"
     CDS             complement(join(1036..1774,1857..2163,2217..2256))
                     /codon_start=1
                     /locus_tag="JX265_005054"
                     /product="hypothetical protein"
                     /protein_id="KAI1873432.1"
                     /transl_table=1
                     /translation="MSPLCLLRNPPTLWPPLYAAPPRLGPASGPGLVVSGKRSMPPHAS
                     ESPAKKQSKWSPEEDALIIELRGSGMKWEDISKRLPGRSAISCRLHYQNYLERRSEWDE
                     ERKTKLARLYDRLKPEMWAKVAEEMAVPWRAAEAMHWQLGEQEMARRAGVVPFALSAHG
                     LDNMQQQQQQQGVVGRAPPSRGHTHSRSQGSIFRDTVDPSRAYGRGMPTLPPGLPGRPL
                     GPGPGPGPRKEAGPPPHLPTHLEHGEPMAYSHSGGGPLAPIHSQSQARPGMLPGLAELT
                     TGVSPYSTPAYSVGVPSASPAQSATASPGPFLPALSYPPLEPAGSKRRRSPELGPPDPN
                     RRRHLDPRSDHLDKTIPRHMP"
     PFAM_domain     complement(1916..2047)
                     /aSDomain="Myb_DNA-binding"
                     /aSTool="clusterhmmer"
                     /database="35.0"
                     /db_xref="PF00249.34"
                     /description="Myb-like DNA-binding domain"
                     /detection="hmmscan"
                     /domain_id="clusterhmmer_JX265_005054_0022"
                     /evalue="3.50E-11"
                     /label="JX265_005054"
                     /locus_tag="JX265_005054"
                     /protein_end="96"
                     /protein_start="52"
                     /score="43.2"
                     /tool="antismash"
                     /translation="SKWSPEEDALIIELRGSGMKWEDISKRLPGRSAISCRLHYQNYL"
     gene            7633..8503
                     /locus_tag="JX265_005055"
     mRNA            join(7633..7869,8015..8503)
                     /locus_tag="JX265_005055"
                     /product="hypothetical protein"
     CDS             join(7633..7869,8015..8503)
                     /codon_start=1
                     /locus_tag="JX265_005055"
                     /product="hypothetical protein"
                     /protein_id="KAI1873433.1"
                     /transl_table=1
                     /translation="MADIPLQVISDNSSSERRITPSWTISQLKSKLEFVTGIPPSSQRL
                     SLKTAAKDTIPIEAANEDDVHLSNFPLQAYAELHVADTRPAGARPNYTDTSNVEKYVMP
                     EEEYEKKTDSVLAWKKQEKLGRFNPEAPSLEQAKIEASLQEVQSRGIAVGKRCRVGGDD
                     ARRGIIQYVGDVKEIPGVLGAWVGVQLDEPVGKNDGSIGGTRYWGQESTMKHGVFVRPE
                     RVEAGDWPALDDLEDMEEI"
     PFAM_domain     join(7642..7869,8015..8035)
                     /aSDomain="Ubiquitin_2"
                     /aSTool="clusterhmmer"
                     /database="35.0"
                     /db_xref="PF14560.9"
                     /db_xref="GO:0005515"
                     /description="Ubiquitin-like domain"
                     /detection="hmmscan"
                     /domain_id="clusterhmmer_JX265_005055_0023"
                     /evalue="3.70E-22"
                     /gene_ontologies="GO:0005515: protein binding"
                     /label="JX265_005055"
                     /locus_tag="JX265_005055"
                     /protein_end="86"
                     /protein_start="3"
                     /score="78.7"
                     /tool="antismash"
                     /translation="IPLQVISDNSSSERRITPSWTISQLKSKLEFVTGIPPSSQRLSLK
                     TAAKDTIPIEAANEDDVHLSNFPLQAYAELHVADTRPA"
     PFAM_domain     8234..8449
                     /aSDomain="CAP_GLY"
                     /aSTool="clusterhmmer"
                     /database="35.0"
                     /db_xref="PF01302.28"
                     /description="CAP-Gly domain"
                     /detection="hmmscan"
                     /domain_id="clusterhmmer_JX265_005055_0024"
                     /evalue="1.10E-22"
                     /label="JX265_005055"
                     /locus_tag="JX265_005055"
                     /protein_end="224"
                     /protein_start="152"
                     /score="79.9"
                     /tool="antismash"
                     /translation="VGKRCRVGGDDARRGIIQYVGDVKEIPGVLGAWVGVQLDEPVGKN
                     DGSIGGTRYWGQESTMKHGVFVRPERV"
     gene            11283..12910
                     /locus_tag="JX265_005056"
     mRNA            join(11283..11528,11589..12535,12592..12910)
                     /locus_tag="JX265_005056"
                     /product="hypothetical protein"
     CDS             join(11283..11528,11589..12535,12592..12910)
                     /codon_start=1
                     /locus_tag="JX265_005056"
                     /product="hypothetical protein"
                     /protein_id="KAI1873434.1"
                     /transl_table=1
                     /translation="MAASTAPVAQMARLALALAMVLPGVAADKATTNAEATLPPYFGDF
                     TMVVAINPSEAGPVPNEYPVVPLTREVGLNGTQTTLAAIKTTGSLVNVDQSNFNLFNDS
                     GQIAYVSCDSVPEQSNISPSDVLNSLMEGPTKPEAILLYTTSAAYCSLDGTNLAYQSIW
                     SMVSSESAWGAKNLTSASAGTVRATIEGNDTANGSDSGDGSTGGNNSAVAMSILYSITG
                     LITLLFLVIIATGAVRAHRHPERYGPRAGYGGRARQSRARGLARAVLDTIPIVKFGDQH
                     PVKGDPDQELESIPGDRHQDSPVPMQTKPMHETVVGVALTPGSNATEQERTTPNATGSV
                     ANSAADNEPVHDEHLGCTICTEDFEVGEDMRVLPCDHKFHPACVDPWLINVSGTCPLCR
                     LDLRPQGAHDDTAHTEEPPNHGDGEGVQGHAEDAEAVQVRRRSRLLDWNRLRHASVDER
                     IQALRQIREQEQSTSPRSPTSDTTQHTTLTNRLREKFHIRTRTQA"
     PFAM_domain     join(12411..12535,12592..12595)
                     /aSDomain="zf-RING_2"
                     /aSTool="clusterhmmer"
                     /database="35.0"
                     /db_xref="PF13639.9"
                     /description="Ring finger domain"
                     /detection="hmmscan"
                     /domain_id="clusterhmmer_JX265_005056_0025"
                     /evalue="1.40E-11"
                     /label="JX265_005056"
                     /locus_tag="JX265_005056"
                     /protein_end="399"
                     /protein_start="356"
                     /score="44.7"
                     /tool="antismash"
                     /translation="CTICTEDFEVGEDMRVLPCDHKFHPACVDPWLINVSGTCPLCR"
     gene            14950..16811
                     /locus_tag="JX265_005057"
     mRNA            join(14950..15079,15139..15192,15252..15391,15501..15530,
                     15593..15665,15716..15752,15817..15907,15961..15997,
                     16053..16161,16219..16289,16354..16811)
                     /locus_tag="JX265_005057"
                     /product="hypothetical protein"
     CDS             join(14950..15079,15139..15192,15252..15391,15501..15530,
                     15593..15665,15716..15752,15817..15907,15961..15997,
                     16053..16161,16219..16289,16354..16811)
                     /codon_start=1
                     /locus_tag="JX265_005057"
                     /product="hypothetical protein"
                     /protein_id="KAI1873435.1"
                     /transl_table=1
                     /translation="MPPPLHPRQDGDIAPVPFHEPLAGTVVDVIVSLISIAILSSFLTQ
                     RFHMIKTWKKLPLVVWLVFAIFVDSWLFVFVTAILKHGVGINTSYGMCSSAILLCLICY
                     VTTKMIYLFLVEKAFIVRNGSKPRLQSKLYIFNSFGMLTIYVVVSILNFIFRITRIDDG
                     QCIIGMKRVAMIPLITFDLLVNVYLTTLFLIPLRCLYSFRDMPRTRANVRLRSVALRTF
                     VGALSTTISSVVNLTVLMALDGEPGWVCLMCCNCDILFSAVVIQWVTSRDNAGTASSVD
                     HKNSLQPNLDDRGTPQSHRQDGRRASAVADMHGSRSGSKYADEMDVTAYPLSSPLGPYR
                     SAELRNANPFNESSRPKRMRRLSSTSLVQEPPSRASEQETATDPETETDTDGIRVSIAW
                     GRENAQKQMT"
     gene            complement(18274..19239)
                     /locus_tag="JX265_005058"
     mRNA            complement(18274..19239)
                     /locus_tag="JX265_005058"
                     /product="hypothetical protein"
     CDS             complement(18274..19239)
                     /NRPS_PKS="Domain: ECH (36-266). E-value: 7.5e-36. Score:
                     115.5. Matches aSDomain: nrpspksdomains_JX265_005058_ECH.1"
                     /codon_start=1
                     /gene_functions="biosynthetic-additional (smcogs)
                     SMCOG1023:enoyl-CoA hydratase (Score: 187.6; E-value:
                     3.5e-57)"
                     /gene_kind="biosynthetic-additional"
                     /locus_tag="JX265_005058"
                     /product="hypothetical protein"
                     /protein_id="KAI1873436.1"
                     /transl_table=1
                     /translation="MSAPATSSPNDPELPIWLHDAPPPVADTIVSFPAPHILLVTLNRP
                     KALNAIPRPQHFALERLWGWYDDQPPLRCAIITGAGRAFSAGADLKEWRDINSAWGPAA
                     QQSSGTSAVTSRSEETSDGGNQPGQNKPDVRLPRGGFGGMANRGGKKPILAAVNGLCYG
                     GGFEMVINCDMVIAATSAKFSLPEVTVGVIAITGGLLRLTRSVGRQRAMEMALCGKSYT
                     AEQMEAWGLVNEVVPDGGDGPTVLEKALEWARCIAGNSPDAVIVSRESLKLSWEGVGPE
                     EATDVILNGWYKRVDLGMNMIEGVNSFLEKRKPVWKDTEL"
     PFAM_domain     complement(18286..18795)
                     /aSDomain="ECH_1"
                     /aSTool="clusterhmmer"
                     /database="35.0"
                     /db_xref="PF00378.23"
                     /description="Enoyl-CoA hydratase/isomerase"
                     /detection="hmmscan"
                     /domain_id="clusterhmmer_JX265_005058_0027"
                     /evalue="2.70E-37"
                     /label="JX265_005058"
                     /locus_tag="JX265_005058"
                     /protein_end="318"
                     /protein_start="148"
                     /score="128.6"
                     /tool="antismash"
                     /translation="GKKPILAAVNGLCYGGGFEMVINCDMVIAATSAKFSLPEVTVGVI
                     AITGGLLRLTRSVGRQRAMEMALCGKSYTAEQMEAWGLVNEVVPDGGDGPTVLEKALEW
                     ARCIAGNSPDAVIVSRESLKLSWEGVGPEEATDVILNGWYKRVDLGMNMIEGVNSFLEK
                     RKPVWKD"
     aSDomain        complement(18442..19131)
                     /aSDomain="ECH"
                     /aSTool="nrps_pks_domains"
                     /database="nrpspksdomains.hmm"
                     /detection="hmmscan"
                     /domain_id="nrpspksdomains_JX265_005058_ECH.1"
                     /evalue="7.50E-36"
                     /label="JX265_005058_ECH.1"
                     /locus_tag="JX265_005058"
                     /protein_end="266"
                     /protein_start="36"
                     /score="115.5"
                     /tool="antismash"
                     /translation="ILLVTLNRPKALNAIPRPQHFALERLWGWYDDQPPLRCAIITGAG
                     RAFSAGADLKEWRDINSAWGPAAQQSSGTSAVTSRSEETSDGGNQPGQNKPDVRLPRGG
                     FGGMANRGGKKPILAAVNGLCYGGGFEMVINCDMVIAATSAKFSLPEVTVGVIAITGGL
                     LRLTRSVGRQRAMEMALCGKSYTAEQMEAWGLVNEVVPDGGDGPTVLEKALEWARCIAG
                     NSPDAVIV"
     PFAM_domain     complement(18943..19125)
                     /aSDomain="ECH_2"
                     /aSTool="clusterhmmer"
                     /database="35.0"
                     /db_xref="PF16113.8"
                     /description="Enoyl-CoA hydratase/isomerase"
                     /detection="hmmscan"
                     /domain_id="clusterhmmer_JX265_005058_0026"
                     /evalue="8.90E-08"
                     /label="JX265_005058"
                     /locus_tag="JX265_005058"
                     /protein_end="99"
                     /protein_start="38"
                     /score="32.2"
                     /tool="antismash"
                     /translation="LVTLNRPKALNAIPRPQHFALERLWGWYDDQPPLRCAIITGAGRA
                     FSAGADLKEWRDINSA"
     gene            complement(20001..28113)
                     /locus_tag="JX265_005059"
     mRNA            complement(join(20001..21152,21210..27072,27198..27221,
                     27271..27604,27662..27719,27768..27854,27922..28113))
                     /locus_tag="JX265_005059"
                     /product="hypothetical protein"
     CDS             complement(join(20001..21152,21210..27072,27198..27221,
                     27271..27604,27662..27719,27768..27854,27922..28113))
                     /NRPS_PKS="Domain: PKS_KS(Iterative-KS) (10-436). E-value:
                     7.3e-176. Score: 577.0. Matches aSDomain:
                     nrpspksdomains_JX265_005059_PKS_KS.1"
                     /NRPS_PKS="Domain: PKS_AT (554-869). E-value: 1.3e-92.
                     Score: 302.2. Matches aSDomain:
                     nrpspksdomains_JX265_005059_PKS_AT.1"
                     /NRPS_PKS="Domain: PKS_DH (939-1125). E-value: 4e-28.
                     Score: 90.7. Matches aSDomain:
                     nrpspksdomains_JX265_005059_PKS_DH.1"
                     /NRPS_PKS="Domain: cMT (1421-1562). E-value: 4.2e-28.
                     Score: 89.2. Matches aSDomain:
                     nrpspksdomains_JX265_005059_cMT.1"
                     /NRPS_PKS="Domain: PKS_ER (1863-2177). E-value: 1.5e-111.
                     Score: 364.3. Matches aSDomain:
                     nrpspksdomains_JX265_005059_PKS_ER.1"
                     /NRPS_PKS="Domain: PKS_KR (2200-2379). E-value: 1.7e-49.
                     Score: 160.1. Matches aSDomain:
                     nrpspksdomains_JX265_005059_PKS_KR.1"
                     /NRPS_PKS="Domain: PKS_PP (2481-2560). E-value: 4.6e-11.
                     Score: 34.8. Matches aSDomain:
                     nrpspksdomains_JX265_005059_PKS_PP.1"
                     /codon_start=1
                     /gene_functions="biosynthetic (rule-based-clusters) T1PKS:
                     PKS_AT"
                     /gene_functions="biosynthetic (rule-based-clusters) T1PKS:
                     itr_KS"
                     /gene_functions="biosynthetic-additional
                     (rule-based-clusters) ADH_zinc_N"
                     /gene_functions="biosynthetic-additional
                     (rule-based-clusters) adh_short"
                     /gene_functions="biosynthetic-additional
                     (rule-based-clusters) PP-binding"
                     /gene_functions="biosynthetic-additional (smcogs)
                     SMCOG1022:Beta-ketoacyl synthase (Score: 249.4; E-value:
                     1.1e-75)"
                     /gene_kind="biosynthetic"
                     /locus_tag="JX265_005059"
                     /product="hypothetical protein"
                     /protein_id="KAI1873437.1"
                     /sec_met_domain="itr_KS (E-value: 5e-176, bitscore: 580.0,
                     seeds: 96, tool: rule-based-clusters)"
                     /sec_met_domain="PKS_AT (E-value: 7.7e-92, bitscore: 302.2,
                     seeds: 1682, tool: rule-based-clusters)"
                     /sec_met_domain="ADH_zinc_N (E-value: 2.2e-17, bitscore:
                     57.7, seeds: 86, tool: rule-based-clusters)"
                     /sec_met_domain="adh_short (E-value: 3.9e-42, bitscore:
                     138.6, seeds: 230, tool: rule-based-clusters)"
                     /sec_met_domain="PP-binding (E-value: 2.7e-07, bitscore:
                     25.4, seeds: 164, tool: rule-based-clusters)"
                     /transl_table=1
                     /translation="MEGPKGSSTPIAVVGMSCKFAGDATSPEKFWELLAEGRSAWSPIP
                     ESRFNLGGVYHANHENIGTTNVRGGHFLKADISQFDAAFFNFSAETAATMDPQFRLQLE
                     SVYEALESAGIPLQQIAGSNTSVFAGSFFHDYQDSHMRDPTSLPRFLVTGNGAAMAANR
                     ISHFYDLRGPSMTIDTGCSTTLTAVHQACQSLKTGEVDTAIVGGSNLMINSDNFAALGS
                     LGFLSPDGKSYSFDSRGNGYGRGEGVATVVLKRLDDALRAGDPVRAVIRETCLNQDGKT
                     ETITSPSQQAQEELIRKCYRKAGLGLGAVQYFEAHGTGTPTGDPIELGAAAAVFQHSRS
                     AKEPLLIGSVKSNIGHTETVSGLASLIKVALALERGEIPPSINFERPNKRLKLDEWNFK
                     VPQKCEEWHAGVDGNRRASLSNFGYGGTNAHVIMEDLPHQIVHDSRRHLNGNGYTNGDR
                     HSIKQYSRVFLLSAKDEQACRMMVENLKKHLQRLVLSDEDDNEYLDSLAYTLGQRRTLF
                     PWVSAYRAGDIPGLIQALDNPRIQPTRSSDPKPRVGFVFTGQGAQWHAMGRELLDAYPL
                     FKTSILEADKYLREFGADWSLLEELLRDADTSRVGEVSMSTPLCVAVQISLVRLMESWG
                     VLPCAVCSHSSGEVASAYTAGVLSFRSAMAVSYCRGGVASVPTTGHGGMLAIGVGRDVA
                     EHLLKHVKSGRANVACINSPSSVTLSGDLTAIDELEAIAKEKNLFARRLRVGTAFHSHH
                     MLPGSDAYRDQMRLVGVGKAEPEMRHVRYASPTTGTLLMDAASISNPDHWVESLLRPVQ
                     FVDAFREMAYDQATEQTTVDVVIEVGPHAALSGPIGDILTLPEFRGTSITYLSCLIRKS
                     NAIHTMHALVGQLKCQGIPVDLDAVNFPLGKHSVRVLSNLPTYPWTHLVQHWSEPRVNK
                     SRREKKQAPHDLVGSLQDGTNVNAPTWKHIIRTSELPWVREHTVQSNMVYPAAGFICMA
                     IEAARQVAQTSDIMKVLGYRLRDVDIQQALVIPESSDGIEVQTTLRPVSNKAIGVRGWK
                     AFQISSVGLDSKWTDHCQGLVQVALSNASDEQDHWSTITSSSGVKSSLFNSRDIHPEDM
                     YAGMQSVSICYGPLFQNLESIQSGERQSLSTLTIADVRSKMPSNHQQEHVIHPTTLDSV
                     FVSAYTALPEAGTEFHDSAKVPKTIDSLWVSHHISSQVGHRFQARSQIQRHDSKGFQSD
                     IHLVDVTDNMAMSETPVLVVQGLACQSLGAAIPRQPETYKREICATMNWGPDFAFMEAD
                     VLKRRLLSCIEPKETEFLAKIRRACFHFLHDSLEGLTLHDVQTLSTAHKKFYVWMKLQV
                     QQGLQGDLGPGSAAWVHDSIEQKQRLFDEVAAANVKGEMLCRLGSHIAAILSREASPLN
                     LVTVDNLQKRYHEEETNLGWAGAQLSELIRNFVHHNPQAKILETGVGTGEVTKCVLEVL
                     GNGAESGFGPLASEYHFTHVSPAPFDAIQQAFEAWSSIISCRRLDTNADPVQQGFELGS
                     YDLIIAFQISRSYRHPDVSIANMRSLLRPGGKLLLLEAITDQLDVQLALGLGLLPATVP
                     SVSNVDDNDHSSSRGQGSPDDENNIDKAISPHQWDQLLMEAGFTGIDLEIYDGESRELS
                     TSTIMLSTVQADRSLFAPVVLVSNGQSLEENWLRELQHSIAAVTGGSVPVVESINSVHA
                     TGCVCVFLGEIHHSILSKPSAAEFSAIKSLVLNCNGLLWITRGGAVEGNDPWLALSQGF
                     LRSLRNEYSGKRYVSLDLDSHRSSLGHEDVSAITRVLATCFDDSVPEQNAPRDFDFAER
                     DGVILTPRLYKDFERNSYIAADPSQSKTPQLEPFHQTDRPLKLEVATPGLLETLVFSDH
                     LEACTNIAPEFIEVEPRTMALNFRDVMVAMGQLNETRMGYECAGVITGAGTSAISHGYQ
                     VGDRVFCLLNGQFASRVRLPWTTAYHMPPDMAFETAASIPMVFATAYTSLYDIARLGKG
                     QTVLIHAAAGGVGQAAIILAQLVGAEVYATAGTDEKRSFIINKYNLPVDHVFSSRDASF
                     APKLKSMTKNGVDVVLNCLSGRLLQESFNCLAPYGHFVEIGKYDLEQNSYLELKQFSRV
                     ASFSSVDMSVLLQDRPSEIHRVLASVARLLEQKAITAVEPITVFPLPELEKAFRQMQAG
                     KHIGKIVVSIASDITVPVVQRQPVAKLRPDFSYLIVGGVRGIGKSIARWMLSRGGKSII
                     LLSRSANSTGAVGAFVAELEKEYPGSRVKSIGCDITSDADLSLALQHCAKEFPPIRGVI
                     QGAMVIEDSILEQMTVEQFNAAVSPKVQGTWNLHNLLGSELDFFVMLSSLAGIIGYASS
                     SNYTAGGTFQDALAKYRVAKGLPAVALDLGVVKGIGKVATEKSAHERMTRHGHLPLSEA
                     QVLAAVESAIVFPSSQVMVGFNTGPGKHWDESTGSPLARELRFSALQPRKLSQDGSNVF
                     KSHGGTDSLAGKLAAASSIDEGADLILQALKQKLVDIFMVPIEEIAESKSMAGFGVDSL
                     VAVELRNMLALQAGSEVSIFDIMQSPSLLALSKTVASTSIYVLVSL"
     aSDomain        complement(20031..20267)
                     /aSDomain="PKS_PP"
                     /aSTool="nrps_pks_domains"
                     /database="nrpspksdomains.hmm"
                     /detection="hmmscan"
                     /domain_id="nrpspksdomains_JX265_005059_PKS_PP.1"
                     /evalue="4.60E-11"
                     /label="JX265_005059_PKS_PP.1"
                     /locus_tag="JX265_005059"
                     /protein_end="2560"
                     /protein_start="2481"
                     /score="34.8"
                     /tool="antismash"
                     /translation="SIDEGADLILQALKQKLVDIFMVPIEEIAESKSMAGFGVDSLVAV
                     ELRNMLALQAGSEVSIFDIMQSPSLLALSKTVAS"
     aSModule        complement(20031..28083)
                     /complete
                     /domains="nrpspksdomains_JX265_005059_PKS_KS.1"
                     /domains="nrpspksdomains_JX265_005059_PKS_AT.1"
                     /domains="nrpspksdomains_JX265_005059_PKS_DH.1"
                     /domains="nrpspksdomains_JX265_005059_cMT.1"
                     /domains="nrpspksdomains_JX265_005059_PKS_ER.1"
                     /domains="nrpspksdomains_JX265_005059_PKS_KR.1"
                     /domains="nrpspksdomains_JX265_005059_PKS_PP.1"
                     /iterative
                     /locus_tags="JX265_005059"
                     /monomer_pairings="pk -> Me-pk"
                     /tool="antismash"
                     /type="pks"
     PFAM_domain     complement(20043..20234)
                     /aSDomain="PP-binding"
                     /aSTool="clusterhmmer"
                     /database="35.0"
                     /db_xref="PF00550.28"
                     /description="Phosphopantetheine attachment site"
                     /detection="hmmscan"
                     /domain_id="clusterhmmer_JX265_005059_0036"
                     /evalue="4.30E-06"
                     /label="JX265_005059"
                     /locus_tag="JX265_005059"
                     /protein_end="2556"
                     /protein_start="2492"
                     /score="27.1"
                     /tool="antismash"
                     /translation="ALKQKLVDIFMVPIEEIAESKSMAGFGVDSLVAVELRNMLALQAG
                     SEVSIFDIMQSPSLLALSK"
     aSDomain        complement(20574..21110)
                     /ASF="KR domain putatively catalyzing D-configuration
                     product formation"
                     /ASF="catalytic triad S,Y,N found: False"
                     /aSDomain="PKS_KR"
                     /aSTool="nrps_pks_domains"
                     /database="nrpspksdomains.hmm"
                     /detection="hmmscan"
                     /domain_id="nrpspksdomains_JX265_005059_PKS_KR.1"
                     /evalue="1.70E-49"
                     /label="JX265_005059_PKS_KR.1"
                     /locus_tag="JX265_005059"
                     /protein_end="2379"
                     /protein_start="2200"
                     /score="160.1"
                     /specificity="KR activity: active"
                     /specificity="KR stereochemistry: C2"
                     /tool="antismash"
                     /translation="SYLIVGGVRGIGKSIARWMLSRGGKSIILLSRSANSTGAVGAFVA
                     ELEKEYPGSRVKSIGCDITSDADLSLALQHCAKEFPPIRGVIQGAMVIEDSILEQMTVE
                     QFNAAVSPKVQGTWNLHNLLGSELDFFVMLSSLAGIIGYASSSNYTAGGTFQDALAKYR
                     VAKGLPAVALDLGVVK"
     PFAM_domain     complement(20574..21110)
                     /aSDomain="KR"
                     /aSTool="clusterhmmer"
                     /database="35.0"
                     /db_xref="PF08659.13"
                     /description="KR domain"
                     /detection="hmmscan"
                     /domain_id="clusterhmmer_JX265_005059_0035"
                     /evalue="5.00E-57"
                     /label="JX265_005059"
                     /locus_tag="JX265_005059"
                     /protein_end="2379"
                     /protein_start="2200"
                     /score="192.8"
                     /tool="antismash"
                     /translation="SYLIVGGVRGIGKSIARWMLSRGGKSIILLSRSANSTGAVGAFVA
                     ELEKEYPGSRVKSIGCDITSDADLSLALQHCAKEFPPIRGVIQGAMVIEDSILEQMTVE
                     QFNAAVSPKVQGTWNLHNLLGSELDFFVMLSSLAGIIGYASSSNYTAGGTFQDALAKYR
                     VAKGLPAVALDLGVVK"
     CDS_motif       complement(20622..20729)
                     /aSTool="nrps_pks_domains"
                     /database="abmotifs"
                     /detection="hmmscan"
                     /domain_id="nrpspksmotif_JX265_005059_0018"
                     /evalue="2.60E-16"
                     /label="PKSI-KR_m4"
                     /locus_tag="JX265_005059"
                     /protein_end="2363"
                     /protein_start="2327"
                     /score="52.1"
                     /tool="antismash"
                     /translation="LDFFVMLSSLAGIIGYASSSNYTAGGTFQDALAKYR"
     CDS_motif       complement(20748..20777)
                     /aSTool="nrps_pks_domains"
                     /database="abmotifs"
                     /detection="hmmscan"
                     /domain_id="nrpspksmotif_JX265_005059_0017"
                     /evalue="6.00E-04"
                     /label="PKSI-KR_m3"
                     /locus_tag="JX265_005059"
                     /protein_end="2321"
                     /protein_start="2311"
                     /score="13.1"
                     /tool="antismash"
                     /translation="PKVQGTWNLH"
     CDS_motif       complement(21012..21110)
                     /aSTool="nrps_pks_domains"
                     /database="abmotifs"
                     /detection="hmmscan"
                     /domain_id="nrpspksmotif_JX265_005059_0016"
                     /evalue="3.10E-13"
                     /label="PKSI-KR_m1"
                     /locus_tag="JX265_005059"
                     /protein_end="2233"
                     /protein_start="2200"
                     /score="42.2"
                     /tool="antismash"
                     /translation="SYLIVGGVRGIGKSIARWMLSRGGKSIILLSRS"
     CDS_motif       complement(21237..21284)
                     /aSTool="nrps_pks_domains"
                     /database="abmotifs"
                     /detection="hmmscan"
                     /domain_id="nrpspksmotif_JX265_005059_0015"
                     /evalue="3.20E-07"
                     /label="PKSI-ER_m9"
                     /locus_tag="JX265_005059"
                     /protein_end="2177"
                     /protein_start="2161"
                     /score="23.0"
                     /tool="antismash"
                     /translation="AFRQMQAGKHIGKIVV"
     PFAM_domain     complement(21237..21650)
                     /aSDomain="ADH_zinc_N_2"
                     /aSTool="clusterhmmer"
                     /database="35.0"
                     /db_xref="PF13602.9"
                     /description="Zinc-binding dehydrogenase"
                     /detection="hmmscan"
                     /domain_id="clusterhmmer_JX265_005059_0034"
                     /evalue="1.30E-18"
                     /label="JX265_005059"
                     /locus_tag="JX265_005059"
                     /protein_end="2177"
                     /protein_start="2039"
                     /score="68.4"
                     /tool="antismash"
                     /translation="VDHVFSSRDASFAPKLKSMTKNGVDVVLNCLSGRLLQESFNCLAP
                     YGHFVEIGKYDLEQNSYLELKQFSRVASFSSVDMSVLLQDRPSEIHRVLASVARLLEQK
                     AITAVEPITVFPLPELEKAFRQMQAGKHIGKIVV"
     aSDomain        complement(21237..22178)
                     /ASF="ER domain putatively catalyzing 2R-configuration
                     product formation"
                     /aSDomain="PKS_ER"
                     /aSTool="nrps_pks_domains"
                     /database="nrpspksdomains.hmm"
                     /detection="hmmscan"
                     /domain_id="nrpspksdomains_JX265_005059_PKS_ER.1"
                     /evalue="1.50E-111"
                     /label="JX265_005059_PKS_ER.1"
                     /locus_tag="JX265_005059"
                     /protein_end="2177"
                     /protein_start="1863"
                     /score="364.3"
                     /tool="antismash"
                     /translation="GLLETLVFSDHLEACTNIAPEFIEVEPRTMALNFRDVMVAMGQLN
                     ETRMGYECAGVITGAGTSAISHGYQVGDRVFCLLNGQFASRVRLPWTTAYHMPPDMAFE
                     TAASIPMVFATAYTSLYDIARLGKGQTVLIHAAAGGVGQAAIILAQLVGAEVYATAGTD
                     EKRSFIINKYNLPVDHVFSSRDASFAPKLKSMTKNGVDVVLNCLSGRLLQESFNCLAPY
                     GHFVEIGKYDLEQNSYLELKQFSRVASFSSVDMSVLLQDRPSEIHRVLASVARLLEQKA
                     ITAVEPITVFPLPELEKAFRQMQAGKHIGKIVV"
     CDS_motif       complement(21558..21587)
                     /aSTool="nrps_pks_domains"
                     /database="abmotifs"
                     /detection="hmmscan"
                     /domain_id="nrpspksmotif_JX265_005059_0014"
                     /evalue="2.40E-03"
                     /label="PKSI-ER_m7"
                     /locus_tag="JX265_005059"
                     /protein_end="2070"
                     /protein_start="2060"
                     /score="10.7"
                     /tool="antismash"
                     /translation="NGVDVVLNCL"
     CDS_motif       complement(21675..21722)
                     /aSTool="nrps_pks_domains"
                     /database="abmotifs"
                     /detection="hmmscan"
                     /domain_id="nrpspksmotif_JX265_005059_0013"
                     /evalue="7.20E-07"
                     /label="PKSI-ER_m6"
                     /locus_tag="JX265_005059"
                     /protein_end="2031"
                     /protein_start="2015"
                     /score="21.7"
                     /tool="antismash"
                     /translation="GAEVYATAGTDEKRSF"
     CDS_motif       complement(21732..21794)
                     /aSTool="nrps_pks_domains"
                     /database="abmotifs"
                     /detection="hmmscan"
                     /domain_id="nrpspksmotif_JX265_005059_0012"
                     /evalue="6.50E-09"
                     /label="PKSI-ER_m5"
                     /locus_tag="JX265_005059"
                     /protein_end="2012"
                     /protein_start="1991"
                     /score="28.1"
                     /tool="antismash"
                     /translation="GQTVLIHAAAGGVGQAAIILA"
     CDS_motif       complement(21819..21863)
                     /aSTool="nrps_pks_domains"
                     /database="abmotifs"
                     /detection="hmmscan"
                     /domain_id="nrpspksmotif_JX265_005059_0011"
                     /evalue="1.00E-03"
                     /label="PKSI-ER_m4"
                     /locus_tag="JX265_005059"
                     /protein_end="1983"
                     /protein_start="1968"
                     /score="12.6"
                     /tool="antismash"
                     /translation="AASIPMVFATAYTSL"
     CDS_motif       complement(21996..22034)
                     /aSTool="nrps_pks_domains"
                     /database="abmotifs"
                     /detection="hmmscan"
                     /domain_id="nrpspksmotif_JX265_005059_0010"
                     /evalue="6.70E-03"
                     /label="PKSI-ER_m2"
                     /locus_tag="JX265_005059"
                     /protein_end="1924"
                     /protein_start="1911"
                     /score="9.6"
                     /tool="antismash"
                     /translation="MGYECAGVITGAG"
     CDS_motif       complement(22053..22085)
                     /aSTool="nrps_pks_domains"
                     /database="abmotifs"
                     /detection="hmmscan"
                     /domain_id="nrpspksmotif_JX265_005059_0009"
                     /evalue="1.90E-04"
                     /label="PKSI-ER_m1"
                     /locus_tag="JX265_005059"
                     /protein_end="1905"
                     /protein_start="1894"
                     /score="14.3"
                     /tool="antismash"
                     /translation="LNFRDVMVAMG"
     aSDomain        complement(23082..23504)
                     /aSDomain="MT"
                     /aSTool="nrps_pks_domains"
                     /database="nrpspksdomains.hmm"
                     /detection="hmmscan"
                     /domain_id="nrpspksdomains_JX265_005059_cMT.1"
                     /domain_subtypes="cMT"
                     /evalue="4.20E-28"
                     /label="JX265_005059_cMT.1"
                     /locus_tag="JX265_005059"
                     /protein_end="1562"
                     /protein_start="1421"
                     /score="89.2"
                     /tool="antismash"
                     /translation="WAGAQLSELIRNFVHHNPQAKILETGVGTGEVTKCVLEVLGNGAE
                     SGFGPLASEYHFTHVSPAPFDAIQQAFEAWSSIISCRRLDTNADPVQQGFELGSYDLII
                     AFQISRSYRHPDVSIANMRSLLRPGGKLLLLEAITDQ"
     PFAM_domain     complement(23109..23438)
                     /aSDomain="Methyltransf_12"
                     /aSTool="clusterhmmer"
                     /database="35.0"
                     /db_xref="PF08242.15"
                     /description="Methyltransferase domain"
                     /detection="hmmscan"
                     /domain_id="clusterhmmer_JX265_005059_0033"
                     /evalue="5.20E-08"
                     /label="JX265_005059"
                     /locus_tag="JX265_005059"
                     /protein_end="1553"
                     /protein_start="1443"
                     /score="33.7"
                     /tool="antismash"
                     /translation="LETGVGTGEVTKCVLEVLGNGAESGFGPLASEYHFTHVSPAPFDA
                     IQQAFEAWSSIISCRRLDTNADPVQQGFELGSYDLIIAFQISRSYRHPDVSIANMRSLL
                     RPGGKL"
     PFAM_domain     complement(24003..24950)
                     /aSDomain="PS-DH"
                     /aSTool="clusterhmmer"
                     /database="35.0"
                     /db_xref="PF14765.9"
                     /description="Polyketide synthase dehydratase"
                     /detection="hmmscan"
                     /domain_id="clusterhmmer_JX265_005059_0032"
                     /evalue="1.90E-59"
                     /label="JX265_005059"
                     /locus_tag="JX265_005059"
                     /protein_end="1255"
                     /protein_start="939"
                     /score="201.5"
                     /tool="antismash"
                     /translation="HDLVGSLQDGTNVNAPTWKHIIRTSELPWVREHTVQSNMVYPAAG
                     FICMAIEAARQVAQTSDIMKVLGYRLRDVDIQQALVIPESSDGIEVQTTLRPVSNKAIG
                     VRGWKAFQISSVGLDSKWTDHCQGLVQVALSNASDEQDHWSTITSSSGVKSSLFNSRDI
                     HPEDMYAGMQSVSICYGPLFQNLESIQSGERQSLSTLTIADVRSKMPSNHQQEHVIHPT
                     TLDSVFVSAYTALPEAGTEFHDSAKVPKTIDSLWVSHHISSQVGHRFQARSQIQRHDSK
                     GFQSDIHLVDVTDNMAMSETPVLVVQGLACQSLGA"
     aSDomain        complement(24393..24950)
                     /ASF="catalytic triad H,G,P inconclusive"
                     /aSDomain="PKS_DH"
                     /aSTool="nrps_pks_domains"
                     /database="nrpspksdomains.hmm"
                     /detection="hmmscan"
                     /domain_id="nrpspksdomains_JX265_005059_PKS_DH.1"
                     /evalue="4.00E-28"
                     /label="JX265_005059_PKS_DH.1"
                     /locus_tag="JX265_005059"
                     /protein_end="1125"
                     /protein_start="939"
                     /score="90.7"
                     /tool="antismash"
                     /translation="HDLVGSLQDGTNVNAPTWKHIIRTSELPWVREHTVQSNMVYPAAG
                     FICMAIEAARQVAQTSDIMKVLGYRLRDVDIQQALVIPESSDGIEVQTTLRPVSNKAIG
                     VRGWKAFQISSVGLDSKWTDHCQGLVQVALSNASDEQDHWSTITSSSGVKSSLFNSRDI
                     HPEDMYAGMQSVSICYGPLFQNL"
     CDS_motif       complement(24789..24866)
                     /aSTool="nrps_pks_domains"
                     /database="abmotifs"
                     /detection="hmmscan"
                     /domain_id="nrpspksmotif_JX265_005059_0008"
                     /evalue="1.00E-10"
                     /label="PKSI-DH_m2"
                     /locus_tag="JX265_005059"
                     /protein_end="993"
                     /protein_start="967"
                     /score="34.0"
                     /tool="antismash"
                     /translation="WVREHTVQSNMVYPAAGFICMAIEAA"
     aSDomain        complement(25161..26105)
                     /ASF="(Methyl)Malonyl-CoA specificity inconclusive"
                     /ASF="found active site serine: True, scaffold matched
                     GHGE: False"
                     /aSDomain="PKS_AT"
                     /aSTool="nrps_pks_domains"
                     /database="nrpspksdomains.hmm"
                     /detection="hmmscan"
                     /domain_id="nrpspksdomains_JX265_005059_PKS_AT.1"
                     /evalue="1.30E-92"
                     /label="JX265_005059_PKS_AT.1"
                     /locus_tag="JX265_005059"
                     /protein_end="869"
                     /protein_start="554"
                     /score="302.2"
                     /specificity="substrate consensus: pk"
                     /specificity="PKS signature: Malonyl-CoA"
                     /specificity="Minowa: mmal"
                     /tool="antismash"
                     /translation="VFTGQGAQWHAMGRELLDAYPLFKTSILEADKYLREFGADWSLLE
                     ELLRDADTSRVGEVSMSTPLCVAVQISLVRLMESWGVLPCAVCSHSSGEVASAYTAGVL
                     SFRSAMAVSYCRGGVASVPTTGHGGMLAIGVGRDVAEHLLKHVKSGRANVACINSPSSV
                     TLSGDLTAIDELEAIAKEKNLFARRLRVGTAFHSHHMLPGSDAYRDQMRLVGVGKAEPE
                     MRHVRYASPTTGTLLMDAASISNPDHWVESLLRPVQFVDAFREMAYDQATEQTTVDVVI
                     EVGPHAALSGPIGDILTLPEFRGTSITYLSCLIR"
     PFAM_domain     complement(25236..26108)
                     /aSDomain="Acyl_transf_1"
                     /aSTool="clusterhmmer"
                     /database="35.0"
                     /db_xref="PF00698.24"
                     /description="Acyl transferase domain"
                     /detection="hmmscan"
                     /domain_id="clusterhmmer_JX265_005059_0031"
                     /evalue="1.80E-42"
                     /label="JX265_005059"
                     /locus_tag="JX265_005059"
                     /protein_end="844"
                     /protein_start="553"
                     /score="146.1"
                     /tool="antismash"
                     /translation="FVFTGQGAQWHAMGRELLDAYPLFKTSILEADKYLREFGADWSLL
                     EELLRDADTSRVGEVSMSTPLCVAVQISLVRLMESWGVLPCAVCSHSSGEVASAYTAGV
                     LSFRSAMAVSYCRGGVASVPTTGHGGMLAIGVGRDVAEHLLKHVKSGRANVACINSPSS
                     VTLSGDLTAIDELEAIAKEKNLFARRLRVGTAFHSHHMLPGSDAYRDQMRLVGVGKAEP
                     EMRHVRYASPTTGTLLMDAASISNPDHWVESLLRPVQFVDAFREMAYDQATEQTTVDVV
                     IEVGPHAALS"
     CDS_motif       complement(25263..25292)
                     /aSTool="nrps_pks_domains"
                     /database="abmotifs"
                     /detection="hmmscan"
                     /domain_id="nrpspksmotif_JX265_005059_0007"
                     /evalue="1.20E+01"
                     /label="PKSI-ER_m7"
                     /locus_tag="JX265_005059"
                     /protein_end="835"
                     /protein_start="825"
                     /score="-0.4"
                     /tool="antismash"
                     /translation="TEQTTVDVVI"
     CDS_motif       complement(25770..25865)
                     /aSTool="nrps_pks_domains"
                     /database="abmotifs"
                     /detection="hmmscan"
                     /domain_id="nrpspksmotif_JX265_005059_0006"
                     /evalue="1.90E-08"
                     /label="PKSI-AT-mM_m3"
                     /locus_tag="JX265_005059"
                     /protein_end="666"
                     /protein_start="634"
                     /score="26.9"
                     /tool="antismash"
                     /translation="GVLPCAVCSHSSGEVASAYTAGVLSFRSAMAV"
     CDS_motif       complement(26055..26108)
                     /aSTool="nrps_pks_domains"
                     /database="abmotifs"
                     /detection="hmmscan"
                     /domain_id="nrpspksmotif_JX265_005059_0005"
                     /evalue="1.80E-06"
                     /label="PKSI-AT-mM_m1"
                     /locus_tag="JX265_005059"
                     /protein_end="571"
                     /protein_start="553"
                     /score="20.2"
                     /tool="antismash"
                     /translation="FVFTGQGAQWHAMGRELL"
     PFAM_domain     complement(26223..26609)
                     /aSDomain="KAsynt_C_assoc"
                     /aSTool="clusterhmmer"
                     /database="35.0"
                     /db_xref="PF16197.8"
                     /description="Ketoacyl-synthetase C-terminal extension"
                     /detection="hmmscan"
                     /domain_id="clusterhmmer_JX265_005059_0030"
                     /evalue="6.00E-14"
                     /label="JX265_005059"
                     /locus_tag="JX265_005059"
                     /protein_end="515"
                     /protein_start="386"
                     /score="52.6"
                     /tool="antismash"
                     /translation="PNKRLKLDEWNFKVPQKCEEWHAGVDGNRRASLSNFGYGGTNAHV
                     IMEDLPHQIVHDSRRHLNGNGYTNGDRHSIKQYSRVFLLSAKDEQACRMMVENLKKHLQ
                     RLVLSDEDDNEYLDSLAYTLGQRRT"
     aSDomain        complement(join(26460..27072,27198..27221,27271..27604,
                     27662..27719,27768..27854,27922..28083))
                     /ASF="found active site cysteine: True, scaffold matched
                     GSSS: False"
                     /ASF="found active site histidines: True"
                     /aSDomain="PKS_KS"
                     /aSTool="nrps_pks_domains"
                     /database="nrpspksdomains.hmm"
                     /detection="hmmscan"
                     /domain_id="nrpspksdomains_JX265_005059_PKS_KS.1"
                     /domain_subtypes="Iterative-KS"
                     /evalue="7.30E-176"
                     /label="JX265_005059_PKS_KS.1"
                     /locus_tag="JX265_005059"
                     /protein_end="436"
                     /protein_start="10"
                     /score="577.0"
                     /tool="antismash"
                     /translation="IAVVGMSCKFAGDATSPEKFWELLAEGRSAWSPIPESRFNLGGVY
                     HANHENIGTTNVRGGHFLKADISQFDAAFFNFSAETAATMDPQFRLQLESVYEALESAG
                     IPLQQIAGSNTSVFAGSFFHDYQDSHMRDPTSLPRFLVTGNGAAMAANRISHFYDLRGP
                     SMTIDTGCSTTLTAVHQACQSLKTGEVDTAIVGGSNLMINSDNFAALGSLGFLSPDGKS
                     YSFDSRGNGYGRGEGVATVVLKRLDDALRAGDPVRAVIRETCLNQDGKTETITSPSQQA
                     QEELIRKCYRKAGLGLGAVQYFEAHGTGTPTGDPIELGAAAAVFQHSRSAKEPLLIGSV
                     KSNIGHTETVSGLASLIKVALALERGEIPPSINFERPNKRLKLDEWNFKVPQKCEEWHA
                     GVDGNRRASLSNFGYGGTNAHVIMEDL"
     PFAM_domain     complement(26613..26966)
                     /aSDomain="Ketoacyl-synt_C"
                     /aSTool="clusterhmmer"
                     /database="35.0"
                     /db_xref="PF02801.25"
                     /description="Beta-ketoacyl synthase, C-terminal domain"
                     /detection="hmmscan"
                     /domain_id="clusterhmmer_JX265_005059_0029"
                     /evalue="1.40E-37"
                     /label="JX265_005059"
                     /locus_tag="JX265_005059"
                     /protein_end="385"
                     /protein_start="267"
                     /score="128.4"
                     /tool="antismash"
                     /translation="AVIRETCLNQDGKTETITSPSQQAQEELIRKCYRKAGLGLGAVQY
                     FEAHGTGTPTGDPIELGAAAAVFQHSRSAKEPLLIGSVKSNIGHTETVSGLASLIKVAL
                     ALERGEIPPSINFE"
     CDS_motif       complement(26682..26726)
                     /aSTool="nrps_pks_domains"
                     /database="abmotifs"
                     /detection="hmmscan"
                     /domain_id="nrpspksmotif_JX265_005059_0004"
                     /evalue="4.30E-03"
                     /label="PKSI-KS_m6"
                     /locus_tag="JX265_005059"
                     /protein_end="362"
                     /protein_start="347"
                     /score="9.9"
                     /tool="antismash"
                     /translation="GSVKSNIGHTETVSG"
     CDS_motif       complement(26787..26834)
                     /aSTool="nrps_pks_domains"
                     /database="abmotifs"
                     /detection="hmmscan"
                     /domain_id="nrpspksmotif_JX265_005059_0003"
                     /evalue="8.90E-04"
                     /label="PKSI-KS_m5"
                     /locus_tag="JX265_005059"
                     /protein_end="327"
                     /protein_start="311"
                     /score="11.7"
                     /tool="antismash"
                     /translation="YFEAHGTGTPTGDPIE"
     PFAM_domain     complement(join(26991..27072,27198..27221,27271..27604,
                     27662..27719,27768..27854,27922..28089))
                     /aSDomain="ketoacyl-synt"
                     /aSTool="clusterhmmer"
                     /database="35.0"
                     /db_xref="PF00109.29"
                     /description="Beta-ketoacyl synthase, N-terminal domain"
                     /detection="hmmscan"
                     /domain_id="clusterhmmer_JX265_005059_0028"
                     /evalue="2.60E-72"
                     /label="JX265_005059"
                     /locus_tag="JX265_005059"
                     /protein_end="259"
                     /protein_start="8"
                     /score="243.6"
                     /tool="antismash"
                     /translation="TPIAVVGMSCKFAGDATSPEKFWELLAEGRSAWSPIPESRFNLGG
                     VYHANHENIGTTNVRGGHFLKADISQFDAAFFNFSAETAATMDPQFRLQLESVYEALES
                     AGIPLQQIAGSNTSVFAGSFFHDYQDSHMRDPTSLPRFLVTGNGAAMAANRISHFYDLR
                     GPSMTIDTGCSTTLTAVHQACQSLKTGEVDTAIVGGSNLMINSDNFAALGSLGFLSPDG
                     KSYSFDSRGNGYGRGEGVATVVLKRLDDA"
     CDS_motif       complement(27027..27065)
                     /aSTool="nrps_pks_domains"
                     /database="abmotifs"
                     /detection="hmmscan"
                     /domain_id="nrpspksmotif_JX265_005059_0002"
                     /evalue="6.30E-03"
                     /label="PKSI-KS_m4"
                     /locus_tag="JX265_005059"
                     /protein_end="247"
                     /protein_start="234"
                     /score="9.9"
                     /tool="antismash"
                     /translation="FDSRGNGYGRGEG"
     CDS_motif       complement(27381..27428)
                     /aSTool="nrps_pks_domains"
                     /database="abmotifs"
                     /detection="hmmscan"
                     /domain_id="nrpspksmotif_JX265_005059_0001"
                     /evalue="6.70E-05"
                     /label="PKSI-KS_m3"
                     /locus_tag="JX265_005059"
                     /protein_end="187"
                     /protein_start="171"
                     /score="15.2"
                     /tool="antismash"
                     /translation="GPSMTIDTGCSTTLTA"
     gene            complement(28998..29872)
                     /locus_tag="JX265_005060"
     mRNA            complement(join(28998..29462,29522..29776,29840..29872))
                     /locus_tag="JX265_005060"
                     /product="hypothetical protein"
     CDS             complement(join(28998..29462,29522..29776,29840..29872))
                     /codon_start=1
                     /locus_tag="JX265_005060"
                     /product="hypothetical protein"
                     /protein_id="KAI1873438.1"
                     /transl_table=1
                     /translation="MAEEESLDIIVAGLPRTGTMSLKAALEILGFGPCHHLLEPTFQIS
                     RLHRSAAALEEKDPQRRAKAFKDLYAGYKVALDLPGTACVDELSQIYPEAKVILTIRRD
                     ASLWLDSIKGLGFDVTTLWFRLVCFWVPGVISSSNMTRSWHDCCRTRFELQHIPSVELY
                     KAHNDFVRKVIPPASLLEFDPSMGWEPLCTFLGKDIPDVPFPRRNDRTYLRNGLRAAVV
                     TGVLVWLAIAWILRLYLKYLVDRFYLNI"
     PFAM_domain     complement(join(29118..29462,29522..29776,29840..29848))
                     /aSDomain="Sulfotransfer_4"
                     /aSTool="clusterhmmer"
                     /database="35.0"
                     /db_xref="PF17784.4"
                     /description="Sulfotransferase domain"
                     /detection="hmmscan"
                     /domain_id="clusterhmmer_JX265_005060_0037"
                     /evalue="3.60E-56"
                     /label="JX265_005060"
                     /locus_tag="JX265_005060"
                     /protein_end="211"
                     /protein_start="8"
                     /score="190.6"
                     /tool="antismash"
                     /translation="IIVAGLPRTGTMSLKAALEILGFGPCHHLLEPTFQISRLHRSAAA
                     LEEKDPQRRAKAFKDLYAGYKVALDLPGTACVDELSQIYPEAKVILTIRRDASLWLDSI
                     KGLGFDVTTLWFRLVCFWVPGVISSSNMTRSWHDCCRTRFELQHIPSVELYKAHNDFVR
                     KVIPPASLLEFDPSMGWEPLCTFLGKDIPDVPFPRRNDRT"
     gene            31041..32853
                     /locus_tag="JX265_005061"
     mRNA            join(31041..31300,31356..32111,32166..32853)
                     /locus_tag="JX265_005061"
                     /product="hypothetical protein"
     CDS             join(31041..31300,31356..32111,32166..32853)
                     /codon_start=1
                     /gene_functions="biosynthetic-additional
                     (rule-based-clusters) p450"
                     /gene_functions="biosynthetic-additional (smcogs)
                     SMCOG1034:cytochrome P450 (Score: 104.5; E-value: 1.1e-31)"
                     /gene_kind="biosynthetic-additional"
                     /locus_tag="JX265_005061"
                     /product="hypothetical protein"
                     /protein_id="KAI1873439.1"
                     /sec_met_domain="p450 (E-value: 1.5e-30, bitscore: 100.7,
                     seeds: 50, tool: rule-based-clusters)"
                     /transl_table=1
                     /translation="MPSLIQNFHVPLIFSSPIIVCGFVSVFAFLIFTGTYLVTTCRFYV
                     ETAFGDRRYRGLEPPNLPYWIPWIGRGLEVATNPHKFYETAIAMSPGRGPIKVRVASLH
                     MYMITGADNIQTLFRNSKDLTFEFMQIRVAQTVKGLPEQDATRLSIDNSGTLATPLSPV
                     PEKERIWRQLHNIYAENLAHGRAVDCLTSMFVSEFSRMIDEEPRGKWKRTQVYKLLQDK
                     MFRASTMVLAGPGILESNPGFAKKFWQYDAGFMKLLLGNPRFACRQAWDARDHCLEATK
                     RWLANGWAKMDWQAASQQNPDWEPNFGHRLVRAREQCLQSYGVSLEGRASLQMGLIWAI
                     NGNAIPMAAYMLIEMIHEPSLLSRVRDELSSIAGLNNSSSLELDVAALCRLPLLGSVYK
                     ECLRLRASIPLTRRLHNDIEIDGYTLRAGNFILAPSWLSHQDEKVWSVPGHPPNEFWAD
                     RFLHKGKGSTDASPKLSVPSAGRESGNAIKAGDFFPFGGGSIICPGRFFAKQEILTAVA
                     LIVTSFDIEFVKNVHLGGRPSERGPGLENCESRGIISLDRDVMVRMRRRS"
     PFAM_domain     32182..32736
                     /aSDomain="p450"
                     /aSTool="clusterhmmer"
                     /database="35.0"
                     /db_xref="PF00067.25"
                     /db_xref="GO:0004497"
                     /db_xref="GO:0005506"
                     /db_xref="GO:0016705"
                     /db_xref="GO:0020037"
                     /description="Cytochrome P450"
                     /detection="hmmscan"
                     /domain_id="clusterhmmer_JX265_005061_0038"
                     /evalue="9.20E-29"
                     /gene_ontologies="GO:0004497: monooxygenase activity"
                     /gene_ontologies="GO:0005506: iron ion binding"
                     /gene_ontologies="GO:0016705: oxidoreductase activity,
                     acting on paired donors, with incorporation or reduction of
                     molecular oxygen"
                     /gene_ontologies="GO:0020037: heme binding"
                     /label="JX265_005061"
                     /locus_tag="JX265_005061"
                     /protein_end="529"
                     /protein_start="344"
                     /score="100.6"
                     /tool="antismash"
                     /translation="IPMAAYMLIEMIHEPSLLSRVRDELSSIAGLNNSSSLELDVAALC
                     RLPLLGSVYKECLRLRASIPLTRRLHNDIEIDGYTLRAGNFILAPSWLSHQDEKVWSVP
                     GHPPNEFWADRFLHKGKGSTDASPKLSVPSAGRESGNAIKAGDFFPFGGGSIICPGRFF
                     AKQEILTAVALIVTSFDIEFVK"
     gene            complement(33075..34378)
                     /locus_tag="JX265_005062"
     mRNA            complement(join(33075..33501,33570..34378))
                     /locus_tag="JX265_005062"
                     /product="hypothetical protein"
     CDS             complement(join(33075..33501,33570..34378))
                     /codon_start=1
                     /locus_tag="JX265_005062"
                     /product="hypothetical protein"
                     /protein_id="KAI1873440.1"
                     /transl_table=1
                     /translation="MDSYLAASAPQLLQALPVVSALLVQLIPSIIIAYVPASSTAARRI
                     ALLAVAILAANAVIFMPTVVHNFVWRTTSAALTAILATRSCDVLCLHPVGPNDIAKPST
                     ENGSASGDSIHSSGIFDSSLFLAWRQLWNMRGIGTKWSIRGVTPFDALKPDYVPSQGDF
                     IGGHLVRIAIALVVMDFFAHQAPQNVAINYTFDKQHLAWRLAEVDAEELFLRVAGTVGF
                     WVNMACYISTMYSFLAVVFVGLGLDTPADWPPVFGSISDGWTIQRFWGLTWHQTLRSLL
                     SANCDYLLLSLLRLPRQSMLTRHARLGASFVLSGALHHIVDALVGVPLCESGMFKFFVM
                     QWVGIIIEDVLATLGRVVGEGRPGQKMRYMGYAWVFLWLVWTTPSVFYPYTRAADGIRM
                     DHSMLPRKLLRS"
     PFAM_domain     complement(join(33294..33501,33570..33625))
                     /aSDomain="MBOAT_2"
                     /aSTool="clusterhmmer"
                     /database="35.0"
                     /db_xref="PF13813.9"
                     /description="Membrane bound O-acyl transferase family"
                     /detection="hmmscan"
                     /domain_id="clusterhmmer_JX265_005062_0039"
                     /evalue="5.00E-18"
                     /label="JX265_005062"
                     /locus_tag="JX265_005062"
                     /protein_end="339"
                     /protein_start="251"
                     /score="65.3"
                     /tool="antismash"
                     /translation="WPPVFGSISDGWTIQRFWGLTWHQTLRSLLSANCDYLLLSLLRLP
                     RQSMLTRHARLGASFVLSGALHHIVDALVGVPLCESGMFKFFV"
     gene            35313..37459
                     /locus_tag="JX265_005063"
     mRNA            join(35313..35394,35502..35619,35667..36098,36158..36318,
                     36370..36528,36591..37459)
                     /locus_tag="JX265_005063"
                     /product="hypothetical protein"
     CDS             join(35313..35394,35502..35619,35667..36098,36158..36318,
                     36370..36528,36591..37459)
                     /codon_start=1
                     /gene_functions="biosynthetic-additional
                     (rule-based-clusters) p450"
                     /gene_functions="biosynthetic-additional (smcogs)
                     SMCOG1034:cytochrome P450 (Score: 194.7; E-value: 4.5e-59)"
                     /gene_kind="biosynthetic-additional"
                     /locus_tag="JX265_005063"
                     /product="hypothetical protein"
                     /protein_id="KAI1873441.1"
                     /sec_met_domain="p450 (E-value: 4.4e-49, bitscore: 161.8,
                     seeds: 50, tool: rule-based-clusters)"
                     /transl_table=1
                     /translation="MESTIPSKMKSSGLVAIVTLLGAFLAARIPYVVVPVSGYQLWWLL
                     TYKLWMPLLRQLPSSWTSSWIEFLVPGWSWRRYHEPYKQLGSDVFLTVSPFGNILWVCD
                     AYVISQITERRNDFPKDTAMYEAIDIFGKNLVTTEGNDWVRHRKATAATFSETNIRIVW
                     AETLHQAQQVARSWIGTGHAPETVVNAWEDMKTLSLHVISRAGFGRKMVWPGETPSLSG
                     SSVDAGINGDAIPEAHTLSFKAALSTVLENLFMVAVLPSVVLANIPSKTANLAYQAYKE
                     WSAYMADMYQEKLAGIEAEHTSEDNNTGEVESMDLLGALIRNSASGGKDDQKALSKREV
                     LGNAFIFMFGGHETTASTMYFAQIFLALHPASQRELQADLDAQFPADYPVASWDYDREC
                     ARLLATMPGAVLNETLRLVPPLMSLPKTTALGRGPQPLDLNGRTVYVPPGTRVNVVIPA
                     AHRNPNYWPGPEEELHAFRPQRWLLDGASADHKQAGDLPIPFRPCKGAYLPFSEGRRAC
                     IGRRFALVEAVATLAVLLRHHSVELAVDDLATDEEVEKMGHAQRAEVWELTAAKARYMM
                     SEGLSTLSFKPRDSVPLRFVERGSERFYQQ"
     PFAM_domain     join(35767..36098,36158..36318,36370..36528,36591..37267)
                     /aSDomain="p450"
                     /aSTool="clusterhmmer"
                     /database="35.0"
                     /db_xref="PF00067.25"
                     /db_xref="GO:0004497"
                     /db_xref="GO:0005506"
                     /db_xref="GO:0016705"
                     /db_xref="GO:0020037"
                     /description="Cytochrome P450"
                     /detection="hmmscan"
                     /domain_id="clusterhmmer_JX265_005063_0040"
                     /evalue="2.60E-47"
                     /gene_ontologies="GO:0004497: monooxygenase activity"
                     /gene_ontologies="GO:0005506: iron ion binding"
                     /gene_ontologies="GO:0016705: oxidoreductase activity,
                     acting on paired donors, with incorporation or reduction of
                     molecular oxygen"
                     /gene_ontologies="GO:0020037: heme binding"
                     /label="JX265_005063"
                     /locus_tag="JX265_005063"
                     /protein_end="543"
                     /protein_start="100"
                     /score="161.8"
                     /tool="antismash"
                     /translation="WVCDAYVISQITERRNDFPKDTAMYEAIDIFGKNLVTTEGNDWVR
                     HRKATAATFSETNIRIVWAETLHQAQQVARSWIGTGHAPETVVNAWEDMKTLSLHVISR
                     AGFGRKMVWPGETPSLSGSSVDAGINGDAIPEAHTLSFKAALSTVLENLFMVAVLPSVV
                     LANIPSKTANLAYQAYKEWSAYMADMYQEKLAGIEAEHTSEDNNTGEVESMDLLGALIR
                     NSASGGKDDQKALSKREVLGNAFIFMFGGHETTASTMYFAQIFLALHPASQRELQADLD
                     AQFPADYPVASWDYDRECARLLATMPGAVLNETLRLVPPLMSLPKTTALGRGPQPLDLN
                     GRTVYVPPGTRVNVVIPAAHRNPNYWPGPEEELHAFRPQRWLLDGASADHKQAGDLPIP
                     FRPCKGAYLPFSEGRRACIGRRFALVEAVATLAVLLRHHSVELA"
     gene            37942..39707
                     /locus_tag="JX265_005064"
     mRNA            join(37942..38082,38138..38631,38693..39707)
                     /locus_tag="JX265_005064"
                     /product="hypothetical protein"
     CDS             join(37942..38082,38138..38631,38693..39707)
                     /codon_start=1
                     /gene_functions="biosynthetic-additional
                     (rule-based-clusters) p450"
                     /gene_functions="biosynthetic-additional (smcogs)
                     SMCOG1034:cytochrome P450 (Score: 224.5; E-value: 4.2e-68)"
                     /gene_kind="biosynthetic-additional"
                     /locus_tag="JX265_005064"
                     /product="hypothetical protein"
                     /protein_id="KAI1873442.1"
                     /sec_met_domain="p450 (E-value: 4e-64, bitscore: 211.4,
                     seeds: 50, tool: rule-based-clusters)"
                     /transl_table=1
                     /translation="MGALDPILGELSISHAFWGVIVSSTFTFLMKLYAARRRFLRLKER
                     NLPMPPWSPLFGHLLYVASIMSNLPRDCHPHYMAGEIRRAMPELGPLFYLDLWPFGPQM
                     LIVSSPDAAYQITQKHSLPKYHALRRFLYPLTHGFDLLTMEGNYWKEWRAIFSPGFNGS
                     HLMTLVPGLVEDTEAFCDILHERARKGVLAPLHEATTNLAMDVIGRVALDTQLNTQRGQ
                     NPLAKALRNQIPWLNFGNDMDLLARFNPFRPLICWRNKRTMDQYLARELDTRYRTKSMT
                     LVNGAERGRSITDLAIDTYLNRSTGTQRLDETFMKFAINQIILFMFAGHDTTSSTICYA
                     LYLLSTHPLALAELRKEHDTVLGTNTSETATLLRQSPYLLNQLPYTLAVIKETLRLFPA
                     ASSTRSGEPGTHVLAGGQRFPTEGFMVWSLHQALHRDPTLWNMPDAFRPERWLPDRADE
                     FNRPLRDAWRPFEFGPRNCLGQELAVLEIKVVLVMLVRTFNVIVAYEEWDRLQGHHDGK
                     PHNMTVAGERAYQVGMQHPSEGFPCRIQVLTS"
     PFAM_domain     join(38138..38631,38693..39563)
                     /ASF="active site cysteine inconclusive"
                     /aSDomain="p450"
                     /aSTool="clusterhmmer"
                     /database="35.0"
                     /db_xref="PF00067.25"
                     /db_xref="GO:0004497"
                     /db_xref="GO:0005506"
                     /db_xref="GO:0016705"
                     /db_xref="GO:0020037"
                     /description="Cytochrome P450"
                     /detection="hmmscan"
                     /domain_id="clusterhmmer_JX265_005064_0041"
                     /evalue="2.40E-62"
                     /gene_ontologies="GO:0004497: monooxygenase activity"
                     /gene_ontologies="GO:0005506: iron ion binding"
                     /gene_ontologies="GO:0016705: oxidoreductase activity,
                     acting on paired donors, with incorporation or reduction of
                     molecular oxygen"
                     /gene_ontologies="GO:0020037: heme binding"
                     /label="JX265_005064"
                     /locus_tag="JX265_005064"
                     /protein_end="502"
                     /protein_start="47"
                     /score="211.3"
                     /tool="antismash"
                     /translation="PMPPWSPLFGHLLYVASIMSNLPRDCHPHYMAGEIRRAMPELGPL
                     FYLDLWPFGPQMLIVSSPDAAYQITQKHSLPKYHALRRFLYPLTHGFDLLTMEGNYWKE
                     WRAIFSPGFNGSHLMTLVPGLVEDTEAFCDILHERARKGVLAPLHEATTNLAMDVIGRV
                     ALDTQLNTQRGQNPLAKALRNQIPWLNFGNDMDLLARFNPFRPLICWRNKRTMDQYLAR
                     ELDTRYRTKSMTLVNGAERGRSITDLAIDTYLNRSTGTQRLDETFMKFAINQIILFMFA
                     GHDTTSSTICYALYLLSTHPLALAELRKEHDTVLGTNTSETATLLRQSPYLLNQLPYTL
                     AVIKETLRLFPAASSTRSGEPGTHVLAGGQRFPTEGFMVWSLHQALHRDPTLWNMPDAF
                     RPERWLPDRADEFNRPLRDAWRPFEFGPRNCLGQELAVLEIKVVLVMLVRTFNVIV"
     gene            complement(40041..41252)
                     /locus_tag="JX265_005065"
     mRNA            complement(join(40041..40598,40668..40754,40809..41252))
                     /locus_tag="JX265_005065"
                     /product="hypothetical protein"
     CDS             complement(join(40041..40598,40668..40754,40809..41252))
                     /codon_start=1
                     /locus_tag="JX265_005065"
                     /product="hypothetical protein"
                     /protein_id="KAI1873443.1"
                     /transl_table=1
                     /translation="MAHLMFVRPEREYWRIDRPQHEAESMSFGWRKLKWAAALWVNPRG
                     IKWSQQIRGVRRGDAPVTRWHFVVYQLRRYLTFYFIVDAMMVYTLRHFYYPGVDMATLT
                     VRATSWSRSLYNSWHVLLSVIAQLQFQYLVCSGLTVAIGIYDPEDWPEWLGSFQDLSSV
                     RLFWNAWEHQIIRRTFMLYSRAFVSFLDLRRGSNLDQYTRIYFSFFLSGIFHGVTNFVM
                     PANEGEPRWVRFRLQFIFYMLQPFAIQFEDLVKFVYKHLIRMPKKRSDSHDPKGKGDTS
                     EPLETSVGVTWTKIISHLWVICWVWFSMGWAGDALLKSGVARLTPLPVPIVERVLMYAD
                     GNVWFHTNVTPWVRAWLGKVGQ"
     PFAM_domain     complement(join(40443..40598,40668..40751))
                     /aSDomain="MBOAT_2"
                     /aSTool="clusterhmmer"
                     /database="35.0"
                     /db_xref="PF13813.9"
                     /description="Membrane bound O-acyl transferase family"
                     /detection="hmmscan"
                     /domain_id="clusterhmmer_JX265_005065_0042"
                     /evalue="2.60E-12"
                     /label="JX265_005065"
                     /locus_tag="JX265_005065"
                     /protein_end="229"
                     /protein_start="149"
                     /score="46.9"
                     /tool="antismash"
                     /translation="WPEWLGSFQDLSSVRLFWNAWEHQIIRRTFMLYSRAFVSFLDLRR
                     GSNLDQYTRIYFSFFLSGIFHGVTNFVMPANEGEP"
     gene            42199..43176
                     /locus_tag="JX265_005066"
     mRNA            42199..43176
                     /locus_tag="JX265_005066"
                     /product="hypothetical protein"
     CDS             42199..43176
                     /codon_start=1
                     /gene_functions="biosynthetic-additional (smcogs)
                     SMCOG1066:alpha/beta hydrolase domain-containing protein
                     (Score: 154.1; E-value: 7.7e-47)"
                     /gene_kind="biosynthetic-additional"
                     /locus_tag="JX265_005066"
                     /product="hypothetical protein"
                     /protein_id="KAI1873444.1"
                     /transl_table=1
                     /translation="MPSFLSRLVSLIRIWSLKAAVSALLIVWRAVEPPSAHCAPTLVKT
                     YHVRPKLRNRIHIPRAYESHRAPLPLYLNIHGGGWTLMEALDDDEFCSYIANTFNVVVV
                     NIDYHKAPRNPFPGPINDVVAIAGAAIADEELPIDRRRIAMGGFSAGGNLALAASQRAE
                     LHDVIQAVVSFFAPLDMATPVSRKLETRLRPDKPDMLAGILGIFNEAYMTPGTNPTNPL
                     LSPIYAKRDALAAWLCVIGAEEDCLCLESRDFAEKMALSPDNEGKSESDTWERGKVKWE
                     LMRGMAHNFTHLRKRAPSAEIRRKEANVALYGRIFAWLHSGPWS"
     PFAM_domain     42415..42975
                     /aSDomain="Abhydrolase_3"
                     /aSTool="clusterhmmer"
                     /database="35.0"
                     /db_xref="PF07859.16"
                     /db_xref="GO:0016787"
                     /description="alpha/beta hydrolase fold"
                     /detection="hmmscan"
                     /domain_id="clusterhmmer_JX265_005066_0043"
                     /evalue="1.40E-32"
                     /gene_ontologies="GO:0016787: hydrolase activity"
                     /label="JX265_005066"
                     /locus_tag="JX265_005066"
                     /protein_end="259"
                     /protein_start="72"
                     /score="113.5"
                     /tool="antismash"
                     /translation="LNIHGGGWTLMEALDDDEFCSYIANTFNVVVVNIDYHKAPRNPFP
                     GPINDVVAIAGAAIADEELPIDRRRIAMGGFSAGGNLALAASQRAELHDVIQAVVSFFA
                     PLDMATPVSRKLETRLRPDKPDMLAGILGIFNEAYMTPGTNPTNPLLSPIYAKRDALAA
                     WLCVIGAEEDCLCLESRDFAEKMA"
     gene            complement(43387..45204)
                     /locus_tag="JX265_005067"
     mRNA            complement(join(43387..43555,43606..44973,45032..45204))
                     /locus_tag="JX265_005067"
                     /product="hypothetical protein"
     CDS             complement(join(43387..43555,43606..44973,45032..45204))
                     /codon_start=1
                     /gene_functions="other (smcogs) SMCOG1092:hypothetical
                     protein (Score: 302.8; E-value: 9.1e-92)"
                     /gene_kind="other"
                     /locus_tag="JX265_005067"
                     /product="hypothetical protein"
                     /protein_id="KAI1873445.1"
                     /transl_table=1
                     /translation="MELQYYPIVIVGAGESGIATACRLKQKLGFHDFVLFDRQGDIGGT
                     WYINRYPGVACDIPALLYSFSFAPNYSWTSLFPEGQEILSYLGDVCRKFRVTDHLRLNT
                     EVTDAIWLQDEEEWELTLTHLAEGAGDLSAADRHARVQKHGEASVHLKRERVRAKILVS
                     CVGGLVEPKAWPSDIPGVETFQGDMFHSARWDYSVPLADRNVVVIGAGSSAAQFVPRLT
                     KAPFLAKSVTQLMKSPPWVNPRPPVPQAWRKYSRTVLNTVPGLGKLLRLLLFLGAESFW
                     LLFGVSDFSVRRRKRFEARILRNLERTVSEKYRRILVPDYPVGCKRTVLDGQWLECLNE
                     GNVDLTNRPLLSVQSSGVTLGPQPGYATEPSDETLQLPADVIILANGFDTSTFLHSLKV
                     TGVGGKSLQEVWAERGGPHAYLGLGVDGFPNFFTILGPNTLSGHSSAILASENAISYML
                     NFVPGILSGEVRTVQIKTQPLLDYTADVQARTKTKVWPSCNSWYLGAKGWNSAVCPYSQ
                     LQFTFMCMFPRWHHWDVKYTEKGLAKRYFRRRAACFLVFSLTVMAVMLKFLR"
     PFAM_domain     complement(44478..44669)
                     /aSDomain="FMO-like"
                     /aSTool="clusterhmmer"
                     /database="35.0"
                     /db_xref="PF00743.22"
                     /db_xref="GO:0004499"
                     /db_xref="GO:0050660"
                     /db_xref="GO:0050661"
                     /description="Flavin-binding monooxygenase-like"
                     /detection="hmmscan"
                     /domain_id="clusterhmmer_JX265_005067_0045"
                     /evalue="1.00E-05"
                     /gene_ontologies="GO:0004499: N,N-dimethylaniline
                     monooxygenase activity"
                     /gene_ontologies="GO:0050660: flavin adenine dinucleotide
                     binding"
                     /gene_ontologies="GO:0050661: NADP binding"
                     /label="JX265_005067"
                     /locus_tag="JX265_005067"
                     /protein_end="223"
                     /protein_start="159"
                     /score="24.3"
                     /tool="antismash"
                     /translation="ILVSCVGGLVEPKAWPSDIPGVETFQGDMFHSARWDYSVPLADRN
                     VVVIGAGSSAAQFVPRLTK"
     PFAM_domain     complement(join(44949..44973,45032..45177))
                     /aSDomain="NAD_binding_8"
                     /aSTool="clusterhmmer"
                     /database="35.0"
                     /db_xref="PF13450.9"
                     /description="NAD(P)-binding Rossmann-like domain"
                     /detection="hmmscan"
                     /domain_id="clusterhmmer_JX265_005067_0044"
                     /evalue="5.00E-10"
                     /label="JX265_005067"
                     /locus_tag="JX265_005067"
                     /protein_end="66"
                     /protein_start="9"
                     /score="39.6"
                     /tool="antismash"
                     /translation="IVGAGESGIATACRLKQKLGFHDFVLFDRQGDIGGTWYINRYPGV
                     ACDIPALLYSFS"
ORIGIN
        1 atagtggcta cgacaaagac aactggtggg ctgtagccag tcgaatcaat taaaagcaaa
       61 gaagtaaaag atatcgtcca cgtattccat gtgtaaaatt tgcaacattt tgaatgctca
      121 gggcgattac atggtagggc ctatctgcct tcccatgccg aagccccctt tcttttggct
      181 acacatcccc tctcacgcca tcaaggtcta aatcccaaag ctgctgtcta tcgaggcatt
      241 gtgaagcaga gacaaaaaac gacaagtttt caagtagtgg cattcccaac atccaccaca
      301 tgatatgctg cctcagataa tgttttaccc agggccccaa aaaaaaaatt taagtgacaa
      361 ggtggaagaa aacaaaaaca aagcaaaaac gctctctcca tactccggtt accaacgcag
      421 actccggcac tgctcgcctc cgtcctgcct tttgtatccc aaatgcctag ctcgcttctt
      481 tctccttcgt ctctcatcgt cttcaatcat caacagtccc tgtcccgtcg gccgttccgc
      541 ggcttccttg cgccctattt ggaaaacaca ccacctctct cttttttctc caaccacaaa
      601 gcagaaaacc gcaacaaaat acattcaaga atagaccaat taccctgcta tgcctcttgc
      661 gtgcgtgctc tctttccaag ttatctcaag tggtcgatca tgtaaatgaa agccgccagg
      721 tcccatgtcc gtccatgcac tccctaagcc cctactccct ccttttgccc aatgattctg
      781 ctgggaccaa aaggttgaaa aaaaatggtg aaacaatgaa tttcatgttg tttgatgctc
      841 gctccgaccc atgcagcgtt atgtctcgcg aagtctttgt cgaatatgta ggataccgaa
      901 atgcagaaga agaggatgtc gaaaagcaga agaacgaaaa accgatgatt tcgctccccc
      961 ctggacgcct gtttagaaac gcgctcggcc gctctaacgc cctggtgccg aataggagaa
     1021 atttccgcct ttatgtcacg gcatatgccg cgggatcgtc ttgtccaggt ggtcagaccg
     1081 cgggtccagg tgtcgccgac ggttcggatc cggcgggccc agctccgggc tacgccggcg
     1141 tttcgagccc gccggctcca ggggagggta gctcaacgcc ggcaggaagg gtcctgggct
     1201 cgccgtggcg ctctgggcgg gactcgcgct cggaacgccc accgagtacg ccggggtgct
     1261 gtacgggctg acgcccgtgg tcagctccgc cagaccaggc agcatgcccg ggcgtgcctg
     1321 gctctgcgag tggatgggcg cgagcggccc gcccccggag tgggaatacg ccatcggttc
     1381 gccgtgttcg aggtgtgtcg gcaggtgggg aggggggccg gcctctttgc gcgggccagg
     1441 acccgggccg ggacccagag gccgccccgg caggccaggt ggcagggtcg gcatgccgcg
     1501 gccgtaggct ctcgaggggt cgacagtgtc acgaaatatg ctcccctggg atcgggagtg
     1561 ggtgtgccct cgggatggcg gcgcccggcc aactactcct tgttgttgtt gttgttgttg
     1621 catattgtca agcccatgtg ccgagagggc aaacggcaca acgccagccc ggcgtgccat
     1681 ctcctgctcg cccagttgcc aatgcatcgc ctctgctgct ctccagggaa ctgccatctc
     1741 ctctgcaact tttgcccaca tctccggttt cagcctgtgg tggtcgttag ttagttactg
     1801 ctcctgcgaa gcgaggtgca gaaggaggag tttccgggcc gcgaagaaca acctacctat
     1861 cgtacagtcg tgccagtttt gttttccttt cttcatccca ctcgcttctt cgttccaggt
     1921 agttctgata gtgaagtcga cagctgatgg cactccgtcc tggcaacctc ttggagatgt
     1981 cctcccactt catcccactc ccgcgcagct cgatgatcag ggcatcttcc tcgggcgacc
     2041 atttgctctg tttcttggcc ggtgactcgg aggcatgtgg cggcatgctg cgtttcccgg
     2101 agacgaccag accgggtccc gaggcgggtc ccagacgagg cggcgctgcg tataggggag
     2161 gccctacggg cgcggtcgat gttgtagtag ccacggcgga ggtgggagtt actgacacag
     2221 ggtaggtggg ttgcgcagga gacacagagg actcatttga gtcggcagcc ttgaggaggg
     2281 aggcgatatc cacgatgccg gtaggtcacc cacacagcct aggtcaggcc agtttatcat
     2341 ggagcgagcg ctgtaagtga tatcacgcag gctcgagacc gcaggctgta cacaacgtgg
     2401 ggtttgatgg atcctcgctg ggttttggtg ccttcaccat agacagtctc ccactattat
     2461 tccaagcttc tcttaaggtg attctcagcg ccgtaaagca aagaacacag acggaattag
     2521 accggccacg gtgaaagttg tcgtcgatac accaaggata ctctcgaagt gttttgagtt
     2581 ttatgttgta gcgtgaaatg tgtagatggg aaggatggtg cgtctgctgg ccagaaatcg
     2641 aggaaggggg aagatcctgg aagcagagag tcaggtttga tgaagcgtgg ctcgtgtttt
     2701 gggatatgtg aacatgatcg ggcgcttttc aggcagctgt ccaccaatga gcgatgtaag
     2761 tgacaaccaa gtgagtcttc ttgaggcagc ggcaggcgaa tgaatacgtc aagaaggcta
     2821 agtagctttc cagggttgcg ctggccaggg gtactttttt cgactgtcac cataacctgt
     2881 ggagtgtcat tatagaacta aagttgggta gtggaggtcc acgtcgggag cacgcgccgt
     2941 gcagaattag ggattcaaaa aaaaagaaaa tataaaagaa ggttttccga agaaatcact
     3001 gacaggaggc ttctaggttg atgaaggcgg taatggtagc agtgggggaa cgagaaccag
     3061 ggtccaggtg acaaggtcag gtccaagggg caccaaaaga ggaatgtcga ccagggaggg
     3121 gggtgggata ggatagggag tgtaaaaaca atacggttgt gggccgggag acgacaagca
     3181 ctatatgtaa agtcactcaa ctataacaga gcccagctgg cagccagtga ggtaattcac
     3241 acctgtttta ctacccagct ctgtttctgg tgtaaaccat gctcgcgggc acacactgaa
     3301 cgggaaaagt tggacatgtc cacaagacaa accttgaacc acacacctgt tggaaacttg
     3361 acgggcgtaa gaagccgggg cgcaccagga tcgtagatgg tgttgagatg taagtcaaac
     3421 aggtgagttg ttggccatgc gagctatcga ctaggggctg atggcatggc cacgaaatca
     3481 tgcatgagct cgcagcgaac aactctacta agttactctt tccccttcct gctcggccgt
     3541 cacgctaggc aaagatcaga tccgaggaat taatagcgca tagttcaacc ctctgactga
     3601 agaagcaaaa tagagcacca tgattttcca actcaagacg tgcctagtgt tccaaaggag
     3661 ttcaaggtcg aatttccaga cagggtattg ctggtcagct tagtctcgag aaactagcag
     3721 gagatcgaac caaggtacct tgtaagtagg tagacttgtg cctgcgaaca actgcatttg
     3781 ttttgcagta gtctgatgac ccggggaatg ggccaggatt gcagacgcac atcaagcatc
     3841 atccagggct gtacgggacc catctagggt tcgaggaacc actccggcta gcatagggcg
     3901 ggaaagaggc ttcgaaagaa accagcacag agcagatcgc ttctgaatgg gacgatcagg
     3961 tggctgccat gagaatgcat acatcagtgg gactctgaaa ctgtatgtcc tatgccagtt
     4021 gggtgcgcgt gcacaaactc tgcttggggg tttggcaaca atgtccattc tgggttacgg
     4081 cattgctcgg aaaggggaac aacttgctcg aagtagccta gagacctacg atacctacct
     4141 agaatgtacc cgctgcccag gacgggaccc tcttctgtag cgcgctcgtc cgcctataga
     4201 tagatgaggt gtgagatcgg agagcgttaa ccgcacaagc gaggagggag gtgtctgttc
     4261 tcaagggttc tcgccttccc ggcacgttag atccaagcaa caaggctctt tgttcatggg
     4321 gaaacgggca atggggctct ggtgcagcag aatgcagaca gcccgacgtc tgtgcgggct
     4381 tcaacatgct gccgagttct gttgcgacat catacgcacg ctgttagatg aggcttgtct
     4441 cgacgacgtc cgataaccac acaatgcaaa atggtgaaca atgtcacaat gggtcccccc
     4501 caggtagcag ctcgtcaatg cttcgtgacc gggaataacc cttctggggc tgatgaactg
     4561 gcggtcagcc tatgcacgcc ctgggtacct tcaggtcgct gcttttctag ggcctggggc
     4621 tgtacccatc gagccgaccc tctgaactcc cattgatggc gtgcgtcaca gtcatgaacc
     4681 atgatctacc gcactgcaat gcaagccggc agcgctctcc agactttacc gacatccaca
     4741 cgcatacctg gtcaaggggc tgtttgaacc ctctggcgaa cgcatggcca cgcacaatgc
     4801 caacgctgct tgtttcttgg ctggcgtctg ataggcccaa aaacccccga tggctgctcg
     4861 ccttctttca gaccgcgaca agccaggccc caggtagctt ggtctgcagc tgtgctatgc
     4921 aggactctag gggtggtttg ctagtactat agtacagata cagtacgttc ccaacttcag
     4981 ggaccgtacg actcgtgcag ccgcgaattg ggtaggacac cagaagaagc tgagcagcgt
     5041 ggtatggtgt gggtggagtt ccaccgaagc caccgactcc cccctccgtc tggccagggc
     5101 agtgctaggg attgcgactt gatctgggcc acccatggat ggatccatat ctacagtaga
     5161 cctgtgctct ggcagcgctg tgggtttgcg agagggcagc cctagcacct gaaagccgtg
     5221 ggtgggacgg cgcgcggctg tagaggggct tgaggggggc gtgtatgtgt gtgctggggt
     5281 ggcaggctgg cagatcgcat cggccagcct gtttgttgct gcccgaacta atcgacggcg
     5341 gttggttcgc tcagggatct tgggtccgtt tgcaagccgg ccgagccagc cgatcgctga
     5401 cggcaaaccg ccattgcctg ctttattcca aagcttaata gcattgtcta ataatgggca
     5461 ttgttttgat taatgaacca tcggaaaata gaaggaaaaa caaaagtttc aagaagaaaa
     5521 atagaaccat cttaatactg tcgctatggc cgagcgctct gtgacatgat gtctcatcaa
     5581 gccgtgtcaa ccaggaaagc caatggagga ccgcgcgcgc ttgtccaggt caagtgagag
     5641 cacgcatatg tatgcattcc tactttccgc ccaggcatcg tgaacaaaat gtacgacacg
     5701 gggcgggctg gccagtcaac tcccgggcca tcgctttggg ctcgctagct gcgcatttca
     5761 tgcatcagca cgtcctgcaa ttgcccaatg gctctcttca tgccttggaa cagtccgaag
     5821 cggtcgcccg taccggtagc cttagcctga cagctttgct ggccttgcat cactggctaa
     5881 acctggccac cctgaccgac acgggcatgg acagatgggg tgcaccttga agtccaacgg
     5941 cagcagacgt cataaggcat cgccttgaga tggtggtgaa cgtggcagta tatacctcat
     6001 gccagcagtg cgcggcaagc gggctctctt caacctctag cggcaccccc atcagcctct
     6061 caacctgata aatcgggtcg tggcagttgc agttgatgga gtcggtcacg gtgttagtta
     6121 agaagcggtg aaaaaagacg cacgttgatc cgggacttta ggagatgatg ccgtcgtgac
     6181 cccctcgtgg agtctggtcc ataaggaagt ccttgctttt acgtccatcc attgacttgc
     6241 cagggctcaa tgctacagta aaaataatct cttttgagca gcctcggcga ggcctctttg
     6301 aacgggtttg gtggtgatat cggcggccct cggaaatgtg actcgtcgta tcccttgctg
     6361 accgagctat gtacttgggc ttgggtgtgt tcgaggtcta gaagggcaat tcgaccaacg
     6421 tcgtgccctg acccccgtgc tccccacgaa gcgggctgga gtctagtggc cgagccggga
     6481 acgcctcaga gtgcttctaa ccccctgttt aaagttttgt ttgaagatcg ctactgggcg
     6541 aaagctctgc aatttgtcca ttgaacaagc catccttgac atgctggcag gcgggaagga
     6601 ggatggagac cgacgtttct ctagcaagcc cagttgcctc cttgaggctg tgtggactgc
     6661 ttgctggctt ctgatactga cttctcgcca cggcttctca cgtatgtctg cgggctgctc
     6721 ttccggatgc ctcgatgctg ctggtgttct gtcgtgtatc caatgaacaa gatctctcca
     6781 gacaattgca aacggcatca tccaatgaag acgacagaga gagccttgaa actccattgt
     6841 ccgcacgcag gtggagtgca tatcgggtaa gggcaatgac attaggcagg ttggcagcat
     6901 gcgcaacaag aaaacagtgt ccaacccgca agaccacata aagatgcaac ttcagtacct
     6961 gggtatcctg ggagcgcgat tggtgcagga atgagatgtc gctatactcg ctgctggggt
     7021 tcaaatatta tcagcaggcc cagctgcagc tgaggtgcct cgggaccgca gcaaagcatg
     7081 ccacaacgtt aatgcgtgtt tgcaaggcga cctatgatgc cacaacagag ctcatgacga
     7141 ggagccagaa agcctggggg ccatgactca aagctcatga attggcccag tgagcattac
     7201 aggggcgctt gctccatggc ctcatactgg gatcgtttta tcaagtactg cccgtggaaa
     7261 atacagcaca taagcaacgg gtagtaaagt gtgtacgaag taggtatgta tatggttgat
     7321 ggggtatgca ccattcgggc ctctgaacca atctagcgag cccgttcctg ctgtggctgg
     7381 aaagtggcgg ctaggctacc aaagtgtcgg atccaaggcg aaattatgga aacacccgag
     7441 acaacctcct tttgatgaag aagaaaaagc agccaccgtc caaaagtacc aaacaccgca
     7501 gacacccgta gaagcaacac ttgaacggga actcggcgac caatatcatt gccatctgat
     7561 cttcttgcct gatagcagcg tgttgcggtc tcaccagggc ctcgcgcttt tgggcatcca
     7621 cccctccgaa tcatggcgga catcccgttg caggtcatat cggacaattc gtcatctgag
     7681 cggcgcatca ctccatcatg gaccatcagc caactgaagt ctaagctcga atttgtcaca
     7741 ggcatcccgc cgtcgtctca acgattgtcc ctgaagacgg ccgctaagga cacgattccc
     7801 atagaggctg cgaatgagga cgatgtccac ttgtccaact ttcccctgca ggcgtacgca
     7861 gagcttcacg tgagtcatcc aacggtctaa atagcgcaac ttttggggtc gtgaaaacgg
     7921 ggttgtggga tgttgcatga tcaggccccc acgcccttgc tatcgtccat agattgcaga
     7981 tctctgggct tgtcatgact aacgatcgcg acaggtagct gacaccagac ccgccggcgc
     8041 gcggcctaat tacacggata cctctaatgt cgagaagtac gtgatgccag aagaggagta
     8101 tgagaagaag acagactcgg tcttggcttg gaagaagcag gagaaactgg gacgtttcaa
     8161 cccagaggcc cccagcctcg agcaggccaa gatagaagcc tccttgcagg aagtccaaag
     8221 tcgaggcatc gcagtcggga aaagatgccg agtcggtggt gacgatgcaa gaagaggcat
     8281 cattcagtac gttggcgacg tcaaggagat ccccggtgtt ctgggtgctt gggtcggagt
     8341 tcagcttgac gagccagtgg gcaagaatga tggcagcatc ggaggcacgc ggtactgggg
     8401 tcaagagagc actatgaagc atggcgtctt cgtccgcccg gagcgagtcg aggctggtga
     8461 ctggccggcg ttggacgacc ttgaagacat ggaagagatc tagttcagtt gggtggactg
     8521 gatcgagatg ccgcgctgcc tgtcgccttg gttttcggat ttggggctgt atgaggccaa
     8581 gcagaagctc aggcgtcgcg tggaaaccag gggcctctgt ggcaattaga ccacagctct
     8641 cgtgaacgct atgcggttgt ctgtctttgc gcaagcatgt cacgaataag accggcagca
     8701 cgcattgtcg ccagaggata gcagaaactc cagctgcgga tgacgaaatt tagggacatt
     8761 caagcgcgac gggtatatct tcctagagtt cgtgtaactg tttccccaat ggcggatcgt
     8821 cacaccccgt tggcatttca tgagtactct gaagcgccta tactgcagtt gcaagtttat
     8881 agactgtttt gcaagaccaa cgaagttaca acgatccatg ctattctagg ccccgagcac
     8941 ccttgtcttt ggcgagaacc agataccgat gaagcgattc ctgactaatg gctaccaagc
     9001 gagcctgaac tagatgaaat ctggaattcc atagacatgg ttctctcgac gtactccagg
     9061 gtctgtctaa aagccgactc ggtgtcattc ttgtgctgat ttgagtcggt gaaggtccac
     9121 tggtctcgtg gtcgttttcg aggccagaaa gcttgcttca tgttattcgt gaatggcttg
     9181 aagtcaattc gtgagtgatc gaagcctgcc atatagggac aggtttgacg ttttgcggct
     9241 ccgacacctg atgtgcaggc ttgagccgca agacaggggt gtcagacaag ggagatatgc
     9301 tcaactctat gcgcgccagg ggtttctacc agatagcttc aaggatcttc gaaaacctcc
     9361 gattgccccc gccccttgac gaggttcgta tccgtcttcc ggattctccg tggttcaacc
     9421 tttctggggg cacatcacat tttcggcgag gcgccgtgcc actccggacg caacctctcc
     9481 taccagtgtg catccaccga gatgcataat tcagcaagcc ccgagagaga gaggatttcc
     9541 gcagccacgg agaatattag ccttggccgt ttccaaaacg tcggtctcga agatctataa
     9601 actttggtgc cgaaggggcc ggagtgagcc agtcgaggct gagttggcaa cgcggaagat
     9661 caagcgttgg aaacggaagg agtgataaag ctggtcaggc gtttaataat tccatgaact
     9721 aaaacagggg gctatcaaca aactctttac catcggatcg gtcacggttg gtggtgctgc
     9781 cagcgaggtc acatgaaggt ctctgtaaca tagaaaggcc acctcaccgc tgaaccacaa
     9841 agccaagaaa agcccagaaa cctcaatgcc cgttatcgat cgacgtacag agcatgtgtg
     9901 cacgaaggtc gtcttgggct aggtcacaga atgcaattga tctgcgaaaa gctccttggc
     9961 taaagccagc gcatacgtat cttcaagttc gcaggccttc ctagcggacg cgttaccacg
    10021 agaatccatg ctcaaggttt ggcgaagcta tagacctggt gtctgtctgc cagtaaacca
    10081 agaaccaaga aagcgtcgtc cgcggattcc atgcgcaata aacataagct gccgacactg
    10141 ccggccctgg gacacatgga cacgctggac tgatatgtcg aggctcgcgg gccccgtgca
    10201 gcccaggaat tttacttcca tcaatgccgg gctgggtgcg cccatccccg cggattggcg
    10261 gtgcattgcg tcgacaggcc actgcgcgag tgacaagtca acaggggcac cagattgggc
    10321 ctaggggagc ttggggccgc cagagccccc tggcatgatt ggccggaaac ggccgtcttg
    10381 ctttaacgcc agtgcgctaa aaccgacctg acgtctcaga cctccaaaac gccacctcaa
    10441 gtccgtctcg ggatgggcca tcaaaaccga tcgcggccac ggaacgggcg ctctctgcgt
    10501 gcaccgcgcg aatgcgaatg cagtcatcaa agtcccacgc agcagggcga gagagacagg
    10561 acagaggcag gcctgggtgg cctttcggaa agcttgtcag gccagcatac agcgagcaca
    10621 cagcagcatc catctcccct gcccgttctt actacggcca caactacggg ctcgctgatc
    10681 cgtgtttgac cactcgggca tatctgaccc cctccaaacc atcttggcgt tctatgccga
    10741 gccacggcca agctgggggg gctcctcctc tgaaagcgtg ccgtccattc aaatcccgtt
    10801 tctccacaca ataatcgaag ccagcgaaag tcaactattg taggccaagc tgacgtccat
    10861 catgcacatg cgctgactac tgtcccgtct tccgtttccc taatccaaac ctcatcctcc
    10921 cttccacccc catcgacctt ttaaactttg caataagctc cggaattgcg tgccagtagt
    10981 gtttggaatg tttactgccg atcataaaga cagaccacag ccagcgagca aacccgaccc
    11041 catgtctggc tgccgagttc agtgaaagtg tgtgtgcgag agaccgtctt atgtgtgcga
    11101 agagacagga agcgagcgag cgagcgacga tgcagcatca cctcctccgg tctccaacca
    11161 tttaatcttc atcgtcgcga cgtgtctcgt tgcgtgccta gtgcgctgtc gcctcccgct
    11221 gtcgtcacct ccacaatcag ccggccgatt gtgagaaccg atagcgaatc cgcacccagg
    11281 caatggcggc gtcgaccgcg cccgtcgcac agatggctcg cctcgccctg gcgctggcca
    11341 tggtgctgcc cggtgtagcc gccgacaaag ctacgacaaa tgcagaggca acgcttccgc
    11401 cgtacttcgg cgacttcacc atggtggttg ccatcaatcc ttccgaggcg gggccagtcc
    11461 ccaacgaata tcctgtcgtg ccgctgactc gggaagtcgg cctgaatggg actcagacca
    11521 cacttgctgt gagtagacaa gacgcactgc cgagctggca tccggtcaaa tactgagcaa
    11581 tcatacaggc gatcaaaaca acaggctcgt tggtgaatgt agatcaaagc aatttcaatc
    11641 tcttcaatga ctcgggccag atcgcctacg tgtcgtgcga ctcggtgccc gagcagtcta
    11701 atatatcacc gagcgacgtc ctgaacagtt tgatggaggg ccccacgaaa cccgaggcca
    11761 ttcttctcta tacgacaagc gctgcatatt gttccttgga tgggaccaac ttggcatacc
    11821 agtccatctg gagcatggtc agctccgaga gcgcctgggg ggccaagaat ttgacgtcgg
    11881 cttctgcagg aacagtcaga gccaccatcg agggcaacga cacagccaac gggtctgatt
    11941 cgggcgatgg tagtaccggc ggtaacaatt ccgccgtcgc catgagcata ctgtacagca
    12001 tcacagggct gataactctt ttgttcctgg tcatcattgc aactggcgcc gtacgggccc
    12061 accggcaccc ggaacgatac ggccctcgcg ctggttacgg aggccgcgca agacaaagca
    12121 gagccagggg tcttgcccgt gctgttctgg acaccatacc tatcgtcaag ttcggcgacc
    12181 agcatccagt caagggggat ccggatcagg agttagaaag cataccaggc gaccgccacc
    12241 aggattcgcc cgtaccaatg cagacaaagc ccatgcatga gactgtggtc ggcgtagcac
    12301 taaccccagg ctcaaatgct actgaacaag agcgcacgac gccaaatgcc acaggctccg
    12361 tagcgaactc tgccgctgac aatgagcctg tccacgacga gcatctaggc tgcaccattt
    12421 gcacagaaga ttttgaggtt ggtgaggata tgagagttct cccttgtgat cacaagttcc
    12481 atccggcttg tgtcgaccct tggttgatca atgtctcggg cacttgtcca ttgtggtatg
    12541 tcaaaatcta cccaggcccc aacgagccca cagctaacac cgttgataca gtcgcctcga
    12601 cctgcgtcca caaggggcgc acgatgatac cgctcacacc gaggaaccac ccaatcatgg
    12661 tgacggagaa ggtgttcagg ggcatgccga ggatgctgag gccgtgcaag tgcggcgccg
    12721 ttcccgattg ctagattgga atcgcttacg acatgcctcc gtcgacgagc gaattcaagc
    12781 tttgaggcag attcgtgagc aagagcagtc gaccagtcct agaagcccaa cctccgacac
    12841 cactcagcat acaacactca ccaatagact tcgagagaag ttccacatcc gtacaaggac
    12901 acaagcctag gaagggctga tccacatgct gaatcttgct atatggggag gaaaccttca
    12961 gtccgccacc ggattgatct tgatcacggc aatttttgtc acattctatg ggaggacgat
    13021 gtttttaatg ggaaattatg actattttgt cttcgctgaa accggctggg ctggggaagg
    13081 accaaggact taatgaccaa aggacctggg agtaaacggc gttggcatgg atctggggac
    13141 atgttactac ccagcatacg gacggattag ggtgagctta tgatgcttac aagtgcattg
    13201 ggtcggcgtt cagagaagga tcttttcaaa caaagctcgg ggtctggctt gggctttggc
    13261 tacaacgaac gctattagcg gcagtttcaa ctcggcagaa gagttgactg cggcttgtat
    13321 tcttcaccag gcaaaacatt gtgtattagc gcatcgcccg cgccttctta tttgaattac
    13381 aggaaccaca ataacacaag ctggcttcct caacttgcgc gtggcatgtg tcatgggatt
    13441 tagctcgggg ctctgtatgc ccgcatccgg atgttgacgt aggtgtagca cacgtgccga
    13501 tttgcttttg tgagattgca ccacacgggc ttccttccac actcggcaag ccgaagggcg
    13561 gctgatgttt gactgctttt ttggcactat ttgcaattat atcagatacc tacccaccca
    13621 tggctagtgc agtctatttt cgaattctgt atggcagacg accaggtccc gaccagatcc
    13681 cttggatcaa gctggcagcg cggcccgtaa ctggggtaga gtgtcctacc atgactagga
    13741 gttcttctgt gtgaagggtt ggcgttcagc tgaaatgggc tggtggctgc taatgtctca
    13801 caagcgagaa cagcaagtct caattcccct gcctcttccc cccgccccgc cccgggacct
    13861 aggggacctc gggattctgc agtgtcccac gctgttgctc gctctctcat tgcgtgatga
    13921 gaatgatgag aaatcattgc gactcgggga cacgttctgg acgttagata tacacagagt
    13981 ttgcgctagg gacagctttg actgcccgac gggatcctac cgctagcata gcggttgcgt
    14041 gaaacccgcc ggcttgctct ttgacttccc acccggttgc cggtagtata ctggcactat
    14101 aacggttcgg ggcaagagtt gattcagccc gcttcaaccc tttgaagatt cgggctagag
    14161 ccgaacgcct cccacctgcc ctaggcaagg gaggagaggg gctggacgct tattggtagc
    14221 acaattggat agtcattagt cctcaggccc ggcattcttg aaagcggata cccaccacct
    14281 ccccgaggcc tgcgtgcgct atgacacgcc tatacgcatc tatctgcgat cttcatcaac
    14341 atgacttcga tccccgggga tcttgcgttt catggccgtc gaatggatgg attatccgtc
    14401 cctattcttc tcgatgaagt agccaaggaa acgggtatgt cccgttgtac tatttaatgc
    14461 aattgcctcg tactttgctc accacacaag catcgctcct cgttcgtcgc ttggcttctc
    14521 tacacattgc ttctgacggg cccagtggct gatcgtacag ccggtcgaga ccctcgggag
    14581 acctcgcgta gcaagaccct cccacccccg aatcgtaagg atcaagtcta ttctctccct
    14641 gttatgctat ataactcgca cacggagtag ttcccgccaa ccgtccagcc cagcccaccc
    14701 cagaatccgg tggaggtgcg tggcgccgaa tcagttctac tagtagtccg ggtcacatca
    14761 accttattta gcaaagctgg ggtccctgtc agggccaaaa accttcctcc atccttttcc
    14821 ttccctttca atagccttag acaaccccat cccgggactg tgtcaccctg cagaggcctc
    14881 ttgctccatt tcaaatgcga ccttgaaaga agaggaaggc ccaagctgat gaggctgtcc
    14941 aggttcgcga tgcctcctcc gttacaccca cgacaggatg gagacatcgc tccagtccca
    15001 ttccacgaac cgctggccgg caccgtcgtc gatgtgatag tgtccctgat ctcgatcgcc
    15061 atactgtcgt cgtttctcag tgcgtcggtt caaaccctct tgattgtgac tttcatcact
    15121 gatccgttgt ggttgcagct caaaggtttc atatgatcaa gacctggaag aagctcccct
    15181 tggtcgtctg gcgtatgtat tgagaacgct cccatgggcc aagactcccc tgactgatgt
    15241 ttattgtcta gttgtgttcg ccatctttgt cgactcgtgg ctgttcgtct tcgtcacggc
    15301 gattctgaaa catggcgtcg gtatcaacac gagctacggg atgtgctctt ctgcgatcct
    15361 gttgtgtttg atctgctatg tgacgaccaa ggttcgtaag ccctctctgg cctatattga
    15421 attagtggct aacggagtgt agattgtgag atccaaatca gcggtgtacg ggcctctgcg
    15481 tatactgacc tgtctctcag atgatatatc ttttccttgt tgagaaggct gtaagacccc
    15541 catagaaagc ttaagccaag cactttccac ggtatgctga taatattacc agttcattgt
    15601 ccgcaatggc tcaaaaccgc ggcttcagtc caagttgtat atattcaact cttttggaat
    15661 gctcagttag tcgaaaaggc ataccatgtc cagattaatt gctaacgcat ggtagccata
    15721 tatgttgtgg tatctatcct taacttcatt ttgtaagtct ctatagatat tcacaacgta
    15781 tgatcacttg gactaatgct cgatctctgg ttccagccgc attacgcgta tcgacgacgg
    15841 gcaatgcatc attgggatga agcgggtagc tatgataccc ctgattacat tcgacttgct
    15901 tgtaaatgta agcatatcgt ccgcgtcggt gcttcttggt ggtgtctaac ttgcgtctag
    15961 gtttacctaa ctacactttt cttaattcca ctacgatgta agttggaagg tcagctcgtt
    16021 tcaggtatac tgctagcctt ggatttaact aggcctctac tccttccgag atatgccccg
    16081 aacccgagcg aatgtgcgcc ttcgttcggt cgctttacgc acgttcgttg gtgctcttag
    16141 cacaactata tcgagcgttg tgtgagtata tcccatgact ccgaggcact ttactccaag
    16201 ctaaacgtgt ttctgcagca acttgacggt cttgatggcg ctggatgggg agcccggttg
    16261 ggtgtgtttg atgtgctgca actgcgacag tgaatatacc tgcccgttcc aaatatacct
    16321 cataacattt ggctaacggt tgtcgaactc tagtactgtt ctcagcagtg gtcatccaat
    16381 gggtcacctc gcgtgacaac gccggcaccg caagctcagt ggatcataag aactcgctgc
    16441 agccaaacct tgacgacaga ggcacgccac agagccatcg ccaggacggc cggcgggcct
    16501 cggcggtcgc ggacatgcac gggagcagaa gcgggtccaa gtacgcagac gagatggatg
    16561 tcacggcata cccgctgtcg tctcccctgg gcccgtacag atcggcggaa ctgcgcaacg
    16621 cgaatccgtt caacgagagc agccggccca agcggatgcg tcggctgtcg agcaccagcc
    16681 tcgtacagga accgcccagt cgtgcgtcag agcaggagac ggccacggat ccagagacag
    16741 agacggacac agacgggatc agagtgtcga tagcatgggg tagggaaaat gcacaaaagc
    16801 agatgacctg agaaagggat gagaacatag aagggaaaaa ccatatacgg gacagacacg
    16861 aagtatgaac cggagtctta cgactcaccg gcgacattgc atagcatggt atggggtccg
    16921 cattatatac ccaacaacac gcaaatttgt gcgtatggat gagggcagag tttacattga
    16981 catagactac tatataacac atcgtctttt ctcatcgcca catccgtatc tcgtatttat
    17041 catttttgct ctgactcata gcaccacatc ctgttctgct tgaattggaa ttttcttggg
    17101 ctggtatgca tgcactgtca atataccaga cattccacga ctaacgtccc tttcatccac
    17161 caaagacgtt ggatcacaca caacatcaat gcttacaagc acccatcgct cctctggcag
    17221 aggtgctgcc attatttcct ccatcaccat acggccagaa ctcgaagatg gaactcaaga
    17281 gagtaccgag tcatcgaggt cgagtgagat aatatctcat gtgctaccgt gctgacatgc
    17341 tgggtagatc tcggtcagag acgtcgtcaa gtatattagc cttcgcttcg tgccttactg
    17401 gtgtaccgta tataacctcc cacgaactgt gaactgatat acacgactat agacgccaga
    17461 gaactcggga ttctgtccac tctcctatag ataaactggc gatcgcccgc tttaaatcga
    17521 aaatcccaag gtcgcgagcc ccagcgccga aaacaggtac attccaagtt ccgcgcggga
    17581 accgcttttg ccctccgtaa ataacccatc catgaacccc caaccaccac cctaaaccgg
    17641 acagcgtaac ggacgctatt tataccctct cctagtccgc gctgtgcttc gctctatctt
    17701 gccggtcccg ctttgctaat gcgatatcct actatcatac tctggcttgg cttcgtgaac
    17761 tgggttggac ttatatcctg gctcggttac aagcactatg ctacggcgtc gagacgaggg
    17821 tgccggatat ggggaagcta tcccgatggc cgagtcttat cagtgagcgg aggcaaccgg
    17881 tcgctcttcg gcttagttcc aaaccggtcg actacgatag ttgatcacag gccatcaaag
    17941 ttgcgataca gcgagaacaa gtcggctgtc actcaatgct atgccaacgt tctcctgatt
    18001 tcttccttta tttgacttga aaagaaacgt tgttgagaag cgcgcaggat tgttgagttg
    18061 cttagtcgtc taatagtgcg cggtaggccc ctaagctgaa gctttgtata ttgtatagtc
    18121 aagaacatat tgttctggta ttttacaacg ttatagacac cagcggagag tcacacattc
    18181 gaggtctaac atttgagata tcgcctgacg agaaatatct atgttcgcat ccggcggcac
    18241 gatcaacgtc gtgtgccgct tggatatatc tgctcacagc tccgtgtcct tccaaaccgg
    18301 ctttcgcttc tctaggaaac tgttgacacc ctcaatcatg ttcatgccca agtctacgcg
    18361 cttgtaccaa ccattgagga ttacatccgt cgcctcctcc gggcctacgc cttcccaact
    18421 cagtttcagg ctttcacgac tgacgatgac ggcatctggg ctgttacccg caatgcatct
    18481 cgcccattcc agtgcctttt ccagcacggt cggcccgtcg ccgccgtctg gtaccacctc
    18541 attgaccaag ccccaggctt ccatctgctc cgctgtgtac gacttgccac acaatgccat
    18601 ttccatcgcc cgctggcgcc ccacgcttct cgtcagcctg agaagcccgc cagtaatggc
    18661 aatcacgcca actgtcactt ccggcaggct gaacttggcc gacgtggccg caatgaccat
    18721 gtcgcagttg atcaccatct caaagccgcc gccgtagcag agaccgttga cggcagcaag
    18781 tatgggcttc ttgccgcccc ggttggccat ccctccgaag ccgccgcggg ggagccgcac
    18841 gtcgggcttg ttctgccctg gctgattacc accatcgctc gtttcctcac tccgagatgt
    18901 gactgccgac gtaccactgc tctgctgggc cgcagggccc catgccgagt tgatatcgcg
    18961 ccactccttg agatcagctc ccgcactgaa ggcccgccca gcacctgtga tgatggcgca
    19021 ccgcagcgga ggctggtcgt cgtaccaacc ccagagtcgc tccaaagcga agtgttgagg
    19081 tcttgggatt gcattgagtg cttttggacg attcagcgtc accaacaata tgtgaggtgc
    19141 tgggaacgat acaatagtgt cggctaccgg gggtggtgca tcatgcaacc aaataggcag
    19201 ctctggatcg ttcggcgacg atgtggcagg tgcagacata gcgatagata tgatagtaag
    19261 atattagaag tgagagtatg aaccaatttg ataggagggg gcggtttata tatccaaccc
    19321 cgtgttgcta tttcaagttg tataatccac tggggatgat acttgtggag cgaggatgac
    19381 gtgagcacag gatggttcta gggctctgac ggcgtatcat cgtactacca tcgttgatat
    19441 cgcttttacg acacatgctt attggaacgt gcacagtgaa attttacagg tccattgcct
    19501 gcgactgtac atgctagcta ttatatgggc cgcaggcgca tgactttgca gctgctaggc
    19561 acatcaacca ggcactttgg ttacatgggc agtcattgtg actgacatat gctctggcgg
    19621 atctagaaac ccttggaggt atgcttggac gacctgctgg accgtaattg tgtattgtca
    19681 cacggatcct gctcaaacac tagcgcaatt ttcctaccaa agcggtatac ctcacttcat
    19741 tcggctactt atatatgata agtcaggcga aacggaaatg cttgaattag tttaaaattt
    19801 gaccacattg gtagagtcaa tatgcaaggt gttaagttct ttaagccata agagaacatg
    19861 gcaaaggaaa atggacagtt gaaagaagcg tgtctatcta tacgacatcg tgaaactcag
    19921 tatgctagaa tctatggccc agatgtgagc atgaagcaag aatgtcgacc tctatgttga
    19981 aatgttccat acacttcgat ctacagggat accaggacgt agatactagt cgaagcgacg
    20041 gttttggaaa gggccagtag tgaagggctc tgcatgatgt caaaaatgga cacctcgctg
    20101 ccggcctgca acgcgagcat attacgcagc tccacagcga cgagagaatc cacgccgaag
    20161 cctgccatgg atttggactc cgcgatttcc tcgatgggaa ccatgaaaat atccaccagc
    20221 ttctgcttca acgcttgtaa gatgagatcg gccccctcgt cgatcgagga agccgctgcc
    20281 agcttaccag ccagactatc ggttccgccg tggcttttga atacgttaga gccgtcttgg
    20341 gacaacttcc ggggctggag cgccgagaaa cgcagttcgc gggcgagcgg cgacccggtg
    20401 ctttcgtccc agtgcttgcc gggccccgtg ttgaagccga ccatgacctg cgaagaaggg
    20461 aagacgatgg ctgactccac ggctgccaga acttgtgcct cgctgagtgg caggtgcccg
    20521 tgccttgtca tgcgttcatg cgcagacttt tctgttgcca ctttaccgat acccttgacg
    20581 acaccgagat ccaaggccac cgctggcagc cccttagcga cgcgatactt ggcgagcgca
    20641 tcttgaaatg tcccaccagc cgtgtagttg gaactacttg cgtagccgat gatgccggcc
    20701 agagacgata gcatgacaaa gaagtctaac tcggagccca aaaggttatg aaggttccat
    20761 gtgccctgta ccttggggct gacagcggcg ttgaattgtt cgactgtcat ttgctcgagg
    20821 atggagtctt caatcaccat ggcgccttgg atgacaccgc ggatgggtgg aaactccttg
    20881 gcacagtgct gtagtgcgag cgacaagtcg gcatcgcttg tgatgtcaca tccaatggac
    20941 tttactcggg aacccgggta ttccttctca agttcagcta cgaaggcacc tacggcgcct
    21001 gtggaattag cacttcgcga caagagaatt atgctcttcc cgccacgaga cagcatccac
    21061 cgggcgatgc tcttgccaat acccctcacg cctccaacaa tgagatatga gaaatcaggc
    21121 cggagcttcg ccacaggctg gcgttgaaca acctgatttc atgttagctt cccatcacat
    21181 cacaagcata tgcaacggat ccagcttacc ggaactgtta tgtctgaagc gatcgagacc
    21241 acaatcttac ctatgtgctt tccagcttgc atctgccgga aagccttctc gagctcgggg
    21301 agagggaaga cggtgatggg ctccactgcc gtgattgcct tctgctccag caggcgcgcg
    21361 acgctggcta gaacacgatg aatctcggac ggcctgtctt gaagcagtac tgacatgtca
    21421 acggaagaga atgaggcaac acgtgaaaac tgcttgagct ccaggtagct attctgctca
    21481 aggtcgtatt tgccaatctc gacgaaatgg ccgtacgggg cgaggcagtt aaagctctcc
    21541 tggagaagtc gccccgagag gcagttcagg acgacgtcca cgccattctt cgtcatcgac
    21601 ttaagtttcg gggcgaatga agcgtcccgg ctggagaaga catggtccac cggtagatta
    21661 tacttgttga tgatgaaact gcgcttttca tcagtgccag ccgtggcgta cacttcggca
    21721 cccaccagct gggctagaat tatagcggcc tgcccaacac caccggctgc ggcatggatc
    21781 aagacggttt ggccctttcc aagtcttgcg atgtcgtaga gtgatgtgta agccgtagca
    21841 aataccatgg gtatagacgc ggcggtctcg aaagccatgt ctgggggcat gtgataggcc
    21901 gtcgtccagg gtagacgtac ccgactcgcg aactgcccat tcaagagaca gaagacgcgg
    21961 tcgcccactt gatagccatg agagatagcc gacgtaccag caccggtgat gacaccagcg
    22021 cattcgtacc ccatccttgt ttcattgagt tgacccatcg ctaccatcac gtctcggaag
    22081 ttgagcgcca tcgtccgtgg ctcaacttcg atgaattcgg gtgcaatatt tgtgcaggcc
    22141 tccaaatggt cgctgaagac caacgtctcc agcagaccag gagtggcgac ctccaatttc
    22201 agaggacggt ccgtttggtg gaacggctcc aattgcggtg tcttgctctg cgatggatct
    22261 gccgctatat acgagttcct ctcaaagtcc ttgtataacc ttggggtgag gatcacgccg
    22321 tcgcgttctg caaaatcgaa gtctcttggg gcattctgtt cgggtacaga atcatcgaaa
    22381 catgttgcga ggacccgggt aatggccgaa acgtcctcgt gccccagaga agacctatgg
    22441 gagtcgagat ccaaagacac gtagcgtttg ccactatact cgtttctcag cgagcggagg
    22501 aatccctggc tcagagcgag ccaagggtca ttcccctcga cagcgccgcc gcgcgtgatc
    22561 caaagcagcc cattgcagtt taatactagg gacttgatgg cactaaactc tgccgctgat
    22621 ggctttgaaa gaatcgagtg gtgaatttcg ccgaggaaga cacatacgca ccctgttgcg
    22681 tgcaccgagt tgattgattc cacgacgggt acacttccac cagtcacggc ggcgatggaa
    22741 tgttgcagct ctctgagcca attctcctcc agactttggc cgtttgatac aagtaccacg
    22801 ggagcgaaca gagagcgatc ggcctgtacc gtcgataaca tgatcgtaga tgtcgaaagt
    22861 tctctgcttt caccatcata gatctccaga tcaattccag tgaaccctgc ttccatcagc
    22921 agctgatccc actgatgggg cgatatggct ttgtcgatgt tattttcgtc atccggcgac
    22981 ccctggcccc tagatgagga gtgatcattg tcatcgacat tgcttacgct tggaacggtg
    23041 gcaggaagaa ggccaaggcc aagggcaagt tgaacatcca attggtcagt tatggcttcg
    23101 agcagtagta gcttaccccc tggcctcaac aggctcctca tgttcgctat ggatacatct
    23161 ggatgcctgt aactgcgcga gatttggaaa gcgataataa gatcatagct tccgagttca
    23221 aatccctgct gtactgggtc tgcattggtg tccagccggc ggcaggaaat aatactgctc
    23281 caggcctcaa aagcttgctg tatagcatcg aatggggccg ggcttacatg agtgaaatga
    23341 tactcagaag caaggggccc gaaccctgat tctgctccgt tgccgagtac ttcaaggaca
    23401 cacttcgtca cctcgccagt accaacacca gtttcaagga tctttgcctg gggattgtga
    23461 tgaacgaaat tcctgattag ctcgctcagt tgggcacctg cccatccaag gtttgtttcc
    23521 tcctcgtgat atcttttttg aaggttgtct accgtcacca aattcaaggg cgatgcctcg
    23581 cggctcagta tcgccgcgat gtgtgaccct aagcgacaga gcatctcgcc tttaacattg
    23641 gctgcagcta cctcatcaaa gagccgctgc ttctgttcga tgctgtcatg cacccatgcg
    23701 gcacttccag gtcctaggtc tccctggagt ccttgctgga cctgcaactt catccacacg
    23761 tagaatttct tgtgagcagt tgacagtgtc tgcacgtcgt gtaacgtcaa gccctcaagt
    23821 gaatcgtgca gaaagtggaa gcaagcgcgt ctgatctttg ccagaaattc agtctctttg
    23881 ggttcgatgc aggacaggag tcttcttttc aatacatccg cctccataaa tgcgaagtcg
    23941 ggaccccaat tcatagtggc acagatctct ctcttgtaag tctcaggttg gcgagggatg
    24001 gctgctccga gagactggca agccagtccc tgaaccacta agacaggtgt ctcagacatg
    24061 gccatattgt cagtgacgtc cactagatga atatcagatt gaaagccttt cgaatcatgg
    24121 cgctggatct gagagcgcgc ttggaatcgg tgcccaactt gcgagctgat atgatgggat
    24181 acccagagac tatcgatggt tttcgggacc ttggcgctat catggaactc cgtcccggct
    24241 tcaggaagcg cagtatatgc cgacacaaac accgagtcca gggtagtagg gtggatcaca
    24301 tgctcttgtt ggtggttgga aggcatcttc gaacggacat cggcgatggt aagagtgctt
    24361 aacgactgcc tctccccgga ctgaatgctc tccaaatttt ggaataaggg gccgtagcag
    24421 atagagacgg actgcatgcc agcgtacata tcttcagggt ggatatccct tgagttgaac
    24481 agtgatgatt tcactccaga cgacgaggta attgtgctcc aatggtcttg ctcatcgcta
    24541 gcattcgata gagcgacttg gactagacct tggcaatggt ctgtccactt gctgtccaac
    24601 ccaactgacg agatctgaaa ggccttccat cctcggactc caatggcctt gttgctgaca
    24661 ggcctgagtg tagtctggac ttcaatcccg tcggaactct ctgggattac caatgcttgc
    24721 tgaatgtcta catcgcgcag tcgatacccc aaaaccttca taatgtcgct ggtctgggcg
    24781 acttgacgag cagcctcaat ggccatgcat ataaatccag cagcagggta taccatgtta
    24841 gactgcacag tgtgctctct cacccacggg agctctgatg ttcgaatgat atgcttccaa
    24901 gttggagcat tgacattcgt accatcttgc agagatccta ccaagtcatg gggcgcttgt
    24961 tttttctcgc gacgactctt attgacccgt ggttcagacc aatgctggac aaggtgcgtc
    25021 cacgggtacg ttggaagatt gctcaagaca cgtacactat gctttcccag agggaagttg
    25081 acagcatcaa ggtcgacagg tatgccctgg cacttcagct gccccaccag agcatgcatc
    25141 gtgtgaattg cattcgactt ccggatcaag catgacaagt aggttatact ggtgcctcga
    25201 aactctggaa gtgtcaagat gtccccgatg ggcccggaga gggccgcgtg aggcccgact
    25261 tcgatcacaa cgtccactgt tgtttgctcg gtggcttgat cataagccat ttcccggaac
    25321 gcatccacga actgcacggg acgcagtaag ctttccaccc aatggtcagg gttgctgatg
    25381 ctggcagcat ccatcaagag ggtgcccgtt gtgggtgacg cgtatcttac gtgcctcatc
    25441 tctggctctg ctttgccgac tccgaccaaa cgcatctggt cgcggtaggc gtcggagccc
    25501 ggcaacatgt ggtgagagtg gaacgcagtg ccaactcgaa gacgacgggc aaataagttc
    25561 ttctccttgg cgatggcctc gagctcgtca atggccgtca ggtcaccgga gagggtgacg
    25621 ctcgatggac tgttgatgca tgcaacattg gccctcccag acttgacatg cttgagaagg
    25681 tgctcggcta catcgcgtcc cacaccaatt gcgagcatcc caccgtgacc agttgtaggt
    25741 accgatgcga cgccgccgcg gcagtagctg acagccatgg ccgacctgaa gctgagtacc
    25801 ccagcagtgt aggctgatgc cacctctccg ctagagtgac tgcagacagc acaaggcagg
    25861 acaccccagg actccatgag gcgtaccaag gatatctgga cggccacgca gagcggcgtg
    25921 ctcatcgaga cctcgcctac tctgctcgtg tctgcgtcac gaagaagttc ctctaaaagt
    25981 gaccagtcgg cgccaaactc ccgcaaatac ttgtcagcct cgaggatgga cgttttgaag
    26041 agcgggtaag catcaagaag ctcacgtccc atggcatgcc attgtgctcc ctgcccggtg
    26101 aaaacgaatc cgactcttgg ttttgggtcg ctactccggg ttggctgaat tctcggattg
    26161 tcgagagctt gtatcagtcc tggaatatcg ccggctctat aggcagatac ccatgggaat
    26221 agagtgcgac gttgacctag cgtgtaggcc agactatcaa ggtactcgtt atcgtcctcg
    26281 tcgctgagaa caagcctctg taggtgcttc ttcaagtttt ctaccatcat gcgacaagcc
    26341 tgctcgtcct tggcgctcaa taaaaacacc cgagagtatt gtttgatgga atgtcggtct
    26401 ccgttggtgt atccatttcc attgagatga cgacggctgt catgcacaat ctggtgcggc
    26461 aggtcttcca tgataacgtg ggcattagta ccaccgtatc cgaaattgct gagagaggcc
    26521 cttcggttcc catcgacacc tgcgtgccat tcttcgcact tttgaggcac cttgaaattc
    26581 cactcgtcaa gcttgagtcg tttgttaggc ctctcgaagt tgatactcgg gggtatttct
    26641 cccctctcaa gagcgagagc gactttaatc aagctagcca accccgaaac cgtctctgtg
    26701 tgcccaatgt tggatttgac ggaaccgatc agcagcggct ccttggctga cctggagtgc
    26761 tggaatacgg cagcggcggc tccaagttcg attggatcac cagtgggggt gccggttcca
    26821 tgagcctcga aatactgcac agcgcccagc cctaggccgg cctttcggta gcacttccgg
    26881 atgagttctt cctgggcctg ctgactgggt gatgtgattg tttccgtctt gccgtcctga
    26941 ttcagacaag tttctcgaat cacggcccgg acggggtctc ccgccctcag cgcatcatct
    27001 aaacgcttga ggacaacggt tgcaacacct tcccctcgcc catatccatt tcctctgctg
    27061 tcaaaagaat agctgtgata attaattagc agatgttgtg agtactattc acgtgtgttt
    27121 ggggtttcgg tcggacgcgt gagttatgtc actggacccg tccataactg gaagctgggg
    27181 gtctggtgtc cacttacgat ttaccatcag gtgaaagaaa actagttata acagtcagta
    27241 ttgcctagaa atcgtcgtgt aggctcttac cctagtgatc caagcgccgc aaaattatcc
    27301 gagttgatca tcagattgga gccgcccacg atggcagtat ccacttcccc agtcttgagg
    27361 ctctggcagg cctgatgtac tgcggtaagt gtggtactgc aaccggtatc tatggtcatg
    27421 ctcgggccgc gcaaatcgta gaaatgagag attcgattgg ctgccatggc ggcgccgtta
    27481 cctgttacca agaaacgggg aaggctagtg ggatctcgca tgtggctgtc ttgataatca
    27541 tggaagaagg atcctgcgaa gacagatgtg ttggatccgg caatctgctg tagtgggata
    27601 ccagctgtag tgaatctcgt caataagtat gccacatcac gtctgcagtt gctggacgca
    27661 ccgctttcta acgcctcgta gacagactct agttgtaacc ggaactgggg atccatagtc
    27721 tagggcatgt cagcgttgcc tttatcggac gtgctttgaa tgctcaccgc agcagtctca
    27781 gccgaaaagt tgaagaacgc tgcgtcaaac tgagatatat ccgctttcag gaaatgtcct
    27841 cctcgcacat tcgtctgttg tcatatcatt agtcaatacg gctgtcaacg ggagagcctt
    27901 cagaaaacat gaagtgaata ccgtgccaat attctcgtga ttcgcatgat acacgccacc
    27961 gaggttgaat ctcgactctg ggattggact ccaggcactt ctgccctcgg cgagcagttc
    28021 ccaaaatttc tcggggcttg tggcatcacc agcgaacttg cagctcatgc ccacaacagc
    28081 gatgggggtg ctgctgccct tgggaccctc catgactgtg ctaactcggc gcgcagcttt
    28141 tggaatagaa tgtcacaacg tcagagatag tagtaaatga ttaaacatgg tgtattcgtc
    28201 cggagtctta atactcgtct ttgcatgtca atttatataa agagtaccaa gtttcctgcc
    28261 tacagtgcaa tacgattagt tgggacacag cgacgggtac tgcccagaca ccaactactg
    28321 taaaaggata gctcaaggat ggttttatcg gtgacaggag acttatggtg aactaaaaag
    28381 tatttggctg ctgctgtaac aagactagtg gacttgacgg aacatctact atgttcaaaa
    28441 ctaattgcgt cccactgtag atgcagagga ttctggtaca caatgtggta atcacgacag
    28501 accaagacta gcgttgtagc ccatgcctac ggtcattggt ccttgctgac cgcagtgtcc
    28561 aacacttccc ggtagcatcc acggtggata aggtccgtat gtacggagcg gctggctgca
    28621 ataatcgaaa cagggtcttg ttttggccaa gtagctatac cattaagcag cggtaagctt
    28681 caccgggcgc caagcaggca cgttgcacga agtattctca aagaaatgat tggccatatc
    28741 ttgggacacc cctgcggggg ccacatctag catgggtaat agtacattcg ctgtagacgc
    28801 acgcatatgc aattcgcgag tcctttcgtg taagatacct caccgttatg cacaagaatc
    28861 tacagcattc actgtcagca tgaatgtggg attagacatt tggcgcaccc cctatgcatc
    28921 cgaactcatt caatcgaaat cgctccatta cttgtcccac tatgtattga ctatttctca
    28981 ttgcctgttt gcatagccta gatattcaag tagaatctat cgacaagata ctttaaatac
    29041 aatcgcagga tccaggcaat ggccaaccat accagaactc cggtcacgac agcagctctt
    29101 agcccgttcc ggagataagt gcgatcattt ctccttggaa atggcacgtc agggatgtcc
    29161 ttgcctagaa aagtacacaa gggctcccac cccatagatg gatcgaattc cagaagagac
    29221 gccggaggaa tcaccttgcg aacgaaatca ttatgcgcct tgtacaattc aacggaagga
    29281 atgtgctgaa gctcgaagcg tgtgcggcag caatcgtgcc acgaccttgt catgttgctt
    29341 gaggagatga cgccggggac ccagaaacag acgagtcgaa accagagtgt ggtcacgtcg
    29401 aatcccagtc ctttaatgga atctagccat agggaggcgt cccgccgtat cgtgagaatc
    29461 acctgtgtat atatggtcat tattgtccga aacgtagaaa tcacgcagga ctccaattca
    29521 cctttgcttc agggtagatc tgcgagagct cgtcaacaca agcggtgccg ggaaggtcaa
    29581 gagcgacctt gtacccggcg tagaggtcct tgaaggcttt tgcccgccgc tgggggtctt
    29641 tttcttcaag ggctgctgca ctgcgatgca gtctactaat ttggaacgtc ggctcaagta
    29701 gatggtggca aggtccgaag ccaagtattt caagcgcagc cttcaggctc attgttccag
    29761 tacgtggcaa gccagcctga ttgacacata atttgatttg atcagtaaaa ttaacaaggc
    29821 ctgtgagcaa aggacttacc actataatgt ctagtgattc ttcttcagcc atgttgattg
    29881 gcaatgatcc agacagacct tcagttcttg gatttgagtg taaagttcca aactgtactt
    29941 gggtgctcgc tgagggtcct gatgtcagta ccagagtatg ccttgtcggg ccctgagaac
    30001 aatggttcaa aacaacattt cagaagggtt gaagtcccac aagagtgtcg tccatctgtc
    30061 ggggcccaga tccttattca tttaagcccc tgaatgagtc tacccatggc gcatagtcag
    30121 attaggttga cctgctatct cgtgaaaaga gtgggataca ttagcaaaca tatttttggt
    30181 atgtataata gatcgtagtt cgtctatgac acgagataag acaacatatg cagtcagcaa
    30241 ataagtccag caccggcgtc aaccatggta ttgagcccca cctactatga gcggccgcct
    30301 ttcacgacag ctgcagctga ccgttcatac tagtctcgcc acaaggactt ggctgcaatt
    30361 agacaaaacg acgagagtac ttcacgatac attgtacagc cccgagccca ggtatccttg
    30421 catcaagata agaaggctgt tgtaacacag tcagatatgt tggggaagca tgacgcggag
    30481 acttcggggg ctccacaacg agaggaatca gctctactcg ttatgaccat ggctgtcgta
    30541 ttccatgtca tgcccagaga tcatcaagtt tctcagagac ctcacaacaa gccatacgga
    30601 gtttgcatgt tctggagaag gtcgtaggca acaatctgcg ggccgaacac cagaccagca
    30661 aagtctcgat cgaggaagga attcacctag tggaagcatc gtaagcgtat caagtagcca
    30721 caggagctta tccctcttac agccatactc tcctaactca ctagaaaatc aaggtatgta
    30781 gcatgccatt gagccagatg ctactcagcc agagaggcgc ctgaagcagc atctgggatt
    30841 ggctgaccca tgaggcatcc aagctattct ggtactgaac agtcttgatg ccgaggcagg
    30901 gttagtattc tcataaataa gatgctattt gtagttttca cacctcatga aggcttggat
    30961 ggtgcttcag atacctacaa ttcaaaattg acagtaatca tatcgccata gggccaacat
    31021 tgacgcaatt cttcgacatc atgcctagcc ttatacaaaa cttccacgtt cccttgattt
    31081 tcagcagtcc aattatagtc tgtggattcg tttcagtctt tgcttttttg atatttaccg
    31141 gcacctatct tgtcacaaca tgtcgtttct acgtggagac agcctttggc gatcgtcgat
    31201 acaggggctt ggagccacca aacctgccat actggatacc ttggatcgga aggggcctcg
    31261 aggtcgccac gaacccgcac aaattctatg aaactgccat gttggttaca tgctcctatc
    31321 tgcagatctt tgacgggatg ctcatagttt agcagcgcaa tgtcacctgg ccgtggccca
    31381 atcaaagtcc gggtagcttc tttacatatg tatatgatta ccggggccga caatatccag
    31441 acgctcttcc ggaattcgaa ggatctcacc ttcgagttca tgcagatccg tgtagcccag
    31501 acggttaaag ggcttccaga gcaggacgcg acaaggctca gcattgacaa ctcggggacg
    31561 ctcgccaccc ctctgagtcc ggtccctgaa aaggagcgaa tctggaggca gctgcacaac
    31621 atctatgctg aaaacctggc ccacggaaga gctgtagact gcctaaccag catgtttgtg
    31681 agcgagttct ctcggatgat cgacgaggag ccacgaggga agtggaaacg gactcaagtt
    31741 tataagctgc tgcaagataa gatgttcagg gcctccacta tggtcttggc cgggcccggg
    31801 atcctggaat caaacccggg cttcgcgaaa aagttctggc agtacgacgc tggttttatg
    31861 aaacttctcc tgggcaaccc ccgcttcgcc tgtcgccagg cttgggacgc ccgggaccat
    31921 tgcctggaag ccaccaaacg gtggctggcc aacgggtggg ctaaaatgga ctggcaggcc
    31981 gcttcccagc agaaccctga ctgggagcca aactttggac atcgcttagt gagagccaga
    32041 gagcaatgtc ttcagagtta cggggtgagt ctcgagggcc gcgcatccct gcagatgggg
    32101 ttgatctggg cgtgagtctc atcacatttc tacccaaact gcaagactca caatattttc
    32161 cgcagaatca acggcaatgc catcccaatg gcagcgtaca tgctcatcga aatgatacat
    32221 gagccgtctc ttttgagccg tgtgcgcgat gaactctctt caatagcggg cttgaacaat
    32281 tccagttcac tcgagctcga tgtcgctgct ctctgcaggc tgccattgct aggctctgtg
    32341 tacaaagaat gtctgcgcct ccgagcatcg ataccactta cccgtcgctt gcataacgac
    32401 attgaaatcg atggctatac acttcgagct ggaaatttca tcctcgctcc atcctggctg
    32461 tcgcaccagg acgagaaggt gtggtcggtg cccggacacc cgcccaatga attctgggct
    32521 gatcgattct tacataaagg taagggatca actgacgcct cgccgaagct cagcgtgcca
    32581 agcgcgggac gagagagtgg aaatgctatc aaggcagggg acttcttccc cttcggtggt
    32641 ggcagcatta tttgccccgg gcgctttttc gccaaacagg agattttgac tgcagttgcc
    32701 ctgattgtga cctctttcga cattgaattc gtaaaaaatg tgcacctggg tggaagaccg
    32761 tctgaaagag gccctggtct ggagaattgt gaatctaggg gcatcatctc gctggatcga
    32821 gatgtgatgg tacgcatgcg ccgacggtcc tagtagttga gtgacataga tattgctaga
    32881 aatttattgc aattaaattg agcgcatttg ccaagcaaga gttaaactag atatgacttc
    32941 attcaccatc cgaaggacgt cgactgtaca gacatcagag aatccgtgca aaaagagagc
    33001 taagaagcat gatgatcgtc ttcaaatagg gcgcggtctc aattgatcag aagctatctg
    33061 tatgacttag attcctacga tctcaagagc ttccggggaa gcatggagtg atccatcctg
    33121 attccgtccg ctgctctagt gtaagggtaa aacacagacg gcgtggtcca aaccaaccat
    33181 aagaacaccc aagcatagcc catgtagcgc attttctggc cagggcgtcc ttcacccacg
    33241 acccgcccca gagttgcaag gacatcctcg atgattatgc ccacccattg catgacgaag
    33301 aatttaaaca tgcctgattc acataagggg acacctacga gggcgtcgac aatgtggtga
    33361 agtgctcctg agagaacaaa cgaagcgccc agtctcgcat gccgagtgag catggattgc
    33421 cgcggcaggc ggagcaggga gagaaggagg taatcgcaat tagccgatag tagggatcgt
    33481 agggtctggt gccatgtcaa tctggatcgg agtcagtcag gctgggcgtt ttgagaagac
    33541 ctggtgtacg tggagggtat gtaactcacc cccaaaagcg ttggatcgtc cagccatccg
    33601 agatggaacc gaagacgggt ggccagtccg ccggagtatc gaggccgagg cctacaaaca
    33661 ctacggccag aaagctatac atggtgctga tgtagcaagc catgtttacc caaaagccaa
    33721 cggtgccggc gacgcggaga aacagctcct ctgcatcgac ttcagccagg cgccacgcca
    33781 ggtgttgctt gtcgaaggtg taattgatag ctacattctg gggtgcttgg tgtgcgaaga
    33841 agtccataac caccaaagcg atggctatcc gcaccaggtg gccccctata aagtcgcctt
    33901 gcgaggggac atagtcaggc tttaaagcgt cgaatggggt aacaccacgg atagaccact
    33961 tcgttccaat gccacgcatg ttccacagtt ggcgccatgc taggaaaagg cttgaatcaa
    34021 agatgccgct gctgtggatg ctgtcacccg aagcgctgcc attctcagtt gatggctttg
    34081 ctatgtcatt agggccaacc ggatggaggc agagcacatc acaggatcgg gtggccagta
    34141 tggcggtcaa agccgccgat gtggtgcgcc atacaaaatt gtgtacaaca gtgggcataa
    34201 aaattactgc attcgcagca aggatggcta cagcaagaag cgctatgcgc cgagctgctg
    34261 tggaagatgc agggacgtag gcaataataa tagagggtat caattgaacc agtaaggcag
    34321 atacgacagg cagcgcctga agcaattgcg gagcggatgc agcgaggtag gagtccataa
    34381 cggcgagaga ggcggcactg atcaactaga cgatgagcaa taacctagca aaagactcaa
    34441 cgaaggttat gggagcttta attcaccctc agagattggg tattggccgt gtttattgag
    34501 acacttcaag ttacaatcta ctggaattgt ttgttcatct ggtgtcgaat cccactgata
    34561 cgaaggctga ccagtgatag gctgtctagg gcgatcgcat gaaaagtcca ttgacccacc
    34621 gacccctgtt atcactcgtc caaaaggacc atcgtacgcg aatacatgag catgatacgc
    34681 ttatggtctg ggtacctctg tcagtaagta tcttggagat ttgcgcggtt tatggagtgc
    34741 tgcgatgggc tccagcatga ctgcatagtt tgactggtca catagatcca cggaacaagt
    34801 tctgattggg aatttgcgca tctaggtaag agttgtgttg tatcgtcttt gctggaagga
    34861 ataaaagctg gtatgactct gacaagctat tgtcgtatag tgaaatcctg atttgtgggt
    34921 cttgttcact cgaaccgcgt ctgaatgatg acatgccagt atcgtatatt tgattcctta
    34981 ttgtggatct tgtccactcg aaccgtatct gaatgatgac atgcatttcc aatattgcaa
    35041 catatcacga agctcgaagc atggaactgc atgtcagaaa ttaacttagt cggccgcctg
    35101 caagccaaac tatactctca ctactgagcc ttggcttacg ttcaacacgg gatcgcgata
    35161 tatgactatg ctggatcctt gaatatacct atccatacgg gtatatctga taagcagttc
    35221 atgtgtgagt ctagcactga agggcaaaac gccatcaatg ggttctcgtt ttcagtgatc
    35281 tagcagttac tcgtcttttg gcgtgtgaaa aaatggagtc aacgataccc tccaagatga
    35341 aatcctcggg cttggtggct attgtcactt tactcggcgc atttttggct gcacgtcaga
    35401 tatgccattt cttgcagaac ttgaagctcg caaagaattc aggtccaggc gccacacttc
    35461 cattgatttt atgacaactg atcttctaat atgcaccgca ggcattccct acgtggtagt
    35521 ccctgtgagc ggctaccagc tgtggtggct cttgacctac aaactctgga tgcctctgtt
    35581 gcgtcaactg ccatcgtcat ggacctcgtc atggatcgag ttagacccca aacactgata
    35641 tattaatctc actaaacttg tgttaggttc ctcgtacctg ggtggtcatg gaggcgctat
    35701 catgagccat acaagcagct cgggagcgac gtatttctca cagtgtcccc attcggtaac
    35761 atactatggg tgtgcgacgc ctatgtgatc agtcagataa ccgaaagaag gaatgacttc
    35821 cccaaggata cagcgatgta tgaggccatt gatattttcg ggaaaaattt ggtgacgact
    35881 gagggaaatg actgggtccg tcaccgcaag gcaacagccg ccacgttctc ggagacgaat
    35941 attcggattg tatgggcgga aacactccac caggcgcagc aagtagcccg aagttggatt
    36001 gggacgggcc atgcgcccga gacggtagta aacgcctggg aagacatgaa aaccctgagt
    36061 ctacacgtga taagccgtgc tggatttgga agaaaaatgt aaggtttatt tttcaccggc
    36121 agctgctggt atattgctta taagatgttt acgacagggt gtggccggga gaaacccctt
    36181 ctctcagtgg ctcgagtgtg gatgccggca taaatggcga cgcgatccct gaagcccaca
    36241 cgttgagttt caaggctgct ttgagcacag tcttagaaaa cttatttatg gtggctgtat
    36301 tacccagcgt ggtcttgggt aagtatcttc tggtttcgat ggcgtgtcga gttaacaaga
    36361 tcctcgcagc aaatatcccc agcaaaacag ccaatctagc ttatcaagca tataaagagt
    36421 ggtctgcgta tatggccgac atgtatcagg agaaacttgc aggaatagag gctgaacata
    36481 cttcagaaga caacaacact ggggaagtag aatcaatgga cctcttaggt gagatatagc
    36541 ctcccgttgt tccgcttcga gccatctaat gaaagtaacg ttgagcaaag gcgctctcat
    36601 tagaaacagt gcctcagggg gcaaagacga tcagaaagcc cttagcaaac gcgaagtact
    36661 tggtaatgcg ttcatattca tgtttggtgg gcacgaaacc acagcgagca ccatgtactt
    36721 tgcccagatt tttcttgcac tgcatccagc cagccagcgt gagctgcagg ccgaccttga
    36781 tgcgcagttc cctgcagact atcccgttgc cagttgggac tacgacagag agtgtgctcg
    36841 tctcctggca acgatgccag gcgccgtact caacgagaca ctccgtctag taccgcctct
    36901 catgagcctc ccgaagacta cagcactggg tcgaggcccg cagccactag acctcaatgg
    36961 ccgtactgtg tacgtgccac ccggaacgcg cgtcaacgtg gtgattcccg cagcgcatcg
    37021 caatccaaac tactggccag gccccgagga agaactgcat gccttccggc cgcagcgctg
    37081 gctccttgat ggggcatctg cagaccacaa acaggctggt gacctaccga taccgttccg
    37141 cccctgcaaa ggcgcctatc ttccgttcag tgagggacgg cgcgcatgta tcggcaggcg
    37201 ctttgcgctg gtcgaagccg tggccacgtt ggcggttctt ttgcgccacc acagcgtcga
    37261 gctggcggtc gacgacctgg caactgatga ggaggtagaa aagatgggac atgctcagcg
    37321 cgcagaagtg tgggagttga ctgcagctaa ggctagatat atgatgagcg aaggcctctc
    37381 gaccctgagt ttcaagccca gagactcagt cccactgcgc ttcgtggaaa ggggaagcga
    37441 gagattctac caacagtaag cgtagttgcg tcgagggtat atgttctcag tcatggacta
    37501 aaatatgcct acacaatttt gatagagtgc atgaaaagat ccactgcagt gtccttccgg
    37561 gtgcggagtg gcagtcttga aatgagaaac aggctttgat tttacccaaa tccaccacat
    37621 ctgcccctgc gcgaagacca acttgcttcc ctatgaatta ggtgtttctc cgttttaaaa
    37681 agtcgtcaaa tttcctaata tcaacacgtg tctattgtgg aatggtgtct taaatctgtg
    37741 tctgtgggaa gaggaagaag ccagggctcc tggcaaattc ctaatcatgc agataccggg
    37801 gcgggtgctt cttgtaccat aaaacggata tgcatctgag ataagacaac ccattactta
    37861 catataagtg caccatatcc tcgcactctg actgatttct aggtcattgt cgcctgttta
    37921 atttccaagg agctacgaaa aatgggtgca ctagatccca ttttgggaga gctgtcgatc
    37981 agccatgcct tctggggcgt gatcgtgtcg agtacattca cttttctcat gaaactatac
    38041 gctgcacgac gcaggttcct tcgtctaaag gaacgcaact tggtgcgtta cgttctttgc
    38101 tcacggctag aaaataacat ggaattcata tctctagccc atgccaccat ggagccccct
    38161 attcggccac ctgctttatg tggcatcgat catgtccaat ctgcctcgag actgccatcc
    38221 ccattatatg gcaggtgaga tacgtcgagc aatgcctgag ctgggtcctc tattctacct
    38281 ggacctgtgg ccctttgggc cgcagatgtt gatcgtgagc tcgccggacg cagcttatca
    38341 gatcacgcag aagcattcct tgcccaagta ccatgctttg cgcaggttcc tctatccact
    38401 gacgcacggg ttcgacttgt taactatgga agggaattac tggaaggagt ggagagctat
    38461 attcagtccc gggttcaatg gcagccatct catgacactc gttcctggtt tagtagagga
    38521 tacagaggct ttctgcgata tcctgcatga acgagccagg aaaggagtgc ttgctccatt
    38581 gcatgaggct accaccaatc ttgcgatgga cgtcatcggc cgagtcgcac tgtaagtgaa
    38641 atatgattct gtggttttat accgtcagtc atggcttaca tattgactcc agagacaccc
    38701 agttaaacac ccagcgtggg cagaacccgc tggcgaaggc tttacgcaat cagatccctt
    38761 ggcttaattt tgggaatgat atggatctcc tcgcccggtt caatccattt cgcccactca
    38821 tctgttggcg taacaagaga accatggacc aatacctggc tcgagaacta gacacacggt
    38881 accgcacgaa atcgatgacg ctggtcaacg gtgcagaacg cgggaggtct atcacagatc
    38941 tagccatcga tacatacctc aacaggtcaa caggcaccca acgcctggat gagactttca
    39001 tgaaattcgc cataaaccag atcatcctgt tcatgttcgc cggacacgac acgaccagca
    39061 gcactatatg ttacgccctc tatctgcttt ctacccatcc tttggcgctt gctgaacttc
    39121 gcaaggagca tgatacagtc ttgggtacca atacttctga aactgccaca ttactacgtc
    39181 agtctccgta tctgttgaac cagcttccct ataccttggc agtcatcaaa gaaaccctcc
    39241 gcctgtttcc ggctgcctcg agcactcgct ctggcgagcc tggtacccat gtattagctg
    39301 gtggccaacg gtttcctaca gagggcttca tggtttggtc gctgcaccag gcactacacc
    39361 gtgaccctac tctatggaat atgccagacg ccttccggcc cgagcggtgg ctgccagatc
    39421 gagctgacga attcaaccgc ccgcttcgag acgcatggcg gccattcgag ttcgggccgc
    39481 gcaattgtct aggccaagaa ctcgctgtgc tggaaataaa agtggttcta gtcatgcttg
    39541 tacgcacatt caatgttatt gtggcgtacg aagagtggga caggctacag ggacatcacg
    39601 atggaaagcc acataacatg acagtagcag gcgaaagggc ctatcaggtt ggaatgcaac
    39661 atcctagcga ggggtttcct tgtagaatac aagtactcac ttcatagcaa taagatgcaa
    39721 gttaacgttc atacagggct gcgaaagtgt gagaatgtga atttatcctc aagtagaaca
    39781 tttctttacc gttcaaccgg ctatttctag cagcatcccc gaaggatttt cacctcctgc
    39841 caatacgaaa gagcacccaa gccctgatat tggttctgac acgaaagcat atttatgtct
    39901 ggagtgtacc caacgtgatt agaaaaattg agaagattat atctgctgtg gcagtatgac
    39961 aactgctgct ttacagccat ctgatgagta cttaacgatc tgactatatc tcttggcctc
    40021 tgcggtcttg aatgagctca ttactgacca accttaccca accaagcgcg tacccatggc
    40081 gtcacattgg tgtgaaacca aacattcccg tctgcgtaca tcagaaccct ttctacgata
    40141 ggcacaggta agggtgttaa gcgagcaaca ccagacttca gcaaggcatc gcctgcccag
    40201 cccatcgaga accataccca gcagattacc cacaagtgac ttatgatttt cgtccacgta
    40261 acacccacag aagtctctag tggctctgag gtgtcacctt tccctttggg atcatgtgag
    40321 tcactgcgct tctttggcat ccggatgaga tgcttgtaca caaacttgac caagtcctca
    40381 aattggatgg cgaagggctg tagcatgtag aaaatgaact gcagacggaa tcgcacccaa
    40441 cgaggctcgc cctcgttggc aggcatgaca aaatttgtca cgccatggaa gatgcccgaa
    40501 aggaagaagc tgaagtatat gcgggtatac tggtccaggt tgctaccgcg gcgcaaatca
    40561 aggaaggaca caaatgccct gctatacagc atgaatgtct atttgaacag taatagttaa
    40621 cattgtgttt ctagccaagt cgggcaaacg agatcaaggg cactcactct cctgatgatt
    40681 tgatgttccc atgcattcca aaatagtcgt actgagctca ggtcctggaa gctacccagc
    40741 cattctggcc aatcctgtca ccatgtaagc caggttgtcc cgtgatgggt catggaaata
    40801 agattcacct ccggatcgta gatgccaatg gcgacggtta gccccgagca taccagatac
    40861 tggaactgga gctgagcaat gacagacagc agcacatgcc agctgttata gagggaccga
    40921 gaccaagaag ttgcgcgtac agtgagtgtc gccatatcaa cgccaggata gtagaagtgc
    40981 ctcaacgtgt aaaccatcat ggcgtctacg ataaagtaaa atgtgaggta acggcgcaac
    41041 tgatagacca cgaagtgcca acgggtgaca ggggcatctc cacgacggac gcccctgatc
    41101 tgctggctcc acttgatgcc gcgtggattc acccacaaag ccgcagccca tttcagtttc
    41161 cgccacccaa aagacatgga ctcggcctca tgctgcggtc gatcgatacg ccagtactcc
    41221 cgttcaggcc gcacaaacat caagtgcgcc atggttaata aataccaggg ccattgcgaa
    41281 atcaaggcag cgcgagtttc agcactgtaa ggggccaaat tggttgctga tgcgtaggcc
    41341 agcgtcccga tcaagggcac gaatatgaaa gctctgtttt ggaacggagg gcatgccagt
    41401 gctaagatct ggaccagagg tagaagaata tgtactgcgt cggtacctgt tggcgccatc
    41461 ctgatagacg ttcctcagaa gaaagagata aggctcacgc gcattgactt ggtagagagt
    41521 gtctttcttc agagggtatg gctaaaaaag aggaaatgct ccaaaaagga cttgcaagaa
    41581 atcgattatc aaagaaatga catttacggg gccgtctata ttttcgcgtt aggcttatag
    41641 cgcgaatcca atctggcctg tagatgcatg ttctctccgg gccccgacag ccgaaaaatg
    41701 tgtatcgtga tggccgagtg ctacactgct atctttctga ctgcattgtc ggccgcaagg
    41761 cttagattct atttctagtg catctattca ccaactgcat gttaccctta gctcttgctg
    41821 actacatgac tggattgctt gagcattaag acgtgcatgg actttgaaac tactaagtct
    41881 gttcgctgac tgcatctgca tgctttggaa gttcctacat gcctattacg tagaagacca
    41941 aagggcctag gtacttactt ccctcttaac acagtctggg acaatcggaa tgaagtgacg
    42001 taagcttgga gaaatgaaac catgcaccat tcgcatgtaa cctcgttcca cttgcacaca
    42061 caggcttgcc aagctatagg taatctttag attatcggca agatacccgt aatcaaggcc
    42121 tctacgttat tcgaaatact aatcgtttcc cggtggactt gtccctcaga cacatggccc
    42181 attcgacaga atagcaaaat gccctcgttt ctcagccgcc ttgtgagctt gattcgcata
    42241 tggtctctaa aagccgccgt gagcgctctt ctcattgtct ggcgtgcagt cgagcctcct
    42301 tcggcacact gcgccccgac tctggtcaag acttatcatg tcaggccgaa gctgcgcaat
    42361 cgcattcaca ttccacgggc atacgagtcg caccgggcac ctcttccact ttatctcaat
    42421 atacatggcg gcggctggac cctcatggaa gccttggatg atgacgaatt ctgctcgtac
    42481 attgccaata cattcaacgt cgtcgttgtg aacattgact accacaaggc acctcggaac
    42541 ccgttccctg ggcccatcaa cgacgtggta gccattgcag gtgcagctat agctgatgag
    42601 gagcttccaa tagaccgtag gcgcatcgct atgggtggct tctcagctgg aggcaacctc
    42661 gccttggccg cgtcccagag agccgaactg catgatgtca tccaggcggt ggtctcgttc
    42721 tttgccccct tggacatggc gacgcctgtt tcacgtaagc tcgaaaccag gctacgacca
    42781 gataagccag acatgttggc cggcattctg ggtattttca atgaagcata catgactcct
    42841 ggcaccaacc ccaccaaccc tctgctctca ccgatatatg ccaagagaga tgcactggct
    42901 gcttggctgt gcgtcattgg cgccgaagaa gactgtctgt gcctcgaaag tcgggatttc
    42961 gcagagaaga tggcattatc tccggataat gagggcaagt ctgagagtga tacctgggag
    43021 aggggaaaag tcaaatggga actgatgaga gggatggcac ataacttcac acacctcaga
    43081 aagcgggctc cgagcgcgga gatcagaagg aaagaggcca acgtggcact ctatggtaga
    43141 atctttgcgt ggctccattc agggccctgg tcgtagagaa cgtgcccgac actcagactg
    43201 ttctcctgca gcgaatactt gcgcattgct ttcacttacg gggttgcgaa tctcttatca
    43261 tacataacag agctctcagg ttatagtctc aagatatcac tgacgtatat gggagaatca
    43321 aaactccctg ggtgctttta gataatatat gccatgagat cctgccttga ttcatgtggt
    43381 ctacttctat cttagaaatt tcagcatgac agccattact gtcagagaga agacgagaaa
    43441 acaggcggcc cgtcgacgaa aatatcgctt ggcaagaccc ttctcagtat acttcacgtc
    43501 ccaatgatgc catcttggga acatgcacat aaaggtgaat tggagttgag aatacctagt
    43561 gcatgtcagt gagggtgtat gattgtatcg gcacgcaaga cgtacgggca aacggcactg
    43621 ttccacccct tggcacccag gtaccagctg ttgcaactgg gccagacttt ggtcttggtt
    43681 ctggcctgga catcggcggt gtaatcgagc agcggctgcg tcttgatctg taccgtccta
    43741 acctctcctg acaagatccc tgggacgaag ttgagcatat atgagatggc attctcgcta
    43801 gccaggatgg cggatgaatg cccactcagg gtgttgggcc cgagtatggt gaagaagttc
    43861 gggaagccat cgactccgag gccgaggtac gcgtgcggcc ctcccctttc ggcccatact
    43921 tcctgaagcg atttgccccc aactccagtg acttttagag aatgtaggaa cgttgaagtg
    43981 tcaaacccgt tggcgagaat aatcacgtca gccggcagct gtaatgtttc gtcggatggt
    44041 tctgtggcgt agccaggctg gggcccgagg gtaactccgc tggattgtac ggagagaagt
    44101 ggtcgatttg tgaggtcgac gttgccctcg ttgaggcatt cgagccattg gccatcgaga
    44161 acggtacgct tgcagcctac tgggtagtcc gggactagta tccgtcgata cttttcggac
    44221 acggttcttt ccaagttgcg caggattctg gcctcgaatc gcttccggcg ccgaacactg
    44281 aagtctgaca ccccaaacaa gagccagaaa gactctgctc ctaagaacaa cagcagtctt
    44341 agaagcttcc ccagacctgg cacggtattc aagacagtcc gcgagtactt gcgccacgcc
    44401 tgcggcacag gaggccgtgg gttcacccat ggtggcgatt tcatgagctg tgtgaccgac
    44461 ttcgccaaga atggtgcttt ggtcagtcgc ggtacgaatt gtgcggcact agagccggcg
    44521 ccgataacca cgacatttcg gtccgcgagc ggcacgctgt agtcccatcg ggcagaatgg
    44581 aacatgtccc cctgaaaggt ctcaacaccg gggatgtcac tgggccaggc cttgggctcg
    44641 acaagcccgc caacgcagct caccaggatt ttcgcacgca cgcgctcacg cttgagatga
    44701 acgcttgcct ctccatgttt ttgaacccgg gcatgcctgt ctgctgcgct caagtcaccc
    44761 gccccttctg cgaggtgcgt gagcgtcagc tcccattctt cttcgtcctg gagccatatt
    44821 gcgtctgtca cctcggtatt gagccgcaaa tggtcggtaa cacggaattt gcgacagacg
    44881 tcgcccaggt aactgagaat ctcctgtccc tctgggaata aagatgtcca actgtagttg
    44941 ggagcgaagg aaaaggagta gagtaaggcc ggtctggatt taacgcactc gtctcagcaa
    45001 aatgctgcac cttcattctc aggtaactta catgtcacag gctacacccg ggtaccgatt
    45061 gatgtaccaa gttccaccaa tgtctccttg ccggtcgaag agaacaaaat cgtgaaaacc
    45121 taacttttgc ttcaatcgac aggccgtcgc aataccagac tctccggcac caacaataac
    45181 aatagggtaa tattgaagct ccatccctct ttgcgataaa tggtttccgg aagaggctgg
    45241 ccggcagtag gtagcggcca gggctataaa cccagtggcg agtctgcgac taacacacca
    45301 atcaagtgaa tgtcagtcga tcatgggtaa aggagtgaag tgctcagcat tagtaagtat
    45361 ccattgactg atcattcatc ttaagcgcag atacttagca caagcgtgtg tcgtatgcct
    45421 ggattatcct ccagaatctt agcgcatgca tggaggtcgt atgttgtgga gcttacctgc
    45481 aggtgggtgc ttaaagcgat accctggtac taccaggtac ctgcaccgtc tcatgggtac
    45541 atggttcaat gtaactcgtc aaggtacctg tgttccaatg tactcaagga ttcacgtaga
    45601 taattctgtc aggctacagc taacatagcg gcttacagga cgaaagacag ccaacagacc
    45661 caattaagtg gatcaacctg gggtaaagac ttctcagact gtcggtaagt gtgcctccta
    45721 cgaccatcac tattaccctc aactagcgat gtaaccttca ctgacatgcg agtattggcg
    45781 taagccttgc gcagactgtc cagacgagat gcatcgtggc aaactacata gtacggtaaa
    45841 cgaggaggca tctatctcgc cttaaattct tatctcacgt tggttctaac tgaatatcga
    45901 atatagcagg attatgaact aaaacatgta acttatattc tgtttatgtt tgcttactaa
    45961 tatattccaa gacttatcca tcctttcctc atgtctaaca tcgtgggaag cgtcgcaaaa
    46021 tcgtgtgact acgtaccaag tgtcgcgcat ttgcatacat caccccatga cctgagaatg
    46081 aaaagtgtgt tgtattcacc ttcctcccct tgtttcttgc tgctcgtcat tcgttacttt
    46141 gtagatgctt gaactatttt acaagttgct tcacgtgatg ccctgagact aaacactagg
    46201 aagtactgca gcgacaggac gcgaagagtt acacaaagat acagcaataa aggtcatagc
    46261 accagactca ctgccgtgac tgcctgacag tctcggaggc ggggcacgga aacctgggag
    46321 tttccgtacg ggaatatctt cgagtgcgga ggggcaaggc gcgagaaccc caaggatcgc
    46381 atgcttttag caagtctctc gatcgtcgca gacttcgtgg tttttaacat attttcgggc
    46441 tcgtacacga aagcccttcg ccattacaga tctttcctgt tatatccagt ccaaaaaaac
    46501 cagatgcctc cccaagttgt gttcggcaag cttgaaaagt tggtggagtg acttaatacc
    46561 ctctaaaata tctaaaatag aggcgacact agacttcttt gattgttact aagcgatgct
    46621 caattcgtct ctcagtttgt cacgctgggt ctcgaatcgt ttggggctcc tcaaactata
    46681 gatttggtat tttagccagt tgcgccgccg ctcgatccca ataatgcaac ccataaactt
    46741 gtgtccacaa taaagccgtg agcctgcctt ctctttggca actcttcgat taagctcttg
    46801 tatgcgattt ggctggtgtg gtcccttggg caggcgatgg tcgctcctga gctggcacac
    46861 ctgagaggac gggagtgcaa gatcgcgaaa tctccttact gtgtaccgat attggcggac
    46921 gtatgatcag tagcgaaagt agggtcgctt ggggaatctc atatgttcgc gatcaggtcc
    46981 cgcggataag ctcatctgac tgaaagaaaa tgctatccaa agttccggtg tctgatagct
    47041 gattgcctgt tccgcatatg tcaatacatc ttgtctgtaa tatatataca ttttcaaaag
    47101 agcagattac gcgtcgagga atgaatcatt tacgtatatg tattagggga cctcttccga
    47161 tttggtgata tgcttttatc tccctcacct tcataccctc atctcggtgt tttgctgttc
    47221 taccaacacg accaaagggc gccagtaaga caccttatcg atccttaaga gacatgaagc
    47281 gtaaaaacta caagacttcg caacggcgaa tcccagaaag cgagaagcat gtgacctttt
    47341 catgaaagcc tccaggctgc tttggaactc ctaagcgaga gcgaacctgc tgtggatgag
    47401 gctcacaggg ttggagttga caaccgtgct ttaatgatca attgatcaag cttaaagtgc
    47461 tgaatgaact tcatggtgct aatccatgca gagtcatgac ccttctctgc aaggtagtcc
    47521 ttctattcat gacagcggta acgtctcacg accctgacga tgcatgaaag acttatgcgc
    47581 tcgctcaagt ctcacagcgg caatcaaggc agatttgttc ttacaccttt acaatttgac
    47641 gaaatattcg taccggagat cgcggatgag atttcctttc attttacgcg gttcatttga
    47701 cttgttaata taaggcacga gtgtgacaaa agtggcaaaa cgcagccata ctacgaagta
    47761 agttttccat atcgaaaggg gttccttctg ttacagcccc aggcatgcca tttagcagag
    47821 agctattgtg tgctgggttg agatgtgaac tttggaatga cctacggaca cggtcttcgc
    47881 atgtcagatg ctggtcacga tgtctttttt tccttttttc tttctctttt ctttttcctt
    47941 tctttccttt ttttgaagta aagaattgat gttggccaga atcagcaaca tcaacgcatg
    48001 taggtaagcc ctttgacatg ctaggtagat cccgggcaaa gaggcggtga agcttcatgc
    48061 ctacataccg tatataacgc tttacaaact gaagactgac acatacgacc ata
//
