# Supplementary material for: Genome sequencing and physiological characterization of three Neoarthrinium moseri strains
Source: BMC Microbiol. 2025 Aug 21;25:526. doi: 10.1186/s12866-025-04274-z (PMC12369201; doi:10.1186/s12866-025-04274-z)
Supplement: Supplementary file 16 — Supplementary Material 16. [file 12866_2025_4274_MOESM16_ESM.zip › BiGSLICE/input/Nmoseri/TUCIM5799/JAFIMR010000010.1.region003.gbk]

LOCUS       JAFIMR010000010        21232 bp    DNA     linear   PLN 06-APR-2022
DEFINITION  Neoarthrinium moseri strain TUCIM 5799
            scaffold10_Wmoseri_TUCIM_5799, whole genome shotgun sequence.
ACCESSION   JAFIMR010000010
VERSION     JAFIMR010000010.1
KEYWORDS    .
SOURCE      Neoarthrinium moseri
  ORGANISM  Neoarthrinium moseri
            Eukaryota; Fungi; Dikarya; Ascomycota; Pezizomycotina;
            Sordariomycetes; Xylariomycetidae; Xylariomycetidae incertae sedis;
            Neoarthrinium.
COMMENT     ##antiSMASH-Data-START##
            Version      :: 7.1.0
            Run date     :: 2023-12-04 11:58:05
            NOTE: This is a single region extracted from a larger record!
            Orig. start  :: 543817
            Orig. end    :: 565049
            ##antiSMASH-Data-END##
FEATURES             Location/Qualifiers
     protocluster    1..21232
                     /aStool="rule-based-clusters"
                     /category="terpene"
                     /contig_edge="False"
                     /core_location="[10000:11232]"
                     /cutoff="20000"
                     /detection_rule="(Terpene_synth or Terpene_synth_C or
                     phytoene_synt or Lycopene_cycl or terpene_cyclase or NapT7
                     or fung_ggpps or fung_ggpps2 or trichodiene_synth or TRI5)"
                     /neighbourhood="10000"
                     /product="terpene"
                     /protocluster_number="1"
                     /tool="antismash"
     proto_core      10001..11232
                     /aStool="rule-based-clusters"
                     /tool="antismash"
                     /cutoff="20000"
                     /detection_rule="(Terpene_synth or Terpene_synth_C or
                     phytoene_synt or Lycopene_cycl or terpene_cyclase or NapT7
                     or fung_ggpps or fung_ggpps2 or trichodiene_synth or TRI5)"
                     /neighbourhood="10000"
                     /product="terpene"
                     /protocluster_number="1"
     cand_cluster    1..21232
                     /candidate_cluster_number="1"
                     /contig_edge="False"
                     /detection_rules="(Terpene_synth or Terpene_synth_C or
                     phytoene_synt or Lycopene_cycl or terpene_cyclase or NapT7
                     or fung_ggpps or fung_ggpps2 or trichodiene_synth or TRI5)"
                     /kind="single"
                     /product="terpene"
                     /protoclusters="1"
                     /tool="antismash"
     region          1..21232
                     /candidate_cluster_numbers="1"
                     /contig_edge="False"
                     /product="terpene"
                     /region_number="3"
                     /rules="(Terpene_synth or Terpene_synth_C or phytoene_synt
                     or Lycopene_cycl or terpene_cyclase or NapT7 or fung_ggpps
                     or fung_ggpps2 or trichodiene_synth or TRI5)"
                     /tool="antismash"
     gene            complement(2061..2965)
                     /locus_tag="JX265_005123"
     mRNA            complement(join(2061..2607,2667..2965))
                     /locus_tag="JX265_005123"
                     /product="hypothetical protein"
     CDS             complement(join(2061..2607,2667..2965))
                     /codon_start=1
                     /locus_tag="JX265_005123"
                     /product="hypothetical protein"
                     /protein_id="KAI1873501.1"
                     /transl_table=1
                     /translation="MTVEVSPTPRHVKTTINYYKDPGDGTEHAASLAGKRSTFNQPNVD
                     FGVVVTDITGNEDHYTLDSHGFQVFHHVSQEKEFIDEARIKEIYYPEIEQLLKRVTGAS
                     RVFLFDHTIRKPKPDAADPDDERRPVKRAHIDQSEQASINQVLRHLGEDAPRLLQSRFQ
                     VINIWRPIQTIYRDPLAVCDSHSVPDEDIVPVKLIYPDWVGEPCTILPNEKHRWYYKFA
                     QTPETVMAIKCYDWKKDGRARRVPHAAFTDYEMMDRDPRQSIEVRALVFHEDDTVQGQP
                     "
     gene            complement(6227..8280)
                     /locus_tag="JX265_005124"
     mRNA            complement(join(6227..6380,6482..6642,6717..6987,
                     7041..7151,7205..7385,7448..7840,7910..7979,8034..8126,
                     8179..8280))
                     /locus_tag="JX265_005124"
                     /product="hypothetical protein"
     CDS             complement(join(6227..6380,6482..6642,6717..6987,
                     7041..7151,7205..7385,7448..7840,7910..7979,8034..8126,
                     8179..8280))
                     /codon_start=1
                     /gene_functions="biosynthetic-additional
                     (rule-based-clusters) p450"
                     /gene_functions="biosynthetic-additional (smcogs)
                     SMCOG1034:cytochrome P450 (Score: 316.7; E-value: 4.6e-96)"
                     /gene_kind="biosynthetic-additional"
                     /locus_tag="JX265_005124"
                     /product="hypothetical protein"
                     /protein_id="KAI1873502.1"
                     /sec_met_domain="p450 (E-value: 1.3e-61, bitscore: 203.1,
                     seeds: 50, tool: rule-based-clusters)"
                     /transl_table=1
                     /translation="MKTATIDLLAVGWTDTSIRRTMQRENMFLATTVVALLVWALVKFV
                     NASKHPLSRFPGPYSARFSNFSYCKRFLGGRQPYEMLALHQKYGSVVRVAPNELSFNSA
                     GSWRDIYDKRKGHEEFLKSDFYSGGNFAGEALSIVSERDPEVHAGMRKYLRDAFSDRSL
                     REQESLISGHVDHLVDRIGQAGNCPGGTDIVMWFNLVTFDIIGSLAFGQSFNGVASGTQ
                     HFWVSIVVKSLRMGALADTFKRFPYLSSVFQHLFPQVLKRLVAESQKHETYTMDLVQRR
                     ISQKCNRNDFLSKILEHRDIDKISDVQLAAHSSDFVIAGSETTATALSCITYYLLKNPV
                     HLEKLRQEIRDSFNRYEEIDGASTATLVFTNAVILEGMRMYPPLPMPLPRVVPEGGDIV
                     DGHFVPGGTIVSTNPFAASMSPENFHDPWSFRPERWTHPNSGDVLEASQPFSLGTRGCL
                     GKSLGWLEMRTILVKIHFKYDLNLVDPSLDWQAQSKMHTLWQKPVMKVSVRSR"
     PFAM_domain     complement(join(6281..6380,6482..6642,6717..6987,
                     7041..7151,7205..7385,7448..7840,7910..7955))
                     /ASF="active site cysteine inconclusive"
                     /aSDomain="p450"
                     /aSTool="clusterhmmer"
                     /database="35.0"
                     /db_xref="PF00067.25"
                     /db_xref="GO:0004497"
                     /db_xref="GO:0005506"
                     /db_xref="GO:0016705"
                     /db_xref="GO:0020037"
                     /description="Cytochrome P450"
                     /detection="hmmscan"
                     /domain_id="clusterhmmer_JX265_005124_0046"
                     /evalue="8.40E-60"
                     /gene_ontologies="GO:0004497: monooxygenase activity"
                     /gene_ontologies="GO:0005506: iron ion binding"
                     /gene_ontologies="GO:0016705: oxidoreductase activity,
                     acting on paired donors, with incorporation or reduction of
                     molecular oxygen"
                     /gene_ontologies="GO:0020037: heme binding"
                     /label="JX265_005124"
                     /locus_tag="JX265_005124"
                     /protein_end="494"
                     /protein_start="73"
                     /score="202.9"
                     /tool="antismash"
                     /translation="GGRQPYEMLALHQKYGSVVRVAPNELSFNSAGSWRDIYDKRKGHE
                     EFLKSDFYSGGNFAGEALSIVSERDPEVHAGMRKYLRDAFSDRSLREQESLISGHVDHL
                     VDRIGQAGNCPGGTDIVMWFNLVTFDIIGSLAFGQSFNGVASGTQHFWVSIVVKSLRMG
                     ALADTFKRFPYLSSVFQHLFPQVLKRLVAESQKHETYTMDLVQRRISQKCNRNDFLSKI
                     LEHRDIDKISDVQLAAHSSDFVIAGSETTATALSCITYYLLKNPVHLEKLRQEIRDSFN
                     RYEEIDGASTATLVFTNAVILEGMRMYPPLPMPLPRVVPEGGDIVDGHFVPGGTIVSTN
                     PFAASMSPENFHDPWSFRPERWTHPNSGDVLEASQPFSLGTRGCLGKSLGWLEMRTILV
                     KIHFKYDLNLVDPSLDWQAQSK"
     gene            8570..9578
                     /locus_tag="JX265_005125"
     mRNA            join(8570..8636,8695..9128,9174..9578)
                     /locus_tag="JX265_005125"
                     /product="hypothetical protein"
     CDS             join(8570..8636,8695..9128,9174..9578)
                     /codon_start=1
                     /gene_functions="biosynthetic-additional (smcogs)
                     SMCOG1001:short-chain dehydrogenase/reductase SDR (Score:
                     107.1; E-value: 1.7e-32)"
                     /gene_kind="biosynthetic-additional"
                     /locus_tag="JX265_005125"
                     /product="hypothetical protein"
                     /protein_id="KAI1873503.1"
                     /transl_table=1
                     /translation="MAGLNITENDIPDLHGKKAVITGGSSGIGFAAATILTARGAEVFI
                     LDIEEPEEHGNTSMHWIKCDISKWSDLVFAFAQVDVVHIAIANAGVSEDGTYLSDKYDE
                     SGNLLEPSYKVIDVNFKGTLNFIKLACNAMRTHSVEGSVVITSSATAYAAEQSLPVYSG
                     TKAALVNFMRAMRSYLRDTGITINVVAPAATITKLLPADLAAPILAANLPVSTAHFVGL
                     AVVYSAVATESKKVQSYGRDTLEWERATGRWNGRTILTHGDVYAELEGPLSDTRHIWFG
                     DDNVRQTRLQQSMTDFRAGN"
     PFAM_domain     join(8618..8636,8695..9128,9174..9266)
                     /aSDomain="adh_short"
                     /aSTool="clusterhmmer"
                     /database="35.0"
                     /db_xref="PF00106.28"
                     /description="short chain dehydrogenase"
                     /detection="hmmscan"
                     /domain_id="clusterhmmer_JX265_005125_0047"
                     /evalue="1.90E-30"
                     /label="JX265_005125"
                     /locus_tag="JX265_005125"
                     /protein_end="198"
                     /protein_start="16"
                     /score="105.9"
                     /tool="antismash"
                     /translation="KKAVITGGSSGIGFAAATILTARGAEVFILDIEEPEEHGNTSMHW
                     IKCDISKWSDLVFAFAQVDVVHIAIANAGVSEDGTYLSDKYDESGNLLEPSYKVIDVNF
                     KGTLNFIKLACNAMRTHSVEGSVVITSSATAYAAEQSLPVYSGTKAALVNFMRAMRSYL
                     RDTGITINVVAPAATITKL"
     gene            10001..11232
                     /locus_tag="JX265_005126"
     mRNA            join(10001..10367,10464..10737,10806..11232)
                     /locus_tag="JX265_005126"
                     /product="hypothetical protein"
     CDS             join(10001..10367,10464..10737,10806..11232)
                     /codon_start=1
                     /gene_functions="biosynthetic (rule-based-clusters)
                     terpene: Terpene_synth_C"
                     /gene_functions="biosynthetic-additional (smcogs)
                     SMCOG1052:Terpene synthase/cyclase metal-binding domain
                     protein (Score: 93.9; E-value: 2e-28)"
                     /gene_kind="biosynthetic"
                     /locus_tag="JX265_005126"
                     /product="hypothetical protein"
                     /protein_id="KAI1873504.1"
                     /sec_met_domain="Terpene_synth_C (E-value: 1.3e-17,
                     bitscore: 58.5, seeds: 87, tool: rule-based-clusters)"
                     /transl_table=1
                     /translation="MTLRSALPSSMMAPLVALTSLLVPAKHAPPKLVEKQRLSSPKSSC
                     NAPFPPRFTAKLHPREAEVSAEVNGYFLQHWPFPDERERKKFVKAGFPYVTCYYFPAAL
                     DDRIALACRLLTLLFLVDDYLESLSLEEGSAYNERLILISKGSVKPDRDIPVEWITHDL
                     WEDMRGCDKMLAEEVLEPTFTFMRAQTDACRLDIKGLGNYLQYRERDVGKALLSALMRF
                     SMNLHLTADELASVNDVEMNCSKHISVVNDIYSWEKEVLAAQTGHREGAVLCSSVLVLS
                     QETSIDVEASKRVLWSMCREWELVHEKLVAKRIAPTSLPCKEDLKFFLKGLEYQMSGNE
                     AWSEKTPRYHQPTAS"
     PFAM_domain     join(10340..10367,10464..10737,10806..11070)
                     /aSDomain="Terpene_syn_C_2"
                     /aSTool="clusterhmmer"
                     /database="35.0"
                     /db_xref="PF19086.3"
                     /description="Terpene synthase family 2, C-terminal metal
                     binding"
                     /detection="hmmscan"
                     /domain_id="clusterhmmer_JX265_005126_0048"
                     /evalue="4.40E-19"
                     /label="JX265_005126"
                     /locus_tag="JX265_005126"
                     /protein_end="302"
                     /protein_start="113"
                     /score="69.2"
                     /tool="antismash"
                     /translation="LLTLLFLVDDYLESLSLEEGSAYNERLILISKGSVKPDRDIPVEW
                     ITHDLWEDMRGCDKMLAEEVLEPTFTFMRAQTDACRLDIKGLGNYLQYRERDVGKALLS
                     ALMRFSMNLHLTADELASVNDVEMNCSKHISVVNDIYSWEKEVLAAQTGHREGAVLCSS
                     VLVLSQETSIDVEASKRVLWSMCREW"
     gene            complement(11759..13786)
                     /locus_tag="JX265_005127"
     mRNA            complement(join(11759..12019,12092..12185,12253..12397,
                     12505..12925,12979..13338,13408..13491,13559..13786))
                     /locus_tag="JX265_005127"
                     /product="hypothetical protein"
     CDS             complement(join(11759..12019,12092..12185,12253..12397,
                     12505..12925,12979..13338,13408..13491,13559..13786))
                     /NRPS_PKS="Domain: Aminotran_1_2 (107-268). E-value:
                     2.7e-08. Score: 25.2. Matches aSDomain:
                     nrpspksdomains_JX265_005127_Aminotran_1_2.1"
                     /codon_start=1
                     /gene_functions="biosynthetic-additional
                     (rule-based-clusters) Aminotran_1_2"
                     /gene_functions="biosynthetic-additional
                     (rule-based-clusters) Aminotran_5"
                     /gene_functions="biosynthetic-additional (smcogs)
                     SMCOG1168:O-succinylhomoserine sulfhydrylase (Score: 403;
                     E-value: 1.8e-122)"
                     /gene_kind="biosynthetic-additional"
                     /locus_tag="JX265_005127"
                     /product="hypothetical protein"
                     /protein_id="KAI1873505.1"
                     /sec_met_domain="Aminotran_1_2 (E-value: 1.7e-07, bitscore:
                     25.1, seeds: 48, tool: rule-based-clusters)"
                     /sec_met_domain="Aminotran_5 (E-value: 8.4e-08, bitscore:
                     25.9, seeds: 34, tool: rule-based-clusters)"
                     /transl_table=1
                     /translation="MVASAGNGPTHNEGTNGSHEVHRVLSTPPPPGHDPFQPYKVEKFD
                     DGLRYDTLQVHGGHRPDKETHARAVPIYNSVSFIFTDSGHAKRICATEEAGYFYSRISN
                     PTVAAFEKRSAVLEGGTAAVGTASGQAAIFNTIICLAGAGDNIVASINLYGGTYSLFKT
                     LLPRLGINVKWAKQETREEFAKYIDDKTKFLYVESIGNPRCSIPDLQDLADLAHENLMP
                     FVVDNTFGACGTWCRPIDFGADIVLHSATKWMGGHGTVVGGVIVDCGTFDWGKAGERFP
                     RLMKKDGPMNFSYWKAFGNIAFAMALRLDILMEVGSILAPASAQQLLIGMETLSLRCER
                     HATNTLEVARFLQAHPRIAWVNYPGLETNQYHENAKKYLRQGYGSVLAFGPKGGDKASK
                     MLLDFVRVVSHQTNVGDCKTLATHPWNSTHVIMSEKDRREAGITPAFIRCSVGIEDVRD
                     IIEDFDQALAKLPQELIDAHDEKLESKIAAGVNGTQEDVVPDANGKVDYTIADVSLSRT
                     NHPAGRKGTALNW"
     aSDomain        complement(join(11948..12019,12092..12185,12253..12397,
                     12505..12925,12979..13338,13408..13491,13559..13639))
                     /aSDomain="TIGR01326"
                     /aSTool="tigrfam"
                     /description="OAH_OAS_sulfhy: O-acetylhomoserine
                     aminocarboxypropyltransferase/cysteine synthase"
                     /detection="hmmscan"
                     /domain_id="TIGRFam_JX265_005127_0002"
                     /evalue="6.70E-158"
                     /identifier="TIGR01326"
                     /label="JX265_005127"
                     /locus_tag="JX265_005127"
                     /protein_end="468"
                     /protein_start="49"
                     /score="523.7"
                     /tool="antismash"
                     /translation="YDTLQVHGGHRPDKETHARAVPIYNSVSFIFTDSGHAKRICATEE
                     AGYFYSRISNPTVAAFEKRSAVLEGGTAAVGTASGQAAIFNTIICLAGAGDNIVASINL
                     YGGTYSLFKTLLPRLGINVKWAKQETREEFAKYIDDKTKFLYVESIGNPRCSIPDLQDL
                     ADLAHENLMPFVVDNTFGACGTWCRPIDFGADIVLHSATKWMGGHGTVVGGVIVDCGTF
                     DWGKAGERFPRLMKKDGPMNFSYWKAFGNIAFAMALRLDILMEVGSILAPASAQQLLIG
                     METLSLRCERHATNTLEVARFLQAHPRIAWVNYPGLETNQYHENAKKYLRQGYGSVLAF
                     GPKGGDKASKMLLDFVRVVSHQTNVGDCKTLATHPWNSTHVIMSEKDRREAGITPAFIR
                     CSVGIEDVRDIIEDFDQALA"
     PFAM_domain     complement(join(11951..12019,12092..12185,12253..12397,
                     12505..12925,12979..13338,13408..13491,13559..13636))
                     /aSDomain="Cys_Met_Meta_PP"
                     /aSTool="clusterhmmer"
                     /database="35.0"
                     /db_xref="PF01053.23"
                     /db_xref="GO:0019346"
                     /db_xref="GO:0030170"
                     /description="Cys/Met metabolism PLP-dependent enzyme"
                     /detection="hmmscan"
                     /domain_id="clusterhmmer_JX265_005127_0049"
                     /evalue="1.20E-124"
                     /gene_ontologies="GO:0019346: transsulfuration"
                     /gene_ontologies="GO:0030170: pyridoxal phosphate binding"
                     /label="JX265_005127"
                     /locus_tag="JX265_005127"
                     /protein_end="467"
                     /protein_start="50"
                     /score="415.8"
                     /tool="antismash"
                     /translation="DTLQVHGGHRPDKETHARAVPIYNSVSFIFTDSGHAKRICATEEA
                     GYFYSRISNPTVAAFEKRSAVLEGGTAAVGTASGQAAIFNTIICLAGAGDNIVASINLY
                     GGTYSLFKTLLPRLGINVKWAKQETREEFAKYIDDKTKFLYVESIGNPRCSIPDLQDLA
                     DLAHENLMPFVVDNTFGACGTWCRPIDFGADIVLHSATKWMGGHGTVVGGVIVDCGTFD
                     WGKAGERFPRLMKKDGPMNFSYWKAFGNIAFAMALRLDILMEVGSILAPASAQQLLIGM
                     ETLSLRCERHATNTLEVARFLQAHPRIAWVNYPGLETNQYHENAKKYLRQGYGSVLAFG
                     PKGGDKASKMLLDFVRVVSHQTNVGDCKTLATHPWNSTHVIMSEKDRREAGITPAFIRC
                     SVGIEDVRDIIEDFDQAL"
     aSDomain        complement(join(12794..12925,12979..13329))
                     /aSDomain="Aminotran_1_2"
                     /aSTool="nrps_pks_domains"
                     /database="nrpspksdomains.hmm"
                     /detection="hmmscan"
                     /domain_id="nrpspksdomains_JX265_005127_Aminotran_1_2.1"
                     /evalue="2.70E-08"
                     /label="JX265_005127_Aminotran_1_2.1"
                     /locus_tag="JX265_005127"
                     /protein_end="268"
                     /protein_start="107"
                     /score="25.2"
                     /tool="antismash"
                     /translation="AAFEKRSAVLEGGTAAVGTASGQAAIFNTIICLAGAGDNIVASIN
                     LYGGTYSLFKTLLPRLGINVKWAKQETREEFAKYIDDKTKFLYVESIGNPRCSIPDLQD
                     LADLAHENLMPFVVDNTFGACGTWCRPIDFGADIVLHSATKWMGGHGTVVGGVIVDC"
     gene            14160..16032
                     /locus_tag="JX265_005128"
     mRNA            join(14160..14432,14504..14629,14683..14767,14821..14889,
                     14946..15530,15614..16032)
                     /locus_tag="JX265_005128"
                     /product="hypothetical protein"
     CDS             join(14160..14432,14504..14629,14683..14767,14821..14889,
                     14946..15530,15614..16032)
                     /codon_start=1
                     /gene_functions="biosynthetic-additional
                     (rule-based-clusters) p450"
                     /gene_functions="biosynthetic-additional (smcogs)
                     SMCOG1034:cytochrome P450 (Score: 154.1; E-value: 1e-46)"
                     /gene_kind="biosynthetic-additional"
                     /locus_tag="JX265_005128"
                     /product="hypothetical protein"
                     /protein_id="KAI1873506.1"
                     /sec_met_domain="p450 (E-value: 4.6e-42, bitscore: 138.7,
                     seeds: 50, tool: rule-based-clusters)"
                     /transl_table=1
                     /translation="MEPYEKLDPLVWPLDRGSLMREAWDGSPIRLATLACLVVCISIMI
                     WYVRPNSQALVPGVLVVGGSDKKRVRESREKFRQFAKEMLERGYKESGGGFFYVPSPLG
                     ERLMLPASCLDELKTAPIDHIDFVATFIEMFEGKYTTMGSRSTLHPRVVKAQLNHHLDE
                     VMPAVQQEIIEAFHDVFPDCEDWTPVPVVEALTQIVARVSSCMFGGRALAHDKAWVQSS
                     INFAIDGFIGAQKIKKYPEFLKPLAARFMPEITSIAKHYEAAEAAAIPILEARQRSGEK
                     ALDLLYWMSEQAVGPEKDLKFLASILLKVSFAAIHTSAAAPAQLIYDLCEHPEYIQPLR
                     DEIESVVDADGTIAKSSFLRMTKMDSFMKESQRFNPLLLITFERVVHRPWTLSCGLTIP
                     AHTTVGIPTQAITMDPKLYPNPEVFDPFRFERIRKENPEFEGRAQYVASNPSSMAFGYG
                     RHACPGRFFAAQEIKAIMAYLLRKYDIRFSEGQSRPVSLRAETQFLPHPTATVEFRARD
                     I"
     PFAM_domain     join(14761..14767,14821..14889,14946..15530,15614..15993)
                     /aSDomain="p450"
                     /aSTool="clusterhmmer"
                     /database="35.0"
                     /db_xref="PF00067.25"
                     /db_xref="GO:0004497"
                     /db_xref="GO:0005506"
                     /db_xref="GO:0016705"
                     /db_xref="GO:0020037"
                     /description="Cytochrome P450"
                     /detection="hmmscan"
                     /domain_id="clusterhmmer_JX265_005128_0050"
                     /evalue="2.60E-40"
                     /gene_ontologies="GO:0004497: monooxygenase activity"
                     /gene_ontologies="GO:0005506: iron ion binding"
                     /gene_ontologies="GO:0016705: oxidoreductase activity,
                     acting on paired donors, with incorporation or reduction of
                     molecular oxygen"
                     /gene_ontologies="GO:0020037: heme binding"
                     /label="JX265_005128"
                     /locus_tag="JX265_005128"
                     /protein_end="506"
                     /protein_start="159"
                     /score="138.7"
                     /tool="antismash"
                     /translation="HLDEVMPAVQQEIIEAFHDVFPDCEDWTPVPVVEALTQIVARVSS
                     CMFGGRALAHDKAWVQSSINFAIDGFIGAQKIKKYPEFLKPLAARFMPEITSIAKHYEA
                     AEAAAIPILEARQRSGEKALDLLYWMSEQAVGPEKDLKFLASILLKVSFAAIHTSAAAP
                     AQLIYDLCEHPEYIQPLRDEIESVVDADGTIAKSSFLRMTKMDSFMKESQRFNPLLLIT
                     FERVVHRPWTLSCGLTIPAHTTVGIPTQAITMDPKLYPNPEVFDPFRFERIRKENPEFE
                     GRAQYVASNPSSMAFGYGRHACPGRFFAAQEIKAIMAYLLRKYDIRFSEGQSRPVSLRA
                     ETQFLPH"
     gene            complement(16247..18001)
                     /locus_tag="JX265_005129"
     mRNA            complement(16247..18001)
                     /locus_tag="JX265_005129"
                     /product="hypothetical protein"
     CDS             complement(16247..18001)
                     /codon_start=1
                     /locus_tag="JX265_005129"
                     /product="hypothetical protein"
                     /protein_id="KAI1873507.1"
                     /transl_table=1
                     /translation="MGLPFSIIEHCKVKTDDFFLAFLPIDVDYLQEGRLDELVSQTGFL
                     IWRAQTTINYRGVCAKEVSPRFDPNIVGSWLNECQSSHVICQSHHSSYQPDNLIDCQTR
                     QIISVQSLETRPTYIALSYVWGKSNKQAANIDAESVLPATAVPVIEDTLEVAVSLGYRY
                     VWIDKYCVDQRDGRKKHEQIMHMDSIYSNAALTIVAAAGEDESHGLPGVGKDRKGKKAP
                     FQHDNFSVSWVPPSPRREILGSRWATRGWTFQEAVLSPRCLVFTQYQMYFECRTACCYE
                     SLNINIQKAPNDILPWLFEFMKPRLFVGDQGNEPGQHHPHTTKRDRFMAYVECAEKYSR
                     RTLSYDEDSLNAFAGMIKRFEATDRLPVRHIWGVPFFDPRDDTSPSDIVDYVGFLMAGL
                     SWWHDGEQREPRRRKGFPSWSWTGWEGGITWPRAVHDFEIQAPADYTLASIQLSFEDGS
                     TRSIPDVRDNRPGADKLGQYPKALLVQTVAVPGKFLSMQRGLICILDKAATWRPSKPGV
                     EESKVVQNVQSGAYKALRLGSLGDAGFVLVVKKRKGSFYRVGILELRKEYLAVEELHRL
                     KFQTFKLK"
     PFAM_domain     complement(17237..17650)
                     /aSDomain="HET"
                     /aSTool="clusterhmmer"
                     /database="35.0"
                     /db_xref="PF06985.14"
                     /description="Heterokaryon incompatibility protein (HET)"
                     /detection="hmmscan"
                     /domain_id="clusterhmmer_JX265_005129_0051"
                     /evalue="1.10E-26"
                     /label="JX265_005129"
                     /locus_tag="JX265_005129"
                     /protein_end="255"
                     /protein_start="117"
                     /score="94.1"
                     /tool="antismash"
                     /translation="YIALSYVWGKSNKQAANIDAESVLPATAVPVIEDTLEVAVSLGYR
                     YVWIDKYCVDQRDGRKKHEQIMHMDSIYSNAALTIVAAAGEDESHGLPGVGKDRKGKKA
                     PFQHDNFSVSWVPPSPRREILGSRWATRGWTFQE"
     gene            complement(19061..21058)
                     /locus_tag="JX265_005130"
     mRNA            complement(join(19061..20095,20618..21058))
                     /locus_tag="JX265_005130"
                     /product="hypothetical protein"
     CDS             complement(join(19061..20095,20618..21058))
                     /codon_start=1
                     /locus_tag="JX265_005130"
                     /product="hypothetical protein"
                     /protein_id="KAI1873508.1"
                     /transl_table=1
                     /translation="MSAKSILEADGKAILNYHLTRAPVIKPTPLPKSATHNPPPRLASL
                     YFPEDADVNAVLDQAEVTYPWLLQDGAKFVAKPDQLIKRRGKSGLLALNKTWPEAKAWV
                     AERARKVQQVEHVKGVLSQFLVEPFVPHPEGTEYYININSVRDGDWILFTHEGGVDVGD
                     VDAKAEKLLIPVDLSEFPSNEEIAANLLKKVPKGVHNVLVDFISRLYAVYVDCQFTYLE
                     INPLVVIPNADATSAEVHFLDLAAKLDQTADFECGVKWAIARSPAALGLAAVASAGSKI
                     SVDAGPPMEFPAPFGRELSKEEAYIAELDAKTGASLKLTVLNPNGRIWTLVAGGGASVV
                     YADAIASVGFADDLANYGEYSGAPTESQTFHYARTVLDLMLRAPHSDKGKVLFIGGGIA
                     NFTNVASTFKGVIRALREYSKQLQEQDVKVWVRRAGPNYQEGLKNMKAATQELGLDAKI
                     FGPEMHVSGIVPLALLPGKWEEAQKLGLHEFQG"
     PFAM_domain     complement(19118..19648)
                     /aSDomain="Citrate_bind"
                     /aSTool="clusterhmmer"
                     /database="35.0"
                     /db_xref="PF16114.8"
                     /description="ATP citrate lyase citrate-binding"
                     /detection="hmmscan"
                     /domain_id="clusterhmmer_JX265_005130_0052"
                     /evalue="8.40E-88"
                     /label="JX265_005130"
                     /locus_tag="JX265_005130"
                     /protein_end="473"
                     /protein_start="296"
                     /score="292.6"
                     /tool="antismash"
                     /translation="RELSKEEAYIAELDAKTGASLKLTVLNPNGRIWTLVAGGGASVVY
                     ADAIASVGFADDLANYGEYSGAPTESQTFHYARTVLDLMLRAPHSDKGKVLFIGGGIAN
                     FTNVASTFKGVIRALREYSKQLQEQDVKVWVRRAGPNYQEGLKNMKAATQELGLDAKIF
                     GPEMHVSGIVPLAL"
ORIGIN
        1 atctattaag agactcttac tgttttccaa ggcagccgcg agcaccgaga gaaaacggtt
       61 gactggcgtg cagtgtatcc tcacactttg gatccagcca cctttcaggc ttgaactcgt
      121 agggatcgtg aaagttctgc tcgtcgtgcg taacagtcca tgcactagta tagacttcgg
      181 cctgccccca tgagatcagc aaatcctcca agtcctgcaa atggtaatgc aatcttaccc
      241 ctctgggaac ccagtgtttg tctatcatgg cacccgggca aattctcgga aagccctgag
      301 atcctggagg gtagatcctc aatccttcgg ctatcacagc ttgtagatac ggcagctgtt
      361 gtgttgacat tgctgtgatt tcctctgaac tcttgtagcg actacgaatt tcatcgcgaa
      421 gcttgcaata tatagtgttg ttcttcagta ggaaataagt tactgctgct aagaacgttg
      481 ctactgtttc tcccccggca atactgcaag accagattgt tagcaacatt gcgagctgag
      541 gagattctgg gtatacccac accaaggtcg aggcgtgagc tgtcatctgc tcctgagaaa
      601 cctcgccggc tttgactttc tgtgcgaggt ttgtcaggaa gtcctgtctc ccattctcga
      661 tctggagacg cctaaagagt gaagaccatt agtatgtatg ttacttagcg gtgcagagcg
      721 agattcactc accttgccac tttttctctg ctgtaaccag aatgtcgttc tcggacgcca
      781 attgtcaagg taggcagcaa tcttctccct agagcagaca ccagtggata gcgacggagg
      841 ttatccaaga cagtgacgaa aaaaaggtgc tccaccacca tatcggacca gaagtgtgac
      901 tttcctacgt gtaagattag ttgctgccgt tccgacgctc ttgcgcagct cgaaaagtgt
      961 atggtatggg accaaccgtt tgtaatacag tcaaagcttt ctccgaacgc catttcccct
     1021 aagatgtcga acgcaatcat ttcataccac ttagtcatgt caagccaccc ccgggtctcg
     1081 gcctctatcc ccaggcgaag aacgaacccg ttgacgcacc tctgcaagat gtcttcttgg
     1141 tcggccagcg ccttagtcga gaatgctgct gagagcatct ttttcccctg actgtgcttc
     1201 tgtgggtctc tttcacttcc aatgcagaga gtatcaaacc ctgagccgta catgtcataa
     1261 aactcgctct ttatcatgac ttgcttcccg cccgtggcat gaccgtatat atcttgccag
     1321 gattgaaccg aagagaagga tagctcgtta ggtgataccc tgatgactga acctgatagt
     1381 ttgtcagaat acccttcact gctcagttag tgtattggat atgggcgagc ctaccatacc
     1441 gcttgtgctg tttctgtatt gccagatgga agcggccgct catggaatgg aaaactctcc
     1501 atagctagca actgttagtt gttccaaaag tattcagaaa ttgaaacatt gtctttgaaa
     1561 accaagtgca ctcaccaagg acgatcgagc gagtaggggc cccggaaatt tagccaaggg
     1621 atggaaccag atgttgtaaa ctgcctgaca tccaatgtag accgcacact agatactgtc
     1681 ataagtaatt tgattataag tattgtctat acagcgatga gatttaccaa aaccacgatg
     1741 taagtacata attgtccagg ggtcagatcg gcaagtcttc ggatccaaga tctggacaaa
     1801 tctgtgagcg acattgctga tgtgggatat gcgattgtca aagttgttgt ccggatgttc
     1861 ttgatcgcgt tagaggtgtg gaaaggaagg aaaaggtcgt ggtggcatgg ctgggacccc
     1921 ctgccattcg cttggctaga cgaaaccggc aatcggccga gcaaacgacg ctttggaaca
     1981 ccaaaaagta ggatcacagg agggaagtac aacttattgc taacatcaac ttatatctag
     2041 ctagataata atttgcaact tcatggttga ccctggaccg tatcatcctc gtgaaataca
     2101 agtgcgcgga cctcaatgct ctgccgggga tctcggtcca tcatctcgta gtccgtgaag
     2161 gccgcgtgcg gcacccgccg tgcacggccg tccttcttcc aatcgtaaca tttgatagcc
     2221 ataacagttt cgggtgtctg cgcaaactta tagtaccacc tgtgtttctc gttgggcagg
     2281 atagtgcatg gctcgcctac ccagtctggg tagatcagct tcactgggac aatatcctcg
     2341 tccggaaccg aatgcgagtc acaaactgcg agcgggtcac ggtagatcgt ttggatcggc
     2401 cgccagatat tgatgacctg gaagcgtgac tggagcagcc ggggagcatc ctcgccgagg
     2461 tgccgcaaga cttggttgat ggaggcctgc tccgactggt cgatatgagc acgctttacg
     2521 gggcggcgct catcatctgg gtccgcggca tcgggtttcg gcttgcggat ggtgtgatca
     2581 aaaaggaaaa ctcgcgaggc tccagtactg cagtgggttc aagtcagtat cgacctcacg
     2641 agctccttcg ccgcaggacc gctcacacac gcttgagcag ctgctcaatc tcaggatagt
     2701 agatttcctt gatacgagcc tcgtctatga actccttctc ctggcttacg tggtggaaaa
     2761 cttgaaatcc gtggctgtca agagtgtaat ggtcctcatt cccggtgatg tctgtcacca
     2821 caacgccgaa atctacattt ggctggttga acgtgcttcg cttgcctgca agactcgcag
     2881 catgctcagt cccatcccct gggtctttgt agtaattgat ggtggttttg acgtgacggg
     2941 gcgttggaga aacctcaacg gtcatcatga cggactgaca agacttttca cagtacagag
     3001 acgaatgttt tccttacgca aacgtggtgt tagctagtaa tttattcaaa tctcgggtat
     3061 ttcttgtcgc ctggctcttc gtgaatcacc tccccgtccc ctttgggaag gtttgcgagc
     3121 caatcaggat gaacctaaat agcttgtctt ctcaagcacc aggacgccca attctgggtt
     3181 gtgttgcgag actaggctta gaacgtgtgc atgcgttgac cttgaagagt tttcctgcgc
     3241 ccaaacgttt atttatggac gagtaataat atttaggtcc gcctatgttt ataccgaaaa
     3301 agctagtgat agttatcggc atcgtcgttc tctaggtaca gaaacctgaa ctccatgtat
     3361 atgctgaacc accactgtcg actctgcatt tgttatatag tcatgctgta aacaacttca
     3421 tgcaattctt gaattctcaa ctggagcggc aggagcgcac cttggtgagt gtcccatccc
     3481 tcccggttgg cctgcatact gagtgatctg tggagagcac ctaagctttt cacattcagc
     3541 agtatcaaga agccaaacaa tcggtgttgt tcttgaaaat cgtcgatttc atactctcca
     3601 agaacgatgg acgcacgacg gcgtgtttgt tcttcgctgg atgctggatg agaggcgctt
     3661 ttatccaatg tcgagatttc tgcatcgtat tcccacttac tcgcaatttt ctctagtaca
     3721 gccaccattt tctcgagtag taagattgag aatgtcatca atcttgatga gttgctgcat
     3781 gactgacatt gagtgactgc ttcacattgc cgaatagaaa ttttcaagga ttggagtgac
     3841 cgctgagcaa gtccgaagga ggtgatttta ccaagatttt ggacgttctc gatagtgcta
     3901 agaatgagtc ccatgcagcg gcatcttgca gcagcctgca tggtactggc tgctgggctg
     3961 tttctgcggg tgctcgaggt ctcctgctgt tggatattat tggtccctgg ctgtggagtt
     4021 atcccgtagt ttcttgtcga atgaggcgaa aagaagaagg atgggctccc tatagatgac
     4081 gacgtgttgc atgaatctcc atttgcactt ggaagcgaag accaggagga cgaagcctcg
     4141 attgctttct catcgcccgt agacggcaaa tagctgccag ctctccccac tgtccccatg
     4201 aaattctaga tcagcgcctt gccatcatca agagtattca gaggcccagg aatcagacta
     4261 atacgtaagt gaactcactt cgtccagaat ctccgctggt gcacattgca ttagatggcc
     4321 aactggaggt gcgatcaggt tcatcaacgc cattaatgat gataccgtct ggaaacgatt
     4381 cgcctagttc aaataagtcc gcgtcgaaat cagaatagct ttcagtaccg tgctcgaaat
     4441 cacattggcc ttctgctgga aaccgatgga tatctttcgg tgcaacgctg ggcttcggag
     4501 gcacatgaga agaaacccca tcttttcctg cagagccaga cttggacgct gatttagaac
     4561 tgtcaacttc gggtaggctt gttgccgtaa agatcgcggt ctccctagaa gccggggtca
     4621 ctgtctgctt gtctacccat gggtcaccca acacgactcg tggcgggctt gcagacctag
     4681 acccgcaagc ttcggggccc tccggctgct gcttctcatt cacggtcctg cgccgctttg
     4741 atgttgagag gccggagtaa gtgcacacga ggtttcgatc atgacatctc tgacaaccca
     4801 acctgtgtgc agagcatttc aactatcgaa ttgcaagaat cttgtattag ctctcgatcc
     4861 agataactgg caacgagctc atctccatca acgaaccttc tttgatctac aagaatcgca
     4921 ggcaaactga ttgtaatttt ggccagattt cgggggttgc gctgtggtgg agatgcaaac
     4981 cacctctcca tcgtaggctt cctggcgcag cgttgagaac atgtcgcggg ctttcgtcga
     5041 gagtcccgtg taactgcaga cgtgccctct cacaagcaag cagcaaacaa atacccaaac
     5101 ccaagtgccc accgccccct tggatggaag ggtcgagcgg ctgtcagtag cgccgctcta
     5161 gttgccgcag cgccaagtgc cgtcgtgtgc ttttagcttt accgtgcagg gtccccatgt
     5221 ctgctaccta ggcaaaggcc tctaaactgt atttcgaggt ccgttccgaa ggctacatga
     5281 acgaacggtt accacgcggc tgcaaccttc caacgtacat ttagactttt tcctaggggc
     5341 ttgggatctg gattgcgtta ggaatagtcc cggtaacgcg tggcgaagaa cagcgacggc
     5401 atctacaaag cgacacccta tgcaaccgac gcgtctctag aatcaatatg tctaaccacc
     5461 gacggaaaca agtctatatg gggcggacgt ttccaatgac accattgcct cggtacatgc
     5521 cgcaagcatt ccaattatac gtgaggattc ttatcacagt ggggttgcta agagcgatag
     5581 gtccagctgg ggccaactct aaatgatgac cagccatgtc cgctattcca ctccgctggc
     5641 cgaagagccc gagcttgtta cataggtagc tggtgaagtt gcagattcgg gctccaaagc
     5701 cggccagacg aatggtcatg cgcaacgggc ccacccgatg ggctcacctc tgcatagacg
     5761 tactaggatc gtatctgtcg aattgaacaa ctaggcgagg aacgccacgt gctgacaggc
     5821 catccgttaa ggttaatgca tcctgtttca ctgcgaagtc ttagacaact tgcgtgacat
     5881 gaatgtacca cgttgcgcca aactatagtg gaaaggcggg cctcggcaac actaagagcg
     5941 aatacagggt agtattcgct tgcagcgcag attcccaaaa caccaaaccc cccttctttg
     6001 cgtacgtaat cttcctacga ttggatgact gtgataaagg cggagcgata acgccaagct
     6061 acgtaaaggt tattcatagt accaaatctt ttgattgtag taaatgagcc tgccgtcctc
     6121 agatcatcgt gctcacttcc gcacagatct tgtagatttt gttcccaacc tcttcagtga
     6181 ccaactgtgt gccgcatctt gcgctgaata gaagtcatgc cttcgttcat ctcgaacgaa
     6241 cggaaacctt cattacaggc ttctgccata aggtgtgcat cttggattgc gcctgccagt
     6301 ctagcgatgg atctaccaag ttgagatcat atttgaagtg gattttgaca agaatggtac
     6361 gcatctctag ccatccaaga ctagacagag taatacgcga tcagattagc atattcttag
     6421 atacattccg cagcctgtga agctcaatct gcggtcaaac tcaaaggctt ggatatctta
     6481 ccttttcccg aggcagcccc gggtaccgag ggagaacggc tggcttgcct ctaggacatc
     6541 tccggagttt gggtgcgtcc atctttctgg gcgaaagctc catggatcat ggaagttctc
     6601 gggtgacatc gaagctgcga aaggatttgt ggaaacaatg gtctatgatg attgatatgt
     6661 tggtcaagtc gaggaacact atacaaggaa agcgcataga ggaatcatat acttacacca
     6721 ccaggaacaa aatggccatc aacaatatca ccaccctcag gtacgacccg cggtaatggc
     6781 atcgggagcg gcgggtacat cctcatgcct tccaggatta ctgcatttgt gaaaaccagg
     6841 gttgctgttg aagcgccatc gatttcttcg tacctgttga aagaatctcg aatttcctgg
     6901 cgaagctttt cgagatgaac tgggttcttc aacaggtagt acgtgataca cgaaagtgcc
     6961 gtcgccgtcg tttcactgcc cgcgatgcta gagacatagt caaaaactca acctgtacag
     7021 cagaataaaa gatcacgcac acgaagtcgg aagagtgagc tgctagctga acatcagaga
     7081 tcttgtcaat gtctcgatgt tccaatatct tggacaggaa gtcattgcga ttgcatttct
     7141 ggctgattct cctgtcgaaa gcttagacaa ggttgaagca ttgacaaaat gggtccaaag
     7201 ttacctctga acaaggtcca tagtataggt ctcgtgcttc tgtgactccg ccaccagcct
     7261 tttgaggact tgtgggaaaa ggtgttggaa gactgaggaa aggtacggaa aacgcttgaa
     7321 tgtgtcggca agagccccca tacgaagact cttcactacg attgaaaccc agaagtgttg
     7381 agtacctaag atgcaagtta ttagagtaac ttggcctggt tttgcctgta tgatagtagt
     7441 atctcacctg aagcaacccc gttgaaagac tggccgaaag cgagactacc aataatatca
     7501 aacgtcacta gattgaacca catgacaatg tcagtaccac ctgggcaatt tcccgcctgt
     7561 ccaattctgt cgacaagatg gtctacgtgt ccgctaatga ggctttcctg ttcgcgtaac
     7621 gatcgatccg agaaggcgtc acgaaggtac tttcgcatgc cagcatgaac ctctggatcg
     7681 cgctcactga caatggagag agcttcacca gcgaagtttc ctccgctgta gaaatcgctt
     7741 tttaaaaact cttcatggcc cttcctcttg tcgtatatat ccctccaaga gccagcactg
     7801 ttgaatgaga gttcattggg tgctactctc actacagaac ctgcacagaa tgaagaagtt
     7861 agcacgaagc atgtcaatat gcgcggccaa ggttgcttca ttatggtacc gtatttctga
     7921 tgcagcgcca gcatctcata gggttgccgg cccccaagga atcttttgca gtacgagaac
     7981 tatgtacttt tagagccgtg aagcaatttc tgatacttgc aattgggact aacgttgctg
     8041 aagcgtgcag aatacggccc tggaaaccgc gagagtggat gcttagaggc attaacgaac
     8101 ttaaccaaag cccaaaccag caaagcctat ggcttcagta tcagtaaaag tcttttctgg
     8161 aggaacatca gagcgtacca ctacagtagt ggctaaaaac atgttttcac gctgcatcgt
     8221 ccttctgata gaagtatcgg tccatccaac ggcaagtagg tcaatagtag ccgttttcat
     8281 cgcgaagtca ccgcaagctt ctgttaccgt gctcgcactt tatggtcagc ctattttcaa
     8341 agcagctgta gaggttcgaa atatggccag ttccagcagg cagaatgctt ctagggcggg
     8401 caggggtctt gggcaacgag ctacgaaaca ggcaactgcc cgaacaacca tcccctttgg
     8461 ataggcggct atttgcatga aacctaccat ttccaaacaa aacctacaaa ctgcggatca
     8521 attatcgtct tgcatgccaa ccttttccag tcctgtgagt ctattggaaa tggctggttt
     8581 aaatattaca gagaacgata ttcctgacct tcacggcaaa aaggccgtca tcacgggtaa
     8641 ggcgttccgc gaacgcatgg aagagaaaat acatacagtc ctaacagggt acaggtggat
     8701 cttcgggcat tggtttcgca gcagctacaa tcctgactgc cagaggtgcc gaagtcttta
     8761 ttttggatat cgaagagcca gaagagcatg gcaacacatc aatgcactgg atcaagtgtg
     8821 atatcagcaa atggtctgac ctggtttttg catttgccca agtcgatgtt gtgcatatcg
     8881 cgatcgccaa tgcgggcgtg agcgaagatg gaacatacct gagcgacaaa tatgatgaga
     8941 gtggtaattt gctagagcca tcatataaag tgattgatgt gaacttcaag ggcactctga
     9001 atttcatcaa gctcgcatgc aatgcaatgc gaacgcatag cgtcgaaggc agtgtcgtaa
     9061 ttacgtccag cgcaactgca tatgcggcag agcagagcct tccggtttat agcggtacta
     9121 aggcagcggt aagggcaccc aatattttct tgaatgtagc taacaaagga cagttggtaa
     9181 attttatgcg cgccatgagg tcgtatctgc gcgataccgg cataactatc aatgttgtag
     9241 ctccagctgc cactatcacg aagctccttc cagcagatct tgcagcgccg attctggcgg
     9301 cgaatctccc tgtcagcaca gcacactttg tagggttggc tgtcgtatat tcggctgtag
     9361 caacagaatc taagaaagta cagtcctatg ggagggacac gctggagtgg gagagagcga
     9421 ctggtcgttg gaatgggaga accattctga cacacggaga cgtatacgcc gagcttgaag
     9481 gacctttgtc ggatacgcgt catatctggt ttggggatga taatgtccga cagacaagat
     9541 tgcaacagtc catgacggac ttcagagccg gaaattagag caccttatac ttcacaatga
     9601 gaatcaactc gcttgtgact gacttttgcc aacccctaat atgactaggt ttgaagtaat
     9661 cccatactag ataccacaaa agatttacac ccatccagtg cttgagttca ccagcagtcg
     9721 gcttcagagt ttcccttatt gccgaacaaa tactaggcat aaaaaatgca cccgtgcata
     9781 tgtctcgatt ttcggtacga aacctccgaa tttcgcagag tttccgcttt aggaataatg
     9841 tcggcggaga cttgcctttt gagggccagc catcgctcgc gggatgccag tatacatgag
     9901 gtatgcgacg tttcctcgtc gcaccatccc tctctcgatt caaaagatca gaattagaat
     9961 tatgaatctg cattggatcc aaagttttgt attcgaaaag atgactctcc ggtccgcatt
    10021 gccttcatcc atgatggctc cactcgtcgc tctcacttcg ctcctggttc ctgctaagca
    10081 tgctcccccg aagctcgtag aaaaacaacg gctgtcatcc ccaaagagtt cctgcaatgc
    10141 acctttccct ccacgtttca cagccaagct tcacccgcgc gaagctgaag tctcagcgga
    10201 agtcaacggc tacttcctgc aacactggcc gttccccgat gagcgagaga gaaagaagtt
    10261 cgtgaaggct ggttttccct acgtcacatg ctactatttc cctgctgctc tggacgacag
    10321 gatagctttg gcgtgccgcc ttttgacgtt gctattcctg gtagatggta tgtatagggt
    10381 ggtttggttc gtatgaagaa gatggtttta gaattggaaa gaaagcgaag atgcgagctg
    10441 accattttgg cacacccttg cagactatct agaaagtctg tcacttgaag agggctcggc
    10501 ttacaatgag aggcttattc tcatttccaa gggctctgtt aagcccgacc gagacatccc
    10561 tgtagaatgg atcacgcatg acctgtggga agatatgaga ggatgcgaca aaatgctggc
    10621 agaagaagtg ctagaaccca ccttcacgtt tatgagggca cagaccgatg cctgtcgcct
    10681 tgatatcaaa ggcttgggta actatcttca atatcgcgag agagatgtgg gaaaagcgtg
    10741 agtgaatgcg gcatctcata ccatgtttca gtaggcgaat gatcactaac gcggagttgc
    10801 atcagtttgt tgtccgcctt gatgaggttt agtatgaact tgcatcttac cgcagatgag
    10861 ctggcatctg tgaacgatgt tgagatgaac tgctcgaagc acatatctgt cgtcaacgac
    10921 atatacagct gggaaaaaga ggttctggct gctcagaccg gtcatagaga aggtgccgta
    10981 ctctgttcgt cggtgctggt gctttcacaa gaaactagca ttgacgttga ggcatcgaag
    11041 cgcgtgctct ggtcgatgtg ccgggaatgg gagttggttc atgagaagct cgtggcgaag
    11101 aggatagctc ccacttccct gccttgcaag gaagatctca aattcttctt aaaggggctt
    11161 gagtatcaaa tgagcggcaa cgaggcttgg agcgaaaaga ctccccggta tcaccagcca
    11221 actgcatcgt agagtatcct aagtatcgca acttatatga aggtcctgca tttatacttt
    11281 ccatttatac acaagatatc aagtttgtta tgctgtataa tatcggtgca tgacaacctt
    11341 ttttgtcatg tctgcatcac gtgttcgatc ccctagattt tctccccaat aggactgaat
    11401 aaaatactga taccaatcaa tttcctgtgg gatccactgt aactccatat tgtgtctaca
    11461 cgaaagtcga agcatattct tgaagcgttc cgggtatgtg gcactccttg agtattcttg
    11521 tacttctcag cgcaccttcg cggggttatt gccaggcaag tgtatattaa gtgtaatttg
    11581 tatcgacttc ttcaaaagcc aagtagtttg cgtgaagata actattttaa tggtgatgct
    11641 caggttctca aacgttcttg atatttaagc tcgtgtgtgt gattttcatc cagtttcaat
    11701 tgttgctttt caaacgattc aacactacaa cgcatcatac cgcatattat gtataatttt
    11761 accaattcaa agctgtacct ttcctgccgg ccgggtggtt ggtacgagac aaggacacgt
    11821 ctgcgatggt gtagtcaacc ttgccattcg cgtcgggcac aacatcttct tgggtgccat
    11881 tgactccagc agcgatttta gactctagct tctcatcatg agcatcaatg agctcctgtg
    11941 gaagcttggc caatgcctga tcaaagtcct cgataatatc tcgtacatct tcaatgccca
    12001 cggaacatcg aataaacgcc taattggaag ttttagctcc ttgtccaaaa caacgtcata
    12061 ggatgggatc aatcaaggga taaaagctca ccggagtaat accagcctct cggcggtcct
    12121 tctcggacat gataacatgt gtcgagttcc atggatgcgt agctaatgtc ttacagtctc
    12181 ctacactgtt cagttgcaga ttggagtcag ctccgtagat tataaaacat tgcagattca
    12241 attgctcctt actttgtctg atgggagacg actcggacaa agtccaagag catcttactt
    12301 gccttatcgc cacctttggg cccgaaagca agcacagagc catatccttg cctaaggtat
    12361 ttcttggcat tttcgtgata ctggtttgtc tcaagacctg tcaatttatg tatattagcc
    12421 aaaaagaaag gagaaaataa ggccaagcac atgataggaa ataaaacaca agtgcggcac
    12481 tgtgagttga attcggaggc ataccgggat aattgaccca agcaatccgt gggtgtgctt
    12541 gcaagaatcg ggccacttcc agagtgttcg tcgcgtgtcg ctcgcagcgc aaactaagcg
    12601 tctccatgcc tatgagcagt tgctgtgctg atgccggggc cagaatggac cccacttcca
    12661 tcaaaatgtc cagtctgaga gccatagcaa aggcgatgtt tccgaatgcc ttccagtagg
    12721 agaagttcat cgggccgtct tttttcatga gccgtgggaa gcgttcgcca gccttacccc
    12781 agtcgaaggt gccgcagtcg acaatgactc ccccaacaac ggtgccatgt ccgcccatcc
    12841 acttcgtggc tgagtgcagg acgatgtcgg caccaaagtc aatgggcctg caccatgtcc
    12901 cacaagcacc aaaggtgttg tcaaccttga tatccgagtc agtcgtacaa ccctctttga
    12961 gtacgtggag acacttacaa caaatggcat tagattctcg tgggccagat ctgccaagtc
    13021 ctggagatcg ggaatgctgc agcgtgggtt gccaatgctt tcgacataca agaactttgt
    13081 cttgtcatca atgtacttgg cgaattcttc acgagtctcc tgcttcgccc acttcacgtt
    13141 gatgccaagc cggggaagta gggtcttgaa caggctgtag gtgcccccgt acaagttgat
    13201 cgaagccaca atgttgtcgc cagctccggc gagacaaata attgtgttga aaatcgctgc
    13261 ctgtcctgag gcagtcccga cagccgcggt gcctccttcc aggacagccg aacgcttctc
    13321 gaaagcagca acagtaggct tcgagacaaa ttatgtcagt aattatattc caaatatttc
    13381 attaagtgca agccggtaac aactcacgtt ggagattctg ctgtagaaat agccggcctc
    13441 ctcggtggcg catattcttt tggcgtggcc actatcggtg aagatgaatg acttgaagca
    13501 aattcgtcag ttacggacta gaagggatcg aatcattaat tcttggactt ggactgacca
    13561 cactgttgta aattggaact gctcttgcat gagtttcctt gtctggtctg tgaccgccat
    13621 gaacctggag ggtatcgtat cgcaatccgt catcgaactt ttctaccttg taaggctgga
    13681 aagggtcatg cccaggtggt ggcggagtgg acaaaacacg gtgcacttca tggctaccgt
    13741 ttgtcccttc gttgtgggta ggtccattcc cggctgaagc aaccattgcg tatgatatga
    13801 gaaactgata aaatctagtg acttttaaga ctctgaaatg tcgcaaatag atataacaac
    13861 atcaatagac agtgatcctc cgtcttataa atgatcaacc cccaaagttt tggcgttact
    13921 gctggcctca acccatcgcg acttatcgga gactttccta ttgaagtaat cagccgtgcc
    13981 cgaaagcgcc ttcgatggca cctctgcgcg cgaaactttg cttccgcaaa agtacaatcc
    14041 atgatgaaaa ctgttttgga agcgtattct cgcatttacg ttaatcattg cacccgtatc
    14101 tcataatcat agagcactgt ctgtctccct ctctgttgtg ccagtctcga tacgaaacta
    14161 tggagcccta cgagaaactt gatccactcg tgtggcctct ggatagagga agtctcatgc
    14221 gagaagcctg ggacggcagc ccgattagac ttgctacttt ggcttgcctg gtggtgtgca
    14281 tatcgattat gatttggtac gttcggccga attctcaggc acttgtacca ggcgtcctgg
    14341 ttgttggagg cagcgataag aaacgtgtgc gggaaagccg agagaagttt cgacaatttg
    14401 caaaggaaat gctggagcgc ggttacaaag aggtaagcaa tgcctgtcgc ttgagtatct
    14461 catcttgcta tcccagctac tgaaaatttc atgatctttc cagtccggcg gggggttctt
    14521 ctacgtccct agcccactcg gagagcggtt gatgttgcct gccagctgcc tcgatgagct
    14581 gaaaactgca cctatagacc acatcgactt tgttgcgaca ttcatcgagg tgagggctgg
    14641 caatgagact catattatcc gcgacgcggc taacatataa agatgttcga agggaaatat
    14701 acaactatgg gcagcagatc aactttacac ccacgtgtgg tgaaagccca actgaaccac
    14761 catttgggta tgtaacaaaa gtattctgta ccaccattga ctaagaactc attcaaaaag
    14821 acgaggtcat gcccgccgtc cagcaggaga ttatcgaggc cttccatgat gtttttccag
    14881 attgtgaagg taattgaaca cattctcttg taatcacttt aaatataatt aacaggaatc
    14941 cccagactgg acgccagtcc ctgttgttga agcacttaca cagattgtgg ccagggtgtc
    15001 aagctgcatg ttcggaggac gtgctctagc tcacgacaag gcatgggtcc agtcatccat
    15061 caacttcgcc atcgatggat tcataggcgc gcagaagatc aagaagtacc ccgaattctt
    15121 gaaaccattg gctgctcggt tcatgccaga aatcacaagc atagcgaagc attatgaggc
    15181 cgcagaagct gcagcgattc ctatcctcga agctcggcaa cgcagcggag agaaggcttt
    15241 ggatctgctc tactggatgt ctgaacaggc cgttggcccg gaaaaggacc taaagtttct
    15301 tgccagcatc ttgctcaagg tcagcttcgc tgccatacac actagtgccg cagccccagc
    15361 gcaactcatc tacgatctgt gtgagcatcc cgagtatatt cagcctctcc gtgacgaaat
    15421 tgagagtgtt gttgatgccg acggcacgat agccaagtcc agcttcctcc gcatgacaaa
    15481 aatggacagt ttcatgaagg agagccagag gttcaatccg ttgctgctga gtacgtgatt
    15541 ccattttcat taggcggcag accacggagt tcgacctcaa gaccccgaga ctgatatttg
    15601 tgccctgaat tagtcacgtt tgaacgtgtt gttcaccgcc catggacttt gtcttgcggc
    15661 ttgacgatcc cagcacacac cacggttgga attccgacac aagccatcac catggacccc
    15721 aaactgtatc ccaaccccga ggtatttgac cccttccgct ttgagaggat tcgaaaagag
    15781 aaccccgagt tcgaagggcg agcccagtac gttgcatcaa acccgtcctc catggctttt
    15841 ggatacgggc gtcatgcttg tccaggtcgt ttcttcgccg ctcaggaaat caaggccatc
    15901 atggcatacc tgctacgaaa atacgacatc cgattttcgg agggccagag ccggccagtg
    15961 agtctccgtg cggagactca gttcctgccg cacccaacag caactgtgga atttagagca
    16021 agagacatat aaggcttaaa tagaacttca aataacgcta ttctaaaatc agtgcattat
    16081 acagaggtgt gaagcactgc cgggtgactg ataaatatat atttgaaaca gggccccagc
    16141 taatcggtac tgttgcttct ggtcaaggct cccttggctg gtgtggatat ttgggtctat
    16201 atcaatcttg gaggatatta tttcaccatc aggtcacatc aagtgttcac ttcaacttga
    16261 aagtttgaaa cttcaaccga tgcaactctt ccacggccag atattctttg cgcagctcga
    16321 gtatacctac acggtagaac gagcctttgc gcttcttcac cacaaggacg aaccctgcgt
    16381 cgcctaggga gcccagccga agagccttgt acgcaccact ctgtacgttc tgaaccacct
    16441 tgctttcctc gacgcccggc ttgctggggc gccacgtcgc ggccttgtcc aggatgcaga
    16501 tgaggcccct ctgcatggac aagaacttgc ccgggactgc caccgtctgc accaggagtg
    16561 ccttcgggta ctgtcccagc ttgtctgcgc ccggccggtt gtctcggacg tcgggtatcg
    16621 agcgcgtgga cccgtcttcg aacgacagct ggatgctggc cagcgtgtag tccgccgggg
    16681 cctggatttc gaagtcgtgg acggcgcggg gccacgtgat gccgccttcc cagccggtcc
    16741 aggaccagga ggggaaccct ttcctcctgc gcggctctcg ctgctcgccg tcgtgccacc
    16801 atgacagacc ggccatcagg aaccccacgt agtctacaat gtcggatggg gatgtgtcgt
    16861 ctcgggggtc gaagaaggga accccccaga tgtgacggac gggcaggcga tcggtggcct
    16921 cgaatctttt gatcatgcca gcgaaggcgt taagtgagtc ctcgtcgtag ctcaatgtcc
    16981 tccgcgagta cttttctgcg cattccacat aggccataaa tctgtcacgt ttggtggtgt
    17041 gcgggtgatg ctgcccaggc tcattacctt ggtcccccac gaatagccgc ggtttcatga
    17101 actcaaacaa ccagggcagg atatcgtttg gggccttttg aatgttgatg ttaagactct
    17161 cgtagcaaca cgcggtccgg cactcgaaat acatctggta ctgcgtgaac actaggcacc
    17221 ttggtgataa tactgcttct tggaaagtcc agcccctagt cgcccagcgg gagcctaaga
    17281 tctcgcggcg agggctcggc ggcacccagg ataccgagaa gttgtcgtgt tgaaagggtg
    17341 ccttcttccc tttacgatct ttaccgaccc caggaagccc atgtgactcg tcttcccccg
    17401 ccgcggctac aattgtaagc gcagcattcg agtatatcga atccatgtgc atgatctgct
    17461 catgcttctt ccgaccgtcg cgttggtcta cgcagtactt gtctatccaa acatagcggt
    17521 atcccaagga caccgcgact tccaaagtat cctctatcac cggtaccgcc gtcgctggca
    17581 acacagattc agcgtcgata ttggctgctt gcttgttgct tttgccccac acgtaactca
    17641 gggcgatata cgtgggccgt gtttcgaggg actgaacaga gatgatctgt cgcgtctgac
    17701 agtcgatcaa gttatcgggc tggtaagacg agtgatgtga ctggcagatg acatgacttg
    17761 attggcattc attcaaccaa ctccctacaa tattaggatc gaaacgcgga gatacctctt
    17821 tcgcgcaaac ccccctatag ttgatcgtcg tctgagcgcg ccatattaag aagcctgttt
    17881 gagagaccag ctcgtcgagt cgtccttcct gtaggtagtc cacatcaatc ggtaggaaag
    17941 ctaggaaaaa gtcgtccgtc ttcactttgc aatgctcaat gattgaaaac ggtaagccca
    18001 tgtccctctg cagttgtcgc actagatagg gcataagtgg gaaagcccgg agctgcactg
    18061 gaccgcttga aattttgcgg aagacatgac acatggtaca ctcgggtgta tatgaaaaca
    18121 tatctcgttg ctggacaagg atgccccgtg catagtgact acccgactct tcgtaaatgt
    18181 gctggatatc gatatcgcga caggtgcggc atgtccctgc agcggattgc cttgatctta
    18241 ttgagactga tgagactgat cgtctgattg aggtacgcag agacgagaac aaaggtgaag
    18301 atgggcttgc ccgttccttc aaaataatgt attagcgaac agtacgtata gtcgtgggac
    18361 agcaaggatt ccccacctgt gctggcgacg cgggtcgccc agggacttgt gctccagtat
    18421 tatgagcagg ccatagcttg aacttgaacc gtgacggctg tggcggaggt tctgattgcc
    18481 gtccggaatc gagcgacttc ttaggcttcc tcatcgagtt acttgggaga aggatacgat
    18541 ggtcttcaca ctcggtgaag cgccacacgt atacacaata gtagagagcg agaggcaaat
    18601 ccaccccgga tggatagtaa gcggcgacct gtgactgatt tatgcagtcg cgataaggag
    18661 cgacgcagcc ttgcggtacc cctgttgtgt tgatattcaa acgaagctat gcctaaaaca
    18721 agagggagtg cagttactgg cggagtcagg ctgcttactg cgcgcggaca ataaagccat
    18781 gccattccga ttcgtcacga cacacctcac agtatcgagg agcattagtc gaagtcatat
    18841 tacagatgtc tattccactg ctgctcatcc caatctctaa aaccagatcg aatcaatcgc
    18901 tggacccaaa tttgggtcgc cagcctatat ctaatgcgcc agcttgattc ccatcctgtt
    18961 catcaacgta cataaccatg gcaagaccgg cagagcaatg tcccgcttca gccgggcccc
    19021 atttccacaa ctcatcacaa ccattacttt tggcaaccat ttatccctgg aactcatgaa
    19081 gaccgagctt ctgggcctcc tcccacttgc cagggagcag agccagagga acgatgccag
    19141 aaacgtgcat ctcagggccg aagatcttgg catcaagacc cagttcttgc gtggcagcct
    19201 tcatgttctt gagaccctcc tggtagttag gaccagcacg acggacccag accttgacgt
    19261 cttgctcttg aagctgcttc gagtactcgc gcagggcacg aatgacaccc ttgaaggtag
    19321 aagcgacgtt ggtgaagttg gcaataccac caccgatgaa caggaccttg cccttgtcgc
    19381 tgtgaggtgc acggagcatg aggtccagga cggtgcgggc gtagtggaaa gtttgcgact
    19441 cggtaggagc accggagtat tcaccgtagt tggcgaggtc atcagcgaaa ccaaccgacg
    19501 caatggcgtc agcgtagaca acggaggcac caccaccagc aaccagggtc cagatacggc
    19561 cgttggggtt cagaacggtg agcttgagcg aggcaccggt cttggcatcc aactctgcga
    19621 tgtaggcctc ctccttggaa agctcacggc cgaagggagc agggaactcc atgggcgggc
    19681 cggcgtcgac gctgatcttg cttccagcgc tggcaacagc ggcaagaccc agggcagcag
    19741 gcgagcgagc aatagcccac ttcacaccac actcgaagtc ggcagtctgg tccagcttgg
    19801 cggccaagtc aaggaagtgc acctcggccg atgtggcgtc tgcgttgggg ataacgacca
    19861 aggggttgat ctcaaggtag gtgaactggc agtcgacata gacggcgtac aggcgcgaga
    19921 tgaagtcaac gaggacattg tgaacaccct tgggaacctt cttcaacagg tttgctgcga
    19981 tctcctcatt cgaggggaac tctgaaagat cgacgggaat caacagcttc tcagccttcg
    20041 catcaacatc accgacatca acaccaccct cgtgggtgaa gagaatccag tcgccctata
    20101 gttcatcaaa gttcaaatta gcgcctgcat tctttatctt caggggaact gccaactatg
    20161 caggcgagcg tatagagttt agtatagcgt gattagggaa aagggcgatg caaactatgc
    20221 atgtctcatt gcggaaagtg ggtgtcaagg tgccaaggtg gattccgatt ccgagcaaag
    20281 tggtttagtt tccgttcgtc cgcagggcat cggctcggtc cagcaagccc gaatgagtgc
    20341 aataaatgcg gccacgatgc cacaaactca tccagacgca aaaaccactt gatttccacc
    20401 aatgcgaaaa taagatattt tctagactaa cggccaacag tccgttctct tttgcaaagc
    20461 aaaaagactt ggactgggtg aagtctggat acaatccact ctttgcactg ggcacatcca
    20521 ccagacacca aaaggagaat gcaaaagaga ccgggattcg gaatgatgca gagaggcaaa
    20581 gaggcagatt cgcacaaggc gtaaggggaa aactcacatc tctcacggag ttgatgttga
    20641 tgtagtactc ggtgccctcg gggtgaggaa cgaaaggctc gacgaggaac tggctgagaa
    20701 cacccttgac gtgctcgacc tgctggacct ttctggcacg ctcagcaacc caagccttgg
    20761 cctcaggcca ggtcttgttc agggcgagga gaccgctctt gcctcggcgc ttgatcagct
    20821 gatcaggctt tgcgacgaac ttggcgccgt cctggagcag ccacgggtag gtgacctcgg
    20881 cctggtccaa gacagcgttc acgtcagcat cctcggggaa gtagagggat gccaatctgg
    20941 gaggagggtt gtgtgtggcc gacttgggga ggggagtggg cttgatgacg ggcgcccggg
    21001 tgaggtggta gttgaggatg gccttgccgt cggcctcgag gatggacttg gcggacatct
    21061 tgggtggttg tgcgggttga gaaagctatt cgcaggtatg tgagcggtct gttggctctt
    21121 cgactggatt ttcttgattc ttcctttgga gtgggatgtc agcaacggag ctcctaggac
    21181 gagtgttctg agagacgaga gcgcaagtgc aaggcaagcg ggagacagct cc
//
