# Supplementary material for: Genome sequencing and physiological characterization of three Neoarthrinium moseri strains
Source: BMC Microbiol. 2025 Aug 21;25:526. doi: 10.1186/s12866-025-04274-z (PMC12369201; doi:10.1186/s12866-025-04274-z)
Supplement: Supplementary file 16 — Supplementary Material 16. [file 12866_2025_4274_MOESM16_ESM.zip › BiGSLICE/input/Nmoseri/TUCIM5799/JAFIMR010000011.1.region001.gbk]

LOCUS       JAFIMR010000011        52264 bp    DNA     linear   PLN 06-APR-2022
DEFINITION  Neoarthrinium moseri strain TUCIM 5799
            scaffold11_Wmoseri_TUCIM_5799, whole genome shotgun sequence.
ACCESSION   JAFIMR010000011
VERSION     JAFIMR010000011.1
KEYWORDS    .
SOURCE      Neoarthrinium moseri
  ORGANISM  Neoarthrinium moseri
            Eukaryota; Fungi; Dikarya; Ascomycota; Pezizomycotina;
            Sordariomycetes; Xylariomycetidae; Xylariomycetidae incertae sedis;
            Neoarthrinium.
COMMENT     ##antiSMASH-Data-START##
            Version      :: 7.1.0
            Run date     :: 2023-12-04 11:58:05
            NOTE: This is a single region extracted from a larger record!
            Orig. start  :: 203810
            Orig. end    :: 256074
            ##antiSMASH-Data-END##
FEATURES             Location/Qualifiers
     protocluster    1..52264
                     /aStool="rule-based-clusters"
                     /category="NRPS"
                     /contig_edge="False"
                     /core_location="[20000:32264]"
                     /cutoff="20000"
                     /detection_rule="cds(Condensation and (AMP-binding or
                     A-OX))"
                     /neighbourhood="20000"
                     /product="NRPS"
                     /protocluster_number="1"
                     /tool="antismash"
     proto_core      20001..32264
                     /aStool="rule-based-clusters"
                     /tool="antismash"
                     /cutoff="20000"
                     /detection_rule="cds(Condensation and (AMP-binding or
                     A-OX))"
                     /neighbourhood="20000"
                     /product="NRPS"
                     /protocluster_number="1"
     cand_cluster    1..52264
                     /SMILES="NC([*])C(=O)NC([*])C(=O)NC([*])C(=O)O"
                     /candidate_cluster_number="1"
                     /contig_edge="False"
                     /detection_rules="cds(Condensation and (AMP-binding or
                     A-OX))"
                     /kind="single"
                     /product="NRPS"
                     /protoclusters="1"
                     /tool="antismash"
     region          1..52264
                     /candidate_cluster_numbers="1"
                     /contig_edge="False"
                     /product="NRPS"
                     /region_number="1"
                     /rules="cds(Condensation and (AMP-binding or A-OX))"
                     /tool="antismash"
     gene            1639..5887
                     /locus_tag="JX265_005351"
     mRNA            join(1639..1903,1987..2106,2159..2220,2286..3082,
                     3247..3620,3688..3744,3793..4397,4463..4898,4977..5887)
                     /locus_tag="JX265_005351"
                     /product="hypothetical protein"
     CDS             join(1639..1903,1987..2106,2159..2220,2286..3082,
                     3247..3620,3688..3744,3793..4397,4463..4898,4977..5887)
                     /codon_start=1
                     /gene_functions="biosynthetic-additional
                     (rule-based-clusters) ATP-grasp"
                     /gene_functions="biosynthetic-additional
                     (rule-based-clusters) Dala_Dala_lig_C"
                     /gene_functions="biosynthetic-additional
                     (rule-based-clusters) HMGL-like"
                     /gene_functions="biosynthetic-additional (smcogs)
                     SMCOG1090:acetyl-CoA carboxylase biotin carboxylase (Score:
                     85.5; E-value: 5.2e-26)"
                     /gene_kind="biosynthetic-additional"
                     /locus_tag="JX265_005351"
                     /product="hypothetical protein"
                     /protein_id="KAI1872471.1"
                     /sec_met_domain="ATP-grasp (E-value: 3e-08, bitscore: 27.6,
                     seeds: 20, tool: rule-based-clusters)"
                     /sec_met_domain="Dala_Dala_lig_C (E-value: 1.1e-10,
                     bitscore: 35.5, seeds: 12, tool: rule-based-clusters)"
                     /sec_met_domain="HMGL-like (E-value: 3.8e-27, bitscore:
                     89.7, seeds: 15, tool: rule-based-clusters)"
                     /transl_table=1
                     /translation="MADIPNIKDLIAAKDAAVDEDVFEEGMAPKEAQTVHHIRANSSIM
                     QLKKLLVANRGEIPIRIFRTAHELSLHTIAVFSYEDRLSMHRQKADEAYVIGKRGQYTP
                     VGAYLAGDEIIKIAVEHGAQMIHPGYGFLSENATFARNVEKAGLIFVGPSPDVIDSLGD
                     KVSARKLAIAAQVPVVPGTEGAVETFEAVKSFTDEYGFPIIIKAAYGGGGRGMRVVRDQ
                     ASLKESFERATSEAKTAFGNGTVFVERFLDKPKHIEVQLLGDNHGNIVHLFERDCSVQR
                     RHQKVVEIAPAKDLPVATRDAILADAVKLAKSVNYRNAGTAEFLVDQQNRYYFIEINPR
                     IQVEHTITEEITGIDIVAAQIQIAAGATLAQLGLTQDRISTRGFAIQCRITTEDPSKAF
                     QPDTGKIEVYRSAGGNGVRLDGGNGFAGAVITPYYDSMLVKCTCLGSTYEIARRKMLRA
                     LVEFRIRGVKTNIPFLASLLTHPTFIDGNCWTTFIDDTPQLFDLIGSQNRAQKLLAYLG
                     DIAVNGSSIAGQVGEPKFKGEINGTKWRSSLTADISITDIVVLPDLLNEDGSKLDVSQP
                     CTKGWRQILLEQGPKGFAKAVREYKGTLLMDTTWRDAHQSLLATRVRTVDLLGIAKETS
                     HALSNLYSLECWGGATFDVAMRFLYEDPWERLRKMRKLVPNIPFQMLLRGANGVAYASL
                     PDNAIYHFVKQAKENGVDIFRVFDALNDIDQLEVGIKAVQAAGGVAEGTVCYSGDMLNP
                     KKKYNLEYYLSLVDKLVALDIDILGIKDMAGVLKPHAATLLIGGIRKKFPQLPIHVHTH
                     DSAGTGVASMVACAQAGADAVDAATDSLSGMTSQPSINAIIASLEGSEHDPGLNPAHVR
                     ALDAYWAQLRLLYSPFEAHLSGPDPEVYEHEIPGAQQLGLGSQWAETKKAYEHANDLLG
                     DIVKVTPTSKVVGDLAQFMVSNKLSPQDVIDRAEELDFPGSVYEFLEGMMGQPYGGFPE
                     PLRSKALRNRRKFDKRPGLYLDPVDMKKVRTELGQKWGQVTECDLASYLMYPKVYDDYK
                     KFTQKYGDLSVLPTKYFLSRPEIGEEFHVELEKGKVLILKLLAVGPLSENTGQREVFYE
                     MNGEVRQVTVDDKKASVENVSRPKADPGDSSQVGAPMAGVLVELRVHENSEVKKGDPLA
                     VLSAMKMEMVISAPHNGKVSSLQVKEGDSVDGSDLVCKIVKG"
     PFAM_domain     join(1777..1903,1987..2106,2159..2220,2286..2312)
                     /aSDomain="Biotin_carb_N"
                     /aSTool="clusterhmmer"
                     /database="35.0"
                     /db_xref="PF00289.25"
                     /description="Biotin carboxylase, N-terminal domain"
                     /detection="hmmscan"
                     /domain_id="clusterhmmer_JX265_005351_0001"
                     /evalue="1.10E-37"
                     /label="JX265_005351"
                     /locus_tag="JX265_005351"
                     /protein_end="158"
                     /protein_start="46"
                     /score="129.0"
                     /tool="antismash"
                     /translation="LKKLLVANRGEIPIRIFRTAHELSLHTIAVFSYEDRLSMHRQKAD
                     EAYVIGKRGQYTPVGAYLAGDEIIKIAVEHGAQMIHPGYGFLSENATFARNVEKAGLIF
                     VGPSPDVI"
     aSDomain        join(1783..1903,1987..2106,2159..2220,2286..3082,
                     3247..3620,3688..3744,3793..4397,4463..4898,4977..5872)
                     /aSDomain="TIGR01235"
                     /aSTool="tigrfam"
                     /description="pyruv_carbox: pyruvate carboxylase"
                     /detection="hmmscan"
                     /domain_id="TIGRFam_JX265_005351_0001"
                     /evalue="0.00E+00"
                     /identifier="TIGR01235"
                     /label="JX265_005351"
                     /locus_tag="JX265_005351"
                     /protein_end="1204"
                     /protein_start="48"
                     /score="1819.8"
                     /tool="antismash"
                     /translation="KLLVANRGEIPIRIFRTAHELSLHTIAVFSYEDRLSMHRQKADEA
                     YVIGKRGQYTPVGAYLAGDEIIKIAVEHGAQMIHPGYGFLSENATFARNVEKAGLIFVG
                     PSPDVIDSLGDKVSARKLAIAAQVPVVPGTEGAVETFEAVKSFTDEYGFPIIIKAAYGG
                     GGRGMRVVRDQASLKESFERATSEAKTAFGNGTVFVERFLDKPKHIEVQLLGDNHGNIV
                     HLFERDCSVQRRHQKVVEIAPAKDLPVATRDAILADAVKLAKSVNYRNAGTAEFLVDQQ
                     NRYYFIEINPRIQVEHTITEEITGIDIVAAQIQIAAGATLAQLGLTQDRISTRGFAIQC
                     RITTEDPSKAFQPDTGKIEVYRSAGGNGVRLDGGNGFAGAVITPYYDSMLVKCTCLGST
                     YEIARRKMLRALVEFRIRGVKTNIPFLASLLTHPTFIDGNCWTTFIDDTPQLFDLIGSQ
                     NRAQKLLAYLGDIAVNGSSIAGQVGEPKFKGEINGTKWRSSLTADISITDIVVLPDLLN
                     EDGSKLDVSQPCTKGWRQILLEQGPKGFAKAVREYKGTLLMDTTWRDAHQSLLATRVRT
                     VDLLGIAKETSHALSNLYSLECWGGATFDVAMRFLYEDPWERLRKMRKLVPNIPFQMLL
                     RGANGVAYASLPDNAIYHFVKQAKENGVDIFRVFDALNDIDQLEVGIKAVQAAGGVAEG
                     TVCYSGDMLNPKKKYNLEYYLSLVDKLVALDIDILGIKDMAGVLKPHAATLLIGGIRKK
                     FPQLPIHVHTHDSAGTGVASMVACAQAGADAVDAATDSLSGMTSQPSINAIIASLEGSE
                     HDPGLNPAHVRALDAYWAQLRLLYSPFEAHLSGPDPEVYEHEIPGAQQLGLGSQWAETK
                     KAYEHANDLLGDIVKVTPTSKVVGDLAQFMVSNKLSPQDVIDRAEELDFPGSVYEFLEG
                     MMGQPYGGFPEPLRSKALRNRRKFDKRPGLYLDPVDMKKVRTELGQKWGQVTECDLASY
                     LMYPKVYDDYKKFTQKYGDLSVLPTKYFLSRPEIGEEFHVELEKGKVLILKLLAVGPLS
                     ENTGQREVFYEMNGEVRQVTVDDKKASVENVSRPKADPGDSSQVGAPMAGVLVELRVHE
                     NSEVKKGDPLAVLSAMKMEMVISAPHNGKVSSLQVKEGDSVDGSDLVCK"
     PFAM_domain     2325..2951
                     /aSDomain="CPSase_L_D2"
                     /aSTool="clusterhmmer"
                     /database="35.0"
                     /db_xref="PF02786.20"
                     /db_xref="GO:0005524"
                     /description="Carbamoyl-phosphate synthase L chain, ATP
                     binding domain"
                     /detection="hmmscan"
                     /domain_id="clusterhmmer_JX265_005351_0002"
                     /evalue="2.10E-80"
                     /gene_ontologies="GO:0005524: ATP binding"
                     /label="JX265_005351"
                     /locus_tag="JX265_005351"
                     /protein_end="371"
                     /protein_start="162"
                     /score="269.3"
                     /tool="antismash"
                     /translation="DKVSARKLAIAAQVPVVPGTEGAVETFEAVKSFTDEYGFPIIIKA
                     AYGGGGRGMRVVRDQASLKESFERATSEAKTAFGNGTVFVERFLDKPKHIEVQLLGDNH
                     GNIVHLFERDCSVQRRHQKVVEIAPAKDLPVATRDAILADAVKLAKSVNYRNAGTAEFL
                     VDQQNRYYFIEINPRIQVEHTITEEITGIDIVAAQIQIAAGATLAQ"
     PFAM_domain     join(2997..3082,3247..3484)
                     /aSDomain="Biotin_carb_C"
                     /aSTool="clusterhmmer"
                     /database="35.0"
                     /db_xref="PF02785.22"
                     /description="Biotin carboxylase C-terminal domain"
                     /detection="hmmscan"
                     /domain_id="clusterhmmer_JX265_005351_0003"
                     /evalue="8.40E-31"
                     /label="JX265_005351"
                     /locus_tag="JX265_005351"
                     /protein_end="494"
                     /protein_start="386"
                     /score="106.4"
                     /tool="antismash"
                     /translation="QCRITTEDPSKAFQPDTGKIEVYRSAGGNGVRLDGGNGFAGAVIT
                     PYYDSMLVKCTCLGSTYEIARRKMLRALVEFRIRGVKTNIPFLASLLTHPTFIDGNCWT
                     TFID"
     PFAM_domain     join(3930..4397,4463..4801)
                     /aSDomain="HMGL-like"
                     /aSTool="clusterhmmer"
                     /database="35.0"
                     /db_xref="PF00682.22"
                     /db_xref="GO:0003824"
                     /description="HMGL-like"
                     /detection="hmmscan"
                     /domain_id="clusterhmmer_JX265_005351_0004"
                     /evalue="2.50E-25"
                     /gene_ontologies="GO:0003824: catalytic activity"
                     /label="JX265_005351"
                     /locus_tag="JX265_005351"
                     /protein_end="873"
                     /protein_start="604"
                     /score="89.6"
                     /tool="antismash"
                     /translation="LMDTTWRDAHQSLLATRVRTVDLLGIAKETSHALSNLYSLECWGG
                     ATFDVAMRFLYEDPWERLRKMRKLVPNIPFQMLLRGANGVAYASLPDNAIYHFVKQAKE
                     NGVDIFRVFDALNDIDQLEVGIKAVQAAGGVAEGTVCYSGDMLNPKKKYNLEYYLSLVD
                     KLVALDIDILGIKDMAGVLKPHAATLLIGGIRKKFPQLPIHVHTHDSAGTGVASMVACA
                     QAGADAVDAATDSLSGMTSQPSINAIIASLEGSEHDPGLNPAHVRAL"
     PFAM_domain     join(4877..4898,4977..5521)
                     /aSDomain="PYC_OADA"
                     /aSTool="clusterhmmer"
                     /database="35.0"
                     /db_xref="PF02436.21"
                     /description="Conserved carboxylase domain"
                     /detection="hmmscan"
                     /domain_id="clusterhmmer_JX265_005351_0005"
                     /evalue="8.10E-60"
                     /label="JX265_005351"
                     /locus_tag="JX265_005351"
                     /protein_end="1087"
                     /protein_start="898"
                     /score="202.1"
                     /tool="antismash"
                     /translation="YEHEIPGAQQLGLGSQWAETKKAYEHANDLLGDIVKVTPTSKVVG
                     DLAQFMVSNKLSPQDVIDRAEELDFPGSVYEFLEGMMGQPYGGFPEPLRSKALRNRRKF
                     DKRPGLYLDPVDMKKVRTELGQKWGQVTECDLASYLMYPKVYDDYKKFTQKYGDLSVLP
                     TKYFLSRPEIGEEFHVELEKGKVLIL"
     PFAM_domain     5675..5875
                     /aSDomain="Biotin_lipoyl"
                     /aSTool="clusterhmmer"
                     /database="35.0"
                     /db_xref="PF00364.25"
                     /description="Biotin-requiring enzyme"
                     /detection="hmmscan"
                     /domain_id="clusterhmmer_JX265_005351_0006"
                     /evalue="2.30E-18"
                     /label="JX265_005351"
                     /locus_tag="JX265_005351"
                     /protein_end="1205"
                     /protein_start="1138"
                     /score="65.9"
                     /tool="antismash"
                     /translation="QVGAPMAGVLVELRVHENSEVKKGDPLAVLSAMKMEMVISAPHNG
                     KVSSLQVKEGDSVDGSDLVCKI"
     gene            complement(7024..7913)
                     /locus_tag="JX265_005352"
     mRNA            complement(join(7024..7154,7212..7686,7810..7818,
                     7890..7913))
                     /locus_tag="JX265_005352"
                     /product="hypothetical protein"
     CDS             complement(join(7024..7154,7212..7686,7810..7818,
                     7890..7913))
                     /codon_start=1
                     /locus_tag="JX265_005352"
                     /product="hypothetical protein"
                     /protein_id="KAI1872472.1"
                     /transl_table=1
                     /translation="MSNKQGKMAGYINYRMRVTLLDGRQMTGQMLAFDKHMNLVLADTE
                     EFRKLKRKTAKPAGAPGASTPQTQTIETEEKRTLGLTIVRGAQIVSLSVESAPPADPST
                     RLGKTTTGGLTSALTSGPGVSRPAGRGAAPASLAGPAAGVGAGAPPPQFPPQFPGAPGF
                     GPGRGGPPAPGFPAPGGFPPAGFPPQGGFQPPPGFPGGPPPGFNPPGRR"
     PFAM_domain     complement(join(7441..7686,7810..7818,7890..7892))
                     /aSDomain="LSM"
                     /aSTool="clusterhmmer"
                     /database="35.0"
                     /db_xref="PF01423.25"
                     /description="LSM domain"
                     /detection="hmmscan"
                     /domain_id="clusterhmmer_JX265_005352_0007"
                     /evalue="4.30E-17"
                     /label="JX265_005352"
                     /locus_tag="JX265_005352"
                     /protein_end="93"
                     /protein_start="7"
                     /score="61.7"
                     /tool="antismash"
                     /translation="MAGYINYRMRVTLLDGRQMTGQMLAFDKHMNLVLADTEEFRKLKR
                     KTAKPAGAPGASTPQTQTIETEEKRTLGLTIVRGAQIVSLS"
     gene            8502..9171
                     /locus_tag="JX265_005353"
     mRNA            join(8502..8504,8573..8711,8795..9171)
                     /locus_tag="JX265_005353"
                     /product="hypothetical protein"
     CDS             join(8502..8504,8573..8711,8795..9171)
                     /codon_start=1
                     /locus_tag="JX265_005353"
                     /product="hypothetical protein"
                     /protein_id="KAI1872473.1"
                     /transl_table=1
                     /translation="MSDKAQNPMRELKIQKLVLNISVGESGDRLTRAAKVLEQLSGQTP
                     VYSKARYTVRTFGIRRNEKIAVHVTVRGPKAEEILERGLKVKEYELRKRNFSETGNFGF
                     GISEHIDLGIKYDPAIGIYGMDFYCCMTRPGERVSRRRRCKGRIGASHRINRDETVKWF
                     KSRFDGIVR"
     PFAM_domain     join(8588..8711,8795..8832)
                     /aSDomain="Ribosomal_L5"
                     /aSTool="clusterhmmer"
                     /database="35.0"
                     /db_xref="PF00281.22"
                     /description="Ribosomal protein L5"
                     /detection="hmmscan"
                     /domain_id="clusterhmmer_JX265_005353_0008"
                     /evalue="1.40E-20"
                     /label="JX265_005353"
                     /locus_tag="JX265_005353"
                     /protein_end="60"
                     /protein_start="6"
                     /score="73.5"
                     /tool="antismash"
                     /translation="NPMRELKIQKLVLNISVGESGDRLTRAAKVLEQLSGQTPVYSKAR
                     YTVRTFGIR"
     PFAM_domain     8842..9087
                     /aSDomain="Ribosomal_L5_C"
                     /aSTool="clusterhmmer"
                     /database="35.0"
                     /db_xref="PF00673.24"
                     /description="ribosomal L5P family C-terminus"
                     /detection="hmmscan"
                     /domain_id="clusterhmmer_JX265_005353_0009"
                     /evalue="6.80E-22"
                     /label="JX265_005353"
                     /locus_tag="JX265_005353"
                     /protein_end="145"
                     /protein_start="63"
                     /score="77.6"
                     /tool="antismash"
                     /translation="KIAVHVTVRGPKAEEILERGLKVKEYELRKRNFSETGNFGFGISE
                     HIDLGIKYDPAIGIYGMDFYCCMTRPGERVSRRRRCK"
     gene            10567..14230
                     /locus_tag="JX265_005354"
     mRNA            join(10567..13860,13910..14230)
                     /locus_tag="JX265_005354"
                     /product="hypothetical protein"
     CDS             join(10567..13860,13910..14230)
                     /codon_start=1
                     /locus_tag="JX265_005354"
                     /product="hypothetical protein"
                     /protein_id="KAI1872474.1"
                     /transl_table=1
                     /translation="MPPKRQATHMSLVKSPGGSVRLSQQAVSTLSTQTNPRSSSPGSSI
                     KFGGDKSDTSMGHNPSDDVDESEAEIRVGGYTSSTKAAPTTDSSPGARSNNTWTLDART
                     LEDTMPIPQEVPDMAVLRSTPPSFLRDGIEEMRSPEEILDIEQQRSFQAENEADGDAAN
                     MEEDDEYASLEEEVVDISDYQDDSEARSEGEESYHPSKAEATRSKKGVASKAVAPRQAK
                     KAATTTKPKGATKRPVARNTRAGKTPARQNPDEDGSVDNKGAAPGPNMARKIYQKRAVN
                     VTVEKVVPSTQAQDGARTKTSARRAAKKSFLDDADEILAEDSQLAAAKAAAEARTASKS
                     TGNWAPESKQHNSVQCSKVPDSEHKTTTIDGRPDDVYDIELSPDPPKSRSQPGELPTKA
                     PANKRAQKPSVNDTARPTRGGGRAVRGDRGGRGGRVSRGRQKSQPMAQLETTTEDLEVE
                     DLKEAGNEDRIPSPNSKKKRGPAVNGSKSQKASATERPPGKVQSKPDIVHFDPHVGAMR
                     PVQSDEEQAADYEPLQGSDVLMDDNIQDDDEGLQIDEEAESKHNKALSTRAYSPQGNRS
                     PAPRKAPEDAPSDMSGKPSNKLPFRRRRPARTSLIDDKTEFVDADSLEEKSSNDEYPRA
                     GNKSNTPAIMEANADGQDYPEINVESPKALKRKRGLAADNEKPSEAKKRKKQSEHQGTP
                     ARPLENEAPAAPQPQRQISISNTGSPIKVPVLQHLLDQEGPIPVQLDTQPRKASETVQI
                     SDDSPSSGDASSSVGADAPTLTLPTDNNGHAKSRHAADSNVGHIGHTLREKVDKASQGS
                     HAKENTQKLSSDFNYPQVRRTNQRQPLAEIELPPSNGQEKDVLQTSKPNAQLQIGNSDR
                     SALNPVANGPVPHIPFPSNQVLFQQIQSKQRNNDLVGAKFSGKEPLDSGEGRPTYSQQN
                     HHNANNDVFTHYNAGPSRRNLFYPSDLPHEVEEHTGHQSSQSAHPRSQAFEKRLADERQ
                     FARASHAQKSEDNGSSGDKLPGFRIERGDVMVDMHPKSQVFANGLLQSEQSRENHRMFG
                     AYGDSGTFDVGRSYRYTKVTNEAHNSQRRWKTAVDASSRGLADTMHDITVVMLRHLSSK
                     EDAIVKVPVEYRQNGKKIISSLLQRQHKERKNTFDSIEQGCRRLLQIYDDAFKATKAAK
                     EGLSSRRMRIVELVKQKQDRLLTVQQVIQKARDDINKA"
     gene            complement(14640..16710)
                     /locus_tag="JX265_005355"
     mRNA            complement(join(14640..15013,15159..15966,16018..16062,
                     16125..16403,16459..16710))
                     /locus_tag="JX265_005355"
                     /product="hypothetical protein"
     CDS             complement(join(14640..15013,15159..15966,16018..16062,
                     16125..16403,16459..16710))
                     /codon_start=1
                     /gene_functions="biosynthetic-additional (smcogs)
                     SMCOG1180:Decarboxylase, pyridoxal-dependent (Score: 280.7;
                     E-value: 3.2e-85)"
                     /gene_kind="biosynthetic-additional"
                     /locus_tag="JX265_005355"
                     /product="hypothetical protein"
                     /protein_id="KAI1872475.1"
                     /transl_table=1
                     /translation="MQLHLKGCLRDCPNIYARESTSEQIFSISKASAIRIVNMLTMLEE
                     APRESMAVQMASKIAPPTNGVNGAHHKKAQLNRAGELEELLDSVKQLIIPFVRKADDAA
                     PCRAAGQGRVPPGTNVLVEKLEPEKLVKRLDFSLPEEGRGRDGLLATVQELLENSVNTW
                     DQGFMDKLYASTNPVGVISELILATLNTATDYVTNTAVQLHVCHVSPALTIVEKTTARA
                     LASIMGFTGPRAGGITCPGGSASNMTSLVIARNTLYPETKRDGNGPRRLVLFTSVHSHY
                     SIEKAASTMGLGAAGTGVVLVPADAEGRMVPAALRRMVLHAMQEGKTPFYVNATAGTTV
                     LGAFDPICEISAVCKEFGLWLHVDASWGGPVAFSSQQRHKIDGAGLADSLTINPHKMLG
                     APLPCSFLLTNDLSVFHRANTLPAGYLFHSESAERDVWDLADLTLQCGRRGDALKLALS
                     WIYYGADGFEKQINHAFSVAGLLATMIQDHPDFELVSMNPPPCLQVCFYYTPGGVQTGI
                     DENTRRTRAMITALVDRGFMVDYAPGNRGSFFRVVVNCQTLAETVKGLVNALVETGKGV
                     IDEELGTIA"
     PFAM_domain     complement(join(14874..15013,15159..15966,16018..16062,
                     16125..16277))
                     /aSDomain="Pyridoxal_deC"
                     /aSTool="clusterhmmer"
                     /database="35.0"
                     /db_xref="PF00282.22"
                     /db_xref="GO:0016830"
                     /db_xref="GO:0019752"
                     /db_xref="GO:0030170"
                     /description="Pyridoxal-dependent decarboxylase conserved
                     domain"
                     /detection="hmmscan"
                     /domain_id="clusterhmmer_JX265_005355_0010"
                     /evalue="1.70E-73"
                     /gene_ontologies="GO:0016830: carbon-carbon lyase activity"
                     /gene_ontologies="GO:0019752: carboxylic acid metabolic
                     process"
                     /gene_ontologies="GO:0030170: pyridoxal phosphate binding"
                     /label="JX265_005355"
                     /locus_tag="JX265_005355"
                     /protein_end="508"
                     /protein_start="126"
                     /score="247.6"
                     /tool="antismash"
                     /translation="PEKLVKRLDFSLPEEGRGRDGLLATVQELLENSVNTWDQGFMDKL
                     YASTNPVGVISELILATLNTATDYVTNTAVQLHVCHVSPALTIVEKTTARALASIMGFT
                     GPRAGGITCPGGSASNMTSLVIARNTLYPETKRDGNGPRRLVLFTSVHSHYSIEKAAST
                     MGLGAAGTGVVLVPADAEGRMVPAALRRMVLHAMQEGKTPFYVNATAGTTVLGAFDPIC
                     EISAVCKEFGLWLHVDASWGGPVAFSSQQRHKIDGAGLADSLTINPHKMLGAPLPCSFL
                     LTNDLSVFHRANTLPAGYLFHSESAERDVWDLADLTLQCGRRGDALKLALSWIYYGADG
                     FEKQINHAFSVAGLLATMIQDHPDFELVSMNPPPCLQVCFYY"
     gene            complement(17266..18938)
                     /locus_tag="JX265_005356"
     mRNA            complement(join(17266..17344,17397..18209,18285..18399,
                     18470..18938))
                     /locus_tag="JX265_005356"
                     /product="hypothetical protein"
     CDS             complement(join(17266..17344,17397..18209,18285..18399,
                     18470..18938))
                     /codon_start=1
                     /gene_functions="biosynthetic-additional (smcogs)
                     SMCOG1247:acetylornithine deacetylase (Score: 64.5;
                     E-value: 1.5e-19)"
                     /gene_kind="biosynthetic-additional"
                     /locus_tag="JX265_005356"
                     /product="hypothetical protein"
                     /protein_id="KAI1872476.1"
                     /transl_table=1
                     /translation="MEELPIEHELGHDSSLTESISSVSTPDTDIKDPYLVFHHGQELNG
                     HSKAVLGDPHPVGTCFSDNHEIHVPPSGTRRLWDEIHHTAQWGAIPDSTGMARLTLSDE
                     DREVRNYFVHEAEQLGCRVDIDQMGNIFAVLPGENNNVPPIGIGSHLDTQPAGGRYDGI
                     LGVLSALEVLKSIKSSGIRTYAPIAAIDWTNEEGARFAPGCNGSAVWAGHTPLQAAYAL
                     RDTNPSSSCTLRQELERIGYLGAVPASCEANKLSAHFELHIEQRRILQDTGKKIGVVTN
                     IQGIRWYRVCINGRRAHAGGAPMHQRADAVVAAAKVILFLDARARVVEAVATVGVVELE
                     RPSSNTVPGKVIFTIDLRHPSEAVLDDFEARLRSCTDGLTKENVGIGVEISKTWHSPAV
                     KMDDEAMACTKRAAEKVVGAENSVEMISLAGHDSALTATKVPTSMVFVPSKDGISHAPE
                     EFTSEEDCGNGLRVILEAVLGYDSIIKQRYTSQ"
     aSDomain        complement(join(17308..17344,17397..18209,18285..18399,
                     18470..18713))
                     /aSDomain="TIGR01879"
                     /aSTool="tigrfam"
                     /description="hydantase: amidase, hydantoinase/carbamoylase
                     family"
                     /detection="hmmscan"
                     /domain_id="TIGRFam_JX265_005356_0002"
                     /evalue="1.10E-109"
                     /identifier="TIGR01879"
                     /label="JX265_005356"
                     /locus_tag="JX265_005356"
                     /protein_end="478"
                     /protein_start="75"
                     /score="365.0"
                     /tool="antismash"
                     /translation="RLWDEIHHTAQWGAIPDSTGMARLTLSDEDREVRNYFVHEAEQLG
                     CRVDIDQMGNIFAVLPGENNNVPPIGIGSHLDTQPAGGRYDGILGVLSALEVLKSIKSS
                     GIRTYAPIAAIDWTNEEGARFAPGCNGSAVWAGHTPLQAAYALRDTNPSSSCTLRQELE
                     RIGYLGAVPASCEANKLSAHFELHIEQRRILQDTGKKIGVVTNIQGIRWYRVCINGRRA
                     HAGGAPMHQRADAVVAAAKVILFLDARARVVEAVATVGVVELERPSSNTVPGKVIFTID
                     LRHPSEAVLDDFEARLRSCTDGLTKENVGIGVEISKTWHSPAVKMDDEAMACTKRAAEK
                     VVGAENSVEMISLAGHDSALTATKVPTSMVFVPSKDGISHAPEEFTSEEDCGNGLRVIL
                     EAVL"
     PFAM_domain     complement(join(17311..17344,17397..18209,18285..18399,
                     18470..18500))
                     /aSDomain="Peptidase_M20"
                     /aSTool="clusterhmmer"
                     /database="35.0"
                     /db_xref="PF01546.31"
                     /db_xref="GO:0016787"
                     /description="Peptidase family M20/M25/M40"
                     /detection="hmmscan"
                     /domain_id="clusterhmmer_JX265_005356_0011"
                     /evalue="2.60E-29"
                     /gene_ontologies="GO:0016787: hydrolase activity"
                     /label="JX265_005356"
                     /locus_tag="JX265_005356"
                     /protein_end="477"
                     /protein_start="146"
                     /score="102.5"
                     /tool="antismash"
                     /translation="IGSHLDTQPAGGRYDGILGVLSALEVLKSIKSSGIRTYAPIAAID
                     WTNEEGARFAPGCNGSAVWAGHTPLQAAYALRDTNPSSSCTLRQELERIGYLGAVPASC
                     EANKLSAHFELHIEQRRILQDTGKKIGVVTNIQGIRWYRVCINGRRAHAGGAPMHQRAD
                     AVVAAAKVILFLDARARVVEAVATVGVVELERPSSNTVPGKVIFTIDLRHPSEAVLDDF
                     EARLRSCTDGLTKENVGIGVEISKTWHSPAVKMDDEAMACTKRAAEKVVGAENSVEMIS
                     LAGHDSALTATKVPTSMVFVPSKDGISHAPEEFTSEEDCGNGLRVILEAV"
     gene            complement(20001..32264)
                     /locus_tag="JX265_005357"
     mRNA            complement(join(20001..22748,22829..23515,23587..31767,
                     31848..32264))
                     /locus_tag="JX265_005357"
                     /product="hypothetical protein"
     CDS             complement(join(20001..22748,22829..23515,23587..31767,
                     31848..32264))
                     /NRPS_PKS="Domain: PP-binding (222-285). E-value: 2.6e-14.
                     Score: 45.4. Matches aSDomain:
                     nrpspksdomains_JX265_005357_PP-binding.1"
                     /NRPS_PKS="Domain: Condensation_DCL (330-598). E-value:
                     1.8e-46. Score: 150.4. Matches aSDomain:
                     nrpspksdomains_JX265_005357_Condensation_DCL.1"
                     /NRPS_PKS="Domain: AMP-binding (765-1162). E-value:
                     1.9e-74. Score: 242.6. Matches aSDomain:
                     nrpspksdomains_JX265_005357_AMP-binding.1"
                     /NRPS_PKS="Domain: PCP (1306-1374). E-value: 1.2e-15.
                     Score: 49.3. Matches aSDomain:
                     nrpspksdomains_JX265_005357_PCP.1"
                     /NRPS_PKS="Domain: Condensation_DCL (1419-1689). E-value:
                     8.6e-42. Score: 135.1. Matches aSDomain:
                     nrpspksdomains_JX265_005357_Condensation_DCL.2"
                     /NRPS_PKS="Domain: AMP-binding (1854-2256). E-value:
                     9.9e-83. Score: 269.8. Matches aSDomain:
                     nrpspksdomains_JX265_005357_AMP-binding.2"
                     /NRPS_PKS="Domain: PCP (2391-2458). E-value: 3.4e-15.
                     Score: 47.9. Matches aSDomain:
                     nrpspksdomains_JX265_005357_PCP.2"
                     /NRPS_PKS="Domain: Condensation_DCL (2503-2793). E-value:
                     1.7e-38. Score: 124.3. Matches aSDomain:
                     nrpspksdomains_JX265_005357_Condensation_DCL.3"
                     /NRPS_PKS="Domain: AMP-binding (2951-3346). E-value:
                     3.1e-85. Score: 278.0. Matches aSDomain:
                     nrpspksdomains_JX265_005357_AMP-binding.3"
                     /NRPS_PKS="Domain: PP-binding (3488-3550). E-value:
                     9.1e-13. Score: 40.5. Matches aSDomain:
                     nrpspksdomains_JX265_005357_PP-binding.2"
                     /NRPS_PKS="Domain: Condensation_DCL (3595-3869). E-value:
                     1.1e-26. Score: 85.5. Matches aSDomain:
                     nrpspksdomains_JX265_005357_Condensation_DCL.4"
                     /codon_start=1
                     /gene_functions="biosynthetic (rule-based-clusters) NRPS:
                     Condensation"
                     /gene_functions="biosynthetic (rule-based-clusters) NRPS:
                     AMP-binding"
                     /gene_functions="biosynthetic-additional
                     (rule-based-clusters) PP-binding"
                     /gene_functions="biosynthetic-additional (smcogs)
                     SMCOG1002:AMP-dependent synthetase and ligase (Score:
                     270.3; E-value: 4.3e-82)"
                     /gene_kind="biosynthetic"
                     /locus_tag="JX265_005357"
                     /product="hypothetical protein"
                     /protein_id="KAI1872477.1"
                     /sec_met_domain="PP-binding (E-value: 1.4e-13, bitscore:
                     45.4, seeds: 164, tool: rule-based-clusters)"
                     /sec_met_domain="Condensation (E-value: 1e-43, bitscore:
                     143.7, seeds: 42, tool: rule-based-clusters)"
                     /sec_met_domain="AMP-binding (E-value: 8.6e-94, bitscore:
                     308.6, seeds: 400, tool: rule-based-clusters)"
                     /transl_table=1
                     /translation="MGSIDNTASTKLATLNGEGIKNVSAQTIVETVWAITHFIYTGDNE
                     VKFVRHFLSQSHGRDDDAKRQPFSTRGYRINSESTPADIASTGCDVAHQNGQAPGLERE
                     SKAPDFTRFLRQTELLLIEGQPGSGMNHPFLKGEPHSLLVEASVWDGVIDFTATLHTSN
                     HQKYLVDLEDKMTRVCGFVAKNWNSPLSQYTKVTNEVQLSQVQPKGSSAKHELANDPAE
                     LLRSLWRGVLHSPNAPLGPDDNFFRVGGDSIKAIELVGALREHRRALTVSQIYRTPTLG
                     EMAKNLVLLDRLPHEEPPKALELISQSISREDCIDQVARACQVEPLMVDDVYPATPMQE
                     ALMAISAHRPGVYAHRVVFKIPESLQIERFKKAWYTLVSKQPVFRTRIVTLPSIGTVQV
                     VIRSGIDWHSGMSLHEFVQYDEELPYTYGSDLSRYGIVHDDEGEPHFVWSGHHAISDGW
                     SRPAMFRDVQKIYLEGVATHQVPYTQFIRHLIEMSIEESEEFWTEQFPDTVEIYPRLPT
                     SGYTPQALQLQTIDISLERRADSGITTATLVQAAWALITAAYANTDEAVFGLTLSGRDA
                     PVPGITQMMGITITTVPVRIVLDYTSTVLEYLEEVQEYILQVKQHQHLGLQRIYRLSPE
                     AKSAASFQNLLVIQPAGEDEDFAGLTELGLQPIQVDEKDTRDYGITVQCSIGSSGSLLQ
                     VKAHYDEKVVGSKQVESMLHLFEHHIRQLATESTVSSLHDLDNMSPHDLGLLATWNASM
                     PPAVEKTLHGLIAEKARETPGAVALDGPDSRVTYAELDSISSQLAGYIQEVSNISPNSR
                     VVLSFAKSTLPVFAILATLKSGGVCVSTNPEHPTPRLLEIVQDVESRVVLCDEKSVDRF
                     KGQVPHVIGITDALIEQLKSAAAYKSLPNVLPSNESFVVYTSGSTGKPKGSVLEHRSLA
                     THLKALGERIGLDERSRTLQFSAYTFDVHILEIVGTLVHGGCVCVISDHERMNNLSQVI
                     NERGVNFSSLTKTVSRLLDPDQVPTLKKLILTGEPNGRQDYWRWSRRVSLYNGLGPSEC
                     TPLVCLTRGAVAPDDDPSNIGHAMGCHLWVTDHRRPDRLVPIGCVGELVVEGPIVGRGY
                     INRPRENAAAFVLDPAWSRDGSGRSRRFYRSGDLARMNTDGSITFIGRADNQVKIHGQR
                     VELGEIEDSLRRCSHVFANSAVEAVTISSRGGTSTLAVFCSREDHEQSKLKRHDAVEVP
                     ILAMDHESEIEFKKAQLDLAKTLPQYMIPSIFLPVRHLPFNPSGKLERKTLHHWVSRLN
                     ANDLGQYFLTSQTVTRPPESDMEKKLQSLWAKVLNIPTNAIGAESHFFRSGGDSVLSMK
                     LIAEARCEGIAMTVADVFRMPMLKDMALTIEPDVSTKPRDDEVARFEAFSLIRDKEALS
                     GYIAEAAQDCGVGPDLVEDMYPCTPIQEALMAVSSHRPEAYTYQVVLKLPSSMDLDRFK
                     SSWDTLVSEFAIFRTRIVFKRDVGSLQVVLRSNITWHESTGMPPEQYLEQNGTLHVGYG
                     SELSRFVIVHHGGDTVFVGTFHHSLYDGWSLMRTYEEFSSIFLHGELARPVVPYGRFMG
                     HLSSVDGNESDEFWRSQFPTITENYPRLPPGHTPRPLHNKSSTVQLTRTVGSEVTLATV
                     VQTAWAILMSLYSGSNDLVFGLTLSGRDAPIDGITDMVGPTLTSVPIMMHINNDMTLGA
                     LLDSMQRKTTDIRRHQHVGLQRIRHLSPEASVAVDFRNLLVVHTMGDAEITSPLRALGI
                     QTMKSKAEESLDIALTAECTIRGDALDVLINYDDEVVAGQQVDFIHHQLGYIISLLSKE
                     SPTTRLRDVDLVSADELTHMQSWNNNLPEYTQEVLHELVEAQARATPNAIATTGFDGEF
                     TYEELDSITNKLAAYLTSIGVGPEKHVVLSFRKSTWPIIAMLAVLKSGGVCVSVNFEHP
                     LNRRLDIVQDVEPVVILCDADQQAEYSGHSPHVVVVGATLFAHTLTQEPSNTWVRPKIQ
                     PSNAAFIVYTSGSTGKPKGCILEHHAVCLSQKINADTMNITSSTRALQFATYTWDPSIL
                     EIFGPLIRGGCVCVISDDERMNNLTASINARGANWTFQTPTVAQIIVPDDVPNLDTIVF
                     CGEPLTKKVVQPWSAAGHAQMINFYSAAETSNIGAINLAPDKQTGLISIGRSSGCGMWV
                     VQRHDPNQLVPRGCVGELLIEGHAVIRGYWNRQEANSAAFIEDPTWSRSGQAELKHRRF
                     YRTGDIAYFNPDGSIQLLGRGDRQVKIRGQRVELHEIEYQIHQQLPIGSEVTAEIVELD
                     AATLTAFIRLPTFCAIEGQNSLQIQAETDVKEFQNVVESLQRSLPETLPQYMLPTAFVP
                     ISYTPRLATTKTDRKLLKQFAQRLEKDAIFGNTLSNEKTPPRDETEASLQLVWSQILKL
                     GLDRIGVHDSFLALGGDSITAMQVVSECRRLGVEILVSTILVERTIAAIAPHCKRLVTP
                     EASSIDKPHAFAHLPQELDSLLSDHLIGLGHDSENSLIDSVYPCTAMQEGILLSQQVDS
                     EVYQIQYVWEFTDNPAFGENLSSRLSLAWDTIVHRHPSMRTGIIEHSTEHGHFLQVVLK
                     RHPAPRFLQAEQAIKDVSDVLQLPTPAEDNFLTYMPRLTLYRTMDGRAICKLKVSHVLI
                     DAVSLDVFMQELISSLLGHELASPVMNFAKYVEYEKNIRSEQSIAYWEDHLKNVQPCHV
                     PTNNDQEAFSGLKEYGFIQLPENATEGMAAFCSRLGVTQAAFMQAAWAIVLATFTGQSD
                     ACFGYLASGRDTPIDGIEGSIGPIISMQICRVQIEATVKEILQRVNTDVIVGLEHRNCS
                     LALIQNRLGLKATPLFNTCMTVRRALDLAEQEKLDTLIRPLQSPERTEYAIALSASVRA
                     TGAIISMSYQRGKISQDYARSIAGSLETVIRSLLESEAKPVHSIELIGTEDLKRVQGWN
                     SPPSPVVYSTLHGLVEAQAQATPDAIATSGFDSQLTYGQLNLMSNRLASHLIGCGVGPG
                     ARVVLCFYKSTWPVVAMLAILKAGGVCVSTNPDHPFSRLLDTCHDVETTVVMCDERNAS
                     RFKDQIPHVITVGERLMGQLKRTAQLPLPEVKPHDAAFVVYTSGSTGKPKGCVLEHHSV
                     AKSQLVNAKAMHITSTTRVAQFAAYTFDASICEIFAPLVVGGCLCVISDDERLDDLAMA
                     MNDRKANWIMLTPTVAQLLSPSAVPTLKTLVFGGEPLGRKALDIWCGHVKLVNYWGPTE
                     CSNSGCLNGEITRDTNPLRIGRASGCHVWITEQGNPHRLVPIGCIGEMVVEGTMLGRGY
                     VNRPDATAAAFVTDLAWSRGGKPDCTRRFYRTGDLGQFNSDGTITIAGRADNQVKIHGQ
                     RVELDEIKHQIAKSLPSGGEVVVDMVNISNQSWKTLAAFIKIGGYSTDKASPNTLEVTD
                     SEQQQEFQSLVKELETTLPKVLPRYMVPSKFIPITRVPLTPSVKTDKRLLREFAKTLSG
                     EIGSTCEPNSLEKQPTSDMERDLQTVWAHVLNRAISSIGIDETFMSLGGDSISAMQSAA
                     QCRKMGIKLPVAVILQKKTIAAIAPYCTKISMAQTPRTAVKTFDIDQDQMDELLAVDLP
                     RIGIKSIDDVEDIFPVSPFQKFTIEGHLDTPPRHWECFYFDLPNNIDHSRLQQVCVEMA
                     ENVPILRTLFIKHAGGFLQVVLKSLEPQIDIYNSQEDIDQLMARLFKEDLANLPTLGRP
                     FHRFMIARTPTHSRLLLRLSHTQEDGLSRIALVQLLATLYEGRSPPEIVSYSKFMHHLK
                     QHHEEDAKYWRSMLASTQPTYIWDTAKQPPMKGSGVIRIEETIPHFRTEGVTPATLFNA
                     ACALLLSSMTNSTDIIFGRMTSGRTGLDAEFQNLIGPTLNIIPLRVHLKKDFLVSDVVQ
                     SVHKQYVDSIPYENIGLDDIIRNCTDWKTSMAKFPVVTQFLNVDENSEVQLAGGGRFVA
                     RIWEPKDVDPYPWSLCLGAYIGRSGVKISIVANAAYADRAMVQRILNDLCRLIGTLTEH
                     GDKQLGSLTALS"
     PFAM_domain     complement(20007..21248)
                     /aSDomain="Condensation"
                     /aSTool="clusterhmmer"
                     /database="35.0"
                     /db_xref="PF00668.23"
                     /db_xref="GO:0003824"
                     /description="Condensation domain"
                     /detection="hmmscan"
                     /domain_id="clusterhmmer_JX265_005357_0022"
                     /evalue="1.00E-36"
                     /gene_ontologies="GO:0003824: catalytic activity"
                     /label="JX265_005357"
                     /locus_tag="JX265_005357"
                     /protein_end="4009"
                     /protein_start="3595"
                     /score="126.7"
                     /tool="antismash"
                     /translation="EDIFPVSPFQKFTIEGHLDTPPRHWECFYFDLPNNIDHSRLQQVC
                     VEMAENVPILRTLFIKHAGGFLQVVLKSLEPQIDIYNSQEDIDQLMARLFKEDLANLPT
                     LGRPFHRFMIARTPTHSRLLLRLSHTQEDGLSRIALVQLLATLYEGRSPPEIVSYSKFM
                     HHLKQHHEEDAKYWRSMLASTQPTYIWDTAKQPPMKGSGVIRIEETIPHFRTEGVTPAT
                     LFNAACALLLSSMTNSTDIIFGRMTSGRTGLDAEFQNLIGPTLNIIPLRVHLKKDFLVS
                     DVVQSVHKQYVDSIPYENIGLDDIIRNCTDWKTSMAKFPVVTQFLNVDENSEVQLAGGG
                     RFVARIWEPKDVDPYPWSLCLGAYIGRSGVKISIVANAAYADRAMVQRILNDLCRLIGT
                     LTEHGDKQLGSLTAL"
     aSDomain        complement(20427..21248)
                     /aSDomain="Condensation"
                     /aSTool="nrps_pks_domains"
                     /database="nrpspksdomains.hmm"
                     /detection="hmmscan"
                     /domain_id="nrpspksdomains_JX265_005357_Condensation_DCL.4"
                     /domain_subtypes="Condensation_DCL"
                     /evalue="1.10E-26"
                     /label="JX265_005357_Condensation_DCL.4"
                     /locus_tag="JX265_005357"
                     /protein_end="3869"
                     /protein_start="3595"
                     /score="85.5"
                     /tool="antismash"
                     /translation="EDIFPVSPFQKFTIEGHLDTPPRHWECFYFDLPNNIDHSRLQQVC
                     VEMAENVPILRTLFIKHAGGFLQVVLKSLEPQIDIYNSQEDIDQLMARLFKEDLANLPT
                     LGRPFHRFMIARTPTHSRLLLRLSHTQEDGLSRIALVQLLATLYEGRSPPEIVSYSKFM
                     HHLKQHHEEDAKYWRSMLASTQPTYIWDTAKQPPMKGSGVIRIEETIPHFRTEGVTPAT
                     LFNAACALLLSSMTNSTDIIFGRMTSGRTGLDAEFQNLIGPTLNIIPLRVHL"
     CDS_motif       complement(20436..20531)
                     /aSTool="nrps_pks_domains"
                     /database="abmotifs"
                     /detection="hmmscan"
                     /domain_id="nrpspksmotif_JX265_005357_0029"
                     /evalue="2.80E-04"
                     /label="C5_DCL_263-294"
                     /locus_tag="JX265_005357"
                     /protein_end="3866"
                     /protein_start="3834"
                     /score="13.4"
                     /tool="antismash"
                     /translation="DIIFGRMTSGRTGLDAEFQNLIGPTLNIIPLR"
     CDS_motif       complement(20805..20852)
                     /aSTool="nrps_pks_domains"
                     /database="abmotifs"
                     /detection="hmmscan"
                     /domain_id="nrpspksmotif_JX265_005357_0028"
                     /evalue="2.50E+01"
                     /label="C3_DCL_135-156"
                     /locus_tag="JX265_005357"
                     /protein_end="3743"
                     /protein_start="3727"
                     /score="-2.1"
                     /tool="antismash"
                     /translation="DGLSRIALVQLLATLY"
     CDS_motif       complement(21072..21170)
                     /aSTool="nrps_pks_domains"
                     /database="abmotifs"
                     /detection="hmmscan"
                     /domain_id="nrpspksmotif_JX265_005357_0027"
                     /evalue="2.80E-01"
                     /label="C2_LCL_024-062"
                     /locus_tag="JX265_005357"
                     /protein_end="3654"
                     /protein_start="3621"
                     /score="3.7"
                     /tool="antismash"
                     /translation="CFYFDLPNNIDHSRLQQVCVEMAENVPILRTLF"
     aSDomain        complement(21384..21569)
                     /aSDomain="PP-binding"
                     /aSTool="nrps_pks_domains"
                     /database="nrpspksdomains.hmm"
                     /detection="hmmscan"
                     /domain_id="nrpspksdomains_JX265_005357_PP-binding.2"
                     /evalue="9.10E-13"
                     /label="JX265_005357_PP-binding.2"
                     /locus_tag="JX265_005357"
                     /protein_end="3550"
                     /protein_start="3488"
                     /score="40.5"
                     /tool="antismash"
                     /translation="DLQTVWAHVLNRAISSIGIDETFMSLGGDSISAMQSAAQCRKMGI
                     KLPVAVILQKKTIAAIA"
     PFAM_domain     complement(21384..21569)
                     /aSDomain="PP-binding"
                     /aSTool="clusterhmmer"
                     /database="35.0"
                     /db_xref="PF00550.28"
                     /description="Phosphopantetheine attachment site"
                     /detection="hmmscan"
                     /domain_id="clusterhmmer_JX265_005357_0021"
                     /evalue="1.60E-10"
                     /label="JX265_005357"
                     /locus_tag="JX265_005357"
                     /protein_end="3550"
                     /protein_start="3488"
                     /score="41.2"
                     /tool="antismash"
                     /translation="DLQTVWAHVLNRAISSIGIDETFMSLGGDSISAMQSAAQCRKMGI
                     KLPVAVILQKKTIAAIA"
     aSModule        complement(21384..24675)
                     /complete
                     /domains="nrpspksdomains_JX265_005357_Condensation_DCL.3"
                     /domains="nrpspksdomains_JX265_005357_AMP-binding.3"
                     /domains="nrpspksdomains_JX265_005357_PP-binding.2"
                     /locus_tags="JX265_005357"
                     /monomer_pairings="X -> X"
                     /tool="antismash"
                     /type="nrps"
     CDS_motif       complement(21477..21506)
                     /aSTool="nrps_pks_domains"
                     /database="abmotifs"
                     /detection="hmmscan"
                     /domain_id="nrpspksmotif_JX265_005357_0026"
                     /evalue="1.40E+00"
                     /label="PCP_mE"
                     /locus_tag="JX265_005357"
                     /protein_end="3519"
                     /protein_start="3509"
                     /score="2.9"
                     /tool="antismash"
                     /translation="TFMSLGGDSI"
     aSDomain        complement(join(21927..22748,22829..23200))
                     /aSDomain="TIGR01733"
                     /aSTool="tigrfam"
                     /description="AA-adenyl-dom: amino acid adenylation domain"
                     /detection="hmmscan"
                     /domain_id="TIGRFam_JX265_005357_0005"
                     /evalue="9.00E-106"
                     /identifier="TIGR01733"
                     /label="JX265_005357"
                     /locus_tag="JX265_005357"
                     /protein_end="3369"
                     /protein_start="2971"
                     /score="352.0"
                     /tool="antismash"
                     /translation="TYGQLNLMSNRLASHLIGCGVGPGARVVLCFYKSTWPVVAMLAIL
                     KAGGVCVSTNPDHPFSRLLDTCHDVETTVVMCDERNASRFKDQIPHVITVGERLMGQLK
                     RTAQLPLPEVKPHDAAFVVYTSGSTGKPKGCVLEHHSVAKSQLVNAKAMHITSTTRVAQ
                     FAAYTFDASICEIFAPLVVGGCLCVISDDERLDDLAMAMNDRKANWIMLTPTVAQLLSP
                     SAVPTLKTLVFGGEPLGRKALDIWCGHVKLVNYWGPTECSNSGCLNGEITRDTNPLRIG
                     RASGCHVWITEQGNPHRLVPIGCIGEMVVEGTMLGRGYVNRPDATAAAFVTDLAWSRGG
                     KPDCTRRFYRTGDLGQFNSDGTITIAGRADNQVKIHGQRVELDEIKHQIAKSLPSGGE"
     CDS_motif       complement(21966..22025)
                     /aSTool="nrps_pks_domains"
                     /database="abmotifs"
                     /detection="hmmscan"
                     /domain_id="nrpspksmotif_JX265_005357_0025"
                     /evalue="6.90E-09"
                     /label="NRPS-A_a8"
                     /locus_tag="JX265_005357"
                     /protein_end="3356"
                     /protein_start="3336"
                     /score="28.0"
                     /tool="antismash"
                     /translation="AGRADNQVKIHGQRVELDEI"
     aSDomain        complement(join(21996..22748,22829..23260))
                     /aSDomain="AMP-binding"
                     /aSTool="nrps_pks_domains"
                     /database="nrpspksdomains.hmm"
                     /detection="hmmscan"
                     /domain_id="nrpspksdomains_JX265_005357_AMP-binding.3"
                     /evalue="3.10E-85"
                     /label="JX265_005357_AMP-binding.3"
                     /locus_tag="JX265_005357"
                     /protein_end="3346"
                     /protein_start="2951"
                     /score="278.0"
                     /specificity="substrate consensus: X"
                     /tool="antismash"
                     /translation="EAQAQATPDAIATSGFDSQLTYGQLNLMSNRLASHLIGCGVGPGA
                     RVVLCFYKSTWPVVAMLAILKAGGVCVSTNPDHPFSRLLDTCHDVETTVVMCDERNASR
                     FKDQIPHVITVGERLMGQLKRTAQLPLPEVKPHDAAFVVYTSGSTGKPKGCVLEHHSVA
                     KSQLVNAKAMHITSTTRVAQFAAYTFDASICEIFAPLVVGGCLCVISDDERLDDLAMAM
                     NDRKANWIMLTPTVAQLLSPSAVPTLKTLVFGGEPLGRKALDIWCGHVKLVNYWGPTEC
                     SNSGCLNGEITRDTNPLRIGRASGCHVWITEQGNPHRLVPIGCIGEMVVEGTMLGRGYV
                     NRPDATAAAFVTDLAWSRGGKPDCTRRFYRTGDLGQFNSDGTITIAGRADNQVKI"
     PFAM_domain     complement(join(21996..22748,22829..23260))
                     /aSDomain="AMP-binding"
                     /aSTool="clusterhmmer"
                     /database="35.0"
                     /db_xref="PF00501.31"
                     /description="AMP-binding enzyme"
                     /detection="hmmscan"
                     /domain_id="clusterhmmer_JX265_005357_0020"
                     /evalue="5.40E-75"
                     /label="JX265_005357"
                     /locus_tag="JX265_005357"
                     /protein_end="3346"
                     /protein_start="2951"
                     /score="252.7"
                     /tool="antismash"
                     /translation="EAQAQATPDAIATSGFDSQLTYGQLNLMSNRLASHLIGCGVGPGA
                     RVVLCFYKSTWPVVAMLAILKAGGVCVSTNPDHPFSRLLDTCHDVETTVVMCDERNASR
                     FKDQIPHVITVGERLMGQLKRTAQLPLPEVKPHDAAFVVYTSGSTGKPKGCVLEHHSVA
                     KSQLVNAKAMHITSTTRVAQFAAYTFDASICEIFAPLVVGGCLCVISDDERLDDLAMAM
                     NDRKANWIMLTPTVAQLLSPSAVPTLKTLVFGGEPLGRKALDIWCGHVKLVNYWGPTEC
                     SNSGCLNGEITRDTNPLRIGRASGCHVWITEQGNPHRLVPIGCIGEMVVEGTMLGRGYV
                     NRPDATAAAFVTDLAWSRGGKPDCTRRFYRTGDLGQFNSDGTITIAGRADNQVKI"
     CDS_motif       complement(22131..22220)
                     /aSTool="nrps_pks_domains"
                     /database="abmotifs"
                     /detection="hmmscan"
                     /domain_id="nrpspksmotif_JX265_005357_0024"
                     /evalue="2.80E-12"
                     /label="NRPS-A_a6"
                     /locus_tag="JX265_005357"
                     /protein_end="3301"
                     /protein_start="3271"
                     /score="38.8"
                     /tool="antismash"
                     /translation="PIGCIGEMVVEGTMLGRGYVNRPDATAAAF"
     CDS_motif       complement(join(22704..22748,22829..22843))
                     /aSTool="nrps_pks_domains"
                     /database="abmotifs"
                     /detection="hmmscan"
                     /domain_id="nrpspksmotif_JX265_005357_0023"
                     /evalue="1.00E-08"
                     /label="NRPS-A_a3"
                     /locus_tag="JX265_005357"
                     /protein_end="3110"
                     /protein_start="3090"
                     /score="27.3"
                     /tool="antismash"
                     /translation="AFVVYTSGSTGKPKGCVLEH"
     CDS_motif       complement(23045..23077)
                     /aSTool="nrps_pks_domains"
                     /database="abmotifs"
                     /detection="hmmscan"
                     /domain_id="nrpspksmotif_JX265_005357_0022"
                     /evalue="1.60E-01"
                     /label="NRPS-A_a2"
                     /locus_tag="JX265_005357"
                     /protein_end="3023"
                     /protein_start="3012"
                     /score="6.0"
                     /tool="antismash"
                     /translation="LAILKAGGVCV"
     PFAM_domain     complement(join(23333..23515,23587..24675))
                     /aSDomain="Condensation"
                     /aSTool="clusterhmmer"
                     /database="35.0"
                     /db_xref="PF00668.23"
                     /db_xref="GO:0003824"
                     /description="Condensation domain"
                     /detection="hmmscan"
                     /domain_id="clusterhmmer_JX265_005357_0019"
                     /evalue="9.00E-41"
                     /gene_ontologies="GO:0003824: catalytic activity"
                     /label="JX265_005357"
                     /locus_tag="JX265_005357"
                     /protein_end="2927"
                     /protein_start="2503"
                     /score="140.1"
                     /tool="antismash"
                     /translation="SVYPCTAMQEGILLSQQVDSEVYQIQYVWEFTDNPAFGENLSSRL
                     SLAWDTIVHRHPSMRTGIIEHSTEHGHFLQVVLKRHPAPRFLQAEQAIKDVSDVLQLPT
                     PAEDNFLTYMPRLTLYRTMDGRAICKLKVSHVLIDAVSLDVFMQELISSLLGHELASPV
                     MNFAKYVEYEKNIRSEQSIAYWEDHLKNVQPCHVPTNNDQEAFSGLKEYGFIQLPENAT
                     EGMAAFCSRLGVTQAAFMQAAWAIVLATFTGQSDACFGYLASGRDTPIDGIEGSIGPII
                     SMQICRVQIEATVKEILQRVNTDVIVGLEHRNCSLALIQNRLGLKATPLFNTCMTVRRA
                     LDLAEQEKLDTLIRPLQSPERTEYAIALSASVRATGAIISMSYQRGKISQDYARSIAGS
                     LETVIRSLLESEAKPVHSIELIGTE"
     CDS_motif       complement(23671..23736)
                     /aSTool="nrps_pks_domains"
                     /database="abmotifs"
                     /detection="hmmscan"
                     /domain_id="nrpspksmotif_JX265_005357_0021"
                     /evalue="6.90E-03"
                     /label="C67_DCL_14fromHMM"
                     /locus_tag="JX265_005357"
                     /protein_end="2838"
                     /protein_start="2816"
                     /score="8.7"
                     /tool="antismash"
                     /translation="CSLALIQNRLGLKATPLFNTCM"
     aSDomain        complement(23806..24675)
                     /aSDomain="Condensation"
                     /aSTool="nrps_pks_domains"
                     /database="nrpspksdomains.hmm"
                     /detection="hmmscan"
                     /domain_id="nrpspksdomains_JX265_005357_Condensation_DCL.3"
                     /domain_subtypes="Condensation_DCL"
                     /evalue="1.70E-38"
                     /label="JX265_005357_Condensation_DCL.3"
                     /locus_tag="JX265_005357"
                     /protein_end="2793"
                     /protein_start="2503"
                     /score="124.3"
                     /tool="antismash"
                     /translation="SVYPCTAMQEGILLSQQVDSEVYQIQYVWEFTDNPAFGENLSSRL
                     SLAWDTIVHRHPSMRTGIIEHSTEHGHFLQVVLKRHPAPRFLQAEQAIKDVSDVLQLPT
                     PAEDNFLTYMPRLTLYRTMDGRAICKLKVSHVLIDAVSLDVFMQELISSLLGHELASPV
                     MNFAKYVEYEKNIRSEQSIAYWEDHLKNVQPCHVPTNNDQEAFSGLKEYGFIQLPENAT
                     EGMAAFCSRLGVTQAAFMQAAWAIVLATFTGQSDACFGYLASGRDTPIDGIEGSIGPII
                     SMQICRVQI"
     CDS_motif       complement(23827..23910)
                     /aSTool="nrps_pks_domains"
                     /database="abmotifs"
                     /detection="hmmscan"
                     /domain_id="nrpspksmotif_JX265_005357_0020"
                     /evalue="3.90E-06"
                     /label="C5_DCL_263-294"
                     /locus_tag="JX265_005357"
                     /protein_end="2786"
                     /protein_start="2758"
                     /score="19.4"
                     /tool="antismash"
                     /translation="DACFGYLASGRDTPIDGIEGSIGPIISM"
     CDS_motif       complement(24223..24273)
                     /aSTool="nrps_pks_domains"
                     /database="abmotifs"
                     /detection="hmmscan"
                     /domain_id="nrpspksmotif_JX265_005357_0019"
                     /evalue="1.40E-02"
                     /label="C3_LCL_132-143"
                     /locus_tag="JX265_005357"
                     /protein_end="2654"
                     /protein_start="2637"
                     /score="8.3"
                     /tool="antismash"
                     /translation="HVLIDAVSLDVFMQELI"
     aSDomain        complement(24811..25011)
                     /aSDomain="PCP"
                     /aSTool="nrps_pks_domains"
                     /database="nrpspksdomains.hmm"
                     /detection="hmmscan"
                     /domain_id="nrpspksdomains_JX265_005357_PCP.2"
                     /evalue="3.40E-15"
                     /label="JX265_005357_PCP.2"
                     /locus_tag="JX265_005357"
                     /protein_end="2458"
                     /protein_start="2391"
                     /score="47.9"
                     /tool="antismash"
                     /translation="EASLQLVWSQILKLGLDRIGVHDSFLALGGDSITAMQVVSECRRL
                     GVEILVSTILVERTIAAIAPHC"
     aSModule        complement(24811..27927)
                     /complete
                     /domains="nrpspksdomains_JX265_005357_Condensation_DCL.2"
                     /domains="nrpspksdomains_JX265_005357_AMP-binding.2"
                     /domains="nrpspksdomains_JX265_005357_PCP.2"
                     /locus_tags="JX265_005357"
                     /monomer_pairings="X -> X"
                     /tool="antismash"
                     /type="nrps"
     PFAM_domain     complement(24820..25002)
                     /aSDomain="PP-binding"
                     /aSTool="clusterhmmer"
                     /database="35.0"
                     /db_xref="PF00550.28"
                     /description="Phosphopantetheine attachment site"
                     /detection="hmmscan"
                     /domain_id="clusterhmmer_JX265_005357_0018"
                     /evalue="6.30E-08"
                     /label="JX265_005357"
                     /locus_tag="JX265_005357"
                     /protein_end="2455"
                     /protein_start="2394"
                     /score="32.9"
                     /tool="antismash"
                     /translation="LQLVWSQILKLGLDRIGVHDSFLALGGDSITAMQVVSECRRLGVE
                     ILVSTILVERTIAAIA"
     CDS_motif       complement(24913..24942)
                     /aSTool="nrps_pks_domains"
                     /database="abmotifs"
                     /detection="hmmscan"
                     /domain_id="nrpspksmotif_JX265_005357_0018"
                     /evalue="1.10E+00"
                     /label="PCP_mE"
                     /locus_tag="JX265_005357"
                     /protein_end="2424"
                     /protein_start="2414"
                     /score="3.2"
                     /tool="antismash"
                     /translation="SFLALGGDSI"
     aSDomain        complement(25366..26562)
                     /aSDomain="TIGR01733"
                     /aSTool="tigrfam"
                     /description="AA-adenyl-dom: amino acid adenylation domain"
                     /detection="hmmscan"
                     /domain_id="TIGRFam_JX265_005357_0004"
                     /evalue="2.00E-100"
                     /identifier="TIGR01733"
                     /label="JX265_005357"
                     /locus_tag="JX265_005357"
                     /protein_end="2273"
                     /protein_start="1874"
                     /score="334.4"
                     /tool="antismash"
                     /translation="TYEELDSITNKLAAYLTSIGVGPEKHVVLSFRKSTWPIIAMLAVL
                     KSGGVCVSVNFEHPLNRRLDIVQDVEPVVILCDADQQAEYSGHSPHVVVVGATLFAHTL
                     TQEPSNTWVRPKIQPSNAAFIVYTSGSTGKPKGCILEHHAVCLSQKINADTMNITSSTR
                     ALQFATYTWDPSILEIFGPLIRGGCVCVISDDERMNNLTASINARGANWTFQTPTVAQI
                     IVPDDVPNLDTIVFCGEPLTKKVVQPWSAAGHAQMINFYSAAETSNIGAINLAPDKQTG
                     LISIGRSSGCGMWVVQRHDPNQLVPRGCVGELLIEGHAVIRGYWNRQEANSAAFIEDPT
                     WSRSGQAELKHRRFYRTGDIAYFNPDGSIQLLGRGDRQVKIRGQRVELHEIEYQIHQQL
                     "
     CDS_motif       complement(25387..25449)
                     /aSTool="nrps_pks_domains"
                     /database="abmotifs"
                     /detection="hmmscan"
                     /domain_id="nrpspksmotif_JX265_005357_0017"
                     /evalue="4.60E-10"
                     /label="NRPS-A_a8"
                     /locus_tag="JX265_005357"
                     /protein_end="2266"
                     /protein_start="2245"
                     /score="31.6"
                     /tool="antismash"
                     /translation="LGRGDRQVKIRGQRVELHEIE"
     aSDomain        complement(25417..26622)
                     /aSDomain="AMP-binding"
                     /aSTool="nrps_pks_domains"
                     /database="nrpspksdomains.hmm"
                     /detection="hmmscan"
                     /domain_id="nrpspksdomains_JX265_005357_AMP-binding.2"
                     /evalue="9.90E-83"
                     /label="JX265_005357_AMP-binding.2"
                     /locus_tag="JX265_005357"
                     /protein_end="2256"
                     /protein_start="1854"
                     /score="269.8"
                     /specificity="substrate consensus: X"
                     /tool="antismash"
                     /translation="EAQARATPNAIATTGFDGEFTYEELDSITNKLAAYLTSIGVGPEK
                     HVVLSFRKSTWPIIAMLAVLKSGGVCVSVNFEHPLNRRLDIVQDVEPVVILCDADQQAE
                     YSGHSPHVVVVGATLFAHTLTQEPSNTWVRPKIQPSNAAFIVYTSGSTGKPKGCILEHH
                     AVCLSQKINADTMNITSSTRALQFATYTWDPSILEIFGPLIRGGCVCVISDDERMNNLT
                     ASINARGANWTFQTPTVAQIIVPDDVPNLDTIVFCGEPLTKKVVQPWSAAGHAQMINFY
                     SAAETSNIGAINLAPDKQTGLISIGRSSGCGMWVVQRHDPNQLVPRGCVGELLIEGHAV
                     IRGYWNRQEANSAAFIEDPTWSRSGQAELKHRRFYRTGDIAYFNPDGSIQLLGRGDRQV
                     KIR"
     PFAM_domain     complement(25417..26622)
                     /aSDomain="AMP-binding"
                     /aSTool="clusterhmmer"
                     /database="35.0"
                     /db_xref="PF00501.31"
                     /description="AMP-binding enzyme"
                     /detection="hmmscan"
                     /domain_id="clusterhmmer_JX265_005357_0017"
                     /evalue="3.00E-73"
                     /label="JX265_005357"
                     /locus_tag="JX265_005357"
                     /protein_end="2256"
                     /protein_start="1854"
                     /score="247.0"
                     /tool="antismash"
                     /translation="EAQARATPNAIATTGFDGEFTYEELDSITNKLAAYLTSIGVGPEK
                     HVVLSFRKSTWPIIAMLAVLKSGGVCVSVNFEHPLNRRLDIVQDVEPVVILCDADQQAE
                     YSGHSPHVVVVGATLFAHTLTQEPSNTWVRPKIQPSNAAFIVYTSGSTGKPKGCILEHH
                     AVCLSQKINADTMNITSSTRALQFATYTWDPSILEIFGPLIRGGCVCVISDDERMNNLT
                     ASINARGANWTFQTPTVAQIIVPDDVPNLDTIVFCGEPLTKKVVQPWSAAGHAQMINFY
                     SAAETSNIGAINLAPDKQTGLISIGRSSGCGMWVVQRHDPNQLVPRGCVGELLIEGHAV
                     IRGYWNRQEANSAAFIEDPTWSRSGQAELKHRRFYRTGDIAYFNPDGSIQLLGRGDRQV
                     KIR"
     CDS_motif       complement(25558..25647)
                     /aSTool="nrps_pks_domains"
                     /database="abmotifs"
                     /detection="hmmscan"
                     /domain_id="nrpspksmotif_JX265_005357_0016"
                     /evalue="1.00E-10"
                     /label="NRPS-A_a6"
                     /locus_tag="JX265_005357"
                     /protein_end="2209"
                     /protein_start="2179"
                     /score="33.8"
                     /tool="antismash"
                     /translation="PRGCVGELLIEGHAVIRGYWNRQEANSAAF"
     CDS_motif       complement(26137..26196)
                     /aSTool="nrps_pks_domains"
                     /database="abmotifs"
                     /detection="hmmscan"
                     /domain_id="nrpspksmotif_JX265_005357_0015"
                     /evalue="5.00E-08"
                     /label="NRPS-A_a3"
                     /locus_tag="JX265_005357"
                     /protein_end="2016"
                     /protein_start="1996"
                     /score="25.2"
                     /tool="antismash"
                     /translation="AFIVYTSGSTGKPKGCILEH"
     CDS_motif       complement(26404..26439)
                     /aSTool="nrps_pks_domains"
                     /database="abmotifs"
                     /detection="hmmscan"
                     /domain_id="nrpspksmotif_JX265_005357_0014"
                     /evalue="3.50E-01"
                     /label="NRPS-A_a2"
                     /locus_tag="JX265_005357"
                     /protein_end="1927"
                     /protein_start="1915"
                     /score="5.0"
                     /tool="antismash"
                     /translation="LAVLKSGGVCVS"
     PFAM_domain     complement(26692..27930)
                     /aSDomain="Condensation"
                     /aSTool="clusterhmmer"
                     /database="35.0"
                     /db_xref="PF00668.23"
                     /db_xref="GO:0003824"
                     /description="Condensation domain"
                     /detection="hmmscan"
                     /domain_id="clusterhmmer_JX265_005357_0016"
                     /evalue="2.30E-38"
                     /gene_ontologies="GO:0003824: catalytic activity"
                     /label="JX265_005357"
                     /locus_tag="JX265_005357"
                     /protein_end="1831"
                     /protein_start="1418"
                     /score="132.2"
                     /tool="antismash"
                     /translation="VEDMYPCTPIQEALMAVSSHRPEAYTYQVVLKLPSSMDLDRFKSS
                     WDTLVSEFAIFRTRIVFKRDVGSLQVVLRSNITWHESTGMPPEQYLEQNGTLHVGYGSE
                     LSRFVIVHHGGDTVFVGTFHHSLYDGWSLMRTYEEFSSIFLHGELARPVVPYGRFMGHL
                     SSVDGNESDEFWRSQFPTITENYPRLPPGHTPRPLHNKSSTVQLTRTVGSEVTLATVVQ
                     TAWAILMSLYSGSNDLVFGLTLSGRDAPIDGITDMVGPTLTSVPIMMHINNDMTLGALL
                     DSMQRKTTDIRRHQHVGLQRIRHLSPEASVAVDFRNLLVVHTMGDAEITSPLRALGIQT
                     MKSKAEESLDIALTAECTIRGDALDVLINYDDEVVAGQQVDFIHHQLGYIISLLSKESP
                     TTRLRDVDLVSADE"
     CDS_motif       complement(27010..27078)
                     /aSTool="nrps_pks_domains"
                     /database="abmotifs"
                     /detection="hmmscan"
                     /domain_id="nrpspksmotif_JX265_005357_0013"
                     /evalue="1.60E-03"
                     /label="C67_DCL_14fromHMM"
                     /locus_tag="JX265_005357"
                     /protein_end="1725"
                     /protein_start="1702"
                     /score="10.8"
                     /tool="antismash"
                     /translation="QRKTTDIRRHQHVGLQRIRHLSP"
     aSDomain        complement(27118..27927)
                     /aSDomain="Condensation"
                     /aSTool="nrps_pks_domains"
                     /database="nrpspksdomains.hmm"
                     /detection="hmmscan"
                     /domain_id="nrpspksdomains_JX265_005357_Condensation_DCL.2"
                     /domain_subtypes="Condensation_DCL"
                     /evalue="8.60E-42"
                     /label="JX265_005357_Condensation_DCL.2"
                     /locus_tag="JX265_005357"
                     /protein_end="1689"
                     /protein_start="1419"
                     /score="135.1"
                     /tool="antismash"
                     /translation="EDMYPCTPIQEALMAVSSHRPEAYTYQVVLKLPSSMDLDRFKSSW
                     DTLVSEFAIFRTRIVFKRDVGSLQVVLRSNITWHESTGMPPEQYLEQNGTLHVGYGSEL
                     SRFVIVHHGGDTVFVGTFHHSLYDGWSLMRTYEEFSSIFLHGELARPVVPYGRFMGHLS
                     SVDGNESDEFWRSQFPTITENYPRLPPGHTPRPLHNKSSTVQLTRTVGSEVTLATVVQT
                     AWAILMSLYSGSNDLVFGLTLSGRDAPIDGITDMVGPTLTSVPIMMHI"
     CDS_motif       complement(27130..27222)
                     /aSTool="nrps_pks_domains"
                     /database="abmotifs"
                     /detection="hmmscan"
                     /domain_id="nrpspksmotif_JX265_005357_0012"
                     /evalue="9.70E-11"
                     /label="C5_DCL_263-294"
                     /locus_tag="JX265_005357"
                     /protein_end="1685"
                     /protein_start="1654"
                     /score="34.1"
                     /tool="antismash"
                     /translation="DLVFGLTLSGRDAPIDGITDMVGPTLTSVPI"
     CDS_motif       complement(27505..27564)
                     /aSTool="nrps_pks_domains"
                     /database="abmotifs"
                     /detection="hmmscan"
                     /domain_id="nrpspksmotif_JX265_005357_0011"
                     /evalue="1.40E-04"
                     /label="C3_DCL_135-156"
                     /locus_tag="JX265_005357"
                     /protein_end="1560"
                     /protein_start="1540"
                     /score="14.5"
                     /tool="antismash"
                     /translation="FHHSLYDGWSLMRTYEEFSS"
     CDS_motif       complement(27751..27861)
                     /aSTool="nrps_pks_domains"
                     /database="abmotifs"
                     /detection="hmmscan"
                     /domain_id="nrpspksmotif_JX265_005357_0010"
                     /evalue="2.80E-05"
                     /label="C2_LCL_024-062"
                     /locus_tag="JX265_005357"
                     /protein_end="1478"
                     /protein_start="1441"
                     /score="16.5"
                     /tool="antismash"
                     /translation="AYTYQVVLKLPSSMDLDRFKSSWDTLVSEFAIFRTRI"
     aSDomain        complement(28063..28266)
                     /aSDomain="PCP"
                     /aSTool="nrps_pks_domains"
                     /database="nrpspksdomains.hmm"
                     /detection="hmmscan"
                     /domain_id="nrpspksdomains_JX265_005357_PCP.1"
                     /evalue="1.20E-15"
                     /label="JX265_005357_PCP.1"
                     /locus_tag="JX265_005357"
                     /protein_end="1374"
                     /protein_start="1306"
                     /score="49.3"
                     /tool="antismash"
                     /translation="EKKLQSLWAKVLNIPTNAIGAESHFFRSGGDSVLSMKLIAEARCE
                     GIAMTVADVFRMPMLKDMALTIE"
     aSModule        complement(28063..31194)
                     /complete
                     /domains="nrpspksdomains_JX265_005357_Condensation_DCL.1"
                     /domains="nrpspksdomains_JX265_005357_AMP-binding.1"
                     /domains="nrpspksdomains_JX265_005357_PCP.1"
                     /locus_tags="JX265_005357"
                     /monomer_pairings="X -> X"
                     /tool="antismash"
                     /type="nrps"
     PFAM_domain     complement(28075..28260)
                     /aSDomain="PP-binding"
                     /aSTool="clusterhmmer"
                     /database="35.0"
                     /db_xref="PF00550.28"
                     /description="Phosphopantetheine attachment site"
                     /detection="hmmscan"
                     /domain_id="clusterhmmer_JX265_005357_0015"
                     /evalue="9.50E-10"
                     /label="JX265_005357"
                     /locus_tag="JX265_005357"
                     /protein_end="1370"
                     /protein_start="1308"
                     /score="38.8"
                     /tool="antismash"
                     /translation="KLQSLWAKVLNIPTNAIGAESHFFRSGGDSVLSMKLIAEARCEGI
                     AMTVADVFRMPMLKDMA"
     CDS_motif       complement(28168..28197)
                     /aSTool="nrps_pks_domains"
                     /database="abmotifs"
                     /detection="hmmscan"
                     /domain_id="nrpspksmotif_JX265_005357_0009"
                     /evalue="7.60E+00"
                     /label="PCP_mE"
                     /locus_tag="JX265_005357"
                     /protein_end="1339"
                     /protein_start="1329"
                     /score="1.0"
                     /tool="antismash"
                     /translation="HFFRSGGDSV"
     aSDomain        complement(28639..29829)
                     /aSDomain="TIGR01733"
                     /aSTool="tigrfam"
                     /description="AA-adenyl-dom: amino acid adenylation domain"
                     /detection="hmmscan"
                     /domain_id="TIGRFam_JX265_005357_0003"
                     /evalue="3.30E-102"
                     /identifier="TIGR01733"
                     /label="JX265_005357"
                     /locus_tag="JX265_005357"
                     /protein_end="1182"
                     /protein_start="785"
                     /score="340.3"
                     /tool="antismash"
                     /translation="TYAELDSISSQLAGYIQEVSNISPNSRVVLSFAKSTLPVFAILAT
                     LKSGGVCVSTNPEHPTPRLLEIVQDVESRVVLCDEKSVDRFKGQVPHVIGITDALIEQL
                     KSAAAYKSLPNVLPSNESFVVYTSGSTGKPKGSVLEHRSLATHLKALGERIGLDERSRT
                     LQFSAYTFDVHILEIVGTLVHGGCVCVISDHERMNNLSQVINERGVNFSSLTKTVSRLL
                     DPDQVPTLKKLILTGEPNGRQDYWRWSRRVSLYNGLGPSECTPLVCLTRGAVAPDDDPS
                     NIGHAMGCHLWVTDHRRPDRLVPIGCVGELVVEGPIVGRGYINRPRENAAAFVLDPAWS
                     RDGSGRSRRFYRSGDLARMNTDGSITFIGRADNQVKIHGQRVELGEIEDSLRRCSHV"
     CDS_motif       complement(28666..28731)
                     /aSTool="nrps_pks_domains"
                     /database="abmotifs"
                     /detection="hmmscan"
                     /domain_id="nrpspksmotif_JX265_005357_0008"
                     /evalue="2.50E-11"
                     /label="NRPS-A_a8"
                     /locus_tag="JX265_005357"
                     /protein_end="1173"
                     /protein_start="1151"
                     /score="35.6"
                     /tool="antismash"
                     /translation="FIGRADNQVKIHGQRVELGEIE"
     aSDomain        complement(28699..29889)
                     /aSDomain="AMP-binding"
                     /aSTool="nrps_pks_domains"
                     /database="nrpspksdomains.hmm"
                     /detection="hmmscan"
                     /domain_id="nrpspksdomains_JX265_005357_AMP-binding.1"
                     /evalue="1.90E-74"
                     /label="JX265_005357_AMP-binding.1"
                     /locus_tag="JX265_005357"
                     /protein_end="1162"
                     /protein_start="765"
                     /score="242.6"
                     /specificity="substrate consensus: X"
                     /tool="antismash"
                     /translation="AEKARETPGAVALDGPDSRVTYAELDSISSQLAGYIQEVSNISPN
                     SRVVLSFAKSTLPVFAILATLKSGGVCVSTNPEHPTPRLLEIVQDVESRVVLCDEKSVD
                     RFKGQVPHVIGITDALIEQLKSAAAYKSLPNVLPSNESFVVYTSGSTGKPKGSVLEHRS
                     LATHLKALGERIGLDERSRTLQFSAYTFDVHILEIVGTLVHGGCVCVISDHERMNNLSQ
                     VINERGVNFSSLTKTVSRLLDPDQVPTLKKLILTGEPNGRQDYWRWSRRVSLYNGLGPS
                     ECTPLVCLTRGAVAPDDDPSNIGHAMGCHLWVTDHRRPDRLVPIGCVGELVVEGPIVGR
                     GYINRPRENAAAFVLDPAWSRDGSGRSRRFYRSGDLARMNTDGSITFIGRADNQVKI"
     PFAM_domain     complement(28699..29889)
                     /aSDomain="AMP-binding"
                     /aSTool="clusterhmmer"
                     /database="35.0"
                     /db_xref="PF00501.31"
                     /description="AMP-binding enzyme"
                     /detection="hmmscan"
                     /domain_id="clusterhmmer_JX265_005357_0014"
                     /evalue="3.70E-62"
                     /label="JX265_005357"
                     /locus_tag="JX265_005357"
                     /protein_end="1162"
                     /protein_start="765"
                     /score="210.5"
                     /tool="antismash"
                     /translation="AEKARETPGAVALDGPDSRVTYAELDSISSQLAGYIQEVSNISPN
                     SRVVLSFAKSTLPVFAILATLKSGGVCVSTNPEHPTPRLLEIVQDVESRVVLCDEKSVD
                     RFKGQVPHVIGITDALIEQLKSAAAYKSLPNVLPSNESFVVYTSGSTGKPKGSVLEHRS
                     LATHLKALGERIGLDERSRTLQFSAYTFDVHILEIVGTLVHGGCVCVISDHERMNNLSQ
                     VINERGVNFSSLTKTVSRLLDPDQVPTLKKLILTGEPNGRQDYWRWSRRVSLYNGLGPS
                     ECTPLVCLTRGAVAPDDDPSNIGHAMGCHLWVTDHRRPDRLVPIGCVGELVVEGPIVGR
                     GYINRPRENAAAFVLDPAWSRDGSGRSRRFYRSGDLARMNTDGSITFIGRADNQVKI"
     CDS_motif       complement(28831..28920)
                     /aSTool="nrps_pks_domains"
                     /database="abmotifs"
                     /detection="hmmscan"
                     /domain_id="nrpspksmotif_JX265_005357_0007"
                     /evalue="1.70E-13"
                     /label="NRPS-A_a6"
                     /locus_tag="JX265_005357"
                     /protein_end="1118"
                     /protein_start="1088"
                     /score="42.7"
                     /tool="antismash"
                     /translation="PIGCVGELVVEGPIVGRGYINRPRENAAAF"
     CDS_motif       complement(29407..29463)
                     /aSTool="nrps_pks_domains"
                     /database="abmotifs"
                     /detection="hmmscan"
                     /domain_id="nrpspksmotif_JX265_005357_0006"
                     /evalue="1.60E-07"
                     /label="NRPS-A_a3"
                     /locus_tag="JX265_005357"
                     /protein_end="926"
                     /protein_start="907"
                     /score="23.6"
                     /tool="antismash"
                     /translation="FVVYTSGSTGKPKGSVLEH"
     CDS_motif       complement(29671..29703)
                     /aSTool="nrps_pks_domains"
                     /database="abmotifs"
                     /detection="hmmscan"
                     /domain_id="nrpspksmotif_JX265_005357_0005"
                     /evalue="4.00E+00"
                     /label="NRPS-A_a2"
                     /locus_tag="JX265_005357"
                     /protein_end="838"
                     /protein_start="827"
                     /score="1.8"
                     /tool="antismash"
                     /translation="LATLKSGGVCV"
     PFAM_domain     complement(30001..31197)
                     /aSDomain="Condensation"
                     /aSTool="clusterhmmer"
                     /database="35.0"
                     /db_xref="PF00668.23"
                     /db_xref="GO:0003824"
                     /description="Condensation domain"
                     /detection="hmmscan"
                     /domain_id="clusterhmmer_JX265_005357_0013"
                     /evalue="1.80E-48"
                     /gene_ontologies="GO:0003824: catalytic activity"
                     /label="JX265_005357"
                     /locus_tag="JX265_005357"
                     /protein_end="728"
                     /protein_start="329"
                     /score="165.5"
                     /tool="antismash"
                     /translation="DDVYPATPMQEALMAISAHRPGVYAHRVVFKIPESLQIERFKKAW
                     YTLVSKQPVFRTRIVTLPSIGTVQVVIRSGIDWHSGMSLHEFVQYDEELPYTYGSDLSR
                     YGIVHDDEGEPHFVWSGHHAISDGWSRPAMFRDVQKIYLEGVATHQVPYTQFIRHLIEM
                     SIEESEEFWTEQFPDTVEIYPRLPTSGYTPQALQLQTIDISLERRADSGITTATLVQAA
                     WALITAAYANTDEAVFGLTLSGRDAPVPGITQMMGITITTVPVRIVLDYTSTVLEYLEE
                     VQEYILQVKQHQHLGLQRIYRLSPEAKSAASFQNLLVIQPAGEDEDFAGLTELGLQPIQ
                     VDEKDTRDYGITVQCSIGSSGSLLQVKAHYDEKVVGSKQVESMLHLFEHHIRQLATEST
                     "
     aSDomain        complement(30391..31194)
                     /aSDomain="Condensation"
                     /aSTool="nrps_pks_domains"
                     /database="nrpspksdomains.hmm"
                     /detection="hmmscan"
                     /domain_id="nrpspksdomains_JX265_005357_Condensation_DCL.1"
                     /domain_subtypes="Condensation_DCL"
                     /evalue="1.80E-46"
                     /label="JX265_005357_Condensation_DCL.1"
                     /locus_tag="JX265_005357"
                     /protein_end="598"
                     /protein_start="330"
                     /score="150.4"
                     /tool="antismash"
                     /translation="DVYPATPMQEALMAISAHRPGVYAHRVVFKIPESLQIERFKKAWY
                     TLVSKQPVFRTRIVTLPSIGTVQVVIRSGIDWHSGMSLHEFVQYDEELPYTYGSDLSRY
                     GIVHDDEGEPHFVWSGHHAISDGWSRPAMFRDVQKIYLEGVATHQVPYTQFIRHLIEMS
                     IEESEEFWTEQFPDTVEIYPRLPTSGYTPQALQLQTIDISLERRADSGITTATLVQAAW
                     ALITAAYANTDEAVFGLTLSGRDAPVPGITQMMGITITTVPVRIVL"
     CDS_motif       complement(30400..30492)
                     /aSTool="nrps_pks_domains"
                     /database="abmotifs"
                     /detection="hmmscan"
                     /domain_id="nrpspksmotif_JX265_005357_0004"
                     /evalue="3.00E-12"
                     /label="C5_DCL_263-294"
                     /locus_tag="JX265_005357"
                     /protein_end="595"
                     /protein_start="564"
                     /score="39.0"
                     /tool="antismash"
                     /translation="AVFGLTLSGRDAPVPGITQMMGITITTVPVR"
     CDS_motif       complement(30772..30834)
                     /aSTool="nrps_pks_domains"
                     /database="abmotifs"
                     /detection="hmmscan"
                     /domain_id="nrpspksmotif_JX265_005357_0003"
                     /evalue="3.40E-07"
                     /label="C3_DCL_135-156"
                     /locus_tag="JX265_005357"
                     /protein_end="471"
                     /protein_start="450"
                     /score="22.8"
                     /tool="antismash"
                     /translation="HHAISDGWSRPAMFRDVQKIY"
     CDS_motif       complement(31018..31131)
                     /aSTool="nrps_pks_domains"
                     /database="abmotifs"
                     /detection="hmmscan"
                     /domain_id="nrpspksmotif_JX265_005357_0002"
                     /evalue="1.40E-05"
                     /label="C2_DCL_024-062"
                     /locus_tag="JX265_005357"
                     /protein_end="389"
                     /protein_start="351"
                     /score="17.3"
                     /tool="antismash"
                     /translation="VYAHRVVFKIPESLQIERFKKAWYTLVSKQPVFRTRIV"
     aSDomain        complement(31330..31518)
                     /aSDomain="PP-binding"
                     /aSTool="nrps_pks_domains"
                     /database="nrpspksdomains.hmm"
                     /detection="hmmscan"
                     /domain_id="nrpspksdomains_JX265_005357_PP-binding.1"
                     /evalue="2.60E-14"
                     /label="JX265_005357_PP-binding.1"
                     /locus_tag="JX265_005357"
                     /protein_end="285"
                     /protein_start="222"
                     /score="45.4"
                     /tool="antismash"
                     /translation="LLRSLWRGVLHSPNAPLGPDDNFFRVGGDSIKAIELVGALREHRR
                     ALTVSQIYRTPTLGEMAK"
     PFAM_domain     complement(31330..31518)
                     /aSDomain="PP-binding"
                     /aSTool="clusterhmmer"
                     /database="35.0"
                     /db_xref="PF00550.28"
                     /description="Phosphopantetheine attachment site"
                     /detection="hmmscan"
                     /domain_id="clusterhmmer_JX265_005357_0012"
                     /evalue="2.90E-11"
                     /label="JX265_005357"
                     /locus_tag="JX265_005357"
                     /protein_end="285"
                     /protein_start="222"
                     /score="43.6"
                     /tool="antismash"
                     /translation="LLRSLWRGVLHSPNAPLGPDDNFFRVGGDSIKAIELVGALREHRR
                     ALTVSQIYRTPTLGEMAK"
     CDS_motif       complement(31426..31455)
                     /aSTool="nrps_pks_domains"
                     /database="abmotifs"
                     /detection="hmmscan"
                     /domain_id="nrpspksmotif_JX265_005357_0001"
                     /evalue="5.60E-01"
                     /label="PCP_mE"
                     /locus_tag="JX265_005357"
                     /protein_end="253"
                     /protein_start="243"
                     /score="4.0"
                     /tool="antismash"
                     /translation="NFFRVGGDSI"
     gene            complement(33815..35554)
                     /locus_tag="JX265_005358"
     mRNA            complement(join(33815..34046,34134..34689,34745..35123,
                     35181..35266,35329..35554))
                     /locus_tag="JX265_005358"
                     /product="hypothetical protein"
     CDS             complement(join(33815..34046,34134..34689,34745..35123,
                     35181..35266,35329..35554))
                     /codon_start=1
                     /gene_functions="biosynthetic-additional
                     (rule-based-clusters) GATase_7"
                     /gene_kind="biosynthetic-additional"
                     /locus_tag="JX265_005358"
                     /product="hypothetical protein"
                     /protein_id="KAI1872478.1"
                     /sec_met_domain="GATase_7 (E-value: 5.9e-12, bitscore:
                     39.8, seeds: 307, tool: rule-based-clusters)"
                     /transl_table=1
                     /translation="MCGIVGVSLGSLQYDAYSDLLETAAFLQHRGQDACGIICGTEDGT
                     ASFHRGAGLVNEVFGKGSHVASHLQGSFGIVRYPTNGEYNKVQIQPIIDKSRGNIAIAH
                     NGNLENSRALGTYLTSIGQNQSNCTSDSGLILETLLSKYHPPSEMSSVESWIMLGLEQV
                     YLRCVGSFACVLFIPGYGLVAFRDANGIKPVIMAERILDHGEVDYMFASESVACTSLGY
                     TPVRDVRPGEAIFVPYASACRPQHRCIIRQVVPQLSYSPDIFEYVYFARADSVIDGISV
                     NRSRRFMGKALAQTLINEITAKDGCVHEEIDCVIPVPETSLTCALAVSQYLHKPLAFGF
                     VRNRFIFRTFLLPTQKQRTKAVASKLSTVREEFEGRNVLIIDDSIVRGTTAIQIVKMAR
                     EAGAKKVYFASGSPAIRFKHIHGIDLADESRLIAHGRSNLQISEALGADGVFYLSLDAL
                     IDSCISARRYGDVSSFEVGIFNGVYSTRGSCLAK"
     PFAM_domain     complement(34154..34480)
                     /aSDomain="Pribosyltran"
                     /aSTool="clusterhmmer"
                     /database="35.0"
                     /db_xref="PF00156.30"
                     /description="Phosphoribosyl transferase domain"
                     /detection="hmmscan"
                     /domain_id="clusterhmmer_JX265_005358_0024"
                     /evalue="2.60E-06"
                     /label="JX265_005358"
                     /locus_tag="JX265_005358"
                     /protein_end="409"
                     /protein_start="300"
                     /score="27.0"
                     /tool="antismash"
                     /translation="TAKDGCVHEEIDCVIPVPETSLTCALAVSQYLHKPLAFGFVRNRF
                     IFRTFLLPTQKQRTKAVASKLSTVREEFEGRNVLIIDDSIVRGTTAIQIVKMAREAGAK
                     KVYFA"
     PFAM_domain     complement(join(34788..35123,35181..35228))
                     /aSDomain="GATase_7"
                     /aSTool="clusterhmmer"
                     /database="35.0"
                     /db_xref="PF13537.9"
                     /description="Glutamine amidotransferase domain"
                     /detection="hmmscan"
                     /domain_id="clusterhmmer_JX265_005358_0023"
                     /evalue="3.90E-10"
                     /label="JX265_005358"
                     /locus_tag="JX265_005358"
                     /protein_end="216"
                     /protein_start="88"
                     /score="39.9"
                     /tool="antismash"
                     /translation="IQPIIDKSRGNIAIAHNGNLENSRALGTYLTSIGQNQSNCTSDSG
                     LILETLLSKYHPPSEMSSVESWIMLGLEQVYLRCVGSFACVLFIPGYGLVAFRDANGIK
                     PVIMAERILDHGEVDYMFASESVA"
     gene            38780..40419
                     /locus_tag="JX265_005359"
     mRNA            join(38780..38867,38925..39269,39387..39510,39581..40109,
                     40186..40419)
                     /locus_tag="JX265_005359"
                     /product="hypothetical protein"
     CDS             join(38780..38867,38925..39269,39387..39510,39581..40109,
                     40186..40419)
                     /codon_start=1
                     /locus_tag="JX265_005359"
                     /product="hypothetical protein"
                     /protein_id="KAI1872479.1"
                     /transl_table=1
                     /translation="MHNSPNTTDNMDAELARKRHRNRFAQQKYRRKLKSHIEELEKRAA
                     VADQLLKANNVHANVLSNNEPLPFGRYSAQLGEHGAAHQIEPVLNDNRISTSSPSRGIA
                     DSLQNELSDIQNGHYGIPKDATLMASKPASTMSEEANFFKAFTISEDQLWPKNFQLHDA
                     GNLELQPENIDVTETETANPTARHGSTDTVKVPSLVPSKASPPSVIPRSPHQPIALDSS
                     SLESRVEFVIQSLKKAGFESPDSFVSSYYTSVFRDKSAAKVAQEFSRSKGLPQLLEDLR
                     NKVGSWSTWESSGYKDTIVRLAASMIADEFDRLNRKKYSCEVELQQHFSRLHQASTDVN
                     RGSSVNQLFSLITELKNTLRDELPNLYAITMSLLAQDTPLAQSKRVQLLTATIQIIIAS
                     GDEPFQEAAKWVFNRTPPGFMGESGDAPADDFDESAIESF"
     gene            complement(41201..43043)
                     /locus_tag="JX265_005360"
     mRNA            complement(join(41201..42928,42987..43043))
                     /locus_tag="JX265_005360"
                     /product="hypothetical protein"
     CDS             complement(join(41201..42928,42987..43043))
                     /codon_start=1
                     /gene_functions="biosynthetic-additional (smcogs)
                     SMCOG1152:nucleotide sugar dehydrogenase (Score: 349.6;
                     E-value: 3.6e-106)"
                     /gene_kind="biosynthetic-additional"
                     /locus_tag="JX265_005360"
                     /product="hypothetical protein"
                     /protein_id="KAI1872480.1"
                     /transl_table=1
                     /translation="MIESQRSISHICFIGAGYVGGPTAAVLARECPHVQVTVVDRNAER
                     IKAWKSDVLPVSEPSLLDVVRGPRDGLNAEKRRNLHFTTDLEGSIQAADTIMVAVDTPT
                     KSRGTGAGYSLDIGRLEEVAMSIAQYATSDKIVVEKSTVPVGTGHTISNILMDNSRVGV
                     NFEVLSNPEFLAEGTAICDLLSPDRVLIGSSDTKSGLSAAQALADVYATWVPRSRIITI
                     NLFSSELSKLAANAMLAQRVSSANALSLVCEATGANIDQVMHAVGSDSRIGPHMLRSSF
                     GFGGSCFKKDILSLVYLCKSLHLDDVASYWQSISDINETQKSRAVSRIVSRFNNSMGGK
                     KVAVLGFAFKEGTGDTRESCSIDLVKGLLHEGALVNIYDPYVDKSQILKDLGFGEESSG
                     GSVKICQSGEEACEHTVAVLVATNWDMFRVNPKALMNGVKSSYDDTNGEKEASSKARGV
                     PYGNGSTSCSATGPLYASNGIDSTTEIMTDNCVSINSLENSSESNGSSMETLEDNPTPI
                     STPELDPVRYNEPSTGPRLNGINDGDIPPVSLDWAHVAKAMKYPRIVFGSSRCLDRDVL
                     VSMGFDVELIGRNKRKRN"
     PFAM_domain     complement(41687..41959)
                     /aSDomain="UDPG_MGDP_dh_C"
                     /aSTool="clusterhmmer"
                     /database="35.0"
                     /db_xref="PF03720.18"
                     /db_xref="GO:0016616"
                     /db_xref="GO:0051287"
                     /description="UDP-glucose/GDP-mannose dehydrogenase family,
                     UDP binding domain"
                     /detection="hmmscan"
                     /domain_id="clusterhmmer_JX265_005360_0027"
                     /evalue="1.20E-20"
                     /gene_ontologies="GO:0016616: oxidoreductase activity,
                     acting on the CH-OH group of donors, NAD or NADP as
                     acceptor"
                     /gene_ontologies="GO:0051287: NAD binding"
                     /label="JX265_005360"
                     /locus_tag="JX265_005360"
                     /protein_end="433"
                     /protein_start="342"
                     /score="74.0"
                     /tool="antismash"
                     /translation="AVLGFAFKEGTGDTRESCSIDLVKGLLHEGALVNIYDPYVDKSQI
                     LKDLGFGEESSGGSVKICQSGEEACEHTVAVLVATNWDMFRVNPKA"
     aSDomain        complement(join(41696..42928,42987..43016))
                     /aSDomain="TIGR03026"
                     /aSTool="tigrfam"
                     /description="NDP-sugDHase: nucleotide sugar dehydrogenase"
                     /detection="hmmscan"
                     /domain_id="TIGRFam_JX265_005360_0006"
                     /evalue="3.40E-93"
                     /identifier="TIGR03026"
                     /label="JX265_005360"
                     /locus_tag="JX265_005360"
                     /protein_end="430"
                     /protein_start="9"
                     /score="310.6"
                     /tool="antismash"
                     /translation="HICFIGAGYVGGPTAAVLARECPHVQVTVVDRNAERIKAWKSDVL
                     PVSEPSLLDVVRGPRDGLNAEKRRNLHFTTDLEGSIQAADTIMVAVDTPTKSRGTGAGY
                     SLDIGRLEEVAMSIAQYATSDKIVVEKSTVPVGTGHTISNILMDNSRVGVNFEVLSNPE
                     FLAEGTAICDLLSPDRVLIGSSDTKSGLSAAQALADVYATWVPRSRIITINLFSSELSK
                     LAANAMLAQRVSSANALSLVCEATGANIDQVMHAVGSDSRIGPHMLRSSFGFGGSCFKK
                     DILSLVYLCKSLHLDDVASYWQSISDINETQKSRAVSRIVSRFNNSMGGKKVAVLGFAF
                     KEGTGDTRESCSIDLVKGLLHEGALVNIYDPYVDKSQILKDLGFGEESSGGSVKICQSG
                     EEACEHTVAVLVATNWDMFRVN"
     PFAM_domain     complement(42029..42310)
                     /aSDomain="UDPG_MGDP_dh"
                     /aSTool="clusterhmmer"
                     /database="35.0"
                     /db_xref="PF00984.22"
                     /db_xref="GO:0016616"
                     /db_xref="GO:0051287"
                     /description="UDP-glucose/GDP-mannose dehydrogenase family,
                     central domain"
                     /detection="hmmscan"
                     /domain_id="clusterhmmer_JX265_005360_0026"
                     /evalue="1.60E-28"
                     /gene_ontologies="GO:0016616: oxidoreductase activity,
                     acting on the CH-OH group of donors, NAD or NADP as
                     acceptor"
                     /gene_ontologies="GO:0051287: NAD binding"
                     /label="JX265_005360"
                     /locus_tag="JX265_005360"
                     /protein_end="319"
                     /protein_start="225"
                     /score="98.8"
                     /tool="antismash"
                     /translation="SSELSKLAANAMLAQRVSSANALSLVCEATGANIDQVMHAVGSDS
                     RIGPHMLRSSFGFGGSCFKKDILSLVYLCKSLHLDDVASYWQSISDINE"
     PFAM_domain     complement(join(42389..42928,42987..43016))
                     /aSDomain="UDPG_MGDP_dh_N"
                     /aSTool="clusterhmmer"
                     /database="35.0"
                     /db_xref="PF03721.17"
                     /db_xref="GO:0016616"
                     /db_xref="GO:0051287"
                     /description="UDP-glucose/GDP-mannose dehydrogenase family,
                     NAD binding domain"
                     /detection="hmmscan"
                     /domain_id="clusterhmmer_JX265_005360_0025"
                     /evalue="2.50E-50"
                     /gene_ontologies="GO:0016616: oxidoreductase activity,
                     acting on the CH-OH group of donors, NAD or NADP as
                     acceptor"
                     /gene_ontologies="GO:0051287: NAD binding"
                     /label="JX265_005360"
                     /locus_tag="JX265_005360"
                     /protein_end="199"
                     /protein_start="9"
                     /score="170.7"
                     /tool="antismash"
                     /translation="HICFIGAGYVGGPTAAVLARECPHVQVTVVDRNAERIKAWKSDVL
                     PVSEPSLLDVVRGPRDGLNAEKRRNLHFTTDLEGSIQAADTIMVAVDTPTKSRGTGAGY
                     SLDIGRLEEVAMSIAQYATSDKIVVEKSTVPVGTGHTISNILMDNSRVGVNFEVLSNPE
                     FLAEGTAICDLLSPDRVLIGSSDTKSG"
     gene            complement(43552..44719)
                     /locus_tag="JX265_005361"
     mRNA            complement(join(43552..44186,44266..44456,44507..44646,
                     44699..44719))
                     /locus_tag="JX265_005361"
                     /product="hypothetical protein"
     CDS             complement(join(43552..44186,44266..44456,44507..44646,
                     44699..44719))
                     /NRPS_PKS="Domain: NAD_binding_4 (65-206). E-value:
                     5.1e-07. Score: 20.9. Matches aSDomain:
                     nrpspksdomains_JX265_005361_NAD_binding_4.1"
                     /codon_start=1
                     /gene_functions="biosynthetic-additional
                     (rule-based-clusters) RmlD_sub_bind"
                     /gene_functions="biosynthetic-additional
                     (rule-based-clusters) Polysacc_synt_2"
                     /gene_functions="biosynthetic-additional (smcogs)
                     SMCOG1010:NAD-dependent epimerase/dehydratase (Score: 239;
                     E-value: 1.3e-72)"
                     /gene_kind="biosynthetic-additional"
                     /locus_tag="JX265_005361"
                     /product="hypothetical protein"
                     /protein_id="KAI1872481.1"
                     /sec_met_domain="RmlD_sub_bind (E-value: 1.1e-10, bitscore:
                     35.3, seeds: 37, tool: rule-based-clusters)"
                     /sec_met_domain="Polysacc_synt_2 (E-value: 4.7e-09,
                     bitscore: 29.9, seeds: 77, tool: rule-based-clusters)"
                     /transl_table=1
                     /translation="MCIIVTGGAGFIGSHLVERLLEDGHEVVAIDSLWTGSTKNVKKFE
                     ENKNFRFIEHDVRHSLPNITGVTAIYHLACPASPDHFEESPIEILETCFVGTKNMLDFA
                     VGCGARILIASTSEIYGDPKVIPQSENYWGNTNSFGPRSCYDEGKRITEALAYGYQRKH
                     SLKVRIARIFNAYGPGMQLNDGRAVPNFIVAAMKGQPLTIYGDGSATRCFQFVTDCVAG
                     LNALMNSEYSRPVNIGSDVETKVGEIAEMIVELVANKVGSATRAPVNHLPARQDDPYRR
                     KPDIGLAKDVLEWKPVVNLREGLDVTVNWFLEKEQKSNGTNGTNGHI"
     PFAM_domain     complement(join(43825..44186,44266..44456,44507..44646,
                     44699..44713))
                     /aSDomain="Epimerase"
                     /aSTool="clusterhmmer"
                     /database="35.0"
                     /db_xref="PF01370.24"
                     /description="NAD dependent epimerase/dehydratase family"
                     /detection="hmmscan"
                     /domain_id="clusterhmmer_JX265_005361_0028"
                     /evalue="2.80E-43"
                     /label="JX265_005361"
                     /locus_tag="JX265_005361"
                     /protein_end="238"
                     /protein_start="2"
                     /score="148.3"
                     /tool="antismash"
                     /translation="IIVTGGAGFIGSHLVERLLEDGHEVVAIDSLWTGSTKNVKKFEEN
                     KNFRFIEHDVRHSLPNITGVTAIYHLACPASPDHFEESPIEILETCFVGTKNMLDFAVG
                     CGARILIASTSEIYGDPKVIPQSENYWGNTNSFGPRSCYDEGKRITEALAYGYQRKHSL
                     KVRIARIFNAYGPGMQLNDGRAVPNFIVAAMKGQPLTIYGDGSATRCFQFVTDCVAGLN
                     ALMNSEYSRPVNIG"
     aSDomain        complement(join(43921..44186,44266..44422))
                     /aSDomain="NAD_binding_4"
                     /aSTool="nrps_pks_domains"
                     /database="nrpspksdomains.hmm"
                     /detection="hmmscan"
                     /domain_id="nrpspksdomains_JX265_005361_NAD_binding_4.1"
                     /evalue="5.10E-07"
                     /label="JX265_005361_NAD_binding_4.1"
                     /locus_tag="JX265_005361"
                     /protein_end="206"
                     /protein_start="65"
                     /score="20.9"
                     /tool="antismash"
                     /translation="GVTAIYHLACPASPDHFEESPIEILETCFVGTKNMLDFAVGCGAR
                     ILIASTSEIYGDPKVIPQSENYWGNTNSFGPRSCYDEGKRITEALAYGYQRKHSLKVRI
                     ARIFNAYGPGMQLNDGRAVPNFIVAAMKGQPLTIYGD"
     CDS_motif       complement(join(44596..44646,44699..44713))
                     /aSTool="nrps_pks_domains"
                     /database="abmotifs"
                     /detection="hmmscan"
                     /domain_id="nrpspksmotif_JX265_005361_0001"
                     /evalue="2.60E-03"
                     /label="PKSI-KR_m1"
                     /locus_tag="JX265_005361"
                     /protein_end="24"
                     /protein_start="2"
                     /score="10.4"
                     /tool="antismash"
                     /translation="IIVTGGAGFIGSHLVERLLEDG"
     gene            complement(45376..46632)
                     /locus_tag="JX265_005362"
     mRNA            complement(45376..46632)
                     /locus_tag="JX265_005362"
                     /product="hypothetical protein"
     CDS             complement(45376..46632)
                     /codon_start=1
                     /locus_tag="JX265_005362"
                     /product="hypothetical protein"
                     /protein_id="KAI1872482.1"
                     /transl_table=1
                     /translation="MASTAMPPSTIQCRQPPDTMNGSDVTLLPTNLSLPKAKPLEHVDH
                     RSDEEIIQTILNPPPVTSEENIWAFWDNGFETMPPWQKRNVIGWVRMQGPRWTVRVLSL
                     VHNSPANLFNFVDEDHVPKHLRDGRSTGKYAGANTSDTIRLPLVYKHGGIWMDVGIILL
                     MHLDQICWNALEDPKSKFEVAVCSSDPTLKSGIAQNFFIAGRKGNGFIKRWMLVLLEAW
                     KGRINNKGIHAHPLFLHQVRDGNLTHVFSGASGEKLDYFQGYLAYDRVRLLEDPYDGFS
                     GPSYCKNRVLLIEYKEFSSAVMATNDNGPKQFELFSTSFNQDQDTEQYAEACKYFEYVL
                     SNSGLIKLYRRRDNDVPTLAELWDKPENHDADCRPGTFGAYLRYFSANFTQDRKVNTCK
                     FPRIREKVLVAGLLETFDD"
     PFAM_domain     complement(45961..46506)
                     /aSDomain="Caps_synth"
                     /aSTool="clusterhmmer"
                     /database="35.0"
                     /db_xref="PF05704.15"
                     /db_xref="GO:0016757"
                     /description="Capsular polysaccharide synthesis protein"
                     /detection="hmmscan"
                     /domain_id="clusterhmmer_JX265_005362_0029"
                     /evalue="1.00E-14"
                     /gene_ontologies="GO:0016757: glycosyltransferase activity"
                     /label="JX265_005362"
                     /locus_tag="JX265_005362"
                     /protein_end="224"
                     /protein_start="42"
                     /score="54.7"
                     /tool="antismash"
                     /translation="VDHRSDEEIIQTILNPPPVTSEENIWAFWDNGFETMPPWQKRNVI
                     GWVRMQGPRWTVRVLSLVHNSPANLFNFVDEDHVPKHLRDGRSTGKYAGANTSDTIRLP
                     LVYKHGGIWMDVGIILLMHLDQICWNALEDPKSKFEVAVCSSDPTLKSGIAQNFFIAGR
                     KGNGFIKRWMLVLLEAWKG"
     gene            complement(47686..49375)
                     /locus_tag="JX265_005363"
     mRNA            complement(join(47686..48182,48235..49375))
                     /locus_tag="JX265_005363"
                     /product="hypothetical protein"
     CDS             complement(join(47686..48182,48235..49375))
                     /codon_start=1
                     /gene_functions="transport (smcogs) SMCOG1005:Drug
                     resistance transporter, EmrB/QacA (Score: 295.3; E-value:
                     1e-89)"
                     /gene_kind="transport"
                     /locus_tag="JX265_005363"
                     /product="hypothetical protein"
                     /protein_id="KAI1872483.1"
                     /transl_table=1
                     /translation="MGEQSPNVAATEQATKVRERAGRPRDQLEVQDTPLDGDDDDTLYP
                     SGIKLWMAVVSLCVVGILTGLDLTIVATAVPSLSDYFRVIEDIGWYSSGFSIVAASFTF
                     LFGKLYSLLSAKMLYIISICIFEIGSLLCTVAVTSPMFILGRAVAGVGAAGIMSGSPVL
                     LAYYFPRHRRPLWTTVVVSTKMTGIVSAPIVGGALIDWLGWRACFGINLPLGVLALVLV
                     SFVKQKTTSNNNPRPWRDELKRFDWFGTISFMPAVTCLLLALQWGGVRYSWADARIIVL
                     FLLFGALLAAFAWRQHQLQDDATLPPRIIRMKTVLATTWFDACANSSLAVTEYYMAIYF
                     QGVKGYSPTYSGILLTPMLVGIIVGNLCSGAGITLLGYYNPFMFMTTILAPIASGLLTT
                     LSLDENNVKVLCLLGFLGLAIGFGLQAPLVALQTIMKREDLPMAIAATGFGGLIGNAVW
                     IVVSTSLFQSRLAAEIALRVPSVDTAQIEKAGLSQIRDIVGTERLGDVLLGYDEAVTQT
                     LYLPVGLTAATLIGSVFTEWHSVKKKKS"
     PFAM_domain     complement(join(47953..48182,48235..49204))
                     /aSDomain="MFS_1"
                     /aSTool="clusterhmmer"
                     /database="35.0"
                     /db_xref="PF07690.19"
                     /db_xref="GO:0022857"
                     /db_xref="GO:0055085"
                     /description="Major Facilitator Superfamily"
                     /detection="hmmscan"
                     /domain_id="clusterhmmer_JX265_005363_0030"
                     /evalue="2.80E-32"
                     /gene_ontologies="GO:0022857: transmembrane transporter
                     activity"
                     /gene_ontologies="GO:0055085: transmembrane transport"
                     /label="JX265_005363"
                     /locus_tag="JX265_005363"
                     /protein_end="457"
                     /protein_start="57"
                     /score="112.2"
                     /tool="antismash"
                     /translation="CVVGILTGLDLTIVATAVPSLSDYFRVIEDIGWYSSGFSIVAASF
                     TFLFGKLYSLLSAKMLYIISICIFEIGSLLCTVAVTSPMFILGRAVAGVGAAGIMSGSP
                     VLLAYYFPRHRRPLWTTVVVSTKMTGIVSAPIVGGALIDWLGWRACFGINLPLGVLALV
                     LVSFVKQKTTSNNNPRPWRDELKRFDWFGTISFMPAVTCLLLALQWGGVRYSWADARII
                     VLFLLFGALLAAFAWRQHQLQDDATLPPRIIRMKTVLATTWFDACANSSLAVTEYYMAI
                     YFQGVKGYSPTYSGILLTPMLVGIIVGNLCSGAGITLLGYYNPFMFMTTILAPIASGLL
                     TTLSLDENNVKVLCLLGFLGLAIGFGLQAPLVALQTIMKREDLPMAIAATGFGGLIGNA
                     V"
ORIGIN
        1 tgcaggggcg cgtctatcgt cggtactctc tattgtatga ccgccacatg ccgctactta
       61 cttgatcgtc accatgggtt gcaccaagcc cagcagccgg tgcgttctgc ccagcaacct
      121 gacaggtttc cgcgattgaa ccagtgtcgc ggaatggacg gggagatctc agctaataat
      181 acaagggaaa agagggtctg tctggcgagg aattcgggcc aattcaacgt ttggactgtg
      241 aaactatatc ttggccgcca tgcatctgat gggcgttact gctgtctgct atgttgaccc
      301 cgccatcctc cccacgcgaa aaaaagaaaa ttggacaaaa aaaaagaaga gtcagaagct
      361 cccccgcgat cgcaattgga aatgacccag cttcgggatg catctccgaa ctcgacgtct
      421 ataaccttgt cggactagtg actaggccaa tgtaccgcgt ggtgtatggt ctatgcaatc
      481 ccgagcaagc gggatgccag tgtgcagatg atgggccggc tcaacaatcc ttcaccgtgc
      541 aagatagccc gggtggttgc ttctggggac caccgggcaa ccagcagtat gctggggatg
      601 tctcagattg cttggccacc acagcccggt gctgctgctg gctatagtgt agttatgaaa
      661 ggcgggcaga agaaggtatg ctatcggcga ggcaaggttg gtgttttgga agccagcctc
      721 ttccaaaaca gggccccata gttttagtgc ctatggcctg gcagatctgt agctaccaag
      781 actctggaag ctctgtgtca aacagggatg gtaagagctt aggtacgtct gctcgatagg
      841 aggaaatccc ctcaaccctc cggtactgga tccccacggc cctcggcgcg gtcagcatgc
      901 tgcatcatgt agtacctaca tgggcatggc tactctgcga ggggactagc agccctctcc
      961 ttgctcgttg ctgctcctgg atcagaagct agccgcaggc cataagaccc cttcggtccc
     1021 ccccttcgtc cttccctctc accgatcccc aatcacctat tcccatctca tcccgtacgc
     1081 ttgcgtaata ccattatcag accgggcgca catctacacc cgttgtcggc ctgtttcgcg
     1141 tgtgtgtgtt tgtgtgtggt tgctgctcct ccttcgagcc cgtgggtgct cgttgactga
     1201 ctagaaaaag agtctcgcct gcccacccca cgttcctgtg cctacaggta cccctacctt
     1261 gccctgcctt accttgtcga taagctacag acagctttta gctgctgtta cgtcagacga
     1321 gacacaaagc ccccgggagc tcgagcacac acaccttcct gtccctttgg ctgagccaaa
     1381 cacaagcccg cgactcactc aaccccgcca aatccagccc gggtagataa tagtcgagac
     1441 gagctcaacg aaaccgccgt tgcccgtcct tgactatttt cccaccctcc agctccccca
     1501 attccacctt gtccggagct tgaggatcct cgcattcact ccatcttcgt tcgggttttc
     1561 cctctttatc tcacctcctc ttctcccgtc cctagctagc tttgtccgtt tagcttcgga
     1621 aacgccccgg acgacaagat ggcggacatc ccaaacatca aggacctcat cgcggccaag
     1681 gacgccgccg tcgacgagga tgtcttcgag gagggcatgg cccccaagga ggcccagacc
     1741 gtccaccaca tccgcgccaa cagctccatc atgcagctga agaagctgct cgtggccaac
     1801 cgtggcgaga tccccatccg tatcttcaga accgctcacg agctgtccct ccacacaatc
     1861 gccgtcttca gttacgagga ccggctgagc atgcacagac agagtacgtt atctctcctc
     1921 atacccggaa tccgatcggg cttggtataa tgtgacgtgc gatttgaagc taattgatct
     1981 ctgcagaggc cgatgaggca tatgtcattg gaaagcgtgg ccagtatacg ccagtgggtg
     2041 cttatctggc gggcgatgag atcatcaaga tcgccgttga gcacggtgca cagatgatcc
     2101 acccaggtaa ctaaaccatt cgcacatgca ctgaagcagt aactaacata gactcgaggt
     2161 tacggtttct tatctgagaa cgccaccttt gcacgaaacg ttgagaaggc cggcctcatt
     2221 gtatgtatct gctacattat tcatcgctcg aagattcaaa agctaatcag tgaatctctg
     2281 tacagttcgt cggtccctca cccgatgtca ttgactcgct cggtgacaag gtctctgccc
     2341 gaaagcttgc tatcgctgct caagtccccg ttgtgcccgg aaccgaaggc gcagttgaaa
     2401 cgtttgaagc tgtcaagagc ttcaccgatg aatatgggtt ccccatcatc atcaaggctg
     2461 cctacggagg tggtggtcgt ggtatgagag ttgtgcgaga ccaggctagc ctgaaggagt
     2521 cgttcgagag agctacctct gaggcaaaga ctgcttttgg caacggcaca gtcttcgtcg
     2581 agcgattcct ggacaagccc aagcacattg aggtccagct ccttggtgac aaccacggaa
     2641 acattgtgca tctttttgag cgtgactgct cggtccagcg cagacatcag aaggtcgttg
     2701 agattgcacc tgcaaaggat ctgccggtcg cgacccgcga tgccatcttg gctgatgccg
     2761 tcaagctcgc caagtcggtc aattacagaa acgcgggtac cgccgagttc ttggtggatc
     2821 agcagaaccg ctattacttc attgagatca acccgcgtat ccaggtcgaa cacaccatta
     2881 ccgaagagat caccggcatt gatattgtag ccgcacagat ccagatcgct gccggtgcta
     2941 ccctggcaca gctcggtctg acccaggaca gaatttctac ccgaggcttc gctatccaat
     3001 gccgaattac gaccgaggac ccctccaagg ccttccagcc tgatactggc aagatcgagg
     3061 tataccgatc cgccggtggc aagtaagtaa ctccgaacat cccgcattgt caattctctt
     3121 gtgatcttgt ggaaatgtga ggttcagcag ggaggggcta gaggcgcccc aaccttcgat
     3181 atccttctca gggacaacca agctgcttta tagaatgagt cgctaacatt ttcctcctca
     3241 cttcagcggt gtcagattgg acggtggaaa tggattcgcc ggcgcggtta tcacaccgta
     3301 ctacgactcc atgttggtca agtgcacatg tctgggctcc acctacgaga tcgcacgtcg
     3361 caagatgctg cgagctcttg tcgagttccg tatccgtggt gtaaagacaa acattccttt
     3421 cctcgcatcg ctgctgactc accccacatt cattgacggc aactgctgga ccaccttcat
     3481 cgatgacact cctcagctct tcgatctcat tggttcccag aaccgcgccc agaagctcct
     3541 tgcttacctt ggagacatag ctgtcaacgg aagcagcatt gccggccagg ttggagagcc
     3601 caaatttaag ggtgaaataa gtatgagctc ccaatttctc tcaattgtca gattttgcgg
     3661 tccagccgtt gtctgctttc gttgtagacg gaaccaagtg gcgttcgagt ttgactgccg
     3721 acatatctat cacagacatt gtcggtatgt tcatataatc aagaaaagat agctaaccgt
     3781 gtctcttctt agtcctgccc gatctcctta acgaagacgg ctccaagttg gatgtctctc
     3841 agccatgcac caagggctgg aggcagatcc tactcgaaca gggacccaag ggctttgcca
     3901 aggctgtccg tgaatacaag ggcaccctgc tcatggacac cacctggcgt gatgctcacc
     3961 agtcgctgct ggctactcgt gtccgaaccg tcgacctgct gggtattgcg aaggagacca
     4021 gccatgctct ctccaacttg tacagtctag agtgttgggg tggtgccact ttcgatgtgg
     4081 ccatgcgctt cctctacgaa gacccctggg agcgccttcg caagatgcgc aagctcgtac
     4141 ccaatatccc cttccagatg ttgctgcgag gtgccaacgg tgttgcatac gcctcgttgc
     4201 ctgacaatgc catctaccac tttgtcaaac aggccaagga gaacggcgtt gacatcttcc
     4261 gtgtctttga tgcacttaac gacatcgacc agctcgaagt cggtatcaag gctgtccagg
     4321 cggctggagg tgttgcggaa ggaacagtgt gctactcagg agacatgttg aacccaaaga
     4381 agaagtacaa tctcgaggtc agaaaacact cttttgttca cttttcccca tctggaaata
     4441 ctaacctgta tttgtcgtat agtactactt gagtctcgtc gacaagctgg tcgctcttga
     4501 catcgatatc ctcggtatca aggatatggc tggtgttttg aagccacatg cagctactct
     4561 actgatcggt ggcatacgga agaaattccc acaacttcca attcacgttc acacacatga
     4621 ctctgctggc actggtgtcg cgtccatggt cgcctgtgcc caggctggcg ctgatgctgt
     4681 cgatgccgcc actgacagtt tgtccggcat gacttcgcag cccagcatca atgccatcat
     4741 cgcttcgctc gagggtagcg agcacgatcc cggcttgaac cccgctcacg ttcgtgcgct
     4801 cgatgcatac tgggctcaac tgcgtctgct ctattcgcca ttcgaggctc acctctccgg
     4861 tcccgaccct gaggtctatg agcatgagat tcctggtggt acgtaaaccc cccacgacac
     4921 acagagattt tttactgact tacttcaatg ccaattaacc aacatgatgt tccaagctca
     4981 gcagcttggt cttggttcgc agtgggccga gaccaagaag gcttacgagc atgccaacga
     5041 cctcctgggt gacattgtca aggtcactcc cacctccaag gttgtcggtg atcttgccca
     5101 gttcatggtg tccaacaagc tctccccgca agacgtcatt gacagagcag aggaacttga
     5161 cttccctggc tctgtgtacg aattcctgga gggcatgatg ggtcagcctt acggcgggtt
     5221 ccccgagcct ctgcgctcca aggctctccg caaccgtcgc aagttcgaca agcgaccggg
     5281 tctgtacctg gaccctgttg acatgaagaa ggtgcgcaca gagcttggcc agaagtgggg
     5341 acaggtcacc gagtgcgacc tggcttcgta ccttatgtac cccaaggtct acgatgacta
     5401 caagaagttc acccagaagt acggcgactt gtctgtactg cctaccaagt acttcctctc
     5461 caggcctgag atcggcgagg agttccacgt cgagctggag aagggcaagg tgctgatcct
     5521 gaagcttctg gcggtcggtc cgctctccga gaacactggt cagcgagagg tgttctacga
     5581 gatgaacggt gaagtccgcc aggtcacggt agacgacaag aaggcttcag ttgagaatgt
     5641 gtcgcgaccc aaggccgacc ctggcgacag ctcgcaggtt ggtgccccca tggctggtgt
     5701 cttggttgag ctgcgcgtcc acgagaactc tgaggtcaag aagggcgacc ctctcgccgt
     5761 tctgagtgcc atgaagatgg agatggtcat cagcgcacct cacaacggca aggtctcgag
     5821 tttgcaagtc aaggagggtg acagcgtgga cggcagtgac ctggtctgca agattgtcaa
     5881 gggttgagca agttctccag actggtttgt acggtttgat tgacgataga ctgattatgg
     5941 gcgctcactg caaacgagac gattgatgaa ttccagactg ggaagggaac ggagcaaaat
     6001 cggtagcaag tagtgaatat gacttggtag taccttttat gattattcaa tacgtctttg
     6061 tacttctata agccgtgacg aagatgactg aatactacga gaaaatggta attcgagttc
     6121 tagtaagctg tcaagcgacc gtcgtgatga cctcggggag ttcgacatag gagtaagtcg
     6181 agtgttctga tgcggtttta ccttccgtat ccggtgtaat agctgttggc acagtatcgt
     6241 ataagcagag actcgacgta catcccattg gccgtcttca ggatccgatc atctgatgtt
     6301 tgcaatgcgc cagttatctg ctttgaccct tgtgtggtca ttgtatgcag ccatggattg
     6361 acccgtggcg tggcggttat tcacaatgac atgacaaaag atcactttag ctctgcctac
     6421 actcacacag gttttcaaga tggatgtagg atatagcaaa ccgctcaagc catgctggtt
     6481 ggcttggtgg attgagctcg cagtcccttt tcatctgcaa tgcaagccca tgctcaaacc
     6541 tgacccagag gggtgaacta aagtggttta gtcctttcga tattgatgca tccgtgaccg
     6601 acctaggtag ctaggtcagt atctcaggtg gacgttgaac agctagactg agtacgagga
     6661 cctgactatc gaggaacgca tgcgacttgt cacaatcaaa aggatattgt ctttgggtag
     6721 acttggccat gcacgagcaa tcaggccttc atttaattgc ttgttttctc cctcatctgc
     6781 ttgatattct tgctcagagt ctccttctcc ggcttctgga tcgtgtgatc caagacgtgc
     6841 ctctgtctag gacctagcct cgtgccagct atactctgtg cagcactggt catccggcga
     6901 tatggccgtc gccgatttca gtttcgatcc agcctcgtgg cggctgcgtc gtgcattcct
     6961 tgatccgcct tggagtcgta tgaacatccc atagctctca tctccaccgt tagctaccta
     7021 aacctatctc cgtccaggag ggttgaagcc tgggggaggg ccaccgggga agccaggcgg
     7081 cggctggaag cctccctgag gagggaatcc agcagggggg aaaccacctg gggcagggaa
     7141 gccaggggcg ggagctagta agcgggttag actatgaaca tcggaggagc tcagggaggg
     7201 ggataactca cgaccacctc tgccaggacc gaaaccaggt gcgccaggga actgcggggg
     7261 aaactgagga ggaggagcac cagcaccgac gccggcagca gggccagcca agctcgcggg
     7321 cgcagctcca cgtccagccg gacgagagac tccggggccg gatgtcaggg cggaggtgag
     7381 accgccggtc gtcgtcttgc ccagtcgggt gctagggtct gcgggaggtg ccgactcgac
     7441 ggagagcgag acgatctggg cgccacggac gatggtgagt cccagcgtgc gcttctcctc
     7501 ggtctcgatg gtctgggtct ggggggtgga tgcgccgggg gcgccggcgg gcttggctgt
     7561 cttgcgcttg agcttgcgga actcctccgt gtcggccagg acgaggttca tatgcttgtc
     7621 gaaggccagc atctggccag tcatctggcg cccgtccaag agcgtcactc tcatccggta
     7681 gttgatctgg gagagcaaag gttagtcggt gaacagcgga gatgcgatga tatatgggca
     7741 tgaggtgcgc cgcggcggcg catggccgtc gtcgagatcg agcacgcgcg aggagagggg
     7801 agtacgtacg taaccggcct agatatcaca agtcgtgtca gcctgcattg tcaacgtcga
     7861 gatacacgga gcggtggcgg gggactcacc atcttgcctt gcttgttcga catgatgggc
     7921 tgagtttgct ccttgaggga gcgactcttt cctctggggc tgtcttttca aaaaatttga
     7981 tcttgcttgg agcgaagccg cgggtccagg ggcctcagcg agatctcaat ggtgggctga
     8041 tgctgcgggt tggcagattg gtcctccaga gatcgcgact tttggtatgg agaggcgagg
     8101 ttccccgtca ataaaaacgg tccggcgcgc aaggccaagg ccaaggcgag gcagcgaaac
     8161 attcacctag cgagaaggct gagagctgcc agagctcggg ccacacgccc gtccaatggc
     8221 agccggccct ctggagctct tgaccaacta ggccaatccg agactagcct ctccggcgcc
     8281 cctactgtgg tacaattcgt ccccgaccca agaaatccgt gcacgggcct ctcccacagc
     8341 agggtaagga aaccctcgaa tttttgtccc gccgcgtgcg attgattgcc gctcactttc
     8401 gaccttggtg aactttttcc acgagcctca acccagccaa ccagccagca gcaaccagta
     8461 caacccatct cccacggttc ctactaacaa ccacagccaa gatggtacgc gacatctctg
     8521 cgatcccccc tgcgaaatca atcatggtgt gctaacctgc gtcatggaac agtcggacaa
     8581 ggcccagaac cccatgaggg agctcaagat ccagaagctc gtcctcaaca tctccgtcgg
     8641 tgaatctggt gacagattga cccgtgccgc caaggtcttg gagcagctgt ccggtcagac
     8701 tcccgtctac agtaagtctt cccagtcgaa cccgcttgcc ttcgtctgtg gcacaccgga
     8761 aacctttgct cacacgccgt ccccctccca ccaggcaagg cccgctacac cgtccgtacc
     8821 ttcggtatcc gccgtaacga gaagatcgct gtccacgtta ccgtccgtgg ccccaaggcc
     8881 gaggagatcc tcgagcgtgg cctcaaggtc aaggagtacg agctccgcaa gcgcaacttc
     8941 agcgagaccg gcaacttcgg cttcggtatc agcgagcaca tcgatctcgg tatcaagtac
     9001 gaccccgcca tcggtatcta cggcatggac ttctactgct gcatgacccg ccccggtgag
     9061 cgtgtcagcc gccgccgccg ctgcaagggc agaatcggtg cttcccaccg catcaaccgt
     9121 gacgagaccg tcaagtggtt caagtcgcgc ttcgacggca ttgtccgata aacgccttcg
     9181 cgcgctctac acggatgcca aggggagaac aggaacagtg gatgaaccca aaagaacaaa
     9241 aggataactg aggctacgat aacggcgttg gctggatgga ttgatttctc tttgattcca
     9301 ggcggaacct gccttcatgt acatggcgag agacccatac acctccctag cattggcgac
     9361 tcggcccccc gtcgagctcg tcagactcag cagactctaa tcaagtcagc tacggcctca
     9421 gagaccgacc ggcaccatgc cggcttttct tttgacttac agtcagtctt atagtgccgt
     9481 atgaatgaat gctatgatct tgtgccattt gctcgaggca gcagaccttc tgaactgtct
     9541 gcgaattgta catgcgccca acctggtttc caggatcaat ctttgatcac gtcgagtgcc
     9601 atatgtccgg gtcggatatg gctctacccc atgctagcac aggctgctac agcatgagca
     9661 gccctcgttg cgttagctgg atgcataccg tagaacacca gtgcacttca aaatggtagg
     9721 tgctcaaaca acatccatgg gaagcccatc tgtaccatgt gcgttgggtt ccatgatatt
     9781 gggtatatca agtttcctac gtaccatgca ttcgtgtctc gttgacagac tgcgaaagcg
     9841 aactgtattc aaggagtggt gcctcaattc caatgcacgc gaagctcgtc tacttaatgg
     9901 tcacatgtgt atcaataaga acaccaatac actggcgcac gaatcgccaa gtaatatgag
     9961 aatcttcctg acatctacat cttgcattgc agacgcgtga aactcacttg ccatcgcttc
    10021 ttctggttca tgttctgcag acgagcaaac actgctccgt tcgtgctaat aagactttcc
    10081 tcgtgacgtt atgctaattg gccacagcat acctctggcc atcttgactg gcatctgaca
    10141 gcattcagga atcacctagc atgttatcat tccatgaatt ccttcttgaa atatcggttt
    10201 gtcaagctcg tgagttgtag tgacgtcgcg ccttgggaag gtacgcggca ggaagtgcct
    10261 gcatgtcttg acgaagctgt tccttcctgt caacccaagt gataacgcct tgagcgtcca
    10321 aaacattgga tggaaacctt ccagccttca gtttgccgtc tttcaatgag cgcttcacat
    10381 ttgatgtttg gtcgatttta cgtgcgagta ctgtacacag cccaagacgt tcgtatcgag
    10441 atccttgagg cttgaatcct ccatctcaaa acgtctgaga ggcgatctgc atctagttcc
    10501 tcttcatttt cctccatcat ctccaaccag acctctcggg ggctgccgct cggctaggca
    10561 gctaccatgc cccccaagag gcaggccacg catatgtcgc tggtcaagag tccaggtgga
    10621 agcgtcagat tgtcccagca ggcggtctct accctgtcga cacagacaaa ccctcgctct
    10681 agcagcccag gttcttcaat caagttcggc ggcgacaagt cggacacgtc gatgggacac
    10741 aacccttccg acgacgtaga tgaaagcgaa gctgaaatcc gagtcggagg ttacacttcg
    10801 tcgacgaagg cagcaccaac taccgactca tctcccggag cgcgttccaa caacacttgg
    10861 acacttgacg ccagaactct tgaagacacc atgcccattc cccaggaagt tcccgatatg
    10921 gctgttctac gttcaacacc acccagtttc ttgcgcgatg gaattgaaga aatgcgatca
    10981 cccgaggaga tactagacat tgagcagcaa cgcagctttc aggctgaaaa tgaagccgat
    11041 ggagatgctg ccaatatgga agaagacgac gaatatgcca gtcttgagga ggaagttgtc
    11101 gatatcagcg actaccagga tgactctgaa gccagaagtg agggtgagga atcgtatcac
    11161 ccaagcaagg ctgaagctac acgttccaag aagggcgttg cgagcaaagc agtggcacca
    11221 agacaggcaa agaaagctgc cacaactacc aagccaaagg gcgccaccaa aaggccagtt
    11281 gctcgaaaca cacgtgcagg taagacacct gcacggcaga atccagatga agatggcagt
    11341 gttgacaata agggggcagc accaggaccg aatatggcca gaaaaatcta ccaaaagcga
    11401 gcagtaaacg tgactgtcga gaaagttgtc ccttctacac aagcgcagga tggcgctcgc
    11461 accaagactt cggccaggag agcggcaaaa aaatctttcc ttgacgatgc cgatgaaatc
    11521 ttagccgagg attcacaatt ggcagcggcg aaagcagcag ccgaagcacg tacagcctcg
    11581 aaaagtactg ggaactgggc gcctgaaagc aagcaacata attcagtaca atgttccaaa
    11641 gtccctgatt cggaacataa aacgacgaca attgatggca gaccagatga cgtctatgat
    11701 atcgaactct caccagaccc tcctaaatct cgatcgcagc caggcgagct accgaccaag
    11761 gccccagcca acaagcgtgc tcaaaaaccc tcagtgaatg atactgctcg tcctacaaga
    11821 ggcggtggtc gagcagttcg cggagaccgt ggcggtcgtg gcggtcgtgt atcccgcgga
    11881 cgacaaaagt cacaacccat ggcccagcta gaaaccacga cggaggactt ggaagtagag
    11941 gacttgaaag aggctgggaa tgaagaccgc attccgtcgc caaattcaaa gaagaagagg
    12001 ggccctgctg taaatggatc caagtctcag aaggcgagtg caactgaacg accccccggg
    12061 aaagtccagt ccaagccaga tattgtgcat ttcgatcccc atgtcggtgc gatgcgacca
    12121 gtacagtccg acgaggaaca agccgccgat tatgagccat tgcaaggctc cgatgtcctc
    12181 atggatgata atatccaaga cgatgacgag gggctgcaga tcgatgaaga agccgagtcc
    12241 aagcataata aagccctttc caccagggca tattctcctc agggaaacag atcccctgct
    12301 ccccggaaag ctccagagga cgcgccttct gatatgtcag gcaaaccatc gaacaagctc
    12361 ccattccgaa gacggagacc agctcgaact tctcttatag acgataagac agaatttgtc
    12421 gacgcagatt ctttggaaga gaagagttca aacgatgagt atccccgtgc gggcaacaag
    12481 agcaacacac ctgcaattat ggaggcgaat gcagatgggc aagattatcc agagatcaac
    12541 gtagaaagtc caaaagctct caagcgcaag cgaggcctcg ctgcagataa tgagaagccc
    12601 tctgaagcga aaaagagaaa gaagcaatct gaacaccaag gcactcctgc tcgtccatta
    12661 gagaatgagg cgccagctgc accacagccg cagaggcaga tttcaataag taacaccggt
    12721 agtccaatca aagtcccggt tcttcaacat ctactagatc aagaaggtcc aattccagtt
    12781 cagctcgaca ctcaacctcg aaaggcatca gaaaccgttc agatatcaga tgacagcccc
    12841 tcgtcgggag atgcaagcag cagcgttgga gctgacgcac ccacgctaac tcttccaacg
    12901 gacaataatg gacatgcgaa atcgcgtcac gctgcggatt caaacgttgg ccacattggc
    12961 catactctgc gtgaaaaagt tgacaaagcc tctcaaggat cgcatgctaa ggaaaatacg
    13021 caaaagcttt catcggattt caactatccg caggttagaa gaactaatca acgacagccc
    13081 ctggcggaga ttgagctacc gccttccaat ggacaagaaa aggacgttct ccagacgagt
    13141 aagcccaatg cccaattaca aataggcaac tctgatagat ctgcattgaa cccggtggcc
    13201 aatggtcctg tgcctcacat acccttccca tcgaatcagg ttctcttcca acagatccag
    13261 agcaagcagc ggaacaatga ccttgtgggt gctaaatttt ctggaaaaga gccattagac
    13321 tcgggcgaag gccgaccaac ttattcgcaa cagaatcatc acaatgccaa caatgatgtt
    13381 tttacccatt acaatgctgg tccaagtcgg cgaaacttgt tctatccgtc tgacttacca
    13441 cacgaggttg aagaacacac tggccatcag tcatcacaat ctgctcatcc acgatcgcaa
    13501 gcatttgaaa agaggttggc cgatgaacga caatttgctc gtgcaagcca tgcccagaaa
    13561 agcgaggaca atggttcctc cggtgacaag cttcccgggt ttcggataga gcggggagat
    13621 gtaatggtgg acatgcatcc caaatcacaa gtattcgcca atggactgtt acaatctgaa
    13681 cagtcacgcg agaaccacag aatgttcggc gcatatggag attctggaac ctttgacgtc
    13741 ggtcgctcgt accgatacac caaggtcact aatgaggccc acaatagcca acgccgctgg
    13801 aagactgcag ttgatgcttc ttcacgtggt ctggctgata ctatgcatga tatcacagtc
    13861 gtaagtctgt caatctcttc agaaataata gcactgatgg ttagtgtagg tcatgctgcg
    13921 gcacttgagc tcgaaggaag atgccattgt caaagttcca gtggagtaca gacaaaacgg
    13981 caaaaagatt atatccagtc ttctccagcg acagcacaaa gaacgcaaaa atacctttga
    14041 ctccattgaa caaggttgtc gccgtctcct tcaaatttac gatgatgctt tcaaggcaac
    14101 aaaggccgct aaggaaggcc tgtcttccag gcgcatgcgc attgttgagt tggtaaagca
    14161 aaaacaggat cgcctactta ctgttcagca agttattcag aaagcgaggg acgacatcaa
    14221 taaggcttga gccccagtcg aatggtaaca tgagcccttt tgttaccgct tctgagagac
    14281 cgaagctgat gagtagacgt ttggccaatg cttcttgctc actgattcaa ccctgttgtt
    14341 cttataatat tggaaccatg agaaagaccg aacatgagaa atctacagcg accatgtcgt
    14401 gggatgtatt gctctagcat caagtcaaga cacaatggag ccagcgtcgc tcgaaactcc
    14461 gagcgttagt cttagctact taatatagta tccgacgaga ggtaatgaac agttatgaat
    14521 gtagcatcaa tatatctaat ggaagctgtg tatcattacc agtcaatgaa ttagatgcct
    14581 agctttccga aggtcagata tcttgtctga aactttttag ggcttgaaaa tcttgttctt
    14641 taagcgatag tacctagttc ctcgtctatg acgcccttcc cagtttctac caacgcattt
    14701 accagtccct tcaccgtttc tgccaaggtc tggcagttaa caacgactct aaagaagctc
    14761 cccctattac ctggtgcata atcaaccatg aacccccgat ctaccaacgc cgtaatcatt
    14821 gcccgcgtgc gtcttgtgtt ctcatctata cctgtttgaa caccacccgg tgtgtagtag
    14881 aagcatactt gaaggcatgg gggcggattc atcgacacga gttcgaagtc gggatggtct
    14941 tgtatcatcg tcgccaaaag tccagctacc gagaaggcat ggttgatttg tttctcgaat
    15001 ccgtctgctc catctaaagg aagacaagtt agtaagcaat cttttttctt cggaataaga
    15061 aaaccctagc agttaacact gcttgtcgta tctctctact ccttgcttaa ggaagggaat
    15121 tcgcggcgat aaaggcgtat gtatgtccaa ccacttacaa tatatccagc tcagtgccag
    15181 cttcagcgca tcccctctgc ggccacactg caatgtcaga tccgccaggt cccagacatc
    15241 tctttcagcc gattcactgt ggaataagta ccctgcaggc agcgtgtttg ccctgtgaaa
    15301 caccgaaagg tcgttcgtca gcaggaacga gcatggcagc ggagcgccca acatcttatg
    15361 cggattaatc gtgagactat ccgccagccc ggcgccgtct atcttgtgtc tctgctgaga
    15421 cgagaaggcc acaggcccgc cccacgacgc gtcgacgtgc aaccacagac cgaactcctt
    15481 acagacggca ctgatttcgc aaatcgggtc gaaggcaccg agcacggtgg tgcccgcggt
    15541 cgcgttgacg tagaagggcg tcttgccctc ctgcatggcg tgtaggacca tacggcgaag
    15601 agcagccggg accatgcgcc cctccgcatc ggccggcaca aggaccacgc ccgtgccggc
    15661 ggcgcccagc cccatcgtgc tggcggcctt ctcgatgctg tagtgagagt gcacgctggt
    15721 gaatagaacg agcctgcgcg gcccgttgcc gtcgcgcttg gtttccgggt acagcgtgtt
    15781 ccgcgcgatc acgagcgacg tcatgttcga cgccgagccc cctgggcagg tgatgccgcc
    15841 ggcgcgcggg cccgtgaagc ccatgatgga cgccagggcg cgggctgtgg tcttctcgac
    15901 gatggtgaga gcgggtgaga cgtggcatac gtggagctgg acggcggtgt tagtgacata
    15961 gtctgtctgg ttggggaaag taaggggggt tgttctcgct ggcaaggacc aacttacggc
    16021 ggtgttcagt gtggcgagaa tgagctcgga gatcactccg acctgcaaga gacagaatcg
    16081 tcagatagat ataccactgc atcattccac gaagagcatc ttaccgggtt cgtgcttgca
    16141 tatagcttat ccataaaccc ttgatcccac gtattgacgc tgttttccag gagctcctgg
    16201 actgtagcta gaagcccgtc ccggcctctg ccctcttctg gcagcgagaa gtccaatcgc
    16261 ttcaccagct tctcgggttc cagcttctcc acgagcacgt tcgtacctgg tgggacacga
    16321 ccttgcccag cagctctgca tggcgctgcg tcgtctgcct ttctaacgaa aggtattatg
    16381 agttgcttga ctgagtctag aagctgagag atcattagca atttagacat ggaggaatgt
    16441 atagaagggc ttggatactt cttcaagctc gcctgcacga ttgagctggg ctttcttgtg
    16501 gtgtgcccca ttaacaccgt tggtcggtgg ggctatcttt gacgccattt gaactgccat
    16561 tgattctctc ggggcctcct ctaacatggt aagcatgttt acaatcctga ttgctgaagc
    16621 ctttgagatg ctgaatatct gttcagatgt gctttcgcga gcgtagatat tggggcaatc
    16681 tcggaggcaa cccttgaggt gcagctgcat tatgctccta acccgataag gtcactaaca
    16741 tttcacgtaa tgtgatgatg agaagcgctc gtaatattac ttttgcgcga tttcgacatg
    16801 aatccactat cctaatcgag tcagtttgac atggtgtctg ccaatgctca tattttgtgg
    16861 ttggaggggg gagggacggc ttttaaattt aatccaagac gttgtgcacc gagcagagaa
    16921 cataagcttg acgactctgt tgagaactac atcaaacaac agacggatca tcacgatata
    16981 ttctcataat cagggaattc caaagttgca cggagctgtt taggattcaa ttttcatgtg
    17041 ctacatagac cgtgtcttgc tcagattggg ggcacgagat cagatgaaag actactaatt
    17101 gatttcccag gagcttcgta ctgccaccac aaaattgcat ttaatgtaca ttttgcaatc
    17161 aaagcagaag agattttccc taaaagattc atgctcaact ccgtgcccgt catagtgact
    17221 gccgtttggg aaatggaggt tgggggacga gtaaacccag tatcgctact gagaagtata
    17281 gcgctgtttg attatagagt cgtaccccaa taccgcctcg agtataaccc gtaatccgtt
    17341 gccactaaat ccctgcggtt agtttccagc tgtcatacgt ttagtggtcc gcttaccaat
    17401 cttcctcact cgtaaactcc tccggtgcgt gactgatgcc gtctttacta ggcacgaata
    17461 ccatggaagt tggcaccttt gtggccgtca acgcgctatc atggccggcc aaagagatca
    17521 tttcgacgga gttctctgcg ccgaccacct tttcggcagc ccgtttggtg caggccatag
    17581 cctcgtcgtc catcttcacc gcgggactat gccacgtctt cgagatctca actccgatgc
    17641 ccacgttctc tttcgtcaat ccatctgtgc agctacgtag tcgcgcttca aagtcatcaa
    17701 gtaccgcttc agatgggtgg cgaaggtcaa tcgtaaagat aacctttcca ggcacggtat
    17761 tcgatgatgg cctctccagc tcaaccacac ccaccgtagc cacggcctcg accacgcgcg
    17821 ccctggcatc caggaacaag ataacctttg ccgccgcaac cacggcgtcg gcacgctggt
    17881 gcatcggtgc acctcctgcg tgcgcccgcc tcccgttgat gcagacgcgg taccatcgta
    17941 tgccctggat gttggtgacg acgccgatct tcttgcccgt gtcctgcaga atgcgccgct
    18001 gctcgatgtg cagctcaaag tgcgcgctta gcttgttggc ctcgcagctt gcgggcaccg
    18061 cgcccagata gccgatgcgt tcaagctctt ggcggagtgt gcaggatgag ctgggattcg
    18121 tatcacgcaa tgcgtaggcg gcttgcagag gagtatggcc ggcccagacc gcagagccgt
    18181 tgcagccggg tgcgaacctc gccccttctc tggtatcttg ttagctgggg cattggggcg
    18241 gttggattca gtcgggtgat ggtcggctgg gcctttgtac ctactcgttt gtccagtcga
    18301 tggcagctat gggtgcataa gttcgaatcc ccgaagactt gattgacttg agtacttcga
    18361 gcgcagatag gacgccaagt ataccatcat atctgccccc tgaacatcgt ggcccgccgc
    18421 agtcagctta cccctcgccc tggtgctagt attcattatg gagtcttacc cgcaggctga
    18481 gtatcaagat ggctaccaat gccaatggga ggcacattgt tgttttcgcc tggaagtact
    18541 gcgaagatgt tgcccatctg atcgatgtcg accctgcagc cgagttgctc tgcttcatga
    18601 acaaaatagt ttctcacctc tctatcctcg tcggatagtg ttagtctagc catgccggtg
    18661 ctgtccggaa tagcacccca ttgtgctgta tggtgaattt catcccacaa gcgccgagtg
    18721 ccggaagggg gaacgtgtat ctcgtgatta tcactgaaac aagttcccac tggatgaggg
    18781 tcgccaagga cagctttcga gtggccatta agctcctgtc cgtggtgaaa aactaaatag
    18841 gggtctttga tgtccgtgtc cggggtcgac acagagctta tcgactcagt tagggaggag
    18901 tcgtggccta gttcatgttc gatgggaagt tcttccattg tcatagattg tcttcgagtg
    18961 tactgaggct gggacttcaa ctgaatcctc gtaaccaaca gataagtcta gtgtgcaacg
    19021 aactactgta ctaccttcta tgcttcacct tttcatacgt tgctcttcca aatccagctc
    19081 ttcgcaactt ttgcccagca cccctgaaca gatctccctg ccatgatgtg gcggttaggc
    19141 ctccaatcaa aactctcagt cacccttgac taatagtaat gctagctggc tgtatcctgg
    19201 aactttgggc gacgcaaggt catcatgttg cggacgaaac ggattattca agtttatgtg
    19261 agccgaactt ttaagttact aagcgggaca ctttcaggat gatggaataa atatgaccca
    19321 ggtcttgagg ggggattcct caatctgcta ttaggatgag gtcacctctt atgtgattat
    19381 ttatccttca caatgcctac ctggttcaat gtcctcagaa gacagggtgt gacagggtca
    19441 caatctagtg cgcaaacttc agaccgtggg tgagctcatc atgtaatttg gacgttactt
    19501 gtccaatgcg ggccgcattc cagtgagtga ctcattcatg tctgatcttg gaggatctgt
    19561 gaggaagcgc gaacttgtgt tcacaagcca ggtcatcaca tggtagctcc atggggcgca
    19621 aaataaatgg ataccgttca tgggtagcta ctcatgccat cgtagctgca tctgatatcg
    19681 cgatcgcttt ggaagaagcg agaattgaag aaatgattga attgggtcga aaatgaagct
    19741 atcgcgaccg tcatcatcac catgatcatg gtcgatattt cactcaagtc aaaaaggtca
    19801 aagatgagcg gttcagaatg aggttaatat gaaattgtaa tatgtgaaag tgatatctat
    19861 gtagacgcgt cattcaatga agggcaaaac ctaatcgctc ttcccgcaaa cccctatact
    19921 acttttccaa tgtcgctgag tatatctgtc gcgacgggca ataagtcaca tacagctgtc
    19981 attcgtcttg tttggtagct ctagctcaat gcagtcaacg agcccagctg cttgtcccca
    20041 tgctcagtga gcgtcccaat aaggcgacac aaatcattca atatgcgttg aaccatggcg
    20101 cggtcggcgt aagctgcgtt cgcaacaatg gatattttga cgccgctgcg accgatgtac
    20161 gcgccaagac agagactcca cgggtacgga tccacgtcct taggctccca aatgcgcgcg
    20221 acgaacctac ccccaccggc aagctgaacc tcagagttct cgtcaacgtt caagaactga
    20281 gtcactaccg ggaactttgc cattgatgtt ttccagtctg tacagtttcg gatgatgtcg
    20341 tccagcccta tgttctcgta cgggatggaa tccacgtact gcttgtgcac ggactggacg
    20401 acgtcagaaa cgaggaagtc tttcttgaga tgtacacgaa gcgggatgat attgagggta
    20461 ggccctatca gattttggaa ctcggcatcc agtccggtcc ggccggacgt catgcggccg
    20521 aagatgatgt cggtcgagtt ggtcatagac gaaagcagga gagcgcaagc ggcattgaat
    20581 agcgtagctg gagtaacccc ttctgttcgg aaatgtggga ttgtctcctc gatacgaata
    20641 acgcctgatc ccttcattgg tggttgcttg gcagtgtccc aaatgtaagt tggttgcgtg
    20701 ctggctagca tcgaacgcca gtacttcgcg tcttcttcgt ggtgctgttt gagatgatgc
    20761 atgaatttgg aatagctgac tatctcaggg ggggatcggc cttcgtacag cgttgctagt
    20821 agttggacaa gtgctatgcg gctgaggccg tcttcttgtg tgtgtgaaag acgcaacagt
    20881 agtcgggagt gcgtcggtgt gcgagctatc atgaaacggt ggaacggtct gcctagcgtt
    20941 ggtagattgg cgagatcttc tttgaagagg cgcgccatga gttgatctat atcttcttgg
    21001 gagttataga tgtcaatctg tggctcaaga gacttcaaaa cgacctgcaa aaagccaccg
    21061 gcgtgcttga tgaacaaggt acgaaggatg gggacattct cggccatttc aacacacact
    21121 tgctgtagcc tcgagtgatc aatgttattg ggtaggtcga aatagaaaca ttcccagtgc
    21181 ctcggtggcg tgtccaagtg accttcgatc gtgaatttct gaaatggtga aacggggaaa
    21241 atatcctcga catcatcaat ggacttgata cctattcgag gcaagtcgac ggcgagaagt
    21301 tcgtccattt ggtcttgatc aatgtcgaaa gtcttgacag ctgtgcgagg agtttgtgcc
    21361 attgaaatct ttgtacaata tggtgcaata gcagcgattg ttttcttttg cagaatgacg
    21421 gccacaggaa gtttgattcc cattttgcga cattgggcag cagattgcat cgcagatatt
    21481 gaatctcctc cgagagacat gaaagtctcg tcgattccaa tactggatat cgctcggtta
    21541 agcacatgag cccatacagt ctggagatca cgctccatat cgctggtcgg ctgcttctca
    21601 agtgagttcg gttcgcatgt ggacccgatc tcccctgaca aagtttttgc aaactctctc
    21661 agcagtcgtt tatcggtctt cacagagggt gtgagtggaa ctctcgtgat tggtatgaac
    21721 ttggacggaa ccatgtatcg gggcaatact ttgggaagtg ttgtttccag ctccttgaca
    21781 agggattgaa actcctgttg ttgttcagag tccgtaacct cgagggtatt tggactcgcc
    21841 ttatccgtcg agtatccgcc aattttgatg aacgctgcca acgtcttcca tgattggttg
    21901 cttatgttga ccatgtcaac aacaacctca ccacctgatg gcaggctctt ggcaatctga
    21961 tgtttgatct catcgagctc tacacgctgg ccatggatct tgacttgatt atcggctctt
    22021 ccagcgatag tgatggtccc atcggagttg aattgtccca aatcgcccgt tctgtagaaa
    22081 cgtcgagtac agtcaggttt acctcctcta gaccaagcaa gatctgtgac gaaagctgct
    22141 gctgttgcgt caggtcgatt cacgtagcca cgacctagca tggtcccttc aacaaccatc
    22201 tcgccgatgc agccaatagg aaccagtcgg tgcgggttac cctgttctgt aatccagaca
    22261 tggcacccgc tcgcccgccc gatcctcaat gggttcgtat cacgtgtgat ctctccgttg
    22321 aggcatccag agttggagca ctccgttggt ccccagtagt tgaccagctt cacatgacca
    22381 caccagatat caagggcttt ccggccgagc ggctcgcccc caaagacaag tgttttcaga
    22441 gtcggtacag ctgaaggaga gagcaactga gccacagtcg gggtaagcat aatccaattc
    22501 gcctttctat cgttcatagc catagccaga tcatccaggc gctcgtcgtc tgagatgacg
    22561 cataaacaac cgccaacgac aaggggagcg aatatttcgc atatgctggc gtcaaatgtg
    22621 taagccgcaa actgcgcgac cctggttgtc gatgtgatgt gcatggcttt agcgttgaca
    22681 agctgactct ttgccaccga atggtgttct agcacacatc ctttcggctt cccagtactt
    22741 ccggatgtct gggacgtaag atattagttt gactccaaag ggaatgaaga gcatttgcag
    22801 gcagaaagtc ttttcctgag acacttacat agaccacgaa agcagcgtcg tgcggcttta
    22861 cttcaggcaa tggcagctgg gctgtgcgct tgagttgtcc catcaaacgt tcgcctactg
    22921 tgatgacatg aggtatctga tctttgaagc gcgaagcgtt gcgttcgtcg cacatcacaa
    22981 ctgttgtttc gacatcgtga caggtatcaa gaagtcgaga aaacggatga tccggattgg
    23041 tcgagacgca aacaccacct gcttttagaa tagccaacat ggctacgaca ggccaggttg
    23101 atttgtagaa gcaaagcacg acccgggccc cgggtccaac tccgcagcca atcaggtggc
    23161 ttgcgagcct attagacatc aagttaagct gtccatatgt gagctgcgaa tcgaacccgc
    23221 tggtggcgat ggcgtccggg gttgcctgtg cttgggcttc cacaagtccg tgcagggtag
    23281 aatacactac tggagagggg ggcgagttcc aaccttggac tcgcttgaga tcttctgtgc
    23341 caatgagctc gatactatga accggtttgg cctcagattc caggaggctg cgaatcacgg
    23401 tctcgagtga ccctgctatg ctgcgagcat agtcttggga gattttaccc ctttgatatg
    23461 acatgctgat tatggcgcca gttgctctca cggacgccga cagggcaatg gcatactgta
    23521 aaacattcag tcaatgatat ggaactaatt tccaaagaat cgggtttggg ggtcccaggg
    23581 ccttacctcg gtcctttctg ggctttgcag tggtctgatc agagtatcta gcttctcttg
    23641 ctccgctagg tcaagcgcac gtcgaaccgt catgcatgta ttgaaaagcg gagttgcttt
    23701 caggcctaat ctgttctgaa tgagtgcaag cgagcaattc cgatgctcca gtccaacaat
    23761 aacatccgtg ttgacacgct gtagtatttc tttaacggtc gcttcaatct gtacacggca
    23821 tatctgcatg ctgatgatgg ggccgatgct tccctcgatg ccgtcgattg gagtatcgcg
    23881 gccagaggca aggtatccaa agcaagcgtc actctgccca gtgaatgtag caaggacgat
    23941 ggcccatgca gcctgcataa acgcagcttg ggtaacaccc aggcggctgc aaaaagctgc
    24001 catgccttcg gttgcgttct cgggtagctg gataaatccg tactccttca gaccgctgaa
    24061 cgcttcctgg tcattgttgg ttggtacatg acatggctgt acgttcttca gatgatcttc
    24121 ccagtaagcg atgctctgtt cagacctaat attcttctca tactcgacat atttcgcaaa
    24181 attcatgact ggcgacgcaa gttcatgtcc gagaagcgag ctgataagct cctgcatgaa
    24241 aacatccaac gacacggcat caatgaggac gtggctgacc ttgagcttac aaatagctcg
    24301 tccgtccatg gtgcggtaca gagtcaatcg tggcatatac gtcaagaagt tgtcctccgc
    24361 tggggtggga agttgcaaga cgtctgagac atccttgata gcttgctctg cttggagaaa
    24421 ccgcggcgca ggatggcgtt ttagaacaac ctgaagaaaa tggccatgct ccgtggaatg
    24481 ttcaatgatg ccagttcgca tgctggggtg cctgtgtacg attgtgtccc atgccagtga
    24541 caggcgagaa gatagattct ctccaaaagc gggattatcg gtaaactccc aaacatactg
    24601 gatttgatag acctcgctat cgacttgctg gcttagcagg ataccctctt gcatagctgt
    24661 acacggatag acactgtcga tgagagaatt ctcggaatca tgtcctaatc caataaggtg
    24721 gtcggaaaga aggctatcga gttcctgggg tagatgtgcg aatgcatggg gtttatcaat
    24781 cgaagaggct tcaggagtaa ccagcctctt gcagtgaggt gcgatagctg caatagtcct
    24841 ttccaccaat attgtggaga ctaaaatctc gacaccaaga cgtcgacact ccgaaactac
    24901 ttgcatggcg gtgatactat ctccaccgag cgccaagaag gaatcgtgaa cgccgattct
    24961 gtccagacct agcttcagaa tctgcgacca tacaagctgg agactcgctt cggtctcatc
    25021 tctaggtggg gtcttttcat tgctcaaggt gttgccgaaa atcgcatctt tctcgaggcg
    25081 ctgtgcgaac tgcttgagaa gtttcctgtc ggtttttgta gttgccagtc tgggtgtata
    25141 cgatattggg acgaacgccg tgggcagcat gtactgcgga agtgtttcgg gcagggacct
    25201 ctgtagactt tcgactacat tttggaactc tttaacatcg gtttccgcct gaatttgcaa
    25261 gctattctgg ccttcaatgg cacagaaagt tggtaaccgg atgaatgcag tcaacgtagc
    25321 agcgtctaat tcgacaatct ctgcagtgac ttcactaccg atgggcaatt gctggtgaat
    25381 ctgatattca atctcatgca gctcgactcg ctggccacgg atcttcacct gtctgtcgcc
    25441 acggcctagg agctggatac tgccatcggg attgaagtac gcaatatcgc ctgttcggta
    25501 gaaacgccgg tgctttagct cggcctgtcc ggagcgcgac cacgtggggt cttcgatgaa
    25561 agcggcagaa ttcgcctctt gcctgttcca gtaacctctg atgacagcat ggccttcaat
    25621 aagaagctct cctacgcagc ccctaggaac aagttggttc gggtcatggc gctggacgac
    25681 ccacattccg catccgctgc tgcgtccaat gctaatcagg ccagtctgct tgtcgggagc
    25741 gaggttgatt gcacctatgt tggaagtctc agctgcggaa tagaaattaa tcatttgtgc
    25801 gtggccagct gcggaccacg gttgcaccac cttcttggta aggggttcac cacagaagac
    25861 gatcgtatcc aaattgggaa catcatctgg aacaatgatc tgggcaaccg taggtgtttg
    25921 aaatgtccaa ttcgcgcctc gagcgttgat agaggcagtc aaattgttca tccgctcgtc
    25981 atccgagatc acgcaaacac acccaccacg tatgaggggg ccgaagatct cgagaatgct
    26041 gggatcccat gtatacgtag cgaattgaag ggctcgagtt gaacttgtaa tgttcatggt
    26101 atcggcatta attttctggg acagacagac agcatggtgt tccaatatac agccttttgg
    26161 ctttccagtg ctgccggagg tgtatactat gaacgcagcg tttgagggtt ggattttcgg
    26221 tctgacccaa gtattggaag gctcttgtgt gagcgtgtga gcaaagaggg tggcgccaac
    26281 tacgacaaca tgaggagaat gtccagaata ctccgcttgc tgatcagcat cgcagagaat
    26341 gacgaccggc tcgacgtcct ggacaatgtc caaccgtcgg ttcagaggat gttcgaagtt
    26401 gaccgataca cagacaccac cacttttcag cactgctaac atagcaataa tgggccaagt
    26461 agatttcctg aaactaagga ccacgtgctt ctccgggccc acaccgatag aagttagata
    26521 ggcagccaac ttgttggtga tcgaatcaag ctcttcatag gtgaattccc catcaaagcc
    26581 agtcgttgca attgcgtttg gggtagcacg tgcctgagct tctacgagct cgtgtaaaac
    26641 ttcctgtgta tactcaggca agttgttgtt ccacgattgc atgtgcgtga gttcgtccgc
    26701 ggagaccaag tccacatcac gtagtctggt cgttggagat tcctttgaca gcagcgagat
    26761 gatatagcct agttgatgat gaatgaagtc gacctgttga cctgccacaa cttcgtcatc
    26821 gtagttgatg agcacatcca gagcatcccc tcgaatggta cactctgcag tcagagctat
    26881 gtccaatgac tcctcagcct tgcttttcat ggtttgaatt ccgagtgctc tcagtggtga
    26941 tgtgatttcg gcgtcgccca tcgtgtgtac gacaagcaaa ttgcggaaat caacagcaac
    27001 acttgcctct gggctgagat ggcgaattcg ctgcaggcct acatgttgat gtcgcctgat
    27061 atctgtagtc tttctctgca tgctatcaag aagggcccca agtgtcatgt cattgttgat
    27121 atgcatcatt attgggacgg atgtcaaagt cggccccacc atgtctgtta taccatcgat
    27181 cggtgcgtcc cgtccagaaa gtgttaagcc gaaaactaag tcattgctcc cactgtacag
    27241 ggacatcaat attgcccagg ctgtttgaac gacagtagcg agagtcactt cggagccgac
    27301 agtccgcgtg agttgaacag ttgaggattt gttatgtaat ggacgaggag tgtgaccagg
    27361 cggcagtcgg ggatagttct cagtaatcgt cgggaattgg gatcgccaga actcgtctga
    27421 ctcgttgcca tcaacagaag agaggtgtcc cataaatctg ccgtagggca caacaggccg
    27481 tgccagttct ccatggagaa atatgctgct gaattcttca tacgttctca tgagagacca
    27541 accatcgtaa agagaatggt ggaacgttcc cacaaaaaca gtatcgccac catggtgaac
    27601 tataacaaac ctggacagtt cacttccgta gccaacatgg agggtcccat tctgttcaag
    27661 gtattgttcg ggaggcatcc ctgtgctctc atgccaggtg atattggaac gtagtaccac
    27721 ctgcaatgaa ccaacatctc gtttgaaaac gatgcgggta cgaaatattg caaattcgga
    27781 gaccagtgta tcccaggatg atttaaaccg gtccagatcc atagaagagg gcagttttag
    27841 gacaacttgg tacgtgtatg cttccggccg atgtgatgac accgccatga gagcctcctg
    27901 aatgggagtg caggggtaca tatcctcgac taaatcgggg cctacaccgc agtcctgtgc
    27961 cgcctctgca atgtagccgc tcagcgcttc cttgtctcta atgagcgaga atgcttcgaa
    28021 acgtgccact tcatcgtccc ttggcttggt ggatacgtcg ggttcaattg tcaaagccat
    28081 atcctttagc atgggcatcc taaagacatc agccaccgtc atggcaatgc cttcgcatcg
    28141 ggcctcggca atcagcttca tggacaggac ggagtcgccc ccggagcgga aaaagtggga
    28201 ctcggcaccg atagcgttgg ttgggatgtt caggactttt gcccatagcg actggagttt
    28261 cttttccatg tcggactccg gcggccttgt tacagtttgg ctcgtgagga aatactgacc
    28321 cagatcgttg gcgttgagcc tcgataccca gtggtgcagt gtcttgcgct caagcttccc
    28381 agaagggttg aaaggcaagt gccttaccgg taggaatatc gatggaatca tgtactgtgg
    28441 aagagtcttc gcaaggtcta gttgtgcctt tttgaattca atttcagact cgtggtccat
    28501 cgcaagaatg ggtacttcaa ccgcatcatg acgcttcagc ttgctctgct catggtcctc
    28561 tcggctgcag aagacggcga gtgtggatgt cccgccacga ctcgagatcg tgacggcttc
    28621 cacagcactg ttcgcgaaga catgactgca acggcgaagg ctgtcctcga tctcgcccaa
    28681 ttcgacgcgc tggccatgga ttttgacctg attgtcggca cgacctataa acgtgatgct
    28741 tccatccgtg ttcatcctag ctaggtcgcc ggaccggtaa aagcgtcgag accttccaga
    28801 accatcacgt gaccatgctg ggtcaaggac gaaggcggct gcattctctc gaggccggtt
    28861 gatatacccg cgaccaacga ttggaccctc aaccaccagc tctccaacgc atcctatggg
    28921 aacaaggcga tcaggtctgc ggtgatcggt tacccacaag tggcagccca ttgcgtgacc
    28981 aatgtttgat gggtcatcat ctggcgcaac cgctccgcga gtgaggcata ccaaaggtgt
    29041 gcactcggac ggacccagtc cattatacag ggagacgcgt ctggaccaac gccagtagtc
    29101 ttgacgacca ttgggctcgc cggtcaatat gagtttcttg agtgtcggca cttggtcggg
    29161 atcaaggagc cgtgagaccg ttttggtcag tgacgagaag ttgacgcctc gctcgttgat
    29221 tacctgagaa agattgttca tgcgctcatg atctgatatg acacagacgc aaccaccgtg
    29281 taccaatgtt ccaactatct ctaggatgtg tacgtcaaag gtatatgcgg aaaattgtaa
    29341 tgttctcgaa cgctcatcta gcccgattct ctccccaagc gccttgaggt gagtggctaa
    29401 ggagcggtgt tcaagtacgg atcctttggg tttaccggta ctgcctgacg tatataccac
    29461 aaacgattcg ttgcttggaa gaacattggg aagcgatttg tatgcagcag ccgactttag
    29521 ctgctcgata agggcgtcag tgataccgat tacgtggggt acctggccct taaaccggtc
    29581 aacgctcttt tcgtcacaaa gcacgactct ggattcgaca tcttggacta tctccaacag
    29641 ccgtggagtt ggatgctccg gattggttga gacgcagaca cccccactct tgagagtggc
    29701 tagaatcgca aagacgggca gtgtggattt ggcgaagctg agcaccacgc gtgagttcgg
    29761 gcttatgttt gaaacctcct ggatatagcc tgctaattgg cttgagatcg agtcgagctc
    29821 agcatatgtc actctgctgt cgggtccgtc gagagcaact gcgcctggtg tttcccgggc
    29881 cttctctgcg atgaggccat ggagtgtttt ctcgacagca ggtggcattg aagcattcca
    29941 tgtcgcgagt agaccgaggt catgagggga catattatcg aggtcgtgca gcgatgatac
    30001 cgtggactcg gtggccagct gcctgatgtg gtgttcgaac aagtgcagca tgctttccac
    30061 ctgcttgctg ccgacaactt tctcatcata atgcgccttg acctgcagga gacttccact
    30121 gctgccaata ctgcattgaa ccgttatccc atagtcccgt gtatccttct cgtccacctg
    30181 aataggctgt agaccgagtt cagtaagacc tgcgaagtct tcatcctccc ctgcaggttg
    30241 aatgactaat aggttctgaa agcttgctgc agatttcgct tcagggctca agcggtatat
    30301 acgctgaagg ccaaggtgct ggtgttgttt cacctgcaaa atgtattcct gtacctcctc
    30361 aagatattcc aggactgtac ttgtgtagtc aagaactatt cttactggca cagttgtgat
    30421 cgtgattccc atcatctggg tgatgccagg tactggagcg tctcttcccg agagggtcaa
    30481 gccgaagacc gcctcgtcgg tattcgcata ggcagctgtt atcaaagccc aagcggcctg
    30541 aaccaacgtt gctgttgtga taccagagtc ggctctccgt tccaggctta tgtcaatagt
    30601 ctgcaactga agcgcctgag gggtatagcc ggaagtgggt aagcgaggat agatttcgac
    30661 agtgtcagga aactgctcgg tccaaaactc ctcggactct tcgatactca tctcaatcaa
    30721 atggcgtatg aactgggtgt acgggacttg gtgcgttgct acaccctcga ggtagatctt
    30781 ttgcacatcc ctaaacatgg cgggtcgcga ccatccgtca gatatcgcat gatggccgct
    30841 ccagacaaag tgcggttctc cttcatcgtc atgcacaata ccgtatcgac tcagatcgga
    30901 accgtaagtg tacggcagct cctcatcgta ctgcacaaac tcgtgcagac tcatacccga
    30961 gtgccagtca atgcctgacc gtattacaac ttgcaccgtt ccgatgctag gtaatgtgac
    31021 aattcgcgtt cggaagacag gctgcttaga taccaaggtg taccatgctt tcttgaacct
    31081 ctctatttga agggattcag gaattttgaa taccacccgg tgcgcatata cacccggacg
    31141 gtgcgccgag attgccatca atgcttcttg catcggcgtg gctgggtaga catcatcaac
    31201 catcagtggc tctacctgac aggctctagc aacctgatcg atacagtctt ctctggagat
    31261 ggactgggag attagctcga gcgcctttgg tggctcttcg tgcggcaacc tgtcgagaag
    31321 aactaagttc tttgccattt cacccagggt cggcgttcga tatatctggg agactgtcaa
    31381 ggcccttctg tgttctcgta gcgcaccaac gagttcgatg gctttgatag agtcaccgcc
    31441 cacgcgaaag aagttgtcat ccggcccaag aggagcgtta ggggagtgta ggacacccct
    31501 ccacaagctc cgcagaagtt ccgcaggatc gttcgcgagt tcatgcttgg cagatgatcc
    31561 cttgggctga acttgggaaa gctgcacctc gttcgtaact ttcgtgtatt gacttagggg
    31621 tgaattccag ttcttggcca caaatccaca gacacgagtc atcttgtcct caaggtcaac
    31681 caagtacttt tggtggttgc ttgtatgcag ggtggcggtg aagtcaatta ccccatccca
    31741 aaccgaagct tccacaagga gtgagtgctg aacggattcg agtattagct aattatcgat
    31801 ttgcatgttt tgcaatcact tctcaagtga ggttgtggag gacttactgg ttcgcctttc
    31861 agaaacgggt ggttcattcc cgatcctggt tggccctcaa tgagcagcag ttccgtctgc
    31921 cggaggaacc gcgtaaagtc gggagctttg ctttcacgct ccaaacctgg agcttgccca
    31981 ttctggtgcg caacatcgca cccagtactt gcaatatcag caggagtgga ttctgagttg
    32041 attcgataac ccctggtgga gaaaggttgt cgcttggcat cgtcgtcacg gccatgcgac
    32101 tggctcaaaa agtgccgcac aaacttgact tcattatcac cagtatagat gaagtgagtt
    32161 atagcccata ctgtttccac aattgtttga gcagaaacat ttttgatgcc ttcgccattc
    32221 agcgtagcaa gtttggtaga agctgtgtta tcgatggaac ccattttgta ttacccatat
    32281 cttggttgag catcaacgca aatggataaa taagcacttg ggctgttatt cctaaccaag
    32341 acacagcacg cagtagaggc caggaagatc agtagctagc aatatttggt ctatgcgata
    32401 ctctatgtac tctctcgcaa aattcttctt tattcaacac ataaagtttg tcattttgtt
    32461 gcgtatgcta tgaaccttga cttctgaagc atgctgaatg caataccgta ccagatgagg
    32521 ggcggctaag ggatctagta gcctccaaac tggattgtga gtgaatacgt tattgatgca
    32581 gagttctgac taattacaca ggaatgcaag cagtaattgg ccagtctctc tatggagaat
    32641 taccccatat gctcgtctgc agactctctc tccagagtcg cgtctaaccg tctaacccca
    32701 cctgggactg ttcggcgtgc tccactatgc ggggtataac cccaacgtga gtaacatcat
    32761 ggtcagagtc caggggatcc tggtaatgca tcacgataat atgaggtaag cagtggaccc
    32821 gtcccagtaa cacctactca cctcctcgtt cagttgagaa gatgggaagt tcggaatttc
    32881 ctgcttcttt acagacagcc attgattgaa cagatccgat cttagaaata gcgaaacatg
    32941 attggttaag tatggaaata tagtcgggtc aatgttctgc ctaaggcaat gaataaagcg
    33001 ctaatgcttc cggagcggta taactactat tactggaggg gtcgacatga cagctgagca
    33061 aaatgcttcc tagatacgag agtttgtctc ataaactcct ctctcagcac ctggtagact
    33121 cgctttgggt cacttttgtg acttcgcaag gcgaccaaga ccaagaccaa gcgcataaat
    33181 gtgaagacat tctacgattg gtgcacgccg cattccctga tacagtatct ccaaccgagg
    33241 aatgtggtgt cggtcactaa attaaggaga ccaagccaaa gcagcgattg tgtgagggca
    33301 aaggatggac actgaactgc aatggcttgg ttgcttaccg aaaccatatc acctttctct
    33361 gtcactagtt ttcttcccta gtaaatggac ctagactcca caccaccatt gaagcagtac
    33421 tatggccctt tctccttgtt gttaagacag taagtggata ccttaagcgt aaatgcataa
    33481 gtatatcgag tgaagaatat aaagaagccg gctcagaaga gctttatgct atccgctcct
    33541 tggtatcaat ggcatctgta tataacgcgc gagcttggag cggcgataga taacataagt
    33601 gaagtgaatg actgcatgcc cctgtcatgg cccatactct ccactaaaga acgcatgtga
    33661 caatggaaag gatacacgat gcttgaaaat agccgtttgt tcatcgctct tcacccctgg
    33721 cttcgccatt cggctctgcg agactccagt tgcggcactt aaaatttcat ccctcagcca
    33781 ttctgtctct gacccagcag agaattacct ttggctactt cgctaaacaa gagcccctgg
    33841 tcgaatatac accattaaat attccaactt cgaacgaaga aacatcaccg taacgtcgtg
    33901 cactgataca agaatcgatg agagcatcaa gggaaaggta gaagacgccg tcggcgccaa
    33961 gggcctccga aatttggaga ttggaacgcc catgtgcgat gagtctcgat tcgtctgcta
    34021 ggtcgatacc atggatgtgc ttgaatctgt tttacccctt agtacatcgg taccactagg
    34081 aagacgataa ctcgtcatag gagtgaaaca aaataatata atgaagtaaa taccttatag
    34141 caggcgaacc agaagcgaag tatactttct ttgcgccagc ttcacgggcc atcttgacga
    34201 tttgaatagc cgttgttcct cttacgatgc tgtcatcgat tatgagaaca tttcttccct
    34261 cgaactcctc tctcactgtg ctcaatttgc tggcgacggc tttggtgcgc tgcttttgag
    34321 ttggtagtag aaaggtcctg aagatgaagc gattccgcac aaatccaaaa gccagtggct
    34381 tatgaaggta ttgtgacact gcaagcgcac atgtaagact cgtttccggc accgggatca
    34441 cgcagtcgat ttcttcatgg acgcatccgt ctttggccgt gatttcgttg atgagtgtct
    34501 gggctagcgc cttacccatg aatcgacggc tcctgttgac gctgataccg tctataacgc
    34561 tgtcggccct tgcaaagtac acgtattcga atatatccgg agaatacgaa agttgaggca
    34621 caacctggcg aatgatacaa cgatgctgag ggcgacatgc tgatgcatat ggcacaaata
    34681 tggcttctcc tgcacccttc gcattagttg catggatgtc cgctattctc agcaattttc
    34741 ttacctggcc gaacatctcg cacgggagta tagcctagac ttgtacaagc cacgctctca
    34801 ctggcaaaca tgtagtcaac ttccccatgg tctagaattc tttccgccat tattactggc
    34861 ttgatgccat tagcgtcccg gaaggcaacc agtccgtatc ctgggatgaa caggacacat
    34921 gcgaaagacc cgacacatct cagatatact tgctcaaggc ctaacataat ccagctctcc
    34981 actgagctca tttcactcgg tggatggtat ttggatagaa gtgtctcgag aatcaacccc
    35041 gaatcactcg tacaattgct ctgattttga ccgatcgatg tgaggtatgt gccaagagct
    35101 ctggagtttt caagattccc attctatcga gacttagact gttatcttac tcgattatca
    35161 cgtaggactg gctggcttac atgggcgatg gcgatattcc cccttgattt gtcgattatt
    35221 ggctggatct gcactttgtt gtactcgccg ttggtgggat agcgcactga tatcagtcag
    35281 tccacctgca atggtagaga ggtaatgcta aaggtccctt gccatgaccg ataccaaaac
    35341 tcccctgtag gtgagaggca acatggcttc ccttcccgaa aacctcgttt acgaggccgg
    35401 ctcctctgtg gaagctcgcc gtcccatctt cggtgccaca tataattcca caggcatcct
    35461 ggccgcgatg ctgcagaaag gcggctgtct ctaacagatc cgagtaagca tcgtattgaa
    35521 gactgcctag gctgacgcca actattccac acatgttgct tcaaagccga gtatcggcag
    35581 aattggggca gagcttggca gaaataagcc caagcaaata aggactgact agatcgacta
    35641 taacaacagg acgcagctct cagtattgtt tctctataag cgcttggatt taactacgta
    35701 ggcaggcatc aatcgtgtcg ccactatcgg cagtgtacac taacttggtg gtcaacgtat
    35761 cgcttggtcc gttatgtcta gctggcacga tcctgcatta ttccagcagg gattcacaat
    35821 gcccaatagt tggtctcatt agtcaacctc gccctgctgt caattctggc tattagatga
    35881 ggttatacaa cggtgactaa agataagaac acctcactta ctagcctcta cttttgtctt
    35941 ctctaggctt gcactattac tatcatcgcc taaaggtatt atagtagcat tgcggttgag
    36001 acacaacgat aatgaattgt ctggttgtta ttaatcagag attgtatgca aaccgttata
    36061 ctaaccatca aagaggtaat cacgtcattg tcagtctttc tgaccttatt gcagaacaat
    36121 cttttgagcc ttatggtatt ggattaggga tctcagatcg ctcaggcaag cttgcttctc
    36181 attgttgtca gtgttccggt aattactaga cccgacgtta ccacgcaatg aaccatgaac
    36241 caatcaagac cggggtaatg agtggaaatc tggagacgtt ggtgttgccg tgttaattta
    36301 gagtcccgaa aagaacgtcg aaattggtga caggtgcaac gtgtgggggc ccgtgttggt
    36361 cattggtact aatttgtcac gctgctactt cagcgaccag ttgcgaatcg agatcagcgc
    36421 gcaggatctt ggaaactacc atcggaaggc ggcacggcgc gggagctaga atagtgatgt
    36481 gtagaaagct tccttcttta cctaagctga tcctgcgggg taccctgctg tagggatcag
    36541 ccgcaaagcc gttgaagaag ctgggctgca tcaaaccttg ctgttacagt gtcattcaat
    36601 acttcagcgc ctcttggcat tcgaaatacg caccacgcac cacacctatt gtcggagctc
    36661 gcctacgacc acaaggaagc catattgaac ttctgactac cgaaggccag ggtgagtgca
    36721 gtgaaagtac tttgcatgct gctcattcct tctatcaaat ctacgtgcga ggttctttcg
    36781 cctatttgtt cccagttgcc acaatccagt gcagcatagt ggaaatgagc gattgcggaa
    36841 tcggctgtgt atggatgggc agatcactgt aaatcttaca ggtgacctgt atggagattc
    36901 acgtatttgt cccccgcgct catcgactta ccgccatcaa gcttaacatt cacgaggtgt
    36961 taaactgtca acgttagtat gccacaaatt tcccttagta gattattctt tttttttttc
    37021 tcccccggca gtcacatggt cgtcacgagt atggtgctag acttaatagt cttacaactc
    37081 ggatgaacca tgtccgactt gctgatttcg ccggtctcaa acaaggggta tagttgttaa
    37141 tacgtaatcg gtgggtggca aaggcgtcgt ctgacactct agtatggtga aacatgctgt
    37201 atacaactga ttctaggtaa aaatatgtgg cacatccctg tactagcgtg gccgaataaa
    37261 acgcgtcaaa accctagtcg gcaagtgtcc cagtatagga tctccagtgc gtgcggttcc
    37321 ccatggggca tgaactgtta cgtgtggcgt tgatcgacaa agcggcaacc ataaactttg
    37381 cggcataccg acagtagtgc acgaattgag tattgcgaca tccttgcttt cgggtgcgat
    37441 ctcattcagg ttactagctc cggcatgcaa cgcaacgtgt aagttcacag tcatcttagt
    37501 ggactgcgcc ccaattctac agatacaaga cgcctagaga cgactgacta tcctcatccg
    37561 ctgcttcaca aagatgtttt ccgtatttta gtggcaataa ttccgtacaa tcgaaccaca
    37621 ggctgaattt cacttctttt cctgtttcct ggcaggcgaa tccaagaggt aatctacaag
    37681 cagaagtagg cgacttgtgt acatcatttg ccatgaattc tgtacagtat ctgaataatt
    37741 gtatcccttc attgaaacaa cacaaggtca cttctctcgt ctggactgat catgaacata
    37801 gttgatgaca aagtatctat atctaatgcc cgtttcagaa gcgtgagacg agagacccaa
    37861 atttccattt gcagcacaac cagccacaaa gttgtctcgt cataaactcc gctaggggtg
    37921 ttctttaaga tgcagacgcc tagcatagaa tcactggcga gagccgcacc aagcaatgca
    37981 ggtttacctt cgggtttccc cggagattgt caatcagttt gtccacccaa ctcaagaccg
    38041 taaaggaacc aatgattgcc acgccatgcc tggatcacag tggagagaag gagtagaagc
    38101 gacatcaagc gagacaatta caaacagaat gtgctccttg tagcgctctg catcaagctt
    38161 ggttacaact ttcagtgtgc ttttcaaggt ggtacgagct agtcgccctg gttcgctgtc
    38221 gccaggtaac gctgtcgcca ggtaactcta gtccgccatt ccttggctcc aattatatca
    38281 tctagaactg tactgcattg caagcgacct aacaagggtg cacgtgttct tccgctcact
    38341 tattaccggt accaccggat ccccggattt agaggttgac agggggtaat acgtatgatg
    38401 tgtgtggctc tgcgttcctt gtcatccgga aatgcggcct gcggcccgcc tctggggcca
    38461 tccccgcgcc aactttaggc ccctgcaaac aacggacagg gactgggatc aaatcagacg
    38521 gctggcaggg ttccggtagg tggatttaat tcgatgcagc acatggagct attgcgaaag
    38581 tacctcgcgc gcatgaagcg gtccacaagg agtgaaaacc caggtgcttc atgctgagcc
    38641 gcagggctgc agccaatgat ggaaccaggt acggagggag tacatactct tgacaacctc
    38701 caggtagctg acttgacaat aatctgtctt aaagcacaat cttatccaca taccatctat
    38761 aggtctctat aacgacaaaa tgcataactc gccgaatacg acagacaaca tggatgctga
    38821 acttgccagg aagagacatc gaaatcgatt tgcacagcag aaataccgta agatcatcga
    38881 tacaatccct atggcccttt tgggagactg aacttgaggt ctagggagga aactgaaatc
    38941 acatattgaa gagttggaaa aaagagcagc ggtggcagat caactgctca aggctaataa
    39001 tgttcatgcc aacgtgctct ctaacaatga accattgcca tttggtcgct actcagctca
    39061 gcttggggag catggtgcag cgcaccaaat tgaaccagta ttgaatgaca acagaattag
    39121 tacttcttcg ccaagccggg gcatagcgga ctctctgcaa aatgagttat cggacataca
    39181 gaatggtcac tacggaatcc caaaggacgc aacgctcatg gcatcaaaac cagccagcac
    39241 catgtccgaa gaggccaatt tcttcaaagg tgggttgcat tcgttggttg gtttcagcca
    39301 atgtacatgt ttgtattttc gcattcgccc tgcatacgaa ttttgcatga acccgcttct
    39361 cattggctaa ttttgttgtc gtacagcatt taccatctca gaggatcagc tgtggcccaa
    39421 gaatttccag ttgcatgacg ctggaaacct tgaacttcaa ccagagaata ttgatgtgac
    39481 tgaaacagag acggcgaatc caaccgcaag gtaagagcta tctttagaaa ctgtgtctat
    39541 tcaccacgtg aacatgacgt cgctaagaga aaaggtgcag acatggaagc actgacactg
    39601 tgaaggttcc cagcctcgtg ccttcgaagg cgagtccgcc gagcgtcatt ccaagatcgc
    39661 cacaccagcc aatagcactc gattcgtcga gtttggagtc ccgtgtggag tttgtgatac
    39721 aatctttgaa gaaggccgga ttcgaaagtc ctgattcgtt tgtttcttct tattatacta
    39781 gcgtattcag ggataagtct gccgctaaag tagcccaaga gttcagccgc tccaagggcc
    39841 tgccgcaatt gctagaagac ctgaggaata aggtgggatc atggtcgact tgggagtcca
    39901 gtgggtacaa agacacaatt gtccggctgg ccgcgtcgat gattgcagac gagttcgacc
    39961 gtctcaaccg gaagaaatac agctgcgaag tcgagctgca gcagcatttc tctcgcctgc
    40021 accaagcgtc cacagacgtg aacagaggat cttctgtgaa ccagctattt tctcttatta
    40081 ccgagctcaa gaataccctg cgagacgagg taatgatctt ccaatttatc tgacacccat
    40141 ccctacctcc ttacgtacaa gagtttgtca tgctgacatg caaagctacc caacctttat
    40201 gcaatcacca tgtcattatt ggcgcaggat acgcctttag cccagtcaaa gagagtgcag
    40261 ctattgacag cgactattca aatcattatt gcatctgggg acgaaccgtt tcaggaggca
    40321 gcaaaatggg tcttcaaccg tactccgcca ggattcatgg gagagtccgg agatgcgccg
    40381 gctgatgact ttgatgaaag tgcaattgaa agcttctaat tggatgactc ttttccggac
    40441 gatgtatagg acattataat gatgagcata tgaaacaaat tgtatacccc agctattggg
    40501 ttagaaaacc cttcgttctc cccggcaatg cctgtgtcat gcttccctat atgcagcgct
    40561 cataactctg ctcaatttga catgatacac gcaatgacgt cagctggtga ttcgaaatct
    40621 cctcaaagaa gggtcttgat catatcaaca tctacgctgt ctagtgacgt gatgcattgg
    40681 ccgtaaataa cacgggtaca tacgattatc agtattattg gcagaaatcc ccatgtacct
    40741 ccgtcaagta ttacctagat taggatatgt gtaactgcac gatgaaccgc aatcttttta
    40801 ctggcacatc agcgttctat ccagccgcac ggagggagaa aattttgatt ttccactcaa
    40861 caaccaccgt ctaaccaaga aaaatattgt acattgctta agccgtaggc tcatggctgg
    40921 gcgtcattag cagaacaatc ataattatcg tctgtaatta gtagagtgtg ctatgagatc
    40981 tcacatccga aaacattaag gataatgaac gatagccttc ctggtagtag agaaatctga
    41041 taatcgaaag agattcattg ctaaggaaac tgacttatca gtcatcggaa ttgtgaacgc
    41101 gtctctgaga acaaagcaat tcttatggca gcaagtctgg atgaacatag aaacttgcat
    41161 gacctagacg ctccacctca tattgcttct aatcatacac tcaattgcgc tttcgcttgt
    41221 ttctgccaat cagctcaacg tcgaagccca tgcttacaag gacgtctcta tccaagcatc
    41281 tactactgcc aaacacaatg cgtgggtact tcatggcctt tgcaacgtgg gcccagtcca
    41341 aagatactgg aggaatatct ccatcgttga taccattgag cctaggccca gtggaaggct
    41401 cattgtagcg aacggggtcc agttcagggg ttgaaatagg ggtagggttg tcctcgagag
    41461 tttccatgga gctcccattc gactcactgc tattttccaa ggagtttatg gaaacgcagt
    41521 tgtcggtcat gatctcggtt gtagaatcta tgccgttgct ggcgtataat gggccagtgg
    41581 cgctacagct cgtactgcca ttgccatacg gaactcctct agccttacta ctggcttctt
    41641 tctctccgtt tgtgtcgtcg taagaagatt tgacgccatt catgagagcc ttaggattga
    41701 cgcgaaacat gtcccaattt gttgctacca gaacagcaac agtgtgctcg caggcttctt
    41761 ctccagattg gcatatcttc acagagccac cagagctctc ttctccaaag ccaaggtcct
    41821 ttaggatctg gctcttatcc acgtaagggt cataaatgtt cacaagtgca ccctcatgaa
    41881 ggagaccctt gaccagatcg atggagcagc tctcgcgggt gtccccggtg ccctccttga
    41941 aagcaaatcc aaggactgcg actttcttgc cacccatgct gttattgaag cgtgacacga
    42001 tgcgagaaac tgctcttgat ttctgggtct cgtttatatc ggatatgctc tgccagtaag
    42061 aggctacgtc gtccagatga agggacttgc agaggtacac gagagacagt atgtctttct
    42121 tgaagcacga tccgccgaag ccgaatgaag agcgtagcat atgggggccg atccggctgt
    42181 cactccccac tgcgtgcatt acttgatcga tgttggcgcc ggtggcctcg cacacgagac
    42241 tgagcgcgtt cgcgctactg actctctgcg ccagcatcgc gttggcggct agctttgaga
    42301 gctcagagga gaagagattg atggtgatga tgcgcgaacg cggaacccat gtcgcgtaga
    42361 catcggccaa ggcttgagcg gcagacaggc cagacttggt gtccgatgag cctatgagca
    42421 ctcggtcggg cgagagcaag tcacagattg cggttccctc agcgaggaac tccgggtttg
    42481 acaggacttc gaagttgaca cccacacgtg agttgtccat caagatgttg ctgatggtat
    42541 gacctgtccc tacaggaacg gtgctcttct caaccacaat cttatcagac gtggcgtatt
    42601 gagcaatgga catggcaacc tcctcaagcc ttccgatgtc aagcgaatag ccagcaccgg
    42661 tacctctcga tttcgtgggc gtatcaacag ccaccatgat ggtgtcagct gcttggatgc
    42721 tcccttccaa atctgtcgtg aagtgcaaat tccgacgctt ttcagcgttg agtccatcgc
    42781 gcgggcctct gacaacatct aggagcgaag gctctgaaac tggaagcacg tcggacttcc
    42841 atgccttgat gcgctccgca ttgcgatcga ccaccgtcac ttgtacgtgt ggacattctc
    42901 tagccaggac ggctgcggta ggaccaccct agtaacatgt tagcacattc gaatcaattc
    42961 cattccaggt ctttgagaac tcgtactacg tagcccgcac cgatgaagca aatgtgagag
    43021 attgaccttt ggctctcaat cattgtgacg ccgtgttctg attcactctg ttggaacagc
    43081 tagttcgaag aaagggctat cttaatgaat ctcgttgagg tataatctct attcaataca
    43141 cttcatgcat aataatcgag gttctactcg ctcagatatc atatgatcag gccgaactgc
    43201 cctatatcct ctccctcccg gctaggcttt gggttactaa gcctgcctct aaagcaaagt
    43261 ccttattgtt gctatactac cactagcagc ctaagaggtc tggaggcatt atttggccac
    43321 ttgcgtgagt tatggtcatc tattctcaat cactgcgtta atttaaccat attctatcag
    43381 aagtcgtcca agggcatcat ttgtcatagg tcagtactgc agattagtca cctactcatt
    43441 cttagttcga ccatatacgt aacactttcc agtcatgcaa atattatgtc agaatatgat
    43501 tattttgtga gtaatcattc ccacaaagaa gtaactgttg ttctagttat gtcaaatgtg
    43561 cccatttgtg ccgttcgtac cattggattt ctgctccttc tccaagaacc agtttacagt
    43621 gacgtcaaga ccttcgcgaa gatttactac tggcttccac tccaaaacgt ccttggccaa
    43681 ccctatgtcc ggttttcttc tgtatgggtc atcctgtctt gctgggagat ggttcaccgg
    43741 tgccctggtg gcacttccca ccttatttgc tacaagctcc acaatcatct ccgcaatctc
    43801 cccgaccttg gtctcgacat cactcccgat gttgacggga cgagagtact cactgttcat
    43861 aagagcattc agaccagcca cacagtccgt cacgaattga aagcaccttg tagcactacc
    43921 atcgccatat attgtgagtg gctgtccctt cattgctgcc acaatgaagt taggaacagc
    43981 tcttccatca tttagctgca tgcctggtcc gtacgcgttg aagatacgcg cgattcgtac
    44041 cttgaggctg tgtttgcgct ggtaaccgta ggccagagcc tcggtaatgc gcttgccttc
    44101 atcatagcag gatcgagggc caaacgaatt cgtgttgccc cagtagtttt ctgactgtgg
    44161 gatgaccttt ggatccccgt agatttctat ggtgttattg catagtcagc tttattggag
    44221 tgagacagag ctcaggagcc tgtgagggcg ctggatagaa catacccgat gtgctagcaa
    44281 tcaagattct cgctccacat ccaacagcga aatcgagcat gttcttcgtt ccaacaaagc
    44341 atgtttccag aatttcaatc ggactctcct caaaatgatc cggacttgcc gggcacgcca
    44401 gatgatagat tgcagtaacc ccagtgatat ttggaagaga atgtctcaca tcgtgcctaa
    44461 tatagtatca aaatcaatgt tcaatcaatg cgttgcggta gcatactcaa tgaagcggaa
    44521 atttttattt tcctcaaact tcttgacatt cttagttgat cctgtccaga gcgagtcaat
    44581 ggctacaact tcgtggccgt cctcaaggag ccgctcgacc aaatgtgagc cgatgaatcc
    44641 agctcccttt ttcaatcagt tatcgcttca cacggcagta ggattctcat agtcttactc
    44701 cagtgacaat gatgcacatc ttgtacaagt tcgagattca aatgtctttt gtgtcccgtg
    44761 atgaggatta agtgaattca gagcaatctc aagaccaacg aggaatgcga agctgatatg
    44821 ttatttcacg atgtagcaga cgaggctata cgtagtgagc agctggttct gagctaggat
    44881 tctcgttcat gggatatgtc tctgctgttc ctagtatttt tcccaagaat gatgattcag
    44941 cgactcttcg ttgctgagag ccaactgcat attagtcatg ctcttatgta ataacactat
    45001 caactgccga cctcaggtca catcgctggc ccgctgttta ttggatctgc tttcttggag
    45061 agatatatgg cagctgactt ctgtcaaacc ttccaagctc catatgtaga ttaaatcaga
    45121 gaaatcatct gtcaaataca tagattgatt atttcttgtc agcataagtt tggcaaactg
    45181 cgggctatgc ttctcgaatg atcgaggatc aaatacaaga tactggtact tgattgttgg
    45241 cgtatattca cagtcatcag gaaaatgaag cagctacgtt ggcttatgtg cctgatatag
    45301 accattttga aacatgactg gaacaacgat cacaccaaga tgggacttaa tgtaaattca
    45361 tattgtaggc acgattcaat catcaaaggt ctctaggaga ccagcaacaa gtactttttc
    45421 cctgatccgg ggaaatttgc acgtattaac tttgcgatcc tgcgtaaaat ttgcgctgaa
    45481 ataacgcaaa tatgcgccga aagtccccgg tctacagtcg gcatcatgat tctctggctt
    45541 atcccacagc tccgccagtg tagggacatc gttatccctc cgtcgatata gctttatcag
    45601 gccagaattc gagaggacgt actcgaagta cttacacgcc tccgcatatt gctcggtatc
    45661 ctgatcttga ttaaaacttg tggagaataa ttcgaattgt ttcggaccat tgtcgttggt
    45721 cgccatgacc gccgaggaaa actccttata ctcaatgagt agtactcggt tcttgcaata
    45781 gcttgggccg ctaaagccgt catatggatc ctccagcagc cggactctgt cgtaggcaag
    45841 gtagccttga aagtaatcga gcttctctcc agaagcccca ctgaacacat gtgtcaagtt
    45901 cccatcacgc acttgatgca ggaagagcgg gtgagcgtga atgcccttgt tgttgatccg
    45961 tcccttccaa gcctcgagaa gaacaagcat ccaacgcttg atgaacccat tccccttgcg
    46021 cccagcgatg aagaaattct gtgcgattcc cgacttcaat gttgggtcgg acgagcacac
    46081 agccacctca aacttagatt ttgggtcctc cagtgcattc cagcatatct gatcaaggtg
    46141 catcaacaga ataatcccga cgtccatcca tatcccacca tgtttgtaga ccaatggcaa
    46201 acggatggtg tctgacgtgt tggcacctgc gtatttccct gtcgatcttc cgtctctgag
    46261 atgcttgggt acatgatcct catccacaaa gttaaaaaga ttggcgggcg agttatggac
    46321 gagactcaga acacggacag tccatcgagg cccttgcatc ctcacccacc cgatgacatt
    46381 gcgtttctgc catggtggca ttgtctcgaa tccattatcc caaaacgccc aaatgttctc
    46441 ttcagaagtc acaggaggag ggttgaggat ggtctgtatg atttcctcat cagatcggtg
    46501 atctacgtgc tcaagtggct tggcttttgg cagcgaaaga ttggtcggta ggagtgtcac
    46561 atctgagccg ttcatcgtgt ctggtggttg ccggcactga attgtgcttg ggggcatggc
    46621 agtgcttgcc atggcgtctg gggatgttgg gtacgaacga tctatggaca actagacgcc
    46681 acctgaagat caacgttaaa attccaaatc actatcaatc aatccctggc agccgtagct
    46741 ctctcggaag tcgcaacata cgggctggct agtaatctcg ataagatgga ctttgtgtgt
    46801 agattcctct tattccgtct acgtcaacaa aaagatcact caggtgccca gccatttgtc
    46861 agatatagtg tgtgatgcac ctgtgacttg tcactcacca tcttctattg cataacgatc
    46921 actaaatctg cttattgacg cgattggaag taatagcttt cgaattgtgt tatgtcatat
    46981 gcagggggga gtcacagtag tttcaggtta attgtgacta atatttagtc atactgctgc
    47041 acagtagggg tctgtatgca taacatcgca taatattgta gcttggcatt agtgtagcag
    47101 ggttgacaac gtaattgggg taacgtaacc cataagcgag caagtcgtca tattggatct
    47161 aggctggagg tctcagtagg tgaaagaatt attatggcag ctgccggaaa tagatacctc
    47221 agctgaaatt acctactcta tttagctatc aagctttgtt attcgccgcc atcgaatgta
    47281 ttttatatat ttgagaaaag tacaatttat gtaagccgta gacgtcctga gaatgggagg
    47341 ttctaagctc taatcaataa gaattagtac aagactcagt cgacgcaaaa ttgatcctca
    47401 cttgctcatg tagaatcaaa atacgagcct gccccgggag gatatcatgg cctgttagga
    47461 cagtagtaaa ctctgacctg gctattgcag ctccgggcag aatcttggag ggccaagcat
    47521 atatcgtaac tcgccgtgct taaaatttgt gaagctctag aatctgctat atttgaaagg
    47581 atgggatgca atattgcata acggcctggc cttccacaat tgtccgctga gtactgttca
    47641 ccagtatcag acatcccacg attaaatcaa gtgggttcat ctcacttaag acttcttttt
    47701 cttcaccgag tgccactccg taaagacaga tccaataagg gtcgccgccg tcagtcccac
    47761 gggcaggtac aaagtctggg tgaccgcctc atcgtatccg agtagaacat cgcctaggcg
    47821 ctcagttcca acaatgtcgc gaatctggga aagaccagcc ttttcgatct gtgcagtgtc
    47881 cacagatggg acacgcaacg ctatctcggc tgccaagcgg ctctgaaaaa gagacgtaga
    47941 tacgacaatc cagactgcgt tgccgatgag gcctccgaag ccggttgctg caatggccat
    48001 gggcagatct tctcgcttca tgatagtttg caaggccacg agcggagcct gaagcccgaa
    48061 acctattgct aatcctagaa agccgagaag acatagtacc ttgacgttgt tttcatccaa
    48121 gctcaatgtc gttagaaggc cagaggcgat tggcgccaaa attgtagtca taaacatgaa
    48181 cgctactgtc gattagcatc tagaaaatgg cttggaatgc aaacagagac atacggttat
    48241 aataccctag tagggtgatt cccgccccgc tgcaaaggtt tccgactata atgccaacaa
    48301 gcattggtgt gagaaggatg ccagagtacg tcggactgta ccccttgaca ccttgaaagt
    48361 agatagccat gtaatactcc gtgacagcta gggaggagtt ggcgcaagcg tcaaaccaag
    48421 ttgtagccag gacggttttc atccggatga tgcgcggtgg tagggttgca tcgtcttgaa
    48481 gctggtgttg acgccatgca aaagcagcta ggagtgctcc aaataagagg aaaagtacga
    48541 taatacgggc atcagcccag ctatatctga cgccgcccca ttggagggct aaaagcaaac
    48601 atgtgacagc cggcatgaac gatatggtgc caaaccagtc aaatcgtttg agctcgtctc
    48661 tccatgggcg tgggttatta ttcgaagtag tcttctgctt gacgaaggac accagcacaa
    48721 gtgcgaggac gcccagaggc agattgatgc cgaaacaggc cctccaccca agccagtcga
    48781 ttaaggcgcc gccaacgatt ggtgcactga cgattcccgt catctttgtt gacaccacca
    48841 ccgttgtcca cagaggccgc ctgtgcctgg ggaaatagta ggccaaaagc acaggcgagc
    48901 ccgacatgat accagcagcg cccacacctg caacagcacg accaagaatg aacatgggtg
    48961 acgtgacagc aacagtgcaa agcagagaac cgatttcgaa gatgcaaatg ctgatgatgt
    49021 acagcatttt cgcggataga aggctgtaca gcttgccgaa aaggaacgtg aagctggcgg
    49081 ccacaatcga gaagccggac gagtaccagc caatatcctc gatgaccctg aagtagtcac
    49141 tcaaactcgg cacggctgtc gcgacaatgg tcaaatccag gccggtcaaa attccaacaa
    49201 cgcagagcga tacaacggcc atccatagtt ttattccgga agggtagagg gtatcatcat
    49261 catcaccatc caacggagtg tcttggactt ccagctgatc tcgaggccgg cctgctcttt
    49321 cgcggacctt agtcgcctgt tctgttgcag cgacattggg gctctgttcc cccatgtcga
    49381 aagttggctg ctggctgggt aagggaggtg ttgcaagtgt agatgcaaat taatcggttg
    49441 taaagcgatt tgttgatcag aggaaacagc ggtcaagata tgctgtgctc gttgtttggg
    49501 ttgaaatccc acgagtgaaa ttgttagacg taataccaag cacgcagcga ataagctcgc
    49561 ttatgcatcc ctattcataa tcccggccga cattaacccg ataattttct ggcttatccg
    49621 gcaacaaggg taagtagccg atatactaat tgatgtggtc atatattgtg gcccttgatt
    49681 tcattcttct ttacgttttt catcgtatac tcttgagcag agttgcgcga acgaaacagt
    49741 gggtgggaag tatcatacct tggctgccat atttctactc tcgtaatact gtacgataag
    49801 catcgggatc cgtagctgtc aacgagcacc tgaccacggg tcatcctttc agtggccaag
    49861 cttgatgcag accttctagg gcgtggttgt gattgcttac gatgacagct ggagacccca
    49921 agcgtttccg accctgccta gatatacccc acgcggggct cgtccaacct acgggtatag
    49981 cccgtagcca atcgatggcc acatcagaga attgtccgac aaggcgacaa cttcatgatg
    50041 ccagcggaac aagaagtctg tcgctgccca cagcgatgcc cttgatcgtt caatttaata
    50101 catactacct taggctggaa ttcgaccaac aatcttcctg cgtctgtcat gaccttgctc
    50161 aagaggcagt gaggggtctg cgacagcaga ctggcttggg accaccacgc tcgttctaat
    50221 gaacacaaat gatcaaatga tcaggtctgt cggtaaacct cgaggcgtcg gacgtcccat
    50281 tgctgtcttg atattcctag aaaagtccac tgaagaatcc aggtcgcttc actaggattc
    50341 gtttgcactc tctgtaacaa gaaccctcca attttgacat tagctgagag tgtgacaaac
    50401 gatgtatccg cattgccttg ggcaaaccag acgtcgtttg agtcggcttc ttcgcggctc
    50461 ggccgataat cgtcgccccc tgcgcgctag acatggacac tactggctga gccttcatca
    50521 aagctggagc tgagcttgct tgagcgaagc cgtgtcaggg tctctcaaag catcgtgact
    50581 ggttggtgcc cgtgcgtttg tccaagggat ggaaatcagg agacggcgcc tggcccgtgc
    50641 acggctgcct tgaagcccag ctcctggcgc cgttgttgcc tctgtaacgc gggctttatt
    50701 taaattcgaa gtcaataaag gattgcagtt cgtttctcgt cctccaaccc tcctcgcaat
    50761 ccttttgact cacttccact ctcgggaaga gttcaattga ctgccagacc acctactcct
    50821 gcccatcaga gcttctttaa aaggttacag gggtcgcccc aaagctcctg gcccacccga
    50881 ccattctcaa cacgtcattg gacaatgcct cccagaaaga aacaagacaa cgcagctcct
    50941 gctcctgctt cgacgagggc tacgcgctcc cgcaagcagg ctgctgctgc ggctgctgat
    51001 cctgtggatg atgagtctca ctcccaagga caggatagtg gcgcacctgc tcctacctct
    51061 gcccctgccg ccaaacccac acgctcccgc aaacaagctg ccgctcccgc caagggtcag
    51121 acagattccc agcccatgga tgacaagcca tccaagccag ccgcccgtgg caagaagagc
    51181 gcctcagctg ccgctccagc aagcgacgca gccgatgtgc aggcctcaga tgataagccg
    51241 gccaagtcgg cggctcgtgg gaagaagaga gctgcccctg ctgctcaggc caacagcact
    51301 cctccccctg agaccaagaa acccaagacg gagccacagc cagaggccca gtcgccagag
    51361 cttgaggacg ctcagattgc caagccagga gtcaaggtac ccctggacga agagatctcg
    51421 ggcgagttga ttggtttcga ggtctacatt gatgataatg gtatcatcta cgacgcctca
    51481 ctgaaccaga ccaatgctgg cgccaacaac aacaagttct accgcgtcca gcttgtccgc
    51541 aatactctcg gcgtttaccg aacatggacg cgctggggtc gtgttggaga ccgaggccag
    51601 agtgccatct tgggcgatgg caccctggcc gacgcccttt caaacttcaa caagaagttc
    51661 aaggataagt ccggcttgaa ttggactgat cgtactgccc cgcccaaacc aaagaagtac
    51721 acttttgtcg agcgtagcta tgcgcccgat tcggacgacg aggaggaagc ctcggacaag
    51781 atcaaggcgg aagatgacgc cgaagccccc gagtcgaagc tggcacctgc tgttcaagat
    51841 ctcatggagc taatctttaa ccaacaatac ttcaacgacg tcatgtctgc actaaactac
    51901 gatgtcaaga aactgccctt ggggaagctg agcaagacga ccatcactcg tggtttccaa
    51961 gcgctgaagg acctatcagc tctcttcaat gatcaatccc tagcccaaag cttgtatgac
    52021 acttcctacg cagaagccgt tgagaacttg tccaactcct atttctcctt cattcctcat
    52081 gtgttcggtc gatcgaaacc ccctgtcatc aacaaccaag atctgctcaa gcgagaaata
    52141 gatcttctcg acagtcttgg cgatatgaag gaggcggccg caatcttgaa gaatgagcag
    52201 aaggatactg agaggctgaa cgttcttgat cgacagtttc aaggcctagg catggaggaa
    52261 atga
//
