# Supplementary material for: Genome sequencing and physiological characterization of three Neoarthrinium moseri strains
Source: BMC Microbiol. 2025 Aug 21;25:526. doi: 10.1186/s12866-025-04274-z (PMC12369201; doi:10.1186/s12866-025-04274-z)
Supplement: Supplementary file 16 — Supplementary Material 16. [file 12866_2025_4274_MOESM16_ESM.zip › BiGSLICE/input/Nmoseri/TUCIM5799/JAFIMR010000012.1.region001.gbk]

LOCUS       JAFIMR010000012        60827 bp    DNA     linear   PLN 06-APR-2022
DEFINITION  Neoarthrinium moseri strain TUCIM 5799
            scaffold12_Wmoseri_TUCIM_5799, whole genome shotgun sequence.
ACCESSION   JAFIMR010000012
VERSION     JAFIMR010000012.1
KEYWORDS    .
SOURCE      Neoarthrinium moseri
  ORGANISM  Neoarthrinium moseri
            Eukaryota; Fungi; Dikarya; Ascomycota; Pezizomycotina;
            Sordariomycetes; Xylariomycetidae; Xylariomycetidae incertae sedis;
            Neoarthrinium.
COMMENT     ##antiSMASH-Data-START##
            Version      :: 7.1.0
            Run date     :: 2023-12-04 11:58:05
            NOTE: This is a single region extracted from a larger record!
            Orig. start  :: 203962
            Orig. end    :: 264789
            ##antiSMASH-Data-END##
FEATURES             Location/Qualifiers
     protocluster    1..60827
                     /aStool="rule-based-clusters"
                     /category="RiPP"
                     /contig_edge="False"
                     /core_location="[30000:30827]"
                     /cutoff="20000"
                     /detection_rule="DUF3328"
                     /neighbourhood="30000"
                     /product="fungal-RiPP-like"
                     /protocluster_number="1"
                     /tool="antismash"
     proto_core      30001..30827
                     /aStool="rule-based-clusters"
                     /tool="antismash"
                     /cutoff="20000"
                     /detection_rule="DUF3328"
                     /neighbourhood="30000"
                     /product="fungal-RiPP-like"
                     /protocluster_number="1"
     cand_cluster    1..60827
                     /candidate_cluster_number="1"
                     /contig_edge="False"
                     /detection_rules="DUF3328"
                     /kind="single"
                     /product="fungal-RiPP-like"
                     /protoclusters="1"
                     /tool="antismash"
     region          1..60827
                     /candidate_cluster_numbers="1"
                     /contig_edge="False"
                     /product="fungal-RiPP-like"
                     /region_number="1"
                     /rules="DUF3328"
                     /tool="antismash"
     gene            9830..11026
                     /locus_tag="JX265_005658"
     mRNA            join(9830..10168,10229..10385,10450..10481,10541..11026)
                     /locus_tag="JX265_005658"
                     /product="hypothetical protein"
     CDS             join(9830..10168,10229..10385,10450..10481,10541..11026)
                     /codon_start=1
                     /locus_tag="JX265_005658"
                     /product="hypothetical protein"
                     /protein_id="KAI1871672.1"
                     /transl_table=1
                     /translation="MYLFLNVLCLLLLGSSISALPSQSLDDILLEKKADSTKVGYLAVY
                     WKTSATGIFFALSTNDSPLGFTELKGGKPVIIPKVGTKVVRDVSIVPGGGKDANVIWRI
                     IGTDLDIGSTTWDRAKRTGSRSIMTWESSDLVNWGSERLVEVEDKTAGMVWAPDAIWDP
                     SSSKYFVHWASAFYDKGDTGHTGTGTPLYIRSALTSDFKTYESPSTYINKSPSDTLDMS
                     FLRVDNSTLVRFLVGAGVKGPVAEVSRNGIAGPWTRPSGSISAQYEGPYPFWDNRVDGK
                     AYLLCDLVGGAAGLRAWSSTDPLSGKFTSASSAITYMRHGSVLPVTQAQYNALKAL"
     gene            11940..13038
                     /locus_tag="JX265_005659"
     mRNA            join(11940..12261,12315..12375,12443..12862,12927..13038)
                     /locus_tag="JX265_005659"
                     /product="hypothetical protein"
     CDS             join(11940..12261,12315..12375,12443..12862,12927..13038)
                     /codon_start=1
                     /locus_tag="JX265_005659"
                     /product="hypothetical protein"
                     /protein_id="KAI1871673.1"
                     /transl_table=1
                     /translation="MATSPTHLPPGVPPYVKVFGPGANCTLEICPVEMSVYGYRPSLAV
                     NSTFLALYVLSAAVHLYLGIRWKTWFFMGAMLLGATSAVLGYAGRIVMYYNPFKFVAFM
                     IQIICVTSVPVYYTAAIYVTLAASIKYFAPSLSRFRPNLIYWVFISSDLVCLVLQAAGG
                     ALSTSTAGASQTGVDMALVGLSLQVLCMVVFCALFGDYLYRYFRSDIYRFGAAKLGARP
                     KLFFAFLALAIVLILARCAYRLAELHNGYRGGLIRDEGLFIGLEGVMVICAVFCLTIGH
                     PGFVFKSKPKESTSSSELENLKH"
     PFAM_domain     join(12165..12261,12315..12375,12443..12862,12927..12987)
                     /aSDomain="RTA1"
                     /aSTool="clusterhmmer"
                     /database="35.0"
                     /db_xref="PF04479.16"
                     /db_xref="GO:0016020"
                     /description="RTA1 like protein"
                     /detection="hmmscan"
                     /domain_id="clusterhmmer_JX265_005659_0001"
                     /evalue="9.60E-58"
                     /gene_ontologies="GO:0016020: membrane"
                     /label="JX265_005659"
                     /locus_tag="JX265_005659"
                     /protein_end="288"
                     /protein_start="75"
                     /score="195.3"
                     /tool="antismash"
                     /translation="MLLGATSAVLGYAGRIVMYYNPFKFVAFMIQIICVTSVPVYYTAA
                     IYVTLAASIKYFAPSLSRFRPNLIYWVFISSDLVCLVLQAAGGALSTSTAGASQTGVDM
                     ALVGLSLQVLCMVVFCALFGDYLYRYFRSDIYRFGAAKLGARPKLFFAFLALAIVLILA
                     RCAYRLAELHNGYRGGLIRDEGLFIGLEGVMVICAVFCLTIGHPGFVFKS"
     gene            complement(13249..14379)
                     /locus_tag="JX265_005660"
     mRNA            complement(join(13249..13929,14002..14379))
                     /locus_tag="JX265_005660"
                     /product="hypothetical protein"
     CDS             complement(join(13249..13929,14002..14379))
                     /codon_start=1
                     /locus_tag="JX265_005660"
                     /product="hypothetical protein"
                     /protein_id="KAI1871674.1"
                     /transl_table=1
                     /translation="MMRYFALTLAASVCTALPSAVNDRLGRKDARPALSLSDITKIEQS
                     GLTARAAFSPTLGVNFPDPALIWGDGSWKAYGTSSNGKKVPVATSNDALSWTLTGNDAL
                     PNVGSWVDSGDTAIWAPDVQKNDAGTYVMYYTAHQSGGTHCIGVATSSTAIGPFTPQAN
                     PLICDTAGGGAIDASGYDDGVNRWITWKVDGNNLGGATTCQGGTPSGAYKPTPIKIQRM
                     ARDALTLLDSPKVILDNEGAANDGVVEAPALYKVQDGLFVLFYSAHCYASDDYDIEYAF
                     SSTIDGQYTDRGILLRTVDNKGVYGPGGLDIDPNGKNVLFHGRDGPGQGGGGTRYLYSA
                     VLSLNGKGISFQ"
     PFAM_domain     complement(join(13333..13929,14002..14217))
                     /aSDomain="Glyco_hydro_43"
                     /aSTool="clusterhmmer"
                     /database="35.0"
                     /db_xref="PF04616.17"
                     /db_xref="GO:0004553"
                     /db_xref="GO:0005975"
                     /description="Glycosyl hydrolases family 43"
                     /detection="hmmscan"
                     /domain_id="clusterhmmer_JX265_005660_0002"
                     /evalue="6.00E-27"
                     /gene_ontologies="GO:0004553: hydrolase activity,
                     hydrolyzing O-glycosyl compounds"
                     /gene_ontologies="GO:0005975: carbohydrate metabolic
                     process"
                     /label="JX265_005660"
                     /locus_tag="JX265_005660"
                     /protein_end="325"
                     /protein_start="54"
                     /score="94.8"
                     /tool="antismash"
                     /translation="PTLGVNFPDPALIWGDGSWKAYGTSSNGKKVPVATSNDALSWTLT
                     GNDALPNVGSWVDSGDTAIWAPDVQKNDAGTYVMYYTAHQSGGTHCIGVATSSTAIGPF
                     TPQANPLICDTAGGGAIDASGYDDGVNRWITWKVDGNNLGGATTCQGGTPSGAYKPTPI
                     KIQRMARDALTLLDSPKVILDNEGAANDGVVEAPALYKVQDGLFVLFYSAHCYASDDYD
                     IEYAFSSTIDGQYTDRGILLRTVDNKGVYGPGGLDIDPNGKNVLFHGRD"
     gene            17190..18157
                     /locus_tag="JX265_005661"
     mRNA            join(17190..17511,17565..18157)
                     /locus_tag="JX265_005661"
                     /product="hypothetical protein"
     CDS             join(17190..17511,17565..18157)
                     /codon_start=1
                     /locus_tag="JX265_005661"
                     /product="hypothetical protein"
                     /protein_id="KAI1871675.1"
                     /transl_table=1
                     /translation="MSSPKTDVDEFRKILNGANRILALCGAGLSVASGLPTFRGAGGLW
                     REFESTSLATPEAFEDDPGLVWLFYAWRRHLALKAKPNAGHYALAELAKKKENFLCLTQ
                     NVDGLSPRAGHPESAIRMLHGNLLDITCYNKCGYAERNATRDPVCPSLAAAAEDYPPGQ
                     LSPLLDPSVDLATIKPEDLPQCPDCKRRGKTSLLRPGVVWFGESLPDGMLLEVDNWLYK
                     DPVDVMLVIGTSAAVYPAAGYTNKAKRRGAVVAVINPDPQAKSGLDGKDFFFQGGADEF
                     LPKLFEDVIGKLKIPDTAPLTEA"
     PFAM_domain     join(17265..17511,17565..17959)
                     /aSDomain="SIR2"
                     /aSTool="clusterhmmer"
                     /database="35.0"
                     /db_xref="PF02146.20"
                     /db_xref="GO:0070403"
                     /description="Sir2 family"
                     /detection="hmmscan"
                     /domain_id="clusterhmmer_JX265_005661_0003"
                     /evalue="1.50E-38"
                     /gene_ontologies="GO:0070403: NAD+ binding"
                     /label="JX265_005661"
                     /locus_tag="JX265_005661"
                     /protein_end="239"
                     /protein_start="25"
                     /score="132.6"
                     /tool="antismash"
                     /translation="GAGLSVASGLPTFRGAGGLWREFESTSLATPEAFEDDPGLVWLFY
                     AWRRHLALKAKPNAGHYALAELAKKKENFLCLTQNVDGLSPRAGHPESAIRMLHGNLLD
                     ITCYNKCGYAERNATRDPVCPSLAAAAEDYPPGQLSPLLDPSVDLATIKPEDLPQCPDC
                     KRRGKTSLLRPGVVWFGESLPDGMLLEVDNWLYKDPVDVMLVIGTSAAVYP"
     gene            complement(18980..20003)
                     /locus_tag="JX265_005662"
     mRNA            complement(join(18980..19384,19449..20003))
                     /locus_tag="JX265_005662"
                     /product="hypothetical protein"
     CDS             complement(join(18980..19384,19449..20003))
                     /codon_start=1
                     /locus_tag="JX265_005662"
                     /product="hypothetical protein"
                     /protein_id="KAI1871676.1"
                     /transl_table=1
                     /translation="MHGLALLVAGAALLSGVAAHPEHEISSSELNRRSVLSRRCESSVA
                     AMNKRRWAKRNEKRAVSGNATWNIVTESPYYETIQNDTCVLSEDITAGPYIWPQSQTLR
                     QDIREGEPGVPFILDIGVLDVETCEPLPDVLVDIWHCNATGSYSSFTALSPNTPFEQLL
                     KELNKTATDDLHTDTTTFLRGIWPTNSEGITEFTTIVPGFYVERTLHIHVQVHENYVIR
                     GNGTVASSNTISTGQLFLAEDVSQQLMALEPYVTHTQINRTTNVVDSIYADQAVNGYDP
                     IVSIEPLDGENIENGIIGYITIGVDSASKKKLKRSLKH"
     PFAM_domain     complement(join(19292..19384,19449..19706))
                     /aSDomain="Dioxygenase_C"
                     /aSTool="clusterhmmer"
                     /database="35.0"
                     /db_xref="PF00775.24"
                     /db_xref="GO:0003824"
                     /db_xref="GO:0006725"
                     /db_xref="GO:0008199"
                     /description="Dioxygenase"
                     /detection="hmmscan"
                     /domain_id="clusterhmmer_JX265_005662_0004"
                     /evalue="1.00E-07"
                     /gene_ontologies="GO:0003824: catalytic activity"
                     /gene_ontologies="GO:0006725: cellular aromatic compound
                     metabolic process"
                     /gene_ontologies="GO:0008199: ferric iron binding"
                     /label="JX265_005662"
                     /locus_tag="JX265_005662"
                     /protein_end="216"
                     /protein_start="99"
                     /score="31.7"
                     /tool="antismash"
                     /translation="SQTLRQDIREGEPGVPFILDIGVLDVETCEPLPDVLVDIWHCNAT
                     GSYSSFTALSPNTPFEQLLKELNKTATDDLHTDTTTFLRGIWPTNSEGITEFTTIVPGF
                     YVERTLHIHVQVH"
     gene            complement(21876..23135)
                     /locus_tag="JX265_005663"
     mRNA            complement(join(21876..22343,22407..23135))
                     /locus_tag="JX265_005663"
                     /product="hypothetical protein"
     CDS             complement(join(21876..22343,22407..23135))
                     /codon_start=1
                     /locus_tag="JX265_005663"
                     /product="hypothetical protein"
                     /protein_id="KAI1871677.1"
                     /transl_table=1
                     /translation="MHWSTLFIAALAAPVLSHSHGHNHKHRRRACSGAKPTVATYAAAA
                     VETVQTAPVVEAVHSASPATEAVQSSAPVVEYVQTTPVVETVQSASPVVEDVKAAPVVE
                     AVQKAEEVTQVTGTIIPAVSETTQSAAPAVQTPGRATWLWQSNLIQDSAQVDDFLSFAD
                     SNDIMTVYALIDRGMGNEVFYDFVARCNASGIVVEALMGNSQWILGQGEPTFQSQLDWL
                     EQYQGSADASSKFAGIHIDVEPWGLDGWTSNKETYVASFQSIITQLKSLGSSLGLPVAA
                     DLPYWADKIICPDTGKGLDVWALENLDTATFMTYRNTAEELLEVATAVLEAGNAAGKPV
                     WLAVETVAAAEAYLISYVGKSSANLFTDLTTIKTTAAKYTSFAGIAIHDYDGVKALSS"
     gene            complement(25842..27185)
                     /locus_tag="JX265_005664"
     mRNA            complement(join(25842..26182,26251..26318,26373..26490,
                     26550..26925,27009..27185))
                     /locus_tag="JX265_005664"
                     /product="hypothetical protein"
     CDS             complement(join(25842..26182,26251..26318,26373..26490,
                     26550..26925,27009..27185))
                     /codon_start=1
                     /locus_tag="JX265_005664"
                     /product="hypothetical protein"
                     /protein_id="KAI1871678.1"
                     /transl_table=1
                     /translation="MSSPGNQPQLPPDQDRGPALEALYWTLSAFSILLLSLRLYARTRI
                     GALGWDDWMMLITVVLFVVATCFVTYMASIGGARHIFYLDDEQRQEAIKWSWIAQPWAI
                     FLFATGKASVAILTLRFIGRNTFWRKYTLYFIIVTIFIINSLGCIFTFVQCDPPRALWT
                     AGIPAKCWDPKVQTNFNYFLAAWNIGCDIVLALLPASFISKLNLDFRRKLALCVLLGLG
                     LFDAVFSGIKVKFLIDLTARADFTWSLFDVQVWTAIEAFVMIACGSLPPLQPLWDRFVT
                     HKRDASYGRTPLKYSGGSSKNSDRVWPGVPSLNSSHNRNQYAFDTPDVSQLEHEMPSSR
                     YTIHRTTDVKVERSHPDMV"
     gene            28215..29477
                     /locus_tag="JX265_005665"
     mRNA            join(28215..28355,28411..28474,28588..29477)
                     /locus_tag="JX265_005665"
                     /product="hypothetical protein"
     CDS             join(28215..28355,28411..28474,28588..29477)
                     /codon_start=1
                     /gene_functions="biosynthetic-additional (smcogs)
                     SMCOG1042:O-methyltransferase (Score: 193.9; E-value:
                     7.1e-59)"
                     /gene_kind="biosynthetic-additional"
                     /locus_tag="JX265_005665"
                     /product="hypothetical protein"
                     /protein_id="KAI1871679.1"
                     /transl_table=1
                     /translation="MDAILQQLRTLASQADDAGRHKLLDALRDIQLTLETPHDTLSRFA
                     GLHLQITATRIGEDLNIFQILAESRLLRYLASIGLIKESSEDSFTANSQTRTLAQPGYR
                     GGIYHFFDNCGPVFQALPGFLAENKYQDIKDPTATAFQKAFKTDLPAFQWLPTQPERFG
                     PLQQVMVVQGAQGAPWFTVFPFEKELGDFSGPHAFVDIGGGFGHQCVALKSAYPHLNGK
                     IVLQDLPQALEHLPPPFAAQLDGVGKMPHNFFEPQPIKDAKFYYLRNVLHDWPDDKCVE
                     ILKQLSAVLGPSSQILIDEMVLPNTGVPWEAATIDLTMMSSLGSRERTLKEWYALLDAA
                     GLKALRIDTYTPRRQDSIIQVVQK"
     PFAM_domain     28953..29408
                     /aSDomain="Methyltransf_2"
                     /aSTool="clusterhmmer"
                     /database="35.0"
                     /db_xref="PF00891.21"
                     /db_xref="GO:0008171"
                     /description="O-methyltransferase domain"
                     /detection="hmmscan"
                     /domain_id="clusterhmmer_JX265_005665_0005"
                     /evalue="1.40E-22"
                     /gene_ontologies="GO:0008171: O-methyltransferase activity"
                     /label="JX265_005665"
                     /locus_tag="JX265_005665"
                     /protein_end="342"
                     /protein_start="190"
                     /score="80.2"
                     /tool="antismash"
                     /translation="DFSGPHAFVDIGGGFGHQCVALKSAYPHLNGKIVLQDLPQALEHL
                     PPPFAAQLDGVGKMPHNFFEPQPIKDAKFYYLRNVLHDWPDDKCVEILKQLSAVLGPSS
                     QILIDEMVLPNTGVPWEAATIDLTMMSSLGSRERTLKEWYALLDAAGL"
     gene            complement(30001..30827)
                     /locus_tag="JX265_005666"
     mRNA            complement(join(30001..30551,30605..30827))
                     /locus_tag="JX265_005666"
                     /product="hypothetical protein"
     CDS             complement(join(30001..30551,30605..30827))
                     /codon_start=1
                     /gene_functions="biosynthetic (rule-based-clusters)
                     fungal-RiPP-like: DUF3328"
                     /gene_kind="biosynthetic"
                     /locus_tag="JX265_005666"
                     /product="hypothetical protein"
                     /protein_id="KAI1871680.1"
                     /sec_met_domain="DUF3328 (E-value: 7.4e-42, bitscore:
                     137.9, seeds: 45, tool: rule-based-clusters)"
                     /transl_table=1
                     /translation="MERDINKPIFEKEPLLDSDYEDDSTSTVMTPKRYFRRWWPIAGLL
                     QLILLLIYTGLSIAIIRINTDLEGAPDIHAFAGLAVRYKFRLYDNFINSPYGGEPTPAS
                     DEAWHQLLNNMSIRVTAEELAAHGQSSVELPNGGYLAWLGVFHELHCVKMLRQWSWREH
                     YFPNLTAHEHQHHMVHIDHCLDWLRNAAVCRADTSALAVFKWADKMPHPMLNTHRVEHR
                     CVDWDALMSSHEDRLVSHDEVTSLRNPNMADSVDA"
     PFAM_domain     complement(join(30088..30551,30605..30737))
                     /aSDomain="UstYa"
                     /aSTool="clusterhmmer"
                     /database="35.0"
                     /db_xref="PF11807.11"
                     /db_xref="GO:0043386"
                     /description="Mycotoxin biosynthesis protein UstYa"
                     /detection="hmmscan"
                     /domain_id="clusterhmmer_JX265_005666_0006"
                     /evalue="4.50E-40"
                     /gene_ontologies="GO:0043386: mycotoxin biosynthetic
                     process"
                     /label="JX265_005666"
                     /locus_tag="JX265_005666"
                     /protein_end="229"
                     /protein_start="30"
                     /score="137.9"
                     /tool="antismash"
                     /translation="PKRYFRRWWPIAGLLQLILLLIYTGLSIAIIRINTDLEGAPDIHA
                     FAGLAVRYKFRLYDNFINSPYGGEPTPASDEAWHQLLNNMSIRVTAEELAAHGQSSVEL
                     PNGGYLAWLGVFHELHCVKMLRQWSWREHYFPNLTAHEHQHHMVHIDHCLDWLRNAAVC
                     RADTSALAVFKWADKMPHPMLNTHRVEHRCVDWDAL"
     gene            32556..33941
                     /locus_tag="JX265_005667"
     mRNA            join(32556..32798,32850..33712,33779..33941)
                     /locus_tag="JX265_005667"
                     /product="hypothetical protein"
     CDS             join(32556..32798,32850..33712,33779..33941)
                     /codon_start=1
                     /gene_functions="biosynthetic-additional (smcogs)
                     SMCOG1042:O-methyltransferase (Score: 241.7; E-value:
                     2e-73)"
                     /gene_kind="biosynthetic-additional"
                     /locus_tag="JX265_005667"
                     /product="hypothetical protein"
                     /protein_id="KAI1871681.1"
                     /transl_table=1
                     /translation="MTPPGRIVQLATDILEHTTGIQTYLDAHGIPSPSFEPGTLPKLPL
                     PPALEDTLGQALSALDELNALLLGPLGWLKTQIDHAYDLVSLHAMYRFDVPSKIPLGAD
                     IPIGELARKCNGDNNLVERLLQHAVSNYLLIQPRPGYVAHSSTSTLLAQEPAFKDWVGT
                     ACEDMWPAGTKVIDALTKWPGAPALPHQTGHNLVENTAVPFFQTLEGDPDRARRFANTM
                     WLMQKMPGFEPSAALDAFDWAALGESTVVDIGGSTGDFARELTKKNPKLHIVVQDLPNV
                     IEKARSNFTRDSSSNITLKAHDFFTPQPVQGADVYFFRMILHDWPEESCTQILRQLIPS
                     LKPGARVLVNDICMPPVGTLPRYQERQIRCQDIAMMAMFNSQERSSAQWARLIERADPR
                     FHLQSVVQLPSSPLGLLQVIWMP"
     PFAM_domain     join(33213..33712,33779..33860)
                     /aSDomain="Methyltransf_2"
                     /aSTool="clusterhmmer"
                     /database="35.0"
                     /db_xref="PF00891.21"
                     /db_xref="GO:0008171"
                     /description="O-methyltransferase domain"
                     /detection="hmmscan"
                     /domain_id="clusterhmmer_JX265_005667_0007"
                     /evalue="1.50E-29"
                     /gene_ontologies="GO:0008171: O-methyltransferase activity"
                     /label="JX265_005667"
                     /locus_tag="JX265_005667"
                     /protein_end="396"
                     /protein_start="202"
                     /score="102.9"
                     /tool="antismash"
                     /translation="PFFQTLEGDPDRARRFANTMWLMQKMPGFEPSAALDAFDWAALGE
                     STVVDIGGSTGDFARELTKKNPKLHIVVQDLPNVIEKARSNFTRDSSSNITLKAHDFFT
                     PQPVQGADVYFFRMILHDWPEESCTQILRQLIPSLKPGARVLVNDICMPPVGTLPRYQE
                     RQIRCQDIAMMAMFNSQERSSAQWARLIERA"
     gene            39012..39390
                     /locus_tag="JX265_005668"
     mRNA            join(39012..39045,39107..39390)
                     /locus_tag="JX265_005668"
                     /product="hypothetical protein"
     CDS             join(39012..39045,39107..39390)
                     /codon_start=1
                     /locus_tag="JX265_005668"
                     /product="hypothetical protein"
                     /protein_id="KAI1871682.1"
                     /transl_table=1
                     /translation="MVRISIIAAFAFALGAVALTPNDAGARDVGNGEGAQFTTGGCVAD
                     ADCQEGCCAGGATDAQGNEVGICSGIGAEFQNGKTGCGFVDPNAQESIANAQKIVDKQG
                     F"
     gene            complement(39538..40416)
                     /locus_tag="JX265_005669"
     mRNA            complement(39538..40416)
                     /locus_tag="JX265_005669"
                     /product="hypothetical protein"
     CDS             complement(39538..40416)
                     /codon_start=1
                     /locus_tag="JX265_005669"
                     /product="hypothetical protein"
                     /protein_id="KAI1871683.1"
                     /transl_table=1
                     /translation="MDKAVAPGEQILRAFGLNGVPEPLAGGMGLCFRIENVVLKPTDDK
                     HEAQGVSELTAHLLSNVSLEYRLSRPIPIIRDAAKYVHSGWTASTFLEGSSGSKPRIAE
                     TLSVSRAFHRDLAMAYFKKPRFVDERINRWSEADRVTWGEKALEDVDNVDFVILEILNP
                     TLEQLKEMMEPLPRDLESQLMHADLAGNVLFDDQSGLAPAIIDLTMYWRPAAYAEAIMV
                     VDSIMWHGEGKELIELCGTGQVWIQLLIRALYWREITFAIDPDEQFISANFGRVDFQEA
                     VNALRRCIPSM"
     gene            42475..43266
                     /locus_tag="JX265_005670"
     mRNA            join(42475..42659,42726..43266)
                     /locus_tag="JX265_005670"
                     /product="hypothetical protein"
     CDS             join(42475..42659,42726..43266)
                     /codon_start=1
                     /locus_tag="JX265_005670"
                     /product="hypothetical protein"
                     /protein_id="KAI1871684.1"
                     /transl_table=1
                     /translation="MFKHGVRHGAILGWGYLFIFLTLRIVSSAMQMNDPRNPSAALVAS
                     IGLSPLLLSAVSILHEARAYCVVNRRSRIDLGSLVVLHFIISTAVALTGAGASGAQKHG
                     VTEEERAKDLKLVEAGMGLLLLSLVALLGSAVLSLSSSSFRSRHELPYQRQGKWLTYAV
                     LHSLPFIAIRIISSLVYFSTQSAALNPVSGDIGYRVGFGLVDELIVSIILIIAGLCTLN
                     AGRDQSGSRGGSESTALRK"
     gene            44380..47912
                     /locus_tag="JX265_005671"
     mRNA            join(44380..44473,44545..45666,45726..47118,47209..47699,
                     47754..47828,47881..47912)
                     /locus_tag="JX265_005671"
                     /product="hypothetical protein"
     CDS             join(44380..44473,44545..45666,45726..47118,47209..47699,
                     47754..47828,47881..47912)
                     /codon_start=1
                     /locus_tag="JX265_005671"
                     /product="hypothetical protein"
                     /protein_id="KAI1871685.1"
                     /transl_table=1
                     /translation="MIGPSALRPVLVAASGVSSRASPRVASSRILVLPPIAGLAVACQR
                     HWHSTHVRKPVVLPATGFKREGGQPAASRIIPTTAYSTVVEPPSTPYSALTVGVPRETF
                     ANERRVALTPQNVALLRKKGVAKIIVERGAGAQADFPDDAYEKAGATLVDAGGVWSAAD
                     IVLKVRGPNVAEIDRLKPGATVISFLQPAQNRDLVERLAARKVTAFAMDMIPRISRAQV
                     FDALSSMANIAGYKAVLEASNNFGRFLTGQVTAAGKIPPCKVLVIGAGVAGLSAIATAR
                     RMGAIVRGFDTRAAAREQVQSLGAEFIEVEIQEDGSGTGGYAKEMSPEFIAAEMKLFTE
                     QARDVDIIITTALIPGRPAPKLITKSMVEIMKPGSVIVDLAAEAGGNCEKTEPGKLVTY
                     NDVKIIGYTDLPSRLPTQSSTLYSNNIVKFLLSMAPKEKSYGIDLSDEVVRGAIVVLNG
                     DVLPAAPRPAPPPAPAAKPKPQVEEVKALTPFQKTTREVAGVTTGMGGVLALGKITGPL
                     FMGNAFTFALASLIGYRVVWGVTPALHSPLMSVTNAISGMVGIGGLFVMGGGYLPETFP
                     QFLGAASVLLAFVNVSGGFVITKRMLDMFKRPTDPPEYPWLYAVPAAVFGGGFLAAAST
                     GAAGLIQAGYLVSSVLCISSLSGLASQATARMGNLLGILGVSSGILASLLAVGFSPEVL
                     TQFGGLAAIGGLIGFLIGKRIMPTDLPQTVAALHSVVGLAAVLTSIGSVMGDLSHITTL
                     HLVTAYLGVLIGGITFTGSIVAFMKLAGKMSSRPLQLPGRHLINSGMLATNFATMGAFV
                     TMAPGSPMIAAAALSANTILSFAKGFTTTAGIGGADMPVVITVLNAYSGFALVAEGFMS
                     LTNVLFGGISAPTATEYKVEGSITQTNVDDTAEALTNAESVIIIVGYGMAVAKAQYAIS
                     EITNMLRSKNINVRFAIHPVAGRMPGQCNVLLAEASVPYDIVLEMDEINDDFPDTDLVL
                     VIGANDTVNPIALEPGSPIAGMPVLHAWKSKQVIVMKRGMASGYADVPNPMFYMPGTKM
                     LFGDAKTTCDAIKSAIESRI"
     aSDomain        join(44739..45666,45726..46330)
                     /aSDomain="TIGR00561"
                     /aSTool="tigrfam"
                     /description="pntA: NAD(P)(+) transhydrogenase
                     (AB-specific), alpha subunit"
                     /detection="hmmscan"
                     /domain_id="TIGRFam_JX265_005671_0001"
                     /evalue="6.40E-193"
                     /identifier="TIGR00561"
                     /label="JX265_005671"
                     /locus_tag="JX265_005671"
                     /protein_end="607"
                     /protein_start="96"
                     /score="640.0"
                     /tool="antismash"
                     /translation="VGVPRETFANERRVALTPQNVALLRKKGVAKIIVERGAGAQADFP
                     DDAYEKAGATLVDAGGVWSAADIVLKVRGPNVAEIDRLKPGATVISFLQPAQNRDLVER
                     LAARKVTAFAMDMIPRISRAQVFDALSSMANIAGYKAVLEASNNFGRFLTGQVTAAGKI
                     PPCKVLVIGAGVAGLSAIATARRMGAIVRGFDTRAAAREQVQSLGAEFIEVEIQEDGSG
                     TGGYAKEMSPEFIAAEMKLFTEQARDVDIIITTALIPGRPAPKLITKSMVEIMKPGSVI
                     VDLAAEAGGNCEKTEPGKLVTYNDVKIIGYTDLPSRLPTQSSTLYSNNIVKFLLSMAPK
                     EKSYGIDLSDEVVRGAIVVLNGDVLPAAPRPAPPPAPAAKPKPQVEEVKALTPFQKTTR
                     EVAGVTTGMGGVLALGKITGPLFMGNAFTFALASLIGYRVVWGVTPALHSPLMSVTNAI
                     SGMVGIGGLFVMGGGYLPETFPQFLGAASVLLAFVNVSGGFVITKRMLDMFKR"
     PFAM_domain     44742..45149
                     /aSDomain="AlaDh_PNT_N"
                     /aSTool="clusterhmmer"
                     /database="35.0"
                     /db_xref="PF05222.18"
                     /description="Alanine dehydrogenase/PNT, N-terminal domain"
                     /detection="hmmscan"
                     /domain_id="clusterhmmer_JX265_005671_0008"
                     /evalue="1.30E-48"
                     /label="JX265_005671"
                     /locus_tag="JX265_005671"
                     /protein_end="233"
                     /protein_start="97"
                     /score="164.8"
                     /tool="antismash"
                     /translation="GVPRETFANERRVALTPQNVALLRKKGVAKIIVERGAGAQADFPD
                     DAYEKAGATLVDAGGVWSAADIVLKVRGPNVAEIDRLKPGATVISFLQPAQNRDLVERL
                     AARKVTAFAMDMIPRISRAQVFDALSSMANIA"
     PFAM_domain     join(45159..45666,45726..45892)
                     /aSDomain="AlaDh_PNT_C"
                     /aSTool="clusterhmmer"
                     /database="35.0"
                     /db_xref="PF01262.24"
                     /description="Alanine dehydrogenase/PNT, C-terminal domain"
                     /detection="hmmscan"
                     /domain_id="clusterhmmer_JX265_005671_0009"
                     /evalue="8.00E-74"
                     /label="JX265_005671"
                     /locus_tag="JX265_005671"
                     /protein_end="461"
                     /protein_start="236"
                     /score="247.7"
                     /tool="antismash"
                     /translation="AVLEASNNFGRFLTGQVTAAGKIPPCKVLVIGAGVAGLSAIATAR
                     RMGAIVRGFDTRAAAREQVQSLGAEFIEVEIQEDGSGTGGYAKEMSPEFIAAEMKLFTE
                     QARDVDIIITTALIPGRPAPKLITKSMVEIMKPGSVIVDLAAEAGGNCEKTEPGKLVTY
                     NDVKIIGYTDLPSRLPTQSSTLYSNNIVKFLLSMAPKEKSYGIDLSDEVVRGAIVVLNG
                     DVL"
     PFAM_domain     46076..46330
                     /aSDomain="PNTB_4TM"
                     /aSTool="clusterhmmer"
                     /database="35.0"
                     /db_xref="PF12769.10"
                     /description="4TM region of pyridine nucleotide
                     transhydrogenase, mitoch"
                     /detection="hmmscan"
                     /domain_id="clusterhmmer_JX265_005671_0010"
                     /evalue="2.80E-30"
                     /label="JX265_005671"
                     /locus_tag="JX265_005671"
                     /protein_end="607"
                     /protein_start="522"
                     /score="104.8"
                     /tool="antismash"
                     /translation="FTFALASLIGYRVVWGVTPALHSPLMSVTNAISGMVGIGGLFVMG
                     GGYLPETFPQFLGAASVLLAFVNVSGGFVITKRMLDMFKR"
     PFAM_domain     join(46433..47118,47209)
                     /aSDomain="PNTB"
                     /aSTool="clusterhmmer"
                     /database="35.0"
                     /db_xref="PF02233.19"
                     /description="NAD(P) transhydrogenase beta subunit"
                     /detection="hmmscan"
                     /domain_id="clusterhmmer_JX265_005671_0011"
                     /evalue="1.60E-55"
                     /label="JX265_005671"
                     /locus_tag="JX265_005671"
                     /protein_end="870"
                     /protein_start="641"
                     /score="189.0"
                     /tool="antismash"
                     /translation="QAGYLVSSVLCISSLSGLASQATARMGNLLGILGVSSGILASLLA
                     VGFSPEVLTQFGGLAAIGGLIGFLIGKRIMPTDLPQTVAALHSVVGLAAVLTSIGSVMG
                     DLSHITTLHLVTAYLGVLIGGITFTGSIVAFMKLAGKMSSRPLQLPGRHLINSGMLATN
                     FATMGAFVTMAPGSPMIAAAALSANTILSFAKGFTTTAGIGGADMPVVITVLNAYSGFA
                     LVAEGFM"
     PFAM_domain     join(47210..47699,47754..47828,47881..47888)
                     /aSDomain="PNTB"
                     /aSTool="clusterhmmer"
                     /database="35.0"
                     /db_xref="PF02233.19"
                     /description="NAD(P) transhydrogenase beta subunit"
                     /detection="hmmscan"
                     /domain_id="clusterhmmer_JX265_005671_0012"
                     /evalue="6.20E-89"
                     /label="JX265_005671"
                     /locus_tag="JX265_005671"
                     /protein_end="1061"
                     /protein_start="870"
                     /score="299.1"
                     /tool="antismash"
                     /translation="SLTNVLFGGISAPTATEYKVEGSITQTNVDDTAEALTNAESVIII
                     VGYGMAVAKAQYAISEITNMLRSKNINVRFAIHPVAGRMPGQCNVLLAEASVPYDIVLE
                     MDEINDDFPDTDLVLVIGANDTVNPIALEPGSPIAGMPVLHAWKSKQVIVMKRGMASGY
                     ADVPNPMFYMPGTKMLFGDAKTTCDAIK"
     gene            50997..52729
                     /locus_tag="JX265_005672"
     mRNA            join(50997..52211,52268..52729)
                     /locus_tag="JX265_005672"
                     /product="hypothetical protein"
     CDS             join(50997..52211,52268..52729)
                     /codon_start=1
                     /locus_tag="JX265_005672"
                     /product="hypothetical protein"
                     /protein_id="KAI1871686.1"
                     /transl_table=1
                     /translation="MKLSVASQVLCGASAVSAISLSKRDYKLGPTVSSNHSIGIGAGSN
                     HSVGVGVGVGLGAYDAAPLPLNHYGWFETISIKEAKAGVLKHHSHAVTTQTVDEEGNVV
                     ELVQQVYKVTIPCAEDGKPVQELDSQTSTTTKTGGKGKTVTTGASDEADDASAADDESD
                     DADEGDDSVTVPGGSGASSPDGVATPKPTTQGGANTAGKPSPASSKAADATDAAPTTVK
                     SSDAQTVPTKAADVETSSTSAAESTGRVSAADDTTTTSATTSASPTPAVTAQAECANPN
                     MRFEWRSYSDSDRKAFVDAFTCLMRLPASGAYPPAQNRYEDIVRVHQMMTSTIHGNSIF
                     LVWHRYYTWTLEQIMREECGFDRAFPWWDETLDAGHFAESPVFTPAYFGSLPAATNGEG
                     TCITDGAFAGLTCHIGPGTGSVDHCLARAVDESLTAQSNADFVNTCNSRAIYSEMENCA
                     ELGPHAYGHNGVGSVMADVSASPSDPVFFMHHLFVDRNFWLWQNSDASRKTTIDGCIDS
                     ADPCTPLTMDTVISVAGLRPDVTVRDVLNTRDGAMCYEYTY"
     PFAM_domain     join(51948..52211,52268..52558)
                     /aSDomain="Tyrosinase"
                     /aSTool="clusterhmmer"
                     /database="35.0"
                     /db_xref="PF00264.23"
                     /db_xref="GO:0016491"
                     /description="Common central domain of tyrosinase"
                     /detection="hmmscan"
                     /domain_id="clusterhmmer_JX265_005672_0013"
                     /evalue="4.30E-33"
                     /gene_ontologies="GO:0016491: oxidoreductase activity"
                     /label="JX265_005672"
                     /locus_tag="JX265_005672"
                     /protein_end="502"
                     /protein_start="317"
                     /score="115.6"
                     /tool="antismash"
                     /translation="NRYEDIVRVHQMMTSTIHGNSIFLVWHRYYTWTLEQIMREECGFD
                     RAFPWWDETLDAGHFAESPVFTPAYFGSLPAATNGEGTCITDGAFAGLTCHIGPGTGSV
                     DHCLARAVDESLTAQSNADFVNTCNSRAIYSEMENCAELGPHAYGHNGVGSVMADVSAS
                     PSDPVFFMHHLFVDRNFWLWQN"
     gene            complement(53933..54720)
                     /locus_tag="JX265_005673"
     mRNA            complement(join(53933..54104,54168..54663,54714..54720))
                     /locus_tag="JX265_005673"
                     /product="hypothetical protein"
     CDS             complement(join(53933..54104,54168..54663,54714..54720))
                     /codon_start=1
                     /locus_tag="JX265_005673"
                     /product="hypothetical protein"
                     /protein_id="KAI1871687.1"
                     /transl_table=1
                     /translation="MQVKLSTAIALAPFLVNAIPSSEIRVPPLREQIAALDQAGRITWE
                     ESKDGRFATLPSLTANKRHVDDKWLDTIPGIGNDPAGWLRYEWWNNGNDVRVDDRAGRV
                     LCPAGGSRMMSSIIDHGAQAACQMFVSKSKAGQLGLRVWHAWEQWGDGQLTTADGHDGY
                     IRWLIGSVSDSPTELTQEFCENIWDAVKNLCSNDAGATQGQAVSVGDWTIYADPNEKAS
                     GK"
     gene            56143..56954
                     /locus_tag="JX265_005674"
     mRNA            join(56143..56521,56571..56667,56729..56954)
                     /locus_tag="JX265_005674"
                     /product="hypothetical protein"
     CDS             join(56143..56521,56571..56667,56729..56954)
                     /codon_start=1
                     /locus_tag="JX265_005674"
                     /product="hypothetical protein"
                     /protein_id="KAI1871688.1"
                     /transl_table=1
                     /translation="MRFFQVPIASSLSMLVIAKNHDVIYDCSQHPQLCFNTCWAVNVVK
                     HPNPLHGGGGSGAGSDNRKDWGYKSSMCVKQNVHWDCENGLGGKDECVSIDEYPFASSK
                     EGGFAWDQTVVALRCIPEADQKSQGGSLRNLAKSPQTDTWTITLNNINFVTGNNFPYPA
                     NTWCTNNPSMQNDGHQLVPEGGQLKLDNPSLVVTKGVNSTSHLKFSEDGNSATIINTVE
                     NGRLVPVPFAG"
     PFAM_domain     join(56212..56521,56571..56599)
                     /aSDomain="DNase_NucA_NucB"
                     /aSTool="clusterhmmer"
                     /database="35.0"
                     /db_xref="PF14040.9"
                     /description="Deoxyribonuclease NucA/NucB"
                     /detection="hmmscan"
                     /domain_id="clusterhmmer_JX265_005674_0014"
                     /evalue="1.20E-10"
                     /label="JX265_005674"
                     /locus_tag="JX265_005674"
                     /protein_end="136"
                     /protein_start="23"
                     /score="42.0"
                     /tool="antismash"
                     /translation="IYDCSQHPQLCFNTCWAVNVVKHPNPLHGGGGSGAGSDNRKDWGY
                     KSSMCVKQNVHWDCENGLGGKDECVSIDEYPFASSKEGGFAWDQTVVALRCIPEADQKS
                     QGGSLRNLA"
     gene            57758..58977
                     /locus_tag="JX265_005675"
     mRNA            join(57758..57835,57916..58470,58525..58977)
                     /locus_tag="JX265_005675"
                     /product="hypothetical protein"
     CDS             join(57758..57835,57916..58470,58525..58977)
                     /codon_start=1
                     /locus_tag="JX265_005675"
                     /product="hypothetical protein"
                     /protein_id="KAI1871689.1"
                     /transl_table=1
                     /translation="MRGTSALSNLTIWSRSHDAMTDLLQFTLRAMLSCTKDAVAVVGRQ
                     DFSVLLTDSMDDLSKLDSVEDFTESTLRGFAGIAWLMKMAAQTTGIKTTAFVFLDQATA
                     DDETTCRIAIDARQDEDSMGWLSFRCEFPSIVPAVEAIERGYAATELRNQSAMAGGVWR
                     DDRVKAQLARASSLKLSSFPCHKDWRPVFVDGADLQYTVFRTAKISTDVLNKFLKQAYD
                     HDWSSDIDPRVAFITKLSPPFTDGLADPPLTVAPDLPESFNGAKPCECDAVVRSCFMDE
                     SLSPKLDRHRFIIMDEFTEAEETVIMALNFERNGQLILVRSDFKDAFLTLMAPGTTGAG
                     MEIFADSASRSPLGVLRSKTQ"
     gene            59677..60027
                     /locus_tag="JX265_005676"
     mRNA            59677..60027
                     /locus_tag="JX265_005676"
                     /product="hypothetical protein"
     CDS             59677..60027
                     /codon_start=1
                     /locus_tag="JX265_005676"
                     /product="hypothetical protein"
                     /protein_id="KAI1871690.1"
                     /transl_table=1
                     /translation="MFKRLVILFFNLLFPPLAVLLLCGFGADFAMNCFLFVLAIIPSHI
                     HGMYISFVYFHRKNKVRKGRLPGRRRGLIYSEKVQNGGATQGQLNDLKVLEQDRARPMD
                     GKKVQREWRKTG"
     PFAM_domain     59698..59826
                     /aSDomain="Pmp3"
                     /aSTool="clusterhmmer"
                     /database="35.0"
                     /db_xref="PF01679.20"
                     /db_xref="GO:0016020"
                     /description="Proteolipid membrane potential modulator"
                     /detection="hmmscan"
                     /domain_id="clusterhmmer_JX265_005676_0015"
                     /evalue="6.40E-11"
                     /gene_ontologies="GO:0016020: membrane"
                     /label="JX265_005676"
                     /locus_tag="JX265_005676"
                     /protein_end="50"
                     /protein_start="7"
                     /score="42.4"
                     /tool="antismash"
                     /translation="LFFNLLFPPLAVLLLCGFGADFAMNCFLFVLAIIPSHIHGMYI"
ORIGIN
        1 ccccgcccgc ctgcccgcta gactggttgc gtcctcgccg aaaaggcggc gtgcagggca
       61 ccctgcaacg taaaacttgg ggctgccttt cagtacctta ggtatggtgc catcgcctgc
      121 gtccagtccc ctcctgctcc ccaccttgcc cacccccaga gggcccggcg cactctggaa
      181 agtccgtcga aggcgaataa ggtttctgtt ttcttcttcg cacatcctca tctggtcaac
      241 cgctttgtcc ggtcgaagct ctacgtcagt tcactctgct tttctggggg aagacacgag
      301 tgtgcctcgt cctttcgctg tgtccttggc tgtgatatag ctccccgcgc gcgcgacaga
      361 ggaaaaaaaa aaaagaaagg gaagacgtcc ggctgtgtct gcgaaccgag gagcagtgtt
      421 aatcccggac cggctcaccc accggatatc gtcatcgacc tgccgacacc aacgtccatc
      481 ctctcaccac ttctgagcag tcctcagcac cgacaacgcg accgcagctt cggtgcgcat
      541 gggcggccgt tagttagctc tcatcatgac gggcattggg tcctgcgggc atgcaatatg
      601 gcaggttgac gacttcacca catgtttcca atcagagtag gtcctcccac cacgcaccgc
      661 tcggtgcaac tgtcaggcgt cgtgtgccgt cgcccggtgt ctcagccatg ctgatccgtc
      721 ctacctggac cacagttacc tcaggatcct ctttcccgtg gttatcgtcg gcctctcgct
      781 gctacatctt actatccaga gtgtgcacgg caaggtcaag ttaaaacgag ccgccgagta
      841 cgagcaggta ccccagcatt atgaccatac cgagctgccg ccggatgagg gcgactgcct
      901 gagcaccgac gacgacgacg agggcctgga gatcaacggc ggtggccgcc tgcagctggt
      961 gcgcactacc accaagggct ccattgtcca ggccgacact ccccccgccc agaagctctc
     1021 ggtcattgtc gaggagctgg ctgtggtcgg gctcgtggcc gtcaacgtca ttgcgctcgt
     1081 gaccgataca taccgcggcc atggccagat tggcgccatt gtcggcctcg ttacatggct
     1141 ctacgtcctt gtcctcgcga ccttgcgact gtttctcggc aacaccaaat ggcgcgttcc
     1201 ccgtatctgg aaccacacag ccagcatcta ctctgcccaa tgggttttcg gcttgattct
     1261 gttccgctct gctctggtcc gcccaagttc aggtctggcg cagactctgg caatcgtcga
     1321 gttctgcctt accagcttgt tgttcgggat ggccatgacc actaggaagg ggaacaagac
     1381 cgtcatggtc gagtgggagg gcggtatcga gccttcccgc gagccgctcg cttccctctt
     1441 ctctctcatg accttctctt ggctggacag cgttctctgg aagggctaca agcagccgct
     1501 ggagatcagc atggtttgga acctgcttcc caaggacaag gcagctgtca tcctgtctga
     1561 ttatcgccaa ctcaagaaga cgacgagctt ggcctggcac ttgggcaagt tcttcaaggg
     1621 catgatcttt ctgcagtgcg tctgggctct gttggccggt atcttgacct ttgcgcccac
     1681 cttgctgctg aaggcgatcc tggaatatgt cgagcagccc acctcggcgc cgttgaacgt
     1741 tctttggctc ttggtcattc tcctgcccgt gtccgacttg atccgatcag tcgccgatgg
     1801 tcaagccctc tggattggac gcaagatgtg tgtcaggatc cgagccattg tgattgggga
     1861 gatctacgca aaggcgctga ggcgcaaggc cgccagtggg aaagatacag tgctcgccaa
     1921 caacaagtcc tctgcggcgg aaaccaaact ggacaagcta aagagatggg taggtctcaa
     1981 gaagaaggat gccaagtcta cgagcgactc gacctccgtg aacggctcgg ccggagacgc
     2041 ggcaaagacc gacccaacca aggcagggga cgagcaagcc aacctgggaa ccattattaa
     2101 cctcatgtcc gtcgacagct tcaaaatcgg cgaggtcacg tcttatcttc acttcctggt
     2161 ggcacacgcg ccttcacagc tcatcgtggc catcgtactg ctgtggcgcg tcatgggctt
     2221 gagtgccatc ccaggcctcg tggtcatggt tttcttgctt cccatcaaca tcctcctagc
     2281 taaagggttc aattacaccc aaaagaacat tatggcagct accgacaagc gtatccacac
     2341 aaccaatgaa gtcttgcaga acatccgtat catcaaatac tttgcttggg agcagcggtt
     2401 ctccgagatc gtggatgaga agcgaagggc tgaactcaag gctcttcgat cacgttacat
     2461 gatttgggcc gtagctgttg ctatttggaa cactgtccct gtcctgatta cgtttttctc
     2521 attcttggta tataccaaga tcgagcagaa gccgctttat ccctcgattg ctttcactgc
     2581 catctccctg ttcatgcttc ttcgggttcc cctcgaccag ctcggagata tgattgctca
     2641 cgtacaggag gccaaggtct cggttgaccg tgtcgaagaa ttcttgaagg aggaggagac
     2701 cgagaagtat ctccagctcg gacctgacaa cgttgatgag aacggaaaca aggttattgg
     2761 gttccgcgat gcaactttca tttggggcag caaggatgcc gtggccgagg atggctccat
     2821 ggcattccga ctgatggatt tgaactccga tttcaagatc ggcaagctga acattatcgc
     2881 gggccccacc ggttccggaa agacctcgat gctgatggcg ctactcggcg agatgacctt
     2941 gatgaacggc aaggtgtacc ttccgggagg ccaaagccgc gaggacgttc gcgtagaccc
     3001 ggccaccgga cttgcagaga cctgtgctta cgtcgcccaa agcgcctggc ttgtgaacgc
     3061 aaatatcaag gagaacattc tgttctctgc cccctatgac gagaagcgtt acagggacgt
     3121 catcgtggct tgcgcactgg aacgcgacct ggagatcttg gataatggcg atgagaccct
     3181 tgttggtgag aagggtatca cactatctgg cggtcagaag caacgcatct ctctcgctcg
     3241 ggccgtctac tctaactcaa gacatcttct gctcgacgac tgcctgagcg ccgtcgactc
     3301 ccatactgct cagtggatct tcaacaactg catccagggc ccgctgatga gggatcgaac
     3361 ttgtatactt gtcacgcaca acgttatctt gtgcgttcct gcatctgagt acgttgttgt
     3421 tttggagaat ggcaaggtat ccgcacaggg ctcacctacg gaggtcatcg cttccggtac
     3481 ccttggtgag gagctgcaga acaaatcacg accgagctct tcccaccagc tgtcacgtgt
     3541 tccatcccgt gtcccttcca gtgtcggaga gacgagcggc gacacactca ttgatgatgg
     3601 cggcaacgag acactcaacg gcaagccgaa agtcaagaaa gagaagaaga agatggacgc
     3661 aatggacgag ggcaaagcca ccggcgctgt caaatggcct gttctcaagc tataccttag
     3721 cgctatgggc aaatggtggt tttgggtcgt tacggtcttc gtgttcagtg gtcaacaact
     3781 attgagcgtt gcctccaaca tgtggatcag gcagtgggcc gaccagtaca cggttggcgt
     3841 ggaagaggtt gcgtcgcgtg tgcatttcgg caccatgtcc cacacgcccg tcgcctcttc
     3901 gatttcccct acttactttg cttccgtcgc gacttacgtc aagggtcagc gcttcttcag
     3961 cccagccgag tactcggcag ccgatgctcc cccggaggtt gacgttgatt actacttgat
     4021 cgtcctcgct gctattggca tgatcggtgc tctttttgct ttgattcgcg atctctggct
     4081 gttctttggg tctttgactg cctcttggaa gattcacaac cgcctgatgg gcgctgtcac
     4141 tcgtgccaag ttcaagttct tcgacgtgac accgctagga cagttgatga accggttcag
     4201 caaagatctt gaggccattg accaagaggt tgcccccgtc gcaattggcg ttatgagctg
     4261 tgcattgggc atcgtagtga ctgttgccat catcggcgct atgaccccgg gtttcttgat
     4321 tgctggaatc tttatcaccg ccttatatgt ctttgttggc atgttttacc tccgtgcctc
     4381 tcgagacctc aagcggcttg aatcagttca ccgaagccct ctattccagc aattcggcga
     4441 gacactttca ggtgtaacca caatccgtgc ctacggcgat gaacggcgat ttatcagaga
     4501 aaaccttagc aagatcaaca cccaagctcg accattcatc tatctctggg ccgctaatag
     4561 atggcttgcg ttccgtacag actgtctagg tgacttggtc gctttctttg ctggtgtttt
     4621 tgtcatcctc agcgttaccc atggtggaat caaggctggc tctgctggta tctcgcttag
     4681 ctatgccatt gggttctctg acaacatcct ctggcttgtt cgactgtacg ccatgaacga
     4741 gcaaaacatg aactcggtcg agcgtgtcaa ggaatacctc gatatcgaac aggaggccga
     4801 gcccatcaac gagaagaatc gaccgccgca gaattggcca gcgcacggat ccgtggagtt
     4861 cattggatac tcaaccagat acagggacga tctcgacccc gtcttgcgcg acgtaacatt
     4921 caagatacag cctctggaga aggtcggcat cgtgggccgg accggtgctg gcaagagttc
     4981 gctggccctg gcactcttcc gagccttgga agctgagtct ggcaagatcc tcattgacga
     5041 catcgatatc gggcagattg gccttaagga ccttcgagaa gcgatcacca ttgtgccaca
     5101 agatccaaca ctcttcaccg gcaccatccg cacgaatctg gaccccttcg acttgtacag
     5161 cgacgaagag atcttcacgg ctcttcgtcg ggtgcagttg attggtcctg atgaaacccc
     5221 aaccactcca gtaacgccga cagcgactcg acgctcgtta ccgataacgc tcgagggtga
     5281 accaatcgac gaggcggcaa gtggtgcaac gacgcccacc aagaccaaca agaatgtatt
     5341 tctcgacttg tcgtcgcccg ttgccgagtc cgggtcaaac ctgtcgcaag gccaaagaca
     5401 gctgctctgt cttgcccggg ccatgctgaa gaaccctacg gtcctcatca tggatgaggc
     5461 tacggcatcg atcgactacg cgaccgactc gaaaattcaa gagacgattc gtgaactgaa
     5521 gggcacaaca atcaccattg ctcacagact tgctaccatc gtcgattacg acaaggtact
     5581 ggtacttgac cacggttcgg tagtggagta cgggcaccca tgggagctcc tcaagaaatc
     5641 agacggcaac ttcagatcca tgtgcgagac gagcggtgat gtggacagtc tcatgaaggc
     5701 cgcgaagaaa gcgttcgagg ccaagagact cgtggatgat gagtaggagc atcagggatc
     5761 tctagtagct cggaactgcc ttctggatag ggctaataag acggagacga tgggtcacac
     5821 cagacgaaag caggagcggg ttcgagcaac acgattcgca tcgcagcctg agaagaaaag
     5881 caggagggca cgcagatctg agtatagcat ggacgtcttc gagtagaggg agacgacgga
     5941 cgcagcccac gatgggcgcc tccagttgta catatagata tctaggtaga ctctgggccg
     6001 atcggcaggt ttttctttaa cgtatattca ttggattcaa atcaagatgc tctatccaag
     6061 tttgatgttt cagttggtca ttcaggtcgc tgctgaatac acttgccttt ggtggaaggg
     6121 ccagtgccaa cgatccaggt gtcatagata cagaccaacg ttgatacaag ccacccagca
     6181 accggaaatg ccgggatgga ggtggcaaga agccgggaca gatcctggat ctgattcgtt
     6241 ggagggggta tcacaggcgg acgcgcagct gagacgcagc tggcatcagc tgggagctgc
     6301 gccaatcaca agccgctttt ccggtcggaa ctggctcctc ctccaaccct tcgaattcat
     6361 tctgtcgccc aaggaacggc cccaactgag atcctgcgtt gatcgttggg tggctattcg
     6421 caagtcgtgc aaagaggctc gacattccca gccagtctct ggactggccg tttaccaccc
     6481 tgcacgtcgc atctcacgtc cgggcttcct cgggctcacc agcgcccatg ggtcaggcgc
     6541 caattcacgc agaggaaatt tcggagcagt tctacaggat acggtcctgc taacaccggg
     6601 ccatcgagcg aatgaatcaa tgaatgcatg aatagccggc cttgtcctgg actcctcccc
     6661 tcgtcgcctc gtcgaccaga ggtctatcaa tatgacctgg cctccgcccg ccggtatggc
     6721 gtattcccag gtcaatcaga gtcccgccca gctccgctct atcctaccgt cccctcggat
     6781 tgggaacgca gcgcagctgg accccggcca gcacttgaac acccgcgcaa gaattcgatc
     6841 agtggcagtt agagctgcct gtgagtattg ccgaaagcgc aagtctaggg taatccattc
     6901 ttgcccacga catacaatgc actctggctg actcgacctg ttaaccagtg ctctggcgag
     6961 agaccacagt gttcggcctg taccaagcgc gggcgagagt gcgtgtacga gactgccagc
     7021 tcgggagaga ccatccccca ggcgctcaag cggaaacaca cggcgctcga gcaagagagc
     7081 aacgcgtatc gcgagctcta ccacctcctg cagaatgcct ccccctccga gtcgcaggac
     7141 atcctcctca ggatccgtct aggggccgac gtcaatacgc tggttcgcca ggtcaaggac
     7201 ggcaacttgc tgttgcagct cgccctggtg cccgaggcgc gcttgcgcta taactttcca
     7261 tacagcgcca gcatgcccgc agccattcta aagtcaaaga acccatacct caactctttg
     7321 gtctacgagg ctgcattcga gacatcgggc cctttgccgt ccaagcaagt ctgtcagatg
     7381 cgtgcaccgt atctcagccc ctaccatgcg gccgagatca tcgagccacg gctcgacttg
     7441 gtgcaagcct cccggtggac ctcggtgatc tcggataacc ggcttttagc agagttgatg
     7501 cgttgttaca tcatgcatga ttatgagaac tatcctccct ttcacttgga cctcttccta
     7561 gatggtatga cggaggagtc cgaggaagat atgtgttcgc ccttactcgt caacgccgtc
     7621 ctggcactgg cttgtgtaag tcaacctggc ctcatctgca ctcacctctt ggccgtacgt
     7681 gcgctaacaa cgcatgcagc atagttatac caggctccca gacagggaaa agttctggct
     7741 cccccatacc ctaggattcc gtttccttgc tgaagccaag ttgctatggg aactggagag
     7801 cgaggtttcc actcttacga ctctccaggc tacagttgtc atgcacatga tctataatca
     7861 ctttgcaatg gatgagatct cctacatcta cctggagaga gctgtctcca tggctgatga
     7921 actgaaattg ttagagccta gcactggata tgcaggcaaa atgaagcttg cgagagagtt
     7981 tacagcttgg tgttcattca gctggctagg gtgagtattt ttgccttctt gaatcatgtg
     8041 tctcccaaac taagaactgt tttagggtac aaggctacta ctttgcccgg cagaccctgt
     8101 tgcctcaggc gcccgccacc cccttgccgg atcccagtca ggatccatcg tggtacccga
     8161 caatactcct taaataccct ttagagaatg ccattttctc gacgaacttt ggtactcata
     8221 ttagagccat gtggcagttc cgtcacatca tggcggacat cacgatggag ttgtttcctc
     8281 ccattacacc tgctcctggc ggcacagaaa atgtcaaatc taacccagca aaagtgatag
     8341 agctcctgca gcggctcgag gcctggttca atgctcttcc gggtcccctg acacccgaga
     8401 acattgtgct tccgcctcag cttaagcttc agtaagtttt aattttcctc tccaactctg
     8461 aggcgttaaa gtacgagcgt cgttgggtcg gacaccgacc acctgctggc ttaatatagc
     8521 gtagcttaaa gactgacttc gacacagcat cgaatatcat ggcgtcctgg tctcgctcta
     8581 ccagatgctt gaaaaccagc ctacggccta cgcaacgcct tcaataccca gaaatatagc
     8641 acgtgagaga agtgccgatg cagcgatccg atttgagact ctcgtccgcc tctattacct
     8701 ccgccacagc ttcgagcaca cggacacctt cttgacctcc attctctcat tcctagcaaa
     8761 cattatgttc caaactctgg agtccaccaa gcgcgacgca tcgacagaag atggtgacga
     8821 ggagacccca gtagtggacg acgatcggcg aagaaacata cgctcaacgc tcattctagc
     8881 agctaaaggt ctccatgacc aaagccgcaa tgcctacgtc accggggtga tcttccacct
     8941 agtgcggtct cgcctatcgc ctgaggacct tgctgccctg aatgcgtatg tgtccccacg
     9001 agaggtagag gctgtctact ccagacttcc gcgaactgtg agaagccagt ggccaatggc
     9061 catcattggg tcgaatgcag atatgaacaa gagccagcta cggaacctcg tgaagcagct
     9121 cgaggcggcg tcgctcactg atgatcaagt tgcgaaatca gaggaaggcc aaggataaca
     9181 atcagaatta tctagaaacg ctaagaaata tacgttaaaa tgtcaagtct acgccaccgt
     9241 cacaagcaaa tgtgttgtta agggtacatc gctagacttg aagtgggagt tgtggattgg
     9301 tcacggggct ttacccctga ctaattcccc gcacgcaaac acagatctcc atggtacaaa
     9361 ttgggcatac ggtaaaaggg acctggtttc aaagacgtgg cccctcggat ctatatagtg
     9421 gctggtctca tgcatgtcct ctcctattgg gtcgcttgca cggtccttgc aagccagctc
     9481 ttctccacat cgatcatggt tccggactat gccatggtcg acccaagaga ttcatttgtg
     9541 gattggtccc ggctcgtttt gcaccataca gcttgggcgt accgagtctg aatgcaacgc
     9601 tcaactgcac cataccacgg ctctatacca ccttagtccc tggtatagtt gcactcttat
     9661 gtctactaaa tggcgtcccg aaagagcata tcggcaagcg gactggtaaa ttgtaattat
     9721 cccgtgggcc gcagaatata tatgaagtcg acctgcggca ttgatccagg cagaaaatag
     9781 caccacgatc caaattgcac gggcgctgcc ccttggtgat actctcatga tgtacctctt
     9841 tctaaatgtg ctctgccttc tgctgctggg ctcttccatc tctgcactgc catcgcagag
     9901 ccttgatgac atcttgctgg agaagaaggc cgactcgacc aaggtcgggt acctggccgt
     9961 ctactggaag accagcgcca ccggcatctt ctttgcgctg agcacaaatg acagcccgct
    10021 cggcttcacc gagctcaagg gcggtaagcc cgtgatcata cccaaggtcg gcaccaaggt
    10081 cgtccgggat gtgtctatcg tgcctggggg cggcaaggat gcgaatgtca tatggcgcat
    10141 catcgggacg gacctagaca tcggctcggt atgcgagtcc tttcattgtt gactcactgc
    10201 gtgtaagtta ctaatcacga gtccatagac aacttgggac cgcgccaagc gcactggctc
    10261 gcggagcatc atgacctggg agtcgagcga cctcgtgaac tggggcagcg agagactggt
    10321 ggaggtcgag gacaagacgg cgggcatggt atgggcgccc gatgccatct gggacccgag
    10381 ttcaagtagg ttgcacgggc ggaagccatt acgacgatgt agcgatttct gacggactgc
    10441 cgtggacagg caagtacttc gtacattggg cctcggcctt cgtaagtgtt ggatcttact
    10501 tcgaaagggg gaaacattgc agtaactaac atacgcacag tacgataagg gcgacactgg
    10561 acataccggc acaggcacgc ctctatatat ccgctctgcg ctgacctcgg acttcaagac
    10621 gtacgagagc ccgtccacgt acatcaacaa gagccccagc gacacgctgg acatgagctt
    10681 cctgcgcgtc gacaactcga cgctcgtccg gttcctcgtc ggtgcgggcg tcaagggccc
    10741 agtggccgag gtcagccgca acggcatcgc agggccctgg acccggccct caggctccat
    10801 cagcgcccag tacgagggtc cgtacccgtt ctgggacaac cgcgtcgatg gcaaggcgta
    10861 cctactctgc gacctcgtcg gcggtgccgc cggcctgcgc gcctggagct cgacggaccc
    10921 cctgtctggc aagttcacca gcgcctcgtc ggccatcacg tacatgcggc acgggtccgt
    10981 attgccggtg acgcaggcgc agtacaatgc gctcaaggcc ttgtgagacc tgtaccaaag
    11041 acacggaagg tggacgggca ggcaggctct gggaagcaag atcaccgtgc agctggctaa
    11101 ggaaactgcc cccgacggcg agacgatacg agacgatatc atggaaatgg tagtttggtg
    11161 tcagccagat caactagatc aactagattt agtcccagcg gcgctcgctt aaggtccttt
    11221 tgatgtggta gcccgactat ctcgagtcta cctagtgtaa gcgaccatca atgatgctga
    11281 caaccgtgag acatcggcgt aattagtgag aaccctgcaa ggaggcaggt agacgtattt
    11341 tggaaaccgg acacagcgaa agccattacc caccagaagc tatagtaggt ttcgctgtgt
    11401 ctggtatcta atacgtctgc ctggcggctc agctgtcatc cactagacgc aatggctagt
    11461 cctgccaaga gctgccaaat tgagacacca aacgtgtgtc tgtgccgccg cgcgcgtctg
    11521 ctcgcattcg cttaggtttc ctctttgggc cttgatagtg agcgctaagc tcagatcagt
    11581 tggcaaatac gagcgccggt atagtagcca tgtttatgcc tttgcaaaag acttgaaatg
    11641 ctgaaatggg ttgctgctgg agccatttcg cgacgcggcc aagaagatat cggcgccatg
    11701 gcccatgtct aggtgctgat tatagtcgtt atgctgattg gcgtttcgtg aaggcatacc
    11761 catcgacagg ctatttcact ctgcgtgccc ctaactctca cgcctactcc ttttgttctt
    11821 gactggtata atatgggata gcccgcctct gtacaagtct tttagaactg caacactcca
    11881 attcattagc ccacgtactg ttgcaagcca tccccgaaat caccagaaac agagacacaa
    11941 tggccacgtc accaacacac cttcctccag gcgtgcctcc gtacgtcaag gtcttcggtc
    12001 ccggcgccaa ctgcaccctc gaaatctgcc ccgtcgagat gagcgtgtac ggataccggc
    12061 ccagcctagc ggtgaacagc acgttcctgg ccctgtacgt gctatcggca gcggttcacc
    12121 tctacctggg tattcggtgg aagacatggt ttttcatggg cgccatgctc ctcggggcta
    12181 ccagtgccgt cctgggctat gctggaagga tcgtcatgta ttacaatccg ttcaaattcg
    12241 tagccttcat gattcagatc agtatgttga tgaacaatgc ccagagagac ggctgcttac
    12301 caatgtcatt atagtctgcg tgactagcgt tccagtctac tacacggccg caatctatgt
    12361 tacccttgct gcctcgtaag ttgagattcc caccttgatt caacactaaa tcatgcctga
    12421 acccgtcctc attgtctcat agcatcaagt acttcgcccc ctcgctatcc cgattccggc
    12481 ccaacctgat ctattgggtc ttcatctcca gcgacttggt atgtcttgtg ctgcaagccg
    12541 ctggcggtgc cctgtcaacc tcaaccgccg gcgcaagcca gaccggcgtg gacatggcgc
    12601 tcgttgggct cagtctgcag gtcttgtgca tggtcgtgtt ctgtgccctc ttcggcgatt
    12661 acctgtaccg gtactttcgc tctgacatct atcgcttcgg cgccgccaag ctcggcgccc
    12721 gccccaagct cttcttcgcc ttcctggccc tcgccatcgt gctcatcctc gcccggtgcg
    12781 cgtaccggct ggcggagctg cataatgggt accgcggagg actgatcagg gacgaggggt
    12841 tgttcattgg actagaagga gtgtaagtta ccaaacccac aagttggaga ctcggtgggt
    12901 cgttgctaat attatgaggc ttttaggatg gtcatttgcg ctgtgttttg tctcacgata
    12961 ggacacccag gctttgtgtt taagagcaag ccaaaggagt ctactagcag ctctgagttg
    13021 gagaatctta aacattaggg ctggaattaa tacctcactc atccagcgtc gtgttcttgc
    13081 tcaattagaa ggtggtggag gtgggcggtt cagaatatag aaaagcatag agatcgatac
    13141 gcaagaccaa caatctgaac tttgaaaatc ttttagaact ccatttcaga tggtcatgag
    13201 acaggactta cccgtgttcc agagtactaa tataactcga gagagatatc actggaatga
    13261 aatacccttg ccgttaaggg acagcacggc actgtataga taccgcgtcc ccccacctcc
    13321 ctggcctggc ccatcacgcc catgaaacaa cacattcttg ccatttggat caatatctaa
    13381 ccctccaggt ccgtatactc ccttattgtc caccgtcctt agaagaattc ctctgtctgt
    13441 gtactgtccg tcgatggtgc tcgagaaggc gtactcgata tcgtaatcat cactggcata
    13501 gcaatgcgcg ctatagaaga gcacaaagag cccatcctgg accttgtaca gtgccggcgc
    13561 ttccacaaca ccgtcattgg ccgctccttc gttatccaat atcaccttcg gactgtcgag
    13621 cagtgttagc gcgtctcgcg ccatccgttg gatcttgatt ggagtcggct tgtaggctcc
    13681 cgacggcgtt cctccttgac atgtagtggc gcctccgagg ttatttccgt ccactttcca
    13741 tgtgatccac cgattcactc cgtcatcata tccagaggca tcaatagcac cgccgccagc
    13801 agtgtcacat atgagagggt tggcctgagg ggtgaatggt ccaatggcgg tgctagaagt
    13861 tgcaacgcca atgcaatgtg tgccaccgga ctgatgggcg gtgtaataca tcacatacgt
    13921 ccccgcatcc tatatgttct gtgtcaatca aggtttcaga gtgaaagata ttccaatcta
    13981 ctcattccat tagtggctta catttttctg cacgtctgga gcccatatag ccgtatcacc
    14041 tgaatctacc cagctgccca catttggcag agcgtcattt ccggtgagtg tccaagaaag
    14101 tgcgtcgttg gatgtggcaa caggcacttt ctttccattg gatgaggttc cgtaagcttt
    14161 ccatgacccg tctccccaga tcagtgctgg atcaggaaag ttgacaccta acgtgggact
    14221 gaacgcagcc cgtgctgtga ggccagactg ctcgatcttg gtgatgtcgc ttagacttaa
    14281 tgctggtctg gcatctttgc ggccaagcct atcgttgacc gcagaaggta aagccgtgca
    14341 cacgctggct gccagtgtta gggcgaagta tctcatcatc gtcacctccc ggaagtcacg
    14401 tttcaaagaa ctcagacagc caaactgtta ggaggtggga agggagtgac atgatatttg
    14461 tattgctaac actgtagttt ctgccgagcc ctgcatgctt atttgcagtc tcatgccaaa
    14521 acaaataacc tagacccaag caacccttgc gctaatagcg ggttagctat tacatcaaag
    14581 accaatggag tgctgagcta tcagacagag ctccacgacg gtgacatgat gctcgatggc
    14641 aggcaagtct cacaagagct tgttgccaac ctaaagtggg aatggactgg cgctgacagc
    14701 caaggattgt cgattatttc tgtttgtggc taatcaagga ataggtctta caaagtcgag
    14761 gcgcagcact tgttcgcagc tgacttttgc gaggcctgct cccaacaacg gtgccatact
    14821 ggcaccacgt ggatatggca gggtgggcat ccatgtagat gccagcggca cgggtcgact
    14881 agtccagcca attgacagcc cggtggacta tctcggatcg gaaccggggc ctatcaattg
    14941 ttattggttc aaggacacag gcgatccaca gaatgaaggg agagcagaca aggcagaagc
    15001 aggctggcat acccctgccc cagtcctgtc ggccaattga gttcctaggc tagatccttc
    15061 attggcacgc catgtttgga ttcagtcgtg aagggaacgt ttcaatcttt agtgacaggc
    15121 cgaacgccgg gcccactata ataactggcc gcaatcgcat gaagttcaga atttgcggca
    15181 caagattagc cggcctgtga catgaatctc cagcgcctga ggggtcggcc ggtccggaca
    15241 tataattggc tgggagcaag tcagttggcc gcgtgaatgg cacggtgcta gaatccggtc
    15301 ctagttggga cacattaggt aaccttgcat tgcctcaagt atagtccatt gggcagattt
    15361 agctttcgtt acatgaaagt ccaataattc gagcttgaca agccgcattg cggcggagca
    15421 taatccgtac gtagctctat aagtgccctt aagtttgtat acaaaatacg acggcaaaga
    15481 accaagcgta cattatcttc tagtagtaga cgtgcttgtt tgatgttgca attgttaatg
    15541 gtaacgttat agagctgcga tcatcacact tggggtcatc agccatcccc acggtagttg
    15601 aagcggggtt aagtgctctt ccaactgagg ggacactgcg actctggtgc ttctctatac
    15661 ctgctgttgc gtttaagctt ggtcccatga tcaactcagg ttaatgtcac atggcatatt
    15721 ggtccttggt tccttggccg gtatgcgcga cgcagcggca actgtatgtc tacaagccgg
    15781 cccgttcagg agagttcaag gcgtgccatt cagacattaa gcgaaacaac aagtcctgga
    15841 gtggtgatta gaaagtgttc aactcaagta atgtggcttt gtgacagaac gcagatctct
    15901 tcaaaaccac atcagatgct ccacgaagcc tactagatgc gccatgagag agctcatgtt
    15961 aagatatacg gccgcttact gcccaccaga gggcagttga ggttgtggtt tccagctggt
    16021 tccttcagaa taccgcagcc attgactcct cggatggctg tcgcttagcg gattgcttcg
    16081 aagaacggtc atggttttgg cagctcatgt ccgcttttcc tggccatcgg gatcgtcgtc
    16141 tgcccccggc atatttggta agagctttat aaaagatgtt ttactccgag gcacttccac
    16201 tttgactcca ggcaataaat cacttatcgc agaaacaagt acgtcttaga acttgggtaa
    16261 tcctcgccct tgtagattga ttaactttga catatatggg cgtagcctaa agtatctgcc
    16321 agtaccattc tacttaccta cctagaagag cactacgagc ctgatgaagc cgacatggaa
    16381 tctcccgccg caagtgcagc tcgagatgtt tcaacatcct cgactcatcg actttcgggg
    16441 ctgtaacatg ggcaacactt tgttccatca ataatcgcct acgaggttgt ccccaacttt
    16501 accatcgcct ctaatacctc gtggtcgtgg cgcttggtct tgaccgaggt tcctaattaa
    16561 ttagagtaca tgtccacact ctgtaagcag cgcagcatgt gtgaacatcg ctcataacgg
    16621 gccatttcag acacaatggg cagagttcgt cggaccacaa attatgtggt gcaagtcact
    16681 caccacatac aggcgccttg tccaccccct gtacctaggt atgtagccgc tcagtaacct
    16741 accccactga catcacccca cccgctaaca attggcacct aaatttggca acttggcgat
    16801 gagaacagtg cggcagctcc ctgtaacctt ctctgccctc ctccaggggc ccctactgtt
    16861 gtgcgcccag gcatccgcaa gccgcaagcc gcaagccacg acagggacga cggcaaggat
    16921 tcatcactcg cgaaacgagc tcatgcctta tctgccttgt tgtagtccag ctcccgcgca
    16981 gtatccgccc aatgcctcgc ctgttgcagt tgaaccctgc tatcaacaca acatccctcc
    17041 gactgtccgc tttggtgcag agttgctgtc gcaggcaaca tcatcaccac cccccagtta
    17101 tcgcccagag aatgcccaga aggggtgcag catccaatac ccggaacgaa tcaggcagag
    17161 ggtctcgcaa cccccgtctc ccatcgagga tgagttcgcc aaagacagat gtcgacgagt
    17221 tcaggaagat cttgaacggc gccaatcgca tcctagcact ctgtggtgct ggcctctccg
    17281 tggcgtctgg cctgcccacc ttcagaggag ctggtgggct ctggcgggag tttgagtcca
    17341 catcgcttgc aaccccagag gcgttcgagg acgacccggg cctggtctgg ttgttttacg
    17401 cctggaggcg acacttggca ttaaaggcca agcccaacgc cggccactac gctctggcag
    17461 agctggccaa gaagaaggag aacttcctct gcttgacaca aaacgtcgac ggtaggtttg
    17521 aattcgtaat ggaacagggt acgccaatct gacatgccga gcaggcctct cgccgcgcgc
    17581 aggccatccc gaatctgcta ttcgcatgct ccacgggaac ttgttggaca tcacctgtta
    17641 caataaatgc ggctatgctg agcgaaatgc cacgcgagat cccgtgtgcc cttcactcgc
    17701 agccgcagcc gaagactatc cacccggcca actctcgccg ttgctggacc catctgtgga
    17761 cctcgccacc atcaagccgg aagacctgcc gcagtgtcca gactgtaagc gccgcggcaa
    17821 aacgtccctc ctccgcccgg gcgtagtctg gtttggcgag tcgttgccgg acggcatgct
    17881 tctcgaggtc gacaactggc tttataagga cccagtcgac gttatgttgg ttatcggcac
    17941 ctcggccgcc gtctatcccg ccgccgggta tactaataag gccaaacggc gcggggctgt
    18001 cgttgccgtg ataaatccag acccacaagc caaaagtgga ttggacggca aagacttctt
    18061 cttccaaggc ggcgccgacg agttcctacc caagctgttc gaggatgtca tcggcaagct
    18121 caagattcca gacactgcgc ccctcactga ggcatagcag cctcttgaga tgcagccacc
    18181 cgccgaggat catctgagga ttgagacttt ctttggtttc cggaccaatt tgaacttgat
    18241 cctgctcact gtggcgaagg tcttcttcat tgccattatg gtcaagaatg cgcggcacga
    18301 aattgctgat cacgatctaa tttggtggat gcttttgacg gcatgccttt ttgcagtcgc
    18361 aaacctcgtg acttttatga gtgcctatga atctcgaaaa tatgaaaaag taacagactg
    18421 ggcaataagg agctcgaggc atcgggagtc tatttggtgt tgttgagact tacgactcac
    18481 ttcaagagcg gctgcctgag gatatacgtc ggggctactg gagtataatc aaactgtatc
    18541 cttgaattcc atcaccagag gctcatcttc cgatcagatt tcctgccgaa attgtttaaa
    18601 ctattattga attatcgatg ctactgcgct ctatcgaatg agaacctgat gagtgactac
    18661 acgctgtgcg gtggccacat ttgacaagaa tattttggta ggttcagatg aatggagatt
    18721 acgaacagca gcataattgc ttagtagtgc gtgcggggag tgaacacttc gtctgaagtg
    18781 caatacattg atttcatagg tacaagcaga tccgatgaag tatatgtact gttccctagc
    18841 ggttgtctat catctagtct ataaagtcta atctatgctc ctatcatgta tcatgtaacc
    18901 tatcaaaagt ataatccatg tgcaacgaaa ctaattccat aataagaaaa tacaaacaaa
    18961 gtcaggtagc tgcactctct tagtgcttga ggcttcgctt gagcttcttc ttggaagcgc
    19021 tgtcgacgcc aatggtgatg tagccaatga tgccgttctc gatattctcg ccgtccaggg
    19081 gctcaatcga gacgatgggg tcgtatccgt tgacggcctg gtcggcgtag atggagtcga
    19141 cgacgttggt ggtgcggttg atctgtgtgt gggtgacgta cggctcgagc gccatcagct
    19201 gctggctcac gtcctcggca aggaacagct gaccagtcga gatggtgttc gacgaggcca
    19261 ctgtgccgtt gccccggatc acgtagttct cgtgcacctg aacgtggatg tgcagcgtgc
    19321 gctccacgta gaaccccggc acgatggtgg tgaactcggt gatgccttcg ctgttggtgg
    19381 gccactacga tcacttgtca gtctctgatc ttaacaagag cttgaatgta ttgcatgggt
    19441 gaacttacga tcccgcgcag gaaggtagtg gtgtcggtgt gtaggtcatc ggtagcggtc
    19501 ttgttgagct ccttcaggag ctgctcgaag ggagtattgg ggctgagggc agtaaaggag
    19561 ctgtaggagc cggtggcgtt gcagtgccag atgtcgacaa gcacgtcagg cagaggctca
    19621 caggtctcaa cgtccaagac accaatgtcg aggatgaatg gcacgccggg ctcaccctca
    19681 cggatgtcct ggcggagggt ttgactctga ggccagatgt acggcccagc ggtgatgtct
    19741 tcggacagga cgcaggtatc gttctggatg gtctcgtagt agggagactc ggtaacgatg
    19801 ttccaggtgg cgttacccga gacggcacgc ttctcgttac gcttggccca gcggcgcttg
    19861 ttcatggccg caaccgagga ctcgcagcgc ctggacagca cggagcggcg gttcagctcc
    19921 gacgaggaga tttcgtgctc cgggtgggct gcaactccag agaggagggc cgcaccggcg
    19981 acaagaagag cgagaccatg catgattctt gattacactg gattcagagg aggctgcaga
    20041 gaagaataag gggtacaatt gtccaaaggt aatgctgtag aagatcaagt ggtccaaaaa
    20101 tctagagttc cgtttctcat ggctatttat ctatcttgca gcttactcag gggttgtaga
    20161 ttcatggaaa gtttggttcc ccctattcgc catgtctaga tgttcctgca tggcaaacca
    20221 aggcacagcc catggacgca ttcatcagaa ccacctcgtc cttgatagga aggagagacg
    20281 ccggtcgtga tgtttgcgct ctgcgcaagt gaaaatgtgg tagcgagcca atcgcctggt
    20341 ttgcattata atagagttgc cttgcgtcgt catggagtgg aaagcgtggg tatcgtggat
    20401 gaggctacgc ggtatcctcc tcccacatgc cgttcgcggg aacggaccgc caagagtata
    20461 accgggccta aagcatacta aatgctcctg gagtgtcgag tgaaccccca cgcggctcca
    20521 taaaaggtgg gcctgttcct ggtcctggtc ggatggtcga gaccgtcctg gtcttggtcc
    20581 tgcgaaccca gcaaccagga cagcgcaaat gacagttgca tcggatggcg tctcggcaat
    20641 cacaaaactc tccgtaggca agccagggtt tacctgcgtg ccgtggcttc cttccgcagg
    20701 gaggctgaat gaggcggacg gggacggcca agtggatctg gcttacggag cgttagccct
    20761 tttaatctat ctatcaactc tatttctctg cttctgcatg aaatcgcgcg gcgagttccg
    20821 gacctttcac tggctcatat caagcttgtt ttctatgaca aaccttgatg gtgcctcccg
    20881 atgcagtggg tttggatgcc gcgtaagaca cttggcaggt cctgcagaat gataataacc
    20941 cacgggctcg tcaccagttc catctgatca ggccatgcta atcctcgcgg tcaagtcgtt
    21001 gatgggacgg tgctgggccc tttcaagggg ggcttatctc ctctagccag acgtatccat
    21061 aaacgcagaa acgctggtga agaagagggt actgggggtg ccgttagagt gattgtgttc
    21121 ggttcctgac agcgctaatg gtttcgctct cttggctcaa ctgaagagag ttgttagtca
    21181 gcggacgact ccttccacct cgtcgtggtt cgccggcggc ctccccgttt ggttctatct
    21241 catgccagtg gagacgtggg aggtttaata tatcgggttg caccacgatg gaatcggccc
    21301 gtagactaca ccatcactaa tgcgctgata tagactcatt acccatttca atgcatatag
    21361 acatgataac tcgatatacc acaatctaag agcattgatg accttggttt aagacgccag
    21421 acactgcgca tgcgccatct ggctacgcta gtcggcatgg attacccatc tcggccttta
    21481 gtgctcgtgt gcggtaaatc tttgccttgt aaccatcgga gatttcctca tgctaagtct
    21541 cacataggta caatacagga tctccctcac aacaacgaag ccttcgcatg gcggtgttcg
    21601 aagcgagata cacatcaacg atgcttggat ctcacgttta cggatcagcc actggcagct
    21661 gcgagtacaa gataaaagat ggaaagagcg tttgcatttc gttgcggaca ttgtagtcgt
    21721 gtcgatatag tctcccaaga gctctaatct aagtactctg catagcagat gctccgcctg
    21781 tgagcaccaa acatagtcgt caaaaacacc tgtccaaggc atgggcctgc ctcggtagaa
    21841 tcgaaagaag agttggactg atcgaaaccg gcgttctagg agctgagggc cttaactccg
    21901 tcgtagtcgt ggatggcaat accagcgaag ctggtgtact tggcagccgt cgtcttgatc
    21961 gtggtgagat cagtgaagag gttggcggag ctcttgccga cgtagctgat caggtacgct
    22021 tcagcagctg cgacggtctc gacggccagc cagacaggct ttcctgctgc gttgccggcc
    22081 tcgaggacgg cggtggcaac ctcgagaagc tcctcggccg tgttgcggta cgtcatgaat
    22141 gtcgccgtgt ccaggttctc gagcgcccag acgtcaagac ccttgccggt gtccgggcaa
    22201 atgatcttgt ctgcccagta aggcaggtcg gcagcgactg gcagtccgag ggacgaaccc
    22261 aaagacttga gttgtgtgat gatggactgg aaggatgcga cgtaagtctc cttgttggat
    22321 gtccacccat caagacccca tggctaatat agcagtcagc tcacgccctc gacttcagca
    22381 aagcttgaga agtccatgtg tcttacctcg acgtcgatgt ggattccggc gaacttggag
    22441 ctggcgtcag cacttccctg gtattgctcc agccagtcga gctgggactg gaaagtcggc
    22501 tcgccctgtc caagaatcca ctgggaattt cccatcaagg cctcgacgac aattccgctg
    22561 gcgttgcagc gcgcaacaaa gtcgtagaag acctcgttgc ccataccacg gtcgatgagg
    22621 gcgtacacgg tcatgatgtc gttggaatcg gcgaaggaca agaagtcgtc gacctgggcg
    22681 ctgtcctgga tcaagttcga ctgccatagc caagtggcgc ggccgggagt ctgtactgcg
    22741 ggcgcggcag actgcgtggt ttcgctaacc gccgggatga tcgttccagt aacttgggtg
    22801 acctcctcag ccttttgcac agcctcaact accggcgctg ctttgacatc ctcaactaca
    22861 ggcgatgccg actgcacggt ctcgactacc ggcgtggttt gcacgtattc gactaccggt
    22921 gccgacgact gcacggcctc ggtcgctggc gacgctgaat gaacggcctc aactacgggt
    22981 gccgtctgca ccgtctcaac tgctgccgcc gcgtatgtgg ccacggtcgg cttcgccccc
    23041 gaacatgccc ttctcctgtg tttgtggttg tggccgtggc tgtgagacaa gaccggcgca
    23101 gccagtgcgg cgatgaaaag agtcgaccaa tgcatcgtga aatcagatgg ttgaaaggaa
    23161 tggctacgca agcaagtcgc gtggaaatga acagtatagt gaacgtaggg tagtccggac
    23221 gaaggagaga agactgcaaa gccggccgag gggcttacat agttacatag tatatcggat
    23281 cggacccatc caaaagcaac aacgacggcc cggccgtcgt gcaccgatcc ttaatctgtg
    23341 gtgcgggcgg tcttgccagt gaaccgccgc gagaaaagca gtcccattgg gcgggctagg
    23401 cgccgctcgt tacgtaaatc tcccgctgca aaggctgact gcgtccaggg cgtcgacggc
    23461 gcgtttgaac aagcgggccg tgggttccgc agcgagtcac tttagtccga ccagggaagt
    23521 gatatgacat gtggagtgta tcatttaacg ccagaagcaa gcatggcgcc aacgcccagc
    23581 aagccctaga gtctactaga cattgttgta gaaacgtgta taccccaaac tctaaacttt
    23641 attttactct agaccgaggt ggcttgcatg gccacgcagt aaatgatgct ataccgcgcg
    23701 tcaccatggg gaggcgttct cctcctcata tccaattgtg tcagaaatgg gcccgtccca
    23761 ggggacatcg catgcgctcc tgaaggtcga agaagcctgc agaatccaat ctgcgttcct
    23821 ccccctcaac ctcagacccc gcttccttgg aaaccaaaag ggggttccag gcctttgggt
    23881 gtccataacg gcgagtgagg atcccctgtc cgctcgtgtg cattggggat ccatctggtc
    23941 ccaaatgagt gggagtaggg gctagcctgg aatgtgctcg cgttggtaac ctggccctgt
    24001 gtcggagcct cccgacaaac gcgcagaaac gtaatcacgg aaactgcaaa gagcccaggc
    24061 gcgagcgtga agacggcaga gatctctaag ggcaattctg gtacgaagaa gtgttacatt
    24121 cgccagtgat gtgccgaacc aaagaatgcg agcaagtcga cagttgaagc taacccctga
    24181 aactaaaaac aacaggccaa taacgggctc ggcaaaaatc caccccctgg agagctctct
    24241 gctgacggtg cttaaagcaa aatttcattg gctcgtaagt taatgagaac gacgctagcc
    24301 ctgggtagct tagaaaagag aacctgcggg gccctaactc cacgttgttt gaatagggca
    24361 ggatagggta gattcgctca atgcggagtt agaccagtga ttgggacgga gattacgtcg
    24421 ttgggccttg aagatgagat ttctagcgcc ctacgaagac cgattcctta gatgctctag
    24481 tgatcgaagt catatagggt tacaagtcat atgaagcaaa gtcccttcag cctccttgtc
    24541 acgcctcacc cctggccagg tcaaaaagcc attccttgct acaagccagt ttgcaacatc
    24601 aatggtaatc cccggtgaca acaacgttgg atacctttat ccctcatacg gggccccatt
    24661 ctgtcattca gttggggctc ccgcttgccc gctttctgaa aggccggaga agacggaggc
    24721 tgtggacacg gcagcctggg aaccaagcgc atcaagccga caaatcgccg agagtgcaat
    24781 gaccgacctg tcgttatcca ctgaggtttt catcgaccca ttggggcaac gtgggccatc
    24841 cggaatgttg atgatgtccg tcaggttgct gagccccctg taacgagagg gcccgccgca
    24901 aagcccaaag atccccggca gctttggcct gggggcattc cggagcttgc gtgttggatc
    24961 ggtgtaagca gcctttcctt cgtggcccac agactgagta caagacttgc acagttccca
    25021 ccgtaatagc tcgtaacagt cccagggtcc ctgttccaat acgcgcatcg aacttgttaa
    25081 tgattggcac gtccgcacgc ccgcacgccc gcactatcgc ttttggggca catcactctt
    25141 gtcttcaaca caagtgcggc gaggacgtgg aatgctggta agttgatagt ggaagaagtt
    25201 ccgacgacga ttccctccgg gcagcaaagc aggtataaat actgcttggg tgcttacatt
    25261 cgatctttca tggcagaccc gcatccaaat gtggggcgcc tcaggtcatc attaggacct
    25321 aactacattt atcatatcag gcatgagcag gtttgactgt gccatggttt tgttggttca
    25381 tgacagctga gagacatgca gccatttcaa ttcctattag aagccgactg accttcttta
    25441 caagacagta attattgtta ttcaaacgtt tccgatacat acatcatttg tgggcttcgt
    25501 aaataaaaca gattttcacg tggccagtca tgaccatgtc cccaatctta ctgtgatttc
    25561 tttatatgaa atctcctttc aagcgaactg ccgtacggga attagaaata atatcatgaa
    25621 gtcgaacctc atttgccacc attatataag gtgccccatc agaagttaat atgataacaa
    25681 aagttgtaaa actatttaat tttgactgta cagtgtctga gttctaagat cattaggatt
    25741 ctccccgccc ctctgtttca gaattagagt atgctaaata gcccgacttg gtgtgttaat
    25801 acatgcgtgc taaccctaat gagatatagc cggttcatgg cctagaccat gtcagggtga
    25861 cttctctcga ctttgacatc ggtcgtacga tgtatggtat atctggaaga gggcatttcg
    25921 tgttccaact ggctaacgtc cggtgtgtcg aaggcgtatt ggtttctatt gtgtgaagag
    25981 ttgaggctgg gcacgccagg ccaaactctg tcgctatttt tgctcgaacc cccactgtac
    26041 ttgagtggcg tacggccgta agatgcatcg cgcttatgcg taacgaatcg gtcccagagg
    26101 ggttgaagtg gaggaaggct gccacacgcg atcatcacga aagcctcaat agcggtccat
    26161 acttgaacat cgaacaaaga ccctgcaaat ttccacgttt agccttggcc aaaatttccg
    26221 tcgtacctaa tcggatagaa ttttacatac aggtaaagtc agcgcgagcc gtaagatcga
    26281 taaggaactt tacttttatt ccactaaaga cagcatcact gcacaattat tagcaatcac
    26341 ttagctagat cgtgtcttcg taccccactt acaacaatcc aagacctagc agtacacaga
    26401 gtgcaagttt tcgacgaaaa tccagattga gcttgctgat aaacgatgcg ggcagtagag
    26461 ccaaaacaat atcacagcca atattccagg ctgaggtaca agatgaatca gctacatgat
    26521 caagatggaa aataacatta acagcttacc agccaagaaa tagttgaaat ttgtttggac
    26581 cttggggtcc cagcacttgg ccggaattcc cgcagtccat aaggcacggg gtggatcgca
    26641 ttggacgaag gtgaagatgc agcccagcga gttgatgatg aaaatggtga caatgatgaa
    26701 atacaatgtg tatttccgcc agaaggtatt gcgtccgatg aagcgaagtg tcagaatggc
    26761 aactgacgct ttgccggtgg cgaacaggaa aatcgcccat ggctgcgcaa tccagctcca
    26821 cttgatagcc tcttgtctct gctcgtcgtc gaggtagaaa atatgcctgg caccccctat
    26881 actcgccatg taggtcacaa aacaggttgc gaccacgaaa aggacctacg gcggtgtaat
    26941 cagctcacgg gcctggtctg gagatcgcta taaggattct ttcacaagca acggcgctcc
    27001 agacttacca ctgtgatgag catcatccaa tcatcccacc ccaaggcacc aattctcgtg
    27061 cgtgcataaa gccgcaaact cagtaacagt attgaaaacg ccgacaatgt ccaatatagc
    27121 gcctcgagtg ccggaccacg gtcctgatcc ggcggcagct ggggctggtt gcctggtgaa
    27181 gacatggtgg caatgtgata tttttcactg gagttcgtct cagtccccgc cttgaagtaa
    27241 agtgctgacc agaccttcgg gaatacattc tggaaacacc caagatctac gtgatacctg
    27301 atatatagcc cacagtgggc tgaccattcg ttattgcagg atcatccacc attacctcat
    27361 gaggctaatc ccttgcccta tgttttgcgc ccacgtctga ggcaggctga aaataatcac
    27421 agttttggga cttagtggag gattgtagac atattctttc cagacgctga tgttaccgcc
    27481 aactaaaatt agaagaggct cactgcaaga tgcagcgcaa caaaagcgcc aatagtgtaa
    27541 gtaaggcggc tggcgaagga tttgtttagg actcggacgg atgtcatgtg ctcacggcga
    27601 agcagtaaga atccttcgca tcgtaaacac ggcacggcca accggtggct tcaggtacgt
    27661 gtaacaccag ctctcaatcc tgggccgcag tcagagcctt gtaaaatata tgccagaacg
    27721 catccttcac cccggtgaaa ttgcgcaatt cggcatttga ctgctgcatt tgacgtatgt
    27781 gggtacatgc aacctgcggg ttgctcgcga ggcccacacc cgtcccccat cctttcttcc
    27841 taaagcagtg cttgacatga ggcactcctg taaactcggt gcggtgcaag ggcgtcagcc
    27901 cgagggttgg acaaacgagg gggtggcagt gtctcagctg ctgcttacag cgtatttgat
    27961 tgattgcatt gggtgagcat ggtgcataca tagctgtgcc gcattgacgt tggtgcccca
    28021 atactatcgc ctgggcttct taggtatcac caccaaggtg cagcctactt taggttgtaa
    28081 cggtatctgc gcgaaattgg ttctacatcc tgggaaacat atatgacatt gaaagtacaa
    28141 gagttcaact ctgtcagggc ttgattttta tcgcaaggtt tggcatgctg catacaaaga
    28201 ccaatccaga cacaatggac gcaattctcc agcaacttcg caccttggcc tcacaggccg
    28261 atgacgccgg tcgtcacaaa ctgctcgatg ctctccgtga catccagctc acactagaga
    28321 ctccgcacga tactttgtcc cgcttcgcgg gtttggtaaa tagttcacaa cagtatctgg
    28381 gacacgtctc gttgctaaca gagaatgcag catctgcaaa tcacagccac ccgtatcggc
    28441 gaggatctca acatcttcca gattctggca gagagtgagc agccgctgag catcaaagaa
    28501 ctagccgcca agacaaatgc tgcgccggtg tttctcagca agtccgctca tcgggcatcc
    28561 ggttcccgct gctgactcct ggtataggcc ggctcttacg ctatctggcc tccattggcc
    28621 tgatcaagga gtccagcgag gatagcttca cggccaacag ccagactcgg actctggccc
    28681 agccgggcta tcgtgggggt atctaccact tctttgacaa ctgtggacca gtctttcagg
    28741 cgcttccggg tttcctcgct gagaataagt accaggacat caaggatcca acggcgaccg
    28801 cattccagaa ggccttcaag actgacctgc ccgcctttca gtggctgcca acgcagccag
    28861 aacgcttcgg cccgctacag caggtcatgg ttgttcaggg tgcgcaaggt gccccgtggt
    28921 tcacggtgtt ccccttcgag aaggagctgg gcgacttctc gggaccgcat gcctttgtcg
    28981 atatcggagg cggctttgga catcaatgcg ttgccttaaa atcggcctac cctcatctca
    29041 acggcaaaat cgtcctccaa gatctgccac aagctttgga acacttgcca cccccctttg
    29101 cggcacagct tgatggagtg gggaaaatgc cccataattt cttcgagcct cagcccatca
    29161 aggatgctaa gttctactac ttgcgcaatg tacttcacga ctggcctgac gacaaatgtg
    29221 ttgagatcct gaagcagctg agcgccgtct tggggcccag ttcacagatc ttgatcgatg
    29281 agatggtcct ccctaacacg ggcgtcccgt gggaggctgc caccattgat ttgaccatga
    29341 tgtcgtccct tggctcacgt gaacgaacgc taaaggagtg gtatgctctg ttggatgcgg
    29401 cgggcttaaa ggccttgcgc attgacacgt acacaccccg tcgccaagac tccatcatcc
    29461 aggtagttca gaaataagaa actatgtcgg ataatcgctc cagatattct agaacctaga
    29521 gaaagttgat attggagata ttgctcacat catctgatgg cttcaatccg tctttttaga
    29581 attgactgcg ttaagtagac agtacgggac ataattcccc tataatacac tcgcactgcg
    29641 gtgaaatgca aaacgaaacc cggattgatc ccagcaatat caatggcctt gtctcagtat
    29701 cagaatacag aaatacagac aaccgtgtac tcagtccaaa tagcggctgc aaaaatgatg
    29761 aaaattgtag tattttgtct tacacctaac tttacccggt acgagtcagt aaagacactg
    29821 ccatgtagat attccacgca ttccaatttt cagcaatata gagcggcatt cttacggtat
    29881 tcccaagatt atatcttggt tcagggcgtg ccccccatcc aaaacatcac gccaagttta
    29941 actgctatgt gaaactgtat gttcaaccgg gccgacgaaa attttgtctg ctgcgccgcc
    30001 ttacgcatct acagaatctg ccatgttcgg gttcctaaga cttgtaacct cgtcatgaga
    30061 cacgagccgg tcctcatgcg agctcatcag ggcgtcccag tcaacacagc ggtgttccac
    30121 gcgatgtgta ttgagcatgg ggtgcggcat cttgtcagcc cacttgaaca cagccagcgc
    30181 actggtgtcc gcgcggcaaa cggccgcgtt tcgcagccag tcgaggcagt gatcaatgtg
    30241 caccatgtgg tgctgatgct catgggccgt caaatttggg aaatagtgct cacgccagct
    30301 ccactgccgc agcatcttga cgcagtgcaa ttcgtggaaa acacctaacc aagccaggta
    30361 cccgccattt ggtagttcta ccgacgactg accatgagcg gcaagctctt cggccgtcac
    30421 gcgaatgctc atattgttga gaagctggtg ccaggcctca tcgctagctg gagtgggctc
    30481 cccaccatat gggctgttga tgaaattgtc atagagtcga aacttgtagc gcacagctag
    30541 accagcgaag gctttgtgga cgttgttaac aattccgagt ctgtattcac gagagaatgc
    30601 gtaccatgaa tatcaggcgc cccttccaag tctgtattaa ttctgatgat cgctatcgag
    30661 agaccagtat atatcaacaa tagaatgagc tgcagtagcc cggcaatggg ccaccagcga
    30721 cgaaaatacc gctttggggt catcactgta ctggttgaat catcctcata gtcgctgtcg
    30781 aggagcggct ccttctcaaa gataggctta ttaatgtctc gctccatact gtcaaaactg
    30841 gaaaatgaga tgaatttgaa ggagaaggtc cagtgaagtg tgacagagaa gcttcaggag
    30901 gaacccccgg gtcctatgac cttgaaccaa gtgggacaag tcttctgacg ggatacatcg
    30961 gccctcggtt gctcccttca tgcgtagccc gggcgtatca tgcgggatga tgcagcgctg
    31021 ttagagctag acatggaatg tgttggacct acagagtggc gcttatcatt ccccactaga
    31081 catgtaagtt ttgccgtgat ggactataaa tcgaaccact ccggcacctc tcacacttgt
    31141 ggtagggatg cgcaggctca ccacttcgtt catctgatcc tccaagcttt ctgcacgaag
    31201 ataggcataa tgaaggctgc tctactacta atcttcaccg ccgccttggg cgtgatgact
    31261 gctcctgttc ctacaggtaa gaattccaga tcatacacta tctagattct tacaatatca
    31321 gatgtggatg acattattgt ctaccctgag cccgacgttg acgacactgt cgtctaccct
    31381 gagcccgacc cagactccgg cattatctac cccgaccttt acaccgatga ctaaattcta
    31441 gtcgtgaaga tggcttgtta ttgttactga gggcagtgaa gattcaacga tggaatattg
    31501 cggggatagg agactccata agacaggcac acacaatagt ctcgcaatgc tataatgttt
    31561 ctgacgcctc tacttcaagc aagagaatcc ctcctgcatc accagaacat aacatcgtat
    31621 ggagttctgc atcccacagc gacttggctc cgtgctcact ttaacaccaa tgctccaatg
    31681 ttccgtactt gaaatggttg tagatgctac atcttgaata ttaacctgag tccaacacat
    31741 gcactcacta ggatgatgat cctgactacg cgcgcaggtg tgggggtcat cacaaaaaag
    31801 cagcgtgatc ctattactgc gccgtaacat catgatctta ttgtaacgcg atattgaaca
    31861 catagagtgt ggggcttgtc aagggttact gtggtcagct acttgcgagc gcaacagctt
    31921 ataattatgg caactcataa accgtgcagc tattcctacg atttgaggac catgattttc
    31981 ccgacagtgc tggccaatcg gatacgcctg acatgaaaaa taaggcaacc acccaaagga
    32041 tccacgccgc atattgatat gcacataata ctacttaagc acatgtctgc aagtcatcaa
    32101 ttgggatccc caagtcaggc tgcggtgcaa cattgcagta cccatcacgt acatggcgca
    32161 cggacatagc taggcaaggg actttgagca actgaatgcc gaccaatcac ggtaagaaag
    32221 aatggcgcca gggcgccact cttgatacgt acatccaggt aaacaattat tggttgggca
    32281 aaaacattct gccaacatgc ctgtcctgat tgaagcttac attggatgga gtccacccaa
    32341 acccctggtt accatgatac tttcagctta caacccggag gtctttaaga atccgactga
    32401 gggagtccga ggcaatacct ttacctcttt gtctggtccc cgaagcgcgc accaaacagt
    32461 caagggatca ccatcgaaac tagctgagcg agcttctttt ccgagcacca atccgctgcc
    32521 ttacacaaac gagtgttcct cccaacacgg cccacatgac gcctccagga cgaatagtgc
    32581 agcttgctac tgacatactc gagcacacga caggaataca aacatatctt gatgctcatg
    32641 ggataccgag cccctcgttc gaaccgggta ctctacccaa actccccctg ccgcctgcac
    32701 tggaagatac tttgggacag gccctgtcag ccctggatga gctcaatgcc ctcctgttgg
    32761 gtccgctggg gtggctaaag actcagattg accatgcagt gagttgagtt tcccgacaaa
    32821 cgtaggtcct tgctaacgca caagacaagt atgacctagt cagcttgcat gccatgtacc
    32881 gattcgatgt gccaagcaag attcctttgg gagccgacat ccccatcggc gaactggcca
    32941 ggaaatgcaa tggagataac aatcttgtgg aacgcctcct acaacatgct gtcagcaatt
    33001 atctcttgat acaacctcgc ccggggtatg tggcgcactc gtctacttca accttgctgg
    33061 cccaagaacc cgctttcaag gactgggttg gcactgcatg cgaggacatg tggcctgctg
    33121 ggaccaaggt cattgacgct ttgacaaagt ggcctggggc gccagcactg ccccatcaga
    33181 caggccacaa cctagtagag aatactgccg tgccattctt ccaaaccctg gagggagacc
    33241 cagaccgggc cagacggttc gcaaacacta tgtggttgat gcaaaagatg ccgggttttg
    33301 aaccctcggc ggctctggat gcatttgatt gggccgccct cggagagagt accgtggtgg
    33361 atattggagg ctcaaccggt gattttgcta gggaactgac aaaaaagaat ccaaagttgc
    33421 atatcgttgt acaggatttg cctaatgtca tcgaaaaggc gcgttcaaac ttcacacggg
    33481 atagcagcag caacattaca ctcaaggctc atgatttctt cacgccacag ccggttcaag
    33541 gtgctgacgt ttatttcttc cggatgattc ttcatgactg gcccgaggaa tcatgcacgc
    33601 aaatactacg ccagctgatt ccatctttga agcccggagc gcgagttctc gttaatgaca
    33661 tttgtatgcc accagtggga actctgccac gctatcaaga gcggcagatc aggtaagcat
    33721 acgaataaca ctatcaagaa gagaacagat cgtgcaccgc tgactagact cattccaggt
    33781 gccaggatat cgccatgatg gccatgttca acagccagga gcgatcttct gcccagtggg
    33841 ctagattgat cgaaagagct gaccctcggt ttcacctaca gtccgtagtg caattaccct
    33901 catctccctt ggggctactg caggtgattt ggatgccatg agcaaagtgt ccggcatgtg
    33961 cccatggtct attttagcat agcttgaata tgaatatttt gaacttctgt aatttgaaag
    34021 tggacacgta gcgcgtggca ttttacgatt agttgtcctt ccacgactcc cacttgcttg
    34081 tccagtccct gaactctgac cagtcaatac actgatgctc ctcgccaaac ccatgcacac
    34141 ctccggcctc atcatctttc acttctaccg tcatgtctgt cgtgcacata aggctctgcc
    34201 gcaataaatc aatacaatgt cgtatgtgag gcggtgagat catcatgggt aagtctccat
    34261 cattcaattt cttgccagca gctgccaagt catgcaccac ccaataacct tggcgaatgc
    34321 cattctagta ctatatcagc ctgtcactat gccataagtt ttggcgttcg agatgatcac
    34381 tcacaaggca atgtaaagtg tggtatactg agaatgtaga gcgttttgga gcaatagttg
    34441 ggtgcgaaaa gaagccggct tgtctcggga aaagcgcttc ccaggcagca tcagcctgct
    34501 ttgtgttctc gccgaacgtc cggttataca tgaacacatt cgggaaagat ttcactctcc
    34561 acgttaacct tgtacccatc gtgattgcga atatgtacga atccttacag gacagaatgt
    34621 tgctggcagc catgctacgt gtttcggtcg agtaacgccc aaatccgaat cccaagagtc
    34681 ctactgttag acaaatgacc gctacaattg ctgtttgcgt gataaagcgg tgggctcttg
    34741 aaggataacc gccgaccagt tcatattgat attttgaatg ttccgttggt gacattgcaa
    34801 aggcgtttac cagtgccaat gtagtatgag ataccgagga ttaggattcc caaggcaaaa
    34861 gtatgaataa aagcattgag taggtcagcg acggaactga cgggtacaag tgaagagagc
    34921 tgggaaggag acggaatctc attgatatgg atacatgaat aattgatctc ttcgttctta
    34981 aaagaatggt aatcgataaa cgggagttat actatcgaac taggccggtg tttgaacatt
    35041 gctctggttg tgacgcaggt atcctggtcc cttgtggtgg atcagtttcc gctcctggaa
    35101 tgacagacca ttcatttgca tcgatcggcc gcatcaagct aagcgaaact gagagggaac
    35161 agtgtgtaca cagaagagga ttggatgata gatacacgta cattcccctg tgactggatc
    35221 ctgaagtttc tcgttcccct cactgtttgg aacattacat aaatccatgc agatacgtga
    35281 agctatacat gccacaagga tcatagcatg ttgggacgca gaggatgctc attgaccatc
    35341 agaacggcga ggttgcggcg caattcctac cactttcggt gctgcaagac gatggtggga
    35401 caataccaac acaacatgag gtagacccag gccccaccac gtcactagat tacgtcgtac
    35461 cgtggcgccc gcatgcgtct tttgacgcat ggtaagcatt ccttcaggca ataccatgca
    35521 atgcaatcca actcgtatat cacatcatca tggtgccatg atcaaagggg gctgagtttg
    35581 tgtccaattt tctggaggac tactgtcccc gtgcttgtcg ccatttcggt aggcattgaa
    35641 cattagtgag gcgtaagttg agctcctaaa cggctttgag gcggaagtgc acgtagtaag
    35701 gtcacaacta catcaacacg cgaagcatgc cgttgtctat aatctccaaa ttcagatttt
    35761 ggccacttcc aaggtcactt ccaaacaaat tcaatgttac ttgtcgtgag aatccgtgag
    35821 aatccgtgcg aagcggtact tcctatatat catgtctcat acaatggccc gagcctaaga
    35881 tacccatcag ccacagcttt acgaatggag cggctgatta catgttctat gtaaactaga
    35941 gtgatgccca attaacagcg agaatatatt gggacgaaga ggaagttgta ctccgtaggt
    36001 ggctccgcac ggattgcggt ctcaagcaga ttagaatgtc ataattgtcc tggcgtattg
    36061 gcgaactttc tcttgcgtag ggagtgataa gatggcaagc ggaagctcag ccaaacaata
    36121 ctcaaccaat ttctacagta gttactagta acgagtccaa atttctcttc aatcccataa
    36181 ataatccggt ggtcaactag atcatctaga ttatgccgta gcgctggcca agggcaagtg
    36241 atgctcatcc atctcaccaa gctcacccaa ttggccgagt tcaagcaagg tgagcgcgct
    36301 tcttctgcaa atctcataag tcggtaatgg cacgttcatg cagataagat tgattacctg
    36361 ttaaggacat ttatcaaatt accttcgtgt ctcacttcac ctccaacctt aagtagggtt
    36421 caactaacca ttgctatttg ggtcgaagca ttcaacaagg tcgtctagga gagatattgc
    36481 tacgcagaga caatattgca atgttcattg ggtgatggtt gacatacctt tgtcaggcaa
    36541 ggaaaattcg gatcccgtgt catttgagaa aacttttttc caatgatctc cgtagtgggt
    36601 tcttggcgta gatgtttgac ggaacggaga ccgggtgcat gtagcctgat aaatgtgagt
    36661 agtatattct cttgataaaa gcactcatag gctcactgaa gtccaactca gaagttatgc
    36721 ggcttatcta aagctaggct gaccccatat ccaggcggtt ttcgcccatg tacaacatat
    36781 ccgcgcaaag gcaccaattt cagtaatcat ggcccaaggc gttggttgat atagatggtc
    36841 aattcttact tgggccaatt ataatgcaac ttcctatcca gagcatcctt cttagattga
    36901 gaatgatatt ttgctgatat cttatttagg attattgtag ctagcttcaa cccgaggctg
    36961 tttccctgct ttcagtctat cattacatga ggggaagggg attcttgtca ggtgccaatg
    37021 ttctactcta agtagggatc ggtttgagac gtgacaaagg gcagcatcag gaggtgggtg
    37081 ccccgctaca ttggggtggc tccaagcata aggcagatac tccgttgcgc atgcaagggc
    37141 aacctgcacc tctaccaaca cctaatgcac atcgacacaa ccgctattac aatgtccgta
    37201 cggcatcgag gttgtgtgac atctcgctaa agaaacagtc gacaagggct gcgaatttgt
    37261 gtttgatggc ggtacccatc gcagtgacct cacgttgagc cattttccat gtcatgcgtc
    37321 tttgaatgag gtccggggcc atcctctggt cgatttttcc agcctatgcg actgaccata
    37381 gtgcggcaca gaaagccact gtggtcatac tattaaaact cagtagtcta atacacgttg
    37441 acacgaacca agtaccataa aatgtccaat caaagggaaa gaacttctcg ctatccctaa
    37501 aatagtctcg atgaccttgg tctgggatgg agcagaactc attgtagaat tcagttcctc
    37561 gcagtctcag gtaatgcagt gatcggaggt cgggtcagcg attaaattgt ggagtacggc
    37621 ttcgaccggc cgcccaatgt gatctgacgc catgcaacgg tacatcggag ccggttgccg
    37681 aactcgtata ggtaatggag caattcgtcg tatctttgat cttcatgtat tcaagcatat
    37741 ttatatgaat tggataccaa aatacgtttt gttccacact cactgcccaa ctgggttcaa
    37801 gcctggcagc cctccaaccg aacgacacat ctcccgccct ctgtgtaatc aagtgcaggt
    37861 tgaacttcgg cgtaatgata caaataccta tccgtcacgc agtatgattg aagtcaacag
    37921 gcgtaacgat gatggtattg tggaagttga cggcacattc tgggttccta cataaccaaa
    37981 ttggtctttc atatcttaac agggtggtta ctacccacgt gtaaaaataa ccagcaaacg
    38041 cgaccgcggt aagggagagc ttccctcttc ctccttagtt ttgaacatat ataataagat
    38101 ataatttatg gtaaggcctt aatctattcc tattcttata aacattatta ttgttactga
    38161 ttatatagcc gtgactttcc gtagtagctt agaaaggaga gatagcgttt gacaaggtgc
    38221 gactgcttct cggaccaagg aactgttgaa gccaactccc tgaatgatac gacgaacaca
    38281 tgttccgtgg aaaccgaatg caatgcgatc cactgtgttg ttggacgtct gaaacagccc
    38341 cggttatcgg tcccgtctga actcctgcca attgttgatt cagacatcca tccaagccat
    38401 ccctaaacga acccattgac agacggcatg agttcccatg ctgccaaacc cccaaaacag
    38461 tgcaagatcg gtggttgcat ggacttggcc aatcggtggc actccactcc atcggcgcca
    38521 ggcacagcgc taacgcgcac tgggagattt gccgtgggga aaggctctgg taaggagaga
    38581 tcttggtact gatctacccc aggtctagtt tcgcaacttc agtcgttcat ccgttcgaca
    38641 tcgcggcact gcgggaattg atcgggcgcc aagatcgcca gaagcggagc cgtgtgcggg
    38701 atctgcgacg acttgtgctt tgcctgatgg cagtttcgtc tgatccaggg tttcagctgc
    38761 cacggttcgg tcaactgtca tccgctgcac ggcgatcatc gcgaagacta acttgcttca
    38821 cacgcagcca ggatgctcta taaagacgtc aggcgcaccg ccagaaggcc gcaatttagc
    38881 tcttctacag acacaagctc tcactccatc aaaatataca cactgtcttt cacggcccgg
    38941 cgcctttcgt ttcttgtaac tacttgattt cactcattcc acgaatcagg acattcgctc
    39001 aaaaagacaa aatggttcgc atcagcatca tcgcagcttt cgcttgtaag tcaacgcatt
    39061 ccccaggtct tcaatccgca cggcgggccg cttacgcgct ggacagtcgc tcttggcgct
    39121 gtcgccttga ctcctaacga tgccggtgcc cgcgatgtcg gaaacggcga gggagcacaa
    39181 ttcacgactg gtggctgcgt cgccgacgct gactgccagg agggctgctg cgccggtggt
    39241 gccactgatg cccaaggaaa cgaagtcggt atctgctctg gcattggggc tgagttccag
    39301 aacggcaaga cgggttgcgg cttcgttgac cctaacgccc aggagtccat tgccaacgcc
    39361 cagaaaatcg tcgacaagca gggcttctaa gcaaaacgcg cctgcacgtc tgctaagtgc
    39421 ctggaaatga acattatctt cgcccggttg aatgggggaa caatggggga acaggggatg
    39481 aatgctatat caaatatgaa agtagccgac aatgaaagcc ccgagctctt tcttcgctta
    39541 catactggga atgcaccttc gcaaggcatt cacggcttct tgaaagtcca ccctgccaaa
    39601 atttgcggag ataaactgtt catctgggtc gattgcaaat gtgatttctc gccagtacag
    39661 tgccctgatg agtagttgaa tccatacctg gcctgtaccg caaagctcaa taagctcttt
    39721 cccttcacca tgccacataa tgctatccac caccatgatt gcttccgcat atgccgcagg
    39781 cctccaatac atcgtcaagt cgatgatagc aggggccaag ccagactggt catcgaacag
    39841 cacattacca gccaggtcgg catgcatgag ctggctctcc aaatctctgg gtaggggctc
    39901 catcatctcc tttagctgtt ccagcgtcgg gttgagaatc tcgagaataa caaagtcaac
    39961 attatcaaca tcctcaagtg ccttttcgcc ccaggtgacc cgatcagcct ccgaccaacg
    40021 gttgatcctt tcatcaacaa atcgaggctt cttgaaatag gccattgcta agtcacggtg
    40081 aaaagcgcga ctgacggata aagtctcagc tatgcgaggt tttgagccag acgagccttc
    40141 gagaaaggtg gaagctgtcc atccactgtg aacatacttt gctgcgtcac gaatgatcgg
    40201 tattgggcgc gacaggcgat actccaatga tacattactc aaaaggtggg ctgtcaactc
    40261 ggaaaccccc tgggcctcat gtttatcgtc cgttggcttc agaacgacgt tttcaattct
    40321 gaagcagagt cccattccac cggcaagtgg ttcaggaact ccgttcagtc cgaatgctcg
    40381 caggatttgt tcaccaggtg caaccgcttt gtccatgttg gctttcgtta atcgcaatgt
    40441 taatgacgat tactgtagtt agtttaacaa gagaatattc cggcaacttc atgcacttta
    40501 agtagtgcaa cattgcggat gtcgtgagaa gggcgcaccg tttgatacga aggaatcaat
    40561 tatcaatcag ctcgggtacc actaccgcag tggcatgagt catttatccc tggcgcatga
    40621 gtgcattaaa agcacttcca tttcattcta cctatttcat cactcgacac tggacagttc
    40681 aaggttgcat ggcctagtct tttatatagc attctggctg ccagagatgc tgcacgccaa
    40741 gattctgctt aagtagctac ccggccagta ataaaatcac ggtgcagagc ccactcacat
    40801 tattaggcac taactctgag cataccagct attttgataa acaataaact tggcaagtta
    40861 atagtttgtt ggttccttta aatgctgtat gcggcctcgt actaccgtgg taatgaacct
    40921 cagcttaatt gagatacacg aaataataaa cactgagtca aaagttcaag gtggggttga
    40981 aaactcactg cataatttgc ggtagtactt ttccattcca gactggctca cttcagtcat
    41041 aaagcgcaaa gacttgctca aggatcattg ttctcgtact cggtcagtac ccccaattct
    41101 ggagatggat agagctctgc catcttcgaa ccgggtttgg ggcaagattg tagaagataa
    41161 tggtcaatta gagtaaatgg ccaggcttgc ttcaatacaa gcggaaacag gctatatggt
    41221 gccgcgctga attcgcggac gaggttacct gaagttgttg tgttgtggac agtggaacta
    41281 gacgatgagg aagtggatac cgagtcagaa gcttgggttt tattgataat tgcaatgtcg
    41341 gtaaactgat gtagtttttc agagttgcta tgacctggcg gagacggcct tggttgtgga
    41401 tgaggtgccc ttggatgtga ggtttgacaa cggttgaaga gatgtaggat ataaggtggt
    41461 ggacgattca aggaccactg tggtttgcac ctcggtgttt cgaggtgaga ttttggatct
    41521 tatttgactg cataagaatg taaataatac ttattacatg tggcaaataa tcccgtttcc
    41581 ccattttctg tctttctttt ctgtctgaca tgctggctgc ccaaatgaaa ggcagtgcgt
    41641 aagtagttag cgctcaacgc acccgctgaa tatcaattgt gacaagagct tgtagcaatc
    41701 gactatcgac tcgtggggaa ttggctcagc tactgctcac tcttgcgtgc tattctcgag
    41761 ctagttggaa cttggaaaac gtcaagctct ctctaatgag aagatccaaa tacgcgtatt
    41821 agttactgtc tgtgatgaac gattagcttc agccaggaaa cactggttgt acagttgtgg
    41881 gctgtcacgc taatccggta atagattagc gtgcgaaact gtgaatacgc gtatatccta
    41941 tgatatggtg aagtaggctg cggtttgtgg cgcaggctga ctctaccttg gttgttgatg
    42001 ccagaaccat gggatttggg tgacccacat gaccatgtct tgcagttcca cgttaacgct
    42061 actgatgttg ttcgaagctg acgaattgct catcattgtc aaggcttagt tggcctgtgg
    42121 gtggggtgcc aattcgtcgc tgacatatat caaggattac tttcacacga gatcacaggc
    42181 cagccatggt ctcaatacgg atcttcgaaa ctcgtacagg acgctttggt caacttggat
    42241 actggctctt tggtgtataa agacatcttg ccctgccaaa gtttgaacag cttgccgtca
    42301 gaccagccca catcgcacat acttgtacgt catccccatt caaccattca gccaactcag
    42361 tgttcgaacc ctcccacgta ctctacgtcg gataacttga ctatgtcgga caaatcgttg
    42421 cctattgcta tcctggcaat cgatgcctct ctggcattcc cgacaatttt cataatgttc
    42481 aaacatggcg tccggcatgg tgctattttg ggctggggtt acctgttcat attcctcaca
    42541 ctgcgcattg tgtcgagcgc aatgcaaatg aacgatccta ggaacccatc cgcagctctt
    42601 gttgccagca ttgggttgtc acctttgctt ctttcggccg tcagcatctt gcacgaagcg
    42661 taagtggtct taacctcctg cggccggccg catgcgcact atgctaaagc attaggtcat
    42721 tccagccgag catactgcgt cgtgaaccgt cgaagtagga tagatcttgg gtcactcgtc
    42781 gtgcttcatt ttatcatcag caccgccgtg gccctgacgg gagccggcgc atcaggtgcc
    42841 caaaagcatg gggtcaccga agaggagagg gcaaaggacc tcaaattggt agaggccgga
    42901 atgggattgc ttcttctcag cttggtggcc cttttagggt cggctgtttt gtcattatcc
    42961 tcgtcgtcct tcagatcgcg tcatgagctg ccgtaccaga gacagggaaa gtggctcaca
    43021 tatgccgttc tgcattccct tccatttatt gctatccgca tcatcagcag ccttgtatac
    43081 ttcagtaccc agagtgccgc cttgaatccg gtttctgggg atatagggta ccgtgttggt
    43141 ttcggacttg tcgatgagct tattgtttcg attatattga ttatcgcagg actttgcacg
    43201 ctcaatgctg gtagggatca atcgggaagc agagggggat cagaaagtac cgctcttcgc
    43261 aagtgagggg tttcagtatg ggaaagagca taaatattga aatagctgcg acaaacaagt
    43321 agtagagaag actggtagac aagactggtt cgtgacatta agaatctctt ctgcgatgct
    43381 gcattccctc cagcaactga caaccatgcc tttgttacct tgcgctcatt cttcctcatg
    43441 gatattatgc agtataatac catatatcac ctgtagagct tgttcagaca cacttgcagg
    43501 ctttcggcgt ggggggctat ttggcgggca gtcgtcgttt gtgctatggc ggcgacctgt
    43561 ttcaaaccta cgggtcaacg attcagatcc aacgtcgaca tggactcact atgaatttta
    43621 tagaaccttc ctctaaaatt ggggatcgct ctcagggctg gttctgatgt agcctgcagg
    43681 ccagcgcctc tacgtatttt gagaatgccc aggtgcctca ggatggcata ctacgtttcc
    43741 ccagcaccga gctgattggt gcccgcaaaa cccacttctc cacaggctgg tggtcccacg
    43801 atcgaacggc ccgcggacat gacgctaagt tttaccccac acccaccgac accctgtcta
    43861 ctccaaccgg gtctttacca ccacggccac cgagccaggc gctgtcgaca caggcaaatg
    43921 tcaggtcccc tctcgccttg gtgttgaagc gagcgtgttg cccagcgtcg ggtgtgtagt
    43981 gcccgatcca atcatcgaac ggtgcgcctc gtcctgggcg cgattctatt tgccgggcgc
    44041 gtcgtccgca cacgcaccag cccaggtctg tgacacacca cttcgcgcct tttgttacag
    44101 ccgttggagg aggaaggagg ggaaaagacg agacgagacc aggtagagag aggtcctagg
    44161 cccagggccc gtatccgtcc atccatccac ccatccatcc atcgtctctc acccgcccgt
    44221 ccacccgccc tgtgctttgc ttttttttcc tgtccgttcc attctcctac tatactctta
    44281 tgacgttgcc cgcatccgaa ctccctcgag ctgtcggatg acggatgacc tgctgtgact
    44341 ggtctgtcta acaggcggca gttgtgctca accaccatca tgataggccc gtccgccttg
    44401 cggccggtgc tggtcgctgc tagcggcgtc tcgtcgaggg cgagcccccg agttgcatcc
    44461 tcgcgcattt taggtttgtc aacccgcagc agtggcttca tctgctgcca ttcgagtacc
    44521 gctccgtgct aaggtacgct ccagtcctgc cgccaatcgc cggcctcgcc gttgcatgtc
    44581 agcgacactg gcacagcacc cacgtcagga agcctgtcgt cttacccgcc accggcttca
    44641 agcgcgaggg cggtcagcct gcagcatcgc gcatcatccc gacgactgct tattcgacgg
    44701 ttgttgagcc gccttcaact ccctactctg cgctcaccgt gggggtgccc cgtgaaacgt
    44761 tcgcaaatga gcgccgggtc gccctgaccc ctcagaatgt tgccctcttg agaaagaagg
    44821 gcgttgcaaa gatcattgtt gaacgtgggg ccggcgccca agctgacttc cctgacgatg
    44881 cctatgagaa agcgggcgcg accttggtcg atgccggtgg tgtctggtcc gctgcggaca
    44941 ttgtgttgaa agtgcgtggc ccaaatgttg ctgaaatcga tcgcctcaag ccaggcgcaa
    45001 ctgtcatctc gttcctgcaa ccggctcaga acagagacct ggttgagcgt ttggctgcac
    45061 gcaaggtgac ggctttcgct atggacatga tccctcgcat ctctcgggcc caggtgtttg
    45121 atgctctcag ctcaatggcg aacattgctg gttacaaagc tgtactggag gcatccaaca
    45181 acttcgggcg cttcctgact ggacaggtca ctgccgcggg caagatcccg ccatgcaagg
    45241 ttctcgtcat tggtgccggt gtagctggcc tgagtgctat tgccactgcg cgcaggatgg
    45301 gtgcaatcgt tcgaggcttc gatacacgag ccgctgctcg cgagcaggtc cagtccttgg
    45361 gagccgagtt catcgaggtc gagatccaag aagacggctc tggtacggga ggttatgcca
    45421 aggaaatgtc accggaattc attgctgccg agatgaagct cttcacggag caggctcgcg
    45481 acgttgatat tattattaca actgccttga tcccaggaag gccagcccct aagctgatca
    45541 ccaagtctat ggtcgagata atgaagccgg gctctgtgat cgtcgatctg gcggccgaag
    45601 ccggcggcaa ttgtgagaaa actgagcctg ggaaactcgt cacatataat gatgtcaaaa
    45661 ttattggtga ggacctctta acctctctgg gcgagtatga taaacaatcg cttacggtgc
    45721 tataggttac acggatctgc catctagact tccgactcaa tcatccacgc tgtattccaa
    45781 caatatcgtc aagtttctct tgtctatggc accgaaggag aaatcctacg gcatcgacct
    45841 ttcagacgaa gtggtccgcg gggcaattgt ggtcttgaac ggcgatgtat tgcctgcagc
    45901 cccacgtcca gcgcctccac ccgctccagc cgcgaagccg aagccccagg tagaagaggt
    45961 caaagccctg accccgttcc agaagactac gcgagaagtc gctggtgtta ctactggaat
    46021 gggaggcgtc ctggctctgg gaaagatcac cggcccgttg ttcatgggta acgctttcac
    46081 ttttgccttg gcatctctca tcggttatcg tgtagtctgg ggcgtaacac ctgctctaca
    46141 ctctcccctc atgagcgtca ccaatgctat atctggaatg gttggcatcg gtggtttgtt
    46201 tgtgatgggc ggtggatacc tgccggagac ttttccccag ttcctcgggg ccgcatcggt
    46261 tttactagca tttgtcaacg tgtcgggagg tttcgtcatc accaagcgta tgctagacat
    46321 gttcaagcgg ccaaccgacc cgcccgagta tccatggcta tatgctgttc cggcggctgt
    46381 ttttggcggc gggtttctcg cggccgcatc aaccggtgca gctggtctca tccaggctgg
    46441 gtaccttgtc agctcagtgc tttgcatcag ctcgctttct gggttggcat cgcaagcgac
    46501 agcccgcatg ggcaatttac tgggaatact tggtgtcagt tccggtattc ttgcctcttt
    46561 actggcagtc ggcttctctc ctgaggttct gacccagttc ggcggactcg cagccattgg
    46621 cggtctgatc gggtttctca tcgggaagcg tatcatgccc actgatcttc cgcagacagt
    46681 agcagcactt cactcagtcg ttggccttgc tgccgtgctt accagtattg gcagcgtgat
    46741 gggcgacctt tcccatatca ccactctaca tctggtgaca gcctatctcg gtgtgctcat
    46801 cggaggtatt accttcactg gttccatcgt tgcgttcatg aagttagcag gaaagatgtc
    46861 ttctcgtccc cttcaactcc ctggccgcca tttgatcaac tctggaatgc tagcaaccaa
    46921 ctttgctacc atgggcgcgt tcgtgacaat ggcaccgggc tcgcctatga tagcggcggc
    46981 cgcgctcagt gcgaacacta tcctctcatt tgcaaagggc ttcaccacga cagctgggat
    47041 cggtggtgcc gacatgccag tggttatcac cgtgctcaac gcttacagtg gttttgctct
    47101 cgtggcagaa gggtttatgt tagacaaccc gcttctaact actatagggg cgttgattgg
    47161 tgtttctggt tccattctgt catatatcat gtgcgttgct atgaacaggt ctctgacgaa
    47221 tgtgctcttt ggcggcatat cagcacccac ggccactgaa tacaaggtcg aagggtcgat
    47281 aacacagaca aatgttgatg atacggcgga ggctctcacc aatgcggaaa gcgtgatcat
    47341 cattgtcggc tacggcatgg cagtggcgaa agcacaatac gctatcagcg agataaccaa
    47401 catgttacga tccaagaaca tcaacgtccg cttcgccatc cacccggtag ctggtcgaat
    47461 gccgggtcaa tgcaatgtct tgttggccga ggcaagtgtt ccatacgaca ttgtgctcga
    47521 gatggacgag atcaatgacg actttcctga taccgacttg gtgctcgtga ttggggccaa
    47581 cgacaccgtc aatcctattg cgcttgagcc tggcagcccc atcgcaggca tgccagtact
    47641 gcatgcgtgg aagtcaaagc aagtgattgt gatgaagaga ggaatggcct ctggttacgg
    47701 taagtccaaa cagacgcgcc gatccttctg atattcgatc tgatcatttg cagccgatgt
    47761 tcccaatccc atgttttaca tgcctggaac gaagatgtta ttcggcgatg ctaaaacaac
    47821 atgcgatggt gagctagccc tgaagtctga cttgttgagt cttactaact cgcccaccag
    47881 ccatcaaatc agcaattgag tcacgaatct agaatagagc tgcatctcca tcatgatctt
    47941 cggtatatag cccgcattct agatctcctc gtcctatctg cttgtgtaga atctgcatcg
    48001 catctagcat tgagatagcc ctcatacctt gaactcttca gtaggtttca cgtgtgtgaa
    48061 ccaagagtgg cggtttcctt ttgatttata acactcattg cacatagttt tgtgtctttc
    48121 ttgatggata tgagtagatc agctgatcga taggcatggg gtgaaaccat tatcgtgctg
    48181 ctgcacttcc agtttccgct ttatatcaag ttggtgggac ggtcgtctag ttcgcgggac
    48241 tgtccgttta agcatgatgt gcttatggat atagcaatgg cactttcttg tttacgtcga
    48301 ccagggccca ttcctagtgt tatgaacaca atatctgtct tactagtcca atccaatctg
    48361 cgaagacaac cgcagaacac gccacgatgg gtcaactaag aaattaataa tagtaacgcg
    48421 cgtcaaagtc aagctttaat cctactgggg acagctcatc gcaaatgaga catggcactc
    48481 cgccaccgaa ctcctcgatc tggatatctt gcttttctcg tatcaggaca tttgtggtgg
    48541 ttccgctacc tgctggcccg gctgcaaggg ttggggaatc aatagtaggg tagtgcagaa
    48601 tactccgtac tccgcccaaa tctccaccta aactctattg agttcaattt ccggaaccag
    48661 acagcagtcg ccctgtttac ataattcaga cgttagacat tgaaatgacg agaagttggc
    48721 tactagtgcc tctcctcccc agcggtgatt agtagcggtc attgaatgga gcgctcatat
    48781 accgatggca gcaccctctt ttctgggtag tacgtgggac caagtgccgc tgcatgaaca
    48841 gtgctgacga tccattgaca tacgaacggc gggcactgaa gaatgggctg acgtggttca
    48901 cgatggaagc gcccacgtgt gacggttggg ctaggagatt acacactctt cgagactaat
    48961 tgtggctggc tggcgccgtc tcgactgcag catgcactat agaattgcag gcctgccact
    49021 tgttttggtg atgccaaaaa ggagcgagca tcagccgccc cgactgaccc gggcggacag
    49081 gacggctgac gggataagct gcgcgcgcga cgtcgagctg gcagtgcata caatcgcaca
    49141 aaggagatgt tgtccgacaa cgactctttg ttgtctcctc gtgctgctta tgtgcagctc
    49201 gctctggcat tacgcgaaag acaacaaaca gcacagcaca tctcgtgggg gatcgagaaa
    49261 gtcgggccca gactgattca gctggccagg tccatgccag aaacggcgcc gtgcgtgacc
    49321 aatgaccggg tctttggcgt ctcctgagtc aagacgtggg tgccacggcg tcggagctaa
    49381 gggcgccaca aaagcttctt atttctgttg tccaacgagc tttcggctag ccggacgaac
    49441 cagttgggtg ggacgagcag ggcggccgga tttggggagg ggggagggtg aggagtggca
    49501 gaaagaagaa atcaggaaac agaacccgag tctgaccgtt agggcgatcg cccatcaacc
    49561 catcacacag ccgcgctcac ggttccgaat ctgacgaaaa agatgggaac ggcgttacat
    49621 cgttagagtt gatgatgggc ccgcaccgac cgaaaagggg tgccgagatg ccggggggtg
    49681 atcaagcatg gggttcttga caagcttgac aagtctcaat tgccctctat gcaaaaaggc
    49741 cccagctgtg cactattgcg cgtaagggtg tttctcgtag aatatagtta ggacatgtct
    49801 tgcttctatg aggcaacgac tgcttttgac gtcctccact gcgaatgaac ctgggcgggc
    49861 tagcttcaac gttacaccct gtcaagcctg tgaacgagct tggccagcgc cttaccgcct
    49921 aaaccattga aatacacagt aggcttcatt tccctactgg gcatcgtgtt tgttatggct
    49981 tgtagtttcc gtactgtggc attgtcttct ctataccgtg gccgcctaat ggcatggctg
    50041 ctactatgca ggtgctggta gcgtatcatt gatacacact gattcggacc gttcggggca
    50101 gtcttgcgtc acagtcggga cgatcagcca tctcgcagcg tggggctcag caatgcagcg
    50161 ctttcaagtc aacgggcaca gcgacagcga gctgaggaga ggcggagtga cccctctgtc
    50221 gtctcctcgc tcgtatttgc atgtgggcac cgggcagttc gtatcagagg cgtgcccctg
    50281 gactgttgga ctaggctgta ggggtgctag aagtgctcta gcgcaggctg ggggggagcc
    50341 gtgtggagcg ctctattctc agctacccgc cctatttggc cgctaggctg actccggtgc
    50401 cgctgattgg gtgcccgtca tgcagcccgg gctcgcttgc aggggtcgcg caaatgaaga
    50461 ggatcacaga tctgctctgc gatctctatt tgcgggctag tcaggcacca tgtcccaaag
    50521 cctcccaccg gcggcaccac ccactctcca ccactctccc acacacgatc acctgccatc
    50581 ggctccggct ggcgacctgg cacgacttgc catatgcgcg cgcgcgcgcg ctctgccgcc
    50641 gctgcagtca gcagagatcc cctttctgtg catggcgtgt cgacgtgtgg accagggggg
    50701 gttgccagcg cctggggctg atgctgatcc gccccgggcg cttgatcggg tcatgctaac
    50761 tcagtagtca gctacatata atgcaaaagc gacgagcccg ccgcccgttg tggccgtttc
    50821 tcgagatttc cgtttccagg tgatctgcaa ttgcatcact tgcgtcgctc tttttcccat
    50881 ttctcaagtc actcgtttat aacttagtgt gtggaagaga gagcgtgtgt gtgtgaggtg
    50941 tataagctga attcattgca tccatacccg gcctatatcc tgacaacgaa tccatcatga
    51001 agttgtccgt tgcctcccag gtcctgtgcg gcgcctcggc cgtgtctgcg atttcgcttt
    51061 ccaagaggga ttacaaactg ggacccacgg tttcgtccaa ccacagcatc ggaatcggag
    51121 ccgggtcgaa ccacagtgtt ggagtgggag ttggagttgg acttggagcc tacgatgccg
    51181 cgcctctccc gctgaaccac tacggatggt tcgagaccat ctcgatcaag gaggccaagg
    51241 ccggtgtctt gaagcaccac tcgcacgccg tcaccaccca gaccgtcgat gaggagggaa
    51301 atgtggtcga gctcgtccag caggtctaca aggtcaccat tccgtgtgcc gaggatggga
    51361 agccggtaca ggagctcgac agccagacgt cgaccaccac caagaccggc ggcaagggca
    51421 agaccgtcac caccggtgct tctgatgagg cggatgacgc ttccgcagcg gacgacgagt
    51481 cggacgacgc agatgaggga gatgactccg tgaccgtccc cggcggcagc ggtgcctcgt
    51541 ctcctgacgg cgtcgccacg cccaagccca ccactcaggg tggtgctaac actgctggca
    51601 agccttcacc ggccagctcc aaggccgccg atgccactga cgccgccccg accactgtca
    51661 agtcttctga cgcccagact gtgcccacca aggctgctga cgtcgagacg tcgtcgacca
    51721 gcgccgctga gagcactggt cgtgtctcgg ctgccgacga taccaccacc actagtgcga
    51781 ccacctccgc cagcccgact cctgctgtca ccgcccaggc agagtgcgcc aaccccaaca
    51841 tgcgctttga gtggcgtagc tactcggact ctgaccgcaa ggcctttgtc gacgccttca
    51901 cttgcctgat gagactcccg gcctccggcg cctacccccc tgcccagaac agatacgagg
    51961 atatcgtccg tgtccaccag atgatgacca gcaccattca cggcaactcc atcttccttg
    52021 tctggcacag atactacacc tggactctgg agcagatcat gcgtgaggag tgcggtttcg
    52081 accgggcctt cccgtggtgg gacgagacct tggatgccgg ccactttgcc gagtcccccg
    52141 tcttcacccc tgcgtacttc ggcagcctgc ccgcggccac caacggagag ggcacctgta
    52201 ttaccgacgg cgtgagtaca tcgtgttccc gagctccctg ttcaccatgc tgactatttt
    52261 ctactaggct ttcgctggtc tgacctgcca cattggaccc ggtaccggca gcgtcgacca
    52321 ctgtctcgcc cgtgctgttg acgagtccct gaccgctcag tccaacgccg actttgtcaa
    52381 cacctgcaac tcccgtgcaa tctactccga gatggagaac tgtgccgagc tcggacccca
    52441 cgcctacggc cacaacggtg tcggctccgt catggccgac gtgtccgcct cgcccagcga
    52501 ccccgtcttc ttcatgcacc acctgttcgt cgaccgcaac ttctggctat ggcagaacag
    52561 cgacgcctcg cgcaagacca ccatcgacgg ctgcatcgac agtgccgacc cctgcacccc
    52621 gctgaccatg gacaccgtca tcagcgtcgc cggcctgcgc cccgacgtca ccgtccgcga
    52681 cgtgctcaac acccgcgacg gcgctatgtg ctacgagtac acctactaag ggagaggaca
    52741 acctaatcat ggacctgatc gagatttttc tttactcatg atgaaaccac tgggttggct
    52801 cactctttgc attcttcggg acccccggcg cattcacaag gagggcacgg ttgcattgga
    52861 aatatattgg gggagacacg gagattcgct ccctgccgat tggacataga ccaccaccat
    52921 caccaggaca agggtcctca caacgttgct ttgtattcaa gtataatagt aatcaagaat
    52981 caagatctgc cacactactc taagctgcgc acgcccaacg ttacgcgagt gacaactatg
    53041 gttcatgcat ctgctgctga gggttcacgt cagcttgtgg ctgcgtgggg ctgcaatgtt
    53101 gtgatacggc cgccacgtca gtgtctcagt ggacgagaag gacttccccg aactcgattc
    53161 cagcccccga gtgctggtca tgccttgctg cagtgcttat ctgccgcatg gcttcgtgca
    53221 acgccagcga aaagtgcata tgcatgtgaa gttctcaatg cgactggcat gtcttggaca
    53281 aggtggacaa cggcgttgat cacacttctg tggctcctcc atatcacgca cgcggaccgg
    53341 gaattgcgag ctttctcatg aatgtggctt tacatggttg atttctgtca gtgtttgacg
    53401 ggcgcgctac ccacttaagt gtttagggtt agttggtata tccgcgactt taccattcga
    53461 gttggtgcat tgccgtggtt agctagatct cgggaatgcc tattgctggg gtgcctatgt
    53521 atacattgat aagctaatga agcaaagggc agccttgaac ataactgcat ctcaaggtcg
    53581 tggtagtcat tttggtcttc agaattcttg aaaagggaaa ccttgtagag aacgttggta
    53641 aattctttcg gcatagtgaa tcgttattca cttcgtcaca tgagcagaaa ctatcgtcca
    53701 gttagtgggc atgctcattt cataactgag ccggaagtat acataatgaa gtaatcatgc
    53761 caagcgaatg tctttattgt agtcgagctg tacgaatatt actccaaatc aaaccaaaac
    53821 taagccggtc acaccttaac gtatgcttga gaactcggag gcatatggaa aaatgcgctg
    53881 gtttgcagtg catgaggcgc ctacgctggc caccaatatt acagttcaca tatcatttgc
    53941 cgcttgcctt ttcattcggg tctgcataga tggtccagtc gcccacagaa acggcttggc
    54001 cttgagttgc gccagcgtcg ttggagcaga gattcttgac cgcgtcccat atattctcgc
    54061 aaaactcctg ggtcaactca gtgggcgaat cgctcacact tccactacat tcaaacaggg
    54121 tcaatacatc gggtcatttc tcagatggca agaagggtca tgctcacatc agccaccgaa
    54181 tgtagccgtc gtggccgtcc gcggtggtca actggccgtc accccattgc tcccacgcgt
    54241 gccagactcg gagaccgagc tgccccgcct tactcttgga gacaaacatc tggcaagccg
    54301 cttgcgcacc gtgatcaatg atgcttgaca tcatgcggct gcctcccgcg ggacagagga
    54361 ccctcccggc ccggtcatca actctcacgt cgttgccgtt gttccaccac tcataccgta
    54421 accaaccggc agggtcgttt cctatccctg gaatggtatc cagccactta tcatcaacgt
    54481 gacgcttgtt agctgtgagt gacggaagag tcgcgaaccg cccatccttc gattcctccc
    54541 aagtgattcg tcccgcttga tccaacgcgg cgatctgctc acggagaggc ggcacacgta
    54601 tctcagacga aggaatagcg ttcacaagga agggcgccaa agcaattgcg gtagataact
    54661 tgactagaca ctgttaaatg gttgctatgt tgtcgaaatg ctaatgctct taccttgcat
    54721 tctgaatatc gcaatttagt aacttctatg taaaatatgg tacaatcgtg tcggttttct
    54781 ggttggcagt atgataagga agttgaatag gggtcaagaa gttggaagac tattttgcaa
    54841 gtatttcaaa gccgtaggcg gctgtcttta tataaaggct acgaaggttg atacgtatcg
    54901 aacattcata actgcacgtg tctttttcca tatttagaac atatgtgtta agtttgaagt
    54961 tcattcctgc atgcctggcg actctttcat cacttttcaa cgtcatttcc atgtgattga
    55021 actgcatttc atgacgaatt gcttcgagga tccatcattc taagaatgat gccaggttgg
    55081 attttagatc agctctccag gtacaaggtt agccattcct ttagccgttt gaatgtcgat
    55141 ctacattcga tgattatagt catggcttca tgacatcact tctgatgtta cgcactcacg
    55201 cttttgttct attgcttgca aattcagaat gtgtgcatgc gacagggaac tggctgtgcc
    55261 gttgaggctg ctgaccgggt cttccaacaa gaggaattct atccttgacg ttgatcctta
    55321 taatttttct accctgggac tgggttggcc tcgctttcgt cgagaaatgc cttcctccat
    55381 cctaatccgg tagatcacac aagatacctg gaaaacacgc cacggcgcaa gtgagatttt
    55441 ctcaatccaa catgaggttc ataggtaaaa tgcttaccct acatatcgtt gatatttaga
    55501 aggtggctaa attgccaaca taatcgttaa atttgttcct tcgtataagt attaagtcca
    55561 catgtatgta gctgcccagc agggtaaagc tgcaagtaag taaactacac agaagtcgta
    55621 ttacttgctt ttgggtaacc caatgcttgt gattcttaaa agactccgag gagaaggtaa
    55681 aatccgtgtt ggtgcaggaa cacaagttat gccggtcgcc agccatgtgg acagggattt
    55741 gggggctggt tcatttgaaa gcccaaccaa caatgatcct cctgtggaat cagggcgaag
    55801 ccttaccaac aatcattcta tctagaggat tagcatgtca tgattgcaac ctctctgtgg
    55861 atatgtagtg ctcatagtaa gcgcaaccgg aaacgatcaa cgcttcctat gaaatatccg
    55921 tcctggctgg cgattttcca aaaataggtt ccaagggcat gttgacacgt gacaccgttt
    55981 tggtgaacta tagcagattt tctatttaag agaacacgga atgcctctgg taagtggtaa
    56041 gtatcttcag ttgatgaaac gaaacatcag gggagcaaca caatccactc ttaaatgtgt
    56101 ttgacatctt agtctaggcc gttcaagctc ggttttatca ttatgcgttt ctttcaagtt
    56161 ccaattgctt catcattgag catgcttgtc atcgctaaga accacgatgt tatttatgac
    56221 tgttcccaac acccacaatt gtgcttcaat acttgctggg ctgtgaacgt tgtcaaacac
    56281 ccaaaccccc ttcacggtgg tggaggttca ggtgcgggtt cggataatcg caaagactgg
    56341 ggttacaaga gcagcatgtg tgtaaaacaa aatgtacact gggattgtga gaacggccta
    56401 ggcggcaagg acgaatgcgt ctcgatcgac gaatatccct tcgccagctc taaggagggt
    56461 ggattcgcct gggatcagac agttgttgcg ctacgatgta ttccagaagc tgatcagaaa
    56521 agtaagtctg aagaaagtgc ctgtagagca acagctaacc atattgatag gccaaggcgg
    56581 ttcactgcgt aatctagcca aatccccgca gacagataca tggaccatca ccctcaacaa
    56641 cattaatttt gttaccggca acaacttgtg agccaagata ccatccttga ctggacgatg
    56701 tacaaaatta actgactgtc cttctcagcc catatccagc gaatacttgg tgtactaaca
    56761 accccagcat gcagaatgat ggccatcagt tggttcccga gggtggacaa ttgaaattgg
    56821 acaacccaag cctggttgta acaaaaggtg taaattccac ctctcacctg aaattctcag
    56881 aggacggaaa tagcgcaaca atcatcaata cggtagagaa cggccgattg gttcccgtcc
    56941 catttgcagg ctgagtggca aaaatgcctt gcaattttgg aagccatgtc atgcttagat
    57001 agcaggggag ggattatctc tgtcgttacc ttcaggtatt ctttctttaa tacaaatctt
    57061 catcccacac cattgcggat tacggggccc agttctcgat atcacaatcg aagggcgtta
    57121 agtgaaccaa acaggtaatg actttagaat caagttacaa aggccagatg tggggcaggt
    57181 agtacattgg gtggcatata gccgctttga agtcgctctg tcactaaccc ggcgcttctg
    57241 ttaagtatat agaccgacag ttttgagata tgaaaatgca cgggctcact tctattttta
    57301 cccaacgaac aagcctcaat gagagaatcg gtccggtgca gatgctcgtc gattggaatc
    57361 atgtagctag acccagctgc cgccgctgag aaagcaccac aagtcacaat agttttggtt
    57421 tttccttcga agagaaccaa tgaagattga gttgatacat ccaagtgtta ccaatagaag
    57481 agaatgtgtg tggtgctcaa agtttagatt tttgcggcat agatagtgcg ggctcagagg
    57541 caaagcatgg atgatgtcag agtggcgttg gtccgtatgc tgttggacct ttacagttgt
    57601 ggctatgcag gcgcagtgta tttggcacca acacaacact tacatcactg gcagacgttt
    57661 tcgccttttg ctttcccggg gtttctcgtg tggatactca ttaattgtac gtgtatctct
    57721 ggcaaaaaaa gcttctttac tacgtattgt gataaccatg cgtggtactt ccgcgctgtc
    57781 caaccttaca atatggagcc gatcacacga cgccatgaca gatttgctgc aatttgtacg
    57841 aagcaaatac ccgcagaggt actgcagaac gctactccta gaccatcgta cagtatacta
    57901 acttcttcat cacagacgct gagagccatg ttaagctgca cgaaggatgc tgtggctgta
    57961 gtcggacgac aggacttttc cgttttgtta acggacagta tggacgacct ttcgaagttg
    58021 gattctgtgg aggatttcac tgaatccacg ctccgtggct tcgctggtat tgcctggctt
    58081 atgaaaatgg ctgctcaaac gactggtatc aaaacaacgg cattcgtatt ccttgaccag
    58141 gcgaccgcgg acgacgaaac cacatgccgc attgccatag atgcaagaca agacgaagat
    58201 tcgatgggct ggctttcttt tcgttgcgag ttcccttcca ttgtcccggc tgtagaagca
    58261 atcgagcggg gttatgctgc aacggagctg cgcaatcaat cagctatggc tggtggggtt
    58321 tggagagacg atagagtcaa agcccaactt gcgcgggcct cgtctctgaa actgtcgagt
    58381 ttcccgtgcc acaaagattg gagaccggtc tttgtcgatg gtgctgacct tcaatatacc
    58441 gtgtttcgta ctgccaaaat cagcacagat gtatgctctt tccctcaacg taggtcatta
    58501 cccagctgac aagaagacat acaggttctc aataagttcc tcaagcaagc ctacgatcat
    58561 gattggagct cggacattga tcctcgtgtt gcatttatca ccaagctctc acccccgttc
    58621 acggatggac tggcagaccc accacttact gttgcgcctg atttaccaga gtctttcaac
    58681 ggtgccaagc catgtgagtg tgatgcagtg gtacgcagtt gtttcatgga cgaaagcttg
    58741 agcccgaagc ttgatcgtca ccgattcatc atcatggatg agtttacgga ggccgaagag
    58801 acagtcatta tggcactgaa cttcgagcgt aatggacaat tgatccttgt tcggagtgat
    58861 ttcaaagatg ccttcctgac gctgatggcc cctggcacca caggcgcagg tatggaaata
    58921 tttgcggatt cagcaagtag atcaccgctc ggtgtattgc ggagtaagac ccaatgaggg
    58981 taaatgaaga caatgtcgag caatagtggc atcgagagtt attgaaatat gatctttcgg
    59041 tggatatgtc ttgaagctta ggcgaagccc gctgaaatca cacctcgtaa tgctcctctc
    59101 gactttcaat tagcaatgtg tgagaaggcg accgagcttt ccgtgataga taaacaggtc
    59161 tatactggag gttacttgct aacgcgtgtt ctctccagcg tttaagactt agacaaatgc
    59221 aatactgatc taactcgatg gccatccgta tttgtgtttc acgattgata tttctctcaa
    59281 ttacattctg cacaatatat ggacgtgcca cctgcaccgc agtatgtgca tgtgtaggga
    59341 cgagtggggc ttatcagacc gcgccgctgg cgaaattaga cgacagacga cagacgtccg
    59401 taatgacatc attttcagcc gctcaaagca gggaagcgac gcactagcac ccgcgcgcag
    59461 tccaccaccg aaaggaagtt gagcagctca acactataaa cgcttggctc gcacgctctc
    59521 ttctgtctta gcttcggcgt ccttgggaga ctcagcgagc atcgcccgac acggagccgg
    59581 tacccttttt gtaccttgtg gaactgtatg catcaacaac acccaaccat cagtactaca
    59641 tggctctcgg cctgattcag taaacgccgc tccaagatgt tcaagcgact cgtcattcta
    59701 ttcttcaatc tgctcttccc gccgctggcg gtgctgctac tctgcggctt tggcgcagac
    59761 tttgccatga actgcttcct attcgtcctg gccatcattc cgtcacacat ccacggcatg
    59821 tacatcagct tcgtgtactt ccaccgcaag aacaaggtgc gcaagggccg tttaccgggg
    59881 aggcggcgcg gcctcatata cagcgagaag gtccaaaatg gtggcgcgac gcagggtcaa
    59941 ctcaatgatt tgaaggtcct ggagcaagat cgtgcgaggc ccatggacgg caaaaaggtt
    60001 cagagggagt ggaggaaaac agggtgaaag aatggtcaag gccggagcgt tagaataagt
    60061 ttgaggtcga gttttaacac gtcttggaag catcacttcc cctgttctct tctccctttt
    60121 cgtccaagga gcttctctgt atccatcgtt gggacggctg gttatagttt aagttgcatc
    60181 tcgtaaccga tgagttttcg cttgccaata atggactttc agctatgaga aacatatcat
    60241 acttcaaatg cttgcagtgg gttggcggat gtgtaatgca aatgacctgt atacaccatc
    60301 gctcccggac acggctggag atttagcgct gatccaaatg ctgtagaggt tgacggtcgg
    60361 acaacgttga tggaggcagc gctgtggggt aggctggaaa acgtggaggc tttgttgcag
    60421 catggagcca agaaaactca gaagtgcgta gaagggaatc gcctccgatg tgctgtggat
    60481 tttgcggaac cgtcaaaaga aaattctgag gcttgatggg gacgcccagg tggcacttcc
    60541 cgatctgaac ctatataaaa ggaccacacg attgcgcgtg atcgtgatcg tcgcgatatt
    60601 gtgcggctgc tcgatgattc agcacatgag cgacacgttc tcaaactggc tgcgttcttc
    60661 ttccagaaac tgggacgcaa ccccacagtg ctgtctctga ctactcagta taccctgtca
    60721 caagattcga aaacagtggc ttggatgaag cacggagata ccctccggga tgttgttgca
    60781 ttgagtggct ggtcaccaat agccagtgga agtattctaa ttgctgg
//
