# Supplementary material for: Genome sequencing and physiological characterization of three Neoarthrinium moseri strains
Source: BMC Microbiol. 2025 Aug 21;25:526. doi: 10.1186/s12866-025-04274-z (PMC12369201; doi:10.1186/s12866-025-04274-z)
Supplement: Supplementary file 16 — Supplementary Material 16. [file 12866_2025_4274_MOESM16_ESM.zip › BiGSLICE/input/Nmoseri/TUCIM5799/JAFIMR010000012.1.region002.gbk]

LOCUS       JAFIMR010000012        48938 bp    DNA     linear   PLN 06-APR-2022
DEFINITION  Neoarthrinium moseri strain TUCIM 5799
            scaffold12_Wmoseri_TUCIM_5799, whole genome shotgun sequence.
ACCESSION   JAFIMR010000012
VERSION     JAFIMR010000012.1
KEYWORDS    .
SOURCE      Neoarthrinium moseri
  ORGANISM  Neoarthrinium moseri
            Eukaryota; Fungi; Dikarya; Ascomycota; Pezizomycotina;
            Sordariomycetes; Xylariomycetidae; Xylariomycetidae incertae sedis;
            Neoarthrinium.
COMMENT     ##antiSMASH-Data-START##
            Version      :: 7.1.0
            Run date     :: 2023-12-04 11:58:05
            NOTE: This is a single region extracted from a larger record!
            Orig. start  :: 483070
            Orig. end    :: 532008
            ##antiSMASH-Data-END##
FEATURES             Location/Qualifiers
     protocluster    1..48938
                     /aStool="rule-based-clusters"
                     /category="NRPS"
                     /contig_edge="False"
                     /core_location="[20000:28938]"
                     /cutoff="0"
                     /detection_rule="cds((PP-binding or NAD_binding_4) and
                     (AMP-binding or A-OX))"
                     /neighbourhood="20000"
                     /product="NRPS-like"
                     /protocluster_number="1"
                     /tool="antismash"
     proto_core      20001..28938
                     /aStool="rule-based-clusters"
                     /tool="antismash"
                     /cutoff="0"
                     /detection_rule="cds((PP-binding or NAD_binding_4) and
                     (AMP-binding or A-OX))"
                     /neighbourhood="20000"
                     /product="NRPS-like"
                     /protocluster_number="1"
     protocluster    1..48938
                     /aStool="rule-based-clusters"
                     /category="PKS"
                     /contig_edge="False"
                     /core_location="[20000:28938]"
                     /cutoff="20000"
                     /detection_rule="cds(PKS_AT and (PKS_KS or ene_KS or mod_KS
                     or hyb_KS or itr_KS or tra_KS))"
                     /neighbourhood="20000"
                     /product="T1PKS"
                     /protocluster_number="2"
                     /tool="antismash"
     proto_core      20001..28938
                     /aStool="rule-based-clusters"
                     /tool="antismash"
                     /cutoff="20000"
                     /detection_rule="cds(PKS_AT and (PKS_KS or ene_KS or mod_KS
                     or hyb_KS or itr_KS or tra_KS))"
                     /neighbourhood="20000"
                     /product="T1PKS"
                     /protocluster_number="2"
     cand_cluster    1..48938
                     /SMILES="NC([*])C(=O)C=CC(=O)O"
                     /candidate_cluster_number="1"
                     /contig_edge="False"
                     /detection_rules="cds(PKS_AT and (PKS_KS or ene_KS or
                     mod_KS or hyb_KS or itr_KS or tra_KS))"
                     /detection_rules="cds((PP-binding or NAD_binding_4) and
                     (AMP-binding or A-OX))"
                     /kind="chemical_hybrid"
                     /product="T1PKS"
                     /product="NRPS-like"
                     /protoclusters="2"
                     /protoclusters="1"
                     /tool="antismash"
     region          1..48938
                     /candidate_cluster_numbers="1"
                     /contig_edge="False"
                     /product="T1PKS"
                     /product="NRPS-like"
                     /region_number="2"
                     /rules="cds(PKS_AT and (PKS_KS or ene_KS or mod_KS or
                     hyb_KS or itr_KS or tra_KS))"
                     /rules="cds((PP-binding or NAD_binding_4) and (AMP-binding
                     or A-OX))"
                     /tool="antismash"
     gene            complement(18681..19163)
                     /locus_tag="JX265_005752"
     mRNA            complement(18681..19163)
                     /locus_tag="JX265_005752"
                     /product="hypothetical protein"
     CDS             complement(18681..19163)
                     /codon_start=1
                     /locus_tag="JX265_005752"
                     /product="hypothetical protein"
                     /protein_id="KAI1871766.1"
                     /transl_table=1
                     /translation="MSHPIISREEFLKYVRAFNAHDFEVQHSFYHKDVTLSLPDPQTSL
                     LKGSEGIKAHYEPLFEAADEILVPIAVALDGHNIFYIMHSYFTYKKKLPAGVFGHAVEP
                     GDIIKICVWAHYVVMDGKMKTIVCNLLYDSFLGKANLDEALAESRNIADPDLQNFH"
     PFAM_domain     complement(18798..19127)
                     /aSDomain="SnoaL_2"
                     /aSTool="clusterhmmer"
                     /database="35.0"
                     /db_xref="PF12680.10"
                     /description="SnoaL-like domain"
                     /detection="hmmscan"
                     /domain_id="clusterhmmer_JX265_005752_0016"
                     /evalue="5.60E-07"
                     /label="JX265_005752"
                     /locus_tag="JX265_005752"
                     /protein_end="122"
                     /protein_start="12"
                     /score="30.3"
                     /tool="antismash"
                     /translation="KYVRAFNAHDFEVQHSFYHKDVTLSLPDPQTSLLKGSEGIKAHYE
                     PLFEAADEILVPIAVALDGHNIFYIMHSYFTYKKKLPAGVFGHAVEPGDIIKICVWAHY
                     VVMDGK"
     gene            20001..28938
                     /locus_tag="JX265_005753"
     mRNA            join(20001..20093,20262..21648,21712..22265,22334..22625,
                     23028..23724,23796..23817,23995..28938)
                     /locus_tag="JX265_005753"
                     /product="hypothetical protein"
     CDS             join(20001..20093,20262..21648,21712..22265,22334..22625,
                     23028..23724,23796..23817,23995..28938)
                     /NRPS_PKS="Domain: AMP-binding (12-423). E-value: 1.7e-83.
                     Score: 272.3. Matches aSDomain:
                     nrpspksdomains_JX265_005753_AMP-binding.1"
                     /NRPS_PKS="Domain: ACP (566-618). E-value: 2.8e-13. Score:
                     41.9. Matches aSDomain: nrpspksdomains_JX265_005753_ACP.1"
                     /NRPS_PKS="Domain: PKS_KS(Modular-KS) (641-1022). E-value:
                     1.2e-96. Score: 316.0. Matches aSDomain:
                     nrpspksdomains_JX265_005753_PKS_KS.1"
                     /NRPS_PKS="Domain: PKS_AT (1135-1425). E-value: 8e-80.
                     Score: 260.2. Matches aSDomain:
                     nrpspksdomains_JX265_005753_PKS_AT.1"
                     /NRPS_PKS="Domain: PKS_DH (1500-1683). E-value: 2.4e-35.
                     Score: 114.2. Matches aSDomain:
                     nrpspksdomains_JX265_005753_PKS_DH.1"
                     /NRPS_PKS="Domain: PKS_KR (1962-2141). E-value: 1.7e-52.
                     Score: 169.8. Matches aSDomain:
                     nrpspksdomains_JX265_005753_PKS_KR.1"
                     /NRPS_PKS="Domain: PKS_PP (2224-2310). E-value: 1.2e-20.
                     Score: 65.5. Matches aSDomain:
                     nrpspksdomains_JX265_005753_PKS_PP.1"
                     /NRPS_PKS="Domain: Thioesterase (2432-2655). E-value:
                     2.8e-19. Score: 62.3. Matches aSDomain:
                     nrpspksdomains_JX265_005753_Thioesterase.1"
                     /codon_start=1
                     /gene_functions="biosynthetic (rule-based-clusters) T1PKS:
                     PKS_AT"
                     /gene_functions="biosynthetic (rule-based-clusters) T1PKS:
                     mod_KS"
                     /gene_functions="biosynthetic (rule-based-clusters)
                     NRPS-like: PP-binding"
                     /gene_functions="biosynthetic (rule-based-clusters)
                     NRPS-like: AMP-binding"
                     /gene_functions="biosynthetic-additional
                     (rule-based-clusters) adh_short"
                     /gene_functions="biosynthetic-additional (smcogs)
                     SMCOG1002:AMP-dependent synthetase and ligase (Score:
                     305.1; E-value: 1.2e-92)"
                     /gene_kind="biosynthetic"
                     /locus_tag="JX265_005753"
                     /product="hypothetical protein"
                     /protein_id="KAI1871767.1"
                     /sec_met_domain="AMP-binding (E-value: 4.5e-96, bitscore:
                     316.2, seeds: 400, tool: rule-based-clusters)"
                     /sec_met_domain="mod_KS (E-value: 2.1e-112, bitscore:
                     370.4, seeds: 217, tool: rule-based-clusters)"
                     /sec_met_domain="PKS_AT (E-value: 4.6e-79, bitscore: 260.2,
                     seeds: 1682, tool: rule-based-clusters)"
                     /sec_met_domain="adh_short (E-value: 1.9e-51, bitscore:
                     168.8, seeds: 230, tool: rule-based-clusters)"
                     /sec_met_domain="PP-binding (E-value: 3.1e-09, bitscore:
                     31.6, seeds: 164, tool: rule-based-clusters)"
                     /transl_table=1
                     /translation="MSQPSSVPKILLHHAVESRDKVAFSGSGWAITYSDLEKRTRRVAA
                     NMVRAGIGRGDFVAIVLGRCLEAVESVLAVTRAGAVGVPLDPRSPSPELAKILEHSGAR
                     TIITDTRHCTTVCAAAAKGSMIIMTTPAPYANMIEGEFRTVQYQDWAEDDECVTSHIKL
                     DDLSEDEAAFLHYTSGTTSLPKGVLSSQRSVLWNANNVASVFGLTSDDRFFWPLPLFHI
                     LGHSLCITATVVMGASAHLSDPDQTLSENLSVKGVEETTIIVGAPATFHELVAAKITLP
                     SSLKLPRLRSCMSAGSAVPKSLCIQVQESFGVLLLNNYGCTETCGAIGISWPGDVYRQH
                     GSVIPLPEWEIKLIDQDGNQVRDGEQGEVRVRGPGLMLKYYKETQTPFTEDGWFPTGDI
                     GVLSCSHTEKELTLVGRKKELIIRGGENIQPAELEEVLLQYPGVADVVVSGILHQLLGE
                     TPGAFIVKSSPDLDLDLSALLAVCREALPDYKVPTTFYEIDSVPRTLLGKPRRLEAASS
                     TSRPLTVRSKLQSRTSVEALVLAETAAACGVQAQPGESDSDPEWLRSYFDQPFYFLGLT
                     SMAGVVLRDRLASLTGLFNLPNTLVFDYSTPAAVSEYLCSRLSELESPSPRRSQPSTTV
                     QSTSEPIAIISMACRYPGGISSPDDLWQLVSDEVDATSDFPDDRGWNVDDLYSTDPTAP
                     FTSTTKRGGFLPDFADFDAGLFGMAPREALATDPQQRLLLETTWELAERGGIAPLSLKG
                     TQTGCFVGILYDDYEANGFGNVAQSLRNGECTLAIAGGVTTMASPRPFTMFSKRRGLSA
                     DGRCRTYSNDAAGTGWSEGVGLIMLEKLSDAKRNGHRILGLIRGSAVNSDGTSNGLTAP
                     NGSAQQMCIQSALAQARLSPTDVDVLEGHGTATPLGDPIEVQAVINSYGNGTNDVQRSN
                     PLLLGSIKSNIGHTQAAAAVAGIIKMVQSIHHGVAPASLHIREPSRHIEWEGSGVELLN
                     KATKWPTVDRPRRAAVSSFGIGGTNAHIILEQPEPADQPHLSIVNNRNIAYPWVLSGAD
                     EGALRAQAQTLLTAWRGGLDNEDPADIAFSLATARSALKYRATVMYAIGDENSDQIETA
                     LTALGQGEPHPDIVTGQNTTSNKPRLACLFSGQGSRMPDMNAIEELRAVFPVFSQAFQA
                     ACDEVNQHLEYPLEHAIGDSTLLGRTDFAQATLFVFEVAMYRLLESCNVRPDVVTGHSL
                     GEIAAAHVSGALSLCDASIIVTARSKLMAALDPNGGMASISATEEEVAEELLRSESSAT
                     IAVVNSQQSVVVSGTLEAIKAIADKFTNVGRRATVLRNIRHGFHSPMMNGILEDLEKTL
                     VSSIEGGKSSMIPLVSTVTGKRANVAQLSSPKHWTRHVSEPVRFAESVNELLSSEHISV
                     FVEVGPSAVLSPHVPGTVATHSTVGKLLNTLGQLWSKGVPVDWRAVFAGTDAHLVDLPV
                     YAFQRRRYWLPYTPLLPADSMGAVVTRPQTPDAVASTLNHGVLVSATSIPGTNNIVCSG
                     ILSTARQPWLCDHVIGEQSIVPATVFAELAVRASRECAESSKSKQMMLDELVIISPLAL
                     PLGDEDNEKEMQIQVTIGEPQYEGSNMRRSINVFSRPNGVATQHDWTQHATGALKLTPS
                     PSLGEALVSTNGTSPIGVDSEVDVSKAYALLDDIGISYGPAFQGVRAIWRQNNSELLVQ
                     IELPHVHGQKPGFVFHPALLDAALHAPILAEPEKVSSRHIRLPFSMKGLQVFDAPGSIS
                     GPFIARIRDLSEESLSVTLTNKSTGTLVAEVSEVMLRPFQPAIEGDLYHIKWTELSPTH
                     ADKLGTADETIIVRCSRNLETAEIPIAVRDAVTEALSVVQDWRAKKTYASAGSRLVFIT
                     EKATSIPDINLVSAAVWGFVRSAQAEYGGENIVLIDLDGSPESQETLSRALATKQEVVS
                     LQGGKIMTPMLSKESLVSDTCPSRTLDVSGTVLITGGTGGLGVILSRHIVHAYGAKNLL
                     LVSRSGIEAPGARKLLDELSSQNAAAVRIEACDVGDRAQLAVLLKSNHEHPPITAIIHC
                     AGVVDDGVLTSQTAARVSRVLRPKVEAAWNLHQLAPGTVRSFVLYSSFVSVIGNEGQAA
                     YAAGNSFLNALARLRVSQGLPALSVAWGPWANDTGMAAEKKLAIPNLRVANAKPFGDQQ
                     GLWLFDRALQTPDPVLIPLLLRGPFPMVLLPDAKFKHDNTSTRGEAKTAAAWHKKLAAV
                     SPESRQDTLLGLVRGEIAAVLGYQGQDMLPDNPLSDLGFDSFTSVTLSNRMRVLTGFRD
                     LPVTLALDYDTPKALVQHLSDRLMAEPEFEADFDGYISEEEPLSSDTASCTGLSRNANA
                     LDDVNPEEFRGLARLHRRLCSLEKYTAAADLLASAALALPTFPKDGSSLSSYMSDPQCL
                     AIGPSDSNGVKPLPLVFIAPFFPRIKIGGVWLSVYSAVAAALNGKRDVFELPHPEGQVV
                     PEDLDTLAELHASTIREQFAGRPGIILAGYSAGGTVAYAVASKLAQAGYHTHLAGFVLV
                     DTYLTMTGRGDPDWLNALPAEALVSRLGGPNLGEPHGMGGDSPVGDLDLALTKVGGYFR
                     TLQDWNQKLYPLPDSLSTLFVRASDPSEKMPKDPDIWRPKWQRANVTVEVPGSHLALLD
                     KRYAPAIAIEIQRWAKQQLGD"
     aSDomain        join(20037..20093,20262..21437)
                     /aSDomain="AMP-binding"
                     /aSTool="nrps_pks_domains"
                     /database="nrpspksdomains.hmm"
                     /detection="hmmscan"
                     /domain_id="nrpspksdomains_JX265_005753_AMP-binding.1"
                     /evalue="1.70E-83"
                     /label="JX265_005753_AMP-binding.1"
                     /locus_tag="JX265_005753"
                     /protein_end="423"
                     /protein_start="12"
                     /score="272.3"
                     /specificity="substrate consensus: X"
                     /tool="antismash"
                     /translation="HHAVESRDKVAFSGSGWAITYSDLEKRTRRVAANMVRAGIGRGDF
                     VAIVLGRCLEAVESVLAVTRAGAVGVPLDPRSPSPELAKILEHSGARTIITDTRHCTTV
                     CAAAAKGSMIIMTTPAPYANMIEGEFRTVQYQDWAEDDECVTSHIKLDDLSEDEAAFLH
                     YTSGTTSLPKGVLSSQRSVLWNANNVASVFGLTSDDRFFWPLPLFHILGHSLCITATVV
                     MGASAHLSDPDQTLSENLSVKGVEETTIIVGAPATFHELVAAKITLPSSLKLPRLRSCM
                     SAGSAVPKSLCIQVQESFGVLLLNNYGCTETCGAIGISWPGDVYRQHGSVIPLPEWEIK
                     LIDQDGNQVRDGEQGEVRVRGPGLMLKYYKETQTPFTEDGWFPTGDIGVLSCSHTEKEL
                     TLVGRKKELIIR"
     PFAM_domain     join(20037..20093,20262..21437)
                     /aSDomain="AMP-binding"
                     /aSTool="clusterhmmer"
                     /database="35.0"
                     /db_xref="PF00501.31"
                     /description="AMP-binding enzyme"
                     /detection="hmmscan"
                     /domain_id="clusterhmmer_JX265_005753_0017"
                     /evalue="1.80E-85"
                     /label="JX265_005753"
                     /locus_tag="JX265_005753"
                     /protein_end="423"
                     /protein_start="12"
                     /score="287.2"
                     /tool="antismash"
                     /translation="HHAVESRDKVAFSGSGWAITYSDLEKRTRRVAANMVRAGIGRGDF
                     VAIVLGRCLEAVESVLAVTRAGAVGVPLDPRSPSPELAKILEHSGARTIITDTRHCTTV
                     CAAAAKGSMIIMTTPAPYANMIEGEFRTVQYQDWAEDDECVTSHIKLDDLSEDEAAFLH
                     YTSGTTSLPKGVLSSQRSVLWNANNVASVFGLTSDDRFFWPLPLFHILGHSLCITATVV
                     MGASAHLSDPDQTLSENLSVKGVEETTIIVGAPATFHELVAAKITLPSSLKLPRLRSCM
                     SAGSAVPKSLCIQVQESFGVLLLNNYGCTETCGAIGISWPGDVYRQHGSVIPLPEWEIK
                     LIDQDGNQVRDGEQGEVRVRGPGLMLKYYKETQTPFTEDGWFPTGDIGVLSCSHTEKEL
                     TLVGRKKELIIR"
     aSModule        20037..22085
                     /complete
                     /domains="nrpspksdomains_JX265_005753_AMP-binding.1"
                     /domains="nrpspksdomains_JX265_005753_ACP.1"
                     /locus_tags="JX265_005753"
                     /monomer_pairings="X -> X"
                     /starter_module
                     /tool="antismash"
                     /type="nrps"
     CDS_motif       20682..20735
                     /aSTool="nrps_pks_domains"
                     /database="abmotifs"
                     /detection="hmmscan"
                     /domain_id="nrpspksmotif_JX265_005753_0001"
                     /evalue="4.30E-04"
                     /label="NRPS-A_a3"
                     /locus_tag="JX265_005753"
                     /protein_end="189"
                     /protein_start="171"
                     /score="13.3"
                     /tool="antismash"
                     /translation="AFLHYTSGTTSLPKGVLS"
     PFAM_domain     join(21462..21648,21712..21755)
                     /aSDomain="AMP-binding_C"
                     /aSTool="clusterhmmer"
                     /database="35.0"
                     /db_xref="PF13193.9"
                     /description="AMP-binding enzyme C-terminal domain"
                     /detection="hmmscan"
                     /domain_id="clusterhmmer_JX265_005753_0018"
                     /evalue="2.00E-09"
                     /label="JX265_005753"
                     /locus_tag="JX265_005753"
                     /protein_end="508"
                     /protein_start="431"
                     /score="38.4"
                     /tool="antismash"
                     /translation="ELEEVLLQYPGVADVVVSGILHQLLGETPGAFIVKSSPDLDLDLS
                     ALLAVCREALPDYKVPTTFYEIDSVPRTLLGK"
     aSDomain        21930..22085
                     /ASF="found active site serine: True"
                     /ASF="non-beta-branching ACP"
                     /aSDomain="ACP"
                     /aSTool="nrps_pks_domains"
                     /database="nrpspksdomains.hmm"
                     /detection="hmmscan"
                     /domain_id="nrpspksdomains_JX265_005753_ACP.1"
                     /evalue="2.80E-13"
                     /label="JX265_005753_ACP.1"
                     /locus_tag="JX265_005753"
                     /protein_end="618"
                     /protein_start="566"
                     /score="41.9"
                     /tool="antismash"
                     /translation="DQPFYFLGLTSMAGVVLRDRLASLTGLFNLPNTLVFDYSTPAAVS
                     EYLCSRL"
     PFAM_domain     join(22149..22265,22334..22606)
                     /aSDomain="ketoacyl-synt"
                     /aSTool="clusterhmmer"
                     /database="35.0"
                     /db_xref="PF00109.29"
                     /description="Beta-ketoacyl synthase, N-terminal domain"
                     /detection="hmmscan"
                     /domain_id="clusterhmmer_JX265_005753_0019"
                     /evalue="3.30E-33"
                     /label="JX265_005753"
                     /locus_tag="JX265_005753"
                     /protein_end="769"
                     /protein_start="639"
                     /score="115.5"
                     /tool="antismash"
                     /translation="EPIAIISMACRYPGGISSPDDLWQLVSDEVDATSDFPDDRGWNVD
                     DLYSTDPTAPFTSTTKRGGFLPDFADFDAGLFGMAPREALATDPQQRLLLETTWELAER
                     GGIAPLSLKGTQTGCFVGILYDDYEA"
     aSDomain        join(22155..22265,22334..22625,23028..23724,23796..23817,
                     23995..24015)
                     /ASF="found active site cysteine: False, scaffold matched
                     GSSS: False"
                     /ASF="found active site histidines: True"
                     /aSDomain="PKS_KS"
                     /aSTool="nrps_pks_domains"
                     /database="nrpspksdomains.hmm"
                     /detection="hmmscan"
                     /domain_id="nrpspksdomains_JX265_005753_PKS_KS.1"
                     /domain_subtypes="Modular-KS"
                     /evalue="1.20E-96"
                     /label="JX265_005753_PKS_KS.1"
                     /locus_tag="JX265_005753"
                     /protein_end="1022"
                     /protein_start="641"
                     /score="316.0"
                     /tool="antismash"
                     /translation="IAIISMACRYPGGISSPDDLWQLVSDEVDATSDFPDDRGWNVDDL
                     YSTDPTAPFTSTTKRGGFLPDFADFDAGLFGMAPREALATDPQQRLLLETTWELAERGG
                     IAPLSLKGTQTGCFVGILYDDYEANGFGNVAQSLRNGECTLAIAGGVTTMASPRPFTMF
                     SKRRGLSADGRCRTYSNDAAGTGWSEGVGLIMLEKLSDAKRNGHRILGLIRGSAVNSDG
                     TSNGLTAPNGSAQQMCIQSALAQARLSPTDVDVLEGHGTATPLGDPIEVQAVINSYGNG
                     TNDVQRSNPLLLGSIKSNIGHTQAAAAVAGIIKMVQSIHHGVAPASLHIREPSRHIEWE
                     GSGVELLNKATKWPTVDRPRRAAVSSFGIGGTNAHIILEQP"
     aSModule        22155..28914
                     /complete
                     /domains="nrpspksdomains_JX265_005753_PKS_KS.1"
                     /domains="nrpspksdomains_JX265_005753_PKS_AT.1"
                     /domains="nrpspksdomains_JX265_005753_PKS_DH.1"
                     /domains="nrpspksdomains_JX265_005753_PKS_KR.1"
                     /domains="nrpspksdomains_JX265_005753_PKS_PP.1"
                     /domains="nrpspksdomains_JX265_005753_Thioesterase.1"
                     /final_module
                     /locus_tags="JX265_005753"
                     /monomer_pairings="mal -> ccmal"
                     /tool="antismash"
                     /type="pks"
     PFAM_domain     join(22616..22625,23028..23230)
                     /aSDomain="ketoacyl-synt"
                     /aSTool="clusterhmmer"
                     /database="35.0"
                     /db_xref="PF00109.29"
                     /description="Beta-ketoacyl synthase, N-terminal domain"
                     /detection="hmmscan"
                     /domain_id="clusterhmmer_JX265_005753_0020"
                     /evalue="1.20E-17"
                     /label="JX265_005753"
                     /locus_tag="JX265_005753"
                     /protein_end="843"
                     /protein_start="772"
                     /score="64.4"
                     /tool="antismash"
                     /translation="GNVAQSLRNGECTLAIAGGVTTMASPRPFTMFSKRRGLSADGRCR
                     TYSNDAAGTGWSEGVGLIMLEKLSDA"
     PFAM_domain     23255..23614
                     /aSDomain="Ketoacyl-synt_C"
                     /aSTool="clusterhmmer"
                     /database="35.0"
                     /db_xref="PF02801.25"
                     /description="Beta-ketoacyl synthase, C-terminal domain"
                     /detection="hmmscan"
                     /domain_id="clusterhmmer_JX265_005753_0021"
                     /evalue="1.50E-38"
                     /label="JX265_005753"
                     /locus_tag="JX265_005753"
                     /protein_end="971"
                     /protein_start="851"
                     /score="131.6"
                     /tool="antismash"
                     /translation="GLIRGSAVNSDGTSNGLTAPNGSAQQMCIQSALAQARLSPTDVDV
                     LEGHGTATPLGDPIEVQAVINSYGNGTNDVQRSNPLLLGSIKSNIGHTQAAAAVAGIIK
                     MVQSIHHGVAPASLHI"
     CDS_motif       23504..23545
                     /aSTool="nrps_pks_domains"
                     /database="abmotifs"
                     /detection="hmmscan"
                     /domain_id="nrpspksmotif_JX265_005753_0002"
                     /evalue="5.40E-03"
                     /label="PKSI-KS_m6"
                     /locus_tag="JX265_005753"
                     /protein_end="948"
                     /protein_start="934"
                     /score="9.6"
                     /tool="antismash"
                     /translation="GSIKSNIGHTQAAA"
     PFAM_domain     join(23621..23724,23796..23817,23995..24219)
                     /aSDomain="KAsynt_C_assoc"
                     /aSTool="clusterhmmer"
                     /database="35.0"
                     /db_xref="PF16197.8"
                     /description="Ketoacyl-synthetase C-terminal extension"
                     /detection="hmmscan"
                     /domain_id="clusterhmmer_JX265_005753_0022"
                     /evalue="1.70E-13"
                     /label="JX265_005753"
                     /locus_tag="JX265_005753"
                     /protein_end="1090"
                     /protein_start="973"
                     /score="51.1"
                     /tool="antismash"
                     /translation="PSRHIEWEGSGVELLNKATKWPTVDRPRRAAVSSFGIGGTNAHII
                     LEQPEPADQPHLSIVNNRNIAYPWVLSGADEGALRAQAQTLLTAWRGGLDNEDPADIAF
                     SLATARSALKYRA"
     PFAM_domain     24355..25209
                     /aSDomain="Acyl_transf_1"
                     /aSTool="clusterhmmer"
                     /database="35.0"
                     /db_xref="PF00698.24"
                     /description="Acyl transferase domain"
                     /detection="hmmscan"
                     /domain_id="clusterhmmer_JX265_005753_0023"
                     /evalue="5.90E-43"
                     /label="JX265_005753"
                     /locus_tag="JX265_005753"
                     /protein_end="1420"
                     /protein_start="1135"
                     /score="147.7"
                     /tool="antismash"
                     /translation="LFSGQGSRMPDMNAIEELRAVFPVFSQAFQAACDEVNQHLEYPLE
                     HAIGDSTLLGRTDFAQATLFVFEVAMYRLLESCNVRPDVVTGHSLGEIAAAHVSGALSL
                     CDASIIVTARSKLMAALDPNGGMASISATEEEVAEELLRSESSATIAVVNSQQSVVVSG
                     TLEAIKAIADKFTNVGRRATVLRNIRHGFHSPMMNGILEDLEKTLVSSIEGGKSSMIPL
                     VSTVTGKRANVAQLSSPKHWTRHVSEPVRFAESVNELLSSEHISVFVEVGPSAVLSPHV
                     PGTV"
     aSDomain        24355..25224
                     /ASF="(Methyl)Malonyl-CoA specificity inconclusive"
                     /ASF="found active site serine: True, scaffold matched
                     GHGE: True"
                     /aSDomain="PKS_AT"
                     /aSTool="nrps_pks_domains"
                     /database="nrpspksdomains.hmm"
                     /detection="hmmscan"
                     /domain_id="nrpspksdomains_JX265_005753_PKS_AT.1"
                     /evalue="8.00E-80"
                     /label="JX265_005753_PKS_AT.1"
                     /locus_tag="JX265_005753"
                     /protein_end="1425"
                     /protein_start="1135"
                     /score="260.2"
                     /specificity="substrate consensus: mal"
                     /specificity="PKS signature: Malonyl-CoA"
                     /specificity="Minowa: mal"
                     /tool="antismash"
                     /translation="LFSGQGSRMPDMNAIEELRAVFPVFSQAFQAACDEVNQHLEYPLE
                     HAIGDSTLLGRTDFAQATLFVFEVAMYRLLESCNVRPDVVTGHSLGEIAAAHVSGALSL
                     CDASIIVTARSKLMAALDPNGGMASISATEEEVAEELLRSESSATIAVVNSQQSVVVSG
                     TLEAIKAIADKFTNVGRRATVLRNIRHGFHSPMMNGILEDLEKTLVSSIEGGKSSMIPL
                     VSTVTGKRANVAQLSSPKHWTRHVSEPVRFAESVNELLSSEHISVFVEVGPSAVLSPHV
                     PGTVATHST"
     CDS_motif       24592..24711
                     /aSTool="nrps_pks_domains"
                     /database="abmotifs"
                     /detection="hmmscan"
                     /domain_id="nrpspksmotif_JX265_005753_0003"
                     /evalue="2.40E-14"
                     /label="PKSI-AT-M_m3"
                     /locus_tag="JX265_005753"
                     /protein_end="1254"
                     /protein_start="1214"
                     /score="45.3"
                     /tool="antismash"
                     /translation="VRPDVVTGHSLGEIAAAHVSGALSLCDASIIVTARSKLMA"
     aSDomain        25450..25998
                     /ASF="catalytic triad H,G,P inconclusive"
                     /aSDomain="PKS_DH"
                     /aSTool="nrps_pks_domains"
                     /database="nrpspksdomains.hmm"
                     /detection="hmmscan"
                     /domain_id="nrpspksdomains_JX265_005753_PKS_DH.1"
                     /evalue="2.40E-35"
                     /label="JX265_005753_PKS_DH.1"
                     /locus_tag="JX265_005753"
                     /protein_end="1683"
                     /protein_start="1500"
                     /score="114.2"
                     /tool="antismash"
                     /translation="HGVLVSATSIPGTNNIVCSGILSTARQPWLCDHVIGEQSIVPATV
                     FAELAVRASRECAESSKSKQMMLDELVIISPLALPLGDEDNEKEMQIQVTIGEPQYEGS
                     NMRRSINVFSRPNGVATQHDWTQHATGALKLTPSPSLGEALVSTNGTSPIGVDSEVDVS
                     KAYALLDDIGISYGPAFQGV"
     PFAM_domain     25480..26340
                     /aSDomain="PS-DH"
                     /aSTool="clusterhmmer"
                     /database="35.0"
                     /db_xref="PF14765.9"
                     /description="Polyketide synthase dehydratase"
                     /detection="hmmscan"
                     /domain_id="clusterhmmer_JX265_005753_0024"
                     /evalue="1.20E-44"
                     /label="JX265_005753"
                     /locus_tag="JX265_005753"
                     /protein_end="1797"
                     /protein_start="1510"
                     /score="152.9"
                     /tool="antismash"
                     /translation="PGTNNIVCSGILSTARQPWLCDHVIGEQSIVPATVFAELAVRASR
                     ECAESSKSKQMMLDELVIISPLALPLGDEDNEKEMQIQVTIGEPQYEGSNMRRSINVFS
                     RPNGVATQHDWTQHATGALKLTPSPSLGEALVSTNGTSPIGVDSEVDVSKAYALLDDIG
                     ISYGPAFQGVRAIWRQNNSELLVQIELPHVHGQKPGFVFHPALLDAALHAPILAEPEKV
                     SSRHIRLPFSMKGLQVFDAPGSISGPFIARIRDLSEESLSVTLTNKSTGTLVAEVSEVM
                     LRPFQP"
     CDS_motif       25534..25608
                     /aSTool="nrps_pks_domains"
                     /database="abmotifs"
                     /detection="hmmscan"
                     /domain_id="nrpspksmotif_JX265_005753_0004"
                     /evalue="8.80E-06"
                     /label="PKSI-DH_m2"
                     /locus_tag="JX265_005753"
                     /protein_end="1553"
                     /protein_start="1528"
                     /score="18.3"
                     /tool="antismash"
                     /translation="WLCDHVIGEQSIVPATVFAELAVRA"
     aSDomain        26836..27372
                     /ASF="KR domain putatively catalyzing D-configuration
                     product formation"
                     /ASF="catalytic triad S,Y,N inconclusive"
                     /aSDomain="PKS_KR"
                     /aSTool="nrps_pks_domains"
                     /database="nrpspksdomains.hmm"
                     /detection="hmmscan"
                     /domain_id="nrpspksdomains_JX265_005753_PKS_KR.1"
                     /evalue="1.70E-52"
                     /label="JX265_005753_PKS_KR.1"
                     /locus_tag="JX265_005753"
                     /protein_end="2141"
                     /protein_start="1962"
                     /score="169.8"
                     /specificity="KR activity: active"
                     /specificity="KR stereochemistry: (unknown)"
                     /tool="antismash"
                     /translation="GTVLITGGTGGLGVILSRHIVHAYGAKNLLLVSRSGIEAPGARKL
                     LDELSSQNAAAVRIEACDVGDRAQLAVLLKSNHEHPPITAIIHCAGVVDDGVLTSQTAA
                     RVSRVLRPKVEAAWNLHQLAPGTVRSFVLYSSFVSVIGNEGQAAYAAGNSFLNALARLR
                     VSQGLPALSVAWGPWA"
     PFAM_domain     26836..27372
                     /aSDomain="KR"
                     /aSTool="clusterhmmer"
                     /database="35.0"
                     /db_xref="PF08659.13"
                     /description="KR domain"
                     /detection="hmmscan"
                     /domain_id="clusterhmmer_JX265_005753_0025"
                     /evalue="2.70E-54"
                     /label="JX265_005753"
                     /locus_tag="JX265_005753"
                     /protein_end="2141"
                     /protein_start="1962"
                     /score="183.9"
                     /tool="antismash"
                     /translation="GTVLITGGTGGLGVILSRHIVHAYGAKNLLLVSRSGIEAPGARKL
                     LDELSSQNAAAVRIEACDVGDRAQLAVLLKSNHEHPPITAIIHCAGVVDDGVLTSQTAA
                     RVSRVLRPKVEAAWNLHQLAPGTVRSFVLYSSFVSVIGNEGQAAYAAGNSFLNALARLR
                     VSQGLPALSVAWGPWA"
     CDS_motif       26839..26940
                     /aSTool="nrps_pks_domains"
                     /database="abmotifs"
                     /detection="hmmscan"
                     /domain_id="nrpspksmotif_JX265_005753_0005"
                     /evalue="3.80E-09"
                     /label="PKSI-KR_m1"
                     /locus_tag="JX265_005753"
                     /protein_end="1997"
                     /protein_start="1963"
                     /score="29.2"
                     /tool="antismash"
                     /translation="TVLITGGTGGLGVILSRHIVHAYGAKNLLLVSRS"
     CDS_motif       27226..27324
                     /aSTool="nrps_pks_domains"
                     /database="abmotifs"
                     /detection="hmmscan"
                     /domain_id="nrpspksmotif_JX265_005753_0006"
                     /evalue="1.60E-15"
                     /label="PKSI-KR_m4"
                     /locus_tag="JX265_005753"
                     /protein_end="2125"
                     /protein_start="2092"
                     /score="49.6"
                     /tool="antismash"
                     /translation="FVLYSSFVSVIGNEGQAAYAAGNSFLNALARLR"
     aSDomain        27622..27879
                     /aSDomain="PKS_PP"
                     /aSTool="nrps_pks_domains"
                     /database="nrpspksdomains.hmm"
                     /detection="hmmscan"
                     /domain_id="nrpspksdomains_JX265_005753_PKS_PP.1"
                     /evalue="1.20E-20"
                     /label="JX265_005753_PKS_PP.1"
                     /locus_tag="JX265_005753"
                     /protein_end="2310"
                     /protein_start="2224"
                     /score="65.5"
                     /tool="antismash"
                     /translation="LAAVSPESRQDTLLGLVRGEIAAVLGYQGQDMLPDNPLSDLGFDS
                     FTSVTLSNRMRVLTGFRDLPVTLALDYDTPKALVQHLSDRL"
     PFAM_domain     27670..27867
                     /aSDomain="PP-binding"
                     /aSTool="clusterhmmer"
                     /database="35.0"
                     /db_xref="PF00550.28"
                     /description="Phosphopantetheine attachment site"
                     /detection="hmmscan"
                     /domain_id="clusterhmmer_JX265_005753_0026"
                     /evalue="1.40E-08"
                     /label="JX265_005753"
                     /locus_tag="JX265_005753"
                     /protein_end="2306"
                     /protein_start="2240"
                     /score="35.1"
                     /tool="antismash"
                     /translation="VRGEIAAVLGYQGQDMLPDNPLSDLGFDSFTSVTLSNRMRVLTGF
                     RDLPVTLALDYDTPKALVQHL"
     aSDomain        28246..28914
                     /ASF="active site serine present: True"
                     /aSDomain="Thioesterase"
                     /aSTool="nrps_pks_domains"
                     /database="nrpspksdomains.hmm"
                     /detection="hmmscan"
                     /domain_id="nrpspksdomains_JX265_005753_Thioesterase.1"
                     /evalue="2.80E-19"
                     /label="JX265_005753_Thioesterase.1"
                     /locus_tag="JX265_005753"
                     /protein_end="2655"
                     /protein_start="2432"
                     /score="62.3"
                     /tool="antismash"
                     /translation="GGVWLSVYSAVAAALNGKRDVFELPHPEGQVVPEDLDTLAELHAS
                     TIREQFAGRPGIILAGYSAGGTVAYAVASKLAQAGYHTHLAGFVLVDTYLTMTGRGDPD
                     WLNALPAEALVSRLGGPNLGEPHGMGGDSPVGDLDLALTKVGGYFRTLQDWNQKLYPLP
                     DSLSTLFVRASDPSEKMPKDPDIWRPKWQRANVTVEVPGSHLALLDKRYAPAIAIEIQR
                     W"
     PFAM_domain     28255..28896
                     /aSDomain="Thioesterase"
                     /aSTool="clusterhmmer"
                     /database="35.0"
                     /db_xref="PF00975.23"
                     /db_xref="GO:0009058"
                     /description="Thioesterase domain"
                     /detection="hmmscan"
                     /domain_id="clusterhmmer_JX265_005753_0027"
                     /evalue="7.80E-09"
                     /gene_ontologies="GO:0009058: biosynthetic process"
                     /label="JX265_005753"
                     /locus_tag="JX265_005753"
                     /protein_end="2649"
                     /protein_start="2435"
                     /score="36.1"
                     /tool="antismash"
                     /translation="WLSVYSAVAAALNGKRDVFELPHPEGQVVPEDLDTLAELHASTIR
                     EQFAGRPGIILAGYSAGGTVAYAVASKLAQAGYHTHLAGFVLVDTYLTMTGRGDPDWLN
                     ALPAEALVSRLGGPNLGEPHGMGGDSPVGDLDLALTKVGGYFRTLQDWNQKLYPLPDSL
                     STLFVRASDPSEKMPKDPDIWRPKWQRANVTVEVPGSHLALLDKRYAPAIA"
     CDS_motif       28417..28473
                     /aSTool="nrps_pks_domains"
                     /database="abmotifs"
                     /detection="hmmscan"
                     /domain_id="nrpspksmotif_JX265_005753_0007"
                     /evalue="1.50E-06"
                     /label="NRPS-te1"
                     /locus_tag="JX265_005753"
                     /protein_end="2508"
                     /protein_start="2489"
                     /score="20.8"
                     /tool="antismash"
                     /translation="ILAGYSAGGTVAYAVASKL"
     gene            33252..34339
                     /locus_tag="JX265_005754"
     mRNA            join(33252..33834,33885..34132,34250..34339)
                     /locus_tag="JX265_005754"
                     /product="hypothetical protein"
     CDS             join(33252..33834,33885..34132,34250..34339)
                     /codon_start=1
                     /locus_tag="JX265_005754"
                     /product="hypothetical protein"
                     /protein_id="KAI1871768.1"
                     /transl_table=1
                     /translation="MLLLLTTTLFSLAGAAVIQSPTVKSEDCSISATRYFISFGDSYSQ
                     TGFNISGTHPSAANPLGNPDLPGWTASGGLDWVGFMVTEYNTSLLLSYNLAYGGATTDA
                     DLVTPYAPTVLSFEDQVNEFTASLASKPDWAPWTAETTLIGVWIGVNDVGNSFYLSNAT
                     EVIDAVVTRYFELLQPLYDAGAREFVLLSVPPTDKSPLMLENNDTSETQLRGAIKLYND
                     LLGRHLDNFKSRNSGVEARIVDTSVPFNQAIDNPTKYGAPNSTCYNADGTSCLWFNDYH
                     PGVAIQNLVAKAVAQAVGAPWFATT"
     PFAM_domain     join(33366..33834,33885..34132,34250..34297)
                     /aSDomain="Lipase_GDSL"
                     /aSTool="clusterhmmer"
                     /database="35.0"
                     /db_xref="PF00657.25"
                     /db_xref="GO:0016788"
                     /description="GDSL-like Lipase/Acylhydrolase"
                     /detection="hmmscan"
                     /domain_id="clusterhmmer_JX265_005754_0028"
                     /evalue="7.30E-15"
                     /gene_ontologies="GO:0016788: hydrolase activity, acting on
                     ester bonds"
                     /label="JX265_005754"
                     /locus_tag="JX265_005754"
                     /protein_end="293"
                     /protein_start="38"
                     /score="55.6"
                     /tool="antismash"
                     /translation="FGDSYSQTGFNISGTHPSAANPLGNPDLPGWTASGGLDWVGFMVT
                     EYNTSLLLSYNLAYGGATTDADLVTPYAPTVLSFEDQVNEFTASLASKPDWAPWTAETT
                     LIGVWIGVNDVGNSFYLSNATEVIDAVVTRYFELLQPLYDAGAREFVLLSVPPTDKSPL
                     MLENNDTSETQLRGAIKLYNDLLGRHLDNFKSRNSGVEARIVDTSVPFNQAIDNPTKYG
                     APNSTCYNADGTSCLWFNDYHPGVAIQNLVAKA"
     gene            37641..39328
                     /locus_tag="JX265_005755"
     mRNA            join(37641..37766,37831..38771,38827..39328)
                     /locus_tag="JX265_005755"
                     /product="hypothetical protein"
     CDS             join(37641..37766,37831..38771,38827..39328)
                     /codon_start=1
                     /gene_functions="biosynthetic-additional (smcogs)
                     SMCOG1138:FAD linked oxidase domain protein (Score: 210.7;
                     E-value: 9.4e-64)"
                     /gene_kind="biosynthetic-additional"
                     /locus_tag="JX265_005755"
                     /product="hypothetical protein"
                     /protein_id="KAI1871769.1"
                     /transl_table=1
                     /translation="MWCCILVAAAVFGHGLAGNIASATLYPQDTHQNKSTLSGAPPCDA
                     LVAVGLRDSVLFPSDNGYEPQIESWFALNSRLRPWCLVLPRNTADVSLVVTTLVKAGSG
                     AGDWHIALRSGGHNIDGNNIANGVTIDLSFMNSSDYNPSTNTASIEPGGRWEHTYASLQ
                     DHGVTVAGGRDGDVGVGGFLLGGGISFFSGRLGFGCDSVTNFEVVLANGSVVNANERVN
                     SDLWRALKGGSGNFGIVTRYDLESIPTRDLARDLRFLPSNYSDLVVDTVVDFANHDESL
                     GDDALVSFFTYNYKSHGKTISPDLAIGTIHVNTAGNWSSKTSYNRLEQLPAILNQTTTQ
                     NMAEAAAASKVDGGTWAARSTRTFKNDPVILRYSNKLHEEYVEAMKEIIGADNFSTVMF
                     LQPIPSSLGRIGQQRGGNMLGLQNVKDNAVMWTGGVTVYSDEAALSVAKEGLDRMSAQI
                     KSFSESNSGGIDFIYANYADDSQDPLGSYGADNVQHMREVAAKYDPTGVFQTRIPGGFK
                     ISRVV"
     PFAM_domain     37945..38355
                     /aSDomain="FAD_binding_4"
                     /aSTool="clusterhmmer"
                     /database="35.0"
                     /db_xref="PF01565.26"
                     /db_xref="GO:0050660"
                     /description="FAD binding domain"
                     /detection="hmmscan"
                     /domain_id="clusterhmmer_JX265_005755_0029"
                     /evalue="2.90E-21"
                     /gene_ontologies="GO:0050660: flavin adenine dinucleotide
                     binding"
                     /label="JX265_005755"
                     /locus_tag="JX265_005755"
                     /protein_end="217"
                     /protein_start="80"
                     /score="75.8"
                     /tool="antismash"
                     /translation="CLVLPRNTADVSLVVTTLVKAGSGAGDWHIALRSGGHNIDGNNIA
                     NGVTIDLSFMNSSDYNPSTNTASIEPGGRWEHTYASLQDHGVTVAGGRDGDVGVGGFLL
                     GGGISFFSGRLGFGCDSVTNFEVVLANGSVVNA"
     gene            complement(39605..40974)
                     /locus_tag="JX265_005756"
     mRNA            complement(join(39605..39974,40060..40576,40623..40974))
                     /locus_tag="JX265_005756"
                     /product="hypothetical protein"
     CDS             complement(join(39605..39974,40060..40576,40623..40974))
                     /codon_start=1
                     /locus_tag="JX265_005756"
                     /product="hypothetical protein"
                     /protein_id="KAI1871770.1"
                     /transl_table=1
                     /translation="MDQLRLDSYLQNHSYLLGPRKRDELAEDDLILLPDQVHGYILRNR
                     QWITMKVADLSEVEYQDNFNELMLPERHKTSILALVKTHENARGERGVSVGAGLDMVKG
                     KGTGLILLLHGEPGVGKTSTAECVADNTKRPLYPITCGDIGETAMDVERNLLHNFSLAH
                     KWGCVLLLDEADVFLAKRSKTDLRRNAVTSVFLRSLEYYAGILFLTTNRVGSIDPAFKS
                     RIHMSLFYPRLKKEDTVKLYEVFIRRAKAEQERLGAVTFKINKKEITKFAKQHFREMER
                     EGLGTWNGRQIRNAFQAAIALVEHESQQTGPGAPKPTLGAAQFQSVAESSKEFDRYLIT
                     TLGAADSDIAMREEWRADRFPTMDQSRMEAMATSRRPYNRKHGSKKVVVESDTDTSTES
                     DDSENDTSGDNSG"
     PFAM_domain     complement(join(40239..40576,40623..40644))
                     /aSDomain="AAA"
                     /aSTool="clusterhmmer"
                     /database="35.0"
                     /db_xref="PF00004.32"
                     /db_xref="GO:0005524"
                     /db_xref="GO:0016887"
                     /description="ATPase family associated with various
                     cellular activities (AAA)"
                     /detection="hmmscan"
                     /domain_id="clusterhmmer_JX265_005756_0030"
                     /evalue="4.10E-17"
                     /gene_ontologies="GO:0005524: ATP binding"
                     /gene_ontologies="GO:0016887: ATP hydrolysis activity"
                     /label="JX265_005756"
                     /locus_tag="JX265_005756"
                     /protein_end="230"
                     /protein_start="110"
                     /score="63.0"
                     /tool="antismash"
                     /translation="LLLHGEPGVGKTSTAECVADNTKRPLYPITCGDIGETAMDVERNL
                     LHNFSLAHKWGCVLLLDEADVFLAKRSKTDLRRNAVTSVFLRSLEYYAGILFLTTNRVG
                     SIDPAFKSRIHMSLFY"
     gene            complement(41026..42612)
                     /locus_tag="JX265_005757"
     mRNA            complement(41026..42612)
                     /locus_tag="JX265_005757"
                     /product="hypothetical protein"
     CDS             complement(41026..42612)
                     /codon_start=1
                     /locus_tag="JX265_005757"
                     /product="hypothetical protein"
                     /protein_id="KAI1871771.1"
                     /transl_table=1
                     /translation="MADSALWQKSPELSDCQDGAKCLDKRIEPNIADYSEKDPATPCSE
                     VGKKITIIEDIFKEGPLPSQPEYPIEVSSKVGRAQWHHSQKELLLEKERKSGSVDVRSS
                     QALIHSILTHTRIDELEKELKKLKDHVHNNPEDPNAGKSRMLFPVHKREIRRSTIDRFK
                     ITHQTYNTPVEERPVLEILVSIDPDKLAAQQQLDLRSDKSDDPYLTASQTPEKLRIRSP
                     PLLQHLENVTGEDVEVGFLNDDDDRMLYPGTVFLRPFKLFVKHEKRIRQSFVDLQSELD
                     KKKALNSPHTESKKRSVGAYDLDFEDEDLLQDLKLLVQFIDVHLKPTFDLRHSIAEGTA
                     THIEYGDLWHLFDHGLIVVDQSSEMRAYRVISFTGGREPLIDMMQSEEDRTPALDGFAV
                     NCISLAFNGSDYVPRLHRFTISKFGGQKPISSLAVYPLALHPSGEVLRNNLQQHAKRFL
                     DITSPPFSHYVMTGKTLDEPSHDVDAQVIVDMAVAFNTVGEWRPSTKVEISDLTKPDKR
                     ETFLRSFCKHY"
     gene            43357..45274
                     /locus_tag="JX265_005758"
     mRNA            join(43357..43601,43650..43695,43750..43954,44016..44282,
                     44334..45274)
                     /locus_tag="JX265_005758"
                     /product="hypothetical protein"
     CDS             join(43357..43601,43650..43695,43750..43954,44016..44282,
                     44334..45274)
                     /codon_start=1
                     /locus_tag="JX265_005758"
                     /product="hypothetical protein"
                     /protein_id="KAI1871772.1"
                     /transl_table=1
                     /translation="MIEKVQAKLAKKGSGFSASGCLDVRQCHWKDVLQEVNETARRWSS
                     APNRASQTMLYIDKLGRNSAVFESWLQLLPAGDYGSSLRAFSICGVFKIAIGAAGQYVK
                     VEEAIFGALAEIPEIIQGAQTYAKVYSDRRPQALEKKTFDLFLAILRSLTHIMQFFAEG
                     SIRKPFESVFKQAEYKSALLKSIDEIRKQASRIKDEAQQCLAWAVKEQSLVVKSMDTKM
                     NRIESVDNKIDRILGSLQRLLEQRMPIPITQNANQEPVIEQLEMLKRLHPQLQQSTSKQ
                     IPCLGSISKSIEAKSYQEQEKTSTETALKLLKIIEYDPGAIRKDIESCVQLELRLDEQQ
                     KSLAAAMVRHSGYRAHMAESRCSTALLVNGRADLASADSLSPLTLVAGTLAQASRDEDS
                     VFVLCYFCNNHRPDFMPSIAASSIGLLSSLVGQLIQQMLSRGMAIDLSSLEPHEWKKIQ
                     GLELDVLWKAFRKLTSQLPSGSVLICIIDEISRFETASLSEDTDRLARRLTRLVRNSDS
                     IVFKLLFTCHGRALGVSQYFTAHTIDLREDTEPDDSSGWWIKMGTSNTLG"
     gene            complement(45421..46347)
                     /locus_tag="JX265_005759"
     mRNA            complement(join(45421..46139,46197..46347))
                     /locus_tag="JX265_005759"
                     /product="hypothetical protein"
     CDS             complement(join(45421..46139,46197..46347))
                     /codon_start=1
                     /locus_tag="JX265_005759"
                     /product="hypothetical protein"
                     /protein_id="KAI1871773.1"
                     /transl_table=1
                     /translation="MDKHHVAAPICKTTTSTMNQNETSISTFGSESAPTPGVPTDTPPS
                     STMDISQSGSTIHEDCDIKEVIEFIRTMVICERQEDRDLVERRALRDSAYQGAHTARRE
                     AARHIEPSKNCAVFITNLAPDVQPWEIFDQLKNLDKVNFLSIMRPKKDRPNSAASVGFF
                     TPEAARVMLWRTKQSSLMIRGQEALVRVDENCCPPREGLLGHTRVLIVEGKSCWACESA
                     LAHYLRLSGMYWQTDRCITTVLEDGSHQLEWRFCAYRHQAEKAYNIIKNELSDLVTVTF
                     GRDPCVVE"
ORIGIN
        1 ggctccctgc gacatgtacg gaaccatggc atgcgcagcg tcgccgacga cgatgagctt
       61 ggacgcgggg ccaatccaat tatcaagggc accgaggtcc atcagtggcc acttcactgt
      121 ttcttcaatc aacccaatga ttgtggtcag gctatcggtt tcagttagca aggcagaagc
      181 agaacgacct ggggcttggg ctggactgac tgtgggtccc aaccttcaaa ggccttcctc
      241 atgccgctca agacatccaa cttgccccat gtggaaggat cgctcgtgtc cagatgtgac
      301 aagaccatgt tgaatgactg gcccgcagcg atagtgtatg tcatgacatg ccgattttcg
      361 ccaaccctgc acgttgtcag cgagcgtcga gcagcacgta ctacggaaga ctctgcacca
      421 gatattcagc ccaggcttct ccagaatcca ggcgatttct ggaattgctt ttatcttctc
      481 tacatcaacg accgagcggt agactgcaaa gtttgtgtac ttgggaacgg aatgaacgcc
      541 aggggacacg agtcctcgag ccagggattt tattccttca acactgtcag ctattaaagt
      601 tggaactagc cgtccgtcaa ccttccttac catctgcggc aacgattagg tcaccttgga
      661 taagactgcc atctgctaac gtaacggttg ctttgtcttc attgtacgtt gcgactcggc
      721 tattgagtcg tgtcttgatc ccaagctcgg tagctcgttc gaaaaaagcc gagtgcaaat
      781 gcgcacggtg aacaacataa tacggtgcct caaattgggc ggtgaactct ggcgaaaact
      841 ccgtgatgcc aatgagcttg ccgcattgcc atcgtcggaa gctgattcgt tcaggttgca
      901 ctgtttggtt ttctaggtgc ttcatgatgc ccattcgttt gagcagcttc cccgagttgg
      961 gaggaatctg gataccagca ccaatctgcg aggtatcagc gcctatctca ctgagcaccc
     1021 ggagtgcggt gacatacctc taatagttga ggggcctgct caaagactgt tacatcatgc
     1081 cccttaagcc ggagtgcaat ggcggtagca aggccaccaa gaccggcgcc gacaatcacg
     1141 accttcaatt tacattttgc ttgcacagaa tctagcaatc tagtgggctc agcaattttc
     1201 tgttcggggc gcaagaaatg caggcagttg gaagggtatg aggttgtggt gaactgtagg
     1261 ctgctgtagg tgtgttgatt gggctcccca ttagttaaga cggaaacaga gattggcgcc
     1321 gatgtaagtg ctggtaatat tgctgcaggc attggggcga tggtatgcga ataatggcgt
     1381 tggccgatag gaacttgata tggctaagag atagctggta acgttgtaac ccgagcaaag
     1441 acgtgtctcg caaagaccag agtacccctt cgataaatag gtcatatacg taatacggtt
     1501 ttggaaatca tgaagcacta cggtactggc attataagcc gcggagtctt cagcttaact
     1561 ccccgaccgg tttgctattg tccgggtgcc attaatacga ccttaactcc gacaagcttc
     1621 tttcgcggtc actaaccctc cacccccggg ctggggagct tgattgtatt aaggctatta
     1681 gatattaaca tcagtcatta taataccggt aaatgcttta atattaatac ttttatattt
     1741 tatcgttaat aaaatatacg gtaatattta accgaacttt aacatttttt taaatttaaa
     1801 tattttatta tatttatata taaaaataat aaataaacgg ttttaaattt attatttacg
     1861 gtattttttt tatgtttttt tatttttatt ttttaaaata ataaaataat aacgtaatat
     1921 ataaacgaat aaattataaa aacgaataaa ttactttatt atattaatta atataatata
     1981 taatttatta atcttttata taattaatta atatatttat tttaaacgaa aattaattaa
     2041 atatattttt ttaaattaaa acgttaaatt taaaactatt tttattataa atttataacg
     2101 attaattata ataaatatac tttttaaaat aaaccgtaaa aaaatataaa tatataagtt
     2161 tatattaata aagaacgtta atttcgaggg cggttataat ttataattta cgtaattaaa
     2221 taaaatataa taaaagggtt tataaacgaa gttataaata taatcgttaa aatttaataa
     2281 actttattta taaataaaat aaatatttaa attaattatt aaaataataa ttatttatat
     2341 aattaaaaaa tcctttttat tatatattta tttatttctt tattaatatt aattaaatta
     2401 ttataattat aataatcttt tattttaaat tattaaaatt attttaattt taataatcct
     2461 ttttatttta atttatttat taaaaccgta atttatatta tataaccttt tttattttat
     2521 taatcccgta atctttttta ttttaacggt tacgcgttaa ttacttaata aattttaatt
     2581 attccttttt aaagtcgggg ttcgtaaagt tatatttata atattaaatc cctttttttt
     2641 tattttaatc ttttaaaatt aaaaatcgta taaataaatt attaccgttt acttttttaa
     2701 ttttaataag ttttcctttt tttttatatt ttcataatat atatttatta tattaaatta
     2761 tattaaaaaa tcgcgtttaa taaaaacaac tcgtaaacgg taattctttt ttaaatcttt
     2821 tattattttt aatataatta ccgatatatt atatttttat tattttaaac gaaaattgtt
     2881 ttatcgtata attaaaaaaa cgtcgcggta ttaaaagtgt atataataaa gtcgtttata
     2941 taatagtttt ttaattacgt cttttttaaa aaagttaatc gtttaagaaa aaaagttaaa
     3001 tacagaggag gatacggcga ataaagattt tatcgatctt tataaaaaga tattaaaggt
     3061 ttaatttcgg ttattaacgg ttattaatcg tttttttcga atccggaaga tttataataa
     3121 tataaaaagt cgtattttta ataaaatata ataaaagata ataaaattaa ataaaaaata
     3181 taatatccgt tttacgttaa ataattataa acgttatata attaaaaata tttaatttat
     3241 aaatgttttt aataacgtta attaatcgga gtttaattta aaagagtttt taaatatcgg
     3301 tttttttata ttatttaata ataaaaattt ttgaaaagtt taaaataact ttttaagttt
     3361 tttttaagtt tttaaatatt ttccgaaaat aaataatctt tttatttaat aaaatacttt
     3421 tattaaccgt taattttttt ataaatttaa gattttttcg atttcgtatt tttaatttaa
     3481 ttcggtttcg aaccgtattt cgatttttat attaaataat attaatttta ataataaaat
     3541 ataaaatatt aaatatatct ttatttttta aagtaataat aattaataat taataaataa
     3601 aataacttta ttgattttaa atagtttaat ttttttaaaa tcgagtttat tatttaatcg
     3661 ttttatttta atatttttat aaaataagta aataaagtct ccctttttaa aaattaattt
     3721 tttaactctt tttttattat tttattcttt tatccgttat taaaaaaaaa gtagttttta
     3781 ttataaatct ttttataaat tttataattt atcggggtat ataataactt tttccgttaa
     3841 tactttttaa agtggttttt ttattatatt taaattaaat ccgtaattcg cgtaaaacgg
     3901 tgttatttta atcgatttta tttcggaatt attataaata aattaaataa ttaataataa
     3961 ttcaatttaa ttattttatt cgtaattaat ataataacgt aaatattatt ttaatattta
     4021 atttatttat tcggtttatc cgtccgttta taaataatat attattaaaa gtttataatt
     4081 aattttaaat tatattataa ataattttta aaatttcgac gtaaaaagtt tatttttatt
     4141 aaaaatgatt ttattaaata atccgtatta attaataata atttataaaa acgtataaat
     4201 taaatcgttt atattattac tttttttata taataaaaag taaacgtatt ttataaatcg
     4261 ttccgtaatt ataaaaatat tattatatat aattttaatt aaaagttttt taaataataa
     4321 taatttaacg atttaatttt atataataaa tttttatatt ttatcgggta ataatattaa
     4381 ttatattttt ttatataatt tatattataa agtttttatt ttattatata aatcgtatat
     4441 tttaatataa ttaacgacgt attttttaaa atttttataa tcgaatttaa ttcggattcg
     4501 attttatatt ttataaaatt tttaatattt ataaaagggt atttcgtaat attatttaat
     4561 aaatttatcg aaatattata ataatattta tatccggtta ttataaattt ttaaattatc
     4621 tttaaatttt tccgtttaat tatttattaa tataattcga tatataaaaa aaatgtttta
     4681 tattataaat ttaaaattcc cgtatttatt aatttataat aaaatatata tttttttaat
     4741 actttttaaa aatggtttaa tcgtcggtta aaaacgttaa ttttaccgtt ttcgtttttt
     4801 tttatatata atttcgtaat taaattttaa taaaaatttt aattatttaa tttatcgttt
     4861 attaaatttt ttatttataa aaaaagatat aaaattttta taatcggtat aaattttaat
     4921 tttataaata attttattaa aataatattt ttatttttaa aatattttaa taattattat
     4981 aaatttttta ttataaattt aataattaaa ttcgggttta ttaagttttt ttaaaaagaa
     5041 tattatcggg tataatttat tattattatt tcgttaatta aattgttttt taatcgcgta
     5101 atcggacgcg tcggtttcga ttttaaatag tttatttaaa tttattattt taaatattaa
     5161 ttcgttaata attcgttttt ttaaaatatt aaaggttatt tattcgattt ttatttatta
     5221 aaataataaa tcttttttcg ttaaattcgt taataacgta ttaatctttt taaattaata
     5281 aataaatatt cggtaataat ttacgaattt taaaaaggat cgtattttta aaatatttat
     5341 taaaattaat taaattttaa ttattacgat tttaaaatct tttatttaga ttttttttaa
     5401 aaatacaacg tattttataa aaatgatttt ttattaataa aattcgtttc ttttaccgtt
     5461 aattaataaa tttacttttt ataatttata aagtattata cgaatatatt atttatattt
     5521 tttaagcgtt tccgaaaaaa taaatatatt atcgaaataa acgattacga atttgttaaa
     5581 gtatttacgt aatacgtaat taattatatt ttaaaaactt attaatatat taattaattt
     5641 aaaaaatata attaaatatt tataatatcc gtatttaatt ttaaaaacgg tttttaattt
     5701 tttacttttt ttaatatata taaatttata aacgtttaat aaattaaata taataaatta
     5761 ttaaatctta tataatttat tttgtaaatc gttaattaat aataataaat atcggttttt
     5821 aattatattt tcgttaaatt tataaaaatc gatataaaat ctttatttta tttttttgtt
     5881 tttatttttt ttaatataaa aaaaattaaa tattttattt ttaacgttaa taaacgaata
     5941 taacctcttt tttaaatttt tattaaagta ttttttaaat actttttcgt attttaatta
     6001 taatcgatat attaatataa agtgtatcct tcctcctttt ttaaaaggta ttttataatt
     6061 aaattacgta tattacggta attttatttt taatttttta ttaaataaat cggtataatt
     6121 ttaatatttt ttaaatatta taatattaat ttttctttta aattttttaa ttataacgtt
     6181 aattcgaaat atttttttaa attcgtttac ggcgcttttt tacggttacg taaaaacgta
     6241 atttttttaa cgtattttat taaagttaac cggtttttta attaatttta aaattactcg
     6301 tttataatta aagtactttt aatattatat cgtattttaa tatatttata atattatata
     6361 taagtttttc cgcgtaatcg ttaattataa ttaataaata attaattttt atatcgataa
     6421 ttccgttatt atacgtaacg aattctttat ttataatttt aaattaataa aaagcgtttt
     6481 tttcttttta taatatttta tatttattaa cgatttttaa taaaatataa tttttttaaa
     6541 cgccgttatc gaataatata cgtaccgttc gttttataat tttaattaat attattatat
     6601 atttatatat ttcgttattt atttttataa taatatataa aaactttatt tttaattatt
     6661 attattccgt tataaacgat ttatatcgtt ttttaatttt taatttttac gtatattttt
     6721 acgtttttta cgacgtttat taactttttt atatattacc tcgttttata atgttattat
     6781 aatattaatt atatttaaag cttttcgggt ttttaattta taatttttaa cgttttattt
     6841 ttataaaata acggaatttt cgtttttatt tatatttttt taatcccgat taaaaattaa
     6901 tataaaatat atttattcgt ttatttatta tttttataat ttatattttt tcgttaattt
     6961 aacgtattaa tattatatat tatttaaata taaaatatta tatattttat atactttttt
     7021 atataattta aatcggataa ttcggagttt tataatattt taaaatttcc ttttcccgta
     7081 ccatttttta taaacgtaat cgtaaaatcg cgcgtaatta atatattatc ccgatctttt
     7141 atattatata ttatattata aatttacttt tttaattaaa agttcgattt ttaacttttt
     7201 tttacgtttt ttttattatt attattatat tatttcttcg aaataaaggt tatttaagtc
     7261 ttttaaatcg gatcctttat ttattattat atttttaaag tttttttaat ataattacgt
     7321 tatatttata ttttttaatt aatttaatta aattaaaatt ttaatatatc cttttttata
     7381 atatttaata agtttttttt aaattatcgc tttttatttt acgtatttta aatatttatc
     7441 gtttatataa tttttttaaa ctttttattt aaataaatat ttaaacggtc ggtaaaagta
     7501 tataattaaa acggcgtaat ttcgggcgtt ataataaatt attattattt tataaatttc
     7561 gtttttttta taaagttccg taataacttt ttatttatta cggttaaaaa ataattcgtg
     7621 ttttaacttt tttataaagt gtaaattata taatttatta atataaaata tttataataa
     7681 ttctttatat tatttataat ttaaacgtaa ttatttatta tttttaaatt aaaattcggt
     7741 aaagtcgttt ttttaattat ttataatatt ataataaaat ttattaaata aattacgtaa
     7801 ttcgttaacg aataataaat ataatttaat tattattata attttttttt attaaaaatt
     7861 aattttttat ttaaatcgtt aaaaaatgtt tttaatattt acgtttcgga gtttatattc
     7921 gagtttttta attaaattta tattattaat agtgttttat tatatttttt tttcagttta
     7981 tataataaag taatttcttt tattattatt attaatgtta attatataaa atttaaataa
     8041 ttttcgttat attatcgcga tagttttatt aacgtttaaa aaagtgttat aattattctt
     8101 tttttaataa aaagcgttaa tttattaatt attttccgat acgggttaaa atttacgttt
     8161 ttatcggtat ttattaacgt aatatccctt tttattataa ttataatata taatatttac
     8221 cgtattttta tttttacgat ttttattata tttaattacg ttaaaattta ttaatttatt
     8281 ataatattta taaaaggttt tattttatta tttttaatta cgtaaaaagt gtcggttatt
     8341 attattttaa taatggcttt atcgcggttt cttagtattt attttaatat ataaagtgta
     8401 taattcgttt ttaaatcctc gcttttcgag ttttttttta tataaataat tatcgatttt
     8461 aacgattttt tcgatataat tatcgaattt attaagttta tcttttttta aaatttcgtt
     8521 ttttacgttt ttttataatt ttatttaaaa aagtgttata aatatattat cgttgtttta
     8581 ttcggtttta aatacgattt atttaaattt aaatacgtat ttaacggccg atttacgtta
     8641 tttaaattac gtaaattttc gtttaataat acggatttcg tttaaattac cgaaaattac
     8701 tcgtaaatat tttttaaatt cgttataatc gttaaatact ttttatatat tgttttttta
     8761 ttaattttcg ttattattaa agtaatcttt tataattaat ttaaattaat taaaggtatt
     8821 ttttttaaag aattcggtaa tatataaaat tttatcgggt tcggtaataa taatcccgtt
     8881 ataaaaacgt aaataagttc gtgtttaaat aaagaatttt taaatacctc cgtttttccc
     8941 gttataaaat taaaaaggtg cgaatttata atttccgtta ccgttttttc gttacgtgtt
     9001 attaataata acgagttacg taataaatta tttattatta tttttaacgg tattaaaagt
     9061 tttttataat taccgtatta ttttaaaaac gtcgggtctt tttataaagt tatttataaa
     9121 acttttatta aaaatagata atgttatttt atttaataaa aatgttattt aattaattca
     9181 aaaataacgt atttaaataa aaataattaa aatataacga atatattttt taaaataaac
     9241 cgtaaaaaaa tataaatacg tgggtttata ttaataaaaa atgttaattt taaaaacggt
     9301 tataatttat aatttatata attaaataaa atataataaa agggtttata aataaagtta
     9361 taaatataat tattaaaatt taataagttt tatttataaa taaaataaat atttaaatta
     9421 attattaaaa taataattat ttatataatt aaaaaatcct ttttattata tattttttta
     9481 tttttttatt aatattaatt aaattattat aattataata attttttatt ttaaattatt
     9541 aaaattattt taattttaat aattcttttt attttaattt atttattaaa accgtgattt
     9601 atattatata acctttttta ttttattaat tccgtggttt ttttttattt taataattac
     9661 gcgttaatta tttaataagt tttaattatt cttttttaaa atcggggttt ataaagttat
     9721 atttataata ttaataacgt atttaaaaca attttacgta attaatttat taaaaaatta
     9781 aattaaatat tatataaaat tattaatata aaaattaaat aaaataccat tcgtttttta
     9841 attaaaaata ttattttaat aataatttaa tatttaaaat aatatacgtt ttattaaagg
     9901 ttttttttat taatttaaat tttaataatt tttaatatat atttaatata tttaaaattt
     9961 attaaatata tattaaaaat tattataatt tacattaata aaaatatata ttataaaact
    10021 ttttttaatt aaaaagaatt aaaagtcttt aaataattat aaattaataa aattaataaa
    10081 atatacgatt taaaaagttt aaaagttaaa ttataattta aattttaaat taaaattaaa
    10141 atatcgttat taattattaa tttaaaattt atttattttt taaaagattt aatttataat
    10201 taaaaagtat taaacgatgt aataacggtt aatttaaata attataaata ttaaaattta
    10261 aatataattt ttaaaataat aaaaactttt aaaattatta ataaatattt taaattattt
    10321 aaatttataa acactttttt tatttaataa actttttatt atatttatta atttataaaa
    10381 aaacatttat aaaagcttat cgtttaagta atttataaaa atcgcgttac cgattttaaa
    10441 aaggttttaa atttaaatta ataatttaat aattaaaatt aaatacgcga gatatttaat
    10501 aaaatccgta tcgatttaaa attaactttt ttaaaaaaca acgttaaatt attatcacgg
    10561 ttataataaa taattaaagt aattacgtga ctttacgtaa taaataaagt gttaattata
    10621 tatataaatt attaaccact ttattaacca cacgtattat tatttatatt tacgtaattt
    10681 tattaaataa ataaaaactc tttttttttc ttttttaact taatttttat aaataaagat
    10741 accgtatatt ataatatcgt ttttatattt attttcgttt ttatattaaa ttaaacttaa
    10801 ttattatcgt ttaaaaaggc cgttaaaaat attttattaa ttatatataa tattaaaaat
    10861 taaaaaatat tacggataac tttattcgaa tacgcgtatt tattttaaaa taaaaccgta
    10921 tcggttaatt aatcccgacc ctttttatta ttaaacgtat accgattaaa aatcgtttat
    10981 aaatacttcg tattaacttt atcggtaccc ttttattcgc ggtattaatt ataaaactta
    11041 tctttaaagt taatacgccc gagttttaat atacccggcg atttaactcc cgtaataaac
    11101 gtataaaaag cgttaatacc cgccgccgtt ttattttaaa cttaaaagtt aaagaggtat
    11161 taacccgtaa tgtttttaaa aagtttatta tcgaaaacga ccttttcgac ccgaccccct
    11221 tcgtttccgg ttttactttt aacgagattt aacgtaatta tattaaaaat ttttaaaaca
    11281 tttactccga tataacccgg gtcgtattaa ttaattttat taaagcttta aaaactaatc
    11341 ggacttttaa tttaaaggac ctttttaaat aaatcgatat taatatttaa ataaaaaaac
    11401 tttattaaat attaattaaa aaaaacgccg ttcgcgaata agtttaacac ttttaaaata
    11461 ttttaaaaac cgtaaagggt aacttaacct ttatttacgc gcgttttatt taataattta
    11521 acgaattaaa tacccgcgtc gttaacgttt aatcttatat cgaggagtta attaaaaaga
    11581 attttaattt aaaggattaa aaacgcgttc tttttcattg tttaatccac gataaacctt
    11641 tatttaatcc cttttccttt aattttaaag gtccgttatc tcctttttat taaaaaaaca
    11701 ctattaaaat ttaaatttta ataaccttta tatcgtttaa taaattaatt aaattattta
    11761 atctttaaat cttttaaaaa cgcgaaagag atatcgattt cgaggattaa ttaatccgta
    11821 tcacgtttaa aatacgaatt aattacgacc attaccttat taacgaaacc cgattaattt
    11881 acgttttaat ttaaacgtcc aacgaagccg ctcgttacct ctgtctttat ttttatccgg
    11941 gaaaccttta aatttacatt ataattaatt aagttttaaa ttattttatt taaatttatt
    12001 aagattttaa taaaaaggaa atcgcctgta ttaacttccg taaatttaaa ataataaaaa
    12061 aaaacgactt ttattaattc tttattttat ttatttaaac cgtttaaaaa gcttatatta
    12121 ataaaaacga ttatatttac gaattccgtt aacgtttttt atataaatta taaatataaa
    12181 taacggtatt tataaaggac gacacttcgt tcgatatata cgtttaaaaa gcggtttaaa
    12241 tgaatttatt tattaaataa ataaaaaaat ataaacttat aaagtacgag taataaaggc
    12301 gccggttatt aaaccacgcc gaacgttaat attaactttt attttatttt aatcgttttt
    12361 aaacgtaccg aaccgattat tcgcgtttta aaccggttat cccgcgaaga acgcgagaaa
    12421 ttaatattaa aaagtaaata ctttatttat aaacgaaccg gttattcgtt ttataaatat
    12481 ttaaagaacc ttttaattaa aacggcgatt aaagctctct tcgtttaaat aaataaaaag
    12541 gattaaaacc gaaaccgggg tacccctttt tattaataaa aaaaggattt aaaaaacgaa
    12601 aagccttaaa aaaaatctcc tttttaaagt aaaagtattt ttataacgta aaaataaagt
    12661 tatatttatt aaatcttttt aaatttataa acgggtaata attaatcttt ttttatatta
    12721 taatttaaaa taaattatct ttccttttac gcgtttttat taataccgaa ataaacggat
    12781 acgtttttat ttataaagac tttacgttta aattaaaaca tttcatcctt ttttttaaaa
    12841 aaaccttttt aaaacttata aaggttataa attataataa aaaaggcggt taataattcg
    12901 atttaatttt tattaaacac ttttatttaa ataaaagggt aaaaaaaaag gcgcttttta
    12961 ttaaactcga tttaaaaaag tacgatatta ttttaaaccg ctattaatta atttaaaacg
    13021 acgttttaat aaattttcgt taaaagaaat tatattaacc ggatacgtat tttttaataa
    13081 accgcgaaat ataacggata acggagttcg acccggaatt atttaaagat attaaattaa
    13141 aacccaactt ttaatattaa ataaaagtga accgacgtta aaagttattt acccgcgagg
    13201 ataaataaag ggtaaataaa taaaaacccg gaaggattta ttaaaaagat tatataaccg
    13261 ttcttcgttt tataaaataa accctttaaa aagttaaaaa ggacgctttt atataaccac
    13321 ctttataatt aaaacgaatt ttaaaaaagg gagaatttat aattaaatta aatatattaa
    13381 ttattaaagc gtcccttttt cggactttat tatattaaaa aagtaaagtt tatataatta
    13441 ttttaattac tttaaataaa ataatcgact ttaaaaaatt taaaaatggt ttaaaaaaag
    13501 attccgataa actttaataa aaagtcgagg agaaagtgcc tttaaaatta aaggattatt
    13561 acgacgtatt ttttaaaata gttttaaata aactcctttt ttattatctt tttaattata
    13621 aaataaaatt aaaaaacgaa ttactcggaa tttataattt attatataaa atatccgtat
    13681 cggaattaaa agttataaag gtttatatcg aggataattt aaaaaaaggg tttattattt
    13741 ttaatttaac ccttttcgcg tctttaatat tatttatatt aaaaactaac ggctttttac
    13801 gtttttatat aaattattaa aaacttaact ttttatcccg aaaaaattaa tatttattat
    13861 tattaattaa aaaaacgtta aataaaataa ataaagttaa aatttttatt aaaattaata
    13921 ttaaataaac tttttattat atttaaataa acttaatttt aaaagaatta acggcgtttc
    13981 ggattaaata cggtttatat tattataaag ttttactttt taaattatat aacggcccgt
    14041 ttatatatta aaagtatata aacgacgttt taatcgatta ttttaaccac ttttatacgg
    14101 tgtatataaa cgatatttta atatattcgg aaaacttaat aaaatattaa aaatacgtat
    14161 aaaaagtatt ataaaaactt aaaaacgtaa atttttaaac cgatattaaa aagtataaat
    14221 tcggagtaat ttttataaag tttttaaaat atattatatt aatcgataag gtaataataa
    14281 actttaataa aatcgcggtg gtccgggatt aaaaagtctt tattaacgta aaaaaagtat
    14341 aatcgttttt aaaattttgt aatttttata aaaaattcgt ttaaaagtat aataaaataa
    14401 ttcgaccgtt aaacgtttta ataaagaaaa aaaccgcttt taaataaacg gatcggtatt
    14461 aaaaggtatt taaaaagttt aaaagtcgtt tgttattaat ttttatcctt taatatttcg
    14521 tcccggaccg attaacccga ttaaaaaccg actttttaaa ttcgatatat acgggagtat
    14581 taatttaata acactttaaa acggagtttt aatatcccgt cgctttttat tttaaaatta
    14641 taaacgttta cgagtgtaat tactttatat ataataaaaa gttattcgcg gtaaatttta
    14701 acgttaaaaa aataaaggtt aaacttataa aacttaattt aaccctttcg aataataata
    14761 aattacgaaa ctttaacgca ctttttaaaa aaaaggttat tatcttaccg ttaaacttaa
    14821 taatttaaag agttattaag ttaaaatata aaatttatat accgccccgg aaaataaaac
    14881 attttaataa acgtattatc tcgtaaaacg aacgattttt aaacttaata agttttaaaa
    14941 aaagcgttta aaattaaagc ccttttttta tcgataaccg cgataacccc gaaaaaaacc
    15001 ttttaaaagc tttaaatctt cgtttttata aaagggatta ttttaaaaaa cgtaaagatc
    15061 gagtttataa acttattaaa ttaattatta taaaagaata aaataaacgt tattttaaaa
    15121 acttataaaa cgttaacgcg gaattaatta aaaggttaaa gattatttaa aaaaagttta
    15181 ttaataaaag ataaccgttt ttttatatcg gaaagttata atttataaac gcgaattata
    15241 aaagttattt attaaaataa aacgttatat tatttaaaac ggaataaaat aaaacggtta
    15301 atatcggtta aatattatta acccgggtat accgcggacg taaatcggta tattaataat
    15361 tatttaacgt ataaacgaat ttaaccggcc cgtaataaaa agttaaggtt attacacccc
    15421 ttttcggtat taaaaaggtt atattaacgg gtatcggtgg attttaaatc gataccgaaa
    15481 aataaatata agtataataa cgtattaatt attatatatc gattaattaa aacgtcgatt
    15541 attatatttt attataaaat tattataata aaataaataa tacgtttata aatcgattaa
    15601 atttaaaagt ggttcggacc gtttaaaaat atcgttttta ataaaggccc gtaatttatt
    15661 tccgtgtttt aaaaagaatt ttataagatt ttaaagatta aataaaaact tttaacttcg
    15721 ggttatattt aaacggacgg ttaaaccgag aattttaatt aaattttaaa tatccgttta
    15781 taacttttta ttaaccactt ttaaaacgat taatccgagt ttataataat aattaattat
    15841 atataaagtg ttttattata cgaatcgatg gggttatcgt tatttaaagt ataaaataat
    15901 tttccgtccc cgtttaaaat ggattaatta ataaagttta taaagtttac gacgttttaa
    15961 aacgagtaaa cgaggtttaa aacggtataa tacgcgaaac ggatgtataa aacttaaagt
    16021 ttaattaaaa aggggatggt attaatttaa acttaataac gaatataaac gaataaaaag
    16081 cgtcgggaac ccgattttaa tttaaataat ttaattataa ttttacgata aaagtggtaa
    16141 acggatcgtt taaacgataa attaaatacg ttataaatta atccattccc gatattaaaa
    16201 cgcgtaaaat attcgtttcg agtaaatata aaattaaatt tttaaaagag taacgtattt
    16261 tatattaata aattataaaa ggctccgata aacccttttc cgggttaata tcgcgatctt
    16321 ttaaaaataa aaaagataaa taacgaattc gaatataaaa tggacgaaat tttatcgttt
    16381 tatatatttt ataaaaagtt ataatataaa atataataat taaaatacga cccggataat
    16441 atataatata acgttaagaa ttttaaaaac gtattatata aattacggaa attccacgcc
    16501 gataatcccg aatatttaaa cccgtttacg agatttaaac gataaaaaat aacgtaaaaa
    16561 aataacgaag acgtaagaac ctatataaaa aataatatat taataaaatt tataaagacg
    16621 acgataaaaa agcgttatta aggcttttta aaaacggagg atttaaaaag aagggggggg
    16681 taatatcacg gttataataa atggttaaag tgattacgtg attttacgta ataaataaag
    16741 tgttaattac acgtataaac tattaactac tttattaatt atacgtatta ttacttatat
    16801 ttacgtaatt ttattaaata aatgaaaact cttttctttt ttttttaatt taattttcgt
    16861 aaataaagat accgtatatt ataatatcgt ttttatattt attttcgttt ttataattat
    16921 tactttatta tattatcttt taaaattata taaaaataat aataacgacg atttaaaaag
    16981 gtttaaattt taattattaa agtttaaaat aatgtttttt aatctttata ttaaattaaa
    17041 agggtattaa ctctttaaat acgggcgggt taggcttctt ttataatata aacgtccgtt
    17101 attaaaactt gtttttttaa atcgaaaata tcgagcggta aaagtatgta tttaaggcat
    17161 ccggtaattg gtatattacc gttaaacgtt tatattataa aatgacatct taataatata
    17221 caatattctt aagtgcgtac gagcagtggt tgccgcggta cgttattatg attcgtgcgc
    17281 tctctattcc atcgtattac aatctttatc cggcgtaatc actgtttgtg tgtttaagat
    17341 ttgaattctg cattgtaaat cctgtctttt agtattttta agcatcttct accttttagg
    17401 atgtagatat caccctctgt tgcccttaga ctgatacaca ccgcaaccgt cacaggacta
    17461 gcagccttac ccacctgcgg ccaggcctgt ttcaacgata tggtaaatca gtatacggac
    17521 ctgacttgcg acagtcccga ggcgtcgtgt ctctgcgaga attccgactt tggacacggg
    17581 ctgcgggact gctcgaatgc ggcatctaat acggatgctg tgtcttcggc gaccgcgtac
    17641 gggagctcgt actcagcgtc gaccacggcg acgtcctagt tatactaggc tagatatcca
    17701 ccagtataaa ggtgtacgaa ggagattcaa aagagcaagt ctataggccg ctgaggctgt
    17761 acacgtttca tgcagacttt ggccacctac accatccagg cgggtacctg gcaacgtaag
    17821 atgtcccatg accggattaa gactcggttc tttgacattg tgtcattgca aagacacttg
    17881 cttgagaatg tggcaggtcc ccacagggta tccgtaatga atgagctatc agtagccctc
    17941 ggcgtttgta gcatgcggcg gaggaacagc ggggatggat tatgccggac gggaagggtg
    18001 cgcaagaaga ttagtgactg ccccgagccg tgttgatacc gtttctatgt gggcgacggc
    18061 gagccctgtc tgaaacggga ggcggcgggg tccgagacat acgaaggcag tcaggcgcgg
    18121 cgggaactgc ggtcggtcag ttcgagccag cgcgcaaatg tgttgcgcgt tgttgttctt
    18181 gcagcttcac gttcgcgcag tatgagaaat gggacttcag aacgacgacg gttgcagtat
    18241 cgaattctct aaacagctca tgcgccatca ttggggctac tacgatccct atacagatgg
    18301 ttgctgcaaa gttcaaactt aaaatgaaac gcgtcatctt cgctgtgtac tgcaacccgt
    18361 cacctgctgt cggacacagg tttgattgag acgagtgcga tgattcaagt actaggagag
    18421 gggtgtaacg actgtctcga tcatcaaaac gtatgatgca aggaaatacc gactgaatcc
    18481 aaagaaggtc gggtaaaatg aaccccgaat atatttttac cgcgggcaat ttcatgactg
    18541 aattagtgaa cgttctctgg tagaggaggg accgtgccca gtcgaggcct atttaatgat
    18601 ggatccactg gggatcaaca atatttgacc accgtgattc atcgacccct caaacagggc
    18661 agctacttgg tcataaacgg ctaatgaaag ttctgtaggt ctgggtctgc aatgttcctg
    18721 ctttcagcga gagcttcgtc caagttcgcc ttgcccaaga aagagtcata aagcagattg
    18781 cagacaatcg tcttcatctt tccatccatt acaacgtagt gcgcccaaac acagatctta
    18841 ataatatccc caggctccac agcgtgtcca aaaacgccgg ccggtaactt ctttttatac
    18901 gtgaagtagc tgtgcattat atagaagatg ttgtgaccat cgagggccac cgctatcggg
    18961 acgagtatct catctgcggc ttcaaatagg ggctcgtaat gcgcctttat cccttctgag
    19021 ccctttagta gtgaggtttg agggtctggg aggctcaagg taacgtcctt gtgatagaac
    19081 gagtgctgca cctcaaagtc gtgtgcgttg aaggcacgaa catatttcag aaactcctct
    19141 cgtgagatta tcggatgcga catgttgtac tgatatcgaa gtgaccgtgt gaaaaatgag
    19201 cagatgaagt tctgttcctg ctataccagg tattgatcac atagcagtct tcccactcct
    19261 acttatcttg taggccgcgt catcgtagtt tcgtgtttat cagcacgatt gacgccttac
    19321 ttgcactgta tcttcaatac ccaaatatgg atgctacatc cgtagctgtt tgagaaacaa
    19381 acattgtcac tgttctatgt tgtggggaac aaggctcccc ggtgacacct gccccgcttg
    19441 ggtaacaccg gaacgcgcaa catatcaata cttggccttc ctatcgtagt caaatgtggt
    19501 ccctatgaga aatgagaggc agtccttctt ttttatactg gtacgctaga ttggcagaga
    19561 ctagggcaat ggtatcgtcg ggagaacaaa tactcccgct tgttattggt taagtcgtgt
    19621 cctacttatc acaattacta tactattgac tcaccatgtc gcattgtctg ataagtcaaa
    19681 ccggagttgc tgtgagcaac agcacagcac attatgtccg tccaaccatc cagcaacgac
    19741 accctacgca aacctgaata gattgaatta ggactgaatg ctttcctaca gtgagctaga
    19801 ccctgaactt gccatgtgca caccttcctg atttttaatt gcgccagtgc tgacgtggac
    19861 tgtttgtcag gatagctgta gagtttgaac taatcataag aataaatgtg tatttctccc
    19921 gtgtgctcct tcaaacttga cactatgata gcaatgtaaa gggcgcctca ttttttactt
    19981 gagcatttct tgagaacgac atgtctcaac cttcttcggt tcccaagatt ctcctccacc
    20041 atgcggtgga gagtcgtgat aaggtggcct tctcaggctc aggctgggca atcgtacgtc
    20101 ttgatatgca gagtttcatt cccctattag ttagatatcc tgagcgataa gtaaacagct
    20161 ccaagaagtg aaaagtatcg gcctgcctgc tattctttca aatctgactg gctctgccct
    20221 catgggaata ccaagcgact gactcataat acttttatca gacttatagt gacctcgaaa
    20281 aacgaaccag gcgcgtagca gcaaatatgg tgcgtgccgg aataggaagg ggagatttcg
    20341 tagcaattgt gctgggccga tgccttgagg ctgtcgagtc cgtgcttgca gttaccagag
    20401 caggtgcggt gggagttccc ctagatccgc gctcaccgtc accagaactg gccaagattc
    20461 ttgagcacag tggtgcgcga acgatcatca cggatacacg acactgcact acagtgtgcg
    20521 cggctgctgc aaaaggaagc atgatcatta tgaccacccc agccccttat gcgaacatga
    20581 tagaaggaga atttaggact gtgcaatatc aggactgggc cgaagatgac gagtgtgtga
    20641 cctcgcacat caagctggac gacctcagtg aggatgaggc agcatttctg cactatactt
    20701 ccggaacaac aagcttaccc aaaggggtgt tgtcaagcca gagaagtgtt ctatggaacg
    20761 ccaacaacgt tgcttcggtc tttggcttga catccgacga taggttcttt tggcctcttc
    20821 cactgtttca tatccttggc cattcgttgt gcatcacagc caccgtggta atgggtgcca
    20881 gtgcccatct ttccgacccc gatcaaacgc tgtcagaaaa cctttcggtg aagggggttg
    20941 aagaaacaac gatcatagtg ggtgcgccag ccactttcca tgagcttgtc gcagcgaaga
    21001 tcacgttacc gtcttctctt aaattgccca gattacgatc atgcatgagt gcaggatccg
    21061 cggtacctaa gtctctatgc atccaggtcc aagaatcttt tggtgtgcta cttttgaata
    21121 attatgggtg cacggagacc tgcggcgcta ttggcatcag ctggccaggt gatgtgtatc
    21181 gacagcatgg gagcgtaata ccactccctg aatgggagat caaactgata gatcaagacg
    21241 gaaaccaggt ccgcgatggt gaacaaggtg aagtacgggt acgcggccct ggtctgatgc
    21301 ttaaatacta caaagagacc cagacgccct tcacggaaga cggctggttt ccaaccggtg
    21361 atataggggt cctgtcatgc tcacatactg agaaggagtt gactctggtt ggccggaaaa
    21421 aggaattgat tatccgaggg ggtgaaaata tccaacccgc cgaactggag gaagtcttgc
    21481 tacaatatcc tggtgtggcc gatgttgttg tttctggcat cctgcatcaa ctgcttggag
    21541 agacgcctgg cgccttcatt gtcaagagtt ctccggacct tgacctcgac ttatcggcct
    21601 tgctcgctgt atgccgagaa gctctgccag attataaagt acccacaagt aagaaaaagt
    21661 ctcaaataat gctcctaatt tagacctgcg catcctctaa tattccccta gcattttatg
    21721 agatcgattc tgtacctcga accctcttgg gtaaaccgag acgattggaa gcggcttcat
    21781 ctacgagtag accactcact gttcgctcca agttgcagtc acgaacctct gtcgaggcat
    21841 tagtgctcgc ggaaacggcc gcagcatgtg gtgtgcaagc tcaaccaggg gagagcgatt
    21901 cagacccgga atggcttcgt agctattttg accaaccatt ttactttctc ggcctaactt
    21961 ccatggccgg tgtggttctt cgagatcgac ttgccagcct cactggcttg ttcaacctac
    22021 caaacaccct ggtgtttgac tactctacgc cggcggcagt aagcgagtac ctttgcagcc
    22081 gcctttcgga gctcgaatcg ccatcgccac gtagatcgca acccagtacg accgtgcaaa
    22141 gcacctccga gccaatcgca atcatctcca tggcctgtag atatcctgga ggtatctctt
    22201 cgcctgatga cttgtggcaa ctcgtctcgg atgaggtaga cgcgacgagt gacttcccag
    22261 acgatgtaag tacacggatc gtgtagttat ccactcttgg aaaaattcaa cgatccacta
    22321 acaaatcatg tagcgtgggt ggaatgtcga tgacttgtac agcactgacc caaccgcgcc
    22381 tttcacctca acaacgaagc gaggtggttt cctccccgac tttgccgact ttgatgcagg
    22441 cctctttggt atggcaccac gggaggcact cgccactgat ccccagcagc gactattgct
    22501 ggagactacg tgggaactag ccgagcgagg aggaattgct ccgttatcgc tgaagggtac
    22561 ccaaactggt tgctttgtcg gcattctata cgatgattat gaagcgaatg gctttggtaa
    22621 tgtcggtagg ttattccata tttgtatctc agttcgacac ggcatgaatt acactaacgg
    22681 gtatctgtga tggttggcag aactggaagc tcaccttggg cttggctcat ccggtagcgt
    22741 agtttctgga cgaatttcct attgctttgt gagtgctcta caaccattta gtcgccgtgg
    22801 tgactaccat ctggagataa gtgcgtagta ccttcccaac tcagtacagg gtacgtactt
    22861 gatccggatc ggtatactcg ccacggactt cccaaacggc agaccgatac ttccgctgtg
    22921 aacaagaaac aatatcctaa ttagccgttc tctacaggga ctccatggtc catcgttggc
    22981 gatttcaacg gggtgctctt catcgctatg cgctatccac gtagcagcac agtctctacg
    23041 aaatggagag tgtacacttg ccattgcagg aggtgtgaca accatggcga gtcctaggcc
    23101 atttaccatg ttcagcaagc gaagaggcct ttctgcagat ggaagatgcc gaacatactc
    23161 aaatgatgcg gccggtactg gctggtccga gggagtaggc ctgattatgc tcgagaagct
    23221 gtcggacgcc aagcgcaacg gtcatcgtat tcttggtctg atccgtggct ctgcagttaa
    23281 ctcggatggc acatcgaacg gcctgacggc tccaaacggt tctgcgcagc agatgtgtat
    23341 ccaaagtgct ctggcccaag cgaggctatc gccgacagat gtagatgttc ttgaaggcca
    23401 tgggactgcg acgcctctcg gtgatcctat cgaggtacag gccgtaatca actcttacgg
    23461 aaatggtaca aatgatgttc aacggtcgaa tccattgctg ctaggctcga taaagtccaa
    23521 cattggccat acgcaagctg cggcagccgt tgcaggaatt attaagatgg tacagtctat
    23581 acatcatggt gttgcccctg cgtcattaca tattcgcgaa ccttcacggc atatagaatg
    23641 ggaaggaagt ggcgttgaat tgcttaacaa ggctacgaaa tggccaactg tggataggcc
    23701 aagacgtgca gcggtatcgt ctttgtaagt acatactttt cttgctcagt cttatacctc
    23761 agggcttgga ggcacacggc taatgcacat attagtggca ttggaggcac aaacgcggta
    23821 agaaacaacc tcaacaactt gcctttctcc ttcggtcaat aatgcccaaa gctcgggcac
    23881 agatagtctt gagcttattt ctcaaggcta ctacgataac agcatgcccc gagccaagac
    23941 ttcagaagtg tctcttcacc aactttgaca atttactaac gcggaaggtt gcagcatatc
    24001 attctggaac aacctgaacc ggccgaccaa ccccatctct ctatagtcaa taatcgcaac
    24061 attgcctatc catgggttct atcgggtgca gacgaaggag ctctacgcgc ccaagctcag
    24121 acactactga cagcctggcg tggcggcctt gataacgagg atcctgccga tattgcattt
    24181 tcgcttgcaa ccgcaagatc tgctctcaag tatagagcaa cggtaatgta tgcaattggg
    24241 gatgaaaaca gcgatcagat tgagaccgcc cttacggccc ttggccaggg agaaccacac
    24301 cctgatatcg tgacaggaca gaacaccaca agcaacaagc cacgccttgc atgcctgttc
    24361 tcaggccaag gtagccgtat gcctgacatg aacgcaatag aagagcttcg ggccgtcttc
    24421 cctgttttct ctcaggcatt ccaggcagct tgcgacgaag tgaaccagca cctcgaatat
    24481 cctttagaac acgctatcgg tgatagtacc cttctgggtc gtactgattt tgcccaagcc
    24541 accttattcg tctttgaggt ggccatgtac cgcctcctcg agtcttgtaa cgtccggcct
    24601 gatgtggtaa ctggacattc gcttggagaa attgcagcag cgcacgtctc tggagcccta
    24661 tctctttgcg acgcatctat catcgtcaca gcgcgatcca agcttatggc tgctttagat
    24721 cccaacggtg gtatggcgag catttcggct accgaagagg aagtcgccga ggaactgtta
    24781 cggtcggaaa gctcagctac tatagcggta gtgaactccc agcaatcggt cgtggtatct
    24841 ggaactctgg aggctattaa ggccatcgca gacaagttca caaacgtagg acgaagagct
    24901 actgtgttgc ggaacatcag gcatggcttc cattccccaa tgatgaacgg aattctggag
    24961 gacctcgaaa aaactctggt ttcgtcaatc gagggaggga aatcatcaat gataccactc
    25021 gtctcgaccg tcacaggcaa gcgagccaac gtagctcagc tcagctctcc aaaacattgg
    25081 acgcgccatg tgagcgagcc agtccgcttc gccgaatccg tcaatgagct cctatcaagc
    25141 gaacacatct ctgtatttgt ggaagtcggt ccctctgcag tcctctctcc acatgttccg
    25201 ggtacggtcg ccacacatag cacagtcggc aagctactga acacactggg ccagctttgg
    25261 tccaaagggg taccagtaga ttggcgcgct gtttttgctg gtacagacgc acatctcgtc
    25321 gatctgcctg tctacgcctt ccagaggcgt agatactggc taccatatac gccactgttg
    25381 ccagcagatt ccatgggtgc ggttgtaacc cggcctcaaa caccggatgc ggttgcatct
    25441 acactaaatc atggggtgct tgtcagcgcc acatcgattc ctggcacaaa caacatcgtg
    25501 tgctctggca tactgtctac agctagacag ccctggcttt gcgatcacgt cataggtgaa
    25561 caatcaatcg ttcctgcaac cgtatttgcc gaactggccg tacgagctag ccgtgaatgt
    25621 gcagaatcat ctaagtctaa gcagatgatg ctagacgagt tggttatcat atcgccgttg
    25681 gctttaccct taggggacga ggataatgaa aaagaaatgc agatccaagt caccatagga
    25741 gagccacagt atgaagggag taatatgcga cgaagcatca acgtgttttc tcgtcccaac
    25801 ggtgttgcaa cacaacatga ctggacacag catgcgactg gcgcactgaa gttaacaccg
    25861 tcaccaagtc tgggagaagc cttggtgtca actaacggca catctcccat aggggtagac
    25921 tccgaggttg atgtttccaa ggcatatgcg ctcctggatg acataggcat cagctatggg
    25981 ccagctttcc agggtgtacg tgccatctgg cgtcagaata atagtgagct attggtacag
    26041 atcgaattgc ctcatgttca cggtcaaaaa ccgggattcg tcttccatcc ggccttgctc
    26101 gacgctgctc tgcatgctcc aatcctcgca gaaccagaga aagtctctag ccgtcacatt
    26161 cgactgccat tctcaatgaa aggattacaa gtctttgatg cgcccggcag tatctctggc
    26221 ccatttatag cacgcatccg tgatttgagc gaggagagtc tctcagtcac ccttacaaac
    26281 aaatcgacgg gtacgctagt tgctgaggtt tctgaagtca tgctacgccc cttccagcca
    26341 gcgattgaag gtgacctata ccatattaaa tggactgagc tgagtcctac tcacgcggat
    26401 aaactcggta ctgctgatga gactattatt gtccgatgtt ctcgcaacct tgagacagca
    26461 gaaattccca tcgcagtgcg tgatgccgtt acagaggcgc tcagtgtggt gcaagattgg
    26521 cgggctaaga aaacatatgc ctctgctggc agccgcctcg tgttcatcac tgaaaaagcg
    26581 acgtcgattc ctgatataaa tttggtcagt gccgctgtat gggggtttgt gcgatctgcc
    26641 caggcagagt atggtgggga gaacatcgtg ttaatcgact tggatgggtc ccctgagtcg
    26701 caagagaccc tatcccgcgc tcttgctact aagcaggaag ttgtgtccct gcaaggtgga
    26761 aagatcatga ctcccatgct aagcaaagaa tccctagtct cagacacttg cccttcgagg
    26821 actcttgatg tcagcggtac ggtcctgatc acgggcggca caggaggact gggtgtcata
    26881 ctgagtagac acattgtgca cgcctacgga gcaaagaatc ttcttctagt aagcagatca
    26941 ggcatcgagg caccgggagc tcgcaagctc ctcgatgaac taagcagtca aaacgcagca
    27001 gccgttcgta tcgaagcatg tgacgtcggc gaccgtgcac aactagccgt actcctaaaa
    27061 agtaatcacg aacacccacc catcacagcc ataatccact gcgcaggcgt ggtagatgat
    27121 ggagtcttaa cctcgcagac agcagcgcgt gtatcccgtg tcctgcgtcc taaggttgaa
    27181 gccgcgtgga acctgcacca gctggcgccg ggcacggtgc gttctttcgt gctctactca
    27241 tcattcgtca gcgtcatcgg aaacgaaggg caggcagctt atgccgcagg caactccttc
    27301 ctcaacgcgt tggcccgctt gcgtgtttct caggggttac ccgccttgtc ggtggcttgg
    27361 gggccctggg caaatgatac tggcatggcc gccgagaaga aactagccat cccaaatctc
    27421 cgcgtcgcca atgctaagcc gtttggtgac caacaaggac tgtggctatt tgacagggca
    27481 ctacagacgc cagaccccgt cctcatacct ctgctgttac gcggaccgtt cccaatggtg
    27541 ctgttgcccg atgcgaaatt caagcatgac aatacgtcca ctagaggcga ggcgaagaca
    27601 gctgcggcat ggcataagaa gcttgccgca gtctcgccag agagccgtca agatacgttg
    27661 ctaggtcttg tgagaggaga aatcgctgcg gtgcttggat atcaaggaca ggatatgctc
    27721 ccagataatc cgctatctga cctcggtttt gactcgttta cttcggtcac actcagtaac
    27781 agaatgagag ttttgaccgg attccgtgac ctccctgtca cactggcgct tgactatgac
    27841 acccctaagg cgttggtgca acacctctca gatcgattaa tggctgaacc agagttcgaa
    27901 gccgatttcg acgggtacat ttctgaggag gaaccccttt caagtgatac agccagttgc
    27961 accggcttat ccagaaatgc aaatgctctt gacgacgtaa accccgaaga gttccgtggg
    28021 ttggcaagac ttcacaggcg actttgcagc ctcgaaaagt acactgcggc agcagactta
    28081 ctggcctccg ccgcgctggc attgccaact tttccgaagg acgggtcgag tctgtcgagt
    28141 tacatgtcgg atccccagtg cctcgccatc ggtccgtcag actccaacgg tgtcaagcct
    28201 ttgcccctag tattcattgc cccgtttttc ccacgcatca agatcggggg ggtttggctc
    28261 agtgtgtaca gcgccgtggc ggctgctttg aatgggaaga gagatgtgtt cgagcttcca
    28321 cacccagaag gtcaagtcgt tccggaggac cttgacacgc ttgctgagtt gcatgctagt
    28381 acgattcgag aacagttcgc cggcaggccg gggatcatac tcgcagggta ttccgccggc
    28441 ggcactgtcg catatgctgt ggcatccaaa cttgctcagg ctggatatca cactcatctt
    28501 gcgggtttcg ttctagttga cacatatctg accatgacgg gacggggcga cccagactgg
    28561 ttgaatgctc tgccggccga ggctctcgtg tcgcgtcttg gaggccctaa tcttggcgag
    28621 cctcatggta tgggaggtga cagtcctgtg ggagatttag acctcgcact aaccaaggtg
    28681 ggagggtact tccggacact gcaggattgg aaccaaaagc tgtatcccct gcctgattca
    28741 ttgtcaaccc tgttcgtgcg tgcatcggat ccatcggaga agatgccaaa ggaccctgat
    28801 atatggcgcc cgaaatggca acgagcgaat gttacggttg aagtccctgg gagtcatctg
    28861 gcactccttg acaagcgata tgctcctgct atcgctattg agatccaaag gtgggcaaag
    28921 cagcaattag gggattagag tccaactttc ttttttaaac aaggcagata gaccgagggg
    28981 gacatggtat acaatccagc cgtgagccca tgcaatatct caaggcgttt gaactctctg
    29041 gaacgtggca agaactgtgc tactgagttg aagacgctcc gattcggact tgaactatcc
    29101 agcgccaatg ccttcgagtc tctatacagc ctcatttcca ggagttatac tggtggatta
    29161 gagaaacaag agtcccgaat tcagtgtatt tgaacaaaag ccggatattg cagcaacgta
    29221 tttggtatat gaattgaggg aagattggag tgcttaagtg cgatgaggcc gactcctacg
    29281 gcaatgttat agatcaagga agtggaagcc agaaggctga aagacgaggt ttgatattga
    29341 actggagtgg tgctccagga cagtgctatc ccagaacgtc cacagcagcc aaagtagtct
    29401 tcaacgtctc taccgacgaa tctaacgtac tttgtctaat gggacctgac tgattagagt
    29461 gataattcct cctataacgt gcacgatgag agttgtcggt cgccagaacg cagggtccaa
    29521 ttatgggggt gaaagaagcg ttgtcttgtt agaatccaca cgcggcaaag atagctatat
    29581 aggaaataaa acgcaaagcc acactacgcc accgggcaag ccacaccacc cgagctcaat
    29641 atttgcctgt tctacagcga aacaagcaag accgaggagc agaggatcca gcctcccaac
    29701 tgacgtcgtt attccatcca tccatccatc ctgagacatc tatccaaacc ttgggcgatc
    29761 agggcatcat tggcagctaa gtctcggata cagagttcta cctcgagggt ggtaaataga
    29821 ctagagttat ataagggaaa atagatggtc ttcagtatac gctggtttcc cgtctcgatg
    29881 cccatatcga ggatttccga gctgggcgcc gggtcatgaa ccgccacgtt tcccaaaagg
    29941 ctaatcaact aacggtaatg gtcgttcaaa tcttctatgc tgggaatgcg actgcctagt
    30001 atgaagtagt ccaatactga tatcggggca ccgtacgtag agtttcaggc ggtccttgtc
    30061 cggtgatacg gggtccgtag acaggaaccg cgcaccgttc caccaatcct gcattttgga
    30121 tgcgagatat tcctcgatca ggctcagtga gcagaagatg ttgaagctca aggataggtc
    30181 ggaaagctgg tggatagcaa aacggatgat gtcaaaccgt gttctgtttt tttttcttgc
    30241 actgcggcgg cgatgcgcgg aaagaagcag gcctttccca tcaccgaaag cattccaata
    30301 cccactggta cttcaagaaa tataccgaat ccaatgagga gcggacttaa aagcccttgt
    30361 ttggctatca aggctttctg ggtcgcaact gggaaatggg aacaatctaa ggatcctttt
    30421 gggagttatg taccacatgt cgtcgcatcc aacagggtga gagccgcctc tgtgcttgca
    30481 gaatgcaaca acaacaagta gggacagtca cgttggtgac cagaccttcc aaaatgaaac
    30541 agtcctgacc tgtgtgtgcg gaggtacaaa acacagacac atcaaaatac caggcgcgcg
    30601 tgttctgtga cgcccatcat taaacaattt gcctcactgt tacctagctt gacataccct
    30661 ctgcacaagc cacgtgttat acatagtatt tgtctactgt gccatttcag ttaccctatg
    30721 accacttagg agtgaaacat ccaagcttcc ctttttataa tatagacggg ggtgaggaca
    30781 cccctgggcg caatcatgca tgaccagctg gcggacggcc tcgtatgcaa gaagtacagc
    30841 ctattaaagc atagtataca gttgtaaagg atacgttttt attaagatta gtttcacccg
    30901 ctcttacaat gttcttcccc gtcgtcgtcc tagaacagtg acacaagtca gatgaatcta
    30961 cccacgtcac ctccaatgct tcatgctgcc catcggcccc ccataatggc ttaataactc
    31021 cgtggtaagc tggtaaggaa gaacatattt cctgtcttaa tccaagtcgt aggacctcgc
    31081 atcagtagag tctttatcat attcaagaga ctcaaatggc aaggtgctca aagtgggtta
    31141 tatttaatgc gggtgtcttg aaaggaaatt acaagtttct aaatcgataa tggttcggta
    31201 ttaagatgtt ctcatggtta taacagtaga gaaggtcttg aggaagatat ggatgcaggc
    31261 agcgtcgatt ttggactatt agatgatttt aaaattggat tgttcacagt agcactagtg
    31321 gtttagtggt aaaatccatc gttgccatcg atgggccccg cgttcgattc gcggctagtg
    31381 cagtaactac aaaaatctgc tcaatttcac acatgatgtg ctgaagtagt tctttttggt
    31441 cctcgtatcg tgtcgctttg tgatcgcacc agtaagctta accagaccgg gataggcgag
    31501 attgataatg acatcatgag tattgacata ctgagtgact tcggtgacca aaagatgtat
    31561 gaagagcttg ctgaccgcgt atctctctac gaggtcccac agcttgatct gtcatctagg
    31621 gcggctgtgc ctcccaagtc gacaatcata gctccccagg cagtccctgg ggtaataagc
    31681 ttcaatccgc ccgggactta agcaaatgac tagttcttgt gcaccgagaa atcatagtga
    31741 caagaaatgc ggtggagaga tagttgacct gaacatattt ttcatagctt gtttaggaga
    31801 ctttgtgtga tggtaagctg ttacgtgaaa actagcgcta gtgggtgtgg tgacagagaa
    31861 tgcagaagcg cggatctcgc ctgtttgcat gataacttaa gattattatt acatcaattt
    31921 tgcacccctg tatgagcgtt gccttttgtg gctggcaaga ccgtgaaact atctcaacat
    31981 ttgctgtctg catgccagtg ctgaggatag taatttgcat tcgagcgaat ttttctgtag
    32041 cttacggcca catagtggct gagggcacct gtggctgtac cacagggcct tgttatacaa
    32101 gttgggttta taaacactct ctcctcagcc cgtcaaacgg gcagggcgat tctgtgtatt
    32161 attttttact ttttaataca ctcggttaat attagtaggg ttcgatttcc agtcaccata
    32221 ccggtatgat ggctttatag atactgcata taaagctcta acgtcactgt cagggtattc
    32281 gcaatgaact tttgtcgtac tgcagcatgt tcattcttta atgtcgcgac gcatgtgttt
    32341 ctcaaaagta cctctgccaa attttgatag atgtgtgagg ttttctttgc ccgggtttcc
    32401 tactgctctg cctgagatca acctttggtt tcatagtgtc agcgccctcc ccggtggggg
    32461 caaccgcgag cactggttct tggaggtctt aaccggcgtt ctccacaact tctcattgag
    32521 ttgatacgat aaagccaagt tcttgttgaa aagagtactt tgggtggaca aattgcatga
    32581 tgccgacgcc agagatatca tcaagattga tcacttctat tgaatgcagc ccagcccaaa
    32641 ataacaaatt gaggcgcatc aagccggtgc gaaaactcag tcattcgtct caaccccgaa
    32701 agacagatga ctgttgttac atgaggtaga gtgcttgagg atcttctcga taaccaagtt
    32761 gaatccgcaa ttttcatacg ccacgagtgg ctggtagcac tgtggctggg caccatagcg
    32821 ccctgataca caataatggt atggcctata aacctttgac cttcggcctt acaaacggcc
    32881 aatggtgtac tgtgtcttga ttatttcttc atttagatca ggctgcgtca aatatctaca
    32941 atttgttatt cagcgtccag gtctttgagt ttccctggcg atctagcatg cttaacttgg
    33001 cttagcttgt ccgttttagc caacggaggc accttccggt ccgtaaagcc gggtagggct
    33061 aggtacaaga agtttccgcc aatggccttc ctgttccatt ttggctgcgg ggaggctgat
    33121 atcacgtgca ctatgagtta caacaataga aataactcag gaccggtccc aaagcttgat
    33181 tggaatatgt ttcacactgc tgcagcaaca aggtactcgc ggctcacaag tgctctattg
    33241 gttccgacac aatgttgctc ttgctcacga caaccctctt ctcgttagca ggcgcagcag
    33301 tcatacagtc acctacggtg aagtcagagg actgttcaat cagtgctaca cggtacttta
    33361 taagctttgg tgactcgtat tctcagaccg gattcaatat aagtggcact cacccgtcgg
    33421 ctgcaaatcc tcttggaaat ccggatctac caggatggac tgctagtggc ggcttggact
    33481 gggtgggttt catggtgacc gagtacaata cctcattgtt gctctcttat aacctggcat
    33541 atggtggtgc aacgaccgat gccgacttgg ttaccccgta cgcacccacg gtgctcagct
    33601 ttgaggacca ggtcaacgaa ttcacggcga gtctagcgtc caagccagac tgggctccat
    33661 ggacagccga gacaaccttg attggtgtct ggataggggt gaatgacgtc ggcaacagtt
    33721 tctacttgag caacgcgacc gaggtgattg acgccgttgt tactcgatac tttgagctct
    33781 tgcaaccgct ttatgatgca ggagcaagag aattcgtttt attgagcgtt ccacgtacgt
    33841 atgagacatc attgtaaaac ttggacaagc tgacagtaag gaagcgaccg acaaaagccc
    33901 gctgatgttg gagaataatg atacatctga gacacaattg agaggggcga tcaagctcta
    33961 caatgatctt ctcggaaggc atctcgacaa cttcaaatcg aggaacagtg gtgtagaggc
    34021 acggattgtg gatacatctg ttccattcaa ccaagccatc gacaacccca caaaatacgg
    34081 agcaccaaat tccacgtgct ataatgctga cgggacaagt tgtctctggt ttgtaagtgt
    34141 tgcattttac attccttctg gtgattaagg gctgagtaac gttcatgaaa atggggctat
    34201 tttcttagaa aaatgtaata cataagatac tgattgcgat ttcacgtaga acgactatca
    34261 ccccggcgtt gcaattcaaa acttggtagc taaggctgtt gcccaggctg ttggggcccc
    34321 ttggtttgcc actacatgat gtacacaatt cgcgcatagc actatcgact tcaattgggc
    34381 tacggggaca atagcgaagt aatggtatag cttacactcg atacgattga gacctagaat
    34441 attaaatgaa cgagtcgtta tctacccttt cctctgcgcg gcacattgtc tcattatatt
    34501 ggacctctgc gacagcacaa tgctatgcta gattcttcac aggggtttca gggaactaga
    34561 acgtccgtta aatcatacga agacaaaagt taagttggtt gagaggaata aaccaatgga
    34621 agggaacgac aaaaatgaaa atattgatgg acttgaagta aggcgtcact ttgttgtaat
    34681 attaacggcg gaacgcgcag gatgacgaat gttgatcgaa ggctcattcc tataggtagg
    34741 caaggtaaac atactttacc gaataaccag acatactcag tgaccaccat ttctatacga
    34801 atgaccatca gaagccgttc tcgaatggca tgtacggttc aacaaaagat gctagtgccc
    34861 caacaccctc ccccaactcc aattcattca tcatgatatc ccagtcttgc ggggccatga
    34921 catgatcatt taagggcttg tcaacgttcg attgcgtgaa gtcaacgttg gaaagcggag
    34981 gatgtgatcg attctcatat tccgctgaaa ggtcaaggga tgcgcttgga tgacacgcct
    35041 gacggctaac caagaagtcc gttagccgat aaaacgtttg gcagacctca aataggctct
    35101 ttcctgatgc cgactggcta gccattggtt caactgctag aatagctgac tggaggagcg
    35161 caaggtcgtt accagatgct gaagccacgg tattcccggc aaggacaaca aaacaagcaa
    35221 atggaacctg ggcgaataga cttcagaagt tagcaacagc catcacggtg gtgaatatgt
    35281 cgcatacata ttcaggaacc atacccagcc cctgggatgt gaatgtcccc aagtctcatg
    35341 cgcatgcacg atagcagaca gcgctcgacg agcagcttca atgcattctg tgttgcattg
    35401 cagagggctc gaattggtgt cgtcgcatgg aatgacccga tacgcaattg tcatcagaca
    35461 gtgcatcata atgtcgagaa aggtgcttgc ggcccgaaat ctagcatcta gaggtggtcc
    35521 gtcttgaaga gactgcagtc atgtattaga ggtaatcttt gaatgaacaa gactctcaaa
    35581 cctttttgag gtctttattg atcgcattca atttagaagc aagttgtttc gcgctttcca
    35641 cccggtttaa atgcggtgct ctttgggcag aggctgaaaa gagctggatg tgcatctcac
    35701 cgacgatgac tgcattttcg atgcagcctc gatatagtct gaaaacagtc agccaagatc
    35761 tactagctca atatcgctat ttaccttgct gcagcatggg acattgagtc ctgaaagcta
    35821 ggaagctctg tggagacatc gtactggggg atcgacggag tcctgccgag agtaaaggac
    35881 atacccttat ccaccatgta aacataccag aatataactt gttttttctt caattcagaa
    35941 gattcgttta ttctagggag gcgatgccaa ccaagatcaa tgcacattct agacgctgtg
    36001 acagccagtg accaagcaaa ccccagccag cctgctttgc tgcagtatgt agtcttattg
    36061 atgagtatcg atcctatgga ggtagttgat cacataccag aattgatagg gcttgaattg
    36121 cttcgattga agggatttgg taaagtctca gtgcctgagc cgatgcctca atattcctct
    36181 tcaatagttg tatatgtgca tggatatcgg agtcagtgcc accaatccgt gggtagtcat
    36241 gcggtggcat gtcagagaac aggtagaaca agccagtgtt cacgatcaac cataccatta
    36301 ctgtgtagtc ccgaacggcg aaatatacct tttgacacat ctcaccaaac tcatgcacat
    36361 cgatcaccgg aacgtcaacg aaaaaccgct gtggttcact ctgtgatagg tggagaagct
    36421 ttagtaccgg ctccagtgga gggagcttcc tatcttcaag ccttgtcaat tgccgttcgg
    36481 gagagtgtag acagaggtcg cctgaactcg gtggttggtc gttttgatcg gctatctctt
    36541 gaaacatttg cgcagcgctc acgcttgata cattcgggat gttcggcagg ttcatttcca
    36601 acttcgaagt agcctcgtga agagcggctg tgattttttg agtatgcgcc ttgaatgatg
    36661 agccccctct gtacccgtca gaggcccccg taatggccgt tgatgggctg gcgatgtcgg
    36721 gaaacgatgc gtccttcgtt aatggctgag aagccgaatt gttgttcaat agtttctgta
    36781 gcatctcgga cacttgttgc aatgaatagt ctactctttc catggcatca tcatagcgag
    36841 tggatatgag aactcgctgc cgtttctcca aggctcggtg gcttatgtga cagttaaggt
    36901 tggatgcgac gcagctcgaa catggcgagt tacggtcgca tttggtctgt ggctagagtt
    36961 agggaaggcg ccggtttact aacaaaacaa atttacatta gtctaacctt tcgttccttg
    37021 caattactgc actattcaag atgtgtgggt tagcgatccc attcgggagc tcactggacg
    37081 ttctggattg gggctcttac ggctggtggt tgattgcttc cagtgggcct catggctgaa
    37141 gacccgctcc cgtggtgaag acccgagacg gagtaggctt gtgcttcgag ccgggtaacg
    37201 atgacttacc gtcccggaag ataacaagtt cacacagtct acgttgcttc tcgtttgttt
    37261 ctgcctgctg aagtggttta ttccaagatc gtggggtcag accgcgtaga gcactgggcg
    37321 gtgcaccgcc gggcccgagg gcccggtttg tcactaaacc cgaaattttg gtgcctcagc
    37381 cgtgcttatg ctgatccttg cattcctcct ccgacaatag ccaataagtc actgatcaga
    37441 tctcgcttcg gtcgcattgc aaaatggatt aggttacatt ctctcgggtc ctcgcgccca
    37501 gagagtgtgg agattcggat gggaagccac actagaacag tataaaatcc gcagatgcat
    37561 ctgatagagc accaagttct gatcaaatac tcgcaccatt gtcgactgca cacttaaaaa
    37621 ctcattcatt gtgaacagac atgtggtgtt gcatcctcgt agctgcagcc gtcttcggcc
    37681 atggcctagc aggcaatatc gcttcagcaa ctctctatcc acaggataca catcagaaca
    37741 agtcaacgtt gagcggagcc cctcctgtga gttagttcac cactgtgaac gttgccaatt
    37801 taatcagaca cgagttttaa tatgacgcag tgtgatgctc tagttgctgt tggtctcagg
    37861 gacagtgtgc ttttcccgtc tgataacggc tacgagcccc agatcgagag ttggttcgct
    37921 ctcaattcgc gcctacgccc atggtgcctt gtcctcccac gaaatactgc agatgtgtca
    37981 cttgttgtga ccacgcttgt gaaggctgga tctggcgcgg gggactggca catcgcactg
    38041 cgaagcggtg gccataacat cgatgggaac aatattgcga acggagtcac tatcgatctg
    38101 agctttatga attcgtcaga ctacaaccca agcacgaata cggcatctat agagcctggc
    38161 ggacgatggg aacatactta cgcaagcctg caggatcatg gtgtaacagt cgccgggggt
    38221 cgtgatggcg atgttggcgt gggcgggttt ctcctcgggg gcggcatctc ctttttctcc
    38281 gggagactgg gattcggttg cgactccgtc accaactttg aggtagtact tgcgaacgga
    38341 agtgttgtca atgctaacga gagagtcaac tcggatctct ggcgagcact gaaaggagga
    38401 agcggtaatt ttggcatagt cacgcgatac gacttggagt ctattccaac tagggatctt
    38461 gcccgagatc ttcgcttcct tccctcgaac tactctgacc tagttgtgga tacagtcgtg
    38521 gatttcgcca accatgatga gtcattaggc gatgacgcat tggtgagctt cttcacgtac
    38581 aactataaat cacacggtaa aacaatcagc ccagatttgg ctataggaac aattcatgtc
    38641 aatacagccg gcaattggag ctctaagaca agctacaaca gacttgagca gttgcccgca
    38701 attttgaatc aaacgaccac gcaaaacatg gctgaagcag cggccgcttc caaagtagat
    38761 ggaggcacct ggtaagttgg caaccagtgt gtagcttcac agaaatctta acttatcaga
    38821 acatagggct gcacgatcga cgcgaacgtt caagaatgat ccggtgatcc tccgatactc
    38881 caataaactt catgaggagt atgtggaggc aatgaaggag atcatcgggg ctgacaactt
    38941 ttcaacggtg atgtttcttc agcccatccc atcttctctt ggccgcatcg ggcaacagcg
    39001 tggtggaaac atgctcgggc tgcagaacgt caaagacaac gccgtaatgt ggacgggcgg
    39061 tgttactgtc tactcggatg aagcagctct atcagtcgcc aaagagggcc tggataggat
    39121 gtcagctcag attaagagct tctcagagtc aaatagtggt ggaatcgact tcatatacgc
    39181 aaactacgcc gacgatagcc aagaccccct cggcagctac ggcgcggaca atgttcaaca
    39241 catgcgtgaa gtcgctgcca agtacgatcc cactggtgtc ttccagacac gtattcctgg
    39301 tggtttcaag atcagcagag tggtgtagga atccatcgct tcctatccta ggttgatact
    39361 gtcgatatat atcattatcc atcatacagt cgttgttgat aaacgatctg ctcctctaac
    39421 tcttttcttg gcgcagttgt taatagcgca aaatctgggc gggtttaaca gcaagggtaa
    39481 tttcaattct ccagaaggcc atatgaaatc ctagttcttc cgtggaaact atcaaggcct
    39541 cttgtggcta tgcgcgcttc tcttctgggc tggttggaat tcaccatact ggtaccacat
    39601 cggcctagcc tgaattatct ccgctggtgt cgttctctga atcatcactc tcagttgatg
    39661 tgtcggtatc tgactcaaca acaacctttt tggatccatg tttcctatta tagggcctcc
    39721 tagaggtggc catagcctcc atacgacttt gatccatcgt gggaaagcga tcagctcgcc
    39781 actcctcacg catcgcaata tccgagtccg cggctccgag tgtcgtgata agatatctgt
    39841 cgaactcctt ggatgattct gcgacgctct gaaattgtgc ggcaccgagt gttggcttag
    39901 gtgcacctgg tccggtttgc tggctctcat gctccaccag agcaatggcg gcttggaatg
    39961 cgttgcgaat ttgtctagat agtcccgtta gccggatgaa tttctacgtg gcacccattg
    40021 agttccattc ctgaaaacta aggagttgtc ttgtattacc ttccattcca cgttccgaga
    40081 ccctccctct ccatctcacg aaaatgctgc ttggcgaact ttgttatctc ttttttgttg
    40141 attttgaatg ttacggctcc caagcgctct tgctcagcct tcgcgcgtct gatgaacact
    40201 tcataaagct tgacagtatc ctctttcttc agtcgtggat agaatagact catgtgaatc
    40261 ctagacttga aagcagggtc aatactgccg acccggttgg tggttaggaa aagaataccg
    40321 gcgtagtact ctagactgcg taagaagaca cttgtaacgg cgtttcttcg taagtcggtc
    40381 ttgcttcgtt tagcaagaaa cacatctgct tcgtcgagta aaagtacgca accccatttg
    40441 tgggccaaac tgaagttatg aagcaggttt ctctccacgt ccatggctgt ctcgccaata
    40501 tctccgcatg tgatggggta cagaggccgt ttggtattat cagctacgca ttctgcggtc
    40561 gaggttttgc ccacacctga ttttgttaga ataaggttat ggtctggccc agaatcacat
    40621 acctggttcc ccatgaagaa gtagaataag accggtacct tttcctttca ccatatctaa
    40681 ccctgcacca acacttacgc ctctttcccc acgggcattc tcgtgcgtct ttacgagtgc
    40741 gagaattgag gtcttgtgcc tttctggcaa catcagttcg ttgaaattat cttgatattc
    40801 gacctcggac aaatcagcga ccttcatcgt aatccactgc cgattccgaa gtatgtatcc
    40861 gtgtacttga tcgggaagca gaatgaggtc gtcttccgcc agttcatctc gtttccgggg
    40921 gccaagcagg tagctgtggt tctgcaaata gctgtcaagt cgtagttgat ccattttcag
    40981 gtctttgaat atagtatcgt ctccacagca cccttcattg ttttgctaat agtgtttgca
    41041 aaagcttcgc aagaatgtct cgcgcttatc tggtttggtg aggtcactga tctccacctt
    41101 cgtggatggt ctccactctc ctacggtgtt gaatgccaca gccatgtcaa cgatgacttg
    41161 tgcgtccaca tcatgtgaag gctcgtccaa cgtcttccca gtcatcacgt aatgtgaaaa
    41221 tggtggggat gtgatatcca agaaccgctt cgcgtgttgc tgcaggttgt tcctcaacac
    41281 ttcaccactt gggtgtaatg ccagtggata gacggcaagt gaagatattg gtttttggcc
    41341 gccaaatttg ctgatggtaa acctatgcaa cctaggcaca taatctgacc cattgaacgc
    41401 aaggctgatg cagttgacgg cgaaaccatc cagggctggt gttctgtctt cctcgctttg
    41461 catcatgtct attaagggct ctcgccctcc agtaaagctt atgaccctgt aggcacgcat
    41521 ctcactcgat tgatcaacaa cgatgagccc atgatcaaac aaatgccata ggtccccata
    41581 ttctatgtgt gttgcggtgc cttccgctat gctgtgtctc aggtcgaagg ttggtttgag
    41641 gtgaacgtcg atgaattgaa ccagaagttt caagtcctga aggagatctt cgtcttcaaa
    41701 gtcaagatcg tatgcaccga cagaacgttt tttggactct gtgtgtggtg aattcagagc
    41761 cttcttttta tccaattctg attgcaggtc cacaaagctc tgcctgattc gtttctcgtg
    41821 tttgacgaac aacttgaacg ggcgaagaaa taccgttcct ggatacagca ttcggtcgtc
    41881 gtcgtcattt aggaaaccta cctcaacatc ttccccagtt acattctcaa gatgttgaag
    41941 cagtgggggt gatcgtatcc tcaacttctc gggagtttgg cttgcagtaa gataaggatc
    42001 gtctgactta tcagacctca agtctagttg ctgctgtgcc gccagtttgt cgggatctat
    42061 ggagacgaga atttccaata ccggacgttc ttctacgggc gtattgtatg tctgatgtgt
    42121 aatcttgaat cgatcgatcg tagaccgccg aatctcccgc ttgtggactg gaaataacat
    42181 tcgcgattta cctgcgtttg gatcttctgg gttattgtgc acatgatctt tcaacttttt
    42241 gagttccttc tctagttcgt caatacgggt gtgcgttagt atcgaatgaa tcaatgcttg
    42301 gctggaccga acatcaacac tgccactttt tctctctttt tctagtagta gttctttttg
    42361 tgaatgatgc cattgcgctc ggccaacctt tgaagaaacc tctatcgggt attccggttg
    42421 gctcggaaga ggtccttcct tgaatatgtc ttcgatgata gtgatcttct tcccgacttc
    42481 actacacggt gtggccggat ctttctccga ataatcggct atgtttggtt cgattcgttt
    42541 gtcgaggcat ttcgctccat cttgacagtc agagagctct ggagactttt gccacagtgc
    42601 cgagtctgcc atggtgaagc gcccgcagag gtgtggtaat gtgcgaagcg aaggaaaatg
    42661 gcgacggtac gaaaaccagc tgtctgcagc ctcgcctcac ttcttggtac aaaataagcg
    42721 cccggaaagc agcatccacc aacatgcata aaacatgcag tgtgacctgg cttgcaggct
    42781 ccgccaccac aaacaaccaa ctgcgaagct ctctagagta ggtacagtga gatagtgtgc
    42841 aatctgctca gcccagcctg tccaatgatt cggtgtgcgg cattaagcgt cgaagtaatt
    42901 ccccgtcaat ttttgctaga gtgtgcccag catagctaca tacatatagg tacctatgtg
    42961 accacagtcc taccctactt acgcccgagt gatccaagac ctgatcgtca tttttcccca
    43021 gacaacctca agtatattct tgcgcataaa actccatagg gctccccaaa tggaagaaat
    43081 atcttcaagg aatgaatacc tcaattctcg tcaccgtcat cccagaaatg aagcagttcg
    43141 attcatcgaa aacagagtga cgctaacaga gcaagcaagt caagtctaca gtgaccgtct
    43201 gaacagcttt atccctatcc aagaagccat aaaacaagat cagatcaggc acgttgaggc
    43261 tttactatca gtgaacccaa ataacacgaa gtactaagac tgactagtgc tgagctttgg
    43321 aaagaagcgg atgaagaaaa aaaccgactg ttcaccatga tcgagaaagt tcaagcgaaa
    43381 ctggcgaaga agggctcggg tttctcggcc agtggatgct tagatgttcg acaatgccac
    43441 tggaaggacg tcttgcaaga agtaaacgag actgcaaggc gatggtcaag cgcgccaaat
    43501 cgagcatctc aaacgatgct ttatattgat aaacttggta gaaactctgc tgtctttgaa
    43561 agttggctgc agcttctccc ggccggggat tacgggtcaa ggtatgatca gtctcaacat
    43621 accatgctag cataattcct gaatgatagc ctacgtgctt ttagtatatg cggcgttttc
    43681 aagattgcga ttggggtaag gatgcatcaa gtacactttg ggttcaggtg cactaatcat
    43741 acttaacagg cggcaggtca atatgtcaaa gttgaggaag ctatttttgg cgcactcgca
    43801 gagattccag agatcatcca gggcgctcaa acttacgcca aagtatattc agaccgtcga
    43861 cctcaagcat tggagaagaa gactttcgat ttgtttcttg cgattctaag gtctcttaca
    43921 cacatcatgc agttctttgc agaaggatca attagtatgc gcactcaaat cacgccagac
    43981 tctatttctc cttacttact tgtgtgatgc aacaggaaaa ccgtttgagt ccgtattcaa
    44041 acaggcagag tacaagtctg cgttactcaa aagcatagac gagattagaa aacaagcatc
    44101 tcggatcaaa gacgaagcac agcaatgtct ggcatgggca gtgaaggagc aaagtttggt
    44161 cgtgaaatca atggatacca agatgaatag aatcgaatca gtggacaaca aaatcgatag
    44221 aattctaggc tcactccaga gattactaga gcagcggatg cctattccaa tcacacaaaa
    44281 cggtaagatt ccatccatga attcgatgac aaaattaatg gattaatgta tagcgaacca
    44341 agaacccgtt attgaacaac tagaaatgct gaaaaggctt cacccccaac tacaacaaag
    44401 cacatctaaa cagattccgt gcttgggatc gatttcaaaa tcgatcgaag caaaatctta
    44461 ccaggaacaa gagaagacat cgacagagac cgcattgaag ttgctcaaga tcattgaata
    44521 tgaccctgga gctatccgaa aggacatcga gagttgcgtt cagctcgaat tgcgacttga
    44581 tgagcaacaa aaatccctag cggccgcaat ggtgcggcat agcggataca gggctcatat
    44641 ggctgaatca aggtgttcca cggcgctact agtcaatggt cgagctgact tagcatctgc
    44701 agacagcctt tccccgttga cgctggtggc gggcacgtta gcacaagctt ccagagatga
    44761 agattcagtt ttcgtcctct gctacttctg caataaccac agaccagatt tcatgccgtc
    44821 catcgctgca tcgtcaattg gacttttatc cagtcttgtc ggacagctca tccagcaaat
    44881 gctgagcagg ggcatggcta tagatctatc atctctagag cctcatgagt ggaagaaaat
    44941 ccagggtctg gagcttgatg tcttatggaa ggcctttcgg aagctcacat cgcagctacc
    45001 tagcggcagt gtcttgattt gcattattga tgaaattagt cgattcgaga cggcaagcct
    45061 ttccgaggac acggatcggc tggccagacg gcttactagg cttgttcgaa acagtgacag
    45121 cattgtcttc aagttgctat tcacatgtca tggtcgagca ttgggggtat cccaatactt
    45181 cacggcccat acgattgatc tgagagagga tactgagcca gatgactcat caggctggtg
    45241 gatcaaaatg gggacttcca atactcttgg gtgattccgt tagttgattt tggtcatgtt
    45301 gaatagtgac tgcgattccc cacgtttggc aggtgccatt gcgatttgtg gaagttccaa
    45361 tgaatagctc tattcatgta tacttcaatt ggactgccat taaccctccc ttccctttct
    45421 ttactctacc acgcagggat ctcgcccaaa tgtgaccgtg acgagatcag acaattcatt
    45481 cttgataatg ttgtacgcct tctctgcctg atgtctgtag gcacagaagc gccattctag
    45541 ctggtggctg ccatcttcaa gaaccgtggt gatacatcta tcagtttgcc aatacatccc
    45601 agatagtcgc agataatgag ctaacgctga ctcgcaagcc cagcatgatt taccttccac
    45661 gatcaagact ctagtatgtc caagcaagcc ttcgcggggc gggcaacagt tttcatcgac
    45721 tcggactagc gcctcttgcc cccgaatcat caaagagctc tgcttggttc gccagagcat
    45781 cacacgtgca gcttctggag taaagaatcc aaccgatgct gcagagttcg gccgatcttt
    45841 cttcggtcgc attatcgaca gaaagttgac tttgtcgaga ttctttagtt gatcgaaaat
    45901 ttcccacggc tgcacgtcgg gcgcaagatt cgtgatgaag acagcacagt tcttactggg
    45961 ttcaatgtgg cgggcagctt cacgtcgtgc agtgtgtgcg ccttggtatg ccgagtcacg
    46021 gagtgctcgt ctctctacca gatctctgtc ttcttgtcgt tcgcaaatga ccatggtacg
    46081 aatgaattca atgacttctt taatgtcgca gtcttcatgt atggtgcttc cactttggcc
    46141 tagatagata tcctatatca gcgaatattc acgtaagtct catccgaagc acatactgat
    46201 gtccattgta ctactgggtg gggtatccgt aggtacgcca ggggtggggg cagactcact
    46261 gccaaaggtt gaaatcgatg tttcgttctg attcatggtg gaggtggtgg tcttgcaaat
    46321 tggcgcagca acatgatgct tgtccatctt tggagcagat gacactggtc tcatctagtg
    46381 ggtatcgaga tctcaataca gctgactagg tagatactgc gcgcattgaa gtcagaatgg
    46441 aaagtactag gttgcttcaa gatggtgctt ctagcaaaaa gaggaatggt caatatcgca
    46501 cggatccacg ccagtggaat gagaaataga aagtcaggct gattgtttgt ggtatcaaat
    46561 gattgttcta ccaactctag gtgttggatt gtcctgtctg aggttcactt cctagccgtt
    46621 ttccgagact gctggaagtt tcgtttgttg tctaatgcga acaatagtga ttcgtaaaac
    46681 ttacattgtc gattatcgat cgtccgccgc ttactgcgct gtataggctt gtctgtactt
    46741 cccttgaggt cttgatgggt taggtgtact gaggcgatag gccattgcca gagggtagac
    46801 tcttaacaat atcagcccgc ccatatgagc caggggttac aaggtcactt ttccacttcg
    46861 ctagagcctg atatttgaga aggcccaata ttagcaggaa agtcgatgat gattatccag
    46921 caattaacac tgggtccaag tcgcaatctg agtgcgctgt tcattctctc tggcttttct
    46981 cacaacgtat aaatcgtgac gagaatgtct cgatatccag gttactttaa aatagaatgg
    47041 actgaacgtc gattattatg tagtcacagt tattgctttg atctggccat ctaatgacga
    47101 gttcgataag ctttgcaagg tctcggtgag tgtcagcccc gtaattaacg tgtgcctgca
    47161 tccaagaagt tacgtgatct tgttcctcat gatttcaaaa ggtgaaatgt tgaggacgaa
    47221 aacgaccgta gggctgtggt cataaagtct gataaagaaa agatcagctc atgcgaatgg
    47281 ctaataagta acgacacatc gggctcctta acttaactac ggaactaatt ttgtgttttg
    47341 agtctctctt gctgctgtcc gaggcaatcc gtgtttgatt cagctaaaca tgtggatcta
    47401 cactgtagtt gagggagtca tcgtcatgaa ttatccccac catgcaaaac aggaacaagc
    47461 acatcacagt gacacatgca ctatacctgg tgattggatg ccgaagaaat gccgtcttgt
    47521 aagtgctcta aattaaggag ctcagtgagg tatgatgcaa tacggtctga ccagagtact
    47581 atcattagaa tggaacatgg gtgaatgatt gtttttgttt tgaggcgagg ctgcatcttc
    47641 aatgccttga agtcatttct gtgcattagc atgccaaact cagtgtaagc cataattccc
    47701 ccattccgag gcccgtctgc ccaatcgagt gagcccacgg gtcattgaag gcactgttct
    47761 ctgattaaaa ctagtctcat gaagacttcg accctagtag catagtatag ttgacctgtg
    47821 ttgtttcaga gggagccgag gttcaactag cgggatgcgg agaacccatg caccacagcg
    47881 cgggggcgca tccggggtag agcaaccaca tcatgaccgg cataggttcc acgcgttgat
    47941 gtgccaatga gagtcgagca tctctcgaaa agccggggat tttgctgtcc attcggggcg
    48001 tgcatttcaa tccgcggctt cgaggagtgc tgatttatga tgtatatcag ctttccaata
    48061 accatggcgc ttcccattcc cacacaagaa ccgagccttg acgacctttc tccagtgtgt
    48121 tgtaattctc tactagatac gtagagctgt ccgagactta gtacaggcac cactttggtc
    48181 ggagcatcga cgaacttcgt caaagccaat ccagtcgagt cgagcactag gcttggcacg
    48241 cgagtgacga agaccgacac gccacccggc ggaaacatcc ccttgatata ctgtggtaca
    48301 ataagcagac caagatgtcg ccctgccgtc ctatccgcat cggcaattgc tccggcgcga
    48361 tacccgaccc gggcgatatc atgctaaccc aggccacggc ggggcctctc gatgtgatca
    48421 caggcgacta cctggcggag gccaacttgg cctcgtacgc ggaggcgcac gcaacaggca
    48481 cccatccggg ctgggttcca tcggcgtggg acgggctgca gaagtcactc ggggccatca
    48541 atgagcggcg catcaggatc gtcatcaacg gcggggcaat gaaccccaag ggcctggcac
    48601 tggaaacggc aaaattggtc cgagagaagg ggtatgatct caaagttgcc tgggtggatg
    48661 gcgacgatct gatgggcacg gtcagggaga tactgaagcc ggacgggcgg ggacggttgc
    48721 cgcacctgga tggccacaat gaggctgtcc agcttgcgca cggcaccgag aacttcctgg
    48781 aggacccgaa taagaagatc gtggcggcga acgcctatct cggctgccga ggcatccgga
    48841 ggggcctcga cgagggcgcc gacatcatta tatgcggtag ggtcgcggat gcatccccag
    48901 tcatgggcgc ggcggcttgg tggcatggtt ggagggac
//
