# Supplementary material for: Genome sequencing and physiological characterization of three Neoarthrinium moseri strains
Source: BMC Microbiol. 2025 Aug 21;25:526. doi: 10.1186/s12866-025-04274-z (PMC12369201; doi:10.1186/s12866-025-04274-z)
Supplement: Supplementary file 16 — Supplementary Material 16. [file 12866_2025_4274_MOESM16_ESM.zip › BiGSLICE/input/Nmoseri/TUCIM5799/JAFIMR010000013.1.region001.gbk]

LOCUS       JAFIMR010000013        21299 bp    DNA     linear   PLN 06-APR-2022
DEFINITION  Neoarthrinium moseri strain TUCIM 5799
            scaffold13_Wmoseri_TUCIM_5799, whole genome shotgun sequence.
ACCESSION   JAFIMR010000013
VERSION     JAFIMR010000013.1
KEYWORDS    .
SOURCE      Neoarthrinium moseri
  ORGANISM  Neoarthrinium moseri
            Eukaryota; Fungi; Dikarya; Ascomycota; Pezizomycotina;
            Sordariomycetes; Xylariomycetidae; Xylariomycetidae incertae sedis;
            Neoarthrinium.
COMMENT     ##antiSMASH-Data-START##
            Version      :: 7.1.0
            Run date     :: 2023-12-04 11:58:05
            NOTE: This is a single region extracted from a larger record!
            Orig. start  :: 449657
            Orig. end    :: 470956
            ##antiSMASH-Data-END##
FEATURES             Location/Qualifiers
     protocluster    1..21299
                     /aStool="rule-based-clusters"
                     /category="other"
                     /contig_edge="False"
                     /core_location="[10000:11299]"
                     /cutoff="20000"
                     /detection_rule="(indsynth or dmat or indole_PTase)"
                     /neighbourhood="10000"
                     /product="indole"
                     /protocluster_number="1"
                     /tool="antismash"
     proto_core      10001..11299
                     /aStool="rule-based-clusters"
                     /tool="antismash"
                     /cutoff="20000"
                     /detection_rule="(indsynth or dmat or indole_PTase)"
                     /neighbourhood="10000"
                     /product="indole"
                     /protocluster_number="1"
     cand_cluster    1..21299
                     /candidate_cluster_number="1"
                     /contig_edge="False"
                     /detection_rules="(indsynth or dmat or indole_PTase)"
                     /kind="single"
                     /product="indole"
                     /protoclusters="1"
                     /tool="antismash"
     region          1..21299
                     /candidate_cluster_numbers="1"
                     /contig_edge="False"
                     /product="indole"
                     /region_number="1"
                     /rules="(indsynth or dmat or indole_PTase)"
                     /tool="antismash"
     gene            complement(3533..4976)
                     /locus_tag="JX265_006061"
     mRNA            complement(join(3533..3852,3945..4405,4461..4714,
                     4776..4976))
                     /locus_tag="JX265_006061"
                     /product="hypothetical protein"
     CDS             complement(join(3533..3852,3945..4405,4461..4714,
                     4776..4976))
                     /codon_start=1
                     /gene_functions="biosynthetic-additional (smcogs)
                     SMCOG1042:O-methyltransferase (Score: 163.7; E-value:
                     1.1e-49)"
                     /gene_kind="biosynthetic-additional"
                     /locus_tag="JX265_006061"
                     /product="hypothetical protein"
                     /protein_id="KAI1871021.1"
                     /transl_table=1
                     /translation="MAPIGLESAIAPSNIDAVPNLLAEVASAGDALSKAGDDSLAPRLE
                     LLEKARELARALETPREMMIQHPSNVMAISFGVYTNLWTTMAQNGDGPQKVSDLAKQLG
                     LQEELLQRMMRHVAASGYLNMTAPDEYTPNSFSKSLSLPVMYSGYYTGPPTLNPTFLEA
                     HDWLKGRGYKVPTDKFDTAYQVAHKTKLHWFEDMQSRPPHGQMFNDHMAGYLLGRPPWS
                     DSGFFPVKERLLDGFDADKKDAVLLVDIAGGMGHYTDQFRSKFPDAPGRLILQDLPVVL
                     GQIQGLDSRIERMEYDFFTEQPVKGARAYYTHFVLHDWPDEDAVKIASRVREAMKPGYS
                     KFLIHEHVIQPMKQDYEQTALDLIMMTGFGGKERSVAQWSELLENKCGLKIVNTYTVAN
                     GIESVIECERPE"
     PFAM_domain     complement(join(3614..3852,3945..4134))
                     /aSDomain="Methyltransf_2"
                     /aSTool="clusterhmmer"
                     /database="35.0"
                     /db_xref="PF00891.21"
                     /db_xref="GO:0008171"
                     /description="O-methyltransferase domain"
                     /detection="hmmscan"
                     /domain_id="clusterhmmer_JX265_006061_0001"
                     /evalue="9.00E-19"
                     /gene_ontologies="GO:0008171: O-methyltransferase activity"
                     /label="JX265_006061"
                     /locus_tag="JX265_006061"
                     /protein_end="385"
                     /protein_start="242"
                     /score="67.8"
                     /tool="antismash"
                     /translation="DAVLLVDIAGGMGHYTDQFRSKFPDAPGRLILQDLPVVLGQIQGL
                     DSRIERMEYDFFTEQPVKGARAYYTHFVLHDWPDEDAVKIASRVREAMKPGYSKFLIHE
                     HVIQPMKQDYEQTALDLIMMTGFGGKERSVAQWSELLEN"
     gene            5685..7225
                     /locus_tag="JX265_006062"
     mRNA            join(5685..5867,5926..6301,6368..6485,6546..6610,
                     6657..6687,6757..7225)
                     /locus_tag="JX265_006062"
                     /product="hypothetical protein"
     CDS             join(5685..5867,5926..6301,6368..6485,6546..6610,
                     6657..6687,6757..7225)
                     /codon_start=1
                     /locus_tag="JX265_006062"
                     /product="hypothetical protein"
                     /protein_id="KAI1871022.1"
                     /transl_table=1
                     /translation="MATPPTPLDPTYAGENSGPHVVASIIIVASLSTLFAAARLYVRLH
                     IVRKFQFDDYMIVLSVVCSWMSVGFSTAAVHSGSGRHIQTLSGKQISGAIQFTLFGFVP
                     GILSYVLPKMTVVTLLARLLNPSRWHLVWLWSMCIICLITMMGSVAIAFAQCQPTKSQW
                     DLSVKPDFCWSKWILVKYSWGSCAFSAFVDLYLSIYPAVVLYKIQLPRRKKIGLSIALG
                     VGSISTVVAIYKITVLKGLASPDFTFDSCNLTIWTIVEGSVIIIAACIPLLQPLLEKIR
                     KRSWSSNRKSQSLYLTPKNASGHHKGYADVELSNDKSRIRKARRQFDMESVLETRNYDD
                     HLGAQPVPAGSQERILEEDETGLVTQTSRRQIQNKNIPPDPHNGIHRTDEIRISYAEDN
                     GSTSNSHRHQDSWS"
     gene            10001..11299
                     /locus_tag="JX265_006063"
     mRNA            10001..11299
                     /locus_tag="JX265_006063"
                     /product="hypothetical protein"
     CDS             10001..11299
                     /codon_start=1
                     /gene_functions="biosynthetic (rule-based-clusters) indole:
                     dmat"
                     /gene_kind="biosynthetic"
                     /locus_tag="JX265_006063"
                     /product="hypothetical protein"
                     /protein_id="KAI1871023.1"
                     /sec_met_domain="dmat (E-value: 2.7e-86, bitscore: 284.3,
                     seeds: 47, tool: rule-based-clusters)"
                     /transl_table=1
                     /translation="MNAFWQRLIQYLSSIWSYFPTIVAAQARTGAFILPPRQQPSTPTR
                     HTQKGLLLREAYSDEPKAQDIRDPPQIYWYRTAGHVLDALMQGANYSRPAHDYVMSFFK
                     DTVAPFLGPTDQPSFKRWESFMTDDHSPIEISWDWCGSADEPVIRFSIEPIGLHGGTSV
                     DPMNAVGPESFKRTILETLPKIHTSWFDHFDLFFNGRATQASTEESHPSRIFWGFDLKG
                     SCITAKAYFFPGPSARSMGTSNFHTIAQAIACAPYCTPDKIQAFDKLATFADGPGTDAL
                     EFEMLAIDMVDPLESRFKIYFRDRSTRFSSVCDAITLKGQKTGVHIDRGLRSLEQLWCS
                     LFDLSDVSEDAELQLNEHRTAGILYNAEFRLGSRYPDVKIYIPVRHYSSSDQNVMDRVE
                     EFMDNQRQRIHLVRRSASEVPSSAYAEAMKRIL"
     aSDomain        10193..11221
                     /aSDomain="TIGR03429"
                     /aSTool="tigrfam"
                     /description="arom_pren_DMATS: aromatic prenyltransferase,
                     DMATS type"
                     /detection="hmmscan"
                     /domain_id="TIGRFam_JX265_006063_0001"
                     /evalue="4.40E-85"
                     /identifier="TIGR03429"
                     /label="JX265_006063"
                     /locus_tag="JX265_006063"
                     /protein_end="407"
                     /protein_start="64"
                     /score="284.3"
                     /tool="antismash"
                     /translation="DIRDPPQIYWYRTAGHVLDALMQGANYSRPAHDYVMSFFKDTVAP
                     FLGPTDQPSFKRWESFMTDDHSPIEISWDWCGSADEPVIRFSIEPIGLHGGTSVDPMNA
                     VGPESFKRTILETLPKIHTSWFDHFDLFFNGRATQASTEESHPSRIFWGFDLKGSCITA
                     KAYFFPGPSARSMGTSNFHTIAQAIACAPYCTPDKIQAFDKLATFADGPGTDALEFEML
                     AIDMVDPLESRFKIYFRDRSTRFSSVCDAITLKGQKTGVHIDRGLRSLEQLWCSLFDLS
                     DVSEDAELQLNEHRTAGILYNAEFRLGSRYPDVKIYIPVRHYSSSDQNVMDRVEEFMDN
                     QRQ"
     PFAM_domain     10217..11221
                     /aSDomain="Trp_DMAT"
                     /aSTool="clusterhmmer"
                     /database="35.0"
                     /db_xref="PF11991.11"
                     /db_xref="GO:0009820"
                     /db_xref="GO:0016765"
                     /description="Tryptophan dimethylallyltransferase"
                     /detection="hmmscan"
                     /domain_id="clusterhmmer_JX265_006063_0002"
                     /evalue="1.50E-84"
                     /gene_ontologies="GO:0009820: alkaloid metabolic process"
                     /gene_ontologies="GO:0016765: transferase activity,
                     transferring alkyl or aryl (other than methyl) groups"
                     /label="JX265_006063"
                     /locus_tag="JX265_006063"
                     /protein_end="407"
                     /protein_start="72"
                     /score="284.6"
                     /tool="antismash"
                     /translation="YWYRTAGHVLDALMQGANYSRPAHDYVMSFFKDTVAPFLGPTDQP
                     SFKRWESFMTDDHSPIEISWDWCGSADEPVIRFSIEPIGLHGGTSVDPMNAVGPESFKR
                     TILETLPKIHTSWFDHFDLFFNGRATQASTEESHPSRIFWGFDLKGSCITAKAYFFPGP
                     SARSMGTSNFHTIAQAIACAPYCTPDKIQAFDKLATFADGPGTDALEFEMLAIDMVDPL
                     ESRFKIYFRDRSTRFSSVCDAITLKGQKTGVHIDRGLRSLEQLWCSLFDLSDVSEDAEL
                     QLNEHRTAGILYNAEFRLGSRYPDVKIYIPVRHYSSSDQNVMDRVEEFMDNQRQ"
     gene            11929..13871
                     /locus_tag="JX265_006064"
     mRNA            join(11929..12057,12114..12774,12828..12988,13044..13871)
                     /locus_tag="JX265_006064"
                     /product="hypothetical protein"
     CDS             join(11929..12057,12114..12774,12828..12988,13044..13871)
                     /codon_start=1
                     /gene_functions="other (smcogs) SMCOG1092:hypothetical
                     protein (Score: 355.9; E-value: 7e-108)"
                     /gene_kind="other"
                     /locus_tag="JX265_006064"
                     /product="hypothetical protein"
                     /protein_id="KAI1871024.1"
                     /transl_table=1
                     /translation="MDPAEKDAIHNERFVRIICIGAGASGICLAYKLNRSFTKFSLTVY
                     EKNPGIGGTWYENRYPGCACDVPSHNYTFSFDPKPDFSSVYAGSNEIRSYFEDFVSKHG
                     LSHLIHMSHLVTRATWDEEKGEWTVEAKNLATGQTVESVCDILVHATGYLNKPAWPHVS
                     GLENFKGIKAHSADYDETIDLRGRDVLIIGGGSSAVQILPAIQPIVRSAKIIIRTPSWM
                     LPDISTETSTFTSHQIEEFVNKPELLMALRQENERTMNSIFTVYMKNSVLQNQAKALLK
                     SATKHILREYDSVDALIPEFSVGCKRVIPSGFRFLRTLKEANVNVIHSSASSFNSSGCI
                     TEDGQYHEADVIICATGFDTSYVPRYPVIASGLNLQSEWSRSIMGYMGVGISGFPNTFT
                     LLGPYTPYSNGPTLIAAEAQADYICSFIDRYQTEPIHSMTIRPSVCKEFTEQVATVMEK
                     LVWTDNCRNTHNNSRVGSRVPTTWPGSTLHYLEAIREPRWNDWDFQYRGNRFAWMGNGV
                     SQAEWDPTTDLAYYIRQHDDSPHLGRKARNLAIAKSGTRPARELHRQAKLGPVKAETMA
                     YGEVGIEANEMLIDQD"
     PFAM_domain     join(11983..12057,12114..12242)
                     /aSDomain="NAD_binding_8"
                     /aSTool="clusterhmmer"
                     /database="35.0"
                     /db_xref="PF13450.9"
                     /description="NAD(P)-binding Rossmann-like domain"
                     /detection="hmmscan"
                     /domain_id="clusterhmmer_JX265_006064_0003"
                     /evalue="8.60E-13"
                     /label="JX265_006064"
                     /locus_tag="JX265_006064"
                     /protein_end="86"
                     /protein_start="18"
                     /score="48.4"
                     /tool="antismash"
                     /translation="CIGAGASGICLAYKLNRSFTKFSLTVYEKNPGIGGTWYENRYPGC
                     ACDVPSHNYTFSFDPKPDFSSVY"
     PFAM_domain     12288..12752
                     /aSDomain="Lys_Orn_oxgnase"
                     /aSTool="clusterhmmer"
                     /database="35.0"
                     /db_xref="PF13434.9"
                     /description="L-lysine 6-monooxygenase/L-ornithine
                     5-monooxygenase"
                     /detection="hmmscan"
                     /domain_id="clusterhmmer_JX265_006064_0004"
                     /evalue="8.00E-07"
                     /label="JX265_006064"
                     /locus_tag="JX265_006064"
                     /protein_end="256"
                     /protein_start="101"
                     /score="28.6"
                     /tool="antismash"
                     /translation="KHGLSHLIHMSHLVTRATWDEEKGEWTVEAKNLATGQTVESVCDI
                     LVHATGYLNKPAWPHVSGLENFKGIKAHSADYDETIDLRGRDVLIIGGGSSAVQILPAI
                     QPIVRSAKIIIRTPSWMLPDISTETSTFTSHQIEEFVNKPELLMALRQENE"
     gene            15329..16921
                     /locus_tag="JX265_006065"
     mRNA            join(15329..15358,15437..16921)
                     /locus_tag="JX265_006065"
                     /product="hypothetical protein"
     CDS             join(15329..15358,15437..16921)
                     /codon_start=1
                     /locus_tag="JX265_006065"
                     /product="hypothetical protein"
                     /protein_id="KAI1871025.1"
                     /transl_table=1
                     /translation="MASQGGTTYNDAIDALNSLQTPFAIIEARRKAGIRPDAASIAEMR
                     VYLRRIGLAPSDLDRLNIIHVAGTKGKGSTCAFAASILQQYQKAHGVPRKIGLFTSPHL
                     IAVRERIRINGAPIAEDLFAKYFFEVWDLLGKAEEAEKAQGEDPVSEGERGGVPMATRP
                     IYARYLTLMSYHVYLKEGVDVAVYETGIGGEYDATNIVERPVAAGISTLGIDHVFALGD
                     TVDKIAWHKAGIMKLGSAAFTIEQVPEAAKVLQKRANEKKVELKVLGVDSRLKGVDVRP
                     DALFQKKNASLGVALAEAALQKLDPSFKQNLDQLPKEFVDGLEQVIWRGRCEVKTEGPL
                     VWHVDGAHTVDSLKMATKWFAGECASRQGPKALIFNQQGRTEAVDFLDGMVAALKSQGQ
                     GSFDHVVFCTNVTYAVTGYKRDFVNHQYDPAAIEKLTAQHQFAEKWSALDPNAKVVVLP
                     TIEDAINHVRDLAKDVDGQETVQALITGSLHLVGGALGILEKADAL"
     aSDomain        15530..16891
                     /aSDomain="TIGR01499"
                     /aSTool="tigrfam"
                     /description="folC: bifunctional protein FolC"
                     /detection="hmmscan"
                     /domain_id="TIGRFam_JX265_006065_0002"
                     /evalue="8.70E-88"
                     /identifier="TIGR01499"
                     /label="JX265_006065"
                     /locus_tag="JX265_006065"
                     /protein_end="495"
                     /protein_start="41"
                     /score="293.3"
                     /tool="antismash"
                     /translation="AEMRVYLRRIGLAPSDLDRLNIIHVAGTKGKGSTCAFAASILQQY
                     QKAHGVPRKIGLFTSPHLIAVRERIRINGAPIAEDLFAKYFFEVWDLLGKAEEAEKAQG
                     EDPVSEGERGGVPMATRPIYARYLTLMSYHVYLKEGVDVAVYETGIGGEYDATNIVERP
                     VAAGISTLGIDHVFALGDTVDKIAWHKAGIMKLGSAAFTIEQVPEAAKVLQKRANEKKV
                     ELKVLGVDSRLKGVDVRPDALFQKKNASLGVALAEAALQKLDPSFKQNLDQLPKEFVDG
                     LEQVIWRGRCEVKTEGPLVWHVDGAHTVDSLKMATKWFAGECASRQGPKALIFNQQGRT
                     EAVDFLDGMVAALKSQGQGSFDHVVFCTNVTYAVTGYKRDFVNHQYDPAAIEKLTAQHQ
                     FAEKWSALDPNAKVVVLPTIEDAINHVRDLAKDVDGQETVQALITGSLHLVGGAL"
     gene            complement(16985..18694)
                     /locus_tag="JX265_006066"
     mRNA            complement(16985..18694)
                     /locus_tag="JX265_006066"
                     /product="hypothetical protein"
     CDS             complement(16985..18694)
                     /codon_start=1
                     /locus_tag="JX265_006066"
                     /product="hypothetical protein"
                     /protein_id="KAI1871026.1"
                     /transl_table=1
                     /translation="MRMSSKVFYGSTAATGAFHLAVRRATSHAIINPLTLLKCGQKPSS
                     SMARTYDSALSQLSALQSNFAVHSLFGPPALSASDVSPGKTQDLNALAIPEMLAWLGRA
                     GLATSDLAKLKCIHVAGTKGKGSVCAYLTSILTQSPFRSVAGRVGTYTSPHLVTVRERI
                     MLDGQPISQELFTKYFFEVWDAFTASARAEFHRQNGDKPAATKLDTATEAELQGPATKP
                     FYFRFLTIMAFHVFLREGVRSAVVECGIGGEYDSTNVLPAAAITASVVTQLGIDHVGML
                     GGTLPEIAWHKMGVAKLGRKCFTRNLRGETGARTMEVIRNRAQEIGAELVEVADQDVET
                     WGGVKAEGIGGLEGSFQKYNQALAVAAANEHFAQLKAPFTTSKVFDDLPSEVNQGLQHA
                     RLRGRCETREDGNITWLIDGAHTAESLQEVAKWYASKRTATPGSQMILMFNQQQREAGR
                     LLQVLLSGIAENGALGSKIFDRAVFTRNELDTRAGKEPERDLSVQKAAAEAFKEMCPGK
                     EAAIFDNVTGAVEFAGSTDTQDAHSQKKMVLVTGSLHLVGALLRILEPEAPI"
     aSDomain        complement(17009..18409)
                     /aSDomain="TIGR01499"
                     /aSTool="tigrfam"
                     /description="folC: bifunctional protein FolC"
                     /detection="hmmscan"
                     /domain_id="TIGRFam_JX265_006066_0003"
                     /evalue="1.70E-85"
                     /identifier="TIGR01499"
                     /label="JX265_006066"
                     /locus_tag="JX265_006066"
                     /protein_end="562"
                     /protein_start="95"
                     /score="285.8"
                     /tool="antismash"
                     /translation="EMLAWLGRAGLATSDLAKLKCIHVAGTKGKGSVCAYLTSILTQSP
                     FRSVAGRVGTYTSPHLVTVRERIMLDGQPISQELFTKYFFEVWDAFTASARAEFHRQNG
                     DKPAATKLDTATEAELQGPATKPFYFRFLTIMAFHVFLREGVRSAVVECGIGGEYDSTN
                     VLPAAAITASVVTQLGIDHVGMLGGTLPEIAWHKMGVAKLGRKCFTRNLRGETGARTME
                     VIRNRAQEIGAELVEVADQDVETWGGVKAEGIGGLEGSFQKYNQALAVAAANEHFAQLK
                     APFTTSKVFDDLPSEVNQGLQHARLRGRCETREDGNITWLIDGAHTAESLQEVAKWYAS
                     KRTATPGSQMILMFNQQQREAGRLLQVLLSGIAENGALGSKIFDRAVFTRNELDTRAGK
                     EPERDLSVQKAAAEAFKEMCPGKEAAIFDNVTGAVEFAGSTDTQDAHSQKKMVLVTGSL
                     HLVGALLRI"
ORIGIN
        1 ggtagaaaag tgtcttgcaa taatatactc tgtattccta gcaccatgta ccaataggac
       61 cggtatatcg tgtttcatca atgactagaa acttaggagg caagcgagaa gcttaccgtc
      121 gaccatagtc ttgtgccgat aaaggataga tatgtgagac cttttggagc gtgaattgca
      181 atttattgac ggagaatgtt gtaattatcc acgatatcca gggagaaata ttcaccacag
      241 tgtttgagag tcaacgtgaa gccatgtgcc attttcgtcc tgcctcaaaa tgtgcgattc
      301 tttgtcgaaa gtatagtcga catcatgggt ggtagagagt tttcggcaat atgatagaaa
      361 cctcatttgc aatcaaatat cgcagacggg cgcagacaga cgatatctac ccacgccaaa
      421 gcacccagga actgaaccat ggtggccacc acttggacgc cagaaagctg aggagagttt
      481 cctcggtctt agtactgagt ataagtctag catcacgatt cgttatgtca tacaataatc
      541 cgcgtggaga acacgacgtt gtgttgtcag tccgggaggc gctgctatct ggcgcaatac
      601 aggcggtgac gaactgcaca tagtaatgca cctaggagtg caagagcttc caaacgcctc
      661 tttcatgctt cgagcaagcg atgagcacat ggcgagtata ctactcagct tctgtaagat
      721 tgggacaagg tttttagaag ctgttctgac aggcctcccg ggttgatctt cttgatcaat
      781 gaatgcgaac tcatgatcga acgatgttaa agtttccgac ttatagtagc tcaatatgtc
      841 taggccatat gcagaattga cagtatttct cacaatctac ggcttgtcca cgttctcgtg
      901 gcccgatgtg tattgcgagc tccagcacag ataatgcagt gcactttggc tctgggcttc
      961 tttccggtcc tcaggctttc gacattattg ccttttccgc aggctcgaaa gcaaagccca
     1021 cttggtcaag cgcgccacct tcaagatacg tcttagacat ccagcactag gatgaggacg
     1081 acgccatcat tgacaaatgg atctgttacc atgtctcaag cccaaggaat gcccttggaa
     1141 cagcaagcgg gtaactaggg tgaggactgg cgtcttggtt gggattctaa atgtctacgg
     1201 cgttgagtat ctaaacatcg cttgcatgta gctcttgcta acattgttgc acatatgaat
     1261 gccacggcgt tggttattgg tgagaaggca gcaaacggct tcatccgtag gcttgaccta
     1321 tagttggccg agacttggag tttcttgtta gttgcagata tccgactcta cctgaatgtg
     1381 tttgaacttg ccatacatgt gtaaggaatc cattcgagta catcaagctg tttctagcaa
     1441 atacaaatag ccttttggtc ttcacttctt catttttctt gaataaactt actatcttct
     1501 catgcataca gcactactgt gtcggcgcta tcacatatca atgattgcac ttaggccttg
     1561 tttaaggtaa agtaaaaagt atatttcagc ataaggggtc catttatctt tctctttccc
     1621 cttacttaca cattgacacg aatgcagaaa gtgttttgac cacagcctac atttcggcga
     1681 gagtcaagag taaggccagt cgtcaaagtc agatctgcat ggacaaggaa gatcccaatg
     1741 ggaagagtac gctgagtgaa gtcccctttc ttcttcggtg gcttcagagg cctttgtgac
     1801 gtactgatct cacacagata gaacattgga agctgggagg atacgacaga gatcgctcag
     1861 gaacacataa tcgtcgtgga aaatgctgtt gatgcaatga aagtccatac tttgagggaa
     1921 tcaacaacga gattctgcat agataccctc gcaacagttt ctagaacagt ctacaatgaa
     1981 cagctatgag ggtgtcgata ctacaatatt gaattacaca gtatttacat agcagcgaat
     2041 gatcacgttc cattagatat cgagatgaag ccagatccaa aacgcggagg gatcactaga
     2101 agagttttgc gaagctgcct gcttgtcggt agatgtgaca gaactatgcc aaacacgatc
     2161 cgaccaggct acagcctcat taggtatcta ggttttgtgc gcttaacccg ggcgaaccag
     2221 gtacctgaca ggggtacaca tattatgaaa ttccatcgag atcactatcc taacagtccg
     2281 gagaggaata agataagcga cattgttcta tggccagtct cttgattata tagcccgttt
     2341 cccgcccggc tgctccgatt ttcactgttt cacgatagag gccgcagttc ttgaacaagc
     2401 aagaaggctt gacagactcc tcttcctgct tgtcagacag gttgggcatt gctgaatcgt
     2461 aattggcgat accaaaagga acaggctctt ggaaagggag tacggcagct tattttgtgt
     2521 actacggatc tgactttcct ttcttctttt gttagagaga gggtgggaag aggagggggg
     2581 acggaactgc ggtcgtacca ctggctgtct gtgatgggag caaggcagaa atcctttctg
     2641 cgagcccctg tagcagcaca tattcaaaag tagcacccta gaggaaaatt gcgtactcgt
     2701 atctcgaaga gacttcctac cgagtgctac acaggaatcc tgcagcagca tacactgcag
     2761 ctctgcggcg cggatcattc cttcgcatct cacaccatga atacatagcc gtggagcaga
     2821 ggcgacacca gactgtgact ccttctcgtg cattgtggca tcgctatgat catcaacctg
     2881 cagcctgagg gattctattg ctgggcacaa cggttgcatg tgggtacact ttttcagatg
     2941 ccagcagcct ttttgtcggt ctatgtgccg cattacggca gtttggtacg acatttgtac
     3001 gcttcacgtt tcgttctgaa tggctaggat tccttctcaa ccagaagttg ccctgtcaag
     3061 ctccccgatg gatgtccgcc aattcccctt aattggaggt cgtacattgc cttgattatg
     3121 cgggcagtgt gttgtgaatt tcgtgaaatg cagcatttcg cttagactgc agaatctggc
     3181 ttctgagcag ttcggtgagc caacgccact cagttacccc acgtcggcca gatgggcggc
     3241 atggaaccgc tgattgggta atagtttatg aacgacacaa actgcaacat gccgatgctg
     3301 aaccgccctt gcattggcac ttttgaggcc gatcttgagg tttaggtcta ttgatctgga
     3361 cgctacggtt aagagaagtc taatgacccc cgaatccacc gttataaggc aatctctaat
     3421 catgacttct gcagcgtcat cctaaacccc ttaatgccca ggtgtttgat ataaaggaat
     3481 gtcttgtatc gtagcgtatc agcagtagga gcagatcgac gccagcttcg ccttactcgg
     3541 gacgctcgca ctcaattacg ctctcaattc cgttagcaac ggtataagta ttgacaatct
     3601 tgagcccgca tttgttctcc agtagctcag accactgtgc cacactacgc tccttgcccc
     3661 cgaagcctgt catcatgata agatccaagg ctgtctgttc gtaatcttgc ttcatgggct
     3721 gtatcacgtg ctcatgaatg aggaatttgc tgtaaccagg cttcattgcc tctctgacgc
     3781 ggctagcgat cttaacagca tcctcatctg gccagtcgtg gaggacaaaa tgcgtgtagt
     3841 aagcacgtgc acctagtgtc aagtctttgg ttagtgaacc caaaggataa ataggatcga
     3901 gggacaagtg atgcggcaaa ctagtgctgc atcgagaaac ccacctttta caggctgctc
     3961 tgtaaagaag tcatattcca ttctctcaat gcgcgagtca agtccttgta tttgtccaag
     4021 tacaacgggc aagtcttgca agatcagtcg tccaggggca tccgggaact tggatcgaaa
     4081 ttggtcagtg tagtggccca tgccgccggc gatgtcaaca agcaagacgg cgtctttttt
     4141 gtctgcatca aatccatcaa ggagtcgttc cttcaccgga aagaacccgc tatcactcca
     4201 tggcgggcgc cccaggaggt agccggccat gtggtcgttg aacatctgtc catgcggcgg
     4261 ccgggactgc atgtcctcaa accagtgaag cttagtttta tgagctacct gataggctgt
     4321 gtcgaacttg tctgttggga ccttgtaacc tctacccttg agccagtcgt gggcttcgag
     4381 gaaagtggga ttgagagtcg gcggactagt tcaaagctca ttagacacca gtaagatcga
     4441 attttgagcg caagtcttac ccggtgtagt aaccactgta catgactgga agagatagag
     4501 acttgctgaa gctgtttggc gtgtactcgt caggggctgt catattcagg taaccagaag
     4561 ctgctacatg tcgcatcatg cgctgtaaga gctcttcttg caagccaagc tgcttggcca
     4621 ggtcggatac cttctgaggg ccatctccat tctgtgccat agtagtccac aggtttgtgt
     4681 agacgccaaa cgagatggcc atgacattag aaggcttagc tcagttagcc ctgctgttaa
     4741 ttgtcagaag attctcaact agcctgcgcc cagacatgct ggatcatcat ttcacgagga
     4801 gtttcgagcg cgcgtgcgag ctctcgcgcc ttctcaagta gctcaagacg tggcgctaga
     4861 gaatcatcgc ctgccttcga aagagcatcg ccggcagagg ctacctctgc cagcaggttg
     4921 gggaccgcat caatgttgga gggggcgata gccgattcca ggcctatagg agccatggta
     4981 actcaaggac ggtgaagatc ttatgtatgg gaactggaac actttgacaa gaaagagcag
     5041 cggtagtgaa aaaaggtgtt taattttgac ggggtgctgt atcatgattt gcaaatcttt
     5101 atgattgcgg ggggagctcc ttgcatgagt tttcaagtct gcaggtctcg ctcacgcctc
     5161 acataaacgt ttgtgctccc ttactgctta ccgatgtagc cacgatataa gaccatacga
     5221 cgtcggggct tactggtacc gttggaatat agaagcagta gcattgacat aatgcgaccc
     5281 catccatttt ccagatctat gcaaggatcc tacccataaa gctcattatc gcaatctggg
     5341 aaggggaccc ttgatggtgg gaaggattcg acggggaggc tactgcaggt tgcggtacag
     5401 ttgcagtatc caagttgggt tgcagccgtt acgtaggatg attggatgat tggacaaccg
     5461 agcaaagcac ccgggtagga ttgtcgcaca tgaatcacga gtttctgact tgcataaaaa
     5521 gacgccccaa aagcaaatcc atcttcgtgt tcgacggcat tgccatgagt tgctagaacc
     5581 tcctaacata ggctgaaaat acaatccaaa agacatgcaa aagacagcac catcatccat
     5641 ggtattacct tcatctgttg cgataatagt ggcgaccaga tatcatggca acgccaccaa
     5701 cccccttaga tccgacttat gccggagaaa acagcggacc acatgtcgtc gcctccatca
     5761 tcatcgtcgc gtctcttagc accctgttcg ccgctgctag gctatacgtt cgacttcaca
     5821 tagtacgcaa gttccagttc gacgactaca tgattgtgct atcagtcgta agtggtgata
     5881 tgatcgttct gtggcgcaca aaatatagta ttgacagtgt ataaggtttg tagctggatg
     5941 agcgtgggat tctctacggc tgcagtgcac tcgggaagtg gccgacatat ccaaaccctc
     6001 agcggcaagc aaatatcagg agctattcag tttaccttgt tcggctttgt gcctgggatc
     6061 ctctcatacg ttctacctaa aatgacggtc gtgaccctcc tagctaggct gctgaaccct
     6121 tctcggtggc accttgtgtg gctgtggtcg atgtgtatca tctgcctaat cactatgatg
     6181 ggctctgtcg ccattgcttt cgcccaatgt caaccaacaa aatctcaatg ggatctctcg
     6241 gtcaagccag acttctgttg gtcgaaatgg atcttggtca aatactcctg gggctcctgc
     6301 ggtcagtact acattgggtt gctttatcat tatatttccc ttcgccatgc ttacagcttc
     6361 tgaacagcgt tttcggcctt tgtggacttg tacctctcta tatatcctgc tgtggtactg
     6421 tataaaatcc agctgccaag gaggaagaaa attggactta gcatagcact cggggtgggc
     6481 tcaatgtaag tggcttttgc cgtgttcttt atgtgctgga cggcgttttc tgatgccaaa
     6541 tgcagttcga cagttgttgc tatatataaa attaccgtac tcaaaggcct tgccagtcct
     6601 gactttacgt gtaagtggct ctgaggaccc gttgcggtat ctactgattt ccatagtcga
     6661 cagttgcaat ctaactatct ggactatgtg agtgtcaagc aagacatgaa attgcactgg
     6721 tgctactgat aacccgtagg gctgactcct gaatagcgtc gagggtagtg tcatcattat
     6781 tgcagcttgc ataccactgc tacagcctct tcttgagaaa attcggaaac ggtcctggtc
     6841 ttcgaataga aagtcacaaa gcctttactt gacgccaaag aatgcgagcg gccatcacaa
     6901 aggttacgct gatgtcgaat tgtctaacga taagtctcgt attcggaagg cgcgccgcca
     6961 gttcgatatg gagagcgttc tcgaaactag gaactacgac gatcacttgg gggcccaacc
     7021 ggtaccagca ggaagccaag agcgaattct ggaagaagac gagactggat tggtgacgca
     7081 aacctctaga aggcaaatac aaaacaaaaa cataccacct gacccacaca atggaattca
     7141 tcgaacggac gagatacgta ttagttacgc cgaagataac ggaagtactt caaattccca
     7201 tcgtcatcaa gacagctggt catgaagggt tgatattagt tggagtacaa tttaacagca
     7261 attttctttc tcacactcct cgttggagga cgcgctagtg gcccattatg tagtcgttaa
     7321 aatgagaaag attctgcgca cagaagttgg atcaagttca caagatggcg gtcttatcag
     7381 aggcagggca ttgttctaat tgcaagacac catttcatcg aacacaaatt tggcagcgca
     7441 ctgttgaagt aatttccagc tattatcaag caatctgaag catgggaaaa ttccacttcg
     7501 gggttcgtgt attgcatcta tctctcatga tagtgtcacg catcagtgtg gacggacagc
     7561 agcaagccaa cggaagccaa gaactctaca gaactggcca cctggatcaa ttggctcccg
     7621 cggcttagca attgcacttc ttagacctga ccttcatcag caattgggag aagggatttg
     7681 catgagcaaa gcaatcagaa atagcggagg cgaaaagttt ggtctggcca attcaggaga
     7741 gccatagctt caatacatca gaaatgtgcc tgctggctac acaaagcccg taccagagag
     7801 gtatgggcac tgaagatctg tcagaagtgg cgggcacttt gattcaccgg caatgtgatg
     7861 ggttgccaca tcgcatagag gtgcctacat cattagtaag ggcacgcctc acacggtgct
     7921 acatgatatt catgtgacgt taaacccagc cgaccatcct gattcgttac acttgatgaa
     7981 ccgattgtag ttattgcctc gcagatcaac caaagaattc gccatcctat atatgtatgc
     8041 ttgtgtaata atggcgtagc cgctagtacg tatatagaac aggcttcagc agccttgcca
     8101 acatagtccg aacacaacag atgcagaatc acacagtact atgtaggcgc tgtttagtcg
     8161 gtgaaccttg aactgtgact agagaaataa atcaggcaag tactgggcgg atcatctgca
     8221 cgtactatgt aggctgttac tggacttttc ataccgcatg cacccggttg gaaggatcat
     8281 gcggctttcc gtcgaccgtc atgctgcgcc gcttcacttg ccccttttcc aaccagaggt
     8341 tggcaaagag gttttgttcg aactgagcaa ttagttaaac gcgtggagga catgtacaat
     8401 tgcatttcag ttcttgcagt gattaagtac gagactgatt ataaaatgca tcaggtagct
     8461 aacgtacaac atgctctctt cacggttttc tctgacccat acaaccggat aatagataac
     8521 atgagctgca agacgccagg caccgactaa gcagcttggg atgtctgaat ccttattgct
     8581 aaatgtaacc cccgcaaggc ggctggttcc gtaacgggga gacgacaaga tgcggacagg
     8641 cggatgtgct ccaccgagtc ccatgtcatc ttctcatgcc aaaagtagta gtatgttgcg
     8701 ctcgacgagt ggctcgtagc cgatggaaaa acgtgccaaa cttgtgtcag cttccaagga
     8761 cttgcgggtg tccgtctatc cctgctgact catccacttg ctgcaagact cactagttac
     8821 ctgctagcca ggggtcaata ggtcccaatg tgacgagccg agcttccgcg cgatcgtaat
     8881 gcagtcagcg acacgactgc gtaacgctcg ccgtaagcac ttgaggtgac ggtgcaaacc
     8941 aagatcttgt gggggaattg atagtctgac cgcaactttc catttgtcag gaaacgaaga
     9001 cggaatatgg aatgttgctg aaatgctggc ctacagtcga tgcaggtact gatgggtgta
     9061 cccgagcggc cactgcgtgg catggtcctc aacctgtttt cgatgccatg caccagtgcg
     9121 actcatatta cccttcgttc caaggggggt ttccatcatt atcatcaatt gttgaatgcg
     9181 ttgcaacatc agcaccgctt tgctatttca ctatactaat ttcgattgtg atagaaggat
     9241 ctagatcccg gatagcagcc tgtagccgac attgtccctg gagggtgtgg tcccatccca
     9301 ttgtgaggct tttatttctt ttcttttctt ttttcccctg ccccccatcc tcccccgggg
     9361 ataacatgta tctttggatc gacgcctagt cacagttgcg ctgaaaatgc agctagccgt
     9421 cggttcgaga agtatatcca gctgacgtta gttacatgat atggtctatt tcttgtgcca
     9481 tctctcgtga tatctgtatt tcagctattt ctgggcgctt attaaagtca aaacaccata
     9541 cgaaacttgt gacaacccta ttggaagctc agctccttcg ttatccttcc gacgttgcat
     9601 taggatgccc agctgagact aggacccttt accctgcgtc gaaaggagtg gagatttgat
     9661 cacacgtcga gcccgaacac tatggctagt cgcacaccaa agggtccaag gtgactgatt
     9721 gatatggcag tacgtggtgg ctctgatggg ctgtaccact ccttctccgt cccatttgga
     9781 tcttaagatg ctcgcgggtt ttgtaaatgg atgccaagat agacgcaaga ccctgcggca
     9841 ctcagaagag ttctacagcc tcgacatact tatattgata tgaacctttg aagttttgcg
     9901 ggatatggac ctataagcta tttcccatca taaagcaagc aaaacaaatt ttgcctccaa
     9961 gtagaacatg ctttctacgt tttcaacttt ctctgacgcg atgaatgcct tttggcagcg
    10021 cttaattcaa tacttgtcat ctatatggtc ctatttccct acgatcgtgg ccgcccaggc
    10081 ccgcacgggt gcctttattc taccgcctcg acaacaaccc agcacgccaa ctcgacatac
    10141 gcagaagggc ctcttattaa gggaagccta tagtgatgag ccaaaggccc aagacatcag
    10201 agaccctccg cagatctatt ggtatagaac agcaggacat gtcctagatg ctctaatgca
    10261 gggggctaac tactcccgtc cggcccatga ttatgttatg tctttcttca aagataccgt
    10321 ggccccattt cttgggccca ccgaccagcc tagcttcaag agatgggaaa gcttcatgac
    10381 tgacgaccac tcacccatcg aaattagctg ggactggtgt gggtctgctg acgagcccgt
    10441 catccggttc tcaatagagc cgatcgggtt gcatggaggc acttctgttg atccgatgaa
    10501 cgcagttggg cccgagtcat tcaaacgcac gatacttgaa acactgccga aaatacatac
    10561 gtcctggttt gaccatttcg acttgttttt taacgggcga gcaacgcaag ctagcacaga
    10621 ggaaagccac ccatctcgca tcttctgggg gtttgacttg aaaggaagtt gcatcactgc
    10681 caaagcttac ttctttcccg gtccatcggc acgctcaatg ggtacatcca actttcacac
    10741 aatcgcccaa gctatagcct gtgcgccgta ctgtacaccc gacaagatcc aggcctttga
    10801 caagcttgcc acgttcgctg acggtcccgg cactgatgca ctagagttcg aaatgcttgc
    10861 tatagacatg gtggatcctc tggaatcacg atttaaaatc tacttccgag atcgtagcac
    10921 tagattcagt tcagtctgtg atgcgatcac tttgaagggg cagaagactg gagtccacat
    10981 agataggggg ctccgaagcc tcgagcagct atggtgttcc ctttttgatc tgtctgatgt
    11041 atctgaagat gcggaactac aactgaatga gcaccgaacg gctggaattc tgtacaatgc
    11101 cgagtttcgt cttggaagca ggtacccgga tgtcaagatc tacataccag ttcgccacta
    11161 ttcgagcagt gaccagaacg tcatggatag agtggaggaa tttatggaca accagaggca
    11221 gagaatccat ctggtaagga gaagcgcgtc tgaggtaccg agttcagcgt atgctgaggc
    11281 catgaagcgt atcttgtagg tgattcaacc ctggttttat catcatcagt atcagctaac
    11341 aatacaaagc aagccacagg ctctagaaaa cggtttaggg ctacacacgt atattggatg
    11401 ctccattaaa ggggatggct ctcttagagt agtgttgtac gtcaaccccc aggcagagaa
    11461 gttcaagtag atacagcaat caatttgaga acgtaaataa acccatttaa tccgcttaac
    11521 atgatccttc attgtattgg ttttcatttc atgattttcc ttttccatcc aatacaatgt
    11581 ggttgatatg tgttactgag gatttctgtc acacaatgcg caagtgtgcg ttttgggcgc
    11641 tagtatgggg gatatctcac tttagtgggg tgggctatgc aagagagacg gtgtttggtt
    11701 attttcacgc cccctccact accatcactc ggtcggacat ataataatag ttcttgttgc
    11761 caggacgtag catccgagga agctatctcg ttgattgtga tatgcttcca ctttctgatt
    11821 attcttcagt ggccacgccc atcaagactg tctgcgtata ggtgaaagaa atttgaatct
    11881 tcagttattc tctcgtacca gctcaatccc tgcctctatt tatgcaccat ggacccagct
    11941 gagaaagatg ccatccacaa tgaacggttt gtcagaatta tctgcattgg tgctggagcg
    12001 tcaggcattt gcttagctta caagctgaat cgatccttca ctaagttttc gttgacggta
    12061 tattaccccc ttcccaccta aaatgctact gatggctcaa taatcctctt taggtatacg
    12121 aaaagaatcc cgggattggg ggaacctggt atgagaaccg ttacccaggc tgtgcatgcg
    12181 atgtcccttc ccataattac actttttcct tcgaccccaa gccagacttc tcatccgtct
    12241 atgctggctc aaatgagatc aggtcctact ttgaggactt tgtctctaaa catggcttaa
    12301 gccatcttat tcacatgtcg catcttgtca ccagagcgac gtgggatgag gaaaagggcg
    12361 agtggacagt agaggccaaa aacttggcga caggccagac ggtggagagc gtctgcgaca
    12421 ttcttgtcca tgccaccggt tatttgaaca agccagcctg gccgcatgta agcggtctag
    12481 aaaatttcaa gggtatcaaa gcacatagcg ccgactatga cgaaaccatt gacctcaggg
    12541 gccgggatgt gttgatcatt ggcggcggat cctccgcggt acagattctt cctgcaatcc
    12601 agcctatcgt ccgaagcgcg aagatcatca ttcgtacacc gtcctggatg ttgccggaca
    12661 tcagtactga gacatccacg ttcacatctc accaaattga agagtttgtc aacaagcccg
    12721 aattgttgat ggcgctccgt caagagaatg aacggacgat gaatagtatt ttcagtatgt
    12781 tctaccaatc gaattatgtt ctgcggctta ctgacaggtc ttcaaagcgg tctacatgaa
    12841 aaacagcgta ttgcagaacc aagccaaggc ccttctcaag tcggctacga agcacatttt
    12901 gagggagtat gacagtgtag acgcacttat tcctgagttc tctgttggat gcaaacgggt
    12961 gataccgtca ggattccgat ttttacgagt aagtccgtac aagctacgac gaggcaagtc
    13021 tatacatctc acgtttaaag tagactttga aagaagcgaa tgtcaatgtc atccactcat
    13081 ctgcttcttc tttcaacagt tccggatgca tcacagagga tgggcaatat catgaagcgg
    13141 atgtcattat atgtgcaact ggtttcgata catcctatgt accacgatac cctgtgatag
    13201 catcggggct gaacttgcag agtgaatgga gccggtcaat catgggttat atgggagtgg
    13261 gcatttcagg atttcccaac actttcacgc tgctaggccc ttacactcct tactcaaatg
    13321 ggcccactct tatcgcagct gaggctcagg cggactacat atgctccttt atcgatcgct
    13381 accagacgga gcccattcat agcatgacta tccggcccag tgtttgcaag gagttcacag
    13441 agcaggtagc cacagtcatg gaaaagcttg tatggacaga caattgccgg aacacgcaca
    13501 acaatagccg cgtgggcagt cgcgtgccga cgacctggcc aggatcgact ttgcattacc
    13561 ttgaagccat tcgagagcct cggtggaacg actgggactt tcaatatcgg ggcaatcgct
    13621 tcgcatggat gggcaatggg gtctcccagg cggaatggga tcccacaaca gacctagcct
    13681 actatattcg acagcatgat gacagccctc accttggccg aaaggcgaga aacctggcca
    13741 tcgcaaagtc gggtactagg ccagcccgag aactccaccg gcaggcgaaa ttaggtcctg
    13801 ttaaggcgga gacaatggcc tatggggaag tcggcattga agccaacgag atgctgatag
    13861 atcaggattg agacacgtaa gcgttacgca caatgtgacc attgcaagta agaggtcttc
    13921 ggttctgtcg atatcagcgc acgcctcgat tattttctat gatatttttc ctcacatggc
    13981 atgtgcggtt aacaaagatt gaaagattgg gtcatccgaa agcttaccac gatcaatata
    14041 gttggacaga gaacatgtcc tccaatggtt tcagcactta gttcaaagaa tagattcggt
    14101 aaacgccaaa gaatgaacat ttcaatcagc gccttgttct gtaactccgc acaatccttg
    14161 tgtctttcca gagaaccgtt tcattcatta tcagcgaagt ttgctttctc tacaacgagg
    14221 aaaagctcct caaacactca atgacatgat aataggaagg agagactgca acacatctct
    14281 caggtgctgt ttgtgctgtt tcccggagga aagacaagta tacaacacat aagaagactc
    14341 aatcacatgc aggaggcttt tctacccgcc aacccccacg cctccgtctc cttgagcttt
    14401 catacaaccc cccggataca tcgccacgca tgtcgttctt gcggaactgt ccaagtctag
    14461 aatgttccca cccggtcacg cgtgagagtg atgaataggc aagcctgcct atacgtgaga
    14521 agatgactat gagacagcga ctcacgtatc ccatagatcc cctaccatca gggagaagaa
    14581 ggctcgggat atctaaaagt ccaggctata agggaggaaa acatcatagt gaatcgtagt
    14641 cgttgactct cgcaaatgtc ctgtgtaaaa tttaccattc tctcgaagga tatccctgca
    14701 tagcatacaa cgttgagtag ccggtgttgg gtgctcatat gtgcgcagcc taggtcttat
    14761 cgagtgtgat cggtcctgtc gtctttctcg actgaactga tgcttaacat tctcgaaaag
    14821 ggtttgaaga tgatgtataa atcatagtat ctctctctgt ctacatttgc attgcttgcg
    14881 aaaggaagag gcttcgccat accggcgttt tcaggtttcg ctatgtataa gagtttggac
    14941 aagggttgat aaacattgca tgacttagtg atgtaattcc taacacggct gacttccctg
    15001 tattgcagcg ttccaaagaa gaaagcatgg aaagtacgat taataacata aatgtgcgca
    15061 gtttgagaaa tgagcatgcc caagtgaact attcctagac cttgtgtcgt ggtaaattac
    15121 ttcaatcgct agagtgctac ctaggtccga agtcggaaaa gtgggctgaa ttccgagcct
    15181 tagaatttca aagcttcccc agacaacgag ctgccacgat gacatgatca ccattccact
    15241 cgggatgcat catgtatctc ggcgcatcag cttgttcact gcccccacat gcagcttgag
    15301 gagtgcgact tggatcttta gccgcacaat ggcgtcgcag ggtggcacaa cctacaacgt
    15361 acgtaacaac cccgcagcca cctgctggac gcccacggac gcgacttgca tgtctgacag
    15421 cgcagttatg agataggacg caatcgatgc cctgaactcc ctccagactc ccttcgccat
    15481 aatcgaagcc cgccggaagg ccggaatccg tcccgatgca gcgtccatcg cagagatgcg
    15541 tgtgtacctc cggcgcatcg gtctggcgcc atcggacctc gaccggttga acattatcca
    15601 cgtcgccgga acaaagggga aaggcagtac ctgcgcgttc gcggcctcga tcctgcagca
    15661 gtaccagaag gcgcacggag tcccgcgcaa gattggcttg ttcaccagcc cgcacctgat
    15721 cgcggtgagg gagagaatac ggatcaacgg cgccccgatt gcggaggact tgttcgccaa
    15781 gtacttcttc gaggtctggg acctgctagg gaaggcggaa gaggcggaaa aggcccaggg
    15841 tgaggaccct gtgtcggagg gtgagagggg cggcgtgccg atggctacga ggcccatcta
    15901 tgcgcggtac ttgacactca tgagctacca cgtctacctc aaagaaggcg tcgacgttgc
    15961 tgtttacgag actggtatcg gaggcgagta tgacgccacc aatattgtcg agcgacccgt
    16021 ggccgctgga atcagcactt taggcatcga tcatgtcttt gcccttggag atacggttga
    16081 caagattgct tggcacaagg ctggcatcat gaaactgggc agcgctgcct tcaccattga
    16141 gcaagttccg gaggctgcaa aggtactcca gaagcgcgca aatgagaaga aggtcgaact
    16201 taaagtcttg ggagtcgact caagacttaa aggggttgat gtccgaccgg atgctttgtt
    16261 ccagaagaag aatgcaagtc tgggggttgc gctagccgag gcagcgcttc agaagctcga
    16321 cccgagcttc aaacaaaact tggaccagtt gccaaaggaa ttcgttgacg gactggagca
    16381 agttatttgg agaggcaggt gcgaagtcaa gactgaagga ccgctcgtct ggcatgtcga
    16441 tggtgcgcat accgtcgata gtctcaagat ggccacgaag tggtttgctg gcgagtgtgc
    16501 tagcagacaa ggaccgaaag ccttgatttt caaccagcaa ggtcgaacgg aagccgtgga
    16561 ctttcttgat gggatggtcg cggcactcaa gtctcagggt caaggctcat ttgaccatgt
    16621 ggttttctgc acaaacgtta cctacgctgt cacggggtat aagcgtgact ttgtaaatca
    16681 tcagtacgac ccagcggcca ttgagaagct cacggcgcag catcagttcg cggagaagtg
    16741 gtctgccctg gacccgaacg caaaagtggt ggtattgcca accattgagg atgcaatcaa
    16801 tcacgtcaga gatttggcca aggatgtaga cggccaagag acagtgcagg cgctcataac
    16861 cggcagcctt cacctggtag gtggcgcatt gggaatacta gaaaaggcag acgcactatg
    16921 actggcaacg gtcgggatta gagggaacac gggtataccc ttggtatttg gatattattc
    16981 aacatcatat cggagcttct ggctctagga ttcgcaataa agcgcctaca agatgtaagc
    17041 ttcccgtgac gagcaccatc ttcttctgtg aatgtgcatc ttgcgtgtcg gtcgatcccg
    17101 caaattccac tgctccagtg acattatcaa agatggcagc ctccttccca gggcacatct
    17161 ccttgaatgc ttcagcggct gccttctgaa cagatagatc tctttctggt tctttgcctg
    17221 ctcttgtgtc caactcattt ctggtaaaca ccgctctgtc aaagattttg gaacccaaag
    17281 caccattctc cgcgatgcca ctgagcagga cctgtagtag ccttcccgcc tcgcgttgct
    17341 gctggttgaa catcaagatc atttggctgc ccggggtcgc cgttcttttc gaggcatacc
    17401 attttgcaac ttcctgtaga ctttcagcag tatgtgcgcc gtcgatgagc caagtgatgt
    17461 tgccgtcctc cctcgtctca catctgcctc gaagtcttgc atgctgcagc ccctggttga
    17521 cctctgacgg tagatcatcg aaaactttcg acgtagtgaa tggtgccttg agttgagcaa
    17581 aatgttcatt ggctgccgcc acggcaagcg cctggttgta tttctggaac gacccttcga
    17641 ggccaccaat gccttcagct tttacgcctc cccaagtctc cacgtcctgg tcggcaacct
    17701 caaccagctc agccccaatc tcttgagctc gattcctgat gacttccata gtcctcgcgc
    17761 ccgtctcacc tcttaggttt cgcgtaaagc actttcgccc tagcttggca acgcccattt
    17821 tatgccaagc gatctccgga agagtgccgc ccagcattcc cacatggtcg atgcccagct
    17881 gcgtgaccac actggcagta attgctgccg ctgggagtac gttggtggaa tcatactcgc
    17941 cgccgatgcc gcactcaacg acagcactcc gcacaccttc ccgtaggaaa acatggaatg
    18001 ccataattgt caagaagcgg aaatagaaag gcttcgtcgc cggaccctgg agttcggcct
    18061 cggtagcggt atctagtttt gtggcagctg gtttatcgcc attctgacga tgaaactcgg
    18121 ctcgagctga agcggtgaag gcatcccaga cctcaaagaa atacttggtg aacagttctt
    18181 gactgatagg ttggccgtcc agcatgatgc gctcgcgcac tgtgacgaga tgtggcgagg
    18241 tatacgtccc caccctccct gctacagatc ggaaaggaga ctgcgtcaga atcgacgtca
    18301 ggtacgcgca aacagagccc ttgccctttg taccagccac gtggatacac ttgagcttgg
    18361 ctaagtccga cgttgcgaga cctgctctgc caagccaggc aagcatctct gggatggcca
    18421 aggcattgag atcctgggtt ttgcctggag agacatctga ggcgctgaga gcgggaggcc
    18481 caaagaggga gtgcacggca aaattggact gcagcgcaga aagctgcgac agcgcactat
    18541 cgtatgtgcg tgccatactt gatgaaggct tctgaccaca cttcaatagc gtgagaggat
    18601 ttatgatggc gtgcgatgtc gctcttctga cagccaagtg gaaagcaccg gtcgcagcag
    18661 tcgaaccata gaaaaccttt gagctcattc tcatggcatc gccattgtgg aatcgacctt
    18721 caacaagcag cagatttcgc aattatcaag tacagtaaat cccagcggat gaaatactct
    18781 tgggtttaac ggttgagcgc tggaggtggc agcccgcgct catgacaagc ggctggccac
    18841 agctgccagc gaaatgacat ctcactttca tgcttctgga tgttacatgt ttgggtgaga
    18901 ttcttgccca tgtcactaag tgaacgtatt gcagagctga ccaaaggttt catgtctcag
    18961 ttagtgctgg tgagatatca ctattgcaat tttgctgact ctactctaaa ggcagcgttc
    19021 agctaccaca aggctgtcaa ctgtcaaaag ggaccgcaag caataacacc cggacttgct
    19081 cggaaatctc ccagacttgg tttcatgtga gatagctcgc aagcctaaac atcattgagc
    19141 agtcgattac agtcgtgttc ccgctcttgt cacttttgaa ctcctgcacg gtgtcaggct
    19201 cgtacagtgg tggtattaga aagcattcaa ttcctacgaa gacattgggt ctgaaagcaa
    19261 atgcttttac ggactctgcc atccatctga gatacaccaa gttgcccaaa cgccactcgt
    19321 acaaagtcca tagcgtcagt cataccctca agcctaaagt tcatgcgccg cattcaatgc
    19381 tcatcccttc gctctccctc aatgcatcga gcaagaccct tgctgtctct tgatctcctc
    19441 tctcgtcgtt gccccatgcg tttccgatcc aatccgtcat gatcgtctct tcgccgtcaa
    19501 acaatgtgcc atcaccatca agatctgagc ccgagctctg cggcgagtcg ttctgaatgg
    19561 aataagctgc aagagcctct ccggctaggc cacccatctc gagtgctgaa tcgacaaagt
    19621 tatggcttcc aaagtgcaag tcattgttgt gatcaggttg tgtctgctgc tgctgctgtt
    19681 gttgtccggt gttttgttgc tgtttctgtt gttgttgttg ctgctgctgc tgtgctgccg
    19741 gtccgttatg catggagtaa tttcccatgg catggtcatc ctgtgacccg ggagaatccg
    19801 agtctgtgtc tgaggaaagc gagtgcaccg tgccgggcac ttgcataaca cccatcggca
    19861 acatgatctg gtcggcagta ttcgagtaca tctggtattg tggcatagga gcaatgtttg
    19921 tcttaccagc tcccatcaaa gctttgacag agctgtagcc agctgtgaag aggcctctca
    19981 gactggccgg gaaatccgat tcctcaggca agcgtccttt gctcaagctc aggtccatgg
    20041 tcatggccag acgtagatag cagcctggtt gcgatgagag tatgtcttgc cagtccgtaa
    20101 tgttgttcga tgttgaagaa ggtggggcgg gggtatcgag ctgagccagt gtcacaatgt
    20161 ggcggatagt ctcgctgacg tagtcaacgc cgtcatattg gggctggtat gtcttcatcg
    20221 cttcgatgag gatgttgaga cgatgctgct tcaccgcgtc ctggggtctg gaaatgacag
    20281 atgtgttgtt tttgttgtat gtggagagct tgacgtcgat aatatgtaac acaagaggca
    20341 aggcggtaga cgccacactg catggctgtt aatcatccgt tacagcaaca ggggaacagt
    20401 atactcacgc gctaatcggc aaccatctgg caagtttcaa ctggacgagt tcctttaagc
    20461 actctgtgac gcctgaggct gcgtcttgta gttcatggcg gttctcgaat atgttcgaaa
    20521 actccctcag gttgcttgtc aagttgggag atgcggccgc gactgctgtt tgtaggacct
    20581 cgtgatggct taacgcgact ctagcggagt gatagtacat atacatcaaa ttggtgtata
    20641 gtatcactga gtcgtgttga aactctttgc cgccagtcac cgtcatgcga ggtacggcat
    20701 cgccgccaaa cataggaaac cttagcgtgg cccctttgta ccagcgtctc agagcagtct
    20761 tgcattccct gatcttctca gtctcctcaa atccaaactg cttgccccag cctggggagt
    20821 cgtccagtgg gaacacgagc atgatgaggt cggtcaacac cgtgcatagt tcaattacct
    20881 gcacaaatat ttcgataaga cacctcttcg tccctgagtt gtacaccctt gatctgtcaa
    20941 tctcatccgc cagatccgtg taaccaagcc cagtgttcgc gtcgaagtca aagtgagatc
    21001 gggttatttt caagctccgc ctgagcccca agggaaggat gcgatcacgc agaatgcagc
    21061 accaccaaag tcgcttgagc acgttttgct ttttgctttg gatcgggtcc acagaagcag
    21121 agtacgtggg cattgccgaa tagtgatgcg cctcggcgct cttcgcattc tgaatggcca
    21181 tgccgagcca cattgagttg gccttcttga aagcgtgggt gaaatttggt gaccagtggg
    21241 agagtaggag cgcggattgt gcgagatata ccatggaaaa ctcgctgtcg aagtcgtat
//
