# Supplementary material for: Genome sequencing and physiological characterization of three Neoarthrinium moseri strains
Source: BMC Microbiol. 2025 Aug 21;25:526. doi: 10.1186/s12866-025-04274-z (PMC12369201; doi:10.1186/s12866-025-04274-z)
Supplement: Supplementary file 16 — Supplementary Material 16. [file 12866_2025_4274_MOESM16_ESM.zip › BiGSLICE/input/Nmoseri/TUCIM5799/JAFIMR010000013.1.region002.gbk]

LOCUS       JAFIMR010000013        60954 bp    DNA     linear   PLN 06-APR-2022
DEFINITION  Neoarthrinium moseri strain TUCIM 5799
            scaffold13_Wmoseri_TUCIM_5799, whole genome shotgun sequence.
ACCESSION   JAFIMR010000013
VERSION     JAFIMR010000013.1
KEYWORDS    .
SOURCE      Neoarthrinium moseri
  ORGANISM  Neoarthrinium moseri
            Eukaryota; Fungi; Dikarya; Ascomycota; Pezizomycotina;
            Sordariomycetes; Xylariomycetidae; Xylariomycetidae incertae sedis;
            Neoarthrinium.
COMMENT     ##antiSMASH-Data-START##
            Version      :: 7.1.0
            Run date     :: 2023-12-04 11:58:05
            NOTE: This is a single region extracted from a larger record!
            Orig. start  :: 656025
            Orig. end    :: 716979
            ##antiSMASH-Data-END##
FEATURES             Location/Qualifiers
     protocluster    1..60954
                     /aStool="rule-based-clusters"
                     /category="RiPP"
                     /contig_edge="False"
                     /core_location="[30000:30954]"
                     /cutoff="20000"
                     /detection_rule="DUF3328"
                     /neighbourhood="30000"
                     /product="fungal-RiPP-like"
                     /protocluster_number="1"
                     /tool="antismash"
     proto_core      30001..30954
                     /aStool="rule-based-clusters"
                     /tool="antismash"
                     /cutoff="20000"
                     /detection_rule="DUF3328"
                     /neighbourhood="30000"
                     /product="fungal-RiPP-like"
                     /protocluster_number="1"
     cand_cluster    1..60954
                     /candidate_cluster_number="1"
                     /contig_edge="False"
                     /detection_rules="DUF3328"
                     /kind="single"
                     /product="fungal-RiPP-like"
                     /protoclusters="1"
                     /tool="antismash"
     region          1..60954
                     /candidate_cluster_numbers="1"
                     /contig_edge="False"
                     /product="fungal-RiPP-like"
                     /region_number="2"
                     /rules="DUF3328"
                     /tool="antismash"
     gene            complement(1339..2142)
                     /locus_tag="JX265_006125"
     mRNA            complement(1339..2142)
                     /locus_tag="JX265_006125"
                     /product="hypothetical protein"
     CDS             complement(1339..2142)
                     /codon_start=1
                     /locus_tag="JX265_006125"
                     /product="hypothetical protein"
                     /protein_id="KAI1871085.1"
                     /transl_table=1
                     /translation="MVVCNLHIVSLKQSISVPAFLAGLRKHDVKPIVQAQVLRWMILPT
                     QLSAGYLLSRNIQWHLLLGLNASDSIPSSLQQHVEAAWTASCGVSARVLSDYAKHNAAL
                     LNPSPGSVKPAQLPAVSDTSNSQNLEFSPELENWIAKLAPPLRNHPVSMLNLLAFNEGK
                     KDQYIKYGTEFSSRVGARHGGNVKIAARVVGGEDQQAQHDGWDEVAFVHYPTVKHFAAM
                     SASPEYQEVNRKYRLGALKDTFILCVAEIDDDGQLMGGRGIKGKL"
     gene            3161..3415
                     /locus_tag="JX265_006126"
     mRNA            join(3161..3266,3318..3415)
                     /locus_tag="JX265_006126"
                     /product="hypothetical protein"
     CDS             join(3161..3266,3318..3415)
                     /codon_start=1
                     /locus_tag="JX265_006126"
                     /product="hypothetical protein"
                     /protein_id="KAI1871086.1"
                     /transl_table=1
                     /translation="MDKIRRAKDALTGHSSGTQNAQVTQGSGKDARVEYAPGQRAEKKG
                     APSKANPDINNVFNDEINKHYP"
     gene            6777..8115
                     /locus_tag="JX265_006127"
     mRNA            join(6777..6938,6991..7027,7095..7177,7244..7602,
                     7662..8115)
                     /locus_tag="JX265_006127"
                     /product="hypothetical protein"
     CDS             join(6777..6938,6991..7027,7095..7177,7244..7602,
                     7662..8115)
                     /codon_start=1
                     /locus_tag="JX265_006127"
                     /product="hypothetical protein"
                     /protein_id="KAI1871087.1"
                     /transl_table=1
                     /translation="MMHFSVERPMQVAVVAVSAVCLVLPTVSIFLRLLARRIAHRTLDI
                     SDYLMVAAWLLASGFQIVCFFGVLHFGVGYHSSEIKAWYGSRATEGFSIGLWALSLSCC
                     KLSVLLLYRKLFPVRSVTIAVDVSIVLIFLFLLVAVLGGCLICQPFAYNWDKTIEGGHC
                     GDLVGIIKTTGAGNVITDVAALIVALPSIFGLQLPLYKKIVLMATFGLGVVTVIVSIFR
                     LATLITVDFDDLTYTCTEALIFTAIEPALAIVLSNIPMLRPLLKRGKYSANGTASPMFS
                     LKPRSATKRSTNIGAFEPLSDDSSQYQLRPLGTKHNVQISVDREDGRPDSHERQPSPSS
                     DQQRAITIRQDWEVRQEVDIISKT"
     gene            11515..12393
                     /locus_tag="JX265_006128"
     mRNA            11515..12393
                     /locus_tag="JX265_006128"
                     /product="hypothetical protein"
     CDS             11515..12393
                     /codon_start=1
                     /locus_tag="JX265_006128"
                     /product="hypothetical protein"
                     /protein_id="KAI1871088.1"
                     /transl_table=1
                     /translation="MGKNHRGENCANALKQLRQTRTCERDCMGHRFYIQRSESARIVKG
                     RLITKAQTVIVPASGSWEVEKVIDSLLEVVNSLEDHICPHRTWKQDIRRNLIPQSNQCA
                     KKRDFGDQYLAPLSYPSVGVEMRCLLCHGRKCTQSCQKKQIDKAEVGCPGSCSACFTDF
                     SVNAVELPGMAARALVLTTWRNLGSGANRCSKEWNSFERPRRPGPGQSSKAHRATIRQG
                     REAVFRCFEEVDDPNFSYGGPNHIHRPRVEPLDLMRLREFPDRLEFEDDICGEPHRPGS
                     DGIIYHPDPID"
     gene            12695..13694
                     /locus_tag="JX265_006129"
     mRNA            join(12695..12750,12821..13694)
                     /locus_tag="JX265_006129"
                     /product="hypothetical protein"
     CDS             join(12695..12750,12821..13694)
                     /codon_start=1
                     /locus_tag="JX265_006129"
                     /product="hypothetical protein"
                     /protein_id="KAI1871089.1"
                     /transl_table=1
                     /translation="MTAASVGKSNLELVNDCDKSPREPARLWWFMLERCTQPVGRLDSY
                     VKSQIPVGSAHWRIDPDRRTVTLLGTSRDERDARMDVFLRSMRNSGILSELSAWTGEEN
                     AVYGPGRSVLLSLERAAAPLFGITTYGVQLLAYTNTIDGLKVWLQKRARHKQTYAGLLD
                     STVGGRIRSDESPLQALVREADEEATIPPDMVQEAAIAVGAVSYLDITQERVPGQGVRL
                     NPDTRLIYELELPTDLQPVPKDGEVEEFVLLDMKEMNEAMRMGRCTPGKALIMLDFFIR
                     RGILNYENEPDYLEIVSRLHRNHEHGYA"
     PFAM_domain     12978..13148
                     /aSDomain="DUF4743"
                     /aSTool="clusterhmmer"
                     /database="35.0"
                     /db_xref="PF15916.8"
                     /description="Domain of unknown function (DUF4743)"
                     /detection="hmmscan"
                     /domain_id="clusterhmmer_JX265_006129_0005"
                     /evalue="2.50E-06"
                     /label="JX265_006129"
                     /locus_tag="JX265_006129"
                     /protein_end="128"
                     /protein_start="71"
                     /score="27.6"
                     /tool="antismash"
                     /translation="SRDERDARMDVFLRSMRNSGILSELSAWTGEENAVYGPGRSVLLS
                     LERAAAPLFGIT"
     PFAM_domain     13197..13541
                     /aSDomain="NUDIX"
                     /aSTool="clusterhmmer"
                     /database="35.0"
                     /db_xref="PF00293.31"
                     /description="NUDIX domain"
                     /detection="hmmscan"
                     /domain_id="clusterhmmer_JX265_006129_0006"
                     /evalue="2.20E-12"
                     /label="JX265_006129"
                     /locus_tag="JX265_006129"
                     /protein_end="259"
                     /protein_start="144"
                     /score="47.3"
                     /tool="antismash"
                     /translation="KVWLQKRARHKQTYAGLLDSTVGGRIRSDESPLQALVREADEEAT
                     IPPDMVQEAAIAVGAVSYLDITQERVPGQGVRLNPDTRLIYELELPTDLQPVPKDGEVE
                     EFVLLDMKEMN"
     gene            14178..14914
                     /locus_tag="JX265_006130"
     mRNA            join(14178..14237,14291..14914)
                     /locus_tag="JX265_006130"
                     /product="hypothetical protein"
     CDS             join(14178..14237,14291..14914)
                     /codon_start=1
                     /locus_tag="JX265_006130"
                     /product="hypothetical protein"
                     /protein_id="KAI1871090.1"
                     /transl_table=1
                     /translation="MAAFKPALIVVDFQEDFCPPNGSLAVQGGRDIADSVNALLSLPFV
                     LKIATKDWHPPSHVSFAANHDGKQPFTDYITITNPANSNETYETRLWPVHCVQGTPGAE
                     LVPELEAGKVDKIIEKGQDDRVEMYSPFYDPFQEPRGCDSGLAGTLKDAGVTDVYVVGL
                     AADYCVLNCAVDAAKEGFETFIVDEGTRAVDPEGWPKVRQGLEGKGVKVVSMESAAVQR
                     LMTAF"
     PFAM_domain     join(14196..14237,14291..14878)
                     /aSDomain="Isochorismatase"
                     /aSTool="clusterhmmer"
                     /database="35.0"
                     /db_xref="PF00857.23"
                     /description="Isochorismatase family"
                     /detection="hmmscan"
                     /domain_id="clusterhmmer_JX265_006130_0007"
                     /evalue="4.60E-26"
                     /label="JX265_006130"
                     /locus_tag="JX265_006130"
                     /protein_end="216"
                     /protein_start="6"
                     /score="92.2"
                     /tool="antismash"
                     /translation="ALIVVDFQEDFCPPNGSLAVQGGRDIADSVNALLSLPFVLKIATK
                     DWHPPSHVSFAANHDGKQPFTDYITITNPANSNETYETRLWPVHCVQGTPGAELVPELE
                     AGKVDKIIEKGQDDRVEMYSPFYDPFQEPRGCDSGLAGTLKDAGVTDVYVVGLAADYCV
                     LNCAVDAAKEGFETFIVDEGTRAVDPEGWPKVRQGLEGKGVKVVSME"
     gene            16917..20541
                     /locus_tag="JX265_006131"
     mRNA            join(16917..20095,20145..20541)
                     /locus_tag="JX265_006131"
                     /product="hypothetical protein"
     CDS             join(16917..20095,20145..20541)
                     /codon_start=1
                     /gene_functions="biosynthetic-additional (smcogs)
                     SMCOG1187:hydroxymethylglutaryl-CoA reductase (Score: 52.4;
                     E-value: 7.8e-16)"
                     /gene_kind="biosynthetic-additional"
                     /locus_tag="JX265_006131"
                     /product="hypothetical protein"
                     /protein_id="KAI1871091.1"
                     /transl_table=1
                     /translation="MIASTLLPSRFRGAQPNGQPSPPSKVNKKFTPILQFVSKIACVHP
                     IYTICVVAILASTTYVGIVKDSLVDATRGVRRADWDSLVEGSRNLIAGPETSWKWQNFE
                     SDAHIPKDADHLALVTLVFPESSPEAPQTAPSPHIVPLPSNLSISHLPSTSNSLTTYAQ
                     DSALAFSLKYSEGPQFLTAAQEIPNDVPGQESLETASGKKEKKMWIMKAARVQTRNSLV
                     RWFQNAWSEFLDLLKNAESLDIIIMVLGYLAMHLTFVSLFLSMRKMGSNVWLATSVLFS
                     STFAFLFGLNVTTKLGVPVSVVLLSEGLPFLVVTIGFEKNIVLTKAVLSHALDHRRPED
                     NSSSSGRSKRSPSPPDNVIQYAVHKAIKDTGYEIVRDYVLEILVLSVGAASGVQGGLQQ
                     FCFLAAWILFFDCLLLFTFYTAILCIKLEINRIKRHVEMRRALEDDGLSRRVAENVASS
                     NDSKDGKAPLFGQDFKSSSVPKFKFWMVVGFFAINIANLCSIPFRTPGTFSTISSWAGG
                     LGGVGTAPPVDPFKVASNGLDEVLYMARGHGRTTVVTVLTPIKYELEFPSIHYAVPVDS
                     GHGDDGDSYAQLGDYGVGGRMVGSLLTSLEDPILSKWIVVALAMSVALNGYLFNVARSG
                     IKDPNLPGHPVDPKELAEAERFNDSQNATLPAIGQAQAHRAPPSKPLTPASTDDEADQL
                     LMKPKVSTLDTPSPRTPTVSRSQADLEKLLAEKRIFDLTDEEVVALSLKGKVPGYALER
                     SLKDCTRAVKVRRSIIARTKATADLTNVLERSKLPYQNYNWDLVLGACCENVIGYMPIP
                     VGVAGPLVIDGQSYFIPMATTEGVLVASASRGCKAINAGGGAVTVLTGDGMTRGPCVSF
                     ETLERAGAAKHWIDSEAGQTVMKNAFNSTSRFARLQTMKTALAGTNLYIRFKTTTGDAM
                     GMNMISKGVEHALNVMATEGGFEDMQIVTVSGNYCIDKKPAAINWIDGRGKGIVAEAII
                     PADVVKSVLKTDVDTLVEMNISKNLIGSAMAASVGGFNAHAANMVAAIFIATGQDPAQV
                     VESANCITIMKNLRGSLQISVSMPSIEVGTLGGGTILEPQSAMLDLLGVRGSHPTTPGE
                     NSRRLARIVGAAVLAGELSLCSALAAGHLVRAHMAHNRSAPPTRSTTPAPGASGTMTPV
                     GLAMTNAVEKTVGSMSAAAAERAKR"
     PFAM_domain     17004..17438
                     /aSDomain="HPIH"
                     /aSTool="clusterhmmer"
                     /database="35.0"
                     /db_xref="PF13323.9"
                     /description="N-terminal domain with HPIH motif"
                     /detection="hmmscan"
                     /domain_id="clusterhmmer_JX265_006131_0008"
                     /evalue="4.60E-48"
                     /label="JX265_006131"
                     /locus_tag="JX265_006131"
                     /protein_end="174"
                     /protein_start="29"
                     /score="163.2"
                     /tool="antismash"
                     /translation="FTPILQFVSKIACVHPIYTICVVAILASTTYVGIVKDSLVDATRG
                     VRRADWDSLVEGSRNLIAGPETSWKWQNFESDAHIPKDADHLALVTLVFPESSPEAPQT
                     APSPHIVPLPSNLSISHLPSTSNSLTTYAQDSALAFSLKYS"
     PFAM_domain     17721..18215
                     /aSDomain="Sterol-sensing"
                     /aSTool="clusterhmmer"
                     /database="35.0"
                     /db_xref="PF12349.11"
                     /description="Sterol-sensing domain of SREBP
                     cleavage-activation"
                     /detection="hmmscan"
                     /domain_id="clusterhmmer_JX265_006131_0009"
                     /evalue="4.30E-11"
                     /label="JX265_006131"
                     /locus_tag="JX265_006131"
                     /protein_end="433"
                     /protein_start="268"
                     /score="43.0"
                     /tool="antismash"
                     /translation="GSNVWLATSVLFSSTFAFLFGLNVTTKLGVPVSVVLLSEGLPFLV
                     VTIGFEKNIVLTKAVLSHALDHRRPEDNSSSSGRSKRSPSPPDNVIQYAVHKAIKDTGY
                     EIVRDYVLEILVLSVGAASGVQGGLQQFCFLAAWILFFDCLLLFTFYTAILCIKLEINR
                     IK"
     aSDomain        join(19116..20095,20145..20400)
                     /aSDomain="TIGR00533"
                     /aSTool="tigrfam"
                     /description="HMG_CoA_R_NADP: hydroxymethylglutaryl-CoA
                     reductase (NADPH)"
                     /detection="hmmscan"
                     /domain_id="TIGRFam_JX265_006131_0004"
                     /evalue="2.00E-180"
                     /identifier="TIGR00533"
                     /label="JX265_006131"
                     /locus_tag="JX265_006131"
                     /protein_end="1145"
                     /protein_start="733"
                     /score="598.0"
                     /tool="antismash"
                     /translation="DEEVVALSLKGKVPGYALERSLKDCTRAVKVRRSIIARTKATADL
                     TNVLERSKLPYQNYNWDLVLGACCENVIGYMPIPVGVAGPLVIDGQSYFIPMATTEGVL
                     VASASRGCKAINAGGGAVTVLTGDGMTRGPCVSFETLERAGAAKHWIDSEAGQTVMKNA
                     FNSTSRFARLQTMKTALAGTNLYIRFKTTTGDAMGMNMISKGVEHALNVMATEGGFEDM
                     QIVTVSGNYCIDKKPAAINWIDGRGKGIVAEAIIPADVVKSVLKTDVDTLVEMNISKNL
                     IGSAMAASVGGFNAHAANMVAAIFIATGQDPAQVVESANCITIMKNLRGSLQISVSMPS
                     IEVGTLGGGTILEPQSAMLDLLGVRGSHPTTPGENSRRLARIVGAAVLAGELSLCSALA
                     AGHLVRAHMAHNR"
     PFAM_domain     join(19200..20095,20145..20400)
                     /aSDomain="HMG-CoA_red"
                     /aSTool="clusterhmmer"
                     /database="35.0"
                     /db_xref="PF00368.21"
                     /db_xref="GO:0004420"
                     /db_xref="GO:0015936"
                     /description="Hydroxymethylglutaryl-coenzyme A reductase"
                     /detection="hmmscan"
                     /domain_id="clusterhmmer_JX265_006131_0010"
                     /evalue="1.00E-137"
                     /gene_ontologies="GO:0004420: hydroxymethylglutaryl-CoA
                     reductase (NADPH) activity"
                     /gene_ontologies="GO:0015936: coenzyme A metabolic process"
                     /label="JX265_006131"
                     /locus_tag="JX265_006131"
                     /protein_end="1145"
                     /protein_start="761"
                     /score="459.2"
                     /tool="antismash"
                     /translation="VKVRRSIIARTKATADLTNVLERSKLPYQNYNWDLVLGACCENVI
                     GYMPIPVGVAGPLVIDGQSYFIPMATTEGVLVASASRGCKAINAGGGAVTVLTGDGMTR
                     GPCVSFETLERAGAAKHWIDSEAGQTVMKNAFNSTSRFARLQTMKTALAGTNLYIRFKT
                     TTGDAMGMNMISKGVEHALNVMATEGGFEDMQIVTVSGNYCIDKKPAAINWIDGRGKGI
                     VAEAIIPADVVKSVLKTDVDTLVEMNISKNLIGSAMAASVGGFNAHAANMVAAIFIATG
                     QDPAQVVESANCITIMKNLRGSLQISVSMPSIEVGTLGGGTILEPQSAMLDLLGVRGSH
                     PTTPGENSRRLARIVGAAVLAGELSLCSALAAGHLVRAHMAHNR"
     gene            complement(21250..22263)
                     /locus_tag="JX265_006132"
     mRNA            complement(21250..22263)
                     /locus_tag="JX265_006132"
                     /product="hypothetical protein"
     CDS             complement(21250..22263)
                     /codon_start=1
                     /locus_tag="JX265_006132"
                     /product="hypothetical protein"
                     /protein_id="KAI1871092.1"
                     /transl_table=1
                     /translation="MRASHFIRGLYSATAALAMPSHARQGSSLPLPAKTIFQFPSPGHW
                     AENIAVRENGNLLVTLLLPAAELWEIAAPYSAAPRAGLVYSFPNLTGLVGITETAPDTF
                     VVAGSNLANVSDIRSAVWEVRFDGDQATPRKIADLSGTGVLNGVAAVPGCGKSEPSAVL
                     VADSIKGRVYRVDTKMNSWETAISVPEMAPVRTVGINGIKIREGYLYFDNSETTSFYKI
                     KITSTGFAAEGASAELVAKVDGEPFLDDFSIGADGAIWAASNRGYTVRRINVSSGSSVV
                     VAGSATSTTLLGDTATAFGRAESDQAILYVTTSGFNATNVPLEAGKIVAIDTSHFV"
     gene            24257..25355
                     /locus_tag="JX265_006133"
     mRNA            join(24257..24413,24467..24706,24855..24939,24998..25355)
                     /locus_tag="JX265_006133"
                     /product="hypothetical protein"
     CDS             join(24257..24413,24467..24706,24855..24939,24998..25355)
                     /codon_start=1
                     /locus_tag="JX265_006133"
                     /product="hypothetical protein"
                     /protein_id="KAI1871093.1"
                     /transl_table=1
                     /translation="MQSLMKTLLLAVAVSALPQPIPQDASPAAPAVVTPEEAAAQARAA
                     FMPDGFTAQANQIIPVVVGGAQDLFVPNVVTAAVGDVVQFQFSNGNHTVTQSAQDAACQ
                     PLQASVATAVHSGHIPFQDGQTTVGTFNMPVLNTDPMFLYCATGPHCQNGQVVIVNPAN
                     SQQIVDYAKLSAASAQSGDGTTVVGGTVAQIPLQLAAFVPAAPQAGPPPGAAAPAAPAA
                     PAAPAAPAAPADPAASSVAAPANAITITLPPVAAPAATDAAAIPGTTTVIVTVPAAR"
     gene            complement(30001..30954)
                     /locus_tag="JX265_006134"
     mRNA            complement(join(30001..30683,30747..30954))
                     /locus_tag="JX265_006134"
                     /product="hypothetical protein"
     CDS             complement(join(30001..30683,30747..30954))
                     /codon_start=1
                     /gene_functions="biosynthetic (rule-based-clusters)
                     fungal-RiPP-like: DUF3328"
                     /gene_kind="biosynthetic"
                     /locus_tag="JX265_006134"
                     /product="hypothetical protein"
                     /protein_id="KAI1871094.1"
                     /sec_met_domain="DUF3328 (E-value: 2.2e-50, bitscore:
                     165.6, seeds: 45, tool: rule-based-clusters)"
                     /transl_table=1
                     /translation="MWLRLSNGYMPLKSSIPTERRPPWKRSVMIITVINVGLLIVSLCL
                     LVASYGYYHGLWKLNAHLRRTSTWSPVYDMIDLRPHVKTINGTLFPPQEPSIARQPPNP
                     KADELWEEYELLRVMPVNRNSIVKLGKDPETAVKLEDEIWGLGDDAYAAVFDVYHQIHC
                     LNALRKIAYGQYYNVSQGRTNIFKTREMHINHCADILLQALTCSGNVNLITLHWVETQN
                     NPWPDMSVDRQCIDFDRLTEFRKEVSLDMDKYKYVMNKPLGVTQLHMPDQYYAYFGREN
                     PNHVNGVNQDDDFIL"
     PFAM_domain     complement(join(30154..30683,30747..30891))
                     /aSDomain="UstYa"
                     /aSTool="clusterhmmer"
                     /database="35.0"
                     /db_xref="PF11807.11"
                     /db_xref="GO:0043386"
                     /description="Mycotoxin biosynthesis protein UstYa"
                     /detection="hmmscan"
                     /domain_id="clusterhmmer_JX265_006134_0011"
                     /evalue="1.50E-48"
                     /gene_ontologies="GO:0043386: mycotoxin biosynthetic
                     process"
                     /label="JX265_006134"
                     /locus_tag="JX265_006134"
                     /protein_end="246"
                     /protein_start="21"
                     /score="165.6"
                     /tool="antismash"
                     /translation="PPWKRSVMIITVINVGLLIVSLCLLVASYGYYHGLWKLNAHLRRT
                     STWSPVYDMIDLRPHVKTINGTLFPPQEPSIARQPPNPKADELWEEYELLRVMPVNRNS
                     IVKLGKDPETAVKLEDEIWGLGDDAYAAVFDVYHQIHCLNALRKIAYGQYYNVSQGRTN
                     IFKTREMHINHCADILLQALTCSGNVNLITLHWVETQNNPWPDMSVDRQCIDFDRLTEF
                     RKE"
     gene            31863..32336
                     /locus_tag="JX265_006135"
     mRNA            join(31863..31931,31980..32336)
                     /locus_tag="JX265_006135"
                     /product="hypothetical protein"
     CDS             join(31863..31931,31980..32336)
                     /codon_start=1
                     /locus_tag="JX265_006135"
                     /product="hypothetical protein"
                     /protein_id="KAI1871095.1"
                     /transl_table=1
                     /translation="MYANAIYVMLSLCSVSAMAAPVAKGNVERSPAPSSEEPAKQLYWT
                     EGLLLADENAKAKRSEAEPAKQLYWTEGLLLADENAKVKRSNAEPAKQLYWTEGLLLAD
                     ENAKVKRSDESALPKAERAEQLYWTEGLLMATESTDA"
     gene            33715..35436
                     /locus_tag="JX265_006136"
     mRNA            33715..35436
                     /locus_tag="JX265_006136"
                     /product="hypothetical protein"
     CDS             33715..35436
                     /codon_start=1
                     /locus_tag="JX265_006136"
                     /product="hypothetical protein"
                     /protein_id="KAI1871096.1"
                     /transl_table=1
                     /translation="MTSMSTVVCPTDSQATSGFTICSTLPVTGYTRRSLETQHTPKSQN
                     PRTHTRDRLTHQTQPFSGYWSLPDTQWELTTVLNPQERGALMDWTPTKSCVLDENLIRI
                     LQSWGSALIHIKKIYRRLNDLPAYHAHFQPLVEHYYDVRRLKDLVEYIGTVILEHILGN
                     YEWTETGIDPNDPEDTPLAQARRAAVLMSQAGFGNWLRLIVENFGEVPVQARRSTQIIN
                     FDFHFSLQGLPSIVSHLLRSNGTKGEVLVIDLNLFVERRSSWPYAGVSTSVQERETKNS
                     QVTPVTTKNDFYESVTTVPPSPPRTSRKVEEDIFETTNAATSHSGDTHDDIQLHDPESA
                     LIDAGPEIGPDKSLGDLRHIHKTFSEETLATLARIREQLSKAIEEEDRAERMLNGHDTP
                     LAENDIASDRNYLDEASAHHLSGILNEYISPTSDQTDAEEEAQCDSSGVNYDQQDESSG
                     LGADDDVINRCTPAELRRLRDELALEMYTMLAYLKEQALEDKSAEDSDSAEGEQPVPDW
                     LEDQIADTCAGAWEHGRLLGHSLRMRSSVAAAYAHEEQLELETLATDEPETTEKKS"
     gene            36704..39488
                     /locus_tag="JX265_006137"
     mRNA            join(36704..37235,37287..38164,38222..38603,38662..38923,
                     39004..39130,39189..39251,39465..39488)
                     /locus_tag="JX265_006137"
                     /product="hypothetical protein"
     CDS             join(36704..37235,37287..38164,38222..38603,38662..38923,
                     39004..39130,39189..39251,39465..39488)
                     /codon_start=1
                     /locus_tag="JX265_006137"
                     /product="hypothetical protein"
                     /protein_id="KAI1871097.1"
                     /transl_table=1
                     /translation="MAYKTDAKSSSPPPAADNSAPPPYTAVASAPPPQGPPRQLSEKEI
                     ASLNAAFSSLQIPDIVKKVDESTCLAHLKLLSAFHNLKEDVGYTDGLWEIFDARAARST
                     DGDEDPAAVLAKLREKRWAVYVARAVDRYEVWWNSLPSDPLTIDDMTAESPKYGEFVNS
                     ATTMQWTAEMLPPLDVLMVWHAHCLNPHDYLEDCIRAGRRDLWTAGFPWKLVNEAVDSS
                     FNYQVSQGCTTAWTTATGRAWHNVGDSVMKTLKCPACLERLEIPWTTCGVPEDFKGPRP
                     DLVGSGYGDGEFSYICFQCSTEITRDFLEVAKFINDTKALLSKNQPMPGTILDYRTGLP
                     EKLLVRHFDPVKLELLFPNRLIQNHLWNEVLPLINAERDLRPTTMDSILRPANMETIRS
                     MVEEALNDSDTVRAVEGMTGISALGRPRLTKRARIPVRKMMAHYWGNSSPFALELGGAV
                     MRQGIFTDKMHKIDWLHSPAALDTMKRLIAKYQRFVSIMASYQDRVVVPTLDVDLAWHT
                     HQLSPRSYHDFTVSKTSKFIDHDDKINEDKLNSAFEWTSKTYQDLFGEVYSECTCWYCE
                     SVRTSHVSSVGKLFGVSKGDKISNEFYDSGRANQCPPDASAHISAHNAVKYVDADSKRN
                     VALLAMHTAQVARLDENYKKAQKRAEKKGRKLPPRDEYYYYWGYPYMMYGPWVYPIYYT
                     PGYYYCDPGVATAGTGTPGACAAGSCGGAVGSGACAGAAAGGCGGSGGCGAGAACGGGG
                     GC"
     PFAM_domain     join(38102..38164,38222..38389)
                     /aSDomain="GRDP-like"
                     /aSTool="clusterhmmer"
                     /database="35.0"
                     /db_xref="PF07173.15"
                     /description="Glycine-rich domain-containing protein-like"
                     /detection="hmmscan"
                     /domain_id="clusterhmmer_JX265_006137_0012"
                     /evalue="1.20E-11"
                     /label="JX265_006137"
                     /locus_tag="JX265_006137"
                     /protein_end="526"
                     /protein_start="449"
                     /score="45.6"
                     /tool="antismash"
                     /translation="FALELGGAVMRQGIFTDKMHKIDWLHSPAALDTMKRLIAKYQRFV
                     SIMASYQDRVVVPTLDVDLAWHTHQLSPRSYH"
     gene            40094..40762
                     /locus_tag="JX265_006138"
     mRNA            40094..40762
                     /locus_tag="JX265_006138"
                     /product="hypothetical protein"
     CDS             40094..40762
                     /codon_start=1
                     /locus_tag="JX265_006138"
                     /product="hypothetical protein"
                     /protein_id="KAI1871098.1"
                     /transl_table=1
                     /translation="MAGPADEEKKQEEVEQPAQEPPEDDETYVEQDDEVAEENAGDEEV
                     ASNEEDQEVAEEEDAEDEEDVEDDEDEQEEEQEDEEEIISEEDGSGEDAEDQKGTKRKP
                     EPQSQAGTSKMQKTNGSSKVDASKPNAAAAEGKVGSKHDEPRDPSTQGSNSRLPEKGQQ
                     VHWKALPGYVDGEVVEILTSSKEVDGKSVKASEDDPRIVLKSNKSGKICVHKADAVYFD
                     "
     PFAM_domain     40574..40750
                     /aSDomain="Hva1_TUDOR"
                     /aSTool="clusterhmmer"
                     /database="35.0"
                     /db_xref="PF11160.11"
                     /description="Hypervirulence associated proteins TUDOR
                     domain"
                     /detection="hmmscan"
                     /domain_id="clusterhmmer_JX265_006138_0013"
                     /evalue="8.70E-20"
                     /label="JX265_006138"
                     /locus_tag="JX265_006138"
                     /protein_end="219"
                     /protein_start="160"
                     /score="70.8"
                     /tool="antismash"
                     /translation="GQQVHWKALPGYVDGEVVEILTSSKEVDGKSVKASEDDPRIVLKS
                     NKSGKICVHKADAV"
     gene            complement(41112..41543)
                     /locus_tag="JX265_006139"
     mRNA            complement(41112..41543)
                     /locus_tag="JX265_006139"
                     /product="hypothetical protein"
     CDS             complement(41112..41543)
                     /codon_start=1
                     /locus_tag="JX265_006139"
                     /product="hypothetical protein"
                     /protein_id="KAI1871099.1"
                     /transl_table=1
                     /translation="MRSLSFVVALWSPIVAAQGWCTGDKSIVGYCTPDTWNAQPINASA
                     PTNDECQDACRGVASDAGDWFANLTGSAEGERRSVVGYPCQFSLGRGPGQADPLVFSFA
                     NQDILDIYDGVIQRFGSSGRTAASGTMTCEGKKVSWWVD"
     PFAM_domain     complement(41145..41456)
                     /aSDomain="Hce2"
                     /aSTool="clusterhmmer"
                     /database="35.0"
                     /db_xref="PF14856.9"
                     /description="Pathogen effector; putative necrosis-inducing
                     factor"
                     /detection="hmmscan"
                     /domain_id="clusterhmmer_JX265_006139_0014"
                     /evalue="4.70E-12"
                     /label="JX265_006139"
                     /locus_tag="JX265_006139"
                     /protein_end="133"
                     /protein_start="29"
                     /score="46.2"
                     /tool="antismash"
                     /translation="YCTPDTWNAQPINASAPTNDECQDACRGVASDAGDWFANLTGSAE
                     GERRSVVGYPCQFSLGRGPGQADPLVFSFANQDILDIYDGVIQRFGSSGRTAASGTMTC
                     "
     gene            43513..45603
                     /locus_tag="JX265_006140"
     mRNA            join(43513..43809,43902..44094,44156..44452,44503..44746,
                     44838..45603)
                     /locus_tag="JX265_006140"
                     /product="hypothetical protein"
     CDS             join(43513..43809,43902..44094,44156..44452,44503..44746,
                     44838..45603)
                     /codon_start=1
                     /locus_tag="JX265_006140"
                     /product="hypothetical protein"
                     /protein_id="KAI1871100.1"
                     /transl_table=1
                     /translation="MASGSKSKYSNLPLSTSGPVDCAVSGTVLLNTPYFNKGSAHTADE
                     RRDFDLTGLLPTSVQTLEQQAKRAYQQYSSRQDDLAKNTFLTSMKEQNLVLYYKLLQDH
                     MQEMFSVVYTPTEGDAIENFSRLFRRPEGCFLNIEDIDRVEHDLSQWGTPDDIDYIVVS
                     DGEEILGIGDQGVGGVLISSAKLTLTTLCAGIHPDRTLPVVLDCGTDNEELLKDDLYLG
                     LRQKRTRGEKYDKFVDAFVTAARKLFPRAYIHFEDFGLTNARRILDHYRPKVPCFNDDV
                     QGTGCVTLAAIMAGLHVGKKKLEEVKLVVFGAGTAGVGIADQVRDAIATYKGCSREHAA
                     KQIWLIDKPGLLTTKTNDLSQAQKIYAKDDSDGKGLLDVVKEVKPNVLIGTSTKPKSFT
                     EEIVKEMAKHTKRPVILPLSNPTRLHEAVPEDLLKWTDGKALVATGSPFKPVKGPWGKD
                     GKEIEIKAAECNNSVVFPGIGLGSVLCRASKVTDKMLVAAVQGVADMSPALKDETAPLV
                     PGVDNVREVSVRIAREVIQAAIEEGVATEKDIPTEKEDLDDWIKEQMWAPIYRPLKRVE
                     LQGASRRAKAELKVVGSLGNVE"
     PFAM_domain     join(43783..43809,43902..44094,44156..44452,44503..44528)
                     /aSDomain="malic"
                     /aSTool="clusterhmmer"
                     /database="35.0"
                     /db_xref="PF00390.22"
                     /db_xref="GO:0004471"
                     /description="Malic enzyme, N-terminal domain"
                     /detection="hmmscan"
                     /domain_id="clusterhmmer_JX265_006140_0015"
                     /evalue="3.60E-64"
                     /gene_ontologies="GO:0004471: malate dehydrogenase
                     (decarboxylating) (NAD+) activity"
                     /label="JX265_006140"
                     /locus_tag="JX265_006140"
                     /protein_end="271"
                     /protein_start="90"
                     /score="216.1"
                     /tool="antismash"
                     /translation="EQNLVLYYKLLQDHMQEMFSVVYTPTEGDAIENFSRLFRRPEGCF
                     LNIEDIDRVEHDLSQWGTPDDIDYIVVSDGEEILGIGDQGVGGVLISSAKLTLTTLCAG
                     IHPDRTLPVVLDCGTDNEELLKDDLYLGLRQKRTRGEKYDKFVDAFVTAARKLFPRAYI
                     HFEDFGLTNARRILDHYR"
     PFAM_domain     join(44556..44746,44838..45423)
                     /aSDomain="Malic_M"
                     /aSTool="clusterhmmer"
                     /database="35.0"
                     /db_xref="PF03949.18"
                     /db_xref="GO:0051287"
                     /description="Malic enzyme, NAD binding domain"
                     /detection="hmmscan"
                     /domain_id="clusterhmmer_JX265_006140_0016"
                     /evalue="8.40E-90"
                     /gene_ontologies="GO:0051287: NAD binding"
                     /label="JX265_006140"
                     /locus_tag="JX265_006140"
                     /protein_end="539"
                     /protein_start="280"
                     /score="300.6"
                     /tool="antismash"
                     /translation="VQGTGCVTLAAIMAGLHVGKKKLEEVKLVVFGAGTAGVGIADQVR
                     DAIATYKGCSREHAAKQIWLIDKPGLLTTKTNDLSQAQKIYAKDDSDGKGLLDVVKEVK
                     PNVLIGTSTKPKSFTEEIVKEMAKHTKRPVILPLSNPTRLHEAVPEDLLKWTDGKALVA
                     TGSPFKPVKGPWGKDGKEIEIKAAECNNSVVFPGIGLGSVLCRASKVTDKMLVAAVQGV
                     ADMSPALKDETAPLVPGVDNVREVSVRIAREVIQAAI"
     gene            complement(46998..47906)
                     /locus_tag="JX265_006141"
     mRNA            complement(46998..47906)
                     /locus_tag="JX265_006141"
                     /product="hypothetical protein"
     CDS             complement(46998..47906)
                     /codon_start=1
                     /locus_tag="JX265_006141"
                     /product="hypothetical protein"
                     /protein_id="KAI1871101.1"
                     /transl_table=1
                     /translation="MASYAGGAMASSKRKPEEARDSDGDHEVGSNVDGLSRGTFHLQVA
                     SADDAIEFINRFRDATSFSVVAVRSSSGKRQKSVAVEQQPVPVIKQEVDSRPASTASFT
                     PAPSQVTILSPPRPVEPCGSCGGGGHQAIDCVDPDADGFLGACPLCNTKSHEFYEDCPL
                     RTNSLEQDGKCLLWRRQRKCQVKSKLRLDVLLAALVQAGHPHFTSPNGKFYLPHSPGFA
                     SDIYQKEVRSTIDHYRHRAWAYLQLPEDKLWQRSENLLKDEAREFDTMENALKILARCH
                     WPDVLSQLKLRNEAADGVSAT"
     gene            complement(48533..50512)
                     /locus_tag="JX265_006142"
     mRNA            complement(join(48533..49521,49579..50346,50440..50512))
                     /locus_tag="JX265_006142"
                     /product="hypothetical protein"
     CDS             complement(join(48533..49521,49579..50346,50440..50512))
                     /codon_start=1
                     /locus_tag="JX265_006142"
                     /product="hypothetical protein"
                     /protein_id="KAI1871102.1"
                     /transl_table=1
                     /translation="MEAGSSKLRPADATQHNPPAVLYSISACAAACYRIITPDPDNWPT
                     AIVPLAAGSPTTSHRLSIRLLTLGTHGPSPAAMASKKKSVPTDDELGELFSGIGDDSGP
                     KKSAKPKSAASKARGDKAEDDILAELENELGDQPARPHTPRIKEQLAPKRTSTATPPPP
                     AAGRLSEDKPSVARKSGESTRSYHASFTPSATSSDLQDAEKKGPVEQTAAPAAAAAPAS
                     GGGGWWGGNWGGIVASATATASAAMKQAEAAYKEIQQNEEAKKYMEQVKGNVGYIRSYG
                     DELRHRALPTFTNILHTLAPPISSHERLLIHITHDLVGYPSLDPLIYGVFSRVMSQVEG
                     GDLLVIQRGHESTARRASDAAFYTASSSSAGWRDGPWWRQVDTPRDLGSVKGLVEGSKL
                     CRVSAESYAHDFFASKGGIAEVQKRALEPVSDENPVRTSDIFLAVQAITVDADSALFAG
                     STAGEKEKEESAVADAAGDTQICFAVYVFDPVHDITFSTISQDIPAKWIQWLDAPSPLT
                     PASGDTEEQQSPNELMLVPDEIREIVENGGVDPREWVAEWVEEALSLSVGVVAQRYVAR
                     RMGVGEGGLGKGKQKIDSIMQEGGGEAARAGLI"
     PFAM_domain     complement(join(48623..49521,49579..50143))
                     /aSDomain="DUF5427"
                     /aSTool="clusterhmmer"
                     /database="35.0"
                     /db_xref="PF10310.12"
                     /description="Family of unknown function (DUF5427)"
                     /detection="hmmscan"
                     /domain_id="clusterhmmer_JX265_006142_0017"
                     /evalue="7.10E-180"
                     /label="JX265_006142"
                     /locus_tag="JX265_006142"
                     /protein_end="580"
                     /protein_start="92"
                     /score="599.1"
                     /tool="antismash"
                     /translation="ELFSGIGDDSGPKKSAKPKSAASKARGDKAEDDILAELENELGDQ
                     PARPHTPRIKEQLAPKRTSTATPPPPAAGRLSEDKPSVARKSGESTRSYHASFTPSATS
                     SDLQDAEKKGPVEQTAAPAAAAAPASGGGGWWGGNWGGIVASATATASAAMKQAEAAYK
                     EIQQNEEAKKYMEQVKGNVGYIRSYGDELRHRALPTFTNILHTLAPPISSHERLLIHIT
                     HDLVGYPSLDPLIYGVFSRVMSQVEGGDLLVIQRGHESTARRASDAAFYTASSSSAGWR
                     DGPWWRQVDTPRDLGSVKGLVEGSKLCRVSAESYAHDFFASKGGIAEVQKRALEPVSDE
                     NPVRTSDIFLAVQAITVDADSALFAGSTAGEKEKEESAVADAAGDTQICFAVYVFDPVH
                     DITFSTISQDIPAKWIQWLDAPSPLTPASGDTEEQQSPNELMLVPDEIREIVENGGVDP
                     REWVAEWVEEALSLSVGVVAQRYVARRMGV"
     gene            52204..55252
                     /locus_tag="JX265_006143"
     mRNA            join(52204..55069,55125..55252)
                     /locus_tag="JX265_006143"
                     /product="hypothetical protein"
     CDS             join(52204..55069,55125..55252)
                     /codon_start=1
                     /locus_tag="JX265_006143"
                     /product="hypothetical protein"
                     /protein_id="KAI1871103.1"
                     /transl_table=1
                     /translation="MESPNSARGRGRFSSRKRHTFPARSSSQRRSEPSDTPASTTPAAT
                     MAPASSSFSFETPSPSSARGTRTRTRHVDGLNLSPDEAGSKGGRSLRKRTRVDYSFDQA
                     DEEDNSIEAKATPSAVRSIKKRRTDLDFLDDEIEQDIESRVKRRNSEQPPKPVSRRSVG
                     RKTTMEPVSFIEEQSEENSLVHDTIEVGGHQSTQASENSSHRRTSSASSHRESALFTQL
                     PQHNTSHEPAAPDTFSDKMEIDEEPEPKIKHEIPKEPEVPDIAAPNPYVPEVEVSGNEL
                     PDIELPENGMSETGGPENGVIEHDLPEYEVPEDEVPEDKVPEDEVPEHDVPDNEVPDNE
                     VHDDVVPKIEVEATKTKVEEPQPTVTPQPVIEEAPEEKSPASSPAPASAPVTAPAPALV
                     DEDIKDPFLRLTPYVRGATVGYPTRRSKTSAPEAEPEAVAEEAAADDAAEDATEAPDES
                     TPAASPGAIDDLGTNSPAPEPAALDRPAPVAKKQYMYKKLRPAEEFINFIADYETLSHI
                     ELYERLELLAGVVATYENEYRECRKIIDDEENATRYHQEEGMFQHRVKMARSKDPDANP
                     LRKEFVVKGIRATKPDAMIAHARQQDRIMADAYGFEYDDRDSKIGQQDPIGQRGGVGKG
                     RLRDRPKQTAKAAEADDPTVVHGKRARKAPNSFVEPETASRGSTPVPTLPRKRRGRPPA
                     DESLHAAYAEHPAGETPKKKGKGGRPRKHPLPTAIPENTPVSGTGAHGHVRKRRRKAAV
                     EDEDFVVNGTNGQPSGLGPRRRNSRIGEIPSGSFYSATSANYDESRPATSSSTATASTS
                     ASAYGLREKRQTKFSLDDDDDDDDEDFEEDDHPVKPKRIRRVSKKVQEQDFANITPSNI
                     PPEADVAAGPKVPKIRIKGFQAHAASAPVSAPTSDPGSLPVSSSSTPGQTVNGHAADAS
                     FDGSMNGNKDYGQMTKSEKMSASMKARWASGSMSRAVEKRRATLAAKKAAAQTPVPDGT
                     PETGTEQQ"
     gene            complement(56596..57589)
                     /locus_tag="JX265_006144"
     mRNA            complement(join(56596..56628,56694..57018,57116..57163,
                     57576..57589))
                     /locus_tag="JX265_006144"
                     /product="hypothetical protein"
     CDS             complement(join(56596..56628,56694..57018,57116..57163,
                     57576..57589))
                     /codon_start=1
                     /locus_tag="JX265_006144"
                     /product="hypothetical protein"
                     /protein_id="KAI1871104.1"
                     /transl_table=1
                     /translation="MAKLSRGAPGGKLKMTLGLPVGAIMNCADNSGARNLYIISVKGIG
                     ARLNRLPAGGVGDMVMATVKKGKPELRKKVHPAVIVRQSKPWKRTDGVFLYFEDNAGVI
                     VNPKGEMKGSAITGPVGKEAAELWPRIASNSGVVM"
     PFAM_domain     complement(join(56608..56628,56694..57018,57116..57117))
                     /aSDomain="Ribosomal_L14"
                     /aSTool="clusterhmmer"
                     /database="35.0"
                     /db_xref="PF00238.22"
                     /db_xref="GO:0003735"
                     /db_xref="GO:0005840"
                     /db_xref="GO:0006412"
                     /description="Ribosomal protein L14p/L23e"
                     /detection="hmmscan"
                     /domain_id="clusterhmmer_JX265_006144_0018"
                     /evalue="2.10E-33"
                     /gene_ontologies="GO:0003735: structural constituent of
                     ribosome"
                     /gene_ontologies="GO:0005840: ribosome"
                     /gene_ontologies="GO:0006412: translation"
                     /label="JX265_006144"
                     /locus_tag="JX265_006144"
                     /protein_end="136"
                     /protein_start="20"
                     /score="115.0"
                     /tool="antismash"
                     /translation="VGAIMNCADNSGARNLYIISVKGIGARLNRLPAGGVGDMVMATVK
                     KGKPELRKKVHPAVIVRQSKPWKRTDGVFLYFEDNAGVIVNPKGEMKGSAITGPVGKEA
                     AELWPRIASNSG"
ORIGIN
        1 agatggcacc gtcatcaaga caagacaaag accgcgcaag tcgtccgcag gttacgatct
       61 caccaagctt ttcattggta gcgaaggtac gctgggcctt gtcactgaag ccacactcaa
      121 ggttactgtc aagccccaaa gcaccagcgt tgcggtttgt gcctttgatt ccatccgaca
      181 agccgcggat tgtgtagccc aagttgttgg acagggtgtg cctgtggctg ctgtcgagat
      241 cctcgacgat gagcagatga aatgcatcaa tgccgctggt acgacgtcaa agtcatggaa
      301 agaggcgcca actctgttct tcaagtttag cggcacagac cgtggcgtca aggagcagat
      361 ccagatcgtc aaggacatgg caaaagccac aggatccaag agcttcgagt tcgccaagtc
      421 tgaggaggag aaggctgagt tatggagcgc gcgcaaggag gccctctgga gcacgcaggc
      481 catggccaag gatggtgata gggtctggac tggcgacgtc gccgtgccta tgagccgact
      541 ccccgagttg atcgagttga ccaaggacga cattaagaag agtggccttt acggcaccat
      601 cgtgggacac gttggcgacg gtaacttcca catcattctt ctgtcgaatg accagaatag
      661 acccgatgcg gaagaggttg tgcacacgat ggtcaagcga gctgtggaga tggagggaac
      721 tgtcacggtg agtctcttgt gcgccacccc tgccaaagaa cccgacacta actgtggtat
      781 ttctagggtg aacatggtgt tggactagtc aaaagagact acttgccaca tgagctcggt
      841 gaggccactg ttgatacaat gagaaaggta cgtcgcaatc ttctgtgtct acaccaaacc
      901 tgatgccagc tgcatcgctg agctacatac tctatgctgt ttgctgcgcc gttgttattc
      961 caaactcaca tcatttcgga gccgctgtta accttcgcca actacagctc aagacggccc
     1021 tcgaccctct ctacctactg aaccccgata aggtcattcg aacaaggaag cccaaggccg
     1081 gtgagattgc tgaatggtga tgacctgtgt attatttgtt gtatatacca tatctaggcg
     1141 aatctgcttc ctctctattt aatgccggcc agcttatgtt aacttaattc aggcgagggt
     1201 agactctccc aagtaaaggt cacgtcagtc ttgccttgcc agcctgcata acagcaaacc
     1261 actgtgtgat tgaagatact tgtgtgaatc tctttattga atggatcgcg gaatactgct
     1321 gagagtttta ggagttgtct acagcttccc cttgattccc ctaccgccca taagctgtcc
     1381 gtcgtcatct atctctgcga cgcagagtat aaaggtgtcc ttcaacgcgc caagtctgta
     1441 cttgcggttg acttcctggt actctgggct tgcagacatg gccgcaaaat gcttcacggt
     1501 cgggtaatgc acaaaagcta cttcatccca tccatcatgc tgggcctgtt ggtcctctcc
     1561 gcccacgacg cgggctgcaa tcttcacgtt gccgccatga cgtgctccca cccgtgacga
     1621 aaactccgtg ccatacttga tgtactgatc cttcttgcct tcgttgaaag ccaggaggtt
     1681 cagcatggaa acggggtggt tccgcagcgg aggcgcgagt ttggcgatcc agttctcgag
     1741 ttcgggggag aactccagat tctgcgaatt cgacgtgtcg gacaccgcag gcaactgcgc
     1801 aggcttcacc gagcccgggc taggattgag cagtgctgcg ttgtgctttg cgtagtcact
     1861 cagcacccgg gctgataccc cgcacgatgc cgtccaggcg gcctcgacgt gttgctgtag
     1921 ggatgacggt atagagtctg aagcattcag accgagcagg agatgccact gtatattcct
     1981 gctcaggaga tatccagccg agagctgagt ggggaggatc atccaccgca acacctgggc
     2041 ttgcacgatt ggtttgacgt catgcttacg gagcccggcg aggaacgcgg gaacggagat
     2101 gctctgcttg agcgagacga tatgaagatt gcagactacc attatgaaaa gcccatgact
     2161 ggtcgcaata tagtattagc tgctgatagc tgcagacaag atttagtaca tataggtagt
     2221 cactgggagt ttcaagggca tagtgccgag gatgcaagtt gcggggttga caagggtatt
     2281 ggaatcatca gccagaccca agaccgcaca accagaaatt tatcgtacat caagtccaac
     2341 agaaaatgcg ttagaagtaa tagctgaatg atgacccgac tcagcgtgga tctgttaagt
     2401 ggttcgtagg aagttggcat ttgcatctca cacagtcaag ccagtctggc ggctgtcagt
     2461 cctcgaaaag gtggacatac ccgccaagat cagaaagctt tgggcgaggt agactcgaga
     2521 cgccacacat gttgcagcga gttgtgcaaa ctccaggtca gaaataactt tagcccatga
     2581 tatgacaatg acatactaga gtgggaactc tcccatctag actgaagcta tacccctgtc
     2641 gagggtagaa acccgcaagc ttaaatcgtt cccagcctaa cttggtgctg gaatctagga
     2701 attgactttg gcaccttgct gaagagcacc gttctgtatt atcatttcct ctcgacatac
     2761 acagcaccta gcgaatttta accgggtgac ttaacatgag gacttagcag catgttgttc
     2821 atttcggcct tgtcgctttc gtccttccga aatgctacat gaagcttgaa cggggccagg
     2881 gggacggatg ggaatcccaa gtgcattacg gttcatctaa agttctagca aagtatgttg
     2941 atttgacgat ctggaaatag aattatgacc agttctctta gcttaggaca cgtccattgt
     3001 ccccacatcg tcacttggta aaccaccaca gcacgtggtc tctcgaccag agatttcttg
     3061 tgtatatagt tgtgtccttc cttaactgac gcaaatccgg acgcgtagca attaccaccc
     3121 ctatcataga tcaacccagc caataactca aatacgcagc atggataaga tcaggagagc
     3181 caaggatgcc ttgaccggcc atagctcagg gacccagaat gcacaggtca cccaagggag
     3241 tggaaaggac gcgagggttg aatacggtaa gacgaaagcg ttctaccagg acacagtctc
     3301 taacactagt cataaagctc ctggccaacg cgcggagaag aaaggagcgc catccaaggc
     3361 caaccccgac atcaacaatg ttttcaatga cgagattaat aagcactacc cctaaccaag
     3421 ggtcgtgtgt tggtaaatcg agtttcagcg aaaagaacat ggggtaattg gatatatata
     3481 tctccgacat accaaggtca tacaccgagt aagaagacta cgaccatgta aatgcggtcc
     3541 gtgctgtttg cgtagcaact tatacacgaa gtcatgtcaa ttcgaccccc cttttcgaga
     3601 cgtacactgg ccatgagtga ggcacaaccg tgaaataagc cttccacgtc cactcgttcg
     3661 ttgggtcgac ctgcttgatg tcgtagtctc tcaccaaggt cgccgcgatc ttagacaact
     3721 gcacccgggc cacatgttga ccagggcacg agttgtagcc catacccaac tgatgacagt
     3781 cagaaaagat gctccatgat tactgaacgc ctggagaacc taccactagc caatgtttct
     3841 cttttgaagc cgcatcgtcg gcgaaccaac gttccgggtt ccattgtcgg gcgtctgggc
     3901 cccagcattc cttcgatcgt tgcataacgc tatgtttggt gagtctggca ctgcctctgg
     3961 cggtggatac gaactcactt cagatgtatg gacaacgtag tcccctcgac gaagtaccgg
     4021 tcgccgatgg taagaccccc cttcggagtt accctgggca gccccattgg cgtaggcccg
     4081 aacatccgaa gcgcttcttt gatgcaggct tgcagatatg ggagcctctg cgcatcgttg
     4141 aaggaaatca ctcggtcttt gcaatagcct tcggcttgcg cagcagcgat ttcgtcgcgg
     4201 gctcgctgcc acgactgcgg gttctgtatc atgtgatata caaaagtctg aagaccgcgt
     4261 aggacaagta agctctctcg tcttcccacg aaacgttgtt cagttcgtct tacacgacac
     4321 agtgtccgag ccggcaccaa cagcaactgt ggcttgggct tcgatgtcac ggtcactcaa
     4381 gcgtcctgga ttttccttct gcgttttgaa ccagtgtgcg gctatatcaa aacgagcatc
     4441 agggtttgcc ttacgcttct tcatcgcggt ctcagcagtc tcaaatagat ggcccattgg
     4501 caacagccca gtccaagtga tgattgggtt agccactagc aatatataca cccatatgaa
     4561 aaagccggct gctgccacgc agggattgag agccaagtta tttgcgatgg agcctcgtat
     4621 gtctttgccc tccttgatga agcggaaagg ctgactgaag atgacttcgc cggcattatc
     4681 aaaggccgtg taagtcagaa acttgtcaag gtgcatcggc tcgccagatt gggcgaactt
     4741 atccatccat tcaagtagga agccgatgtt cttattcacg tactcctctg acttgaggat
     4801 gtgagataac gaaaatccag gagcgagcca tttcgacctt tcgacctttc gaccttttct
     4861 ttaggatcaa tagtactcag aggggtctcg tagcgatagt ctggcactgt aaaaacccgg
     4921 tacctttcca tgtttcgggt cagtggtttg cagatcagaa ttatttacga gtaatgggct
     4981 cgccgcctat aggagctggc tcttacggga gaactcttgt tcatccaact cgcccaaaag
     5041 cggaggaaat attcggaata tacataccag tcagcctaaa tcattgggtc agtgatgaag
     5101 ctctcatgat cccgcacgcc tgtgatttta cctttcgctg gggtgtcagg agtaactgct
     5161 ttggcccatc tggatggctc acgctgactt cattgggtgc gatgcgaaca aaattgccat
     5221 atctgtcgtg cagcgcaata gaaagcaggt tctggtcgcc cttgaaaata tgaacgacgt
     5281 gccagagacg agtgatcgaa ccccagaaag gtccaggaat atcagataga ggagacaggt
     5341 accgacgata tatagcaatg ctaataagta caatcaacgc ctgggctaca atagaaagcc
     5401 atgaagtaag caatgccatg atcgcgaggc tgccaggtat gctgatcagg atacgacatt
     5461 ggatttccag gcacggaggc acaggtccag gtcaaatgga aacatcttcc gcggacagcg
     5521 actggttctc aagtcgtcaa gccaccgaga tgtaatcaca gcagccgagt ccggcagggg
     5581 ccactgccga agcgacagga agctatcgca catattctca gccacccacg tgcgcgtaac
     5641 caccagatct cacgatagat gtccggtgga tacctcgctt cccaagcagt aacgatgtgc
     5701 agatggacag ccttggcaac aagattcacg gagatatatg ccctcttctg attacggcgc
     5761 cggggccctg gcactttttc gtgcgccttc tgtgcaatgc gaaactctaa attcgcatcg
     5821 caatcggacg gcaagatcaa gattgctgat ggtaaattgt tatcgcgtac tatcgtaggt
     5881 cgtgagcgca cccaagcacc cttcacgcgg tcctcccaac caagggacaa ataagagtcc
     5941 agagtgttag tactcgcgct ctcatcccgc acttattcaa gaggccaatc tctgtttcaa
     6001 atctatggag attgtaagcc gcatccacag cccataccac agtgcatacg tagatgccgg
     6061 ccgatgacag tcggccccga atcataatcc tgggcgcctg gggctcaggg tgacagcgag
     6121 agccgtcgcc cccgcgtcac tgatgagata agtgatcagg ggtacaggcc tgctaggctc
     6181 gccccggaga ggcgccgcag ggacggttgg cgccgtcgtc tcagcgcgcc cgtccagcga
     6241 acagacagcg ggaactacta cggtagtgcc tcgtacaggt cgtcgagcaa tctggaaaat
     6301 taacttagat acctctttgg cagctgttgg cgctattcct tggccttggt gcagaatttg
     6361 catggcatct tttccagatc tagcacacta gtgaacttgc gcaagagtag gggtttccgg
     6421 ggatgccccg gctcttaggc cacctgcgta gtgttccaat cgcacgaggc gcttctctgc
     6481 agaatggagc ctcacctgga ctcaacaccc tgggcacttt ccaactagca gttccgaccc
     6541 tgccagtttg ggcgcggtag acgagacgtc cctcgggact aggcttaaga tgtcgtgaca
     6601 agaaactcta atatggcagg gggagggcgg caggcatcac agcaggattc ccacgaggta
     6661 gcaaggtata atatgggcat cccgtgccga caagtctgca cccggtttgt cttgccgtcc
     6721 ttgacccttc cgaacgacat gccttgaatc ttcaaggcac cgtcagcgca gccacgatga
     6781 tgcacttttc agtcgaacgg cccatgcagg tcgcggttgt ggccgtctca gccgtctgcc
     6841 tggtgctgcc aacagtttcc atttttctac ggctgctggc ccgccgaatc gcccatcgga
     6901 ctcttgatat cagtgattat ttgatggtgg cggcctgggt aggtattcat acaaagaact
     6961 gccggcgaca ctcctctgac tatatcccag ttgctcgcct ctggttttca gatagtatgc
     7021 ttcttcggta aggccctatt actccgaagg tctaggcggc ttggatttct ggtctaatat
     7081 ggcaatacgt gtaggggtcc tccatttcgg tgttggatac cattccagtg agatcaaggc
     7141 atggtatgga agcagggcaa cggaaggctt ctccatcgtg agtaattttc ttcaacttgt
     7201 tgaactgtta gataacaccc cccagttgct tttcccgatt cagggcttgt gggctcttag
     7261 cctgagttgc tgcaagctct ccgtgttact tctgtaccgc aaactcttcc cagttcgatc
     7321 cgttacgatt gctgtcgatg tgtccatcgt cttgattttc ctattcctct tggtcgccgt
     7381 tcttggaggc tgcttaatat gccagccatt tgcgtataat tgggacaaga ccatagaagg
     7441 tggtcactgc ggcgacctcg ttggtattat caagacgacc ggcgcgggca atgtcattac
     7501 cgatgtcgca gcactgattg tagctttacc gtcgatattc ggtctacagc tgccacttta
     7561 caagaaaatt gtgctcatgg ccacctttgg gctcggtgtt gtgtaagcca gcaaacccct
     7621 ggggctccgt tggcaaatca ctgacacata tccatgcgca gcaccgtgat cgtaagcatc
     7681 ttccgactcg ccacactcat tactgtcgac ttcgatgatc ttacctacac ctgcaccgag
     7741 gccctgattt tcaccgccat cgaacctgca cttgcgatag tcctctccaa tatcccgatg
     7801 ctgcggcccc tcctcaagcg tggaaaatac tcagcaaatg gcacagcaag tcccatgttt
     7861 tcgttgaaac caagaagtgc aacgaagagg tcaaccaata tcggcgcatt cgagcccttg
     7921 agcgatgact catcgcaata ccagttacgg ccgctcggaa ccaagcataa cgtgcagatc
     7981 tcggtggacc gcgaggacgg aagaccagat agccacgagc gacaaccatc cccatcctcc
     8041 gaccagcaaa gagccatcac gatcagacaa gactgggaag tgcgacagga agtcgatata
     8101 ataagcaaga cgtagagtca ttgatcaata caagaggcaa tcagaaaaaa gaagactaaa
     8161 ataatcaacc cttatctttg accggaaata tgcctagtgc taccgtttaa tcaggaaaga
     8221 cgcttctccg gccagaaaga ccacgctttt gcgttgctgt cgtcaatacc caggctgtcc
     8281 tatggcaaga ctggtgtcag atatgttgtg agccacacag tggcatctac ctcatggagg
     8341 ttcgacagta cggattaatc tacctcatgg aggcttgaca gcacggattg gaagcctctt
     8401 gtctcccgaa gctttgtcca aacaccacat tgcccgaaca ccaatgtaaa ccaagatgcc
     8461 aagtttgtcc gaaagcgcac atctccgcaa tgccaccttt tgagcactaa gacttacttc
     8521 ttaataccat cggcacttcc aatactcaat atgggaaact tattccactg gagtttggat
     8581 aaccgatcgc catacatacg ccatcgcacc atctatgcat acggactctg catatttcgc
     8641 gtgagacatc ttgtacttgg gaaggggacg ccacgttgat tcatactctt gctgataata
     8701 gtccgcgaaa cacagagaat atacgcgtag tcatactcaa ctgatttttt atgttgctcg
     8761 attgctataa tgaccggcgc cgagctcaaa ccatcccgaa acagcggcct catttcaggg
     8821 aaaatctagt tggacacagg tcaagtcaca aatggttcgg gacatgcacg agagcttgac
     8881 aggaagtttt taggctagga cgggcattgc atcatacagc agctagtttg cggcgcgtat
     8941 gtggtagaac cttctgaata cgtgcgcctt tgccatcacc accacacact actgggcgat
     9001 taccggaagc atgatgattc tttcaacgat gctgcttcaa aagttttgtg tcttcaacaa
     9061 gcagtgttga tctctgattg tcgcaaagga tcctgacgcg agataatgcc acgccattcg
     9121 caaagatctt ctaacaggtt cacctaagat ggaagaatcc attcaataca gttctgttcg
     9181 tggcttgccc ctgtactgta atgggatgca tgtttgttga gagctacagt attcgaagcc
     9241 tttgtcggct cctatgtcgt gttgacaacg ctttcttact tggctgcagc atcccttccg
     9301 ttttctgata cataggcgaa attgtggcgc cagtactatt cttcgtaaaa ggtgttactg
     9361 gtttgatttt caacgcagtg ttgtgccttt acatgttggt ttcgcttgtc tactattgtt
     9421 ttccgtactc tttgccagtg gatgtcggag ggatgaatta ttcgtcttgg atatccagag
     9481 gcttaatagt tttaacagga gtatggtggt tttgggttaa gcagagatac cagagacgcc
     9541 ccgttatcat gctatacaag agatgatgtg tagggcaagc aagcgttttt gaaatggagc
     9601 ggagcactcc taggagccgg tctcgatatc aagccgtgga gtgtcagcga tttgtaatga
     9661 agctggcagt cgctctgaga agaccttccg agaagcgcaa gttacgggac atgcggaaag
     9721 ccaagattaa aacaaggggg agctcaacag agctacaatc aacatgaaat atgacaggga
     9781 atccacgaca cgcgacaaat acttcagatg tgtcgccgcc gctgcgctgt gatgagccct
     9841 tcttcgtacc cacccaaaga aggacatggc acaatgaaag agtaaagaag tcttcgatag
     9901 agaagtgtgg atttcaaaaa attccttagt ccaatacaaa gactgagagt tggtcattag
     9961 gtaattttca actagcaacc acagcctcag acgaatcctc actggcatgt gtcacaccct
    10021 tgcactagga tagtaagaaa agggaaaaga aatctaagaa acagatggaa gagagcctgc
    10081 ttttatactt ggggtttctg tataagaaac cgtgaagtgt tggtgcctgt ggagatggca
    10141 aatgagcagt taatgtgact catggggaga gtcgacaatc caggcaacag ctgaaccttc
    10201 cttgacgaac gcaaaggctc ttggaaatcg tattccacgc aagcaatacc gtaaggttta
    10261 aaatcttgct ttggttccaa aatatcgagt gtagcaaata tcctagtggc taatgtttcc
    10321 agtgaccagc caggacagtg ccgtcgcaat ctggcgcatg gccaggggcc cttgggcagg
    10381 cgcgatactt atggagaaga catatgagca cacttcccaa gccaatcgcc gattcttatg
    10441 acgtgcgatt gtttttagct aagcgccact attgacgcac gttagagaag catcgcctta
    10501 ctcggcacgt ggttttctag gctgtaaagc acattgttca gaaaagaaaa tgtacattat
    10561 gtaaattaca caatacagga ccaccgaata acttagcacg aatattctta ggagtctccg
    10621 agtaatattc caagttaata ggtctataat gcgccgatat atgttatttg agcctcaaaa
    10681 ttccaagcac gacccaagac tccccccgta taattatatc ccacttgcat tcaccatcaa
    10741 gacaatgcag ctaagatgcg accaagacag tgcttgaaga gcgctaagaa ggcatcttgg
    10801 acagcaaaag gacgctgcag aatcgaggcc aagcacgtca ggtttacctc tgcgaagcaa
    10861 gagggaaagg acaagctcac agagcatgtt agctggactc gactgggatc ttacattgag
    10921 acggacccta aaaagataga acggccgagg cgggagtcaa gatccgcact gagaagacgc
    10981 aagaaggcag agaaattgga ggatgcgtac tattcttcca gcgatccggc cgtgttgccg
    11041 gaaaagcaac cgaagcacgt ggaatctgca catacctgcg ggctccagta cgagccgcga
    11101 ataaaaggga ggtataggaa cagactacta agaaggccaa tatcacccag ggcttggatc
    11161 gagaagctac ctaccgagct taccgctatt atatgcagac atatgccaga cactgacaac
    11221 atatccttcg ccttaacttc ccgtacgatg ctgcggcgct tgggcctaaa cgctgcccaa
    11281 tcattcagca aaaagtcaag aatgcggttt ctccaacgat tggagaaaga tctcgcttcg
    11341 tcgagcctga tagcctgtca atggtgtcaa aaattgcatg cgccaatgct ttctctccag
    11401 gatgctagtt tccgttcgag acaaggagcc agctcgcttc cttgcgccag aattatgccg
    11461 ttccccgaga cgagctttca taaacgctta catttccatg ttgtttcact cattatgggg
    11521 aagaaccatc gaggcgaaaa ctgtgcaaac gctctgaagc agcttcggca gacgcggaca
    11581 tgtgaaagag actgcatggg ccataggttc tatatacaac gatccgagag tgctcgtata
    11641 gtgaaaggcc gcctgatcac caaagcccag accgtcatag tacctgcttc tggctcctgg
    11701 gaggttgaaa aggtcattga cagcctcctc gaagttgtca atagtctcga ggatcatata
    11761 tgtccacatc gaacttggaa gcaagacata cgaaggaatc tgattcctca gtcgaaccag
    11821 tgtgctaaaa agagagattt cggagatcag tatcttgcac cactatcgta cccgagtgtt
    11881 ggtgttgaga tgcgctgtct cctctgccac ggacgaaaat gcactcaatc atgccaaaag
    11941 aaacaaatcg acaaggctga ggttggctgc cctgggagct gttcggcttg ttttacggat
    12001 ttctcagtca acgccgtgga attaccaggc atggctgctc gtgcgctggt tttgacgacg
    12061 tggaggaacc tgggatcggg tgccaacaga tgcagcaagg aatggaactc attcgaacgt
    12121 ccaaggcgtc ctgggcctgg gcaaagctca aaagcacaca gagcaaccat cagacagggc
    12181 cgcgaagccg tgttccgttg ctttgaggag gtggatgatc cgaacttcag ttacgggggt
    12241 ccaaatcaca ttcatcggcc acgcgtggaa cctcttgatc ttatgcggtt acgagaattt
    12301 ccagatcgac tggagtttga agacgacatc tgtggtgaac cccatcgtcc cggatcagat
    12361 ggtataatct accatccgga tcccatagac tagtgatatt ggaaaaacgt gaactcagtt
    12421 tcaatttgga cggagacaaa acagtgatca caatatggaa tgtttaggtg aatgcaaata
    12481 caattcaaaa ggcccattgc tcggctgcaa gaaaggcagc ttgtccatgg ttaggatcac
    12541 gtacccgact tgcgagtcgc cggtgagtca tccaaggcat ccatttgcta tcttccaaac
    12601 acctggcaac gctcgtatgt ggcatgatgc atttccctaa cgatcacaca tagtgcgaag
    12661 cttgaagttg ctgcgctgat tttatcactt gaaaatgact gccgcttcag taggcaagtc
    12721 caatcttgag cttgtcaacg attgcgacaa gtgagtctgc tccgcatgta acgctggcgg
    12781 agtcataggc caaaatattt acttcagctg acggaccaag atcgccgcgg gagcctgcac
    12841 ggctgtggtg gtttatgctt gagcgctgca ctcagcccgt cggtcgcttg gattcgtatg
    12901 tgaagagtca gattccagtt ggatcggcgc attggcggat cgatcctgat agacgaaccg
    12961 ttaccctgct cgggacatct cgcgatgaac gagatgcccg catggacgtc tttctccgct
    13021 ccatgaggaa tagtggcatt ttgtctgaac tttcggcttg gactggcgaa gaaaatgctg
    13081 tttatggccc tgggcgctcg gtgctgctga gcttggagcg cgctgcggcg cctttgttcg
    13141 gcatcaccac ttacggagtg cagcttctgg cgtatacgaa cacaatagat ggcctcaaag
    13201 tgtggctaca gaagcgagca agacataaac agacctacgc agggctactg gacagcaccg
    13261 ttggcgggcg aatccgcagc gatgaaagcc ctctgcaggc gctggttcgt gaagccgatg
    13321 aggaggcaac catcccgcct gatatggttc aagaagccgc tattgcagtc ggcgcagtaa
    13381 gttatctcga catcacccag gaacgggttc caggtcaagg agtacgtctt aaccccgata
    13441 ctcggttgat atatgagctt gagctcccta cggatttgca acccgtccca aaagatggag
    13501 aagtagagga attcgtattg ctggacatga aggaaatgaa cgaggccatg agaatgggcc
    13561 gatgcactcc agggaaagct cttatcatgc ttgacttttt catcagaaga gggattctca
    13621 attatgagaa cgaacccgac tatctcgaga tagtctcacg gctacatcga aatcatgagc
    13681 acggctacgc atagtcaatt caaacgttcg gagtcggtgt acactattta attacgagtg
    13741 tacattttct tctggagtct tgctctgtcg aacgaagttg tgatattgac tggcagcaac
    13801 agccatcaac tactgcgcct gatttgcagg actagagaaa ttgactgaaa ggtgtgccga
    13861 acccgagcat atgcatgatt gaatagattc aagaaatggt gtcagctacc attatttagt
    13921 aatccgtcag ttgcaaacga gggcatacct agagtgacat ggagctatag caacaggcag
    13981 acttgccccg cggggccgtg ccccaccatg tcgcccttag cttccagaag aagcctatcc
    14041 gcacggaact caaaccacga ggtatgtgac atacgcaagt tcgacctgcc ccaagctcaa
    14101 tatcgaaatc ttgactggag tctttgcggc catatatggc atcgctgtag cggacaggaa
    14161 aagccatcaa cccgacgatg gcggccttca aaccagcact gatcgtggtc gacttccaag
    14221 aggacttttg tccgccagtg agatccccgg ctgagcttca cgagtgtaga tgacagctga
    14281 caatcacgag aacggttccc tggcggtgca aggtggcaga gacatcgcag attctgtgaa
    14341 tgcgctgctc tcgctcccat ttgtactcaa gattgcaacg aaggactggc acccgccgtc
    14401 gcacgtctcg tttgcagcaa accatgatgg caagcagccc tttacggatt acattacgat
    14461 aaccaacccg gccaattcca atgagaccta tgagactcgt ctctggcctg tccactgtgt
    14521 gcaaggcact ccaggagcgg aactagtccc tgaattggag gcgggcaagg ttgataagat
    14581 cattgagaag ggacaagacg accgggtgga aatgtacagc ccgttctacg acccgtttca
    14641 ggagccgagg gggtgtgaca gcggactggc gggcacgctg aaagacgcgg gcgtgactga
    14701 tgtctacgtt gtgggactgg ctgccgacta ctgcgtgttg aactgcgccg tggacgctgc
    14761 aaaggagggc ttcgagacat tcatcgttga cgaaggcacg cgggcagtgg acccggaggg
    14821 ctggccgaag gttcgccagg ggcttgaggg caaaggtgtc aaggtcgtga gcatggaaag
    14881 tgctgcagtt cagagactga tgacggcatt ctaacgcccg ctttgcaaga cactgttgga
    14941 ggggtcagat gagacaaatg ctgggtcatg cgatcagtgg cttgtaaggg agccgggctg
    15001 tgataaggct ctagggactt gacgtagatt gtatgtaggc tctggtcttg ttacactgaa
    15061 ctagactata ctgccaccca agacttggct gcatcacaga acggctatgt caaggtacta
    15121 tatggcatgg taggaaaacc aaacatctac gttagaggca ttttggggtc agatgtgacg
    15181 atcgtcgcgg aataacactg gcagtaacct aactggcgtg attctggtga ggcgctagaa
    15241 gcagggcggc ggctgggact aagcttagcc cccccttttc ctccaaggaa tttttgcagt
    15301 caaggcagtc tgacggtagt agacttttcg gtggtagtgg aagacgcttg tgtccctcct
    15361 cgacaattat tgcccctgtc tacttttgcg agccgggcat atactcttga tgagacggac
    15421 gccgaaagtt gtcgacggca attgccgcgt accaagttga caactctttg gttacaatgt
    15481 atctgtgtac tttcatgtat acaccaccaa ccacggggca gctgctgcag ctgcacctct
    15541 tgcacccttg cacccctcag gtcggctccg tcatcgccct tgaggaggtt tccgcaacct
    15601 tgtgagaggg acgccaagcc gtcaaggcaa aatgaaacag gcgctagaga gttcgtctgg
    15661 aaccgacagc agctgctgat aggtgcagaa cgccaggggt gatgggcact gggggtgcgc
    15721 tgggcctgct gggtggtggc acggcagccc ggaatacagc acgcgcgggc cgggcgtgct
    15781 ggctgggcag atcgcaacct tggaacccca cgaacagcag gacaggtggc tgctgattgc
    15841 ctgtgctcat tcggggagac tgtcgagact ggagatctgg ccgactgggt gcggcacagg
    15901 tgggcttggt ttgggccgct tgccaggttg gcctgcgggc tttgcatcga cagacccgta
    15961 gacccgtaga cccgttggac ctgacctgcg aggtcagccc acgcgccagg ggaccataca
    16021 gcccaaacag caggtttggg ggtcctctgg ggcgacctgg gggccttctg ggggacctga
    16081 agcggcaagc ggtgagcggc gcatactaca gtgtcccccc taacgcgcta gagctgcacg
    16141 tctaacgtgg ttctggtggg cccggtaatt ttctggatta gcgctcaata actcatggac
    16201 atgggaaatt tctctcttca ccgattccca cttggccgtg ccccctttga attgaccgat
    16261 gtcctgaccc ggctgcctcg cgtgtctcct ttctgatccg tcgtgccttg tcggaaaaca
    16321 cccaattgca actgtcgcga cagcatctcc ggaccagcgg ccgataacga actcccgaga
    16381 ggccagcccc gaaccaggtg cgacagcgaa cctcacagac ttgccgtggg tccatccgtg
    16441 cctacgacga cgacatccgg ggaccgcagc ccggcagata agccttgccc ctcgaccggc
    16501 gggcgtcact tgctcctaat acaccggtct cttgcaacat caggtccggc ttgaccgcgt
    16561 gtcttgcgac cagctgcgcc aattcaacac ggcaggcttg agacacacac gtcttggccc
    16621 ccccaagatc acttttcttt ggtaagcaag cccccaacgt gagcgtccgc gtggatgaca
    16681 tctcggccgc ccctcggagg cgcagcgccc agatatgcca gtgccgcgtc agggaccgag
    16741 atgctgcctg ctgccctcta ctcttttacc ctctgccctc tgccctttgc tcttggtctg
    16801 tgaccgctct gcgctcgtgt ctattgttgc ccatcccctc tgctgacacg acttgcatct
    16861 ctagagacga acaacagcct cgcagccccg gccaatgcat ccgcgatagc ttcaacatga
    16921 tcgcctctac gcttcttccc tcccgcttcc gcggcgccca gcccaatggc cagccgtctc
    16981 cgccctccaa ggtgaacaag aagttcaccc ccatcctcca attcgtctcc aagatagcct
    17041 gcgtccaccc catctacacc atctgcgtcg tggccatcct ggcaagcacc acctacgtcg
    17101 gcatagtcaa ggacagcctg gtcgatgcca cccgtggcgt ccgaagagcc gactgggatt
    17161 ctctggtaga aggcagccga aacctcattg ctggtcctga gacctcgtgg aaatggcaga
    17221 acttcgagtc tgacgcccac attcccaagg acgccgacca cctggctttg gtgaccctgg
    17281 tctttcccga gtcctctccc gaggcgcccc agaccgcgcc atcaccgcac atcgtcccgc
    17341 tgcccagcaa cctctccatc tcccacctcc cgtcaacttc caactccctg acgacctacg
    17401 cccaggacag cgccttggcc ttctctctca agtacagcga aggcccccag ttcctgactg
    17461 ccgcccaaga gatccccaat gatgttcccg gccaggagtc cttggagacc gcatccggca
    17521 agaaggagaa gaagatgtgg attatgaagg ctgccagagt ccaaaccaga aacagtctgg
    17581 tgcgttggtt ccagaacgca tggtccgagt tcctggatct gctcaagaac gccgagagcc
    17641 tcgacatcat catcatggtg cttgggtacc tggctatgca cctgaccttt gtctccttgt
    17701 tcctgagcat gagaaaaatg ggctccaatg tatggctggc aactagtgtg ctcttttcct
    17761 cgaccttcgc cttcttgttc ggcctcaatg tcaccaccaa gctcggtgtg cctgtttccg
    17821 ttgtacttct ctctgaaggc ctgccattct tggtcgtaac catcgggttt gagaagaaca
    17881 ttgtcctgac caaggcagtc ctttcccacg ccttggatca ccgacggccc gaggacaact
    17941 cgtcttccag tggtaggtcc aagcggtcgc cgagcccacc tgacaatgtg atccagtatg
    18001 cagtccacaa ggctatcaag gatacgggct atgagatcgt tcgtgattac gtcttggaga
    18061 tcttggtgct gtccgtcggt gccgcctctg gcgtccaggg tggactacag caattctgct
    18121 tcttggcagc ctggattctc ttcttcgatt gcttgttgct ttttaccttc tacaccgcta
    18181 tactttgcat caagcttgaa atcaaccgta tcaagcgaca tgtcgagatg agaagggcct
    18241 tggaagacga cggcctcagc cgccgtgtcg cagagaacgt tgccagcagc aatgatagca
    18301 aggacggcaa ggctcccctg tttggtcagg atttcaagag cagcagcgta cccaagttta
    18361 agttctggat ggtagttgga ttcttcgcaa tcaacattgc caacctctgc tccatcccgt
    18421 tcaggacacc cggaacattc tcgaccatct catcttgggc aggtggcctt gggggggttg
    18481 gcaccgcgcc cccggttgat cctttcaagg ttgcgtcaaa cggacttgac gaggttctct
    18541 acatggcccg aggccacggc cgtacgactg ttgtcacggt tttgaccccg atcaagtacg
    18601 agctcgaatt cccatctatt cactacgccg ttcccgtgga tagtggacat ggtgatgatg
    18661 gtgacagcta cgctcagctt ggcgactacg gtgtgggtgg ccgcatggtc ggtagcctgc
    18721 tgacgagcct cgaggatccc atcttgtcta agtggatcgt tgtcgcactc gcgatgagtg
    18781 tcgccttgaa cggctatctt ttcaatgttg ccagatcggg catcaaggac cccaacctcc
    18841 caggtcatcc cgtcgacccc aaggagctag ctgaggccga aaggttcaac gactcgcaga
    18901 atgctactct tcccgcaatt ggacaggccc aagctcacag ggcccctcca tctaaaccgc
    18961 tcacccctgc ctcgacagac gacgaagccg accaactctt gatgaaaccg aaggtctcaa
    19021 cgctagatac cccaagcccc aggactccca ctgtttcccg aagccaagct gatcttgaga
    19081 agctcctggc ggagaagcgt atctttgatc tgactgacga ggaagttgtt gcgctgtctc
    19141 taaagggcaa ggttcctggt tacgctcttg agagaagtct caaggattgc actcgagctg
    19201 tcaaggttcg tcggtcgatt attgccagga ccaaggctac cgcggatctt accaatgttt
    19261 tggagcgatc gaagctgccc taccagaact ataactggga tctcgtcttg ggagcttgct
    19321 gtgagaacgt tattggttac atgcctatcc ctgttggcgt cgccggccct cttgtcattg
    19381 atggccagag ctatttcatc cccatggcta cgactgaagg tgtactcgtt gccagtgcca
    19441 gccgaggttg caaggccatt aacgccggtg gcggtgccgt cacggttctc actggtgatg
    19501 ggatgactcg tggaccttgc gtgagcttcg aaacccttga gcgtgctggt gccgccaagc
    19561 actggatcga ctctgaggct ggacaaaccg taatgaagaa cgccttcaac tctacaagta
    19621 gattcgcacg actgcagact atgaagaccg ctcttgctgg aacaaacctc tacatcaggt
    19681 tcaagacaac gactggtgat gccatgggca tgaacatgat ctccaagggt gtcgaacatg
    19741 ctctcaacgt catggccaca gaaggcggtt tcgaggacat gcagattgtc accgtctctg
    19801 gaaactactg cattgacaag aagcccgctg ctatcaactg gatcgacgga cgtggaaagg
    19861 gcatagtggc agaggccatc atcccggccg acgtggtcaa gtccgttctg aagaccgacg
    19921 tcgacactct ggtggaaatg aacatctcaa agaacttgat tggttcggct atggctgcat
    19981 ctgttggtgg tttcaacgcc cacgccgcca acatggttgc agctatcttc attgccactg
    20041 gacaagaccc ggcacaggta gtggaaagtg ccaactgcat caccatcatg aagaagtaag
    20101 tcttgattcc catcagtgct aaggttttga ctaacaagat tcagtctccg tggctctctg
    20161 cagatctcgg tctccatgcc gtctattgag gttggtactc ttggcggtgg tactattctc
    20221 gagccgcaga gtgctatgct tgatctgctt ggtgttcgtg gttctcatcc cacaacgcct
    20281 ggtgagaact cacgtagatt ggcgcgcatt gtgggcgccg ctgttcttgc cggtgagctg
    20341 tctctctgct ctgcacttgc agctggccac ctggttcgtg cccacatggc acacaaccgg
    20401 tctgcgccac caaccagaag cacaactcct gccccaggcg ccagcgggac aatgactcct
    20461 gttggccttg ccatgacgaa tgcagtcgag aagaccgtgg gcagcatgag tgctgctgct
    20521 gcggagcgcg ccaaacgctg aggcggatgg gatgtgtttt agtccttgtt gaagcgaata
    20581 tgcatggttg catttacgga acatatcgca agagtccttg tatagaagcc catctcaggg
    20641 cgaataatgc tagatttcct acctacacca aagacctgca aaggggcaag acgaaagaga
    20701 gaaaaggctc tgggctatca ttgccactcg ggtatgatga gaggccgttg atggatggaa
    20761 tggtgagtta tggaaggggc actgttactg tctctgaacc tgcagtcgct tacgagaaca
    20821 tgcctctcgc tagcaaaggg tagcacggag aagaaggcgg agtactccaa cccgccccag
    20881 acaatcaata ctattgaaac ataatatcaa gtacacactt tagttatcta ctacggtcct
    20941 gtcgcaattg gaccgctggc tgagaccgga tattgtgact tcttggagca tagcagagct
    21001 ttactttgcc ctagacaccg atatctgata tgtcactgtc ccaagaccct cccatactcg
    21061 ctatctgaga ttcaagttca cgatgctaac acctggaaga tagaaggcgc ctatttttgg
    21121 ccacataccg tctcaagatt ttgggcttga aaacgatggc tatttcgtca tgcagccaag
    21181 gagtaactcc taagaacgac acttgtacac tatatgtgac catatatatt ttcagactat
    21241 cctatgttac tatacaaaat gagacgtatc tatagcgaca atcttgcccg cctccaaggg
    21301 gacgttcgtg gcgttgaagc cacttgtggt gacataaagg atggcctgat ccgactcggc
    21361 cctcccgaag gccgtcgccg tgtctcccag gagtgtcgtg ctggtcgccg agcctgccac
    21421 gacgacgcta ctgccgctgc tgacattgat gcggcgcacc gtgtagccac ggtttgaggc
    21481 tgcccagatc gcgccatcgg caccgatgct aaagtcatcc aggaacggct cgccatccac
    21541 cttggccacc agctccgcac ttgcgccttc cgcggcgaag ccggtagagg tgatcttgat
    21601 cttgtaaaac gatgtggtct cgctgttgtc gaaatacaga taaccttccc gaatcttgat
    21661 cccgttgatg ccgaccgtgc ggacaggggc catctcaggc acacttatcg cagtctccca
    21721 gctgttcatt ttggtgtcca cgcggtagac ccgacccttg atcgagtcgg ccacgagcac
    21781 ggcagagggc tctgacttgc cgcagccggg aaccgcagcg acgccgttca gcaccccggt
    21841 gccggagagg tcggcgattt tccgcggggt ggcctggtcg ccgtcaaacc tgacttccca
    21901 gaccgccgag cggatatccg acacgttggc caagttggac ccagccacga caaacgtatc
    21961 cggggctgtc tccgtgatac ccacgaggcc cgttaggttg gggaaggagt agaccaaccc
    22021 ggcccttggc gcagccgagt acggggcagc gatctcccac agctcggcag ccggcaggag
    22081 cagggtgacc aggaggttac cgttctcgcg cacggcaatg ttctcggccc agtgccccgg
    22141 ggacgggaat tggaagatgg ttttggccgg caggggaagt gaggacccct gccgtgcatg
    22201 ggatggcatt gccaaggcgg cggtggcaga gtagagccca cgtatgaagt gggatgcacg
    22261 cattttgctt gataaggcgg cagatttcta ttgtcaactg gagtgaataa tcgtacaggc
    22321 catcacaact ggcgatggat gctgggctgt cttgatgttg gttattgaga ctgataaatc
    22381 gtcgtcttac catgacctta tatgatgcgg cttcaacgcc tagaggtgca tggggcctac
    22441 gtaggcttta ctcagccttt tccatcgcac cggtatctcg cacctcatgg caattgtagg
    22501 attatacgca gcccacttag ggtacgccga gatagatttg actcacccgg tgcgcgtaag
    22561 atactgtatg actggcctgg gcaaagatta acggccccca aaggatccgg acgttaccac
    22621 attgggaccg gcgagggcct caatgtggag tccatcatac cgtataatgt cagccccaca
    22681 accaggaagg attgaagaaa gattgtcact ttcacaaagt gccacgcttg ggagactggt
    22741 gtgaccaaat actggcagct atgtaggaat ctggatgcct gagaactcta agaggcgttc
    22801 tcggcgccta ttccatactg ccactagcat tctcggtttg cgacccctct gagaatttct
    22861 tggtacggcg tgacgacagc agacagttcg cccaatcctg accaaccaca cgcttcctct
    22921 gaccgagtcg tgctctgcta ccgacggaga ggggtcttaa gaattaagta tcagatcgga
    22981 agggcaatgt ctggggcacg cgagtccttt gatttatgcc gcggtcagta cgtcagtgat
    23041 gtgtagaaat tcgcgactac ctttacttgg cggagtccat agcctggtgc acgtaggtat
    23101 gtaatcgcta aattgtcggc gataccttat aatcttatac gtttggcgac ctcgcctccg
    23161 acccctagtg gaatgtttac tcttatccac ataaaaaggt catggacgca acgcggacat
    23221 aagagggata gcgaagacct ataattaatt gttttcgcgc cggctacatt cagcccggtc
    23281 ttgtccagtg catgccggga aaacatcaga ccggaccata ttcgtagaag ggaaactgcc
    23341 gatgagatgg cttactcata gtctgatttc ttaccaaggc acataaatgt gcctttctct
    23401 atttccgacc atgagttgcc ggtgaccgaa ctttcggttg ctgccgagct cgccaacggt
    23461 ctcaggtcgc catctgaagt tgatgcgaaa cagtggaacc cgtccgacag ccctgccgcc
    23521 cacatcggct ccacaccctt agcttctcta cagtgttcta ctcggatgat gcggtcttat
    23581 aagtcttggt gctgtcaact cggaaacaca ggattacgca tgtcatgtgg atctgcgatg
    23641 ccgtgaagat ccaatggata agatcgccca gctgatctgc actgtcgcca gggttcttgg
    23701 cagagcctca aagcactgca ttgggaataa cctcaaacta cccgatagcc aaggcgggca
    23761 gctccaggag gcttggagcc aatgtacctc tcgttgctac caatactggt gggctttcgg
    23821 ggttcccata tcaccgagga ctccgctgac cagcattgct aacatcgttc gactcacgga
    23881 ggtcctgtgt cagggggacg tatccctcag tggctgtggc cttggagaga tatgatgagg
    23941 ctctccggca gataggcatc tctcagtcgg taatgtggat gactggttct gatcaatgca
    24001 acgggaggat ctgggctctc cgtggtggag gtactatatc tctacttccg gaaacccacc
    24061 actctaattc aagcttattt ctctcgcttg ttcgcttctt tggccgtcat ttgataactc
    24121 cctccaggtg agaaaaggcc gtagaccggt ttttgtggta tacattcttt ttaatcacat
    24181 tgttgggaga acgccgaccg agtctgtcct ttccgatcat acgattcacc tcttttttcg
    24241 agttatcaga gtcaacatgc agagcttgat gaagacttta ctgctggcag ttgccgtcag
    24301 cgctctacct cagccaatcc ctcaggatgc ttcaccagca gcgccggctg tagtcacccc
    24361 agaggaagca gcagcacaag ccagagcggc attcatgcca gacgggttca caggtacacg
    24421 atccaggtct cagttattga aagaatacaa ctaacactag aaacagccca ggctaaccag
    24481 atcatccccg tcgtggttgg tggagcgcag gacttgttcg taccgaacgt tgtgactgcg
    24541 gctgtaggag atgtggttca gttccagttc agcaatggta atcatactgt cacgcagtcc
    24601 gcacaagatg cggcgtgtca acctctccaa gcttccgtcg caaccgctgt tcactcagga
    24661 catataccgt tccaagacgg ccaaaccact gtcggtactt ttaacagtaa gtcatttcga
    24721 gtcgtctttc tttacccacc cggaacgaca cgtcgaaggc gacttctcag ggccttaact
    24781 ttgacctcta tttactattc agctcaacac tgaggcacaa tttatataac ttgatgctaa
    24841 tcacagcccc gtagtgccgg ttctgaacac agatccaatg tttctttact gtgccaccgg
    24901 gcctcactgc caaaacggcc aagtagtcat cgtcaacccg taagatacca ctgcgctgtt
    24961 gtcccgagaa atggcttccc aagctaacat tacacagagc caactcgcaa caaatcgttg
    25021 actacgcaaa gttgtccgca gcttcagcac agagcggtga tgggactact gtagtgggag
    25081 gtacagtggc ccaaatccct ctgcagcttg ctgcattcgt ccctgctgca ccgcaagcag
    25141 gaccgcctcc aggtgcggca gccccggctg ctccggctgc tccagctgcg ccggcggcgc
    25201 cggcggcccc ggctgaccca gcggcgtcaa gcgtggcagc accagctaat gcaattacga
    25261 tcacactccc acctgtggcg gcaccggctg caacggatgc ggcggcgata ccggggacca
    25321 caaccgttat tgtcactgtg ccggctgcaa gatagagagc gacggttctt gattatgggg
    25381 aaggttggag aggcggtcgt ccagtcatcg aggtttgatt gagtggcgct cgtgaatacc
    25441 catctcacat gtggcatcgg aaatctcacc ttggtcttgg gttctttgta tctattagga
    25501 gcaatctaaa caagtggttc cctagggaat gtaattggtc ttttcacacc aagatcacaa
    25561 gtcttggatt caaatcgagc caaccctgca tactatcaca gccgtgtatc tgccttgatc
    25621 caagttcatg agaatctgtt tttcggcatt tgctggagat ttcagtgtcc cgctgcccat
    25681 gaaggggaac gtgattgagc atagactagc acgaatctcc ttggcattga tcagtacgca
    25741 tggaacatag cccttattca atcatgtgat gtgttgcagc gtggaggagc gaagtatcac
    25801 gtcgtgaagg atgtatgttg ggctatacct tactccaata gcttcaatct ctttgggaaa
    25861 ttttgaatac aaggaattca acatcccttg agtctggatg gtgactgagc acgaaagcca
    25921 attcaaattc agacgcgaag cagagtcctc gcgaagttgc ccagttcccc gtgggttttc
    25981 tggggctgaa tgtccccaga ttccaggact cgacgcacac aaccgtagcc gatctctcta
    26041 aaagggcgaa tggcgcagcc gtgaagctcg agcgctgcgg atatctatta ctgatggcaa
    26101 gcaaaagatt tctcgagacc atcaatttag cgactttgac ataggtttct gttcgaacga
    26161 ttctccagaa ggactctaaa acagcgcact tcgttctagc gctgtctcac ggtcgcgatc
    26221 gccatatagc cgagcaccat agctcagtag taagacaatg ataaactcgc cgtcgtcgcg
    26281 gttgtgcgaa gctgtagata gtggcgtctg gtcgcattag aaaatcattg atacaacctg
    26341 aagatatgga atagtaaaaa aaggggggga gcatacagag tctgcctgcc caattgtagg
    26401 gcttatgagg gaggtcttgg agcccaacct gtgtaacaag gccctgtagc gtatcactca
    26461 tattgggatt ggcgccattt ttaagcagcg actcggtgtc tcgcacattg ccagaacgga
    26521 tggcaatacg aagtggtaat tcttgaccat caccgagcct gtttcaaatc agtaccgcgg
    26581 caaagcaatg cctccaggaa agtttccctc ttttctgctg tctcggctgg agtgaacatc
    26641 catccaagtc ggaggcatca taaattgggt acgggcgcca tcgtcaaata agctcatcac
    26701 acggtacaag gccagcaccc actttaatga atcggcagag gacttcatgg ccattaccca
    26761 ctcagtccat tgatagttgc cccaagtttt atgagtgtag tcaccgctga catttggcgg
    26821 caaagaaaag cagggaagcg tgcatcgtcg cctttgctgt gcactgcagc gatatgcagg
    26881 cttctctggt ggacaaggta gtcgatcagg cctgtcaaag cctgggatgc tgtcaaggca
    26941 gtgcattagg tttacaggag gtccggtggg acacgtacag tgtccgctat ataatccccg
    27001 tcttgtccct cttacttgaa aggggacaag attcagtctt tctatgaatt gaaccataca
    27061 ttggacttct gattatacct gacctcaaat tccttctgac agatgcagtt tcaacaagcc
    27121 ctcgcagtcg ccgtgtagtc gtaattatat cccccagacg tgctagtcct caacagatat
    27181 gtgtactctg cagtgtctcg tcggcaaatg attaatcggg ctgtcgacga tcgcttgaag
    27241 catatcaaaa tatgaaggta gggaacactg ggactgcccg atggctccga agaggcattg
    27301 gggtgctact tcgttcacat caatgctgtg gtctatggac cattgaacag tctcatcatg
    27361 cctattagcc acactgcatt ggtgtgatcg gcatgctggc tccagagaat gtatgcgcga
    27421 aacttgagtg ataagcttgg ggcagcaaac tcttggtatc cagcctgaag cgtaaagcat
    27481 gatggagtgt cgttgcacgg catgttccgc cgctcaagcg acaaccagca gcattgattc
    27541 attcttcttg ttgaactcag atagctacgg tacgatgttc agacacagct tttggcagac
    27601 ctgtggaagg gaagcaatct tgggctaata atactcgagc cgcatctccg ttgacggttg
    27661 taaccttctt ggagttcgcg gcgagctgaa ggaccttgac cggaatattc cacaagccag
    27721 gctttctact aaaaggtggt aatgcccgca tatttcgtgt ttccggggtt tcacaattaa
    27781 agcgtaggac gctttacaat atcaatacgt tcaattcata ccatttaagg gatgctctat
    27841 cttgcagcac atggcttttc tccctttcga ggaaacagca tccaggaaaa ggtcacttat
    27901 tacctcttgc gaattcgcaa gggaagtatc cttcgttacc acaacggtga ccgttaagag
    27961 agacttcaga gccaatttct ctgctccaat acacggtgat gcacactctt agacgatgat
    28021 agtgatttct cgaggactcc catttctcta cattgaacat gactcgttcc acggtctcaa
    28081 taatacgagt atcagcagca gtggcgcaga ccctgttgaa actgtctccg tacggctctc
    28141 aatatccagc cgaggagccc ttcaaatcta tgtcaaatgg atattgaagt agacaagtaa
    28201 tttgctgcgc tcttgcaata catttgtgag tagtgatagc acgtttacgt agcaagatac
    28261 cgaaaccctt cggctagccc catcacaaac ggtccttatt cttggccgcc ctccaggtta
    28321 tccctgagcc gttgcttggc acaaatatct ccaccaactt tctctcgagc ccggcatcat
    28381 tcccgacatg gtgttttggc cattgggaac ctctccccgc acatggagcg ggcatgttgt
    28441 gtttagccgg tgaacaacaa tcagcctctc gaacccaatc cttacagtca ggatggtccc
    28501 ttgtaagtac ctgagacttg gaggcaaggc cagttcctcc attacattag tgagcagcac
    28561 tgtgtgacag ccgtgacagc ctgctggtga tcaagctgac aggtctctta ctggatgtcg
    28621 tgcagctgcg gctaggctta gagcctgttc aaagcttatg taggctttaa atcctgcatg
    28681 tgtttcgcgt agaacttccc gtgattggga ggaaacgaag gaaggggcca ctagatgaaa
    28741 attatctgct gccagactga gagcacagag gccggctttg cgaaggctac tgccatttct
    28801 aacaagcaga tcctagcctc gatgaaaagc gccgatactt acagaaacag aagcaaacat
    28861 taaccccata cggatcaatg tgcatgaaag acctcgtcat gtgagaatta ggcttcgatg
    28921 caagtctcaa gcaaacacgt gggccagaat gtaatggctt gctgattgac gagaccgggt
    28981 ctactaaggc acatatcctc ctcggttgac ccgctgtgtg gggtcttcgt caacgagaca
    29041 ggagaggagc caaccgtacc agaagaagcc accagtcttg atgaggagct ggatgtggat
    29101 agttctattg tcaccgacga tgtatttacc gaccacagaa attgccgctc atgatcgtga
    29161 cataaccttc cctgtagcgc gaagcccttc aacggcaagg ctgccataag cctcaacgaa
    29221 cactgcatgg gtctagactg aatggtcccg ggaatgtttg cctcctgcag catgcaagag
    29281 ttcgccccgg ctcggtcaac acggcccgat ggatagcgat ggagcatcgg accagccttt
    29341 gaaacctgca ttgcatgaga gccgcagagt cgcatgcaca ctagcaaaaa taccatatgc
    29401 agccttacag aattactctg cagcgttgga tccacttccc gtgagaattg gtctctagta
    29461 ctcgcgccat cttgctatac tgcttggctc ctgccgaatg gcactcgaga tgatgggatg
    29521 tggcaccttg tcgtaaatta tgcgcccggc tttccaatca ggtcaactcc gtatgctgtg
    29581 tagcgtggcg ggagacacgt gcccagcatg ttttttgctg agacatacgt cggggaagac
    29641 ccgaagtgga gcagaaccag atcttacaca ttctagcttg gcggcaggcg agatccgtca
    29701 catcagtgct ctttggctac aatactatga tagactacgt gtttggtgga gcatgaggct
    29761 ctgctaggac acgccaagaa tctcggactc tttgaccgcc ctagaactcg actggtagcg
    29821 agggctcacg ttgctcgccc aaaatgatag ccatcaagga aatcaagatg gaaactctct
    29881 caaaggtttc gagtcaaagg ttgagtgatt tgatggtgcg attgtcagtg aattaacgag
    29941 ctagaaaact tttccaaaca tgccatcagc cgccccgccc accattgatg tccttccaca
    30001 tcacaaaata aagtcatcat cttggtttac accgttgaca tgattcgggt tctctctccc
    30061 aaagtacgca tagtactggt caggcatatg cagctgtgtg acacccaaag gcttgttcat
    30121 aacatatttg tacttatcca tatccagcga gacctccttt ctaaattcag taagtcgatc
    30181 gaagtcgata cactgtcgat caacgctcat gtctggccat gggttattct gagtctccac
    30241 ccaatgcagt gtgatgagat tgacgttgcc gctgcatgtt agtgcttgca gcaggatgtc
    30301 ggcacagtgg ttaatgtgca tctcccgagt tttgaagata ttcgttcggc cttgagacac
    30361 attgtagtac tggccatatg cgatcttacg cagggcgttg aggcagtgaa tctgatgata
    30421 tacatcgaac actgccgcat atgcatcgtc gcccagtccc catatctcgt cctcaagctt
    30481 caccgcagtt tctgggtcct tccctaactt gacgatggag ttcctattca ccggcataac
    30541 tcgaaggagt tcatactctt cccatagctc atcagctttt gggttcgggg gctgtcttgc
    30601 gatggatggc tcttgaggag ggaatagtgt cccattgatt gtcttgacat ggggtcgcag
    30661 gtctatcata tcgtacacgg gacctgaaaa gaagttagtc cgacgtcacc cggggcgaga
    30721 tgaatcgttc agaattttca acttactcca tgtggaagta cgtctcagat gggcgttcag
    30781 cttccacaaa ccgtggtaat atccatagga cgccacgagc agacagagag aaacgataag
    30841 tagaccgacg ttgatgaccg taataatcat tacgctgcgt ttccatggtg ggcgtctctc
    30901 tgtaggtatc gaagacttga ggggcatata tccattgctt agacgcaacc acattgtggc
    30961 aaaggaacac aggttatgaa gagcgtatgc aatgatatca gtatagtgat ttgagttaag
    31021 aagaatcttg aggagaaaat tttggggggg agcatgctcc ttgacagttg ctgaaatagc
    31081 tctgaggacg tactggacac aagagtggtc gatggatggg ccccaatggt ggaaaccccg
    31141 accttggtcc ttgatgtgac aactagggaa actcggaacc taacccggtt aagtgacagg
    31201 aaaacttgac caaggtacgc acatacgccg ctactagctc gctaccgatt tgctgaagta
    31261 ccagaactag tcaatatact cttccgagag acagacagac atccatccac aaggctaggg
    31321 acccttgttc aagccaaaat cccgccgcag ccaaccatcc tgagccatga caagcggtat
    31381 cacacccata ttgatgcaag tcagcttctg gagacgagag cctccacaaa accaagtaac
    31441 ttgaggtata acgtcgcgat actttgccgc aggctcccat gtatcatata ctattccaag
    31501 ccccgcaaag cctggttcta cagtgtcatc gtggtatata gacacggaca tgtatatcgt
    31561 ggcttgcctt ggcatcgaaa cgaggaagac aagccttcaa gcgctctacc tcgcctatgg
    31621 ttgccaataa ccccatgagg cacaggcatc tcggagttaa gtgagttcat cgacctctgg
    31681 cgcgatacag ttgtgtatcc ttctggaact gttggcgttc aactataaat ggccgccatc
    31741 tgcccacact tcctcaagtc aggtcatcgc aactctacct ccattacaca tcagcttctt
    31801 ccttactacc ccttcagctc gcttacaaga caatcaagaa gtctcgactt acgcatttca
    31861 ccatgtatgc caacgcaatc tacgtcatgc tgagcctctg ctctgtctct gcaatggctg
    31921 ctccggtcgc tgtaagtttg ccgtaatgct tgagctcgac tatggccgtt aacatacaga
    31981 agggaaacgt ggagcgctcc ccggctcctt cttctgaaga acccgccaag cagctctact
    32041 ggactgaagg gcttcttttg gctgatgaga atgccaaagc caagcgttct gaggctgaac
    32101 ctgcgaagca gctctactgg actgaagggc tcctactggc tgatgagaat gccaaagtca
    32161 agagatccaa tgctgaacct gccaagcagc tttactggac cgagggtctc cttctggctg
    32221 acgaaaacgc caaggttaag cgctctgatg aatctgctct tccaaaggct gagcgcgcgg
    32281 agcagctcta ctggactgaa ggactcctca tggccaccga gagcaccgac gcttagagct
    32341 gacctgaaca gagggttgaa agtgttgcta aaccgcgact tgacaatggc gagaggatag
    32401 gagttcgaac gctgatatgg agcttgtcag atttgtgtac ttgtctgctt ctcaaatacc
    32461 taagactcct tcagcaccgg agtgttatcc atgtacatag tagaatattc tatgtatcca
    32521 tagttgggga aacgccttac tttgagccat tcactctgtc tggtccgttc atctcgttgc
    32581 gtcaagtttt agtgctgtct acactaaaac cccaaatcat attcacataa aaccaagtaa
    32641 cagctttggc gtgtatcacc gactgaattg tgtgattcga ctaattacaa gtaatttaat
    32701 gggctgggta acggttatat aatgggtatg atgactcttg gccatgatgt tcatcgcagt
    32761 aggctttcct cagacccctc tcactccttg cgctactcac catcggccaa cattacatat
    32821 caagaactaa tcagcgtagc tatgccccgc gttttggtct tttaacgata tgctctgatc
    32881 aaggatgcga tgatgtttgc acgctgagtg cgaaatgact tctctaatgg ttcacttcgt
    32941 taaaatattt tgactgattc tttgagccta attgaaccct aagatctaag cacatccact
    33001 atgctatacg ttggtaaaac caccactaac catatcgcat gaatcaagtg gcctcgcatc
    33061 tgacaatcat gccccgtgag aagcggcaga aggcttcgca gcttccagca agccgatgct
    33121 cgtttgtaac agcaagacag gttatagaaa ttatgtagcc aaaatagtaa ttcggagaaa
    33181 cgtgtgcaat cttaagcgga aatgattggg tcgaaaagct cacccgaaat tttaggtatg
    33241 ggctctataa tgatcttcaa gttcggtcta acgacttttg attgatggca gtggctcgtt
    33301 cgggactttt gagttgcttg aaaacattct cgtggctgaa aagaaggcca tcagccaaag
    33361 ttttgattcg ggtttaagtt ggcagtatgt tgatttcacc acaacacgag caagttaatg
    33421 ccgatgaatc acaggtttac acgtatgtta atatagataa cttcgacctt ttgtcggtac
    33481 ttttcttatc aactgtgcgt cttgggtgtc gaatctccga aagctacctc tcaaataata
    33541 tttaatgacc gttaccccca gcgccattta cgcattgcgt atgacaacac caaagcaccc
    33601 agcactgatt cacgtgaaaa acattgacgt acaagtatct ttctgtatac ttgaatcttt
    33661 tacttgttcc accttcgcca cacttacgaa gtccatttac tgtacattat caccatgact
    33721 tctatgagta ctgtcgtttg cccgacagat agtcaggcta caagtggctt cactatttgc
    33781 agcaccttgc cggtaactgg gtacactcga cgcagcttgg agacacagca caccccaaag
    33841 tctcagaatc ccaggacgca tacacgagat cgccttaccc atcaaaccca gcctttctcg
    33901 ggctactggt ccctgcccga tacccaatgg gagctgacaa cagtgctcaa tcctcaagaa
    33961 aggggcgcgc taatggattg gactccgacg aagtcttgcg tacttgacga aaacttgata
    34021 cgtattctac aatcgtgggg atcagcactc attcatatta agaagatata ccgacgtctg
    34081 aacgatttgc cagcgtatca cgcccatttc caacctctag tcgagcatta ctacgatgtt
    34141 cgacgtctga aagatctcgt ggaatacatt ggaactgtta tattagagca cattttggga
    34201 aattatgaat ggacagagac cggtatcgat cctaatgacc cagaagacac accactagcc
    34261 caggctcgtc gcgcggcggt tctgatgtct caagctggct tcgggaactg gctccgcctg
    34321 attgtcgaaa atttcgggga agtgcccgta caggcgagac gatcaacgca aatcatcaac
    34381 tttgactttc atttcagcct acaaggactt ccatcaatcg tctcgcatct tctgcgttca
    34441 aacggcacaa aaggcgaggt cctggtcatt gacctgaatc tgtttgttga acgccgttct
    34501 agttggcctt atgcaggagt gtctacatcg gttcaagaac gtgagacaaa aaattctcaa
    34561 gtcactcctg tcacgactaa aaacgacttc tatgaatctg ttacgactgt ccccccaagc
    34621 cctccaagaa cctcgaggaa ggtcgaggaa gatatctttg agacgactaa tgctgctact
    34681 tcccactccg gtgacacaca cgatgatata caacttcatg acccggagtc tgccttaatc
    34741 gatgccggcc ccgaaattgg acccgacaag tccctaggcg acctgcgcca catccataag
    34801 acgttcagcg aggaaacttt ggcgaccctt gccagaatca gagaacaatt gtccaaggcc
    34861 atcgaggaag aggatagagc ggagcggatg ctgaacggcc atgatactcc tctcgcagaa
    34921 aatgacattg catcagatcg taactacttg gacgaggcat ctgctcatca tctgagcggc
    34981 attctgaatg aatatatctc ccctacatcg gaccagacag acgcggagga ggaagcacaa
    35041 tgcgatagca gcggtgtgaa ttacgaccaa caggacgaga gctcgggttt gggagcagac
    35101 gatgatgtta tcaatcggtg cacgcccgca gaactccgcc ggctgagaga tgagcttgcc
    35161 ttagaaatgt atacgatgtt agcctacctc aaagaacagg ctttggaaga caaaagtgcc
    35221 gaggatagtg acagtgccga gggcgagcag ccagtgccgg actggttgga agatcaaatt
    35281 gcagacactt gcgcaggcgc atgggaacat ggtcgcctgc taggacattc tctgaggatg
    35341 aggagctctg tagcagctgc atacgcacac gaagagcagc ttgaattgga aacgcttgca
    35401 acggacgagc cggaaacgac agaaaaaaaa tcctgagtgg ctctgataga catagacacc
    35461 agaagcacac tggttctttt agatgtggta tgtcactttg cctataggaa gattggacct
    35521 ctggacagga gacaaagatt ccgtgtcaag gtaccggaca ggatgccggg acaaattaga
    35581 tcagactcac ttgcatatcc aaattaagaa aattgattcc aggttgccct ttgttcatct
    35641 gcgttgacat accgtgctca gctttcggcc ttcccaattt aggaactagg taccgagaaa
    35701 tgtagtcgct gattgaggta cataacaact atttgtcaag aacaggaacc acttgaagga
    35761 tggaccaccc gagttcaagc cgcgctctcg agccgagggg gcaaggcagc cacttattga
    35821 ctgccatgaa ggctgaggta caggggatgg tgtcgtgaat tacccttgct tggttgcgac
    35881 tttccgtcag cgtcataaaa cacaagcttc tggtccatga gaacccgctt tagcgtgcat
    35941 agcatagcca ccgtcgtggg aacggctagc gggcctgccc cgcgacgttc gtgttagccc
    36001 cggggtgcaa ggggctcttg tctgccttgt gcttgtctac tgccctccaa cccccgtgga
    36061 accccgtgca gggcgacaca accctgacga cttttccgag aggggcatat gcatggaaga
    36121 tgatgctgcc cttcgataat ccttcagagc agggcgagtg acgtcggtcc gatggatgtg
    36181 catgcagtca gccgaggcgc agcaacgacc ccgccaagcc agcggctcag atggcgcccc
    36241 ggaggcgtgt aggatcacgg agagaaccac agcagtccac ccagtgtgcg gctactccct
    36301 gccagcgccc accagcacgg cggagaagtg tcaatcgcct agagttaact taggaatgca
    36361 gtcgactgtg cctcccgtct attggaaaat ggcaccctaa ttgccgcaaa cccaccggcg
    36421 agtaggcgtg tgacctgtga cgaagccaca ctctcggtca ccacatcgag gtcgacgagg
    36481 cggggaggca agttcagccg cagataaata tatgttgata gttccgccat tggcactgct
    36541 ttctgcttcg gcctctaccc aacgatcccc cgacagacaa cactccatgc ttggtccgga
    36601 tcaatgattg cctctccttg agtgaatctg ccactttccc attcgcaagt tgtccatgac
    36661 ctgcaactca gcacagccaa ttattgactg agcagagttc accatggctt acaaaaccga
    36721 cgccaagagc agcagtccgc cgcctgccgc cgacaactcc gctccgccac cgtacactgc
    36781 tgtcgctagc gctccaccac ctcaaggccc accacgacag ctttccgaga aggagatcgc
    36841 gagcctcaat gccgctttct cgtcgctgca gattcctgac atagtgaaga aggtggacga
    36901 gagcacgtgt ctcgcccatt tgaagcttct ttcggctttc cacaatctca aagaggatgt
    36961 cggatacacc gatgggctgt gggaaatttt cgatgctcga gctgccaggt ctacggatgg
    37021 cgacgaggat ccggcggccg tactggccaa gcttcgagag aagcggtggg ctgtatatgt
    37081 cgcacgggca gtagatcgtt acgaggtgtg gtggaattca ctcccctcag atcctctgac
    37141 gattgatgat atgaccgccg agtctccaaa gtatggagag tttgtcaata gtgcgacgac
    37201 aatgcaatgg actgccgaaa tgttgcctcc gctaggtatg ggcgcaataa agtattagat
    37261 atgaagaagg aaactgacga ttctagatgt cctcatggtt tggcatgctc attgccttaa
    37321 cccacacgat tacctagagg actgcatccg cgcggggagg agagacctct ggacggctgg
    37381 tttcccctgg aaattggtta acgaagctgt agacagcagc ttcaactacc aggtctcgca
    37441 gggttgcact acggcttgga cgaccgccac cggcagagcg tggcacaacg ttggggattc
    37501 cgtcatgaag acgctgaagt gcccagcttg cttagagcgc ctagagattc catggacaac
    37561 ttgtggagta cccgaagact ttaaaggacc ccggccggat ctggtaggct caggctacgg
    37621 cgacggggaa ttcagctata tatgcttcca atgctcaact gagatcacca gggactttct
    37681 tgaggttgca aagttcatca acgacaccaa ggcgcttcta agcaagaatc agccaatgcc
    37741 agggacgatt ctggactacc gaactgggtt gccagagaag cttttagtgc gccattttga
    37801 tcccgtcaag ctggagcttt tattccccaa tcggctgatc cagaatcacc tatggaatga
    37861 agtcttaccg ctgatcaacg cggaacggga tctacggcca accactatgg attcgatctt
    37921 gcgccctgcg aacatggaga ccatccgaag catggtcgag gaggccctca acgattctga
    37981 tactgtgagg gcggtcgaag ggatgacggg aatttcagcc ctaggccgtc ctcggctcac
    38041 aaaaagggca aggatacccg ttaggaaaat gatggcccat tactggggca actcctcacc
    38101 cttcgctctt gagcttggcg gcgctgtcat gcgacagggt atttttacag acaagatgca
    38161 caaggtttgt cactgggaaa gtcgtcgaga accatggatt cgaatactga tggggtagca
    38221 gattgactgg ctgcacagtc cggctgctct agacacgatg aaacgtctga ttgccaaata
    38281 tcaacggttt gtttcgataa tggcttctta ccaggaccga gtcgtagttc ctacgctgga
    38341 tgtagatctg gcttggcata ctcatcaact cagtccccga tcgtaccacg acttcacggt
    38401 tagcaaaact tctaaattca tcgaccatga cgacaagatc aacgaggaca agctcaactc
    38461 cgcattcgag tggacaagca agacttacca ggatcttttt ggggaagtgt acagcgaatg
    38521 tacttgctgg tactgtgaaa gcgtacgaac atcgcatgtc agctctgtag ggaaattatt
    38581 tggtgtctca aagggcgaca agagtaagaa atccctgagg aagcgccgtg ggatatgcga
    38641 ccgattggct aacttaatta gtttctaacg agttctatga ctctggtaga gcaaatcaat
    38701 gccctccaga tgcctcggcc cacatctctg ctcataacgc cgtcaaatac gtcgatgccg
    38761 attccaagcg gaacgtagca ctacttgcca tgcacacagc acaagtagcg cggctcgatg
    38821 aaaattacaa gaaggcccaa aagcgagctg agaagaaggg tcgcaaatta ccgccaaggg
    38881 acgagtatta ctactactgg gggtatccgt atatgatgta tgggtaagtt gtctatcgcc
    38941 ttgcaatgca tgcctttcga tggatgagtc gggcaagggt ggtgctgatt tctctgtaat
    39001 tagtccatgg gtctacccga tctactacac accgggttat tactattgtg acccaggcgt
    39061 tgcgacagct gggacgggta cacctggcgc ttgtgccgcc ggatcctgcg gaggagcagt
    39121 tggctccggg gtaagtactt gctcttcagt gattctggag gtctggatag tagctgacgg
    39181 gcgaacaggc atgcgcaggt gccgcggcag gtggctgtgg aggatcaggt ggttgtggag
    39241 ctggtgctgc ggtaagtcca cgcctaaaga ctgatgaaac catggtactg acaattccag
    39301 tgctcggcag caggaggctg cggaggcggc ggcggaggtg gtggaggtgg agggggctac
    39361 agcggaggtt cttgcggcag cggcgccggc ggaggctgcg gtggaggagg cggcgtaagt
    39421 ccagcataat tactcttcat gaagtgttgc taacgaaatc acagtgtggc ggcggcggcg
    39481 gttgctagat acgttgggcg gagtcgggtt cactttatac tcatgtgacg aatcttccct
    39541 cccaagttta ccttggtttc aagcctcttt caagttataa ccagacggcg tgtcgattgt
    39601 tgattgccta tatttcccag cctacactgt ttatatgaat attaaaaaat tgtatcacgg
    39661 ctatcaactg aggttttgtg taaagtgcat ctgaatacac atccatgtgt ccgattgccg
    39721 gaagtagaag cctgaacgca ctactccttt gttggcacgg tggctgcagg cactaaaatg
    39781 tggtgcagag ttacagctag gtcgtcgtaa taagctttgg ctacgcatgt agccaagatg
    39841 cttgtcgctg ggacttcccc cggcgcccag gaacgcgcgt agtcgatgac gcaaacgacg
    39901 tgcgcagcaa tgtaaggtac tttagggtcc taggtgaaac tctcctcgcg tgtgcgggta
    39961 agattacatc gcgaaaaggg agtacggact cccggtttac gttaaaacat acacactctg
    40021 ccagcgaacg cgaacgcaac atttgccttg ttccgcatag tgcagcttcc tccagacttg
    40081 aagccatatc aatatggctg gaccagcgga tgaagagaag aagcaggagg aggttgagca
    40141 gccggcgcaa gagcccccag aagatgacga gacttatgtc gagcaagacg atgaggtagc
    40201 cgaggaaaat gccggagatg aagaagtagc cagcaacgag gaagaccagg aagtagcaga
    40261 agaagaggac gcggaagatg aggaagacgt tgaagacgat gaagacgagc aagaggaaga
    40321 gcaagaggat gaggaagaga tcataagcga agaggacggg tccggtgagg acgccgagga
    40381 ccaaaaggga acgaaacgca agcccgaacc gcagtcgcag gccggcacgt ccaagatgca
    40441 gaagaccaac ggttcatcca aggtcgacgc ctcgaagccc aacgccgcag ccgccgaggg
    40501 gaaggtcgga tccaagcacg acgagccgcg cgacccgagc acgcaagggt ccaacagccg
    40561 ccttcccgag aagggtcaac aggtgcactg gaaggccctg cccgggtatg tggacggcga
    40621 ggtggtagag atcttgacga gcagcaagga ggtcgacggc aagagcgtca aggcgagtga
    40681 ggatgacccg aggattgtgc tgaagagcaa caagagcggc aagatttgcg tgcacaaggc
    40741 tgacgctgtg tacttcgatt gagaaggtga gagggtacct aaacctcgtt ggcggatagg
    40801 caaagagata ggagcatcgt tataacataa cgagtgtgcg tgtgcgcgtt tgagtacttc
    40861 cgactagcac acggatgtcc agcggcctct actggactgt tacagaaatg gtagacttaa
    40921 ccatatgttc gagtcatatt tgttgaccag gatcatgtgt agtactttgc tctttatatt
    40981 ctggatgagg atagatggcg caaattctgt tttaaggata tgaaagttga ggggagttat
    41041 tgaccaagtc aatcaagtat catgatatct tcaatccacg aatagtgatc acggcaccgt
    41101 tctcttccag tctaatccac ccaccaggag accttctttc cttcgcatgt cattgtaccc
    41161 gatgcagcag ttctcccgct gctgccgaac ctctggatga cgccgtcata aatgtccagt
    41221 atatcctggt tggcaaacga gaacaccagg gggtctgctt ggccgggtcc ccttcccagc
    41281 gagaactggc aagggtagcc cactacactt ctccgttcgc cctctgcaga acctgtgagg
    41341 ttggcaaacc agtcccctgc gtcactggca acacctctgc aggcatcttg gcattcgtcg
    41401 ttcgttgggg cagaagcatt gatgggctga gcgttccatg tgtctggcgt gcaatatccc
    41461 acgatggact tgtcgccagt acaccagcct tgggcggcta cgatgggaga ccaaagggca
    41521 acgacgaagg acagagagcg cattttagct taggtgtgga agcaataggg ggacagtaat
    41581 gtttaagcag ctggtcatgt gtacgttcta ttggcctgtc gagaaactga tgtaaagcaa
    41641 accatggcag acaagcgggt caagaaaggc tcaagtgcca aacagcagct atttgtacac
    41701 gagggacaga gcacggcatc gcggtaagct gttgaccgac tgttgttcga gatgttaggc
    41761 acataatccg gtcctttcgg gcaagattag gtgagaggtc gttgacccca ggaatcgcgc
    41821 gatccaataa gacatgtgcc ctggtgtgac acaaggcagc cctggtgaga tcctgcaagc
    41881 aatataggat cagcactcgc tatgcgttgg gattggcata gatcaactgt ggcaggctcc
    41941 gtgattggtc gaccaagctg gcccgcccag gaaatactgt ggtgtcacat ctggaggcgc
    42001 ccggtcagca ggtgaatata tgcagggccg accctttacc ggggcctgtg gttcggcacc
    42061 ttgggtctag actaggccat ctttgtgctg tgactgaact ccaggacgtc ttggctttca
    42121 atgctaggct tacgcaggat ttcgcaggaa cgtctgacag cttgaatacg tgccatgaga
    42181 caaacccatt cagggaaccg aattgactat tcccatgggt taagagacct acctcttgat
    42241 aggtgacagg caggagccag gtaaggattt ctcctcattc tcctcacatt gctgcatgtc
    42301 agaagctgcc cgcaggaatg cggccatcga aaaaatggct aaatggtgca ccagcattga
    42361 ctggatggat cgtggtcgga aagcgtcagc tcttaaatct gatctctacc aaggctgcat
    42421 atccagccaa agttcggccg aggtaatgtc atcctcaaag tgtagtagca gtcgctttgc
    42481 acgagacaga atgcggtgtt tcgcttgact ggtccaaagg gatacatgga gcctcaaatg
    42541 gatgccaatg gagttgtgag atactgccat ccaatgcctc ctagcctgag ctagggatgg
    42601 tacctaggta agctgatagg cgcttccacc cgctggcccc gcgccgcatg gactctggcg
    42661 gcccgcttta tagtggcctg tgcgccattt gcggcgcctt ttcttcagcg accaaaattt
    42721 ttcgcgaatt ccgttcccaa aaccatcacc gactctggca tcatcatcgg gaccattcgg
    42781 gacgaaagca atgaatacga tgcctaatgt ctctaggtaa ggcggccata gtagccgatc
    42841 tgtctccttt tgtctttctg ttggtgcttg caagcacttg acgcagcaac cgtactcctg
    42901 ccactcgctt cccacgagtc ttcttcggat gatctttcag ctacttcacg tcttgtgtcg
    42961 tggtgtcaag agggcttggt gacatgctct ggcggtgttt acatcgctgg ggtcctaaaa
    43021 gctgctagaa caatgggcca tcatagtcca cgctcatcat atctgtcata catgagcgag
    43081 gctcctagag ctcctacata ttaccgtgca tggcccaggc ttgccaggtc aattggtcct
    43141 tgcctggagt ctggcgtctg tgggctgatg ctcagtcagc gtccagcttg ccatacctac
    43201 cgtccaggcc gttcgcgccc gcggaaaccc ccacttgcat cgtcctattc ggtccattgg
    43261 ctgcccccag tgacattgat cgggcagtga cgacgtcaca ccacatcgca agctccagat
    43321 tagtcctgtt taatgccaag caaagatata tcaactgcct ctctcagctc ctgtagataa
    43381 aagtgccctt ggtgtgacga ggaaaccggc agacttcaac aatatcgttc catgagtctc
    43441 gttcactttt gtgcacgacg gatcgtttcc cgattgctgt ttcatccaat tcggtttcat
    43501 acctcctcag ccatggcgtc aggttccaag tccaagtatt ccaacctgcc tctcagcacc
    43561 agtggacctg ttgactgtgc cgtgagtggc acggttctac tgaatacccc ttacttcaat
    43621 aagggctcag ctcacacggc cgacgagcgc cgggactttg accttactgg tctgctgccc
    43681 actagtgtcc aaaccctgga gcagcaggcc aagagggcat accagcagta ttcatccagg
    43741 caggatgacc tcgccaaaaa tacgttccta acgtcgatga aggagcagaa cttagttttg
    43801 tactacaagg taggagaact tcgtcaatgt tgcaatgacg acaataacca gaaaaatatt
    43861 gcccgtgtgc gtagcagatg catgatgcta actaatcgta gctgttgcaa gatcacatgc
    43921 aagagatgtt cagcgtcgtc tacactccaa ctgagggaga cgccattgag aacttctctc
    43981 gactattccg aagacctgag ggatgctttc tcaatattga agacatagac cgtgtggagc
    44041 acgatctcag tcaatgggga acgccagatg atatcgacta cattgttgtc tcgggtaagc
    44101 cggcttgccc atgactactc cttgcctctg aggcaagctg ctaatcattt ttcagatggg
    44161 gaggagatcc tcggcattgg cgatcaaggt gtcggcggtg tgctgatatc cagtgctaag
    44221 ctgacactca cgactctatg tgccggaatt cacccagacc gtactttgcc agtggttctg
    44281 gattgtggta ccgacaacga ggagctgctt aaagatgacc tttacctggg actcagacag
    44341 aagcgaactc gcggagagaa gtatgacaag ttcgtcgatg catttgtcac ggccgcgcgc
    44401 aaactgttcc ctcgcgcata cattcacttc gaagatttcg gcttaaccaa cggtgagctc
    44461 tctccaacga acaggtgatc actgacacta acatcattgt agcccgccgc attttagacc
    44521 actatcgacc aaaggtgcca tgcttcaacg atgacgttca gggaactggc tgcgtaacac
    44581 tcgcggccat catggctgga ttacatgttg gaaagaagaa gttggaggaa gtcaagctcg
    44641 tcgtcttcgg tgcaggcaca gccggtgtag gaatcgcaga ccaagtccgt gacgcaattg
    44701 ccacatataa gggctgcagc cgcgagcatg cggcgaagca gatctggtga gtttgatgcg
    44761 actagccgtt tctcattctt tactcttgag gagacacttt cgataatcca acgcactctt
    44821 gctgacgttt cgcttaggct gatcgacaaa cccggcctcc tgaccaccaa gaccaacgac
    44881 ctctcgcaag cccagaaaat ctacgcgaag gatgattcag acggcaaagg gctccttgat
    44941 gtcgtcaaag aggtcaagcc gaatgtcttg attggaacct ccaccaagcc aaagtctttc
    45001 acggaggaga tcgtgaagga gatggctaag cacaccaagc gcccagtcat tcttcccctc
    45061 tcaaacccga ccagacttca cgaggctgtg ccagaagatc tcctcaagtg gacggatggc
    45121 aaggctcttg ttgccactgg atctcctttc aagccagtta agggaccatg gggcaaagac
    45181 ggcaaggaga ttgagataaa ggcagccgag tgcaacaact ctgtcgtgtt tccgggaatt
    45241 ggcctcggat cagtcttgtg tcgtgcctcc aaggtgacgg acaagatgct cgtggcagct
    45301 gtgcagggtg ttgcagatat gagtccagcg ttgaaagacg agactgcccc ccttgtacct
    45361 ggtgttgaca acgtgcggga ggttagcgtg aggattgctc gcgaagtcat acaggcggcg
    45421 atcgaggaag gtgtggccac tgagaaggac attccgaccg agaaggagga cctcgatgac
    45481 tggatcaagg agcagatgtg ggctccaatt tatcgccccc tgaagcgcgt tgagctgcag
    45541 ggtgccagtc ggagagccaa ggcggagctc aaagtcgtcg ggagtttggg caatgttgag
    45601 tagacgcgtt tatagtaata gttaatatgg ctgcaagact atgcgtttcc aacatcgctt
    45661 aggacactga gaatattgag gtgttcgatg aaaaatatga caacttctgc ttgactcacg
    45721 agatttcttg cttctcccca atgtcctgcg aaaggcagca aacaggttac cccggtgcgc
    45781 ttcagacaaa agcgcaagac gcttgaggaa caatgttgat tcttttgact aatcttgtag
    45841 acaaaataaa gagagtaaaa caacttggta gaatcagtaa gaaaaaagca gaggagaaaa
    45901 acaataatgg gagacgggga attcctaccc agaccgaacg atcaacacgg cagccccgag
    45961 cagccacacc atccccgact gcacgcaagc aagagaatcc gaccaacacc atcacaccga
    46021 ggttaattag agaaatatga gcaacttaca aggtcttgaa agaaacctct tcggggcacg
    46081 cgcggtgtct accgggggcc ggtcagcgca gggaacccag tggtgaggtg actgagctgc
    46141 ggacagtgcg gggtgtcgaa ctacgtatac tcttgattag ctggcgtacc aaagttattg
    46201 tcggactatt aaccactgcg ctagtgggta gaactctctt gcttgcttgt tggtgaaacg
    46261 gtcggcgact gttgtgcatt aagcaacgca gcggctggtt tgttgcggag gggagtattt
    46321 cggggcaact gtttggtgct atcgaatagt actattatta tccgacagat tactggcccc
    46381 gcataccaga agaaagaatc aggggcatgc ccggctttgg tcattgaaat ttcgcatggc
    46441 atgaacctca ctggcctcga agcatatacg aaggagcacg gcgtaaagga gtcgtacact
    46501 agttgatgtg ttcatcacta aagcagatta tcattgagaa gatatgttcc tcctcttggc
    46561 aactatccct aaatacattg tcatctgatg cataatccct gtgacaagcg tgacctgctt
    46621 tcgttatacc cttgcagaca cactataaga agcactgaaa gctgatgacc attggttttg
    46681 actggacaag acaacaaagc agatccacta caaccctcta tgcgtcttga ctgattgcta
    46741 gttgtgactg ctcttcaata agggagtcca aagtcctcgt gatcctccac gtccacctcc
    46801 tttgacgtca cgtgggcagc cctttgattg ctgcgtgtat gcgaatcatg gagacaatgg
    46861 ccgaagattt gtccccaagt cttgtgtcac aattcattac aaggcctacg aacctgcaaa
    46921 ttgttgatga agaaccgagt cgcacattaa agtgaaaccc gggtgtggca gggaagtcaa
    46981 atcgtctgca acatggccta ggttgcagac acaccatcag ctgcctcgtt cctaagcttc
    47041 agctgcgaca gaacgtcggg ccagtggcat cgcgcaagga tcttgagtgc gttctccatg
    47101 gtgtcgaact ctcgcgcctc atccttgagc agattctcag atcgctgcca cagcttgtcc
    47161 tcaggcagct gcaggtacgc ccaggcccgg tggcggtagt ggtcgatggt ggacctgacc
    47221 tccttctgat agatatcgct cgcgaagccg gggctgtggg ggaggtagaa cttgccattg
    47281 gggctggtga agtgagggtg gcccgcctgg actagagctg caagcaaaac atcgaggcgg
    47341 agcttggact tgacctggca tttgcgctgc cgtcgccaga ggaggcattt gccgtcctgc
    47401 tcgaggctgt tggttcgcag gggacagtcc tcgtagaact cgtgggactt cgtgttgcag
    47461 agaggacacg cgcccagaaa gccgtcggcg tccgggtcta cgcagtcaat ggcctggtgc
    47521 ccgcctccgc cgcagctgcc gcagggctct acaggcctgg gaggcgacag gattgtgacc
    47581 tggctcggcg ccggggtgaa cgaggcagtc gaggccggac gagaatcgac ttcctgcttg
    47641 atgacaggga caggctgttg ctcaacggcc accgacttct gtctcttacc gctggacgag
    47701 cggactgcca ccacgctgaa ggacgtggcg tcgcggaagc ggttgatgaa ctcgatcgcg
    47761 tcatctgccg aggcgacctg caggtggaag gtgccccgcg agaggccatc cacgttgctg
    47821 ccaacttcgt ggtcgccatc tgaatcgcga gcctcctcgg gtttgcgctt gctgctagcc
    47881 atcgcaccgc ctgcgtagga agccatctct cagcgctgga aattttgtta ccagccccga
    47941 cgagcatcga ttctcagcaa ttattattcg ggatcaaagg tgaggtcagg gcagtgaaca
    48001 agatggcggg aatgaagaag atctcgaaag gactctgaga ataaaatgaa aacctctgag
    48061 attgactgcg acggaagcct gacctcagct tgcttttggt gtggttgtgc ctcgcgaggt
    48121 ttggtttggg ttattgatta ttccatttcg gtcccctgtg tgaccggatt ttctttctga
    48181 gggccgacgt gagaggccag aagccggcaa ccccatctct gctcctaccg aggccattct
    48241 gtttcacgac atcgtctttc tattgtccag agattctcag aatgtctgct tgacgcacca
    48301 catgttgatt cgattgttgt cattcgagct atgctacaga aagaaaagta acctggcact
    48361 gtaacttcaa tacatctgag ggatgtcgag accaacctcg gggaacacaa gaactcccac
    48421 aactcccggg ataacaatcg aaggccgagc ggcaaaggag cgaggcaggc gacagccaga
    48481 catggcactg gaagagccat ccgaccatgt tgggtacggg gtgtgggcat acctagataa
    48541 gaccagctct ggcagcctcg ccaccgccct cctgcataat agaatcaatc ttctgcttgc
    48601 ccttcccaag tccaccctcg ccaacaccca tcctccgggc tacataacgc tgcgcaacga
    48661 cgcccacact caggctgagg gcctcctcga cccactcagc aacccactcc ctcgggtcaa
    48721 ccccaccgtt ctcgacaatc tcacggatct catcgggcac gagcatgagt tcgttggggg
    48781 actgctgctc ctcggtgtca ccgctggcag gagtaagagg actaggcgca tcgagccact
    48841 ggatccactt ggccgggatg tcctgcgaaa tggtgctgaa tgtaatatcg tggacagggt
    48901 cgaagacgta tacagcgaag cagatctgag tatcgccggc ggcatctgca acggcactct
    48961 cttccttctc cttctcgcca gctgtgctgc cagcgaacaa ggccgaatct gcgtcgacag
    49021 tgatggcctg cacggcaagg aagatgtcgc tcgtcctcac tgggttttcg tcgctgacgg
    49081 gctcaagtgc gcgtttctgc acctcggcaa taccgccttt ggaagcgaag aaatcgtgtg
    49141 catagctctc cgccgatacg cgacacagct ttgaaccctc aaccagcccc ttaactgaac
    49201 cgaggtccct cggggtgtcc acctgacgcc accaagggcc gtcgcgccag ccggcggacg
    49261 acgaagacgc ggtgtaaaag gcagcgtcag aggcacgacg agcggtgctc tcgtgacctc
    49321 gctggatgac cagtaagtct cctccctcga cctgggacat gacacggctg aagacgccat
    49381 agatgagggg gtccagggat gggtagccga cgaggtcgtg ggtgatgtga atcagcaagc
    49441 gctcgtggga cgagatcggc ggtgcaagag tgtgcagaat gttggtaaag gttgggagag
    49501 ctcggtgccg caactcgtcg cctatgggga aacgctctgt caatttacat tgctggactg
    49561 ctcttcacgc agacttaccg tagcttctga tgtagcccac attgcccttg acctgctcca
    49621 tgtacttctt ggcctcctca ttctgctgga tctccttgta agctgcctcg gcctgcttca
    49681 tggcagcgga agcggtcgca gtggccgatg cgacaatgcc gccccagttg cctccccacc
    49741 atccacctcc cccagaggca ggggcggcgg cggcagcagg ggcggcagtc tgctctacag
    49801 ggcctttctt ctcggcatcc tgaaggtcgg agctggtggc actcggcgtg aagctggcat
    49861 ggtacgatcg ggtgctctcg cccgacttgc gggcgacgct gggcttatcc tcggacagac
    49921 ggccggccgc cggcggcgga ggtgttgcag tgctggtacg tttgggcgcc agctgctcct
    49981 tgatgcgcgg cgtgtgaggg cgggcaggct ggtcgcccag ctcgttctcg agctcggcca
    50041 ggatgtcgtc ctcggccttg tcgccgcggg ccttggaggc agccgacttg ggcttggccg
    50101 acttcttggg gccgctgtcg tcgccgatgc ccgagaagag ctcgccaagc tcgtcgtcgg
    50161 taggcactga cttcttcttg gaggccatcg cagctgggga agggccgtgg gtgcccagag
    50221 taaggagacg gatagacaga cgatgggatg tggtggggga accggccgca agcggtacaa
    50281 tggcagtggg ccagttgtct ggatcaggag tgatgattcg gtagcaagcc gcggcgcaag
    50341 cgctgactgg tcgtgcaggt cgtgcaggtc gtccgtagaa gtcgcaattt gtgtcgctca
    50401 gtatgcaatg ttatacaggc gggccgatgc gacacagact ggagtagaga acggccggtg
    50461 gattgtgctg cgttgcgtct gccggacgga gcttggagct tccagcttcc atgcctatgc
    50521 ccgcactgta gctaaaggta cgcagcaccg cacctaaggc aggtaggtag gtcttagttg
    50581 tcaactgtta accgacctag gtaccttgag gtacaacgac cgcctcacta cagatctctt
    50641 gctcttctac acaaacgaca gggctcttgt tactatagtg cagcgtatac agacatggaa
    50701 gttgagacga ataaaatgaa ttctttactg tgactaacca ccagcgattt gtagcaatcc
    50761 cgtcaggcag cgcacgttct ctgcgagaca agttccctcc agcggccctc ccgtcgctcc
    50821 gtcagcgggt ctacacgtca ctcccagtgt cgcccaggcc cggaccaggc ccggactgga
    50881 caacttgaat cgcatgtcac tgatccgcaa ggggcaatgg gcagcactag gccagaagcg
    50941 gcataatcca ttccccggca ggctgcttgc tcccattggc cgacgcccgt tgccagattc
    51001 gcatagacac acggctgaga cccacagcgt ccctgggccg agaccactca gaaggctgtt
    51061 gcgcttgtgg ctggtgcgcg tgcgctggaa cctccaaaat ttggcaaccg ggaagtcatg
    51121 ggcaaaggcc tgaatgaatg agacgcagcg agccgccagc aataacacgc cgacctgctc
    51181 tcatcgattg tctgatcggt ccccgtgttg cgaccgccac gcctgcgatt gtccattgca
    51241 cgctgaccgc atcctccggc ttttcgttga ttgttcgttc tgccgacagg gtgctttatt
    51301 cggacatctg tgcccacgta cgtaaaacaa taaccttggc ttgccccccg actacacttc
    51361 acccagtcca tctactgata catcccagat cctcgtggca gcatcgtctt ctcgagggag
    51421 actcatttct ttgcacgtct atctgacgac gtttgtcttg gtcaagattt gttcacttgc
    51481 cctgccctcg cggctcgcgt gttacacggt gctctactgc attctgcgca actcctttct
    51541 cacctggcca cactgcgcca gcctgtcttc ggccacattc acctcacgtc gacgtgtgat
    51601 cactatttaa tcccccaaag actcaagatc tgttgatagg taagtcctcc taattttatc
    51661 tgtcactctc tcactgctgg gtgctctcgt ggcaaccgat gcgtccgcca ccttacaccg
    51721 gatccatttt tttcatcaaa acccgcgatc gtccgcatgg gatacagaac cccaaacaca
    51781 tcacggaact ctgacagctc taaacagaat actttggaaa gattcataag tcttgggctt
    51841 ctgcccgagg tcacttggct tgtcttcgtt catccgcgcc cccgtcgtgg gcactgggtc
    51901 gcgactagct tattcatctg ccacactggc tatttcacgc ttgtcagact gctactcaat
    51961 tcggtcccgg ctgaggcaga tattttgaca agtaatccat ccgcattccg tgcactcacg
    52021 caacacctgt cgcttgatac gacatcgcag gccagcccgc tggttgccgt cgtctcgcgg
    52081 ccacttgaat tgagaggtag gcattttcgc tcccccactt acaacgccaa ctaatctccg
    52141 aacctagatt ctctgcacct gtgcttaata ccagctatat aagcacacaa ccacagcgac
    52201 gcaatggagt cgcccaacag cgcgcgcgga agagggcgct tctcctctcg caagcgccat
    52261 acttttccag ctcgctcatc gtcgcagcgg cgttcagaac cttctgacac gcctgcgtcg
    52321 actaccccag ctgccacaat ggctcctgcc tcatcttcct tcagctttga gacaccgagt
    52381 ccctccagtg ccagaggcac aaggacgaga acccgtcatg tcgatggcct caacttatct
    52441 cccgatgaag cgggtagtaa aggcggccgc tcgctgagga agcgtactcg ggttgactac
    52501 tcgtttgacc aggccgacga ggaggacaac agcatcgagg caaaagctac accctcagcc
    52561 gtacgctcca tcaagaagcg gagaactgat cttgacttcc tggacgatga aatcgaacaa
    52621 gacattgagt cccgggtgaa gcgccgcaat tcggagcaac cgcccaagcc tgtatcgcgt
    52681 cggtctgtcg gtaggaaaac taccatggag cccgtgtctt tcatcgaaga gcaatcggag
    52741 gagaacagct tggtccatga cactattgag gtcggtggcc atcagtctac ccaggcatct
    52801 gaaaactctt cgcacaggcg cacaagttcc gcctcttctc atagggaatc ggctctattc
    52861 acccagctac ctcagcataa cacaagccac gaaccagctg cacctgatac tttctccgac
    52921 aagatggaga ttgatgagga gccagaaccc aagattaaac acgagattcc caaagagcca
    52981 gaagttcctg acattgcagc tccaaaccct tatgttcctg aagttgaggt gtctgggaat
    53041 gagcttcctg atattgagct tcctgagaat gggatgtcag agactggagg tccagagaat
    53101 ggggttatag agcacgacct tcccgagtat gaggtccccg aggatgaggt tcccgaggat
    53161 aaggttcccg aggatgaggt tcccgagcat gatgttcctg acaatgaggt tcctgacaat
    53221 gaggttcatg atgacgtggt tcccaaaatt gaggttgagg ccaccaaaac taaggttgag
    53281 gaaccacagc ctacagttac accgcagcct gtgatcgaag aggcacctga ggaaaagtct
    53341 cccgcttcat caccagctcc ggcctcggcc cctgtcacag ctccggctcc tgctctagtc
    53401 gatgaagaca tcaaagatcc tttcctgcgt ctcactcctt atgtcagagg ggctaccgtg
    53461 ggctacccaa cccgtcggtc caaaacgtcg gcgcctgaag cagaaccaga ggcggtcgca
    53521 gaggaagctg cagctgatga tgcagcagaa gatgccacgg aagctcctga cgaaagcact
    53581 cctgctgcct ccccaggtgc gattgatgat ttgggtacaa actcgccggc acctgagcct
    53641 gcagctctgg atcgtcccgc acctgttgct aagaaacagt acatgtacaa gaagctgagg
    53701 ccagctgaag agttcatcaa cttcattgcg gactatgaga cgttgtcaca catagagctg
    53761 tatgaacgcc tggagctact cgcaggtgtc gttgctacgt acgaaaatga gtaccgcgaa
    53821 tgccgaaaga tcatagacga cgaagagaat gcgacacggt accaccagga agaaggaatg
    53881 ttccagcacc gagtcaaaat ggcccgaagc aaggaccctg atgccaaccc tcttagaaag
    53941 gagtttgtag taaagggtat cagagcaaca aagcctgacg caatgattgc acatgccaga
    54001 cagcaagatc gtatcatggc cgatgcctac ggcttcgagt atgatgatcg agactccaag
    54061 atcggtcagc aagatccgat tggccaacga ggaggtgttg gcaaaggacg ccttcgcgac
    54121 cgccctaaac agacggcaaa ggccgccgag gctgatgacc ctactgttgt ccacggaaag
    54181 cgagcacgaa aggcgcccaa cagctttgtg gaacccgaga cggctagcag agggtcgaca
    54241 cccgtgccca cgctccctcg caaacgtcgt ggtcgccccc ctgcggatga gagccttcac
    54301 gcggcctatg ctgagcatcc tgcgggcgag acgcccaaga agaaaggcaa aggcggccgg
    54361 cctagaaagc accctttgcc tacagcaatc cccgagaaca ctcctgtctc tggcacgggg
    54421 gctcatggtc atgtgcgcaa gcggaggaga aaggcagctg tcgaagacga ggactttgtc
    54481 gtcaacggta cgaatggtca gccatcgggc ctcggcccta ggcgacgaaa ctcacgcatc
    54541 ggcgagatac cttctggctc cttctatagt gccacttcag caaattacga cgagtcacga
    54601 cctgctacct cgtcgtctac cgctactgca tcaacctcgg cctctgccta cgggcttcgc
    54661 gagaagagac agaccaagtt ctctcttgat gacgacgacg atgacgatga tgaggacttt
    54721 gaggaagatg atcatccagt caagcccaag agaatccgtc gtgtgtccaa gaaggtccag
    54781 gagcaagatt ttgccaacat cacacccagc aatatcccac ccgaggcaga tgtcgctgct
    54841 ggtccgaagg tccccaagat aagaatcaag ggcttccagg ctcatgcagc atcagctccc
    54901 gtctccgccc ctaccagtga tccgggaagt ctccccgtca gcagcagctc cacccctgga
    54961 cagactgtga acggacatgc cgccgacgct tcttttgatg ggtcgatgaa tggaaacaag
    55021 gactatggtc agatgaccaa gtcggagaag atgtctgctt ccatgaaagg tatgttcaca
    55081 ccacccctgt cgagcttcag tccgatatta acatgtcatc acagcacgct gggcctccgg
    55141 ctccatgtct agggctgtcg agaaaaggcg agctacactt gccgcgaaga aggcagccgc
    55201 acagacgcca gtccccgacg gcacaccgga aaccgggact gagcagcagt agctccgtcc
    55261 tgcttttgct ccggagcccg aagattgaac aaccatcagg acaattggtg ctgctggggg
    55321 tttctgatca gagcctgaga tctgcagtgc cactagtgag ccaagccgta gaaccacggc
    55381 ggatcacatt tgtatcctcg cttttactgt tttcttctct ttttctatgg agcgtcccgg
    55441 cgttccactg atggcgccgt ccatggtaca cgcagcgaga atagccacag cactcgctgt
    55501 taatcgacgt gcccatccga tctcctggag gttagggcgg cattcatcct cgtttcccgg
    55561 caccatgggg gccatcattc acgggctttc ccttctgttc agcacatcca catcgcattt
    55621 acacggtacc aacaaaaaga atctgcattc aggaagtttg tgccagcaca gggaacacgg
    55681 ggggcgcgca agccaaaggg atagttttct tcgtttgtct gttcaggcct ttgtttttcc
    55741 agcaatttcc tttttttttt tttctccctc tctacagcac cacccatgtt tttcgactgc
    55801 ttctctctcc gcacatatac gagctgtgca cgagagggtg gaggcagcat tctctgagtt
    55861 cgccgagggc gtttcggcgt tggccagtga gggagagggg ccattttcac atccatgttt
    55921 ccctcggcct cctgggcatt tctttcgtga tttggttgca gatggcccaa gggcagaaga
    55981 acacagacgt atccgcgagg gcatagcctc gtagtatagg gtaataaacg agaccgagtg
    56041 ctcttttctc tgaaatgatt ccaatttgac actggtgaca cgcgaccgag ctcagcccat
    56101 gcaactgagc ccgcgcagta agcccaggta gtcgtgacac ggacttgaaa gatccgaaga
    56161 gtaggagccg agacagcctg ctcgtctgac aagcttatac ttgaacctgg tagcaacagc
    56221 gcagaccagc ccatggcgcg ttaaatccaa gaacacaagt tcaagtcaat aaaaaagaac
    56281 aggaggcaac ggttcggaac tgaacttttc tcatttcgtc cagcatgcta tgtatggtat
    56341 gtagtgtctc ctttacgccc catagccgaa atgcaaagtg accagttgcc aatcgaacca
    56401 ccagcagcag tttttcttgt ccattttgta tcgcctagat gtaagaaaac atggctgggt
    56461 gatcggatgt cccaattcgt gagtccctcg taatggtcaa gacgggaaag ggtttcgttt
    56521 catttcctcg acttccacaa acaccgctcg caaaagacag tctcttctcc ctcaccgcgc
    56581 tctatttcca cccatttaca tgacgacacc ggagttgctg gcaatacgct acagagaaga
    56641 agcagtcaga cacgaagttg cggatacgct gtgtgcatga atggagaact tacgggccac
    56701 agctcagcag cctccttgcc gacgggaccg gtgatggcgg agcccttcat ctcacccttg
    56761 gggttgacga tgacaccggc gttgtcctcg aagtacagga agacaccgtc ggtacgcttc
    56821 cagggcttgg actgtctgac gatgacggcg gggtggacct tcttgcggag ctcgggcttt
    56881 cccttcttga cggtggccat gaccatgtca ccgacaccac cggcgggcag tctgttgagg
    56941 cgggcaccga tacccttgac ggagatgatg tacaggttac gggctccgga gttgtcggcg
    57001 cagttcatga tggcaccact ggagggggct tgttagcact tgggcgggtt cgaggcgtcg
    57061 ggttctgccg gattgcgttg ctggccacag agtgaggggg ggattctgga catacacggg
    57121 aagaccgagg gtcatcttga gcttgccacc gggggcacca cgtctatgag gaacctgtca
    57181 gcgcaaactg tctcctccag attttcacgc agtataaatg ttttttttgt cgtgtaatgc
    57241 tttgctctgc tctgccctgt ccggcctgcg ttccgggggg acacggatcg ccagtagtgt
    57301 cgcttcgccg ttttcgggtg gaacactggt catcacgaag ctcgctgtgg gctgagctca
    57361 cgagtttcca gattctcggt cgcaacaatg tcgctcgatc tcctcgacct tggtctcccg
    57421 gctggagagc ccgggcaaac gcgctcgtcc tccatcattc caccccaccg ttgcgtcgtg
    57481 ccgaaaatcc ttcccttttc gctccaaaat ggcccgggcg gggcagagca gtcgcaaatt
    57541 ttttgttgga gagatgaatc gcggtagaga cttacgaaag cttggccatt gctgcgggat
    57601 tagtatgtga cgggttgtgg tgtcgtgagg ttgagcgtgg gttggtcggg gggagggaaa
    57661 gttcgcaaga tgctgtcacg aattcgggct tagttcacaa aatttcgctg gcagcaactg
    57721 ggaactttgt gggaaaccct agggaccttt ccgttccgaa aaaagtggtg gcacgtgcga
    57781 taagataaga accggagccc gattgacgac tgccactgct cctgccacct gccactgccg
    57841 ctgccactgc caccgattgc cacccttggg ctagcaacgt cttgtgccag ctggcagctg
    57901 gcagtaacag cactaaagcc aaaggcaggt tctccaccac aacacaacac tcgccaatat
    57961 acatacagac agacagacag taccatactt ggattatcaa aatcgattaa catgcatttg
    58021 tgattttaga gatatgatgc tgctacatgg caaattcgtt tcgcaactga gatctagaaa
    58081 gtgcgctctc ttgtttgtct gttctctttc ttgccctaca tcgcagcgca gcgcagcatc
    58141 tcacagcaaa taaagcctcc ccgtctcatt ggattggcgt gagtgacccc ctgccgccag
    58201 tgtaagcacc aacctggaac caacccacca atggggggct cgagaacaga cagtatacct
    58261 acacgcggag tactagcagg ccaacgaatt cacatgttgc cttactttgt acgacacagc
    58321 agttaccggt gcatcgcatt ttcatagtag acacagagac agcctatggg attgactgcc
    58381 gtaattgcca atgttcgctt ctggacgccg acctgcatgt tgcagagccc atcctccagc
    58441 cctcgcttct gctggtcgct cacttccctc ccgagaggag aggcccgagc acccaagaac
    58501 ggtggagctg gttggttgct ccatcgctgg cccatagacc cttcaactgc tacccacgta
    58561 cacgtgaaca aaagaccgaa cgagaaatca cccgcaccac agcatatcac aagaattatc
    58621 acaagaatca actcgtgcag acaggaatga ataaccagta ccagcttttt tttcatgtgg
    58681 gaaagattcg taatcatgcg ggaaaaatac acattgcgtg agctgctgaa tgagccagat
    58741 ccagaacgcc gagcctatag cctctcctgc gctacaatac atggaacaac ctgatgcttg
    58801 ctagacgacg cacgacgcac atcgcgaaac cccaacgtag ctagttcaaa aagaggttgt
    58861 ctctcctttt cctcaagggg ggtatctctg ggggggttag ggttacaaag gcatggagac
    58921 gtcggggctg cttcacgatg cagcctcgct ctcgtcttca gtcttcccct cctcaggctt
    58981 gtccgccgtc gaaggcgctg gttccgcgct cttctccttc tccttctcct tgctgggctc
    59041 ctcgtctgcc ttcggttcat cgacatccat ggcgtctccg ctggcctccg gttctttcgc
    59101 ctctgtcggg gcaaccgtct cggcctcggc cccggctggc tcttcggcag gtttgtcgcc
    59161 agagtctgag gatgcctttt ctgttgccga ctcggtcgtt ggctcggcat caggtatcat
    59221 gaccgcagtc gccacctgct tccgggggct ttgggcgcta tcggccgccg gcttgggtga
    59281 gctggcttcc tccttcttca cttccgtgtc attaggagcc tccttctcgg gaacagtctc
    59341 gcccatatcg acatcgccgt ccttgtcgac atccgctgca gcctcggcct cggcctcggt
    59401 ggacttctgt gcctctttca gctgctcctg ttcctcggca ataccctcgg gctccgaggg
    59461 tttttcgggc tgtgcatcct ccatgacctc gtccgcctcc ttggattgaa tgaccttctc
    59521 ggcattgttg ccgccgaccg gagtaggcgc accactgtcg tctgctagat cgggattttg
    59581 gtagtcggta aactgacgct tgcgtccagc gttgccgttt tgggggtgga tgccgttcgc
    59641 tctctcgagc tcctcgttgt cgctctcctc gtactcattg tcgggctctc gctgcttctc
    59701 ccactgccgc tgggtcatgc gcatgtcctt gctctcgtcc tcgtccatgt cgtccagttc
    59761 cgcctcttcc tcctcggtca aggtctgggg gaagtcgggc ggcacgtctt gcatctgtac
    59821 cgagggggca tgtgccgtcc gcctcaggtt ttcgatcagc tggttcttga tcttctccaa
    59881 atactcgggg ctgttggcat tctccatgtt ggaggcccgg acggcgagtt cgtagtcggg
    59941 tccatagtac tgcaggtaac caattagcat tctgaagagc tggggtgcgt tcaggttggg
    60001 ggtacctcgt aatattcgtt gaatggtaga gccttctcca tgttggcgtc aacaagcagg
    60061 ccagtctcga aagcccacgt tcgggcgacg ttgcgcatag tgtaaccacc accgccaagt
    60121 accaaggtcg gcaggttgaa gctcttgaca aacttgacac agttggcgtg gccctccatg
    60181 ctgaggttga agcaacccag gcgatcgccc gacaagctgt cgccaccaca ttgcagcacc
    60241 acagcgtcag gctggtagaa ctccataacg ctggagatga caggctcaaa gatggacttg
    60301 tacgaggagt cgtcgatgcc gtcgcggagc gggaaattga cggcgtagta tttgccctgg
    60361 ccgataccga tgtcgcgaag ctcgccagtt ccggggaagt actcgccgta cttgtggaac
    60421 gacacggtca tgacccggtc ggtggtgtag aaagcctcct cgacgccgtc tccgtgatgg
    60481 acatcgatgt caatgtagag cacgcgcttg ttgaatcgta gaagctcgag aattccgagg
    60541 acgatatctg ttcagggcga gggcagtaag tatcggcatg tcattggagt ttgagtcaag
    60601 gaaacgcaag tcggcgtcgc gttgggccga gacggtctct actcaccatt tacgtagcag
    60661 aagccgctag cttcgctctt cttggcgtga tgcagtcctc ctgcccagtt gacggcaatg
    60721 tcacacttct ggcggttcag acgggcggcg ccctccatgc tgccaccggc gctgatgccg
    60781 caaaactcga agaggccatc aaagacgggg cagtcgtcgc cgacattgaa cttggtctgc
    60841 tcgcgctggt agctctccat gttctcgggg ctgaccttct gcaggaagtc gatgtactcg
    60901 tcggtgtgaa actgcgtcat ctcgaggcgg gtggcgggct tcgcgcggta gatc
//
