# Supplementary material for: Genome sequencing and physiological characterization of three Neoarthrinium moseri strains
Source: BMC Microbiol. 2025 Aug 21;25:526. doi: 10.1186/s12866-025-04274-z (PMC12369201; doi:10.1186/s12866-025-04274-z)
Supplement: Supplementary file 16 — Supplementary Material 16. [file 12866_2025_4274_MOESM16_ESM.zip › BiGSLICE/input/Nmoseri/TUCIM5799/JAFIMR010000013.1.region003.gbk]

LOCUS       JAFIMR010000013        53458 bp    DNA     linear   PLN 06-APR-2022
DEFINITION  Neoarthrinium moseri strain TUCIM 5799
            scaffold13_Wmoseri_TUCIM_5799, whole genome shotgun sequence.
ACCESSION   JAFIMR010000013
VERSION     JAFIMR010000013.1
KEYWORDS    .
SOURCE      Neoarthrinium moseri
  ORGANISM  Neoarthrinium moseri
            Eukaryota; Fungi; Dikarya; Ascomycota; Pezizomycotina;
            Sordariomycetes; Xylariomycetidae; Xylariomycetidae incertae sedis;
            Neoarthrinium.
COMMENT     ##antiSMASH-Data-START##
            Version      :: 7.1.0
            Run date     :: 2023-12-04 11:58:05
            NOTE: This is a single region extracted from a larger record!
            Orig. start  :: 804143
            Orig. end    :: 857601
            ##antiSMASH-Data-END##
FEATURES             Location/Qualifiers
     cand_cluster    1..53458
                     /SMILES="NC([*])C(=O)C([*])C(-O)(C)"
                     /candidate_cluster_number="1"
                     /contig_edge="True"
                     /detection_rules="cds((PP-binding or NAD_binding_4) and
                     (AMP-binding or A-OX))"
                     /detection_rules="cds(PKS_AT and (PKS_KS or ene_KS or
                     mod_KS or hyb_KS or itr_KS or tra_KS))"
                     /kind="neighbouring"
                     /product="NRPS-like"
                     /product="T1PKS"
                     /protoclusters="1"
                     /protoclusters="2"
                     /tool="antismash"
     region          1..53458
                     /candidate_cluster_numbers="1"
                     /candidate_cluster_numbers="2"
                     /candidate_cluster_numbers="3"
                     /contig_edge="True"
                     /product="NRPS-like"
                     /product="T1PKS"
                     /region_number="3"
                     /rules="cds((PP-binding or NAD_binding_4) and (AMP-binding
                     or A-OX))"
                     /rules="cds(PKS_AT and (PKS_KS or ene_KS or mod_KS or
                     hyb_KS or itr_KS or tra_KS))"
                     /tool="antismash"
     protocluster    1..43472
                     /aStool="rule-based-clusters"
                     /category="NRPS"
                     /contig_edge="False"
                     /core_location="[20000:23472]"
                     /cutoff="0"
                     /detection_rule="cds((PP-binding or NAD_binding_4) and
                     (AMP-binding or A-OX))"
                     /neighbourhood="20000"
                     /product="NRPS-like"
                     /protocluster_number="1"
                     /tool="antismash"
     proto_core      20001..23472
                     /aStool="rule-based-clusters"
                     /tool="antismash"
                     /cutoff="0"
                     /detection_rule="cds((PP-binding or NAD_binding_4) and
                     (AMP-binding or A-OX))"
                     /neighbourhood="20000"
                     /product="NRPS-like"
                     /protocluster_number="1"
     cand_cluster    1..43472
                     /SMILES="NC([*])C(=O)O"
                     /candidate_cluster_number="2"
                     /contig_edge="False"
                     /detection_rules="cds((PP-binding or NAD_binding_4) and
                     (AMP-binding or A-OX))"
                     /kind="single"
                     /product="NRPS-like"
                     /protoclusters="1"
                     /tool="antismash"
     gene            1252..2807
                     /locus_tag="JX265_006177"
     mRNA            join(1252..1266,1344..1575,1633..2807)
                     /locus_tag="JX265_006177"
                     /product="hypothetical protein"
     CDS             join(1252..1266,1344..1575,1633..2807)
                     /codon_start=1
                     /gene_functions="biosynthetic-additional (smcogs)
                     SMCOG1138:FAD linked oxidase domain protein (Score: 218.5;
                     E-value: 4.2e-66)"
                     /gene_kind="biosynthetic-additional"
                     /locus_tag="JX265_006177"
                     /product="hypothetical protein"
                     /protein_id="KAI1871137.1"
                     /transl_table=1
                     /translation="MDTNCCEVLEAAGLKVLRPGTQAYAIREESYFSVAAQLEPHCIVQ
                     PTDTAQAAQAIITLKTLTTCNWAIRGGGHMTWAGASNIHDGVTLDLGLINQTEYVHEKK
                     IAKIGAGSRWGEVYRALEPYDVTVPGGRTSTVGVAGFLTGGGNNFYSSMVGLGCDNVIN
                     FEVVLASGDIVNANKENNSDLYKALKGGSCNFGVVTRVDMQVIEARNLWGGQVIYPLST
                     TEDHIAAYVNWVDNIPSYVQGSAVTFWAYSPAAGDIVVSSALHDTTGTVRAPAYKEFLS
                     IAPQISDTLRTDSHLNMTVELEEPLGYRQVWITLTGKNDARFIRKAVEAQSSFIESWKA
                     SQDADFLNYITFQAMPTVLFEQSIARGGNVLGMDREKGNAILFQMQHMVRNADQEAEAR
                     HRLIAMRMALKDYAKDIGTDVEWEYLGYADESQNPLATYGRENVAFLRDVATKYDPESV
                     FQLRVPGGFKISRLE"
     PFAM_domain     join(1446..1575,1633..1913)
                     /aSDomain="FAD_binding_4"
                     /aSTool="clusterhmmer"
                     /database="35.0"
                     /db_xref="PF01565.26"
                     /db_xref="GO:0050660"
                     /description="FAD binding domain"
                     /detection="hmmscan"
                     /domain_id="clusterhmmer_JX265_006177_0019"
                     /evalue="1.40E-19"
                     /gene_ontologies="GO:0050660: flavin adenine dinucleotide
                     binding"
                     /label="JX265_006177"
                     /locus_tag="JX265_006177"
                     /protein_end="176"
                     /protein_start="39"
                     /score="70.3"
                     /tool="antismash"
                     /translation="PHCIVQPTDTAQAAQAIITLKTLTTCNWAIRGGGHMTWAGASNIH
                     DGVTLDLGLINQTEYVHEKKIAKIGAGSRWGEVYRALEPYDVTVPGGRTSTVGVAGFLT
                     GGGNNFYSSMVGLGCDNVINFEVVLASGDIVNA"
     gene            5628..7540
                     /locus_tag="JX265_006178"
     mRNA            join(5628..6435,6564..7540)
                     /locus_tag="JX265_006178"
                     /product="hypothetical protein"
     CDS             join(5628..6435,6564..7540)
                     /codon_start=1
                     /gene_functions="transport (smcogs) SMCOG1005:Drug
                     resistance transporter, EmrB/QacA (Score: 360; E-value:
                     2.3e-109)"
                     /gene_kind="transport"
                     /locus_tag="JX265_006178"
                     /product="hypothetical protein"
                     /protein_id="KAI1871138.1"
                     /transl_table=1
                     /translation="MASQDTPDVERGQPSDVGNGASSASVLSKESADGKRANGTTAATD
                     GPGSNRQPPAGPDDDPEPEASRTRLQTWLIMFALCSGLFLAALDITIVATAVPTIVGEF
                     KSSSGYTWIGAAYTLANAATVPSWGKISDIWGRKPILLVSVAVFWIGSLLCAVSVNMGM
                     LIASRAIQGAGAGGIVVLVNIAISDLFSMRSRGVYYGVLGMVWAVSSAIGPVLGGAFTT
                     NVTWRWCFYVNLPISAIGFAILFFVLKLHNPKTSLKDGMAAVDWLGSLLVIGGTLMILF
                     GLELGGIDYPWNSATPICLIVFGVVTIGLFLVVEHRFAKYPVMPLRLFKKRTSIISFGV
                     CFCHAFVFISGSYYLPLYFQGVLAASPLLSGVYLLPFALSLSVVSAGVGIITKKTGKYL
                     PQIIFGMAVMTLGFGLFINLEAQANWAKIIVYQIVAGIGVGPNFQSPLISLQSSVERRD
                     IAAATSAFGFIRQLSTSISVVIGGVIFQNEMEKQYPSLRESLGPELASQLSGSSAGGSV
                     GVVAALKGREGEIARGAYWTSLQTMFILYTAVSGFGLLLSPFIGQRTLDKEHKEQKTGL
                     KTLQAAQGESRSEKKHGT"
     PFAM_domain     join(5865..6435,6564..7186)
                     /aSDomain="MFS_1"
                     /aSTool="clusterhmmer"
                     /database="35.0"
                     /db_xref="PF07690.19"
                     /db_xref="GO:0022857"
                     /db_xref="GO:0055085"
                     /description="Major Facilitator Superfamily"
                     /detection="hmmscan"
                     /domain_id="clusterhmmer_JX265_006178_0020"
                     /evalue="2.20E-46"
                     /gene_ontologies="GO:0022857: transmembrane transporter
                     activity"
                     /gene_ontologies="GO:0055085: transmembrane transport"
                     /label="JX265_006178"
                     /locus_tag="JX265_006178"
                     /protein_end="477"
                     /protein_start="79"
                     /score="158.6"
                     /tool="antismash"
                     /translation="CSGLFLAALDITIVATAVPTIVGEFKSSSGYTWIGAAYTLANAAT
                     VPSWGKISDIWGRKPILLVSVAVFWIGSLLCAVSVNMGMLIASRAIQGAGAGGIVVLVN
                     IAISDLFSMRSRGVYYGVLGMVWAVSSAIGPVLGGAFTTNVTWRWCFYVNLPISAIGFA
                     ILFFVLKLHNPKTSLKDGMAAVDWLGSLLVIGGTLMILFGLELGGIDYPWNSATPICLI
                     VFGVVTIGLFLVVEHRFAKYPVMPLRLFKKRTSIISFGVCFCHAFVFISGSYYLPLYFQ
                     GVLAASPLLSGVYLLPFALSLSVVSAGVGIITKKTGKYLPQIIFGMAVMTLGFGLFINL
                     EAQANWAKIIVYQIVAGIGVGPNFQSPLISLQSSVERRDIAAATSAFGFIRQLSTSIS"
     gene            8443..10293
                     /locus_tag="JX265_006179"
     mRNA            join(8443..8731,8788..9061,9210..10293)
                     /locus_tag="JX265_006179"
                     /product="hypothetical protein"
     CDS             join(8443..8731,8788..9061,9210..10293)
                     /codon_start=1
                     /locus_tag="JX265_006179"
                     /product="hypothetical protein"
                     /protein_id="KAI1871139.1"
                     /transl_table=1
                     /translation="MKVLFQLSVLAALSGGAAGSVLHVGHHVESRQSGSFETHPIIWDD
                     VKGYSVQVSVGNPQQSFKLTLSNDMRVALPTIGDSGICTKSPRSLACSNSAFLGNQSST
                     FINMTNVPTTGYQRGTFRDDFQLGIQTLRNFSLFNDETPYGQGRLGLGAPNGGWNKTEP
                     DQGGDSFLLQMAVSQFIATPAYSICLHWMESGGSYIRLSSIIAESPTGRDIIHPNPGLL
                     LRLGLEGGPSIFPQELAIAAWAVAGATWLPQQEQAAVPCAMKDSVGNFTLNLGGASGVK
                     IKVPMRLLVGYDTAAGRLNTTNDAGDPMCIFGILNGTDPRTYTISASILRAVYLVVDSS
                     NSQVAIAQAQHDGTQPSNIVPFSGSAAPIPSATKAPDQEDPNLSTTWPSVPSSTSLSPT
                     SATTTYAAASGFQILSHGTNETDAIGDTSGLSQSAKIGIGVGTAAGVCILTGVFFAFRR
                     YHRRQISSRQHPPLSHGDGVKLHAGNSDGLSNGFRGSELPSDGIQIPAQLSHVYPPTSE
                     VEGERLPPLAYPQELYVEPGQAGTVRVEHSR"
     gene            13306..14571
                     /locus_tag="JX265_006180"
     mRNA            13306..14571
                     /locus_tag="JX265_006180"
                     /product="hypothetical protein"
     CDS             13306..14571
                     /codon_start=1
                     /locus_tag="JX265_006180"
                     /product="hypothetical protein"
                     /protein_id="KAI1871140.1"
                     /transl_table=1
                     /translation="MSHYADDEDWTVILDKELRKRIQNRIAQRKHRIVPTSPSPQRSLF
                     LLLTRAGQKLQQQTNTKGENTQSPSRNVSGSAPMAIAPGEATHMLTGDTHMLAGKQSFG
                     DTSYTNVHEWRQQSTTGAENNLLPVFGSNWDTHVNYRQFEEGGCPSKTKTTDPHIEQNP
                     INTIISRFKKPLSIPEQSPHCMSEHRYKTRDTVQSFDVDPASSQALSQFGLTSSKSANL
                     EWPEQGRGDDGLMNTFDSLRLPKTISAHRKRASSVLDVDLGAPANDDLYECGLQKRHKI
                     QSSPSVETLKIRNRPEYRLPGRSRTSSTGHIGSPTSKKTAGSDILREHGIDLLRLLEQA
                     SQATKRVTAQSSRGNSGPQCGNWPRTQANLLASYNAPAQDSIQSQNHQAQHGGSPMLAP
                     KKQKTHVTKVVVIYSGGGGGMI"
     gene            complement(15526..17011)
                     /locus_tag="JX265_006181"
     mRNA            complement(join(15526..16616,16681..17011))
                     /locus_tag="JX265_006181"
                     /product="hypothetical protein"
     CDS             complement(join(15526..16616,16681..17011))
                     /codon_start=1
                     /gene_functions="biosynthetic-additional (smcogs)
                     SMCOG1217:NADH:flavin oxidoreductase/NADH oxidase (Score:
                     217.3; E-value: 4.9e-66)"
                     /gene_kind="biosynthetic-additional"
                     /locus_tag="JX265_006181"
                     /product="hypothetical protein"
                     /protein_id="KAI1871141.1"
                     /transl_table=1
                     /translation="MAATAALPVLGPGLTEEPLPKSGSHLMEDDPTPPRYKSEPADVSR
                     LAEPLTFPYSGCIASNRFMHAAMTEQLCTYDPDDHEKNGIPTENLERVYKKWGEGGCGL
                     ILTGSIMLYGDHLESIGDPVVSPHHPYHGPRFEGFKAVAQAGKANGSLMLAQVNHPGRL
                     CVFQESPVSSSDVPVIKNGTGDGIYQYKPPHPASIEDIHRIIGAFAHVAEYLDKAGWDG
                     IELHGAHGFLIAQFLSPRINKRTDEWGGSLENRMRFVLEIGKEVRRRTRPDFILGVKIN
                     STEFQDTGFVTQEAREICKHLEANSFDFVEISGGSYEKILMTHQRESTKRREAFFLEFA
                     DQIVPGLTKTKVYVTGGLRTVGGMVRALDTVDGVGLGRPLCEEWSLCKEMLEGTVDGAI
                     ITRIDPGDFWLALMAGNRNIRMVGLGQPPLPCWKEEIIEGLKAQYKEWASNKSTVKELG
                     RYRTIDKAYADAKRV"
     PFAM_domain     complement(join(15856..16616,16681..16834))
                     /aSDomain="Oxidored_FMN"
                     /aSTool="clusterhmmer"
                     /database="35.0"
                     /db_xref="PF00724.23"
                     /db_xref="GO:0010181"
                     /db_xref="GO:0016491"
                     /description="NADH:flavin oxidoreductase / NADH oxidase
                     family"
                     /detection="hmmscan"
                     /domain_id="clusterhmmer_JX265_006181_0021"
                     /evalue="3.20E-36"
                     /gene_ontologies="GO:0010181: FMN binding"
                     /gene_ontologies="GO:0016491: oxidoreductase activity"
                     /label="JX265_006181"
                     /locus_tag="JX265_006181"
                     /protein_end="364"
                     /protein_start="59"
                     /score="125.4"
                     /tool="antismash"
                     /translation="SNRFMHAAMTEQLCTYDPDDHEKNGIPTENLERVYKKWGEGGCGL
                     ILTGSIMLYGDHLESIGDPVVSPHHPYHGPRFEGFKAVAQAGKANGSLMLAQVNHPGRL
                     CVFQESPVSSSDVPVIKNGTGDGIYQYKPPHPASIEDIHRIIGAFAHVAEYLDKAGWDG
                     IELHGAHGFLIAQFLSPRINKRTDEWGGSLENRMRFVLEIGKEVRRRTRPDFILGVKIN
                     STEFQDTGFVTQEAREICKHLEANSFDFVEISGGSYEKILMTHQRESTKRREAFFLEFA
                     DQIVPGLTKTKVYVTGGLRTVGGM"
     gene            18188..19421
                     /locus_tag="JX265_006182"
     mRNA            join(18188..18366,18434..18685,18836..19421)
                     /locus_tag="JX265_006182"
                     /product="hypothetical protein"
     CDS             join(18188..18366,18434..18685,18836..19421)
                     /codon_start=1
                     /gene_functions="biosynthetic-additional (smcogs)
                     SMCOG1039:aldo/keto reductase family oxidoreductase (Score:
                     265.9; E-value: 7e-81)"
                     /gene_kind="biosynthetic-additional"
                     /locus_tag="JX265_006182"
                     /product="hypothetical protein"
                     /protein_id="KAI1871142.1"
                     /transl_table=1
                     /translation="MAVDSSELRKFGKDGPHIPALGLGLMGMSMMYGHPGNDEERFQVL
                     DRAIQLGATHWDSSDEILLGKWFARTGKRSQVFLATKFGFVKSVPDLSQIDSSYGYTKR
                     ACNESLRLLNTHYIDLYYMHRADPKTPIEQTMKALIELKAEGKIRYIGLSEVSSATLRR
                     ACKVGQVHAVQVEYSLFERDIEGSKGTNLIQTARELGLAIVAYSPLGRGQLTGSLNRKE
                     SIQNHGDWRSALPRFAGDNFDSNLQLVERLQAIAGSKGITSSQLALSWLLKQGHDIFPI
                     PGTKRIKYLEENWKSLNVKLTDEEENLIRASVQADEVVGARTIESALSQCYVDTLEL"
     PFAM_domain     join(18248..18366,18434..18685,18836..19337)
                     /aSDomain="Aldo_ket_red"
                     /aSTool="clusterhmmer"
                     /database="35.0"
                     /db_xref="PF00248.24"
                     /description="Aldo/keto reductase family"
                     /detection="hmmscan"
                     /domain_id="clusterhmmer_JX265_006182_0022"
                     /evalue="1.70E-59"
                     /label="JX265_006182"
                     /locus_tag="JX265_006182"
                     /protein_end="311"
                     /protein_start="20"
                     /score="201.4"
                     /tool="antismash"
                     /translation="LGLGLMGMSMMYGHPGNDEERFQVLDRAIQLGATHWDSSDEILLG
                     KWFARTGKRSQVFLATKFGFVKSVPDLSQIDSSYGYTKRACNESLRLLNTHYIDLYYMH
                     RADPKTPIEQTMKALIELKAEGKIRYIGLSEVSSATLRRACKVGQVHAVQVEYSLFERD
                     IEGSKGTNLIQTARELGLAIVAYSPLGRGQLTGSLNRKESIQNHGDWRSALPRFAGDNF
                     DSNLQLVERLQAIAGSKGITSSQLALSWLLKQGHDIFPIPGTKRIKYLEENWKSLNVKL
                     TDEEENLIRA"
     gene            complement(20001..23472)
                     /locus_tag="JX265_006183"
     mRNA            complement(join(20001..22179,22228..22303,22360..22597,
                     22652..22756,22831..23109,23173..23472))
                     /locus_tag="JX265_006183"
                     /product="hypothetical protein"
     CDS             complement(join(20001..22179,22228..22303,22360..22597,
                     22652..22756,22831..23109,23173..23472))
                     /NRPS_PKS="Domain: AMP-binding (34-336). E-value: 4.4e-27.
                     Score: 86.5. Matches aSDomain:
                     nrpspksdomains_JX265_006183_AMP-binding.1"
                     /NRPS_PKS="Domain: PP-binding (566-632). E-value: 5.1e-09.
                     Score: 28.5. Matches aSDomain:
                     nrpspksdomains_JX265_006183_PP-binding.1"
                     /NRPS_PKS="Domain: NAD_binding_4 (689-930). E-value:
                     4.6e-33. Score: 106.2. Matches aSDomain:
                     nrpspksdomains_JX265_006183_NAD_binding_4.1"
                     /codon_start=1
                     /gene_functions="biosynthetic (rule-based-clusters)
                     NRPS-like: PP-binding"
                     /gene_functions="biosynthetic (rule-based-clusters)
                     NRPS-like: AMP-binding"
                     /gene_functions="biosynthetic (rule-based-clusters)
                     NRPS-like: NAD_binding_4"
                     /gene_functions="biosynthetic-additional (smcogs)
                     SMCOG1002:AMP-dependent synthetase and ligase (Score: 63.5;
                     E-value: 2.2e-19)"
                     /gene_kind="biosynthetic"
                     /locus_tag="JX265_006183"
                     /product="hypothetical protein"
                     /protein_id="KAI1871143.1"
                     /sec_met_domain="AMP-binding (E-value: 1.1e-20, bitscore:
                     67.6, seeds: 400, tool: rule-based-clusters)"
                     /sec_met_domain="PP-binding (E-value: 2.5e-08, bitscore:
                     28.5, seeds: 164, tool: rule-based-clusters)"
                     /sec_met_domain="NAD_binding_4 (E-value: 2.3e-32, bitscore:
                     106.2, seeds: 102, tool: rule-based-clusters)"
                     /transl_table=1
                     /translation="MSLPEYGHRLVPSIIDEIAGRDPLREAFQIPNSVDNPAEGWRVVT
                     FKDYASAINRCAHWIIETHGPRSHESKEFPTIAYIGPQDARYVILMIAAVKAGYQTLFI
                     SPRNSQEGQLGLFEATQCRIIAYAESFRDIIQPWILAREMIAVQVAPLDAWLAGDAPDF
                     VYIKSFAEAEWDPLCVLHTSGSTGMPKPVVGMMAICDSYHLMPTWHGYTHWVPAWATKS
                     RRHFVPMPLFHAAALYVFVFYVIYWNTPIVLGLSGRALTSDLVMECLEHLDIDCAVIPP
                     SVLEDMSQSQKHISALRRLKLVSWGGGPLAQEAGDTLVQNGVVINNTLNSTEFAPFPVY
                     YQPRLELWQYFIVNPDLLGAEWREVDGSFELVVTRKEKHPGLQGFFYTFPYVNEFSTGD
                     LFKPHPTIPHHWIHHGRSDTVIVFSNGEKLNPVTIEDAVRRHPAVNDALVVGSNRLQPA
                     LLLEPLTPRNLGKDTQDLIENVWHLVDGVNQHTVRHGRIERSHIAISKPNKPFQRSGKG
                     TIQRTETLKVYEMEIDQLYKDAERHYLGRADQLDLSSEESLIASFRRIVEACTNGLKID
                     PEKDFFQSGIDSLQVINMSRRIRAGLSASGFTIGSNQLGPRVIYANPTLRNLAQLVLQM
                     TRSSSREGHLIDQPDDEDNQEVEAMQKLHARYSQNVTKAKPGRPPSLAQNQTVLLTGST
                     GMLGSYLLDSLAWSPTVKKVVCLNRAQDGGARQQADSMQSRGLSEVYNTKAAFFHADLA
                     EANLGLPLDIYEDLQQEVDCIIHSAWPVNLNLHVNAFEPQIQGVRRIADFSATAKKRMR
                     VIFISSVSTADRWNTERNGPVPETQLQDWHLPSNGYGRSKMVASLILDDAAIAGDFLSA
                     TVRVGQVAGSENENSTAEWNRREWFPNLISSSLYLSALPKHLGRLDRVDWMPAERIAQI
                     LVDIAGVSGNTSTATDFSNGYFHGVNPATTTWAHLVPAVHQFYSDRIRELISFEDWLER
                     LEQSATEGDDTNTGLRLLDTYRAAASTGMDAAPVIFDMSRTTTISPTMKNSQPISKEML
                     LRWCAQWNFS"
     aSDomain        complement(20388..21110)
                     /aSDomain="NAD_binding_4"
                     /aSTool="nrps_pks_domains"
                     /database="nrpspksdomains.hmm"
                     /detection="hmmscan"
                     /domain_id="nrpspksdomains_JX265_006183_NAD_binding_4.1"
                     /evalue="4.60E-33"
                     /label="JX265_006183_NAD_binding_4.1"
                     /locus_tag="JX265_006183"
                     /protein_end="930"
                     /protein_start="689"
                     /score="106.2"
                     /tool="antismash"
                     /translation="LTGSTGMLGSYLLDSLAWSPTVKKVVCLNRAQDGGARQQADSMQS
                     RGLSEVYNTKAAFFHADLAEANLGLPLDIYEDLQQEVDCIIHSAWPVNLNLHVNAFEPQ
                     IQGVRRIADFSATAKKRMRVIFISSVSTADRWNTERNGPVPETQLQDWHLPSNGYGRSK
                     MVASLILDDAAIAGDFLSATVRVGQVAGSENENSTAEWNRREWFPNLISSSLYLSALPK
                     HLGRLDRVDWMPAERIAQI"
     PFAM_domain     complement(20388..21110)
                     /aSDomain="NAD_binding_4"
                     /aSTool="clusterhmmer"
                     /database="35.0"
                     /db_xref="PF07993.15"
                     /description="Male sterility protein"
                     /detection="hmmscan"
                     /domain_id="clusterhmmer_JX265_006183_0025"
                     /evalue="2.30E-29"
                     /label="JX265_006183"
                     /locus_tag="JX265_006183"
                     /protein_end="930"
                     /protein_start="689"
                     /score="102.5"
                     /tool="antismash"
                     /translation="LTGSTGMLGSYLLDSLAWSPTVKKVVCLNRAQDGGARQQADSMQS
                     RGLSEVYNTKAAFFHADLAEANLGLPLDIYEDLQQEVDCIIHSAWPVNLNLHVNAFEPQ
                     IQGVRRIADFSATAKKRMRVIFISSVSTADRWNTERNGPVPETQLQDWHLPSNGYGRSK
                     MVASLILDDAAIAGDFLSATVRVGQVAGSENENSTAEWNRREWFPNLISSSLYLSALPK
                     HLGRLDRVDWMPAERIAQI"
     aSModule        complement(20388..23370)
                     /complete
                     /domains="nrpspksdomains_JX265_006183_AMP-binding.1"
                     /domains="nrpspksdomains_JX265_006183_PP-binding.1"
                     /domains="nrpspksdomains_JX265_006183_NAD_binding_4.1"
                     /locus_tags="JX265_006183"
                     /monomer_pairings="X -> X"
                     /starter_module
                     /tool="antismash"
                     /type="nrps"
     PFAM_domain     complement(21282..21467)
                     /aSDomain="PP-binding"
                     /aSTool="clusterhmmer"
                     /database="35.0"
                     /db_xref="PF00550.28"
                     /description="Phosphopantetheine attachment site"
                     /detection="hmmscan"
                     /domain_id="clusterhmmer_JX265_006183_0024"
                     /evalue="1.30E-06"
                     /label="JX265_006183"
                     /locus_tag="JX265_006183"
                     /protein_end="632"
                     /protein_start="570"
                     /score="28.8"
                     /tool="antismash"
                     /translation="NGLKIDPEKDFFQSGIDSLQVINMSRRIRAGLSASGFTIGSNQLG
                     PRVIYANPTLRNLAQLV"
     aSDomain        complement(21282..21479)
                     /aSDomain="PP-binding"
                     /aSTool="nrps_pks_domains"
                     /database="nrpspksdomains.hmm"
                     /detection="hmmscan"
                     /domain_id="nrpspksdomains_JX265_006183_PP-binding.1"
                     /evalue="5.10E-09"
                     /label="JX265_006183_PP-binding.1"
                     /locus_tag="JX265_006183"
                     /protein_end="632"
                     /protein_start="566"
                     /score="28.5"
                     /tool="antismash"
                     /translation="EACTNGLKIDPEKDFFQSGIDSLQVINMSRRIRAGLSASGFTIGS
                     NQLGPRVIYANPTLRNLAQLV"
     PFAM_domain     complement(join(22164..22179,22228..22303,22360..22597,
                     22652..22756,22831..23109,23173..23361))
                     /aSDomain="AMP-binding"
                     /aSTool="clusterhmmer"
                     /database="35.0"
                     /db_xref="PF00501.31"
                     /description="AMP-binding enzyme"
                     /detection="hmmscan"
                     /domain_id="clusterhmmer_JX265_006183_0023"
                     /evalue="1.80E-24"
                     /label="JX265_006183"
                     /locus_tag="JX265_006183"
                     /protein_end="338"
                     /protein_start="37"
                     /score="86.2"
                     /tool="antismash"
                     /translation="AEGWRVVTFKDYASAINRCAHWIIETHGPRSHESKEFPTIAYIGP
                     QDARYVILMIAAVKAGYQTLFISPRNSQEGQLGLFEATQCRIIAYAESFRDIIQPWILA
                     REMIAVQVAPLDAWLAGDAPDFVYIKSFAEAEWDPLCVLHTSGSTGMPKPVVGMMAICD
                     SYHLMPTWHGYTHWVPAWATKSRRHFVPMPLFHAAALYVFVFYVIYWNTPIVLGLSGRA
                     LTSDLVMECLEHLDIDCAVIPPSVLEDMSQSQKHISALRRLKLVSWGGGPLAQEAGDTL
                     VQNGVVINNTLNSTEFAPFP"
     aSDomain        complement(join(22170..22179,22228..22303,22360..22597,
                     22652..22756,22831..23109,23173..23370))
                     /aSDomain="AMP-binding"
                     /aSTool="nrps_pks_domains"
                     /database="nrpspksdomains.hmm"
                     /detection="hmmscan"
                     /domain_id="nrpspksdomains_JX265_006183_AMP-binding.1"
                     /evalue="4.40E-27"
                     /label="JX265_006183_AMP-binding.1"
                     /locus_tag="JX265_006183"
                     /protein_end="336"
                     /protein_start="34"
                     /score="86.5"
                     /specificity="substrate consensus: X"
                     /tool="antismash"
                     /translation="DNPAEGWRVVTFKDYASAINRCAHWIIETHGPRSHESKEFPTIAY
                     IGPQDARYVILMIAAVKAGYQTLFISPRNSQEGQLGLFEATQCRIIAYAESFRDIIQPW
                     ILAREMIAVQVAPLDAWLAGDAPDFVYIKSFAEAEWDPLCVLHTSGSTGMPKPVVGMMA
                     ICDSYHLMPTWHGYTHWVPAWATKSRRHFVPMPLFHAAALYVFVFYVIYWNTPIVLGLS
                     GRALTSDLVMECLEHLDIDCAVIPPSVLEDMSQSQKHISALRRLKLVSWGGGPLAQEAG
                     DTLVQNGVVINNTLNSTEFAP"
     CDS_motif       complement(22831..22878)
                     /aSTool="nrps_pks_domains"
                     /database="abmotifs"
                     /detection="hmmscan"
                     /domain_id="nrpspksmotif_JX265_006183_0001"
                     /evalue="8.80E-05"
                     /label="NRPS-A_a3"
                     /locus_tag="JX265_006183"
                     /protein_end="193"
                     /protein_start="177"
                     /score="15.4"
                     /tool="antismash"
                     /translation="CVLHTSGSTGMPKPVV"
     protocluster    24723..53458
                     /aStool="rule-based-clusters"
                     /category="PKS"
                     /contig_edge="True"
                     /core_location="[44722:52971]"
                     /cutoff="20000"
                     /detection_rule="cds(PKS_AT and (PKS_KS or ene_KS or mod_KS
                     or hyb_KS or itr_KS or tra_KS))"
                     /neighbourhood="20000"
                     /product="T1PKS"
                     /protocluster_number="2"
                     /tool="antismash"
     proto_core      44723..52971
                     /aStool="rule-based-clusters"
                     /tool="antismash"
                     /cutoff="20000"
                     /detection_rule="cds(PKS_AT and (PKS_KS or ene_KS or mod_KS
                     or hyb_KS or itr_KS or tra_KS))"
                     /neighbourhood="20000"
                     /product="T1PKS"
                     /protocluster_number="2"
     cand_cluster    24723..53458
                     /SMILES="C([*])C(-O)(C)"
                     /candidate_cluster_number="3"
                     /contig_edge="True"
                     /detection_rules="cds(PKS_AT and (PKS_KS or ene_KS or
                     mod_KS or hyb_KS or itr_KS or tra_KS))"
                     /kind="single"
                     /product="T1PKS"
                     /protoclusters="2"
                     /tool="antismash"
     gene            26337..27516
                     /locus_tag="JX265_006184"
     mRNA            join(26337..26500,26562..27516)
                     /locus_tag="JX265_006184"
                     /product="hypothetical protein"
     CDS             join(26337..26500,26562..27516)
                     /codon_start=1
                     /locus_tag="JX265_006184"
                     /product="hypothetical protein"
                     /protein_id="KAI1871144.1"
                     /transl_table=1
                     /translation="MQSRIYFLVTLASRICAFKTYPACPPLAGDVTVNVSNIFPESAEF
                     APSNCRFYIGNGSLIEHDPYTSTTREINLPGVSHNTDYFVCGVDFGYASGTIYVAASSR
                     YNWWPTIGGNLTGPSRLMKYSPLNNEIIWSTNVGAVVSAEERETNTPFAGFQDMAEDED
                     GNVYFLGSFGNIILKVDPEGKATKFYSPDPVTDKSYGFGGAFMTRENVLVVGDAISQGF
                     VIFDLSSSNPSLATFTKPTGHPKEFDEHVMECDAVTAPRRYEDNVALCSLVVDRKFSNH
                     GMITVYTSVDGWKSSNFAGMIRTEFGQSPDIWSTAQLGTADRVYALSSSLPYDDAGFPN
                     TKSTTLVDITDKVDQLVGKFGPNQDRNAHEEL"
     gene            29427..30218
                     /locus_tag="JX265_006185"
     mRNA            29427..30218
                     /locus_tag="JX265_006185"
                     /product="hypothetical protein"
     CDS             29427..30218
                     /codon_start=1
                     /locus_tag="JX265_006185"
                     /product="hypothetical protein"
                     /protein_id="KAI1871145.1"
                     /transl_table=1
                     /translation="MGDFTGADLRHPVFITPQWERGTAGTLSNDEAGAENSGGDRSGLQ
                     LNRRTTLGQHRTSSQATPTERFEQGSLRGSVSSFSSHPQYHRRLDSGDHQHIPVSAGLA
                     NSLRPSAQGLAHSPQSRRRDSPATGSCAMRCASCMDGSAHHPQTCNAAGSTEQSHRLST
                     YEMSPQNFSHNHESSMNSDISHQRGFDSDLFMPTPTRGHVAPLTPSVSVASQSYLRDQA
                     NGLGSHIDHYTEEEEGCEQDTANNIGARITKVVVIYVEESD"
     gene            complement(30679..32190)
                     /locus_tag="JX265_006186"
     mRNA            complement(join(30679..31343,31401..31674,31728..32122,
                     32175..32190))
                     /locus_tag="JX265_006186"
                     /product="hypothetical protein"
     CDS             complement(join(30679..31343,31401..31674,31728..32122,
                     32175..32190))
                     /codon_start=1
                     /gene_functions="biosynthetic-additional
                     (rule-based-clusters) p450"
                     /gene_functions="biosynthetic-additional (smcogs)
                     SMCOG1034:cytochrome P450 (Score: 270.7; E-value: 4.1e-82)"
                     /gene_kind="biosynthetic-additional"
                     /locus_tag="JX265_006186"
                     /product="hypothetical protein"
                     /protein_id="KAI1871146.1"
                     /sec_met_domain="p450 (E-value: 1.3e-61, bitscore: 202.8,
                     seeds: 50, tool: rule-based-clusters)"
                     /transl_table=1
                     /translation="MEALNEVYGFNKNVSKPEEFYASFRVNPHARNVFNTADKEEHRRK
                     RRIMSKAFSAKALPHYAPFISSKVDEVSVKFNGGEFPSTVGHWRTFNMADEINYLMLDI
                     MGGLCFGEAFGFIAGRGTDMMKNVHARAIRIYMTGQEPLLKRFSLDRLFFPRLFHATNA
                     LGQYTRYYTEKRIQSRENIELDKEAVEERGYEDILAHLLNNKDDETGAVYSPDELLGEA
                     TLLMMAGSDTSTTAINTALFYLANHPRILRKLSSELFKTFPKLEDIHPNTAENCKYLRA
                     CLDEAMRLCPSVPSSIPRVVDEGGITVTGEEIPVGFWVSVPHFTIFRNAKYFDRPHDYI
                     PERWIADEQTGYTPEDVKLAQTVFHPFSLGPRHCIARNLALREMTFALARILYLFDVEP
                     VPNSGRWMGDLPGIDTTNSHFIHEQWDVFTSLEKGPSLRIMAKNGIERHL"
     PFAM_domain     complement(join(30808..31343,31401..31674,31728..32122,
                     32175..32181))
                     /ASF="active site cysteine inconclusive"
                     /aSDomain="p450"
                     /aSTool="clusterhmmer"
                     /database="35.0"
                     /db_xref="PF00067.25"
                     /db_xref="GO:0004497"
                     /db_xref="GO:0005506"
                     /db_xref="GO:0016705"
                     /db_xref="GO:0020037"
                     /description="Cytochrome P450"
                     /detection="hmmscan"
                     /domain_id="clusterhmmer_JX265_006186_0026"
                     /evalue="1.00E-59"
                     /gene_ontologies="GO:0004497: monooxygenase activity"
                     /gene_ontologies="GO:0005506: iron ion binding"
                     /gene_ontologies="GO:0016705: oxidoreductase activity,
                     acting on paired donors, with incorporation or reduction of
                     molecular oxygen"
                     /gene_ontologies="GO:0020037: heme binding"
                     /label="JX265_006186"
                     /locus_tag="JX265_006186"
                     /protein_end="407"
                     /protein_start="3"
                     /score="202.7"
                     /tool="antismash"
                     /translation="LNEVYGFNKNVSKPEEFYASFRVNPHARNVFNTADKEEHRRKRRI
                     MSKAFSAKALPHYAPFISSKVDEVSVKFNGGEFPSTVGHWRTFNMADEINYLMLDIMGG
                     LCFGEAFGFIAGRGTDMMKNVHARAIRIYMTGQEPLLKRFSLDRLFFPRLFHATNALGQ
                     YTRYYTEKRIQSRENIELDKEAVEERGYEDILAHLLNNKDDETGAVYSPDELLGEATLL
                     MMAGSDTSTTAINTALFYLANHPRILRKLSSELFKTFPKLEDIHPNTAENCKYLRACLD
                     EAMRLCPSVPSSIPRVVDEGGITVTGEEIPVGFWVSVPHFTIFRNAKYFDRPHDYIPER
                     WIADEQTGYTPEDVKLAQTVFHPFSLGPRHCIARNLALREMTFALARILYLFDVEPVPN
                     SGRWM"
     gene            33364..34823
                     /locus_tag="JX265_006187"
     mRNA            join(33364..33384,33441..33613,33665..34823)
                     /locus_tag="JX265_006187"
                     /product="hypothetical protein"
     CDS             join(33364..33384,33441..33613,33665..34823)
                     /codon_start=1
                     /gene_functions="transport (smcogs) SMCOG1137:Major
                     facilitator superfamily MFS 1 (Score: 252.1; E-value:
                     1.3e-76)"
                     /gene_kind="transport"
                     /locus_tag="JX265_006187"
                     /product="hypothetical protein"
                     /protein_id="KAI1871147.1"
                     /transl_table=1
                     /translation="MSGVRFPPNPSASEDPHESPQTSGGTIERQPLLGQNTYKPEAPPD
                     GGLEAWLVVLAGFFIFMNSWGISSTFGVFLEHYRTVLFPGVSSSTLSWVGSVQSTFITI
                     TGVVTGPMTDRGYLRAIVITGHLMIVYGMFMLSISTQYYQVLLAQGFCVGLGAGAINIP
                     AFAVISSKFSSRRPFALGCASTGASIGGIVFPLMFRRLTPELGFPTTVRLIATVCLLVS
                     IPTLVILCRKPGVRSPTARIVLEPRAFIEPYFGVFVIALFFQFLAYYIPLFYLTTFAVV
                     KLKTGPAFAFDLLTISNAASFFGRTLPYLLGGRVTPIQTLILWEIIGVVLLFSWIAVKT
                     VDGMIIWTVAWGFLSGVLVTAPAASVAHPTLSPSLGVIGARLGMSWATAALGVLIGAPV
                     AGALVDVANANFVLAQTFGGVSMALAVSLMTIPVIAAHRYNLSTASDLNGA"
     PFAM_domain     join(33579..33613,33665..34556)
                     /aSDomain="MFS_1"
                     /aSTool="clusterhmmer"
                     /database="35.0"
                     /db_xref="PF07690.19"
                     /db_xref="GO:0022857"
                     /db_xref="GO:0055085"
                     /description="Major Facilitator Superfamily"
                     /detection="hmmscan"
                     /domain_id="clusterhmmer_JX265_006187_0027"
                     /evalue="1.10E-16"
                     /gene_ontologies="GO:0022857: transmembrane transporter
                     activity"
                     /gene_ontologies="GO:0055085: transmembrane transport"
                     /label="JX265_006187"
                     /locus_tag="JX265_006187"
                     /protein_end="362"
                     /protein_start="53"
                     /score="60.9"
                     /tool="antismash"
                     /translation="VLAGFFIFMNSWGISSTFGVFLEHYRTVLFPGVSSSTLSWVGSVQ
                     STFITITGVVTGPMTDRGYLRAIVITGHLMIVYGMFMLSISTQYYQVLLAQGFCVGLGA
                     GAINIPAFAVISSKFSSRRPFALGCASTGASIGGIVFPLMFRRLTPELGFPTTVRLIAT
                     VCLLVSIPTLVILCRKPGVRSPTARIVLEPRAFIEPYFGVFVIALFFQFLAYYIPLFYL
                     TTFAVVKLKTGPAFAFDLLTISNAASFFGRTLPYLLGGRVTPIQTLILWEIIGVVLLFS
                     WIAVKTVDGMIIWTVAWGFLSGVLVTAP"
     gene            36252..37226
                     /locus_tag="JX265_006188"
     mRNA            36252..37226
                     /locus_tag="JX265_006188"
                     /product="hypothetical protein"
     CDS             36252..37226
                     /NRPS_PKS="Domain: ECH (57-258). E-value: 5.1e-23. Score:
                     73.5. Matches aSDomain: nrpspksdomains_JX265_006188_ECH.1"
                     /codon_start=1
                     /gene_functions="biosynthetic-additional (smcogs)
                     SMCOG1023:enoyl-CoA hydratase (Score: 80.5; E-value:
                     1.8e-24)"
                     /gene_kind="biosynthetic-additional"
                     /locus_tag="JX265_006188"
                     /product="hypothetical protein"
                     /protein_id="KAI1871148.1"
                     /transl_table=1
                     /translation="MHMLCNSLNAVATQLLSLSSPAFQSLIQQRAVWCQEPHAQVSTHG
                     TLTFTYPSPNITRATINNGPVNFVDRRFTDDLLDFLIPLETVTEDTPKVVIFDSSNPNF
                     WLGHIDMRTLKTPITDEKKQLGADYIKFTQLLQNITSTIFIAEIDGRAFGAGNEIAAQM
                     DMRFVGPRARTGSFEEALGLVAGGGGQTYMGSILGKAKAMEYLLAAKSFTGPTGEALGI
                     FNKYYDNSQALKNSVLELAQRIALFPRVALNQTKSVLGFLNPPNDAFQLDFEAFYDIEQ
                     GPVQQANIRRFIELSEDQTANHYEMGLGESVMALYGQWDGGVE"
     PFAM_domain     36417..37028
                     /aSDomain="ECH_1"
                     /aSTool="clusterhmmer"
                     /database="35.0"
                     /db_xref="PF00378.23"
                     /description="Enoyl-CoA hydratase/isomerase"
                     /detection="hmmscan"
                     /domain_id="clusterhmmer_JX265_006188_0028"
                     /evalue="5.00E-18"
                     /label="JX265_006188"
                     /locus_tag="JX265_006188"
                     /protein_end="259"
                     /protein_start="55"
                     /score="65.4"
                     /tool="antismash"
                     /translation="ITRATINNGPVNFVDRRFTDDLLDFLIPLETVTEDTPKVVIFDSS
                     NPNFWLGHIDMRTLKTPITDEKKQLGADYIKFTQLLQNITSTIFIAEIDGRAFGAGNEI
                     AAQMDMRFVGPRARTGSFEEALGLVAGGGGQTYMGSILGKAKAMEYLLAAKSFTGPTGE
                     ALGIFNKYYDNSQALKNSVLELAQRIALFPRVALNQTKSVL"
     aSDomain        36423..37025
                     /aSDomain="ECH"
                     /aSTool="nrps_pks_domains"
                     /database="nrpspksdomains.hmm"
                     /detection="hmmscan"
                     /domain_id="nrpspksdomains_JX265_006188_ECH.1"
                     /evalue="5.10E-23"
                     /label="JX265_006188_ECH.1"
                     /locus_tag="JX265_006188"
                     /protein_end="258"
                     /protein_start="57"
                     /score="73.5"
                     /tool="antismash"
                     /translation="RATINNGPVNFVDRRFTDDLLDFLIPLETVTEDTPKVVIFDSSNP
                     NFWLGHIDMRTLKTPITDEKKQLGADYIKFTQLLQNITSTIFIAEIDGRAFGAGNEIAA
                     QMDMRFVGPRARTGSFEEALGLVAGGGGQTYMGSILGKAKAMEYLLAAKSFTGPTGEAL
                     GIFNKYYDNSQALKNSVLELAQRIALFPRVALNQTKSV"
     gene            37809..39682
                     /locus_tag="JX265_006189"
     mRNA            join(37809..38072,38134..39414,39486..39584,39638..39682)
                     /locus_tag="JX265_006189"
                     /product="hypothetical protein"
     CDS             join(37809..38072,38134..39414,39486..39584,39638..39682)
                     /codon_start=1
                     /gene_functions="transport (smcogs) SMCOG1106:major
                     facilitator transporter (Score: 62; E-value: 6.6e-19)"
                     /gene_kind="transport"
                     /locus_tag="JX265_006189"
                     /product="hypothetical protein"
                     /protein_id="KAI1871149.1"
                     /transl_table=1
                     /translation="MALHLQSTIFGQLMRLLSSRRVFKYPDEIDLSLWEKAVQQDDTYP
                     EPSGNASNTLQGTGAANGARLSPISQGNHGNLIVGWYGPDDPENPQHWPRALKHLIAFQ
                     MCILNFAVYIASSIYTPGEHNLMEEFHVSEEVAILGLSLFTLYAESTHSPPLVHFVNFL
                     PMLALRGYGFGPMLWSPLSEIPRLGRSGIFFYTLLAFILFQLPVGLAPNVVVFLIFRWV
                     TGFCGSPCLSTGGGTINDIYPPTQVPFLICIWASAGVLGPVFGPLIGGYLAPAMGWRWT
                     IWAFTFLCCLVLVIMFFFLPETSADTILYKRAARLSKASGRHLISRSEADSAHHTARDD
                     ALLLMRAFTLTLFEPVVLLMNLYAGLLYGVLFIWFESFPLVFGNIYHFTTQQQGLVFLA
                     ILGFTLISLPLYMLWMKWSLVPKMGTKAFKPELMLLPTLVGCWSLPLCLFWFGWTSRSS
                     IHWIVPVIGSGTFAIGVVTLFNTLYTYLGMIYPKYAASIFAGAALFRALFGATFPLFAQ
                     VLFDNLGVGPGNSLLGGISVLFIPVPFVFYKFGERIRRHSKHASA"
     PFAM_domain     38185..39399
                     /aSDomain="MFS_1"
                     /aSTool="clusterhmmer"
                     /database="35.0"
                     /db_xref="PF07690.19"
                     /db_xref="GO:0022857"
                     /db_xref="GO:0055085"
                     /description="Major Facilitator Superfamily"
                     /detection="hmmscan"
                     /domain_id="clusterhmmer_JX265_006189_0029"
                     /evalue="5.50E-29"
                     /gene_ontologies="GO:0022857: transmembrane transporter
                     activity"
                     /gene_ontologies="GO:0055085: transmembrane transport"
                     /label="JX265_006189"
                     /locus_tag="JX265_006189"
                     /protein_end="510"
                     /protein_start="105"
                     /score="101.3"
                     /tool="antismash"
                     /translation="CILNFAVYIASSIYTPGEHNLMEEFHVSEEVAILGLSLFTLYAES
                     THSPPLVHFVNFLPMLALRGYGFGPMLWSPLSEIPRLGRSGIFFYTLLAFILFQLPVGL
                     APNVVVFLIFRWVTGFCGSPCLSTGGGTINDIYPPTQVPFLICIWASAGVLGPVFGPLI
                     GGYLAPAMGWRWTIWAFTFLCCLVLVIMFFFLPETSADTILYKRAARLSKASGRHLISR
                     SEADSAHHTARDDALLLMRAFTLTLFEPVVLLMNLYAGLLYGVLFIWFESFPLVFGNIY
                     HFTTQQQGLVFLAILGFTLISLPLYMLWMKWSLVPKMGTKAFKPELMLLPTLVGCWSLP
                     LCLFWFGWTSRSSIHWIVPVIGSGTFAIGVVTLFNTLYTYLGMIYPKYAASIFAGAALF
                     RALFGA"
     gene            complement(40537..41189)
                     /locus_tag="JX265_006190"
     mRNA            complement(join(40537..41067,41142..41189))
                     /locus_tag="JX265_006190"
                     /product="hypothetical protein"
     CDS             complement(join(40537..41067,41142..41189))
                     /codon_start=1
                     /locus_tag="JX265_006190"
                     /product="hypothetical protein"
                     /protein_id="KAI1871150.1"
                     /transl_table=1
                     /translation="MVQCGFNALVPALVFQLRIFSLYPMGQLPTGGVWSNGNAVGRLTS
                     VEGCELCVNATTVHMDDFNVVDGENDLFTLNAQGLLRTDDEQYIGIYGKGLLRNIPKVK
                     AILANETDAVPTKWGEIDTFTTWTFQASGKYAALTEGVYVANIRIAPPDNAETKSYIDY
                     KLSRVTTGESCQDETDGKNVHSSASVGEL"
     PFAM_domain     complement(join(40633..41067,41142..41159))
                     /aSDomain="DUF3237"
                     /aSTool="clusterhmmer"
                     /database="35.0"
                     /db_xref="PF11578.11"
                     /description="Protein of unknown function (DUF3237)"
                     /detection="hmmscan"
                     /domain_id="clusterhmmer_JX265_006190_0030"
                     /evalue="6.30E-13"
                     /label="JX265_006190"
                     /locus_tag="JX265_006190"
                     /protein_end="161"
                     /protein_start="10"
                     /score="49.0"
                     /tool="antismash"
                     /translation="PALVFQLRIFSLYPMGQLPTGGVWSNGNAVGRLTSVEGCELCVNA
                     TTVHMDDFNVVDGENDLFTLNAQGLLRTDDEQYIGIYGKGLLRNIPKVKAILANETDAV
                     PTKWGEIDTFTTWTFQASGKYAALTEGVYVANIRIAPPDNAETKSYI"
     gene            complement(41939..43810)
                     /locus_tag="JX265_006191"
     mRNA            complement(join(41939..42212,42263..42657,42751..43094,
                     43193..43409,43466..43810))
                     /locus_tag="JX265_006191"
                     /product="hypothetical protein"
     CDS             complement(join(41939..42212,42263..42657,42751..43094,
                     43193..43409,43466..43810))
                     /codon_start=1
                     /gene_functions="biosynthetic-additional (smcogs)
                     SMCOG1138:FAD linked oxidase domain protein (Score: 272.2;
                     E-value: 2e-82)"
                     /gene_kind="biosynthetic-additional"
                     /locus_tag="JX265_006191"
                     /product="hypothetical protein"
                     /protein_id="KAI1871151.1"
                     /transl_table=1
                     /translation="MANNNSWKTTLPWILLQWVNFVIGQESPLSYVPTYGDQQPLIWGQ
                     EGISLDALVSDRYLKFSLKKELERRLSNKATISLAGDESFTILNARYSNYKRPEYIAVV
                     QAAEENDVVETVNYARSRGIPFAARAGGHSLTTSLRRIKNAIGIDIRGLKSAVYDEKKQ
                     LMTVGGGITTGEFANATYARGMEVTVGSCPCTGVLGVSLGAGIGRLQGKYGYLNDNLVS
                     ARLLLANGTVIRVSAKFNSDLFWAIRGAGHNFGIVVEATYQIYPQLNDGKHLVVDFEYA
                     LHQTEDVLAALNSISNPMPKEPTININLVYSGPEVDAAPYTKLFDKISPIWKDTKIATW
                     DALPWATYNGLNNILCTPQGWARFPIKNFYAANAKSYDIPTIRSYINSWRSMNEKYEGR
                     AMFSFMFESFAQQKIQELPDDATAYPWRHGSQHFLMIEGAYKDTELEQEIDEWLSEQQD
                     KLIEGSGYGRLQQYVNYGHGSKDAPEALYGYEPWRLERLRRLKKEYDPEGWFNGYQPLL
                     VMSELEF"
     PFAM_domain     complement(join(42949..43094,43193..43409,43466..43507))
                     /aSDomain="FAD_binding_4"
                     /aSTool="clusterhmmer"
                     /database="35.0"
                     /db_xref="PF01565.26"
                     /db_xref="GO:0050660"
                     /description="FAD binding domain"
                     /detection="hmmscan"
                     /domain_id="clusterhmmer_JX265_006191_0031"
                     /evalue="1.50E-23"
                     /gene_ontologies="GO:0050660: flavin adenine dinucleotide
                     binding"
                     /label="JX265_006191"
                     /locus_tag="JX265_006191"
                     /protein_end="236"
                     /protein_start="101"
                     /score="83.2"
                     /tool="antismash"
                     /translation="AVVQAAEENDVVETVNYARSRGIPFAARAGGHSLTTSLRRIKNAI
                     GIDIRGLKSAVYDEKKQLMTVGGGITTGEFANATYARGMEVTVGSCPCTGVLGVSLGAG
                     IGRLQGKYGYLNDNLVSARLLLANGTVIRVS"
     gene            44723..52971
                     /locus_tag="JX265_006192"
     mRNA            join(44723..44792,44850..45515,45572..45827,45898..46213,
                     46264..48054,48103..48430,48481..51556,51609..51777,
                     51836..51934,52027..52971)
                     /locus_tag="JX265_006192"
                     /product="hypothetical protein"
     CDS             join(44723..44792,44850..45515,45572..45827,45898..46213,
                     46264..48054,48103..48430,48481..51556,51609..51777,
                     51836..51934,52027..52971)
                     /NRPS_PKS="Domain: PKS_KS(Iterative-KS) (17-442). E-value:
                     5.5e-168. Score: 551.1. Matches aSDomain:
                     nrpspksdomains_JX265_006192_PKS_KS.1"
                     /NRPS_PKS="Domain: PKS_AT (604-910). E-value: 2.2e-83.
                     Score: 271.9. Matches aSDomain:
                     nrpspksdomains_JX265_006192_PKS_AT.1"
                     /NRPS_PKS="Domain: PKS_DH (999-1185). E-value: 3.7e-26.
                     Score: 84.3. Matches aSDomain:
                     nrpspksdomains_JX265_006192_PKS_DH.1"
                     /NRPS_PKS="Domain: cMT (1487-1661). E-value: 1.6e-53.
                     Score: 173.1. Matches aSDomain:
                     nrpspksdomains_JX265_006192_cMT.1"
                     /NRPS_PKS="Domain: PKS_ER (1900-2213). E-value: 1.6e-90.
                     Score: 295.3. Matches aSDomain:
                     nrpspksdomains_JX265_006192_PKS_ER.1"
                     /NRPS_PKS="Domain: PKS_KR (2257-2379). E-value: 5.8e-32.
                     Score: 102.9. Matches aSDomain:
                     nrpspksdomains_JX265_006192_PKS_KR.1"
                     /NRPS_PKS="Domain: PKS_PP (2490-2554). E-value: 5e-11.
                     Score: 34.7. Matches aSDomain:
                     nrpspksdomains_JX265_006192_PKS_PP.1"
                     /codon_start=1
                     /gene_functions="biosynthetic (rule-based-clusters) T1PKS:
                     PKS_AT"
                     /gene_functions="biosynthetic (rule-based-clusters) T1PKS:
                     itr_KS"
                     /gene_functions="biosynthetic-additional
                     (rule-based-clusters) ADH_N"
                     /gene_functions="biosynthetic-additional
                     (rule-based-clusters) ADH_zinc_N"
                     /gene_functions="biosynthetic-additional
                     (rule-based-clusters) PP-binding"
                     /gene_functions="biosynthetic-additional (smcogs)
                     SMCOG1022:Beta-ketoacyl synthase (Score: 242.9; E-value:
                     1e-73)"
                     /gene_kind="biosynthetic"
                     /locus_tag="JX265_006192"
                     /product="hypothetical protein"
                     /protein_id="KAI1871152.1"
                     /sec_met_domain="itr_KS (E-value: 3.5e-171, bitscore:
                     563.7, seeds: 96, tool: rule-based-clusters)"
                     /sec_met_domain="PKS_AT (E-value: 1.1e-82, bitscore: 271.9,
                     seeds: 1682, tool: rule-based-clusters)"
                     /sec_met_domain="ADH_N (E-value: 1.5e-08, bitscore: 28.6,
                     seeds: 66, tool: rule-based-clusters)"
                     /sec_met_domain="ADH_zinc_N (E-value: 5.2e-12, bitscore:
                     40.1, seeds: 86, tool: rule-based-clusters)"
                     /sec_met_domain="PP-binding (E-value: 5.7e-09, bitscore:
                     30.5, seeds: 164, tool: rule-based-clusters)"
                     /transl_table=1
                     /translation="MAPISVTEPFIPEALEPIAIVGMGCRWPGDSESPSELWEYLQERR
                     HSYTKFPEDRINVDAFYHPDINRPGSFRTEGGCFLRSDVRQFDPTFFGIHPREVLTLDP
                     AQRKFLEVVYETIESAGVPLHKLSGSKTGTFVGNFNYDHQLMHYRDPENALPYSVTGSG
                     ITIISNRINYVFNLKGPSMTLDTACSSSLYALHLACSAIQTGDCDAAIVGGTNLILTPE
                     CQIFSSVLGAVSPTSVCHTFDSQADGYARADGIGALYIKRLQQAVADGDPIRAVIRGTA
                     FNANGRTGGITHPSPEGQAACIKQAYERAGGLDMSLTGYFECHGTGTPVGDPIEVGAIG
                     RLFTDSRTSANPLLIGSIKSNMGHSEPSSGMAGVMKAVLAIERGLIPPTIGIKELNPNV
                     DLKDGRLKIVQESTPWPDLPVRRASINSFGYGGSNAHAIVESIETLFPGYRSRHQANKQ
                     SSSMEAFANRNGISRQYSDPTTPSSINGLANGDMSGQNGTHNANGVENGHIGLLTNKPR
                     STKSRTQFILPLSAHDGRTLQANYDALAAHYRDWSLFDIAYTLSARRSLLQNRCFVIVK
                     AAEAENGLPQEKSSIVKTAAGDSRTLGFVFTGQGSQWPRMGASLMTEFPSCLVTVRRLD
                     KYLDDLDEGRGRDWSIEEVLQQDTGNTRVHEAELSQPLVTAVQIMIVNLLSQWNVKPRA
                     VIGHSSGEIAAGYAAGLLTEEEAMVAAYLRGKAIIQNAAPGLMMAVGGALSHLQPLVDH
                     YDGRVTIACHNSPESYTLSGDADVMTDLKAVFDEKKIFCRALHTGGNAYHSEHMRTIGQ
                     GYEMSLNACMPKRSAKMSAQEDSPVIITQAVFFSSVYGQAAPWSILGPKYWRQNLESPV
                     LFHQGVSQMLTQATPDILIEIGPHSALQGPLRQLANSMDGIQFPAYYAAITRGSDNVKD
                     ILTLAGNLYSSGYDIDLARVNAIESRGGNGYQTGRVISDLPRYQWQYPCDILLYENRWT
                     REWRLRKHPRHDILGSRIPGTNQAEPLWRNKLSVKDVPWLADHRLGKEMVFPSTGYLSM
                     ALEAATQIAELGGLKVSDVEYYDIQNVSLSKALIVPEDDLGIETLFTLRPTPLNKTTRH
                     VWLFDFVLTSVSNEFGVDNFVEHCRGQVEVGLEKYSFPEYPFVGDIQASKVKKAINAAQ
                     WYESFVGAGLCYGPTFQGLSDISAIGQSNMSRARVGIDPTAKMMIGESRYILHPATLDA
                     SLQLSILAGHKNTATKFKRAFMPTGIDSVKVWPKVAAETRGFADSYSKATLKGVRGLAA
                     DVVLLGTNSQRMLQASNIFLTASDQSAPKLIEESKPYTRIIWKPSFDHLTTDTLSQMFP
                     PLMLSDDAVIPSLNHLALHQLIHFKATHPEIFKQSSEQPHLQRLLDWTTEKLNAAAADH
                     TSTASKIINYSHAHRAQEIERLSELLKPRSSEARLMCHLYNNLPSIYRGEKTGIQVALQ
                     DNLLLDNYETGQVYREGNRRLGGALALYAHQNPKVRILEVGAGTGSATNEILSALKGDT
                     AWRQYSEYRFTDTTPSFLASGEERFSNYGGMTFGTFDMEQSGESQGYQQDWDIVVASNV
                     IHATSDIRGTLVNIRNVLKPGGRMLLLELTQSQLSAGLVLGTFSDFWKADNDPSYPRYD
                     GPFLSKSLWQQVLPAAGFSGLDFYLDDYAGDNVSATVICATAADPLLSIPPTIQGPDRQ
                     GITLVYRNATAPYMRRMMDNLSNTGTIPISLMPLSDIKIARHYRLIFLLEAEKPFFLDA
                     TPQEWANLQYAISRSVSSLWLTRGDLMVGKEPLCGMISGLAKGMKIENNSLRFSILDTD
                     QIPDGPDNAYFKLVKALEARVADASKFNDDSEFRYKNGILYISRLALDNGLCAEVTVAN
                     SQDRVLKELPLKALKSTKLQLAIDKPGVLSTVYFKEDPTFLTPLAADEVEIEVKYAGIN
                     NKDIAVLTGRHHSDSFSDECSGVITQIGSEVKQFKIGDLVYCQSFSKFGNFVRDKAVFC
                     QKLVAGDTLDGVATLPIAFGTAIYGLMDLGQLTKGDSVLIQSATGAVGLAACQLAHMVG
                     AEIFATVGTEAKKIELLGMGYGIQADHVFPSRDRFTAAKLLEQTNGNGIDVILCSARGE
                     LMHEYWKCIATCGRFVEIGRTEVLDSGKLSLDVFGRNATFASFDLEVMSKNRPQVTASL
                     MRRIHELKSEGRIKPLPLAKFGVAEIERAFATFVKGTHIGKLLVEYDDQSEDSLPLERD
                     AFSAKFDPNASYLLVGCLGGLGRSFSTWAGVDAYVVKGDVTSMADVRAAVDSAKFPLKG
                     IVQGALTLHDGLFESMSLNRFNATVHPRVIGTLNLHNATKHLPLDFFELWSSWTVVFGT
                     ATQSNYLASNAFMDNFARYRRAQGLPCTSVALSQVLGIGIVSYIPEYQQAMIRNGFYGN
                     DEDEFLHYCEKGILPAPMDTTQDATFRYDPLAAGHLLVGIEPAGLRIVDQKYPLSDMMW
                     YHDPRFQNLIQATSVLSHGSQNKREAAGEEGTALERIIAKISRLLYIPADEIDASKAIS
                     NYGIDSMVAAELRNWFQSAFGKDVSTLKMLSATMTAQKLSEEAEASNS"
     PFAM_domain     join(44768..44792,44850..45515,45572..45633)
                     /aSDomain="ketoacyl-synt"
                     /aSTool="clusterhmmer"
                     /database="35.0"
                     /db_xref="PF00109.29"
                     /description="Beta-ketoacyl synthase, N-terminal domain"
                     /detection="hmmscan"
                     /domain_id="clusterhmmer_JX265_006192_0032"
                     /evalue="3.50E-71"
                     /label="JX265_006192"
                     /locus_tag="JX265_006192"
                     /protein_end="266"
                     /protein_start="15"
                     /score="239.9"
                     /tool="antismash"
                     /translation="EPIAIVGMGCRWPGDSESPSELWEYLQERRHSYTKFPEDRINVDA
                     FYHPDINRPGSFRTEGGCFLRSDVRQFDPTFFGIHPREVLTLDPAQRKFLEVVYETIES
                     AGVPLHKLSGSKTGTFVGNFNYDHQLMHYRDPENALPYSVTGSGITIISNRINYVFNLK
                     GPSMTLDTACSSSLYALHLACSAIQTGDCDAAIVGGTNLILTPECQIFSSVLGAVSPTS
                     VCHTFDSQADGYARADGIGALYIKRLQQA"
     aSDomain        join(44774..44792,44850..45515,45572..45827,45898..46213,
                     46264..46281)
                     /ASF="found active site cysteine: True, scaffold matched
                     GSSS: True"
                     /ASF="found active site histidines: True"
                     /aSDomain="PKS_KS"
                     /aSTool="nrps_pks_domains"
                     /database="nrpspksdomains.hmm"
                     /detection="hmmscan"
                     /domain_id="nrpspksdomains_JX265_006192_PKS_KS.1"
                     /domain_subtypes="Iterative-KS"
                     /evalue="5.50E-168"
                     /label="JX265_006192_PKS_KS.1"
                     /locus_tag="JX265_006192"
                     /protein_end="442"
                     /protein_start="17"
                     /score="551.1"
                     /tool="antismash"
                     /translation="IAIVGMGCRWPGDSESPSELWEYLQERRHSYTKFPEDRINVDAFY
                     HPDINRPGSFRTEGGCFLRSDVRQFDPTFFGIHPREVLTLDPAQRKFLEVVYETIESAG
                     VPLHKLSGSKTGTFVGNFNYDHQLMHYRDPENALPYSVTGSGITIISNRINYVFNLKGP
                     SMTLDTACSSSLYALHLACSAIQTGDCDAAIVGGTNLILTPECQIFSSVLGAVSPTSVC
                     HTFDSQADGYARADGIGALYIKRLQQAVADGDPIRAVIRGTAFNANGRTGGITHPSPEG
                     QAACIKQAYERAGGLDMSLTGYFECHGTGTPVGDPIEVGAIGRLFTDSRTSANPLLIGS
                     IKSNMGHSEPSSGMAGVMKAVLAIERGLIPPTIGIKELNPNVDLKDGRLKIVQESTPWP
                     DLPVRRASINSFGYGGSNAHAIVESI"
     aSModule        44774..52917
                     /complete
                     /domains="nrpspksdomains_JX265_006192_PKS_KS.1"
                     /domains="nrpspksdomains_JX265_006192_PKS_AT.1"
                     /domains="nrpspksdomains_JX265_006192_PKS_DH.1"
                     /domains="nrpspksdomains_JX265_006192_cMT.1"
                     /domains="nrpspksdomains_JX265_006192_PKS_ER.1"
                     /domains="nrpspksdomains_JX265_006192_PKS_KR.1"
                     /domains="nrpspksdomains_JX265_006192_PKS_PP.1"
                     /iterative
                     /locus_tags="JX265_006192"
                     /monomer_pairings="pk -> Me-pk"
                     /tool="antismash"
                     /type="pks"
     CDS_motif       45314..45361
                     /aSTool="nrps_pks_domains"
                     /database="abmotifs"
                     /detection="hmmscan"
                     /domain_id="nrpspksmotif_JX265_006192_0001"
                     /evalue="2.10E-06"
                     /label="PKSI-KS_m3"
                     /locus_tag="JX265_006192"
                     /protein_end="194"
                     /protein_start="178"
                     /score="19.7"
                     /tool="antismash"
                     /translation="GPSMTLDTACSSSLYA"
     CDS_motif       join(45503..45515,45572..45597)
                     /aSTool="nrps_pks_domains"
                     /database="abmotifs"
                     /detection="hmmscan"
                     /domain_id="nrpspksmotif_JX265_006192_0002"
                     /evalue="5.60E-03"
                     /label="PKSI-KS_m4"
                     /locus_tag="JX265_006192"
                     /protein_end="254"
                     /protein_start="241"
                     /score="10.1"
                     /tool="antismash"
                     /translation="FDSQADGYARADG"
     PFAM_domain     join(45658..45827,45898..46081)
                     /aSDomain="Ketoacyl-synt_C"
                     /aSTool="clusterhmmer"
                     /database="35.0"
                     /db_xref="PF02801.25"
                     /description="Beta-ketoacyl synthase, C-terminal domain"
                     /detection="hmmscan"
                     /domain_id="clusterhmmer_JX265_006192_0033"
                     /evalue="5.60E-34"
                     /label="JX265_006192"
                     /locus_tag="JX265_006192"
                     /protein_end="392"
                     /protein_start="274"
                     /score="116.8"
                     /tool="antismash"
                     /translation="AVIRGTAFNANGRTGGITHPSPEGQAACIKQAYERAGGLDMSLTG
                     YFECHGTGTPVGDPIEVGAIGRLFTDSRTSANPLLIGSIKSNMGHSEPSSGMAGVMKAV
                     LAIERGLIPPTIGI"
     CDS_motif       join(45793..45827,45898..45910)
                     /aSTool="nrps_pks_domains"
                     /database="abmotifs"
                     /detection="hmmscan"
                     /domain_id="nrpspksmotif_JX265_006192_0003"
                     /evalue="3.00E-04"
                     /label="PKSI-KS_m5"
                     /locus_tag="JX265_006192"
                     /protein_end="335"
                     /protein_start="319"
                     /score="12.9"
                     /tool="antismash"
                     /translation="YFECHGTGTPVGDPIE"
     PFAM_domain     join(46091..46213,46264..46287)
                     /aSDomain="KAsynt_C_assoc"
                     /aSTool="clusterhmmer"
                     /database="35.0"
                     /db_xref="PF16197.8"
                     /description="Ketoacyl-synthetase C-terminal extension"
                     /detection="hmmscan"
                     /domain_id="clusterhmmer_JX265_006192_0034"
                     /evalue="1.50E-12"
                     /label="JX265_006192"
                     /locus_tag="JX265_006192"
                     /protein_end="444"
                     /protein_start="395"
                     /score="48.1"
                     /tool="antismash"
                     /translation="NPNVDLKDGRLKIVQESTPWPDLPVRRASINSFGYGGSNAHAIVE
                     SIET"
     CDS_motif       46765..46818
                     /aSTool="nrps_pks_domains"
                     /database="abmotifs"
                     /detection="hmmscan"
                     /domain_id="nrpspksmotif_JX265_006192_0004"
                     /evalue="1.70E-05"
                     /label="PKSI-AT-mM_m1"
                     /locus_tag="JX265_006192"
                     /protein_end="621"
                     /protein_start="603"
                     /score="17.3"
                     /tool="antismash"
                     /translation="FVFTGQGSQWPRMGASLM"
     PFAM_domain     46765..47760
                     /aSDomain="Acyl_transf_1"
                     /aSTool="clusterhmmer"
                     /database="35.0"
                     /db_xref="PF00698.24"
                     /description="Acyl transferase domain"
                     /detection="hmmscan"
                     /domain_id="clusterhmmer_JX265_006192_0035"
                     /evalue="1.10E-44"
                     /label="JX265_006192"
                     /locus_tag="JX265_006192"
                     /protein_end="935"
                     /protein_start="603"
                     /score="153.3"
                     /tool="antismash"
                     /translation="FVFTGQGSQWPRMGASLMTEFPSCLVTVRRLDKYLDDLDEGRGRD
                     WSIEEVLQQDTGNTRVHEAELSQPLVTAVQIMIVNLLSQWNVKPRAVIGHSSGEIAAGY
                     AAGLLTEEEAMVAAYLRGKAIIQNAAPGLMMAVGGALSHLQPLVDHYDGRVTIACHNSP
                     ESYTLSGDADVMTDLKAVFDEKKIFCRALHTGGNAYHSEHMRTIGQGYEMSLNACMPKR
                     SAKMSAQEDSPVIITQAVFFSSVYGQAAPWSILGPKYWRQNLESPVLFHQGVSQMLTQA
                     TPDILIEIGPHSALQGPLRQLANSMDGIQFPAYYAAITRGSDNVKDILTLA"
     aSDomain        46768..47685
                     /ASF="Neither malonyl-CoA or methylmalonyl-CoA specific"
                     /ASF="found active site serine: True, scaffold matched
                     GHGE: True"
                     /aSDomain="PKS_AT"
                     /aSTool="nrps_pks_domains"
                     /database="nrpspksdomains.hmm"
                     /detection="hmmscan"
                     /domain_id="nrpspksdomains_JX265_006192_PKS_AT.1"
                     /evalue="2.20E-83"
                     /label="JX265_006192_PKS_AT.1"
                     /locus_tag="JX265_006192"
                     /protein_end="910"
                     /protein_start="604"
                     /score="271.9"
                     /specificity="substrate consensus: pk"
                     /specificity="PKS signature: Malonyl-CoA"
                     /specificity="Minowa: mmal"
                     /tool="antismash"
                     /translation="VFTGQGSQWPRMGASLMTEFPSCLVTVRRLDKYLDDLDEGRGRDW
                     SIEEVLQQDTGNTRVHEAELSQPLVTAVQIMIVNLLSQWNVKPRAVIGHSSGEIAAGYA
                     AGLLTEEEAMVAAYLRGKAIIQNAAPGLMMAVGGALSHLQPLVDHYDGRVTIACHNSPE
                     SYTLSGDADVMTDLKAVFDEKKIFCRALHTGGNAYHSEHMRTIGQGYEMSLNACMPKRS
                     AKMSAQEDSPVIITQAVFFSSVYGQAAPWSILGPKYWRQNLESPVLFHQGVSQMLTQAT
                     PDILIEIGPHSALQGPLRQLANSMD"
     CDS_motif       47023..47136
                     /aSTool="nrps_pks_domains"
                     /database="abmotifs"
                     /detection="hmmscan"
                     /domain_id="nrpspksmotif_JX265_006192_0005"
                     /evalue="1.20E-10"
                     /label="PKSI-AT-M_m3"
                     /locus_tag="JX265_006192"
                     /protein_end="727"
                     /protein_start="689"
                     /score="33.4"
                     /tool="antismash"
                     /translation="VKPRAVIGHSSGEIAAGYAAGLLTEEEAMVAAYLRGKA"
     aSDomain        join(47953..48054,48103..48430,48481..48608)
                     /ASF="catalytic triad H,G,P inconclusive"
                     /aSDomain="PKS_DH"
                     /aSTool="nrps_pks_domains"
                     /database="nrpspksdomains.hmm"
                     /detection="hmmscan"
                     /domain_id="nrpspksdomains_JX265_006192_PKS_DH.1"
                     /evalue="3.70E-26"
                     /label="JX265_006192_PKS_DH.1"
                     /locus_tag="JX265_006192"
                     /protein_end="1185"
                     /protein_start="999"
                     /score="84.3"
                     /tool="antismash"
                     /translation="HDILGSRIPGTNQAEPLWRNKLSVKDVPWLADHRLGKEMVFPSTG
                     YLSMALEAATQIAELGGLKVSDVEYYDIQNVSLSKALIVPEDDLGIETLFTLRPTPLNK
                     TTRHVWLFDFVLTSVSNEFGVDNFVEHCRGQVEVGLEKYSFPEYPFVGDIQASKVKKAI
                     NAAQWYESFVGAGLCYGPTFQGL"
     PFAM_domain     join(47953..48054,48103..48430,48481..48983)
                     /aSDomain="PS-DH"
                     /aSTool="clusterhmmer"
                     /database="35.0"
                     /db_xref="PF14765.9"
                     /description="Polyketide synthase dehydratase"
                     /detection="hmmscan"
                     /domain_id="clusterhmmer_JX265_006192_0036"
                     /evalue="8.30E-58"
                     /label="JX265_006192"
                     /locus_tag="JX265_006192"
                     /protein_end="1310"
                     /protein_start="999"
                     /score="196.1"
                     /tool="antismash"
                     /translation="HDILGSRIPGTNQAEPLWRNKLSVKDVPWLADHRLGKEMVFPSTG
                     YLSMALEAATQIAELGGLKVSDVEYYDIQNVSLSKALIVPEDDLGIETLFTLRPTPLNK
                     TTRHVWLFDFVLTSVSNEFGVDNFVEHCRGQVEVGLEKYSFPEYPFVGDIQASKVKKAI
                     NAAQWYESFVGAGLCYGPTFQGLSDISAIGQSNMSRARVGIDPTAKMMIGESRYILHPA
                     TLDASLQLSILAGHKNTATKFKRAFMPTGIDSVKVWPKVAAETRGFADSYSKATLKGVR
                     GLAADVVLLGTNSQRMLQASNIFLTASDQS"
     CDS_motif       join(48037..48054,48103..48162)
                     /aSTool="nrps_pks_domains"
                     /database="abmotifs"
                     /detection="hmmscan"
                     /domain_id="nrpspksmotif_JX265_006192_0006"
                     /evalue="7.70E-12"
                     /label="PKSI-DH_m2"
                     /locus_tag="JX265_006192"
                     /protein_end="1053"
                     /protein_start="1027"
                     /score="37.6"
                     /tool="antismash"
                     /translation="WLADHRLGKEMVFPSTGYLSMALEAA"
     aSDomain        49515..50036
                     /aSDomain="MT"
                     /aSTool="nrps_pks_domains"
                     /database="nrpspksdomains.hmm"
                     /detection="hmmscan"
                     /domain_id="nrpspksdomains_JX265_006192_cMT.1"
                     /domain_subtypes="cMT"
                     /evalue="1.60E-53"
                     /label="JX265_006192_cMT.1"
                     /locus_tag="JX265_006192"
                     /protein_end="1661"
                     /protein_start="1487"
                     /score="173.1"
                     /tool="antismash"
                     /translation="LYAHQNPKVRILEVGAGTGSATNEILSALKGDTAWRQYSEYRFTD
                     TTPSFLASGEERFSNYGGMTFGTFDMEQSGESQGYQQDWDIVVASNVIHATSDIRGTLV
                     NIRNVLKPGGRMLLLELTQSQLSAGLVLGTFSDFWKADNDPSYPRYDGPFLSKSLWQQV
                     LPAAGFSGLDF"
     PFAM_domain     49548..49859
                     /aSDomain="Methyltransf_12"
                     /aSTool="clusterhmmer"
                     /database="35.0"
                     /db_xref="PF08242.15"
                     /description="Methyltransferase domain"
                     /detection="hmmscan"
                     /domain_id="clusterhmmer_JX265_006192_0037"
                     /evalue="7.00E-17"
                     /label="JX265_006192"
                     /locus_tag="JX265_006192"
                     /protein_end="1602"
                     /protein_start="1498"
                     /score="62.1"
                     /tool="antismash"
                     /translation="LEVGAGTGSATNEILSALKGDTAWRQYSEYRFTDTTPSFLASGEE
                     RFSNYGGMTFGTFDMEQSGESQGYQQDWDIVVASNVIHATSDIRGTLVNIRNVLKPGGR
                     "
     aSDomain        join(50754..51556,51609..51744)
                     /ASF="ER configuration inconclusive"
                     /aSDomain="PKS_ER"
                     /aSTool="nrps_pks_domains"
                     /database="nrpspksdomains.hmm"
                     /detection="hmmscan"
                     /domain_id="nrpspksdomains_JX265_006192_PKS_ER.1"
                     /evalue="1.60E-90"
                     /label="JX265_006192_PKS_ER.1"
                     /locus_tag="JX265_006192"
                     /protein_end="2213"
                     /protein_start="1900"
                     /score="295.3"
                     /tool="antismash"
                     /translation="GVLSTVYFKEDPTFLTPLAADEVEIEVKYAGINNKDIAVLTGRHH
                     SDSFSDECSGVITQIGSEVKQFKIGDLVYCQSFSKFGNFVRDKAVFCQKLVAGDTLDGV
                     ATLPIAFGTAIYGLMDLGQLTKGDSVLIQSATGAVGLAACQLAHMVGAEIFATVGTEAK
                     KIELLGMGYGIQADHVFPSRDRFTAAKLLEQTNGNGIDVILCSARGELMHEYWKCIATC
                     GRFVEIGRTEVLDSGKLSLDVFGRNATFASFDLEVMSKNRPQVTASLMRRIHELKSEGR
                     IKPLPLAKFGVAEIERAFATFVKGTHIGKLLV"
     CDS_motif       51066..51107
                     /aSTool="nrps_pks_domains"
                     /database="abmotifs"
                     /detection="hmmscan"
                     /domain_id="nrpspksmotif_JX265_006192_0007"
                     /evalue="4.30E-04"
                     /label="PKSI-ER_m4"
                     /locus_tag="JX265_006192"
                     /protein_end="2018"
                     /protein_start="2004"
                     /score="13.7"
                     /tool="antismash"
                     /translation="ATLPIAFGTAIYGL"
     CDS_motif       51132..51194
                     /aSTool="nrps_pks_domains"
                     /database="abmotifs"
                     /detection="hmmscan"
                     /domain_id="nrpspksmotif_JX265_006192_0008"
                     /evalue="4.70E-08"
                     /label="PKSI-ER_m5"
                     /locus_tag="JX265_006192"
                     /protein_end="2047"
                     /protein_start="2026"
                     /score="25.4"
                     /tool="antismash"
                     /translation="GDSVLIQSATGAVGLAACQLA"
     CDS_motif       51204..51245
                     /aSTool="nrps_pks_domains"
                     /database="abmotifs"
                     /detection="hmmscan"
                     /domain_id="nrpspksmotif_JX265_006192_0009"
                     /evalue="1.40E-05"
                     /label="PKSI-ER_m6"
                     /locus_tag="JX265_006192"
                     /protein_end="2064"
                     /protein_start="2050"
                     /score="17.8"
                     /tool="antismash"
                     /translation="GAEIFATVGTEAKK"
     PFAM_domain     join(51279..51556,51609..51744)
                     /aSDomain="ADH_zinc_N_2"
                     /aSTool="clusterhmmer"
                     /database="35.0"
                     /db_xref="PF13602.9"
                     /description="Zinc-binding dehydrogenase"
                     /detection="hmmscan"
                     /domain_id="clusterhmmer_JX265_006192_0038"
                     /evalue="8.10E-13"
                     /label="JX265_006192"
                     /locus_tag="JX265_006192"
                     /protein_end="2213"
                     /protein_start="2075"
                     /score="49.7"
                     /tool="antismash"
                     /translation="ADHVFPSRDRFTAAKLLEQTNGNGIDVILCSARGELMHEYWKCIA
                     TCGRFVEIGRTEVLDSGKLSLDVFGRNATFASFDLEVMSKNRPQVTASLMRRIHELKSE
                     GRIKPLPLAKFGVAEIERAFATFVKGTHIGKLLV"
     CDS_motif       51878..51931
                     /aSTool="nrps_pks_domains"
                     /database="abmotifs"
                     /detection="hmmscan"
                     /domain_id="nrpspksmotif_JX265_006192_0010"
                     /evalue="1.80E-05"
                     /label="PKSI-KR_m1"
                     /locus_tag="JX265_006192"
                     /protein_end="2256"
                     /protein_start="2238"
                     /score="17.4"
                     /tool="antismash"
                     /translation="SYLLVGCLGGLGRSFSTW"
     aSDomain        52027..52392
                     /ASF="KR domain putatively catalyzing D-configuration
                     product formation"
                     /ASF="catalytic triad S,Y,N inconclusive"
                     /aSDomain="PKS_KR"
                     /aSTool="nrps_pks_domains"
                     /database="nrpspksdomains.hmm"
                     /detection="hmmscan"
                     /domain_id="nrpspksdomains_JX265_006192_PKS_KR.1"
                     /evalue="5.80E-32"
                     /label="JX265_006192_PKS_KR.1"
                     /locus_tag="JX265_006192"
                     /protein_end="2379"
                     /protein_start="2257"
                     /score="102.9"
                     /specificity="KR activity: inactive"
                     /specificity="KR stereochemistry: (unknown)"
                     /tool="antismash"
                     /translation="GVDAYVVKGDVTSMADVRAAVDSAKFPLKGIVQGALTLHDGLFES
                     MSLNRFNATVHPRVIGTLNLHNATKHLPLDFFELWSSWTVVFGTATQSNYLASNAFMDN
                     FARYRRAQGLPCTSVALS"
     PFAM_domain     52027..52395
                     /aSDomain="KR"
                     /aSTool="clusterhmmer"
                     /database="35.0"
                     /db_xref="PF08659.13"
                     /description="KR domain"
                     /detection="hmmscan"
                     /domain_id="clusterhmmer_JX265_006192_0039"
                     /evalue="8.80E-31"
                     /label="JX265_006192"
                     /locus_tag="JX265_006192"
                     /protein_end="2380"
                     /protein_start="2257"
                     /score="107.3"
                     /tool="antismash"
                     /translation="GVDAYVVKGDVTSMADVRAAVDSAKFPLKGIVQGALTLHDGLFES
                     MSLNRFNATVHPRVIGTLNLHNATKHLPLDFFELWSSWTVVFGTATQSNYLASNAFMDN
                     FARYRRAQGLPCTSVALSQ"
     CDS_motif       52246..52356
                     /aSTool="nrps_pks_domains"
                     /database="abmotifs"
                     /detection="hmmscan"
                     /domain_id="nrpspksmotif_JX265_006192_0011"
                     /evalue="7.70E-14"
                     /label="PKSI-KR_m4"
                     /locus_tag="JX265_006192"
                     /protein_end="2367"
                     /protein_start="2330"
                     /score="44.2"
                     /tool="antismash"
                     /translation="LDFFELWSSWTVVFGTATQSNYLASNAFMDNFARYRR"
     aSDomain        52726..52917
                     /aSDomain="PKS_PP"
                     /aSTool="nrps_pks_domains"
                     /database="nrpspksdomains.hmm"
                     /detection="hmmscan"
                     /domain_id="nrpspksdomains_JX265_006192_PKS_PP.1"
                     /evalue="5.00E-11"
                     /label="JX265_006192_PKS_PP.1"
                     /locus_tag="JX265_006192"
                     /protein_end="2554"
                     /protein_start="2490"
                     /score="34.7"
                     /tool="antismash"
                     /translation="AGEEGTALERIIAKISRLLYIPADEIDASKAISNYGIDSMVAAEL
                     RNWFQSAFGKDVSTLKMLS"
     PFAM_domain     52753..52917
                     /aSDomain="PP-binding"
                     /aSTool="clusterhmmer"
                     /database="35.0"
                     /db_xref="PF00550.28"
                     /description="Phosphopantetheine attachment site"
                     /detection="hmmscan"
                     /domain_id="clusterhmmer_JX265_006192_0040"
                     /evalue="5.90E-08"
                     /label="JX265_006192"
                     /locus_tag="JX265_006192"
                     /protein_end="2554"
                     /protein_start="2499"
                     /score="33.0"
                     /tool="antismash"
                     /translation="RIIAKISRLLYIPADEIDASKAISNYGIDSMVAAELRNWFQSAFG
                     KDVSTLKMLS"
ORIGIN
        1 gttctcgatt tttgccattg tacagctgta tctttttgtg ttgaattcgc cagcctcgcc
       61 ctcaacgtcc caatatcttg gctgaacagt attccttaca gtagttggcg caagatactc
      121 aacactcgat gtactgcctt ggactgattc aacaactcgt gttctatatc ggcctgctaa
      181 gtgtgagtca atcctcaaat ttagagtggg acacagtcta aacatacgga ttcctggacc
      241 cgaccgggaa agctcctgtt acaatcgcca gggcgagctt gatttctgat gtccagtaca
      301 tcgtatgtaa cggaatatac gtcatggctg tcaactgcgt cggttgtggg aatacgcatg
      361 gcgcacttta ggaatagtta ggctcatttc tggtacgtaa tgtcccgata gcccaatcct
      421 tcccaactcc tcgtcaccat acgttgggcc tgactgtagg atggatatgt cttagtatga
      481 ttgagacgac tagaagctga gtctttcact tctgaacccc ggcgattgtg agttatacgg
      541 aggtactgtg attgtctgat ttgcggggga aatgtttgcc tgctcggctg tccgccttct
      601 aagccataat tttacctgct gccttacaaa gtatataagt tgacttacac ccacagtgtc
      661 aagatgacta cgttgacaac atatgggatg tcttagcgct ctattctccg atcatccagt
      721 gtgaacaggg tatgggctcc gggatgcacg gcaggtaata tcaaaagctc cacacttatc
      781 ttgatcccag acagcaaaat ttattgactg gcataattga tgaccgcggg gttcgtaagc
      841 gccaccttct ctttcggagt atggtggcaa taagccgggc ttaatcctcg tttgaaagta
      901 atgatcggct gcggagtcgg tgaacggatc aggtgcgttg cggttcctca aaaactagct
      961 gcgacgtacc caaatgctac aatccttcta gagcaacgat attttcattt acccctctca
     1021 cttcagcgca aacatcacag gctctgaata atcgtttcca gcttgttgtt tcccccatcc
     1081 gggcctgctg aactagacct gctgtctacg tttgaacagt ataagcggct gttacacgct
     1141 tacatctctt cgtcattaac gccgatgata ggctcggcca ttttgttcag catcgtgttt
     1201 gctgtactgt cttatctatc tgaatgcaag ggactcagag acaacaatac catggacact
     1261 aactgtgtaa gaaaattatg tcattgtccc tgtcatacgc tctgatattg ctgcgcaatc
     1321 atttctaagt tttcatctat cagtgtgagg ttctcgaggc tgctggcttg aaagtactgc
     1381 gcccgggtac ccaggcctat gcgatacgcg aagaatctta cttctccgtc gcggctcagc
     1441 tagagccaca ttgcattgtg caaccaacag atactgcgca agccgctcaa gctattatta
     1501 ccttgaaaac cctgacaaca tgtaactggg ctattagagg cgggggacac atgacatggg
     1561 ccggcgcttc caacagtacg tttgtaatgt tgacatcccc catacagaga aagcactaag
     1621 atacgataat agtccatgac ggtgtcactc ttgatctagg gctcataaac cagacagagt
     1681 atgtgcacga gaagaaaatc gcaaaaatcg gtgctggctc gaggtggggg gaagtatacc
     1741 gtgctcttga gccctatgat gtgactgtgc caggtggccg cacatccact gtcggggttg
     1801 cgggcttcct cactggagga ggaaacaact tctacagtag catggtcggt ttgggctgtg
     1861 acaacgtcat caacttcgag gttgttcttg cgtcaggcga tatcgtcaat gctaacaaag
     1921 agaacaactc agacctatac aaagctctaa aaggagggtc ttgcaacttt ggagtcgtta
     1981 cccgtgtgga tatgcaggta atagaggcgc gcaacctctg gggaggccag gtgatatatc
     2041 ccctcagcac tacggaggat catatcgctg cctatgtgaa ctgggtagac aacattccca
     2101 gctatgtaca gggctcggcc gtgacatttt gggcttattc gcctgcagcc ggggatattg
     2161 tagtctcatc cgctctccat gacacaacag gcactgttcg ggccccagcg tataaagagt
     2221 tcctctcaat cgcacctcaa atcagcgata cgctccgtac tgacagtcat ctcaatatga
     2281 ctgttgaact ggaagagccc ttagggtata gacaagtttg gatcacatta acaggcaaga
     2341 atgacgcacg tttcatacgt aaagctgttg aggcgcagtc tagcttcatt gagagctgga
     2401 aagcaagtca ggacgcagac tttctgaact acatcacgtt tcaggcgatg cccacggtcc
     2461 tattcgagca atcaatcgcg aggggaggaa acgtccttgg tatggatcgc gaaaaaggaa
     2521 atgcgattct attccaaatg cagcatatgg ttcgcaatgc tgatcaggaa gccgaagctc
     2581 ggcatagact catcgccatg cgtatggcct tgaaggacta cgccaaggac attggtaccg
     2641 acgtagagtg ggagtatctg ggatatgccg atgagagcca gaacccgtta gcaacatacg
     2701 gtcgagagaa cgtcgccttc cttcgtgatg ttgctaccaa gtacgaccca gaatctgttt
     2761 tccagctgag agtaccaggt ggcttcaaaa tctcccgtct ggagtgaggc gaaactgaat
     2821 gcatcctttg gcatattgat cacaatgggc gttgtccgca ttgaaaaggc tgatgcaaga
     2881 tattgtcgtg agaacagcaa acaaagtgga aatctcaagc cataacactc cattgttttt
     2941 aagtagcctg ctgagtcaac tttgaacgag atcagtttat catcctctct ttgtcgagag
     3001 ctcaaggagg gagaacaacg gacataatac acataagacc accgcagttg taagatgttg
     3061 agggaggctc aattcaccat cggatctcaa atcaacagca atctcttaag aaatactcga
     3121 attatccaaa tttttctaaa atgatgtggc ttcgaggacc tacaaatacg gagaaatttt
     3181 tccagagtcg gcgtcactgc attgatgagt cagtgggtgt tgttgctggg ctgggcttac
     3241 gccttacacg atgccgcgtt ggcctcgcaa cagagttcaa atccttcatc gaggaggagg
     3301 gtgctgagtt tgatagtgcc tttgaaggct acctcatcga ttggctgatg tcacgaccca
     3361 aatctgggtt tcctcactgg gtgacaatag agtcgaggct gaattacgtt ctgggcatgc
     3421 aaaacttgcc cgactattgc catagtatca cgaattatta tacagaatat gccgattggg
     3481 atcaggtcga tcatatctgc gcattcattc tgcgtattga gcaccatcga atggtaactg
     3541 aggctcgaac ggtgtcgcgg gctgcctgga cgattgcaga ccactgggcg ttcgcttaca
     3601 ttctcagtca gatgctccaa ttctttcaaa cagagtggca agcacacaat ggagctcatc
     3661 atgatacacc attgcgtgag tctccggccc caagctcgtg gtcttcattt ctgacttccc
     3721 gggtatgatg aaaataagga gatggcgcat tacggcattt agtagttaga aattgatacg
     3781 tctttaaatc aagaagtaag atggaaataa ctaaactatc acttttgtaa tgtacaatga
     3841 cagatctgac accgggatat cagccaaaac ctgtttcaat cgtgaacggc cttaggagtc
     3901 ctccacgcat gcatcagcac gtcaatgatt aacccagtct ggatgattcc agtggatgag
     3961 tcagacgatg tagaatacct atgatcgtca actacgccca tttgacatga aagggaggac
     4021 aaggaatgta tggaacaatc actacggtaa caatgatgag gataatgatc atcatggtcc
     4081 cttggaacaa tgcaatgaca acgtattgag gactgttcga tatattggta gcttgtcccc
     4141 attcgcttcc tcatactgat cgtatcaaag gattcttatc acagttgcga gtcaacgtat
     4201 ggtgcattgc acctgctgct atacttatta cgcgaaagag aatccccctc ccctctcatt
     4261 tctgaggaat ccatcgagcg cgatggaaag tgctggccat acctcggagc acacagtgaa
     4321 agttgtgcag gatctggtta ggcgtaggct ggatcatgat caagtggctg caaagttggc
     4381 gcctctcttc ggcataggaa acgacatgct tgctgtccag agggcgcaat gcttgctact
     4441 gcatgtcaag cgaaacgggg cattcaagcc tttcgatgac aactttatac gaggagggtg
     4501 gaacttgagc acaccgaatt ggcttgctgt atcgtatctg attgagcagc atcgtgcaaa
     4561 acccgagtgg gtgaacgcct tatatccgag ccccgaaatc atcaacgggt gggacatcaa
     4621 tgaccattac gctaagttcc taatccacgt gcagtcaact atcaatagtc caactaacaa
     4681 aagtaccttg acttcttggt ggagaaaaac tcataccggc gagattttcc ggtcactttt
     4741 cctccttatg ttttacctgc aacgggaaaa ggaaagagat aacatgcctg caagacagag
     4801 gataatgcgg cggctgactc taaggagtta aataagtgtc ctaggtaggt aaactggtag
     4861 caagcaagta atctacggtt tgccagtttt agcccctctt acatgtcatg aaatgtgcac
     4921 aagacgtcct gtacctgtgc ataccacggc ccccggatat ttcctaccag ttttggtttg
     4981 gtgactaatt gaaactggct tgagtcggct gaggtggtgt cagttgaggt tagcgcgcgt
     5041 ttcgcctctg attcattcta gtcgtcatct cggaaacagg ctcggttata agcatgaggg
     5101 ccgccacgct tgtgcgtaga aagtaaagga tttggaaaat atttagcatt ttctgcctcg
     5161 ttgccgctac aacacgtgct tctcttgatt tgaagtgcaa cttatctgac cggaggttga
     5221 aaaaggcgac ggcaaattcc acagcaaagg gaatcaggag ccagcgttcg gccttcagta
     5281 gcgccgagga tccgtgcttc gcggcgagcg gtcgggtccg gcgtggagct cggtcgaccc
     5341 gtgggggaga gaatacatat atattttttc tcctctgatg gtagggaaca tatttcatag
     5401 cccctgcgct agacgcccaa gatcgagaag caagttcctc tggttaccat tccgtgattc
     5461 attgcatcat cgatattcaa gctaacctgg acaggggtcg caacaacaat cgcaaaccaa
     5521 ttttgggtca ttagccgatc gccaagcaaa aaattcgcgg cagtcttccg gccaaaatcc
     5581 cgtcgttcat ttattcaaca caacgtagtt tgtatcattt ccaaaaaatg gcatcccaag
     5641 atacaccgga tgttgaacgt gggcaaccca gcgatgtcgg gaacggtgcc agcagtgcct
     5701 cagtactgtc caaagaatcg gctgacggca aacgcgcaaa cggtacgaca gccgcaactg
     5761 acgggcctgg ctctaatcgg cagccgccgg ccggaccaga cgacgacccg gagccagagg
     5821 cttctcgcac gaggttgcag acatggctta tcatgttcgc tctctgcagt ggtctattcc
     5881 tggctgccct tgatatcacc attgtggcga ctgcagttcc taccattgtt ggcgagttca
     5941 agtcgtcctc tggctatacc tggattgggg cagcgtatac gttagcgaac gcagcgacgg
     6001 taccatcgtg gggaaagatc agtgatatct ggggacgcaa gccaatcttg ttggtctcag
     6061 tcgctgtatt ctggatcggt tctctacttt gtgctgtcag tgtcaacatg ggtatgctga
     6121 tagcttcccg ggcgatccag ggagcaggtg ccggaggaat tgtggtcctg gtcaatatcg
     6181 ccatcagcga cctattttcc atgcgatctc ggggtgttta ctacggcgtg cttggtatgg
     6241 tctgggcagt ctccagcgcc atcgggccag tgcttggtgg cgcattcacg accaatgtca
     6301 cttggcggtg gtgtttctac gtcaatctgc ccatttctgc gatcggtttt gcaatactct
     6361 tcttcgttct aaagctgcat aacccgaaga catcgcttaa ggatggcatg gccgccgtcg
     6421 actggttggg aagttgtaag tgtcccatgc tctctgcact ccaacacgtt gaactgttgc
     6481 tagaagcccg tcgtactggt ttcgtttcat ctttccaaat gcgacttgaa ctggctgtga
     6541 aagtatgcta attcttgttg cagtgcttgt aattggtggg acgctaatga ttctgtttgg
     6601 acttgagctt ggcggcatag attatccttg gaattcggcg accccgatat gtctaatcgt
     6661 ctttggagtg gtgacaatcg gattgttcct ggtcgtggag cacaggtttg ccaagtaccc
     6721 agtgatgcca ctgcgactat tcaagaaacg gaccagtatc atctcctttg gcgtatgctt
     6781 ttgtcatgcc tttgtcttca tatctggctc ctactacctg ccattatact ttcaaggtgt
     6841 actggcagca tctcctcttc tatccggcgt gtatctacta ccgtttgccc tctcgctctc
     6901 ggtggtgtcg gccggcgtcg gcataattac aaagaaaacg gggaagtacc tgccccagat
     6961 catctttgga atggccgtta tgacgctcgg atttggcctt tttattaatc tggaagctca
     7021 agcgaattgg gcaaagatta ttgtctatca aatcgtcgct ggaataggcg tggggcccaa
     7081 ctttcaaagt ccgctgatct ctttgcagtc atctgtggag cgtcgcgata ttgcggctgc
     7141 tacgtcagca tttggcttca tccgtcaact gtcgacttct atctccgttg tgataggcgg
     7201 tgtgatcttt caaaacgaga tggagaaaca atatccctcc ttgcgagaga gcttagggcc
     7261 cgaacttgca agtcagcttt ctggttcaag tgccggagga agcgtggggg tcgtggctgc
     7321 tctcaaaggt agagagggag agatagcccg tggtgcttac tggacaagct tgcagacgat
     7381 gttcattctc tacacagctg tttccggttt tggattgttg cttagcccat tcatcggtca
     7441 aagaacactg gacaaggaac acaaggagca gaagaccggc ctcaaaactc tgcaagctgc
     7501 ccaaggagag agccgatctg agaagaaaca tggcacttga ccgtgattaa taggaggttg
     7561 cgtccttata ctaaattcag cctttaacca tgtatcagtc gtctcatcgc acatttcaat
     7621 tgttcacatc aatctcctgc tacgtccctc cctcagtgat tatctgcatg aacatgagag
     7681 cccagacatt tagaggcgta ctaacctaac tgaacatatt gttttgtgct attattccag
     7741 caaacgttgg tcgatagtca ggtcttacaa cttgacccct gtaccgcacc catagtgatc
     7801 tgtgtctgtg tacgacaagc agcatagagt ggccctgttg tatggactgg tgctattcta
     7861 tctcagttaa aaataataga gttgtccaag ttaagcatct tggcgtaacg gagcggacat
     7921 aggtcgtagt ttgtggactg taactatctg ctctacgtca gtacgaatgc tcttcactct
     7981 gaacttcgag cgggaactgg accatctttt ccaattttcc ttgaactgtt tgttcgcctt
     8041 actttgagca ggaatccagc tggctgtcga aggtagacgt tgctgtgccg ctaagctgca
     8101 gggacattga aacccctagt tgcctaccag atctaggatc gtgacgcaca ctcccgtatt
     8161 ggaaattcgc tttgcaatat tgtggcacag cccgctcgag tactcgtatg atacacgcca
     8221 cagacgtcat aaactgatca ctcgattgga aaagggccgt gggttttccg ccatacctac
     8281 ctacacagta tcctctgtcc ctgcccgggg caaattcatc tacagtcaat gcggtacttt
     8341 atcagttcct taagacaaag acagtgtctt tggcgattca tctattatca ttgctttctg
     8401 tcttatgttt tcacgctttt tttgcatgac ttgtggttct taatgaaggt tctgttccaa
     8461 ctatcggtgc tggccgccct tagtggtggt gctgccggtt ctgtgctcca tgttggacat
     8521 catgtcgaaa gccgacaatc tgggtcattt gagacacatc ctataatctg ggatgacgtg
     8581 aaaggttata gcgtgcaggt atccgttggc aacccacagc aaagcttcaa gcttactctc
     8641 agcaacgaca tgcgggtcgc actgcccaca ataggtgaca gcggcatatg tacaaaatct
     8701 ccaaggtctt tggcatgttc aaactctgct tgtaggttga tttagtgcga acagcagaag
     8761 aaaaccctaa cagatccaaa ttcttagttc ttggcaatca gtcaagcacg ttcataaaca
     8821 tgaccaacgt gccgacgaca ggctaccagc gtgggacctt ccgtgacgac tttcaacttg
     8881 gaatccagac cctgagaaat ttctccttgt tcaatgatga aactccttat ggacaaggtc
     8941 gcttggggct aggggctcct aacggaggct ggaacaagac tgaaccagat caaggtggcg
     9001 atagctttct cttacagatg gccgttagtc aattcatcgc cacgccagct tacagtatct
     9061 ggtataatat ttcaggtatt gaactcatac ctatctcagt acccatgcat agaggggagg
     9121 ctgacagaag tgatagaacc tcggaccggc cagctattgc tcggcgcaat cgacaaatcc
     9181 aaatatcaag aaccgctaac tagtatcagt ttacactgga tggaatccgg agggtcatac
     9241 attcgcttgt cgtctatcat cgccgaaagt ccaacgggaa gggacatcat ccatcccaat
     9301 ccgggccttc ttcttcgctt gggtttagaa ggcggcccat ctatatttcc tcaagaacta
     9361 gccattgcag cgtgggctgt ggcaggagct acgtggctgc ctcaacagga acaagcagct
     9421 gttccctgtg caatgaagga tagcgtggga aacttcaccc tcaatcttgg gggcgcgagc
     9481 ggtgtcaaaa tcaaggtgcc tatgcgcctg ctggttggat acgatacagc ggccgggcga
     9541 ttgaatacaa ccaacgacgc cggagatcca atgtgtattt tcggcatcct taatggcacg
     9601 gatcctagaa cttatactat ctctgcttcc atcctccgcg ctgtctatct agtcgtagac
     9661 tcatccaaca gtcaagttgc gatcgcgcaa gcccaacatg acgggacgca gccaagcaat
     9721 attgttccat tctcaggatc ggcagcccct attccgtcag cgaccaaggc cccagaccag
     9781 gaagacccca atctatcgac cacttggcca tcagttccaa gttcaacatc attgtcaccc
     9841 accagcgcca caacaacata tgcggcagct tcagggttcc agatattgag tcatgggaca
     9901 aatgaaacag atgcgatagg tgataccagt ggtctcagcc agagtgccaa gataggaatt
     9961 ggggtaggca cagcagctgg tgtatgtatc ctgacggggg ttttcttcgc cttccgacgc
    10021 tatcatcgac gccagatatc ttctcgacaa cacccgccac tgagccatgg tgacggtgtt
    10081 aaactacatg caggtaattc tgatgggctc tccaatggat ttcgaggttc agagttgccg
    10141 agcgatggca tccagatacc agcacagctg tcacatgtgt atccgcctac cagcgaagtc
    10201 gaaggcgaaa gattgccccc ccttgcatac cctcaggaat tatacgttga acctggacag
    10261 gctggcacgg tacgggtgga acattcaagg tgaccattga aatatttggg gccagacaga
    10321 tactgcgaat taatcggcgc tcaagtctta gttgacttca gccttcattt ttgggttgag
    10381 catagtcctc atgtgccaac caaaggaacc aagtccaagg aatgtacagg ccgaaattag
    10441 gagctaagga agattgtggg gagacacgtt gctttgagct cagtggataa ctgaaagcac
    10501 tgacacgagc tggcttttcg taacgaaggt cctctctgtg actagtggaa tgctttcaaa
    10561 atataggatc aatggctcga ttctaggtct gtgtcctcta tccccattgg cttaagaact
    10621 acttgtgcct gggttcttga tttctatatt aggccgcaga gtgatatcag ctcagtatcg
    10681 ggacgtcctc ggtacacttg gccctgctgt ctgacatctt tcgagtataa ataacgatga
    10741 ctttggtaac ctgtgctggg ttctgcctgt tgatagctct agcaggatca gtattctgtg
    10801 gaatctcaat gatctctgtg tcgaaaaaac catgcgttgg tgtcccacgc gccgccggtg
    10861 gaccttcctg taatcttggc tcgcatgttg ccctcgatct cggagttgtc cgagttacag
    10921 cttccgccga aaattgtttt gatggtcgat taacctgtgc taatatacta ggcaaatcga
    10981 taccgtgctc gtccaaaacg tctaggctcg tatttagctg atattttggg tttgaacttg
    11041 gtgctgatgc taaagcatgt aattcttctg gtaatttgtg gcccgcccca tatgcgggtg
    11101 tcgtttcatt gacaacacga ggacccggtt gagtttgatg gcgcatatgt cccccacatt
    11161 cacagcattc gttatgtgaa tcgactcttt gatgcatact cagagcactt gatctccttt
    11221 tcaaccgcgg tgaggttgct accgaacgct gtgggagttg tgcctctcga gcagtggtat
    11281 cgtcgatgtc aaaggaaagg tcaacctctc ggccttctga gccgtatact gataaccacg
    11341 gaggttgctg gtcggtaaag cacaaattgt cttcaaatct tggaagagtt gagttcaaga
    11401 gtgttttatc agtctcagac cctttccgat tggtcaggtt gtcagactgc ccgtagctct
    11461 cacacagctc ccagttacct acccctgctg taggaacagt ccccctaccc actattcttg
    11521 gctgttcaac cccgtgagta ttggtatcgc tccgggttgt agagttgatt aacttcatga
    11581 agtcatccat gagtggctgc atggcttcag cctgggggat cgttgtgtgc agcgtagcgg
    11641 aagcattcgg gggcggatgg tctacgtttc ctgtgttcgc accagcttgg tcccgtattt
    11701 tttggcctat tcgcgtcagt atcaaagaac ggcactcagt ggtgcttggg atattacgat
    11761 gcttgcgctg ggcaaggcgg ttctgaattc tcttgcgtag tactgcatcc tggattgcag
    11821 tacagtcttc gtctcccgcg taatttggca tcgtgggact gacgacttgg gcaacattcc
    11881 tgtacaaaat tgagtcacaa tgaatcgaac gcaatgcccc gtagaaatat gaaccttgaa
    11941 atagaacggc aacatcacaa tacggctcta tcgcagcgaa ctttgtttat cataatgaaa
    12001 cgcagcattt acaagcagat aaccatcgaa gcagttggaa ttagaatcga atggctcacc
    12061 aacgcatggg atgcaaggtc accgggatgt gcagtgaact cggcacgaag aagggtgcga
    12121 gatcatgagt cgtggttcga tgacgaaaaa aaagcgtcat tgtttgtagc atatgcatca
    12181 tagttccagg gtgtataacc ctttgttggc tcggtattag caacaagctg tcgtcttccg
    12241 gcaacacccg acggatgtcc ttcgcagggt gacgcttacc agccatgctg cagcagctat
    12301 gaccatccag tcgcgagtgg gttgcaccat tgtgccctgt ttacccatcc gccgcagact
    12361 gccggcagaa gagcgctaca ccctgtccct ccatcctcta tacatcgaac tttaatccag
    12421 tctcagatac atgaacggcc atgcaccgta ttccccggtg gccaatgcct cctgcacggg
    12481 tcgtaattga agtatggacc gtccaatgag acttggatct agggatgtcg agtatgcctt
    12541 actccactgt tcttcacgat attcggcatt cccggatacc aggtgttcat aaccgtacat
    12601 tcggcaccga gaacggatat agaagcgata agccgtatga acatgcaaca tgcttcttga
    12661 tcgagctgct tgatcgagtc actttggtgt gcatgttaga ggtaacacca caattttatc
    12721 gcagcactct cccttcgtca ggccacggta gagagagtac atacctcgct attttcaatg
    12781 atggcgtgca ttcatattta cttgggtata tgatcatttg taattgtttc atggcgacct
    12841 gaagatgcat atcaaccact ttttctatga ttcaacctcg ataccttcga aacggaattc
    12901 gtcatggctt ggttctcgac catccgcaga tcggaggact cggcacaatt ctctgtggtg
    12961 ctgcacctcg caaatgtgcg agctaatgag atctatatca atggcgacaa ctcaagatac
    13021 tattggccaa tgcagcaacg accacgagtc acttcttatg caagagttgc actgcctggt
    13081 ggattctata cgtgaacaag taaccccacg ctgtcaaatg ttcctgtgcg actgatgtcc
    13141 cgtcgcatcc gattgggtct tctaaagccg cgctgttctc gtcgctttgc cgtgatcctg
    13201 ctcaatacct tggcactaga tacgtctttc tagccgacaa cttgacactg gatctctccc
    13261 aattatacac aattatccac cacaattgca acagaccatc tgaagatgtc tcactacgca
    13321 gatgacgaag attggaccgt aatcttagac aaagaactcc gcaaaagaat tcagaaccgc
    13381 attgcgcagc gcaagcatcg tatagttcca acgtcgccct ctccccagag atccctattc
    13441 ctattgctga cacgagcagg ccagaagctg caacagcaga ccaatacaaa aggagagaac
    13501 acccaaagtc cgagccgcaa cgtgtcggga tcggcgccta tggccattgc accaggcgaa
    13561 gccacgcata tgctaacggg cgacacccac atgcttgccg gcaaacagag ttttggtgac
    13621 accagttaca cgaatgtcca cgaatggaga caacaaagca cgacaggggc agaaaataac
    13681 cttctacccg tctttggcag caactgggac acgcacgtca attatagaca atttgaggag
    13741 ggcggatgtc catcaaaaac aaaaacgacg gatcctcata ttgagcagaa ccccatcaac
    13801 acaataattt cgaggttcaa gaaacccttg tctattcctg aacaatcacc gcactgcatg
    13861 tcggaacacc gatataagac acgagatact gttcaaagtt ttgacgtaga ccctgcctcg
    13921 tctcaagcac tgtcgcagtt cggtctcacc tctagcaaat cagccaatct agagtggccc
    13981 gaacaaggac gaggggacga tggcctcatg aacaccttcg attccctgcg gctacctaaa
    14041 acgatctcgg ctcataggaa acgagcatca agtgtgctag acgttgatct tggcgcacct
    14101 gccaatgacg atttatatga gtgtggcctg cagaaacggc ataaaattca gtctagtcca
    14161 tccgtagaga ctttgaaaat aagaaacaga ccagaataca ggctgccggg acgttcacgg
    14221 acttcatcaa caggccatat aggcagcccg acatcgaaga aaaccgcggg ctcggatatt
    14281 ctgagggaac acggaatcga tcttttgcgt ctgttagagc aggcaagcca ggccacaaaa
    14341 cgagttacag cacagtcatc gcgaggaaat tcgggaccgc agtgtggaaa ttggccacga
    14401 acacaggcca atctactggc atcatataat gcaccggccc aagattccat acagagtcaa
    14461 aatcatcaag cacagcacgg gggaagtcct atgctggccc ccaagaagca gaaaacacat
    14521 gttacgaaag tggtcgtcat atacagcggc ggcggtggtg gaatgatcta gctttgcgcg
    14581 ggatggcgag ttagcggctc aaatcaagcc cgatagctat tggcccaaac acttcataat
    14641 aggattttta gatttcactg ctagcctcca aaagtcatcc aaatgcaaaa atctatgact
    14701 ttatttagaa gaaaaagtga agctcgtgaa gtatagctcg ataggaatgc agccgccatt
    14761 tttaacttct gacggaagga gagttctgta taggtcctga atagacagac gcactgacag
    14821 taaggccaaa cccgagtgag gcacctaggc acgcatgtcg tgtcctgaac ggaccagtcc
    14881 acaaaggcgc attaagcctc gtgctgctta tggcagccgt aggccgatca atgcaagctt
    14941 tttaaattac cacgacaatt aagagaaaac gagaaacgga tgggaatcgt agaatccgtg
    15001 agttgcgact tactgtggtc caaggacttt tctgcgcaca taagagcact tatcgcgagt
    15061 agccaacgcg aaggaagcaa ccaccggcca ttcgggtaca aaatatcata ggcagacagc
    15121 gactgatctg gaggcttccg agatgtgggt gccgtcggga aaactacgta cgtatgcctt
    15181 cccccacttt gaacctcgct cgaaagcgga acgtggcgca gatggtctct tccgtcctgg
    15241 atgtcagttt caagttttat ttcggttgat aacgtatcag cctatcaagg tcactggtca
    15301 aagctgcaag atgcgccttc tgtcatctgc caaccctgcc atcagtcaat acggcggtgt
    15361 tttcgggctg aatccatcca ttgcagaaga agtagggaaa gatcaacatc gtattgaacc
    15421 actcaataat tcactgtaac tatacggaag gggtctgtga ttttcaaagc ttctacggac
    15481 taggtaatat tggcccgtgc atgtgtaagg aagtacagct gaagattaaa cccgttttgc
    15541 atcagcatat gccttgtcaa tagttctgta acgtcccagc tcctttaccg tactcttgtt
    15601 ggatgcccat tccttatact gagccttgag gccctcaata atctcctcct tccagcatgg
    15661 taaaggcggt tggcccaagc caaccatcct aatgttgcga tttcctgcca taagagctag
    15721 ccagaagtct ccgggatcaa tcctggtgat gatcgcgccg tcgaccgtcc cctcgagcat
    15781 ctctttacac aggctccatt cctcacacag aggtctgccc aagccaaccc cgtccacagt
    15841 gtccagggct cggaccatgc caccaaccgt tctcaaaccg ccggtaacat acactttggt
    15901 cttcgtcaaa cccggaacga tctggtcagc aaactcgagg aagaatgcct cccttctctt
    15961 agtgctctcg cgttggtgcg tcataagaat cttttcatag ctgccgccac ttatttcaac
    16021 aaagtcgaaa gaattggcct cgaggtgctt gcagatctct cgagcctcct gggtgacgaa
    16081 ccccgtgtcc tggaactccg tgctgttgat cttgactccg aggataaagt ccggacgggt
    16141 gcgccggcgg acttccttac caatctcgag aacgaagcgc atgcggttct ccaacgaccc
    16201 gccccactca tcggttctct tgttgatcct tggactcagg aattgcgcga tgaggaagcc
    16261 atgggccccg tgcagctcaa taccatccca gccagccttg tcaagatatt cggctacatg
    16321 cgcaaaggcg ccaatgattc gatggatatc ctcaatagag gcagggtgag ggggcttata
    16381 ctgatatatt ccatctcccg ttccgttctt aatgactggt acatcggaag atgatacagg
    16441 agactcctga aagacacaca atcggcctgg atggttaacc tgggccagca tcaaggaccc
    16501 atttgctttg ccagcttgcg ccaccgcttt gaaaccctca aagcgaggtc cgtgatatgg
    16561 gtgatgagga gacacgacag ggtctccaat tgattcaaga tggtccccat agagcactag
    16621 agttcaattt caagttaatc aagtactcaa tacgagtcgg aaggcgtgga tctgacgtac
    16681 taatgctgcc agtgaggatc agcccgcagc caccttcgcc ccatttcttg tacactctct
    16741 caaggttctc tgttggtatc ccgttttttt cgtggtcatc gggatcatat gtgcagagct
    16801 gttccgtcat cgcggcatgc ataaagcggt tggaggcgat gcatcctgaa tagggaaacg
    16861 taagcggttc tgcgagcctt gacacgtccg ctggctcgga tttgtaacgt ggaggggttg
    16921 gatcgtcctc cattagatga gaaccgcttt tgggtagggg ctcttcagta agacctggtc
    16981 caagtactgg gagcgccgct gtggccgcca ttgtctgcaa gaagaagtct gcctgatatt
    17041 tctgctgcga tatagctagg tacggaccgc atcaagtgct acgcgagcta tttgtagcca
    17101 tgaatcgcat tcataccata ctagttgtag tcctccacca agggggttca tcaattgact
    17161 ccatttatat gcctcagaat acaccgtgag acgcactata ccccgccata tccgcttgat
    17221 catgaagagt cacgaaggga accatctcga accataacac atacgatgga ttgtcgtcta
    17281 tgagcagatc tcagtttcag agccaccagc aattcgaaat gacgccgggc gtaagacatc
    17341 atacgtttat tgcctcgact gatttatgtt atcaaattag gaaagttcaa acaaggtttc
    17401 gccgaggtga gtgtatcttc acagaaagtt tggatgaagg ctactaagac ctacaatccg
    17461 tcaggatcag ctctcatttg gacttaggga ctgactacat caggtaagga cagggaccaa
    17521 ccacgggcct gaaggtatgt ctgacaggca gatttctttc agcgtatcat ggaatactgc
    17581 agaataacgc gattacattc atgggcgcat cgattgtgaa ttggcaagta ctgcgcatac
    17641 gaagaccggc attaagggaa tgcatgcggg tgcttgcata gtttctgacg gcagcatgac
    17701 aggaacctag cagccaagta agtgcatgtg acttgcagaa tgtgaccgca tgtggcaagg
    17761 tgttgcaggc agtgggtcca cacgcactgc cattggtata ggatcataag tagtcttaga
    17821 ttgtggtcag gccagccagt cggggactgg ttgtatctgt cttcggggtc atcaacactt
    17881 gaccacttga agaagggctt gtccgaatac ggcatcgtgc ttaacattca actctctctc
    17941 cacatgataa tatacttcag tttacactgt gactgctgac agtcagctgt gtggcaaagt
    18001 tgcattagac aacacaagta tcatcacgag gtaagaaagt agaacgatca ccttatcacc
    18061 aatcatgtta tggcgctctt caagtataga acaaatatat ggctcgaact gagttccatt
    18121 tgtggcaaac actgaatgat ctaagagaat ttaggatatc agcccaatct tttttaaggt
    18181 ttttatcatg gcagtcgaca gttctgagct acgaaagttc ggaaaggacg gccctcacat
    18241 cccagcgctt gggcttgggc tcatgggcat gtcgatgatg tatggacatc ctggaaatga
    18301 cgaagaacgg tttcaagtcc ttgaccgtgc catacaacta ggcgcaacgc actgggacag
    18361 ttctgagtaa gtagtttgcc cttgaagatc tccttgtcgt gttttgagcg ggaaacagta
    18421 tatacggtga cagcgagatt cttctaggga aatggtttgc tcgaaccggc aagaggagcc
    18481 aggtgttcct tgccacaaag tttggttttg tgaaaagtgt acccgatcta tctcagatcg
    18541 acagctcata cgggtacacc aagagagctt gcaatgagag tctcagactt cttaacaccc
    18601 attacattga cctgtactac atgcatcgcg ccgatcctaa gacgcctatc gaacagacta
    18661 tgaaggcact gattgaactg aaagcgtacg ttcaaataat ctgaatttga tcaccacaag
    18721 ttactgcttc ttgtcctttt gccttgttac tccctactca gggttatcaa gcatcaagac
    18781 agcatacaga acacagtatc acctcagcgg tacaagttgg ctaatactca tcaagagagg
    18841 gcaaaattcg atatatcggg ctgtctgagg tcagctctgc gacattgcgt cgtgcctgta
    18901 aagttggaca agtgcacgca gtccaggtgg agtactcgct ctttgaaaga gatattgaag
    18961 gctcaaaggg cacaaatttg attcagaccg cccgagaact gggtcttgcc atagtggcat
    19021 attcgccact aggaaggggg caactcacgg gatctctgaa tcggaaagaa tctatccaga
    19081 accacggcga ctggcgctct gcattgccgc gatttgctgg tgataacttt gattccaatt
    19141 tacaattggt cgaacggttg caggcaatcg ctggcagcaa aggcatcacg tcgagtcaac
    19201 tggccctttc ctggcttctc aaacaaggcc atgatatttt ccccatccct gggaccaaga
    19261 gaattaaata tctggaggag aactggaagt ccttgaatgt gaaactcact gatgaagaag
    19321 aaaatctcat tagagcctct gttcaggcgg atgaagtggt tggtgcgagg accatcgagt
    19381 cagctttgtc gcagtgctac gtggatacgt tggagttgtg agattcaaat cttttggtgg
    19441 ttatttctgt tggaacagtg aaccagccac ctatattacg agctcacctc accagccgct
    19501 ccatatacta cgcatatatc tacacttaca agtgtactcc tccgtaactt cccgtccagc
    19561 caatcaatca atccattcca tctatatcgt cccccatatc ttgacaattt cttcgatata
    19621 tgagaacttg agaagaaaaa atggaaatgg ttccaggttt agcagctatt aaaaataaga
    19681 aggaaaagac tcgcaggccg gtcaataaaa ctggtgtagg ctttgcgaat gatgctcagc
    19741 cgcaagtatc caatctgtcg acgacagtag gaacatggct atatatgatt aaaacacata
    19801 attatggaac tacgagcaaa acatgcttga taaattttcg tatttgcttg caaggtgact
    19861 ttttattcat aagcatatga aactaccgtt cattctagcc agtcgtgcaa taccggcttt
    19921 gttctccacc acttccggct atcccttcga taaccacaaa gttgaagtgc taagcaggcc
    19981 aggtggccat caaatctaga ctagctaaag ttccattggg cacaccaacg gagtagcatc
    20041 tcctttgaga taggctggga gttcttcatt gttggactga tcgtggtcgt acgagacatg
    20101 tcaaatatga ccggcgcagc gtccatgcca gtagaggccg cagctcggta cgtgtccagg
    20161 agtctgagac cagtgttggt gtcatcaccc tcagttgcgc tttgctctaa cctttctagc
    20221 cagtcttcaa aactgatcag ttccctgatt cgatcagagt aaaactggtg gacggctgga
    20281 acaaggtgcg cccacgtagt agtagctggg ttaacaccat ggaagtatcc attcgaaaag
    20341 tccgttgcag tggatgtgtt accagatact cccgcaatat cgaccaatat ttgagcaatg
    20401 cgctcagccg gcatccagtc cacacggtca agtcgaccaa gatgcttggg tagtgcagac
    20461 agatacaagc tgcttgatat caagtttgga aaccactcgc gacggttcca ctccgcagtt
    20521 gaattttcat tttcggagcc ggcaacctgc ccgacgcgaa ctgttgccga caagaagtca
    20581 ccagcaatgg ctgcatcgtc caggatcaaa ctcgccacca tcttgctgcg gccgtatccg
    20641 ttgctgggta gatgccagtc ttgcaattgt gtttcgggca ctggtccgtt ccgttccgtg
    20701 ttccagcggt cagcagtgga gaccgaggaa atgaatatga ctctcatccg tttttttgcc
    20761 gtagcagaga aatcagcgat tcgtcggact ccttgtatct gtggctcgaa cgcgttcaca
    20821 tggaggttga ggttcaccgg ccatgcggaa tggatgatac agtcaacttc ttgttggaga
    20881 tcctcataga tatctagcgg caaacctagg ttcgcctcgg ccaggtctgc gtggaaaaaa
    20941 gctgcctttg tgttatagac ctctgaaagt ccgcggcttt gcatactgtc tgcctgttgt
    21001 cgagctcccc cgtcttgggc tcgattgagg catacaacct ttttgacagt agggctccat
    21061 gccaacgaat ccagcagata ggagcccaac atccctgtcg agccagtcaa gagtactgtc
    21121 tgattttgtg cgagagatgg gggtcttcca ggcttggcct tcgttacatt ttggctatat
    21181 cgagcatgca atttttgcat ggcctcaacc tcttgattgt cttcgtcgtc aggctgatct
    21241 atgagatggc cttcgcgact ggaactccta gtcatttgca gaacaagctg tgccagattc
    21301 ctcaacgtag ggttggcata tataactctg ggccccaatt gattggagcc aatggtaaac
    21361 ccggatgcgg agaggccagc gcgaattcgt cgagacatgt ttatcacttg aagcgagtcg
    21421 ataccgcttt gaaagaaatc cttctctgga tcaatcttaa gcccgtttgt gcatgcctca
    21481 acgatgcgac gaaaggaagc gatgagtgac tcctccgacg acaagtcaag ttgatccgcc
    21541 ctgccgagat aatgtctctc ggcgtctttg tagagttggt caatttccat ttcatagact
    21601 ttaagggttt cagtacgctg gatggttcct ttgccgcttc tctggaatgg tttgttgggt
    21661 ttgctaatgg cgatgtggct acgttcaata cgaccatgtc ggactgtgtg ctggttgacc
    21721 ccgtcgacaa ggtgccatac gttttcaatc aagtcttgtg tatcctttcc tagattgcgc
    21781 ggtgtcaaag gttccaggag tagagcaggt tgtaatctgt ttgagcctac aaccagggcg
    21841 tcattcactg ccggatgacg tcgaacagcg tcctcaatgg tgacagggtt cagcttctcg
    21901 ccatttgaga atactatcac cgtatcacta cggccgtggt gaatccaatg atgaggaatc
    21961 gtgggatggg gtttgaaaag atccccagtg ctgaactcat ttacataagg aaaggtgtag
    22021 aagaaccctt gaagtcctgg gtgcttctct ttccgggtca ctaccagttc gaagctgcca
    22081 tctacctcac gccattcagc accgaggaga tctggattga caataaaata ttgccatagt
    22141 tccagcctag gttggtaata gacggggaat ggggcaaatc taaaagccat cagtcgatag
    22201 ttggtcatgg attggtatcg cacgtactcg gtagagttga gtgtgttatt gatgaccaca
    22261 ccgttttgga ctaatgtgtc accagcttcc tgggcaagtg ggcctacagg acgaacgtta
    22321 atgagaggag ccaagaaagc agcgcgagag atcacatacc accaccccaa gataccaact
    22381 tcagtctcct cagagctgaa atgtgtttct ggctttggct catatcctca agaacggacg
    22441 gaggaataac tgcacagtct atgtcgagat gttctaggca ctccataaca aggtctgatg
    22501 tgagggcgcg gccgctaagc cccaggacaa ttggtgtatt ccaatatata acgtaaaata
    22561 cgaaaacata gagtgccgct gcatgaaaca gtggcatctc caaggcgtca gagacttaag
    22621 ttatttgttt actatgagga atgagactta cagggacgaa atgccgtctg gatttcgtgg
    22681 cccatgctgg gacccagtga gtgtagccat gccaagtcgg cataagatgg taggaatcac
    22741 agatggccat cattcccttg ttaggtgtaa gttgagcatt ctcacaatga agatgtatac
    22801 aaggtcagcc aacgtgcgta cctgtcttac cacaacgggt ttcggcatgc cggtgctccc
    22861 actggtatga agaacacaca gagggtccca ctcagcctcg gcaaaggact ttatatagac
    22921 aaagtctggt gcgtctccag ctaaccatgc atccagaggg gcaacttgga ctgctatcat
    22981 ttctctggcc agtatccatg gttgaatgat gtcacgaaat gactccgcgt acgcaattat
    23041 gcggcattgc gtcgcttcga aaaggcccaa ttgcccttct tgggagtttc tgggggatat
    23101 gaatagagtc tatttgcttc tgagaacagg ggaaactgca ggtacggagg cgtaggcgtg
    23161 tgtttaactc acttggtagc ctgctttgac tgctgctatc atcaagataa cgtatcttgc
    23221 atcttgcggc ccgatgtagg caatcgtcgg gaattcttta ctttcatgac ttcttggtcc
    23281 atgggtctca atgatccagt gggcacaacg gtttatggca gacgcgtaat ctttgaatgt
    23341 gacaactctc cagccttctg cgggattatc cactgaattt gggatctgga atgcctcacg
    23401 caacgggtct ctgcctgcaa tctcgtcgat tatgcttggc accaaccgat gaccatattc
    23461 gggcaagctc atggttgatg gcaagagagg attcacttga tcctcaaata acactagagt
    23521 attgctacgt tgttctgttt tgtttcatgt tatcattaag cggcgtttta ttcaccactt
    23581 gtcgtgaagt gcggatttaa acttgagcat ggcttgctca caaatccact ggatgattgt
    23641 cttcggaccg taaatcacag ttgtaattag cgcaccatgg aatgaaatta tgttaatttc
    23701 gccaattgtg gtaagcgaga tagccagagt tggccggaaa cgacctgaac gagtcagaaa
    23761 aatgctacgt aaggcatgcc cagaagcaat gtggtcagcg ggataggggt cgcttcaatc
    23821 agaaatgcca cacagatcga tgcatttttc atgactgcat ttttcatgac tatgcataag
    23881 aggacttcca ttgcgcttac gtataggatc agctggtatc gacgcaattt ctgactattg
    23941 gagatttccg ggatagagtg ggcttatttc gtcgggctta tttcggcatg acgggtaagt
    24001 tgacagcgtc cttgtcatac tatgtagaag catgtccgta tgagatattt gaggattcca
    24061 tgcctgtttg taacccagcg cagatttggt aagcgatgtt ttacatcaga gtgacacagg
    24121 ggaaaatggt gatcgcagag gtcttcgcgg aagggctggc cgcaatgctg gccaagtggc
    24181 ggacgagcgt cagggaaaca tcacacgtgt agccctctga caacacttga tcatgtagta
    24241 gtagattaag gaaatgccaa cacatatatc gtcaatgatt tagaggcata gatctgatgg
    24301 gtgcctttgc ttcggagcag catttttgct ctctcccaaa ccattaggtt ctttcatcac
    24361 cttcctgtga cgactcaagc cctggtacgt gagccaaatg gatagggacg gcgttgcaag
    24421 aacccgaacc agcggaaaac gtcaagcctg cgaccactgt cgatctcaga aactcaagtg
    24481 cactcgcctc gaggggtacc tttcggaaag ttgctttagg tgctcaaaac aaaagttaaa
    24541 atgtaccaca agcccgccaa aaacatcagg ccgtccgcga tgtcggaagg taataaacca
    24601 cacgtcccag tcaagctgct ttcctctcac ttcgatgccc ctcgacgtag aggacaagac
    24661 gcaaattgcc ctggggaaag atacgaccga ctttatgtgg gaaatgggat tggagccctt
    24721 acattctctc tccccatttg atgagggcgg tctcatcgca cctgcgtcta cttcaagaga
    24781 cttgctgcaa tctggagcac ctttctttca atcaatgacc ttagacgtta atctactcgg
    24841 atccgcacat atagctgatg cagtccaatg gcaaaccaaa agcactggtg tatccctagc
    24901 ccagttgcat cttgagctgt ctagacttgt gctatcagtg gggactggaa catgggatat
    24961 tagagacgtt atccatgttg aggtggtata tgccggggat acacaagcac accggctaga
    25021 atcggccagt tcggggtgga atcctttgat ccaaatttgt gaagcctcaa cgcaatttgg
    25081 ggggcttttg aaagggctac agccagcaac atgcaacgag ggagcggtct tcactattgt
    25141 accgttgggg ctatcagtag cgcttccaag aacgacctat cttctcgatt ccatgtcttg
    25201 ttaccttcag atcatttcgg ttttcaacta catattctcc aaggcgttgg agcatttgac
    25261 tgatagctct catactggca acacaaccgg aaccacccat ccaaacattc acttgggagg
    25321 agtcccggta cctccagtag atacctcgcc tggaatactc ctggcacact tgacggaaca
    25381 tcaactccag cccatcgagc gacttcttgg gttgccagag accttctgtg cttcactaca
    25441 gccaagtaat gagccctggg ttgatcgcgc agggctcttc gggaatgaac acggtccctc
    25501 tctcctggat tcccttgcga aattcggcga agaatatcac ttttcatgtg acgtgtcgat
    25561 tatcaaatca ttgagaggga agataagaga agcccaaagt ttatagcttg ggcaatggaa
    25621 cccggttcgg aggatgaaac actggcaaat gcctattgcg aggccgggcc tgacctgagt
    25681 aagtgttggc ccctttctca cgcgttttgc tgactttctg gggcagcgtt tttttcgtcg
    25741 tgtggtcact gctgatagga agaaagttgc taggctgagt atggaacacc cgacgtggtg
    25801 tgctcatcgc tagactattg gaaaacagat gagagattat cgcatggacg ggtgacgtaa
    25861 tatatagata atggtacaag aaggtcggcg cgaatataac tgtttcatcg taactctgtc
    25921 aagagttgta gcttctcagc ctcatcccag aaacattaca tgtaatggta ataaggtgga
    25981 gatgcgcagt agtatgtaga ctttgtcgac tgtctcaatg gctaccctat agatcggtta
    26041 atgtcagtga ttagtcattg tccttttgga cttcggtctc tgtcagagtg tcagacaggt
    26101 ggcttggtga cttaatcatg gccgcatgta atttgtcaga tagttgccac catcatgcct
    26161 tgagagactc aagtgcacca ggctcatgcg tccctcggat tcttgatgct ttgcatgttc
    26221 cttatttaag acgacaccta atgttgtccc taccacacgc tggccatccg cttctacgcc
    26281 gccttctcat tacccagtca gctcagcttc tctactaaat catcacttga ggcaatatgc
    26341 agagccgcat atacttcctg gtcactcttg cgagtcgaat ctgtgcgttc aagacatatc
    26401 cggcctgtcc acctctggca ggcgacgtca ccgtgaatgt ctcaaacatc ttccctgaga
    26461 gtgctgaatt cgcaccttcg aattgcaggt tttatatcgg gtaggcaatc tgctaagacc
    26521 ttttttatct agcaatgctc atcgtggtca agttctctta gtaatggtag tctgatcgaa
    26581 cacgatccat acacttctac cacgagggaa attaatcttc ccggggtgag ccacaataca
    26641 gactacttcg tttgtggggt ggacttcggc tatgcgtcag ggaccattta cgtggctgct
    26701 agctcacgat acaactggtg gccgaccata ggtgggaacc ttaccggacc ctctcgactg
    26761 atgaaatatt ctcctctcaa caatgaaatc atttggtcta ccaatgtggg cgctgtagtc
    26821 tctgcagagg aacgggagac gaacacccca tttgctggat tccaggacat ggcagaggac
    26881 gaagatggca atgtgtactt tcttggatct tttggtaaca tcatcctgaa ggttgacccg
    26941 gaaggtaagg caaccaagtt ttacagtcca gaccccgtca ccgataagtc atacggcttc
    27001 ggtggcgcat tcatgacaag ggaaaatgtg cttgtcgttg gcgatgcgat atcgcaagga
    27061 tttgtcatct tcgatctttc gagttcaaac ccctcactag ctactttcac caagcccaca
    27121 ggacacccaa aggaattcga tgaacacgtc atggaatgtg acgctgtgac tgcgccaagg
    27181 agatacgaag acaatgtcgc gctgtgttcc ctagtcgtgg acaggaaatt ctcaaaccat
    27241 ggaatgatta ccgtgtacac atcagtggac ggttggaaga gcagcaattt tgctgggatg
    27301 atccggacgg agttcggcca atctccagat atttggtcca ctgcccagtt gggaactgct
    27361 gacagggtgt atgctttatc gtcgtcactc ccttacgatg acgccgggtt cccgaatact
    27421 aaaagcacca ctctcgttga tataactgac aaggttgatc aacttgtggg gaaattcggg
    27481 ccgaatcaag atagaaacgc acatgaagaa ctctgatggt ttcttttcta cgttttactc
    27541 gagtagtctt gtatggaggc tgcctctcat tgatgaatgc cagaggagca aattgcagtc
    27601 ttatgaagtt gacaggcatg tcatttctac tggtagctta ggctgctgag ctatgtagca
    27661 gtatcagaga tgtgaggtcg gctgtagaca gttcatattc aggattggcc tcttgtgcgg
    27721 catatgtacg ggtcacacat cgtttgcggt gacaaactcg cacgcgccac tgatcattat
    27781 gtgtttacag tgtaatggcc cctgacatgc agtatgagcg acgattagca caatgtaggt
    27841 ggcattttac ggtgcgagtt tggttgcagg ccgttcattg gcagaactca gagctgcctc
    27901 cttccatgcc aagtggatgg acgctattca acacttggat caggggccaa acagacctaa
    27961 agattgcgcg cgctattcga ccaaccaccc tgtcccacaa caaatacctc cacatagcaa
    28021 ggtatgactc gccagtgact atttcgtacc gaaaaggctt taggcgtctg tcattcgaac
    28081 ccaacaggtg gagaatctac cattagattg ccttagacct ccttttcatg ctccgtcatg
    28141 agcagtgggc aagaagttca gaccagttgg aactattgtc accactgagc gcatatatgg
    28201 aacggcacgg tcatcaatac acttcaaatg gcgggcgcat aacaaccgcc ctacctccac
    28261 ggccaattct ttgatggtag ccatcatacc gtgactgctc cagtcggtgt acatgcattc
    28321 aggagttaaa tattaccctg cgtcgtttag tcgcatgcag tcaggccatg ggtagctgtg
    28381 gttacgtcga attatgcatc acggagtcag gttgttatct ccgtggtaac tccattcatg
    28441 tcccaacacg atctaaaagc tgcgtcagac gtgagtacat tgaggcaact tacggtaatg
    28501 cagttcaaag ggtcaccttg ataatccatg aacggagtgc tcaccgtacc atgccgagtc
    28561 tcttcacagt gcggggatgc aggttgctct gactctaagt cacgtaacat atcttccttt
    28621 caacaccgct gaattgaatg ccctcgtcac acccgttcca atgatggaat tcatctgatg
    28681 ggaaacatgc ccaggagata agggcgacca gtttccaaag aactcctccg tactttacgg
    28741 tatcccaaat caataacaag tggtgcttgt aaagcccttt attcttttat tactttttgt
    28801 gaagaataca tctcaaattg actgcgcttt tgcttatcgt cctcgcactt cttacaagga
    28861 catatgggcc atgatgacgc aaatacggcg cttaccacgc gaatgtccag gcctcccttg
    28921 ttttgctctg ctcctgccct atgtatctct gttaggcctt atttctgaca gcccgggaat
    28981 ccttagttat tacgtggagc atgggatttc tccagtcagc caaaatgcat gctatgcaac
    29041 atttaagccc ataaaataat ctctctacag acctagagtc cttgggcgac catataatca
    29101 ggccatatga caaatcatgt tcagcagcca cagctgttga agcgtagggg aaattagctg
    29161 ataataaata agagcaactc acctctctaa tctacatgac acacaagcgt gaggcagaag
    29221 ctagttactg gctaatggtc gatgacaaat tccgtagtac accctggagt ttagttgaga
    29281 taatgaacag taattgattt ggctgatgct ggtgttccat ctctcgctct gtctcccgct
    29341 tcccttctat cgcttgtcgt cttgttcgtt tcttgacggc accgccgggc tcggaccaga
    29401 gtgcaaatca tctttcgtaa gctggcatgg gagactttac aggggcggat cttcggcacc
    29461 cggtgttcat cacccctcaa tgggaaaggg gcactgcagg cactttgagc aacgatgaag
    29521 ccggggcgga aaattccgga ggtgacagat caggtctcca attgaatcga cgcactaccc
    29581 tcggtcaaca ccgcacaagt tcacaggcca cgcccacgga acgcttcgag caaggatcgc
    29641 tgaggggctc cgtatcatca ttctcgtcgc accctcaata ccacagaagg ctagattcgg
    29701 gtgatcatca gcatatccca gtttcagcgg gcttggcgaa cagtttgagg ccatcagcac
    29761 aagggttagc tcatagcccc cagagccggc ggcgggattc acctgcaacc ggaagttgtg
    29821 ctatgcgctg cgcgagctgc atggacggca gcgcccacca cccacagact tgcaatgcag
    29881 ctggctcgac agagcagagc caccggcttt ccacctacga gatgtcgcca caaaatttct
    29941 cccacaatca tgagtccagc atgaactcgg acatatcaca ccaacgtgga ttcgactcgg
    30001 accttttcat gccaacccca accagaggcc atgtagctcc attgactcca tcagtttctg
    30061 tggcatctca gtcctacctg agagaccaag caaacgggct aggatctcac attgatcact
    30121 ataccgaaga ggaagaaggc tgcgagcagg atactgcaaa taacattggc gcgaggataa
    30181 caaaggtggt tgtgatatac gtagaggaga gcgattaagt agataattgt gctgatatag
    30241 cacgtattca cactccacaa catacgtatc tttgaaatct atcccgtcga ggttcaatgg
    30301 cgtcacttgt tcggcgcctt ttctttcttt ttgcctcaaa tacttccatg aagaaacttc
    30361 gacctctgtt taagcaacag agttgggagt aatatggata tagatcgaga ttcctagcat
    30421 atagactgag gatactaatt tgcattgcta tatgtgccta tggatgtcat gatatttatt
    30481 cgcctgccat aaatagagag tacatagcat gttgaaatcg ccatgtggat gatgaaccta
    30541 tactgcacga ggcagagacg ttgtatgtgc tggcggtttt cgctcgatcg tgaatggtgc
    30601 ttcagaaagg atcgacacgt ctccaataac ccactaagcc tatcgatgtg ctgcaaacca
    30661 gactttgaca gctttgaatc ataggtggcg ctcaataccg tttttcgcca ttatcctcaa
    30721 agaaggaccc ttctccaatg atgtgaacac gtcccattgc tcgtggatga agtggctgtt
    30781 ggtggtgtca atgccgggca ggtcacccat ccaacgccca ctgttaggca ctggctccac
    30841 atcgaagagg tacaagatgc gcgccagagc aaatgtcatc tcgcgcaagg ccagattacg
    30901 cgcaatacaa tgtcgtgggc caagagaaaa aggatggaat actgtttgag cgagcttgac
    30961 gtcttcagga gtgtatcccg tctgctcgtc cgctatccat cgctcgggaa tgtagtcatg
    31021 gggtcggtcg aaatacttgg cattgcgaaa gatggtgaag tgaggcaccg aaacccagaa
    31081 tcccacgggg atctcctcgc ctgtcaccgt tatcccaccc tcgtcaacca cgcgtgggat
    31141 gctggatggc acagatggac atagcctcat tgcttcatct aggcaggccc tcaagtactt
    31201 gcagttctct gctgtgtttg ggtgtatgtc ctccagcttg gggaaagtct tgaaaagttc
    31261 gctcgataac ttacgaagaa ttcgtggatg attggcgaga tagaacaatg cggtgttgat
    31321 tgcagtagtc gatgtgtcgg atcctacagc caaaatttca gctaacttgg atgcatactg
    31381 catggatctg aaacactcac cagccatcat aaggagagtt gcctcgccaa gtaactcgtc
    31441 agggctataa actgccccag tctcatcgtc cttattgttc aggaggtggg caaggatatc
    31501 ttcgtagcct cgctcctcga ccgcttcctt atcaagctcg atattctcgc gactctggat
    31561 gcgcttctca gtgtagtatc gggtgtactg tcctaacgca tttgtagcgt ggaacagacg
    31621 cgggaagaaa agcctgtcca gagaaaagcg tttgagaaga ggctcctggc ctgtctgttg
    31681 ttacgtaaga acccataagc agaaatgata atatgagggt gtctgaccat gtaaattcgg
    31741 atagcgcgcg catggacgtt cttcatcata tctgtgcccc ggccagcgat aaagccaaaa
    31801 gcctcaccaa aacagagacc gcccattatg tccagcatga gatagttgat ctcatcagcc
    31861 atattgaagg ttctccaatg tcccacggtg gaagggaact caccaccatt gaattttacc
    31921 gacacctcgt ccactttgga agagatgaaa ggcgcatagt gtgggagagc ttttgcagag
    31981 aatgctttac tcatgatgcg tcgcttcctt cgatgttctt ccttgtctgc ggtattgaat
    32041 acgttccgtg catgtgggtt tacccgaaac gatgcgtaga actcttctgg tttggacaca
    32101 ttcttgttga atccgtaaac ctctggtcta agttagtctt catattaccg cgtaacttgt
    32161 accctttgtc ctaccattaa gggcctccat tttgttgatg gacagcttgt taggcgagta
    32221 gcgaactttc tctcctaaag atcgtgggcg atattaataa acccgccaag tatcacaagt
    32281 gataaatcaa acttaccgta tttgacatgt aggcggtaaa cataatgatg gaagtcgcct
    32341 ctccacgcat gatataatac tggtaagccg ctcagtttgg cgctgagcgg ccccgggaat
    32401 tttcggtagg ggtggaagaa tagtcgatac acagtaacat aggccaacta tgtccgtcag
    32461 agctgtcttg agatggaatt gggatgaata tctcgttgtt gccattgtgt agatcttcat
    32521 ggcgggcgcc actgcacgta cccatagtgc tatgccagac aacgcaaatc cgattgtatc
    32581 aaagatgact tgtgaagtca aaatagagag tagaaaactt aatgccatgg ctgaaattgt
    32641 cagtcgatga cagatttcca atgttgttga tgataaagat tgttaatgaa aagcggaaac
    32701 gctgctaaag acatatcaaa ccgcgaccta tactatgtaa atgataatac agtatgcgta
    32761 atgctatagc atcataagta gctcctcggc aattgagaaa tcgactcgcg gctttctacc
    32821 tacaacgccc cctattgtgc ccttgtgaat catcttattt ccatgtccgg ccttatctcc
    32881 gcctcagagc ccctggcagc gggttggctg tcgaatagcg caaggcaatg ttgcgtagac
    32941 tctagctagg cttacatgtg gcaaaattgt cctaatgcaa ctaagtaacg acaccggtca
    33001 caatggatcc gttgcactga gaacgcatgt caggcctgtt gcgaaagact gacccccctg
    33061 gggaacggcc tttgccaagc actgggctgg ataatgcact gacagctaag acgcgccatc
    33121 ttttcagctg cagtcagaca taccttgtcg gacattttgg tatcacggga gcacccgcac
    33181 cgctgctacc tggctacctg ggtatctaaa tactagacga gggtagtcgc caggggttga
    33241 tcctgggctg atcttgacaa cggatcgaat cgaacataaa aaagggttca gcccttgtat
    33301 ctgaaattgg aagtattcta tttcggggaa ctcgtacata cgtttgacgg tcggaagctc
    33361 aaaatgtctg gcgttcgatt tccagtgggt caataattac tacctttctc aggcgaccgt
    33421 tactgatgca cgtgtacaag ccgaatccca gtgcgtctga agatcctcac gaatcacccc
    33481 aaacgagtgg cggaacgata gaacgccagc ctttgctcgg ccagaatacc tacaaacctg
    33541 aagcccctcc agatggaggc ctcgaggctt ggctagtcgt cttagcgggc ttcttcatct
    33601 tcatgaactc ctggtgagta gaaaacgcga tgcatattgt tcgtcagtgc taacatgact
    33661 gaaggggcat ttccagcacc ttcggagtat ttctggagca ttaccggaca gttcttttcc
    33721 ctggggtttc ttcttcgact ttgtcatggg taggaagtgt tcaatcgacc ttcattacca
    33781 tcaccggagt cgtcacaggc cctatgactg accgcggcta tctcagagcc atcgttatta
    33841 ctggccattt aatgatcgtt tatggcatgt tcatgctatc tatatctact cagtactacc
    33901 aggtattgct agcacaaggg ttctgcgtcg gactgggcgc cggtgcgatc aacattcctg
    33961 cctttgccgt catctcatcc aagttctcaa gccgaaggcc attcgccctc ggttgcgctt
    34021 ccacgggggc aagcattggt gggatagttt tccctctcat gttccgcagg ctcacccctg
    34081 agcttggctt tcccactacg gtgcgactca tagccactgt gtgcctcttg gtttccattc
    34141 caacactggt gatactgtgc cgtaagcccg gcgtaaggtc acccacagca aggattgtct
    34201 tggagcctcg cgcttttatc gagccgtatt ttggggtgtt tgtcatcgcc cttttctttc
    34261 agttcctagc atactacatt cctctctttt atctcacgac atttgccgtc gtcaaactca
    34321 aaacggggcc tgccttcgct ttcgacctcc tcacaatcag caacgcggcc tcgttctttg
    34381 ggagaacatt gccctacctg cttggaggcc gcgtcactcc tatccaaaca ctcatattgt
    34441 gggagattat aggcgtcgtg ctgttgttta gctggatagc tgtcaaaacg gtggatggaa
    34501 tgataatctg gacagtggct tgggggtttc tgtctggagt ccttgtcacg gcgccagcgg
    34561 ccagtgtcgc acaccccacg ctcagtccaa gtctaggtgt catcggtgca cggctgggta
    34621 tgagctgggc gacagccgct ttgggggttc tgattggggc cccagtcgct ggtgccctgg
    34681 ttgacgtggc aaatgccaat ttcgtgctgg cacaaacctt tggcggggta tctatggcgc
    34741 ttgctgtaag tctaatgacc atcccggtca ttgcagcaca tagatacaat ctgtcaaccg
    34801 ccagtgattt gaatggcgct tagatacgag ccacaaaata atgaactaca acaggttgga
    34861 aataggctac aatctgagca agtgtacaaa gatggtgggc atgggtccga tgggcgtgtt
    34921 cattcatagg cagttgcatg taatccatat attttcgtat ctatttgaga caatgaagtt
    34981 tacttctgtt tgatctatat ctgtcgcatt ataagacacg actctttatg gtgaaaaagt
    35041 ctgtctgcgg aagtaaagct tcgggctgct tttgtccttg gaaacaagat attgtacttg
    35101 agtcttcgac acactgttca aacctgcgct cagggctaaa cggaagcgat acctccccac
    35161 atcttgcacc gcccttaact acattctccg ctataatcag atcagtggca tatactcgga
    35221 actcggcagt tgcattgcct tccctaatca cttttgttcg cgactatcgg gcgtgctggt
    35281 gttcctaacg gctaagccgc gtgccgatcg agtcttacat agtgtatcta gtcactagct
    35341 ctagatattc cctccatggg cttacacgaa gtcctgtagt ttctgacgaa tgcgggtttt
    35401 ttgcttatgg agtgcaaccc atgtttgccc acactgcgag gggggtgggg gccacagcga
    35461 gtaactaagg gatctaacgc ggtcatgcaa cgtacccaag ttcacagcgt ccaattcaac
    35521 tgatctacct tccaggactt tgaaagtact ttgaatggaa atgggcaagt taaaccttct
    35581 aagcattctt tgctattggc tggttgtcag aatttagcgg gtgttgggtg catagcattc
    35641 gcgtcttagt actataccct ggaatattgt attatctgct tgtgggttct tttttagcct
    35701 gccaagagga ccagggaaga attggttgta tatgactggc cagtgcacta ctcgttcgtc
    35761 aatttcttaa cgtcccctct tggctgcagc gtcagctgct gtcagtgact ggcctgcaaa
    35821 gtggagccat agcgtctgac agtctctgac tgcaggcgat gcgacggtaa cagttggaag
    35881 aatgacgctg ggcgtcagcc ggttgagcct tacggtgcca tcgagctcag agcattccgc
    35941 tctgcgcact tgttcttcat gcgtacggtg cttagcgagc tcaatggtat agcggccttg
    36001 gaagctaact acgattctta ttccctcgac atattctaca attgcttttt ggaacatggc
    36061 tgtatgcagt ccatgtgctg agacgagtca accggagtct ggggttagtc tgggatttat
    36121 atatggtagt tatgtagtga ggagcctttg gagcaggtac gagtagcttg cattcttgat
    36181 acgtacagat cagtatctag gcacccgact attccactat tcccttatgc aaccaggtgt
    36241 catctgtcgc aatgcatatg ctctgtaatt cactcaacgc tgtggcgacg caattgctgt
    36301 cgctgtcctc gccagcattt caatcgctaa ttcaacagcg agccgtctgg tgccaagagc
    36361 ctcatgcgca ggtatcaact cacggaactt tgacattcac ctacccgtct cctaacatta
    36421 cgcgggccac gatcaataat gggccagtaa acttcgtcga ccggcgattt acagatgact
    36481 tgttggactt cttgatccct cttgagacgg tgacagagga cacgcccaag gtcgtgatct
    36541 tcgactcgtc aaaccctaac ttttggttgg gccacatcga catgaggaca ctgaagaccc
    36601 ctatcacgga tgaaaagaag cagctgggtg ccgattacat caaattcacc caattgctcc
    36661 agaacatcac ctcgacaatc tttatcgccg agattgacgg tcgcgcattc ggtgctggga
    36721 acgagatcgc tgcgcagatg gatatgcgat tcgttggacc acgtgcgcgc actggttcct
    36781 ttgaggaagc tctaggcctc gtcgctggag gaggagggca gacgtatatg ggctccatcc
    36841 tcggcaaggc caaggccatg gaatacctgc tggcggccaa gtccttcact gggcctacgg
    36901 gtgaggcact gggcatcttc aataagtact acgacaattc gcaggcgctc aagaactcgg
    36961 ttctcgaact cgcccagcgc atcgcattat tcccgcgcgt cgcgctgaac caaaccaagt
    37021 ccgtgctcgg cttcctgaac ccgcccaacg acgcattcca gctcgacttt gaggccttct
    37081 acgacatcga acaaggcccg gtgcagcagg caaacatacg acggttcatc gagctgagcg
    37141 aggaccagac tgcgaaccac tacgaaatgg gcttggggga gagtgtgatg gccttgtatg
    37201 gacagtggga tggtggcgtt gagtagttag tggggcggcc acttgcgggc tcactggtga
    37261 attgcaactt ggagcacctc ctaaggttat taactttgcc ctgtactacc tgtacatggt
    37321 gggcatcccg cgctgggtgt ctatgtagcg gtctatagag cactgaaatc ggtactcccg
    37381 taactactat ctactatgac agggcatctg ttccctgatg atcatcatgc gatgccgtct
    37441 ccacaatgca ccctgttacc aatggttgct tttgttgctg cggcagttga gtcaggtatt
    37501 ttcggccttt gtatcttggc agtgcttaag tccgttgtct cagcccggtg gccctggtta
    37561 ttgttttgtt gtcggtctat tgccatgccc actccttccg cttcatttca ggcacagagt
    37621 tgaaaatgtt aacttatcgg gctttgcgtc ttggcgttgg ttaagtccag tcgccctgtc
    37681 caatggttgt aatacccagc tcatcatatt gatcacttat cttgccctta attacttgcg
    37741 tgtggcctgc ctatgtccgg tattacaccg cacgcgcttc cgtcctttgc agcctccgat
    37801 cagtcggcat ggcgcttcac ttacagagca ccatcttcgg ccagctgatg cgcttgctct
    37861 caagccgcag ggtcttcaaa tatcccgatg agattgatct aagtttatgg gaaaaggcag
    37921 tgcagcaaga tgacacctat cccgaaccca gcggcaatgc cagcaacaca ttgcaaggca
    37981 ccggggcggc caatggggcg cgactaagcc caatatccca gggcaatcat ggaaatctca
    38041 ttgtaggctg gtatgggccc gacgatcctg aggtaagtac tctttgcacg actactgtat
    38101 gtcttgctaa tgtgccctat tccactcgcc cagaatcccc agcattggcc ccgagctttg
    38161 aaacacctga ttgcatttca aatgtgtata ctcaactttg ctgtctacat cgcaagctca
    38221 atatacacac ccggcgagca caacctcatg gaagaattcc acgtcagcga ggaagtcgct
    38281 attctggggt tgtccctctt cactctgtac gcagaaagca ctcattcccc gcctttggta
    38341 cattttgtta acttcctgcc catgttggct ctcagaggtt acggctttgg tcccatgctt
    38401 tggtccccat tatccgagat tccaagactt ggtcgcagtg gaattttctt ctatacgctt
    38461 ctcgcattca tactcttcca attgccggtc ggcttggcac ccaatgtcgt ggttttcctc
    38521 attttcagat gggtgacagg cttctgtggc agcccgtgcc tgtcgacagg tggcggtact
    38581 atcaatgata tctatccacc cacgcaggta cccttcttga tttgcatttg ggcgtcggcc
    38641 ggcgttttag gtcctgtctt cgggccgctc atcggtggct atcttgcacc cgccatgggc
    38701 tggcggtgga ccatctgggc attcacattt ttatgttgct tggtactggt catcatgttt
    38761 ttcttcctcc cagagacaag cgcagacacc attctttata aaagagccgc gcgacttagc
    38821 aaggccagcg gtcgccattt gataagtcga tcggaggccg actccgcaca ccacacagcg
    38881 agagacgacg cgctcctcct catgcgagcc tttacactta cactattcga gcctgtcgtt
    38941 ctgttgatga atctatacgc cggtcttctt tatggtgtgc ttttcatatg gttcgaatca
    39001 ttccctctcg tttttgggaa tatttatcat tttaccactc agcaacaagg acttgttttc
    39061 ctggcgatct tgggtttcac cctgattagc ttgcctcttt atatgctatg gatgaagtgg
    39121 agtttggtcc cgaagatggg aacaaaggct ttcaaacccg aactcatgct tttaccaacg
    39181 cttgtcggct gctggtcact ccccctctgc ctcttctggt tcggatggac gtcacgatcc
    39241 agtatccact ggatagttcc cgtcattggt tctggcacgt tcgctattgg tgttgtaaca
    39301 ttgttcaaca cactctacac ctacctcgga atgatctatc caaaatacgc cgcgtcaatc
    39361 ttcgccgggg cggccttgtt tcgagcactt tttggggcga cttttcctct tttcgtaagt
    39421 ttcatcagtg gtagcaatgc tatgcaccta ttataatatg tcgctaataa agaatgcgcc
    39481 aacaggccca ggttctcttt gataatcttg gtgtgggtcc gggtaactct cttctgggtg
    39541 ggatttcggt attgttcatc ccagtgccct ttgtcttcta caaggtaagt cgatagatat
    39601 ccccctgaat catatttcat ctctgattgt gccgcagttt ggggagagga ttcgacgaca
    39661 tagcaagcac gcatccgcat aataccatgt agataatgag gaggacaatg cgcacgtaac
    39721 agtggcgcta tagagaacgt gttttaaaat cattcgtata actaggacat aaactctgaa
    39781 atcagttatc ttgtgatggt aagccgtcag gtgaagctgg tggcctcaag tggttctcct
    39841 ttcagtagtg acttaccagt aggtaccggt actacatcat acgccacgga gtgtctaacg
    39901 gcacctgtaa cgcagccata gggccgtgtt agacaagttg ggcctacaaa cgttctctcc
    39961 taagcccgtc aaacgggcag ggagattctg tatcttttct ttttattcaa tacactcatt
    40021 ttgtatcact ccatacgcaa aggcttgggg ctgccatctg ttcgagtaga ttttcaggct
    40081 actctaacat cagacttaca ccccaaaagt gataatggcc ttttgtctcc cgcaagaccg
    40141 tgacgcatct cggaaggagg aaatatggta acatagagac ttatataatg gttcatcgct
    40201 tcggggccaa atcgacagta ccatccatta ttgtatcgta gaattttgta tatgacatgt
    40261 ctgtgacaat gaacaccgtg attaagtcaa taatcaacaa cacagctaca tagctcaagc
    40321 tagtggctgc gctcttcacc gctgacaact attctcgtcc aaaaagttga atataaacca
    40381 gcagtttatt ggtgcataaa aggatgagtg gagttattga acggaaatat tttatatatg
    40441 cgtatatata tatatgggtt tgcacatttc cattttgtca gatagccatg tgccagacat
    40501 tgtgccttcc tggatctgtg gctgggccgt attggcttac agctcgccaa cagaggcaga
    40561 actatggacg ttcttcccat ctgtttcatc ttggcatgac tcgcctgtcg tcactctgct
    40621 gagtttatag tcgatgtaag acttggtttc cgcattgtca ggcggggcta tcctgatatt
    40681 cgcaacgtaa accccttcgg tcagtgcggc gtactttcca gaggcttgaa aggtccaggt
    40741 cgtgaatgtg tcgatctcgc cccatttcgt cggtaccgca tctgtctcat tggccagtat
    40801 cgctttcacc ttggggatgt tgcgcagcag cccctttcca tagatgccaa tatactgttc
    40861 atcgtccgtt cggagcagac cttgtgcatt caaggtgaat aagtcatttt caccgtcgac
    40921 tacgttgaag tcgtccatgt ggactgtcgt cgcattaaca cagagttcgc aaccctcaac
    40981 cgacgtcagc cggcccactg cattgccatt ggaccagact cctccagttg gaagctggcc
    41041 catggggtac aacgagaaga tcctcaacta tatatttcgt gattactgtc agctctgata
    41101 cttgtagtac tgtagcgcat gctgtagtat gatccaccca cctggaacac cagcgctggc
    41161 accaacgcgt tgaatccgca ctggaccatc ttgttagagg ctgttgggaa ttaggttgac
    41221 tagtatatca caggcaaaac gacaaagaga gcggcttcca cagacgagaa ccaaattatt
    41281 aatagatttg tcactgctca atagaatgca agaggagacc atatcctgaa acacaagaca
    41341 aggcttgaag aatatatgct tacgatttaa ccgacaatca tcatgtggag tttaaatgga
    41401 aattgatatt tattttatga gttgcggtgc ttcttcggca ccatcacgca cgggcctgga
    41461 gaaaacacac cggggcatag atgtggtggc tgacctgcag agtgactgac aggcctgcaa
    41521 ccttggcttt ctgacaccaa tcggaccact gatggaacca tactgcacat gtcattcgca
    41581 ccacgaaatc cttgtcagat cacacgaatt ggtccatctt cttctccgca aactttacac
    41641 agtacacacc ctcggccagt tctggaaaga gctttgacag ggcattttca tagacgcata
    41701 tctatgcggt atgccaaagg ctgtgggttc gaggtaccgg agtgattcct catatatcgt
    41761 gtatacagtt ttttgaatca ttgcatattt ctggtctaca gccagcttct tagccccgat
    41821 aaccctcccc aggaccacac aactactcat ctcccggtaa ccccatggag tcctcgtata
    41881 gatttgcaat attgtcctct gactgctgcc gacaaaggag agccatgtcc tccctctgtc
    41941 aaaactcaag ctcagacata acgagcagag gctggtaacc attaaaccag ccttcggggt
    42001 catattcctt tttgaggcgc cgaagcctct ccaacctcca gggttcataa ccgtacaagg
    42061 cttctggtgc gtccttggag ccgtgaccgt agttgacgta ctgctggagt cttccatagc
    42121 cagatccctc gattaatttg tcttgttgct ccgataacca ttcgtcaatt tcctgctcta
    42181 actctgtgtc tttgtatgca ccttcaatca tgctcccaaa ctatcagctt atccgtataa
    42241 caaaatatgt gcttgaactt acagaaaatg ctgcgagcca tgtctccacg gataggctgt
    42301 cgcatcgtct ggcaactcct ggatcttctg ctgagcgaaa gattcaaaca tgaagctgaa
    42361 catcgctctc ccttcatact tttcattcat gctacgccac gaattgatat aggaccgtat
    42421 ggtggggatg tcatagctct tggcgttggc ggcgtaaaag ttcttgatcg gaaatcttgc
    42481 ccatccctgg ggtgtgcaaa ggatgttatt gagaccattg taggttgccc atggcagggc
    42541 atcccacgtg gcaattttgg tatccttcca gatcggcgat atcttgtcga atagtttggt
    42601 gtatggggca gcgtctactt cggggcctga atacacaaga ttaatgttga tcgtcggcta
    42661 caatctgtca gcaacgccct cggtgtttcg aagttatgtg ccaaccttcc catctacacc
    42721 tcgtctgcgc ccgattacaa acacaccaac ctccttgggc atcggattag agatagaatt
    42781 tagcgccgcc agtacatcct ctgtctggtg caatgcatat tcgaaatcca ccacaaggtg
    42841 ctttccatca tttagttgag gatatatctg gtatgttgcc tcaaccacaa taccaaagtt
    42901 gtgtccagcg cctcggatag cccaaaaaag gtccgagttg aatttagctg atactcgaat
    42961 cacggttcca ttcgctagta gaaggcgagc cgataccaga ttgtcgttga gatagccgta
    43021 tttcccctgg agcctaccaa tgcccgcgcc cagggagact cccagtacgc cggtgcaagg
    43081 acacgagcca acggctttgt gatattatta gcatggtatg attgatacaa aatagttata
    43141 ccactagcct ttcttctgat acgttacccc acggggcaca gggtttactt actgacttcc
    43201 atgcctctag catatgtcgc gtttgcgaac tcacctgtag tgatgccgcc gcctactgtc
    43261 atcagctgtt ttttctcatc gtaaactgca ctttttaggc cgcgtatatc gatcccgatg
    43321 gcatttttga tgcggcgaag cgaggtggtc agactgtgac caccggctct tgctgcaaaa
    43381 ggaatgcctc ttgagcgtgc ataattgacc tgtactgatt ttagcaacga ttttgcgaat
    43441 aaatgacaat agttagcata attacagttt cgaccacatc gttttcttct gcagcctgta
    43501 caacagcgat gtactccggt cgcttatagt tggagtatcg agcattaagt atcgtgaagc
    43561 tttcatcgcc agccagtgat attgtggctt tattggacag gcgcctctct agttccttct
    43621 tcaaactaaa ttttaaataa cgatctgaaa ctagagcgtc cagactgatg ccttcttggc
    43681 cccaaattaa tggctgttgg tctccgtatg ttggcacata cgataaaggg ctctcctgtc
    43741 ctatgacgaa attcacccat tggaggagga tccaggggag tgtggtcttc caagaattgt
    43801 tatttgccat agtaaacaag tattctgctt tggtttggaa ttactctctg taactgaggc
    43861 agtatgagct gtcctataac tttaaattag cacgtttaca tgggcagggc tgactggtcg
    43921 tcgtgaggac caaaaatctc tctatgcgca agttcatacg atatttcttg gtttcagcag
    43981 atattctatt tccatgtagt gtaccacaaa tcggcagtgt cataccagac gtcagatgaa
    44041 tagcgtgcgc tccaaaccca tgtctccttc tgtgctgtca tgtatgttgt cgtatcaggc
    44101 aatagtccct ccaaagctca aggttcggtc cttcatgcag tcacctcggg tcaatcacct
    44161 gacaagcatg atgcacatat gtcagatcta ctaagaccaa ggtactttcc aggctaggtg
    44221 tcataaaata agtgaaaagt gggttttgcc atgtgattgt tccctggctt gcacctgccg
    44281 tctggaagtc tcactgatgc cggcttcggc ccaggggtta agtgtactat gagtaataaa
    44341 caggataact agtaggtgat ggtatacagt catcttggat atctctgttt gcccagtgtc
    44401 gggcagctta acagtttact gcgaatatcc aatatttctt aactatagct aacatcccat
    44461 atcaagcaag ttttaactgt agctagggtt tcatgttcag tgcagttgtg agaagcttct
    44521 actaaatcct gagccttttc ggccttgtat tttggctcta taaaagttct accgtgtgtc
    44581 aagcaccgta caaaattaaa gacagagttg ttgatccaca ctttcgcgtt accaacgttc
    44641 gtcggtagac ttactttaac acaaggcgct tggactcgac tacaagttac cacctgcaac
    44701 gtttccgccc tattgcatca gaatggcgcc aatctctgtc accgaaccat tcatcccaga
    44761 ggcattggag cccatagcca tcgtgggaat gggtgggtca ttataatctc tcaccgctgg
    44821 acattagttg taaccctaac ctgaacaagg gtgccgctgg ccgggcgatt ctgagtcccc
    44881 atctgagcta tgggagtatc ttcaagagag gagacactca tacaccaaat ttcccgagga
    44941 tagaatcaac gttgatgcat tctaccatcc cgacattaac cgacctggct cctttagaac
    45001 cgaggggggc tgttttcttc ggtctgacgt acggcagttt gacccgacct ttttcggcat
    45061 ccaccctagg gaagttctta ctttagatcc tgctcaacga aagtttctag aagtcgtcta
    45121 cgagacaatt gagtcggcag gtgtccccct gcataaactg tccggttcca agaccggaac
    45181 atttgtgggc aacttcaatt atgatcatca actgatgcac tatcgcgacc ctgagaatgc
    45241 attgccgtat tccgtgactg ggagcggtat tactatcatc agcaacagga tcaactatgt
    45301 cttcaacttg aaagggcctt caatgaccct tgacacggcc tgttctagct ctctgtatgc
    45361 gcttcatcta gcttgttctg ccatccagac tggagactgc gacgcagcca ttgtcggcgg
    45421 aaccaacttg attcttacgc cggagtgcca gatcttctca tccgttctgg gagcggtctc
    45481 tcccacgtct gtctgtcaca cctttgactc acaaggtaca gtcccgtctc ggaccctagc
    45541 cgtgagttac agtgactgac aaattccata gctgatggct atgctcgggc ggatggaatc
    45601 ggtgcgctct acatcaagag attgcaacaa gcagtcgctg atggagaccc aattcgtgct
    45661 gtgatccgcg gtactgcatt caacgccaat ggccggactg ggggaattac ccaccccagc
    45721 cccgaagggc aagcagcttg cataaaacag gcgtacgaac gagccggggg gttagacatg
    45781 tcactgacag gctacttcga atgtcatggc acaggaactc ccgttgggta cgtttttgct
    45841 tcttcttctg tttgtggctt tatatacgtc catttcttgg cgctgatgtt ggaacagtga
    45901 cccaatcgag gtcggtgcca tcggccgcct gttcactgac tccaggacca gcgctaaccc
    45961 tctgttaatc ggatccatca agtccaacat gggtcatagc gagccctcca gcggtatggc
    46021 tggtgtcatg aaggccgttc tggcaataga gcgaggtctc ataccaccca cgatcgggat
    46081 caaggaactt aatcccaacg tagatttgaa ggatggtcgg ctgaaaatcg tccaggaaag
    46141 tactccgtgg ccggatttac cagttcgacg agcgagtatc aactcttttg gttatggggg
    46201 gtcaaatgcg catgtaagtc tgcatatatc atatatgata tcgtgtctga cctaatatta
    46261 caggccatcg tcgagtccat tgagactcta tttcctggtt atcgatcccg ccatcaggcc
    46321 aacaaacaat cctcctccat ggaggcattc gcaaaccgta atgggattag tcggcaatat
    46381 tccgacccaa ccactccctc atcaatcaat ggcttagcca acggagatat gagtggccag
    46441 aatggtaccc acaatgccaa tggagttgaa aacggccata ttggactact taccaacaag
    46501 cctcgatcga ctaaatcgag aacccagttc attctcccct tgtcagcaca cgacgggagg
    46561 acgctacagg caaattatga tgcattagca gcgcactacc gcgactggag cctgtttgac
    46621 attgcgtaca cattaagcgc caggcgtagt ctgcttcaaa atcgctgctt tgtcatagtg
    46681 aaggccgccg aagctgagaa cggcctgcca caagagaaat cgtccatagt gaagacggca
    46741 gcgggtgact cacgtactct tggcttcgta ttcactggcc agggctctca atggccccgc
    46801 atgggtgcgt cgttgatgac cgagttcccc agctgtctgg tgactgtacg ccgcctggac
    46861 aagtacctgg acgacctcga tgaaggacgc ggtcgagact ggagcattga ggaagtcctt
    46921 caacaggaca ctgggaatac ccgagtccac gaagcggagc tttcccagcc cctcgtgact
    46981 gctgtgcaga tcatgattgt caatctcctc tcccagtgga acgtcaagcc tcgagccgtt
    47041 atcggccact cctcaggcga aatagcggcc gggtatgccg caggcctgtt gaccgaggaa
    47101 gaagctatgg ttgcagcata cctccgaggg aaggccataa tacaaaatgc ggcgcccggg
    47161 ctaatgatgg cagtgggagg tgccctgtct catctccaac cactggtgga tcactatgac
    47221 ggtcgcgtca cgatcgcttg tcataattct cccgagagct atacgttaag cggtgatgcc
    47281 gacgtcatga ccgatctcaa ggctgtgttt gatgaaaaga agatattctg ccgcgcgctt
    47341 catactggcg gcaacgcgta tcactcggag catatgagaa caatcggcca aggctacgag
    47401 atgagtctga atgcatgcat gcccaagaga tcagccaaga tgtcagctca ggaagattcg
    47461 ccagtcataa tcacgcaagc tgtctttttc tcctcggtct atggccaggc tgcaccttgg
    47521 tccatactcg gacctaagta ctggcgccag aatctcgagt ctccagtact cttccatcaa
    47581 ggtgtatcgc aaatgttgac tcaggccacg cctgatattc tcattgaaat tggaccccac
    47641 agcgctctcc agggccctct ccgccagcta gctaactcga tggacggtat ccagttccca
    47701 gcctattacg ccgcaattac aaggggcagt gacaacgtga aagatatcct gacactggca
    47761 ggcaatctct acagcagcgg ttacgacatc gatctggctc gtgtgaacgc catagagagc
    47821 cgtggcggga acggctatca gactgggcgg gtcatatccg acctcccccg gtaccaatgg
    47881 cagtatccat gcgatattct gctctatgag aatcgctgga cgcgtgaatg gcgcctacgc
    47941 aagcatccac gacatgacat cctaggaagt aggataccgg gcacaaacca ggccgagcca
    48001 ctgtggcgaa acaagctgtc cgtcaaggat gtgccttggc tggcagatca tcgtgtaagc
    48061 aagcaatcat taaaccggtg atgtcttctg acccttttac agctcggcaa agaaatggtt
    48121 ttcccatcta ccggctacct gagcatggct ttagaggcag ctacccagat tgcagagctg
    48181 gggggattga aagtctcaga tgttgaatac tatgacattc agaacgtcag tctctccaaa
    48241 gccctcatag tacccgagga cgatttaggt attgagaccc tattcactct acgaccgacc
    48301 ccgctcaata aaaccactcg ccacgtgtgg cttttcgact tcgttcttac ctcagtctcg
    48361 aatgaatttg gggttgacaa ttttgtggaa cattgccggg gacaggtcga agttggtcta
    48421 gagaaataca gtgagtagct ccaaggccac cataggatca tttttgccta atcttagcag
    48481 gtttcccaga gtaccccttt gtaggagaca tccaggcctc gaaggtgaag aaggctatca
    48541 atgctgcgca gtggtacgag agtttcgtag gtgcaggctt gtgctatggc cctacgttcc
    48601 agggcctttc cgatatctct gccatagggc agtcgaacat gagtcgagct cgagttggca
    48661 tagatcctac tgcaaagatg atgataggag agtcgcgcta tatcctccac ccagccactc
    48721 tggacgctag tcttcaactc tctattctgg caggccacaa gaacacagct accaagttca
    48781 aacgcgcatt catgccgacc gggatcgata gtgtcaaagt gtggcccaag gttgcagcgg
    48841 agactcgtgg atttgccgat tcgtactcga aagccacgct gaagggcgtc cggggcctcg
    48901 ctgcagacgt ggtgctgctc ggaacgaaca gccaacgaat gctacaagcg agcaacatat
    48961 tcttgacggc atcggatcag tccgccccca agctcatcga agagtcaaag ccgtacacac
    49021 gcatcatttg gaagccaagc ttcgaccatc tgaccacgga tactctgtct cagatgttcc
    49081 cacctctgat gctgagtgac gatgctgtga ttccttcatt gaatcacttg gcactgcacc
    49141 agttgattca cttcaaagcg acccatcccg aaatcttcaa gcagagctcg gaacagccgc
    49201 atcttcaaag gctgcttgac tggacaacgg aaaagcttaa cgctgccgcg gctgatcaca
    49261 cttcgactgc ctccaagatc atcaactaca gccatgcaca tcgagcccaa gagattgaac
    49321 ggttatccga gctgttaaag ccacgatcct ccgaggctcg actcatgtgt cacctctaca
    49381 ataatctccc ttctatctac aggggtgaga agactggaat tcaagttgcg ttgcaagaca
    49441 atctgctgct tgacaactat gagacggggc aagtttatcg agagggaaat cgccgtctgg
    49501 gaggggcatt ggccctctat gcccaccaga acccgaaggt caggatcttg gaggttggag
    49561 ccggaactgg aagcgcaacg aatgaaatcc tatcagcttt aaagggagat accgcatgga
    49621 ggcagtattc agagtaccgc tttacggata ctacgccatc tttcctggca agtggggagg
    49681 agagattctc caattatggc ggtatgacat ttggcacctt tgatatggag cagagcggcg
    49741 aatcccaagg ataccaacag gactgggaca tcgtcgtggc atccaacgtc attcacgcca
    49801 cctcggatat ccgaggcaca ctcgttaaca ttcgaaacgt actcaagcct ggtggcagga
    49861 tgttgctatt ggagttaacc caatcccagc ttagtgcggg cctggtcctt ggtaccttca
    49921 gtgacttctg gaaggcggat aacgatccca gctaccctcg atacgacggt ccgtttttga
    49981 gcaagtcgct ttggcagcaa gtcctccctg ctgctggatt ttctgggctc gatttctacc
    50041 ttgatgacta cgctggtgac aatgtctccg caactgtcat atgtgccacc gctgcggatc
    50101 ctctgctcag cattccgccg acaatccagg gtccggatcg ccaaggcatc acgttggttt
    50161 atcgcaacgc gacggcgcca tatatgagac ggatgatgga caatctttcc aatactggca
    50221 ctatacccat ctccctcatg ccactttccg atataaagat tgctcgtcat tacaggctta
    50281 tattcctcct tgaggcagag aaaccattct tccttgatgc aacccctcaa gagtgggcca
    50341 acctccagta tgcaatcagc cgctcagtgt cgtcgttgtg gctgacgcgt ggtgatctca
    50401 tggtgggcaa agagccccta tgtgggatga tctccggtct tgccaaagga atgaagatcg
    50461 agaacaactc cttgcgcttc agcatcctag atactgacca aatccctgac gggcccgaca
    50521 atgcttactt caaactggtc aaggcccttg aagccagagt ggcagatgcc tcgaagttca
    50581 acgacgattc agagttcaga tacaaaaacg gtatcctcta catcagtcgc ctcgcgttgg
    50641 ataacggcct ctgtgcagag gtcacagttg cgaactccca ggatagggtg ttgaaggagc
    50701 ttcctcttaa ggccctcaag tcgaccaaac ttcaactggc gatcgacaaa ccaggcgttt
    50761 tgagtaccgt gtacttcaag gaggacccaa cgttcctcac gccactagcc gcggatgagg
    50821 ttgagatcga ggtcaaatac gccggtatca acaataagga tatcgccgtg ttgactggcc
    50881 ggcaccattc cgattccttc agcgacgagt gctccggtgt gatcactcag attgggagtg
    50941 aagtgaaaca gttcaagatc ggggatctgg tttactgcca gtcattctcc aagttcggga
    51001 actttgtccg cgacaaggcc gtattctgcc agaaactcgt cgccggcgac acattggatg
    51061 gtgtggctac actgccgatt gcatttggca cagccattta cggcttgatg gatttgggcc
    51121 agctgaccaa gggtgacagc gtgctcatcc aatctgcaac cggagctgtt ggtttggcag
    51181 cgtgccagct cgcccacatg gttggggctg agatcttcgc cacggtgggc acagaagcca
    51241 agaagataga gttgctgggg atgggctacg ggattcaagc cgaccacgtc ttcccatccc
    51301 gcgacaggtt cactgccgcg aagctgctgg agcaaactaa tggcaacggc atcgacgtga
    51361 ttctctgtag cgctcgggga gagctcatgc acgagtattg gaaatgcatt gctacctgcg
    51421 gaagattcgt cgagattggc cgcaccgagg tcctcgacag cggcaagctg agccttgatg
    51481 tcttcgggcg taatgccaca tttgcctcgt tcgacttgga ggttatgagt aagaacagac
    51541 cacaagtaac cgctaggtat ttagcccctg cgtaattcat atgcgcaaag agagctaact
    51601 cttggtagtc taatgagaag gattcatgaa ctcaagtctg agggtcgtat caaacccttg
    51661 cccctggcca agttcggcgt cgctgagatc gagagggctt tcgcgacatt cgtcaagggc
    51721 acccatatcg gcaagctgct cgtcgaatat gacgaccagt cggaagatag ccttccagta
    51781 agtctctgtc caattgatca agcctttgcc gcgcgtcgtg actcataatt cctagttgga
    51841 aagagacgct ttctccgcca aatttgatcc aaatgcgtcg tacctcctag tcggttgctt
    51901 gggtggtctc gggcggagct tcagtacctg ggcggtacac gcggagcccg gaatttgatc
    51961 tacctgtctc gcagcggagc ttcgaacgag gaagcaagag cttttctcga aacgctgaga
    52021 cagcagggag ttgatgcata tgtcgtaaag ggcgatgtga cctcgatggc tgacgtgcga
    52081 gccgccgtgg actcggcgaa gttcccactg aaaggcatcg tgcagggcgc tctcacgctg
    52141 cacgacggtc tgttcgaatc catgtccctc aaccggttta acgcaactgt acacccgcgc
    52201 gtcattggca cgttgaatct ccataacgca acaaaacatt taccacttga ctttttcgag
    52261 ctctggtcct cctggactgt tgtttttggt actgcaaccc agagcaatta cttagcgtca
    52321 aatgcgttca tggacaattt tgcaaggtat cgtcgcgccc agggtctccc gtgcacgagt
    52381 gttgctctca gccaggttct cggcatcggc attgtttcct acatcccaga gtaccagcag
    52441 gccatgatca ggaacggctt ttacggtaat gatgaagacg agttcctgca ctactgtgag
    52501 aagggtatct tgccagcacc aatggacact acccaggacg ccactttccg atacgaccca
    52561 ctggcagccg gtcatctgct tgttggtatc gagcccgcgg gtctgaggat cgtcgaccag
    52621 aagtatccat tatctgatat gatgtggtat cacgacccac gattccagaa tctcatccag
    52681 gcgacgtctg ttctttcaca cgggtcccaa aacaaacgag aggccgccgg ggaggaaggt
    52741 acggcactgg aacgcatcat tgccaagatc tctcgtcttc tgtacatccc cgccgacgag
    52801 atagatgcga gtaaggcaat aagcaactat ggaatagaca gcatggttgc ggcagagctc
    52861 cgaaactggt tccaaagcgc gtttggaaag gatgtaagca ccttgaagat gttaagcgcc
    52921 actatgacag cacaaaagct ttcagaagaa gcagaggcga gtaattcata gacatgagtc
    52981 atttggcaag agtatacagt atagaatgtc gtttgcgaag ccggagtcac cattttccaa
    53041 ggttggtctt agcatgccat taaagtgggc gggtgacctt aagtcgggtt gatacgtgag
    53101 ccgaaaggtg gtaggtgtag acaagagata agatgagccg gtagatttgc agtagaacga
    53161 gaaaaggaat aaatatttgt gatgtattat caaaatgcac ggatgctagg ggtcagacta
    53221 gtggtgtgtg aacgaatgga ttggaagctt ctacgcttgc gcccagaaag ctaacctacc
    53281 atacccatga tacgtgggta gatatgagaa gcccataagc ttatcttatt tacacgcgtt
    53341 atcctacagc ttatgtgtta tattaattca attcctttca atcttcttga gaagtgaaaa
    53401 gtgtcagcgc aaaaaacgcg gtgattagag gggggggggg ggggggggaa aggcctgt
//
