# Supplementary material for: Genome sequencing and physiological characterization of three Neoarthrinium moseri strains
Source: BMC Microbiol. 2025 Aug 21;25:526. doi: 10.1186/s12866-025-04274-z (PMC12369201; doi:10.1186/s12866-025-04274-z)
Supplement: Supplementary file 16 — Supplementary Material 16. [file 12866_2025_4274_MOESM16_ESM.zip › BiGSLICE/input/Nmoseri/TUCIM5799/JAFIMR010000014.1.region001.gbk]

LOCUS       JAFIMR010000014        21546 bp    DNA     linear   PLN 06-APR-2022
DEFINITION  Neoarthrinium moseri strain TUCIM 5799
            scaffold14_Wmoseri_TUCIM_5799, whole genome shotgun sequence.
ACCESSION   JAFIMR010000014
VERSION     JAFIMR010000014.1
KEYWORDS    .
SOURCE      Neoarthrinium moseri
  ORGANISM  Neoarthrinium moseri
            Eukaryota; Fungi; Dikarya; Ascomycota; Pezizomycotina;
            Sordariomycetes; Xylariomycetidae; Xylariomycetidae incertae sedis;
            Neoarthrinium.
COMMENT     ##antiSMASH-Data-START##
            Version      :: 7.1.0
            Run date     :: 2023-12-04 11:58:05
            NOTE: This is a single region extracted from a larger record!
            Orig. start  :: 658436
            Orig. end    :: 679982
            ##antiSMASH-Data-END##
FEATURES             Location/Qualifiers
     protocluster    1..21546
                     /aStool="rule-based-clusters"
                     /category="terpene"
                     /contig_edge="False"
                     /core_location="[10000:11546]"
                     /cutoff="20000"
                     /detection_rule="(Terpene_synth or Terpene_synth_C or
                     phytoene_synt or Lycopene_cycl or terpene_cyclase or NapT7
                     or fung_ggpps or fung_ggpps2 or trichodiene_synth or TRI5)"
                     /neighbourhood="10000"
                     /product="terpene"
                     /protocluster_number="1"
                     /tool="antismash"
     proto_core      10001..11546
                     /aStool="rule-based-clusters"
                     /tool="antismash"
                     /cutoff="20000"
                     /detection_rule="(Terpene_synth or Terpene_synth_C or
                     phytoene_synt or Lycopene_cycl or terpene_cyclase or NapT7
                     or fung_ggpps or fung_ggpps2 or trichodiene_synth or TRI5)"
                     /neighbourhood="10000"
                     /product="terpene"
                     /protocluster_number="1"
     cand_cluster    1..21546
                     /candidate_cluster_number="1"
                     /contig_edge="False"
                     /detection_rules="(Terpene_synth or Terpene_synth_C or
                     phytoene_synt or Lycopene_cycl or terpene_cyclase or NapT7
                     or fung_ggpps or fung_ggpps2 or trichodiene_synth or TRI5)"
                     /kind="single"
                     /product="terpene"
                     /protoclusters="1"
                     /tool="antismash"
     region          1..21546
                     /candidate_cluster_numbers="1"
                     /contig_edge="False"
                     /product="terpene"
                     /region_number="1"
                     /rules="(Terpene_synth or Terpene_synth_C or phytoene_synt
                     or Lycopene_cycl or terpene_cyclase or NapT7 or fung_ggpps
                     or fung_ggpps2 or trichodiene_synth or TRI5)"
                     /tool="antismash"
     gene            164..918
                     /locus_tag="JX265_006400"
     mRNA            join(164..440,605..918)
                     /locus_tag="JX265_006400"
                     /product="hypothetical protein"
     CDS             join(164..440,605..918)
                     /codon_start=1
                     /locus_tag="JX265_006400"
                     /product="hypothetical protein"
                     /protein_id="KAI1870230.1"
                     /transl_table=1
                     /translation="MTPKPPKGQFTVLYFASAGSYTAREHDYFTAPLPISKLFGTLEEK
                     HSGIQAKILDSCLVTVNLEYVDIPEKDDDPEQVVIKEGDEVAIIPPVNVLLLFHLCTAA
                     CLQRPNPPARRNANAFWITRTRSNKSRKKAIVEAMLTSAVKVVMVETWHPNGRVRISHR
                     SAQCGQTSSSQAGAKSGNAFGVGTHVQDYGRRC"
     PFAM_domain     197..439
                     /aSDomain="ThiS"
                     /aSTool="clusterhmmer"
                     /database="35.0"
                     /db_xref="PF02597.23"
                     /description="ThiS family"
                     /detection="hmmscan"
                     /domain_id="clusterhmmer_JX265_006400_0001"
                     /evalue="2.30E-06"
                     /label="JX265_006400"
                     /locus_tag="JX265_006400"
                     /protein_end="92"
                     /protein_start="11"
                     /score="28.3"
                     /tool="antismash"
                     /translation="VLYFASAGSYTAREHDYFTAPLPISKLFGTLEEKHSGIQAKILDS
                     CLVTVNLEYVDIPEKDDDPEQVVIKEGDEVAIIPPV"
     gene            complement(2041..2989)
                     /locus_tag="JX265_006401"
     mRNA            complement(join(2041..2584,2635..2746,2803..2989))
                     /locus_tag="JX265_006401"
                     /product="hypothetical protein"
     CDS             complement(join(2041..2584,2635..2746,2803..2989))
                     /codon_start=1
                     /locus_tag="JX265_006401"
                     /product="hypothetical protein"
                     /protein_id="KAI1870231.1"
                     /transl_table=1
                     /translation="MDDGAAASPSSSADEILNSYHLPRPYPLWLNPSYAKHIVKGNFMT
                     LSARPKTVDAGEWIAHQVVEHYRNLWNFVRVIHEKEEDGLTICNATTCPRMSAGANHSF
                     TWLNFRREPVELPAYEYITLMQRWISGKIDDTNIFPTDNNGVSFAHNPSITTSPLSQLT
                     SPGDRDWVGKRSGFPENFVEVCQTIFRQMFRVYAHLYWAHFVDPFYHLNLEKQLNSCFS
                     HFVLTACALDMLKPQELEPMQPLIDLWAANGTFPPGSKAYDYANHKAGDRLMQLGNAA"
     PFAM_domain     complement(join(2158..2584,2635..2746,2803..2881))
                     /aSDomain="Mob1_phocein"
                     /aSTool="clusterhmmer"
                     /database="35.0"
                     /db_xref="PF03637.20"
                     /description="Mob1/phocein family"
                     /detection="hmmscan"
                     /domain_id="clusterhmmer_JX265_006401_0002"
                     /evalue="3.60E-45"
                     /label="JX265_006401"
                     /locus_tag="JX265_006401"
                     /protein_end="242"
                     /protein_start="36"
                     /score="154.2"
                     /tool="antismash"
                     /translation="HIVKGNFMTLSARPKTVDAGEWIAHQVVEHYRNLWNFVRVIHEKE
                     EDGLTICNATTCPRMSAGANHSFTWLNFRREPVELPAYEYITLMQRWISGKIDDTNIFP
                     TDNNGVSFAHNPSITTSPLSQLTSPGDRDWVGKRSGFPENFVEVCQTIFRQMFRVYAHL
                     YWAHFVDPFYHLNLEKQLNSCFSHFVLTACALDMLKPQELEPM"
     gene            4944..6266
                     /locus_tag="JX265_006402"
     mRNA            join(4944..5204,5265..6266)
                     /locus_tag="JX265_006402"
                     /product="hypothetical protein"
     CDS             join(4944..5204,5265..6266)
                     /codon_start=1
                     /locus_tag="JX265_006402"
                     /product="hypothetical protein"
                     /protein_id="KAI1870232.1"
                     /transl_table=1
                     /translation="MSDSEDHLDVAEDGVDDLFGEGGDDDDLQSDNERVLSDADLASEK
                     DDRERYGEDDVDMDEQDVVVKDRLVMNIQMFRHRTPKSKDGTLRSLRPPNFLRWAAEEY
                     KADSFEPTHWDLENAQSENPKGVIRYQRDPKTGELKSNALVYRWSDGSTTLSVGGEHYE
                     VQRKMLAPPSDKPYEERQDAHYYAAAAHLSSNLLVTVGHVSEQYTVLPNRDIQDDAVAQ
                     LASRMQAVARGKAVSADNIFIATRDPELQRKEAELAEKERMKAQRRRENAAARLDNRAS
                     GYRSGGLSIGDLEGGRRGAGGARKRGQPGASRQKKRRPEYDSDDDLPAGRGRNDDYDHE
                     DDFIAPSDDEDSMAADDDEEDLLDDDDDEEEAPRKKRQKTAEAEDEDADADADLDDLDA
                     PAAEQGRSRRRNIVDDDDDEE"
     PFAM_domain     5274..5771
                     /aSDomain="Leo1"
                     /aSTool="clusterhmmer"
                     /database="35.0"
                     /db_xref="PF04004.16"
                     /db_xref="GO:0006368"
                     /db_xref="GO:0016570"
                     /db_xref="GO:0016593"
                     /description="Leo1-like protein"
                     /detection="hmmscan"
                     /domain_id="clusterhmmer_JX265_006402_0003"
                     /evalue="7.00E-32"
                     /gene_ontologies="GO:0006368: transcription elongation by
                     RNA polymerase II"
                     /gene_ontologies="GO:0016570: histone modification"
                     /gene_ontologies="GO:0016593: Cdc73/Paf1 complex"
                     /label="JX265_006402"
                     /locus_tag="JX265_006402"
                     /protein_end="256"
                     /protein_start="90"
                     /score="110.7"
                     /tool="antismash"
                     /translation="LRPPNFLRWAAEEYKADSFEPTHWDLENAQSENPKGVIRYQRDPK
                     TGELKSNALVYRWSDGSTTLSVGGEHYEVQRKMLAPPSDKPYEERQDAHYYAAAAHLSS
                     NLLVTVGHVSEQYTVLPNRDIQDDAVAQLASRMQAVARGKAVSADNIFIATRDPELQRK
                     EAE"
     gene            7076..9099
                     /locus_tag="JX265_006403"
     mRNA            join(7076..7347,7443..8283,8341..9099)
                     /locus_tag="JX265_006403"
                     /product="hypothetical protein"
     CDS             join(7076..7347,7443..8283,8341..9099)
                     /codon_start=1
                     /locus_tag="JX265_006403"
                     /product="hypothetical protein"
                     /protein_id="KAI1870233.1"
                     /transl_table=1
                     /translation="MMGFFGIAWAFCSLLLEVVLFWFKVSCLLFRLASAQPEAVLADDE
                     VQKLGGWWRTKSVLDEWLESLRNAEVYEDWEHAALHLDNIKELNLWRNDPSSRSYDWGL
                     INQRLESLIAAREETDLQALLDLVRAGLVRNLGNITSPRLYNRSFAGTKYLIEEYIAQV
                     VEAIQEINLRSSSTAAPLIDSNGDDDVGTPVLNLSTQRKLDFLHDTRQAFGRTTLVLQG
                     GAIFGLCHLGVIKALFLRGLLPRIITGTATGALIASLVAIHTEDELPGILKGDGIDLSA
                     FEAHAHHGQQTGKQSLEYGWETLLRRIKRFMKEGYFLDVKVLEDCVKANVGDLTFEEAY
                     NRSKRVLNITVATEGQEGVPTLLNYITAPNVLIWTAAVASNASTPSLYGSRGTTVLCKD
                     VNGEIVPWAPANTFRHYTSSTPMTSNKDHKSPLARIAQLFNVNHFIVSQARPYLIPFLE
                     SDMHGPSLFAARHKRAQITGHIIRMIGLEIRHRLRQLDTLGLLPPTIRRFLVDEEVPAA
                     SMTFVPKVTAGDFMRLLETPTRETLDYWILRGERSVWPAVCALRIRCAMEFEIEKSYQR
                     ARSLKAGGLRRKASTHAASGVLPRASPDRMSPEKNGLRDAGPTKGTA"
     PFAM_domain     join(7253..7347,7443..7695)
                     /aSDomain="DUF3336"
                     /aSTool="clusterhmmer"
                     /database="35.0"
                     /db_xref="PF11815.11"
                     /db_xref="GO:0004806"
                     /db_xref="GO:0006629"
                     /description="Domain of unknown function (DUF3336)"
                     /detection="hmmscan"
                     /domain_id="clusterhmmer_JX265_006403_0004"
                     /evalue="2.80E-34"
                     /gene_ontologies="GO:0004806: triglyceride lipase activity"
                     /gene_ontologies="GO:0006629: lipid metabolic process"
                     /label="JX265_006403"
                     /locus_tag="JX265_006403"
                     /protein_end="175"
                     /protein_start="59"
                     /score="118.0"
                     /tool="antismash"
                     /translation="DEWLESLRNAEVYEDWEHAALHLDNIKELNLWRNDPSSRSYDWGL
                     INQRLESLIAAREETDLQALLDLVRAGLVRNLGNITSPRLYNRSFAGTKYLIEEYIAQV
                     VEAIQEINLRSS"
     PFAM_domain     join(7822..8283,8341..8391)
                     /aSDomain="Patatin"
                     /aSTool="clusterhmmer"
                     /database="35.0"
                     /db_xref="PF01734.25"
                     /db_xref="GO:0006629"
                     /description="Patatin-like phospholipase"
                     /detection="hmmscan"
                     /domain_id="clusterhmmer_JX265_006403_0005"
                     /evalue="1.70E-11"
                     /gene_ontologies="GO:0006629: lipid metabolic process"
                     /label="JX265_006403"
                     /locus_tag="JX265_006403"
                     /protein_end="388"
                     /protein_start="217"
                     /score="44.8"
                     /tool="antismash"
                     /translation="LVLQGGAIFGLCHLGVIKALFLRGLLPRIITGTATGALIASLVAI
                     HTEDELPGILKGDGIDLSAFEAHAHHGQQTGKQSLEYGWETLLRRIKRFMKEGYFLDVK
                     VLEDCVKANVGDLTFEEAYNRSKRVLNITVATEGQEGVPTLLNYITAPNVLIWTAAVAS
                     NASTPSLY"
     gene            10001..11546
                     /locus_tag="JX265_006404"
     mRNA            join(10001..10254,10319..10384,10446..10699,10774..10930,
                     10986..11075,11146..11412,11477..11546)
                     /locus_tag="JX265_006404"
                     /product="hypothetical protein"
     CDS             join(10001..10254,10319..10384,10446..10699,10774..10930,
                     10986..11075,11146..11412,11477..11546)
                     /codon_start=1
                     /gene_functions="biosynthetic (rule-based-clusters)
                     terpene: Terpene_synth_C"
                     /gene_functions="biosynthetic-additional (smcogs)
                     SMCOG1052:Terpene synthase/cyclase metal-binding domain
                     protein (Score: 140.4; E-value: 1.4e-42)"
                     /gene_kind="biosynthetic"
                     /locus_tag="JX265_006404"
                     /product="hypothetical protein"
                     /protein_id="KAI1870234.1"
                     /sec_met_domain="Terpene_synth_C (E-value: 1.3e-16,
                     bitscore: 54.9, seeds: 87, tool: rule-based-clusters)"
                     /transl_table=1
                     /translation="MTYSVTHTKGPSSTPSYTITLPTKGGLLSTRNDVSHKDTTQSLFH
                     RLKGQQLVIPDLRPMFSHWSSGTNEHYMRMKESVDKKLSLILPSEKHQKAVSDADPALL
                     AAKWWPTSSWERYQTMTDLVIWFGIWDDYVEKLACPLAAQDFRVATKKFVTQSLGLARR
                     TEAPAVPVHPLIQSFKGIADEVCKAFDLEQREQLLKHFDQYIDATELEAEFEKAETVPG
                     LDQYWEVRTLTSGMGTLLGMSEFALQVKLPMHIITSPAYETLWAVTIVINSIVNDLISF
                     KKEMAAGSVLSSVAILFHQSGDLDLAVKLSVEYLQQLVDLYDTTAEVLLQEAAAGQDAE
                     VQQAVSEVVDLFRMVNTGNLEWSLGAKRYGVSEFIQEDGSIELYL"
     PFAM_domain     join(10489..10699,10774..10930,10986..11075,11146..11278)
                     /aSDomain="Terpene_syn_C_2"
                     /aSTool="clusterhmmer"
                     /database="35.0"
                     /db_xref="PF19086.3"
                     /description="Terpene synthase family 2, C-terminal metal
                     binding"
                     /detection="hmmscan"
                     /domain_id="clusterhmmer_JX265_006404_0006"
                     /evalue="2.10E-31"
                     /label="JX265_006404"
                     /locus_tag="JX265_006404"
                     /protein_end="318"
                     /protein_start="121"
                     /score="109.4"
                     /tool="antismash"
                     /translation="DLVIWFGIWDDYVEKLACPLAAQDFRVATKKFVTQSLGLARRTEA
                     PAVPVHPLIQSFKGIADEVCKAFDLEQREQLLKHFDQYIDATELEAEFEKAETVPGLDQ
                     YWEVRTLTSGMGTLLGMSEFALQVKLPMHIITSPAYETLWAVTIVINSIVNDLISFKKE
                     MAAGSVLSSVAILFHQSGDLDLAVKLSVEYLQQL"
     gene            13283..15119
                     /locus_tag="JX265_006405"
     mRNA            join(13283..13634,13693..15119)
                     /locus_tag="JX265_006405"
                     /product="hypothetical protein"
     CDS             join(13283..13634,13693..15119)
                     /codon_start=1
                     /locus_tag="JX265_006405"
                     /product="hypothetical protein"
                     /protein_id="KAI1870235.1"
                     /transl_table=1
                     /translation="MRAEYKGGRKALHDCPASATIPADKSTMLPPEIWISIAECCVANH
                     YCDKNALLNLRTVSRLFNDAIRPYALRTLQLEFTRLDRVSQRRRRPLDGDALRGMGHLC
                     KALYLDMMLIRDEGEILYLGNIFRNVPSMDSFVTTLYDRYCMNENSFTEVEYRESLGYM
                     LERTMDVEAVRLNLPFQLISKHCQASTMLLGNTFEALAQRPEDSKTLKTLVLENMTDIG
                     IVKLWRNPRDVKNIIDTFVDLKHLLISVRRHDDARYHVISFQQRLWEMIGKAGKLESLC
                     LVSLNMDEQPFEVVRHSSQRDCTLSDWHFKSIPTVRKPPKSVLPYLTSLELRRVEIHPC
                     GFLSLFKCFGSSLKELILNHVYLKTCYNSYAPDHFLRTLWIGLPNERPQQNHRWIAVAL
                     REMDVQLQVCRATNLGYDQYLVGLEPAAWSNYDLVDPSGLGRSLEERFVEVVTGVKQPS
                     NVDGSAVEYWPEEEAQTWAHANKERPLNTTRLAWDAAAYMKEPENNTTSRWQKSIDGYF
                     PNCNQFTLDELHRFADTACEGMNELNRRCAQGFDALEPSYREEDVGDDQLLEPDNSPGP
                     AIPPAPFSFSVDSDED"
     gene            16121..17734
                     /locus_tag="JX265_006406"
     mRNA            join(16121..16975,17036..17517,17572..17734)
                     /locus_tag="JX265_006406"
                     /product="hypothetical protein"
     CDS             join(16121..16975,17036..17517,17572..17734)
                     /codon_start=1
                     /gene_functions="biosynthetic-additional
                     (rule-based-clusters) p450"
                     /gene_functions="biosynthetic-additional (smcogs)
                     SMCOG1034:cytochrome P450 (Score: 342.3; E-value:
                     7.8e-104)"
                     /gene_kind="biosynthetic-additional"
                     /locus_tag="JX265_006406"
                     /product="hypothetical protein"
                     /protein_id="KAI1870236.1"
                     /sec_met_domain="p450 (E-value: 2.1e-69, bitscore: 228.4,
                     seeds: 50, tool: rule-based-clusters)"
                     /transl_table=1
                     /translation="MALYTLSIGNLFATITVLGITYLASNMVYNLYFHPLSQFPGPFLM
                     RISRLPYIYRFTRGALPYYMLEIHEKYGEVVRVAPNELAFANPAAWNDIQGHRTKGQLE
                     MEKSAAFYKPIKGIETDIINADREEHGMIRRTLAHGFSEKALRDQQPLIKKYVDLLVQR
                     LRENCADGTKALDMTAWYNFTTFDVIGDLAFGEPFGCLEESRYHSWVATIFQMAHVGTF
                     VQSLSFYPAIKAVLDAFVPFMEKMDKQRQGFLRLSRTKLQTRMTKFKERPDLVEPLIRR
                     KDEWGLTMEKLQATCSILIIAGSETTATLLSGVTYFLMTNPDAMKRATDEVRSRFKTED
                     EINFVTVNDLNFMNSCLSEAFRLYPPVAMGLPRVVPAGGAKICGHYIAEGNIVAVHHYA
                     LYRRASVFKDPLEYHPERFLGDPRFANDSRDALQPFHIGPRNCIGRKPSLAYVEMRTIL
                     ARMLWNFDLRIADESRNFLDQRNFNLWEKGALKTYLTPVVR"
     PFAM_domain     join(16295..16975,17036..17517,17572..17653)
                     /ASF="active site cysteine inconclusive"
                     /aSDomain="p450"
                     /aSTool="clusterhmmer"
                     /database="35.0"
                     /db_xref="PF00067.25"
                     /db_xref="GO:0004497"
                     /db_xref="GO:0005506"
                     /db_xref="GO:0016705"
                     /db_xref="GO:0020037"
                     /description="Cytochrome P450"
                     /detection="hmmscan"
                     /domain_id="clusterhmmer_JX265_006406_0007"
                     /evalue="1.70E-67"
                     /gene_ontologies="GO:0004497: monooxygenase activity"
                     /gene_ontologies="GO:0005506: iron ion binding"
                     /gene_ontologies="GO:0016705: oxidoreductase activity,
                     acting on paired donors, with incorporation or reduction of
                     molecular oxygen"
                     /gene_ontologies="GO:0020037: heme binding"
                     /label="JX265_006406"
                     /locus_tag="JX265_006406"
                     /protein_end="473"
                     /protein_start="58"
                     /score="228.3"
                     /tool="antismash"
                     /translation="GALPYYMLEIHEKYGEVVRVAPNELAFANPAAWNDIQGHRTKGQL
                     EMEKSAAFYKPIKGIETDIINADREEHGMIRRTLAHGFSEKALRDQQPLIKKYVDLLVQ
                     RLRENCADGTKALDMTAWYNFTTFDVIGDLAFGEPFGCLEESRYHSWVATIFQMAHVGT
                     FVQSLSFYPAIKAVLDAFVPFMEKMDKQRQGFLRLSRTKLQTRMTKFKERPDLVEPLIR
                     RKDEWGLTMEKLQATCSILIIAGSETTATLLSGVTYFLMTNPDAMKRATDEVRSRFKTE
                     DEINFVTVNDLNFMNSCLSEAFRLYPPVAMGLPRVVPAGGAKICGHYIAEGNIVAVHHY
                     ALYRRASVFKDPLEYHPERFLGDPRFANDSRDALQPFHIGPRNCIGRKPSLAYVEMRTI
                     LARMLWNFDLRIADES"
     gene            18633..20421
                     /locus_tag="JX265_006407"
     mRNA            join(18633..18644,18880..18938,19055..19869,19940..20421)
                     /locus_tag="JX265_006407"
                     /product="hypothetical protein"
     CDS             join(18633..18644,18880..18938,19055..19869,19940..20421)
                     /codon_start=1
                     /locus_tag="JX265_006407"
                     /product="hypothetical protein"
                     /protein_id="KAI1870237.1"
                     /transl_table=1
                     /translation="MKGEILHLHLGQAGTQLGNSAWELYLLEHGLGRDGRPDPNVKDVV
                     EGGSYETFFTETSGGKYVPRSIFVDLDPSPIDEIRTGDYRQLFHPELLISGKEDAANNY
                     ARGHYTIGKEMVDNVVDRIRRVADNCNALQGFLIFHSFGGGTGSGFGALLLERLSTEYG
                     KKSKLEFAVYPAPRVSTAVVEPYNAVLSTHSTIENSDCTFLVDNEAVYDICKRNLDIPR
                     PNYEHLNRLIAQVVSSITSSLRFDGALNVDLNEFQTNLVPYPRIHYPLISYAPVVSAAK
                     SSHESFKVHDLTFQCFEPNNQMVVCDPRNGKYMAVALLYRGDVVPRDCSAAIAALKAKA
                     SFNLVEWCPTGFKLGINYQKPMAVPTASPSDGGLASVDRSVSMLSNTTAIAEAWSRLDQ
                     KFDLMYSKRAFVHWYVGEGMEEGEFSEAREDLAALEKDYEEVAADSFEPEEDDAEY"
     PFAM_domain     join(18642..18644,18880..18938,19055..19628)
                     /aSDomain="Tubulin"
                     /aSTool="clusterhmmer"
                     /database="35.0"
                     /db_xref="PF00091.28"
                     /db_xref="GO:0005525"
                     /description="Tubulin/FtsZ family, GTPase domain"
                     /detection="hmmscan"
                     /domain_id="clusterhmmer_JX265_006407_0008"
                     /evalue="1.30E-63"
                     /gene_ontologies="GO:0005525: GTP binding"
                     /label="JX265_006407"
                     /locus_tag="JX265_006407"
                     /protein_end="215"
                     /protein_start="3"
                     /score="214.9"
                     /tool="antismash"
                     /translation="EILHLHLGQAGTQLGNSAWELYLLEHGLGRDGRPDPNVKDVVEGG
                     SYETFFTETSGGKYVPRSIFVDLDPSPIDEIRTGDYRQLFHPELLISGKEDAANNYARG
                     HYTIGKEMVDNVVDRIRRVADNCNALQGFLIFHSFGGGTGSGFGALLLERLSTEYGKKS
                     KLEFAVYPAPRVSTAVVEPYNAVLSTHSTIENSDCTFLVDNEAVYDICK"
     PFAM_domain     join(19773..19869,19940..20247)
                     /aSDomain="Tubulin_C"
                     /aSTool="clusterhmmer"
                     /database="35.0"
                     /db_xref="PF03953.20"
                     /description="Tubulin C-terminal domain"
                     /detection="hmmscan"
                     /domain_id="clusterhmmer_JX265_006407_0009"
                     /evalue="1.40E-44"
                     /label="JX265_006407"
                     /locus_tag="JX265_006407"
                     /protein_end="398"
                     /protein_start="263"
                     /score="151.4"
                     /tool="antismash"
                     /translation="PRIHYPLISYAPVVSAAKSSHESFKVHDLTFQCFEPNNQMVVCDP
                     RNGKYMAVALLYRGDVVPRDCSAAIAALKAKASFNLVEWCPTGFKLGINYQKPMAVPTA
                     SPSDGGLASVDRSVSMLSNTTAIAEAWSRLD"
ORIGIN
        1 aaagcatgta ttacctgaca tctctgatgt accaaattat caccaagatc tctgaagcaa
       61 catcttctac cacacttctt gttcagctct atcgcagaca caagctaacc tggtggtcta
      121 tagtgtccgt tccctctatc gcctgcccaa ctcttcaccc gtcatgactc ccaaacctcc
      181 caagggtcaa ttcacagtcc tctactttgc cagtgccggg tcctatacgg ccagagaaca
      241 cgactacttc accgcgcccc tgcccattag taaactgttt ggcaccctgg aggagaagca
      301 cagtggcatc caagccaaga ttctcgactc atgcctcgtg actgtgaacc tagaatatgt
      361 cgacataccg gaaaaggacg atgatccaga gcaggttgtg atcaaggagg gcgatgaagt
      421 tgctatcata cctcccgtca gttctggctg aaatccttcg accatcgtaa agcgccgttg
      481 tgcaaaagta gatctgcgac ctttggaagt catggatgag gtagtagtgg ctccctttca
      541 ctgctgctat cgcgctcccc aagcgtctcg ttcgtgctat cgccctcttg gccctctgtc
      601 acagatgtct tgcttctttt ccacctgtgt accgccgcgt gcctccaacg accgaaccct
      661 ccagctcgtc gaaacgccaa cgccttctgg atcactagga ctagaagcaa caagagcagg
      721 aagaaggcga ttgtcgaggc aatgctcacc agtgctgtta aggtcgtgat ggtcgagacc
      781 tggcacccca acggtcgagt ccggatctcc catcgctccg cccagtgcgg acagacgtct
      841 tcgtcccagg ctggtgccaa gagcggcaat gcatttgggg tcggcacgca tgtccaggac
      901 tacggacgcc gatgttagcg ttgggtggcc cgtaatgggt caggcacaga ggggaaccac
      961 gggaggtggt agtagtcggg ttgtcgatag gcacaagcaa gcataggcag acatacaaac
     1021 gggcaccagc tacaatcact ctccctcttc aagcagtccc cgcagttctg aagcttccag
     1081 caccgctgga aatggggctc gttctcccgc gctgccgtcc acgcctgcca tgtatcgttt
     1141 ctcatcgtac ggacaactgc ccaccttgag atgagcactt tctcagccag cgtagtgtga
     1201 cggcccagcg tgcagacgga tgccgatcct taggctgtcc cttggctata ataccgcgat
     1261 gatcttgtgc atgatacaca atgagggctg acagcgtgtg aactgcctcg tgatgaaggt
     1321 aaatcacgga gtaccacgcg ggacgagcgc cggcccatca ttttggaacc ttcggggttc
     1381 aaggctgagg gcgtggtgat taatgcgggg cagcaattgt tgtccaagct gaactgaatt
     1441 tacccctagc ctgggaaaac accacagcca cggtttacta ccaagtcggc cacgagctgt
     1501 cacaacctcc catgctcact tgagaagttc cgacatgtct actatgcagc cagccatatg
     1561 tccgctggca aaacagctgg gccggctgtg tatggggttc aacccggcaa cgtagcacga
     1621 gtgcctatgc catcgtcaag tacggctctt gtgggcgtcg gatagtcaag gagacaggac
     1681 cagtgtctct atttctttat gcaagtgaga tctctctagt gtgggattcc ttgactatga
     1741 ttagatgccc cttaaccccc cctaaccccg tgagaccacg tcgttttata cgaacgttcc
     1801 aagtcaatgc gcccccctgt ttactttccc tcccatattt tcaacaaggg ttgggctgct
     1861 ggcccgggag aggcggtcag ctcagatcgt caaagcctgc ggctatcggg aattgacgaa
     1921 tggagcagga tccgcaactt gggcttccag tccgagctcg gagtcgtctt ccgtctatca
     1981 gcgagcaagc tgggactgga cgccaggttg ccgtcctata tacaagcgtg gactatgcgc
     2041 ttacgcggcg ttgccaagct gcatcagccg atcgcccgcc ttgtggtttg cgtagtcgta
     2101 ggccttagat cccggcggga aggtaccgtt tgcggcccag agatcgatca gaggctgcat
     2161 gggctcgagc tcctgcggct tcaacatatc caatgcgcaa gctgtcagga caaaatgcga
     2221 aaagcagctg ttcagttgct tctccagatt aaggtggtag aaggggtcga cgaagtgtgc
     2281 ccagtataga tgagcataga cccggaacat ctgcctgaat atagtttggc acacctcgac
     2341 aaaattctca gggaagccgc tccgcttgcc aacccagtct cggtctccag ggctggtcag
     2401 ctgggagaga ggcgatgtcg taatcgatgg gttgtgggcg aacgaaacgc cgttgttgtc
     2461 ggtggggaaa atattggtgt catcgatctt tccagaaatc caacgctgca tgagagtgat
     2521 gtactcatac gccgggagct cgacaggctc cctcctgaag ttgagccagg tgaatgagtg
     2581 gtttctgggg acagtaagtg acgtgctcag gctccagttg gcggtttaac ttacgcgccg
     2641 gcggacatcc tcgggcaggt ggtggcgttg cagattgtga gcccatcctc ttccttctca
     2701 tgaatgacgc ggacaaagtt ccacagatta cggtaatgct caaccactat agcatccaac
     2761 ttagtcatcc tctgcctaca gatgatgggg aatcaagcgt accttggtgg gcaatccatt
     2821 cgccggcatc gaccgtcttg ggtcgggcac tcagggtcat gaagttgccc ttgacaatgt
     2881 gctttgcgta cgacgggttt agccacaagg gatacggccg tggcagatga tatgagttga
     2941 ggatctcgtc agcacttgag ctgggagatg ctgccgcacc atcatccatg gctaaggatg
     3001 gtgaactagg aaggggaggg atcttgggtg ctgagaggct ggtcgaagac tggtttcctt
     3061 gtgacagggt ggtaggagac tcaggttggc cgctgcttgt agtcactggg ctcttctgac
     3121 ctggggcctt agccgctgtc cctctaaaac gagcgttact atagatgaac gttagtattc
     3181 atttctcggc agacgagata taaaaatcct cagagtgagg ctcaggggtg cagcggaaag
     3241 aaaaaacaca tgtgcatctg caagccactc gaccctatgc aatgcaggca gcagggcaaa
     3301 cagcaaaaac aaagtaccaa gacttcgggg caggatctta gcctaataaa ggcattccta
     3361 ataataccaa gcacttcagg ttggctgctg gtcgccgggt ttctcaaagc ggtgatataa
     3421 gtgttcagga atagtccacc aaccagttca gtctgttgtc gaatgcagag gcgagaaggc
     3481 tctcaggcac gtgatgaacc ggtggtcagg actggcctct gtcaccctga attggaggga
     3541 accgacgtgt cccaagcgag gagtcccacg tgaagcgctg tcgatacaac ttgcaggagg
     3601 actctgtgac cgacctcaag aggctgtgct gtgctgtgct gtaccagtgc ccgtgctcga
     3661 ggtttgaaac tgttcagtct gattttaccc cgccaaagtg gtaggtagac gtctgaaatc
     3721 cagagggcac cgcaaccgtg cagccgttgc tataccgctg ttgaagcccg agccgccgag
     3781 ttgcagtggc aagcccgtat atggacggac gggtgttggt tccagccaga cggtaggggg
     3841 gttgatgtca tgcctcactg gaggcgttga aggtgccaat ggtctttggt gcagtgtggt
     3901 ggctatagca tgaatgtgac aagaaggcaa catgcgcatg tgttgctttt cggattgccc
     3961 acacagttct taataaaagc attatgaaac agcatgccac ttacatcccc gaaaaaagat
     4021 tcgacatggt cgcgtgtgtg tgtgtgtgtg tgtgcaccga gaggcgccga cgaggggtaa
     4081 aaaagggttg gtgaggcggt cagaattcct gggtcccaag gccaccagat cgacggacgg
     4141 cgtatcacaa gccctgtact tgacggagga gcagtccacg ggcctgcaga gggaacgcag
     4201 aaagagcgac gggctgctac gaagggcgaa tgaatcccag atatgttcaa tgggaacccg
     4261 acgactcgag tttctcaaac gttagggggc gaggtcaaaa ggaggcatgg aggagggggg
     4321 ctaagccggt ttggtcctcc tcccgcacgt gccaacggct ggttccaccc ggagctggga
     4381 cagctcaggt ctatcttggg ggcctacgac cagggattcc gccattgtgc cccggcgcac
     4441 agctctcgaa cctgcatgct cacggagccc atgggattct acacgtaaaa gggtcgggta
     4501 acacgccctt ttcctccgtt tcgcccccat tcttgcgagc aacccggttg tggtcttgtg
     4561 tgtccaacac aatctaccta ggtaagttgc ggtcatcgct gcggggcata ctcaagggtc
     4621 taatactcac taaacttgcg aattggccgc tagcgcgctg ggccagaggc tgctgaaaca
     4681 aacgctccca gcggacctgc cacgcctcca gctaggcttc tggccttcag ccttcccagt
     4741 cagacgccct tgcaaatcca tcagggcccc agcgcaacgc gaccgacctc cagcctcgcc
     4801 cgtctttgcc catcttcatt caccacatcg caggcgccgc gagtcttgac tcaagctccc
     4861 tcgaggccaa ttgcacttca ctttctgctc ttcatcacgc cggtttctcc acctccaaca
     4921 gttggaagtt gtcattcgtc accatgtcag actctgaaga tcacctcgac gtcgccgagg
     4981 atggcgtcga tgacctgttt ggcgagggcg gcgatgatga tgacctgcag tctgacaatg
     5041 agcgcgtcct cagcgatgca gacctcgcct ctgaaaagga tgaccgcgag cggtacggcg
     5101 aggacgatgt ggacatggat gagcaggacg tcgtggttaa ggaccgcctc gtcatgaaca
     5161 ttcagatgtt caggcatcga acccccaagt ccaaggacgg cacagtacgt gtttttggcg
     5221 aatgtctctc acgcaactag acatggtggc ttacgattgc acagcttcgg tcacttagac
     5281 ctcccaattt cctccgatgg gccgccgaag agtacaaagc cgacagcttc gaaccgacac
     5341 actgggacct ggagaatgcg caaagcgaga acccgaaggg cgtcatcaga taccagcgcg
     5401 accccaagac cggagagctg aagagtaatg cgctggtcta tagatggagc gatgggtcta
     5461 ccaccttgtc ggtcggcggg gaacactacg aagtacagag aaagatgcta gcacctccca
     5521 gtgacaagcc atacgaagag agacaggatg cgcactacta cgccgcggca gcccatctgt
     5581 cgagcaacct tctcgtgacc gtgggccacg tctcggagca gtacactgtg ctcccgaata
     5641 gggacattca agatgacgct gttgcgcagc tggcaagccg catgcaggca gtggcgcgtg
     5701 gtaaggcggt gagcgccgac aacatcttca tcgccacgag agatccggaa ctccagcgaa
     5761 aagaggccga gttggcagag aaggaacgca tgaaggccca gcgcagacga gagaacgcgg
     5821 cggccaggct cgacaaccgt gcctcgggct accgcagcgg agggctctcg attggcgatc
     5881 tcgagggtgg ccggagagga gctggtggcg cccgcaagag aggacagcct ggcgcatccc
     5941 gccagaagaa gcgcaggccg gaatatgatt ccgacgacga tcttccggcc gggcgaggtc
     6001 gcaacgacga ctatgaccac gaagacgatt tcattgcccc cagcgatgac gaggacagca
     6061 tggcggctga cgacgacgaa gaggatcttc tcgacgacga cgatgatgag gaagaggccc
     6121 ctcgtaaaaa gcggcagaag actgccgagg ccgaggacga ggatgcggac gcggatgcgg
     6181 atctggatga cctcgatgcg ccagccgccg aacagggcag atcacgtaga cgaaacattg
     6241 tggacgacga cgacgatgaa gagtagcagg agcagttccg agaataatcc aacgggctat
     6301 gggttctatc aacagagctt acgaccgtta gtgattgaca ggaagcgctg gctgtcctct
     6361 ctgggagcat tacggggtaa aaagtggtat cgtagtatcg taaattctaa tcagagccat
     6421 ggtgttcctg cctaagcgac ccttcaaacc acagagcctt gctgacaaga cgagtgacat
     6481 gcttcctagc acgcgctttc gtagccgtgc gaatctgaat acgtggatgt ggtatgtttg
     6541 acggaggcat gtagttgcac ctgaggacgg ttgcgcatgt tgtaggtacc aagccgaggc
     6601 ggcgggcagg gatcagctgg ctagcagaca gctcacagct acttttggtc ctagtaccct
     6661 tagctcaacg tggggaaaca tggcccggcc gtccgcccgc cagccagcaa cccagggtca
     6721 acggaagcga agcactttca catgcacgca acgcctgcag acatcgttcc agctacacca
     6781 agacgccgcg tgacgttgta ccgctgtacc gctgtaccac caacctcggg cgactttagt
     6841 ttgttattcg gtcgaagtcc tgtgatgcct tcacgtaaat acgtacagtc cccttgaact
     6901 gatccatacc gcaacctccc tggaatgaca tgacatttta agacgccgcc gcacctagtg
     6961 atccgcacat gatggcgcag ttccgtcccc cgtgccccag cctctagtca gacttccgag
     7021 ccatcccgcc ttttgcatgt gtcaccccgg tgctccgtga cgctgcatcg cggccatgat
     7081 gggattcttc ggcatcgcct gggctttctg ttcgctactc ctggaagtgg tgctgttctg
     7141 gttcaaggta agctgtcttc tgttccggct cgcgtctgcg caacccgagg cggtgctcgc
     7201 tgacgacgag gtacagaagc tcggaggctg gtggaggacc aagagcgtcc tggacgagtg
     7261 gctcgaatct ttgcgcaatg ccgaggtcta cgaggactgg gagcacgccg cgttgcattt
     7321 ggacaacatc aaggagctca atctctggtg agttcgggag cgacgaggcc aagcgtgcac
     7381 gcctctgccc agtccgcaca atatatagct gcatacctac tcacacaccc gcctccctct
     7441 aggcgcaacg acccttcctc tcgttcgtac gactggggtc tcattaacca gcgtctcgag
     7501 tctctgatcg ccgcgcgcga ggagacggac cttcaggctt tactcgatct tgttcgcgcc
     7561 ggcctcgtgc ggaacctcgg caacatcacg tccccgagac tctacaatcg ctcattcgcc
     7621 ggcacaaagt atctgattga ggaatacatc gcacaggtcg tcgaggccat ccaagaaatc
     7681 aaccttcgct cgtcgtcgac agctgctccg ttgattgata gtaatggtga tgacgacgtt
     7741 ggaactccgg tgctaaactt gtcgacgcag cgtaagctgg acttcctcca cgacacgagg
     7801 caggcttttg ggcggacaac gctggtctta caaggcggtg ctatatttgg actgtgtcac
     7861 ctaggcgtca taaaggcgtt attcctcaga ggccttcttc ctcgtatcat taccggcacg
     7921 gccactggtg ctttgattgc aagtctggtc gccatacata ccgaggatga gctgcccggt
     7981 atcttaaagg gagatgggat tgacctttca gcctttgagg cgcatgcgca tcacggacag
     8041 cagactggga aacagagtct tgaatacggt tgggagacct tgctgcgccg gatcaagagg
     8101 ttcatgaagg agggctactt ccttgacgtc aaagttctcg aggactgcgt caaggcgaat
     8161 gtaggagatt tgaccttcga agaggcctac aaccgaagca aaagggtgct aaatatcacg
     8221 gtcgctaccg agggtcaaga aggggttcca accctcctca actacataac cgcgcccaat
     8281 gtggtgagta tatcttactc cctatcaata gctggcctat tcatattgac acaaaagcag
     8341 ttgatatgga cagctgccgt agcttccaac gcctcgactc cttcgcttta cgggagtcga
     8401 gggacaacag tcctgtgcaa ggacgtaaac ggcgagattg tgccgtgggc tccggcgaac
     8461 actttccgtc actatacttc ctcgaccccg atgacctcaa acaaagacca caagagccct
     8521 ctggctcgca tagcccagct cttcaatgtc aatcatttta tagtctctca agcacggcct
     8581 tatttgattc cgtttcttga gtcagatatg catgggccgt cattgttcgc agcccgccac
     8641 aaacgcgctc agattaccgg acacatcata cgtatgatcg gcctggaaat ccggcatcga
     8701 ttgaggcagc tggacacgct gggactgctg ccacccacca tacggcgctt tctggtcgat
     8761 gaggaggttc cagctgccag catgactttt gtgcccaagg tgaccgcggg cgatttcatg
     8821 cgccttctgg aaacaccaac cagggagact ctcgactact ggattctccg cggagagcgc
     8881 agtgtctggc cggccgtgtg tgctttgcgc atcagatgtg ccatggaatt tgaaatcgag
     8941 aaatcgtatc aacgtgctcg ctcactaaag gctggcggac tgcgcaggaa agcgagcacc
     9001 cacgcggcat ccggtgtcct cccgcgcgcc tctccagacc gcatgtcacc cgagaaaaac
     9061 ggtctgcgtg acgcggggcc tacaaagggt acagcctaga acacatacca aggcaatcaa
     9121 cccacctggg gctggttttc gcaagggctt cggaggtttg ggtccgatct gagtagcgga
     9181 ccgctgaatg agacaacggg tcttgcccaa ttgcgcaaga ggtcggatct agaccattgg
     9241 cagatggagc ttgggagaag acgcgcgcgc aatgcaaggg gccgctcgct gtgagctggc
     9301 atgctgctat cgtctctatt tcgggacagc attgcggtaa aaaccggtgg tcccgaaact
     9361 gtggcggaag ggcggctaga cccgagtatt cagctgttaa ctagtagccg ctgtgtaggt
     9421 gggttcacga gggtttgctg cactataaca gactagacaa ggcgcagctg cgccgagaac
     9481 taggagtacg cttccggatc tggtaattag ggcccacgtc cagctacacc acgcaacgct
     9541 agctttacgt tgtacaagct ggaaactgag actatgcaag agagaaccgc gcaactggca
     9601 tcaaacaccg ggcttgttct ctctttgcca gtggaaatta ttggccaagg catgcgcatg
     9661 tggaactagt gcttaggcat ctgaagcttt tcttatggtt ctgggcaaga ctcttccaag
     9721 gcctcgaacg cagaatcaag cccggttgcg aggaacgaag gcgtctcaat tctctattga
     9781 aatagataaa tagacgttat atctctacat cagtgggcac gagtttattc atgggcagat
     9841 aagtcgacct ccgcgtgtgc ttcaaacctc tcacagacct agaaacaagc gataatttat
     9901 tcctgttcgc aaaatatgct tcactttaca ttgaatctcc aataattact accttcccgg
     9961 cttaaacatt gacagcccta caccggaaag tttgaacatc atgacgtact cagtaactca
    10021 tacgaagggc ccatcctcaa ccccttccta caccataaca ttacctacga aaggcggctt
    10081 gctttccaca cgcaacgatg tatctcacaa agacacgaca caatcactct tccatagact
    10141 caagggccaa cagctcgtaa ttccagacct gagaccgatg ttctcgcatt ggtccagcgg
    10201 aacgaatgaa cattacatgc ggatgaagga gagcgtagat aagaagttgt cgctgtaagg
    10261 ctagccgtca atattctatc taacaacaac gtgcctcgtt attgactgtg cttcctagga
    10321 tcctgccaag cgagaagcac cagaaggccg tcagtgacgc cgatccagct ctgctggcag
    10381 ccaagtaagt ctagtcacgc cacaactccg gatagtgata aatgatggtg gctaaccgtg
    10441 cttaggtggt ggccgacgtc ctcctgggaa cgataccaga cgatgaccga cctcgtcatc
    10501 tggttcggca tctgggatga ctacgtcgag aaactagcct gccccctcgc cgcacaggac
    10561 ttccgcgtgg ctaccaagaa attcgtaaca cagagcctgg gcctggcacg tcggacagag
    10621 gctcctgcgg tgccggtcca cccgctgatt cagagcttca agggaatagc ggacgaggtc
    10681 tgcaaggcgt tcgacctggg taagatagca cacgtgtttc ccctaagcca gaggctgtgg
    10741 tgtctcgagc tgacagtttc cccccaattc aagaacagcg cgagcagttg ctcaagcact
    10801 ttgaccagta catcgacgcc acggagttgg aggccgagtt cgagaaagcc gagacggtgc
    10861 cggggctgga ccaatactgg gaggtgcgaa ccctgaccag cgggatgggc acgttgttgg
    10921 gcatgtccga gtaagtattg cttcaaccca gggctacgac gtcacgggtg actaacacct
    10981 tgcaggtttg cgttacaagt caagctgccc atgcacatca tcacttcccc agcctacgag
    11041 acattgtggg ccgtgaccat agtcatcaac tccatgtagg tctcctttgt cgctcagggc
    11101 caggcggtta gagtgtaaaa ggttctcatg ctgacagcgg aacagcgtca acgacttgat
    11161 ttccttcaaa aaggagatgg ccgccggcag tgtgctcagc tcggtggcta tcctcttcca
    11221 ccagtccggc gacctcgacc tcgccgtcaa gctgtcggtc gagtacctgc agcagctggt
    11281 cgacctctac gatacgacgg ccgaagtctt gctacaggag gcggctgcgg gccaggatgc
    11341 cgaggtgcaa caggcggtct cggaggtggt cgacctcttc cgcatggtca acaccggaaa
    11401 cctcgagtgg aggtaagaaa gacggaaggc cagcctagtt tctttgatgt gattttgctg
    11461 acttgaggga taacagtctg ggggcaaaga gatacggtgt aagcgagttc atccaggagg
    11521 atggaagcat cgagctatat ctgtgaaagt cacaaggctt tggatactgg tgaggggtgg
    11581 tttagtctcc aatgggaggc gccggtggtt tcactttgcg agcgaggtgt ttttgggaaa
    11641 gatacatcaa atgattatgg gattggggtt gctttgtggt tctctatacg agcggcattc
    11701 catctgaaga cgcgagagag tatcttgata agctggcttc gcaagtacta aaaccaggcg
    11761 tttgggagca atgataacgt gaaacgcatt cattcatata gatggcgatt gaaataagaa
    11821 tacataaata tacggagtgc gccttgcgaa acactgtcta acacacccgc gtatgctcgt
    11881 tgcctcttga ttcgttaaga tttcataacc ctagactgct tctagagact gaggtgagga
    11941 ccgtgtagca cttctgcctc tacttggaac cagagggtcg ttgctgcatg aaacccgcca
    12001 gagaaattgt cggtgtctcc tcacataatt cgttatggaa gtgcacgcaa gccctgtgta
    12061 tatatggagg cagcaccacg aagcgtcaca atccgtcaac catgcgtttg tagttggttg
    12121 tgtcgagccg tctgcccata aagtcgtgct gggaaggggg ccctttgcct cgacaatagt
    12181 tatactgtcc gtccgtctgt ccgtccgtcc gctatctgca ataccccaaa gacctagcga
    12241 agtccgctcc gcttgactgt caagctaaga taccgactat agcaaccccg ccactgagca
    12301 gtccaaatga gttgccagcc cttgccctcg ccctcctgcg taccttgggc gctcgctctc
    12361 gcgctgcttc ccattcggcc tcggtcatga cgttcttggg gacgaagccg tagtgtttct
    12421 cgtaccagtc caccttcttc acttgttttt tcgcttgttt tttcgcccgc ctcctcttcc
    12481 ggaagtcctt tattgcagtt atgaatagca tacttgtgta tagtgatcag ctcatgacgc
    12541 gagactatga cgaagtgcaa atactttgct aacattgaag catgggacga tttgtatttg
    12601 tatcggtcat gcgttgctta ctgggctgtg catccagacg ttgcggccgc gctgtagaat
    12661 gacaaaggtg gcggagctgt caacccatgt tattgccaag ctgagaggtc tgctaagaga
    12721 ggagcgctta tgagagccat tgaaacttgc tgaagactgg acttggcggg caagaactgc
    12781 gtaggattcg atgccgctct gcaagattcg gagattcgcc gtagaaatca acttgcatac
    12841 acccaggcaa aggcatgaac ttccagtaat tgtaattggg ttcgacttgt aagcccttag
    12901 cgatggttcg ttggaatggg tacgtcgaaa tcacatgagt gacatacatt tcctgaggta
    12961 cataccatag ctcgcagctg gcgagaactg aagcactcta ggttagtatt ccagtgcaaa
    13021 cttgacagtc cgacattttg atgcttgttt tgcgcgtcaa gggcaaggat tacagcccgt
    13081 agagcctcac cacgcccacc acgccttgaa gctagcgcat caatgagtcg attagcggac
    13141 ccctgttgga gcgggagcta tggctacagg ggtaacgagg gagtcccgcc tgcgaaacaa
    13201 gcatcacgtc aagctactac aatgtcacga taacgaagcg gccatcccaa caactggccg
    13261 ggctgctcac ctctattcag ctatgagagc agagtacaag ggtggacgca aagcattgca
    13321 cgactgtccc gcctccgcta cgatccccgc agacaagagc acgatgctgc cgcccgagat
    13381 atggatctct attgccgaat gttgcgtcgc caaccactac tgcgacaaga atgccctcct
    13441 aaacctccgg accgtatcca ggcttttcaa cgatgccatc aggccctatg cactccgcac
    13501 gctgcagctc gagttcacga ggctcgaccg agtctcgcaa cgacggcgcc gccctctgga
    13561 cggagatgcg ctgcgcggaa tgggacacct gtgtaaagct ctctacttgg atatgatgct
    13621 gattagagat gaaggtacgt tcctgctgga gcacccagtg gtggcctttg gactcagctg
    13681 acctccacaa aggcgagatc ctgtatctag gcaatatctt tagaaacgtg ccttccatgg
    13741 actccttcgt cacgacgtta tacgaccgct attgcatgaa cgagaactcg tttacggagg
    13801 tggaatatcg tgaatcattg ggatacatgc tagaaaggac catggatgtg gaagccgttc
    13861 gactgaacct gccatttcaa ctgatctcga agcattgcca ggcttcgacg atgctcctgg
    13921 gaaatacatt cgaagcgctg gcacagaggc cagaagattc gaaaacattg aagacgttag
    13981 tgttggagaa catgacagac atcggaatag tgaagctctg gaggaacccc cgggacgtca
    14041 aaaatattat cgacaccttt gtggacctca agcatcttct gatttccgtt cgaaggcacg
    14101 acgacgccag atatcatgtc attagcttcc agcagcgcct gtgggagatg ataggcaagg
    14161 cagggaaact ggagagcctc tgtttggtca gcctgaacat ggatgagcag cctttcgagg
    14221 tagtcaggca ctcgtcacag cgggactgca ccttgagcga ctggcacttc aaatcgatcc
    14281 caaccgtgcg gaaaccgccc aagtccgtac tgccatacct gacctcgctg gagctccgta
    14341 gggtcgagat ccatccttgc gggtttctgt ccctattcaa gtgcttcggc agttcgctga
    14401 aggagttgat cctaaaccac gtctacctca agacttgtta caactcgtat gcacccgacc
    14461 atttcctaag gacattatgg atcggactgc ccaacgagcg cccgcaacaa aatcatagat
    14521 ggattgctgt tgcactgcgt gagatggatg ttcagctaca agtctgtcga gcaaccaatc
    14581 tcggctacga ccaatacctt gtaggcctag agccagctgc atggtcaaat tatgatcttg
    14641 ttgatccaag tggccttgga aggtccctgg aggagcggtt tgttgaggtt gtcacgggag
    14701 tcaagcagcc aagcaacgtg gacggctcgg ctgtcgagta ttggcccgag gaagaagccc
    14761 agacttgggc acacgccaac aaggagcggc cattgaacac cacgcggttg gcgtgggatg
    14821 cagccgccta tatgaaagaa cccgagaaca acacaacctc acgatggcag aagtccatcg
    14881 atgggtattt ccccaactgc aaccaattca ccctcgacga actgcatcgc tttgcggaca
    14941 cggcgtgcga gggcatgaac gagcttaatc gtcggtgcgc ccaggggttc gatgcgttgg
    15001 aaccgagtta tcgtgaggag gatgttgggg acgaccagct gctcgagcct gacaactcgc
    15061 caggacctgc tatcccgccg gctccgttct ccttctccgt cgattcggat gaggattaag
    15121 cacagatgac ggctacaccc gacattccgc acttccttgc tttgacgata gaaccgatac
    15181 ttggggcgta cgaattgcat attaacgatt agatgacatg gtgcactgaa atttgtttag
    15241 atacccctag caacttattt agactcagag tagttttttt caattttaac cgatagaggt
    15301 cttcctgggc tctcttgcat gccaggaatt gaagtaatct tgggcgtcaa cggttcatca
    15361 cggtccttct caactctggc ataatatcac gtcagcttaa cctcgactgc aacatcgtag
    15421 atgcacctgg tatctagatt atactaggtt cacagggtgg cgacttcaac actgattgtt
    15481 caagtcatcg tatgaacgtg ataggtgatg cttgaagcgt atctctgaag gtaagtgggc
    15541 agatattggt tgatggtatc tgttgtcgca tcttggcagt ttcaatccca acccgaatac
    15601 gactggcgcg caatcgtttc tctaggcgga ccatggcaca ttgactcatg acaacagcga
    15661 gcccgttctg tcccgtacac caaagggagc tgtgaatgag cttgcaattc tggggttcca
    15721 gggtggactt ctccgttatt gtggtatagt atcataggcc cgacagtata cacaggacta
    15781 tcggacacgg ggtaatcaaa actgaatctg gtgaccgccg cgacactgac cgagcccggc
    15841 ccggcgcaac gatcttcaaa tgccctattt agagtttccc cgcatggaca gtatcagatc
    15901 tctggaaacc tgattgatta tctttgctgt ggttcgcata tgcacatgta ggggtgtcgg
    15961 agtgccgctt caacacgaat acggaagtcg tcatctagtt cttcgaaata accaagcacc
    16021 cccccagcgt ttcttaaact ctctcaacat cacaaccgga agcaccaaca acgtgatagt
    16081 acagatttgg gcaaattcgg gaggtctccg tattttcgcc atggcgctct atactctgag
    16141 tattggcaat ttatttgcca cgatcacagt attagggatc acctacttgg cgtcaaacat
    16201 ggtctacaat ctgtacttcc atccgttgag ccaatttcca ggtcctttcc ttatgcggat
    16261 ctcgagactg ccgtacatct acaggttcac gagaggggca ctaccttact acatgttgga
    16321 gatccacgag aaatacggcg aagtcgtgag ggtggcgccg aacgaactcg ccttcgcgaa
    16381 cccggccgcc tggaacgaca tccaaggcca tcgtaccaaa ggacagttgg aaatggagaa
    16441 atcggccgcg ttctacaaac ccatcaaggg cattgagacg gatatcatca acgcagatcg
    16501 tgaagaacat ggaatgatac gtcgcactct ggcgcatggg ttcagcgaga aggcactcag
    16561 ggaccagcag ccgttgatca agaagtacgt cgatctcctc gtgcagcgat tgcgagagaa
    16621 ttgtgccgat ggaacgaagg ctttggacat gacagcgtgg tacaacttta ccactttcga
    16681 cgtcattgga gacctcgcct tcggtgagcc atttgggtgt ctggaggaat cgcggtatca
    16741 ctcctgggtt gccaccatct tccagatggc ccacgtggga acatttgtgc aatctttatc
    16801 gttctatccc gcgatcaagg cggttttgga tgcttttgta cccttcatgg aaaagatgga
    16861 caagcagaga cagggtttcc tgcgcttgtc aaggacaaaa cttcagacga gaatgaccaa
    16921 gttcaaggag aggcccgatc tggtcgagcc gctgataagg cggaaagacg agtgggtgag
    16981 tagacgcata cttgtctgga ttttctgcat ttcaactgaa aactgaccat cgcagggcct
    17041 gacaatggag aagctccagg cgacctgcag cattctgatc atagcaggtt ctgagacgac
    17101 ggcgactctg ttgtctggag ttacgtattt cctgatgacg aacccggacg caatgaagag
    17161 ggccaccgac gaggtccgtt cgaggttcaa gacggaggac gagatcaact ttgtcacagt
    17221 caacgacctc aacttcatga atagttgcct aagcgaggcc ttccgactgt atccccccgt
    17281 ggcgatggga ttaccccgag tcgtgccggc cggcggagcc aagatctgtg gacactacat
    17341 agcggaggga aacattgtcg cagtgcatca ctacgcgttg taccggcggg cgtccgtctt
    17401 caaggacccc ctcgaatacc atccagagcg gtttctcggc gaccctaggt ttgccaacga
    17461 cagccgcgat gccctgcagc ctttccacat aggccccagg aactgcatcg gacggaagta
    17521 agtctcctac gggccgcctt ccttgaaaca ttgccattct tttactgaca gaccaagcct
    17581 ggcctatgtt gagatgcgga cgatactggc tcgaatgctg tggaattttg acctcaggat
    17641 cgcggatgaa agccgtaact tcctcgacca gaggaacttc aacctgtggg agaagggagc
    17701 tctaaagacg tatctgactc ctgtggtcag gtaggttgtt gtggctgtat aagtacctag
    17761 gtatacatat gggtcggcca tagccgtcgg aaaaggctgg ggagttgttg ttctgtacct
    17821 acctgagcgt aggccctttc atatacacga gaacagattc ctacgtgctt gcgcgcgcta
    17881 ttgatttcaa aatgtttcgg tttgcatcgt gaacctagct gtcgatggta tatgtctttg
    17941 taagacggag gcatgtacgg catatgcaag catgccatgc cgggctgcgg atcctcaggt
    18001 gaagggggcg tcaatagcta gcatccatga cccagcaggg gtgggcagac accaattaag
    18061 cgctggaata ggcaggaccc ctgctgccgc cagaggagtc ctgcagactg gcgggctgct
    18121 aacgagggcg gtgtgcggca tgacagttcc tggtgttgca gaatcaggta cctcgggctg
    18181 gcgctgcacc gctgaaacgc gccgctgggc cgcgtgggag actttggcgc taacagtgga
    18241 cagaacctaa ggccgtgggc tagctggcta gttggctagt tggctgccta ggtaagggga
    18301 gggttgactg attgcccctc catcgacccc cctgacccgc gttttggcgt tggcgacggc
    18361 gacggcacac acaaagaata caggccaagc tcccccgacc ccctcccctc cgggcccgca
    18421 tcacagccaa tgggcccctc gttagcagcc agcatctctc cacacaaaac cataggaaat
    18481 ccacacctcc ttttgcactc cttctctcaa ctcaacgagc gctgtgcgca gagtccccgt
    18541 cccgaaaccc atctcctctg tcttgctcgt ccagagttgc agcagcagca gcagcagcat
    18601 cttgaagccg ccccctagaa ccaccatcca ccatgaaggg cgaggtaagt cggactgctt
    18661 ccctgctctc taccccccca ggtgcccagc cctgggacat gctatactga accttgatat
    18721 tcccctattc cctgggggcc accgtgaatt caccaccatg gatcccgcct agcgtccgct
    18781 gcgagcagtc ctcccactcc cccatcgtcg acgtccagct acgggcagaa tcacgtttcg
    18841 tgtgcaatcc agtccattga catgctctct tgcctctaga ttcttcacct ccacctcggc
    18901 caggctggta cccagctcgg caacagcgcc tgggagctgt gagtgcacac cgctatacct
    18961 atcttacgct cgagttgccc ggcccgcggg caagcaacgg cgcatctctg gcgacaccgg
    19021 cgagacctcc acggctgacc ccttccccaa ccaggtactt gctcgagcat ggtctcggac
    19081 gcgatggtcg cccggacccc aacgtgaagg acgtggtcga gggtggctcc tacgagacct
    19141 tcttcaccga gaccagcggc ggcaagtacg tgccccgctc catcttcgtc gacctcgacc
    19201 cgtcgcccat tgacgagatc cgcaccggtg actaccgcca gctcttccac cccgagctgc
    19261 tgatcagcgg caaggaggat gccgccaaca actatgcccg tggccactac accattggca
    19321 aggagatggt cgacaatgtc gtcgaccgca tccgccgcgt tgccgacaac tgcaatgccc
    19381 tccagggctt cctgatcttc cactccttcg gtggtggtac tggttctggt ttcggtgctc
    19441 tgctcctcga gcgcctctcg accgaatacg gcaagaagag caagctcgag ttcgccgtct
    19501 acccggcgcc ccgtgtctcg accgccgtcg tggagcccta caacgccgtt ctgtccaccc
    19561 acagcaccat cgagaactcg gactgtacct tcttggttga caacgaggct gtctacgaca
    19621 tctgcaagcg caacttggac atcccccgtc ccaactacga gcacctgaac cgcttgatcg
    19681 cccaggtcgt cagctccatc acctcgtctc tgcgattcga tggtgccctg aacgtcgact
    19741 tgaacgagtt ccagaccaac cttgtcccct acccccgtat ccactacccc ctgatcagct
    19801 acgctcccgt tgtgtcggcc gccaagagct cgcacgagag cttcaaggtt cacgacctca
    19861 ccttccaatg taagttgcct tgaaaaaaat cctgtcatca ccgtcatcgt catcacccag
    19921 ctgctgaccc ggcccgcagg ctttgagccc aacaaccaga tggttgtctg tgacccccgc
    19981 aatggaaagt acatggccgt tgctctgctg taccgtggtg acgtcgttcc ccgggactgc
    20041 agcgccgcca ttgctgctct caaggccaag gcctcgttca acctcgtcga gtggtgccct
    20101 actggtttca agctcggcat caactaccag aagcccatgg ccgtccctac cgcgtcgcct
    20161 tcggatggcg gtctggcttc ggtcgaccgc tccgtgtcca tgctgtccaa caccaccgcc
    20221 atcgcggagg cctggtcgcg tcttgaccag aagttcgacc tcatgtacag caagcgcgcc
    20281 ttcgtccact ggtacgtcgg cgagggtatg gaggagggtg aattctccga ggcgcgtgag
    20341 gatcttgcgg ctctggagaa ggactacgag gaggttgcgg ccgacagctt cgagcccgag
    20401 gaggatgatg ccgagtacta attggacgag tcggaatgag cccgatgtta aataccccct
    20461 tgttttcctt ggcaccccta tgtttcctac ccccggcaac tcgttgccga ctacttttca
    20521 ggatctcagg cttcatttct tgacggaaac ttttttgttt cctctccccc tctttggatg
    20581 gatggaggca aaattaaggg cagtcaggcg gctttgctct gtttcttgtt ggagtcgaga
    20641 atagagggga tctggtagag aggaactagc tctagtacat agccatgatg gatatgatgc
    20701 ccttgactga aagaaattga ccaaggcatt ttcctcttac ctcacgctcg tccatcgtcc
    20761 atcgtgtgta caaatctgtt agttatatga ctgggatagg ctgcaaatgt ggatctgtga
    20821 ccatcatgct tgacgtatca ccgcagggtt ctcatgaact gtgagacact ctacattcat
    20881 agcacccaca atgcgtagta acatggccga cattatcgga gagcccgcag ccacttcacc
    20941 tgccatagga actgcagtat cctgccaaag ggtatattat aagctactcg aaccagaggg
    21001 gcttccctaa ctttccttgt atctaatcca tcccacacct tgcgcgctct ctagctcgcg
    21061 gagcccttct tccgccactc ggcggccctc ctcgcgccgc ggcccttggc ctgcggcagg
    21121 ggccgcttcc ggccgccggc gcccttgccc ttgccgaact tgaggtcctt gggcttgccg
    21181 tccttggcgc tggcgcggcg gccctcgaag acgatctgct cgggcgtctt gatggtggtc
    21241 gaggcggcgc cgctgcccgc cgcgcccatc tcgaccgtgt tggcgcccgt gcgcgtcgac
    21301 tcccggtgcc ggggcttctt gccgccgccc cggagctccc gggcctgccg cgccgcgccc
    21361 gctcggccta gcagccggcc cgcgcgtccg gccagcgact gctgctccgg tgtcgccttg
    21421 tgcttgtact tggtgctctt gggcttgccg gcggtgccgt cgatggccgg ggcggcggcg
    21481 gcagcagcgt ccagcttggc cttggtggtg cgctcgacgg ccagagccgt cttgcgcggg
    21541 tccttg
//
