# Supplementary material for: Genome sequencing and physiological characterization of three Neoarthrinium moseri strains
Source: BMC Microbiol. 2025 Aug 21;25:526. doi: 10.1186/s12866-025-04274-z (PMC12369201; doi:10.1186/s12866-025-04274-z)
Supplement: Supplementary file 16 — Supplementary Material 16. [file 12866_2025_4274_MOESM16_ESM.zip › BiGSLICE/input/Nmoseri/TUCIM5799/JAFIMR010000015.1.region001.gbk]

LOCUS       JAFIMR010000015        61002 bp    DNA     linear   PLN 06-APR-2022
DEFINITION  Neoarthrinium moseri strain TUCIM 5799
            scaffold15_Wmoseri_TUCIM_5799, whole genome shotgun sequence.
ACCESSION   JAFIMR010000015
VERSION     JAFIMR010000015.1
KEYWORDS    .
SOURCE      Neoarthrinium moseri
  ORGANISM  Neoarthrinium moseri
            Eukaryota; Fungi; Dikarya; Ascomycota; Pezizomycotina;
            Sordariomycetes; Xylariomycetidae; Xylariomycetidae incertae sedis;
            Neoarthrinium.
COMMENT     ##antiSMASH-Data-START##
            Version      :: 7.1.0
            Run date     :: 2023-12-04 11:58:05
            NOTE: This is a single region extracted from a larger record!
            Orig. start  :: 14361
            Orig. end    :: 75363
            ##antiSMASH-Data-END##
FEATURES             Location/Qualifiers
     protocluster    1..61002
                     /aStool="rule-based-clusters"
                     /category="RiPP"
                     /contig_edge="False"
                     /core_location="[30000:31002]"
                     /cutoff="20000"
                     /detection_rule="DUF3328"
                     /neighbourhood="30000"
                     /product="fungal-RiPP-like"
                     /protocluster_number="1"
                     /tool="antismash"
     proto_core      30001..31002
                     /aStool="rule-based-clusters"
                     /tool="antismash"
                     /cutoff="20000"
                     /detection_rule="DUF3328"
                     /neighbourhood="30000"
                     /product="fungal-RiPP-like"
                     /protocluster_number="1"
     cand_cluster    1..61002
                     /SMILES="C([*])C(-O)(C)"
                     /candidate_cluster_number="1"
                     /contig_edge="False"
                     /detection_rules="DUF3328"
                     /detection_rules="cds(PKS_AT and (PKS_KS or ene_KS or
                     mod_KS or hyb_KS or itr_KS or tra_KS))"
                     /kind="neighbouring"
                     /product="fungal-RiPP-like"
                     /product="T1PKS"
                     /protoclusters="1"
                     /protoclusters="2"
                     /tool="antismash"
     region          1..61002
                     /candidate_cluster_numbers="1"
                     /candidate_cluster_numbers="2"
                     /contig_edge="False"
                     /product="fungal-RiPP-like"
                     /product="T1PKS"
                     /region_number="1"
                     /rules="DUF3328"
                     /rules="cds(PKS_AT and (PKS_KS or ene_KS or mod_KS or
                     hyb_KS or itr_KS or tra_KS))"
                     /tool="antismash"
     gene            1057..1759
                     /locus_tag="JX265_006458"
     mRNA            join(1057..1163,1213..1261,1322..1759)
                     /locus_tag="JX265_006458"
                     /product="hypothetical protein"
     CDS             join(1057..1163,1213..1261,1322..1759)
                     /codon_start=1
                     /locus_tag="JX265_006458"
                     /product="hypothetical protein"
                     /protein_id="KAI1869368.1"
                     /transl_table=1
                     /translation="MIQDFLHFPEEHPIVPSLILIDFGKAKFGSHRNSQNENPLWGVER
                     NLLDISKLMYTLMTGDDIGYNLRFAPHCGCSPFPDRPEHVIETYAVQLIQPTKSENTAT
                     IYPFLDRELLLLVARCLAVERQDRPNLETLLDTVQRACHEREEAYYEDLGCDQEADSTI
                     QQLVRDLILDANDPLSYTEVEQNQWILVTRGDQS"
     gene            complement(2051..5091)
                     /locus_tag="JX265_006459"
     mRNA            complement(join(2051..2067,2127..2325,2423..2638,
                     2736..2966,3039..3275,3329..3550,3618..4128,4222..4371,
                     4456..4580,4656..4773,4841..5091))
                     /locus_tag="JX265_006459"
                     /product="hypothetical protein"
     CDS             complement(join(2051..2067,2127..2325,2423..2638,
                     2736..2966,3039..3275,3329..3550,3618..4128,4222..4371,
                     4456..4580,4656..4773,4841..5091))
                     /codon_start=1
                     /locus_tag="JX265_006459"
                     /product="hypothetical protein"
                     /protein_id="KAI1869369.1"
                     /transl_table=1
                     /translation="MSSDSRDLQTILVAQEKRDLAPNVSSQVINEMKSSLIFQISWEQL
                     LQAAPTAISCMGACFIASSSPRAVVELTSPPGKGFQYLKYTSVQANLVECGNMGRMAFL
                     EAENGMGVIQLTSQVINGKINEIVPTIADPVSAKKMLRPQLETLKSGANTCLNSAIAMD
                     KNNEINLVAEGSRLDYQKSTVEEAKKAHEELGKQVGVASEAFKKASDEFPTGWDLLGQQ
                     IVGDLPGAVTTALNAAIPALLDNLNPMAKLKTGASIVGGFVNPPKGSNASAEGSFGTSN
                     GASNTSQSATPPRPVPRQVTDPAFPEIQKISAYLSSLQVIVNGKQDGDIDWEMARTGSA
                     GKSGPKSAIKFILTMLGDSKDRFTPLATSEEPSRTLSEILKVCLRVAAELQEEVEKSKT
                     VMSQWPAKDSEQVNKWQSDFTDAYGKANTLLATAKTVPGTAANGVSFDPDQCNYFKSTG
                     VIPLMPAQDPAVQAAQINAKTAQAQAVLESAKNRLATTSQMLTTAQDNYIKTTDMLLQQ
                     QNKLADIQATLAKLTASNVELAEIKRILIECIKLILNLKDQITNLVRFFRGIASIVEVC
                     VKYHVEPFIATVKAITSDGDDPNEAYKVGDYTFTDFQRSQVYSAAVTLRSYFGVFGDIA
                     KMWVTLSKDNVLPGLRMCDELSVTSDEKDPGIMQKKIHVLTQWSSDATTRVQQIAVEKQ
                     REIMEGMETRIVEVKETTAAIAAPPATILKAITAGTEVTKEAAQKSIEQRAKQSSLSRF
                     AISDD"
     gene            5992..7279
                     /locus_tag="JX265_006460"
     mRNA            join(5992..6636,6713..7279)
                     /locus_tag="JX265_006460"
                     /product="hypothetical protein"
     CDS             join(5992..6636,6713..7279)
                     /codon_start=1
                     /locus_tag="JX265_006460"
                     /product="hypothetical protein"
                     /protein_id="KAI1869370.1"
                     /transl_table=1
                     /translation="MDILSISGLWLQPQFASLAAAIAAAQTGFVGGVMPAQGAQEQAEV
                     NKLQMTLNTAGDQLRNISRDLDQSVVQCGKATLDKLELAMAKVYKLAVFIRGAYDDRNP
                     DTLQRDDLLNLMVNAFQDMEDCAEAGLKVISYRHAIVMEVQNTKILPAQADVHMLLQKT
                     ELELQNTQDQIRTSQASVDTISRSAQSQAEAVSRLQDKISDTEIAKGFSDVGFTILTLG
                     IGNAINGGPLDPANLQGQLNDARRARDEAQNQLNEARMKLYGLQNERNAQDMRLRFVQQ
                     TEALVPTLSLLAETTENECITLQRRFAPLKDSASRFLVRVREIQEGAIVTKALAYSKKD
                     FALGLLEISQDALLDQALGDEVRMVRDEIANEYGKKIPEDVEQALAGIYENIGTFATLP
                     SLRG"
     gene            7950..10121
                     /locus_tag="JX265_006461"
     mRNA            7950..10121
                     /locus_tag="JX265_006461"
                     /product="hypothetical protein"
     CDS             7950..10121
                     /codon_start=1
                     /locus_tag="JX265_006461"
                     /product="hypothetical protein"
                     /protein_id="KAI1869371.1"
                     /transl_table=1
                     /translation="MSDWTTPTYLLPDKTATTGTPALVTFAGEVWCFWVHGKLNNISYT
                     ATTRTGWTEPTIVDNSIRDPDTREIASGAITPYQVHATRSGSGKPLLAAASAGAILHLM
                     FTSTTKSKDEEDQSYLYHLVYNAELKTWGRPARPADGRGVLMDVDPTLLPHSGPLALGI
                     TDGLNLLHLGNELQVAWLDADGTRRASVYQDYAWKDVTLSNNEGIVKPVSAMATLSERS
                     VSHVLAFSSETQPKLIDFIAAIGSGKAPAAPEVRQDGIPSGFSTSEISACSFQEIGFYA
                     LLDPSTGKFKLFEFSDKSKPREYPGPEPAISDTVPAIEVAKNKFFCVWTDRKKKTLLFS
                     VKPSLVIAGTMDRWMTYLPSDTRISRLTIPGTHDSGAMSRIPFVGCQMTTIRQQLESGI
                     RYFDLRGGYGLRGEYTYPVVHHNVVPIFVKTLGSNLYDIPSWFDGLKVEDVFNTFYQFL
                     KDNPGEGLIVQIKRDELDIENKLHDDEILIQFANDIWALTQKEEAGGCWIVESGKIPTL
                     KELRGKIQLVRRFVEGMVAPDQRPEQRKKSYGVPVLLQWQDNAKDTALRPTNGVKVRLQ
                     DYFDLSWKETGLNPTREKWNVIRPMLNAAWQAGQSVGQGQVQNSGSTEDTWFLNFASGV
                     QAPKKDASISNVIGSVVSIIKGQAHSIATGFWFNNWFPIVDPYGINAMLLDYFNDPIRQ
                     KGGYGTIVMDFPEQPSDLVPALVRTNFTK"
     gene            complement(10395..11016)
                     /locus_tag="JX265_006462"
     mRNA            complement(join(10395..10711,10755..11016))
                     /locus_tag="JX265_006462"
                     /product="hypothetical protein"
     CDS             complement(join(10395..10711,10755..11016))
                     /codon_start=1
                     /locus_tag="JX265_006462"
                     /product="hypothetical protein"
                     /protein_id="KAI1869372.1"
                     /transl_table=1
                     /translation="MDKYYTRTDPAMDKYRPAWDALKANSFVNNPELSEYDRIRSAWHS
                     GYLEGEAGLLGQPALLLPHHVDLGRGSYMEKLRSRLLQGHLDEQEEGEVADPIYLDITW
                     RGTCSRIPSTAINNPLITKGKTEFGTTWICGYFEGMGGIGLPNSRCYFDGESLHGPRRV
                     PRNLQSFIDGWNGLESFGEDEAVRLAPSL"
     protocluster    12133..60172
                     /aStool="rule-based-clusters"
                     /category="PKS"
                     /contig_edge="False"
                     /core_location="[32132:40172]"
                     /cutoff="20000"
                     /detection_rule="cds(PKS_AT and (PKS_KS or ene_KS or mod_KS
                     or hyb_KS or itr_KS or tra_KS))"
                     /neighbourhood="20000"
                     /product="T1PKS"
                     /protocluster_number="2"
                     /tool="antismash"
     proto_core      32133..40172
                     /aStool="rule-based-clusters"
                     /tool="antismash"
                     /cutoff="20000"
                     /detection_rule="cds(PKS_AT and (PKS_KS or ene_KS or mod_KS
                     or hyb_KS or itr_KS or tra_KS))"
                     /neighbourhood="20000"
                     /product="T1PKS"
                     /protocluster_number="2"
     cand_cluster    12133..60172
                     /SMILES="C([*])C(-O)(C)"
                     /candidate_cluster_number="2"
                     /contig_edge="False"
                     /detection_rules="cds(PKS_AT and (PKS_KS or ene_KS or
                     mod_KS or hyb_KS or itr_KS or tra_KS))"
                     /kind="single"
                     /product="T1PKS"
                     /protoclusters="2"
                     /tool="antismash"
     gene            12263..13279
                     /locus_tag="JX265_006463"
     mRNA            join(12263..13194,13252..13279)
                     /locus_tag="JX265_006463"
                     /product="hypothetical protein"
     CDS             join(12263..13194,13252..13279)
                     /NRPS_PKS="Domain: PKS_KR (42-118). E-value: 8.1e-07.
                     Score: 21.0. Matches aSDomain:
                     nrpspksdomains_JX265_006463_PKS_KR.1"
                     /codon_start=1
                     /gene_functions="biosynthetic-additional (smcogs)
                     SMCOG1001:short-chain dehydrogenase/reductase SDR (Score:
                     92.7; E-value: 4.4e-28)"
                     /gene_kind="biosynthetic-additional"
                     /locus_tag="JX265_006463"
                     /product="hypothetical protein"
                     /protein_id="KAI1869373.1"
                     /transl_table=1
                     /translation="MPGQASFDITPEKEASKLQFLRRQFFGAPPAVSRRDVDLKGKTAI
                     VTGASGGIGLECSRQLLSLGLSRLILAVRNETKGEIARKALTNATDLEPSQSIEVWKLD
                     YASYESIMAFVQRVEGLSPRVDVAILNAGINRSSFNLNPKTGHEEDLQTNYLSTMLLVL
                     LLLRVFERATHTTNPSQLSPGRIVVVSSDTAAWAKFHEKTKEPLLPAFDDKGAKWDGFN
                     RYATTKLLGQLFITELAKRVPPALAVVNCASPGLCYGSDLGRELGLGAAVFIRVFGRSS
                     SVGARTLVHAATQLDDSYHGQYVEDCKLRPSVRDINSR"
     PFAM_domain     12386..12844
                     /aSDomain="adh_short"
                     /aSTool="clusterhmmer"
                     /database="35.0"
                     /db_xref="PF00106.28"
                     /description="short chain dehydrogenase"
                     /detection="hmmscan"
                     /domain_id="clusterhmmer_JX265_006463_0001"
                     /evalue="8.70E-19"
                     /label="JX265_006463"
                     /locus_tag="JX265_006463"
                     /protein_end="194"
                     /protein_start="41"
                     /score="67.9"
                     /tool="antismash"
                     /translation="KTAIVTGASGGIGLECSRQLLSLGLSRLILAVRNETKGEIARKAL
                     TNATDLEPSQSIEVWKLDYASYESIMAFVQRVEGLSPRVDVAILNAGINRSSFNLNPKT
                     GHEEDLQTNYLSTMLLVLLLLRVFERATHTTNPSQLSPGRIVVVSSDTA"
     aSDomain        12389..12616
                     /aSDomain="PKS_KR"
                     /aSTool="nrps_pks_domains"
                     /database="nrpspksdomains.hmm"
                     /detection="hmmscan"
                     /domain_id="nrpspksdomains_JX265_006463_PKS_KR.1"
                     /evalue="8.10E-07"
                     /label="JX265_006463_PKS_KR.1"
                     /locus_tag="JX265_006463"
                     /protein_end="118"
                     /protein_start="42"
                     /score="21.0"
                     /specificity="KR activity: inactive"
                     /specificity="KR stereochemistry: C2"
                     /tool="antismash"
                     /translation="TAIVTGASGGIGLECSRQLLSLGLSRLILAVRNETKGEIARKALT
                     NATDLEPSQSIEVWKLDYASYESIMAFVQRV"
     CDS_motif       12395..12487
                     /aSTool="nrps_pks_domains"
                     /database="abmotifs"
                     /detection="hmmscan"
                     /domain_id="nrpspksmotif_JX265_006463_0001"
                     /evalue="1.50E-05"
                     /label="PKSI-KR_m1"
                     /locus_tag="JX265_006463"
                     /protein_end="75"
                     /protein_start="44"
                     /score="17.6"
                     /tool="antismash"
                     /translation="IVTGASGGIGLECSRQLLSLGLSRLILAVRN"
     gene            complement(14224..16635)
                     /locus_tag="JX265_006464"
     mRNA            complement(join(14224..15402,15469..16635))
                     /locus_tag="JX265_006464"
                     /product="hypothetical protein"
     CDS             complement(join(14224..15402,15469..16635))
                     /codon_start=1
                     /locus_tag="JX265_006464"
                     /product="hypothetical protein"
                     /protein_id="KAI1869374.1"
                     /transl_table=1
                     /translation="MTAVASPPTLSQHNRPAWGMNGHRGVQSIEMNPEELNRMFMPRKS
                     LQRNNSSSSISSTSSASSTTTVVGPNAQQPPQPNGTANGAPMSAAGDLSSWANAGPRKR
                     PQGKGAPWPAPKSDGPSDFTRVVSRGPQLMALNGSAPMHAPAPILQSQPQMSTQQGMPR
                     PAAEALSQGAQPVLYLLSLNGTFERKTISVPFSPDTLRIGRQTNAKTVPTPTNGFFDSK
                     VLSRQHAEIWADRQGKIWIRDVKSSNGTFVNATRLSQENRESEPHELQTGDHLELGIDI
                     VSEDQKTVVHHKVAAKVEHAGFLNTSSNLLDMNFGDLDPANGGAMMMQHPGGMPFNRGR
                     TGSQASMAGNGRVMPGNAMMGPQANGMAQQRAGFFFSPISTEQIVKRLQTEMRTARLQA
                     QDLNRTGHFIGTLLSKDDIKDMGKPEAPELLKPQMVNGNGVSFMRADSKTRFSDPPAPP
                     PQQPLPEKPDVPSLKRGITERPKTNVSSANVSPIRQDGNVSQILQLTEALNNAKKELEA
                     QNSRMRHLEEKLDKEREAREIAEELARRLEEAAALRVNGAAVKPEPVEEPTLALEEAFE
                     PPADSPTEADAETPTNAVADAQPAAPQVESIEASASQLHSQLESMVLEMKDLRQQLDVY
                     KARAEIAEAERDNDRKSLAEMALQIRKDADARETAARELSQLRSRARAIETPETASETS
                     EESASMVRTPSTDSSGGQITPGVPNDAPTLSRANTITPYTAKSGQLAHEQALANGLPYA
                     SMLGVVLLGMGLMAYINGWQPQPTRLDR"
     PFAM_domain     complement(15802..16035)
                     /aSDomain="FHA"
                     /aSTool="clusterhmmer"
                     /database="35.0"
                     /db_xref="PF00498.29"
                     /db_xref="GO:0005515"
                     /description="FHA domain"
                     /detection="hmmscan"
                     /domain_id="clusterhmmer_JX265_006464_0002"
                     /evalue="9.00E-17"
                     /gene_ontologies="GO:0005515: protein binding"
                     /label="JX265_006464"
                     /locus_tag="JX265_006464"
                     /protein_end="278"
                     /protein_start="200"
                     /score="61.3"
                     /tool="antismash"
                     /translation="RIGRQTNAKTVPTPTNGFFDSKVLSRQHAEIWADRQGKIWIRDVK
                     SSNGTFVNATRLSQENRESEPHELQTGDHLELG"
     gene            17509..18630
                     /locus_tag="JX265_006465"
     mRNA            join(17509..18091,18156..18182,18245..18274,18339..18429,
                     18501..18630)
                     /locus_tag="JX265_006465"
                     /product="hypothetical protein"
     CDS             join(17509..18091,18156..18182,18245..18274,18339..18429,
                     18501..18630)
                     /codon_start=1
                     /locus_tag="JX265_006465"
                     /product="hypothetical protein"
                     /protein_id="KAI1869375.1"
                     /transl_table=1
                     /translation="MRSKDRHQVSLRPWGPGRPQPGHCSWSWCWLAPASFRFPFPVPLS
                     WPPSAEATGGPMGHSRGPVLPPGTPLNLGPHVSLSLRGRTVTDTWPGSAKLSHSGQADA
                     TARAAKTDMHVRRGTLEVERRAQRSWSFLSKPTSNDRTARRIEPDRQTPSAPERDQHSH
                     RPAPSFTAEAFIMPPPPSVGAGAHGPSNIDKLKMGAMMGGTVGCIMGFVFGTVNIFRYG
                     AGPNGIMRTLGQYMAGSGATFGFFMGIGSVIRTDASPMANEAFLRAQRRPFIMAAQRPY
                     RPRDQ"
     PFAM_domain     join(18076..18091,18156..18182,18245..18274,18339..18429,
                     18501..18534)
                     /aSDomain="Romo1"
                     /aSTool="clusterhmmer"
                     /database="35.0"
                     /db_xref="PF10247.12"
                     /description="Reactive mitochondrial oxygen species
                     modulator 1"
                     /detection="hmmscan"
                     /domain_id="clusterhmmer_JX265_006465_0003"
                     /evalue="3.60E-28"
                     /label="JX265_006465"
                     /locus_tag="JX265_006465"
                     /protein_end="255"
                     /protein_start="189"
                     /score="97.9"
                     /tool="antismash"
                     /translation="SNIDKLKMGAMMGGTVGCIMGFVFGTVNIFRYGAGPNGIMRTLGQ
                     YMAGSGATFGFFMGIGSVIRT"
     gene            21199..22971
                     /locus_tag="JX265_006466"
     mRNA            join(21199..21718,21771..22560,22620..22971)
                     /locus_tag="JX265_006466"
                     /product="hypothetical protein"
     CDS             join(21199..21718,21771..22560,22620..22971)
                     /codon_start=1
                     /locus_tag="JX265_006466"
                     /product="hypothetical protein"
                     /protein_id="KAI1869376.1"
                     /transl_table=1
                     /translation="MDNGINSEGPGNRPWGNLNVANDNPYTTTPETGVTRTYEWNITRE
                     TIAPDGYEKSVILVNEQFPGPLIEANWGDWIEVKVTNQIEDVGEGTAIHWHGLMQEGRP
                     FMDGVPGVSQCPIAPGSNFTYRFQAGLYGTSWYHSHYSAQYSGGLFGPMVIHGPNSVDY
                     DIDVGPILVGDWWHHDYFDVVSNIMAPNFAGRSFSDSNLINGKNNFNCSSKPENDTTPC
                     TDNAGVAKFNFQSGKTHRLRFINSGSQGIERISIDGHTMTVIANDFVPIQPYNTTVVTL
                     GVGQRTDVIVTADAGASDSSYWLRANLTSCSGALAPDAVAAIFYEDADINAEPTSTPWD
                     VADPGNCANDALEDTVPLFSIELPEPTWTQHMDIGTFINKTGHFLWTFGGVAARVDYNN
                     PTLLQAAQGNFTFAEEMNVINFGTNSSIRLIINNPTKAPHPIHAHGLNMFILADGPGNY
                     SDNTDFVRTSNPMRRDVQNVRPEGHIVVQLESNNTGVWPFHCHIAWHASSGFFSQFMFN
                     PDGIADLDFPDSIQETCNDWGSYTGSEAPNQIDSGL"
     PFAM_domain     21322..21675
                     /aSDomain="Cu-oxidase_3"
                     /aSTool="clusterhmmer"
                     /database="35.0"
                     /db_xref="PF07732.18"
                     /db_xref="GO:0005507"
                     /description="Multicopper oxidase"
                     /detection="hmmscan"
                     /domain_id="clusterhmmer_JX265_006466_0004"
                     /evalue="1.40E-42"
                     /gene_ontologies="GO:0005507: copper ion binding"
                     /label="JX265_006466"
                     /locus_tag="JX265_006466"
                     /protein_end="159"
                     /protein_start="41"
                     /score="144.6"
                     /tool="antismash"
                     /translation="ITRETIAPDGYEKSVILVNEQFPGPLIEANWGDWIEVKVTNQIED
                     VGEGTAIHWHGLMQEGRPFMDGVPGVSQCPIAPGSNFTYRFQAGLYGTSWYHSHYSAQY
                     SGGLFGPMVIHGPN"
     PFAM_domain     join(21703..21718,21771..22183)
                     /aSDomain="Cu-oxidase"
                     /aSTool="clusterhmmer"
                     /database="35.0"
                     /db_xref="PF00394.25"
                     /description="Multicopper oxidase"
                     /detection="hmmscan"
                     /domain_id="clusterhmmer_JX265_006466_0005"
                     /evalue="2.90E-32"
                     /label="JX265_006466"
                     /locus_tag="JX265_006466"
                     /protein_end="311"
                     /protein_start="168"
                     /score="112.1"
                     /tool="antismash"
                     /translation="PILVGDWWHHDYFDVVSNIMAPNFAGRSFSDSNLINGKNNFNCSS
                     KPENDTTPCTDNAGVAKFNFQSGKTHRLRFINSGSQGIERISIDGHTMTVIANDFVPIQ
                     PYNTTVVTLGVGQRTDVIVTADAGASDSSYWLRANLTSC"
     PFAM_domain     join(22433..22560,22620..22863)
                     /aSDomain="Cu-oxidase_2"
                     /aSTool="clusterhmmer"
                     /database="35.0"
                     /db_xref="PF07731.17"
                     /db_xref="GO:0005507"
                     /db_xref="GO:0016491"
                     /description="Multicopper oxidase"
                     /detection="hmmscan"
                     /domain_id="clusterhmmer_JX265_006466_0006"
                     /evalue="2.30E-30"
                     /gene_ontologies="GO:0005507: copper ion binding"
                     /gene_ontologies="GO:0016491: oxidoreductase activity"
                     /label="JX265_006466"
                     /locus_tag="JX265_006466"
                     /protein_end="518"
                     /protein_start="394"
                     /score="105.2"
                     /tool="antismash"
                     /translation="VDYNNPTLLQAAQGNFTFAEEMNVINFGTNSSIRLIINNPTKAPH
                     PIHAHGLNMFILADGPGNYSDNTDFVRTSNPMRRDVQNVRPEGHIVVQLESNNTGVWPF
                     HCHIAWHASSGFFSQFMFNP"
     gene            complement(24064..25937)
                     /locus_tag="JX265_006467"
     mRNA            complement(join(24064..25626,25713..25937))
                     /locus_tag="JX265_006467"
                     /product="hypothetical protein"
     CDS             complement(join(24064..25626,25713..25937))
                     /codon_start=1
                     /locus_tag="JX265_006467"
                     /product="hypothetical protein"
                     /protein_id="KAI1869377.1"
                     /transl_table=1
                     /translation="MYLIDVQDLEHLTIRHFEGDPPPYAILSHKWGKEEVTYHESHKLV
                     GSQNAAALKKSFEKIKKCCKQTAADGLRYVWVDTCCIDKRSSAELSEAINSMFNYYRDA
                     VICYAFLEDVISSEKPTSPESQFGKSTWFARGWTLQELLAPSIVVFFNSTWENIGTREE
                     LRPVISAVTHISPSFFTDGDMEKFSVAQKMSWASRRQCTRVEDEAYCLLGIFGVNMPLL
                     YGEGIRAFIRLQEEVMKVSDDQSLFAWAPPKPQSLSEYDFSNTDSTKLNGGLLAPSAAH
                     FQASGNIIRASSSRSSLEPPWAMTNKGLRISLPLVDANSVPSVQTLNTYPHRTLAILDC
                     RYEDDETSKLAVFLGGPERLQDIEPRSHLPIGPFVRTDYRRGLIKVNENSVGTPAKQRE
                     LLIRPKESSSSNRPWPNYRDGRLVLIEALPPAVRGFKLTETIPQIQWKSQKDTGVTSFR
                     LSKSNFSYGRVALMFKHLEGYAFLLIIKPQSHYDSFPRFDVQCAMNVNRAEQRKDWKDR
                     FYNKMTLGSGVFQDTPLTPETPDGRYHLRLKVRQLQHALMINLNNVGDGTRGSPNDRRL
                     LSPGSPRALMMPPPILRDG"
     PFAM_domain     complement(join(25513..25626,25713..25868))
                     /aSDomain="HET"
                     /aSTool="clusterhmmer"
                     /database="35.0"
                     /db_xref="PF06985.14"
                     /description="Heterokaryon incompatibility protein (HET)"
                     /detection="hmmscan"
                     /domain_id="clusterhmmer_JX265_006467_0007"
                     /evalue="8.50E-11"
                     /label="JX265_006467"
                     /locus_tag="JX265_006467"
                     /protein_end="113"
                     /protein_start="23"
                     /score="42.5"
                     /tool="antismash"
                     /translation="YAILSHKWGKEEVTYHESHKLVGSQNAAALKKSFEKIKKCCKQTA
                     ADGLRYVWVDTCCIDKRSSAELSEAINSMFNYYRDAVICYAFLED"
     gene            27198..28846
                     /locus_tag="JX265_006468"
     mRNA            join(27198..27413,27498..27511,27666..28033,28123..28239,
                     28374..28846)
                     /locus_tag="JX265_006468"
                     /product="hypothetical protein"
     CDS             join(27198..27413,27498..27511,27666..28033,28123..28239,
                     28374..28846)
                     /codon_start=1
                     /locus_tag="JX265_006468"
                     /product="hypothetical protein"
                     /protein_id="KAI1869378.1"
                     /transl_table=1
                     /translation="MEALAGTWRRLARDATALAVHWMNAWVTWGIQLPGGGSPSPFWDS
                     PASPSPAAQVVVRGAWRPALGAQGAALLEVIHTSPSALFFAILPHRRISTATPPELVCF
                     GTAAPTSPDDLDLLLQGSPPKQPPLALARPRSRTLGELAAPNLIHPPESSSLALTDSHF
                     LLPTDPDRNTPYTNARCPKCRRSVEDRRPFSASWCCCTCCNRGDGACGKTSLLNVFTRG
                     YFPTVYEPTVFENYVHDIFIDNVHIELSLWDTAGQEEFDRLRSLSYDNTDVVVLCFSVD
                     SKDSLENVESKWVGEIQENCPGVKLVLVALKCDLRENGEEGDEDAAANEAAQREKKPMI
                     AYDQGLEVARRIKALRYLECSAMRNRGVNEAFTEAARVALSVKPSGEKDGKCSVM"
     aSDomain        join(28140..28239,28374..28672)
                     /aSDomain="TIGR00231"
                     /aSTool="tigrfam"
                     /description="small_GTP: small GTP-binding protein domain"
                     /detection="hmmscan"
                     /domain_id="TIGRFam_JX265_006468_0001"
                     /evalue="3.10E-25"
                     /identifier="TIGR00231"
                     /label="JX265_006468"
                     /locus_tag="JX265_006468"
                     /protein_end="338"
                     /protein_start="205"
                     /score="86.8"
                     /tool="antismash"
                     /translation="GDGACGKTSLLNVFTRGYFPTVYEPTVFENYVHDIFIDNVHIELS
                     LWDTAGQEEFDRLRSLSYDNTDVVVLCFSVDSKDSLENVESKWVGEIQENCPGVKLVLV
                     ALKCDLRENGEEGDEDAAANEAAQREKKP"
     PFAM_domain     join(28140..28239,28374..28795)
                     /aSDomain="Ras"
                     /aSTool="clusterhmmer"
                     /database="35.0"
                     /db_xref="PF00071.25"
                     /db_xref="GO:0003924"
                     /db_xref="GO:0005525"
                     /description="Ras family"
                     /detection="hmmscan"
                     /domain_id="clusterhmmer_JX265_006468_0008"
                     /evalue="5.80E-50"
                     /gene_ontologies="GO:0003924: GTPase activity"
                     /gene_ontologies="GO:0005525: GTP binding"
                     /label="JX265_006468"
                     /locus_tag="JX265_006468"
                     /protein_end="379"
                     /protein_start="205"
                     /score="169.2"
                     /tool="antismash"
                     /translation="GDGACGKTSLLNVFTRGYFPTVYEPTVFENYVHDIFIDNVHIELS
                     LWDTAGQEEFDRLRSLSYDNTDVVVLCFSVDSKDSLENVESKWVGEIQENCPGVKLVLV
                     ALKCDLRENGEEGDEDAAANEAAQREKKPMIAYDQGLEVARRIKALRYLECSAMRNRGV
                     NEAFTEAARVA"
     gene            complement(30001..31002)
                     /locus_tag="JX265_006469"
     mRNA            complement(join(30001..30047,30099..30137,30195..30467,
                     30536..30643,30720..31002))
                     /locus_tag="JX265_006469"
                     /product="hypothetical protein"
     CDS             complement(join(30001..30047,30099..30137,30195..30467,
                     30536..30643,30720..31002))
                     /codon_start=1
                     /gene_functions="biosynthetic (rule-based-clusters)
                     fungal-RiPP-like: DUF3328"
                     /gene_kind="biosynthetic"
                     /locus_tag="JX265_006469"
                     /product="hypothetical protein"
                     /protein_id="KAI1869379.1"
                     /sec_met_domain="DUF3328 (E-value: 7.4e-20, bitscore: 65.7,
                     seeds: 45, tool: rule-based-clusters)"
                     /transl_table=1
                     /translation="MDEREELRSSTEVESLMGDEEKQQWRRHPSSLSPHFRKFSERGAP
                     TSSHRWIISTVLQVVIIGLVGLLLLREQPQIPTGEAPQVGGDFNGKGPTIDTTILKFNA
                     DYSFVPLNATRFFDNDVLEQWKTMMPAGTGWGTDLSKFSTTSMTHQLHCIFMMARIYAG
                     FSSGSVSSLPTDYNSHYLHCVDYLRQGVMCSADLATEPHKDTDPDDNGPLDGSWAGLHV
                     CKDYGQVTKYLGQQISDGVRVVLPIDD"
     PFAM_domain     complement(join(30103..30137,30195..30435))
                     /aSDomain="UstYa"
                     /aSTool="clusterhmmer"
                     /database="35.0"
                     /db_xref="PF11807.11"
                     /db_xref="GO:0043386"
                     /description="Mycotoxin biosynthesis protein UstYa"
                     /detection="hmmscan"
                     /domain_id="clusterhmmer_JX265_006469_0009"
                     /evalue="5.40E-18"
                     /gene_ontologies="GO:0043386: mycotoxin biosynthetic
                     process"
                     /label="JX265_006469"
                     /locus_tag="JX265_006469"
                     /protein_end="233"
                     /protein_start="141"
                     /score="65.7"
                     /tool="antismash"
                     /translation="FSTTSMTHQLHCIFMMARIYAGFSSGSVSSLPTDYNSHYLHCVDY
                     LRQGVMCSADLATEPHKDTDPDDNGPLDGSWAGLHVCKDYGQVTKYL"
     gene            complement(32133..40172)
                     /locus_tag="JX265_006470"
     mRNA            complement(join(32133..32969,33032..33352,33411..35265,
                     35356..35378,35436..37106,37170..38311,38381..39614,
                     39682..39950,40013..40172))
                     /locus_tag="JX265_006470"
                     /product="hypothetical protein"
     CDS             complement(join(32133..32969,33032..33352,33411..35265,
                     35356..35378,35436..37106,37170..38311,38381..39614,
                     39682..39950,40013..40172))
                     /NRPS_PKS="Domain: PKS_KS(Iterative-KS) (2-372). E-value:
                     7.1e-145. Score: 475.0. Matches aSDomain:
                     nrpspksdomains_JX265_006470_PKS_KS.1"
                     /NRPS_PKS="Domain: PKS_AT (511-820). E-value: 9.6e-83.
                     Score: 269.8. Matches aSDomain:
                     nrpspksdomains_JX265_006470_PKS_AT.1"
                     /NRPS_PKS="Domain: PKS_DH (901-1087). E-value: 4.1e-21.
                     Score: 67.9. Matches aSDomain:
                     nrpspksdomains_JX265_006470_PKS_DH.1"
                     /NRPS_PKS="Domain: cMT (1396-1556). E-value: 1e-54. Score:
                     177.1. Matches aSDomain: nrpspksdomains_JX265_006470_cMT.1"
                     /NRPS_PKS="Domain: PKS_ER (1793-2093). E-value: 8e-60.
                     Score: 194.4. Matches aSDomain:
                     nrpspksdomains_JX265_006470_PKS_ER.1"
                     /NRPS_PKS="Domain: PKS_KR (2133-2308). E-value: 2e-49.
                     Score: 159.8. Matches aSDomain:
                     nrpspksdomains_JX265_006470_PKS_KR.1"
                     /NRPS_PKS="Domain: PKS_PP (2412-2491). E-value: 1.5e-10.
                     Score: 33.1. Matches aSDomain:
                     nrpspksdomains_JX265_006470_PKS_PP.1"
                     /codon_start=1
                     /gene_functions="biosynthetic (rule-based-clusters) T1PKS:
                     PKS_AT"
                     /gene_functions="biosynthetic (rule-based-clusters) T1PKS:
                     itr_KS"
                     /gene_functions="biosynthetic-additional
                     (rule-based-clusters) ADH_N"
                     /gene_functions="biosynthetic-additional
                     (rule-based-clusters) adh_short"
                     /gene_functions="biosynthetic-additional
                     (rule-based-clusters) PP-binding"
                     /gene_functions="biosynthetic-additional (smcogs)
                     SMCOG1022:Beta-ketoacyl synthase (Score: 220.6; E-value:
                     5.9e-67)"
                     /gene_kind="biosynthetic"
                     /locus_tag="JX265_006470"
                     /product="hypothetical protein"
                     /protein_id="KAI1869380.1"
                     /sec_met_domain="itr_KS (E-value: 7.3e-145, bitscore:
                     477.0, seeds: 96, tool: rule-based-clusters)"
                     /sec_met_domain="PKS_AT (E-value: 4.6e-82, bitscore: 269.8,
                     seeds: 1682, tool: rule-based-clusters)"
                     /sec_met_domain="ADH_N (E-value: 1.7e-06, bitscore: 22.0,
                     seeds: 66, tool: rule-based-clusters)"
                     /sec_met_domain="adh_short (E-value: 3e-41, bitscore:
                     135.4, seeds: 230, tool: rule-based-clusters)"
                     /sec_met_domain="PP-binding (E-value: 1.5e-07, bitscore:
                     25.9, seeds: 164, tool: rule-based-clusters)"
                     /transl_table=1
                     /translation="MHAGSIYTDGGYFLSDDIHGFDSAFFQLPENDAMAMDPQQKLLLE
                     NVYHALENAGISLKDIASSKTSVYVGCSNVDALALSNSDPLLFSQNQAAGTSPAILANR
                     ISWFFDLQGTSQTIDTACSSSLVAFHQACQNIKSGDSDMAIISGVNLVQHPSSTQNLCS
                     LGVLSPEGQCLTFDERANGYGRGEGVGTVIIKPLHAAIRDSNPIRAVVRGTGSNQDGKT
                     AGITLPSARAQESLIRQVYASYNLDMADTSYVEAHGTATLVGDPLELTAITSAFDCERD
                     SDIYVGSVKSVIGHLEGGAGIAGLITATLAIESKMIPPVANLQNLNPAIPAANHVKISK
                     ECLPWPSNGVRRASVNSFGFGGTNAHVVLEDLDGFMQQKLSQQNIQDMTGRENSPGLTS
                     TACLTNGSARGYTNGRTPSVSKRVLALTAFDEEGLNRNRMQLSKYLASLSDLNDESRQK
                     FLDDLLYTMNEKRTSFSWRTYCLVGDNLGSVITSLSQGLRPTRASVLPKIARFVFTGQG
                     ANWPGMAQDLREFPLFKQRIAEATMFFKSLGAPWDLQESLASLDFDIAEPSFAQSSCVA
                     VQVALVDLLTSWKILPATVVGHSSGEIAAAYCAGKISRQAAWKVAFHRGQVCSQKADGS
                     GTMLAAAIAVQTAEELLARLKELEPLDVTIGCFNSPKNVTFTGKRAGIARLQQELDRMQ
                     VFNRALPVKVAYHSPDLQDVADEYLASLGDLDFGDKINEDATIQMYSSVTGKPFGPADK
                     IPPSYWVENLVSPVRFSTALLRSFGLQQDRGKHNQMTETIIEIGPHSALRSAIKDTLDT
                     SENLRQVGYSSLMKRNETTGDTLMHTMGSLYSSGYDIDLSTINNDRKSAGSAAEATQIL
                     RDLPPYAFGHTSKRMTSRQIEFVKFPEFQRHELLGMPTVDSNPFEQRWRNSIRLQDVPW
                     LSSNKLNDKVIFPGVAYISMAVEAALLASRSEGALAGVELRDVSIRESLLIPDNPQGIE
                     TIFSLSRSTSGSDASSPWSTFRFISHNDIENTWVEHCSGSIRVEKDKSYTPQPTLSKEL
                     DNATRSPSAQQEYFTRTIEGTLLYEEFASAGMTFGSDLQNMQEIQLSTDAKAFASLVRS
                     PDIPKKAHDHYVIHPCALESILHGLLCICSEEGSLVGGTMVANRVERIWIADPLTDIDC
                     KVYSSFAEARRETSTLYRSNIEIYEKGASETPRMAISGFDLVSLPPPEDEQASDEALYV
                     EEWKPDVKMLSSIEKFDVNAKPAVDLIKAVAKSDHELFQLASAVFILDTVEKLDSINIE
                     GLPSHLISYVKWIREQFELISQGNALILDVPLLTQIRANTDMRQNLLDKTSKSAARGEL
                     LVRIGTRIESILRQESDGLELMFGADDIMTRTYDECLPGDMGIRLWQYFHCLAHNQSGL
                     KVLEVGGGTGSATNIVLDALKSARARDNENGVHPVAIYDFTDISAAFFENARERFSDWN
                     DVMRYKTLDVEKDPALQDYEIGSYDLIIATHVLHATADLGGDLILIENVNPELMSASLI
                     FGILSGWWRSTESFRQSNPLITEHQWNSALSNAGFTPRLHLPTTVEAGGNEISAIIARA
                     KDDTASPESRPRCTILYDSTHETQNTLAEHLLKTLEYQTSLVNFSDISPETLTADFYIP
                     LFFLGGLKLSNVTEVDFYKLKLVLDTCTKVLWVMDDPVDDPETAMCIGLIRTIKWERDP
                     DGVNFTTLTVRQPLPEVDALASEITYLAKEAYNSPHIVPRNVEYSLKDGVFLTSRLLPA
                     PSASKAVIKKKEPNFEHARLSDIAHPVALTLMDPHKPQSLQFVDDASMDGALGDNEVVI
                     KVNVTALTPEDVEEVVRLIPGQGLGRSCAGTVQKIGQTVTNVTVGDRVVAIRPTSSTGS
                     IRTHFRTHHNAVQRIPDSVSLSDAATLPWAFLTAYYCLLRVAHLQPEETVMIQDADKPV
                     GQVAIQLALSTQAKLLVTVSTNAAKNSLASSFKVDPSCIFSSEDMSSIPKAVDSDFGSR
                     GVDVYLNCGASGVSGLYQQYISYGTRLVDLFGDETTRGSSLNAFCTRNVSYTCVDMDVV
                     ATMRAEIVQEALTTVSSLLATGKLQPIQDVQNMGFSEIQKALVQCRDRSSKPPSMFVFS
                     PEDNETVPIGIRPIGNYRFPENASYLLIGGFGGIGRRVSSWMQSRGARNFIFLSRSGYS
                     GPSARKLRDELTALGCTVESVQCDASDAEAVRLGLEKVQRTMPPIKGCIQCSMVLQDSM
                     FDNMSWNQFQDATTPKVAGSINVADNIPRDLDFFVLLSSSASTIGNRGQANYAAGNAFL
                     DAYARKLTRLGRPTTSISLGTVLSVGWVAENQGALPIALSYSDISEDRLLSLLEYHIDP
                     RWGAAKNPDTCHTITGLRSAAEFEECGITLPEFMAYPLFTHLRNKREARSKKTEDSITT
                     AQSLELATSDEERADLVVDAIISKISRVMAMSPENLEPQRALVSYGVDSLVTVDVKAWF
                     KKELGATVSTQDLIGELTIYDLAQKVVASTHGPMTNGTT"
     aSDomain        complement(32172..32408)
                     /aSDomain="PKS_PP"
                     /aSTool="nrps_pks_domains"
                     /database="nrpspksdomains.hmm"
                     /detection="hmmscan"
                     /domain_id="nrpspksdomains_JX265_006470_PKS_PP.1"
                     /evalue="1.50E-10"
                     /label="JX265_006470_PKS_PP.1"
                     /locus_tag="JX265_006470"
                     /protein_end="2491"
                     /protein_start="2412"
                     /score="33.1"
                     /tool="antismash"
                     /translation="TSDEERADLVVDAIISKISRVMAMSPENLEPQRALVSYGVDSLVT
                     VDVKAWFKKELGATVSTQDLIGELTIYDLAQKVV"
     aSModule        complement(32172..40166)
                     /complete
                     /domains="nrpspksdomains_JX265_006470_PKS_KS.1"
                     /domains="nrpspksdomains_JX265_006470_PKS_AT.1"
                     /domains="nrpspksdomains_JX265_006470_PKS_DH.1"
                     /domains="nrpspksdomains_JX265_006470_cMT.1"
                     /domains="nrpspksdomains_JX265_006470_PKS_ER.1"
                     /domains="nrpspksdomains_JX265_006470_PKS_KR.1"
                     /domains="nrpspksdomains_JX265_006470_PKS_PP.1"
                     /iterative
                     /locus_tags="JX265_006470"
                     /monomer_pairings="pk -> Me-pk"
                     /tool="antismash"
                     /type="pks"
     PFAM_domain     complement(32181..32372)
                     /aSDomain="PP-binding"
                     /aSTool="clusterhmmer"
                     /database="35.0"
                     /db_xref="PF00550.28"
                     /description="Phosphopantetheine attachment site"
                     /detection="hmmscan"
                     /domain_id="clusterhmmer_JX265_006470_0017"
                     /evalue="2.00E-07"
                     /label="JX265_006470"
                     /locus_tag="JX265_006470"
                     /protein_end="2488"
                     /protein_start="2424"
                     /score="31.3"
                     /tool="antismash"
                     /translation="AIISKISRVMAMSPENLEPQRALVSYGVDSLVTVDVKAWFKKELG
                     ATVSTQDLIGELTIYDLAQ"
     PFAM_domain     complement(join(32718..32969,33032..33310))
                     /aSDomain="KR"
                     /aSTool="clusterhmmer"
                     /database="35.0"
                     /db_xref="PF08659.13"
                     /description="KR domain"
                     /detection="hmmscan"
                     /domain_id="clusterhmmer_JX265_006470_0016"
                     /evalue="4.20E-55"
                     /label="JX265_006470"
                     /locus_tag="JX265_006470"
                     /protein_end="2309"
                     /protein_start="2132"
                     /score="186.6"
                     /tool="antismash"
                     /translation="ASYLLIGGFGGIGRRVSSWMQSRGARNFIFLSRSGYSGPSARKLR
                     DELTALGCTVESVQCDASDAEAVRLGLEKVQRTMPPIKGCIQCSMVLQDSMFDNMSWNQ
                     FQDATTPKVAGSINVADNIPRDLDFFVLLSSSASTIGNRGQANYAAGNAFLDAYARKLT
                     RLGRPTTSISLGTV"
     aSDomain        complement(join(32721..32969,33032..33307))
                     /ASF="KR domain putatively catalyzing D-configuration
                     product formation"
                     /ASF="catalytic triad S,Y,N inconclusive"
                     /aSDomain="PKS_KR"
                     /aSTool="nrps_pks_domains"
                     /database="nrpspksdomains.hmm"
                     /detection="hmmscan"
                     /domain_id="nrpspksdomains_JX265_006470_PKS_KR.1"
                     /evalue="2.00E-49"
                     /label="JX265_006470_PKS_KR.1"
                     /locus_tag="JX265_006470"
                     /protein_end="2308"
                     /protein_start="2133"
                     /score="159.8"
                     /specificity="KR activity: active"
                     /specificity="KR stereochemistry: (unknown)"
                     /tool="antismash"
                     /translation="SYLLIGGFGGIGRRVSSWMQSRGARNFIFLSRSGYSGPSARKLRD
                     ELTALGCTVESVQCDASDAEAVRLGLEKVQRTMPPIKGCIQCSMVLQDSMFDNMSWNQF
                     QDATTPKVAGSINVADNIPRDLDFFVLLSSSASTIGNRGQANYAAGNAFLDAYARKLTR
                     LGRPTTSISLGT"
     CDS_motif       complement(32769..32870)
                     /aSTool="nrps_pks_domains"
                     /database="abmotifs"
                     /detection="hmmscan"
                     /domain_id="nrpspksmotif_JX265_006470_0011"
                     /evalue="3.00E-20"
                     /label="PKSI-KR_m4"
                     /locus_tag="JX265_006470"
                     /protein_end="2292"
                     /protein_start="2258"
                     /score="64.8"
                     /tool="antismash"
                     /translation="LDFFVLLSSSASTIGNRGQANYAAGNAFLDAYAR"
     CDS_motif       complement(33209..33307)
                     /aSTool="nrps_pks_domains"
                     /database="abmotifs"
                     /detection="hmmscan"
                     /domain_id="nrpspksmotif_JX265_006470_0010"
                     /evalue="1.40E-13"
                     /label="PKSI-KR_m1"
                     /locus_tag="JX265_006470"
                     /protein_end="2166"
                     /protein_start="2133"
                     /score="43.3"
                     /tool="antismash"
                     /translation="SYLLIGGFGGIGRRVSSWMQSRGARNFIFLSRS"
     aSDomain        complement(33486..34385)
                     /ASF="ER configuration inconclusive"
                     /aSDomain="PKS_ER"
                     /aSTool="nrps_pks_domains"
                     /database="nrpspksdomains.hmm"
                     /detection="hmmscan"
                     /domain_id="nrpspksdomains_JX265_006470_PKS_ER.1"
                     /evalue="8.00E-60"
                     /label="JX265_006470_PKS_ER.1"
                     /locus_tag="JX265_006470"
                     /protein_end="2093"
                     /protein_start="1793"
                     /score="194.4"
                     /tool="antismash"
                     /translation="QSLQFVDDASMDGALGDNEVVIKVNVTALTPEDVEEVVRLIPGQG
                     LGRSCAGTVQKIGQTVTNVTVGDRVVAIRPTSSTGSIRTHFRTHHNAVQRIPDSVSLSD
                     AATLPWAFLTAYYCLLRVAHLQPEETVMIQDADKPVGQVAIQLALSTQAKLLVTVSTNA
                     AKNSLASSFKVDPSCIFSSEDMSSIPKAVDSDFGSRGVDVYLNCGASGVSGLYQQYISY
                     GTRLVDLFGDETTRGSSLNAFCTRNVSYTCVDMDVVATMRAEIVQEALTTVSSLLATGK
                     LQPIQDVQNMGFSEIQKAL"
     CDS_motif       complement(33942..34001)
                     /aSTool="nrps_pks_domains"
                     /database="abmotifs"
                     /detection="hmmscan"
                     /domain_id="nrpspksmotif_JX265_006470_0009"
                     /evalue="8.50E-04"
                     /label="PKSI-ER_m5"
                     /locus_tag="JX265_006470"
                     /protein_end="1941"
                     /protein_start="1921"
                     /score="12.1"
                     /tool="antismash"
                     /translation="ETVMIQDADKPVGQVAIQLA"
     CDS_motif       complement(34029..34073)
                     /aSTool="nrps_pks_domains"
                     /database="abmotifs"
                     /detection="hmmscan"
                     /domain_id="nrpspksmotif_JX265_006470_0008"
                     /evalue="2.40E-04"
                     /label="PKSI-ER_m4"
                     /locus_tag="JX265_006470"
                     /protein_end="1912"
                     /protein_start="1897"
                     /score="14.5"
                     /tool="antismash"
                     /translation="AATLPWAFLTAYYCL"
     aSDomain        complement(join(35097..35265,35356..35378,35436..35723))
                     /aSDomain="MT"
                     /aSTool="nrps_pks_domains"
                     /database="nrpspksdomains.hmm"
                     /detection="hmmscan"
                     /domain_id="nrpspksdomains_JX265_006470_cMT.1"
                     /domain_subtypes="cMT"
                     /evalue="1.00E-54"
                     /label="JX265_006470_cMT.1"
                     /locus_tag="JX265_006470"
                     /protein_end="1556"
                     /protein_start="1396"
                     /score="177.1"
                     /tool="antismash"
                     /translation="HNQSGLKVLEVGGGTGSATNIVLDALKSARARDNENGVHPVAIYD
                     FTDISAAFFENARERFSDWNDVMRYKTLDVEKDPALQDYEIGSYDLIIATHVLHATADL
                     GGDLILIENVNPELMSASLIFGILSGWWRSTESFRQSNPLITEHQWNSALSNAGFT"
     PFAM_domain     complement(join(35265,35356..35378,35436..35699))
                     /aSDomain="Methyltransf_12"
                     /aSTool="clusterhmmer"
                     /database="35.0"
                     /db_xref="PF08242.15"
                     /description="Methyltransferase domain"
                     /detection="hmmscan"
                     /domain_id="clusterhmmer_JX265_006470_0015"
                     /evalue="8.30E-11"
                     /label="JX265_006470"
                     /locus_tag="JX265_006470"
                     /protein_end="1500"
                     /protein_start="1404"
                     /score="42.6"
                     /tool="antismash"
                     /translation="LEVGGGTGSATNIVLDALKSARARDNENGVHPVAIYDFTDISAAF
                     FENARERFSDWNDVMRYKTLDVEKDPALQDYEIGSYDLIIATHVLHATADL"
     PFAM_domain     complement(join(36273..37106,37170..37271))
                     /aSDomain="PS-DH"
                     /aSTool="clusterhmmer"
                     /database="35.0"
                     /db_xref="PF14765.9"
                     /description="Polyketide synthase dehydratase"
                     /detection="hmmscan"
                     /domain_id="clusterhmmer_JX265_006470_0014"
                     /evalue="2.30E-44"
                     /label="JX265_006470"
                     /locus_tag="JX265_006470"
                     /protein_end="1213"
                     /protein_start="901"
                     /score="152.0"
                     /tool="antismash"
                     /translation="HELLGMPTVDSNPFEQRWRNSIRLQDVPWLSSNKLNDKVIFPGVA
                     YISMAVEAALLASRSEGALAGVELRDVSIRESLLIPDNPQGIETIFSLSRSTSGSDASS
                     PWSTFRFISHNDIENTWVEHCSGSIRVEKDKSYTPQPTLSKELDNATRSPSAQQEYFTR
                     TIEGTLLYEEFASAGMTFGSDLQNMQEIQLSTDAKAFASLVRSPDIPKKAHDHYVIHPC
                     ALESILHGLLCICSEEGSLVGGTMVANRVERIWIADPLTDIDCKVYSSFAEARRETSTL
                     YRSNIEIYEKGASETPRMAISGFDLVSLPPP"
     aSDomain        complement(join(36651..37106,37170..37271))
                     /ASF="catalytic triad H,G,P inconclusive"
                     /aSDomain="PKS_DH"
                     /aSTool="nrps_pks_domains"
                     /database="nrpspksdomains.hmm"
                     /detection="hmmscan"
                     /domain_id="nrpspksdomains_JX265_006470_PKS_DH.1"
                     /evalue="4.10E-21"
                     /label="JX265_006470_PKS_DH.1"
                     /locus_tag="JX265_006470"
                     /protein_end="1087"
                     /protein_start="901"
                     /score="67.9"
                     /tool="antismash"
                     /translation="HELLGMPTVDSNPFEQRWRNSIRLQDVPWLSSNKLNDKVIFPGVA
                     YISMAVEAALLASRSEGALAGVELRDVSIRESLLIPDNPQGIETIFSLSRSTSGSDASS
                     PWSTFRFISHNDIENTWVEHCSGSIRVEKDKSYTPQPTLSKELDNATRSPSAQQEYFTR
                     TIEGTLLYEEFASAGMTFGSDLQ"
     CDS_motif       complement(join(37047..37106,37170..37172))
                     /aSTool="nrps_pks_domains"
                     /database="abmotifs"
                     /detection="hmmscan"
                     /domain_id="nrpspksmotif_JX265_006470_0007"
                     /evalue="6.10E-07"
                     /label="PKSI-DH_m2"
                     /locus_tag="JX265_006470"
                     /protein_end="955"
                     /protein_start="934"
                     /score="22.0"
                     /tool="antismash"
                     /translation="KLNDKVIFPGVAYISMAVEAA"
     PFAM_domain     complement(join(37476..38311,38381..38513))
                     /aSDomain="Acyl_transf_1"
                     /aSTool="clusterhmmer"
                     /database="35.0"
                     /db_xref="PF00698.24"
                     /description="Acyl transferase domain"
                     /detection="hmmscan"
                     /domain_id="clusterhmmer_JX265_006470_0013"
                     /evalue="2.80E-43"
                     /label="JX265_006470"
                     /locus_tag="JX265_006470"
                     /protein_end="833"
                     /protein_start="510"
                     /score="148.8"
                     /tool="antismash"
                     /translation="FVFTGQGANWPGMAQDLREFPLFKQRIAEATMFFKSLGAPWDLQE
                     SLASLDFDIAEPSFAQSSCVAVQVALVDLLTSWKILPATVVGHSSGEIAAAYCAGKISR
                     QAAWKVAFHRGQVCSQKADGSGTMLAAAIAVQTAEELLARLKELEPLDVTIGCFNSPKN
                     VTFTGKRAGIARLQQELDRMQVFNRALPVKVAYHSPDLQDVADEYLASLGDLDFGDKIN
                     EDATIQMYSSVTGKPFGPADKIPPSYWVENLVSPVRFSTALLRSFGLQQDRGKHNQMTE
                     TIIEIGPHSALRSAIKDTLDTSENLRQVGYSSLMKRNETTGD"
     aSDomain        complement(join(37515..38311,38381..38510))
                     /ASF="Neither malonyl-CoA or methylmalonyl-CoA specific"
                     /ASF="found active site serine: True, scaffold matched
                     GHGE: True"
                     /aSDomain="PKS_AT"
                     /aSTool="nrps_pks_domains"
                     /database="nrpspksdomains.hmm"
                     /detection="hmmscan"
                     /domain_id="nrpspksdomains_JX265_006470_PKS_AT.1"
                     /evalue="9.60E-83"
                     /label="JX265_006470_PKS_AT.1"
                     /locus_tag="JX265_006470"
                     /protein_end="820"
                     /protein_start="511"
                     /score="269.8"
                     /specificity="substrate consensus: pk"
                     /specificity="PKS signature: Malonyl-CoA"
                     /specificity="Minowa: mmal"
                     /tool="antismash"
                     /translation="VFTGQGANWPGMAQDLREFPLFKQRIAEATMFFKSLGAPWDLQES
                     LASLDFDIAEPSFAQSSCVAVQVALVDLLTSWKILPATVVGHSSGEIAAAYCAGKISRQ
                     AAWKVAFHRGQVCSQKADGSGTMLAAAIAVQTAEELLARLKELEPLDVTIGCFNSPKNV
                     TFTGKRAGIARLQQELDRMQVFNRALPVKVAYHSPDLQDVADEYLASLGDLDFGDKINE
                     DATIQMYSSVTGKPFGPADKIPPSYWVENLVSPVRFSTALLRSFGLQQDRGKHNQMTET
                     IIEIGPHSALRSAIKDTLDTSENLRQVG"
     CDS_motif       complement(37668..37709)
                     /aSTool="nrps_pks_domains"
                     /database="abmotifs"
                     /detection="hmmscan"
                     /domain_id="nrpspksmotif_JX265_006470_0006"
                     /evalue="1.70E-03"
                     /label="PKSI-AT-mM_m8"
                     /locus_tag="JX265_006470"
                     /protein_end="769"
                     /protein_start="755"
                     /score="11.0"
                     /tool="antismash"
                     /translation="PSYWVENLVSPVRF"
     CDS_motif       complement(38103..38204)
                     /aSTool="nrps_pks_domains"
                     /database="abmotifs"
                     /detection="hmmscan"
                     /domain_id="nrpspksmotif_JX265_006470_0005"
                     /evalue="2.50E-09"
                     /label="PKSI-AT-mM_m3"
                     /locus_tag="JX265_006470"
                     /protein_end="624"
                     /protein_start="590"
                     /score="29.6"
                     /tool="antismash"
                     /translation="LPATVVGHSSGEIAAAYCAGKISRQAAWKVAFHR"
     CDS_motif       complement(38463..38513)
                     /aSTool="nrps_pks_domains"
                     /database="abmotifs"
                     /detection="hmmscan"
                     /domain_id="nrpspksmotif_JX265_006470_0004"
                     /evalue="2.10E-05"
                     /label="PKSI-AT-mM_m1"
                     /locus_tag="JX265_006470"
                     /protein_end="527"
                     /protein_start="510"
                     /score="17.0"
                     /tool="antismash"
                     /translation="FVFTGQGANWPGMAQDL"
     PFAM_domain     complement(38604..39065)
                     /aSDomain="KAsynt_C_assoc"
                     /aSTool="clusterhmmer"
                     /database="35.0"
                     /db_xref="PF16197.8"
                     /description="Ketoacyl-synthetase C-terminal extension"
                     /detection="hmmscan"
                     /domain_id="clusterhmmer_JX265_006470_0012"
                     /evalue="2.30E-11"
                     /label="JX265_006470"
                     /locus_tag="JX265_006470"
                     /protein_end="480"
                     /protein_start="326"
                     /score="44.3"
                     /tool="antismash"
                     /translation="NPAIPAANHVKISKECLPWPSNGVRRASVNSFGFGGTNAHVVLED
                     LDGFMQQKLSQQNIQDMTGRENSPGLTSTACLTNGSARGYTNGRTPSVSKRVLALTAFD
                     EEGLNRNRMQLSKYLASLSDLNDESRQKFLDDLLYTMNEKRTSFSWRTYC"
     aSDomain        complement(join(38928..39614,39682..39950,40013..40166))
                     /ASF="found active site cysteine: True, scaffold matched
                     GSSS: True"
                     /ASF="found active site histidines: True"
                     /aSDomain="PKS_KS"
                     /aSTool="nrps_pks_domains"
                     /database="nrpspksdomains.hmm"
                     /detection="hmmscan"
                     /domain_id="nrpspksdomains_JX265_006470_PKS_KS.1"
                     /domain_subtypes="Iterative-KS"
                     /evalue="7.10E-145"
                     /label="JX265_006470_PKS_KS.1"
                     /locus_tag="JX265_006470"
                     /protein_end="372"
                     /protein_start="2"
                     /score="475.0"
                     /tool="antismash"
                     /translation="AGSIYTDGGYFLSDDIHGFDSAFFQLPENDAMAMDPQQKLLLENV
                     YHALENAGISLKDIASSKTSVYVGCSNVDALALSNSDPLLFSQNQAAGTSPAILANRIS
                     WFFDLQGTSQTIDTACSSSLVAFHQACQNIKSGDSDMAIISGVNLVQHPSSTQNLCSLG
                     VLSPEGQCLTFDERANGYGRGEGVGTVIIKPLHAAIRDSNPIRAVVRGTGSNQDGKTAG
                     ITLPSARAQESLIRQVYASYNLDMADTSYVEAHGTATLVGDPLELTAITSAFDCERDSD
                     IYVGSVKSVIGHLEGGAGIAGLITATLAIESKMIPPVANLQNLNPAIPAANHVKISKEC
                     LPWPSNGVRRASVNSFGFGGTNAHVVLEDL"
     PFAM_domain     complement(39075..39419)
                     /aSDomain="Ketoacyl-synt_C"
                     /aSTool="clusterhmmer"
                     /database="35.0"
                     /db_xref="PF02801.25"
                     /description="Beta-ketoacyl synthase, C-terminal domain"
                     /detection="hmmscan"
                     /domain_id="clusterhmmer_JX265_006470_0011"
                     /evalue="5.30E-34"
                     /label="JX265_006470"
                     /locus_tag="JX265_006470"
                     /protein_end="323"
                     /protein_start="208"
                     /score="116.9"
                     /tool="antismash"
                     /translation="AVVRGTGSNQDGKTAGITLPSARAQESLIRQVYASYNLDMADTSY
                     VEAHGTATLVGDPLELTAITSAFDCERDSDIYVGSVKSVIGHLEGGAGIAGLITATLAI
                     ESKMIPPVANL"
     CDS_motif       complement(39240..39287)
                     /aSTool="nrps_pks_domains"
                     /database="abmotifs"
                     /detection="hmmscan"
                     /domain_id="nrpspksmotif_JX265_006470_0003"
                     /evalue="4.60E-03"
                     /label="PKSI-KS_m5"
                     /locus_tag="JX265_006470"
                     /protein_end="268"
                     /protein_start="252"
                     /score="9.8"
                     /tool="antismash"
                     /translation="YVEAHGTATLVGDPLE"
     PFAM_domain     complement(join(39447..39614,39682..39950,40013..40166))
                     /aSDomain="ketoacyl-synt"
                     /aSTool="clusterhmmer"
                     /database="35.0"
                     /db_xref="PF00109.29"
                     /description="Beta-ketoacyl synthase, N-terminal domain"
                     /detection="hmmscan"
                     /domain_id="clusterhmmer_JX265_006470_0010"
                     /evalue="1.20E-54"
                     /label="JX265_006470"
                     /locus_tag="JX265_006470"
                     /protein_end="199"
                     /protein_start="2"
                     /score="185.7"
                     /tool="antismash"
                     /translation="AGSIYTDGGYFLSDDIHGFDSAFFQLPENDAMAMDPQQKLLLENV
                     YHALENAGISLKDIASSKTSVYVGCSNVDALALSNSDPLLFSQNQAAGTSPAILANRIS
                     WFFDLQGTSQTIDTACSSSLVAFHQACQNIKSGDSDMAIISGVNLVQHPSSTQNLCSLG
                     VLSPEGQCLTFDERANGYGRGEGVGTVIIKPLHA"
     CDS_motif       complement(39480..39518)
                     /aSTool="nrps_pks_domains"
                     /database="abmotifs"
                     /detection="hmmscan"
                     /domain_id="nrpspksmotif_JX265_006470_0002"
                     /evalue="5.40E-04"
                     /label="PKSI-KS_m4"
                     /locus_tag="JX265_006470"
                     /protein_end="188"
                     /protein_start="175"
                     /score="13.1"
                     /tool="antismash"
                     /translation="FDERANGYGRGEG"
     CDS_motif       complement(39727..39774)
                     /aSTool="nrps_pks_domains"
                     /database="abmotifs"
                     /detection="hmmscan"
                     /domain_id="nrpspksmotif_JX265_006470_0001"
                     /evalue="4.80E-05"
                     /label="PKSI-KS_m3"
                     /locus_tag="JX265_006470"
                     /protein_end="128"
                     /protein_start="112"
                     /score="15.6"
                     /tool="antismash"
                     /translation="GTSQTIDTACSSSLVA"
     gene            complement(41857..43178)
                     /locus_tag="JX265_006471"
     mRNA            complement(join(41857..42625,42684..42813,42884..43178))
                     /locus_tag="JX265_006471"
                     /product="hypothetical protein"
     CDS             complement(join(41857..42625,42684..42813,42884..43178))
                     /codon_start=1
                     /gene_functions="biosynthetic-additional (smcogs)
                     SMCOG1042:O-methyltransferase (Score: 157.5; E-value:
                     8.3e-48)"
                     /gene_kind="biosynthetic-additional"
                     /locus_tag="JX265_006471"
                     /product="hypothetical protein"
                     /protein_id="KAI1869381.1"
                     /transl_table=1
                     /translation="MDTLSLLEGLGPESFSNDADRYAAKEAARKLLYKLESPFERSWSL
                     CIETSVLVAGIQVCQDLGIWSKWADKCKESETATQTLDDILAMCNSKADPNLLRRLLRH
                     ISALYVIEETDVDTWKPTPFSLALGDKTSYVDQTIQCGLDHNIPCGVNLVKFLAKNQYQ
                     EPVDRFKFDNYRDLFGDDFFDYCQKNPGAGGSFIGLMKALNLNKMDWTEVYDTKKLLSE
                     VEISNGQPVFVDMGGAHGRDTNRLLAKHPELGQDALIVQDLPDVLALHTQEKLDGRIKR
                     MPHDFFSTQPVLGARAYFFHVVLHDWSDVDCGRILGKVKDAMTKGYSKLLICEVVLPPK
                     GATSFMTTLDLQMMNSTSGFERTEEHWRKLLQNIGFRVVGISTHIGAMESVIEAEIA"
     PFAM_domain     complement(41920..42531)
                     /aSDomain="Methyltransf_2"
                     /aSTool="clusterhmmer"
                     /database="35.0"
                     /db_xref="PF00891.21"
                     /db_xref="GO:0008171"
                     /description="O-methyltransferase domain"
                     /detection="hmmscan"
                     /domain_id="clusterhmmer_JX265_006471_0018"
                     /evalue="4.30E-24"
                     /gene_ontologies="GO:0008171: O-methyltransferase activity"
                     /label="JX265_006471"
                     /locus_tag="JX265_006471"
                     /protein_end="377"
                     /protein_start="173"
                     /score="85.1"
                     /tool="antismash"
                     /translation="YRDLFGDDFFDYCQKNPGAGGSFIGLMKALNLNKMDWTEVYDTKK
                     LLSEVEISNGQPVFVDMGGAHGRDTNRLLAKHPELGQDALIVQDLPDVLALHTQEKLDG
                     RIKRMPHDFFSTQPVLGARAYFFHVVLHDWSDVDCGRILGKVKDAMTKGYSKLLICEVV
                     LPPKGATSFMTTLDLQMMNSTSGFERTEEHWRKLLQNIGFR"
     gene            complement(45330..45975)
                     /locus_tag="JX265_006472"
     mRNA            complement(join(45330..45419,45480..45661,45777..45975))
                     /locus_tag="JX265_006472"
                     /product="hypothetical protein"
     CDS             complement(join(45330..45419,45480..45661,45777..45975))
                     /codon_start=1
                     /locus_tag="JX265_006472"
                     /product="hypothetical protein"
                     /protein_id="KAI1869382.1"
                     /transl_table=1
                     /translation="MPPKKQDNADGGEGSELAFTESETKLIYHIFKHSPPSSKVAPNWE
                     AVRQDLGSASIEATKKRFQQISQKRGWFQAEETGEATSNAKKTPARSSSKKKRAANGGD
                     SDAADEQTPTKKPKTAPRKTAQKDRGDEPQEDQQDGGLGVSLAADAEMTGDT"
     gene            48182..50491
                     /locus_tag="JX265_006473"
     mRNA            join(48182..48514,48842..48894,49129..49486,49541..50491)
                     /locus_tag="JX265_006473"
                     /product="hypothetical protein"
     CDS             join(48182..48514,48842..48894,49129..49486,49541..50491)
                     /codon_start=1
                     /locus_tag="JX265_006473"
                     /product="hypothetical protein"
                     /protein_id="KAI1869383.1"
                     /transl_table=1
                     /translation="MGWAANGMVVSRPMRQHYRIANTLRTPQSTSPLITLFGRTELRSD
                     RNFTKVLHKKVFLFPLSVVVGLGGVRRHVSLLFPGLKWEEMKTGEMWECSEVRPVVGIR
                     PDVENLWFMLSLGDISAGFGVAILGGASRQEILAVNVLCFFPARGMTFSPEGRSQLILS
                     WGIIVGATIGVAALAAATMLLERPTGILKRCCEHYRGEMLEYFSGTQQTCPRCEQRFIL
                     LVIRPFVAFWLMLRAYSDLLSSVCFEVTCIASLLLWILVRMYELLNLQSFEVTGSGFGF
                     AHFLAFVTLLAPLKPCVEHLWRNCDGCRGVVSPWRWARFRAPKRASLPTPAADEGDEDG
                     HTSYKPDILSASAGTVTTQDDIPSKRRKASTTPLRFKFYLDTPWYARALPIYGGSVLSQ
                     LVIMLALTAIGSKPPVEVVTLLLPWCLAFAPVQILLFNLAAMIVEEKGRSTQGKDVAYW
                     VLSALFGVISIGAALDTVVGIGGFPVSYIGMATLSVTVIAYVLYGCVSKPGHLAKGKAT
                     SRGDVDEEAALIGSKTQARIPVRRPKRLHGPSRRLGKQKITNYGTMV"
     gene            complement(51244..54703)
                     /locus_tag="JX265_006474"
     mRNA            complement(join(51244..53277,53336..54703))
                     /locus_tag="JX265_006474"
                     /product="hypothetical protein"
     CDS             complement(join(51244..53277,53336..54703))
                     /codon_start=1
                     /locus_tag="JX265_006474"
                     /product="hypothetical protein"
                     /protein_id="KAI1869384.1"
                     /transl_table=1
                     /translation="MAKRNRITEHGRLGSKASQATTTTQGSSGTVTQRDQCQRELIAAS
                     ARGNEERVRCLLTENKPWTTGKDKVALRKALQKASARHHIDIIRLLLYHGAEVNAGAHD
                     EFPPLYRAAQAGQCAVVEELLTHRPDLEAREMRTWQTPLFAASVKGYHDIASLLLANGA
                     RVDAQDRDGRTPLLAMAINPNFKSMEMASLLVDHGANLEAKDRIGRTPLLWAATNRNYD
                     LAQTLLEKGANVSAVNNRGRTALHLTVDGSNGGRTADQASMPKRPREEMLQLLLQHGAD
                     ANVASDGGWRPLHNAAQKGLTSIVQVLLNAGADINATLSNGMTALHWAAFNGFEEVSQL
                     IWSYAEADLGITDTFGRAAWLCAAERGHDDLVELLSPGHNSHRLPKSMREATQAFNATV
                     VEFKEYGEKQRISKPPVFDLLYRWDEKNGRPTIPLWTDGPPGHAKSEFKWIHLPANNLA
                     WVETLMVNWFIESGCRDLEGFKALMKCLEQEHRGPFPHANYMRPFCQRISSQHPGDEDG
                     EALLGGDDTIGPGCASPLPIRLKGIRRSTSNLSQLTLSQGIPGGDGKIVMFMPYLHYET
                     DESRQKMMDAIKIVSSASHASSRDKTPDMLLLEAYLNHKPSLHPRRTLDQFFYRGIDTS
                     ARDRDQVVYRYCEAHGHQRKVFMVDQLWVLVLNKDLIITCFPERWDLRSHKDPLGVLDG
                     IVGEMNAKTRPPVRSVYHLAILVSGRCSGTFSRHRADDQDYQFLDMFESSVGRVTEDLT
                     HLFHQFERASSQSRQWARPSRRSKLRSSKNKNKKTPTEESNSFDRLLDIGTETSLLTEV
                     RDIRDELNILTMILNSQLWTLGDLKNCLIEELSLSAASSRLMRNHVNNIHVADIRKRTL
                     EQERHLKVHKRDIQTMDEQAERLYQSLTDLLDLKQKHSNALEARFASEQALAAAREGQT
                     VMVFTIVTIIFLPMSFIAAYFGISMDAFNDLHSDYVATWTFGGGLGISAVFIFMAFTVV
                     DITKAFSGFAALAKRLFARNDPGHEKSGDNDDDHQEAGMVPEPPGMRTRLLEPTATSPL
                     QSVFHRYQPTPLSKTRTNNTIGSDMTEMGILRSTDLELVKLKTATSILSKTRYAVSAKS
                     PRSRRGYGKEDLEWGTHDREMSADTC"
     PFAM_domain     complement(51694..52101)
                     /aSDomain="CorA"
                     /aSTool="clusterhmmer"
                     /database="35.0"
                     /db_xref="PF01544.21"
                     /db_xref="GO:0016020"
                     /db_xref="GO:0030001"
                     /db_xref="GO:0046873"
                     /db_xref="GO:0055085"
                     /description="CorA-like Mg2+ transporter protein"
                     /detection="hmmscan"
                     /domain_id="clusterhmmer_JX265_006474_0024"
                     /evalue="3.20E-10"
                     /gene_ontologies="GO:0016020: membrane"
                     /gene_ontologies="GO:0030001: metal ion transport"
                     /gene_ontologies="GO:0046873: metal ion transmembrane
                     transporter activity"
                     /gene_ontologies="GO:0055085: transmembrane transport"
                     /label="JX265_006474"
                     /locus_tag="JX265_006474"
                     /protein_end="984"
                     /protein_start="848"
                     /score="40.0"
                     /tool="antismash"
                     /translation="ASSRLMRNHVNNIHVADIRKRTLEQERHLKVHKRDIQTMDEQAER
                     LYQSLTDLLDLKQKHSNALEARFASEQALAAAREGQTVMVFTIVTIIFLPMSFIAAYFG
                     ISMDAFNDLHSDYVATWTFGGGLGISAVFIFM"
     PFAM_domain     complement(53687..53794)
                     /aSDomain="Ank_4"
                     /aSTool="clusterhmmer"
                     /database="35.0"
                     /db_xref="PF13637.9"
                     /db_xref="GO:0005515"
                     /description="Ankyrin repeats (many copies)"
                     /detection="hmmscan"
                     /domain_id="clusterhmmer_JX265_006474_0023"
                     /evalue="4.40E-06"
                     /gene_ontologies="GO:0005515: protein binding"
                     /label="JX265_006474"
                     /locus_tag="JX265_006474"
                     /protein_end="339"
                     /protein_start="303"
                     /score="27.3"
                     /tool="antismash"
                     /translation="IVQVLLNAGADINATLSNGMTALHWAAFNGFEEVSQ"
     PFAM_domain     complement(53777..53929)
                     /aSDomain="Ank_4"
                     /aSTool="clusterhmmer"
                     /database="35.0"
                     /db_xref="PF13637.9"
                     /db_xref="GO:0005515"
                     /description="Ankyrin repeats (many copies)"
                     /detection="hmmscan"
                     /domain_id="clusterhmmer_JX265_006474_0022"
                     /evalue="1.90E-08"
                     /gene_ontologies="GO:0005515: protein binding"
                     /label="JX265_006474"
                     /locus_tag="JX265_006474"
                     /protein_end="309"
                     /protein_start="258"
                     /score="34.8"
                     /tool="antismash"
                     /translation="DQASMPKRPREEMLQLLLQHGADANVASDGGWRPLHNAAQKGLTS
                     IVQVLL"
     PFAM_domain     complement(53963..54124)
                     /aSDomain="Ank_5"
                     /aSTool="clusterhmmer"
                     /database="35.0"
                     /db_xref="PF13857.9"
                     /db_xref="GO:0005515"
                     /description="Ankyrin repeats (many copies)"
                     /detection="hmmscan"
                     /domain_id="clusterhmmer_JX265_006474_0021"
                     /evalue="2.20E-08"
                     /gene_ontologies="GO:0005515: protein binding"
                     /label="JX265_006474"
                     /locus_tag="JX265_006474"
                     /protein_end="247"
                     /protein_start="193"
                     /score="34.3"
                     /tool="antismash"
                     /translation="LVDHGANLEAKDRIGRTPLLWAATNRNYDLAQTLLEKGANVSAVN
                     NRGRTALHL"
     PFAM_domain     complement(54173..54283)
                     /aSDomain="Ank_4"
                     /aSTool="clusterhmmer"
                     /database="35.0"
                     /db_xref="PF13637.9"
                     /db_xref="GO:0005515"
                     /description="Ankyrin repeats (many copies)"
                     /detection="hmmscan"
                     /domain_id="clusterhmmer_JX265_006474_0020"
                     /evalue="3.60E-05"
                     /gene_ontologies="GO:0005515: protein binding"
                     /label="JX265_006474"
                     /locus_tag="JX265_006474"
                     /protein_end="177"
                     /protein_start="140"
                     /score="24.3"
                     /tool="antismash"
                     /translation="TPLFAASVKGYHDIASLLLANGARVDAQDRDGRTPLL"
     PFAM_domain     complement(54329..54487)
                     /aSDomain="Ank_4"
                     /aSTool="clusterhmmer"
                     /database="35.0"
                     /db_xref="PF13637.9"
                     /db_xref="GO:0005515"
                     /description="Ankyrin repeats (many copies)"
                     /detection="hmmscan"
                     /domain_id="clusterhmmer_JX265_006474_0019"
                     /evalue="3.90E-05"
                     /gene_ontologies="GO:0005515: protein binding"
                     /label="JX265_006474"
                     /locus_tag="JX265_006474"
                     /protein_end="125"
                     /protein_start="72"
                     /score="24.2"
                     /tool="antismash"
                     /translation="RKALQKASARHHIDIIRLLLYHGAEVNAGAHDEFPPLYRAAQAGQ
                     CAVVEELL"
     gene            complement(56235..57146)
                     /locus_tag="JX265_006475"
     mRNA            complement(56235..57146)
                     /locus_tag="JX265_006475"
                     /product="hypothetical protein"
     CDS             complement(56235..57146)
                     /codon_start=1
                     /locus_tag="JX265_006475"
                     /product="hypothetical protein"
                     /protein_id="KAI1869385.1"
                     /transl_table=1
                     /translation="MMGRPTSIVMGEDLADIVARHRAETAAKLEGKIDPIVPISRQHGA
                     PSKKREGRAPRDSHGVKGSTRDSKRDSRLSMISQHLAISAATTGAGHGPGALFADLQAS
                     QHEESCVSHRQSIFHEDIQEQRPGNPVPPQQVKRWSRWQYSMINPGLGLGHGVHNDDEA
                     VFSEQANYIRAMIESGNFDMRHLRLTKEAASDPAFQTALHAALESFPPGVAAQIIEEAH
                     LHEDIRDEDVPKPVSPLRRARHSIQIASRTAWQDIRTASNRWSRIGPQRLADIRGYEKP
                     RLARRVWSRVSWNRKPTQAMAF"
     gene            complement(58309..59395)
                     /locus_tag="JX265_006476"
     mRNA            complement(join(58309..58464,58524..58708,58760..58986,
                     59046..59135,59199..59395))
                     /locus_tag="JX265_006476"
                     /product="hypothetical protein"
     CDS             complement(join(58309..58464,58524..58708,58760..58986,
                     59046..59135,59199..59395))
                     /codon_start=1
                     /locus_tag="JX265_006476"
                     /product="hypothetical protein"
                     /protein_id="KAI1869386.1"
                     /transl_table=1
                     /translation="MAEYPTHNGSNHSQLDKHMSPDEALRKIQTSGSIAISPELFEKLY
                     LSPQNKVKGELRKTFANPTPIGLIGFITCLGPLACDLMGWRGAGELGAASIPCFFFFGG
                     VLMITGGLLEFFLGNTFSAVVFFTFGGFWLSLGGTLLPQFGAYAAYAPADAVSPAAGLK
                     TQGFNASFGFFILSMTMLCFVFLICALRTNIVYVIIFTTLTLTAGFITGAYWAMAADYA
                     ANAAFAERLLVAAGACSFVTTACGWWLLLGIMLASVDFPLALPVGDLSTVIRGASERRK
                     SAV"
     PFAM_domain     complement(join(58357..58464,58524..58708,58760..58986,
                     59046..59135,59199..59230))
                     /aSDomain="Gpr1_Fun34_YaaH"
                     /aSTool="clusterhmmer"
                     /database="35.0"
                     /db_xref="PF01184.22"
                     /db_xref="GO:0016020"
                     /description="GPR1/FUN34/yaaH family"
                     /detection="hmmscan"
                     /domain_id="clusterhmmer_JX265_006476_0025"
                     /evalue="4.60E-31"
                     /gene_ontologies="GO:0016020: membrane"
                     /label="JX265_006476"
                     /locus_tag="JX265_006476"
                     /protein_end="269"
                     /protein_start="55"
                     /score="108.2"
                     /tool="antismash"
                     /translation="LRKTFANPTPIGLIGFITCLGPLACDLMGWRGAGELGAASIPCFF
                     FFGGVLMITGGLLEFFLGNTFSAVVFFTFGGFWLSLGGTLLPQFGAYAAYAPADAVSPA
                     AGLKTQGFNASFGFFILSMTMLCFVFLICALRTNIVYVIIFTTLTLTAGFITGAYWAMA
                     ADYAANAAFAERLLVAAGACSFVTTACGWWLLLGIMLASVDFPLALPVGDL"
ORIGIN
        1 agagaatttg gactgtgctt caaaacatgt ctttgtttct ttccaccgtt ttcggcaaca
       61 aaggccaact ctgtgctagt agtcagtggc tcgattcact ttattcaaac gaagccaatc
      121 cattctgtcc tagaggtgag cgagcaaaca attgaagaat tcttacagcg agccgcaaaa
      181 accaaccacc cctctccaca acaatggccg taagccaagc ctcgacggcc ctgaggaatt
      241 atttcgggca gcacaaatca ttcgagcttg aacagattat aggctctggg gctgatggag
      301 tggcagcact gtgtaaacag aaagatcggg cagggtctta cacaatgcgg cgttgtatcg
      361 tgaagcgccc catagctcca ggtattgacg gcgaattgat tcatgagatc caagtgttga
      421 aggtggttcc ataatcttat cttgtcattt gttacatata aatttctact actaagactt
      481 gtcgagtagc actccctgct gactcctttg ggcactatct aggctctgcg tggtgctgcc
      541 cacattgtcc agctcctctc gtcctcaggc ggatctacaa gtgcaccaca agccactttc
      601 tggtcaattc tgagagcgat gataagttat gctcgtaggc ggttgctgtt acagagccct
      661 tggcatttga taggacctgg gctgtcagga ccaacaatcg tgatggagta cgtcgagaac
      721 ggcaatttga caacgttaat gcaaagagtt ttagagcacg gggttcattt acctaatcgc
      781 attctctgga gcttctttct atgctgtaag ttcaccctgc ttgaattata cgaaaaatac
      841 gctgagaagt cgatctgttg caaagtaatt agagctacca tcgctctcgg ctacccgcct
      901 caggagagag ttacagccaa gcaaagtatt gaaaatatgc cagcaacagg cagtacccca
      961 agcatgctcg tacataacga cctgcaccca ggtaatggta cgtacaactt ttgaatctcg
     1021 atggctgctg tgcagacaac caacttatgt aaagtcatga tccaggattt cctgcacttt
     1081 cctgaggaac acccgatcgt gcccagcctc atattgatag atttcgggaa agctaaattc
     1141 ggttctcatc gcaattctca aaagtgagta catgtttaca ttacctgggg acaatacgct
     1201 gatgacttac agcgagaatc cactctgggg tgtcgagagg aacttgttgg acatttcaaa
     1261 ggtacgagaa ctccgacgga atagttatac cgtaagggtg agactgacag gttggaatta
     1321 gctcatgtat acgctaatga ctggggatga tattggctat aaccttcgat ttgcgcctca
     1381 ctgtggatgt agtccctttc cggacaggcc tgaacatgtg atagaaacat acgctgtcca
     1441 gttgatacag ccgacgaagt ccgagaatac cgcaacaatc tacccgtttc ttgaccgaga
     1501 actactccta ctggtggcga gatgcctcgc ggtcgaaaga caagaccgac caaacctaga
     1561 gacgttacta gataccgtgc agagggcctg tcatgagcgg gaagaggcat actatgaaga
     1621 tcttggatgt gatcaagagg cggacagtac aattcaacaa ttagttcggg acctgatact
     1681 ggatgccaac gatccgctat cctatactga ggtcgagcaa aatcaatgga tcttggtcac
     1741 aaggggtgac cagagctgag gaattcacgt caccatgccc gctggcttct gagatgaaga
     1801 aatcaaccaa atgcactcgt tccgctaccc gtaatgattc atgaagttac acatacacag
     1861 ataggtggat ttacctatat ttcatgcgtt ataagtagaa ttttgaccca caagagataa
     1921 cgatgttcag acataggaat aaagcaagta cgtctgtgtg agaagtagac ctaaacgatg
     1981 ccgtgatgat cgactccatt attgcatcaa gaatacctca cattctgtcc aaaacttcaa
     2041 tccaatgaga tcagtcatca gagatagctg tattgactgt cagtcagcag caattgacac
     2101 aaatacaaga accagaaata acttaccgaa gcggctcaga gagctttgtt tagctctctg
     2161 ctcgatactc ttctgagctg cctctttggt cacctctgtg ccagctgtga tggccttgag
     2221 gatggtcgcc ggcggcgcag cgatggctgc cgttgtctct ttgacttcga cgatgcgggt
     2281 ttccatgcct tccatgattt cgcgctgctt ctcaactgca atttgctaat ggggaataac
     2341 gttcagcatg atgagatttc actccaaaag aaaacagagg cttttctggg taggtggaag
     2401 tgtattgaaa gggatggcct acctggactc gggtggtcgc atcggatgac cactgagtga
     2461 gtacgtggat cttcttctgc ataattccgg ggtccttctc atcactcgtt acggacaact
     2521 catcacacat acgcagtccc ggtaagacat tgtccttaga caatgtcacc cacatcttcg
     2581 cgatgtcacc aaagacaccg aaataggagc gcaatgtgac cgcagctgaa tatacttgct
     2641 gtatagtaag ggcattagcg aatagaggct caaaaataca gggtggcttg ttgaagcttg
     2701 ttggaatagt tgggatcgat agagttacaa cgcaccgatc gttggaagtc agtaaatgtg
     2761 tagtcgccaa ctttgtaggc ttcgttgggg tcgtcgccgt cagacgtgat tgctttgacc
     2821 gtggcgataa aaggttcaac gtgatacttg acgcagacct cgacaatgga tgcaatgccc
     2881 ctgaagaagc gcacgaggtt ggtaatttgg tctttgaggt tgaggataag cttgatgcac
     2941 tcgataagga tcctcttgat ttcggcctag tggagatgct catgttgaca cctcacgtga
     3001 gtttgctcga tagttgggtg tagggcaatc aaacacacta gctcgacgtt agaggcggtt
     3061 aacttggcta aagtcgcttg aatatcagct agtttattct gctgctgcag aagcatatcc
     3121 gttgtcttga tgtaattatc ttgtgctgtc gtgagcattt gcgacgtagt tgctaaccgg
     3181 ttcttagctg attccaggac cgcttgtgct tgagctgttt tggcattgat ctgtgctgct
     3241 tggactgccg gatcttgggc aggcattaat gggatctaaa tgaatggctt gagtcagttt
     3301 accattttca cgcgatagaa acacgaacaa cacctgtgct cttgaagtag ttacattggt
     3361 cagggtcaaa actcacgccg ttggctgcag tgcccggaac tgtttttgct gtagcaagaa
     3421 gagtgttggc tttgccgtat gcatcagtaa agtcggattg ccacttattg acctgctcag
     3481 agtcttttgc tggccattga gacattaccg tcttggactt ttcaacctct tcttgtaatt
     3541 cagcggcaac ctaaacgcac aagaaatttt attagcgttc ttttttcttc gttttgaagc
     3601 gcaagggcat cgctcacccg caaacagact ttcagaatct cagacaaggt gcggctgggc
     3661 tcttcacttg tggccagtgg agtgaagcgg tctttcgagt cgcccagcat cgtcaatatg
     3721 aacttgattg ctgacttcgg gccacttttg ccagcgcttc cagttctagc catttcccag
     3781 tcgatatcac catcctgctt gccattcaca ataacttgaa gagaagaaag gtaggcggag
     3841 atcttttgaa tctctgggaa agccgggtct gtaacctgcc tcggcactgg gcggggcgga
     3901 gtggcacttt gcgatgtatt gctggcgcca tttgatgtcc cgaaagagcc ctcagcgctt
     3961 gcattactac ccttgggggg attcacaaag ccgccaacga tactcgcccc ggttttcaat
     4021 ttggccatag gattgaggtt gtccagcagt gccggaatgg cagcgtttag agcagtggtc
     4081 acagcgccag gtaggtctcc aacgatctgt tggccaagga gatcccagct gtgaagtcct
     4141 gggttagcaa tgatcgatac aaaggtagag gatagatggc ctaaaacatg agggcgataa
     4201 actagcccta agcttgctta cccggtagga aactcgtccg acgctttttt gaatgcttct
     4261 gatgcaacac caacctgttt gcccaactct tcgtgggcct tcttggcctc ttctaccgtc
     4321 gacttttggt aatcaaggcg cgagccctct gccacgaggt tgatctcatt gctttgcaaa
     4381 gcctcgcgtg tgttattttc ttgttgaaca caagcagcat gcatctcaca gacatacaac
     4441 agctaatcct caaacttttt gtccatggct atggcgctgt tcagacaagt gttggcgcca
     4501 gacttgagtg tttccagttg cggtcggagc atcttcttag ctgatacagg atcggcaata
     4561 gtgggaacga tctcgttgat ctttgcgggt tttacgttag tgtgcaattg atacagaggt
     4621 cttcatataa aatgatggcc caaataaatt ctgaccttcc cattgatgac ctgagaagtc
     4681 aactgaatga cacccatccc gttctctgcc tcgagaaatg ccatgcgtcc catgttgcca
     4741 cattcaacga gattagcttg cactgaggtg tacctgcaag ttagaaattc atcagtatgt
     4801 tgctaatcag gcataaatca gttagaaggt tgcaactaac ttcaggtact gaaaaccttt
     4861 gccaggaggt gaagtaagct caacaactgc tctcgggctg gaactggcaa tgaagcaagc
     4921 tcccatgcag ctgatggccg tcggagccgc ctgtagaagt tgttcccagc tgatttgaaa
     4981 gatgagacta ctcttcatct cgttgattac ctgagaagag acattgggtg ccagatcacg
     5041 cttctcttgc gctaccagaa tggtctgaag gtctctacta tcagacgaca ttttcggggg
     5101 tactgaaaat ccaagctatt gagataatgg cttgagaaaa gaagcaccga gatgggcgaa
     5161 ggttaaaaaa aacttagttg tggaataagt gaaatcccta ttacctatta gtgcacgcag
     5221 aattaacaga tgagatattg aacctcgcat tccctctcta tttatatatc gaccataaac
     5281 tagtacagtc gatctcccag tgccgatcaa ctgttttatt atgtctttta gtcacttctt
     5341 tttggtgctc tatggaacat atcgggttcg aaactacata tctcgacctt cgcattcttg
     5401 gggctaataa ttaagtctta taagtgtctc atctcggctt cgatgaaggt ctaccgcagt
     5461 tatcagaaat ctcttacaac tggacagaat acgacgtagg ataacttcca gacatgtctg
     5521 acatgctcta gagcaaggtg gatgaatcct tgctccaaga gcggactagg cggagcgtta
     5581 cgaagcagct gaaagggtct cacctaggag ggacttgttc ctgaacttga ggtttgctct
     5641 attatctaac tagggagagg cagaaatgct aagcaagcca caaacgccaa accaccaatc
     5701 acgtcgagtc gcttccctac ggagcccgcc atcatggctc cgaatatggt tttctggaac
     5761 ggtgcgatct agccctgaga attcctcact caaggttact tagataacat ggcctgttat
     5821 caaaaagtga aactaatgaa tgtcggcaag gaggctacat ccaatctact agtatatgta
     5881 tagttcactc tcgcgggctc gatgtattaa gtctgctccc atagttcatt actttatgag
     5941 aatttgacgc tcttctttgt tgtttcacgc aatccttcaa atactagcgc catggatatc
     6001 ttgtctatct ctggcctttg gctgcagccg caatttgcat cactcgctgc ggctattgct
     6061 gcagcacaga ccggatttgt tggtggagta atgccagccc agggggctca agaacaggcc
     6121 gaggtcaata aactccaaat gactttgaat actgccggcg accagcttag gaatatttcc
     6181 agagaccttg accaatcggt tgtccaatgc ggcaaagcaa cactcgacaa gcttgagttg
     6241 gcaatggcta aagtctacaa gttagccgtt ttcattcgcg gagcttacga cgaccgcaac
     6301 cctgatacgt tgcagcgcga tgacctttta aacctgatgg tcaacgcctt ccaggatatg
     6361 gaagactgcg ccgaggctgg cctgaaggtc attagctacc ggcacgccat cgttatggag
     6421 gtgcaaaaca cgaagatcct cccggcccaa gctgacgtcc atatgctcct ccagaagact
     6481 gagttagaac tgcagaatac acaggatcag atcagaactt cgcaagccag cgtcgatacg
     6541 atttcgcgaa gtgcacaatc ccaagcggaa gctgtcagtc ggcttcaaga taagatttcg
     6601 gatactgaga ttgccaaagg tttcagcgac gttggtgtga gtttccttcg ggctatttct
     6661 gcagccgatt attcctgata atttcgctga tctctccttt ctgtttgctt agtttacaat
     6721 tttgaccttg ggtatcggta atgctatcaa tggcgggccc ctggatcctg cgaatctgca
     6781 gggccagctc aatgacgctc gtcgagccag ggacgaggca caaaaccagc tcaatgaagc
     6841 acgtatgaag ctatatggct tgcagaatga gcgcaatgcg caggatatgc gtctacgatt
     6901 cgtacagcag acagaagccc tcgttcccac tctaagtctg ttggcagaaa cgacggaaaa
     6961 tgagtgtatt acactgcagc gtcgatttgc gccactgaag gactcagctt cacggttcct
     7021 tgtgcgggta cgtgagatcc aggaaggcgc catcgttaca aaagcattgg cgtattctaa
     7081 gaaggacttt gctttggggt tgctcgaaat ctcccaggat gctctcttgg atcaggcgct
     7141 tggggacgag gtacgaatgg taagagatga aattgcgaac gaatatggca agaagattcc
     7201 agaagatgta gaacaagctt tggctgggat ttatgagaat attggaactt tcgcaacgct
     7261 gccgagcctg cgtggttaac tagccaatct attctccact tctagcctct aaaaacacgt
     7321 cgagacgttc tatgcttccg atgcaagaca atagtttaac ttgataccgt tgaatgcatc
     7381 agtatggtat ttgaagtcac cggaacattc gtaacgcgac cttgaaaaat gtaggcgtta
     7441 aagattagca tttctagtca actatgcatc atgccccaaa actctaacgc cgtgatatag
     7501 taggtaattt gtcatattac ctatacggta agtgagtgtc gtgtacatat acgtaatatc
     7561 gttttgtggt acgacgaaga actaccacgg acgattctgc cttgataaca ctagtttcca
     7621 aaattcgtcc tggcgctcaa gggctgggaa gttggcgaaa tgagcttgag acacattgtt
     7681 cagcttgtcc tagcaacaat cagttgcgca tacttctact agattaggat gagtcatgaa
     7741 ttccaaagca tgtcttgaaa taggtttcag atactcaatc aagcagataa cagtcacgcc
     7801 tataacaata catacctagc ccaggtccaa ctgagttgaa ggtctcgacc atattatcac
     7861 gttaacgaaa taagaggtcg ctgcctaatt cagatacttc cgtctatcaa aatcaaatac
     7921 gcatccataa ctgatatacg gccgtcataa tgtccgattg gaccacaccg acctatttgc
     7981 tgccagacaa aactgccacc acgggtaccc ctgccttagt gaccttcgcg ggtgaggtgt
     8041 ggtgcttctg ggtacatgga aagcttaaca acatttcgta cactgcgacc accagaactg
     8101 ggtggacaga gccaactatt gtagacaata gcattcgcga cccagatacc agggagatcg
     8161 catcgggtgc catcacgcct tatcaggtac atgctaccag atcgggttca ggcaagccac
     8221 tgcttgcagc cgcatcggca ggggccattt tgcacttgat gttcacatca acaacaaaga
     8281 gcaaagatga agaagatcaa tcatatctct accatttagt atataatgct gaactcaaga
     8341 cgtggggccg tcccgccagg ccagctgacg ggcgcggggt tcttatggat gtcgacccaa
     8401 ctctgctgcc acattctggt ccccttgccc tcggaattac cgacggattg aatcttttgc
     8461 atctcggaaa tgaacttcaa gtcgcatggc tggatgcaga tgggactcga cgagcctcgg
     8521 tctaccaaga ttacgcttgg aaagatgtca cattgtcgaa caacgaaggc attgtcaagc
     8581 ccgtatcagc catggctaca ttatctgaac gatctgtcag tcatgtgttg gcattcagtt
     8641 cggagacaca gccgaaactc attgacttca ttgcggccat tgggtctggg aaggcgcctg
     8701 ccgcacccga agttcgacaa gatgggattc caagcggctt ttcgaccagt gaaatttcag
     8761 cttgcagttt ccaggagata ggattctacg ctctgcttga tccctctaca gggaagttta
     8821 agctcttcga gtttagtgac aagagcaagc cgagagagta tccgggtcct gagcccgcaa
     8881 tatccgacac tgttccagca atcgaagtgg ccaagaacaa attcttttgt gtgtggacgg
     8941 accgaaagaa gaagaccctg ctcttttcag tcaagccttc gctggtcata gcaggaacca
     9001 tggaccggtg gatgacttat ttgcccagcg acacgcgtat ttcgcggctc acgatccccg
     9061 ggactcatga cagcggcgct atgagcagaa ttccatttgt agggtgtcaa atgacgacaa
     9121 tcagacagca acttgagagt ggaatccggt acttcgactt gcgaggaggc tacggcttgc
     9181 gtggggagta tacatacccc gttgttcatc acaatgtagt acccatattt gtcaagacgc
     9241 taggatccaa cctctacgat ataccaagct ggtttgacgg gctaaaggtt gaagatgttt
     9301 tcaacacatt ctatcaattc ctcaaggaca acccaggaga gggcctgata gttcagatca
     9361 aacgcgatga gctcgacata gagaacaaat tacacgatga cgagatcctt atccagttcg
     9421 caaatgatat ctgggctcta acacagaagg aagaggctgg cggctgttgg atcgtcgaaa
     9481 gtggtaaaat tcctaccctg aaagaactcc gcggcaagat acaactagta cgcagatttg
     9541 ttgaaggtat ggttgcgccc gatcaacgtc cagagcagcg caagaagagc tacggggtac
     9601 cagtcttgct acagtggcag gacaatgcca aagacacggc ccttcgtcca acaaatggcg
     9661 tcaaggttcg gctgcaggat tattttgacc tttcgtggaa agaaacaggc ctgaatccga
     9721 cgagagagaa gtggaacgta attcggccaa tgttaaatgc agcatggcaa gctgggcaat
     9781 ccgtgggtca aggacaggtg cagaacagtg gcagtacaga ggatacctgg ttcctcaatt
     9841 tcgcgagtgg tgtgcaggct ccaaagaaag atgcatcaat atccaatgtc attggtagtg
     9901 tagtaagtat tatcaagggt caggcgcaca gcatcgccac cggtttctgg ttcaacaatt
     9961 ggttccccat cgtcgacccg tatggaatta acgccatgtt gttggactat tttaacgatc
    10021 caattcgaca aaaagggggc tacggcacca ttgtgatgga cttccctgag caaccttctg
    10081 atttggtccc ggctttggtt cgcacaaact tcactaagta gtggcgagtc tcgactcgtt
    10141 cagcttaagt aggcctcaga caggctccac tatcaaacca cattttcaga ctttgtcgag
    10201 agcaagacgg aaaagctgta tgcacagcag tgaaagcatt tataataaat atcgtccatt
    10261 tactccactc aagtaccaaa ctcttagatc gacttagttg ctgccatgga ctcccatcgt
    10321 gtaacaccgc gtgccttggc tgcaataatc catgctccac aggcttgtcc gggcgaagtc
    10381 gaagtaactg cacctcatag tgatggcgcc aggcgcaccg cctcgtcctc accaaaagat
    10441 tccaagccat tccagccgtc gatgaaagat tggaggttgc gcggaactcg tcgtggaccg
    10501 tgcaaggatt cgccatcaaa gtaacagcgg ctgtttggaa gaccaatgcc acccattccc
    10561 tcgaaatagc cacagatcca ggtggtaccg aactcagtct ttcccttggt gattagcggg
    10621 ttgttgatgg cagtactagg tatccggctg catgttcccc gccaagtgat gtcaaggtag
    10681 attgggtctg ctacctcgcc ctcctcctgc tctacagaga actaaggagg ctcgcgctcg
    10741 gggccatggt ataccatcaa gatgtccttg tagtagccga gatcgaagct tctccatata
    10801 cgatccgcgt cccaaatcaa catgatgggg aaggagtagc gctggttggc caagaagtcc
    10861 tgcttcaccc tccaggtatc ctgaatgcca cgcagatcga attcgatcgt attcggagag
    10921 ttcaggatta ttcacgaaac tgtttgcctt gagggcgtcc cacgctgggc ggtacttgtc
    10981 catcgctgga tcggttcggg tgtagtattt atccattctg ggacggaggg ccacccattg
    11041 tgaatggatt gtctccctgg gatgaagaaa atgaagacga tgaatgcaat gtagtatggt
    11101 gaaaatcact ccgtacgaac acgattcaat gcaaacgggc gcgagattcg cgtacactat
    11161 taaaagtggg accttctgcc accactccag cttgcgccag ttttcacttg ttcaatcttc
    11221 ggctcactgt caccgggggt tgccagtaag cagatgaggg tcccaaggga caacaagctg
    11281 caaaacgcct gcgccaatcc cccctcatac caagtctgta gtcaggtcat ccgtgtcaag
    11341 cagagtgtgt gaatatagtg cctgggatac caggccactg gtatctatgt acgcccaccg
    11401 gccgtagcta ttgtttatcc atatgcgatt ggaagaggac ccccgcgctg caatttatgt
    11461 agaactcaag tcagtactgc accatgtttg gaaccatctt gtgcatgggc ataaatatct
    11521 aacagatatt gctcagaccg gtgcagtgca tctctaatag cttcgttgta ttcggcggag
    11581 agcatgccat ttgaaattca ccgagtatcg aagaaatcta gagtgctgta tagaaggctc
    11641 tctgtgagta ccaattgcta agatgattaa acttcgatca gacttggcag cttgggatat
    11701 gaagatagcc gtgatacaag caatcaggtg aatgcagaaa gcttgaatcc ggtattgcgc
    11761 atctaagata tcgtgtacac atgctcgttc ttcccttgct tgtgcatccc atcaagtcat
    11821 acagccaacc tgaaactgcg ataatggaac tcccaaatct attgataaag aagacctcgc
    11881 tcgccgaccc tggcagctca ttgcttatga cctagcataa gttctcaagg attggagaaa
    11941 gcaagcctct cccgctgcgg caccgtcgct gtttgcacaa gcatgcaggt ggtatgcgaa
    12001 aacgaagatt gggcacgacc aatcgttgcc aaccgagtaa caggccaatc ctgaatgttc
    12061 aatgtcaggc tcggccaaga cggccgcttg catgtccgct gtcccgcagt cattatgacc
    12121 agttatctgc cgccctttca ttttcccacc tttggcccaa gcatcctaca gtaatcttta
    12181 ttgacagcat ccttgaaacc gtactatttg tagttgtagt tcagtgctga gaaatccaca
    12241 cagacaaaga gccacgaaaa ggatgcccgg gcaagcttca tttgacatca cgcccgaaaa
    12301 ggaagcaagc aagctccagt tcttacgccg gcagttcttt ggagccccac ctgcggtgtc
    12361 ccgacgtgat gtcgacttga agggcaaaac agccatcgtt acgggagcta gcggtggcat
    12421 cggccttgag tgttcgcgac agcttctcag ccttggacta agccgactca ttctcgccgt
    12481 ccgtaacgag actaaaggcg agattgcccg caaggctctg accaacgcga cagacctcga
    12541 gcccagccag tcgatcgagg tgtggaagct ggattatgcg tcttacgagt ccatcatggc
    12601 ctttgtgcag cgggtcgagg gccttagccc acgagtcgac gttgccatcc tcaacgccgg
    12661 catcaatcgc agctccttta acctaaaccc gaagacgggc cacgaggaag acctacagac
    12721 caactacctc tcgactatgc tgctggtgct tctcctactc cgggtctttg agcgagctac
    12781 acataccacc aacccgtctc aactatctcc gggacggatt gtcgtcgtgt cctccgacac
    12841 cgccgcgtgg gccaaattcc atgagaaaac taaggagccg ctgctcccag cctttgatga
    12901 caagggggcc aagtgggatg gtttcaaccg ctacgctacc accaaacttc taggtcagct
    12961 gttcataacc gaactggcga agcgcgtgcc gccggcgctg gccgtcgtca attgcgccag
    13021 tccgggcctc tgctacggct ccgacctggg ccgggagctt ggcttgggtg ctgctgtctt
    13081 catccgggtc tttggccgtt cgtcgtctgt tggtgcgcgt actctcgtgc atgccgctac
    13141 ccaactggac gacagctatc acgggcagta cgttgaggat tgcaaattga gaccgtacgt
    13201 gctttctctc ttatctcagg tattgatgac cccatatatt gcgagccata gaagcgtgag
    13261 ggatatcaac tcgcgatgaa cccatgctct atgccattgc atccatacct gactataaga
    13321 ctaacctgtg agtgtgcaac tccactagaa tggcaccctt cgtctactcc aaagaggcac
    13381 aagggatcac tcagcggttg tggagggaaa ccgtggatca actctccttt gcgggcgttc
    13441 atgacattat cgaaagcttg actagggaat ctgtataaga gagttcgatc cctagtgcga
    13501 atcatgcagc taacaagaag aggtaatgac gatggcgcga tttggcacct cgatatcagc
    13561 taccagttta ttaatgaatt atctttggta ttcaaccgtt agcgctaata tagtcaccca
    13621 taagcatgac ctatctgata tctttaggcg caaatgttgc agacgtaggg tcaccgtaca
    13681 ccaattcgtc ttgatttaca acgaatcttt ttgccatctt gaaactcagc gctggaggca
    13741 agaaggctcc caagcgcgag tatggctagg tagtcaagat ctggagtatc ggaaaagcct
    13801 caacatagtc tagcaccgag attgtcaatg tgcacgggga tgcaactggg gcacaagaat
    13861 catgttttat tttgtccatc ggatattctg caaacgagac tggacgcaat gctattaact
    13921 cgtcctcaaa tccattttct tgccccggta ccgcaagtga cagtcaggct taaaccgcgc
    13981 gcctggtaca cacaacatgg tcgtcagtga aataagaaaa tgcccagaaa aatagtgatc
    14041 ctcatcgcct gctgatgcct gaaacgcctg tctttatcga tcatgttaca taagcctgtc
    14101 cgctcggtat ccacccgtaa gggagcatgc gggtaataat tcgtgaccgg ggaggttgtg
    14161 gtggttcgta tagaaatagg tacaaagaaa agtcagtcgt catctgtgtg gcaatcggta
    14221 acactaccga tcaagtcgtg ttggctgtgg ctgccagcca ttgatgtaag ccatgagccc
    14281 catcccaaga agcaccacgc caagcataga cgcgtacggc aagccgtttg ccagtgcctg
    14341 ttcatgtgcg agctgtccag attttgccgt gtacggagtg atagtgttcg cccgtgataa
    14401 agttggggca tcgttaggaa cccctggcgt tatttggcct ccactggaat ctgttgacgg
    14461 tgttcttacc atggaggccg attcctccga ggtctcactg gcggtttcgg gcgtctcgat
    14521 tgccctggcg cgagacctta gctgtgacaa ctcacgggca gcagtctcac gcgcgtcggc
    14581 gtcttttctg atctgtaagg ccatctcagc caaactcttc cggtcgttat ctctctcagc
    14641 ttctgcgatt tcggctcgtg ccttatacac atcgagctgt tgtctgaggt ctttcatctc
    14701 gagaaccatg gactccagct gactgtgcaa ctgactggcc gatgcctcta tgctttcgac
    14761 ctgtggggct gctggctgtg cgtctgcgac agcattagtc ggcgtctcag catcggcctc
    14821 tgttgggcta tctgccggtg gctcgaatgc ttcctctaag gccaaggtcg gctcctcaac
    14881 aggttccggt ttgacagcag caccgttcac cctaagggca gcagcttctt ccagtctcct
    14941 ggcgagttcc tcggcaattt cacgtgcttc acgctccttg tccagttttt cctccaaatg
    15001 ccgcatgcga gagttttgtg cctccagctc cttcttggca ttgttcaggg cctctgtcaa
    15061 ctgtagtatt tgactgacat tgccgtcttg gcgtatcggc gagacattgg cactcgaaac
    15121 gttggtcttg ggccgctcag tgatgccacg cttcagcgac gggacgtcgg gcttctcggg
    15181 gagaggctgt tgaggtggtg gcgcaggagg gtccgagaag cgcgtcttgc tgtctgccct
    15241 catgaacgac acgccatttc cgttgaccat ttgcggcttc aggagttccg gggcctctgg
    15301 cttgcccata tccttgatat catccttcga tagcaaggta ccgatgaagt gaccggtccg
    15361 gttaagatcc tgtgcctgaa ggcgcgcagt gcgcatctcg gtctggtgtc cccgttagtc
    15421 gtccgaaaag gggttttttg gtcgagcgta agtgggtagc gaacttacct gaagcctttt
    15481 cacaatctgc tctgtgctga tgggcgaaaa gaagaaccct gcgcgttgtt gggccatccc
    15541 attcgcttgt gggcccatca tggcgttgcc tggcatcacc cgtccgttgc cggccatgga
    15601 tgcttggcta cccgtacgtc ctctgttgaa gggcatgcct ccgggatgct gcatcatcat
    15661 tgcacctccg tttgcgggat cgaggtcccc gaagttcata tctagtaggt tgctggaagt
    15721 attcaaaaag ccggcatgct caacttttgc tgctaccttg tggtgaacga ccgtcttctg
    15781 gtcttcgctg acaatgtcga ttcccagctc gaggtgatca cctgtctgta attcgtgggg
    15841 ttcggactcg cggttctcct gagacagtcg ggtcgcattg acgaaggttc cattggacga
    15901 cttgacgtcg cgtatccaaa tcttgccctg tcggtcggcc catatttcgg catgttggcg
    15961 ggagaggact ttggagtcaa agaacccgtt ggtcggggta gggactgtct ttgcgttcgt
    16021 ctgacgacct atcctaaggg tgtcagggga gaaaggaaca gatatcgtct tgcgctcaaa
    16081 ggtgccgttg agggagagca gatataggac gggctgggcg ccctgagaga gggcttcggc
    16141 ggcaggtcgc ggcattccct gctgcgtgga catttgcggc tgtgactgca ggatgggcgc
    16201 aggggcgtgc atcggggcgg acccgttcag ggccatcagc tgcggcccac gagacaccac
    16261 cctcgtgaaa tcagaagggc cgtcggactt gggcgcgggc cacggggcgc ctttaccttg
    16321 agggcgcttt cgcgggccag cgttcgccca cgaacttaga tcgcccgctg ctgacatggg
    16381 ggccccattg gcggttccgt tgggctgtgg tggctgctgg gcgtttgggc cgacgacggt
    16441 cgtggtcgac gaggcagacg acgtcgacga tatagacgag gacgagttgt tccgctgcag
    16501 acttttccgc ggcataaaca tgcggttcag ctcttccggg ttcatttcaa tgctctgcac
    16561 tccacggtga ccgttcatgc cccatgccgg cctgttatgc tgcgacaagg taggaggact
    16621 cgcgacggct gtcatgggga gcgattatgc ggcgtgtacg gagcgagacg agatgggggt
    16681 tcgatgacgg cgatgcgaag aagcagcagg ccggatagcg aaatgatgct cggtcgtcct
    16741 ctccatccac cgctcacgcg accgcgtagg gagccccagc aaacgacgcc agcgaagcgc
    16801 ggctgacagt gagaggaaga gccctggtgc gaggggattc gggcgggtcg cggtggtgat
    16861 gcggtgcgtg tcgtctgtga tgaggcaaga aagttagttc ggtgggtgag gccagtggca
    16921 tcgaggcggg tcggccgctg gtcgggagcg agtcatgcga aggcgacggg agacaaaggg
    16981 cggcagcgag cgtcacgcag acaggcaagg aaaggcacag gcgacgtacc gctcaattga
    17041 cacggggtgt cctgatggtc tggcgaggcg aggtcgtggg cggaagggat atatgatgag
    17101 atgacactct ggacgttgct tcaagatttg gagacacact cgaaagaagg tcgcccccgt
    17161 ctcgctagta cccctaagcg cttagcgggc ccccggcgga acattggatg tgtgcatggg
    17221 gggcatatcg agacagagcc gcatcacacg ccggccgccc aaacaaacac agagcggtca
    17281 tcggcgtgtt tccccgggac gttggtgagg atattctctc cttgttcacg cgggtgtgag
    17341 atatgaagtc tactgtattt acgttgctag ggctctcgca tttctttgat gcttgccatt
    17401 aggtttcctg acttgatgcg cattgctcgg atgacaaaag tcaaaagccg tgggccatga
    17461 cacccaggac accgtaccta accagagtag agactggacg ctcacgtgat gcgcagcaag
    17521 gatcgacacc aagtttccct gcggccctgg ggccctggtc gccctcaacc aggccattgc
    17581 tcgtggtctt ggtgctggct ggctccggca tcgtttcgtt tccctttccc ggtaccgttg
    17641 agctggccgc ccagcgcaga ggccacaggt gggcctatgg gccattctcg ggggcccgtt
    17701 cttcccccag ggactcctct gaacctgggc ccacatgtgt cgctgtctct gcggggccga
    17761 acagtgacag acacctggcc gggctcggca aagctctcac acagcgggca ggcagatgcc
    17821 accgcccgtg ctgcgaaaac tgatatgcac gtccgtcgcg ggaccttgga agtggagaga
    17881 agagctcaaa gaagctggag ctttctctcc aagccgacat cgaacgaccg caccgcaagg
    17941 cgcatcgaac cagacagaca gacaccatcc gccccagagc gtgatcagca tagtcatcgc
    18001 ccagcaccga gtttcacggc cgaagcattc atcatgcctc ctcctcctag tgttggcgcc
    18061 ggcgcccatg gcccgtccaa catcgacaaa cgttcgtctt ctctcacatg gacagtgccg
    18121 cattgaggga ctgcagctga cgcttgggaa aacagtgaag atgggcgcca tgatgggtgg
    18181 cagtacgttt cgaacccacg atatggacat ggacctgctc tccgcgctaa ccttgttgtc
    18241 acagctgtcg gctgcattat gggcttcgta ttcggtatgc gccatcagtc actcattcac
    18301 acaacgatca tggtcttggc taacactaca acttgcagga accgtcaaca tcttcagata
    18361 cggtgcgggg ccaaacggta tcatgcgaac actgggccaa tacatggctg ggtcaggagc
    18421 aacgttcggg tcagtgatga aatgctacat atcagcccga acgtacacgg agcattggct
    18481 gacttgtctt ttggatacag tttcttcatg ggcatcggaa gtgtcatcag aactgatgca
    18541 tcgcccatgg ccaacgaggc attcttgcga gcacagagac ggcccttcat catggccgcc
    18601 caacgtcctt accgaccacg cgaccaataa gccgggcccg gattttcgtc cacggctgat
    18661 gtaatgttgg agggaggaca ctcaggttga caaaccttgt actatacaca ttcctgtact
    18721 gtacatattc aggcgtttca ggagaggcaa aatataccac cagattatgg acttccgagg
    18781 agcgtccgaa gtaggaactt caagttttga ccatcgaagc accgagctat tctgcagttc
    18841 gtgccagctg ccatcagata caacgccggc ataggaaaca taaccactct tacatgtcat
    18901 gtctgcgtca aatatggcgc atcgatgcga gcgacacgcg ccatacccgc tggtttctgt
    18961 ccacctgtgg agtgctagat tagtaaggcc tggacatgtt caaacagaca gtctgtagcc
    19021 cttgcgttgc atagatgtgg cgaggtcatc ctatgatcta gcgtcttatt cgtgaaaccg
    19081 cgcctcgcgc gctctgtaac ttacacatcg tggaagcgcc aactcaacgt caagctcaag
    19141 cagccgcttc ttcaccaaga agaaatatgg tcttggccta ctattgactc caaatttgcc
    19201 tcgtctcgtt gcgagaaatt ggatcacgta cggaccaata tcaggcgaga tccttacagc
    19261 gaatgcacac gtctgccctt tatcatgtgg gcacagcctg tggatatgct tccggcggcg
    19321 cacaggttca tcttagccat ccgggagttt ctgccaatca gacgccgcag cggcgacagc
    19381 gtcccatgaa tggcaattca ggtctgcttg ctttacgggg ccttacagaa gcgtgccatt
    19441 gcgagttgca gagaaaatct gcagtcactc ggaggcaatg tcttggtgtc aacctgctgt
    19501 caagttcccc atcaaatctc cggcgcccgc cccatttgcg ccaccagtgt agacagaaga
    19561 aaaacggggg aacaagactc ggggactatt tccgcactac cgtcgatggc ggggcatctc
    19621 ttcatctacg cgctaccttg aacacaactc ccgggcctag tacagcgggc ctcggaggct
    19681 cgaccgtgca agatagactc tggccaaacc gctgaacgac gacggaagga tgcggccgtc
    19741 gctatccctt gttggggctc gtctctttga ccttccaaca tcgtgagagt tcttccttcg
    19801 cctcgaaaat cggccgcata gcccatttag caccaggtca atgggtgaga cggatgacat
    19861 ctagccctca cataaccatc gagagctggc cgtgccaagc cgtgcctcgt tatccaaacc
    19921 accagtgttt gcaaatgtaa gatctactgc tcataaagat cgttactgca tcactagtgg
    19981 cctgagccga cccgcttcga ctattcagtt actctgtagc gcgggcgcct gcagtgccgt
    20041 atttccaccg catgggtagc atcctgcaga agacatcagt gcatgagact ggtttttgct
    20101 gaataacact tctgcgcatc ttcatctcga tgcagcatgt gcctggaatt accaggtcct
    20161 cccctgccgg gtattcaaca acttctgcga gttcggatcg acgcagggac ttgtcgacga
    20221 acatagccat aactggagtg acctgagact ctttccccac catcggcaga gttttgtttt
    20281 gttcagagta aatgatgccc tgaagtttct tttcacttcg ctctttagta ccgctagcaa
    20341 ggggttggtc aagacccatc ccatcccagg ctcaacaaca atcgccctct ttggcttcac
    20401 tttgagctgg gatcgcctct cgctcggtga aaggactgtc tgctttcctt gggcacaaga
    20461 agcttattac gagcagtcta tttcctatgg agggtggtga taatccatcc tgatgtcttt
    20521 tggttccacc gttgaagggg ttcaactatg gatcgaccca gggggtttgc tcaaccgtat
    20581 acgagcccac tttcacctgt cctagcctag ctagtctcat gtggctccct ttggtaacaa
    20641 gtctaaacga tttcacagca tgatgtatgc caggatctgg tggccaaggc tttgggtggt
    20701 gtccaatccc atcgccgcgg gactccagaa gctaggggtc catataccat gaccgccaag
    20761 aagaggatct gagctaggtc tggtcttgga gccagagcat gggtccatcg actggagctg
    20821 aacccagtgg ctgctcggac gagggaccat gttcgaaata atcacagggc tgcagccaac
    20881 agttcgccgc cggatgggta taagatactc tcgtcccctt ccgttcatgc tcgaacatgc
    20941 tcattcatga tccctggcct gactaccggg cagtgtttaa tcattagtcg tctaagattg
    21001 ggaaagagta tatcccgtcc agtcattacc catcatgggc ctatttagtt cctgcaacgg
    21061 ccttgtcggc gcgttgacat cagctcagca aaatgggtag gataggttct tgccccttaa
    21121 catcatacct accaactgac acgcaacagt aaatctctat ttggaacaat agtagcacca
    21181 acgcttccgt tttggatcat ggacaatggc atcaacagtg agggaccggg taaccgtcca
    21241 tggggcaacc tgaacgttgc gaacgataat ccatacacca cgacgcccga gactggcgtt
    21301 acgcgtacat atgagtggaa tatcacgcgg gaaacaatcg caccggatgg atatgaaaaa
    21361 tccgttattt tagtcaacga gcaatttcca ggccctttga tagaggccaa ctggggtgac
    21421 tggatcgaag tcaaggtcac caaccagatt gaggacgtgg gtgaaggaac ggccatccac
    21481 tggcacggtc ttatgcaaga gggcagacca ttcatggacg gtgtgccagg tgtttcccaa
    21541 tgcccgatcg cccctggcag caacttcacc tacagattcc aagccggcct ctacggaaca
    21601 tcatggtatc actctcacta ctctgcccaa tactctggtg gtctcttcgg tcctatggtc
    21661 attcacggcc ctaattctgt cgattacgat attgacgttg gcccaattct tgttggtggt
    21721 aagtactcat cgaacctctg ggtgatgtct acaagactca cagtttatag actggtggca
    21781 ccatgactac ttcgatgtcg tctcaaatat catggcaccc aacttcgctg gtcgctcgtt
    21841 ctccgatagc aacctaatta acggcaagaa caacttcaac tgctcgtcga aacctgagaa
    21901 tgacactaca ccttgcaccg ataatgctgg cgtggccaaa ttcaactttc agtcaggaaa
    21961 gactcaccgt cttcgattca taaactctgg atcccagggt attgagcgca tctccatcga
    22021 cggacacacc atgactgtca ttgccaacga cttcgtacca attcaaccct acaacaccac
    22081 agtagtcact cttggtgttg gccaacgaac ggatgtcatc gtaaccgccg acgccggtgc
    22141 gagcgactcg tcgtactggc tgcgggccaa tctgacgtcc tgctctggtg cccttgcccc
    22201 cgacgccgtt gccgccattt tctacgagga tgcagacatc aacgcagagc caacctcgac
    22261 gccctgggat gtggcagacc caggtaactg tgctaatgac gccctcgaag atactgttcc
    22321 gctcttttcc atcgagctcc ctgagcccac ctggacccag cacatggaca tcggcacctt
    22381 catcaacaag actggccact tcctctggac atttggcgga gttgctgcgc gcgtggacta
    22441 taacaacccg accttgcttc aagccgcgca gggcaacttc acatttgccg aggagatgaa
    22501 tgtgatcaac tttggcacaa actcatccat tcgactgatc atcaacaacc ctaccaaggc
    22561 gtgagtctcc gtctctcttt gtccgctggt aattcaacta acaaacatcg atgcaacagg
    22621 ccgcacccca tccacgctca cggcttgaac atgttcattc tcgccgacgg ccccgggaac
    22681 tacagcgaca acacggattt tgtgcgcaca tcgaacccca tgcgccgcga cgtgcagaac
    22741 gtccgtcctg agggccacat cgttgtccag ctcgaatcca acaacacggg cgtatggccc
    22801 ttccactgcc acattgcgtg gcacgcctcg tccggtttct tcagccaatt catgttcaac
    22861 cccgacggca tcgccgacct cgactttccc gactcgatcc aggagacctg caatgactgg
    22921 ggctcctaca cgggctccga ggcgccaaac cagatcgaca gcggcctgta gtcgaggcga
    22981 gcgcggagac aataatcccg ttctattgac acgcgcatct aaacgaccat atcttattaa
    23041 acatatatat atacacctct ggaggtttcc gaatggaatt tttgactatg ggaagagtcc
    23101 cggtgtggct cccaaggaaa taacagtaag gaagcacgcg gagtttctaa tgcggagcga
    23161 gcgtttggcg taataccaat atctttctgt ttgggtcgct ttggattcga accggcggtt
    23221 gcgattgtat tgtttagcat tgtattgcat ttggtactat atcccaatat caagaactag
    23281 agagattcaa cctatttgcc tcattcactc cgcacgtata ggggttggtg aaccgctgcc
    23341 aaaggttcta gtgatcgctg acgcgaatcg ccgtgcctgg gcgcctatgc caactttgcg
    23401 tagacattag aacccgcaga acccgacgcg acgcgtacgt ttacgtgttt acatgcctgt
    23461 gcatgctttt acaagatggc tgcagcgagc tggagcgcaa gcgtgctgca agatgcgcga
    23521 tgcaagatgc gaggcttgtc ttgttggccc aggaacccct tgcacgtcac ttcagcccca
    23581 aagcgccacc attctgcatg catgcatttt gattctttcc tcggaactac taggcttctt
    23641 agtgccgctt gctcatgaag aagcatctgc aacatcttgt tggtcgatca agtgggtcat
    23701 cgttttcttc tgcaaaactt tgaccgaatc tcgagcaggc gggagcgccc agcaaccaac
    23761 ccagcttccc tctcgtggat aggcgaggac tcgatctagt gtagggaaaa tatatggcct
    23821 cgaagagagg ccacgcgatt tgcgggaagg agtagatgtt agatatacat gctgtgtagt
    23881 accttctgtc cattctgttg accaaatact tcaaccatcg cggaactccg tatgaccacc
    23941 actgcccggc aaattaattt cacttagtac cacttgcaaa gctagaaaac cagtctttaa
    24001 atgaatacgg tttttgaatg ctctatcctg taaattggcc ctgagcctgt caacatggcc
    24061 agcctagccg tccctgagaa tgggaggggg catcatcagt gccctaggag agccgggact
    24121 cagaagcctg cggtcgtttg gtgaacccct ggtaccgtcg cccacattgt tcagattaat
    24181 catgagggca tgctgtagct gtcgtacctt cagcctcaga tggtagcgtc cgtcaggggt
    24241 ctcgggcgtc aggggcgtgt cctggaacac gccgctgccc agcgtcatct tgttgtagaa
    24301 gcggtccttc cagtccttcc tctgctcggc acggttgacg ttcatcgcgc attggacatc
    24361 gaaccgcggg aaggagtcgt agtggctctg cggcttaatg attaatagga aagcatagcc
    24421 ttcgagatgt ttgaacatca gtgctacgcg gccgtagctg aagttactct ttgacaggcg
    24481 aaatgatgtg accccggtgt ctttttgcga cttccattgg atctggggga tcgtctcggt
    24541 aagtttgaag cccctgacgg cgggggggag agcttcgatg aggacgagtc tgccgtccct
    24601 atagtttggc cacggacggt tgctgctgga ggactctttg ggtcttatga ggagctctcg
    24661 ttgtttcgct ggtgtaccta cggaattttc gttcactttt atcaggccgc gtctatagtc
    24721 tgtccggacg aaggggccga tgggtagatg gctcctaggt tcaatgtctt gtagcctctc
    24781 cggaccgccc aggaagacag caagtttcga agtctcatca tcttcgtagc ggcagtcaag
    24841 tatggcaaga gttcggtgtg ggtaggtgtt gagtgtctgt acagagggaa ctgagttggc
    24901 gtcgacaagg ggtaacgata ttctcagacc cttgttggtc atcgcccatg gaggctccaa
    24961 gcttgatctc gacgatgatg ctcgtattat gttacctgat gcctggaaat gcgcagcaga
    25021 cggcgccaac agccccccgt tcagcttggt tgagtcagtg ttggaaaagt cgtactcaga
    25081 taagctttga ggcttcgggg gtgcccaagc aaagagcgac tgatcgtctg aaaccttcat
    25141 gacctcctct tgaagccgta tgaaggcgcg gatgccctcg ccgtacaata gtggcatgtt
    25201 gacgccaaag ataccgagta agcaataagc ctcgtcttca actctggtgc actgcctacg
    25261 agacgcccat gacatcttct gtgcaacact gaatttctcc atgtcaccgt cggtgaagaa
    25321 gctgggagag atgtgtgtca cggccgatat cacaggtctc agctcctcgc gggtcccaat
    25381 attctcccag gtcgagttga agaagacgac aatagatggt gccaaaagtt cttggagcgt
    25441 ccatcctcga gcgaaccagg tactctttcc aaactgcgac tctggtgagg taggcttttc
    25501 ggacgatatc acatcttcaa gaaaagcgta gcagattacc gcatcgcggt aataattgaa
    25561 catggagttg atggcttcag acaattcagc tgagctccgc ttgtcaatgc agcacgtgtc
    25621 gacccactga tccggtgatg atgatcagta cagtacgcag cactggtgta gtgataacca
    25681 gacaacccac tacggcgtgg ggctggactt acaacgtagc ggaggccgtc agccgctgtt
    25741 tgtttgcaac acttcttgat cttctcaaag ctcttcttga gcgccgcggc gttctgcgag
    25801 ccgaccaact tgtgggactc atgataagta acttcctcct tgccccattt gtgcgagagg
    25861 atggcgtagg gtggtgggtc gccctcgaaa tgccgaatag tcaagtgttc caagtcttga
    25921 acgtcgatga gatacatgtc taatcaatgg ctcagatctt gttcattatg gaacttgtca
    25981 caacgtggtg tcgtgttacg gagcccgatc gactcggatg cggctgaacc agatgcagcg
    26041 ccggccccat tggctactta ggtaccggct cacatggatg cgcttccagc tatcttacat
    26101 gtttgaaagc aggccagcga gactgcagtt gtgcgtgtcc aggctactgg ccatgagctg
    26161 aaaaggcgat ttacatatct gccacagtac tgtaagttcc atagtattca caatcatgac
    26221 cgttagtgga tcagagacca tccatggcta taattatctg gtggagtcat actcggggat
    26281 cgacattgta caggactgtt gtgcgtctag cgagcggctt gaacattccg ccttccaacc
    26341 ttccttcgcc tgaattactg accccagacg ctgcttcgtg gagtggggat cggacgctca
    26401 agtagcccgt gaggtgtcac aggcaacctg atttgtcatg ggacgcgaag ctgtgctcag
    26461 ttgtggcagc taagccgccc gtcacgatgg taggagagct gttagatgtg aacacttcac
    26521 gcatgcaagc tcagagtccc atcctaagct gatgccccgg gttcttcaca agtcattcga
    26581 gcacttcggg tacatgagcc ctgaatgcat ggcacaaaca atctgtaaag tatcatggct
    26641 ctctgttggt gaatcgctga ggccctaatg tagttggatg ttggaaggtt ctgcaggtac
    26701 gcaaaccttc tgcaggcagg cactactact taaagtaccc acctagggta acttgggcta
    26761 ccgaaagtga gagcgataaa gtcacaagca aacggttgag ttgagtggac acagtggccg
    26821 caagaagtgg agggtcaatt gtcatttcag ggctccagcc gatccaaata cgtcggggcc
    26881 ggaagttaag ttaccaaggc caatgtctca agtggacgac gttctcgtaa acatgacaga
    26941 cggatacgat ggtcctgggg ccaatggagc ggcagtgtcc gtcagattaa taagaggtcc
    27001 tgtaggtccc gagctccgta cgacgggagt gacaggacgg gatcaaggga tggatccgcc
    27061 agattagcta cgctttcgtt catgcctgtc gcatgcctct ctctatttct gccatctggt
    27121 gcttaaatga ttttaacccc gaagacgacg gggcctgatc ccggctctgg gtcagagtcc
    27181 actggtccag gtctggcatg gaggcgcttg cgggcacttg gcgcaggctg gctcgtgacg
    27241 cgacggctct ggctgtccat tggatgaacg cttgggtgac gtggggcatt caacttcctg
    27301 gtggtggttc cccctccccg ttttgggaca gcccagcaag cccatcccca gcagcccagg
    27361 tggtggtgcg tggtgcatgg cgcccggcgc tcggcgctca gggtgcagca ctggtacagc
    27421 acggtgcgcc acattcttgc ccccaggccc cccccccccc cccccccatt tgcacggaag
    27481 ggcaaccttg gaagtagcta gaggtgattc agtgagtggg tgggcgggcg cttggcatgg
    27541 gacgctggat tgatgagctg gggattttgg cagattgcgc ctggctgcca tccaaatggc
    27601 ttccgtgact tcatctctgc caacctttga ctgccggccc catcaccgtc ttgccgccca
    27661 cgtagtacct cgcccagtgc cctcttcttc gccattctcc cgcaccgcag aatcagcacc
    27721 gccacgccac cggaactcgt ctgcttcggc accgcagcac cgacttcacc tgacgatctg
    27781 gacctgctgc tccaaggctc gccaccaaaa caaccccctt tagcgctggc acgtccgagg
    27841 tccagaacac tcggcgaact cgcagcccca aacctcatac accctccaga gtcctcgtct
    27901 ctggccttga ccgactctca tttcctcctc ccaaccgacc ccgaccggaa cactccctat
    27961 accaacgcac gatgcccgaa atgccgtcgc tctgtggagg atcgaagacc gttcagcgca
    28021 agctggtgct gctgtaagtg gccatccctg tgctgccgca ttcttgctgc ccacggcgcg
    28081 tttgcgttta cgatgcatgc gtccaaatca tggtgctgac aggcacttgc tgcaacagag
    28141 gcgatggtgc atgcggcaag acctcgctgt tgaatgtctt tacgagaggc tacttcccaa
    28201 ccgtctacga gcctaccgtc ttcgagaact acgtgcacgg taagaccgtc cctccctggc
    28261 gacgatcgag tgcggccttt ccaagccttt ccaagccagc gcgtccttgg attcgcacct
    28321 cactcctcaa gcctgtttgc tagtcgtttc taggtcgggc taacgcatca cagatatctt
    28381 cattgacaac gtacatatcg agctttccct ttgggacact gctggtcaag aagaattcga
    28441 ccgattacga agtctatctt acgacaacac agacgtcgtg gttctctgct tcagtgtcga
    28501 cagcaaggac tcgttagaaa acgtcgagag taaatgggtt ggcgagatcc aggagaattg
    28561 ccccggggtc aagctcgtac tggtagcact caagtgtgac ctacgcgaga acggcgagga
    28621 aggagacgag gatgcggcgg ccaacgaggc cgcgcaacgt gagaagaagc ccatgatcgc
    28681 ctacgaccaa ggcctcgagg tggctcgtcg catcaaggcc ctgcggtacc tggaatgctc
    28741 cgccatgagg aatcgtggtg tcaacgaggc cttcaccgag gccgcccgag tcgccttgag
    28801 cgtcaagccg agcggcgaaa aggacggaaa gtgctccgtg atgtgagagt gccaatccgc
    28861 cacctcgaat caccgtgtcg gcaaccaccg tcggatctct tcttgttatg gagcgcaacg
    28921 gcagcggacg agcgcaggag ttcgtttttt tttttccgtc gggaatacca ttttttgaac
    28981 gtgcaactaa tctcaggaat cttttggcgt tccgcggtca tcgtcaactt catatccccc
    29041 tcttttctca gcacttttgc aacaacactt tcactttcgg ccttaaagac tttgccctgt
    29101 atatatttta acctgcttct ttcttgcaca tacccgctgg ggcttgttat ctttttgttt
    29161 taatagaagc gcctggggat ggtggttatt gatgatatgg aggggatgcc ttgcttcgct
    29221 cccctgcttc ggcaacgcaa cgcagacttc ataggagcag tggaggtgcc cgcacttttc
    29281 tggagtcatc cgccgtggag cgcgccgtct ttcgttttgt tgtataccaa gaggctttga
    29341 ccgctggcct ggagagcact gagagttagg tgtatcaaga gcaggagaat gaaaatatca
    29401 tttttagaaa gccacctgca ttgattgttt tgacacccgc atccaagagg ccgcacgttg
    29461 cacataccca tctgcatatc caggagcgtg caagtcacaa gacaagaaag acaccgaacg
    29521 cggcgactgt ccgactcaca accaaaccag ctcaacccag aaattcaacg cagttagtaa
    29581 gccctcatca gcccaactcc agttctgttg acctttcgcc ctgcctacct ggtaagggga
    29641 gcatccagca gtgttgtact tcctaaacag tcatatcaag tgtagaagtg accccaggct
    29701 agtgtaatgt catcattgct tgtatgtcac aggtccttga acattcaact catgtttgaa
    29761 tttttctttt ttgtctcaac cgtgcttttc tatcgtttcg cagaaagctg ccccatgcac
    29821 atttatgcct gccgtttggc tgtgggctga tgcgacaatc aaatgatctc cccttgacgg
    29881 catcatttgc ctacgatctc gcaatgcaga aatgcagtgt tggaggcatt gatagtgtgg
    29941 tatatttatt atgggccgtc tactgtatgg tccacatctt aaacacgaat tggactcttt
    30001 ctagtcgtca ataggcagca ccacgcgcac gccgtcggat atttgttctg gtatggtatg
    30061 tcagcaacta tctccaaact tgacagtagt gcacttacgc ccaagatact tcgtcacttg
    30121 cccatagtcc ttacacacta cagcgccggt cagcaggctg gaaacgcttc tgaagtcggc
    30181 aactgccaac ttaccatgta gcccggccca gctcccatca agcgggccat tgtcgtcggg
    30241 atccgtgtcc ttgtgcggct ccgtcgccag gtcggcgctg cacatgacgc cctggcgaag
    30301 gtagtcgacg cagtggagat agtgcgagtt atagtcggtt ggcagcgaag aaaccgagcc
    30361 ggatgagaag ccggcataga tgcgcgccat catgaagata cagtgcagct ggtgcgtcat
    30421 cgacgttgtc gaaaatttcg ataggtccgt tccccagcct gtgcccgctg ttgtcgagtt
    30481 ggttagtgaa taacttagga cggcaaatcc tttggctcta tatatcgaca cgtacccggc
    30541 atcattgtct tccattgctc gaggacatcg ttgtcgaaga acctagtagc attcaaaggc
    30601 acgaacgaat agtccgcatt gaacttgagg atcgtggtgt cgactgttgt gcgaaatatc
    30661 agcatcacac cgtttctgcg cacgcagcgt tccaaggcat tcccgagaca gttactcact
    30721 cgttggccct ttgccgttga agtctccgcc gacctgcggt gcctctcccg tcggtatctg
    30781 gggctgttca cgcaacagca acagcccgac gagaccgatg atgacgacct gtagtaccgt
    30841 actgataatc cagcggtgcg atgatgtcgg ggcgccacgc tctgaaaact ttctgaaatg
    30901 cggtgataat gaggacgggt gacggcgcca ctgctgcttc tcctcgtcgc ccatgagcga
    30961 ctctacctcg gtgctagagc gcagttcttc tcgctcgtcc atcgttgaga tggatgtgta
    31021 cggttttgtt gacgctgctg ttgtatccat catgtttctc ttctcttgtt tggccttcct
    31081 attagtcgtc aagtttaacc tccgatggtg agagccagct acacactcta taggaactgg
    31141 gaagtcgcag ggaacgctgc tgtcttatcc ggccattcca gcaccagccc gccgtcaaca
    31201 gggaggctcg cctcaatgcc tgcggccttc cctgccgacg caggagtttg gcgccatcct
    31261 cttgcgacgc agacatcacg aaagtgggct gtcctctgct aggggtaaga gctatgtaac
    31321 gcggtaccct atatgtagcc tacgacgata agtaagctat tgcatgggca agtcgtagcg
    31381 cttggtgctc atgtttggtt tcatgatgca cgcaagttcg aggtggccct gggctgacac
    31441 acgcccaact tacatggatg cagggtctgc aagggtgccc agccgcttaa tcgatgcgac
    31501 agggtagccc tcaatgtact tagaaatatt ggaagccagc cattcaacat atgggtaatg
    31561 gtaatgattt tgatgggtac actcctccac aacgagactc tcatcttttt ctctaataat
    31621 tcgagtttgc ctggcattga aaagatctgg tctgatctgg atgcgtccgt ttgcgctttg
    31681 ccggcttggc aagcaatccg gggcttgtgg ggaacgtgta tctagtgctg ctgggttggg
    31741 tttcggatgc gttacagggg cttcaggata caaaacctag ataacttatc cactgacagc
    31801 agacgcttca atgcctggct gaggttcgga tgaatcgtct ctgtctcatt cttggcaacg
    31861 ttgacgggga gcggtttcag tcttggcgtc accctgccac aacacgtttt gaggccatta
    31921 gataggtacg ctttatacat cattcccgca acgatcgtca caccaaattt gactatcata
    31981 gtagaatgca gttacagcag tctccgaact tggtctattg ggcacattcg taaaaagata
    32041 ttgcgtaact actccgtaca tatgtagtta cttagatacg cacagaagcc tgtcctattc
    32101 tacgccccgg catagcctag ctgctacatg atctatgttg tgccattcgt cataggtcca
    32161 tgtgtgcttg ccacaacctt ttgcgctagg tcatagatcg tgagctcgcc tattaggtcc
    32221 tgcgttgaaa ctgttgcacc aagctccttc ttgaaccatg cctttacatc aacggtgaca
    32281 agagagtcga caccatacga cacaagagct ctttgaggct ccaaattttc aggagacatc
    32341 gccatgactc tggaaatctt ggagatgata gcgtcgacga ccaaatcggc ccgttcttcg
    32401 tccgacgtgg ccaactcgag agattgtgct gtcgtgatgc tgtcttccgt cttcttagat
    32461 ctcgcctctc tcttgttacg gagatgcgtg aaaagcggat atgccatgaa ttcaggcaat
    32521 gtgatgccgc attcttcgaa ttctgcggcc gatctcaagc ccgtaatggt atggcacgta
    32581 tctggattct tggctgcgcc ccaacgaggg tctatgtggt attccaggag ggacaagagg
    32641 cgatcttctg atatgtccga gtaagaaagc gctatgggga gagctccttg attttctgca
    32701 acccaaccca ctgaaaggac agttccaaga ctgattgaag tagtagggcg accgagcctg
    32761 gtgagttttc gagcgtatgc atccaggaaa gcattgccag ccgcgtaatt agcttggcca
    32821 cggttaccaa tcgttgatgc cgaagaggaa agaaggacga aaaagtccaa atcgcgagga
    32881 atattgtcgg cgacattgat tgagccagcg accttgggcg ttgtagcatc ttggaattgg
    32941 ttccaagaca tgttgtcaaa catggagtcc tgtagtgaga ggatgggttt agtcggctgt
    33001 gaaatggtct agagtcatag gttagacgta cctgaagcac catggaacat tgtatgcatc
    33061 ctttgatggg tggcatcgtt ctttgaactt tctccagccc caatcgaacc gcctcggcat
    33121 cacttgcgtc gcactgcacg ctttccaccg tacagcccaa agcagtcaat tcgtcacgta
    33181 gtttccttgc agacggccca ctatatcctg accttgacag gaagataaag tttcttgctc
    33241 cgcgagattg catccaggat gaaacccgtc tcccaatacc tccaaaacct ccaataagaa
    33301 gataggaggc gttctcgggg aagcgatagt tcccgatcgg ccggatacct atctgttgga
    33361 aggcgttagc gctacgcata gatgattttc aagaatatta aatttcttac tggcacagtt
    33421 tcattgtctt caggagagaa gacgaacatc gatggaggtt tggaggatct atcccgacat
    33481 tgaaccagag ctttctggat ttctgaaaat cccatgttct gcacatcctg gattggttgt
    33541 agtttgcctg tggctaacag cgatgagact gtcgtgagtg cttcctgaac gatctcagca
    33601 cgcatagtgg ccactacatc catgtcgacg catgtgtaag acacattcct cgtacaaaaa
    33661 gcgttgagtg aggatcctct ggttgtctcg tcaccgaaaa gatcaacaag ccgagtacca
    33721 taggagatgt attgctgata caggccggaa actccagatg ctccacagtt taggtatacg
    33781 tcaaccccac ggctaccaaa gtctgagtca accgctttgg ggatcgatga catgtcctcg
    33841 cttgaaaaaa tgcatgatgg gtcgaccttg aacgaagaag cgagcgagtt cttggcggcg
    33901 ttggttgaaa cagtgacaag cagtttggcc tgagtggaca gtgcgagttg tatcgctact
    33961 tggccgactg gcttgtcggc gtcttgaatc atgacagttt cttccggttg caagtgagcc
    34021 accctcagca gacaataata ggcagtgaga aaggcccatg gaagcgtagc tgcatcggag
    34081 aggcttacac tgtccggaat ccgctggact gcgttatgat gagtccggaa gtgagtccga
    34141 atggatccag tagagcttgt aggccgaatg gccacgacgc gatcgccaac tgtgacgttc
    34201 gtgaccgtct ggcctatttt ctggactgtg ccagcgcagg accttccaag tccttgtcca
    34261 ggtattaagc gtacaacttc ctcgacatct tccggtgtca acgcggtaac attgaccttg
    34321 atgaccacct cattgtcgcc tagggcgccg tccatagacg cgtcatcaac gaattgcagt
    34381 gactgtggtt tgtgagggtc catcaaagtg agtgcaaccg ggtgagcgat gtcacttagt
    34441 cgggcatgct cgaagtttgg ctctttcttc ttgataacag ccttgcttgc actgggtgca
    34501 ggcaaaagtc tgcttgtcag gaacacacca tccttgagtg agtactccac attcctaggt
    34561 actatatgcg gggaattgta tgcctcctta gcgagataag tgatttccga cgcaagagca
    34621 tctacctctg gtaacggttg gcgtactgtc agggttgtga aattgactcc gtctggatcc
    34681 cgttcccatt tgatagtccg aataagacca atgcacatcg ctgtttcggg gtcatccact
    34741 ggatcgtcca taacccaaag aaccttggtg caggtatcca gcacaagctt gagcttgtag
    34801 aagtccacct cggtcacatt cgagagcttt agcccaccaa ggaaaaagag tggtatgtag
    34861 aagtctgccg taagcgtctc cggactgata tcgctaaagt tgaccaacga tgtctggtat
    34921 tccaatgtct tgagcaggtg ctcagccagt gtgttctggg tttcatgtgt tgagtcatac
    34981 agaatggtac aacgtggtcg actttcaggg gaggcggtgt cgtcctttgc tcgcgcaata
    35041 atagcagata tctcattacc gcctgcttcc actgttgtag gtaaatgaag ccttggagtg
    35101 aaaccagcat ttgacaacgc agagttccat tggtgctccg taatgagcgg attggattga
    35161 cggaaggatt cagtactcct ccaccacccg gaaagtatac cgaatatcag cgatgcactc
    35221 atcagttcag gattgacgtt ttcgatcagg atgaggtccc ctccactgtt ttgattagct
    35281 ttaacgtcgt gctcaagccg attggaattt atttacgttt tgaggaggct tcgcaagttt
    35341 ttcaagctca ctgacagatc tgctgtggcg tgcaaaacct aaccatgtag tgttaagatg
    35401 agaggactat tgtatgtcgt tggctaaata ctcacatgtg ttgcgataat caagtcataa
    35461 gacccaattt cgtagtcttg tagggctggg tccttctcga catcaagtgt cttgtagcgc
    35521 atgacatcat tccaatccga aaatcgctct ctggcattct caaagaaggc agctgagatg
    35581 tccgtgaagt cgtatatagc cacaggatga acaccatttt cattgtcgcg ggctctggca
    35641 cttttgagag catccaagac gatatttgtt gcacttccag ttccaccacc gacttcgaga
    35701 accttcagcc cagactggtt gtgggctaga cagtggaaat actgccaaag gcggatgccc
    35761 atatcacctg gcaagcactc gtcgtaagta cgggtcataa tatcatcggc tccgaacatg
    35821 agctccaagc cgtcgctttc ctgccttaga atcgattcta ttcgggttcc aatgcgaact
    35881 aggagctctc cacgtgcagc gctcttagac gttttatcca gcaggttctg cctcatatca
    35941 gtgttcgcac gtatctgcgt caagagaggg acgtcaagga tcagagcatt cccttgggag
    36001 atcaattcaa actgttctcg aatccacttg acgtatgata tgagatgtga tggcagaccc
    36061 tcgatgttga tgctgtccaa cttttcaact gtgtccaaga tgaaaacagc agatgcgagt
    36121 tggaaaagct cgtggtcact cttggcgact gctttgatca agtcgaccgc tggtttagca
    36181 ttaacgtcaa atttctcaat ggagcttaac atctttacgt ccggtttcca ttcttcgacg
    36241 tagagagctt cgtcgctagc ttgctcgtct tctggaggtg gcagtgaaac taggtcaaat
    36301 ccactgatgg ccatcctggg agtctctgat gcccctttct catagatctc aatgtttgac
    36361 ctgtaaagag tcgaagtctc ccttcttgct tcggcgaatg aactgtaaac tttgcagtcg
    36421 atgtcagtga gagggtctgc aatccagatc ctctccactc gattagccac cattgtaccg
    36481 ccaacaagac tgccctcctc actacagatg catagtaaac catggaggat actctcaaga
    36541 gcgcatgggt gaatgacgta gtggtcgtga gctttcttgg gtatatctgg agatctaacg
    36601 agtgaagcaa aagccttagc gtcggttgaa agttgaatct cctgcatgtt ctggagatca
    36661 ctaccaaacg tcatcccagc agatgcaaat tcttcgtaca gtagtgtgcc ttcgattgtg
    36721 cgagtgaagt attcttgttg ggcgcttggt gagcgtgtgg cattgtccaa ttctttggac
    36781 agcgttggtt gtggagtgta acttttgtct ttttcaaccc ggattgagcc ggagcagtgt
    36841 tcgacccacg tattctcaat atcgttgtgg gatatgaagc gaaaggtaga ccatggggag
    36901 gaggcatcag acccactggt ggatctgcta agagagaata tggtctcgat gccttgggga
    36961 ttgtcaggga tgagcagaga ctctcggatg gaaacatctc gaagttctac tccggccaaa
    37021 gccccctcac ttcgggaggc gagtaaagcc gcctctactg ccattgaaat atatgccacc
    37081 ccgggaaaga tgaccttgtc gttgagctat acaatgatta gcacgagttg ggttggagta
    37141 ctagggcatc ggtgggagga gtggtgtacc ttgttagaag agagccatgg gacgtcctga
    37201 agtcggattg aattgcgcca gcgctgttca aatgggtttg agtcgactgt tggcatgcca
    37261 agaagctcat gtctctgaaa ttccggaaac ttgacaaact cgatctgtct tgatgtcatc
    37321 cgcttgctcg tatggccaaa ggcgtatgga ggaagatctc gtaatatctg ggttgcctcg
    37381 gctgcgctcc cagctgattt tcggtcatta ttgatcgtgg aaagatcaat gtcataacct
    37441 gaactataca aagagcccat agtgtgcatc aaggtatctc cagtagtttc gttccgtttc
    37501 attagacttg aataaccgac ctggcgcaag ttttctgacg tatccaacgt atctttgatt
    37561 gcactccgaa gagcggaatg gggtccaatt tcgatgatgg tctccgtcat ttggttgtgc
    37621 tttcctctgt cctgctgaag gccgaacgaa cgcagcagag cagtagaaaa ccttacggga
    37681 gacacaagat tttccaccca atacgacggc gggatcttgt ctgccggccc gaaaggttta
    37741 cctgtcacgg acgaatacat ctgaatcgta gcatcctcgt taattttgtc accgaaatct
    37801 aggtcaccaa gactggctag gtattcatct gcgacgtcct ggagatctgg tgaatggtag
    37861 gcaactttta caggaagagc acggttgaaa acctgcatgc ggtcgagttc ttgctgtagt
    37921 ctagcgatcc ccgccctctt gcctgtgaaa gtgacatttt tagggctgtt gaagcatcca
    37981 atggtaacat ccagtggttc gagctctttg aggcgagcca gcaactcctc cgcagtctgt
    38041 accgctatgg ctgcggcaag catggttccg ctgccatcag ccttctgaga acagacttga
    38101 cctctgtgaa atgcgacttt ccaggcagct tggcgcgata tcttcccagc acagtaggcg
    38161 gcagcaattt ctcccgacga gtggcctact actgttgctg gaagaatctt ccagctcgtg
    38221 agaagatcga caagagcgac ttgtacggcg acacatgatg actgtgcaaa agatggctct
    38281 gctatgtcga aatccaggct tgctaggctc tctatgattt gatcagaaca ctactcgcaa
    38341 taaaagacac agcgcacgac ctgcggcata gttggcttac cttgaagatc ccagggggcc
    38401 cctaggcttt tgaaaaacat ggttgcctcg gcaattctct gcttgaaaag cggaaactct
    38461 ctcaagtctt gtgccattcc aggccagttg gcgccttgcc cagtaaatac gaagcgtgct
    38521 attttcggaa gaactgaagc tctggttggg cggagaccct gggataaaga agtgatgaca
    38581 cttccgagat tgtcgcctac gaggcaatac gttcgccagc tgaaggatgt tctcttttcg
    38641 ttcatggtgt agagtagatc atccaaaaac ttttgtcgac tttcgtcatt taagtccgat
    38701 aacgaagcaa gatacttgct caattgcatc ctgttccggt taagtccttc ctcgtcgaac
    38761 gcagtcaagg caagaaccct ctttgagacg gatggtgtcc gtccattggt gtagcctcta
    38821 gctgaaccat ttgtcaaaca agcagtactt gtcagaccgg gagagttttc gcgccccgtc
    38881 atgtcttgaa tgttttgttg actgagcttt tgttgcataa acccgtccaa gtcttcgaga
    38941 acgacatgag catttgtgcc gccgaatccg aaagagttca ctgatgcacg tcttacgcca
    39001 ttgcttggcc acgggaggca ttctttcgat atcttgacat ggttggctgc tggtatagca
    39061 gggttgaggt tttgtagatt ggccactgga gggatcatct tagattcgat cgcgagagtg
    39121 gcagttatca accctgctat acctgcacca ccttccaggt ggccaatgac cgattttacc
    39181 gagccaacat agatgtctga gtctctttca cagtcgaaag cgctagtaat tgcagtcaac
    39241 tctagcggat cacccactag cgtggcagtt ccgtgcgctt cgacataact agtgtcagcc
    39301 atatcaaggt tgtatgatgc atagacttga cggatcaggg attcttgggc ccgtgcgctg
    39361 ggaagggtga tgccagccgt ctttccatct tggttcgatc ctgtaccacg cacgacagct
    39421 cttataggat tcgagtctct gatagcagca tgtaacggct tgataatcac agttccgacg
    39481 ccttctcccc gaccatagcc gttagcgcgc tcatcgaacg tgagacattg cccttcaggt
    39541 gacagaactc ccaagctaca caaattctgt gtcgagctag ggtgctgcac tagattcaca
    39601 ccactgatga tagcctttaa gtcgtagtga cacgagtcag aaacaaagca atgtctgtgc
    39661 ttgatcaagc ttggagctta ccatgtctga gtctccgctt tttatattct ggcaagcttg
    39721 atgaaatgcc actagactgc ttgaacaggc cgtgtcaatg gtctggctgg tgccctgcag
    39781 atcaaagaac caactaattc ggttggcaag gatggctgga cttgtgccgg ccgcttgatt
    39841 ttgcgagaac agtagaggat ccgaattgga tagcgctaga gcatcaacgt tcgagcatcc
    39901 gacatatact gatgtcttcg aggaagcaat atccttcaac gaaataccgg ctttactcaa
    39961 ttattcactg ttagcaaaat tgacgaagtt ttcttgaatc atgtctgttt accgttttct
    40021 agtgcgtggt aaacattctc tagtagcagc ttctgctgtg gatccatcgc catggcatcg
    40081 ttctcaggta attggaagaa agccgagtcg aatccgtgaa tatcgtcgct gaggaaatag
    40141 ccgccatccg tatagattga gccagcgtgc attttgtctg gatggaacaa gaactttgaa
    40201 tccagtcgac cctctggcat agggccatgc actgattttg cttgcatcac atgttggaga
    40261 agctctgagc tgttggtaat gctacctccg tacctacagg ccaagcctat gatggcgagc
    40321 ggctggtgga gaggattttc ggacatatct gcctttgaag atcacgcctg ctttgtgaag
    40381 tgaagtttat cggtctctag tctcaaataa tgtgtattgg agtaaaataa caatgttgat
    40441 aacgccagtg gccagcttac ttattcaaca acttggtaat atacctcagg acagaatggc
    40501 ccagggcagg ctacgggccg ctgtgcggct ttccatgtca tgccagggtg ccgcaaatat
    40561 gatccaagta ctcatctgtg taagtacttg aggatttatt ccctgcaaaa ggagaagcag
    40621 agtcggaaga gaggggtgac tagatagtga tacatccacc ccattacgtc gctttcacaa
    40681 gtatggtgac atcttccagg ctgtgtatcc tgtgtaccgt ctgacatcat gcctcaaacg
    40741 ctgcattatt ggtctttgtg tagtgggttc gtctcgctcc tgtatcgacc ggatgcttcc
    40801 gccgagtggt aaccacccta ggcacataat acaaaggctg gcatccagac cccgacagca
    40861 gtaacctcgg gggttatcaa gcgttccacc aatgggtttg ccgtactgat acatattcgg
    40921 cccaggggtc tatggaagca aggtaccccg ccacgctgat gccaatacat gtgcttgtgg
    40981 cattggccac acctaccgta tatacacgtg caatgcccca ctatatatgc gttcgcattg
    41041 cgtttaccac ctatggagta ctttgtcgaa atgcgattga agttattacc agcatcatcg
    41101 acatggtaag cgtgaacctc cgctattgtc tttgcagatt gctatgcact caatgacaac
    41161 gcatgcataa ttagagcatt ccctaggtag caaagggaaa aaactggggc aagaatggtg
    41221 gatccgccag gaggagcagt gggcgctggt ggatccgtga ttagaacaga gtcagccata
    41281 ggtgccagca tagcgaaacc ctatgcgagc atagccacta atagccttgg tattgtcaag
    41341 gatattgcca tagttcaaaa ccgagaagat gcttctcgga tccgggagac gcttgccgta
    41401 tgtcaagata agaccataga aggaagcctt cggagcccaa tcggcaatac tcaagggtgt
    41461 tcaccagcag gacggcccga tccagcgagc cttggtctgc tgtgttagga acccctgcac
    41521 cgatgatata attttctctt tgcgtaatga gggccaggcg tgtgggagaa agcctgttga
    41581 tgctgtggtc accgtaccaa ataaacctgg ctagtacaca tcaaacaact tttgcgtggg
    41641 catgtgaaat gtcagagtta acctaagata atcccaacca aacaatttgt aaatcagtat
    41701 tgagttggct tgcattatct agagagatca attgttcacg gagatgtgta gataaaactt
    41761 gatttccata tcttgttcaa tttcaagtca ttgcagatga ggtgcacaac ctggcaaagt
    41821 gattctaaag cttgtgagag ttattcgagc gatagcttac gcgatctccg cttcaatgac
    41881 actctccatg gctccaatgt gtgttgagat tccgacgaca cggaatccaa tattctgcag
    41941 cagctttctc caatgttctt ctgttctctc gaaaccagag gtggagttca tcatttgaag
    42001 atccaacgtc gtcatgaaac tggttgcgcc ttttggagga agaaccactt cacagataag
    42061 gagtttagaa tagccctttg tcatcgcgtc cttgaccttt ccgaggatcc tgccacagtc
    42121 gacatctgac caatcatgta acacgacatg gaagaagtat gctctagcgc ctaggactgg
    42181 ttgtgtgctg aagaaatcat gcggcatcct cttaatgcgg ccatcaagtt tttcctgggt
    42241 gtgaagtgct agcacatccg gaaggtcttg gacgataagg gcatcctgcc ccagttccgg
    42301 atgctttgcg agtagtcgat tggtatcgcg gccatgcgcc ccacccatgt cgacgaagac
    42361 tggctgtccg ttgcttattt ctacctccga tagcaacttt ttagtgtcat agacttctgt
    42421 ccaatccatc ttattcaagt tgagtgcttt cattaaccca atgaagcttc caccggcccc
    42481 tgggttcttt tgacaataat caaagaagtc gtctccgaat agatcgcggt aattgtcaaa
    42541 tttgaaacgg tcgactggtt cctgatactg atttttggca agaaacttca ccaagttcac
    42601 gccgcatgga atattatgat ctaatctaga acggcaaagc catcagctgc atgcttttca
    42661 gaaggaagga gaactctact aacccacact gaattgtctg gtcgacatat gaggtcttgt
    42721 ctccaagggc aagtgagaac ggagtgggtt tccatgtgtc cacgtcggtt tcctcgatga
    42781 cgtagagagc agaaatatgt cttagtaaac gacctaagac ggctgtaagc tttttctctt
    42841 cttacccctc acatactcaa ttatacagca aagggtaacc tacgaagaag attcggatca
    42901 gcttttgagt tgcacattgc cagaatatcg tcgagggtct gcgttgccgt ttcactctct
    42961 ttacatttat ctgcccattt ggaccagata ccaagatcct ggcacacctg aattccagct
    43021 accagtactg atgtctcgat gcacagagac catgagcgct caaatggact ttccagtttg
    43081 taaaggagct tacgagcagc ctccttagct gcatatcgat cagcatcatt gctgaaggac
    43141 tctggtccaa gtccttctag tagagaaaga gtatccatcg tattccgcaa tcactctggt
    43201 ggggttatca agacatgaag agcgccgtga tagcaacagg agtccataca tacttatgta
    43261 ttcgctggtc ctcctagcca cataatttgg ccgcatgccg tttgcataag aagtggatct
    43321 tgagaattgg gatctgaggg gtcctgagcc ctgacagata ctaggcaact cgggattgta
    43381 aacagactta cccgggggtg tgggtatgat ctggtatcta ctaatgtatg caccacatcc
    43441 ttgggtccac tgatccactt ctccacgaat gctgttcaca cagcaacttt caacatgagc
    43501 ggcttcgtga atgcctgacc atagagagtc tctgtctccg gtatgtgtca aaaatcccgc
    43561 actttgcgat tacactagat gatgactctg acgagcctaa taaacagaca aaatcagtga
    43621 ttccaggacg acgtgaccaa cgacaagttg catacgcaaa aaacggtgca acagggatga
    43681 aaaccgcatt ttcgaacatg actatccaag cattccaaag tagcatagcg tgcttactct
    43741 aagcgatcgc gtggcgatgc agcagcggca cgggaaggaa atttatacca cgcgttctat
    43801 cttttgtatt cggtacttta aggtaccggg gaatgctggg tgctatgccg gatgcactgt
    43861 cccgaatgca cagcgttccc gagatttccc cgtaccatga agctgagtct tcaacggcgt
    43921 actccgtctt cagacttcag agcagcgggc cgagcaccgg caagtctaca tatccgggcg
    43981 ggtaacatcc tcaagaatta aagatcccac ccagggcaaa gaggggcacg gaggggcaag
    44041 gaggggcaag gataggcaaa gacggtcgag ggtggacatg gataagtgaa aaaataccat
    44101 gtaggcaagg ataatacagg atgactatcg aaactctagt aggggtcggc acagctggca
    44161 tgatggtcga aaggttggaa atatagctgc atcgaggatt cagaccctgt caaactgagg
    44221 cagactgagc agcaattagc gcccggggag gttgttccta tggtcccggg tggacccaca
    44281 agagcgcagt gccgtattga attccaagac gtcaactgca accaggagaa cacttccatt
    44341 catatcagtg ggcacgacag gcagcattcg tggtgcctta atggaatgtg ggtgaccttt
    44401 gagttcggtg gttcttggcc acgtggcata agaaactgcc ttatttgccc cattacatat
    44461 ggtaaagtac tgaccgaatg acggaaagat gtaacaatga ataatgtgat cctctgcgtc
    44521 tgagagtggc gatctggcca ctgcaggatg acctcggtaa gacgtatcgt tcttggcatc
    44581 ggccaatgac attgtgggaa gactgcgagt ttacaagcta attcccaaac aagtcaactg
    44641 ttccgttgtg gaccataaaa tacaagcttc tatgacagac aagactgata cccccaccct
    44701 agcagctccg tgaagtaccg agaatcgcat agctctggtt cacgaccatg ggtcagcggc
    44761 agctgtactg ccctcgtcat tgggtagcag cagcccgcgt tacgaccatt atctactcac
    44821 acagtctccc ggtcatcccg accttattct gtgaagctgt catcaaaggt cagccttgcc
    44881 ttttgcatgc gatacagccg aacatgggag gtttgttctc taggcaagaa caacgttaac
    44941 gagatgcaat gcactccggc ccgagcgggc cgagcggtcc gacccaacac cgcatgtggt
    45001 tcaatttgat agttcgaaat atcacttcac caaacacaat taaaggatcc gagtccctgg
    45061 aaaatgcagt tgcgtgaatg gcagaaagtc ctggatattg caggatggga ctcaactggg
    45121 gccagaaaat ggtgtttctt ctctgaagtg ttatgcagta agcaatgaat acggctatcc
    45181 cagccctgac ttgcatgcga gacagagtca ggaccgtcaa caagaaggtt acccaccaaa
    45241 ggctgtgtaa agcacataat gttctggaca ccttcaacaa tccaatgcga gccccaacga
    45301 gtgacatcgg gcgagggttc cgaacccccc taagtgtcac cagtcatttc tgcatcggct
    45361 gccaggctga cgccaagtcc gccatcctgc tggtcttcct gaggttcatc gccgcggtcc
    45421 tacagttccc attagcgagc tatacttctg catattccaa ggttggaaga gttgcttacc
    45481 ttctgagccg tcttgcgggg ggcagtcttt ggtttcttgg ttggggtctg ttcatcggcc
    45541 gcgtcggaat caccaccgtt ggctgccctt ttcttcttgc tgctggagcg cgcaggagtc
    45601 ttcttggcat tagaagtggc ttcacctgtc tcctccgcct ggaaccagcc gcgcttctgg
    45661 ccttgggggt catgattagt tttcaagcat tgagatctga gttaaagacc attcacaaag
    45721 gacaagcttg atctggatcc gcgctcagaa gctgaaaaat atgtaggcca acgtactgat
    45781 ctgctgaaag cgtttcttgg tggcctcgat gctggcgctg ccaaggtcct ggcggacggc
    45841 ctcccagttg ggcgcaacct tggagctggg gggagagtgc ttgaagatgt gatagatcaa
    45901 cttggtctcc gattcggtga aggccagctc ggaaccctcg ccaccatccg cgttgtcttg
    45961 tttcttcgga ggcattgtac gttttgtccg tgctggaaga ggtagtcagt aggggggact
    46021 tgttgaaggt gcgagtgata attgtgtttc gataattggt agaaaatacc atgcctcagg
    46081 gcacaagaat attacggtag catgttccaa ggtactgcca aggatcgatg gctgataccg
    46141 acttacccta cggatgtgtt tgaccgatga atattgtcac gggtgatgag tgggatgcgg
    46201 tcgatgatca agaaatcgga atttagaagg ctggcacaag gacctgggag ttttcatgcc
    46261 ctcagggaaa gtaccaagaa gttatcaatt gtagggtaaa gacaatgctt gcgtttgctg
    46321 tctgaacgat tgttgtctgg tgactcttgc attcgattgg gtttacctgt caacgcatca
    46381 ttcatattta ccatttacca cacccaagta tccgattgtt cagaaaaata aaacaagcct
    46441 cctctttcca tacatttatt ggcattaagg aagggtcgtg gtcaaaggac aatagtatcc
    46501 tgaatacgga agctgaaagg catgccaaca agagatatca caccacgaat acataacaga
    46561 gcgagtcgat gtccaaatcc actggccgcc ttccccaaaa agtctggaga tcactgcatg
    46621 ctggattact tgtagcattc tgtggccacc accatgtcgt caagaatgac tgaagccgca
    46681 acgcgaggca tcatttacaa gcatgtgcat cgtaggctat tgtttcattt tggggaggaa
    46741 cgaacttctg gtaatgaagc ctgtctcagg cctgtcgttt ccctgtttca agaaaaaagc
    46801 tgctctgcgc gtgtctacat tgatgcgatg acgttcaagt ttgtgacttt tccgtcgtcc
    46861 gtctgttctt ggtatagaaa aatgcactcg cgagggtttt ggactgtgtg ccgtgtattc
    46921 gggagctact gctagacata tctttatata tgagtacaaa tcatcctcgc tcatcgcata
    46981 gaattgctgg gtctatgtga tgaaaccaag ctctacagga atcacgacct ggcagcgggt
    47041 atcagtccca gttctctgca ggtggagtgt cagggatgca tagcaaaatt ggctgcaaac
    47101 tctatttgag tatcgtctaa ttaagagata tcatggtcat aaacgccatc tgaacgaatg
    47161 gcttgcccta cggccaagac caaatccctt acgaattcaa gcaccatgaa ctggatagca
    47221 gtcatttcac aaccatccac ttgcaacagt ggggtagcga aaactgtcaa gtaaagcagc
    47281 agcgcggact tataggcttc tcttctttgg agatcatgtc gattgacatg ctctatccca
    47341 acgcggtggg tagcaacaga gaaagacggc agcagtcctg acttgtgtat atagttgcgc
    47401 agagtcgctg attggcgcga caggttaatt aagccagagg gcagcttgtg tctggttggt
    47461 gcgctagacc aaagagcggc gttgagatcc gtggccccgt ccgcctgcag cgaaaatgag
    47521 aacactccag ttgcgctaca tacgtcagaa tatctggtcg agttgatggc cacactgtcc
    47581 tggtatgtca cgcaatcgct ggactgaaat acaaggttgg gccaatatgc ggatgtcgcg
    47641 ggggacaagt gccacgttgt aacgtctgtt gggtgaagca ctttaagcgc gggagaattg
    47701 tacagacaat ggggcacaag ggaacgaggg tgagaagcga tgacgcgaca atttaatcgc
    47761 tatattgcat aatggaacac gccctctttg aggctggccg gcgtcaggca gaccagactg
    47821 agcgacctaa ctatttcact aaccaaatag agggtaggta gtcgggcgtt ctcaggtaga
    47881 tggatagata agttactctt cacttgtcgg gactccacca agtcattcat gcgatccgga
    47941 tagagtgggt cgcgggccat cccgctgtca tgcccccgcc agttacagat gtcaagcttg
    48001 catccagcgt gctgttgcgt gacagcatca gcttgcacat ggaagttgac gtacctcatc
    48061 aaccaaaagc gtggcggggt cgagcgccaa cgccttcatc gcggggcttg caagcgacag
    48121 tgaggcgaga attcaggggt tcagaaggga ggactctcag gtgggtgcgt tgtgcccaga
    48181 tatgggttgg gcagcaaatg gcatggtcgt gtcgcggcct atgcgccaac actatcgaat
    48241 agcgaacacc ctgaggactc cacaaagcac ttcaccgctg attacgctct tcgggcgaac
    48301 cgaacttcga tctgatagaa atttcaccaa ggtcctgcac aaaaaggtct tcctctttcc
    48361 tctttccgtt gttgtcgggc ttggaggagt gcggcgtcat gtttcccttt tgttcccagg
    48421 cctaaagtgg gaggaaatga agacgggcga gatgtgggag tgcagcgaag tgcgaccggt
    48481 ggtgggaata agacccgatg ttgagaatct ttgggttagt attcttgtat cttggctgta
    48541 tcggttagac taactggagg ccgcagactg tggtgttatt ttgttgtccg agttgtctag
    48601 cggttggggc attgctgctt cagtatttgt ttctgcatac accgctcagc cgatggaaca
    48661 aacggactgt caacccggtt gacgttgttc tattgcagtg ggtgcggaat gctcttgggc
    48721 atctaggcat cggcttcggg catctcgact atgatcggac atcgggggga cgggattcag
    48781 tatttgacca ggcatgtctc ttcaaatact gaattttgca tagtttctga cctcttgata
    48841 gttcatgcta agcctgggcg acatcagcgc gggtttcggt gtagccattc tcgggtatgg
    48901 atttacttcc ttatcacaag gtgttactgc atacgattgg tggctcatgg ccggattggc
    48961 atggtgtgcc accatcacga acttatcagt gctttcctgc ctgcgcgatc actttcgatg
    49021 caatccggcg aagaggtcct ggagaacatg tttactcatc gcgacgttgg ttgtgttagc
    49081 attttgcatg gtaccaatca accgcacacg acaagctatg tcctacagtg gagcaagcag
    49141 acaggaaatc ctggctgtta atgtgttgtg cttcttccca gcacgtggaa tgacgttctc
    49201 acccgaagga aggagccagc tcattctcag ctggggtatc atcgttggtg ccaccattgg
    49261 cgtagccgcg ctggcagccg ccacgatgct attggagcgg ccgactggca tcttgaaaag
    49321 atgttgcgag cactaccgag gagagatgct cgagtacttc tctggtactc aacagacatg
    49381 tcctcgttgc gagcaacgtt ttattttact ggtcatacgc ccatttgttg cattctggtt
    49441 gatgctccgg gcctactctg acttattgag ttccgtttgt ttcgaggtaa gcttgttttg
    49501 atttcattta ccaacgtcat ccaactaatg caacctccag gtcacttgca ttgcatcgtt
    49561 gctcctctgg atcctggtcc ggatgtatga actcctgaac ttgcagtcct tcgaagtgac
    49621 tggaagcggt tttggctttg cacattttct cgcatttgtt acacttctgg cccccttgaa
    49681 gccgtgtgta gaacacctgt ggaggaattg cgacggctgc cgcggcgttg tgagcccgtg
    49741 gagatgggcc aggttccgag ctcccaagcg ggccagtctg ccgaccccgg cggcggacga
    49801 aggtgacgaa gatggccata caagctataa gcctgacata ctcagtgcat cagctggaac
    49861 agtcacgact caggacgaca taccaagtaa acgcagaaaa gcctctacga caccgttacg
    49921 attcaagttt taccttgata caccatggta tgcgagagct ctgccgatat acggaggatc
    49981 agttctgagt cagctagtca tcatgcttgc cttaacagcc attggaagca agccacccgt
    50041 tgaagtggta acactcttac tgccgtggtg tttggctttc gcccctgtgc aaatcttgct
    50101 gttcaacctt gccgcaatga ttgtcgagga gaaaggacga agcacacaag ggaaagatgt
    50161 ggcttactgg gttctaagcg ctttgtttgg agtaatttcc attggggcag cacttgatac
    50221 tgtcgttgga attggcgggt ttcccgtatc gtacatcggc atggctactc tctccgtgac
    50281 ggtcatcgct tatgtgctct atgggtgcgt ctcgaaaccc ggccatctgg ccaaaggcaa
    50341 agcaactagc cgtggcgatg tggacgaaga ggctgcccta attggctcca aaactcaggc
    50401 ccggatacct gtgcgacgac ccaaacgttt gcatggcccc tcaaggagac tgggcaagca
    50461 aaagattacg aactatggca cgatggtata gtcgagctat tgatgactga acgaaaacgg
    50521 atgatgttat acgaactaga atgaatgata tgataaacgc aagatagatg aacatagaat
    50581 gagacaactt tgcttttgct cgaaagctct tgtggcccct tgatcattgc ggacttgctt
    50641 caaaatcttt cgactctggg gttcaaggcg tcattttctc acgtcaactt cctggctttg
    50701 agtcaaaact ctaattgatt ctttgaacgg atgatagttg tggaagtatt ggtattcaaa
    50761 ccccatttgg ttcgaaactc gatctcttcc tccgggacct ccgcatccac cgtccgtgtc
    50821 ctagcttttc tcttctatcg ccacgtacag aaagagcgcc tgtcaaagag atatctcaat
    50881 tcaaacggga tttcaacata cgatcagtcg gagttgtgaa ggtcgttatt cagaacgacg
    50941 gggcttcggt cctggcgcct catattgtcc ggaacgacgg ggaatactat aatggtatct
    51001 tcaacacgga tcgcgcttgc gtgcttactc acccaagccg tttgaagttc ctgcgatcat
    51061 tgcccgcctc cgtataaacg cggcagtacc atctccattt ttcagctagg catctgttac
    51121 tctattgaag tcactaaata ttaaaggatt gaaagtctaa atttggaacc acgatactat
    51181 cgcaataaac agaaatatat taaacataac attatattca tcatgcacgt atttataaat
    51241 aaattaacaa gtatcagcac tcatctcccg gtcgtgcgtt ccccactcca agtcctcctt
    51301 cccataccca cgacggctcc ttgggctttt ggccgacact gcatagcgtg tcttggacaa
    51361 aatactggtg gcggtcttca attttaccag ctccaggtcg gtggatcgaa gaattcccat
    51421 ttccgtcatg tccgacccta tcgtgttgtt cgtcctggtc ttggatagag gagtgggctg
    51481 ataacggtgg aaaacggatt ggagtggact cgtcgcggta ggctccagta gtctagttcg
    51541 catccctggg ggttccggta ccatccccgc ctcttgatga tcatcgtcat tatcgccgct
    51601 cttttcgtgc ccggggtcgt ttcgggcaaa tagtctcttg gccagggcgg cgaacccgga
    51661 aaaggccttc gttatgtcga caaccgtgaa ggccatgaag atgaagacag ccgagatgcc
    51721 caggccaccg ccgaaggtcc acgtcgccac ataatcactg tggaggtcat taaaggcatc
    51781 catgctgatg ccgaaataag cagcgatgaa agacatcggc aagaaaataa tggtaacgat
    51841 agtgaagacc atgacggtct ggccctccct cgcagcagcc agggcttgct cactggcaaa
    51901 ccgggcctcc agtgcgttgc tgtgcttctg cttcaggtct aacaggtccg tcagtgactg
    51961 atacaggcgc tcagcctgct cgtccatggt ctggatgtca cgcttgtgca ctttgaggtg
    52021 gcgttcctgc tcgagagtgc gcttgcggat atcagcgacg tgaatgttgt tgacgtgatt
    52081 gcgcatcaac cggcttgagg cggcgctgag gctcagctcc tcgatcaggc agtttttcag
    52141 gtcgcccagc gtccacagct gcgagttcag gatcatggtc agaatattga gctcgtcacg
    52201 aatgtcgcgt acctcggtca gcagcgatgt ctcggttcca atgtcgagaa gccggtcgaa
    52261 agaattggac tcctccgtcg gcgtcttctt gttcttgttc ttgctgctgc gcaacttgga
    52321 ccggcgggat gggcgggccc actgtcggct ttgcgacgac gcccgctcga actggtggaa
    52381 caggtgggtc aggtcttcgg taacgcggcc gacggaactt tcaaacatgt cgaggaactg
    52441 gtagtcctgg tcatcggctc ggtgtcgcga gaatgtgccg gagcaccggc cagaaactag
    52501 gatggccaag tggtagacac tccgaacggg tggccgagtc ttggcattca tttcgcccac
    52561 gatgccgtcc agtactccta acgggtcttt atgactccgc aagtcccatc gttcagggaa
    52621 acaggtaata atgaggtctt tgttcagtac gagaacccac agctggtcca ccatgaaaac
    52681 tttgcgctga tggccatgtg cctcgcagta gcggtacacg acctgatcgc ggtcgcgggc
    52741 cgatgtgtcg ataccgcggt agaagaactg gtccagcgtc cttctcgggt ggagcgaagg
    52801 cttatggttc agatatgcct ccaaaagcag catgtcaggt gtcttgtcgc gcgagctcgc
    52861 atggctggcc gacgacacga tcttgatggc gtccatcatc ttctggcggc tctcgtccgt
    52921 ctcatagtgg aggtacggca tgaacatgac gatttttcca tcaccgcccg gtattccctg
    52981 actgagagtc aattgcgaca aattgctagt gctgcgacgg atgcccttca atctaatggg
    53041 gagtggactt gcgcagccag ggccgatcgt gtcgtcccct cctaggaggg cttctccgtc
    53101 ttcatcgccg ggatgctgag acgagatgcg ctggcagaag ggtctcatat aattggcgtg
    53161 cgggaatgga ccgcggtgct cctgttcaag acatttcatg agtgccttga aaccctcgag
    53221 gtcgcggcat cctgattcaa tgaaccagtt taccatgagc gtctctaccc aggccagcta
    53281 agcaactagt cagaggggga ttcataggac tgagcagaca tggaattgaa cttacattat
    53341 tggcaggaag atgtatccat ttgaactcgc tcttggcgtg tcccgggggt ccatctgtcc
    53401 acagcggaat cgtaggccga ccgttcttct cgtcccatct atacagcaag tcgaacaccg
    53461 ggggtttaga gatgcgctgc ttttcaccgt attccttgaa ttcgacgaca gtggcgttga
    53521 aggcctgggt ggcttcccgc atcgactttg gcaggcggtg gctattgtga ccaggagata
    53581 aaagctcgac caagtcgtcg tggccgcgct ctgcagcaca aagccacgca gcgcggccga
    53641 aggtgtccgt gatgcccaga tcggcctcag cataggacca tattagctgt gacacctcct
    53701 caaagccgtt gaaggcagcc caatgcaggg cagtcatgcc gttggaaagg gtggcgttaa
    53761 tatcggcacc ggcattgagt agtacttgca cgatagaggt caaacccttc tgggcagcgt
    53821 tatgaagggg tctccagcct ccatcactgg ctacgtttgc gtcagcaccg tgctggagca
    53881 gaagctgtag catctcctcg cgcggcctct taggcatcga cgcctggtcg gcggttctgc
    53941 ccccgttact gccatcgaca gtcaggtgca acgccgtacg gccgcggttg ttgacagccg
    54001 atacgttggc gcccttctcc aggagtgtct gggcgaggtc atagttccgg ttggtggcag
    54061 cccaaaggag tggcgttcga ccgatccggt ctttcgcctc gaggttcgca ccatggtcca
    54121 caagtagcga cgccatctcc atagacttga agttggggtt gatggccatg gccaacagtg
    54181 gtgtgcggcc gtctcggtcc tgggcatcga cgcgcgcgcc gttggccaag agcaacgaag
    54241 cgatgtcatg gtagcctttc acgctggcgg caaacagagg cgtctgccag gtgcgcatct
    54301 cacgcgcctc caggtccgga cgatgcgtaa gaagctcctc aacaacggcg cattggcccg
    54361 cctgcgcggc ccggtagagt ggtggaaact catcatgggc accagcattg acctcggcac
    54421 cgtgatagag taacagtcga atgatgtcga tgtggtgtcg cgccgacgcc ttctgcaacg
    54481 ctttgcgcaa tgctaccttg tctttcccag tggtccatgg cttgttttcc gtcagcaagc
    54541 agcggacgcg ttcctcgttt cctcgcgcac tggcggctat cagctcgcgc tggcactggt
    54601 cgcgttgcgt taccgtgccg ctcgagcctt gtgttgttgt cgtggcctgg cttgctttac
    54661 tcccgagtcg cccatgttcg gtgattctgt tgcgtttagc cattggcgac gctccgtgta
    54721 agtggaatgc tggagaaact ccatcctgtc ttcagagctc ttgatgccgt gcttttcttc
    54781 atttttccct tcccttctgt tggtcaataa ctcgttgcct ttagtcaatg cgcattgttg
    54841 aatattaatt gaggacagct ggtggggtgt catcctagat actggaaaag cattcggtca
    54901 ctgagactcc attcaacagg gttatcaaac caagtagtgg catcgatcca gacttgaaca
    54961 gggatggcac cgatgctcag cggatcgcta tcccagataa caacatcagc agcgaaaccg
    55021 ggcttgacct ttcccagcgt ccaaccaaga caaagttgta gacgttctgc cagggcggtc
    55081 tttatactgg tcaaagcaag gtgataaggc tgtctataat cgaaagactt ggcagcttta
    55141 aaagccgcat gctaggcgtt taggaagggg ttgttgctga tatgaattgg tctcagaccg
    55201 ttctcccagc gtattttacc agcgtattca gagcccacaa ttgtagtcac cctgagcact
    55261 gatttgtgac ctctaggaga gtggaatgac ctgtgataga tccatttacc ccttttcaca
    55321 ctgcgctaac cgggataagg aacacgcaag gttagggaac aaggatacag gtcgaaataa
    55381 aaggactagt ggtcaaacgg caagggtaag ttggaatagg tggactgggg agatgacgcg
    55441 gtgcacggac caaggaagtc actaaaactt caagacatga gaaacgaata cctacatcac
    55501 gtcgggttta gagtatggtt gcatggccac cataccctag ccgctgctgt ctcacgatcg
    55561 cctgccttat tacctactga tttcaagaat aaagaatacc cagcccgtgc ctcgtgacac
    55621 tagaggtggt tggctagggt tatggacgct tcacatgtgt cattctttcg tgcagcccac
    55681 ccatatactg cggctcactt gtgcgcagtc ataactcttg ttttagagtt cccaggccag
    55741 ctgtattaag aaatataggc tcaacccgaa cgaccaacca gaaagtgtat attgtaagtt
    55801 ttttcataca ccttaataaa tgatgtgcga tagttgtaaa gtcgttcata aactactttc
    55861 cgacttttat agaaggaaac ttatatgatg gtcttgtatt tttagacctg gtacttgagc
    55921 tcttgcgacc tttctatttg ccatagtgtg ttaggcacat tgatatccaa atatggccta
    55981 aagcatgttc acaacgtcgc tctctgctgg tggcttgctc attttcgcaa aaatataagc
    56041 tatgactagt cgttatgatc atttgtcttt gaactcaatt ttcatctctt ctctacttga
    56101 tgccctctat aacatgcacc attcaagtcg tacattgtct acataaatta gcagagcagg
    56161 gcccttaaac gacccaaaga tgctgtacat gtgcttctcc gcaacataat ggttgtttcg
    56221 tctcaatttg ccgcctaaaa ggccatagct tgcgtgggtt tccgattcca ggagactctc
    56281 gaccatactc tccgagccaa ccgtggcttt tcgtatcctc tgatatccgc gagtctctgg
    56341 gggcctatcc gagaccatct gttacttgca gtgcgaatat cttgccaagc cgtcctgcta
    56401 gcaatttgta tgctgtgcct tgcccttcgc aaaggcgaaa cgggtttcgg cacatcttca
    56461 tcacgtatat cctcgtgcaa atgggcctcc tcgatgatct gagctgccac acctggtggg
    56521 aaactctcta aggcagcatg gagtgccgtc tggaatgctg ggtccgaagc agcctctttg
    56581 gttagtcgaa ggtgccgcat gtcgaaattt ccggattcaa tcatagctcg aatgtagttg
    56641 gcttgttccg agaatacagc ctcgtcgtcg ttatgcactc catggccaag acctaaacca
    56701 gggttgatca tgctatattg ccaccggctc caccttttga cttgttgcgg aggaaccgga
    56761 ttgccaggtc tttgttcttg tatatcctca tggaagatac tctgtcgatg tgaaacgcaa
    56821 ctctcctcat gttggctagc ttgcaggtcc gcgaataatg cacccgggcc atggccagca
    56881 cctgttgttg ccgccgagat tgcaaggtgc tggcttatca tggacagacg cgaatctctc
    56941 tttgagtccc tagttgaccc tttgacacca tggctgtctc gtggcgcacg gccttcccgc
    57001 tttttggagg gcgcgccatg ctgtcgactg atagggacga tgggatcaat ctttccttct
    57061 agcttggctg ctgtttctgc gcggtgccgc gccacgatat cagcgagatc ttctcccatg
    57121 acaatagacg tcggccggcc catcatgttg ctcagacgat gcctggctag ctgcaaacgg
    57181 cgtcgcaacc cgttgttgtg cgtcatgtca tcaagacgcc gcgtagcatc cgggatgcaa
    57241 cagcttatat gacagaattg aggcggcccg tgacacacac atgtttccat gcagctacaa
    57301 gtaacttggg tctcgaagtg tccgctgatg tggttctgac attcgggatc aacgggcatt
    57361 cccgttgtga agccaatcac cgatcccgca ttaatgttgt catcgggagg ttgccgtttt
    57421 tggcagttgg gggaccagaa ggggtggcac aagttcgagc aacaccaaat cactgcgggt
    57481 tcattgatga tatgagcgca ttgggaactg acgtattccg ctcaggataa actattttag
    57541 catcgaaacc cgaccaaact tttattcgaa acatgacagt gcgacgatta tgaaccttca
    57601 acttcaggag gctatccgct cccaactcag atacaggtta ttatcaatct atgaaatacg
    57661 caaatctacg attcgattgg ataggggcat atgagaaaag gtggttcccc gcgtttgcat
    57721 tgtctggcaa tatacttgac gagtgcctct gcgaagcttc attggaaagc caagacttcc
    57781 gttcatttct gctccggctt cctaatcagg actcacattc atgcaggtac agaaaagcga
    57841 gttgctcaaa gccgcaacga tcaacacatt ctaattgcca gtacaattgc attcatagca
    57901 ccttggaatt cagtcgttcc tcttgcagtc gttggctgtc tcgcaaaaac tttggctgtg
    57961 gtctccggta gtctgagccg ttagcccgaa acccaaatta tggggctcac aactgccggc
    58021 tccggtgggc ctcaactaga cgcttccggc agctttctat tatcacgcac tgtcatttac
    58081 acttgagacc caatgagcat gcataccatg aacaagctac tgtgtattga aacgagtctg
    58141 attcaagaaa tagttaatac gcacttcact atattattac aaacatttta gtattatagt
    58201 ccgacttgcc atcaccaaac cccacagcaa tcattgtagg tcaacttcaa gtctgaatcc
    58261 aaccacttat caagtttgtg ctcttgtagc gggtatgcca aagtgcatct aaaccgcaga
    58321 ttttcttcgc tcactcgccc cgcggatgac agtgctaaga tctcccacgg gcaaggccaa
    58381 agggaagtcg accgatgcca acataatgcc taacagaagc caccaaccgc aggctgtagt
    58441 aacgaacgaa caagcgccag cagcctgtat gacacattag atgacaacat tctccatcgt
    58501 atgcattttt taccagaact tacaacgagc aacctctcgg cgaacgcagc atttgcagca
    58561 taatcggcag ccatcgccca gtatgcacca gtgatgaatc cggcagtgag agtgagggta
    58621 gtgaagatga tgacgtagac aatgttggtc ctcagagcgc agatgaggaa tacgaaacag
    58681 agcatggtca ttgataaaat gaagaaccct tggataactg ttagtcgaag acagacattg
    58741 atgccactca aatgcttacc aaaactagca ttgaatccct gagtcttgag tccggcagca
    58801 ggcgagacgg catccgcagg agcatatgct gcgtacgcgc cgaactgcgg gaggagtgtg
    58861 ccaccgagcg acaaccagaa tccgccaaag gtgaagaaga ccactgcaga aaaggtgttg
    58921 cccaggaaga actcaagaag accaccagtg atcatcaaca caccgccgaa gaagaagaag
    58981 caaggactgg cttaggtatt agcgtgtagt ccagaccaga cccgtgtatt cataattcta
    59041 ctcacatgct ggcagctccg agttcgccag cccctcgcca tcccatcaga tcacaggcaa
    59101 gcggaccgag gcaggtaatg aaaccgatca ggccgctaag attggggtgt tacttaacat
    59161 gctcacacta gggggctagg tgcgactgat caactaacat tggcgtggga ttggcaaagg
    59221 tcttgcgtag ttcgcccttc actttgttct gaggtgatag atagagcttt tcgaagagtt
    59281 ccgggcttat agcgatactt ccagacgtct ggatttttcg gagagcctcg tcagggctca
    59341 tgtgcttgtc gagctgagag tggttgctgc cattgtgagt tggatattcc gccatcgttg
    59401 caaagagtca ccgataataa cgattagtat aaagagtggc tttcgctcca aaattgtggt
    59461 attatcaatg ctctgagtct tgttaagagc aaggttggca attgggtcca tggaacagaa
    59521 gacgggccct ttcttatatc tacattctta tacgctgttc cccgtaaccc catctttcca
    59581 accccatccc ccatgatttc ttccccataa ccccgtcatc cttctccatg actccgcgat
    59641 gcagtggtgg agactgtgca gacgacctag ctggatatca tcttcgcacc gtctgaagtg
    59701 ccgcgagccc ggcgttcttt ggattgtatc gcgtggtgag atgcaagacc ctagacgcca
    59761 ggggtcttag cgccgagaat gcatcgagga gactggccca tcaccaagga ccagaagctt
    59821 atccccgcga aaccccctcc ccacgcggca ctaggtcaga ccagaatagc ggcacagcgg
    59881 aatgatgcca caaatcgtcg tctcgggcct gcggagcacg gcctcgaccg cgctaagctt
    59941 atcactagcc ctcctagagt gtacggtttt cggcatagtt ttgctggact agcagattga
    60001 gatcaccggc cctgtagggc cattggctgt cccgagtcag gattgcacac aattccgtac
    60061 gagcggaacc aattgcgtcg taccgtaacc tgtgcttctg aggtgattat gcgaggccat
    60121 gcagaatgtg aaggccagga gctctcgcgt ctgttattga ttttcatgta tcaagcctgc
    60181 atgaagcttc atgtagtgag ccattgagct ggctatggcc ttgttcattt tcagtcttgt
    60241 agcaggcaag tagggatctg aacagctata cccagtagcg ccatgaactg gaagcagccc
    60301 gggggaggac attcaaagag tcgtgcatca tagttcgaca gacggaatgt ttcctcaacg
    60361 tgcggaaatc caccctagct cgagagccaa atcgagcaat tggtgctgat ctccaaagtg
    60421 ttgggagtgc tagagctgac tcgttcggtt gcgtgaagcc caagcgtata ccaaccgtcc
    60481 tccggcggga ttagttctta ctttgtgagt atcagcaagc ttatagagac ttcaaattga
    60541 tgaggagggt tggacgcttt gtatcttctt caaatcgatt actcgctcgg gtgtagtgca
    60601 gattgggtgg cgactatggc cctcgagctg catgaccccc tgatatgaag cctcctttgc
    60661 tgcgggagga gagcgtctct caacgacgtt taacgcttat catagacgca atataatatg
    60721 atcttcactc ggttctatca aaggagtgtc tcttggctgc aagttggttt gactcacggc
    60781 tcctatacac gaccacccct tgaaattcaa ttacatagcc agaaagccaa ttacggcgaa
    60841 cggaaccact ttcctgagca tctcgtcaac atacattttt cggtaatttc agaaacattc
    60901 tcaaagactt ggtagtcgtt ggctataata cctatcataa agccttaaat gacgtgtata
    60961 acagttcgaa ctcaaggttg tatgtatgta gtgacatcat gc
//
