# Supplementary material for: Genome sequencing and physiological characterization of three Neoarthrinium moseri strains
Source: BMC Microbiol. 2025 Aug 21;25:526. doi: 10.1186/s12866-025-04274-z (PMC12369201; doi:10.1186/s12866-025-04274-z)
Supplement: Supplementary file 16 — Supplementary Material 16. [file 12866_2025_4274_MOESM16_ESM.zip › BiGSLICE/input/Nmoseri/TUCIM5799/JAFIMR010000017.1.region001.gbk]

LOCUS       JAFIMR010000017        60785 bp    DNA     linear   PLN 06-APR-2022
DEFINITION  Neoarthrinium moseri strain TUCIM 5799
            scaffold17_Wmoseri_TUCIM_5799, whole genome shotgun sequence.
ACCESSION   JAFIMR010000017
VERSION     JAFIMR010000017.1
KEYWORDS    .
SOURCE      Neoarthrinium moseri
  ORGANISM  Neoarthrinium moseri
            Eukaryota; Fungi; Dikarya; Ascomycota; Pezizomycotina;
            Sordariomycetes; Xylariomycetidae; Xylariomycetidae incertae sedis;
            Neoarthrinium.
COMMENT     ##antiSMASH-Data-START##
            Version      :: 7.1.0
            Run date     :: 2023-12-04 11:58:05
            NOTE: This is a single region extracted from a larger record!
            Orig. start  :: 129290
            Orig. end    :: 190075
            ##antiSMASH-Data-END##
FEATURES             Location/Qualifiers
     protocluster    1..60785
                     /aStool="rule-based-clusters"
                     /category="RiPP"
                     /contig_edge="False"
                     /core_location="[30000:30785]"
                     /cutoff="20000"
                     /detection_rule="DUF3328"
                     /neighbourhood="30000"
                     /product="fungal-RiPP-like"
                     /protocluster_number="1"
                     /tool="antismash"
     proto_core      30001..30785
                     /aStool="rule-based-clusters"
                     /tool="antismash"
                     /cutoff="20000"
                     /detection_rule="DUF3328"
                     /neighbourhood="30000"
                     /product="fungal-RiPP-like"
                     /protocluster_number="1"
     cand_cluster    1..60785
                     /candidate_cluster_number="1"
                     /contig_edge="False"
                     /detection_rules="DUF3328"
                     /kind="single"
                     /product="fungal-RiPP-like"
                     /protoclusters="1"
                     /tool="antismash"
     region          1..60785
                     /candidate_cluster_numbers="1"
                     /contig_edge="False"
                     /product="fungal-RiPP-like"
                     /region_number="1"
                     /rules="DUF3328"
                     /tool="antismash"
     gene            complement(5008..5589)
                     /locus_tag="JX265_007022"
     mRNA            complement(join(5008..5071,5167..5331,5540..5589))
                     /locus_tag="JX265_007022"
                     /product="hypothetical protein"
     CDS             complement(join(5008..5071,5167..5331,5540..5589))
                     /codon_start=1
                     /locus_tag="JX265_007022"
                     /product="hypothetical protein"
                     /protein_id="KAI1868199.1"
                     /transl_table=1
                     /translation="MTKRTKKVGVTGKYGTRYGASLRKQVKKMEITQHAKYTCTFCGKV
                     NVKRHSTGIWNCKSCRKTIAGGAYTVSTPAAAAMRSTLRRLREIQEV"
     aSDomain        complement(join(5014..5071,5167..5331,5540..5589))
                     /aSDomain="TIGR00280"
                     /aSTool="tigrfam"
                     /description="eL43_euk_arch: ribosomal protein eL43"
                     /detection="hmmscan"
                     /domain_id="TIGRFam_JX265_007022_0001"
                     /evalue="9.70E-39"
                     /identifier="TIGR00280"
                     /label="JX265_007022"
                     /locus_tag="JX265_007022"
                     /protein_end="91"
                     /protein_start="0"
                     /score="129.6"
                     /tool="antismash"
                     /translation="MTKRTKKVGVTGKYGTRYGASLRKQVKKMEITQHAKYTCTFCGKV
                     NVKRHSTGIWNCKSCRKTIAGGAYTVSTPAAAAMRSTLRRLREIQE"
     PFAM_domain     complement(join(5023..5071,5167..5331,5540..5580))
                     /aSDomain="Ribosomal_L37ae"
                     /aSTool="clusterhmmer"
                     /database="35.0"
                     /db_xref="PF01780.22"
                     /db_xref="GO:0003735"
                     /db_xref="GO:0005840"
                     /db_xref="GO:0006412"
                     /description="Ribosomal L37ae protein family"
                     /detection="hmmscan"
                     /domain_id="clusterhmmer_JX265_007022_0001"
                     /evalue="2.50E-40"
                     /gene_ontologies="GO:0003735: structural constituent of
                     ribosome"
                     /gene_ontologies="GO:0005840: ribosome"
                     /gene_ontologies="GO:0006412: translation"
                     /label="JX265_007022"
                     /locus_tag="JX265_007022"
                     /protein_end="88"
                     /protein_start="3"
                     /score="136.6"
                     /tool="antismash"
                     /translation="RTKKVGVTGKYGTRYGASLRKQVKKMEITQHAKYTCTFCGKVNVK
                     RHSTGIWNCKSCRKTIAGGAYTVSTPAAAAMRSTLRRLRE"
     gene            6561..8041
                     /locus_tag="JX265_007023"
     mRNA            join(6561..6615,6678..6821,6874..7219,7275..7831,
                     7884..8041)
                     /locus_tag="JX265_007023"
                     /product="hypothetical protein"
     CDS             join(6561..6615,6678..6821,6874..7219,7275..7831,
                     7884..8041)
                     /codon_start=1
                     /locus_tag="JX265_007023"
                     /product="hypothetical protein"
                     /protein_id="KAI1868200.1"
                     /transl_table=1
                     /translation="MSLRKHDRQYDVVVFGATGYTGLMTAEHIAARFPTDTKWAVAGRS
                     ADKLQKVVSECKALNPDRIQPEIQVCNLDDADLLALAKKTCVLITTVGPYAQYGEHAFK
                     ACAQAGTHYVDCTGESVWTLEMIKKYESTARETGAVLLPQSGIESAPSDLLTWSMAQLI
                     QTELSAQTADAIVEVHELNAKPSGGTLATVLGLAESYSIKDIAASHKPYALSPVPNPHP
                     TPAASLFSKLTGLYSVSNLGLLHTSITAGTNTSIVQRTWGLLKQEDSRQKQFYGPKFSY
                     REFMKARNFLTGIAMHYALIVGGALLLFVPPFRALMRRLVFQPGQGPSKEDAAKEYIEF
                     RGVANPDVADSKKQAFVKAWYSGSMYYLTATLLAQAAATLLEEDVGLKGGVYTPACLGQ
                     GYIDRLNENGFKVETKILNV"
     PFAM_domain     join(6594..6615,6678..6821,6874..7094)
                     /aSDomain="Sacchrp_dh_NADP"
                     /aSTool="clusterhmmer"
                     /database="35.0"
                     /db_xref="PF03435.21"
                     /db_xref="GO:0016491"
                     /description="Saccharopine dehydrogenase NADP binding
                     domain"
                     /detection="hmmscan"
                     /domain_id="clusterhmmer_JX265_007023_0002"
                     /evalue="4.20E-14"
                     /gene_ontologies="GO:0016491: oxidoreductase activity"
                     /label="JX265_007023"
                     /locus_tag="JX265_007023"
                     /protein_end="140"
                     /protein_start="11"
                     /score="53.1"
                     /tool="antismash"
                     /translation="VVVFGATGYTGLMTAEHIAARFPTDTKWAVAGRSADKLQKVVSEC
                     KALNPDRIQPEIQVCNLDDADLLALAKKTCVLITTVGPYAQYGEHAFKACAQAGTHYVD
                     CTGESVWTLEMIKKYESTARETGAV"
     gene            8811..10622
                     /locus_tag="JX265_007024"
     mRNA            join(8811..10049,10105..10456,10546..10622)
                     /locus_tag="JX265_007024"
                     /product="hypothetical protein"
     CDS             join(8811..10049,10105..10456,10546..10622)
                     /codon_start=1
                     /locus_tag="JX265_007024"
                     /product="hypothetical protein"
                     /protein_id="KAI1868201.1"
                     /transl_table=1
                     /translation="MASSSTSSSADVHQDTERTPLLRDPDRPKATRSVTFHPNPVSDTR
                     YADPVSLSSSPASTLGAVPIANALTPVRTTGSIAGSPSSAFHHAPLSAMTNRLRRRNSH
                     GGTFSALPAPLGPIPKLGPQRSSKIAQKLKLLPNPMEDAEQPDEESGRDVYSQYTRIQD
                     PVARRDAARLGKADRDRLPRVTAYCTANKYLMEGLMRFLKGRGKSRGSNPKLIDECIYT
                     PYNYSTGKAAERAEAVEERVRREREEQEHRDQESRRHESPRPPMSYERRHSTGDLQEFH
                     EGEMESGFSNGRDVHNNLSYPSHTTDEIHDPSEDHHDADFDTQVHTPEVFLFDYGVVVI
                     WGMTPAHEQRFLKDIAKFESEKLDPEDVETECFNFYYTREYQARIYNDFITLRDKNNYM
                     TKLAISHALAQSVKTSLFEELIASTIETCKDIPTQIALTGKIDLSRSQINMQIGELFIL
                     RINIHLNGSVLDTPELFWVEPALEPVYQAVRSYLEMDQRVGLLTERLDVIADLLAVLKD
                     QLSHGHGEMLEWIVIILIAAEILVAAVNIVVDLYAGVD"
     PFAM_domain     join(9798..10049,10105..10368)
                     /aSDomain="DUF155"
                     /aSTool="clusterhmmer"
                     /database="35.0"
                     /db_xref="PF02582.17"
                     /description="RMND1/Sif2-Sif3/Mrx10, DUF155"
                     /detection="hmmscan"
                     /domain_id="clusterhmmer_JX265_007024_0003"
                     /evalue="1.20E-51"
                     /label="JX265_007024"
                     /locus_tag="JX265_007024"
                     /protein_end="501"
                     /protein_start="329"
                     /score="175.4"
                     /tool="antismash"
                     /translation="VFLFDYGVVVIWGMTPAHEQRFLKDIAKFESEKLDPEDVETECFN
                     FYYTREYQARIYNDFITLRDKNNYMTKLAISHALAQSVKTSLFEELIASTIETCKDIPT
                     QIALTGKIDLSRSQINMQIGELFILRINIHLNGSVLDTPELFWVEPALEPVYQAVRSYL
                     EMDQRVGLL"
     gene            complement(12048..13809)
                     /locus_tag="JX265_007025"
     mRNA            complement(join(12048..13577,13639..13809))
                     /locus_tag="JX265_007025"
                     /product="hypothetical protein"
     CDS             complement(join(12048..13577,13639..13809))
                     /codon_start=1
                     /gene_functions="transport (smcogs) SMCOG1005:Drug
                     resistance transporter, EmrB/QacA (Score: 338.3; E-value:
                     8.9e-103)"
                     /gene_kind="transport"
                     /locus_tag="JX265_007025"
                     /product="hypothetical protein"
                     /protein_id="KAI1868202.1"
                     /transl_table=1
                     /translation="MDITKASEPPLVQAGLPTEIPVTTASADDTSITPIDLEESPNVRT
                     KLRLYLILTAFYLALFLSALDTTIVTQSIPTICSDLGSAAGYVWIGSAYLLASAATGPI
                     WARISDIWGRKVVLLTAVGLFAAASMIAALSANMPMLIAGRVLQGAAGGGMVQLSVITI
                     SDLFSVRERSVYLGFSGVVWAVAGSVGPLIGGAFTESVTWRWCFWINLPICGITFGLLV
                     LFLDVNNPRTRLGEGLRAVDWVGSASILAITTLLLVGLDFGGVIFPWSSPKVICLIAFG
                     ALMIGFFILNEQRLAKYPLMPLTVFKSRSNNAVFLIVFSHGMVLIGIEYYMPLYLQSVQ
                     QASPLRSGILLLPLIIVQAVGEILGGFLVHRTGRYRESIWVGSVLMTLGTGLYIIFGAG
                     TSVAVVIGLEIVGAVGPSLLFQAPMAAIQNTVSQEDTAAATSSLIFLRSIAMSLSVVIG
                     GVVFQNSMDARQSALAAAGLSKSSLEALSGSQAAANVGITQSIQDPAQRQAVLEAFAWS
                     MRNMFILYTSLAAVAVVASVFIKHQKLSTEHTETKTGIQHLTQAKKSKK"
     PFAM_domain     complement(join(12387..13577,13639..13641))
                     /aSDomain="MFS_1"
                     /aSTool="clusterhmmer"
                     /database="35.0"
                     /db_xref="PF07690.19"
                     /db_xref="GO:0022857"
                     /db_xref="GO:0055085"
                     /description="Major Facilitator Superfamily"
                     /detection="hmmscan"
                     /domain_id="clusterhmmer_JX265_007025_0004"
                     /evalue="7.40E-47"
                     /gene_ontologies="GO:0022857: transmembrane transporter
                     activity"
                     /gene_ontologies="GO:0055085: transmembrane transport"
                     /label="JX265_007025"
                     /locus_tag="JX265_007025"
                     /protein_end="454"
                     /protein_start="56"
                     /score="160.1"
                     /tool="antismash"
                     /translation="YLALFLSALDTTIVTQSIPTICSDLGSAAGYVWIGSAYLLASAAT
                     GPIWARISDIWGRKVVLLTAVGLFAAASMIAALSANMPMLIAGRVLQGAAGGGMVQLSV
                     ITISDLFSVRERSVYLGFSGVVWAVAGSVGPLIGGAFTESVTWRWCFWINLPICGITFG
                     LLVLFLDVNNPRTRLGEGLRAVDWVGSASILAITTLLLVGLDFGGVIFPWSSPKVICLI
                     AFGALMIGFFILNEQRLAKYPLMPLTVFKSRSNNAVFLIVFSHGMVLIGIEYYMPLYLQ
                     SVQQASPLRSGILLLPLIIVQAVGEILGGFLVHRTGRYRESIWVGSVLMTLGTGLYIIF
                     GAGTSVAVVIGLEIVGAVGPSLLFQAPMAAIQNTVSQEDTAAATSSLIFLRSIAMSLS"
     gene            complement(14656..15192)
                     /locus_tag="JX265_007026"
     mRNA            complement(14656..15192)
                     /locus_tag="JX265_007026"
                     /product="hypothetical protein"
     CDS             complement(14656..15192)
                     /codon_start=1
                     /locus_tag="JX265_007026"
                     /product="hypothetical protein"
                     /protein_id="KAI1868203.1"
                     /transl_table=1
                     /translation="MEIIASRSLTKENIIGRDFSFEISEVIAKPYDHLSQGTEIITTRT
                     TRKIKTYGFDEETFADLDDPDAVIFTTMDRDGQVLGYAHAAKSWNNFVVLNDIALDKSI
                     RGQGHGKRLLDAIVTWARQLGVAGVRLETQNNNVPACRLYKRYGFVFGGYDEFLYQGIS
                     EHREETAFFWYYLFA"
     PFAM_domain     complement(14746..15015)
                     /aSDomain="Acetyltransf_1"
                     /aSTool="clusterhmmer"
                     /database="35.0"
                     /db_xref="PF00583.28"
                     /db_xref="GO:0016747"
                     /description="Acetyltransferase (GNAT) family"
                     /detection="hmmscan"
                     /domain_id="clusterhmmer_JX265_007026_0005"
                     /evalue="3.60E-17"
                     /gene_ontologies="GO:0016747: acyltransferase activity,
                     transferring groups other than amino-acyl groups"
                     /label="JX265_007026"
                     /locus_tag="JX265_007026"
                     /protein_end="149"
                     /protein_start="59"
                     /score="62.8"
                     /tool="antismash"
                     /translation="ADLDDPDAVIFTTMDRDGQVLGYAHAAKSWNNFVVLNDIALDKSI
                     RGQGHGKRLLDAIVTWARQLGVAGVRLETQNNNVPACRLYKRYGF"
     gene            complement(15743..18113)
                     /locus_tag="JX265_007027"
     mRNA            complement(join(15743..16290,16372..16413,16464..16619,
                     16675..16755,16811..17060,17116..17263,17431..18113))
                     /locus_tag="JX265_007027"
                     /product="hypothetical protein"
     CDS             complement(join(15743..16290,16372..16413,16464..16619,
                     16675..16755,16811..17060,17116..17263,17431..18113))
                     /codon_start=1
                     /locus_tag="JX265_007027"
                     /product="hypothetical protein"
                     /protein_id="KAI1868204.1"
                     /transl_table=1
                     /translation="MSPIRIRRISESSSSDGVQNRRPNVEVPTDSDTDSSSEDRESSDK
                     REPIKVGMTAETKNLYREDFRVPWRLWAPGDVRLNSASTASSAKFALIVRREKANGDAD
                     ATVLVLHSITVQSPLIRKQLGPVFTGYQGFNTNLKKLEFRAPFREFFYRWDEFCKVATI
                     QEDGEDGERHYRLLFNIISSEIEPHIDQAEDLLKNHVISFDYVWAMFEPGAEVIARMET
                     MTAYTCYLRPGIDDIRVRLEQRGRKFEMLRGLPCMAYSGAYQLQRTTFGAPHQQYVEEG
                     RIMIDCASFLRYNGRRTEDLGPLDRPSAPSDHMDTLGALTLGDDLDDEPDHGPGGTIRL
                     MRYMAKKARRIYAGRHQKPSSTRCLLPEYYALCCATVRGFCLKAKEWATFSIDMVKDIQ
                     WSHEAFNQLVLPEDYKKIIWAFVDTQLSGSDDFDDIVRGKGRGVVMLLSGEPGTVADAM
                     KKPLYNVSAGELGDSADAVEANLRRVLELSTKWSAVLLIDECDVFLEKRTISDLHRNKL
                     VSVFLRLLEYYQGVMFLTTNRVASFDPAFESRIHLTIDYPRLDFADRLHIWRTFVSSSS
                     AVVEEELEGLSRIELNGRQIKNVVKTARLLAARERGPLALEHIETVLRVKKILPKKDET
                     "
     PFAM_domain     complement(join(15983..16290,16372))
                     /aSDomain="AAA"
                     /aSTool="clusterhmmer"
                     /database="35.0"
                     /db_xref="PF00004.32"
                     /db_xref="GO:0005524"
                     /db_xref="GO:0016887"
                     /description="ATPase family associated with various
                     cellular activities (AAA)"
                     /detection="hmmscan"
                     /domain_id="clusterhmmer_JX265_007027_0006"
                     /evalue="3.00E-08"
                     /gene_ontologies="GO:0005524: ATP binding"
                     /gene_ontologies="GO:0016887: ATP hydrolysis activity"
                     /label="JX265_007027"
                     /locus_tag="JX265_007027"
                     /protein_end="556"
                     /protein_start="453"
                     /score="34.3"
                     /tool="antismash"
                     /translation="VADAMKKPLYNVSAGELGDSADAVEANLRRVLELSTKWSAVLLID
                     ECDVFLEKRTISDLHRNKLVSVFLRLLEYYQGVMFLTTNRVASFDPAFESRIHLTIDY"
     gene            complement(19035..20986)
                     /locus_tag="JX265_007028"
     mRNA            complement(join(19035..19226,19287..20679,20928..20986))
                     /locus_tag="JX265_007028"
                     /product="hypothetical protein"
     CDS             complement(join(19035..19226,19287..20679,20928..20986))
                     /codon_start=1
                     /gene_functions="other (smcogs) SMCOG1299:chaperonin GroEL
                     (Score: 75.1; E-value: 5.7e-23)"
                     /gene_kind="other"
                     /locus_tag="JX265_007028"
                     /product="hypothetical protein"
                     /protein_id="KAI1868205.1"
                     /transl_table=1
                     /translation="MSLNIPNAPNAGLFKGGYNNYDSEDGAVLRNIDACRAIASTVQTS
                     LGPYGRNKIVINHLQKMILTSDAATILKELDVVHPAAKLLVMASQQQEAEMGDATNLVI
                     VLAGELLRKAEDLLRMGLKTADIVTGYERAAQFALEALEQLVVDKVENIRDQEELSKAI
                     RTVVASKQNGNEDFLADLVAEAVLAVLPKNPANFNVDNIRVVKIMGGALEQSRVVKGMV
                     FPKEPDGSVKKVQKAKVGVFSCPLDTSQTETKGTVLLHNAKEMMDFTKGEEDQLDIAIK
                     ELYDAGLRVVIAGSTVGELAMHYLNRYGILVIKILSKFELRRICRVVGATPLARLGAPM
                     PDEMGSVDVVETLEIGGDRVTVFRQEDEVTRTATIVLRGATQNHLDDVERAVDDGVNVV
                     KAITRDPRLVPGAGATETQLVARIQAFGDKTSGLPQYSIRKFGEAFEVVPRTLAESAGL
                     DATEVLSKLYTAHYKKDDWKTGVDIENDDGTGLLDANDDGILDLMVTKAWAIKLATDAA
                     RTVLSVDQIIVARQAGGPKPPGPNPNWDDD"
     aSDomain        complement(join(19065..19226,19287..20679,20928..20959))
                     /aSDomain="TIGR02346"
                     /aSTool="tigrfam"
                     /description="chap_CCT_theta: T-complex protein 1, theta
                     subunit"
                     /detection="hmmscan"
                     /domain_id="TIGRFam_JX265_007028_0002"
                     /evalue="1.10E-242"
                     /identifier="TIGR02346"
                     /label="JX265_007028"
                     /locus_tag="JX265_007028"
                     /protein_end="538"
                     /protein_start="9"
                     /score="804.2"
                     /tool="antismash"
                     /translation="NAGLFKGGYNNYDSEDGAVLRNIDACRAIASTVQTSLGPYGRNKI
                     VINHLQKMILTSDAATILKELDVVHPAAKLLVMASQQQEAEMGDATNLVIVLAGELLRK
                     AEDLLRMGLKTADIVTGYERAAQFALEALEQLVVDKVENIRDQEELSKAIRTVVASKQN
                     GNEDFLADLVAEAVLAVLPKNPANFNVDNIRVVKIMGGALEQSRVVKGMVFPKEPDGSV
                     KKVQKAKVGVFSCPLDTSQTETKGTVLLHNAKEMMDFTKGEEDQLDIAIKELYDAGLRV
                     VIAGSTVGELAMHYLNRYGILVIKILSKFELRRICRVVGATPLARLGAPMPDEMGSVDV
                     VETLEIGGDRVTVFRQEDEVTRTATIVLRGATQNHLDDVERAVDDGVNVVKAITRDPRL
                     VPGAGATETQLVARIQAFGDKTSGLPQYSIRKFGEAFEVVPRTLAESAGLDATEVLSKL
                     YTAHYKKDDWKTGVDIENDDGTGLLDANDDGILDLMVTKAWAIKLATDAARTVLSVDQI
                     IVARQAGGPKPP"
     PFAM_domain     complement(join(19089..19226,19287..20627))
                     /aSDomain="Cpn60_TCP1"
                     /aSTool="clusterhmmer"
                     /database="35.0"
                     /db_xref="PF00118.27"
                     /db_xref="GO:0005524"
                     /description="TCP-1/cpn60 chaperonin family"
                     /detection="hmmscan"
                     /domain_id="clusterhmmer_JX265_007028_0007"
                     /evalue="9.00E-147"
                     /gene_ontologies="GO:0005524: ATP binding"
                     /label="JX265_007028"
                     /locus_tag="JX265_007028"
                     /protein_end="530"
                     /protein_start="37"
                     /score="489.8"
                     /tool="antismash"
                     /translation="IASTVQTSLGPYGRNKIVINHLQKMILTSDAATILKELDVVHPAA
                     KLLVMASQQQEAEMGDATNLVIVLAGELLRKAEDLLRMGLKTADIVTGYERAAQFALEA
                     LEQLVVDKVENIRDQEELSKAIRTVVASKQNGNEDFLADLVAEAVLAVLPKNPANFNVD
                     NIRVVKIMGGALEQSRVVKGMVFPKEPDGSVKKVQKAKVGVFSCPLDTSQTETKGTVLL
                     HNAKEMMDFTKGEEDQLDIAIKELYDAGLRVVIAGSTVGELAMHYLNRYGILVIKILSK
                     FELRRICRVVGATPLARLGAPMPDEMGSVDVVETLEIGGDRVTVFRQEDEVTRTATIVL
                     RGATQNHLDDVERAVDDGVNVVKAITRDPRLVPGAGATETQLVARIQAFGDKTSGLPQY
                     SIRKFGEAFEVVPRTLAESAGLDATEVLSKLYTAHYKKDDWKTGVDIENDDGTGLLDAN
                     DDGILDLMVTKAWAIKLATDAARTVLSVDQIIVAR"
     gene            21883..23302
                     /locus_tag="JX265_007029"
     mRNA            join(21883..21898,22287..23302)
                     /locus_tag="JX265_007029"
                     /product="hypothetical protein"
     CDS             join(21883..21898,22287..23302)
                     /codon_start=1
                     /locus_tag="JX265_007029"
                     /product="hypothetical protein"
                     /protein_id="KAI1868206.1"
                     /transl_table=1
                     /translation="MAPSNSNPPSLPPTVEEAYRRKCIQLKQRSKEIEDENDAYRLRLK
                     RLERQIQKARLERAFLLEQIAKRTSTNVEDSEGSPSPPPTVSVSGSPHLGALDQRFATQ
                     PDDKPMRLKRGHKSSHLPSDLASSGPTFISDNPRGFSPASDTYSHDQYSSRNGANVLPK
                     PPKRPSNGFEIYCNDTRPKLQEEHKDEIAAGEYQLEQELAKGWKDLTQDEQAVYQKRYE
                     EALKQWKEDRDAYRRSLKEANKRGRNGGRDYDSYPSFRRGRGSAAARHRSQLARDDTED
                     VSVADDQGEDQDVEMGDADAQEAEAEAEAEAEAEAEAEAEADRTAYDQETEPEEDGQDQ
                     VSD"
     PFAM_domain     22763..22978
                     /aSDomain="HMG_box"
                     /aSTool="clusterhmmer"
                     /database="35.0"
                     /db_xref="PF00505.22"
                     /description="HMG (high mobility group) box"
                     /detection="hmmscan"
                     /domain_id="clusterhmmer_JX265_007029_0008"
                     /evalue="4.10E-09"
                     /label="JX265_007029"
                     /locus_tag="JX265_007029"
                     /protein_end="236"
                     /protein_start="164"
                     /score="36.8"
                     /tool="antismash"
                     /translation="PKRPSNGFEIYCNDTRPKLQEEHKDEIAAGEYQLEQELAKGWKDL
                     TQDEQAVYQKRYEEALKQWKEDRDAYR"
     gene            complement(24416..25759)
                     /locus_tag="JX265_007030"
     mRNA            complement(join(24416..25323,25376..25514,25565..25759))
                     /locus_tag="JX265_007030"
                     /product="hypothetical protein"
     CDS             complement(join(24416..25323,25376..25514,25565..25759))
                     /codon_start=1
                     /gene_functions="biosynthetic-additional
                     (rule-based-clusters) Abhydrolase_6"
                     /gene_functions="biosynthetic-additional
                     (rule-based-clusters) PF00561"
                     /gene_kind="biosynthetic-additional"
                     /locus_tag="JX265_007030"
                     /product="hypothetical protein"
                     /protein_id="KAI1868207.1"
                     /sec_met_domain="Abhydrolase_6 (E-value: 5.6e-14, bitscore:
                     47.2, seeds: 455, tool: rule-based-clusters)"
                     /sec_met_domain="PF00561 (E-value: 2.5e-06, bitscore: 21.2,
                     seeds: 48, tool: rule-based-clusters)"
                     /transl_table=1
                     /translation="MSSEYFRIVEHTVRCQHTREYIAATANGDLDTPLLAVKQYIPKDN
                     ANPQTGDVTIIGTHANGFPKEVYEPLWEDIYVRAKKEGLRIRSIWVADAWTQGKSGIAN
                     EGILGLDPSWADHSRDLLSLINQKQDEMPQPIVGVGHSMGGTELVQLALMHPRLLRSLV
                     LIDPVITKGNAGAMPAAMSARRRDLWPSRQAAVDAFRRNPYYRSWDPRVFERWTEHGLR
                     EAPTELHPLESGLKGGEPASRPVTLATSKHQEIVAFQRPMERVEFTSSFNGSHPAQQLH
                     KLPKHPFYRPEPLQVYERLPEVRPSVLYIFGRKSPFAIPEECEAKVRRTGSGHGGSGGV
                     ETGRVERIDLDCGHLMPMEMVGECAEAAVGFLGSEIQRWRKDQEAFSRWRQASPRRVQI
                     TVQDKWMSMLKSRM"
     PFAM_domain     complement(join(24557..25323,25376..25514,25565..25585))
                     /aSDomain="Abhydrolase_6"
                     /aSTool="clusterhmmer"
                     /database="35.0"
                     /db_xref="PF12697.10"
                     /description="Alpha/beta hydrolase family"
                     /detection="hmmscan"
                     /domain_id="clusterhmmer_JX265_007030_0009"
                     /evalue="4.00E-13"
                     /label="JX265_007030"
                     /locus_tag="JX265_007030"
                     /protein_end="367"
                     /protein_start="58"
                     /score="50.6"
                     /tool="antismash"
                     /translation="HANGFPKEVYEPLWEDIYVRAKKEGLRIRSIWVADAWTQGKSGIA
                     NEGILGLDPSWADHSRDLLSLINQKQDEMPQPIVGVGHSMGGTELVQLALMHPRLLRSL
                     VLIDPVITKGNAGAMPAAMSARRRDLWPSRQAAVDAFRRNPYYRSWDPRVFERWTEHGL
                     REAPTELHPLESGLKGGEPASRPVTLATSKHQEIVAFQRPMERVEFTSSFNGSHPAQQL
                     HKLPKHPFYRPEPLQVYERLPEVRPSVLYIFGRKSPFAIPEECEAKVRRTGSGHGGSGG
                     VETGRVERIDLDCGHLMPMEMVGECAEA"
     gene            complement(26298..28013)
                     /locus_tag="JX265_007031"
     mRNA            complement(join(26298..26941,27027..27156,27231..27471,
                     27547..27781,27833..28013))
                     /locus_tag="JX265_007031"
                     /product="hypothetical protein"
     CDS             complement(join(26298..26941,27027..27156,27231..27471,
                     27547..27781,27833..28013))
                     /codon_start=1
                     /locus_tag="JX265_007031"
                     /product="hypothetical protein"
                     /protein_id="KAI1868208.1"
                     /transl_table=1
                     /translation="MELDAPRNIKHIDELQWSTSLMRNEHEIYGTHPESRILFLNVNIL
                     DSTGALPYRGDVFIEGERISAVGTVPNVEELKSDPKVRVFRGRGRTLMSGLGDGHAHFS
                     WNGGDLDRQGELKIEEHTLLTMRSAQCFLDSGYTMCFGAASAKERLDVVIRNAINAGDI
                     PGPRYLANGQEMARRGGELVGGITAFADGPEEMRQVIRQHVNVGVDNVKLSMSGEEITE
                     IRSAQDCYFTDEETAACVDEAHKHGRMLCAHARARDSVKMCIRHGVEAIYHASYIDEEG
                     MDMLEKAKMHHVVVPAINWLIATLNEAEAFGYTHEKAEKVGYGRELDAAVAALREMHRR
                     GIVVLPGGDYGFAWTPHGTYARDLEYFVKLLGFTPHEAVIAATAGVAKLMRRPAELGKI
                     QPGYYADCILVDGNPLDDISVLQDHDKLNVICINGRVHKAGHKEYVPPPVAGQDGNRHV
                     IVPDAEFPEIRKAMQKQY"
     PFAM_domain     complement(join(26421..26941,27027..27156,27231..27471,
                     27547..27689))
                     /aSDomain="Amidohydro_1"
                     /aSTool="clusterhmmer"
                     /database="35.0"
                     /db_xref="PF01979.23"
                     /db_xref="GO:0016787"
                     /description="Amidohydrolase family"
                     /detection="hmmscan"
                     /domain_id="clusterhmmer_JX265_007031_0010"
                     /evalue="1.70E-20"
                     /gene_ontologies="GO:0016787: hydrolase activity"
                     /label="JX265_007031"
                     /locus_tag="JX265_007031"
                     /protein_end="436"
                     /protein_start="91"
                     /score="73.7"
                     /tool="antismash"
                     /translation="LMSGLGDGHAHFSWNGGDLDRQGELKIEEHTLLTMRSAQCFLDSG
                     YTMCFGAASAKERLDVVIRNAINAGDIPGPRYLANGQEMARRGGELVGGITAFADGPEE
                     MRQVIRQHVNVGVDNVKLSMSGEEITEIRSAQDCYFTDEETAACVDEAHKHGRMLCAHA
                     RARDSVKMCIRHGVEAIYHASYIDEEGMDMLEKAKMHHVVVPAINWLIATLNEAEAFGY
                     THEKAEKVGYGRELDAAVAALREMHRRGIVVLPGGDYGFAWTPHGTYARDLEYFVKLLG
                     FTPHEAVIAATAGVAKLMRRPAELGKIQPGYYADCILVDGNPLDDISVLQDHDKLNVIC
                     INGRV"
     gene            30001..30785
                     /locus_tag="JX265_007032"
     mRNA            join(30001..30076,30145..30785)
                     /locus_tag="JX265_007032"
                     /product="hypothetical protein"
     CDS             join(30001..30076,30145..30785)
                     /codon_start=1
                     /gene_functions="biosynthetic (rule-based-clusters)
                     fungal-RiPP-like: DUF3328"
                     /gene_kind="biosynthetic"
                     /locus_tag="JX265_007032"
                     /product="hypothetical protein"
                     /protein_id="KAI1868209.1"
                     /sec_met_domain="DUF3328 (E-value: 1.8e-48, bitscore:
                     159.1, seeds: 45, tool: rule-based-clusters)"
                     /transl_table=1
                     /translation="MSSVAAFRGCRNSVVNEWIQSTSTYSPILRDMDMKISSQTFNGAL
                     RDNTTIWRQPPSREVDAAWDFLSAEDMQLITVSADDILLAGKDPSRSVKAPASWGFGDD
                     AYIAQVEVFHQIHCLNELRKEMHYDYYYSSPRTELHLSHKSHCVHMLLQTLMCNADVGI
                     VTHQWVHDEAYSNPKTRPFPYFDVVKKCRDFDGVMHWLRHGGGVENLAEKLPMDYPGGT
                     PVINAQGYTQKQGSKV"
     PFAM_domain     join(30046..30076,30145..30671)
                     /aSDomain="UstYa"
                     /aSTool="clusterhmmer"
                     /database="35.0"
                     /db_xref="PF11807.11"
                     /db_xref="GO:0043386"
                     /description="Mycotoxin biosynthesis protein UstYa"
                     /detection="hmmscan"
                     /domain_id="clusterhmmer_JX265_007032_0011"
                     /evalue="1.50E-46"
                     /gene_ontologies="GO:0043386: mycotoxin biosynthetic
                     process"
                     /label="JX265_007032"
                     /locus_tag="JX265_007032"
                     /protein_end="201"
                     /protein_start="15"
                     /score="159.1"
                     /tool="antismash"
                     /translation="NEWIQSTSTYSPILRDMDMKISSQTFNGALRDNTTIWRQPPSREV
                     DAAWDFLSAEDMQLITVSADDILLAGKDPSRSVKAPASWGFGDDAYIAQVEVFHQIHCL
                     NELRKEMHYDYYYSSPRTELHLSHKSHCVHMLLQTLMCNADVGIVTHQWVHDEAYSNPK
                     TRPFPYFDVVKKCRDFDGVMHWL"
     gene            complement(32610..34489)
                     /locus_tag="JX265_007033"
     mRNA            complement(join(32610..32990,33051..33154,33237..33732,
                     33783..34106,34168..34325,34402..34489))
                     /locus_tag="JX265_007033"
                     /product="hypothetical protein"
     CDS             complement(join(32610..32990,33051..33154,33237..33732,
                     33783..34106,34168..34325,34402..34489))
                     /codon_start=1
                     /locus_tag="JX265_007033"
                     /product="hypothetical protein"
                     /protein_id="KAI1868210.1"
                     /transl_table=1
                     /translation="MALCCPSRASLLTGKAGHNTNVTDVKGPYGGYDKFVAEGFNDRYL
                     PVWLQDAGYSTWYIGKLFNSHNPQNYNKPFPAAWNGSDFLLDPYQYSYFSPMFQRNEDA
                     PVLHNGSYVTDLLAEKSFGFLDDAVTAGKPFFLTMAPIAPHSQVDTNLTTLLSSTSAPQ
                     PKPEHANLFLDAKVPRAPNFNPEFASLSSGASWVKTLPRLNATQVENNDKWHRSRLQSL
                     QSVDSMVDQLFLRLEQHGIIDNTYVFFTSDNGYHIGHHRMAPGKTCGYEEDTNVPLIVR
                     GPGVPAGARFKSPTSMTDLAPTFVKIAGKQPQVDFDGVAIPLTEVAMKTNTRHEHVNIE
                     FWRLSQPGEGGVRNTTQVANTYKSLRIVSTDYSFYYSVWCTNEHELYDMTSDPYQLNNV
                     FKDGFNSNSSSNIVVRGTSVPVSRLASRLDGLLMVLKSCSGISCRDPWGTLDPTGRITS
                     LLAALSPEYDKFFNGEIPRISFDECKAGYLVEFEGPQYTTAYQLRPRDGQDPDWAINV"
     PFAM_domain     complement(join(33376..33732,33783..34106,34168..34325,
                     34402..34483))
                     /aSDomain="Sulfatase"
                     /aSTool="clusterhmmer"
                     /database="35.0"
                     /db_xref="PF00884.26"
                     /db_xref="GO:0008484"
                     /description="Sulfatase"
                     /detection="hmmscan"
                     /domain_id="clusterhmmer_JX265_007033_0012"
                     /evalue="6.20E-50"
                     /gene_ontologies="GO:0008484: sulfuric ester hydrolase
                     activity"
                     /label="JX265_007033"
                     /locus_tag="JX265_007033"
                     /protein_end="309"
                     /protein_start="2"
                     /score="170.5"
                     /tool="antismash"
                     /translation="LCCPSRASLLTGKAGHNTNVTDVKGPYGGYDKFVAEGFNDRYLPV
                     WLQDAGYSTWYIGKLFNSHNPQNYNKPFPAAWNGSDFLLDPYQYSYFSPMFQRNEDAPV
                     LHNGSYVTDLLAEKSFGFLDDAVTAGKPFFLTMAPIAPHSQVDTNLTTLLSSTSAPQPK
                     PEHANLFLDAKVPRAPNFNPEFASLSSGASWVKTLPRLNATQVENNDKWHRSRLQSLQS
                     VDSMVDQLFLRLEQHGIIDNTYVFFTSDNGYHIGHHRMAPGKTCGYEEDTNVPLIVRGP
                     GVPAGARFKSPTSMTDLAPTFVKIAG"
     gene            36482..37351
                     /locus_tag="JX265_007034"
     mRNA            join(36482..36985,37045..37183,37236..37351)
                     /locus_tag="JX265_007034"
                     /product="hypothetical protein"
     CDS             join(36482..36985,37045..37183,37236..37351)
                     /codon_start=1
                     /locus_tag="JX265_007034"
                     /product="hypothetical protein"
                     /protein_id="KAI1868211.1"
                     /transl_table=1
                     /translation="MPLHKPEPARPVNTTVETQTDSSRPLSATPSKLSISGTRDFGMKF
                     MPGVEDMPVSTTGSQRSPDTNTEATWTNSPVNAPPTYWEAPHSEASTELDDEDEDEHHP
                     YLLSWWWILKGTGLILFGVFANALVLADAIAKLLHHTPVLYGDTTVRKWPRVTGVVDGC
                     AVGGKYLGLGIYDGLADWVVLPCKGAKEEGAFGAFKGFLRAPGSTMFKMAAGIAGIVGH
                     PFFGIYKDSKKIRITIKHKRTKHRKDTSQV"
     gene            complement(38073..38918)
                     /locus_tag="JX265_007035"
     mRNA            complement(join(38073..38540,38607..38918))
                     /locus_tag="JX265_007035"
                     /product="hypothetical protein"
     CDS             complement(join(38073..38540,38607..38918))
                     /codon_start=1
                     /locus_tag="JX265_007035"
                     /product="hypothetical protein"
                     /protein_id="KAI1868212.1"
                     /transl_table=1
                     /translation="MQYKVLVAASLALGVSAAPSPQITAAPKKLAARASLPASSGTSKL
                     SAVQTIAAGESYDGGMYMIDRGVSCTSGEGGGSDAVFLLEEGASLSNVIIGPNQIEGVH
                     CNGACTLTNVWWSAVCEDAFSIKEQSSGATTYVKGGGAFGASDKVVQHNGAGTVSISDF
                     TVDDFGKLYRSCGNCDTMHERHVIMSGITASSGSQLAGINSNYGDSATLSDITASNVDD
                     ICVTYTGTDNNDEEPVKNGSGPDGTYCIYDESDVTQS"
     PFAM_domain     complement(join(38154..38540,38607..38816))
                     /aSDomain="Pectate_lyase"
                     /aSTool="clusterhmmer"
                     /database="35.0"
                     /db_xref="PF03211.16"
                     /db_xref="GO:0005576"
                     /db_xref="GO:0030570"
                     /description="Pectate lyase"
                     /detection="hmmscan"
                     /domain_id="clusterhmmer_JX265_007035_0013"
                     /evalue="6.70E-84"
                     /gene_ontologies="GO:0005576: extracellular region"
                     /gene_ontologies="GO:0030570: pectate lyase activity"
                     /label="JX265_007035"
                     /locus_tag="JX265_007035"
                     /protein_end="233"
                     /protein_start="34"
                     /score="280.6"
                     /tool="antismash"
                     /translation="SLPASSGTSKLSAVQTIAAGESYDGGMYMIDRGVSCTSGEGGGSD
                     AVFLLEEGASLSNVIIGPNQIEGVHCNGACTLTNVWWSAVCEDAFSIKEQSSGATTYVK
                     GGGAFGASDKVVQHNGAGTVSISDFTVDDFGKLYRSCGNCDTMHERHVIMSGITASSGS
                     QLAGINSNYGDSATLSDITASNVDDICVTYTGTDNN"
     gene            complement(40480..42310)
                     /locus_tag="JX265_007036"
     mRNA            complement(join(40480..42099,42173..42310))
                     /locus_tag="JX265_007036"
                     /product="hypothetical protein"
     CDS             complement(join(40480..42099,42173..42310))
                     /codon_start=1
                     /gene_functions="biosynthetic-additional
                     (rule-based-clusters) Peptidase_M16"
                     /gene_functions="biosynthetic-additional
                     (rule-based-clusters) Peptidase_M16_C"
                     /gene_kind="biosynthetic-additional"
                     /locus_tag="JX265_007036"
                     /product="hypothetical protein"
                     /protein_id="KAI1868213.1"
                     /sec_met_domain="Peptidase_M16 (E-value: 6.8e-42, bitscore:
                     136.9, seeds: 24, tool: rule-based-clusters)"
                     /sec_met_domain="Peptidase_M16_C (E-value: 1.3e-56,
                     bitscore: 185.4, seeds: 139, tool: rule-based-clusters)"
                     /transl_table=1
                     /translation="MFRASSSRLFTRGVASPTRRTASLAKRHVNRTPVRTLASVSVPTP
                     QEPTDLDNITTLPNGVRVASEALPGSFSGVGVYIEGGSRFENAYLSGVSHIVDRLAFAS
                     TTKRSGEQIQETVESLGGNIQCVSSRESMMYQAATFNSAVPTATELLAETIRNPQISEE
                     EVSQELATAEYEITEIWKKPELILPELVHMAAFKDNTLGNPLLCPAERIPEINKSVVEA
                     YRKAFYRPERTVVAFAGVAHDEAVQLATQFFGDMEGSDQPALSRTGSETSIGSNVSAST
                     DDSTASSASSASSTPSQQSPSILSKLPLFKNLSTSASSNAAVITDPAKLYPTQQEMTAP
                     AHYTGGFVSLPSQPPSYNPLQPVFTHIHLAFEGLPIASDDIYALATLNTLLGGGGSFSA
                     GGPGKGMYSRLYTNVLNQHAWVESCIAFNHSYTDSGLFGISAMCIPGRTQPMLDVMCQE
                     LRALTLSTGFAALGQVEVSRAKNQLRSSLLMNLESRMVELEDLGRQVQVHGRKVPVHEM
                     CRKIESLTVEDLRRVAQQVTGGLVQNPGNGSGQPTVVLQEAQQPGSSAKSLSWEEIQDR
                     IYRWGLGRR"
     PFAM_domain     complement(40789..41595)
                     /aSDomain="Peptidase_M16_C"
                     /aSTool="clusterhmmer"
                     /database="35.0"
                     /db_xref="PF05193.24"
                     /description="Peptidase M16 inactive domain"
                     /detection="hmmscan"
                     /domain_id="clusterhmmer_JX265_007036_0015"
                     /evalue="2.60E-54"
                     /label="JX265_007036"
                     /locus_tag="JX265_007036"
                     /protein_end="483"
                     /protein_start="214"
                     /score="184.2"
                     /tool="antismash"
                     /translation="INKSVVEAYRKAFYRPERTVVAFAGVAHDEAVQLATQFFGDMEGS
                     DQPALSRTGSETSIGSNVSASTDDSTASSASSASSTPSQQSPSILSKLPLFKNLSTSAS
                     SNAAVITDPAKLYPTQQEMTAPAHYTGGFVSLPSQPPSYNPLQPVFTHIHLAFEGLPIA
                     SDDIYALATLNTLLGGGGSFSAGGPGKGMYSRLYTNVLNQHAWVESCIAFNHSYTDSGL
                     FGISAMCIPGRTQPMLDVMCQELRALTLSTGFAALGQVEVSRAKNQL"
     PFAM_domain     complement(41614..42054)
                     /aSDomain="Peptidase_M16"
                     /aSTool="clusterhmmer"
                     /database="35.0"
                     /db_xref="PF00675.23"
                     /description="Insulinase (Peptidase family M16)"
                     /detection="hmmscan"
                     /domain_id="clusterhmmer_JX265_007036_0014"
                     /evalue="6.80E-41"
                     /label="JX265_007036"
                     /locus_tag="JX265_007036"
                     /protein_end="208"
                     /protein_start="61"
                     /score="139.8"
                     /tool="antismash"
                     /translation="RVASEALPGSFSGVGVYIEGGSRFENAYLSGVSHIVDRLAFASTT
                     KRSGEQIQETVESLGGNIQCVSSRESMMYQAATFNSAVPTATELLAETIRNPQISEEEV
                     SQELATAEYEITEIWKKPELILPELVHMAAFKDNTLGNPLLCP"
     gene            43041..44646
                     /locus_tag="JX265_007037"
     mRNA            join(43041..43170,43226..44646)
                     /locus_tag="JX265_007037"
                     /product="hypothetical protein"
     CDS             join(43041..43170,43226..44646)
                     /codon_start=1
                     /gene_functions="biosynthetic-additional
                     (rule-based-clusters) Pyr_redox_2"
                     /gene_kind="biosynthetic-additional"
                     /locus_tag="JX265_007037"
                     /product="hypothetical protein"
                     /protein_id="KAI1868214.1"
                     /sec_met_domain="Pyr_redox_2 (E-value: 1e-41, bitscore:
                     137.0, seeds: 64, tool: rule-based-clusters)"
                     /transl_table=1
                     /translation="MAGRRLVNRQLLSLCPPSARHSAPTHPISLARFASVDSSNGNDKD
                     RKERVVILGSGWAGYGFARTLDPKKYERIMISPRSYFVFTPLLAGTAVGTLEFRATLES
                     VRRLGLDSFHQGWADDIDFTKKTIRVEANTSDDLASRTHLLPTKSSKVQAEKGVMFDVP
                     YDKLVIAVGSYTQTFGIEGVKEHANFLRDVGDARKIRLRVLQCFEKAALPTTTDEERKK
                     LLHFAVVGGGPTGIEFAAELHDLIQDDLKKLYPDVMKYVGITVYDVAPKVLPMFDQTLA
                     NYAMETFRREGIKVKTQHHLTRIRPDDDTAGCLKLKIEELGDEEVDAGIVVWSTGLMQN
                     PLVQKLEEKVFRPSLIAGSADPAPEVRLHKDAKTGSLLTNTHLNLTVVPSRLEQAKDTS
                     SSILPDVYAIGDCAIIDGQVLPATAQVASQKASYLAKQLNKGTAGTTDFKFRNWGTMTY
                     LGGWKAIHQSSADDLKGWAAWVLWRTAYLTKSMSIRNKIMVPIYWFISWVFGRDISRF"
     PFAM_domain     43240..44127
                     /aSDomain="Pyr_redox_2"
                     /aSTool="clusterhmmer"
                     /database="35.0"
                     /db_xref="PF07992.17"
                     /db_xref="GO:0016491"
                     /description="Pyridine nucleotide-disulphide
                     oxidoreductase"
                     /detection="hmmscan"
                     /domain_id="clusterhmmer_JX265_007037_0016"
                     /evalue="8.10E-40"
                     /gene_ontologies="GO:0016491: oxidoreductase activity"
                     /label="JX265_007037"
                     /locus_tag="JX265_007037"
                     /protein_end="344"
                     /protein_start="48"
                     /score="137.0"
                     /tool="antismash"
                     /translation="RVVILGSGWAGYGFARTLDPKKYERIMISPRSYFVFTPLLAGTAV
                     GTLEFRATLESVRRLGLDSFHQGWADDIDFTKKTIRVEANTSDDLASRTHLLPTKSSKV
                     QAEKGVMFDVPYDKLVIAVGSYTQTFGIEGVKEHANFLRDVGDARKIRLRVLQCFEKAA
                     LPTTTDEERKKLLHFAVVGGGPTGIEFAAELHDLIQDDLKKLYPDVMKYVGITVYDVAP
                     KVLPMFDQTLANYAMETFRREGIKVKTQHHLTRIRPDDDTAGCLKLKIEELGDEEVDAG
                     IVVWSTGLMQNPLVQ"
     gene            46275..48644
                     /locus_tag="JX265_007038"
     mRNA            46275..48644
                     /locus_tag="JX265_007038"
                     /product="hypothetical protein"
     CDS             46275..48644
                     /codon_start=1
                     /locus_tag="JX265_007038"
                     /product="hypothetical protein"
                     /protein_id="KAI1868215.1"
                     /transl_table=1
                     /translation="MKSLYFLVLSLYTARGVESSTTPPLGFERRALLRDFTRRAAAGSS
                     ASTSGTCSLDESAPTISAPKTNVWRTLSPEDNIAVYNLLHDPASGLNLTDVSTAGINDN
                     YLFYIDTVPLNKSEVLPYLDASGPKPAQYARAIIFEGGKEEPVSQEYMVGPLPVDSKTT
                     IQKLDYLYNGGSGGSIPFNGRTFDALRAAASDTLLLEIMANVSDITTALLGGAWYGDFL
                     PESTLESSISAPSSYDGTQAFRIVAFKRPGPASYLRPVDFYVILDCTGTDASLYKLKSI
                     VTNTRVFPSIAELRAAFEAGELTEENKQPEDYDWALVKPDQEMGKRDLEEKFAPQSIEI
                     GGKRYKLDNEQKYVEYMGWSFYVSHTISLGVMFFDIKFKGERILYELSMQEAAAQYGGF
                     QPKSASTLYHDTYYQMGTNLYPLVDGFDCPFGSSFWNVTYHDTNTTVVSPNAICIFESD
                     AGFPLSRHRAPGGNAYGLTNIGVVKASMLTLRSIATVGNYDYLFDYAFHVDGSLEVTVR
                     ASGYLQSSFYYPDQGKWGPRIQQATQGSLHDHVLTWKADFDILDTNNDLEVTEVRAAPT
                     EQPWFPELGVFEQLELNQYKMDTEQRFDWAANGQTMYCVNHASETNKWGTKRGYRIIPG
                     RSNIRLSTLDSPFSRRNSELSKSQLAVTRQHDTEPWGNSVQNLNMPWKPQQDFGKFFNN
                     ESIEGEDLVVWFTLGMHHFTRAEDVPVTLYSEAVSSIMFAPQNFFDRAQDGDIQNRRWI
                     TPAPNSTSLVYETFGIALPQCKVELKERLIQPFDLY"
     PFAM_domain     47280..48503
                     /aSDomain="Cu_amine_oxid"
                     /aSTool="clusterhmmer"
                     /database="35.0"
                     /db_xref="PF01179.23"
                     /db_xref="GO:0005507"
                     /db_xref="GO:0008131"
                     /db_xref="GO:0009308"
                     /db_xref="GO:0048038"
                     /description="Copper amine oxidase, enzyme domain"
                     /detection="hmmscan"
                     /domain_id="clusterhmmer_JX265_007038_0017"
                     /evalue="5.40E-121"
                     /gene_ontologies="GO:0005507: copper ion binding"
                     /gene_ontologies="GO:0008131: primary amine oxidase
                     activity"
                     /gene_ontologies="GO:0009308: amine metabolic process"
                     /gene_ontologies="GO:0048038: quinone binding"
                     /label="JX265_007038"
                     /locus_tag="JX265_007038"
                     /protein_end="743"
                     /protein_start="335"
                     /score="404.4"
                     /tool="antismash"
                     /translation="QSIEIGGKRYKLDNEQKYVEYMGWSFYVSHTISLGVMFFDIKFKG
                     ERILYELSMQEAAAQYGGFQPKSASTLYHDTYYQMGTNLYPLVDGFDCPFGSSFWNVTY
                     HDTNTTVVSPNAICIFESDAGFPLSRHRAPGGNAYGLTNIGVVKASMLTLRSIATVGNY
                     DYLFDYAFHVDGSLEVTVRASGYLQSSFYYPDQGKWGPRIQQATQGSLHDHVLTWKADF
                     DILDTNNDLEVTEVRAAPTEQPWFPELGVFEQLELNQYKMDTEQRFDWAANGQTMYCVN
                     HASETNKWGTKRGYRIIPGRSNIRLSTLDSPFSRRNSELSKSQLAVTRQHDTEPWGNSV
                     QNLNMPWKPQQDFGKFFNNESIEGEDLVVWFTLGMHHFTRAEDVPVTLYSEAVSSIMFA
                     PQNFFDRAQ"
     gene            50602..51120
                     /locus_tag="JX265_007039"
     mRNA            join(50602..50732,50799..50914,50978..51120)
                     /locus_tag="JX265_007039"
                     /product="hypothetical protein"
     CDS             join(50602..50732,50799..50914,50978..51120)
                     /codon_start=1
                     /locus_tag="JX265_007039"
                     /product="hypothetical protein"
                     /protein_id="KAI1868216.1"
                     /transl_table=1
                     /translation="MKTSCVIFIAAFLQSATALPSEGAAKLEARAKPKLNQYASVEDCQ
                     ADKNILYHAAPVTGRCYDLDDKTGAFFSNAGGRWFPTVYTEKGCGGESYVLTTMGECPK
                     ADHCMKDATCISSSYYRNWKSYKAA"
     gene            52437..53223
                     /locus_tag="JX265_007040"
     mRNA            join(52437..52655,52729..53223)
                     /locus_tag="JX265_007040"
                     /product="hypothetical protein"
     CDS             join(52437..52655,52729..53223)
                     /codon_start=1
                     /locus_tag="JX265_007040"
                     /product="hypothetical protein"
                     /protein_id="KAI1868217.1"
                     /transl_table=1
                     /translation="MHEQRSRKPTDGIPNGQRRSTHNAENRPTTESPEGEDNKAKWYKE
                     MRAESNRELWVGTNRKARDELREGALNQHQKDEATNKDLSTYNTTSHDVVNLPDRDSEI
                     LLCKVSTFFQLLFGDATATNVCNAIRRWSAMPSLPVPKTKRHMVDDFTRQEMPQLDLEK
                     ARSLKELEKRYQCVVHYGTWAMKGHTHPDEVWLTEDTVLGRGRPRAVHENYVGLLFLRF
                     KRYVLVLAQRRYGYS"
     gene            54382..55248
                     /locus_tag="JX265_007041"
     mRNA            54382..55248
                     /locus_tag="JX265_007041"
                     /product="hypothetical protein"
     CDS             54382..55248
                     /codon_start=1
                     /locus_tag="JX265_007041"
                     /product="hypothetical protein"
                     /protein_id="KAI1868218.1"
                     /transl_table=1
                     /translation="MWHSASTQIWQNRWDGGEGFKDKYLRRNYPVYLWDGPRVGRANWA
                     CEPMTYVPEYRDQGNWVAWKFGPKFGVWYPGVQFPTWSQEAWQQATSARYVEIDTVENV
                     ELQSEVAAIAADSGKVGNSIVYLTNSAGGLRAMMMATKANGTNIKGIVMYESIGYVYPD
                     NANITAGSGPGPAFGPFVVPLERFKKLAKIPAIQFVWGDNRPETDPWVQQSRLTAKLIN
                     LYGGNAQVLNLANDAGLKGSTHSAFADLDNEKVAGVLDRFLRKNNLNGYLYSSGNDWDD
                     DDDDDDE"
     gene            complement(55490..57481)
                     /locus_tag="JX265_007042"
     mRNA            complement(55490..57481)
                     /locus_tag="JX265_007042"
                     /product="hypothetical protein"
     CDS             complement(55490..57481)
                     /codon_start=1
                     /locus_tag="JX265_007042"
                     /product="hypothetical protein"
                     /protein_id="KAI1868219.1"
                     /transl_table=1
                     /translation="MRLINSKTKELVEFSGPSIPVYAILSHTWTEGEEVSFRDMQLTQA
                     HPKESGDASADSIRSRSGFRKIERCCNQALRNGQEWVWVDTCCIDKSSSAELSEAINSM
                     FQWYKQSAVCYAVLTDVSEVPGGSENFNESLRKSRWFQRGWTLQELLAPTDLQMFNASW
                     QPIGKLGSDIAFSDTISSITGIPRAYLLGQDLRYASISQRMSWAAWRETTRKEDMAYCL
                     LGIFDVHMALLYGEGDKAFTRLQEEIIKNYDDHTILAWGNFVDETEPAPSYIDSVGILA
                     RSPRDFAHSGTLLPRREIIPNGDSPFEMTNKGLRIDLYFNLKGLAMLECYDRNNPAKSL
                     YLRVVNSKDLSTPFAIYSPPLDGSLLSRQGRSIVAITNPFSIKEYTPLSSYRPGRRTLL
                     GYMKLFIEFKSFRRGVYLNRHNTPHVVPSVSITFPPGFDWNIGGSDGWQNDLTMGPNSI
                     TFIGPRTTTMTGRQSAYIYVKSSPGSSEKGHEHAFLLMLSLHWLGSKAPQVTCKLALAS
                     DSRPVSWPGGRIRQPTRSRGKDAIVVNGQVITTRVIRSVPETLVFLLVSGEGHTQDSWP
                     FHFLRLSPYDTVFMWRLVDTFGPIFFLVWSLLRLLGVQNDAFLFIALVSMFKGNVSSLN
                     SFTLRIGIRAFVVACLFASSLKHVINCS"
     PFAM_domain     complement(57116..57418)
                     /aSDomain="HET"
                     /aSTool="clusterhmmer"
                     /database="35.0"
                     /db_xref="PF06985.14"
                     /description="Heterokaryon incompatibility protein (HET)"
                     /detection="hmmscan"
                     /domain_id="clusterhmmer_JX265_007042_0018"
                     /evalue="1.20E-08"
                     /label="JX265_007042"
                     /locus_tag="JX265_007042"
                     /protein_end="122"
                     /protein_start="21"
                     /score="35.5"
                     /tool="antismash"
                     /translation="YAILSHTWTEGEEVSFRDMQLTQAHPKESGDASADSIRSRSGFRK
                     IERCCNQALRNGQEWVWVDTCCIDKSSSAELSEAINSMFQWYKQSAVCYAVLTDVS"
ORIGIN
        1 attctggcgg cggtggcgtt gacgttgcgc ggtggactcg gagtcgcttc cgctctggtc
       61 gctgccgtta cggccgcggg tgggagagaa acctgccggc gagaaataga ccggctcaat
      121 gtgtgtagat aatgcaagag gtgacccagg ccggtcagtt atgccacgag ggggcggcgt
      181 agcagagagg gcacggggac tgctgggccc cgacggcgag ggcgacgttg cgggcgagga
      241 ggcatcgacg gtgggccgag cggtggtgcc caagagcacg cgtacgttct catcatcgga
      301 cggagtgttc gcttccacct cctttagcaa cgaagacagg aacgagggtg cgccaaggcc
      361 gtttgacggg cctcctccat tttgcattgc agacgagggc tctccatttt gccgcgatga
      421 cgagggctcg cctgattgag gcatgcggcg agtgcgaggt cgtttcagtc gccgttccgg
      481 ctgctggggt ggctctcttg gggatgcagt ggcagagcgc gatttccgct tgcgggtatt
      541 aggggtggtg ttgtttgcac tggcagcgtt gttggtgctg ctagtgctgc tgctgctgac
      601 ctccatcgcc cgctcgagat caccccacgc ctgtttctcc tcagcggtct ccggaggagg
      661 tggcggcggt tgctgcggct gggtgcgctg ggggagacct cgggcgatgt tggcggcgaa
      721 agacgcgcca gcgcccaggc gatttgcaat actgagccgc tgctgccatc tctgatattc
      781 ctgacgttct ctttcacggc gccgctgggc ccttcggtag ttgtgaagcg cttcgtcgtc
      841 gtcgtggttg tcaaggtcga gatcgaggat gtcgaacaca tggctggcaa tctggcccca
      901 agcaccctgc cactcgtcgg agcgtgctcg tcgacgtgca cggcgcatgg tcgcctgcgt
      961 gcgaggcagg tagtccgacc ggccagcagc attgctgcgg tcttcccact cttcgagctc
     1021 ttcctcgagg acggcccggt actgggcgtt gcactccatg cacagccagt ggccgcgggg
     1081 tacgcattcc aggccgacgc agtatgtgtg atagggcgcg tcgcagccat cgcacaagag
     1141 ggtgagttct tcgtgctcgg gattctggca gatgatgcag ggtctggacg gttctgcctc
     1201 ctcggggttt tcgtccaacc aggcttgcgc atcgaactcg gcaacctgct tcttgtcttg
     1261 gacagtatac gtcgagagct tggtccctcc gactttgtcg tatacgttca cagagttgaa
     1321 ggattggcgg caaatcgggc agctgtttgc cttgcccgtc cactcgcgca agcatgcatc
     1381 gtggaggacg tgaccgcaga cttctatttc ggcgatgctg ctgtcgtcgg cgttgtttgt
     1441 gggagctggg tatgctgcac cgccggcagc tgattgtgga cgtggtgata ccgcgacgtt
     1501 atcagcttca gatagcgctg actcgcttgg ctgcaagtcc aaggtggccg cgccaggtgc
     1561 agcggcggga gtgggctgca cgtctagatt ctctagacat acaatgcatt gatcagccat
     1621 cagggcagga cttcatagat tgccggcgtc gatgagctga catgtaagag atcgtgaagg
     1681 ctcttgtggg tttgggggct ctgaataata gagcttgctg cagtggatgc aacaaggcgc
     1741 agtgcagcaa agacaagcca gacacaaagt ggttttgtgg tgaattgacc gacgccgagg
     1801 ggtatcgagg accgaggggc accactgcac aacggcggta atgagttgca gcgcgtggag
     1861 ccagtcaggc gtccctatgg ggcggaagct tggcggcgga ctgaacggtc gttcagcagg
     1921 gtgcctgtcg actgaaaagt acggtcaagc gatgcacgca cacgcggcga ccaatcaagc
     1981 agccgacgaa aataagacgg ctgaatgaag acacctggaa cgcgaggtgg acggggtgtg
     2041 tgagtctctg gaggacttgc gtgcttttgg gtttggatga tttgatgatt caaagaatca
     2101 ccggtacggt gtgtatgtgt gtatgtgtgt atgtgtgtat gtgtgtatgt gtgtatgtgt
     2161 gtatgtgtgt atgtgtgtat gtgtgtatgt gtgtatgcgg cgttgtatgg gggtgcagtg
     2221 tggcagtagt gcagggcaga tagagagcga ggggggagag agagagagag attggggggc
     2281 ggattctctc agtagcgggt ggttgtggat ggggttggga acaagcttcg agatgagata
     2341 gctgtgcaga agagttgata atgacccaaa gggccaacgt tgttaactgc gacggggagc
     2401 ttttgaagag gggcgaactt gggaatggtg gccgggtagg gaatcaatcc actttgcaat
     2461 tgattgcagt tgcaaggagg gaggaacaga gggaggaaag gcggcgaatt atcgcatggg
     2521 acaggcccag gccaaactgc ggcaaaactc aaaaagaggc ccagaggttg gcggtgtttg
     2581 cgctgcgatg cgatgcgagt gccaccggga gatttgataa ctcagggaaa acgaaactat
     2641 gtctgtcgaa gagtgtgcag ccaggcagag agactgggga cggacaggca gacaggcagc
     2701 cagactggaa gccagacaga cagacccgtc agaggaggtg gaactccagt tctctcaagt
     2761 ttgcagtgga ggtgatgaag aacagggaaa gctttgggag agggggccct ttcggggggc
     2821 cttgggggcc ttgctagcag gggggttttg tcgagcttag cgctgtctgc acagcacaag
     2881 actcgctggc taagcggacc caatcagctg atgccaccca ctaacaagtc cgacggggtg
     2941 ccaatcctcg aggtttaggc caaggcgctg gcgagccgat gctatagcgg ctctcaaacg
     3001 tcgtctggca atgggggggg gctgaactcg actgggtttt gggatgtggg tgtgggctgc
     3061 tcgatccggt tgccggtacg aagtgctgcg ggacaaggac tgatggcagc cggaggccag
     3121 acacccagag ccgggatgga ggttaccgga caagaactgt gatcctgtgc aatagcacca
     3181 gcaggagcag cttggttaga ctgacgtgca gtcgagtgtg gacgggccac cacaagccta
     3241 atagtaagag taaggtgtgt gcctgggtcc tccactcggg tacctaggta gcacgtaccg
     3301 accaaccagc ctgaccggtg cccagccgct gacacagcgt cacgtctaac ttatgcctgt
     3361 tgcggaccgc caatggacgc aaggagggca gccagtgacc agaacgacat gcggcggcac
     3421 cacaccacca ccgcgaaccc gcgtggagag gccacctgcg cagaagtagc gtctctggtg
     3481 actatcgccg ttgcgcggtc aggcccccta gttttacagg tacgtgtgac cgcttggagg
     3541 gtcgtgttcc gtgacgtggt tgatagattg aagtgtggag cccagcgggc cggtaacaac
     3601 agggtcgccc agattaggaa tctgctccaa gttgctgtgt cgaggtagcg agcgtctagg
     3661 gacagagcag caaacggctg ccgcgacgag ctgcaatcaa atacgagaca ttcatctggc
     3721 agtttctttg ttgtccgagg cctgggtcga aatgtgctga tttccgagca ttcactctcg
     3781 tcctcgaaat gcggagattc cgctttgctt ggccttggtt ggcggcttac aggcagggag
     3841 gaccgagttg gagatcagag ttcagaggca tgtcatggct gacggccact cgagcggaaa
     3901 gaattgcagc acagccagtc aacgcatgaa agctgctgcg tgcccggcct ggaacgggag
     3961 agacaaacag cccagcaagc ccagcaggct gagctaccca cgtgaaagac caactggcgg
     4021 ccgagctcaa aggctcaggc ttccccacgg gcctttgtgt ggattgtcag ccggcggccg
     4081 ggtcgttgga gaatttggag aacgaaggaa tggatggcaa actgctggat gctgattcga
     4141 cgcttctcga caaactgaaa cccggaacca gtcgagtcct tatataactg ccacaccaag
     4201 gctccagcct ggcttaaggc tcaggcttac ctgggtgcat atatctcggg atttcttcac
     4261 cagctggatg acttcccggt ctgataactc ttgcgtcggc aaaaaccatc ccgccgacac
     4321 gtttggtgca tgcacattac ttcagttcag cgaatggtac tcgtaggcaa ccatggcagg
     4381 tgactcactt gtacctgaat tacgcagatc aacgtagcca tccagatggg tcaacacctc
     4441 cagctcttca aacgcgcgtg gagtcatcag tgggtggcga gggcaccctc actgccggtc
     4501 ggtcagcctc gttctcatgg aggcgccata tcagcacccg agagccaccc aggctgatcg
     4561 aggcgaccca acagattgcg atggtcttct cgcgtatcgt agggtgcttg tcaccatctg
     4621 tctccataga gggacctcgc cccacgagag tcaccccatc gatgactcga attgctgtgc
     4681 tcctcccctc agccgtccat tgttctcgag ctcccagcca gtgcaacgct gtgcggttag
     4741 tatcttcatg tcacgtagaa acacatcgaa gcgccgagcg gccatccgag ttgctggcgc
     4801 ttccctggag aacagcatcg atcgatcagg aagtcttgtt cagtcatgtc tttgtcattg
     4861 ctgatccatt ggattctctc ctatggacca aggccgagga ccgatccgta cgtcgtcaac
     4921 cttgagaatg gtatgcgtaa gaaatccgat tttcccagta caacaccgaa gccaaatgca
     4981 aaaaccatcc cttcacccga tgcgcgtcta aacctcctgg atctccctca gacggcgcag
     5041 cgtcgagcgc atggcagcgg cggcgggggt cctgttgaac cgaaggttag tatcctatgt
     5101 ccacgccgag gacgagtaga aaaaagcccc atcgtgttcc gtaggggggc gcgggttgca
     5161 acatacgaga cagtgtaggc gccaccagca atggtcttgc ggcacgactt gcagttccag
     5221 ataccggtag agtggcgctt gacgttgacc tttccgcaga aggtgcaggt gtacttggcg
     5281 tgctgggtga tttccatctt cttgacctgc ttacggagcg aggcaccgta tctgtgggag
     5341 gagccatctg tcagtacttg ttcctctctc tctctctcgc agtggaatgt tctcgctctc
     5401 gcggtgtctg tggcgggcgg tcgggagtca atgtagatag gtgggtggtg ggaatatttt
     5461 gtatcgggtt ggtcgggttg tcgtcgtggt ggtgcgctgg atggcaggcg ttcaaggccg
     5521 ttctgtggaa aatacacacc tggtaccgta tttaccggtc acgccgacct tcttggtgcg
     5581 cttggtcatc ttgtctgagt tgtcgggggt tactcgtgaa gttgttgatg acgaggttga
     5641 acgtggacgc ttcagtgaaa tttcatgtag gcgtgggtgg atttttgacg ggctcactaa
     5701 attgctttgg tgtttttcct agggttgagg tgggtgagtg ggatggacgc ggataaacga
     5761 tgggccagag ctccgacccg cccttgggat cgagcctccc aagcccctca agcctcctcg
     5821 cccgcgcgcc acacccacac actcgagcct ccagggcatt cgagcacaat ttcctgcaca
     5881 gccacagggg gggtgggcta cgcacctatg cagctgcatg ccaagcccgg ccggtctgcg
     5941 tgcagaatcg aaagcctggg tcgaagacag cgttgctcaa ccttccggtc gtctcactgc
     6001 cccaactggg gcacccatgt gacgatcgcc gggactctag ccattatcag cactgtcacc
     6061 gtcctcgcca ggtagctttg actttgggaa atgtgtgaac tcccatcgca tcttcacggg
     6121 aataggggac gcattgtgga tgtgctgccg aggcagcctc ggacttgctt ccagacagag
     6181 caagccgccc ccagctcggg tgccagaggc acggagattc cataacacca ttgagacctc
     6241 gccaggatat ctctggcttc cggatggcat gctgcggctg ccagcaccct cagtgggcag
     6301 atacaataga tgaggattgt caaagcacac cgaggccgac ctgtcatgtc atgtcatgtc
     6361 gtttcgacgt cggcaggccg ttgaagcatg atatttgtca aggtcggccg gcatccatcc
     6421 cgccccatgg tggggaaaag ctcgaccctt gggttgattc gtctggctac tatttgaaaa
     6481 cttcacatct actcggtccc ttcccatctt gccatacctt tctctctctg tgacttgata
     6541 acccgtgctt gtctctcacc atgtctctca gaaagcatga tcgtcaatat gacgtggttg
     6601 tcttcggcgc cacaggtcag ccccaagcga atcccacaac tactgttgag gtacatgatc
     6661 ctaatgccag gtgccaggtt acaccggcct catgaccgct gagcacattg cagctcggtt
     6721 tccaaccgat accaagtggg ccgttgcagg tcgatctgcc gacaagctcc agaaggtagt
     6781 ctcggaatgc aaggcgttga acccagatag gatacagcca ggtctgcagc ttctgctcct
     6841 ctcgtcatga tgttgcctaa caggtcacct cagaaatcca agtctgcaac ctcgatgatg
     6901 ccgacctgct cgccctggcc aagaagacgt gcgtgctcat caccaccgtg gggccctatg
     6961 cccaatacgg cgaacatgcc ttcaaggcct gcgcccaggc tggaacgcat tatgtcgact
     7021 gcactggaga aagtgtatgg acgctcgaga tgatcaaaaa atacgagtca acggcacggg
     7081 agaccggtgc tgtactgctc ccgcagagcg gtatcgagtc agctccatcc gacctgttga
     7141 catggtctat ggcgcagctc atccagaccg agctctccgc tcaaaccgct gatgctatcg
     7201 tggaagtgca cgagctcaag taagtgattc gacgtgcggc ctgtgtcttg gaagactgaa
     7261 tttgacgtcc acagcgctaa gccctccggc ggcactctgg cgacggtgct cggactcgcc
     7321 gaatcctaca gcatcaagga tatagcagct tctcataagc catacgctct atctccagtc
     7381 cccaacccac acccgactcc cgctgcctcg ctgttctcca aactgacggg tctttattcg
     7441 gtaagcaacc tggggctgct tcacacctcc atcacggcag gcacgaacac gtccatcgtg
     7501 cagcggacct ggggtctgct caagcaggag gattcgcgac agaagcagtt ctacggaccc
     7561 aagttcagct accgcgagtt catgaaggcc cgcaatttct tgacgggaat cgccatgcac
     7621 tacgccctca ttgttggtgg ggcattgctg ctgttcgtgc ccccgttccg ggccctcatg
     7681 aggaggcttg tcttccagcc cggccagggc ccgagcaagg aagatgctgc aaaggaatac
     7741 atcgagttcc ggggagtggc caacccggac gtggcagaca gcaaaaagca agccttcgtc
     7801 aaagcctggt actccgggtc tatgtactac cgtaagtctg ttcattcccg ctcggcagag
     7861 gctaagaagc tgaccaaacc cagtgacggc aacgctgctg gcccaagcag ctgctacatt
     7921 gctggaagag gatgtgggtt tgaaaggagg tgtatataca ccggcatgcc tgggtcaagg
     7981 gtatatcgac cgcctgaatg agaatggatt caaggtggag accaagattc ttaacgtgta
     8041 gggtggttgt catttacggc ttgaagtata ctctctaggt agacgatcgc gttcaacctg
     8101 gtcgcgaacc ggcatgaaca taatcatgtg gcttcacaga aaagactcta cactctgaga
     8161 cctgaggcgt tggctaggca tgcatcgtag gaaatgtcta agcctagctg cacctcaccg
     8221 atctgcttgc cacaagtctg cacgctccga tgcctgagac gctaacgcgc aaacatccca
     8281 acaccagctt cgaaataccc atgcacccta taccatgccg gacaccgacc tataaacacc
     8341 tgtgcagtcg ttcgctcgtt cattcgttcg tttccctttt cgggaggaga gaggggccca
     8401 gaacgggtca cggcacggct ccccgcaaaa ccaagcaccg gcaggggtct gggctgctgc
     8461 gttgcagtag gcggtacccg cccaaaattt ccttgccaaa tttagacgtc atcaaacatg
     8521 ggccccaaag ctgcaaccac aagcctcacc tggacaacaa acatctcaac gggacagccg
     8581 ctcgtggatt ccgtcgcgac accagcagaa acacgcatcc tcgcggaaca gccccctcgg
     8641 caactttcca tggcagcgtg gtgacaattg ccccggctgt ccttctacga catcggctgg
     8701 tagctccaga gcttccgaag cttgactgaa gacccgacga atcccccgtc gccccggccg
     8761 tcgaccagca gcaacgccct gtcgcggcct tctgctctgc tgctcgcatc atggcatcct
     8821 cgagcacttc ctcctcggca gacgtccacc aggacacgga gcggacgccg ctgctgcgcg
     8881 accctgaccg ccccaaggca acccgcagtg tgaccttcca cccgaacccc gtgtccgaca
     8941 cccggtatgc cgaccccgtc tccctcagct cttcgcccgc aagcacactc ggcgcagtgc
     9001 ctatagccaa tgccttgacc cccgttcgta cgaccggctc gattgcgggc tccccgagct
     9061 ctgcattcca ccacgcgccc ttatcagcca tgacgaaccg cctgaggcga cggaactccc
     9121 atggcgggac tttctcggct ctcccagctc ctctgggccc tatacccaag ctcggcccgc
     9181 agcgctcgag caagatcgcc cagaagctca agctgcttcc gaatcctatg gaagatgcgg
     9241 aacagcccga cgaggagagc gggcgcgacg tctacagtca gtacacgcgc attcaagacc
     9301 ccgtagcccg ccgagatgcg gcccggctag ggaaggcgga ccgagatcga ctgccaagag
     9361 tgacagcata ctgcacggca aacaagtacc tcatggaagg cctgatgcgt tttctgaagg
     9421 gtcgaggcaa gagcagaggc tccaacccca agttgattga cgagtgcatc tatacaccat
     9481 acaactatag cacaggcaag gcagcggagc gagccgaggc cgtcgaggag cgggtacgga
     9541 gggaacgcga ggaacaggag caccgcgatc aggaatcacg acgccacgaa tcgccgaggc
     9601 cacccatgag ctatgagcgc aggcattcga caggggatct gcaagagttt catgaaggtg
     9661 aaatggagtc tggtttcagt aacgggcgtg atgtacacaa taacctctcc tacccttcac
     9721 acacaaccga tgagatccac gacccgtcgg aggatcacca cgatgccgac tttgataccc
     9781 aagtacacac ccccgaggtt tttctatttg actacggcgt tgtggtgata tggggcatga
     9841 caccagcgca cgagcagcgc ttcctcaagg acattgccaa atttgagagc gagaaattgg
     9901 accccgagga tgtcgagacc gagtgcttca acttctacta cacacgcgaa taccaggcgc
     9961 gtatctacaa cgatttcatt acactacggg acaagaacaa ctatatgacg aagctggcca
    10021 tcagccacgc tttggcacag agcgtcaagg tatggtcttc atttgaggga ctcgcgcgtt
    10081 gagcatagct aacaaggcgt acagacatct ctctttgagg aacttattgc cagcaccatc
    10141 gagacatgca aggacatacc gacgcagatc gcgttgactg gcaaaattga tctgtcccgt
    10201 agccagatca acatgcagat tggcgagctc tttatcctac gcatcaatat tcatctaaac
    10261 ggctcggtct tggatacgcc cgagcttttc tgggttgagc cggccttgga gccggtatac
    10321 caagccgtga ggtcatacct cgagatggac cagcgagtgg gacttctcac agaacgatta
    10381 gatgtcattg cagacttgtt ggctgtgctc aaggatcagc tcagtcatgg tcacggcgag
    10441 atgcttgaat ggattggtaa gttgccaggg atcccctcct tttcgcatac agctctccat
    10501 ttggtcggcg ttgtcccaaa gaacaaaatc taacgtaaaa tgcagttatt attcttattg
    10561 cagccgagat tctggtagca gcagtcaaca tcgtcgtcga tctgtatgca ggggtggatt
    10621 gatcggtttc ggtctatact ccacaccagg agtagtgaaa cgaagcacca aacaggaact
    10681 ttctcacttc cgactcgccc agcaataagc tggatgacga agatagagtg atttcggcgt
    10741 taatggccga cgtcataagt acgcgtggga tggaatcaag cgacacaccc catcttccct
    10801 tccttgtttt catcaatttt gtaaccagta gaccgagatt cgcaatatcc aagcgacaag
    10861 aatcagcaac ggcgccaagg cagcatggga tggattgtga aggaaaaggg aatttcaaga
    10921 taccacgcat aggttttcct cggtcttggg aactggtacg cagcttcgga gccttggggg
    10981 acttgtaact agatcaggaa gcatgcttcg cggcgctagt ggatgaacat caaactcatt
    11041 gatttggcat ttctgcattg tgacggcggt ggcttgcgga tgacacccaa ccggggtctg
    11101 ttgtcctgca tattcactgc aaatttaaac cccacgaagg acgcaccttg aaggccgaag
    11161 ggggcagcag gtatgaccac cccgagcgac caccatcgcg cttgaatgac cggaattatc
    11221 acggtacggg aagcctaaca cgcaagccga ctgtgtttat agtacgaatg actacatggt
    11281 attggattga gctcgtggaa aagattctat tcgtgtaaat ctgtcacact tagggtcagg
    11341 cacccagtgg acttggcgaa acattaattt gtattgcata ctgcactgca attttagcct
    11401 tcgcgaagct gccctacatc gcgaggctcc atcgtaccta tgtgggatac catggtagtt
    11461 tggggcttag tctccccttt tcttctattc aagttgcacg acagccatcc gtcacgtcag
    11521 tggctatgac acataagcca gttcagggaa cttggtcctt gaaagtggaa cacacgtaaa
    11581 gaaatgcata tcaggtgccc tctgaggata agtgcatcct gcgcaacttc tgttgatatc
    11641 tgccacccta tgtttttgaa tagatcttta ttcatgtcaa ttaatctatc tagctataat
    11701 ttcaccatac agaggagtgc acattatttg tgttctattt ttatcttcag gcttggtatg
    11761 aacccctgcc gtacggcaac caatccggcg cgctcttcac tgcaattgta gtctcacaag
    11821 atgccccgag tgcgatgaag ttttggttgc aaagttggca cggattctgc cgatcgatgc
    11881 tagggaggat ggcaaattac catagcctgc gataccgagt tagatagttt gagtggtcca
    11941 tgtccctcca gtccggctca agtatagacg cgaaggcaat tcatctcagt ccaggagcga
    12001 gcatcgaggc aataccaaac ttgacaggat ttcagttctc tctctggtca cttcttcgac
    12061 tttttcgcct gtgtcaagtg ttgtatcccc gtcttcgtct ccgtgtgctc cgtgcttagt
    12121 ttttggtgct tgatgaaaac actggctact actgcaacag ctgctaggct cgtatatagt
    12181 atgaacatgt tcctcatgct ccacgcaaaa gcttccagca ctgcctgacg ctgtgcggga
    12241 tcttggatgg attgcgtgat gcccacgttg gccgctgcct ggcttcccga tagggcttcg
    12301 agggaagact tgctaaggcc agcggcagca agggctgatt gcctggcatc catgctgttt
    12361 tggaatacca caccaccaat gacaacagat agtgacatgg caatgctccg gagaaagatc
    12421 aaggaagatg tggcagccgc agtgtcttcc tggctaacag tgttctggat agcggccata
    12481 ggcgcttgga aaagaagtga tgggccgact gcgccgacaa tttccagtcc gataacaacc
    12541 gcaacggacg ttccagctcc gaagattatg tacaacccgg ttcctagcgt catcagcacg
    12601 gaaccaaccc atattgactc tctgtagcgg ccggtgcgat gaaccaggaa gccgcctaga
    12661 atttccccca cggcttgtac tatgatcaat ggtagcagca gaatgccgct ccggaggggt
    12721 gaggcttgct gcacgctttg aagatataag ggcatataat attctatacc tatcagcacc
    12781 ataccgtgcg aaaagacgat gagaaaaact gcgttgttcg accggctttt gaacaccgtt
    12841 agcggcataa gggggtattt ggctaggcgc tgctcattca agatgaagaa gccaatcatc
    12901 agcgccccaa acgcgatcaa gcagatgact ttcgggctgc tccaggggaa tataacccca
    12961 ccgaaatcca atccaacgag aagcagagtg gtgattgcca ggatcgaggc gctcccaacc
    13021 cagtccacgg ccctgagccc ttcgcctaac ctcgtgcgcg ggttgttcac gtcgaggaac
    13081 agaaccaaga ggccaaaggt gatgccacaa atggggaggt tgatccagaa acaccaacgc
    13141 caagtgacgg attctgtgaa tgctcccccg atcagcggtc cgacggatcc agctacagcc
    13201 cacacaactc cagagaagcc caagtatacc gatctctcgc gcacactgaa gagatccgag
    13261 atggtgataa cggacagctg caccataccg ccgccagctg cgccttgcaa cactcgtccg
    13321 gcaatcagca tgggcatgtt ggcgctcagc gccgcaatca tactggcggc cgcgaataag
    13381 ccgacggccg tgaggagaac gaccttgcgg ccccagatat cactgattct cgcccagatg
    13441 ggacctgtgg cggcgctagc gagtaaatag gcgctgccaa tccagacata gcccgcggca
    13501 gagcccaggt cactgcatat tgtgggaatc gattgtgtga caatggtcgt atcgagggcg
    13561 gacagaaaca gggcgagctg caagttatcg ttagtgggat gtttttttcg cccaactcat
    13621 agtgcgggga taagctacat aaaatgccgt taagatcagg tatagacgca gttttgtgcg
    13681 gacattgggg ctttcctcga ggtcaattgg tgtgatagaa gtgtcatctg cggatgctgt
    13741 cgtgacagga atctctgtag ggagcccagc ctgtaccagt ggaggctctg aggccttggt
    13801 gatgtccata gtcatttggc tatgcccaga ctgttttggc ataggccaca gaatcggcac
    13861 aaagctttca atatacagtt cagaatgatt aaccagggtg acgcgtgata gcaatgagac
    13921 agctctcgta gtctatagtg taagggagga cacattagac tattcaaatc ggtgtagatg
    13981 acttctactg agctactctg tatatgacca tataagcgag agggctgatg cggggactac
    14041 gcccttgcaa tcacgccaga agtgagtcag accgacacat tatgcatggc aaccgaagca
    14101 gactatcaaa gtggaggact ctcctccaat cgttggtcaa ttgattccgg gccaagctat
    14161 ctccaatcct tgatgatatg actatacgtc ttttacttcg gagcacaagc actattgaga
    14221 catatcgcga cggcgctacg gagtacgtgc ttggttgaac ggggtctgga ggagaaataa
    14281 cctcctggca gacgtcattt aatcattgaa agacagaaga atgtccataa ttaaaggaga
    14341 taggttacta aagatgtgat ggctccctaa tatgtaagtt atgctcctct ggtgatgggc
    14401 tcttaacaag ctaagcggga gccctacccc gcaagattcg gaggatagcc cctgaaggcc
    14461 cacaagggtg ccccacctag aaacgtagac cttgctggtc ttgaaggtta tcgctttggt
    14521 tgtctctggt tgagccgagt aaatcgtctg ggcaaaccga gctgaggaag caaaaggcag
    14581 gcttggcgcg gacgaaaggt gtagaaggcg gtgggatttg gggtgcgctg gccccagcac
    14641 aaaaatagag actcgttaag cgaaaagata ataccagaag aaagctgtct cttctcggtg
    14701 ctccgatatt ccctggtaca gaaactcatc atatcctcca aatacaaacc cataccgctt
    14761 gtataaccga caagccggaa cattgttgtt ttgagtctcc aatcggaccc ccgctacacc
    14821 aagctggcgg gcccacgtga caatagcatc gaggagtcgc tttccatgcc cttgcccacg
    14881 aatgcttttg tctagagcga tgtcgttgag tacgacgaaa ttgttccacg atttggctgc
    14941 atgcgcatac cccaagacct gtccatcccg atccatcgtg gtgaaaatga ctgcgtcggg
    15001 gtcatccaaa tcggcaaaag tctcctcatc gaatccgtag gtctttatct tccgcgtagt
    15061 acgagttgtg atgatctctg tgccctggga gagatgatcg tagggtttgg cgatgacttc
    15121 gctgatctca aaggaaaagt ctcgaccgat gatgttctcc ttcgtaagac tccttgatgc
    15181 tatgatttcc atcttgaaaa tgctgattcc aatgatcata gtaccaagaa caggaaatga
    15241 tcgggatgag ccaagtatac tagctttgac ctcgaatgtt gaagtgtcaa gggcgtacgg
    15301 ccttggccga tgactcatca tctcgaagaa gcaggcccct aggcgccata atacaatcag
    15361 cgaccaagcg ccacgataat atattagcgg agcatcctgt cttttgcttg gtcacgatct
    15421 gcatcgccat actgcgcaat aagggatgcc tcccaagtct atgcgccatc tactcgagtt
    15481 gaacattccc tgcagagaag acaacaatgg atacgtggtc ttgtaaccaa aacgagagag
    15541 agaggtttat ttgaagacct gatcagttac caaaatcgta aatttggttt tatagcacac
    15601 caagatctta gactgttggg gacggtgtgc attcagtctc gtgttcagta tcatcttggt
    15661 atcgcagatc acaacttttg gtgacccagt cacgatcaag ctctcttgcc agctcagctc
    15721 ctcacagctc cccaggcgca tctcaagtct cgtccttctt tggaagtatc ttcttaacac
    15781 gtaagacagt ttctatgtgt tctaacgcca gcgggcctcg ttctctagcc gctagcagtc
    15841 tcgcggtctt cacaacattc ttaatttgtc gtccgttgag ctcgatgcga gacaacccct
    15901 ccagctcttc ttctacaaca gcgctgctgc tcgaaacgaa cgtgcgccat atatgcaacc
    15961 tgtctgcgaa atccagtcga ggatagtcga tggtaaggtg gatacgggac tcgaaagctg
    16021 ggtcgaatga tgccacccgg tttgtggtta gaaacatgac gccttggtag tactccagaa
    16081 gtcgtaggaa tactgatacg agtttgttgc ggtgcaggtc ggatatcgtc cgcttctcaa
    16141 ggaacacgtc acattcgtca atcagcaaaa cagcgctcca tttggttgac aactccagca
    16201 cccgccgcag gttagcctcc acagcgtctg cggagtcgcc cagctcgcct gcgctcacat
    16261 tgtacagcgg cttcttcata gcatctgcaa ctgtgattat cggaaaagat cagcatcatt
    16321 cctattagtg acactatggc tcctcagctg attccgaagt cagtgtttta ccagtcccag
    16381 gctcgccact caagagcata acaacaccac gccctgtatt ttgtcaggat tcatctatag
    16441 tgccaaaggt ttcttgtgat cacctttccc tctaacaata tcgtcaaagt cgtcggagcc
    16501 ggacaactga gtgtccacga acgcccatat gatcttctta tagtcttcgg gtaggacgag
    16561 ctggttgaaa gcctcatgac tccattgtat gtccttcacc atgtcaatgc tgaaggtagc
    16621 ttttatgatt tatcagtcag tggacatgac tgcagcacta taattcccac ttaccccatt
    16681 ccttggcctt gaggcagaac cctctcacgg tagcacagca cagagcataa tattctggca
    16741 acaggcaacg tgtgcctacc ctgaattagc acgtcacagc caccagcgtc ggttggagac
    16801 gatgacttac ttgatggttt ctgatgccgg ccggcgtata ttcgtcgtgc tttcttcgcc
    16861 atatatcgca tcagccgaat tgttccccca gggccatgat ctggctcgtc atctaagtca
    16921 tccccgagag tgagtgctcc gagggtgtcc atgtggtccg atggtgcaga tggcctatca
    16981 agcgggccta aatcttcagt tcttcggccg ttatatctca gaaacgacgc acaatcaatc
    17041 atgattctgc cttcttcgac ctgcgacacg taagaaaccg atagaacacg gggaacaaaa
    17101 cattattcaa cgtacatatt gttggtgagg agcgccaaag gttgtccttt gcaattggta
    17161 cgcgcccgag taagccatgc agggcagtcc acggagcatt tcgaacttac ggcccctctg
    17221 ttccagtcga actcgaatgt cgtcaatgcc tgggcgcagg tagctgggca agacattcag
    17281 ttcagatatt ggcttcacat tctcgaactc ctggatgatt aagcacgcgg tcttgtaacc
    17341 gaaacgttcc ccgttagtat ccacgtagcg acaggaaatg ctgtaaagcc tggggcctcc
    17401 agggcccttt tggtagcttc caccattcac caggtataag cggtcatcgt ctccatcctt
    17461 gcaatgacct ctgctcccgg ctcaaacatt gcccacacat aatcaaacga aatgacatgg
    17521 ttctttagga ggtcttctgc ttgatcgatg tgcggctcaa tttcggaact tatgatgtta
    17581 aacagaagcc tataatgacg ttcgccatct tcaccgtctt cctgaattgt cgccaccttg
    17641 cagaactcgt cccatcggta gaagaattcc cgaaaagggg ctcgaaactc caatttcttc
    17701 agatttgtgt tgaacccctg gtaccctgtg aagacagggc ccagctgttt cctgatcagt
    17761 gggctctgga cggtgatgga atgcaagacc agaacagtgg catcagcgtc accattcgcc
    17821 ttttctcgtc gcacgatcag ggcgaacttt gccgaagaag ctgtggatgc tgagttgagc
    17881 ctgacgtcac caggagccca cagtcgccag gggacccgga agtcctctcg gtagagattt
    17941 tttgtttcgg ccgtcatgcc aaccttgatc ggctctcttt tgtcactgga ttccctgtct
    18001 tcgctagagg aatccgtatc agagtccgtg ggtacttcta cattgggacg acgattttgg
    18061 acaccatcgg aggatgaaga ctctgatatc ctacgaatcc ggatgggact catcgtgaat
    18121 tatcgtgtga agatatgact aacgccacgg cctacagatt gtgacgtttc aggttttata
    18181 gcagtggtgg cttagggata cttcattgac gagattatgg aggatggtag atattaaatg
    18241 aaaatgaagg atggcgatgt ggccttggga aatgtgcaga gcctcgtctt ggttcgtcat
    18301 atctgcaagt gcctgtgtcc gcctcaggtc atgcgatgta tccctagcta actcggccaa
    18361 tttgcgcttg ccgcattata taggatggtt gcactgggtt gtgattggcg aaccacttat
    18421 agtgcagcaa gcgctaccaa tgtaccacct gcattagcca gcccgtaaca gtggtggctt
    18481 aaagacactt ttttaacttg ggataaggcg ttttcactgc gattttaacc cacccgaagg
    18541 ggagagtatg gaagcgaggc tgagcatata gcgggccaac caaagtccgc caatcgatgc
    18601 actccccaaa gctgtgttac aaacacacag tctttgcgta cagcgtcatg atcaggtatt
    18661 tggctatcgt ctgtatagac ttcagctttg cactccaaat atcgatatac agccgtgctc
    18721 ctgtactttt aagtaaaggg tgcgaggttg agaacgaagc aactcgccgc ataatgtaag
    18781 ctagtcgatg taacctagaa cttaccatca ccgggggttg ctcaagaaca ggaggcccgg
    18841 aggcccggag gccagtagac atgagatgcc actgcagagc ttcgaataga aaacgatgtg
    18901 agaatgtggc aatagggaca agtggtattc catgaccatc tatctatcag ctggtataac
    18961 gccgaccatt tttagtttgc cgcctgcatg acattacttt ctctaaattc catgaaccat
    19021 cacatatgct tccttcagtc atcatcccag ttggggttgg ggcccggggg cttgggcccg
    19081 ccggcttgtc ttgctacaat gatctggtcg accgagagca cggtccgcgc ggcgtctgtt
    19141 gccagcttga tggcccaggc cttggtaacc atgaggtcga ggatgccgtc gtcattggca
    19201 tcgaggagac cggtgccatc gtcgttctgg agaagcagcg ttagttttgt atcactttta
    19261 tggagtttcg agagagaaag acatacctcg atatccacac cggtcttcca gtcgtccttc
    19321 ttgtagtgtg cggtgtagag tttgctgaga acctcggtgg catccaggcc agcactctcg
    19381 gccagtgtcc tgggaacaac ctcgaaggcc tcaccaaact tgcggataga gtattgaggc
    19441 agacccgaag tcttgtcgcc aaaggcctgt atccgtgcca ccagctgggt ctctgttgca
    19501 ccagcgccgg gcactaacct gggatctctg gtgatggcct tgacgacgtt gacaccgtca
    19561 tccaccgccc gctcgacgtc gtccaagtgg ttctgggtgg cgcctctcag gacaatggtg
    19621 gcggtccgcg taacctcgtc ctcctgtctg aacaccgtca cacggtctcc tccaatctcg
    19681 agggtctcga cgacatcgac ggatcccatc tcgtcgggca tgggggctcc cagccgggcc
    19741 aggggcgtgg cgccgacgac gcggcatatt ctccgtaact cgaacttgct caggatcttg
    19801 atgaccagga tgccgtagcg gttcaggtag tgcatggcga gctcgccgac ggtggagccg
    19861 gcaatgacga cgcgcaggcc ggcgtcgtac agctccttga tggcgatgtc gagctggtcc
    19921 tcctcgccct tggtgaagtc catcatctcc ttggcgttgt gcagcagcac ggtgcccttg
    19981 gtctcggtct ggctggtgtc gagggggcac gagaagacac cgaccttggc cttctggacc
    20041 ttcttgacgg aaccgtcggg ctccttgggg aagaccattc ccttgacgac gcggctctgc
    20101 tcgagggcgc cgcccatgat cttgacgacg cggatgttgt cgacgttgaa gttggcgggg
    20161 ttcttgggca ggacggccag gacggcctcg gcgaccaggt cggcgaggaa gtcctcgtta
    20221 ccgttctgct tgctggcaac gacggtgcgg atggccttgc tcagctcctc ctgatcgcgg
    20281 atgttctcca ccttgtcgac gacgagctgc tcgagggcct ccagggcgaa ctgggcggcg
    20341 cgctcgtagc cggtgacgat gtcggcggtc ttgaggccca tgcgcagcag gtcctcggcc
    20401 ttgcgcagca gctcgccggc caggacgatg acgaggttgg tggcgtcgcc catctcggcc
    20461 tcctgctgct ggctggccat gacgagcagc ttggcggcgg ggtggacgac gtcgagctcc
    20521 ttgaggatgg tggcggcgtc cgaggtgagg atcatcttct gcaggtggtt gatgacgatc
    20581 ttgttgcggc cgtaggggcc gagcgaggtc tggacggtgg aggcgatggc gcggcaggcg
    20641 tcaatgttgc gcaggacggc gccatcctcg gagtcgtagc tgtgtggttc acatgacggg
    20701 tcagcgcttc ttctgtctgt ctctgtctgt ctgtctgtct ctgtctgtct gtctgtctct
    20761 gtctgtctgt ctgtctgtct gtctctgtct gtctgtctgc ccgcctgtct gtctgtctgc
    20821 ctgcctgtct gtctgtctgt ctggtgtggt gtgcttgtgc tgctgttctg cccggtgccg
    20881 agagcgaggg atggaagata tggcggggtg gatgggatgc aacttacttg ttgtagcccc
    20941 ccttgaacag gcccgcgttc ggggcgttgg ggatgttcaa cgacatgctg ggtccgtggc
    21001 tgcgaaggct ctcgcggtcg ggacggggag agggagcggg ctgggggaga tgttggcgac
    21061 gttcctggag ggaggaggat gtcgtcgcgg cgggatggtg ggagatatct cgagcagcag
    21121 agcagcctag gggaaaggcc cagcgcctat ggagcttccc ccctgcccgc aggccgaaga
    21181 aaaaaagttg ggcagctgcc agggtcggcc ggccccagtg tgcggtagcg aataggtggg
    21241 ggcaccacgg ctggccgcca ggttgccagg tacattggct ggtggtgcca accagggatt
    21301 gaacactgga tcaacatctt ctgcagcaga ctggtatttc ccgaggtacg ccgtagtatc
    21361 atatcagact gtgcacacat ttatcttgtt tgtttatttg ttgtttgtag cttgtcgtca
    21421 gtgggatgcg gttcagtctc cctttcactt ccaatagcca ggtacctgcc taggtgcttg
    21481 cagtggtggt ttactgtact tacatagtac agccggagca atcagctaac tggacttggt
    21541 tagccaacgt gctgcttatc gataaccgcc catcagcctc gcggctggct ggccgttccc
    21601 cccggccccc agcccagccc agccaatcca tgcgtgggac ctgtggctcc ctgaagctat
    21661 caccagattg ctgacctgca cttgcattcc tccactccaa ccgaacacca tctattcttc
    21721 tcaattcccg cgacggccat ctctcgccat ctctcgccgc ctcgcgccat accacatccc
    21781 tctaccacac gtcaaactca cacccgtgtt caatcagccg cgtgttctct tccacatctc
    21841 cagtcttctg tcgcgacctc accccggtcg cgcgcgcaca ccatggcgcc atccaactgt
    21901 acgtctgctc ccctgaccgt ccatcatttg gccctgcgaa tccgccagtc gcactcgggc
    21961 atgtatgagc attgctgcag tctccagagt cttcgtcaca caccgagtcg agctcagcag
    22021 aggctaggtg ctgccagtgc agtccagaga gccacagcac acatgcctcc cttccttcgt
    22081 cgctcgtgtc cgccttggcc catctcagcc gtcgcaatac cgcagaagtg gcattgcacg
    22141 ccttcatgat cacccaagct acccaagctc gcattctagt tccctaccac tccccagccg
    22201 caaatgcgag cgaggccaag cccaggccgc cgctgctgct cctgttgctg ctaaaccagt
    22261 ggactgacat atccccgccc cgacagcaaa cccgccctcg ctccctccca cggtagagga
    22321 ggcttaccga cgcaaatgca tccagctcaa gcagaggtcc aaggagatcg aggatgagaa
    22381 cgacgcctac cgcctgcgcc tgaagaggct cgagcgccag atccagaagg cccgcctcga
    22441 gcgcgccttt ctcctcgagc agattgccaa gcgcacgagc acaaacgtag aggattcaga
    22501 gggcagccca agccccccgc ccacggtaag tgtgtctggg tcaccacatc tcggagctct
    22561 cgaccaacgt ttcgccacgc agcccgatga caagcccatg aggctcaagc gcggccacaa
    22621 gtcctcgcac ctcccctcgg acctggcgtc atctggcccg accttcatca gcgacaaccc
    22681 ccgcggcttc tccccggcct ccgacaccta ctcccacgac cagtactcct cccgcaacgg
    22741 cgccaacgtc ctgcccaagc cccccaagcg gcccagcaac ggctttgaga tctactgcaa
    22801 cgacacccgc cccaagctgc aggaggagca caaggacgag atcgccgccg gcgagtacca
    22861 gctcgagcag gagctggcca agggctggaa ggacctgacc caggacgagc aggccgtcta
    22921 ccagaagcgc tacgaggagg ccctcaagca gtggaaggag gaccgcgacg cctaccgccg
    22981 cagcctcaag gaggccaaca agcgcggccg gaacggcggc cgcgactacg actcgtaccc
    23041 ctccttccgc cgcggccgtg gctccgccgc cgcccgccat cggtcccagc tcgcgcggga
    23101 tgacaccgag gatgtcagcg tggccgacga ccagggcgag gaccaggatg tggagatggg
    23161 cgacgccgac gctcaggagg cagaggcgga agcagaagca gaagccgaag cggaggcaga
    23221 ggccgaggcc gaggccgacc gcacggccta cgaccaggag acggaacccg aggaggacgg
    23281 gcaggatcag gtgtctgact agggggcgga cgggcatcct cggacgggcg cggtgggact
    23341 tcaagttgtg taatatctta agggcgatga ggtaatgact acggatctcg ggggattcac
    23401 gttgtttggt atttgggcgc gctttgactc tagctctttc acggtagacg gggaaaagat
    23461 gaagcatttc tttcttagct ggtttgtaag gagagaaaga atctggcgtc gatcgagcga
    23521 gatccagcca tgtatactgt ctggtctctt tgattgtgtg ctgtttgaca ccagaccgtt
    23581 catttcacag tcgcctttac ctgtgcagca tgaagcacgt acgacgcgtt gagcttgagc
    23641 ttcttgaaca tttatctatc gactgtggct agacgccgtg tcgtatctga tagggaccag
    23701 ataccacacg aagccaatcc atgcggggtt cattcgtctc aataagcacg gaccggtctt
    23761 cagcttgacc acaacgttct tgcaccgtcc agcctctctt gaactctcaa ctcagtcccc
    23821 tttcctaacc gacggcggtt gggcttgatg agtttcgtca tagttacaga taaaggcgcc
    23881 caatgaacaa ttacgtaata ccgtctctag gctgagtggc gcaattggct agcgtgtgag
    23941 attccagtcc cctggagtat cctcaaggtt atgtgttcaa gtcacatctc ggtcaagatt
    24001 tttttgtgtc tttgactatc taggtagcct acctgtttcc attcagacgg ttccttctcg
    24061 atcgatcatc acgatctagg atacacctgt cgaaaactgt cagggagact gaaatcaact
    24121 ttttgcactg gaagatgagg cggctcctcg tcgccgaccc ggggattgga cagtacttcc
    24181 cccccaagcc agcagccgtg agcagatagg aaggaaggct gtttctcggc tctagttcct
    24241 ataagcacta cccaagcttg gaccaagatg gggagcatct tccctcccgg acaactatat
    24301 cctgttgact agtcatctca gatgctccat cattccgttt ctgtctatct gctccggccg
    24361 ctgtcattgg tcccgggagg ttgactggta tcagccatgc aacatgtttg cttcgtcaca
    24421 tgcgcgactt caacatgctc atccacttat cctgcaccgt gatctggacc ctgcgcgggc
    24481 tggcctgccg ccatctcgag aaggcctcct gatccttcct ccaccgttgg atctccgagc
    24541 ccagaaaccc aaccgcggcc tccgcacact cgcccaccat ctccatcggc atgaggtggc
    24601 cgcagtccag gtcgattcgc tccacccggc ccgtctccac acccccgctg cctccgtgcc
    24661 cggaccccgt acgccgtacc ttggcctcgc actcttcggg gatcgcaaag ggcgacttgc
    24721 gcccaaagat gtacaggacg cttggcctca cctcggggag ccgctcgtat acttgtaacg
    24781 gctcagggcg gtagaaggga tgcttgggaa gtttatggag ctgctgggcc gggtgtgagc
    24841 cattaaagct ggaggtaaat tcaacgcgtt ccataggtcg ctggaatgct acgatctcct
    24901 ggtgcttgga ggtagcgagt gtgactggac gggaggctgg ctctccccct ttcaagccag
    24961 actccagggg atgtagctcc gtgggcgcct ccctgaggcc gtgctccgtc caccgctcaa
    25021 agacacgagg gtcccacgac cgatagtacg ggttccggcg gaacgcatcc acggccgctt
    25081 ggcgcgatgg ccacaggtcg cgccgtcggg cggacatagc ggccggcatg gcaccggcgt
    25141 tgccctttgt gatcaccggg tcgatgagca cgagggagcg cagcagccgc gggtgcatca
    25201 aggccagctg gaccagctcc gtgccgccca tgctgtgtcc caccccgacg atgggctggg
    25261 gcatctcgtc ttgcttctgg ttgatgagac tcagcaagtc tctcgagtgg tctgcccagc
    25321 tggctgcgcg ggttctcagc actccaacgt tgacacttgc agggaagtga cttacgatca
    25381 agccctagta tgccttcgtt ggctattccg gatttccctt gcgtccaggc atcggctacc
    25441 cagatgcttc ggatgcgaag accctctttc ttggctctta cgtatatgtc ttcccataat
    25501 ggttcgtata cctcctgcga tatgttattt cggagcctcc caaacgaatc tctcacatgc
    25561 ctacctttgg aaacccgttg gcatgtgtgc cgatgatagt aacatctccg gtctgtggat
    25621 tcgcgttgtc ctttgggatg tactgcttga ctgccaacag aggggtgtcc aagtcgccgt
    25681 tcgcagtggc cgcaatgtac tcgcgtgtat gctggcagcg gacggtgtgc tccacgatgc
    25741 ggaagtactc gctcgacata ctgaccgata ctttgaagat aagaaagggg acagctagat
    25801 tatagtgttc ttgttcacgt atctgacatc gctcgaccgt acgtaagctg gagccaagga
    25861 aggtaagccg aggctggctt acagctacgc ctcttctaag caagggatag agtaatcacc
    25921 tcacagcgag tggattaaat cgcactcgtg ccccacctac ttcgaaggat ctcgaggtct
    25981 ggtgccaacc agcccatctt atgactagtt cgagctcatg gatgacaatc ttctgctgag
    26041 aagccagaag cctgaagtct gccgcggtca agactgggat gtaatagtac cagcatcgct
    26101 tggtcatcct agtgcagtgc taacgcagtg gatatagaca tgtcactccc atgctccgat
    26161 tcgcccttgg taaaagctgc ttgtgtagaa gtgacaatag gagttttttt ttttttttac
    26221 cgatcaacag tttcaaagcc attggtagtt tctcatccgt gtgtctccaa taagctagtt
    26281 caggaaaagt accattttca atactgcttt tgcatagcct tccgtatttc aggaaactcc
    26341 gcatcgggga caatgacatg ccgatttccg tcctgtccag caacaggagg cgggacgtac
    26401 tccttgtgac cagctttgtg aaccctgcca ttgatgcaga tgacgttgag cttatcgtgg
    26461 tcctggagca cgctgatatc atccagcgga ttcccatcta ccaggatgca gtccgcatag
    26521 tatcccggct ggatcttccc gagctccgcc ggccgcctca tgagcttagc cacgcccgcc
    26581 gtggcggcga tgacagcctc gtgcggcgtg aagccgagca gcttgacaaa gtactcgagg
    26641 tcccgcgcgt acgtgccgtg cggtgtccac gcgaagccgt agtccccacc aggtaggacc
    26701 acgatgccgc ggcggtgcat ctcccgcagg gctgccacgg ccgcatcgag ctcccgcccg
    26761 tagcccacct tttctgcctt ctcgtgcgtg tagccgaacg cttcggcctc gttcagtgtg
    26821 gcgatcagcc agttgatggc tggtacgacg acgtggtgca tcttggcctt ttcaagcatg
    26881 tccatgcctt cctcgtcaat gtatgaggcg tgatatatgg cctcaacgcc atggcgtata
    26941 cctgcaatat ccttaaatat gagtattatt attgttcggg actatactcg tcgtgcaagg
    27001 gcaaaaaggg gcgtcgacag tcttacacat tttgaccgag tcccgcgccc gtgcatgggc
    27061 acagagcatc ctcccgtgct tatgtgcctc atctacacaa gctgccgttt cctcgtcggt
    27121 gaaatagcaa tcctgcgcgg atctgatctc agttatctgt agttcaagcg atttgttagt
    27181 gaacgtcata acgcttgcag tacagcgcgg tgcaggatgg accaacacac ctcctcgcca
    27241 gacatgctca gtttcacatt atcgacacca acgtttacgt gctgtcggat cacttgccgc
    27301 atttcttccg gcccatcggc aaaggccgtg atgccaccga ctagttcccc gcctcggcgg
    27361 gccatctctt gtccgttggc taggtaccgc gggccgggga tgtcgcctgc gttgatggcg
    27421 ttgcggatga caacatccaa tctctctttc gctgatgcag caccaaaaca cctatggatt
    27481 gtcagacata ttagatttca ttgcattatc actaggatga agtatggagg agcaagtcag
    27541 gcttacatcg tatatcccga gtctaggaaa cactgagcac tgcgcatcgt gagaagcgta
    27601 tgctcttcaa tcttgagttc tccctggcga tcgagatcac caccattcca gctgaaatgc
    27661 gcatggccat cgcccaagcc ggacatgagg gtcctgcccc ggcctcggaa gactcgcacc
    27721 ttaggatcac tcttcaactc ctcaacattc ggcactgtac caaccgcaga gatgcgttct
    27781 cctaagtata gttagaatga aatgtattct cgacaatatc ttcttaaccg accttcaatg
    27841 aatacatctc cacggtatgg cagtgcacca gttgaatcca aaatgttgac attcagaaag
    27901 aggatcctgg actccgggtg ggtaccatat atttcatgct cgttacgcat caaagaggtg
    27961 ctccattgca gctcgtctat gtgtttaata ttgcgcgggg cgtcgagctc cattctagca
    28021 acttgaaagt cgatctccta cagaattcaa actgctatct ctgatacgaa acgggaagca
    28081 atcagtcttg gcccggctga gacttcaacc agcaagtgcc ggtggtagag tacgatatcc
    28141 aaaaatagca cttcggcgtc gattgagatt ccggaagcca tttgagtgcc cccaagcgtc
    28201 gcaaactgtt gcttctatct acattgccgt gtggggaact tggggtctta tcaaagatgt
    28261 tgctactgca ggtattggga gcagatgatt cgcaggcgtg atggagaagc gatctcgatc
    28321 tccgcagaaa cggcacagtg agatcttacc attatgagtc tgcattagct aacaacgcgt
    28381 tgtacttgag aagtggcttg ttggcaacga cctcgctctc ctcggcggtt ctttgagtgg
    28441 ccacatcaac tttcaacatc acagtaaatt tctaaatagc tgcccttgta gcagtttggt
    28501 acacgccatg tcgtacatgc gaaggtaata tcgcagacat taccagtggc gctggcagta
    28561 atccactacc agcgcttggt aacgaatgac ggacgcacaa acatcggaac ccgcataacc
    28621 tctaaaggga acctgaacac acatagtaaa gacagcagct cgggtggcag tttgatttca
    28681 tacaccgaaa gtcagtttcc tcagatatta gcaagacttg aacttcgcac atagcccttg
    28741 ggacccctgt gctccttcac aggctttctg gcttattcgt ggaaccattg ccggttggat
    28801 ggatattgtc ctttcattcg ctatcagtac gctagattac tgaagaggtc caatttccgc
    28861 ctcaactttc tcatctccag ggcgcgcttc ctctacaacg agcatcagta ctatatctat
    28921 gagcaaccca aacattgtct tagacccatg cacgacggct ggtgccaccg ttggctaatt
    28981 tgaacaagcc tgagaactca aatatcagtc gctatgaacg tggcagtggg cgttcactgc
    29041 cctacttcaa cattgcaaca ctgacctgcg ctgctttatt tcttaaggcc gcacatggga
    29101 caacagccgg caccgctgcg aaggcatgct tcagtctcgg caggagttct tttgtcctcc
    29161 attggggctg cgttgacact catggcaagc atgagggtgg aaagaaggag ctgcttcaac
    29221 tgcattttga ataactgtcg aaagacttga aggagagagt ttgaaagtgg taaagataaa
    29281 gactgtgtgg aattgatagt gttcaatgac gatgaggtaa agagctggtc ggcagaagga
    29341 gctggcttta tacttttcgt ctctatcatt caacgcagag aatctctctg gtgtttcccc
    29401 ccgtacatca gctcgcctgt gcttgatagc ctgttgtgat gatatgatcc aagaccgaga
    29461 tgttcaaggg gttgaagcca tcgtgcagcg tgccaggaca aatctggacc agaatccgta
    29521 gggcgcagtg aaaggatagc agaaagtagc agtctagacc gtccgtgaag ctgaaattct
    29581 gtcctgccaa gcaatatacc cacctgctgt gccatgagct aagaatttgt gccccaatcg
    29641 cacattgatt gttccaaatt ccggcttgac gaccatgggt tctgtttggg caatcttgat
    29701 cgctctcttt cccatctcct ctttggatcc tcctgtttca atataagttg taatactttc
    29761 aaggcttgtc acatgagggg agtcgtcaca acttgaattc ttactcagtt acttaaggct
    29821 catcatacaa tggcagcgaa cgaccaaaat agatattcac ttattccagc gggagacggg
    29881 ccctctggcc atgtcgtgac gtgccacagc caagtccaat ttgaaacccc aggcttaaaa
    29941 cacaaactcg cgaaatgggg gttggtcgcg tttatcagtg cttcgaactt gacagtgttt
    30001 atgtcaagtg tcgcagcgtt ccgtggctgt cgcaactcgg tggtaaacga atggattcag
    30061 agtacatcga cttattgtaa gtgactcaga tatggacggc aacgtgataa aaatactgtg
    30121 aactgctaac attgtggatc gcagcaccaa ttctgaggga catggacatg aagatttctt
    30181 cgcagacttt caacggtgcg ttgcgtgaca acacaacaat ctggagacag ccaccctcac
    30241 gagaagttga cgctgcgtgg gatttcctct ccgctgaaga catgcagctc atcacagtgt
    30301 cggcggacga tattcttctg gcgggcaaag atccctcgag atcagtcaag gcgcccgctt
    30361 cttgggggtt tggcgatgac gcttatatcg ctcaagtcga ggtcttccat cagatccatt
    30421 gcttgaatga gcttcgaaaa gagatgcact acgattacta ctatagctcg ccacgaaccg
    30481 agcttcacct cagccacaag agccactgcg ttcacatgct gcttcaaacg ctgatgtgca
    30541 acgcggacgt ggggatcgtg actcatcagt gggtgcacga tgaggcatac agcaacccga
    30601 agacgcggcc ctttccctac tttgacgttg tgaaaaagtg tagagatttc gacggcgtca
    30661 tgcattggct gaggcatggc ggtggcgtcg aaaatttggc agagaaattg ccaatggatt
    30721 atcctggagg gacacctgtg attaacgcac agggctacac acaaaagcaa ggcagcaagg
    30781 tgtagagaca aggcgaatct agacctcggg aagaattccg aaaacaactg ctcgggcgcc
    30841 tccttgaact gaacaacagt gtattattgg aaaacggtcg aggctctgcg attggggagt
    30901 ggggtcattg cggctgcatt tgaatagtat gccggggtcc acctgtggct gatttagctc
    30961 atccgttaat tggatcagtc cccttcaaag tttactgtgc caggccattg catgagaacc
    31021 tctcggttga gattagggcc ctgatctttc tattgaacct cccgtgagct ggggtaagcc
    31081 atttagcaga ggcacagtca tgtcagatca taatcgcaac tagcttcgtc tgagacttat
    31141 attgccaagt tgcttaagcg ctggttccgc ctcttcacta gccatggtag gaaggaccac
    31201 gccaagtata cttggcagtc attggattca gatgtcggtt ccccaatgca ttcagcttct
    31261 gatattgata acgcttcaat tgtcttcttt ctgtgtagtc gagggctaga cccaagtcct
    31321 aagctgtgcc tcacatgcca aggcgatagc caagacgaac aacggaccca agcttggtcg
    31381 catcatcatt cacgtgtggt cgtccttatt tggacgatgt cccataatgg aatttttgtt
    31441 cttgatcctt ccaattactt tcatcaaacc aaaaaaaatc tcgtctcaat attatatggt
    31501 caagcaattg accgtcgggc aggatgacgg ttcacgagat tcattcgtat gtcaatacaa
    31561 acactgcgtc gtgtttccaa tgccattgag actttcggcc atcctcaggc tgctgagtag
    31621 cacccatagg ctaatatagt tggaaatagg aacgaagagt tcgagctggt gatcacccag
    31681 cacaagtcag tgctggtaga tttttttgca acttggtgcg ggccgtgcaa agtgattgca
    31741 ccgatatacg cagggttagt accgttgatc aaggctagaa aggttgctcg taagtaaaat
    31801 aaagttgaca attgttcttc gctaggcatt cggaagacga gaaatacaag gatatctact
    31861 tcactaagat cgacgtggat aagctctcgt ccttagcaga tgacctggat attcaagcta
    31921 tgccaaccct cttattattc aagggtggag aaaagtcaga agtgcttgtt gaccctaacc
    31981 cgaaagcact ggttgaactt gttgagaagg gcgtttgaaa cttcagcagg ttgtgagcaa
    32041 agtggatgca agagatccac cgatttttat agtgatgtgc caaaatacct tctatgtggc
    32101 cagttcatct gaacgtataa atggggaaaa tacatatcat tacaatattt gaattttttt
    32161 tctttagaca ttagattcat ggaaatactc ttaggtaaac tagccacgaa tccaagtctt
    32221 catcattcca acttcactct gcacgtcgct cgacctcgtc agtggccact tatagggaac
    32281 gtgacggtgg gcagagagtc tgcggaaggc acacccctgt tgatatctat cggtgtgcta
    32341 tagtagttcc ctctactaag ggagcaatcg ccgtcgttta catagcacgg gctcttcgtt
    32401 gttgatacgt tttctccctt gataaatcga tatataggcc tgtacgtggc gaatgatacg
    32461 gtaaggaaac caatcataca ttcgacggga ttcagttaac gagggccagg gaacaccgct
    32521 aagggaattg acaaattaag aatatcgata ctgtaagtat caattattgt gccactaatc
    32581 tattagaaag gctgaactcc tcttcaggct tagacgttta ttgcccagtc cgggtcttgc
    32641 ccatctctgg gcctgagttg atatgcagtt gtgtattggg gtccttcgaa ctccaccaaa
    32701 tatccagctt tgcattcatc gaaagaaatt cttggaatct ctccgttgaa gaacttgtcg
    32761 tattcagggg aaagtgcagc caagagtgaa gtaatccggc ctgtagggtc caaagtgccc
    32821 cacgggtcac ggcaagaaat accggaacat gacttcaaca ccattaagag accatcgagt
    32881 cgacttgcta gcctgctcac cggtactgaa gtaccgcgaa ccacgatatt agaggaggaa
    32941 ttcgaattga aaccatcttt gaagacgttg ttgagttggt aagggtccga cttagcaact
    33001 gtgttagctt attacttgag agagggtcgc gttcgatgtg gagttctcac ggtcatatcg
    33061 taaagctcgt gctcgttagt acaccataca gagtaataga aactatagtc tgtagagact
    33121 atccgaaggc tcttgtaagt attggctact tgggctaatg caacgcgtca gtactttccc
    33181 tgcatgaagt tgttctgtgg gctgcctgcg gaagaacagt aggtttgatc acatacttgt
    33241 gtttcttaca ccaccttctc caggttgaga cagtctccaa aactcaatgt taacgtgctc
    33301 atgcctggtg tttgtcttca ttgcgacctc agtaagagga atggctaccc cgtcaaaatc
    33361 gacctgcggc tgtttcccgg caattttgac aaaagttggg gcaaggtcag tcatggacgt
    33421 tggggatttg aagcgagcac cggccggaac accgggccca cgaacgatca gtggcacatt
    33481 ggtatcttct tcatatccac aagtcttgcc aggagccatg cgatggtggc cgatatgata
    33541 accgttgtcc gacgtgaaaa agacatatgt gttgtctata attccgtgtt gttccaagcg
    33601 caagaaaagc tggtcgacca ttgagtcaac agattgcaat gactgcaaac gagaccgatg
    33661 ccacttgtca ttgttttcaa cctgagtggc attgagccgt gggagggtct tcacccagct
    33721 ggcccccgac gactatcaca gttagtttca tcaggcaata tgccttgaat gcagccaaga
    33781 actaaacttg caaactcagg gttgaagttt ggcgcacgag gcaccttggc gtctagaaat
    33841 aggttggcat gttctggctt tggctgtggg gcgctggtag aggatagtag agtagtgaga
    33901 ttggtatcga cttgtgaatg gggagcgata ggcgccattg ttaggaagaa cggctttcca
    33961 gcagtgacag catcatccaa gaaaccaaac gacttttccg ccaaaaggtc agtaacataa
    34021 ctgccgttgt gaaggacagg agcatcctcg ttccgttgaa acataggcga aaagtaagag
    34081 tattgataag ggtccagcaa aaagtcctgg ttgtcacaac tcatcagctt gagatgaaga
    34141 agtgggtgag ttgggaaaga agcatacaga tccgttccac gctgcaggaa atggtttgtt
    34201 gtagttctgt ggattgtgcg agttgaagag cttgccgata taccaagtac tgtatcctgc
    34261 atcttgcaac cagacaggta agtaccgatc attgaaacct tcagctacga acttgtcata
    34321 accgcctagg cttacagtca gcaaatgcgt tttctagatt ttgatggatc gcggccgctg
    34381 cagctagaaa ccgaaactca ccatacggcc ctttcacgtc ggttacatta gtgttgtgac
    34441 ccgcctttcc ggtgagtaga ctggctcttg aaggacaaca taaagccatg gtagcataat
    34501 gactcaggta tgatgttccc ttgttcacca agtgtttctg tactgctccc atgtagtcca
    34561 agctgcccat tcgagaatcc aagtcgtcta gaaggatgaa cactatgttt ggccggctgg
    34621 gattacctcc gcaagaggcc tgtaccacgg tggaaatgca tgttgcccaa aaccccaagt
    34681 aaaggagtaa atgcgaaaat accggcatct tgtcaaggaa caggactgtg cgacatgaga
    34741 tgcgtaaact tgcagtcgta aacctcattg tccttctatc agagaggtat ctctggtaac
    34801 cagtattata ttcgacaaga cgactcaacg aataaaagga tgccgatgaa atttacctag
    34861 cgcgatggtg tgatcattgt aacgacggac tagcaaatga cgtgatggtg attgaagcta
    34921 agccgagaag ggcccaggat gaacttccgt tttgggtacg ctgtcgtggg tcaatatcgt
    34981 tgattgccgc agaatcaagc ataaatggcg cggggacgag caaacccgaa gtttacgaaa
    35041 tagtacgaga ttcccgacaa gaaagtgggc tggtaacaat cgacatcttc tcaaccctgg
    35101 ccctatgtga aagaaattaa gggccagaat gcgctatagt tgagagccat ggggaacgtt
    35161 ccgtctttgt gtgttgaaat atgtaataac aacgtgctat ctcctagtaa gagcgattca
    35221 agtgctagtc ctccgtatgt gattggaagg aagcgaatat ggtagcaatg ccaaggtggt
    35281 ctgtgattga tcttgaaaat ctcgattatt gatcgagctg agtgctcaat tgattatccc
    35341 gatttatttg caagcgatct tgaattatat tgtcttcaat agcatggagt ataatgcaac
    35401 ttctgttcaa cgacccgtca tgtggggcgg gttgggcgtg ccacactgtg acgtatagcg
    35461 catgagcatt agttacacgg gatgctaaca attgcgttgc cactagttga gccttacaag
    35521 taatgcattg tatagagacg cgcaaatgta gcgatccaag ctactcggtt gatataggtt
    35581 gacattacaa aagctaaggc tggagggtag gagcaaacga ttcagaccta tggctgcgat
    35641 accgcaaagc gattgtcgag aaggaatatc acttcttagg ccaggctcac gtgggacggg
    35701 ctgacgacag tttccgacac tgccaagcct cgttttgctt cgcaatcttg ccaaagaaag
    35761 cagaaggtca gttcacgagc tcacaaccta tgtaatatag ttattagaga aacaaaggaa
    35821 attcccgcat tccgttctta aatatacaca attgcactac gcgatttgtt actaggtctt
    35881 ggacgatgca ggagtaagcc caagcaaggt gcagacccac cgtggccaac agcgctaccg
    35941 cgtcaagacc aacagttcga tgttctccga catgagccca aagtggcatg gctttatgtg
    36001 catttgcttt gatggaggga gagaagacgt caagtgtcat agatgcaggc cggcacatct
    36061 agcctcctaa taaacacagt aagcaaacat catgtagtca acgcagtggg gctatccaat
    36121 ggggacagag cgtcgaaaga agcaccgcca tcttttgtac agcatatgca ggattaagat
    36181 tcggggccaa acccgtctgg tcttcccacc gatccactac ccctgccaac atgaggtgtg
    36241 tgggcgaccg cgtctgctgt ggccaatcac gtcgctgagt atctcgatgc ctaactgatc
    36301 tgcgacttgg aaatccttcg accacggacc ccatccacca tccgccccga aaatggcaaa
    36361 ggcttatata taatggcagg accgaatgct gctgcctcgc ggcagcttag tttgatgact
    36421 atttccagct tactataaaa attcctcaaa cagccttcag tgaggctcaa gagctagcac
    36481 aatgcctctt cacaaacctg aacccgcgcg cccggtcaac accacggtgg agactcaaac
    36541 cgactccagc cgaccgctct ctgccacccc ttcgaaactg tcaatttccg gaacgcgcga
    36601 cttcggtatg aagttcatgc ctggtgtaga ggacatgcca gtcagcacga ctggcagtca
    36661 gcgatctccc gacaccaaca cggaagcgac ttggaccaat agcccggtca acgcaccgcc
    36721 gacttactgg gaagcaccac actcggaagc ctcgaccgag cttgacgacg aagatgagga
    36781 cgaacaccat ccgtatctgt tgtcctggtg gtggatttta aaagggacag gcctcattct
    36841 attcggtgtc ttcgccaacg ctctggttct tgcggatgcg attgcgaagt tgctgcatca
    36901 cacgcctgtt ttatacggtg atacaacggt tcggaaatgg ccaagagtca ccggcgttgt
    36961 ggatggctgt gccgtaggcg gcaaggtaaa cacccgtgac taacgcctgt tttcatgaca
    37021 ttgactaaca ctgcatctca acagtacctg gggcttggga tctacgatgg gcttgccgac
    37081 tgggtcgtcc tgccatgtaa aggagccaag gaggagggcg cgtttggtgc tttcaaggga
    37141 tttctgagag cgccaggttc cacgatgttt aagatggctg ccggttagta atatgcgctc
    37201 tactgcgtgc atcctctgtt taacatcaat tacaggcatt gcgggcatcg tgggccatcc
    37261 tttctttggt atctacaaag acagcaagaa aatccgaatt acgatcaagc acaagcgcac
    37321 taagcacagg aaggatacct ctcaagtgtg attgtggagc atgctattac cggcgagcat
    37381 attggattag gacgcagggt tgcaggtacg ggtatcggcg agtgttcgct gctacgggcc
    37441 cgcatccctt gtatgaaact tttactagac gagatatgca gcgacagctt cctccttgta
    37501 tgaacatgcc gagacaggga gagagaaaac cgaaatgaag attgcttcat ctactgttat
    37561 agccttccca ttctcgacct gggatatttc ttggcgtgaa tatttgagaa agctatgtgt
    37621 gctctgaata taggttgctt tttttcactg gtcggccttt gcaaatatag ttggctcttc
    37681 tcgtcaattt gacatttctt gacctaacaa tcgaacgcag acataacaca agtcgagtga
    37741 gaagagcatc gacgaaggag ggaagcatcg cggtacatgc attactgtac cataatacca
    37801 tagtactcta gactacgtac aaccagcttc ggttcattct gaatcatgat catagcactt
    37861 ttaggtatgg gtcgtgtgaa tgggaggaga tcttagctct gtatagtcaa agaaccgctt
    37921 atatttgtct atatacaagt ctggcatctt acatatcaaa acccagaggg aagaatttac
    37981 aagaatgaaa agcggaggaa cggccacaag ccgtagtcat cctcgcagct agagaccatt
    38041 tcgctggaaa tcccatcata cgctccagca ctctaggact gagtgacgtc gctctcgtcg
    38101 tagatgcagt aggtgccgtc ggggccggag ccgttcttca caggctcctc gtcattgttg
    38161 tcggtgccgg tgtacgtgac acagatgtcg tcgacgttgc tggcggtgat gtcgctgagg
    38221 gttgcggagt cgccgtagtt ggagttgatg ccggcaagct gcgagccgga cgaggcagtg
    38281 atgccgctca tgatgacatg gcgctcgtgc atggtatcgc agtttccaca gctgcggtac
    38341 agcttgccaa agtcgtcgac ggtgaagtcg ctgatggaca cggtgccggc gccgttgtgc
    38401 tgcaccacct tgtccgaggc gccaaaggca ccaccgccct tgacataggt cgtggcaccg
    38461 ctactctgct ctttgatgct gaaggcatcc tcgcagactg ccgaccacca gacgttggtg
    38521 agcgtgcaag cgccgttgca ctatcattgt gagttagcat cattctgagt cagggctgac
    38581 tccgactgtg cccagtatgt acttacgtga acaccctcaa tctggttagg tccgatgatg
    38641 acattggaaa gagaagcacc ctcctcaaga aggaagacag catcgctacc gccaccctcg
    38701 ccggaggtgc aggatacacc acggtcgatc atatacatgc cgccatcgta agactcgcct
    38761 gctgcgatgg tctggacggc ggacagctta gaggtacctg acgaggccgg aaggctggcg
    38821 cgagctgcga gcttcttggg agccgcggtg atctgcgggc tcggggcagc ggagacgcca
    38881 agggcgaggg aggcagcgac gaggactttg tactgcattt ttgctggttg acgatgtcca
    38941 agagagaaag gataaaagtt tctagacctg cttgaaaggg gaacaaggac gaaattcaag
    39001 cactgcttgg tgaaaggcaa gaagcaaggt aagtcaggtt ggcgatgata gtgaatagag
    39061 aagcggtgga ttccaggtga ataacacgag attatataga tctcaacgca ctaacagtgc
    39121 gccgtcttcg gtagttgggt ggataggggc atgcacgctt cccgttagtc gaccaagaag
    39181 catggtcact ggttgcagtg gaactgggta aacatgccat ggttggggat tgaatgacat
    39241 cgaggagtgt ttctcgccaa attggaacag ggcagtaaaa gtccaccaaa caatagctgt
    39301 gatgaagtag ttctctcttg gcaggaacac ccatggggaa catccaccac gttcatcgcc
    39361 aaagtcgacc aatgagttgg actgccacgg cagacctagc ggctagcttg ggaggagcct
    39421 catctgatgt ccatatagcg gcatcgcttt gattgcggac gacttcgacc ggggaatggt
    39481 aaatcacaat ccccggagaa cctgctaatc tttgcccgaa cgactaccgg gttgaatacc
    39541 ggcggctgtg ctggtgaaga ttcacgcatg tagatggaac ttccaagaca acgtgggccg
    39601 atgtggtgtg cggcctatgg gggccttggg gtcttgggag ccgtagcgag gtaccaggaa
    39661 ctcgatcaac tcgatttgga cttttctaga cgctgaacgg tggagaatta tgaattgtcg
    39721 tcggccagcg ctgccagaac cagtgtctga ggccgcctta ccccatattt cagggaacga
    39781 tgaagcaccg ccaaggatga tcaccagctt ggcgcactac ttgcagcccg cgccatcggg
    39841 tgcagcccgg cagagctacc ctggtcttct ttcgaatata ttaaagcatt cgtcatgcat
    39901 tagctgggat ccgggctggt gaggctcaag aattctgttt ttggttgcag cgtggacatg
    39961 cctcgcattg ctatacttca tgcgcacagc tcgatgccca agacaccgtt ggtggcgtcc
    40021 aatttctcca gccttcaacg ctgctttgca tggggttaag aaatatcgga ccattacatt
    40081 catcggacca tgtgagactc tgcttgtcga cgtagtgctg gcaaaatact tggattgtaa
    40141 accctccttg actagacagg gatggggcga tatagtgatg tgcgaagtga gcgactaatt
    40201 tagtctcatc aacaagtcgc tccggagcgt tgaacatttg tgaatcagta gaatgtgttt
    40261 catgatacga tctgtcacgt aagtttctgt aagaagtgat ggcatgtgga aatccttgct
    40321 ctttgaatcg tatgttcact gtacaattct ctgtattcta catccatggc ttcattagtg
    40381 tatagtgtac atgcggaagg atatggtgac tcgagtattc tgtttttaca gagacctcgc
    40441 cattctcctc attgaggctc ttcaacggcg actttatgtt catcgtcttc caagtcccca
    40501 tctgtagatt ctatcctgaa tctcttccca gctcaaagac tttgctgatg agccgggctg
    40561 ctgagcctct tgtagaacaa cagtgggctg gccactgccg ttgccagggt tctgcactag
    40621 accacctgtg acctgctgag ccacgcggcg gagatcctcg acagtaaggg actcgatctt
    40681 gcggcacatc tcatggactg gtactttgcg accgtggacc tgaacttgcc gtccgaggtc
    40741 ctccaattcg accatgcggc tctccaagtt cataaggagg cttgatctca attggttctt
    40801 ggctcggctg acttcgacct ggcccaaagc ggcgaagcct gtgcttagag tcagtgcacg
    40861 tagctcctgg cacatgacat caagcatggg ctgtgtccgt cctggaatac acatggccga
    40921 aattccaaaa aggccggaat cggtgtaaga atggttgaac gcaatgcagg actcaaccca
    40981 ggcgtgctgg ttgagaacat tcgtgtacag tctcgagtac atacccttgc cagggccacc
    41041 ggcggagaat gaaccgccac cgccgagcaa agtgtttagc gtggccaagg catagatatc
    41101 gtccgaggcg atcggtaaac cttcaaatgc aaggtggata tgagtgaaaa caggctgcag
    41161 agggttatat gatggcggtt gggagggaag cgagacaaat ccaccggtat agtgtgcagg
    41221 ggcagtcatt tcctgctgcg tggggtagag tttggccgga tcggtgatga cggctgcgtt
    41281 ggatgatgca gaggtggaga ggttcttgaa aaggggtagc tttgataata tgctgggaga
    41341 ttgctgagat ggtgttgatg acgcggatga tgcgctggac gcagtggaat cgtcggtgct
    41401 cgctgaaacg ttggacccaa tcgacgtctc tgaacccgtt cgcgacaagg cgggttggtc
    41461 tgaaccttcc atgtcaccga agaactgagt ggccagctgg acagcctcat cgtgagcgac
    41521 gccagcaaag gcgaccacag ttctttccgg tcggtaaaaa gcctttctat acgcctcgac
    41581 gactgacttg ttgatctcgg gaatgcgctc tgccgggcac aacagcgggt taccgagcgt
    41641 gttgtcctta aaagcagcca tgtgcaccag ctcagggagg ataagctcgg gcttcttcca
    41701 gatctctgta atctcgtact cagccgtcgc cagctcctga ctgacttctt cttccgaaat
    41761 ttgtggattt cgtatcgttt ctgccaacag ttctgtggcc gtagggacgg cagagttgaa
    41821 cgtggcagcc tggtacatca tggactctct gcttgaaacg cactggatgt tcccacccag
    41881 cgactcgacc gtctcctgga tctgttcgcc gcttcgcttg gtcgtcgacg cgaaagcgag
    41941 acggtccacg atgtggctga caccactgag gtaggcattc tcgaagcgcg acccgccttc
    42001 gatgtagaca ccaacgccgg agaaggagcc tgggagggcc tccgaagcga cacggacacc
    42061 gttcggcaga gtcgtgatgt tatcgaggtc ggtcggttcc tggtactgga tatcagcctc
    42121 ggctgtggac agacggatgg acaaaccgtg agcgccggga cgggttgctt acctggggcg
    42181 tcggcacgct gacagatgct aacgttctga ctggtgtgcg gttgacatgg cgttttgcaa
    42241 gggaggccgt ccgtctcgtc ggtgacgcca cacccctcgt aaaaagtctg gaggagctgg
    42301 cccggaacat ggtgaatgca gcttgtcttg gtaccaacca cggggggagc cacggtcaat
    42361 gggcgtgtct gtcgtctggc gcgtctcggt acggggatgg gaaaaagtcg ttatcggctt
    42421 atcgtggtcg gctgctgcgg catgacctca tccggcaaaa caccggaccc gccctccgct
    42481 ccgtccgggc cacccccgaa ggctccgaga gcagctcgac agcatcgcgt tgtcgcctac
    42541 acgtgtgctg cgatcctggg tagtgggagt tgtgagtctt tccagccatg attgaactgc
    42601 tgctggctca ttgaacatgc actgcacgcg tgcgttctaa gaggcttgtc gcaattcggc
    42661 gatcgttctg gacagggtcc actggcactg ggtcttcgtc ttgttgtcac aacgctatcg
    42721 gggtcttact gccaaacctc tccccgatgg cggtctttgt gacactccga atggcaaatc
    42781 tgtgacatgt ctatctctca gctggaaata aggctgagat ccgcctgacg cttttgctcc
    42841 cgtccattgg tccttggcgg cacagttgct gaccccagct agcactaacg aaaacagaac
    42901 gctccgttga attaccgtct tagtcattcc ctcaatttga catcactcca ataaagtatg
    42961 cttcgagatt gacttaaatg tactgtcgat aggtcgtcaa ggccaaaatc ccatcaaacc
    43021 ctcctcatca ctttgctacc atggcaggcc gacgcctcgt caaccgtcag ctgctgagtt
    43081 tatgcccacc ctcagcgaga cacagtgctc cgacacatcc tataagcttg gctcgctttg
    43141 caagcgtaga ctctagcaat ggaaatgaca gtatgcgttt gattcctctc cttttgtcga
    43201 aaagaccatt ctcacagcaa gcaagaagac aggaaagagc gcgtcgtcat tcttgggtcc
    43261 ggatgggccg gatacggctt tgcacggaca ctagacccaa agaagtacga gcgtattatg
    43321 atatcgcctc gttcgtactt tgtgttcacc ccattgctgg caggcacagc agttggcact
    43381 ctcgagttcc gggcaacact agaatccgtc aggcggctag gactggacag cttccaccag
    43441 ggttgggccg atgacattga tttcaccaaa aagacgatta gagttgaagc aaacacctct
    43501 gatgatctgg cctcacggac acatctctta cctaccaagt cttcgaaggt gcaggctgag
    43561 aaaggggtga tgttcgatgt gccgtatgac aagctcgtca tcgctgtcgg ctcatacacc
    43621 cagacttttg gaatcgaggg tgtcaaggaa cacgcaaact tcttgcgaga tgtcggcgac
    43681 gctaggaaaa tccggctaag ggttctgcaa tgcttcgaaa aagcagcgct tcctaccacg
    43741 accgatgagg agaggaagaa actgctgcac ttcgctgtgg taggcggcgg cccaactggt
    43801 atcgaattcg ctgccgagct tcatgacctg attcaggatg atctcaagaa gctctaccca
    43861 gacgtgatga agtatgtggg catcactgtg tatgacgtgg cgccgaaggt tctgcccatg
    43921 tttgaccaga ccctggccaa ttatgccatg gaaaccttcc gccgcgaggg aatcaaggtc
    43981 aagactcagc atcaccttac gcgcatcaga cccgacgacg acacagcagg ctgcttgaag
    44041 ctgaaaattg aagaacttgg cgacgaggaa gtcgatgcgg ggatcgtggt ttggagcact
    44101 ggcctcatgc agaacccttt ggtgcaaaag ttggaagaga aagtcttccg tccatcgttg
    44161 atagctggta gcgctgaccc tgccccggaa gtaaggctcc acaaagacgc gaagacgggc
    44221 agcttgctca ccaacactca ccttaatctc acggtcgttc ctagcagact ggagcaggct
    44281 aaggatacct catcttcgat cctccccgat gtgtatgcca ttggagattg cgctatcatt
    44341 gacggccagg tccttcctgc cactgcacaa gttgccagtc aaaaggcaag ttacttggca
    44401 aagcaactca acaagggcac cgcggggacg acagacttca agtttcgcaa ctggggcacc
    44461 atgacctacc ttggagggtg gaaagcgatc catcagagta gtgctgatga cctcaaaggg
    44521 tgggccgcct gggtcttgtg gcgcactgcg tatctcacaa agagcatgag cattcggaac
    44581 aagattatgg tccctatata ctggttcatt tcctgggttt ttggccggga tatctcaagg
    44641 ttctagacaa aaggtttgta taatagacat ggaggttggc ctcgggggcg gaacgacgcg
    44701 aatacccaat atatagagaa cgtatggaat acgataagat gttatttgtc ttggacattg
    44761 ctcagtgctc attataatct tgattgctac tgtttacaca atgaatgtgc tacatgccaa
    44821 gctttgccca tagtacatcg cctcgtaagc gggcatgtcg aaaatggttg actttgaaaa
    44881 ctttaaagaa gccctcgccg cattcgaggc gctctggtct ttactacatc ctcacggcgt
    44941 ttcacaatca atactgacca tctagtggac agcctaattt cgattaatag ctatgtctcc
    45001 ttattgagtc tttcttcatt gtaggatctt ggtcgaagct acacaggctc caaaatgagg
    45061 ctgattcgag tcttggcggc atatcgcacc gacttgaatt cagattggtc cggccaattg
    45121 agagtcacat tcatgcggtg ccgttcaaaa gtacccggcc cgtagcagcg aaattaaatg
    45181 tagacattga agtggcatcg cgatgcgatc agctatatcg gcttggcgtg cacttttgca
    45241 agagccgaca ttgcttgtat tgcttatgtt gcacaaagac ggtgccaagg tcgggttgca
    45301 tccgtagcgg tctcggtaaa gcttgttcac acgcagtctg ccgcccgaaa gcgccggctc
    45361 cctgtctgca tcgcgcgaca taccaaaaca agtaggtcgt aattttgttc acttccaaag
    45421 ggctggtgga gcagatacag acacgataga gacaagcggg gtaagtgggc tcttgacagc
    45481 ccaggaagac tatgtaagta gtatccacta agtattggct gtcagctata tcgagtaccg
    45541 taagattttc tgcgctgagt gtggagctgg gaccgttgtt atccccttat caacagtgcg
    45601 ccagaccgtc atcgaacaga gctgtttctg cagcgaaaag aggcgcgctc gccgcctaca
    45661 tgtggctttc ctcgtaatgg cttgggcata gcaatccttg caggttttgc attagttgat
    45721 aggcacggct tcttgtcccg gaatcatggg caaagtgtca ttgctaggtc gaccgagatc
    45781 cgacgctgtc aaaatagacg agggccccac gacccatgtc ccatctagcc ccagccataa
    45841 gtgatgccag actcgggtcg cattggacca acgccgttac gtgatgattg gctacatatc
    45901 atacttgagg actaactgct aggaaacatg caacgctacg tcaaattatt gaaaagctga
    45961 atgcagcaac ccctgctttg cgtgatggcc agtcgagaga tcaatgtcag aattgtccag
    46021 tagatggtga tcagcagtcc cgcgttagct cgcattgggt atcgtgggag tttaccgtca
    46081 ttgggcaatt gaagactcta ctgaggtgtc acagcagctc aggggtcatc gcaagtcagc
    46141 atgtacggac gctgggttgc aaatctgcaa agctgcccat ctataaagct cttgtcgtcg
    46201 cagcgctttg cctcgatctg gtgtgaaagc aggcccacgc actttaagtg accactctcc
    46261 ttcttcaatt aaagatgaag tcattatatt tcctagtatt gtctttatat acggccagag
    46321 gtgtagagtc gtcgactact ccaccgctcg gcttcgagag gagagccctt cttcgagatt
    46381 tcaccaggcg cgcggctgca ggctccagtg cttcgacctc cgggacttgt tctctcgatg
    46441 agagtgcgcc aaccatttct gcccccaaga ccaatgtctg gaggacgctt tcgccggaag
    46501 acaacattgc agtctataat ctgctgcatg acccggcgtc tgggttgaac ctgactgatg
    46561 tttcaactgc tgggatcaat gacaactacc tattttatat cgacacggtc ccgctgaaca
    46621 agtccgaagt cctgccatat ctggatgcat cggggccaaa gccagcacaa tacgcgagag
    46681 ctatcatctt cgagggtggc aaggaggagc ctgtctccca agaatacatg gttggtcctc
    46741 tgccagtcga cagtaagacg acgatccaga agctggatta tctctacaat ggtggtagcg
    46801 gtggatcaat cccattcaac ggcagaacgt ttgacgcttt gcgggctgca gcgtcggata
    46861 ctctcttgtt agagatcatg gcaaatgtca gcgatattac gactgcactt cttggcggtg
    46921 cttggtatgg agacttcctg ccagagtcca cacttgagtc gtcgatttct gctccttcct
    46981 catacgatgg aacacaagcc ttccgtattg tggcgttcaa gcgccctggt cctgcgtcgt
    47041 acttgcggcc agtggacttc tatgttatct tggactgcac cggaaccgat gcctcacttt
    47101 ataagctgaa atcgattgtt acgaacactc gagtgttccc gtcgatcgct gagctaaggg
    47161 cagcattcga ggcaggcgaa ctgacagaag agaacaaaca acccgaagac tacgactggg
    47221 ctctagtgaa gcccgatcag gagatgggca agcgggatct ggaggagaag ttcgcgcctc
    47281 agagcattga gatcggtgga aagagataca agcttgacaa tgagcagaaa tacgtcgagt
    47341 acatgggttg gtccttctat gtctctcaca ccattagtct tggcgtcatg ttcttcgaca
    47401 tcaagtttaa aggggagcga atcctatacg agctatcaat gcaggaagct gcggctcagt
    47461 atggaggatt ccagccgaag tctgcttcga cgctctatca cgatacgtat taccagatgg
    47521 gtacaaattt gtaccccttg gtggacggat ttgattgccc tttcggttcc tctttttgga
    47581 atgttaccta ccacgataca aacacgacgg tcgtgagccc aaacgccatc tgtatcttcg
    47641 agtccgatgc tggttttccg ctctctcgac atcgcgctcc tggagggaac gcgtacgggt
    47701 tgacaaacat cggtgttgtc aaggcatcta tgctgaccct tcgctcgatt gctacagtgg
    47761 gcaactatga ttatcttttc gactacgcct ttcatgttga tgggtctttg gaggtaacag
    47821 tccgggcatc aggataccta cagtcctcct tctactatcc ggaccaaggt aaatggggac
    47881 cacggattca gcaggcaact cagggctcgc tccacgacca cgttctgacg tggaaggcgg
    47941 attttgatat ccttgatact aacaacgatt tggaggtcac cgaggtccgc gccgcgccta
    48001 cggaacagcc gtggttcccc gagttgggtg tctttgagca gctcgagttg aaccaataca
    48061 agatggacac tgaacagcgc tttgactggg ccgctaatgg gcagacgatg tattgcgtta
    48121 accatgcgag tgagacaaac aagtggggca ccaagcgcgg atatcgcatc attccaggcc
    48181 ggtctaacat ccggttgagc actctcgact cgccatttag ccgacgcaac tcggagttat
    48241 ccaagtcgca gctggccgtg actcggcaac atgacacgga gccgtgggga aacagtgtgc
    48301 aaaacctcaa catgccgtgg aagccacaac aggactttgg caagttcttc aacaacgaga
    48361 gtatcgaagg ggaagacttg gtggtctggt tcacccttgg gatgcatcac ttcacgcgtg
    48421 ccgaagacgt gccagtgacg ctgtactcgg aggccgtaag cagcatcatg tttgcaccgc
    48481 agaacttctt cgacagagcg caggacggcg acatccagaa tcgtaggtgg attactcctg
    48541 cgccgaactc gacttctctg gtgtatgaga cctttggtat tgcactgccg cagtgcaagg
    48601 ttgagttgaa ggagaggttg atacaaccct ttgatttgta ctaaaaggga ctttggattg
    48661 aattaatgaa ttaatcttaa acttgattca cctcgacagc attgtttgct agcattgcac
    48721 tgtagcggac acaattggac tagatctttt gctcacttgc atacaggctg aagaggtaca
    48781 gcggcagtct tcgctgtgac ctacaaccat gttccccaaa atatcgatag aaaaagggag
    48841 agggaagtaa gtccaaacaa acgtattata agactatgaa agcaataaac ccagaccgcc
    48901 tgttctacag aactgctgtg acagttgctg cgtgagtgat tagtcggtca atgaacgcat
    48961 cggaggtcta aagatgcagt tattatcttg attctcttta cttaagcacg atgcgatcca
    49021 tggcaaagca acgatgcgag gaaaatccct agtatggtag ctttctaatc ttggatcata
    49081 tgacgtcaga gaattaaatt gcaagtgttg gtgaagtcat tggggcagag caatcctttt
    49141 tgacgaagct attcattcgt tccttcgcgt gtgctgtaga gtagaatgga tgcaaggatt
    49201 cgggcgacta taacaactgg cgggtgtcat gttcttcagt gtaccagttc gcagtagtac
    49261 actcgacgac aactatgccg agttacccac aggacacgtg catgcgttga cgatcatata
    49321 gataatgagg ctgtaaaatc ctgtaggctg gtagagttta tggtaagcag ctaagcggct
    49381 ttggtgccgc attttctagg cgttatatgc aatcttcgtt tgtacaacag atcttctctt
    49441 acacctttga ggcagcgatt caagatttga ttggcagcct cagaccagtg ctgatccccg
    49501 gatgcacgat tcgtttacat atggcattcc ctgctccgag gaagaaaaga acgagggttg
    49561 cgtgattctc acttagctac cacaaatatg gtgtgtttta ctgttgccta gttactttgc
    49621 acacaacttt attcagagct attgccatag tgtggcacat cgggtaacgt agctttgacg
    49681 ttataaagag acggctcaga tgcccgcgat gtgatcggtg tgattgcatt gtgcactgca
    49741 atattatcat cacagtttcc gacttctctc tatttaattt cattgagtaa tgcttctttc
    49801 ttgttctttt atcaatttag ctatcagttg aaagtcccga gtgttgggct cctaatgaat
    49861 gcggcctagg cggcgccaaa gccaataatt ccccattgaa caaataaagt acccaatcct
    49921 atcatacttc tagttgcaaa tcctgcgtgg cgaggaacta ggctacagtg aaaatgaact
    49981 gtcaaaaagt gagccctcag ttgatctctc cttgcacagg ttgtgctagc gaggagccgg
    50041 ctggcaaagc cccatcttgg cacccagctg aaattacagg cataggccaa gagcgttgtc
    50101 ttggtcgatc tctcagaagt tgtacatgta gacgccaagc ccaaatcagc atgtacatat
    50161 gcttcccagt cctcatttct tgggtgggat tagtgtgacg tatgaacaac ttaccaagcc
    50221 catatataat ccaatagggt gggcttaatt gcatgagcga cggtaccttg ggatatcgta
    50281 taatccaatc aaggagaaat tcttcaataa cggcatgtat taatgtagat catatgccat
    50341 agaagagtgc aacacattga taatgcagat catttgatct ttaggagctg cggtgtattc
    50401 gaaaactgat ctcgatataa aaatagctct gagtggtttg gactgattat aaaagggcag
    50461 ttcaatctcg aggaaaatga gcttgaatca ataactaaag tcattccaac tcagcccagc
    50521 ttcactacag cgtctcttgc acttgcccta gctcaatatc acggtttttg cttctcaaaa
    50581 cctcggctct ctctttccaa catgaagact tcctgcgtca tctttatcgc tgctttcttg
    50641 cagtctgcga ctgctctgcc gtccgaaggg gctgccaaac tggaagcccg agctaagcca
    50701 aagctcaatc aatacgccag tgttgaagat tggtacgctg agctctccgc aaatagattc
    50761 atatgagata atacgattag ctcgctaaca tttggtagcc aagctgacaa aaacatcttg
    50821 tatcacgcgg cgcccgtcac aggtcgatgc tacgatctgg acgacaagac tggcgccttc
    50881 ttctctaacg ctggaggtcg atggttcccg acgggtacgt agacatcatt cacaatactg
    50941 cctcatacta tgctccgcta ataagtcatc ctgccagtgt acacggagaa gggttgtggc
    51001 ggagagagtt acgttcttac aaccatggga gaatgcccca aggcagacca ttgcatgaaa
    51061 gatgctactt gcatcagctc gagctactac aggaactgga agtcttacaa ggcggcgtaa
    51121 ggcagagtca cagttaaagg tcttcaatca ttcctggctg tgaccacatc catgctcgga
    51181 ttgatgaata ccgcgcagtt gagcggactc acggagaacc ggcggtaggg gttggtggat
    51241 attctgattt tgggggattt ttcctatcac gctcattatt gcacgcatat tggcgagaaa
    51301 ttctttgatt tctttttttg gcttagtcgt tcgttcgcta gatgtctttc aatttaccgg
    51361 atatttgcag taaaaggtat tgaccaactt ctggtcgttt tcttgcgtca gctttatcga
    51421 aacaccttta ggtcgtggct gggttcagat gaagccacaa gcaggtgctc ttgtagcctc
    51481 atgtgggcgc tcctgaatgg ctagctgtag taagctcata aaagagcgat ccaacaatcc
    51541 gcggctaaca gtttggctag ctaaaataat tttactagcc tgatgattct tgcatctgct
    51601 gcaggttgct gcctatatac aaacatggca gcaaatgcag ctcacctcac ccacctctcc
    51661 cccaattgtt gtgattggga gaaactagct acaaagcagg ctttcatagc aatcaaggtc
    51721 tgggttgcgg cattgccata tgctcacgaa gaagactcga gcgtatctct cccttaaatc
    51781 gggcacctga ctttgccgtt ctgttcgtac tcggagaagt cgtgtccacc gccactcatc
    51841 cgctgctctt cacatatctt cttccacaat tcccaacgaa attggtgaga agagggttct
    51901 gagctggcat tggattgttt gactcctttc tctaccacat ttttgacgct gagttgtact
    51961 gcatcattat ggtaaccaaa acttaacctc tctttcacta cggccgtgag aacaagaaca
    52021 tccaaggaga ccaggtggct ggaagatgaa ggagtgcggc gacatttgcc actggagcag
    52081 ccgcgaaaga cacttggtga gtgaccacat actaccaagc cccagaatgt gactcatgtg
    52141 tttcagcaat tcccgcaatt ctcagacgcc gactatcaga ctcgtaatga ccccactatt
    52201 gagattctga tgaagttgtt gcggtagctc ggtgctggtg agatcgcctc gatcataaca
    52261 cgtaccacaa gaatgatatg acagatctag tcctcgaata cgacgtaaca ggctcgataa
    52321 gagctcgggt cattcaactc aggtatctgt cttgcaaaag gaagggaaaa tagaaatacc
    52381 gcgagatcga gaaatgtgga aagaaaaccc aaagccaaga ttgaaaagac tgagccatgc
    52441 atgagcagag aagtcgaaaa cctactgatg gcatcccgaa tggccagaga agaagcaccc
    52501 ataatgccga gaaccgcccc accaccgaga gccccgaagg cgaagacaac aaggctaagt
    52561 ggtacaagga gatgcgggca gaatctaatc gcgagttgtg ggttggcacg aaccggaagg
    52621 cccgtgatga attacgagaa ggggccttga accaggtatt gactgtcacc tctgttgatt
    52681 caaatcaaga aggaagacag aagtagatcg cacgactact tttatcagca ccaaaaagat
    52741 gaggctacca acaaggatct ttccacttac aacaccacta gccatgatgt ggtaaatctt
    52801 cccgacagag actcggagat tttgctctgc aaggtctcca cattctttca gttgctgttc
    52861 ggagatgcca cagccacaaa tgtctgcaat gcaatccggc gatggtcggc aatgccatct
    52921 cttcccgttc caaagacgaa gcgccacatg gtagacgact tcactcgcca ggagatgccg
    52981 cagcttgatc tagaaaaagc aaggtctctc aaagaacttg agaaacggta ccagtgtgtt
    53041 gtccactatg gaacgtgggc aatgaaaggc catactcacc cagatgaagt atggcttact
    53101 gaagatactg ttctgggcag aggccgacct cgagctgtcc atgaaaacta tgtcggctta
    53161 ttgttccttc gattcaagcg atacgtgctg gtattggctc agagacggta cggctactct
    53221 tgagctcgct agctcccgtc aaatatcagg aattattgac gttttcgatg cgctgcctga
    53281 tgtgcagaaa gatggagatg tctgagccaa actttaccac tctatttatt tatactgggc
    53341 tagaattcat tcactggcct acagggtcaa tttgagtcta tcacctctac actctccata
    53401 tttaacatcc actgatactg aacaggaggc ttgctgtgct tcccggatct ggcctcatag
    53461 acttggtgac tcctccaaac agcttgagta gtgcctcagg gatctgagcc gatctcctat
    53521 agttgggttg ttgatttcgt ctgcggattg acctgacgct aacagctgaa gatatatagt
    53581 tcattgcctt gaagttgccg tatcgtactt tcatgagttc cctatgcgat gcattccaga
    53641 agcggccagg atttgaacga gtcattgttt actctatggg gtattaagca gaattgtcta
    53701 gccttgggct gtactgccga ggttgagatt gctccgcacc tgaaatttca gcgcatggca
    53761 gaccattgct aattaacaac acccctacgg ccatacagga tatgtgctag ctaactttga
    53821 ctgtgccatt gaaaactctt agtcacaccg gcgcgctgct tcatattcgc gagttgttgc
    53881 cgttggcaag ggctgcttat acccgccggc tgaatccaga gtgggatccg ccaggtactt
    53941 acgacgacgg catctaaata taccttgata gctctcgaaa gtgactccaa cccggcactt
    54001 gatatcctgc tcagcatagt cattaaatac gcaaggtatg ccatgcaaca gctcagctgg
    54061 aattcatgct ccttataagt attcgtgctt ggcatgcgac ctttgagaac tcttggttac
    54121 tatttgcacg aggtattcgc aataacaatg gcctccatac taatttggct gttttggtca
    54181 atcttgtgtt tagcttacgc atccgacata tttccaaacc ctggaaactt tcgaacccca
    54241 attgtcctgg atcgttcggg cgggttccag attggcggaa agataataca caaccctgtc
    54301 ttccctagcc agactctctc ctgcgatcat ggttatatgg aatacttcat tcctcgcaca
    54361 ccgcgtaaga cctcgctagt catgtggcac agcgccagta cccaaatatg gcagaaccgt
    54421 tgggacggag gcgaagggtt caaggacaaa tacctgcgac ggaactatcc cgtataccta
    54481 tgggatggac caagagtagg ccgagcaaac tgggcttgtg agcccatgac ctatgttcct
    54541 gaataccgtg atcagggtaa ttgggtggcg tggaagttcg gacctaaatt tggagtgtgg
    54601 tacccggggg tccagttccc gacctggagc caagaggcgt ggcagcaggc cacttccgcc
    54661 cgctacgtgg aaatcgacac tgtagagaat gtcgagttgc aaagcgaagt tgcagcaatt
    54721 gctgccgatt cgggcaaggt tgggaacagt attgtgtacc tcacaaactc ggctggtgga
    54781 ttaagagcaa tgatgatggc tactaaggcc aatggaacta atatcaaggg catagtgatg
    54841 tatgaaagca tcggatacgt gtatcccgat aacgccaaca tcacggcagg gtcaggccct
    54901 ggaccggcct tcggcccatt tgtggtccct cttgagcgtt tcaagaaact ggccaagata
    54961 ccagcgatac agttcgtctg gggcgacaac agaccggaaa cagatccgtg ggttcagcaa
    55021 tcgagactaa ctgcgaagct gatcaatcta tatggaggca atgctcaggt actgaatctc
    55081 gccaacgacg ccgggctgaa aggaagcacc catagcgcgt tcgcagatct ggataatgag
    55141 aaggttgctg gggttctgga cagatttcta aggaaaaaca atctcaatgg ctatctctac
    55201 tcgtccggca atgactggga tgatgatgat gacgatgacg acgagtagag aataaacatt
    55261 gggttggtct aggtacgaca ggttaggtat aacaaattag tgatccaggt aattcctatc
    55321 aactgattgt acttttatat gaactactaa aattgaggaa tgaacagact gctaaagtct
    55381 aatgacagaa agctcttcca attcaacgaa attagggatg aaaatgcttc ataataacat
    55441 actaattcgt ttttatgtga tatgcccaga ccgttgattc taattcccat taagagcagt
    55501 tgataacatg tttcaggctt gaagcaaata aacaagcaac aacgaatgct cgaatcccaa
    55561 tcctcaaggt aaaagagtta aggctggaga cattaccctt gaacatgctc actaatgcga
    55621 tgaacagaaa cgcgtcattt tgcaccccga ggagtcgcaa tagggaccac accaagaaga
    55681 atatcggacc gaatgtatct actaatctcc acatgaacac ggtatcgtaa ggagataacc
    55741 gaaggaagtg gaatggccat gaatcttggg tgtggccctc tcccgacacg aggaggaaaa
    55801 cgagcgtctc cggaacagac cggataaccc tggttgtaat gacttgacca ttgactacaa
    55861 tcgcatcctt gccacgactc ctggtgggtt gacgaatgcg acccccaggc caacttaccg
    55921 gcctggagtc cgaggccaaa gcgagcttac atgtcacctg aggtgctttg gatcctaacc
    55981 aatgtaacga taacatgaga agaaatgcat gctcgtgacc tttctcggaa gatccaggac
    56041 tgcttttgac atatatgtag gcggactgtc tgccagtcat ggtcgtcgtt cgagggccta
    56101 taaaggtaat actatttggc cccatcgtaa gatcattttg ccaaccatcg gagcccccaa
    56161 tgttccagtc aaagcctggt gggaatgtga tcgacacact gggaaccaca tgaggggtgt
    56221 tgtggcggtt aaggtagaca cctcgtctga aggacttgaa ttcgatgaaa agcttcatat
    56281 atcccaagag ggttcgccgt cctggacgat agctcgacaa tggggtatac tccttgatag
    56341 aaaacggatt ggtaatagct acgatggacc gcccttgccg tgacagaaga ctgccatcta
    56401 agggaggaga atagattgcg aatggtgttg ataagtcctt tgagttgacg acgcgcaagt
    56461 acagcgactt cgcgggatta ttcctgtcgt agcactcgag catggcaaga ccctttaagt
    56521 tgaagtacaa gtcgattcga aggcccttgt tcgtcatctc gaaggggctg tctccgtttg
    56581 ggatgatttc tcgtcggggt aacagagtgc ctgagtgagc gaagtctctt ggagatcgcg
    56641 cgaggattcc cacactatcg atataggatg gagcaggctc agtttcgtca acaaagttgc
    56701 cccatgccag aatagtatgg tcgtcataat tcttgatgat ttcctcttgc aatcgggtga
    56761 acgccttgtc tccctcgccg tagaggagcg ccatatggac gtcgaaaatc ccaagcagac
    56821 agtacgccat atcttccttg cgcgttgttt ccctccaagc agcccacgac atcctctgcg
    56881 agatgctcgc atatctgagg tcttgaccaa ggagatatgc acgtggtatg ccggtgatag
    56941 acgagatagt atcagagaaa gcaatatcgc tgcccagctt cccgataggc tgccaggaag
    57001 cattgaacat ttgcaaatca gtcggtgcca gcagttcctg gagcgtccaa cccctttgaa
    57061 accacctgct cttccggagg ctctcattga agttctccga gcccccaggt acttcggaaa
    57121 catccgtaag cacagcataa catactgctg actgcttgta ccactggaac atggagttaa
    57181 tggcttcgga cagctctgcg ctgctacttt tgtcgatgca gcatgtgtca acccaaaccc
    57241 actcttgtcc atttcgcaat gcctggttgc agcatctttc gatcttccgg aaacccgacc
    57301 gtgatcggat tgagtccgca gaagcgtcac cgctctcttt ggggtgggct tgggttagtt
    57361 gcatatcccg gaagctcacc tcttcgcctt cggtccatgt gtgcgagagt atggcgtaga
    57421 ctgggattga cgggccagag aactccacca actctttggt tttcgagttg atgagccgca
    57481 ttccgacaga cgaaatactg catgcaattg gtggggtggg agtcgtcaaa cttggtagta
    57541 gaaagatgaa aagagcctgt tgaggacagc tgagatcgaa cagctgaact ttgaatcagg
    57601 gcttgcgcta cgccccgaat caaccaatgg agaatcaaga attgaggggt cacggggacg
    57661 ctacatagca ctcgctgtgg cttgcacaca cggcacaatc cattttgcaa tcactcgtcc
    57721 ataaggcggg cgtccaaata taaggcaaga aaactgtcaa ttgtggtata acccatctat
    57781 atgcaatcaa tcactatgca acaactcctg aaacgccacc tatgcttctt agctgcttct
    57841 actctgtcta tctttctccc cttttacgca ttgacctcag cgaaccagga tctcagcagt
    57901 cctgccaacg caccggggag gtcctccagg ttgtgcacga tcaggtagta ctgaaagggg
    57961 aagctgtcga ggtagtactc ccagctgatc tcgcccgtgg tgttgccgag agcgtccttg
    58021 acgaattgca ccgtgcgcag gttgagcacg ctatcgcgct tcttggacgc tgtgtcgtcc
    58081 atgacgatga agacgaccat gatgcgctcc tcgtgtgcct ctctcaggag gcggcggatg
    58141 tcctcgtgct ccgcagacgg ggtcaggccg tccgagagga cgagggcaag ctgccagagg
    58201 tcctcggagc ctcggccggg gttttggagg cgcgctgttc ggaagcgcga gatcgtgtca
    58261 cgcacgagct ggcggatgtc ggtgtggtcc tggttgaagg agaacttctg caaaaccttg
    58321 gcgccagcgt cgtgggaagc aaatggctcg gcgaactcat gggccatgaa agtgttggca
    58381 ccaaagccca ggacaccgac ttgaccaacc tcaagcatgg tcaatgcacg cgagaccatg
    58441 acaagggact caagagccag ggtaccggac gatgactcgc ccatggattt actgtcatcg
    58501 acgcagagga ggatctggta agatcgcttt gtggggatgg cgcggcgcat ccagatcttg
    58561 tcgcgtttat agctcgatgc gatatatgga atgatgcgct tgatgttgag gcgcttaccg
    58621 gtacggtaag atccagaaag cttggttgac tgagacggag tgaggatgag gcgaagctgc
    58681 gaagtaagcg acagagacag cgggttcgtc ttggtctgga aggtggtcca ctgctgcatt
    58741 gactcgtcaa agtctctcaa gtcctgcgca ggacctgaca agtgagttga ctcaagctgg
    58801 actgatgctt cttcaacgtc ttcttcgtcg tcatcctctt ctagctcaac tgctccatcc
    58861 ataggcggcg tatcctctcg gtcataagca ccctgtcgag tcgacactcc cgtccgaggt
    58921 tcatcggtct gtggttcttg ttttgtgctg gactccaacg gttcagaagt gtccatcttg
    58981 tcagcactgt cctcgtcttg gccagcttgt tcctcgtccg gctgctgaac tctactatct
    59041 tgagcttgag tttcatcgtc aatcgccatg gtgtcgtcga aagggcggga ctcctcttcg
    59101 gtagcagtcc cgattgcctg agtgtcagca gccgtttcat cgtcctggag atgttggaac
    59161 tcccgagatg ccatctcttg ttcgttcata tctggcatag gctgctgctg ttgttgttgc
    59221 tcagccggat cctttcgcga ctccttgatc tcccgctgct ggcggtagaa cttctctaac
    59281 gcgtcaccca aagccttgaa tggctgctca atagccgagt ccctggcatc ctccatttct
    59341 gactgggctg gttgttcctg ggcttgggag acgctgccct tgttgccgct agacgtttct
    59401 tgatccgcag cactctctcc catctcgcca ctctcgcgct gagcgctatt gtcttgagaa
    59461 ccatcctgat cttgatcctc agtctggttg gcgtcttggt cttggccgcc gttctgggca
    59521 tcgcttggcg ccacgttgtc ggcgttgctt tcgtcgttca tcggtgcgtt gtcggccttc
    59581 tcgcgatcct cagcctcgtc atcttgatcc cgatcctggt ccacctcctc gttctccttg
    59641 atattggcgt tctcctcgtc ctgctgttct tctgtctccg catcttcctt ctcctcgtcc
    59701 gcaggcacat tcatgtctgc atcatcgcca tgttcactct ccttgtcgct cagctctcct
    59761 tgctcattcg tatcttgctc ctccacatca gacagcttgt ccaaatcgtc gtcgctaatt
    59821 gatgacatat catcatcgtc atttccgtca atgtccatat cgtccggcaa ggccagggtc
    59881 tcttgctcct ggacattctg gtcctgatgg ttcatctcgt cgaactgcac atcctcatcc
    59941 tgctcggcgc cgagatcttc gttctcatct tcatcaccct gctgctcgcc atcttcctca
    60001 ggctgggcgt ccttgtcgtc tggcttctga tcggcagcca tctgttcatc cttcttctgt
    60061 tgacccttgg acttgtcgcc ttgttgatct ttctccgcct cttcttcgtt gtcgccatcc
    60121 cacatctttt catcaacggc gtcggggtcc aggtcatcga catctccggt ctcttcgtcc
    60181 atgtcgttct cttcatcctc ttcgtcacct gatttggacc ccttttcgtc gtcgtcttca
    60241 ccagcaacgc tgccaacttc gccctcaagg tcctcgtcgg ccatatcgac ggcgtctttc
    60301 tcatcttcaa gctcttcgcc gtccttggac tccttgttct tctcctgagc tagttcagaa
    60361 aggtcttcgt caggttggat gtccttgctg atatcgtctg cgccttctcc ttcgccgagg
    60421 cctgtgccgc tttctagctt gccgctgtca ccggattctt cgtcagactt ttcttgaggc
    60481 gtgcagaagc cttggccggc gagttgaaca aagctcttgc tcagagtgtg ggccatctta
    60541 gaagtgctat gattgagatg cgcgtagctc aagacgtgag acctgcagat gatatggtac
    60601 tgctcaatga tagggcaagt cacagccatg agcgatgatg ccaggctgtt aatttcaaca
    60661 tcctcaaggt tgacttcgac gaatgaggac aaggcatgct caagggtctt gatgatctta
    60721 tccatgtgga gagcctttgt agcagtcatc agagtttcat cgtacttcat cagccaacct
    60781 gactc
//
