# Supplementary material for: Genome sequencing and physiological characterization of three Neoarthrinium moseri strains
Source: BMC Microbiol. 2025 Aug 21;25:526. doi: 10.1186/s12866-025-04274-z (PMC12369201; doi:10.1186/s12866-025-04274-z)
Supplement: Supplementary file 16 — Supplementary Material 16. [file 12866_2025_4274_MOESM16_ESM.zip › BiGSLICE/input/Nmoseri/TUCIM5799/JAFIMR010000017.1.region002.gbk]

LOCUS       JAFIMR010000017        21378 bp    DNA     linear   PLN 06-APR-2022
DEFINITION  Neoarthrinium moseri strain TUCIM 5799
            scaffold17_Wmoseri_TUCIM_5799, whole genome shotgun sequence.
ACCESSION   JAFIMR010000017
VERSION     JAFIMR010000017.1
KEYWORDS    .
SOURCE      Neoarthrinium moseri
  ORGANISM  Neoarthrinium moseri
            Eukaryota; Fungi; Dikarya; Ascomycota; Pezizomycotina;
            Sordariomycetes; Xylariomycetidae; Xylariomycetidae incertae sedis;
            Neoarthrinium.
COMMENT     ##antiSMASH-Data-START##
            Version      :: 7.1.0
            Run date     :: 2023-12-04 11:58:05
            NOTE: This is a single region extracted from a larger record!
            Orig. start  :: 656035
            Orig. end    :: 677413
            ##antiSMASH-Data-END##
FEATURES             Location/Qualifiers
     protocluster    1..21378
                     /aStool="rule-based-clusters"
                     /category="other"
                     /contig_edge="False"
                     /core_location="[10000:11378]"
                     /cutoff="20000"
                     /detection_rule="(indsynth or dmat or indole_PTase)"
                     /neighbourhood="10000"
                     /product="indole"
                     /protocluster_number="1"
                     /tool="antismash"
     proto_core      10001..11378
                     /aStool="rule-based-clusters"
                     /tool="antismash"
                     /cutoff="20000"
                     /detection_rule="(indsynth or dmat or indole_PTase)"
                     /neighbourhood="10000"
                     /product="indole"
                     /protocluster_number="1"
     cand_cluster    1..21378
                     /candidate_cluster_number="1"
                     /contig_edge="False"
                     /detection_rules="(indsynth or dmat or indole_PTase)"
                     /kind="single"
                     /product="indole"
                     /protoclusters="1"
                     /tool="antismash"
     region          1..21378
                     /candidate_cluster_numbers="1"
                     /contig_edge="False"
                     /product="indole"
                     /region_number="2"
                     /rules="(indsynth or dmat or indole_PTase)"
                     /tool="antismash"
     gene            583..2028
                     /locus_tag="JX265_007191"
     mRNA            583..2028
                     /locus_tag="JX265_007191"
                     /product="hypothetical protein"
     CDS             583..2028
                     /codon_start=1
                     /gene_functions="biosynthetic-additional
                     (rule-based-clusters) DAO"
                     /gene_kind="biosynthetic-additional"
                     /locus_tag="JX265_007191"
                     /product="hypothetical protein"
                     /protein_id="KAI1868368.1"
                     /sec_met_domain="DAO (E-value: 1.3e-09, bitscore: 31.9,
                     seeds: 521, tool: rule-based-clusters)"
                     /transl_table=1
                     /translation="MFDVVVVGAGFSGLQAAYSLQQAGLSVATVEARDRVGGKSWSVSL
                     CSIEGTADLGAAWVNDTLQPRIWSYIKLLGLSDSVVSQRLGHKGVFIQENGERSLFDFG
                     MAPDVSGSIDEPENILTNFLLTTLHKFPTAEKATFERIRNHIQAESLKPNGLRPEDDGI
                     SLDQYCRNLGAGSLTLSMINLWVRVMHGLESTEESAAWFIDYCRSNRGLFAVRADDCTG
                     GNYLRLPQGTQAIAKGIAGLIRYENISLSQPVASIEDKGSHVVVTTAAGKDFKSRKVIV
                     SIPSSMYKEIDFLPALPPRVQELVYSNRLGHYNKAIVFYKTPWWRGLGFNGFALSYKGP
                     ACVIRDTSVDDHSIWALTCFVNGRPGEEWSRRNAKERRKAILDELAEIFGMSIESECYE
                     PLEFRDQIWQHEQFSRGALCPVHQIGNYTKFADVYGKPVGNIHFVGTEFSKDWKGYMEG
                     ALASGEQGAGEVIRALKESTTGL"
     PFAM_domain     613..1995
                     /aSDomain="Amino_oxidase"
                     /aSTool="clusterhmmer"
                     /database="35.0"
                     /db_xref="PF01593.27"
                     /db_xref="GO:0016491"
                     /description="Flavin containing amine oxidoreductase"
                     /detection="hmmscan"
                     /domain_id="clusterhmmer_JX265_007191_0019"
                     /evalue="1.40E-49"
                     /gene_ontologies="GO:0016491: oxidoreductase activity"
                     /label="JX265_007191"
                     /locus_tag="JX265_007191"
                     /protein_end="471"
                     /protein_start="10"
                     /score="169.8"
                     /tool="antismash"
                     /translation="FSGLQAAYSLQQAGLSVATVEARDRVGGKSWSVSLCSIEGTADLG
                     AAWVNDTLQPRIWSYIKLLGLSDSVVSQRLGHKGVFIQENGERSLFDFGMAPDVSGSID
                     EPENILTNFLLTTLHKFPTAEKATFERIRNHIQAESLKPNGLRPEDDGISLDQYCRNLG
                     AGSLTLSMINLWVRVMHGLESTEESAAWFIDYCRSNRGLFAVRADDCTGGNYLRLPQGT
                     QAIAKGIAGLIRYENISLSQPVASIEDKGSHVVVTTAAGKDFKSRKVIVSIPSSMYKEI
                     DFLPALPPRVQELVYSNRLGHYNKAIVFYKTPWWRGLGFNGFALSYKGPACVIRDTSVD
                     DHSIWALTCFVNGRPGEEWSRRNAKERRKAILDELAEIFGMSIESECYEPLEFRDQIWQ
                     HEQFSRGALCPVHQIGNYTKFADVYGKPVGNIHFVGTEFSKDWKGYMEGALASGEQGAG
                     EVI"
     gene            3139..4217
                     /locus_tag="JX265_007192"
     mRNA            join(3139..3509,3563..4217)
                     /locus_tag="JX265_007192"
                     /product="hypothetical protein"
     CDS             join(3139..3509,3563..4217)
                     /codon_start=1
                     /locus_tag="JX265_007192"
                     /product="hypothetical protein"
                     /protein_id="KAI1868369.1"
                     /transl_table=1
                     /translation="MPGIVQTSKPCKAPPVVGPRTTKARRPIVDIPEFMINEARSTSVD
                     KWDPSKHMAFKAPAAIYTMKEIGLEGQGISPHAVSEPFPLFTREAIMQMRREIFSDLVM
                     KNCRFGSDFIANMVRGMGAERAPFIYDAWYDPAILAAISAVAGVDLIPAFDYEVANVNI
                     SINDEKAEVLTGSDEESAVAWHYDSFPFVCVTMASDCTGMVGGETAIKLPDGSEKKVRG
                     PAMGTAVVMQGRYINHRAMKAFGGRERIALVTAFRPRNPLVRDETILTGVRPISHLEEL
                     YSQYVAYRFDVLEERFRHKLKEERRRVVMKRSINIGDLRSFIEDQQNYLASMLEELYEV
                     E"
     gene            5254..9264
                     /locus_tag="JX265_007193"
     mRNA            join(5254..6916,6975..7546,7621..9264)
                     /locus_tag="JX265_007193"
                     /product="hypothetical protein"
     CDS             join(5254..6916,6975..7546,7621..9264)
                     /codon_start=1
                     /gene_functions="transport (smcogs) SMCOG1288:ABC
                     transporter related protein (Score: 282; E-value: 1.7e-85)"
                     /gene_kind="transport"
                     /locus_tag="JX265_007193"
                     /product="hypothetical protein"
                     /protein_id="KAI1868370.1"
                     /transl_table=1
                     /translation="MAKSTPEKTAPNAGSDDSFSHLLDSEADILRQQVSAPATDVGITT
                     LYRYATISDKIILVISAICAVAGGAALPLMTLLFGNLQGTFQEYLLNTILYEEYNSRMT
                     SFVLYFVYLAIGQLVVFYISVVGFLYTGEHISNAIRERYLSSCLRQNIGYFDSKMGNGE
                     ITSCITTDIDTIRQGISEKLGFALTAVATFFSAFIIGFVSYWKLTLVLFSTVVALLTIM
                     SSASVFITRYSIQMSQSTSLANSIIGDVLQSIRTTVAFGAQDRLAKKHEDYLSRAERDG
                     FRMKATVAVMVAGMMLVLYLNYALSFWVGSTFLIDEEVSLQKVLTIMMAIMLGAFELGH
                     VSPHVQAFLMALSSAQKLFNTIDRLPPLGLDPTLDTGDEPDKIVGTIRFDNVKHIYPSR
                     PQVAVLDSFSLVIPAGKTTAIVGPSGSGKSTIASLLERFYAPVSGNIYLDGRDISLLNL
                     RWLRRTVSLVSQEPRLFDTTIYENIRHGLLGSPLAMDSLERQNELIVAAAKKANAHEFI
                     TELSQGYDTVVGERGFLLSGGQKQRIAIARAIVSDPKVLILDEATSALDSESESSVQTA
                     LTAASYGRTTITIAHRLSTIQDAHNIVVLSKGFIIEQGTHIELLQKEQAYFRLVESQRL
                     HAEASLPPQTRYELLPATMDQTPSLPASQGGQMGGPNVTSTDKAAVAAPAGIVLQRSNT
                     RRSRNGWWATVKFIASLNMEEGKLMVWGCFWSIICGAGNPVQAVFFGKQIATLSAPLSA
                     YNISQVKHASNFWSAMYVMLAVVQFIAFVAQGVAFAHCSERLIHRVRDRAFRAVLRQDI
                     SFFDETSTGTLEAFMSTEVKQVTGLSAATLSTLIIACSTLVGAMSVSLAIGWKLSLVCI
                     ATIPLLLACGFTRFYMLAYFQAHARNAFRESAGRASEAISSIRTVAALTREDQVSTKFH
                     QELEVQQRDSLYSVLKSSIFYAASQSLVHLVFALGFWYGGTLIARHEYDLFQFFVCFSA
                     IVFGAQSAGTFFSYSQEIGNAHQAAVNVQALFEREVAIDTWVTTGRRIHPDECKATIEF
                     RNVDFSYPTRPNQQILRGFSLKIGPGQHVALVGPSGCGKSTVVALLDRFYDPVCGNISL
                     NGQDIRSLNLNDYRAAISIVSQEPNIFYGTIRENVLLGAPATREISEEAIVAACRDANI
                     FDFIASLPDGMDTVVGGSGVLLSGGQKQRIALARALVRDPKILLLDEATSSLDSESELL
                     VQASLDQAAFGRTTISVAHRLSTIQRADVILFMHQGAVAEIGTHEELVNMDNRYARFVK
                     LQSLEGSW"
     PFAM_domain     5425..6258
                     /aSDomain="ABC_membrane"
                     /aSTool="clusterhmmer"
                     /database="35.0"
                     /db_xref="PF00664.26"
                     /db_xref="GO:0005524"
                     /db_xref="GO:0016020"
                     /db_xref="GO:0055085"
                     /db_xref="GO:0140359"
                     /description="ABC transporter transmembrane region"
                     /detection="hmmscan"
                     /domain_id="clusterhmmer_JX265_007193_0020"
                     /evalue="1.50E-48"
                     /gene_ontologies="GO:0005524: ATP binding"
                     /gene_ontologies="GO:0016020: membrane"
                     /gene_ontologies="GO:0055085: transmembrane transport"
                     /gene_ontologies="GO:0140359: ABC-type transporter
                     activity"
                     /label="JX265_007193"
                     /locus_tag="JX265_007193"
                     /protein_end="335"
                     /protein_start="57"
                     /score="165.9"
                     /tool="antismash"
                     /translation="LVISAICAVAGGAALPLMTLLFGNLQGTFQEYLLNTILYEEYNSR
                     MTSFVLYFVYLAIGQLVVFYISVVGFLYTGEHISNAIRERYLSSCLRQNIGYFDSKMGN
                     GEITSCITTDIDTIRQGISEKLGFALTAVATFFSAFIIGFVSYWKLTLVLFSTVVALLT
                     IMSSASVFITRYSIQMSQSTSLANSIIGDVLQSIRTTVAFGAQDRLAKKHEDYLSRAER
                     DGFRMKATVAVMVAGMMLVLYLNYALSFWVGSTFLIDEEVSLQKVLTIMMAIMLGA"
     PFAM_domain     join(6466..6916,6975..7000)
                     /aSDomain="ABC_tran"
                     /aSTool="clusterhmmer"
                     /database="35.0"
                     /db_xref="PF00005.30"
                     /db_xref="GO:0005524"
                     /description="ABC transporter"
                     /detection="hmmscan"
                     /domain_id="clusterhmmer_JX265_007193_0021"
                     /evalue="4.30E-33"
                     /gene_ontologies="GO:0005524: ATP binding"
                     /label="JX265_007193"
                     /locus_tag="JX265_007193"
                     /protein_end="563"
                     /protein_start="404"
                     /score="114.9"
                     /tool="antismash"
                     /translation="LDSFSLVIPAGKTTAIVGPSGSGKSTIASLLERFYAPVSGNIYLD
                     GRDISLLNLRWLRRTVSLVSQEPRLFDTTIYENIRHGLLGSPLAMDSLERQNELIVAAA
                     KKANAHEFITELSQGYDTVVGERGFLLSGGQKQRIAIARAIVSDPKVLILDEATS"
     PFAM_domain     join(7475..7546,7621..8367)
                     /aSDomain="ABC_membrane"
                     /aSTool="clusterhmmer"
                     /database="35.0"
                     /db_xref="PF00664.26"
                     /db_xref="GO:0005524"
                     /db_xref="GO:0016020"
                     /db_xref="GO:0055085"
                     /db_xref="GO:0140359"
                     /description="ABC transporter transmembrane region"
                     /detection="hmmscan"
                     /domain_id="clusterhmmer_JX265_007193_0022"
                     /evalue="6.20E-53"
                     /gene_ontologies="GO:0005524: ATP binding"
                     /gene_ontologies="GO:0016020: membrane"
                     /gene_ontologies="GO:0055085: transmembrane transport"
                     /gene_ontologies="GO:0140359: ABC-type transporter
                     activity"
                     /label="JX265_007193"
                     /locus_tag="JX265_007193"
                     /protein_end="994"
                     /protein_start="721"
                     /score="180.3"
                     /tool="antismash"
                     /translation="GCFWSIICGAGNPVQAVFFGKQIATLSAPLSAYNISQVKHASNFW
                     SAMYVMLAVVQFIAFVAQGVAFAHCSERLIHRVRDRAFRAVLRQDISFFDETSTGTLEA
                     FMSTEVKQVTGLSAATLSTLIIACSTLVGAMSVSLAIGWKLSLVCIATIPLLLACGFTR
                     FYMLAYFQAHARNAFRESAGRASEAISSIRTVAALTREDQVSTKFHQELEVQQRDSLYS
                     VLKSSIFYAASQSLVHLVFALGFWYGGTLIARHEYDLFQFFVCFSAIVFGA"
     PFAM_domain     8578..9033
                     /aSDomain="ABC_tran"
                     /aSTool="clusterhmmer"
                     /database="35.0"
                     /db_xref="PF00005.30"
                     /db_xref="GO:0005524"
                     /description="ABC transporter"
                     /detection="hmmscan"
                     /domain_id="clusterhmmer_JX265_007193_0023"
                     /evalue="5.00E-32"
                     /gene_ontologies="GO:0005524: ATP binding"
                     /label="JX265_007193"
                     /locus_tag="JX265_007193"
                     /protein_end="1216"
                     /protein_start="1064"
                     /score="111.4"
                     /tool="antismash"
                     /translation="RGFSLKIGPGQHVALVGPSGCGKSTVVALLDRFYDPVCGNISLNG
                     QDIRSLNLNDYRAAISIVSQEPNIFYGTIRENVLLGAPATREISEEAIVAACRDANIFD
                     FIASLPDGMDTVVGGSGVLLSGGQKQRIALARALVRDPKILLLDEATS"
     gene            complement(10001..11378)
                     /locus_tag="JX265_007194"
     mRNA            complement(join(10001..10124,10188..10372,10425..10977,
                     11042..11214,11274..11378))
                     /locus_tag="JX265_007194"
                     /product="hypothetical protein"
     CDS             complement(join(10001..10124,10188..10372,10425..10977,
                     11042..11214,11274..11378))
                     /codon_start=1
                     /gene_functions="biosynthetic (rule-based-clusters) indole:
                     dmat"
                     /gene_kind="biosynthetic"
                     /locus_tag="JX265_007194"
                     /product="hypothetical protein"
                     /protein_id="KAI1868371.1"
                     /sec_met_domain="dmat (E-value: 3.3e-85, bitscore: 280.6,
                     seeds: 47, tool: rule-based-clusters)"
                     /transl_table=1
                     /translation="MDSVGDTTNQGAELWWSVCKPAIAGLLDSAGTYTEDEKVSQLAFF
                     RRHVVPWLGPQPLSDGIHAVNPIDAISPVEASINFTANGKPIVRYQYEPLSATRQHQDA
                     KERLGQEHVRQMLSQIEVELNKPDLRWAHQFIEQLFPKNEDETALALIRAKSELPPPLD
                     HALTFNMALDLDGAQRKMKAYMFPMAKNLATNRHRDARDAGFDAIKNLRPNGDRLAPSL
                     DFLDSYWDTCPEHLTLDMIGMDCIDPCKARVKIYAHTTTCNSWDIVQHIYTFGGKAVEP
                     ERLHGLEILHSIWDTLRDERPYTPDNHSKQMRHPTSFLGSLMFSFEIKPGREVPDVKVY
                     VPMWQYAPSDGHVTNNLLSAFSKLGWFDVAKVRKFRSPV"
     PFAM_domain     complement(join(10028..10124,10188..10372,10425..10977,
                     11042..11214,11274..11342))
                     /aSDomain="Trp_DMAT"
                     /aSTool="clusterhmmer"
                     /database="35.0"
                     /db_xref="PF11991.11"
                     /db_xref="GO:0009820"
                     /db_xref="GO:0016765"
                     /description="Tryptophan dimethylallyltransferase"
                     /detection="hmmscan"
                     /domain_id="clusterhmmer_JX265_007194_0024"
                     /evalue="1.20E-84"
                     /gene_ontologies="GO:0009820: alkaloid metabolic process"
                     /gene_ontologies="GO:0016765: transferase activity,
                     transferring alkyl or aryl (other than methyl) groups"
                     /label="JX265_007194"
                     /locus_tag="JX265_007194"
                     /protein_end="371"
                     /protein_start="12"
                     /score="285.0"
                     /tool="antismash"
                     /translation="ELWWSVCKPAIAGLLDSAGTYTEDEKVSQLAFFRRHVVPWLGPQP
                     LSDGIHAVNPIDAISPVEASINFTANGKPIVRYQYEPLSATRQHQDAKERLGQEHVRQM
                     LSQIEVELNKPDLRWAHQFIEQLFPKNEDETALALIRAKSELPPPLDHALTFNMALDLD
                     GAQRKMKAYMFPMAKNLATNRHRDARDAGFDAIKNLRPNGDRLAPSLDFLDSYWDTCPE
                     HLTLDMIGMDCIDPCKARVKIYAHTTTCNSWDIVQHIYTFGGKAVEPERLHGLEILHSI
                     WDTLRDERPYTPDNHSKQMRHPTSFLGSLMFSFEIKPGREVPDVKVYVPMWQYAPSDGH
                     VTNNLLSAFSKLGWFDVAK"
     aSDomain        complement(join(10031..10124,10188..10372,10425..10977,
                     11042..11214,11274..11360))
                     /aSDomain="TIGR03429"
                     /aSTool="tigrfam"
                     /description="arom_pren_DMATS: aromatic prenyltransferase,
                     DMATS type"
                     /detection="hmmscan"
                     /domain_id="TIGRFam_JX265_007194_0003"
                     /evalue="6.20E-84"
                     /identifier="TIGR03429"
                     /label="JX265_007194"
                     /locus_tag="JX265_007194"
                     /protein_end="370"
                     /protein_start="6"
                     /score="280.6"
                     /tool="antismash"
                     /translation="TTNQGAELWWSVCKPAIAGLLDSAGTYTEDEKVSQLAFFRRHVVP
                     WLGPQPLSDGIHAVNPIDAISPVEASINFTANGKPIVRYQYEPLSATRQHQDAKERLGQ
                     EHVRQMLSQIEVELNKPDLRWAHQFIEQLFPKNEDETALALIRAKSELPPPLDHALTFN
                     MALDLDGAQRKMKAYMFPMAKNLATNRHRDARDAGFDAIKNLRPNGDRLAPSLDFLDSY
                     WDTCPEHLTLDMIGMDCIDPCKARVKIYAHTTTCNSWDIVQHIYTFGGKAVEPERLHGL
                     EILHSIWDTLRDERPYTPDNHSKQMRHPTSFLGSLMFSFEIKPGREVPDVKVYVPMWQY
                     APSDGHVTNNLLSAFSKLGWFDVA"
     gene            12131..13917
                     /locus_tag="JX265_007195"
     mRNA            join(12131..12199,12253..12348,12410..12479,12542..12880,
                     12936..13385,13445..13917)
                     /locus_tag="JX265_007195"
                     /product="hypothetical protein"
     CDS             join(12131..12199,12253..12348,12410..12479,12542..12880,
                     12936..13385,13445..13917)
                     /codon_start=1
                     /gene_functions="biosynthetic-additional
                     (rule-based-clusters) p450"
                     /gene_functions="biosynthetic-additional (smcogs)
                     SMCOG1034:cytochrome P450 (Score: 321.2; E-value: 1.9e-97)"
                     /gene_kind="biosynthetic-additional"
                     /locus_tag="JX265_007195"
                     /product="hypothetical protein"
                     /protein_id="KAI1868372.1"
                     /sec_met_domain="p450 (E-value: 2e-63, bitscore: 208.6,
                     seeds: 50, tool: rule-based-clusters)"
                     /transl_table=1
                     /translation="MDVSKSARFLSISRLEAASLIILALISYYALKCIYLLYYHPLARF
                     PGPRLASMSDLWISSSIATGRHPFRMVKLHQEYGDVVRIGPNWLSFATLQAYQDIYGRP
                     SQGKKLFLKFAEFERPGDISTTRDPDLHSLQKRALSKGFSAAALRDQEVIVQQYADLLV
                     RQLSSLGQGGKVATNIGEALNWFTFDVIGDLAFGEPFNALLNGSNHMISLITDALRYSG
                     VIFLRRQRPYVGPLIARLLFPRHLEETHLEYQKLADEKSAKRILRGDLDRQDFFSHLIR
                     DHRITKEELMATAWTLIMAGSETTATALTATIFYLLRTEGVLQKLRDEVCTKFDSSDQI
                     NDGSTKGLEYLSAVIEEGLRLFPPLALGLPRESPGAVIDGHYVPPGVCVSAENFSLSYD
                     SRFWIEPQSFKPERWIGAGIEGDNKAAHVPFSEGPRSCIGKSLAYVEMRLILAKLVWHF
                     DWVLASTDLDDWNQASMCYALWTMPKLMVEFHPRQASSVY"
     PFAM_domain     join(12428..12479,12542..12880,12936..13385,13445..13818)
                     /ASF="active site cysteine inconclusive"
                     /aSDomain="p450"
                     /aSTool="clusterhmmer"
                     /database="35.0"
                     /db_xref="PF00067.25"
                     /db_xref="GO:0004497"
                     /db_xref="GO:0005506"
                     /db_xref="GO:0016705"
                     /db_xref="GO:0020037"
                     /description="Cytochrome P450"
                     /detection="hmmscan"
                     /domain_id="clusterhmmer_JX265_007195_0025"
                     /evalue="1.60E-61"
                     /gene_ontologies="GO:0004497: monooxygenase activity"
                     /gene_ontologies="GO:0005506: iron ion binding"
                     /gene_ontologies="GO:0016705: oxidoreductase activity,
                     acting on paired donors, with incorporation or reduction of
                     molecular oxygen"
                     /gene_ontologies="GO:0020037: heme binding"
                     /label="JX265_007195"
                     /locus_tag="JX265_007195"
                     /protein_end="466"
                     /protein_start="61"
                     /score="208.6"
                     /tool="antismash"
                     /translation="IATGRHPFRMVKLHQEYGDVVRIGPNWLSFATLQAYQDIYGRPSQ
                     GKKLFLKFAEFERPGDISTTRDPDLHSLQKRALSKGFSAAALRDQEVIVQQYADLLVRQ
                     LSSLGQGGKVATNIGEALNWFTFDVIGDLAFGEPFNALLNGSNHMISLITDALRYSGVI
                     FLRRQRPYVGPLIARLLFPRHLEETHLEYQKLADEKSAKRILRGDLDRQDFFSHLIRDH
                     RITKEELMATAWTLIMAGSETTATALTATIFYLLRTEGVLQKLRDEVCTKFDSSDQIND
                     GSTKGLEYLSAVIEEGLRLFPPLALGLPRESPGAVIDGHYVPPGVCVSAENFSLSYDSR
                     FWIEPQSFKPERWIGAGIEGDNKAAHVPFSEGPRSCIGKSLAYVEMRLILAKLVWHFDW
                     VLASTD"
     gene            complement(14257..15665)
                     /locus_tag="JX265_007196"
     mRNA            complement(join(14257..14607,14682..15218,15283..15464,
                     15623..15665))
                     /locus_tag="JX265_007196"
                     /product="hypothetical protein"
     CDS             complement(join(14257..14607,14682..15218,15283..15464,
                     15623..15665))
                     /NRPS_PKS="Domain: TauD (12-341). E-value: 1.8e-24. Score:
                     78.8. Matches aSDomain: nrpspksdomains_JX265_007196_TauD.1"
                     /codon_start=1
                     /gene_functions="biosynthetic-additional
                     (rule-based-clusters) TauD"
                     /gene_kind="biosynthetic-additional"
                     /locus_tag="JX265_007196"
                     /product="hypothetical protein"
                     /protein_id="KAI1868373.1"
                     /sec_met_domain="TauD (E-value: 7.7e-24, bitscore: 78.8,
                     seeds: 119, tool: rule-based-clusters)"
                     /transl_table=1
                     /translation="MDSQSGFLIKPFADDAEVDLLREAIRRYLVVVIKGQKNELPSKNW
                     ELLQKLDPGAPEFTEEEWAKMYNPKGEGILSKLGYSTIPNAGRLYLMGKGYQGENHYGI
                     KNANLSEAFADAYYSKPLLKEDFKRGIARFQSWHMDGPQYKIHTPMYSSFRTIKLPRGE
                     KVVEWADGSGMTKKIKPGRTGFFSTAQLYEMLTDKEKKMVDHSWCEQMYYPYEWILGCR
                     GNANGLNVASEGREVPEKIMEAMPRNPEDQHILPLVWVNPTTGAKHLQVQPNTVRRLYI
                     RHGESEKPKIIDDVKKVRDILSGLQYRVIRPENIYVGPDDEGDHLFWYNWGVMHTKIDF
                     PVEFGTRTAHQGWLPATQAPTGPVPIPSKY"
     aSDomain        complement(join(14347..14607,14682..15218,15283..15464,
                     15623..15629))
                     /aSDomain="TauD"
                     /aSTool="nrps_pks_domains"
                     /database="nrpspksdomains.hmm"
                     /detection="hmmscan"
                     /domain_id="nrpspksdomains_JX265_007196_TauD.1"
                     /evalue="1.80E-24"
                     /label="JX265_007196_TauD.1"
                     /locus_tag="JX265_007196"
                     /protein_end="341"
                     /protein_start="12"
                     /score="78.8"
                     /tool="antismash"
                     /translation="ADDAEVDLLREAIRRYLVVVIKGQKNELPSKNWELLQKLDPGAPE
                     FTEEEWAKMYNPKGEGILSKLGYSTIPNAGRLYLMGKGYQGENHYGIKNANLSEAFADA
                     YYSKPLLKEDFKRGIARFQSWHMDGPQYKIHTPMYSSFRTIKLPRGEKVVEWADGSGMT
                     KKIKPGRTGFFSTAQLYEMLTDKEKKMVDHSWCEQMYYPYEWILGCRGNANGLNVASEG
                     REVPEKIMEAMPRNPEDQHILPLVWVNPTTGAKHLQVQPNTVRRLYIRHGESEKPKIID
                     DVKKVRDILSGLQYRVIRPENIYVGPDDEGDHLFWYNWGVMHTKIDFP"
     PFAM_domain     complement(join(14347..14607,14682..15218,15283..15464,
                     15623..15629))
                     /aSDomain="TauD"
                     /aSTool="clusterhmmer"
                     /database="35.0"
                     /db_xref="PF02668.19"
                     /db_xref="GO:0016491"
                     /description="Taurine catabolism dioxygenase TauD, TfdA
                     family"
                     /detection="hmmscan"
                     /domain_id="clusterhmmer_JX265_007196_0026"
                     /evalue="6.30E-22"
                     /gene_ontologies="GO:0016491: oxidoreductase activity"
                     /label="JX265_007196"
                     /locus_tag="JX265_007196"
                     /protein_end="341"
                     /protein_start="12"
                     /score="78.8"
                     /tool="antismash"
                     /translation="ADDAEVDLLREAIRRYLVVVIKGQKNELPSKNWELLQKLDPGAPE
                     FTEEEWAKMYNPKGEGILSKLGYSTIPNAGRLYLMGKGYQGENHYGIKNANLSEAFADA
                     YYSKPLLKEDFKRGIARFQSWHMDGPQYKIHTPMYSSFRTIKLPRGEKVVEWADGSGMT
                     KKIKPGRTGFFSTAQLYEMLTDKEKKMVDHSWCEQMYYPYEWILGCRGNANGLNVASEG
                     REVPEKIMEAMPRNPEDQHILPLVWVNPTTGAKHLQVQPNTVRRLYIRHGESEKPKIID
                     DVKKVRDILSGLQYRVIRPENIYVGPDDEGDHLFWYNWGVMHTKIDFP"
     gene            complement(16523..19091)
                     /locus_tag="JX265_007197"
     mRNA            complement(join(16523..16840,16897..17051,17105..17206,
                     17256..17419,17467..17574,17633..17730,17800..18328,
                     18379..18653,18726..19091))
                     /locus_tag="JX265_007197"
                     /product="hypothetical protein"
     CDS             complement(join(16523..16840,16897..17051,17105..17206,
                     17256..17419,17467..17574,17633..17730,17800..18328,
                     18379..18653,18726..19091))
                     /codon_start=1
                     /gene_functions="biosynthetic-additional (smcogs)
                     SMCOG1182:Polyprenyl synthetase (Score: 227; E-value:
                     4.6e-69)"
                     /gene_kind="biosynthetic-additional"
                     /locus_tag="JX265_007197"
                     /product="hypothetical protein"
                     /protein_id="KAI1868374.1"
                     /transl_table=1
                     /translation="MTFLYSTVVDPTKYETEGLCDGIEVRQSNFTHQEDRGAIRAHQDW
                     NKYVGPCRQYRGTLGPTFSFMSLTVPECLPDRLEVISYANEFAFLHDGKSIPVIRSHNQ
                     PSALTLEADITDSVEFEEGEIENDEMQDAFLEAARMGSVDTATQEARRKGKRQIQSQLF
                     EEMLSIDPECAKITMKSWAQFIQVGSSRQHETRFNTLTEYFPYRIMDVGEMFWYGVVTF
                     GLGLRIPDHELDLCRSLMAPAWTAVGLQNDLWSWPKERDAAQLRGKDHVINAIWVIMQE
                     QQVQVHEAMQICRQLIKDYVSRYLQTMEEIKVNTSISSDLRKYLQAMLYSISGNVVWSL
                     TCPRYNPDVEFNQTQLDWMFNGVPLNTSPSIRSSPMHSDYSLPSTISDPVRTAEGNQTE
                     DAASLRFEVPTNLPPLESYSMTNYVRNRFIDALDYWLKLCPETVAHVKQVTDLLHNASL
                     ILDDFEDDSPLRRGKPATHTIFGPAQSINTSNYAITKAIHMVLGFVEPARALEILDKIM
                     SLFQGQAMDLFWSYNNHCPSLDEYYRMVDNKTGQLFCIATYFMVTELPKDVRSAQMLLE
                     RFTLLLGRYFQVRDDYQNLMSADYTRQKGFCEDLDEGKYTVPLIFTLQSQPPNLRLLHI
                     LSIGKRTGKLAKEQKDLVLKIIEEAGGFQYTRSVLADLYGRLCGQLQELEVMFGSSNTE
                     LRCLLELLKI"
     PFAM_domain     complement(join(16727..16840,16897..17051,17105..17206,
                     17256..17419,17467..17570))
                     /aSDomain="polyprenyl_synt"
                     /aSTool="clusterhmmer"
                     /database="35.0"
                     /db_xref="PF00348.20"
                     /db_xref="GO:0008299"
                     /description="Polyprenyl synthetase"
                     /detection="hmmscan"
                     /domain_id="clusterhmmer_JX265_007197_0028"
                     /evalue="4.30E-45"
                     /gene_ontologies="GO:0008299: isoprenoid biosynthetic
                     process"
                     /label="JX265_007197"
                     /locus_tag="JX265_007197"
                     /protein_end="637"
                     /protein_start="424"
                     /score="153.9"
                     /tool="antismash"
                     /translation="RNRFIDALDYWLKLCPETVAHVKQVTDLLHNASLILDDFEDDSPL
                     RRGKPATHTIFGPAQSINTSNYAITKAIHMVLGFVEPARALEILDKIMSLFQGQAMDLF
                     WSYNNHCPSLDEYYRMVDNKTGQLFCIATYFMVTELPKDVRSAQMLLERFTLLLGRYFQ
                     VRDDYQNLMSADYTRQKGFCEDLDEGKYTVPLIFTLQSQPPNLRLLHILS"
     PFAM_domain     complement(join(18067..18328,18379..18653,18726..18755))
                     /aSDomain="Terpene_syn_C_2"
                     /aSTool="clusterhmmer"
                     /database="35.0"
                     /db_xref="PF19086.3"
                     /description="Terpene synthase family 2, C-terminal metal
                     binding"
                     /detection="hmmscan"
                     /domain_id="clusterhmmer_JX265_007197_0027"
                     /evalue="3.40E-20"
                     /label="JX265_007197"
                     /locus_tag="JX265_007197"
                     /protein_end="301"
                     /protein_start="112"
                     /score="72.9"
                     /tool="antismash"
                     /translation="DITDSVEFEEGEIENDEMQDAFLEAARMGSVDTATQEARRKGKRQ
                     IQSQLFEEMLSIDPECAKITMKSWAQFIQVGSSRQHETRFNTLTEYFPYRIMDVGEMFW
                     YGVVTFGLGLRIPDHELDLCRSLMAPAWTAVGLQNDLWSWPKERDAAQLRGKDHVINAI
                     WVIMQEQQVQVHEAMQICRQLIKDYV"
ORIGIN
        1 tgctagtctc gtaggtatta tcatttcgtg ggtggcctta tgattgtact tcattaataa
       61 tgtcctaagc accagctgtc tagatcttct gcgtagctgc gggacttgga ctaccaagat
      121 agccacagat tgacagttcc gtttgaggga gcctatttcg agagaggctg agatcgttta
      181 ttttagatgg gactgttcac tactgcaggg atcggatctg tggttgcagg gatcgggact
      241 cgctcacggt cgggctgggt agcatgcgat tggctgtgcc tagcgccgag ctgccgaata
      301 taccatagta actcctagta ggttagcctt tgacttcgac cggtcatatg cgcttctctc
      361 tcatcgaaac atacccggat ccatcatcaa cgtaatgatg caacgggcgc ctttattatc
      421 ctgtcttcct cctctgcttt cctgccgtgt gtcaactgtt tgatttgata gcgacctgga
      481 ggtcataaat gattatctcc tatattcggt gtcgcataca gggtcatcaa tcaccggcta
      541 tcttcctgtt ccgaatcacc taccctgtac acgacattca gaatgttcga cgttgttgtg
      601 gttggcgctg gtttcagcgg tctccaagca gcttattcgt tgcagcaagc tggtctgtcc
      661 gttgcaacag tggaagctcg cgatcgcgtc ggaggcaaaa gttggagtgt cagtctctgt
      721 agtattgaag ggacggctga tttaggtgct gcctgggtta atgatacctt gcagcctagg
      781 atttggtcct atatcaagct ccttgggctc agtgactcag tagtaagcca gagactgggc
      841 cacaaagggg ttttcataca agagaatggc gaaagaagcc ttttcgattt tggtatggct
      901 ccggatgtga gtggcagtat tgatgagccc gaaaatatac tcacgaactt cttgctaacc
      961 accctccaca agtttcctac cgcggagaaa gcaacattcg aacgcatacg caatcatatc
     1021 caagctgaat cattgaagcc caatggcttg cgaccagagg acgacggcat ctcgctcgac
     1081 cagtactgcc gtaatcttgg tgccggttcc ttgacattgt ccatgatcaa cctttgggtt
     1141 cgtgttatgc acggtctcga atcaactgag gagtcagcag catggttcat agactattgc
     1201 cggtctaatc gcgggctttt cgccgtccgt gctgatgatt gcactggggg gaactacttg
     1261 agacttccac aaggtactca agccatcgca aaaggtattg cgggccttat acggtatgaa
     1321 aatataagcc tatcccagcc ggtagcttcc atcgaggaca aaggttctca cgtcgtcgtc
     1381 actacggcag caggcaagga ctttaaatcc aggaaggtga tcgtctctat cccaagcagc
     1441 atgtacaagg agattgactt cttacctgcc ttacccccac gtgtgcagga actagtctac
     1501 tccaacaggc ttggacacta caacaaggcc atagtcttct ataaaacacc gtggtggcgg
     1561 ggtctgggct tcaacggttt tgcattgagt tacaaaggcc ctgcttgcgt gatccgcgat
     1621 accagcgttg acgatcacag catatgggcg ttaacatgct ttgttaatgg ccgtccaggc
     1681 gaagaatgga gtaggcgaaa tgcaaaagag cgcaggaagg ctatcctgga tgaactggcc
     1741 gagatatttg ggatgagtat cgagtctgag tgctatgagc cactcgaatt ccgtgaccag
     1801 atctggcaac acgaacagtt cagtcgtgga gcactttgcc cggtccacca gatcgggaac
     1861 tacacgaagt ttgctgacgt atatggaaaa ccggtgggta atatccactt tgttggtact
     1921 gagttttcta aggactggaa aggatatatg gaaggtgcct tggcctctgg tgagcagggt
     1981 gccggtgaag tcattcgtgc tttgaaggag agcaccactg ggctgtaaaa tatcagatgt
     2041 cgtgcaacaa tggaaatctt gtggtagtag tcctagttgc tattaccggc agtgcagtga
     2101 tgctagtcat actaagtcac tatactacgg ccttactaag aaatggagta aattctaatt
     2161 gcggacgttt cttcaattgg aggacttgct attacgaggc gtggacagtg ccagaagtct
     2221 tcgagtgttt ggcactgtaa acagggatgc atagctcgct gtagcctaag ccgccatgat
     2281 tttagatcac cctgaggggc tggaggtggg gaggtcatca caacaagtgc gaagtgttgg
     2341 ccgatagcgt cacgtagcat tggcttttca atactttatt agtggtgcac gagttcaaaa
     2401 gttgcgtgcc actcagcatc gggagctctt gacatcctga agtcacatgt tctctcgggt
     2461 agaaaccgaa ttgactatca tcggttaatg atacggtcga tctctccaaa ttaggttacc
     2521 caaacttctc gggccaggaa ttgcccgatg cggagaagat acgcagcgcc aaatcgatac
     2581 cacgaataat gcaccccata caagctttga atatggaggg tcggaaccgc ttgatgtaag
     2641 cctttatggc tacttatttt acccagccgc atcgggaatg gcggagtgcc gcgcaagcat
     2701 ctgtctgcat gctatcagaa ctcatttgat atgatagatc aatatcaatg gctgacggga
     2761 tattccggtc ggccgaaaat cggcaagaaa tgcaggggaa gctagtgttt gttggtggtg
     2821 ctgctttttg ttatcagacc catgaccact ttcggctctg gaagatagtg tcaaggttcg
     2881 ggaaagctgg attaagtgta atgcggtaaa ccacgttcta tctatttcta ccgatactga
     2941 ggcatatgac tacgcacgag catatttcgc acactagatc ccgaatcatc tagcgaccat
     3001 gggtataata atcgaaagcc gcttgactcc agggagaggt gagtagttga aggtcggcgc
     3061 tttgagcaca caccaaagca tcagtacccc taaatactct tcaaaaagtc catacagaca
     3121 ctccattgtt tattgatcat gcctggtatt gtccagacta gcaagccatg caaggcacca
     3181 cctgttgttg gaccccggac gacgaaggca aggcggccta ttgtcgacat ccctgaattc
     3241 atgatcaatg aggctcgcag cacgtcagtc gataaatggg atccctccaa acatatggcc
     3301 ttcaaggccc cggcagccat ctataccatg aaagaaatcg gacttgaagg ccaaggcata
     3361 tctccccacg cggtttctga gccttttccg ctattcactc gcgaggctat tatgcagatg
     3421 agaagggaga tttttagtga cctcgtcatg aaaaactgcc gatttggctc tgacttcatt
     3481 gctaatatgg tacgtggcat gggcgccgag taagtctatt gccccagttt acattgactc
     3541 cagctgatct tttcatcctt agacgagccc cctttatata tgatgcatgg tacgaccctg
     3601 cgatccttgc tgcgatatct gcagtagctg gagtcgacct gattccggcc tttgactatg
     3661 aggtggcaaa cgttaatatc tccatcaatg acgaaaaagc ggaagttctg accggctcgg
     3721 acgaggaatc cgccgttgcg tggcattatg atagcttccc attcgtctgt gtcacgatgg
     3781 cctccgactg cactggtatg gtgggcggag agacagcaat taaattgccg gatggtagtg
     3841 agaaaaaagt cagagggcct gcaatgggaa cagccgtcgt catgcagggg cgctatatca
     3901 accatagagc catgaaggcg ttcggaggtc gggaacgtat tgctttggtc accgcattcc
     3961 gcccaaggaa ccccttggta cgagacgaaa ccatcctgac tggggtacgg cctattagtc
     4021 accttgaaga gctatacagc caatatgtgg cgtatcggtt tgacgtgctt gaggaacgct
     4081 ttcggcataa gctcaaagaa gagcgacgcc gcgtggtcat gaagcgaagt atcaatatag
     4141 gtgatttacg atctttcata gaagatcaac aaaactattt ggcctccatg ttggaagagc
     4201 tctacgaagt tgagtaatac acggaggatt tatcagcatt ggtaaaattc aatctgacag
     4261 attgcaaatt ccatttttcc gtagcacaat ctcttacatt cggtttgttt gatcagcgac
     4321 aatgatagca ttacaagctg taacattgat atacttgtag caaaataggt cttgtgttaa
     4381 acattatccc aaacatcaac ggcttttgtt ccggagagga gtagtggcaa gtggtccttc
     4441 ccgctgccgc tcgattcaag acaacttgca catcctgttc taattcgaag tctatgaagt
     4501 ggtgtaatga cgtggaagtt ttgattcctg atcatggtgc gcgtaagagg agctcgctgt
     4561 tattaatcgc agatgataat actgcgcgac ttagcatcat atccgctccg accttcctag
     4621 caggtagccg taggccttaa attgataggt tcagcgtcac aagtgcggct gtgaggatgt
     4681 tatgtagttg ccaattggca cggtgtgagg gagcatccct actgtaccga ttgacatggc
     4741 ctataaattg aggcgttatc accagctacc gccagctgtg tttgtattag cagctggcac
     4801 agccatctat atccactccc ttgtgagggg tgcgtgtaat tgctaattgg cacggtgtga
     4861 gggagcatcc ttaccgtatc ttttgtcaat ttagtacacc ccttgttgcg aagatgtatc
     4921 agtgatgtga cctataatag ctccgatggc tagaacttgc cgagtgcact ggacagagtc
     4981 tggcttcaga aatacgaact tgaaccaggg gtgatcatgc ccaatcacct tatccctgct
     5041 catgtgcaaa tcggaagcag gtttaaagtt taaaatgcaa atgcaccggc agattcacct
     5101 gtacccaacc ccttaagtcg atcttgaagc acctgcacct tttacacttc tgagacggta
     5161 tcgctggcaa cctcagtcaa tgcgaacttc aaagaacagt gtctacatag cgtccaggtg
     5221 ttctacattt cttcgagtat tattttgggt atgatggcaa agtcaacccc cgagaagaca
     5281 gcaccgaatg ctggctctga cgattccttc agtcatcttt tggattccga ggccgacatc
     5341 ctgaggcaac aggtttctgc tcctgcaaca gatgttggta tcaccactct gtaccgatac
     5401 gccacaatct cggataaaat aattcttgtc atcagcgcga tctgcgccgt agctggcggt
     5461 gcagcgcttc ctcttatgac actactgttt gggaatctac aaggaacgtt ccaggaatat
     5521 ctcctcaaca cgatactgta tgaagagtac aacagccgca tgacctcatt tgtcttatac
     5581 ttcgtatatc tcgcgatcgg tcagctcgtt gttttctata tatctgtcgt tgggtttctc
     5641 tatactggcg aacatatcag taatgcgatc cgcgaacgct accttagtag ctgtctacgc
     5701 caaaatattg gatatttcga tagtaagatg ggtaatggag aaataacatc ttgtataacg
     5761 acggatatcg acaccattag gcaaggaatc tcggaaaaac tcggcttcgc tctgacagca
     5821 gtcgcgactt ttttttctgc tttcatcatt ggcttcgtat cttactggaa gctaacgttg
     5881 gtccttttct ccacggtagt tgccctgctt actatcatga gctcagcatc ggtcttcatt
     5941 acgcgttata gtattcagat gagtcagtca acttctcttg ccaacagtat cattggagat
     6001 gtcttgcaat caatccgcac cacagtggcc tttggtgcgc aagaccgcct cgctaagaag
     6061 catgaagact accttagccg ggctgaacgc gacggattca gaatgaaggc tactgtggct
     6121 gtcatggtcg ctggaatgat gctggttcta tatttgaatt acgccctatc attctgggtg
     6181 ggaagcacat tcttgatcga cgaagaggtc tctctccaga aagttctcac catcatgatg
     6241 gccatcatgc ttggggcatt tgaactagga catgtgtctc cgcatgttca ggcatttttg
     6301 atggcccttt cctctgctca gaagctcttt aatactattg acagactacc accgcttggc
     6361 cttgacccaa cacttgatac cggcgacgaa ccggataaaa tagtaggcac aatacgcttt
     6421 gacaatgtga aacatatcta tccgtctcgc ccccaggtag cggtcctgga cagttttagc
     6481 ctagtaatac cggctgggaa gactacagcc atcgtgggcc cgtctggatc cggaaagagc
     6541 accatcgcca gtctccttga aaggttttac gcacccgtgt ctggtaatat ctatctggac
     6601 ggacgagata taagcctgct taaccttcga tggctacgcc gaacagtatc cttagtcagc
     6661 caggagccaa ggctgttcga cactacaatt tatgagaata ttcgccacgg gcttcttggc
     6721 tctccactag cgatggacag cctggaaaga caaaacgaat tgatcgtggc tgccgctaag
     6781 aaggcgaatg ctcatgaatt catcaccgaa ctctcacaag gttacgacac cgttgtgggc
     6841 gaacgaggtt tcctactctc tggaggccaa aagcaacgca tcgctatagc tcgagcaatt
     6901 gtttcggacc ccaaaggtgc ccaacaacac tcctaccatg cgtcgttcgc tccctcactg
     6961 acatactaat aaagttctta tactggacga ggcaactagc gctttagata gcgagtctga
     7021 aagctcggtt caaacggcgt taacagctgc tagctacggt cgcaccacta tcacaattgc
     7081 acatcggctt tctaccattc aagatgctca caacatagtg gtgttatcca aaggattcat
     7141 catcgagcag gggacacaca ttgagctgtt acagaaagaa caagcctatt tccgtttggt
     7201 tgagagtcaa agactccacg cagaggcttc cttgcctcca cagacacgtt acgaactgtt
     7261 gcccgcgacg atggaccaaa cgccatctct gcccgcctct cagggtggac agatgggtgg
     7321 gccaaatgtg acttccacgg acaaagccgc cgttgcagca ccagcaggaa tcgtattaca
     7381 gagaagcaac acgcggcgca gtcgaaatgg atggtgggcc acagtaaagt ttattgcatc
     7441 tctgaacatg gaagagggga agttaatggt ctggggctgt ttctggtcaa tcatctgtgg
     7501 tgcgggaaac ccagttcagg ccgtcttctt cgggaagcaa atagcggtat gtgcctactt
     7561 gcctcgcata gtaagctact tagtggaaaa ttcggattgc taaactaatg gtcacggcag
     7621 acccttagcg cgcccttgtc cgcatacaac atcagtcagg taaagcacgc cagcaatttt
     7681 tggagcgcaa tgtatgtgat gctcgccgtc gtacaattca tcgcctttgt cgcacagggt
     7741 gtggcattcg cacactgttc agaacgactg attcatcgag tacgtgaccg cgccttcagg
     7801 gcggtactac gtcaagatat cagcttcttc gacgaaacca gcactggaac tttggaagct
     7861 ttcatgtcga cggaggtgaa acaagtcact ggtcttagtg cagctaccct gagtacactg
     7921 atcatagctt gtagcacgtt ggtaggtgct atgagcgtaa gcctggctat cggctggaag
     7981 ctttcactcg tgtgcattgc gacaattccc ttgcttctcg catgtggatt tacccgcttc
     8041 tacatgcttg cttactttca agcgcatgct aggaatgctt tccgggagtc cgctggtcga
     8101 gcttctgagg ccatctcttc gatccgtacc gtagctgcac tcactaggga ggatcaggta
     8161 tcgacgaaat tccaccagga actcgaggtt cagcagcggg acagcctgta ctctgtcttg
     8221 aagtccagta tattctatgc tgcctcccaa tcactggttc atctcgtatt tgcgctcggc
     8281 ttttggtatg gcggcacgct gattgcacgg cacgaatatg acctcttcca gtttttcgtc
     8341 tgcttttcag caatagtgtt tggcgctcag tcggccggca ccttcttctc gtactctcaa
     8401 gagattggaa atgctcacca ggctgcggtg aatgtacagg ctctattcga gcgggaggtt
     8461 gctatagaca cttgggttac cactggccgg cgaatccacc ccgatgaatg caaggctact
     8521 atcgagttcc gcaacgtgga ttttagctat ccaactcgcc ctaatcagca aattttgcga
     8581 ggattcagct tgaaaattgg ccccggccag catgttgcgt tggttggtcc atccgggtgc
     8641 ggtaaaagca ccgtcgtggc tctcctagat cgattttatg atccagtgtg cggcaatata
     8701 tctctcaacg gccaggatat ccgctctctg aatctcaacg actacagagc tgcaatatcg
     8761 attgtgtcgc aggagcccaa tattttctac ggtacaatta gggagaatgt cctcctcggg
     8821 gcgcccgcga cacgtgagat tagcgaagag gctatcgttg ctgcttgccg agatgccaac
     8881 atattcgatt ttatcgcctc gttaccagat ggaatggaca ctgttgtagg aggtagtggg
     8941 gttctcctgt ctggtggtca gaagcaacgc attgctctcg cacgcgcatt ggtgagagac
     9001 ccaaagattc ttttacttga cgaggccacc tcctcattgg actcggagtc cgaactgctt
     9061 gttcaagcaa gccttgacca ggccgcgttt ggtcgaacca cgatttctgt agcgcatcgg
     9121 ttaagcacaa tccagcgtgc cgatgtaatt ctattcatgc accagggagc cgttgcagaa
     9181 atcggaacac acgaggagct tgtaaatatg gataatcgct acgctagatt cgtaaagctc
     9241 caaagcctag agggatcatg gtaggccagt cactgcaatg tgccaggaac aaaggtctcc
     9301 tggtcagaag gatatcactg atcgaaccat aagtcaagga tgcttgttgc aagcaatttt
     9361 acaagaatag cacaacgtta cccggggcca ttccgagttc ctatccagtt tagcacccat
     9421 gataggcaat tcttctgtca acaatagaag ccaaaccact ccacttgttg tcgcacgcgc
     9481 ttcaactctt tgtttacacg caaatttcaa gaagtaacag gttacaagaa aaatagacat
     9541 cgccaattgg atttacacaa agtaatcaaa tatggcacta ttgatacgcc acgtattgac
     9601 tgacggtact tgtggctgtg tcacagggtc ttgttacaca agttggtcct cagcccaaca
     9661 aacgggcagg gagtaatctt actatccggt aaacccaggt tgtattcatt cagaggtctg
     9721 ggaaatatca cagcctgcgt aaacaggtac aatataaccc cggtctgaaa tccaggcaag
     9781 aaaatctcat cgtcgccctg gagcagcaat tgttgccttt ccactgactg catagtacac
     9841 agtcatgtac gcaccagttt cgaatgtgta ggaataagac acattgctgt ggaggattga
     9901 cgagggtgaa tcgaggtcag cggctgggaa agcacgccgg agatttgtca tgtagttctg
     9961 acgtaacagt aagctaatgg accggataga tgattccatg ctatacgggg gaacggaatt
    10021 tcctgacctt ggcgacgtcg aaccaaccta gcttgctaaa cgccgacaac aagttattgg
    10081 taacgtggcc atcgctcggt gcatattgcc acatgggcac gtatctaaca tccatttgtt
    10141 tattagctgc gtagagtgag aaatttaaga agggttagag gactaacact ttaacgtcgg
    10201 gcacctcgcg cccaggtttg atttcgaaac tgaacatgag gctgccgagg aaagaggtgg
    10261 gatggcgcat ttgcttgctg tgattatccg gcgtataagg tcgttcatcc cgcaaagtat
    10321 cccatataga gtgcaagatc tctagaccat gcaaccgctc tggttccaca gcctataagg
    10381 gtcagtgata tcatactcta acagaaatcg ttgcaattgc taacctttcc accaaaggtg
    10441 taaatgtgtt gtacgatatc ccaactatta catgttgtcg tatgggcata gatctttact
    10501 cgtgctttgc acggatcaat gcaatccatg ccaatcatat caagagtaag atgttccgga
    10561 caagtatccc agtatgaatc tagaaaatca agagacggag ccagcctgtc accattcggt
    10621 ctgagattct tgatagcgtc gaagccggca tctcgagcat cacggtgccg attagttgcg
    10681 aggttctttg ccattggaaa catgtaagct ttcatctttc tctgagctcc atcaaggtcc
    10741 agggccatgt tgaacgtgag cgcatgatcc aggggagggg gaagctcgga ttttgcgcgg
    10801 ataagagcga gcgccgtctc atcctcattc ttgggaaaga gttgttctat gaactgatgc
    10861 gcccagcgaa ggtctggctt gttaagttcc acttcgatct gcgagagcat ctgtcgcaca
    10921 tgctcttgtc caagcctctc cttagcatcc tggtgctgcc tcgttgcgct cagcggccta
    10981 ttgcggctct tagttagggt gaaccaccat agcaggctta tagtgagagg taggcactga
    11041 ctcgtactga taccggacaa tgggtttccc atttgctgta aaattgatac ttgcttcgac
    11101 tggcgagatc gcatcgatcg ggttcacggc atgtatcccg tcagacagcg gttgtggtcc
    11161 tagccacggc acgacatgac gcctaaaaaa tgctaattga ctgactttct catcctgtgc
    11221 acaggttgag tcagaatatt catgcagttc ggaaaactgt tactgagact cacttccgtg
    11281 tatgtccctg cgctatcgag aagccccgct atcgctggct tgcaaacact ccaccaaagc
    11341 tcagcgccct ggttggtggt atcgcctacg ctgtccatga ttgacttcaa agggctttga
    11401 ctggttgttg aactcttgac atcatcaggg tgatgctgtg caagagtacg tatatataaa
    11461 taatacgagc tggatgatac tctggaaacg cgcaggttta ttctgccaag tcttatccgt
    11521 atacaggcat ctttctcatt tgaactagcc tgaaatcgca tttgttccaa ttatattgta
    11581 tccccgcgtc actttcccaa ctggactcgt cagttgctga tagataactt caggttgact
    11641 ttggtacttg ttgaatacct tgagagtgaa taccatagta cctagtgtgc tgctgcaaag
    11701 agtggagcaa tatggccttg acccacgcca tacattaagg ttctctacta ggccgcgcta
    11761 cgaatgcaga gacgaagtca ataaccggca acggttgtac cttgcctgaa cgtaccaaag
    11821 cgtttctgat accgacctgc aggcatatga agaagggcga gacggtttgc agtatcaccg
    11881 gacccggaat caagccaaag cccccgaacc taccgagttt cttggcatgt ggcaatctta
    11941 ccccatcatt tgacagactg catgctcgct tatttgcaag tttctttcga cgtatatatt
    12001 taaatcacgg ttagagccgc accaagattt atgcagtgag ctacagtcat accaaactat
    12061 gttcaccgac tggcaatcct gagtcgatag gtctccgcgg ttgtcacctt cggttttgca
    12121 ggacgcaaag atggacgtta gcaagagcgc caggtttttg agtatttctc gactggaggc
    12181 agcttccctt atcatcctgg tgagaaagat actgtacgaa atgtaaaagt ccgtgactga
    12241 ttgttcaact aggcccttat atcatattat gcattaaaat gcatctactt gctctactac
    12301 catcctctgg cacgatttcc tggcccgcgc cttgcctcca tgtctgatgt aagtgactta
    12361 cctgcgatat catacgcgac aatatcagag attctaacgc ggggttaagt tgtggatttc
    12421 ctcgtcgatt gctacaggtc ggcacccatt cagaatggta aaactacatc aagagtatgg
    12481 tgagtacata agcctgtcac ctgaattttg cctcttggaa ctctaatgcg ttacacccaa
    12541 ggcgatgtcg tcagaatagg acctaattgg ctttcgtttg ccacgctgca agcatatcag
    12601 gatatatacg ggaggccaag tcaaggaaag aagttgttcc tcaagtttgc cgaatttgag
    12661 aggccggggg acatctctac cacgagggac ccggatctcc attccctcca aaaaagagcg
    12721 ctctccaagg ggttcagcgc cgcggcgcta cgggaccaag aagtaatagt acaacaatac
    12781 gccgacttat tggtccgaca actgagtagc ctcgggcagg gaggcaaggt ggccacaaat
    12841 ataggtgaag ccctgaactg gtttacattt gatgtcattg gtaaggcata ccactccctc
    12901 acgccggcgc aagttactga cacggcaaca tccaggagac cttgcctttg gggagccttt
    12961 caatgcgcta ctcaatggat ctaaccatat gatatcactg attacagatg cgctgcggta
    13021 tagcggagtg atattccttc gccgccagcg gccatatgtg gggccgctta ttgcacgcct
    13081 gctgtttcca cgacatcttg aggagacgca tcttgaatac caaaagctgg cagatgagaa
    13141 gtctgcgaaa cgcattcttc gaggagatct tgatcgacag gacttcttta gccacctcat
    13201 aagagaccac cgcatcacca aagaggagtt aatggctacg gcatggacac taattatggc
    13261 gggctccgaa accacggcca cagcacttac tgcgacgatt ttttatctcc ttcgcactga
    13321 aggcgtactc caaaagctaa gggacgaagt ttgtaccaag ttcgattcgt cggatcagat
    13381 aaatggtagg taaagcccgt attcaggcct gagtatgagt atctgttgac aacgtacgtt
    13441 gcagatggct ctaccaaggg cctggagtac cttagcgccg tcatcgagga gggactgcgc
    13501 ctctttccgc ctctggcact tggcttgcct cgtgaatcac ccggcgcggt tattgatgga
    13561 cactacgtcc cacctggcgt ctgcgtatcg gccgagaact tctccttgtc ctatgactcc
    13621 agattctgga tagagcccca gtcattcaag ccagaacgct ggattggggc tggtattgag
    13681 ggcgacaaca aagccgccca tgtgccgttt tctgaaggac caaggtcgtg tatcggcaag
    13741 agccttgcat atgtggagat gcgtctcatt ctcgccaagc tagtatggca cttcgactgg
    13801 gtattggcat ctaccgatct cgatgattgg aatcaagctt caatgtgcta cgcactgtgg
    13861 acaatgccaa agttgatggt cgagtttcat ccacgacagg catcgtccgt ctactaagaa
    13921 caatttatta aggggcgtta tgctttcctc gaactcctat tttttttttc atttctttgg
    13981 cctttctcag taatggcgaa ggaaatcagt agcttagcga gcctccattg cactacaccc
    14041 agtgcttcat aaataagtgc ataaaatttc aaacatgtct gcaagtctac caagttgaac
    14101 gaaatgtaat cccaattcat attcaatttt gtctttcata ctgtggaagt cctgcagtag
    14161 gcagcacatc ggaatcaaaa gtctaatcat agtagtattg aaaatctggt ctactaaact
    14221 atgaagagtg aaactacctt tgaatcgaag gtacactcag tacttagatg gaattggcac
    14281 gggaccggtc ggggcttggg tggcaggtag ccacccctga tgggcggttc tcgtgccgaa
    14341 ctcgacaggg aagtctatct ttgtgtgcat aactccccaa ttgtaccaaa acaagtgatc
    14401 accctcatca tcaggaccaa cataaatgtt ctctgggcgt atgacacgat actgaagtcc
    14461 gctcaaaata tccctcactt tcttgacgtc gtcaatgatt ttaggctttt ccgattcgcc
    14521 gtggcggata tacagtcggc gtacagtgtt gggctgcact tgcaagtgtt tagcgccggt
    14581 ggtaggattt acccatacca gaggaagctg tagctgcaat gttaatgtaa aactttgacg
    14641 gagaatgcca cggcgtggcc ccatagcaga gaatcactca caatatgctg gtcttcagga
    14701 ttccgaggca ttgcctccat aatcttttcg gggacctctc tcccctcgct agccacgttg
    14761 agcccgttcg catttcctcg gcatcccagg atccactcgt acggatagta catctgctca
    14821 caccagctat gatcgaccat cttcttctct ttgtcggtca gcatttcata cagctgagct
    14881 gtgctaaaga agccagtgcg ccctggcttg atcttcttag tcatgccaga cccatctgcc
    14941 cattcgacga ccttttcccc tcgaggaagc ttgatggtcc ggaaagagct gtacattggc
    15001 gtatggatct tgtactgcgg cccatccata tgccaagact ggaagcgagc gataccgcgt
    15061 ttgaaatcct ccttcaacag aggcttcgag tagtaagcat ccgcaaacgc ctcgctcaga
    15121 ttggcatttt tgatgccata atggttttcg ccttgatatc ccttgcccat gagatagaga
    15181 cgtcccgcat ttggtattgt gctataaccc agcttggact acaacagaaa atatcattgg
    15241 tttgtgtgag cgacttcggg aattgaatgc acttgtcctt acaaggattc cctctccctt
    15301 gggattatac atctttgccc actcctcctc tgtaaactca ggcgcaccag ggtcgagctt
    15361 ttgaagaagt tcccagttct tgctaggcaa ttcgtttttc tgccctttga taacaacaac
    15421 taggtaacgt cgaattgcct cgcggagaag gtcaacctcg gcatctttat attgtcagtc
    15481 accatccata aagtaagggg ttacgatgaa gagaatatgc ctgtgatgct gttgatataa
    15541 agtccggtga tctcagcgcc gaactgacag ttaacgttaa cactttctcc tgtgtcgctt
    15601 taggatcaac atacagtcaa accatcagcg aaaggtttaa tcagaaagcc gctttgggaa
    15661 tccatgatga gtgcctaaat ttctgtgaaa aactgtcaat aggagggtct gcgataaagg
    15721 ttctaattat aatgtgctca acggcagttc aagctaagga gtagagcctg tactttaagc
    15781 cccttctccc gctaaatatg tctaaatatg caatatgagg tgttgcggta agacggcctt
    15841 ccaagatagc cgagatattg gtcttatcag tacggtggca gtatattgct tgctaagggt
    15901 ccacggcaat tcgttacacg gcggagcatt ttagaagcac agccggtagt ggagacgggt
    15961 tgccacaaga ttttgcacta gctcaactca atcttcgttg cagtaaaatg gtcaagaatt
    16021 ctatagtttt aattagagtt tcagaaatgg gatgcagtgc taccgcccgt ggtactcggc
    16081 agacgtctgc aaactttgat tcagcaggag gcgagtcaca ttggagcacg gtatgcacaa
    16141 tgatgtcaga aagggtgtgc ccgaaacaat gttcgctttc ggtttccgaa gccctttgtg
    16201 tagtgccaag ggtataggaa cagtatgatc ggctgctacc tagcctccta caattattgc
    16261 ttaccgacta tctccatagg attatgacaa atgtctgacg taccaccgat gtttgtgcac
    16321 ttgaactagt ttgaactggc tgggtgggag caacgaatat tctacagtag actacagcat
    16381 catttgaatc tataatcaaa tcttatcgca aggcccacgc ccccagcata gtaaggtaga
    16441 ggagccacat agaaattttc ggactattac acagtcctac ggagaatatt caaacacttt
    16501 cagagttcct gcgccttgtg aatcaaattt tgagtaactc taacaagcat ctcaactctg
    16561 tgttggatga gccaaacatc acctccaact cttgaagctg gccacaaagt cggccatata
    16621 aatcggccaa gacagatcgg gtatactgga aaccgccagc ctcttcaata atcttaagaa
    16681 caagatcttt ctgctccttg gctagctttc cggtcctctt accaatagaa agtatgtgaa
    16741 gtagtctaag gttcgggggt tgtgactgca aagtaaagat cagaggaact gtgtactttc
    16801 cctcatctaa atcctcgcaa aaccctttct gcctggtata ctgcaggcat attataagtc
    16861 tgcaagtcaa gttgtttcgg aggttctgat actcacatca gctgacatga ggttctggta
    16921 gtcatcccga acctggaaat aacgcccaag aagcaacgtg aatctttcaa ggagcatttg
    16981 tgcgctacgc acatctttcg gaagctcagt gaccatgaaa taggttgcga tacaaaagag
    17041 ttgtccagtc tctaataaag ggggttaatg agttgaacca tggtgggttt ctctagtgac
    17101 ctactgttgt ccaccatacg gtagtactcg tctagagagg ggcaatggtt attgtaactc
    17161 caaaataggt ccatcgcctg accctggaat agagacatga tcttgtctat gcttcaggtc
    17221 agcgggtgtt tcggactcat caaaatcgat cttacccaaa atctctagag cccgagctgg
    17281 ttctacgaag cctagaacca tatgaatagc ctttgtgata gcgtagtttg aggtgttaat
    17341 ggattgggcc ggcccgaaaa tcgtgtgtgt agcaggtttg ccacgtcgca gtggggaatc
    17401 gtcttcgaag tcgtcaaggc tattgactgt gagaagaatg aatttcgtat aatacaggtg
    17461 gcttacatca gagaggcgtt gtgcagcagg tcagtgacct gcttaacatg cgctactgtt
    17521 tcaggacaaa gcttgagcca atagtccaac gcgtcaataa agcgattgcg gacactttag
    17581 atggaagtga ggagatatat acgtatggag cttctagcac ggccatctgt actaattggt
    17641 cattgagtac gactcaaggg ggggcaagtt tgtcggtacc tcgaagcgaa gcgatgcagc
    17701 atcttctgtc tggttgcctt cggctgttct ctgcgaatct gtgacaatta ggctttcaaa
    17761 ggataacaat ccaggcgtcg taccactact agtgctcacg actggatcgg agatagtaga
    17821 cgggagagaa taatcagagt gcatagggga tgatctgatc gaaggcgagg tgttgagcgg
    17881 cacgccgtta aacatccagt caagttgggt ttggttgaac tccacgtctg ggttatatct
    17941 cggacaagtg aggctccaga caacatttcc agaaatactg tagagcatag cttggaggta
    18001 tttccgtagg tcggaagata tcgatgtgtt gaccttgatt tcctccatgg tctggagata
    18061 tctcgagacg tagtccttga tgagctggcg acagatctgc attgcctcgt gcacttgaac
    18121 ttgctgttct tgcatgataa cccagatggc attaatgaca tgatcctttc cacgtaactg
    18181 tgccgcatct ctctctttgg gccaggacca caagtcattc tgtagaccca cagcggtcca
    18241 tgcaggcgcc attaagctac gacagaggtc cagttcgtgg tcgggaatgc gcaaacccaa
    18301 cccaaacgtg acaactccgt accaaaacct gtcgcttcat gaggccatct ctgagaagga
    18361 ggcaatctcg ctacttacat ttcacccaca tccataatgc gataggggaa atactcggtc
    18421 aaagtattga accgagtctc atgttgtcga ctggatccaa cttgaatgaa ttgggcccat
    18481 gacttcatgg tgattttagc gcattcggga tcaattgaca gcatttcttc aaagagttgg
    18541 gattggattt gtcgctttcc tttccgccgg gcttcttgag ttgcggtgtc aacggatccc
    18601 atgcgtgcag cttcaaggaa tgcgtcctgc atctcgtcgt tctcaatctc gccctatgtg
    18661 tggaacacac catttattat atgctcgaac cactcagatt ccctggcact ttggtatttg
    18721 cttacctcct caaactctac actgtccgta atgtctgcct ccagtgtcag agctgacggc
    18781 tgattgtggc tgcggattac agggatgctc ttaccatcat gaagaaacgc aaactcgttt
    18841 gcataagata tcacttccaa tctatccggg agacattcgg gaacggtcaa ggacatgaag
    18901 ctgaaggtgg gcccgagagt tccgcgatac tggcggcaag gaccaacata cttgttccag
    18961 tcctgatggg ctcggatagc gcctctgtcc tcctggtggg tgaaattgct ctggcgtacc
    19021 tcaattccat cacaaaggcc ctcggtctca tacttggtcg ggtcaacaac ggtcgagtag
    19081 aggaatgtca tagttctgag gagttacgtg gtactgtaga aacaggtaga taagaaaggc
    19141 acagaagtga gcgaatagat gatctaccaa tttcggaaat gcggagagaa gtcctatatt
    19201 ccaagtggtc atgactcttt gttgaaatgt ctgccaaggt ttggtgtaga tttcttctta
    19261 tgcctctcct cgtaggtccg gaattccttg gtaagctgtt acaatttatg gctctaggtc
    19321 ctcgggggag aatccgtgac gaaacttgcc gtaaaacagg tggtgccatg tcacaggcaa
    19381 gttcaagttc ccgattagcg atatggagtc tagggataga tgtatcgata gatgcatgca
    19441 tctaagttgt cttaccgtca catcacttgc cgatctcaac caggatgtgc ttcgaaactt
    19501 atttcccttg gctgtcctcg attactgaaa ctgccgtcga atgaaccaat ccccattgct
    19561 caaactggag ctccaaagct gaactctaat tcgagccgaa ccggcccatg gaatagtagt
    19621 atcgcccagc cggtctaact atgcacgtcc aaagactaca tacagaccat acaatcgaat
    19681 aaaacacctc atctgttctc tcggcaccac caaacagcac agggatgaat ttccgggcca
    19741 cattgctctc tatgtgatgc atgactctcc atacagcttc gatatgactt cgttcacgtt
    19801 gtaccatcat cttgggccca cggttgcggc tgtagtgtgt caaagtgccc ctttcccgga
    19861 gtgagtgtag gctaaataaa acactggcag gtggtcatct ttataatagg gcatgttgtg
    19921 tacaacgtat tgctgcatcc ccttaggaag tttcccggcc ctctactggc aagagccacc
    19981 cgtgtttatt attcttacta tcgaagtgcg ggtcaactgg agctaaagac cagagaactt
    20041 catgacacct acggaagcat agtacggatc gctccgaatg agcgtaggta cttcttcaga
    20101 attaggcgga aaccgaaact gatgcgctct ttcatagtca gcttcaccgg aggaacttct
    20161 tgggatgaca tttatggtct caaatccaaa cgacgccctt gggaccgact ccaaaaggaa
    20221 cctttctttt acatgggagc catagctcct aacggagaga aaaatctcgg agccagctcc
    20281 gacggcgacc acgttcggat tcgtggtgtc ctggcacatg cattgtctga gaaggcccta
    20341 tattctcaag aagacgtgct cagacatcat gcagatcgta tggtgcatcg cataagcagc
    20401 ttatctgggt cacctaccga tgccgtacgc tggttacacc attgcaccta cgatgtcata
    20461 tcggaccttg cactcggtat cagcgctgac acgctggagt gcaatgattg gagtccacaa
    20521 gcacacctaa tgttcgaggg tatcaaggaa ggagtcacag taatcgaagt tctgcgtttc
    20581 atgcccttca ggaatcaaat gatgcgtctg ctaatgtcaa tctttggtca agcacgtcgc
    20641 aaggcctttg atgcagctgt ggagaaggca acgttacgga tggccacaaa caactgggag
    20701 aggcctgact tcatgtctta catcatgaaa gcaaacgaaa ccagtaggga gcttacggtt
    20761 tctgagatta ccgccaacgt tgccctactt ctggacgttg gatcagagac cacagcatcc
    20821 ttgcttgcag gcagtctgtt ctatttgacc aaacatccag ctatcttgac caaattgacg
    20881 agtctcgtgc gggaagagtt tgaagaggag tccctcatcg actccaagag cctcagcaga
    20941 ctaccatatc taactgcagt gttacgagag accctgcgcg tatatccacc tgtagcagga
    21001 gccacacctc gtgttacccc tccacagggg tgtccaagta ggtgggatgg gttacaaacc
    21061 gtggagatgt gtggctgatt tgatatgcag ttgacggcag gtttgtacct ggcaatgtga
    21121 gcgttgccat caaccattac gccacatacc gtgatgttaa caacttcaaa aatcctgaca
    21181 agttcaaccc ggagcgatgg ctagagaaag gctatcttac aaatcaccag catgaaattt
    21241 tccagccgtt ctctcacggt gcccgaaatt gcctgggccg caagtaagtt ccagctctgc
    21301 ccatcgatgt atcaccagta catctgactt gaatgatcag ccttgcatgg gcagagatgc
    21361 gtctcttcat tggactgt
//
