# Supplementary material for: Genome sequencing and physiological characterization of three Neoarthrinium moseri strains
Source: BMC Microbiol. 2025 Aug 21;25:526. doi: 10.1186/s12866-025-04274-z (PMC12369201; doi:10.1186/s12866-025-04274-z)
Supplement: Supplementary file 16 — Supplementary Material 16. [file 12866_2025_4274_MOESM16_ESM.zip › BiGSLICE/input/Nmoseri/TUCIM5799/JAFIMR010000018.1.region002.gbk]

LOCUS       JAFIMR010000018        60878 bp    DNA     linear   PLN 06-APR-2022
DEFINITION  Neoarthrinium moseri strain TUCIM 5799
            scaffold18_Wmoseri_TUCIM_5799, whole genome shotgun sequence.
ACCESSION   JAFIMR010000018
VERSION     JAFIMR010000018.1
KEYWORDS    .
SOURCE      Neoarthrinium moseri
  ORGANISM  Neoarthrinium moseri
            Eukaryota; Fungi; Dikarya; Ascomycota; Pezizomycotina;
            Sordariomycetes; Xylariomycetidae; Xylariomycetidae incertae sedis;
            Neoarthrinium.
COMMENT     ##antiSMASH-Data-START##
            Version      :: 7.1.0
            Run date     :: 2023-12-04 11:58:05
            NOTE: This is a single region extracted from a larger record!
            Orig. start  :: 260457
            Orig. end    :: 321335
            ##antiSMASH-Data-END##
FEATURES             Location/Qualifiers
     protocluster    1..60878
                     /aStool="rule-based-clusters"
                     /category="RiPP"
                     /contig_edge="False"
                     /core_location="[30000:30878]"
                     /cutoff="20000"
                     /detection_rule="DUF3328"
                     /neighbourhood="30000"
                     /product="fungal-RiPP-like"
                     /protocluster_number="1"
                     /tool="antismash"
     proto_core      30001..30878
                     /aStool="rule-based-clusters"
                     /tool="antismash"
                     /cutoff="20000"
                     /detection_rule="DUF3328"
                     /neighbourhood="30000"
                     /product="fungal-RiPP-like"
                     /protocluster_number="1"
     cand_cluster    1..60878
                     /candidate_cluster_number="1"
                     /contig_edge="False"
                     /detection_rules="DUF3328"
                     /kind="single"
                     /product="fungal-RiPP-like"
                     /protoclusters="1"
                     /tool="antismash"
     region          1..60878
                     /candidate_cluster_numbers="1"
                     /contig_edge="False"
                     /product="fungal-RiPP-like"
                     /region_number="2"
                     /rules="DUF3328"
                     /tool="antismash"
     gene            complement(512..1486)
                     /locus_tag="JX265_007322"
     mRNA            complement(join(512..1339,1448..1486))
                     /locus_tag="JX265_007322"
                     /product="hypothetical protein"
     CDS             complement(join(512..1339,1448..1486))
                     /codon_start=1
                     /locus_tag="JX265_007322"
                     /product="hypothetical protein"
                     /protein_id="KAI1867520.1"
                     /transl_table=1
                     /translation="MAGILIGVGAMLVGKALVTPYEKCRDYERTVRQVGNDLENLNIAL
                     ENIRQHELKDSALDFLHKAERQYERSVKVLNRYYPETLPTTRLLGYSIENGRYKHLLDI
                     GVEANQTTRTLNDILGEERWKKIMSKGEAVKNKLDKGGDALDKLQGALDCLRKDITVLK
                     TARDVDEADVAMQRLLKSSRRALQVQQRTGRPKHEMAKLIENLNDAFEYLLNTNNNREK
                     RRAIKYLGGVIQDVDGELNNLGILHSPKQQREVHYNLAPHVEDVTTNLKEKGGHEFVAQ
                     GMKRSSS"
     gene            complement(3166..3966)
                     /locus_tag="JX265_007323"
     mRNA            complement(join(3166..3538,3614..3966))
                     /locus_tag="JX265_007323"
                     /product="hypothetical protein"
     CDS             complement(join(3166..3538,3614..3966))
                     /NRPS_PKS="Domain: PKS_KR (4-87). E-value: 1.7e-07. Score:
                     23.2. Matches aSDomain:
                     nrpspksdomains_JX265_007323_PKS_KR.1"
                     /codon_start=1
                     /gene_functions="biosynthetic-additional (smcogs)
                     SMCOG1001:short-chain dehydrogenase/reductase SDR (Score:
                     97.3; E-value: 1.7e-29)"
                     /gene_kind="biosynthetic-additional"
                     /locus_tag="JX265_007323"
                     /product="hypothetical protein"
                     /protein_id="KAI1867521.1"
                     /transl_table=1
                     /translation="MSRIFITGSSDGLGLLSAQALANRGHQVFLHARNPKRADDARSAC
                     PQATGCFIGDLSSTEETRSLASQLNEAGPWDAIIHNAGVMRGGESTFAINTLAPYLLTC
                     LISPPPRRYVFLSSSMHQGGDVTLRDIERCSYSDSKLHNVMLAFWFSRHFGSQVACNSM
                     DPGWVPTKMGGSGAPDDINAAVDTYVMLAEGSRAAEGQTGKYWYQCRERTFKSAASDKQ
                     KQDQLIGLLHGKSGVQPPG"
     PFAM_domain     complement(join(3373..3538,3614..3957))
                     /aSDomain="adh_short"
                     /aSTool="clusterhmmer"
                     /database="35.0"
                     /db_xref="PF00106.28"
                     /description="short chain dehydrogenase"
                     /detection="hmmscan"
                     /domain_id="clusterhmmer_JX265_007323_0007"
                     /evalue="1.80E-11"
                     /label="JX265_007323"
                     /locus_tag="JX265_007323"
                     /protein_end="173"
                     /protein_start="3"
                     /score="44.0"
                     /tool="antismash"
                     /translation="IFITGSSDGLGLLSAQALANRGHQVFLHARNPKRADDARSACPQA
                     TGCFIGDLSSTEETRSLASQLNEAGPWDAIIHNAGVMRGGESTFAINTLAPYLLTCLIS
                     PPPRRYVFLSSSMHQGGDVTLRDIERCSYSDSKLHNVMLAFWFSRHFGSQVACNSMDPG
                     WVPTKMG"
     aSDomain        complement(3706..3954)
                     /aSDomain="PKS_KR"
                     /aSTool="nrps_pks_domains"
                     /database="nrpspksdomains.hmm"
                     /detection="hmmscan"
                     /domain_id="nrpspksdomains_JX265_007323_PKS_KR.1"
                     /evalue="1.70E-07"
                     /label="JX265_007323_PKS_KR.1"
                     /locus_tag="JX265_007323"
                     /protein_end="87"
                     /protein_start="4"
                     /score="23.2"
                     /specificity="KR activity: inactive"
                     /specificity="KR stereochemistry: C1"
                     /tool="antismash"
                     /translation="FITGSSDGLGLLSAQALANRGHQVFLHARNPKRADDARSACPQAT
                     GCFIGDLSSTEETRSLASQLNEAGPWDAIIHNAGVMRG"
     gene            5057..7041
                     /locus_tag="JX265_007324"
     mRNA            join(5057..5063,5120..7041)
                     /locus_tag="JX265_007324"
                     /product="hypothetical protein"
     CDS             join(5057..5063,5120..7041)
                     /NRPS_PKS="Domain: AMP-binding (61-489). E-value: 1.1e-68.
                     Score: 223.6. Matches aSDomain:
                     nrpspksdomains_JX265_007324_AMP-binding.1"
                     /codon_start=1
                     /gene_functions="biosynthetic-additional
                     (rule-based-clusters) AMP-binding"
                     /gene_functions="biosynthetic-additional (smcogs)
                     SMCOG1002:AMP-dependent synthetase and ligase (Score:
                     198.2; E-value: 3.2e-60)"
                     /gene_kind="biosynthetic-additional"
                     /locus_tag="JX265_007324"
                     /product="hypothetical protein"
                     /protein_id="KAI1867522.1"
                     /sec_met_domain="AMP-binding (E-value: 6.9e-66, bitscore:
                     216.4, seeds: 400, tool: rule-based-clusters)"
                     /transl_table=1
                     /translation="MALSLAGVAAGGAALAAYLDARYHIRHDLRDGNRKARLEATMARV
                     MEKFQQNKLLIYHILEDRAGTQEGDLVFLIFEDRQWTYTEFFNALQPIGNWLLKDLGVK
                     KGEMVALDGGNSPEWILLWLALEGIGAAPAFINCNLTAQSLQHSVELSKARYLLADSDI
                     SHLVSPIEAGLNESGIKTLYYSPQFLASFQDREPLPASRRENISPLDVSCLIYTSGTTG
                     MPKGTIMSRARELSLAMTGTRHEMVLKPGDRMYTCLPLFHGSAHGLCVIPSIGSASTVI
                     LSRKFSHRTFWPEVHQHQATHIQYVGELCRYLVNAPPSKLDKGHKVRVAWGNGMRPDVW
                     EEFRQRFDIECVHELYAATDGLGFSTNPNRGDFSRNAIGVRGKLWHWWNGDREKRIIID
                     PDTQEVVRGQDGFAIEAKAGEAGEAIARLDPAAPDQGTPTYFANHGASLKRRLADVFEK
                     GDLWFRSGDLMRLDADGRLFFVDRLGDTFRWKSENVSTNEVGDVVGAFPQIAEANVYGV
                     LAPKSDGRAGCAAIVPMEGVVTSPGETAGVSFDFKGLAEHCLTKLPRYAVPIFVRVVRQ
                     LEYTGTMKLQKGRLRSEGVDLEKIEESAKSKGEAVDTVYWLPPGTREYVPFRNKDLQEL
                     KGGTVRL"
     aSDomain        5296..6579
                     /aSDomain="AMP-binding"
                     /aSTool="nrps_pks_domains"
                     /database="nrpspksdomains.hmm"
                     /detection="hmmscan"
                     /domain_id="nrpspksdomains_JX265_007324_AMP-binding.1"
                     /evalue="1.10E-68"
                     /label="JX265_007324_AMP-binding.1"
                     /locus_tag="JX265_007324"
                     /protein_end="489"
                     /protein_start="61"
                     /score="223.6"
                     /specificity="substrate consensus: X"
                     /tool="antismash"
                     /translation="DRAGTQEGDLVFLIFEDRQWTYTEFFNALQPIGNWLLKDLGVKKG
                     EMVALDGGNSPEWILLWLALEGIGAAPAFINCNLTAQSLQHSVELSKARYLLADSDISH
                     LVSPIEAGLNESGIKTLYYSPQFLASFQDREPLPASRRENISPLDVSCLIYTSGTTGMP
                     KGTIMSRARELSLAMTGTRHEMVLKPGDRMYTCLPLFHGSAHGLCVIPSIGSASTVILS
                     RKFSHRTFWPEVHQHQATHIQYVGELCRYLVNAPPSKLDKGHKVRVAWGNGMRPDVWEE
                     FRQRFDIECVHELYAATDGLGFSTNPNRGDFSRNAIGVRGKLWHWWNGDREKRIIIDPD
                     TQEVVRGQDGFAIEAKAGEAGEAIARLDPAAPDQGTPTYFANHGASLKRRLADVFEKGD
                     LWFRSGDLMRLDADGRLFFVDRLGDTFRW"
     PFAM_domain     5296..6579
                     /aSDomain="AMP-binding"
                     /aSTool="clusterhmmer"
                     /database="35.0"
                     /db_xref="PF00501.31"
                     /description="AMP-binding enzyme"
                     /detection="hmmscan"
                     /domain_id="clusterhmmer_JX265_007324_0008"
                     /evalue="6.00E-69"
                     /label="JX265_007324"
                     /locus_tag="JX265_007324"
                     /protein_end="489"
                     /protein_start="61"
                     /score="232.8"
                     /tool="antismash"
                     /translation="DRAGTQEGDLVFLIFEDRQWTYTEFFNALQPIGNWLLKDLGVKKG
                     EMVALDGGNSPEWILLWLALEGIGAAPAFINCNLTAQSLQHSVELSKARYLLADSDISH
                     LVSPIEAGLNESGIKTLYYSPQFLASFQDREPLPASRRENISPLDVSCLIYTSGTTGMP
                     KGTIMSRARELSLAMTGTRHEMVLKPGDRMYTCLPLFHGSAHGLCVIPSIGSASTVILS
                     RKFSHRTFWPEVHQHQATHIQYVGELCRYLVNAPPSKLDKGHKVRVAWGNGMRPDVWEE
                     FRQRFDIECVHELYAATDGLGFSTNPNRGDFSRNAIGVRGKLWHWWNGDREKRIIIDPD
                     TQEVVRGQDGFAIEAKAGEAGEAIARLDPAAPDQGTPTYFANHGASLKRRLADVFEKGD
                     LWFRSGDLMRLDADGRLFFVDRLGDTFRW"
     CDS_motif       5749..5802
                     /aSTool="nrps_pks_domains"
                     /database="abmotifs"
                     /detection="hmmscan"
                     /domain_id="nrpspksmotif_JX265_007324_0001"
                     /evalue="7.00E-07"
                     /label="NRPS-A_a3"
                     /locus_tag="JX265_007324"
                     /protein_end="230"
                     /protein_start="212"
                     /score="21.7"
                     /tool="antismash"
                     /translation="CLIYTSGTTGMPKGTIMS"
     PFAM_domain     6607..6864
                     /aSDomain="AMP-binding_C"
                     /aSTool="clusterhmmer"
                     /database="35.0"
                     /db_xref="PF13193.9"
                     /description="AMP-binding enzyme C-terminal domain"
                     /detection="hmmscan"
                     /domain_id="clusterhmmer_JX265_007324_0009"
                     /evalue="1.20E-05"
                     /label="JX265_007324"
                     /locus_tag="JX265_007324"
                     /protein_end="584"
                     /protein_start="498"
                     /score="26.3"
                     /tool="antismash"
                     /translation="VGDVVGAFPQIAEANVYGVLAPKSDGRAGCAAIVPMEGVVTSPGE
                     TAGVSFDFKGLAEHCLTKLPRYAVPIFVRVVRQLEYTGTMK"
     gene            complement(7913..11869)
                     /locus_tag="JX265_007325"
     mRNA            complement(join(7913..7970,8033..10883,10967..11687,
                     11816..11869))
                     /locus_tag="JX265_007325"
                     /product="hypothetical protein"
     CDS             complement(join(7913..7970,8033..10883,10967..11687,
                     11816..11869))
                     /codon_start=1
                     /locus_tag="JX265_007325"
                     /product="hypothetical protein"
                     /protein_id="KAI1867523.1"
                     /transl_table=1
                     /translation="MANTWRIWLPRQLSPASTTLRPRSGCPDAGNASASKRPAQQPTPK
                     SPSLAWSYTPNYRPGHEHSTKPHDNNPTAAARDAAAHGYNADRGLASTMFQRFKSAIDR
                     TIAEEQARQKAASDQPTPSGTRPRSVSRTNSAKDSPAKRRPKKPAQDVSNGDGLPNPDP
                     AVFEAAFALDEEEAEAKETDEKPAVAQDDATTAEKADGLATDGAESNGDRVDKPAKSPE
                     AAGPAASTAQPVPSAELPAEVKAKLRKLDKLEKTYPELLRSYRIAHGRATSIEPFERAL
                     RENTPLTSIKDPAALLEYLNQLNLKGDMVMDEFKRVSAEKESFKKKYEDADKELVQLRD
                     ELATLKAARSEASPSQVAGAGETKAEDEPKEPASPSAAQPADGKTKSPDAGKDESEDMF
                     SYEDEIPQLQAEVASKTEEIAQLKSEIGNLKEELSVAKEHSAGLVENLEVATRELSEVR
                     DKSAVQGSLQTQLDARNTEIQTLTEKIEQLTSQLRDVESSLEKERTTSAETTKQNKSAI
                     KAAEDEKAEQQSKFKELAQAKSNLETKIVGLTSEIESLKKSKTESLEKIEQLNKQIQDA
                     PPPSPATTAAPSESLEVPPTPSTTGASKKKNNKKKKKGGASSAAGASTPTAASEQPPPS
                     PAEPPETASLREELTKLKDEISQKDTQIDRLSKQRKTEEDLREEIETIQETLLSIGHDH
                     TDAKDKIKQLESERASLKERIAELEAEVASFTSNTEASSKLQSELDTMKSEFDALKAKS
                     QTLTSDLGAAQQLAQSRYKDLTDLREVLSKAQPELKSLRQDSAALKTTREELATKQTEI
                     RNLEKREKELKMEVARVQRIAADREGDIRNLNDRIAAEGKTRAKLEDEKRVAGRDFRRS
                     EAEKIELSAKAEKAARELESLQSELAGVKPKIKTLEDQVEALQRERDSLKEEADLKTAQ
                     YNSAQGLMGSMRDQTAELSVQLKEARGQAESLEEELAEVQKHLQERTREGETMRRMVNE
                     VDSRADAKVREMRARLDAAVEERDRIEDEASTLGRRRARESEDLKAKVRELERDVKTLG
                     SEKDDLEAREREWRRRREELEQVEQKANAEVEDMRTAVANLRSALDSSEVQVREAEKQK
                     GDLRKLLDEARSRYEKLNKELRTAQGRLAGGSASNLAGSGRSSIDSSRSGTPINGGAAA
                     PAGQPAVDTMYLKTILLQFLEVKDEKVRSQLVPVLGKLLRFDRSDEQKWINAVHSLAKS
                     GR"
     PFAM_domain     complement(join(7952..7970,8033..8142))
                     /aSDomain="GRIP"
                     /aSTool="clusterhmmer"
                     /database="35.0"
                     /db_xref="PF01465.23"
                     /description="GRIP domain"
                     /detection="hmmscan"
                     /domain_id="clusterhmmer_JX265_007325_0010"
                     /evalue="1.70E-15"
                     /label="JX265_007325"
                     /locus_tag="JX265_007325"
                     /protein_end="1215"
                     /protein_start="1172"
                     /score="56.7"
                     /tool="antismash"
                     /translation="VDTMYLKTILLQFLEVKDEKVRSQLVPVLGKLLRFDRSDEQKW"
     gene            12899..14166
                     /locus_tag="JX265_007326"
     mRNA            join(12899..12922,13042..14166)
                     /locus_tag="JX265_007326"
                     /product="hypothetical protein"
     CDS             join(12899..12922,13042..14166)
                     /codon_start=1
                     /locus_tag="JX265_007326"
                     /product="hypothetical protein"
                     /protein_id="KAI1867524.1"
                     /transl_table=1
                     /translation="MVSLWPWKGEDSSPASFEKTLSTLSKKIAATQLQLDKQRSSSRRV
                     KVLWTLYLSFAYLVYAIVLVLVVGWKNLGPWEWTGVAGSPVLIYLIRTLTNAYFTFRID
                     TLESRLKDQQAERAKTIQKLKDATKYDSTLELLEKYGGEKPKPKRTKSGQPGPDNDGDG
                     QKGSGPVNQDGPRNRGQPSGRTHMPPPPTANIQRPPSAPGTPQNQNPQAPFRPPPPQSA
                     SPLGHELTAEFAPNAGDLPPSYHQYEFNSGPPRWYDRILDLMLGEDETAPKNRLVLICQ
                     KCRLVNGQAPPGTKTLAEVGQWKCMSCGTLNGEMDEGKKIMREVLGQGSEQSTDEAEGV
                     SGDDSEPASGASAAQNAGHGRDSTEDQKPIRRSGRNKSQMVP"
     PFAM_domain     13783..13953
                     /aSDomain="zinc_ribbon_10"
                     /aSTool="clusterhmmer"
                     /database="35.0"
                     /db_xref="PF10058.12"
                     /description="Predicted integral membrane zinc-ribbon
                     metal-binding protein"
                     /detection="hmmscan"
                     /domain_id="clusterhmmer_JX265_007326_0011"
                     /evalue="5.60E-21"
                     /label="JX265_007326"
                     /locus_tag="JX265_007326"
                     /protein_end="312"
                     /protein_start="255"
                     /score="74.2"
                     /tool="antismash"
                     /translation="WYDRILDLMLGEDETAPKNRLVLICQKCRLVNGQAPPGTKTLAEV
                     GQWKCMSCGTLN"
     gene            14814..16661
                     /locus_tag="JX265_007327"
     mRNA            join(14814..15725,15809..16009,16094..16207,16262..16431,
                     16502..16661)
                     /locus_tag="JX265_007327"
                     /product="hypothetical protein"
     CDS             join(14814..15725,15809..16009,16094..16207,16262..16431,
                     16502..16661)
                     /codon_start=1
                     /gene_functions="biosynthetic-additional
                     (rule-based-clusters) p450"
                     /gene_functions="biosynthetic-additional (smcogs)
                     SMCOG1034:cytochrome P450 (Score: 315.7; E-value: 9e-96)"
                     /gene_kind="biosynthetic-additional"
                     /locus_tag="JX265_007327"
                     /product="hypothetical protein"
                     /protein_id="KAI1867525.1"
                     /sec_met_domain="p450 (E-value: 2.4e-62, bitscore: 205.1,
                     seeds: 50, tool: rule-based-clusters)"
                     /transl_table=1
                     /translation="MALVTVLLQNAVILVTLLIFAAICYALLRSLYNVTLHPLSSYPGP
                     LSTRLSIIPRLYHLQAGDNPHWVASLHDVYGPVVRIAPHELSFVDPMAWRDIYGRKPGD
                     GKQRGLSMDPIFYGQPPADGGPGNLMSSNKEQHDLMRRALAPSFAPNALRAHEGVIGGY
                     ADLLIQRLREATGGGLGKGATKDVTQAAKPVDITAYLNFFTFDVLGVLAFSSDFGCLRS
                     SDYHPWIRLIMSSLKNMATMQVLGHLGLLQGVAWAAKKFKVGLEAQRIHRELTVSKVKQ
                     RLEMDEQMKKEGRADFLGGLIEHGFGHTTLEANAGLLVIAGSETTATLLSGAVYLLATH
                     ADALGKLQSEVRARFSNESEITLSSVNSLTYMLACLNEALRMYPPVAITGPRVTPEGGA
                     VIAGHAVPEGATVGVWHLAMYRSAALFADPYGFHPERFEGKDARFANDKLDAVQPFSLG
                     PRDCLGRNLAYMEMRLVLAKLVWNFNIRLSSDSSDWLERNKVHLLWDKPPLNVYLDPVA
                     R"
     PFAM_domain     join(14964..15725,15809..16009,16094..16207,16262..16431,
                     16502..16634)
                     /ASF="active site cysteine inconclusive"
                     /aSDomain="p450"
                     /aSTool="clusterhmmer"
                     /database="35.0"
                     /db_xref="PF00067.25"
                     /db_xref="GO:0004497"
                     /db_xref="GO:0005506"
                     /db_xref="GO:0016705"
                     /db_xref="GO:0020037"
                     /description="Cytochrome P450"
                     /detection="hmmscan"
                     /domain_id="clusterhmmer_JX265_007327_0012"
                     /evalue="1.70E-60"
                     /gene_ontologies="GO:0004497: monooxygenase activity"
                     /gene_ontologies="GO:0005506: iron ion binding"
                     /gene_ontologies="GO:0016705: oxidoreductase activity,
                     acting on paired donors, with incorporation or reduction of
                     molecular oxygen"
                     /gene_ontologies="GO:0020037: heme binding"
                     /label="JX265_007327"
                     /locus_tag="JX265_007327"
                     /protein_end="510"
                     /protein_start="50"
                     /score="205.2"
                     /tool="antismash"
                     /translation="SIIPRLYHLQAGDNPHWVASLHDVYGPVVRIAPHELSFVDPMAWR
                     DIYGRKPGDGKQRGLSMDPIFYGQPPADGGPGNLMSSNKEQHDLMRRALAPSFAPNALR
                     AHEGVIGGYADLLIQRLREATGGGLGKGATKDVTQAAKPVDITAYLNFFTFDVLGVLAF
                     SSDFGCLRSSDYHPWIRLIMSSLKNMATMQVLGHLGLLQGVAWAAKKFKVGLEAQRIHR
                     ELTVSKVKQRLEMDEQMKKEGRADFLGGLIEHGFGHTTLEANAGLLVIAGSETTATLLS
                     GAVYLLATHADALGKLQSEVRARFSNESEITLSSVNSLTYMLACLNEALRMYPPVAITG
                     PRVTPEGGAVIAGHAVPEGATVGVWHLAMYRSAALFADPYGFHPERFEGKDARFANDKL
                     DAVQPFSLGPRDCLGRNLAYMEMRLVLAKLVWNFNIRLSSDSSDWLERNKVHLLWDKPP
                     LN"
     gene            18146..20109
                     /locus_tag="JX265_007328"
     mRNA            join(18146..18386,18438..18455,18521..18682,18745..19006,
                     19056..19648,19707..19937,19997..20109)
                     /locus_tag="JX265_007328"
                     /product="hypothetical protein"
     CDS             join(18146..18386,18438..18455,18521..18682,18745..19006,
                     19056..19648,19707..19937,19997..20109)
                     /codon_start=1
                     /gene_functions="transport (smcogs) SMCOG1169:sugar
                     transport protein (Score: 254; E-value: 4.3e-77)"
                     /gene_kind="transport"
                     /locus_tag="JX265_007328"
                     /product="hypothetical protein"
                     /protein_id="KAI1867526.1"
                     /transl_table=1
                     /translation="MVGFGRKTIQAQGPSAVETGAASDPIITRLAKEDKVPWYKKPNLR
                     ALYFLLFPTCMGIEMTSGFDSQMINALQIVPSWDAFFGHPTGSLKGIISAAYSLGAILS
                     LPLVPIVNDRLGRRWSIFLGSWVMVIGAIIQGFSVNAPMYIIARIILGFGIPTCIVSAS
                     ALIGELAYPRERPVMTSLFNVAYYPGQILAAAICFGTNNIPSDWGWRIPSLLQMAPSLL
                     QIALIFFIPESPRWLITKDRSEEAFNILAKYHAEGDHEAEFVKAEIAQIQATIHIELEA
                     SKRSWMDLLATAGMRRRTLISCMLGLFTQWSGNTLISYYLGDLLSMIGKKDPIFKQQIN
                     VSIACWSLVCGSVAAFCVTRFKRRAMYLVCTVSLLIVYISWTISMERAMKALEDKVPNS
                     AASGATLFFIYAYTPCYNIGYNALTYTYLVELWPYMERSRGIAFFQLFGRLSGFFTTFV
                     NPIGLQNVGWKYLISYCCFLAFEICFVYFFFPETFGRTLEELAFLFEDKALADEAVHAV
                     EKSIAHHEEKGKDTVPTQTKEV"
     PFAM_domain     join(18302..18386,18438..18455,18521..18682,18745..19006,
                     19056..19648,19707..19936)
                     /aSDomain="Sugar_tr"
                     /aSTool="clusterhmmer"
                     /database="35.0"
                     /db_xref="PF00083.27"
                     /db_xref="GO:0016020"
                     /db_xref="GO:0022857"
                     /db_xref="GO:0055085"
                     /description="Sugar (and other) transporter"
                     /detection="hmmscan"
                     /domain_id="clusterhmmer_JX265_007328_0013"
                     /evalue="3.50E-81"
                     /gene_ontologies="GO:0016020: membrane"
                     /gene_ontologies="GO:0022857: transmembrane transporter
                     activity"
                     /gene_ontologies="GO:0055085: transmembrane transport"
                     /label="JX265_007328"
                     /locus_tag="JX265_007328"
                     /protein_end="502"
                     /protein_start="52"
                     /score="273.5"
                     /tool="antismash"
                     /translation="PTCMGIEMTSGFDSQMINALQIVPSWDAFFGHPTGSLKGIISAAY
                     SLGAILSLPLVPIVNDRLGRRWSIFLGSWVMVIGAIIQGFSVNAPMYIIARIILGFGIP
                     TCIVSASALIGELAYPRERPVMTSLFNVAYYPGQILAAAICFGTNNIPSDWGWRIPSLL
                     QMAPSLLQIALIFFIPESPRWLITKDRSEEAFNILAKYHAEGDHEAEFVKAEIAQIQAT
                     IHIELEASKRSWMDLLATAGMRRRTLISCMLGLFTQWSGNTLISYYLGDLLSMIGKKDP
                     IFKQQINVSIACWSLVCGSVAAFCVTRFKRRAMYLVCTVSLLIVYISWTISMERAMKAL
                     EDKVPNSAASGATLFFIYAYTPCYNIGYNALTYTYLVELWPYMERSRGIAFFQLFGRLS
                     GFFTTFVNPIGLQNVGWKYLISYCCFLAFEICFVYFFFPETFGRTLEELAF"
     aSDomain        join(18323..18386,18438..18455,18521..18682,18745..19006,
                     19056..19648,19707..19930)
                     /aSDomain="TIGR00879"
                     /aSTool="tigrfam"
                     /description="SP: MFS transporter, sugar porter (SP)
                     family"
                     /detection="hmmscan"
                     /domain_id="TIGRFam_JX265_007328_0002"
                     /evalue="2.80E-71"
                     /identifier="TIGR00879"
                     /label="JX265_007328"
                     /locus_tag="JX265_007328"
                     /protein_end="500"
                     /protein_start="59"
                     /score="238.6"
                     /tool="antismash"
                     /translation="MTSGFDSQMINALQIVPSWDAFFGHPTGSLKGIISAAYSLGAILS
                     LPLVPIVNDRLGRRWSIFLGSWVMVIGAIIQGFSVNAPMYIIARIILGFGIPTCIVSAS
                     ALIGELAYPRERPVMTSLFNVAYYPGQILAAAICFGTNNIPSDWGWRIPSLLQMAPSLL
                     QIALIFFIPESPRWLITKDRSEEAFNILAKYHAEGDHEAEFVKAEIAQIQATIHIELEA
                     SKRSWMDLLATAGMRRRTLISCMLGLFTQWSGNTLISYYLGDLLSMIGKKDPIFKQQIN
                     VSIACWSLVCGSVAAFCVTRFKRRAMYLVCTVSLLIVYISWTISMERAMKALEDKVPNS
                     AASGATLFFIYAYTPCYNIGYNALTYTYLVELWPYMERSRGIAFFQLFGRLSGFFTTFV
                     NPIGLQNVGWKYLISYCCFLAFEICFVYFFFPETFGRTLEEL"
     gene            complement(20256..21382)
                     /locus_tag="JX265_007329"
     mRNA            complement(join(20256..21207,21288..21382))
                     /locus_tag="JX265_007329"
                     /product="hypothetical protein"
     CDS             complement(join(20256..21207,21288..21382))
                     /codon_start=1
                     /locus_tag="JX265_007329"
                     /product="hypothetical protein"
                     /protein_id="KAI1867527.1"
                     /transl_table=1
                     /translation="MLTLFAVAQWNQARASVAEMKELGEEDWTLTHAFYANAGGFLLHT
                     PDCPPFPINAKSIHYLCSKRWIECPRVSRHDIWDRSKADKFAKLVALTQAAWLVTQVIA
                     RAVQNLAITPLELFAVAFVVPTLATAFFWANKPQDVNQATTIKISSSVSEIIQTAGEAA
                     KRPWSDTPLDFIEKPSWNNWARRPVFKYFGGLRTRPIDRIPNDYVAPPSGRQSIIVWVV
                     SVIHAAVHVAGWSFSFPTRAEVLIWRCSSIVLLLFMITGGLIPVLSTKPWFNFKFTLLW
                     VWERSIQGPNPTWVQRYLLDVVSELAYVMYIIARILILAEICITFRSLPASAYDTVNWT
                     AFLPHIGG"
     gene            22478..23475
                     /locus_tag="JX265_007330"
     mRNA            join(22478..23257,23314..23475)
                     /locus_tag="JX265_007330"
                     /product="hypothetical protein"
     CDS             join(22478..23257,23314..23475)
                     /codon_start=1
                     /locus_tag="JX265_007330"
                     /product="hypothetical protein"
                     /protein_id="KAI1867528.1"
                     /transl_table=1
                     /translation="MPEAASSRPPDIYDVLIVGAGVAGCVLAVTFARQGRNVLLLERDL
                     REPDRILGELLQPGGVAALESLGLGDCLDGIDAIPLRGYRLSYFGKETTFWYPRIADYP
                     IGYPTQQTSPAKLALPPSEPKRTLGDEDERHEGKSFHHGRFIMKLRDAAMKEENVYAVE
                     ANATGLLWSSNHDKVIGIKSRETSTEGSKVTDYFAHLTVLADGQSSNLRSKVTSTKPIS
                     KSRFHGLLMEGELSSCGLSLGVIGHGPPAGIYQIGKKDRYERIPPKQPSPFTAGGNAEV
                     SRKRVEEKQAEIDAKLLAPALYDQVQGCASIG"
     PFAM_domain     22514..22699
                     /aSDomain="FAD_binding_3"
                     /aSTool="clusterhmmer"
                     /database="35.0"
                     /db_xref="PF01494.22"
                     /db_xref="GO:0071949"
                     /description="FAD binding domain"
                     /detection="hmmscan"
                     /domain_id="clusterhmmer_JX265_007330_0014"
                     /evalue="2.20E-06"
                     /gene_ontologies="GO:0071949: FAD binding"
                     /label="JX265_007330"
                     /locus_tag="JX265_007330"
                     /protein_end="74"
                     /protein_start="12"
                     /score="27.3"
                     /tool="antismash"
                     /translation="YDVLIVGAGVAGCVLAVTFARQGRNVLLLERDLREPDRILGELLQ
                     PGGVAALESLGLGDCLD"
     gene            24663..26123
                     /locus_tag="JX265_007331"
     mRNA            join(24663..25158,25279..26123)
                     /locus_tag="JX265_007331"
                     /product="hypothetical protein"
     CDS             join(24663..25158,25279..26123)
                     /codon_start=1
                     /locus_tag="JX265_007331"
                     /product="hypothetical protein"
                     /protein_id="KAI1867529.1"
                     /transl_table=1
                     /translation="MGEHLAFHGTVIHSLGLSELEIIEDALMVVSDGRIVRLDKHIPKA
                     EVPTLLESLSSPKEVRYLGRGEFLIPGFVDTHNHAPQYAQRGLGQSMHILDWLDKVTFP
                     NEARFQDIGYAKRIYSQCVDGFLKQGITTASYYGSLHADATNILADLCLQKGQRAFVGK
                     CNMNRNAPEFYRDASVESSLADTEACIRHIRKIDPEGKLLKHVLTPRFATTCDPELLKG
                     LGKIASENPDLPIQTHFNEAEQEINFTKTLFPEFKNEADLYESFGLLNRRSILAHCCFM
                     TDYEMDRLKSLECGVAHCPISNMTVGGGFMASPIRQFLGRGIKVGLGTDSGGGYSSSIL
                     DAMRQALVASNAREVASQGQDRGLGISELFFLATLGGAQVCCLDDKIGNFEVGKEFDAL
                     LINSGTPGIMTMLEDWDSTETIFDKFIMTGDDRNIDQVYVRGRLVKS"
     aSDomain        join(24723..25158,25279..26105)
                     /aSDomain="TIGR02967"
                     /aSTool="tigrfam"
                     /description="guan_deamin: guanine deaminase"
                     /detection="hmmscan"
                     /domain_id="TIGRFam_JX265_007331_0003"
                     /evalue="1.60E-122"
                     /identifier="TIGR02967"
                     /label="JX265_007331"
                     /locus_tag="JX265_007331"
                     /protein_end="441"
                     /protein_start="20"
                     /score="407.3"
                     /tool="antismash"
                     /translation="EIIEDALMVVSDGRIVRLDKHIPKAEVPTLLESLSSPKEVRYLGR
                     GEFLIPGFVDTHNHAPQYAQRGLGQSMHILDWLDKVTFPNEARFQDIGYAKRIYSQCVD
                     GFLKQGITTASYYGSLHADATNILADLCLQKGQRAFVGKCNMNRNAPEFYRDASVESSL
                     ADTEACIRHIRKIDPEGKLLKHVLTPRFATTCDPELLKGLGKIASENPDLPIQTHFNEA
                     EQEINFTKTLFPEFKNEADLYESFGLLNRRSILAHCCFMTDYEMDRLKSLECGVAHCPI
                     SNMTVGGGFMASPIRQFLGRGIKVGLGTDSGGGYSSSILDAMRQALVASNAREVASQGQ
                     DRGLGISELFFLATLGGAQVCCLDDKIGNFEVGKEFDALLINSGTPGIMTMLEDWDSTE
                     TIFDKFIMTGDDRNIDQVYVRG"
     PFAM_domain     join(24864..25158,25279..26114)
                     /aSDomain="Amidohydro_1"
                     /aSTool="clusterhmmer"
                     /database="35.0"
                     /db_xref="PF01979.23"
                     /db_xref="GO:0016787"
                     /description="Amidohydrolase family"
                     /detection="hmmscan"
                     /domain_id="clusterhmmer_JX265_007331_0015"
                     /evalue="5.90E-59"
                     /gene_ontologies="GO:0016787: hydrolase activity"
                     /label="JX265_007331"
                     /locus_tag="JX265_007331"
                     /protein_end="444"
                     /protein_start="67"
                     /score="200.2"
                     /tool="antismash"
                     /translation="FLIPGFVDTHNHAPQYAQRGLGQSMHILDWLDKVTFPNEARFQDI
                     GYAKRIYSQCVDGFLKQGITTASYYGSLHADATNILADLCLQKGQRAFVGKCNMNRNAP
                     EFYRDASVESSLADTEACIRHIRKIDPEGKLLKHVLTPRFATTCDPELLKGLGKIASEN
                     PDLPIQTHFNEAEQEINFTKTLFPEFKNEADLYESFGLLNRRSILAHCCFMTDYEMDRL
                     KSLECGVAHCPISNMTVGGGFMASPIRQFLGRGIKVGLGTDSGGGYSSSILDAMRQALV
                     ASNAREVASQGQDRGLGISELFFLATLGGAQVCCLDDKIGNFEVGKEFDALLINSGTPG
                     IMTMLEDWDSTETIFDKFIMTGDDRNIDQVYVRGRLV"
     gene            complement(26175..27134)
                     /locus_tag="JX265_007332"
     mRNA            complement(26175..27134)
                     /locus_tag="JX265_007332"
                     /product="hypothetical protein"
     CDS             complement(26175..27134)
                     /codon_start=1
                     /locus_tag="JX265_007332"
                     /product="hypothetical protein"
                     /protein_id="KAI1867530.1"
                     /transl_table=1
                     /translation="MFAQSSVEEAAVSSRSTRSKTASKTNPMVHAVPEAPSESDEQNGS
                     ASGTIRTISGVSLLSAVSILPLDLKSTHTKLNPKDHGLLKKKQEWLKTYDINVPKQFKK
                     HQRVAEATLVFSQEEAGTAICISPEGLLLTCAHCIAENEDDLDKSQTHWLLFCSGLAVA
                     AKCTAWDARRDLALLQVVAAQSFVPAEGFPSARIACAAPETDSRIICIGHPGSEDLEAS
                     HPGIKTNYDVLSCSTGCYRGCASGQDPHDNSEIGALMHDAWTYWGHSGAPLFCLKTGQL
                     MGLHSSWDAETGMRRGVSLVAIRQFAHESMPNTDQAFA"
     PFAM_domain     complement(26283..26774)
                     /aSDomain="Trypsin_2"
                     /aSTool="clusterhmmer"
                     /database="35.0"
                     /db_xref="PF13365.9"
                     /description="Trypsin-like peptidase domain"
                     /detection="hmmscan"
                     /domain_id="clusterhmmer_JX265_007332_0016"
                     /evalue="3.20E-28"
                     /label="JX265_007332"
                     /locus_tag="JX265_007332"
                     /protein_end="284"
                     /protein_start="120"
                     /score="99.7"
                     /tool="antismash"
                     /translation="GTAICISPEGLLLTCAHCIAENEDDLDKSQTHWLLFCSGLAVAAK
                     CTAWDARRDLALLQVVAAQSFVPAEGFPSARIACAAPETDSRIICIGHPGSEDLEASHP
                     GIKTNYDVLSCSTGCYRGCASGQDPHDNSEIGALMHDAWTYWGHSGAPLFCLKTGQLMG
                     L"
     gene            complement(27492..29093)
                     /locus_tag="JX265_007333"
     mRNA            complement(join(27492..27922,27979..28031,28085..28152,
                     28213..28527,28601..28698,28773..28936,29005..29093))
                     /locus_tag="JX265_007333"
                     /product="hypothetical protein"
     CDS             complement(join(27492..27922,27979..28031,28085..28152,
                     28213..28527,28601..28698,28773..28936,29005..29093))
                     /codon_start=1
                     /locus_tag="JX265_007333"
                     /product="hypothetical protein"
                     /protein_id="KAI1867531.1"
                     /transl_table=1
                     /translation="METPTALPNSTHTGPPIYLSTSEEGRTPATVITIGAVFSALAVIA
                     TALRFYCRAYITRAGFMTDDWLMLAACFLTVGMGVMLIVGGAIHALAQPTIQGWGPTDY
                     FWITDDAEVNTEKIFWVFIMVQDVAFGLVKLSILCFYRRIFPSKVFRALNTTLIVITTI
                     WTVGFFFAYMFRCGTNFWALWAPLQYLIQYCYDSTAMFYTLAISDVATDVFILSLPLFW
                     LFKLNMTPAKRLAVSGVFLLGFIEIGTGITRLVYFVKQTTNYIKTADGIGLLTTLMFWS
                     MVEMGIAVVAGCLPTIWPLISKISVEEMVRSVRSALSLESLRDLARVSSKGRSRPDDQF
                     EDYAQDAGPYFQFSESIGKKSDRDISAKTSHVEHEPKESVALRKLNAEPENQMPPHLRG
                     DNCAQG"
     gene            30001..30878
                     /locus_tag="JX265_007334"
     mRNA            join(30001..30244,30304..30551,30604..30811,30871..30878)
                     /locus_tag="JX265_007334"
                     /product="hypothetical protein"
     CDS             join(30001..30244,30304..30551,30604..30811,30871..30878)
                     /codon_start=1
                     /gene_functions="biosynthetic (rule-based-clusters)
                     fungal-RiPP-like: DUF3328"
                     /gene_kind="biosynthetic"
                     /locus_tag="JX265_007334"
                     /product="hypothetical protein"
                     /protein_id="KAI1867532.1"
                     /sec_met_domain="DUF3328 (E-value: 1.9e-19, bitscore: 64.3,
                     seeds: 45, tool: rule-based-clusters)"
                     /transl_table=1
                     /translation="MSESTPFKTNYDSEHEPSRYSLDELPRPRASLPKWETRDISLLIS
                     IIGNVLISFTVVILFLSRKTQHLSPDGHAQDTVNPLIPPGVEQEVLMPVTYGWAYHAET
                     VEQMDEVDRNWNLINEDVGAVSMLHEDYARWGVSPSTVLDPSDPSKGIHMMRGYHSLHC
                     LKVIRHTMQQLVKREPLDVRFGHSMHCLGSLLQDAICYADNSFPLRGEKNDGEFQYLRK
                     YRNWAALSKWAGF"
     PFAM_domain     join(30112..30244,30304..30551,30604..30810)
                     /aSDomain="UstYa"
                     /aSTool="clusterhmmer"
                     /database="35.0"
                     /db_xref="PF11807.11"
                     /db_xref="GO:0043386"
                     /description="Mycotoxin biosynthesis protein UstYa"
                     /detection="hmmscan"
                     /domain_id="clusterhmmer_JX265_007334_0017"
                     /evalue="1.50E-17"
                     /gene_ontologies="GO:0043386: mycotoxin biosynthetic
                     process"
                     /label="JX265_007334"
                     /locus_tag="JX265_007334"
                     /protein_end="233"
                     /protein_start="37"
                     /score="64.3"
                     /tool="antismash"
                     /translation="RDISLLISIIGNVLISFTVVILFLSRKTQHLSPDGHAQDTVNPLI
                     PPGVEQEVLMPVTYGWAYHAETVEQMDEVDRNWNLINEDVGAVSMLHEDYARWGVSPST
                     VLDPSDPSKGIHMMRGYHSLHCLKVIRHTMQQLVKREPLDVRFGHSMHCLGSLLQDAIC
                     YADNSFPLRGEKNDGEFQYLRKYRNWAALSKWA"
ORIGIN
        1 cctgcgtacg cactggggac acatgcagct tgtaagacag tatcgatcct taagaagcga
       61 ctattggccc ggactccgct tcgccaccca ctttaccccg acgaaaacgg aactgcaaac
      121 gaccgctgca ggctggatat gcattctgag aacaagagga taagatcaac gccatacgca
      181 gattatagtg ttacattggt gctaggggga atgccatcaa tacgatgttc tctgaaacca
      241 ggagtctaaa gtgggcgaat gcgcatcaaa gatcttggtc aatatcattg tcaatactag
      301 ctatcaaatc cggtttgccc tatcatcttc gaatacaata acaggcgaag aaaaataact
      361 aaacgtatct aaattatctt gcaaataagc cttgctagtt gatgctccta tcatcctaaa
      421 gaattgcaca aatgcgacat acgtgtatag ttagccacag tgcaacgcta cctcaacgga
      481 tgaaactgat ttttttgtat attcaagatc actagctact gctacgcttc attccctggg
      541 ctacaaattc atgtccacct ttctctttca gattggtcgt cacatcctct acatgaggag
      601 ccaggttgta atgaacctct ctttgttgtt tcggggaatg gagtatgccc agattattca
      661 attcgccatc gacatcctga atgacgccac ccaagtactt gattgccctc cttttttccc
      721 gattgttgtt agtgttgagg aggtactcga aagcgtcatt gaggttttct atcaacttag
      781 ccatttcatg ctttggacgt ccggtacgtt gttggacctg gagtgcacgt ctggatgact
      841 ttaacaaacg ttgcatggcc acgtcggcct cgtcgacgtc tctggcagtc ttcaggacag
      901 tgatatcctt acgcaggcaa tcaagcgccc cttgcagctt atccagagca tccccgccct
      961 tgtccagctt gtttttcacg gcctctcctt tggacatgat cttcttccag cgctcctcgc
     1021 cgagtatgtc gttaagagtt cttgttgtct gatttgcctc gactccaatg tcaagtaggt
     1081 gtttgtacct gccgttttct atactgtagc ccagcagtct tgtcgtgggg agggtttctg
     1141 gatagtatcg atttagcacc ttaacagagc gctcatattg tctctcggcc ttatgtagga
     1201 aatcgagagc agaatccttt agttcgtgtt gcctgatgtt ctcgagggcg atgttgagat
     1261 tttccaagtc attccctact tgacgtactg tgcgttcgta atctcgacat ttttcgtaag
     1321 gcgttaccag ggctttcccc tattagataa ttagagtgga actgtcttga agaaatagag
     1381 tttatattgt agaaatactt gtggggccga atacaaaggc ggggaaggga tcattagagt
     1441 tacttaccac taacatggcg ccgacgccta taagaatgcc tgccatggta gcgaaaccaa
     1501 aaacttatta atctgcctga tttactatgt agagttggcg atgttgaggt tggctgtgaa
     1561 tgggggttcg ggaagaaaag ttgcgaacga gaaataagat atcaaaggct cggatggaac
     1621 agcacaacag gagattagtg caaatgccgc ttcatttgct gacgctggat tacacgctgt
     1681 gttttaggct tggatcatga actcggtaaa tccagacgtc actctacagc ccttatggat
     1741 ttgcactgcg cgttggtgat tggcagtggc gcagcgttcg acgggatgcg gaagcggctc
     1801 agattctgac gtcagtcagc aaccagccag gaacatacga tcccccgcct tcctgacaat
     1861 ccgtcagcca ctgagactcc ttgactgtct atttggagtt tctgtcagcg tctgagctgc
     1921 cgagcctgcc tccagctcaa cacgcaccga gtaaccagat gaggcattgc tgattgtatc
     1981 tcttcgaacc ctctggccac gtaggaaaca gcggcactga cattacatgt tacagtttac
     2041 tgctttggtg actctagatg tccaacccgg ctggtgctgg ctcaggttgc gcaacctggt
     2101 tgcaactttt cccaccatca aaccccctac accgacattt ctgtgatacc ttcgcgcaat
     2161 gatgtatgaa gcatgaatag ctacccctct accccaacag ctgcggatct gtagatcctg
     2221 tgtgctccgg atcggcaggg ctttgagggc cgtgcatgaa tccttctgag gccaaagtgg
     2281 tttgcttact gccaacaggc aaaagtgtgg catcgcaatc acaggaacgg gattcaaaac
     2341 atgacgatct gacagacgcc taagtggcct gacgtaactg caaggtttta tgtttgttgc
     2401 atctagacgt actaattata gttacaaatt aatgatatca agtggaatat tgctgttggt
     2461 ctgcgaggtc ttatatctcg acacacgctg gtcactttgc acggtcggcc tgatcctgtt
     2521 gccgttgccg caagcatgca tcaatggtga gttggtctct tggcccttct ccgcacgatc
     2581 gtaaccttca gagaatgatt gactccaatt gacgtcaatg ctcaagcaaa gcgaatattc
     2641 tcagcagcgg cagttagcgt gggcgtcaga agatcatatg acctcgttgc atggctccag
     2701 aatgcgttcg aagttgatgt ttgatcgctt atccgaccac tgaagcatga agccaagaac
     2761 tgtgtaacca gaccgagtct gctccctaga tgtacgaatg ccttgtttgt cattcgaaat
     2821 attcgcaatg gacaccgcag tgggttttgt aaggtgagtc aagtggtata catcatctag
     2881 atataggcat ttcgacgcca cagtttctcg tccatggttg caagttttgg aattggaagc
     2941 agcgctggag aaaacagttg taatggacgc atccggtcac ttgcgtcgag gaattcctcg
     3001 gtctatagtg cggtggctcg ccttgccatt gcttatgttc gttagggccc cgagaacggc
     3061 tgtgcaacaa cttgctcttg cactagttga gagcgtatat tcttattcat agattgacca
     3121 ttactttatt ggaaatcagt cggattttgg atgttgctat ttggctcagc ctggcggttg
     3181 aacaccagat ttgccatgga gaaggccaat gagctggtcc tgtttctgct tgtctgatgc
     3241 cgccgacttg aaagtccgct cccggcattg ataccaatac tttcccgtct gaccctctgc
     3301 tgcacggctc ccttcagcta acatcacgta agtgtcgacg gcggcattga tgtcatcggg
     3361 agcacccgag ccacccatct tggtcgggac ccatccggga tccatgctgt tgcatgcaac
     3421 ctggctacca aaatgtcggg agaaccagaa agccagcatg acattgtgca gcttactgtc
     3481 actgtacgag catcgttcaa tgtcccttag agtgacatcg ccgccctggt gcatggagct
     3541 gtaggcatcg ccagacaatt agccacttca tgaccttacc tcgatgaccg gtcagcttca
     3601 gatcgcaact cacctgctta ggaaaacata tctccttggc ggcgggctga tgagacaagt
     3661 caagaggtaa ggggctaatg tgtttattgc aaaggtgctc tcgcctcctc tcatcacccc
     3721 ggcgttgtgt atgatcgcat cccaagggcc cgcctcgttg agctgcgagg ccaatgacct
     3781 tgtctcttca gttgatgaca agtcgccaat aaagcaacca gtcgcttgcg gacaagcgct
     3841 gcgcgcgtca tcagcccgtt tcggattccg ggcatgcaga aagacttggt gtccacgatt
     3901 ggctaacgcc tgtgcagata gcaatccaag cccatctgag gatccagtta tgaagattct
     3961 tgacattttg gcgactccag tgcagaatga taccggagaa gttcaattcg gaggtccggg
     4021 agagcatttg atgttcagct tacgatgctc cggcgttagc taacttcacg tctaaactcc
     4081 gacactggcg ccgtcgtgac gtcaacccat gggatcttgt tcgacaagtg aacatcatct
     4141 ccaccatggt ttacgatgcg gatattctac agaacatctt gctattttct attccagaat
     4201 ttaagcccga caggattcag gtatacgtag atgatgtgta tcctattggt tgtgtgattc
     4261 ggggatgtct tggcgcgctg cataccaggt gacacaaaca gtcccactcg tcgttcccgc
     4321 aaccagtctc agccaccttc accagatata acaatagcat ggtgtctcac ctttctatac
     4381 agtcaattga gcaaatgact tcatgcatga tgaatctgat ccggtattat cacctcaagc
     4441 tgacaacctg ctatgttcgt ggttatatga aactgacagt tggcattgtc tatcagcgag
     4501 accttccacg aggcctgcct acataggcac gtctggtaga atcaggtgtc cgagttagac
     4561 atgtacatgt ggcgatccca tagtagtttc aaggccgcca gctgagacac ctgacacgcc
     4621 atgatctgtg taaaatgata tcgcgagttc tggttcatag tccggctctg gaaacttctc
     4681 aacgtcgaca gtcagccatc gcggcgatac aatacacggc aaacatcttt caattagaca
     4741 ttccccaggg tcctagatgg agattacacc gacagcacag ttgcagtacg caccccgcat
     4801 tctgcatcaa ggcgtaatgg ggatcttgct aacaaactac ccctgccaaa cagcctgcgg
     4861 ggcaatgggg taatggtgcg tgcatacgtg cttgagttac atacctcggt tgtatgcaag
     4921 ggattggcct acgattctcc ttcggtttca cgtcctggcg agagttccct gactcgaata
     4981 tttccagtgc attgcattcg tagagctact ctcaccaacc tgcattggga ttctcgaaca
     5041 ctcatactca acgaggatgg cttgtaggtt gactctgatc ttgatcaaaa aggcattcag
     5101 gactgatacc cctgtatagt gtcacttgct ggagttgccg ccggcggggc tgcgctcgca
     5161 gcttacctcg atgctcgcta tcatatccgc cacgaccttc gcgatggcaa cagaaaggcc
     5221 agactggaag caacgatggc aagggtcatg gaaaagtttc agcagaacaa gctgctgatc
     5281 taccatatcc tggaagatcg cgcaggcacc caggagggag atctggtttt cttgatcttc
     5341 gaagacaggc aatggaccta cacggaattc ttcaacgccc tgcagcccat cggcaactgg
     5401 ctgctcaagg acctgggggt caagaaaggc gagatggtgg ccctcgatgg aggcaactca
     5461 ccggagtgga tactgctttg gctcgccctg gagggcatcg gggctgcacc agcttttatc
     5521 aactgcaacc tgacagccca gtcgctgcag cattccgtcg aactgagcaa agccaggtat
     5581 ctgctcgctg acagtgatat cagccacctg gtttcaccga tagaggcggg tctgaatgaa
     5641 tcagggatca aaacgttata ttactcaccc cagttcctcg catcatttca agaccgcgag
     5701 ccgttgccag cgtcgcgccg ggagaacatc agcccgctgg atgtgtcctg cttgatctac
     5761 accagcggaa cgacaggcat gcccaaaggc acgattatga gccgtgcgcg tgagctatca
     5821 ttggctatga caggtacccg acacgaaatg gtcttgaagc caggtgatag gatgtatacc
     5881 tgcctccctc tctttcatgg atcggctcat ggcctctgtg taataccaag cataggaagc
     5941 gcctcgacag ttattctgtc ccgcaaattc tcacacagga ccttctggcc tgaggtgcac
     6001 cagcaccaag ccacccacat ccagtacgtt ggcgagctgt gtcgttacct ggtcaacgca
     6061 ccaccctcga agctcgacaa ggggcacaag gtcagggttg catggggtaa tggcatgaga
     6121 ccagatgttt gggaagagtt ccgacagagg ttcgacattg agtgcgtcca cgaattgtat
     6181 gcggcaacag acggtttggg cttcagcacg aacccgaacc gaggtgattt ctcgcgcaat
     6241 gcgattggtg tacggggaaa actatggcac tggtggaacg gcgacaggga gaagcgaatt
     6301 ataatcgacc cggacacgca ggaagtcgtg cgcggccagg acgggttcgc cattgaggcc
     6361 aaggcgggcg aggctggcga agcaattgcc aggctggacc cagctgcccc tgatcaaggc
     6421 acgcctacat atttcgccaa ccacggggca tcactgaagc ggcggctggc cgacgtcttc
     6481 gagaagggcg acttgtggtt tcgatctggc gatctgatgc gcctggatgc cgatggccgc
     6541 ttgttcttcg tcgatcgcct gggtgacact ttccgatgga agtctgagaa cgtatcgacc
     6601 aacgaagtcg gcgacgtggt aggcgcattc ccgcagatcg ccgaagccaa cgtctacggc
     6661 gtgctggctc ccaagtccga cggacgcgct ggatgtgcag ctatcgtccc aatggaaggt
     6721 gtggtcacca gcccggggga aacagctggt gtctcgttcg actttaaggg tctggctgag
     6781 cattgcctta ctaaacttcc acggtacgca gtacccatat tcgtgagggt ggtccgccag
     6841 ctggagtaca ctggcacaat gaagctccag aaaggccggc tgaggtccga gggggtcgac
     6901 ctcgagaaga tcgaggagtc agcgaagagc aagggagaag ctgtcgatac cgtttactgg
     6961 cttccgcctg gaactagaga gtacgttccg ttcaggaaca aggatctcca ggaattgaag
     7021 ggcggcactg tgagactgtg agacaatacc atagtctgtg tagatttcct gtctaatgta
     7081 gcatgtacgt aagggaaggt aataaggtat atgaattacc taatgggccc ttcatgttta
     7141 agttgtccca tccatatgta tcgccgttcc ctaataggca gcgacttagt attaaacttc
     7201 tgcgataaat cactgtgatg atcactatat gaggtgaagt gaagagaagt aaagaagggt
     7261 gtctcagcca atacatcggc aaccacgtaa agaacatggc tgatgtgttt cgtctcaccc
     7321 gatcggacga tgtaaacatt gccttgcact ccagggatct tgtgcacccc gggatgtgaa
     7381 ccatctggcc agccgtattc acaatgttgt gcgggtgcct aaggggagaa agtcggatga
     7441 ttgaatgaag acaaagccct attcacgtcg ccgatgcccc ccatagtccg cgattcgcag
     7501 ccgacttggc aacaacaaga tcagtatacc tgccggggtg gccaagttgg ttaaggcacc
     7561 tcacttgctg gcattgctat ttgccttcac ttccttgctc tcaacgccgt acacagagga
     7621 gatcccgggt tcaaaccccg gccccggcat ttgttctttt ttctttttct tttcttcctt
     7681 tgcctttcca cccttcccgt ggcaggcagc ctgctatcct catttacttc ttattccact
     7741 ggtgaagttg aactgtcaaa cgctgctgga ctctatgcta ataattgcgc aggggtatca
     7801 cagcttatgg acaattgtcg ggcactcagc attttcaata tcatatcccg aacgggtcca
     7861 cctctcaggt gtatactcga ttcaactatc ctacaagtat gatacgacgg ggctatctcc
     7921 ccgatttcgc caggctgtgg acagcgttta tccacttctg ttcatcactc ctgcagaaaa
     7981 gttagcgtca agtctctcaa aagttgacat ggatcagcgc agcaagactt accgatcgaa
     8041 tctcagcagc ttccccagta ccggaaccag ctgtgacctg accttctcat ccttaacctc
     8101 caagaactgc agcaggattg tcttgagata catggtgtcc acggccggct gaccggcggg
     8161 ggctgcggca ccaccgttga tgggcgtgcc agatctcgag ctatcgatgc tgctacggcc
     8221 actgcccgcg agattcgaag cactgccacc ggcgagtctg ccctgtgccg tcctgagctc
     8281 cttgttgagt ttctcatagc gagacctggc ctcgtcgagc aacttccgta gatccccctt
     8341 ctgcttctcg gcttcccgga cctggacctc ggagctgtcg agcgcggacc tcaagttcgc
     8401 gacggcagtc cgcatgtcct cgacctcggc gttggccttc tgctcgacct gctcgagctc
     8461 ttcccttctt cttctccact cgcgctccct ggcctccagg tcgtccttct cggagcctag
     8521 cgtcttgaca tcgcgctcga gctcgcgcac cttggccttg aggtcctcgc tctcacgagc
     8581 cctgcggcgg cccaaggtgc tggcctcgtc ctcgatgcgg tcgcgttcct cgacggccgc
     8641 gtccaggcgc gcccgcatct cgcggacctt ggcatcggcg cgcgagtcga cttcgttgac
     8701 catgcggcgc atcgtctcgc cctcgcgcgt tctctcctgc agatgcttct gaacctcagc
     8761 aagttcctct tcgagcgatt ccgcctggcc cctggcttcc ttcagctgta cgctcagctc
     8821 ggcggtctgg tcacgcattg agcccatcag gccctgtgcc gaattgtact gagccgtctt
     8881 gaggtcggcc tcttccttca aagaatcccg ttctcgctgc agcgcctcga cttgatcttc
     8941 cagggtcttg atcttgggct tgacacccgc aagttcggac tgtaacgact caagctctcg
     9001 ggctgccttt tcggccttgg cagagagctc gatcttctcg gcctcggaac gcctgaaatc
     9061 cctgccggcc actctctttt catcttcgag cttagcacga gtcttgccct cggcagcgat
     9121 cctatcgttc aggtttcgaa tgtcaccttc tctgtcggcc gcaatgcgtt ggacacgggc
     9181 gacttccatc ttgagttcct tctcccgctt ctcgaggttt ctgatttctg tctgtttggt
     9241 cgccaattct tccctggttg tctttaatgc tgccgagtcc tgtcgcaacg atttcagctc
     9301 tggttgcgcc ttggacagaa cctcgcgaag gtcagtaaga tccttatacc gcgactgagc
     9361 cagctgttga gctgccccta gatccgatgt caaggtttgt gacttggcct tcaaggcatc
     9421 gaactcgctc ttcatggtgt ccaactcgga ttgcagcttg gaactcgcct ctgtattcga
     9481 cgtgaaggac gcaacctcag cttccaactc agcaatacgt tccttgagcg acgccctctc
     9541 tgactcgagt tgcttgatct tatcctttgc atcagtatgg tcgtggccga tagagagcag
     9601 agtctcctgg atagtttcga tctcctcacg aagatcctct tccgtcttcc gctgcttcga
     9661 gagtcggtcg atttgtgtgt ccttctgaga gatctcatcc tttaatttgg tgagctcttc
     9721 tcgcagcgag gcagtttcag ggggttcagc aggtgagggc ggtggttgct cggaggcagc
     9781 agtaggtgta gaagcgccag cggccgagga agcgccgccc ttcttctttt tcttgttgtt
     9841 cttctttttg ctcgcaccag tggttgaagg ggtcggcggg acctccaagg actcggacgg
     9901 ggcagcagta gtagccgggc taggaggagg cgcatcctgg atctgcttgt tgagctgctc
     9961 tatcttctcc aggctctccg tcttggactt cttcagggat tcaatctccg acgtcagccc
    10021 cacgatctta gtctcgagat ttgatttcgc ttgggctagc tccttgaact tggactgctg
    10081 ctcagccttc tcgtcctcgg cagccttgat ggcggatttg ttctgcttcg tagtctcggc
    10141 cgaggtggtc ctttctttct ccaggctact ttccacgtct cgcagttgac ttgtcagttg
    10201 ctcgatcttc tcggtgagcg tctggatctc ggtattcctg gcatcaagtt gggtctgtag
    10261 agagccttgg acggcggact tgtctcgaac ttcgctgagc tcacgggtgg caacctcgag
    10321 attctcgacc aagccagcac tgtgttcctt ggccacagag agctcctcct tcaggttacc
    10381 gatttccgac ttgagctggg caatctcttc ggtcttggaa gcaacctcgg cctgcagctg
    10441 aggaatctca tcctcgtacg agaacatatc ctcgctttca tccttgccgg catcggggga
    10501 ctttgtcttg ccgtccgcag gctgggcggc agatggtgaa gcgggctctt tgggctcgtc
    10561 ttctgccttg gtttcgccgg cgccggcgac ctgcgacggc gatgcttctg acctggcagc
    10621 cttgagtgtc gcaagctcgt ctctgagctg cacaagctcc ttgtcggcgt cttcgtattt
    10681 cttcttgaag ctctccttct cggccgagac acgcttgaac tcgtccatga ccatgtcgcc
    10741 cttcagattc aactggttga ggtactctaa cagggcggca ggatccttga tggatgtgag
    10801 cggcgtgttc tcgcgcaacg ccctttcgaa gggctcgatc gaggtggctc gtccatgggc
    10861 gatacgatac gagcgcaaca gctctgtcac acaagagaaa gttagcgtca cgacgagcaa
    10921 acagccagta tgagttgccg tcagagcgag acaatacaac acgtaccggg atatgtcttt
    10981 tcgagcttgt ccagtttccg cagtttggcc ttgacttcgg cgggcagttc agccgagggg
    11041 acaggttgcg ccgtgctggc ggccggccca gctgcttctg gtgatttggc tggcttgtcg
    11101 acgcggtcgc cattggactc ggcgccgtct gttgcaagcc catcggcttt ctcggccgtt
    11161 gtcgcatcgt cttgggcaac agcaggcttc tcgtcggtct ccttggcctc ggcctcctcc
    11221 tcgtctagag caaaggcggc ctcgaagacg gcagggtctg gattgggcag gccgtcgcca
    11281 ttggaaacgt cctgggcggg cttcttcggt ctgcgcttcg cgggcgagtc cttggcgctg
    11341 ttggtgcggg agacggagcg aggacgggtg ccggagggcg tgggctgatc ggaggcggcc
    11401 ttctggcggg cctgctcctc ggcgatggtc cggtcgattg cgctcttgaa cctctgaaac
    11461 atggtggatg ctagtccgcg gtctgcgttg tagccatgcg ctgctgcgtc gcgagctgcg
    11521 gccgtgggat tgttgtcgtg gggtttcgtc gagtgctcgt ggcctggccg gtagttgggt
    11581 gtgtaagacc aagcgagact gggagacttt ggagtgggct gctgtgctgg ccgcttcgag
    11641 gctgaggcgt tcccggcgtc tgggcacccg ctccgtggac gcaacgtcta cttgagtgga
    11701 tgtatgagtg caaaaggaca gtcacggtca cagccaggct cgcgagacga ttctactgca
    11761 gctgcagaca aaagaaaaag tgccaagtgc cggggaaacc aaacacgact caaactgtcg
    11821 aggccgggga gagctgccgg gggagccaga tgcgccaggt gttcgccatg tttgagctgg
    11881 accccatccc tgccgaaaag gggactggga ggtaaggtct aagttagaaa aagtacccac
    11941 agacgggatg aggctcaggg cctcgggcac gggggaatgt ttctctcagg gggcccatgc
    12001 tacctactgc aggtgcagta cagcccgttg actgaccacc tgggcacccg cggtgctggg
    12061 gaactcaatg cgatgtacta agtgaactag ctataagatc catggctaac gagatcggac
    12121 ggctcttctc ggtctatagc atgtaacaga gacattgcaa agtcgtgtac actgctctag
    12181 agagagagag agcagcagca tgctgggtcc gttgccgtcg tgaaaaccgg tccgtctgcc
    12241 tctctgttcc cgacactgct tcactgcttc aaacacgcag gctaccccgt atttcaccag
    12301 ctgcagcagc agcactgcga gtcaagttac cacaggcccc atggactgtc gggtgtaact
    12361 gcatgtatgt aaggaggcca atccagtcag agctccaggg gggggaggaa gggggcgtgc
    12421 gtcgtctgaa caatgagtcc aggcggtggt gagggagact ccctccggct tcaggcaccc
    12481 actcagaggc gggcggcata gccagcctcc agctagcttt agcttgccta gttcgcaaag
    12541 agccgcctac catccaaata ggtacctagg tagtggtacg tacatacagt ggttacataa
    12601 cagctggagt gccctggtgg cctcttcgcg ctacctccca gatggcgtca ctgtgctttt
    12661 tcacgacaaa tgtccacacc agctgcgtcg cctgcctcgt gatgcaacca agagacatat
    12721 caccgttctg actccaccga tgctgcccag gtagctgcat tctgtcaaga ccaagactct
    12781 tcttttcctt gatcctgttg gcctgaccgc ctcacgccct cttcccttcc tcttttctgc
    12841 aagcttctct tctcgtcatg ctcgcatagc atcaccacca aacccctgct gtagagtcat
    12901 ggtctctctt tggccctgga aggtaagcta cgcctctctt cccgatgcca tgtcccccgt
    12961 cttcctgcat catcacgact ccgtgcacct tggtccttcg ccaaatcttg ttcccgagac
    13021 tgactagacc tcctccgcca gggcgaagac tcgtcccccg cctcgttcga gaaaaccctg
    13081 tcgaccctct ccaagaagat cgcagccacc cagctccagc tcgacaagca gcgctcctcc
    13141 tcgcggcgcg tcaaagtcct gtggaccctc tacctgtcct tcgcctacct cgtctatgcc
    13201 atcgtgctcg tccttgtcgt cggatggaag aacttggggc cctgggaatg gaccggtgtg
    13261 gcaggtagcc ccgtcctaat ctaccttatc cgcaccctca cgaacgccta ctttaccttc
    13321 cgtatcgaca ccctcgaatc gcgcctcaag gaccagcagg ctgagcgggc caagactatc
    13381 caaaagctga aggacgccac caagtacgac tctaccctgg aactactgga gaaatacggc
    13441 ggggagaagc ccaagcccaa gcgcaccaag tcaggccagc ctggcccgga taatgatgga
    13501 gatggccaga agggcagcgg gccggtcaac caagacgggc ctcgcaaccg gggccagccc
    13561 agcggccgaa cgcacatgcc accgccaccg acagcgaaca ttcaacggcc tccctcggcc
    13621 ccgggtacgc cacaaaacca aaatcctcag gcgcccttcc gcccgccgcc accacagtcc
    13681 gcctctcctc tcgggcatga actcactgct gagttcgccc ccaatgccgg agatctgcct
    13741 ccgtcctacc accagtacga gttcaactct ggcccgccca gatggtacga tcgcatcctc
    13801 gacctgatgc ttggcgaaga cgaaactgcc cccaagaacc gcctcgtgtt gatatgtcaa
    13861 aagtgccgct tggtgaatgg ccaagcgcct ccgggtacca aaaccctggc agaggttgga
    13921 caatggaaat gcatgagctg cgggacgcta aatggagaga tggacgaagg aaagaagatc
    13981 atgcgcgagg ttttgggtca agggagtgag cagtccaccg acgaggctga aggagtgagt
    14041 ggcgatgatt cggagcctgc gtcgggggct tcggccgctc agaatgctgg acatggaaga
    14101 gacagtaccg aggaccagaa gccgatccgg agatcgggca ggaataaatc tcaaatggtc
    14161 ccttgaggaa gcgcggccgc ttcgatatcg gaacccaggg ggacacctac atcaacttac
    14221 tttgtccgat gaatagcaga tacctttggg aaaataacac aggcccaatg accactatca
    14281 atctatttct tatctacatg gggactcctt agcggtatca agaccaagca atcgtgaggc
    14341 gagctccctg tgatgttcac gagacggcca cggatatgtc cggcggagac gagacaggct
    14401 ccggctcagc aaatccttgg cagtggcatc gatgccgttg ttgcggagtt catcctggcc
    14461 gcggactttg gggggtggct cgcggagttc tatagaccgt ggtacgacca ggggcggtcc
    14521 gtctgcagag atccgattcg cacccctcca agagccactt ccgttaatcc tcagcgaccc
    14581 ctctcccagc ggatttcaat gctggcgctt ggacttacga caagtcctgc atgattcgca
    14641 aggagtcagt ccttataagt atctcttgtg gaacacatgt tcaactatct ttacctagat
    14701 gacatgcata ggtatgctgg tggttctcca agtgcatata attcgagagg ccagtctgca
    14761 acagagctcc gtataacctc tgcgtcaaca tagctctacg gccattcaac cagatggcac
    14821 tggttacggt gctgctgcaa aatgcagtaa ttttagttac cctgttgatc tttgcggcca
    14881 tctgctatgc cctccttcgc agcctctaca atgtgacctt gcatccccta tctagctacc
    14941 cgggaccgct ctccacacgc ctgtctatca tcccgcgcct ctatcaccta caggctggcg
    15001 acaacccgca ctgggttgct tcgctacacg acgtctacgg gcccgtggtg cgcatcgcgc
    15061 cgcacgagct gtcgttcgtg gacccgatgg cctggcgcga tatctatggc cgcaagccgg
    15121 gagatggcaa gcaacggggg ctttccatgg accccatctt ctacggccaa cccccggccg
    15181 atggaggccc tggtaacttg atgagttcca ataaggaaca acacgacctc atgcgccggg
    15241 cgctggcgcc atcattcgcg ccgaacgcac tacgcgccca tgagggtgtc atcggaggct
    15301 acgcagacct gttgatccag cggctccggg aggcgacggg cggtggtctc ggaaagggtg
    15361 ccacgaagga tgtcacgcaa gcggcaaagc cggtggacat aacggcgtac ctgaatttct
    15421 tcacgttcga tgtcctcggc gtgctggcgt tcagttccga ctttggctgc ctgaggagca
    15481 gcgactacca cccctggatc cggctgatca tgagcagtct gaagaacatg gcgaccatgc
    15541 aggtcctggg ccatctgggc ttgctgcagg gcgtcgcctg ggcggcaaag aagttcaagg
    15601 tcgggctcga ggcgcagcgg atccaccgtg agttgacggt gagcaaagtc aagcagcggc
    15661 tcgagatgga cgagcagatg aagaaggaag ggcgcgctga cttcttggga ggtttgatcg
    15721 aacacgtaag tgcgtgcact gcacccccct ttgaagtgat caatgtcgtc tatattggtg
    15781 aaggctgctt gttgacgagg ggctacaggg cttcggccat acgactctgg aggcaaatgc
    15841 cggcttgcta gtcatcgccg gttccgagac aacggcgacc ttgctctccg gcgccgtgta
    15901 tctcctggct acacacgcgg acgcgctggg taagctccag tcggaagtgc gcgcaagatt
    15961 cagcaacgaa tcagagatca cgctcagcag tgtgaacagc ctcacctatg taagtgcctt
    16021 tcactggatg ggatgttact cttcttggaa tgcatgaaga tgacgctgta ctcactcgcc
    16081 tcctctgtgg cagatgctcg cttgcttgaa cgaagccctg cggatgtacc cgcccgtcgc
    16141 tatcacagga cccagggtga cgccagaggg aggcgcggtc attgccgggc acgccgtgcc
    16201 tgagggtgta agtaatcaac tttctagaaa ctatgggctc caaccgctga cccaatgtta
    16261 ggcgacggtc ggagtatggc acttggcaat gtacagatcc gcggcgctct tcgccgaccc
    16321 atacggcttt catcccgaga ggtttgaggg taaggatgcc aggtttgcca atgacaagct
    16381 tgacgcagtg cagccattta gcctgggtcc gcgagactgt cttggaagga agtaggtttc
    16441 tccctttttc tgccatcatt atccctccta aagatttgtc gtcatgctca cggatgaaca
    16501 gccttgcata catggagatg cgactggtcc tcgccaagtt ggtgtggaac tttaatatcc
    16561 gcctgtcgag tgatagtagt gactggctcg agagaaataa agtccacttg ctttgggaca
    16621 agccgcccct caacgtgtat ttagatcctg tcgcgcgttg atccgagcag ctatggaatg
    16681 attcaaatgg cgagtgagcg tgcatttctc tggctcacct gctccaagag aacagatgtt
    16741 caaccaaggc agtaaagatt acctaggctt caaaccaatc ctgaatatcc gagcacaaaa
    16801 tagtagacta cacttagcga atcaacagca acggaaatat ggccccagcg ggaagatgca
    16861 ggtgatacta tcaataaagt tgccgaagcc agcaagtgaa taggcactga tagaaaaaga
    16921 ttattgccag agaataattt acaaaagcgc ggccaccgtg aatgcgcaga tccaccatct
    16981 tccggggcca agagacttcc cgacggatat ttgatgtttc tacgagttat atgtagtcat
    17041 ttagcggcga aattagaatg aattgtcact tggcagatcg tgagtgatat ataagtttca
    17101 tcgtagcgtt atggcattga acagcggcaa ttcaaccttg cgagttgcaa agcggagctc
    17161 tgaagagact agcatatgtt tcatcttgac caggagtgcc tggccggaaa tgatacgacg
    17221 ccagtccttg ggtaatcttc tacttggcgt tcaccttcag cctgaatgaa acccaagcca
    17281 caaagagaat gattcctcac gacatgttct ggtgcagtca acagccataa ccagctgatc
    17341 cgccaggggt cacctcttgc gcttatatca tcatgtggta tcgccctgca gtcagcagcc
    17401 caatgcaccg ttgtttgtct tcatttattg taccaagcct ttgggatcaa accaatatca
    17461 agccgcgctc gtgtgaacct gggttcgaca gacgagggac gctggaccgc catctcactg
    17521 gtcgaacccg acaagcgaca ccttccccta ttcctggata aattcaccgt cgctgcgggg
    17581 tatcccagcg gtctggtttc ttgtatatcc gccttggcat ttggagttca gcttagcgca
    17641 tctccaagtt ggccagggcc tcatcttgca attggccggc tgagcggtca gcgactcgtc
    17701 agtattggat cccagtcccg cgtatccgcc gtgtgccact tagaccatga ggcggatgct
    17761 tggcaataag actccatgag tccatatggt gcaccgagta tggggcggca tcgtgttgag
    17821 gccagcacca accccagctt cctgggggat ggagccccgc atatttaccc cagaacgacg
    17881 agaggaacgc gaacgctgag cagactcgac ggaggaacgc caagcctaca tgggttcggg
    17941 cagtttccga caacgacaat gattagcggg cttgagcagg cattcctgct ctgtccgtat
    18001 atatcaattg gacgcgcacc cttgtttcct cctgatctct tcctgccttg cctccatgcg
    18061 atgcactcag tctcctgagt caatattgtc atcggtgtcg tcctcttttc cactgcaaac
    18121 atactgacgg ccagcagtcg tgaagatggt cgggtttgga agaaaaacga tccaggcgca
    18181 gggcccgtcg gcggttgaga cgggagccgc gtccgacccc atcatcactc gtcttgcgaa
    18241 agaagataag gtgccatggt acaagaagcc taatctcagg gcactctatt tcctgctctt
    18301 cccgacatgt atgggaatcg agatgacatc aggttttgat tcccagatga tcaatgccct
    18361 acagatagtc ccttcgtggg atgcatgtaa gtttcaggta gccgcgtgta atagcatcgt
    18421 agctaattct tgacaagttt ttggacaccc aaccggtaag aagacctagg ggctatatgc
    18481 agcgccgcgt tggtgaaagc gcgaggctaa catggaaaag ggtcattgaa gggcatcatt
    18541 tcggcagcct actcgcttgg tgccattctt tctctacccc tcgtcccgat tgtgaacgat
    18601 cgccttggaa gacggtggtc catcttcttg ggttcctggg tcatggtgat aggtgccata
    18661 atccagggtt tctctgtcaa cggtaagcgc ctcttcgggc ttcgaggaga gcatgtaagc
    18721 tggactttta ttaatgcctc gcagcgccga tgtacatcat tgctcgtatc attctcggtt
    18781 tcggtatccc gacctgtatc gtcagcgcct ctgcattgat tggagagctt gcttatccga
    18841 gagagcggcc ggttatgacc tcgctgttca atgtggccta ttatcccggc cagatattgg
    18901 ccgcggcgat ttgctttggg actaacaaca tcccaagcga ctggggttgg cgaattccca
    18961 gtctccttca gatggcaccg tctctgctgc aaattgcgct cattttgtag ggctctctgg
    19021 cgtcgtgttg ttgtttcttt tgcttacgta tatagtttca tcccggaaag cccacggtgg
    19081 ctcattacaa aggaccggag cgaagaagct ttcaacatac tggccaagta tcacgcagaa
    19141 ggcgaccatg aggctgaatt cgtcaaggcc gaaatagcgc agattcaagc caccatccac
    19201 atcgagctcg aagcctccaa gagatcatgg atggatctgc tggcgaccgc gggtatgcgt
    19261 cgacgaacct tgatcagctg catgctgggc ttgttcacac agtggtctgg caacaccctg
    19321 atctcttact atcttggcga ccttctttcc atgattggca agaaggaccc tatcttcaag
    19381 caacagatta atgtctcaat cgcctgctgg agcttggtct gcgggtcagt cgctgcattc
    19441 tgcgttaccc gcttcaagcg aagggcaatg tatcttgtgt gcactgtaag tctgttaatc
    19501 gtgtacatct cctggacaat cagcatggag agagccatga aagccttgga ggacaaagta
    19561 cccaactccg cagctagtgg ggcaactctc ttcttcatat acgcgtacac gccatgttat
    19621 aacatcggat acaacgcgtt gacgtacagt aagtatttgt tgtaacgaaa atacatgtgg
    19681 ggacttgtgc taactcataa cttcagctta tcttgtcgag ctttggccat acatggagcg
    19741 ctcccgtggc attgctttct tccaactctt cgggcggtta tctggcttct tcaccacgtt
    19801 tgtcaacccc attggcttgc agaatgttgg atggaaatac ctcatctcct attgttgctt
    19861 cctggcattt gagatctgtt tcgtgtattt cttcttccct gagacgttcg gaagaacgct
    19921 ggaggagctg gccttctgta agtttcactt gcactcacca ggatagcttt cggtactgac
    19981 ctgtgttgcc caacagtgtt cgaagataag gcactggccg acgaagctgt gcatgccgtc
    20041 gagaagtcta ttgcacacca tgaggagaag ggcaaggaca ccgtaccgac tcaaacaaag
    20101 gaggtctaaa tggttatgta tccatttgtc cgtagttggt acagaaacat gatgcctttc
    20161 gcgccaaagg ctaatatcta tgtaattaag cctttgcatt aacttgaatg aaagctatcg
    20221 cattcctaga attctgcgac gaaatgtagt gtaatttagc ctccaatatg tggtaagaag
    20281 gctgtccagt tgaccgtatc gtatgcgctt gcgggcaaag atctgaacgt gatacagatc
    20341 tcggcaagta tgagtattct agctattata tacataacgt atgcaagctc cgacaccaca
    20401 tcaaggaggt atcgttgtac ccatgtaggg ttcgggcctt ggatggacct ttcccaaacc
    20461 caaagaagtg tgaacttgaa attgaaccaa ggcttcgtgg aaaggacggg gattagaccg
    20521 ccggttatca tgaacagcag caacacaatg ctggaacatc gccaaatcag gacctccgcc
    20581 cttgtgggaa acgaaaaaga ccaccccgct acgtggactg ccgcatggat caccgacacc
    20641 acccacacga tgatggattg ccttccgctc ggtggcgcta cataatcatt cgggatgcga
    20701 tctatgggtc tcgttctcaa tccaccgaag tacttgaaaa cgggcctcct ggcccaattg
    20761 ttccagctag gcttctcaat gaagtcgagg ggagtatcgg accatggcct tttcgccgct
    20821 tctcccgcag tttggataat ttccgatacc gaagagctga tcttgatagt agttgcttga
    20881 ttgacatctt gtggcttgtt ggcccagaaa aaggctgtgg ccagggttgg caccacaaag
    20941 gcgacggcga agagctcgag cggtgttatc gcaaggttct gaacagcccg agcaattact
    21001 tgcgtgacaa gccatgcggc ttgagtcaag gcgaccaatt tcgcgaattt gtcggctttg
    21061 cttcgatccc atatgtcgtg acgagagact cgcggacact cgatccaccg cttggagcag
    21121 aggtagtgaa ttgactttgc attgattggg aaaggcgggc aatccggcgt atggagtaag
    21181 aagccacctg cgttggcata gaaagcactt cgaaataaga attagaatta tcatccggtg
    21241 aaagtgcaag ttgggtacag cagcgggctt gtcatgataa cacgcactga gtcaaagtcc
    21301 aatcttcttc tcccaactcc ttcatctcag caactgatgc cctggcttgg ttccattgtg
    21361 cgacggcgaa aagagtgagc atttcaggcg atgctactcc aagaaccgcc caaatcgcct
    21421 tcgacctgac gattgaccaa tactggtctg accttgcagg aatgttggga tgtaataccg
    21481 tccatactga gacagcgagc acgagtatgc tcgagtaaag tatgtctgtt gtacctcgtt
    21541 ggtcaggaga gggaacccat cctaatcggt tcagcacatg ggagtcatca actgaaaccc
    21601 aagtggaagt ggcattgttc gtgagaggaa ggctcggcat gggtagcaaa gttgcagacc
    21661 agtcaactcg gatggatgct ccgtacgatg cagctgtgcg gttcggtcgc ttcaagcagc
    21721 ttatagcaca ggaaagggca gcttgtggtg atacactggt cgagagggtg cggcgtgggc
    21781 ttcaagcttg attttattac atgtatgcca gcctgttcgt cagcgcccag agagagctcc
    21841 tatcaccaga caagcagggg ctgaacaatc ctaccaacat gtcgacctga agtgtagtca
    21901 tgtacgacat tgctgagtgc tccagggtac atggctggat agtccatgct gtgaaatccg
    21961 agatgacaat atgcgcgaga aggagcagtg cctccggtaa gccaaatgac tgaacgacaa
    22021 aagacgggag tgagaaaccg tgcagcatcc gcccacgtgt aggacaaagc ttggcgagcc
    22081 tatctgggaa tcattcgtaa atagacattg ggggcggcgg acctgcatcg agcaacagag
    22141 cctggcaatt ggtggtctgc gaaggtttgt ctgtaaattg gtcgtagaat tggttgtagc
    22201 cagctgaata tggtaaccac cccatacagg gccgtactgt gccgcacctg actgggagct
    22261 gcggtcgtgc aatcggcccc ttcgccgcca acggccacaa tttacccgga gcgcgtcgat
    22321 tcgacaggtt tcttgccgca tcctttgcca acgcctctca gcttacagaa cgctgcacta
    22381 gcccaaagct gaaatgctgt gtcgccaagc acatagatgg agaccaagca gttgcgcaat
    22441 caagccaccg tcattgatcg actgacaaac caccacgatg cctgaggctg cctcttctcg
    22501 gccccccgac atctatgatg ttctcattgt tggtgctgga gtcgcaggct gcgtcctggc
    22561 ggttacgttt gctcgacaag gccgcaatgt gcttctactt gagcgtgacc tgcgcgagcc
    22621 tgaccgcatt ttgggagagc ttttgcaacc tggaggtgtt gcagcacttg aaagtctggg
    22681 tctgggtgac tgcctcgatg ggattgacgc cattcccttg agaggatatc ggctgtctta
    22741 ctttggcaag gaaactacct tttggtatcc cagaattgct gattatccta tcgggtatcc
    22801 tactcaacag acctccccgg cgaaactggc gctgccgccg tcagaaccaa aacgtacgct
    22861 cggggacgaa gatgagagac atgagggcaa aagtttccac catggccgat tcattatgaa
    22921 gcttcgtgac gccgcaatga aggaagagaa tgtatatgca gtcgaagcca acgcaacagg
    22981 tttgttgtgg tcttcaaatc atgacaaagt catcggaatc aagtcgaggg aaacatcgac
    23041 ggagggctca aaagtaaccg actactttgc gcacctcact gtgctggcag atgggcagtc
    23101 ctcaaacttg cgatcgaaag ttaccagcac taaaccgata tcgaaatcta gattccacgg
    23161 cctattgatg gaaggagagc tgagtagttg cggcctcagc cttggtgtga taggccatgg
    23221 tccaccggcg gggatctacc agattggcaa gaaagacgta cgctttctca ttgatgtccc
    23281 caatgcggtc tcagcaagct gttcacgcag tagcgatatg agagaatacc tccaaaacag
    23341 cctagtccct tcactgccgg aggtaatgca gaagtcagcc gaaaacgcgt tgaggaaaaa
    23401 caagctgaga tcgatgccaa actcttggct cccgccctgt acgaccaagt ccaagggtgt
    23461 gcttctattg ggtgatgcct tcaatattcg acatccaatt tcagggtctg ggatgacagt
    23521 tgcgctcaat gacgcagtta ttctcagcga gcttctgagt ccctcaaacg tcatttcact
    23581 ggcagataca aggctcgtgc agcaacaaat aataaccttc aagaaagaaa gaaaaaagtg
    23641 caatacaaat ctcaaccttc ttgcccaaat aatatacctt ttggtagcag ccaaaggtac
    23701 gtgagctaac ctttcatttt cctcgccttg gattggggct gacagtgata gacactcatt
    23761 ggaagatatt ccagcgaggt tttgtaaagt acgcgcagag taacaaggtg cgcaatgagc
    23821 aattagctgg gctgatgggc gggattttac ctagcccttg gcttttgtgt ttccatctcg
    23881 gtgcagttgc ggtgttcagt atcgggcttc acgtgcgtga acagtgcgta tcggctatct
    23941 ggcgtgtccc tgaagcgttg atgcagtgca tggtagcttg cgtcaaggtc atttataccg
    24001 ccatcccgta tcttttcgca gagttctgct cttgataatc gataagagtc catcggagtc
    24061 ccaggatgtc ccagatatgt gattgacgga tagaactccg agaaaatggg caagattatc
    24121 caggcaacac tctcaccaca tgctcaatca gactggccag cacagcgact ataaacatga
    24181 agcagggatg cgaaaacgga gggagccagc tggttgcttg ctctttacga ctccatctat
    24241 atattgtgcc acacaagtcc cattgagatg gcaagtcatg ggccggcaca gacttccacc
    24301 agaatacggc cccaatgcag catcgcatct gcgacttaca gcacagaaga attgttcaat
    24361 ttggggaaag gaatccgaaa gcgactcatt ctcggttgta gaagaagagt gttgctcgca
    24421 tgtatggcct tgtatttatt caataacctt ccgcgtctga tattcttcta agcagttcat
    24481 acatttatac catatgcttc cgccttggcc gacatcgccc aagatcccca tatgccccgc
    24541 cggcaacctc attgtacccg attctacata cgactgcatc ggccttgcct ttctcgccgt
    24601 ttcttgtcac acacatctgt agtcacctct tcctctttct ttctcttctg cgatcgtaga
    24661 acatgggaga gcaccttgct tttcatggta cggtcatcca ttccctaggg ctgtcggagc
    24721 tggagatcat cgaggatgct ctgatggttg tgagcgacgg cagaatcgtt cgtttagaca
    24781 aacatattcc caaggcagaa gttcccactc ttctagagtc cctcagctct cccaaagagg
    24841 tcaggtatct gggccgaggc gaatttctca tccctggatt cgtggacacg cataaccacg
    24901 cccctcaata tgcacaacga ggtttggggc agtcgatgca tatccttgat tggcttgata
    24961 aagtgacatt ccccaatgag gcccgttttc aggacatcgg ctatgccaag cgcatctatt
    25021 cgcaatgtgt cgacggcttc ttgaagcaag gcatcacaac tgcatcttat tacggctcac
    25081 tgcacgcgga cgccaccaac atattggctg atttatgttt gcagaagggg caacgtgctt
    25141 ttgtcggcaa atgcaatagt aagtcgtcct ggcttcaact tctacgcgaa tggacccaca
    25201 atgatactca tctattgaca agaggccaaa gcaagagaag cagggaacaa caagaatcgg
    25261 gtgctgacat attctaagtg aacagaaatg cgccggaatt ctatcgtgat gcctctgtcg
    25321 agtcatcctt ggctgatacg gaggcatgca tccggcacat tcgcaagatc gaccccgaag
    25381 gaaagctgtt gaaacatgtc ttaactccgc gatttgcaac cacttgcgac ccagaactgc
    25441 tgaagggcct gggcaaaata gcgtccgaaa acccagatct gcctatccag acgcatttca
    25501 acgaggcaga gcaagagatc aacttcacca aaactctttt cccggagttc aaaaacgagg
    25561 ccgatttgta tgaatctttt ggcttgctta atcggaggtc tattttggct cattgttgtt
    25621 tcatgactga ttacgaaatg gatcgtctga agtcacttga atgcggcgtt gcccattgcc
    25681 cgatatcgaa catgacagtt gggggcggct ttatggcctc accaattagg cagtttctgg
    25741 gacggggaat caaggtcgga ctcggcactg atagtggcgg tgggtactct tcgagcatcc
    25801 tagatgcaat gaggcaagca ctggtcgctt cgaacgccag ggaagtggcc tcccaaggcc
    25861 aagaccgcgg gttaggcatt tcggagttgt tcttcttggc caccctggga ggcgcccagg
    25921 tttgctgcct tgatgacaag attggtaact tcgaggtggg caaagaattc gacgctttgc
    25981 tgatcaacag cggaactcca ggaattatga ccatgttaga agactgggac tcaacagaaa
    26041 ctatctttga caagttcatc atgacggggg atgatcgaaa tattgaccaa gtttacgtta
    26101 gaggaagact tgttaagtcc taaatatcaa gggggatata ttgaggtgtg ctctttacat
    26161 ttgactttca tctattaggc gaaggcttgg tcagtgtttg gcatgctttc gtgggcaaat
    26221 tgacgaatgg ctaccagtga tacaccacgc ctcataccag tctcggcgtc ccatgaagaa
    26281 tggagcccca ttagctgtcc tgtcttcagg cagaagagag gagcgcctga atgcccccaa
    26341 tacgtccaag catcgtgcat tagagcgcca atctcggaat tatcatgggg atcctgaccc
    26401 gaggcgcatc cacggtagca gcctgtgctg caggataaca catcataatt ggttttgata
    26461 ccgggatgag acgcctcaag gtcttcactc ccaggatggc caatgcatat gatacgcgaa
    26521 tcagtttctg gggcggcgca ggcaatgcgc gctgatggaa acccttcagc tgggacaaaa
    26581 gactgcgctg ccacgacctg caacaatgcc aaatcacgcc tcgcatccca ggctgtgcat
    26641 ttagctgcga cggctaggcc tgaacaaaag agtagccagt gggtctgaga cttatcgagg
    26701 tcatcctcat tttccgcgat acagtgagcg cacgtgagaa gtaggccttc tggggagatg
    26761 caaatcgccg taccagcctc ttcttggcta aaaacaagag ttgcttctgc aactctttgg
    26821 tgtttcttga actgtttcgg tacgttgata tcataggttt tgagccattc ttgcttcttc
    26881 ttcagcaagc catgatcttt cgggttgagc ttagtatgtg ttgacttgag gtccaaagga
    26941 agaattgaga cagctgatag caaggatacg ccactgatgg ttcggatggt tcctgatgca
    27001 gatccgttct gctcatcaga ctcggaaggg gcctctggta cagcatggac catgggattg
    27061 gtcttcgatg cagtcttgga tcgcgtgctg cggctggata ctgcggcttc ctcgactgag
    27121 ctttgggcga acatctcggt ccttctttga gaaatgcgat tttcaaatgt ttattgatta
    27181 gactgagaag atggcgcgag tgcccagata tattcatggt gtgtgcaatc ccgtagaagt
    27241 gtacagccac gcccgtgtcg ttgcctagat ggcgctagtc tcgatcaacc aattatactt
    27301 gatactagct taggctaact taggcccacc atcattcatg tccatatttt agccacacag
    27361 ggagtatcac gcctgttatg gagtcgtatc ctatctgact ttcctcaagt tctgtggaat
    27421 taatagaaga acgtcattaa agaaccatga gctaggcact agcagactca gtagtccctg
    27481 cccaaccagt tttagccctg agcgcagttg tcacctctca aatgaggcgg catttggttc
    27541 tcaggttcag cgttcaattt cctcaaggcc acgctctcct ttggctcgtg ctccacgtgt
    27601 gatgtttttg cggagatatc acggtcactt ttcttgccga tggactcgga aaactggaaa
    27661 tagggccccg catcctgggc atagtcttca aattggtcgt ctggtcggct cctgcctttt
    27721 gacgacaccc tggctaggtc gcgcagactt tccaatgaca gagcactacg gacagacctg
    27781 accatttctt caaccgagat cttgctgatg agtggccaga tggtaggcag gcacccggca
    27841 acgacggcga tccccatctc aaccatggac caaaacatca aggttgtgag aagcccgatt
    27901 ccgtctgcgg ttttgatgta gtctattgaa gttgcgtcaa tctttcaact ctcctccaag
    27961 attgaatcca tgacttactc gttgtctgtt tgacaaagta gacaaggcgg gtgataccgg
    28021 tgccgatttc tctgattgcc atttgagcta caaatcagcc agacatagga aaattggatc
    28081 ttacatgaag ccaagaagga atactccgga gactgcaagg cgtttggccg gagtcatatt
    28141 cagtttgaac aactgcgagt agccaagtca gtcttggatg catgcaacgg aaacatagtg
    28201 gaacgaactt acccagaaaa gtggaaggct taatatgaac acatccgtcg ctacatctga
    28261 gatggctaag gtatagaaca tagccgtgct gtcatagcaa tactgaatga gatactgaag
    28321 aggagcccat aaggcccaga agttagtccc acagcggaac atgtaagcga agaaaaatcc
    28381 aacagtccag atggtcgtga tgactatcaa tgtcgtgttg agagccctga aaaccttgct
    28441 ggggaatatt cgtctataga agcatagaat tgacagtttg acaagaccga atgccacgtc
    28501 ctgcaccatt atgaagaccc aaaagatctg gaattcaaag cgctgttagc atttatatct
    28561 gactcaatgt gttttgctaa tataggagag agacgctaac cttctctgtg ttcacttcgg
    28621 cgtcatctgt aatccaaaag tagtccgtag ggccccaacc ttgaatagtc ggctgtgcca
    28681 atgcgtgaat tgcacctcct gttcattgca attcggcttt aatcagcact gccgaggaag
    28741 gacctcacta tgcgattttg cgtgaaactt accgacgatg agcatgacac ccatgccgac
    28801 tgtcaagaaa caggccgcca gcatcagcca gtcgtcggtc atgaaaccgg cacgagtgat
    28861 ataggcacga cagtagaagc gtaaagcggt agcgatcact gccagagctg agaatacagc
    28921 gccgatggta atgacactgt ccaaaatttt atcagtccac aaagtaatct tagcagacgg
    28981 gtacaatgat tctaagtcac ccacgtggcc ggagttctcc cctcctcgct tgtcgataga
    29041 tagatcggcg gcccggtgtg ggttgaattg ggcaatgcgg tcggggtctc cattgcaaat
    29101 cagatgcgat ctgtgtgcga actaccagag agaaacaact aggcgtctat aggtagagga
    29161 tcaaaggaag ttgagacggg cacaggagtg gactgtgaat gatcagtcaa ctatcagtag
    29221 acatcagcgg ggaagcacga ttcactgggc ggacacgagg ctcgttggtg gatgggagcc
    29281 ctctattgag tgcaacatgg cacttgttac acagagtgcg gcgaactctc ctttggtgat
    29341 atgaccggtc ctgcgcaaac gaggcgcatc gcattcgtga atgcaaccac atgctgcacg
    29401 attcctccag taacacgtcc gtgtcacagg atccgaatga agggccgcaa acatcgcttc
    29461 aattgccttg attagacaac ctttgcggca cacgatgttg ggcacatctc ttggcatgtc
    29521 tgctgttgtc aatccaggct gcgcagatta gtctatatgt tgacagggag ttgttggccc
    29581 ctattgcaag ggcattgctg gaatgttgct tgagctcaat gatggtacta gcctatctaa
    29641 ttgcttcgca ggtacctggt ttcagccacc agctagccac tggctgttca tgcctggtga
    29701 cggcgcgaga acgacaattg gtgacctgcg ctgataaacg gtataacaaa ataccaaaga
    29761 cattacgcta tcggggcaca catactgtgt gtattggaat aattccattt taaatgcctt
    29821 agatgcgaca gaccggctaa gacgtggtga ttcttcagct ttgacttgta cgatataaca
    29881 ggcagtctgt gaaccttagc cttcaaaaac accatattat tacgttatag caacccaatt
    29941 ttgtggtcga ctgttcgcga aactcttcac cgacggcgtt caccccttag gctacttata
    30001 atgtcagaat caaccccttt caagaccaat tacgactcgg aacacgaacc atcacggtat
    30061 agcttggatg aactccctcg tccgagggca tcacttccca agtgggagac cagagacatc
    30121 agcctgctca tatctatcat tggaaatgtt ctcatttcct tcacagttgt catactattc
    30181 ctctcaagga agacccagca tctgagtcca gacggccatg ctcaagatac agtaaaccct
    30241 ctcagtaaag acgagcttgc agattgtcta agcgcagaag acttggatta acctatctct
    30301 tagttccacc cggtgtcgag caggaggtgc tcatgcctgt aacctacggg tgggcatatc
    30361 acgcggaaac cgtggagcaa atggacgagg tagatcgcaa ctggaacttg attaatgaag
    30421 acgttggcgc tgtctccatg ctccacgagg actacgcgcg atggggagtg tctccctcga
    30481 cagttcttga tcccagtgat cccagcaagg ggatacacat gatgcgaggt tatcattccc
    30541 tgcactgctt ggtgagttgg ttcatatgtt gattcacgca accatctgac catcatgcta
    30601 cagaaggtta tcagacacac catgcagcag ctggttaagc gcgagccact tgacgtgaga
    30661 tttgggcact ctatgcactg cttgggttca cttttacaag acgccatttg ctacgctgat
    30721 aactcgttcc ctctgcgtgg cgagaaaaat gatggcgagt ttcagtatct gcgcaaatac
    30781 cgcaactggg cagccttgag taaatgggcc ggtgagcgca taacgtacat gaccacgaag
    30841 agtgacggca ttctcgatgt gatgcatcag gattttgata actatataaa ggcagatgga
    30901 attttaatat taaaattagt aattaacgta aagaattatt atattaaaac gcgcgcgaaa
    30961 gtataaaaat taacttaaat taatctttaa aaaactataa aagaaataag ttaataaact
    31021 tattatataa aaaataatct ttcggattaa cgttatttta cttttttata tattttttat
    31081 attataatac actttttaac gacggtaaaa tattttaacg ttattaataa ttataatatt
    31141 tttattataa aagcgagaat gggtataaaa acgatgttat aatatacggt atttttattt
    31201 acgaaaatta aattaaaaaa gaaagaaaaa aagttttcac ttatttaata agattatata
    31261 aatataaata gtgatacgta taattaataa aatagttaat agtttatata tataattaac
    31321 actttattta ttacgtaaag tcacgtaatc actttaatta tttattataa ccgtgatatt
    31381 tatttcccgt aattataatt tattatttta aatttattaa cgatttttta atatataaat
    31441 tataaataaa aataattttt cagttttttt atttttaatt atttttatat taaaaaatta
    31501 tttaatatct ttttattatt ttattttata ttttataaag attttattaa ttaattttta
    31561 agttttttta tcgttttatt aattataaaa tattaaaaaa tcgttaatat aaaaaattat
    31621 aaaaaatata cgttatttat ttataaagaa atatagtttt tttaataaaa aaataaattt
    31681 taaattttat aaaatattta taaacttttt atattattaa aataacgaat tttttaattt
    31741 ataaaatgtt ttaaataatt taacgccctt ttttaattat ttaaaactat ttaaaaactt
    31801 ataaataatt aggtttccgg ttttataata aactataacg aatatatttt ttaaaataaa
    31861 ccgtaaagag atataaatat aggggtttat attaataaag aacgttaatc tcgaggacgg
    31921 ttataattta tagtttatat attaaataaa ataaaataag gatttataaa caaagttaca
    31981 aatataaacg ttaaaattta ataaacttta tttataaata agataaatat ttaaattaat
    32041 tattaaaata ataactattt atataattaa gaaatccctt ttattatata tttatttatt
    32101 tctttattaa tattaattaa attattataa ttataataat cctttatttt aaatcacttt
    32161 aatccaaaaa taatccttct tttaaactta ttcgtggctc gtcgtaatct tttatcttaa
    32221 tttacctatt aaaaccgtaa tttatattac gtaacttttt ctatcttatt aatcccgtag
    32281 tctttttatc ctaataatta cgcgttaacc gtttaatagg tgttaattat tcctttccgg
    32341 ggtcggggtt cgtaaaacta tatttataat attaaatttc tcctttttta ttttaaccct
    32401 ttaaaattaa aaatcgtata aataaatcgt tatcgtttac tttttaattt aataggtttc
    32461 cctccttttt atatttttat aatatatatt tattatatta aatcgtatta aaaagtctta
    32521 atcccgtaaa acgtttaacc gtttattttt aattaaaagt atcgaagttt ttagggtaat
    32581 taccgaaata ttatatatta aatattttaa ataaaacctt atttatcgta taaacgaaaa
    32641 atcgtcgcgt tattcggaat acgtacgtac cgggcgtatt tacgataaaa ttttcgtaac
    32701 gtcgtcgctt tttcgtttat tatcgtaata atagaaatta aaggttaaaa aaaccgatat
    32761 taaaaaggcc ctttttacgt tataaattta attatttatt acggttaatc gttttacgcg
    32821 tttatatcgt ataaaaaagg ttataaaaaa gaaaagttcc gaagcgtttt aacgggggat
    32881 ataggaatta gataaaaagg atggcgtacc gttttcgatt tctatttaaa agcgtttcgt
    32941 agtaaaggat tttcggttta taggtgtttt taataacgta gattaagttt ttttaaattt
    33001 aaataataat tttataaata ttaaaccgtt aacgcccgtt attaataaaa attcgcgaag
    33061 aatttagggt aaccctttaa attcttttta aatttttaaa tatcctttaa aaataaataa
    33121 tccttttatt taataaagta tttctattaa ctattaactc tttataaatt taagattttt
    33181 tcgatttcgt atttttaatt taattcggtt tcgagttata tttcgatttt tatattaaat
    33241 aatattaatt ttaataataa aatataaaat attaaatata tccttatttt tcgaaataat
    33301 aataatcggt aattaataag taaaataact ttatcgattt taaataattt aatcttttta
    33361 aaatcgagtt tattatttaa ttgttttatt ttaatatttt tacaaaataa ataaataggg
    33421 tttccctttt taaaaattgg ttttttaact ctttttttat tattttattt ttttatttat
    33481 tattaaaaaa atagtagttt ttattataaa tttttttata aatcttataa tttattaacg
    33541 tacgtaatag ttttttttat taatactctt taaagtggtt ttttcgttat atttaggtta
    33601 aatccgtaat tcgcgtaaaa taatatcgtt ttaattaact ttgttttaga attattataa
    33661 acgaattggg taattaataa taattcgatt taattatttt atttataatt aatataataa
    33721 cgtaaatatt attttaatat ttaatttatt cgttcggttt atttatccgt ttataagtaa
    33781 tatattatta aaagtttata attagtttta aaccgtatta taaataattt ctagaatttc
    33841 gacgtaaaga gtttattttt attaaaaatt attttattaa ataatttata ttaattaacg
    33901 ataattcgta aaaacgtata aattaaatcg tttatattat tattattttt tatataataa
    33961 aaaataaacg tactttataa atcgttccgt aattataagg atattatcgt atataacctt
    34021 aattaaaggt tctttaaata atggtaattt aacgatttaa ttttatataa taaatttcta
    34081 tactttatta ggtaataata ttaattatat ttctttatac ggtttatatt ataaggtttt
    34141 tattttatta tataaatcgt atattttaat atagttaata acgtgccttt taaagttttc
    34201 gtaatcgaat ctaattcgga ttcggtttta tattttataa attccttaat atttataaaa
    34261 gggtgtttcg taatattgtt taatgagttc gttaaagtgt tataatggta tttatatccg
    34321 gttattataa atttttaaag tgtctttaaa tttctttatt taattattta ttaatataat
    34381 ttaatatata aaaaaaatgt tttacgttat aagtttaaag ttcccgtatt cgttaattcg
    34441 taatagggta tatatttttt ttaatatttt ttaataataa tttaatcgtc ggttaaaagc
    34501 gtcggtttta ccgttttcgt ttcccttttt atatataatt tcgtaattaa attttaataa
    34561 gaattttaac catttaattt atcgtttatt aaattcttta tttataaaga aaaatataaa
    34621 atttttataa tcggtataaa ttttaacttt ataagtggtt ttattaaaat aatatcttta
    34681 ttttcggaat actttaataa ctattataaa ttttttatta taaatttaat agttaaattc
    34741 gggtccgtta aactttttcg agaaaaatgt taccgggtat aacttattat tattatttcg
    34801 ttaattaagt tgtcctttaa tcgcgtaatc ggatgcgtcg gtctcgactt cgaataactt
    34861 atttaggttt accattttaa atattaattc gtcggtaatt cgttttttta atatattaaa
    34921 agttgtttat tcaatttcta tctattaaaa tggtaggtcc tttttcgtta aattcgttaa
    34981 taacgtatta atcttcctaa actaataaat aaacatttaa taataattta cgaattttaa
    35041 aaaggatcgt atttccgaaa cgttcgtcgg ggttaattaa gttttaatta ttacgatttt
    35101 aaaattttct atttagattt ctcttaaaaa tataatatat cttataaaag taacctttta
    35161 ttaataaaat tcgctttttt tattattaat taacaagttt actttttata atttattaaa
    35221 tatcgtataa atatattatt tatatttttc gaacgttttc gaaaagatta acatatcgtt
    35281 aaaataaacg attacgaatt tatcgaggta ttcgcgtaat acgtaattaa ttatacttta
    35341 aaaacttgtt aatacgttaa ttaatttaaa aaatataatt aaatatttat aatatccgta
    35401 tttaatttta aaggcggttt tttatttttc gcctttttta atacgtataa atccgtaaac
    35461 gtttaataaa tcgaatataa taaactatta aactccgtat aatttgtttt ataaatcgtt
    35521 aattaatagt aacgggtatc ggtttttaat tatattttta ttaaatttac aaaaatcgat
    35581 ataaaatctc tatttcgttt tcccgttttt actttttttt aatataaaaa ggattaaata
    35641 tcctattttt aatattaata aacggatata accttttttt aaattctcgt cgaggtattt
    35701 tttaaatgtt tcctcgtatt ttaatcgtaa tcgatatatt aatataaagt gtatctttcc
    35761 tcctttttta aagagtattt tataatcgaa ttacatatat tataatagtt ttatttttag
    35821 ttttctatta aataaatcgg tgtagtttta atatttttta agtattataa tattaatttt
    35881 tattttaaat tccttaatta ttatattaat tcgaagtatc tttttaaatt cgtttacggc
    35941 gctttttcgc ggttatataa aggcgtaatt cctttttaac gtattttatt aaagttaacc
    36001 ggttttttaa ttaactttaa aattattcgt tcgtaattaa agtatcttta atattatatc
    36061 gtattttaat atatttataa tatcgtatat aaatttctcc gcgtaatcgt taattataat
    36121 taataaataa ttagttttta tatcgataat tccgttatta tacgtaatga attttttatt
    36181 tataatttta aattagtaaa aggcgtcctt tttttttata atattttata tttattaacg
    36241 acttttaaca aaatatagtt tttttaaacg ccgttattaa ataacgcgcg taccattcgt
    36301 tttataattt taattaatat tattatatat ttatatattt cgttgtttat ttttataata
    36361 acgtataagg attttatttt taaccgttat tatcccgtta taaacggtcc gtattgtttt
    36421 ttaacttttt atttttacgt atatttctac gcttttcgcg ttgtttatta acttttttat
    36481 atattatttc gttttaaagt gttattataa tattaatcgt atttaaagct ttttaggcct
    36541 ttaatcggta atttttaacg ttttctcttt ataaaataat aaaactttcg tttttattta
    36601 tattctttta attttaatta aaagttaata taaagtatat ttattcgttt atttattatt
    36661 tttatagttt atatcctttt attaatttaa cgtattaata ttatacgtta tttaaacgtg
    36721 gggcgccgaa tatttcgtat acctttttat ataatttaaa tcggatggtt cggaatttta
    36781 taatatttta aaatttccct tttttatatt atttttcgta aacgtggtta taaaattata
    36841 cgtaatcggc gtattatccc gatttctcgt attacgcgtt atattataag tttacttttt
    36901 taattaagag ttcgattttt aatttctttt tacgttttct ttattattat tattatatcg
    36961 tttttttaaa gtaaaggtta attaagtctt ttaaattaga tccttcgttt attattgtgt
    37021 ttttaaggtt tttttaatat aattacgtta tatctgtgtt ttttaattat tttaattaag
    37081 ttaagatttt aatgtgtcct tttttatagt atttaataag ttttttttaa attatcgctt
    37141 tttattttat atattttaaa tatttatcgt ttatataatc tttttaagcc ttttatttaa
    37201 ataaatattt aaacggttaa taaaaatacg tagttaaaac ggcgtaacct cgggtattac
    37261 ggtaaatcat tactatttta cggattttgt tttttttata aggttccgta atggcttttt
    37321 acttattacg gttaaggaat aattcgtatt ttaatttctt tataaaatat aaattatata
    37381 atccgttaat ataaaatatt tataataact ctttatatta tttatagttt aaatataatt
    37441 attcgttatt tttaaaccgg aattcggtgg ggtcgttcct ttaattattt ataatatcgt
    37501 aataaatctt atattacgaa catggcctta cgaaccccga ccccgggaag gaataattaa
    37561 aacccattag gcggttggcg cgtaaccgcc aggataaaaa gactatggga ccaataggac
    37621 agagaaggtt atgtaatata aattacagtt ttggtaggtg agccaggata aaggatcacg
    37681 acgagttacg aataagccta aaaaaaggat cacttttaaa ttaaaatgat ttaaaataaa
    37741 agattattat agttataata atttaaccaa tattaataaa gaaatgaatg gatatataac
    37801 ggaagggatt tcttaattat ataaataatt attattttaa taattaattt aaatatctat
    37861 tttatttata aatgaagcct attaaacctt aacgattata tttataactt cgtttataaa
    37921 cctttatttt attttattta attatattaa ttattaatta taactatacg aaattaacgt
    37981 cttttattaa tataaaccta cgtatttata tttttttacg gtttatttta aaaagtatat
    38041 tcgttatatt ttaattactt ttatttaaat acgttacttt cgaattaact aaataatatc
    38101 tttattaaac aaaataatat tatttacctt taataaaaac tccgtaaata attttataaa
    38161 aggacccgac gtccttaaaa tgatacggta attataaaaa gccctcgata ttattaaaag
    38221 taataacgag taatttatta tataactcgt tattattaat agtacgtaac gagggggcgg
    38281 taacggaggt tataaattcg tattttttta attttataac gggaaagacg gaggtattta
    38341 aaaattcttt atttaaacac gaacctatct acgtttttat aacgggatta ttattaccga
    38401 acccgataag attttataca tcgccggatt ttttaaaaaa gatactttcg attagtttaa
    38461 atttattata aaagattatt ttaataataa taaggaccga taaaaggata atatataaaa
    38521 gatgtttaat aattacggta aatttaaaag gcgtttacga gtaaccttta ataacccgga
    38581 cgaaatccgt attattaaac gaaaacttat ataatttaaa taacgaagat cggttattaa
    38641 atacgtatcc gaatttaaat agattatatt taaaaccgaa taaagcgacg acgatatatt
    38701 tataacgctt ttttacgtaa aattacgaga aaacgtaaaa aacgaaattt taaaaaaaga
    38761 taaacccgac gatttcgata attacgtcga aaaaatcgtt aaaatcgata accgtttata
    38821 taaaaaaaga ctcgagaaac gaaaatttaa aagcgagtta tacaccctac gtattaaaat
    38881 aaacaccggg aagccgcgat aaaaccacca ccggggtaat aataaccgac accccttata
    38941 taattaaaaa tagtaaaata aaacctctta taaatattat aatagattaa taaacctcga
    39001 cgcgattaaa tataataaag gttataaaaa taaagatacg gtaaatatta tatattataa
    39061 ttataataaa aaggggtatt atattaataa atattaataa aaacgtaaat tttaacccgt
    39121 accggaaaat aattagtaaa ctaacgccct ttatcgaaaa gagaataatt ataatacttt
    39181 tttaaaaacc aataaaacta tcgcgataat acgacgaaaa ccgttcggat tttatataac
    39241 cgatattaat aacgataaaa aaaggaatta ttttattata taaaccgaaa aagagttacg
    39301 ataaaacact attaataata taaatttaat taaaagattc gagtataaat ttcgaaacgt
    39361 aaacgccgaa gatatttttt aacgatttaa acgaaaaacc aacttttaat aggaaaaaac
    39421 tataataata accggatcgt acccgttatc cgttaataaa ttatgtaatt tatttaacaa
    39481 attctattac gatattatac gtaattaaag gaacgacctt atcgaattcc ggtttaaaaa
    39541 taacgaataa ttacgcctaa attataaata acacgaaaaa ctatcgtaaa tattttatat
    39601 taacggatta tacgatttat attttataaa aaagttagaa tacgagttgt tttttaattg
    39661 taataggtaa agagttatta taaaacttta taaagaaaac gagatttata aaataataat
    39721 aacctaccgt aacgcccgag gttacgccgt tttaaccacg catttttatt aaccgtttaa
    39781 atacctattt aaataaaaag tttaaaaaga ttatataaac gataaatatt taaaatacgt
    39841 agaataaaaa gcgataattt aaaaaaaact tattaaacac cacaaaaaaa gatatattaa
    39901 aatcttaacc taattaaaac agttaaaaaa tataaatata acgtaattat attaggaaaa
    39961 ccctaaaaat ataataataa acgaaggatc cgatttaaaa gatttaatta acttttactt
    40021 taaaaaaata atataataat aataataaag agaacgtaaa aaaaagttaa aaatcgaatt
    40081 tttaattaaa aaggtaaact tataatataa cgcgtaacgc gagagatcgg gataatacgc
    40141 cgattacgta taattttata accacgttta taaagaatga tacgggaaaa agaaatttta
    40201 aaacactata aaactccgaa ccatccaatt cgaattatat aaaaaagtat acgaggtatt
    40261 cggtacccca cgtttaaata acgtataata ttaatacgtt aaattaacgg aaagatataa
    40321 actataaaaa taatagataa acgaataaat acattttata ttagttttta accgggatta
    40381 aaagaatata aataaaggcg aaagttccgt tattttataa agagaaaacg ttaaagatta
    40441 tcgattaaag gcttaaagaa ctttaaatac gattaatatt ataataatac cgtaaaacga
    40501 agtagtatat aaagaagcta gtaaacgtcg cgaaaagcgt aggaatacgc gtaaaaataa
    40561 gaaattaaaa aaacgatacg gaccgtttat aacgggataa taacggttaa aaataaaatc
    40621 tttatacgtt attataaaaa taagcgacga aatatataaa tatataataa tattaattaa
    40681 aattataaaa cgaacggtac gcgcgttatt cgataacggc gtttaaagaa attatatctc
    40741 gttaaaagtc gttaataaat ataaaatatt ataaaaagaa aaaaacgccc tttaccaatt
    40801 taaaactata gataaagaat tcgttatgta cggtaacgga accgtcgata tagaaactaa
    40861 ttatttatta attacgatta acgattacgc ggagaaattt acgtataata ttataaatat
    40921 attaggatat aatataatat taaggatatt ttaattacga gcgagtaatt ttaaagttaa
    40981 ttaaaagatt aattaatttt aataagatac gttaaaaagg aattacgctt ttacgtagtt
    41041 acgagaaagc gccgtaaatg aatttaaaaa aatatttcga attaacgtaa taattaaaga
    41101 atttaaagta aaaattaata ttgtaatacc cgaaaaatat taggattacg ccgatttgtt
    41161 taataaagaa ttaaaaacaa gattattata atatacgtaa ttcgattacg aaataccctt
    41221 taaaaaagga ggaaagatat attttatacc gatatatcga ttataattaa aatacgaaaa
    41281 agtatttaaa aaatatctcg ataagaattt aaaaaaagga tatatccgtt tattaatatt
    41341 aaaagcggga tatttaatcc tttttatatt aaaaaaaagt aaaaacggga aaataaaata
    41401 aaaactttat atcgattttc gtaaatttaa cgaaaatata attaaaaact aatacccgtt
    41461 attattaatt aacgatttac gagataaatt atacggagtt taatagttta ttatattcga
    41521 cctattaaac acttacggat ttatatatat taaaaaaggc gaagaatgga aaaccgtttt
    41581 taaaattaaa tacggatatt ataaatactt agttatacct tttaaattaa ttaacgtatt
    41641 agtaagtttt tagaatataa ttaattacgt attacgcgaa tacctcgata aattcgtaat
    41701 tgtttatttt aataatatat ttattttctc gaaaacgttt aaaaaatata aataatatat
    41761 ttatataata tttaataaat tataaaaggt aaatttgtta gttaataacg agaaaagcga
    41821 attttattaa taaaaggtta cttttataag atacgttata tctttaaaag aaatccgaat
    41881 aaaagatttt aaaatcgtaa taattaaaac ctggttaact ttaataaacg ttttaaaaat
    41941 acgatccttt ttaagattta taaattatta ccgaatattt atttattaat ttaaaaaaat
    42001 tggtacgtta ttaacgaatt taataaaaaa ggatttacca ttccgataaa taaaaatcga
    42061 gtaaatagcc tttaatatat taaaaaaacg aattaccgat aaattaatat ttaaaatggc
    42121 agacctaaat aaactattcg aagtcgagac cgacgcgtcc gattacgcga ttggaggata
    42181 atttaattaa cgaaataata ataacaaatt atacccgata atattctttt taaagaagtt
    42241 taacggaccc gaatttaatt attaaatcca taataaggaa tttataacaa ttatcgaagt
    42301 attccgagaa taaagacatt attttaataa aaccatttat aaaattaaag tttatatcga
    42361 ttataaaaac cttatatctt tttttataaa taaagaattt aataaacgat aaattaaatg
    42421 gttagaattc ttattagaat ttaattataa aattatatat aaaaaaggaa acgaaaacgg
    42481 taaaaccgac gtttttaacc gacgattaaa ccattattaa aaagtattaa aaaaaacaca
    42541 cactttacta cgaattaata aatacgggaa ctttaaactt ataatataaa acattttcct
    42601 tatatattaa attatattaa taaataatta aatagaaaaa tttggagata ccctaaaaac
    42661 ttataataat taaatataaa taccattata acactttaac gaacttatta aatagtacca
    42721 cgaaacaccc ttttataaat attaaaaaac ctataaaata taaaaccgaa tccgaattaa
    42781 attcaattac gaaaatttta aaaagtacgt cgttaattat attaaaatat acgatttata
    42841 taataaaata aagactttac ggtataaacc gtatagaaaa atataattaa taccaccacc
    42901 cgataaagta tagaaatcca tcgtataaaa ttaaatcgtt aaattactac tatttaaaga
    42961 acctttaatt agggttatat acgataatat ccttataatt acggaacgat ttataaaata
    43021 cgtttatttt ttaccgtata aaaaaagtag taatataaac gatttaattt acacgttctt
    43081 acgaaccatc gttaattaat acggattatt taataaaata atctccgata aagataagct
    43141 ttttacgtta aaattttgga aatcatttat aatacggttt aaaactaatt ataaactttt
    43201 aataatatac cacttataaa cggacggata aattaaacga ataaattaaa tattaaaata
    43261 atacctacgt tgttatatta accacgaata aaacaattgg gtcgaattgt tattaatcgc
    43321 ccaatttact tataataatt ccgaaataaa attaatcgga ataacaccgt tttacgcgaa
    43381 ctacggattt aacctagata taataaagga accattttaa aaagtattaa cggaaaaagt
    43441 tattacgtac gctgataaat tacaaaattt ataaagaaat ttataataaa aactattttt
    43501 tttaataatg gataaaggaa tagaataaca aaaaaagagt taaaaaatta acttttaaaa
    43561 agggagactt tatttattta ttttataaaa atattaaaat aaaacgatta aataataaac
    43621 tcgattttaa aaagattaga ttatttaaaa ttgatagagt tgttttattt attaattatt
    43681 aattattatt atttcgaaaa ataaggatat atttaatatt ttatatttta ttattaaaat
    43741 taatattatt taatataaaa atcgaaacat aattcgaaac taaattaaat taaaaatacg
    43801 aaattaaaaa gattttaaat ctataaagag ttaataatta atagaaatac tttattaaat
    43861 aaaaggatta cctactttta aaggatattt aaaaacttaa aaagaattta aagggttacc
    43921 ttaaactctt cgcgaatttt cattaataat aaacgttaac ggtttaacgt ttataaaatc
    43981 attacttaaa tttaaagaag cccaatccac gttgttagaa atacttataa accgaaaatc
    44041 ccttattata aagcgctttt aaataaaaat taaaggcggt acgccatctt ccttatccaa
    44101 ttcccgtatc ccccgttaaa acgcttcgga acttttctct tttataaccc tttttatacg
    44161 atataaacgc gtaaagcgat taattataat aaataactaa gtttataacg taaaaagtgt
    44221 gacgaatatg ctttttagga taaatcgtag agagatatag gtacgtgggt ttatgttaat
    44281 aggggacgtt agtctcgagg gcggttatag tctatagcct gtgtattgaa taaggtataa
    44341 taaaggggtt tgtgagcgaa gttataagta tagtcgttaa ggcttgatag gccttactta
    44401 tgggtaagat agatgtttag attgattatt gaggtaatga ttgtttatgt agttaggaaa
    44461 tcccttctat tatatattta ttcatttttt tattgatgtt ggttggatta ttgtagttat
    44521 agtgatcctt tgtcttggat tatttggatc accctgatcc cggtgattct ctatccgggt
    44581 tcacttgtta agaccgtgat ctatgttacg tgactttttc tgtcctatta gtcccgtggt
    44641 ctttttgtcc tggcggttgc gcgctagccg tttagtgggt tttagttgtt cctttccggg
    44701 gttggggttc gtgaggttat attcgtaata ttaggtctct ctttctttgt tttaaccttt
    44761 taagattgag ggtcgtataa gtaggtcgtt gtcgcccgtt ttttggtttg gtaggttttt
    44821 cctttttttt tatactttcg taatgtatat ttattatgtt aggtcgtgtt gagaaatcgc
    44881 ggttaataag gaaaactcgc gagcggtaat tcctttttaa atcttttgct atttttggcg
    44941 tggttaccga tataccgtgt ttttactgtt ttaagcgaaa gttgtcttgt cgcataatta
    45001 agaagacgtc gcggtgttag gagtgcgtat aacggggtcg ttcgtgcgat ggttttttag
    45061 ttgcgtcctt tttagagcgg ttgattgttt aggagaaaaa gttgagtgcg gaggaggata
    45121 cggcgaataa ggatcttgtc gatttttata aggagatgtt ggcggttcag tttcggttat
    45181 cggcggccgt taatcgcctt tttcgaatcc ggaagattcg tagtagtgtg aagggtcgtg
    45241 cccttagcga agtgtagcgg gggatggtgg agttggataa ggaggatggt atccttcctg
    45301 cgttagatag ttatgagcgt tatgtggtcg aggatattca gtttatgggt gttcctaacg
    45361 acgctgattg gtcggagttt ggtttggggg agtttttggg tgtcggtcct tttgtaccat
    45421 ttagtggtga aagttctcga ggagtttagg gtaacccttt aggttccttt taggttccta
    45481 agtgttttcc gatggtgggt agtccttcta tttgacaagg tatttctatt aaccgttgat
    45541 tttttatagg tccaggattt cttcgatttc gtatttttgg tccggttcgg tttcgagccg
    45601 tatttcgatt tttgtattgg gtggtgttgg ttttagtaat gagatatgaa atgttgggtg
    45661 tatcctcatt tttcgaggta gtgatagtcg gtagttgata ggtgaaacaa ctctgtcgat
    45721 tttgaatggt ccaatctttt tgaaatcgag tttgtcgttc ggtcgttttg ttttaatgtt
    45781 tttacggagt aggtagatag ggtttccttt tttaagagtt ggtcctttaa ttctcttttt
    45841 gttattttat ttttttatcc gttattaaag gaatagtaat tcttattata agtttctcta
    45901 taagttttgt agtttgtcgg cgtgcgtgat agccttttct gccaatactt tttggagtgg
    45961 ttccttcgtt atatctgggt tgaatccgta gtttgcgtaa aacggtattg ttccgattga
    46021 ctttgtttcg gagttgttat aggtaaattg ggtaattggt aacagttcga cccagttgtt
    46081 ttgttcgtga ttgatgtaat agcgtaggta ttgttccagt atttggttta ttcgttcggt
    46141 ttgttcgtcc gtttacgggt ggtatgctat cgagagttta tggttggttc caaaccgtgt
    46201 tataagtgat ttccagaatt tcgacgtaaa gagtttgtct ttgttggaga tgatttcgtc
    46261 gaatagtccg tactggttaa cgatggtttg taggaacgtg taaactaggt tgtttatgtt
    46321 actatttttt ttatacggta agaagtaggc gtattttgta agtcgttccg tggttacaaa
    46381 aatgctatcg tatataaccc tagttaaggg ttctttagat agtggtagtt taacgatcca
    46441 atcctatatg atggatttcc atgctttatc gggtggtggt attggttata tttctttata
    46501 cggtttatac cgtgaagtct ttgttttgtt atataggtta tatattttaa tgtagttggc
    46561 gacgtgcttt ttgaggtttt cgtaatcgaa tctaactcgg attcggtttt atgttttata
    46621 aattttttaa tgtttataga agggtgtttc gtggtattgt ttaataagtt cgtcgaggtg
    46681 ttgtggtggt atttatatcc ggttgttgta ggtttttggg gtgtttccaa atttttctgt
    46741 ttagctgtct gttgatgtga cccgatgtgt aaggaaaatg ttttgtgtta tgggtttaag
    46801 gttcccgtgt tcgttagttt gtagtaaggt gtgcgtttct tttagtgctt tttaataatg
    46861 gtttggtcgt cggttaagag cgtcggtttt accgttttcg tttccctttt tatatataat
    46921 ttcgtaattg aattttaata agaattccga ttatctaatt tgttgtttgt tgagtttttt
    46981 atttgtaagg aaagatgtga ggtttttgtg gtcggtgtaa attttgactt tgtaggtggt
    47041 tctattaaga tagtgtctcc attctcggaa tgtttcgatg actgttatga gttctttgtt
    47101 atggatctgg tagttaagct cgggtccgtt gagcttcttc gagaagaata ttactgggtg
    47161 tagtttgttg ttgttgtctc gctggctgag ttgtttttta atcgcgtaat cggacgcgtc
    47221 ggtttcgatt ttaaatggtt tgtttgggtt tgccattttg agtattggtt cgttggtgat
    47281 tcgttttttt agtgtgttga aagctgtcta ctcgattttt gtctatcgga atggtaggtc
    47341 ctttttcgtt aggttcgtta gtggcgtgtt aatcttcccg aattggtgga taaatattcg
    47401 gtagtaattc gcgagtttta aaaaggatcg tatttccgaa acgttcgtta gggttggtta
    47461 ggttttaatt gttgcgattt tggaatcttt tattcggatt tctcccgggg atataacgta
    47521 tcttataaag gtgacctttt gttagtgaaa ttcgcttttt tcgccgttga ttagcaagtt
    47581 tgtcttttat agtttgttga gtattatgtg gacgtgttgt ttgtgttcct tgagtgtttt
    47641 tgagaagatg agtatgtcgt cgaggtagac gattacgaat ttatcgaggt attcgcgtag
    47701 tacgtggttg attatactct gaaagtttgt tggtgcgttg gttaatttaa agggtataat
    47761 taagtattta tagtgtccgt atttggtttt gaaggcggtt ttccattcct cgcctttttt
    47821 gatgcgtatg agtccgtagg cgtttggtag gtcgagtgta gtgaattatt aggctccgta
    47881 taatttgttt cgtaaatcgc taatcagtgg taacgggtat cggtttttga ttgtgttttc
    47941 gttaagttta cgaaagtcga tataaagtct ttattttgtt ttcccgtctt tgcttttttt
    48001 cggtataaaa aggattgggt atcctgtttt taatattgat aggcggatat aacctttttt
    48061 taggttctcg ttgaggtatt ttttgagtgt ttcctcgtgt tttggtcgta atcgatatgt
    48121 cggtataaag tgtgtctttc ctcctttttt aaggggtatc tcgtggtcga attgcgtgtg
    48181 ttatagtagt tttgttttta gttttttatt aaacaggtcg gcgtagtctt ggtatttttc
    48241 gggtattgcg acgttgactt ttactttaga ttctttgatt attacgttga ttcgaagtat
    48301 ctttttaaat tcgtttgcgg cgctttttcg tagttgcgta gaggcgtaat tccttcctag
    48361 cgtgtcctat taaagttggc cggttcttta gttaactttg ggattactcg tttgtaatta
    48421 gggtatccct aatattatat cgtatcccga tatgtctgta atgtcgtatg tgagtttctc
    48481 cgcgtggtcg ctaatcgtga ttggtagatg attagttttt atgtcgacgg ttccgttgcc
    48541 gtacgtgacg aattctccat ttatagtttt gagttggtag ggggcgtctt tttcttttta
    48601 tagtattttg tacctgttga cgacttttgg cgagatatag tttccttggg cgccgctgtc
    48661 gagtagcgcg cgtaccgttc gtcctatgat tttgactggt attgttatgt gtttatgtgt
    48721 ttcgttgctt gcttttgtag tggcgtatag ggactttgtt cctgaccgtt actgtcccgt
    48781 tatagacggt ccgtgtcgtt ttttgatttt ttgtctttgc gtgtgttcct gcgcttttcg
    48841 cgtcgttcgt tggcttcttt gtatactgcc tcgtcccgag gtgtcattgt ggtactggtc
    48901 gtgctcaggg ctcttcgggc ttttggttta taatttttag cgttttgttt ttataaggtg
    48961 acggaacttt cgtttttacc catattctcc tggttccggt taggagttgg tatagggtat
    49021 atttattcgt ccatccatta tttttatagt ttgtattctt ccgttagtct gacgtgttgg
    49081 tgttatgcgt tgtttaggcg cggaacgccg aatacctcgt gtgccttttt gtatgattcg
    49141 agtcggatag ttcggagttt tgtggtgttt tggaatttcc cttttccgta ctattcttta
    49201 taaacgtggt cgtagagttg tatgtagtcg gcgtgttgtc ccgatctctc gcgttacgta
    49261 tcgtattata ggtttacttc cttagttaag agttcgactt ctagcttctt tttgcgttct
    49321 ctccactatt gttgttgtgt cgtttctttg aagtaagggc tgattaagtc ttttaagtcg
    49381 gatctttcgt ttattgttgt gtctttaggg tcctcttaat atagttacgc catgtttgta
    49441 ttttttaact ggtttggttg ggttaggatc ttgatgtgtc ctttcttgtg atgttcgaca
    49501 agttttcttt aggttgtcgc tttttgttct acgtatttta ggtatttgtc gtttatatag
    49561 tttttctagg ttttttattt agataggtat ttaaacggtt ggtgagggtg cgtggttaag
    49621 acggcgtaat ttcgggcgtt acggtaggtc attattacct tacggatttc gtctttttta
    49681 tatggttccg taatggcttt ttacccgtta cggttaggga atagctcgta ttccagcttc
    49741 tttataaggt gtaagttata taatccgttg atgtaggata tccacgatag ttttttatgt
    49801 tgtttatggt ttgggcgtaa tcgttcgtta tttttaaacc ggaattcggt ggggtcgttc
    49861 ctttaattac gtataatgtc gtagtggaat tcgttgagta gattgcgtag ctcgttagcg
    49921 gataacgggt gcgatccggt tattattata gctttttttt gttggaagtt gactttttac
    49981 tcgagtcgtt aagggatgtc tttaacgttc gcgttccgga gtctgtactc gagtcttttg
    50041 gttgggtcta tgttgttgat ggcgttttgt cgtgactctt tttcggttta tataatgagg
    50101 tagttttttt cgttgttgtt attggtgtcg gttatgtaag gtccgagtgg ttctcgtcgc
    50161 attatcgcga tggttttgtg ggtttttggg agagtgttat ggttattctc ttttcggtga
    50221 agggcgttag cgtaccggtt actttccggt acgggttgga atttgcgttc ttatcggtat
    50281 ttgttggcgt agtgcccctt cttaccgtaa ttataatatg tgatatttac cgtgtctttg
    50341 tccttgcgac ctttatcgtg tctggtcgcg tcgaggtcca ttaatccgtt gtgatatcta
    50401 taggaggttt tattttgcca tttttggttg cgtgatgggt gtcggttgtc gttgccccgg
    50461 tagtggtttt gtcgcggttt tccggtgttt attttgatgc gtggggtgtg tggctcgctc
    50521 ctggattttc gtttctcttg tcttctttta tataggcggt tgtcgatttt gacgattctt
    50581 tcgacgtaat tatcgaattc gtcgggtctg tcttttttta aaacttcgtc ttttacgtct
    50641 tttcgtagtt ttgtgtagaa gagcgttatg agtgtatcgt cgtcgcttta ttcagttttg
    50701 gatgcgattt gtttgaattc ggatgcgtat ttagcggccg atttacgtta tttgagttgt
    50761 ataagtcttc gttcggtagt gcggacttcg tccgggttgc cgaaggttgt ttataagcgt
    50821 tttttaaatt cgccgtaatc gttaaacact ttttgtgtgt cgtcttttta tcgattttcg
    50881 ttattattaa ggtaatcctt tatggttggt ttaaactaat cgaaggcgtc ttttttaagg
    50941 aatccggcga tacacaaaat tttatcgggt ttggtaataa tagtcccgtt atagaagcgt
    51001 agataggctc gtgtttgggt gaggaatcct tgaatgcctc cgtccttccc attataagac
    51061 tgggggggtg cgagtttgta acctccgttg ccgccttttt gttatgtgct gttgatagcg
    51121 acgagttgcg tagtgagttg ctcgttgtcg cttttgacgg tgtcgagggt tttctgtagt
    51181 tgccgtatta tcttgaggac gtcgggtcct cccgtggggt tgtttacgga gtttccgtta
    51241 ggggtggatg gtgccatttt gtttgatgga gatattgttt agttagttcg agagtaacgt
    51301 acttaaataa gagtgattaa aatgtgacga atatactttt taggataaac cgtaaagaga
    51361 tataggtacg tgggtttata ttaatagggg acgttagttt cgagggcggt tatagtttat
    51421 agcctgtata ttaaataaag tataatagag gggtttatga acgaagttat aaatatagtc
    51481 gttaaggctt gataggcctt atttatgggt aagatagatg tttaaattga ttattgaggt
    51541 aatgactgtt tatgtagtta ggaaatccct tttattatat atccatttat ttctttattg
    51601 atgttggttg gatcactata accatagtga tcctttgtcc tggattattt ggattaccct
    51661 gatcccggta attttttgtc cgggctcacc tgccaaaacc gtgatccatg ttacgtgacc
    51721 ttctctgtcc tattggtccc gtggtctttt tgtcctggcg gctgcgcgcc aaccgcctgg
    51781 tgggttctag ttgttccttt ccggggtcgg ggttcgtgag gccatgttcg taacaaaaag
    51841 ggccttttcg gtatcggcct ttttaacctt taatctccgt tattattata ataaacgaaa
    51901 aagcgacgac gttataaaag tcttattata aatacacccg gtacggatat attttaaata
    51961 acgcgacgac ttttcgttta tataataggt aaaattctac ctaaaacatt taatatataa
    52021 tatttcggta attactttaa aaacttcgat acttttaatt aaaaataaac ggttaaacgt
    52081 tttacggaat cgagattttt taatataatt taatataata aatatatatt acgaaaatat
    52141 aaaaaggagg gaaacctatt aaattaagaa ataagcgata acgacctatt tatataactt
    52201 ttagttttaa aaggttaaaa taaaaaagga gggatttaat attacgaata taaccttata
    52261 aaccccgatc ttaaaaaaga ataattaaaa cctactaaac ggttaacgcg taattaccag
    52321 aataaaaaaa ctacgggatt aataaaataa aaaaggttat ataatataaa ttacggtttt
    52381 aataaataaa ctaaaataaa agattacaac gagttataaa taaacttaaa ggaaggatca
    52441 cctttaaatt aaagtgattt aaaataaagg attattataa ttacaatgat ttaaccaata
    52501 ttaataaaga aatgaataaa tatataacgg aagggatttc ctaattatat aaataattat
    52561 taccttaata attaatttaa atatttattt tatttataaa taaggcttat taagttttaa
    52621 cgattatatt tataacttcg tttataaacc tttattttac cttatttaat tatattagtt
    52681 attaattata accatataag attaacatcc cttattaata taaacccacg tacttatatc
    52741 tctttacggt ttattttaaa aagtatattc gtcacatctt attaaataaa ttatataact
    52801 cgttaataaa taacgggtgt aatccggtta ttattatagc ttttttttat taaaagttaa
    52861 ctctttattt aagtcgttaa aaaatatttt cgatattttc gttccggaat ttatattcga
    52921 gtcttttaat taggtttata ttattaatag tattttatcg taactctttt ttaatttata
    52981 taataaagta gtttctttct tcgtcgttat taatatcggt tatatacggt ttaaataatt
    53041 ctcgttatat tatcgtaata gttttattaa cttttaagaa agtgttataa ttattttttt
    53101 ctcggtaaaa ggcgttaatt taccagttat tttccggtat aaattaaaat ttacgttttt
    53161 atcggtattt attaacgtaa tacccttttt tattataatt ataatatata atatttatta
    53221 tatctttatt tttacgacct ttatcgtatt taatcgcgtc gaggtttatt aatccgttat
    53281 aatatttata aaaggtttta ttttaccatt tttaattacg taaagggtat cggttatcgt
    53341 taccccggtg gtagttttat cgcagttttc cggtatttat tttaatacgt aaagtatata
    53401 attcgttttt aaatcctcgt tttttttatt tttttttata taaacggtta tcgattttaa
    53461 cgattctttt aatataacta tcgaattcgt cgggtttgtt ttttttttaa gatttcgttt
    53521 tttacgtttt tttataattt tatataaaag agtgttataa atatatcgtc gtcgctctat
    53581 tcggttttaa atataattta tttaaattta aatacgtatt taacggccga tttacgttat
    53641 ttaaattgta taaatcttcg tttaataata taaatttcgt ccgggttacc gaaggttgtt
    53701 tataagcgtc ttttaaattc gccgtaatcg ttaaacactt tttatatatc gtttttttat
    53761 cgatcctcgt tattattaaa gtaatctttt ataattaatt taaactaatc gaaaacgtct
    53821 tttttaaaga atccggtaat atataggatt ttatcgggtt cggtaataat ggtcccgtta
    53881 taaaagcgta aataagttcg tatttaagta aggaattttt aaatactttt atttttttta
    53941 ttataaaatt aaagaggtac gagtttatac cctttattac cgcctcctta ttacgtatta
    54001 ttaacggtaa cgaattacgt aataaattat tcgttatcgc ttttaacggt atcgagggtt
    54061 ttttatagtt accgtattat tttaaggacg ttaaatcctc ccgtaaggtt atttataaaa
    54121 tttccgttaa aagtggacgg tgttatttta tttaataaag atattattta attaattcga
    54181 gagtaacgta tttaaataaa agtaattaaa atgtaataaa tatacttttt aagataaacc
    54241 gtaaaaaaat ataggtatgg gggtttatat taataaaaaa cgttaatttt aaagacggtt
    54301 ataatttata atttatatat taaataaaat aaaataaggg tttataaata aagttataaa
    54361 tataaacgtt aaggtttaat aagctttatt tataaataaa ataaatattt aaattaatta
    54421 ttaaggtaat aactatttat atagttaaga aatctttttt attatatatt tatttatttt
    54481 tttattaata ttaattaaat tattataatt ataataatcc tttattttaa atcattttaa
    54541 tttaaaagtg atcctttttt taaacttatt cgtaactcgt tataatcctt tatcttaatt
    54601 tatttattaa aaccgtgatt tatatcacgt gacttttttt atcttattaa tcccgtagtc
    54661 tttttatttt aacggctacg cgttaaccgt ttaataagtg ttaattattc ctttttaggg
    54721 tcggggttta taaagctatg ttcgtaatat aaacgtataa aaacgttttt attatattaa
    54781 attactttat ttttaaatcg aatatcgcga taatcgttat tattatttaa aacgatttaa
    54841 taacgaacgt aacggtgtat ataaatataa ttattttaat attttaaaaa tcgttttata
    54901 tataaatacg cgttttatat taatttaaat atttatttat attgaattta taattaaata
    54961 tttattttaa cggtaaaggc ttcgttttta ttttaaaaat atttattaat ttttaaacgt
    55021 ttttaacgat taaattattt atttttttac gcgttttttt aaaacgcttt ttaaacgggt
    55081 attaatataa atcgttttaa aattttagtt ttttaataaa tttattttta taaattataa
    55141 cttttttaaa tttttatttt aaacgattta tttttatata atatataatt attataatta
    55201 ttatataaat aattttatac ttttaaatat ttattttaat acgtttttat taattaaata
    55261 aaaacgtatt taaaaaattt atttaatttc gattttaaat tttcggtttt aaatcgatta
    55321 ttataataaa cgttttatta tttacgtcga aattaattaa taaaaataac cttttaattt
    55381 tattttttta tatactttta atttaatttt aaatatactt tttactttta tatttttacg
    55441 tttaaaaatg atttatatat acgtaaaaat atttatataa ttttattaaa gtttttaaaa
    55501 agtttaataa aaattttaat aaacttttaa ataaataata ttaatttaaa cgaattcgtt
    55561 atttttattt atactttttt ttaaaaaaaa gggttattat aatattttta aatactattt
    55621 ttttaaagtt aaaagatttt tataaactcg cgatttttat aactttttaa aaggtgtttt
    55681 tttaaatatt tatattactt ttaaaaatat taaaaagatt ttttaaatct tttaaaagtt
    55741 ttaaaaataa aaatttatac ggttattttt ttaaattctc cgcgttttat taaaagttat
    55801 ttttttaatc gttttaataa aaaaaacttt aattatattt acctttaact ttttttttta
    55861 taaaagtttt aaaaataaaa ttaaattaaa ttattaatcg tttaaatttt attttaaaat
    55921 tccgttatac gtttaattaa ttaaaaatat taatatttaa aataaaagtt ttatttaatt
    55981 cgatcgcgag atttttaacg atttttataa aaaaagtttt taaatcactt ttatttttat
    56041 aaaaaaactc tttattaaaa ttaatattat atataataat tatttatttt aatttaaaaa
    56101 tttatatttt ataaatattc gatattacgt aatttataaa atatttaaaa taaattttta
    56161 tttaaatttt aaatattcgt tttaatcttt ttatttcgcg atttttaatt aacgggtacg
    56221 ttttatattt atacatttaa atcccgtttt aattaaaacg taaattttta taaaaaatta
    56281 aaaacgattt taaaaatata atatttaaat taatttttaa accattttat aaacgtttta
    56341 tttaataaaa aaaaatcgtt ttaataattt aaatttatat tatataattt tataattatt
    56401 tatataattt taaattaaaa ctttttaaaa agccttattt ttacgcgtat tttaataatt
    56461 ttaataataa tcttttaatt tacgcgttta ttttttttat taaattcttt tatataaaaa
    56521 aacgcgggtt ttatatcgat atttatcctt tcgaaaataa atataatttt aataattttt
    56581 ttaattaaaa tcgttataat attattattt taatataatt tataaataaa aagtttatat
    56641 taacgttata tttaattttt aaaatttaat aaaatttaca aaacgatatt tatgtgacga
    56701 atatactttt taagataaac cgtaaagaga tataagtata taggtttata ttaataaggg
    56761 atgttaatct taagggtggt tataatttat aacttatata ttaaataaaa tataacggag
    56821 gggtttataa acgaaattat aaatatagtt gttaaggttt aataagcctt atttataagt
    56881 aagatagata tttaaattaa ttattaaaat aataactatt tatatagtta ggaaatccct
    56941 tttattatat atttatttat ttttttatta atattggtta gattattata gttatagtaa
    57001 tcctttattt tagattattt agattatttt aatcccggta atcctttatc cgggtttatt
    57061 tattaaaacc gtaatttata ttacgtaacc ttttctgtct tattaatccc gtggtctttt
    57121 tattttggcg gttacgcgtt aattatttaa taagttttaa ttattccttt ccggggtcgg
    57181 ggtttgtaaa gttatattcg taatattaag tccctccttt tttattttaa ccctttaaaa
    57241 ttaagggtcg tataagtaag tcgctatcgt tagtttttta gtttaatagg tttttccttt
    57301 ttttttatgt tttcgtgata tatacttatt atattaagtc gtattaagaa atcgcggtcg
    57361 ataaaaaaaa ctcgcgagcg gtaattcctt tttaaatctt ttattatttt tggcgtagtt
    57421 accgatatac tatattttta ttattttaaa tgaaagttgt tttattatat aatcgagaag
    57481 acgtcgcggt gttaagagta tatataacgg ggtcgtttat gcgatggttt ttttaattac
    57541 gtttttttta aaacggttaa tcgtttaaaa gaaaaagtta aatacggagg aggatataac
    57601 aaataaggat tttatcgatc tttataaaaa gatattaatg gtttagtttc ggttattaac
    57661 ggccgttaat cgcctttttt aaatccggaa gattcgtaat aatataaagg gtcgtgcttt
    57721 taacgaagta taataaagga taataaagtt aaataaggag gatagtatct ttcttatatt
    57781 aaataattat aaacgttata taatcgagga tatttaattt ataaatgttt ttaacgacgt
    57841 taattaatcg gagtttggtt taaggaagtt ttcgggtatc ggtcctttta taccatttaa
    57901 tagtgaaaat tctcgaggag tttaaggtaa ccctttaagt tccttttaag tttttaagtg
    57961 ttttccgata ataagtaatc cttttattta ataaagtatt tctattaatt gttaattttt
    58021 tataaattta agattttttc gatttcgtat ttttaatccg gttcggtttc gaaccgtatt
    58081 tcgattttta tattaaatgg tattaattcc agtaataaaa tataaaatgt taagtgtatc
    58141 ctcatttttc gaggtaataa taatcggtaa ttaataggta aaacaacttt atcgatttta
    58201 aatggtttaa tctttttaaa atcgaatttg ttatttaatc gttttatttt aatgttttta
    58261 cggagtaaat aaataaggtc tccctcttta aaaattggtt ttttaattct ttttttatta
    58321 ttttattctt ttattcgtta ttaaaaaaat agtagttttt attataagtt tttttataaa
    58381 ttttatagtt tatcggcgta cgtaataacc ttttttatta atactcttta aagtggttcc
    58441 tttattatat ttaagttgaa tccgtaattt atgtaaaacg gtattaatcc gattaactct
    58501 gtttcggagt tgttataaac gaactaagta attaataaca gttcgactta attattttat
    58561 tcgtggttaa tataacaacg taggtattat tttagtattt aatttatttg tttagtttat
    58621 ctatccgttt ataagtggta tattattaag agtttataat tagttttaaa ccgtattata
    58681 aataatttcc agaatttcga cgtaaaaagt ttatgtttat cggagataat tttattaagt
    58741 aatctgtatt aattaacgat ggttcgtaaa aacgtataaa ctaagtcgtt tatattatta
    58801 ctttttttat acggtaaaaa gtaggcgtat ttcgtaagtc gttccgtggt tataaggata
    58861 ttatcgtata taaccttagt taaaagttct ttaaataata gtaacttaac gatttaattt
    58921 tatataatgg atttttatac tttattaagt agtggtatta attatatttt tttatatagt
    58981 ttatactata aagcttttat tttattatat aaatcgtata ttttaatata gttaacgacg
    59041 tactttttaa ggtttttata atcgaattta attcggattc ggttttatat tttataagtt
    59101 ttttaatatt tataaaaggg tgcttcgtgg tattatttaa taagttcgtc gaggtgttat
    59161 agtaatattt atattcggtt attataggtt tttagggtgt ttttaaattt ttctatctaa
    59221 ttatctatta atataattcg atatataaaa aaatgtttta tattataaat ttaaggtttt
    59281 tgtatttgtt aatttgtaat aaggtgtgtg ttttttttaa tactttttaa taatagttta
    59341 atcgtcggtt aaaaacgtcg gttttaccgt tttcgtttcc ttttttatat ataatttcgt
    59401 aattaaattt taataagaat tttaattatc taatttatcg tttattaaat tctttattcg
    59461 taaaaaaaga tataaggttt ttataatcgg tatagatttt aattttataa gtggttttat
    59521 taaaataatg tttccattct cggaatactt cgataattat tataaattcc ttattataaa
    59581 tctagtaatt aaactcgggt ccgttaagtt tcttcgaaaa gaatattatt aggtatagtt
    59641 tgttattatt atcttattaa ttaagttatt ttccgatcgc gtaatcggac gcgtcggttt
    59701 cgacttcgaa tggtttattt aggtctacta ttttaaatac gggttcgtcg gtaattcgtt
    59761 tttttaatgt atcgaaaacg gtttattcga tttttattta tcgaaatggt aggtcctttt
    59821 tcgttaggtt cgttaataac gtaccaatct tcttaaatta gtaaatgaat attcggtaat
    59881 aattcgtgaa ttttaaaaag gattatacct ttaaaacgtt tatcgggatt aattaaacgt
    59941 taattattac gattttggaa ttttctattc ggatttcttt taaagatata acgtatttta
    60001 taaaggtaac cttttattaa tgaaattcgc ttttttcgcc gttaattaac aaatttactt
    60061 tttataattt attaaatatt atacggacgt attatttata ttctttaagc gttttcgaga
    60121 aaataaatat atcgtcgaag taaacgatta cgaatttatc gaaatattcg cgtaatacgt
    60181 ggttaattat attttaaaaa tttattaata cgttaattaa tttaaagggt ataattaaat
    60241 atttataata tttatattta attttaaaag cggtttttta ttttttacct tttttaatac
    60301 gtataaattt ataaacgttt aataagtcga atacggtaaa ttattaagtt ttatatagtt
    60361 tgtttcgtaa attgttaatt aataataacg ggtattagtt tttaattgtg ttttcgttaa
    60421 atttatgaaa atcgatataa aatctctatt tcgttttccc gtttttactc ttttttaata
    60481 taaaaaggat agggtatttt atttttaata ttgataaacg gatatatcct ttttttagat
    60541 ttttattaaa atatttttta agtgtttcct cgtattttaa tcgtaattaa tatatcggta
    60601 taaaatgtgt ttttccttct tttttaaagg gtattttata atcgaattac gtgtattacg
    60661 gtaattttat ttttagtttt ttattaaata ggtcggcgta atcctggtat ttttcgggta
    60721 ttacgatatt aacttttatt ttaaattctt taattacgat gttaatccga agtatttttt
    60781 taaatttgtt tatagcgctt tttcgcagtt acgtaaaagt gtaattcctt tttaacgtat
    60841 tttattaaaa ttaaccggtt ttttaattaa ttttaaga
//
