# Supplementary material for: Genome sequencing and physiological characterization of three Neoarthrinium moseri strains
Source: BMC Microbiol. 2025 Aug 21;25:526. doi: 10.1186/s12866-025-04274-z (PMC12369201; doi:10.1186/s12866-025-04274-z)
Supplement: Supplementary file 16 — Supplementary Material 16. [file 12866_2025_4274_MOESM16_ESM.zip › BiGSLICE/input/Nmoseri/TUCIM5799/JAFIMR010000019.1.region001.gbk]

LOCUS       JAFIMR010000019        37242 bp    DNA     linear   PLN 06-APR-2022
DEFINITION  Neoarthrinium moseri strain TUCIM 5799
            scaffold19_Wmoseri_TUCIM_5799, whole genome shotgun sequence.
ACCESSION   JAFIMR010000019
VERSION     JAFIMR010000019.1
KEYWORDS    .
SOURCE      Neoarthrinium moseri
  ORGANISM  Neoarthrinium moseri
            Eukaryota; Fungi; Dikarya; Ascomycota; Pezizomycotina;
            Sordariomycetes; Xylariomycetidae; Xylariomycetidae incertae sedis;
            Neoarthrinium.
COMMENT     ##antiSMASH-Data-START##
            Version      :: 7.1.0
            Run date     :: 2023-12-04 11:58:05
            NOTE: This is a single region extracted from a larger record!
            Orig. start  :: 0
            Orig. end    :: 37242
            ##antiSMASH-Data-END##
FEATURES             Location/Qualifiers
     protocluster    1..37242
                     /aStool="rule-based-clusters"
                     /category="NRPS"
                     /contig_edge="True"
                     /core_location="[13038:17242]"
                     /cutoff="0"
                     /detection_rule="cds((PP-binding or NAD_binding_4) and
                     (AMP-binding or A-OX))"
                     /neighbourhood="20000"
                     /product="NRPS-like"
                     /protocluster_number="1"
                     /tool="antismash"
     proto_core      13039..17242
                     /aStool="rule-based-clusters"
                     /tool="antismash"
                     /cutoff="0"
                     /detection_rule="cds((PP-binding or NAD_binding_4) and
                     (AMP-binding or A-OX))"
                     /neighbourhood="20000"
                     /product="NRPS-like"
                     /protocluster_number="1"
     cand_cluster    1..37242
                     /SMILES="NC([*])C(=O)O"
                     /candidate_cluster_number="1"
                     /contig_edge="True"
                     /detection_rules="cds((PP-binding or NAD_binding_4) and
                     (AMP-binding or A-OX))"
                     /kind="single"
                     /product="NRPS-like"
                     /protoclusters="1"
                     /tool="antismash"
     region          1..37242
                     /candidate_cluster_numbers="1"
                     /contig_edge="True"
                     /product="NRPS-like"
                     /region_number="1"
                     /rules="cds((PP-binding or NAD_binding_4) and (AMP-binding
                     or A-OX))"
                     /tool="antismash"
     gene            complement(512..841)
                     /locus_tag="JX265_007475"
     mRNA            complement(512..841)
                     /locus_tag="JX265_007475"
                     /product="hypothetical protein"
     CDS             complement(512..841)
                     /codon_start=1
                     /locus_tag="JX265_007475"
                     /product="hypothetical protein"
                     /protein_id="KAI1866899.1"
                     /transl_table=1
                     /translation="MLFQGAPGGLKVEDREHSGKSVPNYSESPTEAGVYVSDSLAQLIN
                     DYLRASVHQVVSPIPMQDKASNALLERCFPIPTFVNSVFHSSVEPFEKYVLSESERQYG
                     ELKAL"
     gene            5605..6746
                     /locus_tag="JX265_007476"
     mRNA            join(5605..5686,5743..6746)
                     /locus_tag="JX265_007476"
                     /product="hypothetical protein"
     CDS             join(5605..5686,5743..6746)
                     /codon_start=1
                     /locus_tag="JX265_007476"
                     /product="hypothetical protein"
                     /protein_id="KAI1866900.1"
                     /transl_table=1
                     /translation="MEFTIQPPTNPVDRRRHQNRIAQRKFRQKRDQNLAATSRAACGSS
                     PLAAPAVVDSSIDPQPIGEATFTSLLAFTHQPDAAFAGEDYLGPDAASAWSKSATPAVV
                     DPNHEPHGQPTNPPPIEEVNFASLLAFENQPNTAFASEDYLVQLLSSVATADTTSTPDL
                     VGGTASAWNDSAATALTTTGKSATPWLDDGLNPAPYEHARPRHLGSVGSLHIAAQKGNE
                     RILRLLLQHHSNANDKDSDGRTPLMHATMCDHVGSMRTLLAHGARIGDTDNESRSSLHW
                     AVLCRRHSALEVLLDYYSEKSAAQSCDINACDDAGWSPLHMAIDRGFEAGVVLLLGHGA
                     NVHTKAHKGPYAKGLSPAPAV"
     PFAM_domain     6297..6563
                     /aSDomain="Ank_2"
                     /aSTool="clusterhmmer"
                     /database="35.0"
                     /db_xref="PF12796.10"
                     /db_xref="GO:0005515"
                     /description="Ankyrin repeats (3 copies)"
                     /detection="hmmscan"
                     /domain_id="clusterhmmer_JX265_007476_0001"
                     /evalue="5.20E-14"
                     /gene_ontologies="GO:0005515: protein binding"
                     /label="JX265_007476"
                     /locus_tag="JX265_007476"
                     /protein_end="301"
                     /protein_start="212"
                     /score="52.7"
                     /tool="antismash"
                     /translation="LHIAAQKGNERILRLLLQHHSNANDKDSDGRTPLMHATMCDHVGS
                     MRTLLAHGARIGDTDNESRSSLHWAVLCRRHSALEVLLDYYSEK"
     gene            complement(8556..9697)
                     /locus_tag="JX265_007477"
     mRNA            complement(join(8556..9251,9319..9468,9533..9697))
                     /locus_tag="JX265_007477"
                     /product="hypothetical protein"
     CDS             complement(join(8556..9251,9319..9468,9533..9697))
                     /codon_start=1
                     /gene_functions="biosynthetic-additional
                     (rule-based-clusters) 2OG-FeII_Oxy"
                     /gene_kind="biosynthetic-additional"
                     /locus_tag="JX265_007477"
                     /product="hypothetical protein"
                     /protein_id="KAI1866901.1"
                     /sec_met_domain="2OG-FeII_Oxy (E-value: 1.5e-12, bitscore:
                     41.6, seeds: 135, tool: rule-based-clusters)"
                     /transl_table=1
                     /translation="MSSLPIIDFSIFYNGTEADRAKLAATIAEELKKHGAMRLINTSIT
                     AETIEEGFKWGKKFFSLPVKEKEAIPNERNADPQRGWSYVGSENTSKLDMLENDGLEDE
                     KEHFDHSSAADTEFPSKWPSESSIPGYRQFMEGLLEKCHVVGREVLQNLEQGLGLHKGE
                     LLDRCCASPIIDELRMNYYAPISTQKLNTGKYRRAWPHTDFGMITLLFQDDAGGLEVQD
                     RFSSKPDAFIPLPHSHPTEVFVYVSNSLEYMTNNYLKAGLHQVATPIDMQDVANGILPE
                     RQSIACFIKPRREVNVGPMKQFITPERPRVYEDLTGLELHRVRVAKLYGAAVAAH"
     PFAM_domain     complement(8694..9038)
                     /aSDomain="2OG-FeII_Oxy"
                     /aSTool="clusterhmmer"
                     /database="35.0"
                     /db_xref="PF03171.23"
                     /description="2OG-Fe(II) oxygenase superfamily"
                     /detection="hmmscan"
                     /domain_id="clusterhmmer_JX265_007477_0003"
                     /evalue="1.30E-10"
                     /label="JX265_007477"
                     /locus_tag="JX265_007477"
                     /protein_end="291"
                     /protein_start="176"
                     /score="41.8"
                     /tool="antismash"
                     /translation="LRMNYYAPISTQKLNTGKYRRAWPHTDFGMITLLFQDDAGGLEVQ
                     DRFSSKPDAFIPLPHSHPTEVFVYVSNSLEYMTNNYLKAGLHQVATPIDMQDVANGILP
                     ERQSIACFIKP"
     PFAM_domain     complement(join(9192..9251,9319..9468,9533..9688))
                     /aSDomain="DIOX_N"
                     /aSTool="clusterhmmer"
                     /database="35.0"
                     /db_xref="PF14226.9"
                     /description="non-haem dioxygenase in morphine synthesis
                     N-terminal"
                     /detection="hmmscan"
                     /domain_id="clusterhmmer_JX265_007477_0002"
                     /evalue="4.40E-20"
                     /label="JX265_007477"
                     /locus_tag="JX265_007477"
                     /protein_end="125"
                     /protein_start="3"
                     /score="72.7"
                     /tool="antismash"
                     /translation="LPIIDFSIFYNGTEADRAKLAATIAEELKKHGAMRLINTSITAET
                     IEEGFKWGKKFFSLPVKEKEAIPNERNADPQRGWSYVGSENTSKLDMLENDGLEDEKEH
                     FDHSSAADTEFPSKWPSE"
     gene            10607..12332
                     /locus_tag="JX265_007478"
     mRNA            join(10607..10773,10834..10855,10913..10986,11043..11372,
                     11429..12332)
                     /locus_tag="JX265_007478"
                     /product="hypothetical protein"
     CDS             join(10607..10773,10834..10855,10913..10986,11043..11372,
                     11429..12332)
                     /codon_start=1
                     /gene_functions="transport (smcogs) SMCOG1106:major
                     facilitator transporter (Score: 77.5; E-value: 1.3e-23)"
                     /gene_kind="transport"
                     /locus_tag="JX265_007478"
                     /product="hypothetical protein"
                     /protein_id="KAI1866902.1"
                     /transl_table=1
                     /translation="MTASPRLSILDEQGLELTPDGQHVRWSRANQRHPRNWSKARKAYD
                     TGLIIWVDVYTTAVNSAGGAAASEARHEYGISTTMSVFVFVTLYLLGQGVGGVIFPPYS
                     EAFGRKKLYIVSTGLYSIFCVMIAVVPSLAGVAIGRFMTGVLSGIPTTITSGSIEDLFN
                     AKDRIWCIFLWAMISNLGLALGPIMSAYIIAALGWRWVFYIAAIVLAVTTCSLFALRES
                     RPSLILSREVAMIRESTGLDDLQALNPDFTPDLSTFARMALFRPARLFFTEPIIFMVAV
                     ISAVAAAIVYLFTVALPTVYEQFGFSEESASLPFLAIGLGLILSVFTRLIDDRIVARLQ
                     QQGRPLKPEDKLLGFSTGAPALACGLWWFAWTIPPHVPNLPWIVPTLALIFVGYALNEF
                     DTVLIGYVADSYLSYSASGFAAVALLRSILSATFPLFAPRMFERLSANVAMSILAALGT
                     GFCIVPKLFTRYGERIRAKSKFAAHSLQVYEENGVDENGY"
     PFAM_domain     join(10919..10986,11043..11372,11429..12134)
                     /aSDomain="MFS_1"
                     /aSTool="clusterhmmer"
                     /database="35.0"
                     /db_xref="PF07690.19"
                     /db_xref="GO:0022857"
                     /db_xref="GO:0055085"
                     /description="Major Facilitator Superfamily"
                     /detection="hmmscan"
                     /domain_id="clusterhmmer_JX265_007478_0004"
                     /evalue="8.00E-33"
                     /gene_ontologies="GO:0022857: transmembrane transporter
                     activity"
                     /gene_ontologies="GO:0055085: transmembrane transport"
                     /label="JX265_007478"
                     /locus_tag="JX265_007478"
                     /protein_end="433"
                     /protein_start="65"
                     /score="113.9"
                     /tool="antismash"
                     /translation="AASEARHEYGISTTMSVFVFVTLYLLGQGVGGVIFPPYSEAFGRK
                     KLYIVSTGLYSIFCVMIAVVPSLAGVAIGRFMTGVLSGIPTTITSGSIEDLFNAKDRIW
                     CIFLWAMISNLGLALGPIMSAYIIAALGWRWVFYIAAIVLAVTTCSLFALRESRPSLIL
                     SREVAMIRESTGLDDLQALNPDFTPDLSTFARMALFRPARLFFTEPIIFMVAVISAVAA
                     AIVYLFTVALPTVYEQFGFSEESASLPFLAIGLGLILSVFTRLIDDRIVARLQQQGRPL
                     KPEDKLLGFSTGAPALACGLWWFAWTIPPHVPNLPWIVPTLALIFVGYALNEFDTVLIG
                     YVADSYLSYSASGFAAVALLRSILSATF"
     gene            complement(13039..17242)
                     /locus_tag="JX265_007479"
     mRNA            complement(join(13039..15530,15671..16742,16802..17242))
                     /locus_tag="JX265_007479"
                     /product="hypothetical protein"
     CDS             complement(join(13039..15530,15671..16742,16802..17242))
                     /NRPS_PKS="Domain: AMP-binding (238-626). E-value: 1.3e-83.
                     Score: 272.7. Matches aSDomain:
                     nrpspksdomains_JX265_007479_AMP-binding.1"
                     /NRPS_PKS="Domain: PP-binding (826-874). E-value: 1.8e-08.
                     Score: 26.7. Matches aSDomain:
                     nrpspksdomains_JX265_007479_PP-binding.1"
                     /NRPS_PKS="Domain: TD (927-1175). E-value: 4.2e-46. Score:
                     149.0. Matches aSDomain: nrpspksdomains_JX265_007479_TD.1"
                     /codon_start=1
                     /gene_functions="biosynthetic (rule-based-clusters)
                     NRPS-like: PP-binding"
                     /gene_functions="biosynthetic (rule-based-clusters)
                     NRPS-like: AMP-binding"
                     /gene_functions="biosynthetic (rule-based-clusters)
                     NRPS-like: NAD_binding_4"
                     /gene_functions="biosynthetic-additional (smcogs)
                     SMCOG1002:AMP-dependent synthetase and ligase (Score:
                     237.4; E-value: 4e-72)"
                     /gene_kind="biosynthetic"
                     /locus_tag="JX265_007479"
                     /product="hypothetical protein"
                     /protein_id="KAI1866903.1"
                     /sec_met_domain="AMP-binding (E-value: 3.8e-87, bitscore:
                     286.2, seeds: 400, tool: rule-based-clusters)"
                     /sec_met_domain="PP-binding (E-value: 6.3e-08, bitscore:
                     26.7, seeds: 164, tool: rule-based-clusters)"
                     /sec_met_domain="NAD_binding_4 (E-value: 1.7e-43, bitscore:
                     142.2, seeds: 102, tool: rule-based-clusters)"
                     /transl_table=1
                     /translation="MPSSIAITVPSKSTLDVFCSTNKVSPASIVKLAFATVVHRYFDLP
                     EFTCAEVLSKDHDDHTRDTIIRSRQVHYVPELASTTSIRAAFSLRETDLPSDNDLAPLL
                     VNLALAATPNGGLLANKPTASLVLTKIVFTPMEALCSSLAAQKNGQGLVVCFDEVSLSA
                     HMLYNIDQVSEFVATGFADAFSASLQCISSIPIDTVIADLDICGAQSRATISKWNQHST
                     SVPNKLLHDLVGQGFIRKPDAIAILSWDGQMSYSELDKRSSALAAYLMDTYDLKPGKKV
                     AICFEKCTWAIVSMLAILKAGAAYCCLDPSHPRARHDSIIHTLKAPLVLTSTLYEGCFD
                     GHCVLVPTVELVRQQRHYRPTNVQPSDICIVAFTSGSTGNPKGIVHTHNSLVTGIVSNA
                     TPQHLDREGVSTYQWSSFTFDVSMIEIYAPLIYGGRICIPSDEERLNNVEESMNRMAVN
                     WAYFTPSFARLFAQYNLPSLQTLLMGGEVVTSDDINAWNDRVKVIHSYGPAESATFFLA
                     EFNGPCPKTVPIGPAPNTYAWIVDPDNPELLSPLGAIGEMLYEGPGLLKEYLGDPKKTK
                     EVLIEAPLWRRNLDAPASLSKLYKSGDLVRYLPDGTMMYIGRKDTMVKVRGQKLEVEEV
                     ESVIRKSLGRSRQLAVDVVSSVEKDQEVEANIKSRLPITGDVAVDLVELHDSGPRLVAF
                     LKCSEDRDLDGNNNGGGSGTLQSSSVSDEKLSILIAQIRSRLNETLPEYMVPRIYIPLA
                     TLPINSNGKVDRKKLKEHARSLSTSELFKYTESGSSEEVLTEIPQDDTVALEVSEILVN
                     VLRRPESKGESPLKGKNATLENLGLDSLRTVSLARSINDFYGLNIPVKTFRRANLNVRD
                     IAEIVRSWDQVVPQSEEQARAANILQDIEELDKEMAEVQPNQHVLPKIRLQTGKSVVFL
                     TGATGFLGSQILRQLLALASVSKVIVLVRARDASVGFQRIVAAGTTARWWSPALASRVE
                     VWPGDLAQPRLGVSMDQWARLEGTCVQESEGVTAIIHNGAVVNWSSSYERLRVTNVLST
                     MQLLKLALVGSGPLQHFTYISGGDMHLSEIAVRDDSSHLSSANGYSQSKFASGVLVDRC
                     MARAPAGQRINTVKPGIIIGTATEGIANTDDFIWRLVAGACEAGAFVDGEQDAIVSLAG
                     ADHVAQRIIHACLGSQCERDSAPEALKMTEGIPVREFWRVVSEGTGLKLRAIDSDEWLR
                     VVNANVSRQGSSHLLWPVMEWVEQRKGRIGDARLTMCNASSCSGHCLDPGYLGSGAHVV
                     ECLQDKETRDKTLQALRKNVEYLSSLQFLQGKTVFNSTRQDVFRRSGVKG"
     aSDomain        complement(13294..14262)
                     /aSDomain="TIGR01746"
                     /aSTool="tigrfam"
                     /description="Thioester-redct: thioester reductase domain"
                     /detection="hmmscan"
                     /domain_id="TIGRFam_JX265_007479_0001"
                     /evalue="6.30E-67"
                     /identifier="TIGR01746"
                     /label="JX265_007479"
                     /locus_tag="JX265_007479"
                     /protein_end="1250"
                     /protein_start="927"
                     /score="224.3"
                     /tool="antismash"
                     /translation="VFLTGATGFLGSQILRQLLALASVSKVIVLVRARDASVGFQRIVA
                     AGTTARWWSPALASRVEVWPGDLAQPRLGVSMDQWARLEGTCVQESEGVTAIIHNGAVV
                     NWSSSYERLRVTNVLSTMQLLKLALVGSGPLQHFTYISGGDMHLSEIAVRDDSSHLSSA
                     NGYSQSKFASGVLVDRCMARAPAGQRINTVKPGIIIGTATEGIANTDDFIWRLVAGACE
                     AGAFVDGEQDAIVSLAGADHVAQRIIHACLGSQCERDSAPEALKMTEGIPVREFWRVVS
                     EGTGLKLRAIDSDEWLRVVNANVSRQGSSHLLWPVMEWVEQR"
     aSDomain        complement(13519..14262)
                     /aSDomain="TD"
                     /aSTool="nrps_pks_domains"
                     /database="nrpspksdomains.hmm"
                     /detection="hmmscan"
                     /domain_id="nrpspksdomains_JX265_007479_TD.1"
                     /evalue="4.20E-46"
                     /label="JX265_007479_TD.1"
                     /locus_tag="JX265_007479"
                     /protein_end="1175"
                     /protein_start="927"
                     /score="149.0"
                     /tool="antismash"
                     /translation="VFLTGATGFLGSQILRQLLALASVSKVIVLVRARDASVGFQRIVA
                     AGTTARWWSPALASRVEVWPGDLAQPRLGVSMDQWARLEGTCVQESEGVTAIIHNGAVV
                     NWSSSYERLRVTNVLSTMQLLKLALVGSGPLQHFTYISGGDMHLSEIAVRDDSSHLSSA
                     NGYSQSKFASGVLVDRCMARAPAGQRINTVKPGIIIGTATEGIANTDDFIWRLVAGACE
                     AGAFVDGEQDAIVSLAGADHVAQRII"
     aSModule        complement(13519..16469)
                     /complete
                     /domains="nrpspksdomains_JX265_007479_AMP-binding.1"
                     /domains="nrpspksdomains_JX265_007479_PP-binding.1"
                     /domains="nrpspksdomains_JX265_007479_TD.1"
                     /final_module
                     /locus_tags="JX265_007479"
                     /monomer_pairings="X -> X"
                     /starter_module
                     /tool="antismash"
                     /type="nrps"
     PFAM_domain     complement(13525..14256)
                     /aSDomain="NAD_binding_4"
                     /aSTool="clusterhmmer"
                     /database="35.0"
                     /db_xref="PF07993.15"
                     /description="Male sterility protein"
                     /detection="hmmscan"
                     /domain_id="clusterhmmer_JX265_007479_0007"
                     /evalue="1.10E-40"
                     /label="JX265_007479"
                     /locus_tag="JX265_007479"
                     /protein_end="1173"
                     /protein_start="929"
                     /score="139.6"
                     /tool="antismash"
                     /translation="LTGATGFLGSQILRQLLALASVSKVIVLVRARDASVGFQRIVAAG
                     TTARWWSPALASRVEVWPGDLAQPRLGVSMDQWARLEGTCVQESEGVTAIIHNGAVVNW
                     SSSYERLRVTNVLSTMQLLKLALVGSGPLQHFTYISGGDMHLSEIAVRDDSSHLSSANG
                     YSQSKFASGVLVDRCMARAPAGQRINTVKPGIIIGTATEGIANTDDFIWRLVAGACEAG
                     AFVDGEQDAIVSLAGADHVAQR"
     aSDomain        complement(14422..14565)
                     /aSDomain="PP-binding"
                     /aSTool="nrps_pks_domains"
                     /database="nrpspksdomains.hmm"
                     /detection="hmmscan"
                     /domain_id="nrpspksdomains_JX265_007479_PP-binding.1"
                     /evalue="1.80E-08"
                     /label="JX265_007479_PP-binding.1"
                     /locus_tag="JX265_007479"
                     /protein_end="874"
                     /protein_start="826"
                     /score="26.7"
                     /tool="antismash"
                     /translation="GKNATLENLGLDSLRTVSLARSINDFYGLNIPVKTFRRANLNVRD
                     IAE"
     PFAM_domain     complement(14422..14622)
                     /aSDomain="PP-binding"
                     /aSTool="clusterhmmer"
                     /database="35.0"
                     /db_xref="PF00550.28"
                     /description="Phosphopantetheine attachment site"
                     /detection="hmmscan"
                     /domain_id="clusterhmmer_JX265_007479_0006"
                     /evalue="1.20E-05"
                     /label="JX265_007479"
                     /locus_tag="JX265_007479"
                     /protein_end="874"
                     /protein_start="807"
                     /score="25.6"
                     /tool="antismash"
                     /translation="EILVNVLRRPESKGESPLKGKNATLENLGLDSLRTVSLARSINDF
                     YGLNIPVKTFRRANLNVRDIAE"
     CDS_motif       complement(15136..15201)
                     /aSTool="nrps_pks_domains"
                     /database="abmotifs"
                     /detection="hmmscan"
                     /domain_id="nrpspksmotif_JX265_007479_0004"
                     /evalue="1.70E-07"
                     /label="NRPS-A_a8"
                     /locus_tag="JX265_007479"
                     /protein_end="636"
                     /protein_start="614"
                     /score="23.7"
                     /tool="antismash"
                     /translation="YIGRKDTMVKVRGQKLEVEEVE"
     aSDomain        complement(join(15166..15530,15671..16469))
                     /aSDomain="AMP-binding"
                     /aSTool="nrps_pks_domains"
                     /database="nrpspksdomains.hmm"
                     /detection="hmmscan"
                     /domain_id="nrpspksdomains_JX265_007479_AMP-binding.1"
                     /evalue="1.30E-83"
                     /label="JX265_007479_AMP-binding.1"
                     /locus_tag="JX265_007479"
                     /protein_end="626"
                     /protein_start="238"
                     /score="272.7"
                     /specificity="substrate consensus: X"
                     /tool="antismash"
                     /translation="RKPDAIAILSWDGQMSYSELDKRSSALAAYLMDTYDLKPGKKVAI
                     CFEKCTWAIVSMLAILKAGAAYCCLDPSHPRARHDSIIHTLKAPLVLTSTLYEGCFDGH
                     CVLVPTVELVRQQRHYRPTNVQPSDICIVAFTSGSTGNPKGIVHTHNSLVTGIVSNATP
                     QHLDREGVSTYQWSSFTFDVSMIEIYAPLIYGGRICIPSDEERLNNVEESMNRMAVNWA
                     YFTPSFARLFAQYNLPSLQTLLMGGEVVTSDDINAWNDRVKVIHSYGPAESATFFLAEF
                     NGPCPKTVPIGPAPNTYAWIVDPDNPELLSPLGAIGEMLYEGPGLLKEYLGDPKKTKEV
                     LIEAPLWRRNLDAPASLSKLYKSGDLVRYLPDGTMMYIGRKDTMVKVR"
     PFAM_domain     complement(join(15166..15530,15671..16469))
                     /aSDomain="AMP-binding"
                     /aSTool="clusterhmmer"
                     /database="35.0"
                     /db_xref="PF00501.31"
                     /description="AMP-binding enzyme"
                     /detection="hmmscan"
                     /domain_id="clusterhmmer_JX265_007479_0005"
                     /evalue="1.60E-70"
                     /label="JX265_007479"
                     /locus_tag="JX265_007479"
                     /protein_end="626"
                     /protein_start="238"
                     /score="238.0"
                     /tool="antismash"
                     /translation="RKPDAIAILSWDGQMSYSELDKRSSALAAYLMDTYDLKPGKKVAI
                     CFEKCTWAIVSMLAILKAGAAYCCLDPSHPRARHDSIIHTLKAPLVLTSTLYEGCFDGH
                     CVLVPTVELVRQQRHYRPTNVQPSDICIVAFTSGSTGNPKGIVHTHNSLVTGIVSNATP
                     QHLDREGVSTYQWSSFTFDVSMIEIYAPLIYGGRICIPSDEERLNNVEESMNRMAVNWA
                     YFTPSFARLFAQYNLPSLQTLLMGGEVVTSDDINAWNDRVKVIHSYGPAESATFFLAEF
                     NGPCPKTVPIGPAPNTYAWIVDPDNPELLSPLGAIGEMLYEGPGLLKEYLGDPKKTKEV
                     LIEAPLWRRNLDAPASLSKLYKSGDLVRYLPDGTMMYIGRKDTMVKVR"
     CDS_motif       complement(15313..15396)
                     /aSTool="nrps_pks_domains"
                     /database="abmotifs"
                     /detection="hmmscan"
                     /domain_id="nrpspksmotif_JX265_007479_0003"
                     /evalue="6.20E-08"
                     /label="NRPS-A_a6"
                     /locus_tag="JX265_007479"
                     /protein_end="577"
                     /protein_start="549"
                     /score="25.0"
                     /tool="antismash"
                     /translation="PLGAIGEMLYEGPGLLKEYLGDPKKTKE"
     CDS_motif       complement(16020..16073)
                     /aSTool="nrps_pks_domains"
                     /database="abmotifs"
                     /detection="hmmscan"
                     /domain_id="nrpspksmotif_JX265_007479_0002"
                     /evalue="5.90E-07"
                     /label="NRPS-A_a3"
                     /locus_tag="JX265_007479"
                     /protein_end="388"
                     /protein_start="370"
                     /score="22.0"
                     /tool="antismash"
                     /translation="VAFTSGSTGNPKGIVHTH"
     CDS_motif       complement(16257..16298)
                     /aSTool="nrps_pks_domains"
                     /database="abmotifs"
                     /detection="hmmscan"
                     /domain_id="nrpspksmotif_JX265_007479_0001"
                     /evalue="2.90E-04"
                     /label="NRPS-A_a2"
                     /locus_tag="JX265_007479"
                     /protein_end="309"
                     /protein_start="295"
                     /score="14.2"
                     /tool="antismash"
                     /translation="LAILKAGAAYCCLD"
     gene            18135..19559
                     /locus_tag="JX265_007480"
     mRNA            join(18135..18298,18376..18509,18577..19559)
                     /locus_tag="JX265_007480"
                     /product="hypothetical protein"
     CDS             join(18135..18298,18376..18509,18577..19559)
                     /NRPS_PKS="Domain: Aminotran_5 (86-409). E-value: 3.6e-46.
                     Score: 149.6. Matches aSDomain:
                     nrpspksdomains_JX265_007480_Aminotran_5.1"
                     /codon_start=1
                     /gene_functions="biosynthetic-additional
                     (rule-based-clusters) Aminotran_5"
                     /gene_functions="biosynthetic-additional (smcogs)
                     SMCOG1139:aminotransferase class V (Score: 207.9; E-value:
                     3.9e-63)"
                     /gene_kind="biosynthetic-additional"
                     /locus_tag="JX265_007480"
                     /product="hypothetical protein"
                     /protein_id="KAI1866904.1"
                     /sec_met_domain="Aminotran_5 (E-value: 2.6e-45, bitscore:
                     148.6, seeds: 34, tool: rule-based-clusters)"
                     /transl_table=1
                     /translation="MTADVSRRDDDRRIHPATVPYDVESVRQHFPALRGERIPLNNATG
                     SLVYEGAVKAIANAMSTYQLDFIGGDTISQLYIDQRKSKYVELAAFMNAEPDEIAFGPS
                     TSGLIRNVTTSLRPLLNSDSEMIVSELCHEAGVTSWVALARSLGIEIKWWPPPGGKGDT
                     AAKLSIETLKPLLSPKTRLVACGHVSNIFGTIHDIRAVADVVHTIPGAMLSVDGVAWAP
                     HRPIDVKAMDVDFYFFSWYKLFGPHFAQVYARSSVQQRYMTSLNHYHIDPTPLDVKVRL
                     GTNCFEFEDGVLEIVRYIQRIGWDNIIAHEVVLVRPLLEYLNSHPEWFTLYGEKSSDPK
                     LRVSLVSFTVNGVPSKVIAKIIHESSPCRILAGSAYSLRPVHDVLGLGEDGVLRVSLVH
                     YNNLQDVQTFINVLDRVVQAHFKDRAR"
     aSDomain        join(18470..18509,18577..19505)
                     /aSDomain="Aminotran_5"
                     /aSTool="nrps_pks_domains"
                     /database="nrpspksdomains.hmm"
                     /detection="hmmscan"
                     /domain_id="nrpspksdomains_JX265_007480_Aminotran_5.1"
                     /evalue="3.60E-46"
                     /label="JX265_007480_Aminotran_5.1"
                     /locus_tag="JX265_007480"
                     /protein_end="409"
                     /protein_start="86"
                     /score="149.6"
                     /tool="antismash"
                     /translation="ELAAFMNAEPDEIAFGPSTSGLIRNVTTSLRPLLNSDSEMIVSEL
                     CHEAGVTSWVALARSLGIEIKWWPPPGGKGDTAAKLSIETLKPLLSPKTRLVACGHVSN
                     IFGTIHDIRAVADVVHTIPGAMLSVDGVAWAPHRPIDVKAMDVDFYFFSWYKLFGPHFA
                     QVYARSSVQQRYMTSLNHYHIDPTPLDVKVRLGTNCFEFEDGVLEIVRYIQRIGWDNII
                     AHEVVLVRPLLEYLNSHPEWFTLYGEKSSDPKLRVSLVSFTVNGVPSKVIAKIIHESSP
                     CRILAGSAYSLRPVHDVLGLGEDGVLRVSLVHYNNLQDVQTF"
     PFAM_domain     join(18470..18509,18577..19505)
                     /aSDomain="Aminotran_5"
                     /aSTool="clusterhmmer"
                     /database="35.0"
                     /db_xref="PF00266.22"
                     /description="Aminotransferase class-V"
                     /detection="hmmscan"
                     /domain_id="clusterhmmer_JX265_007480_0008"
                     /evalue="2.50E-43"
                     /label="JX265_007480"
                     /locus_tag="JX265_007480"
                     /protein_end="409"
                     /protein_start="86"
                     /score="148.6"
                     /tool="antismash"
                     /translation="ELAAFMNAEPDEIAFGPSTSGLIRNVTTSLRPLLNSDSEMIVSEL
                     CHEAGVTSWVALARSLGIEIKWWPPPGGKGDTAAKLSIETLKPLLSPKTRLVACGHVSN
                     IFGTIHDIRAVADVVHTIPGAMLSVDGVAWAPHRPIDVKAMDVDFYFFSWYKLFGPHFA
                     QVYARSSVQQRYMTSLNHYHIDPTPLDVKVRLGTNCFEFEDGVLEIVRYIQRIGWDNII
                     AHEVVLVRPLLEYLNSHPEWFTLYGEKSSDPKLRVSLVSFTVNGVPSKVIAKIIHESSP
                     CRILAGSAYSLRPVHDVLGLGEDGVLRVSLVHYNNLQDVQTF"
     gene            21168..21869
                     /locus_tag="JX265_007481"
     mRNA            21168..21869
                     /locus_tag="JX265_007481"
                     /product="hypothetical protein"
     CDS             21168..21869
                     /codon_start=1
                     /locus_tag="JX265_007481"
                     /product="hypothetical protein"
                     /protein_id="KAI1866905.1"
                     /transl_table=1
                     /translation="MAENNPDVMNQLATKLGLSSELQFYDVYSLDEPELLAHIPRPVMA
                     LLVIIPLTPAWDRSRKAEDANKDPYTGSGPDEPVIWFKQTIGHACGSIGVLHSLINGPA
                     VDFIRHDSDLAAIRSLAIPLDMTKRAEMLYNSEPFELAHKSVEQAGDSYADPTDGRDGG
                     HFVSFVKSGGKLWELEGSRNGPLERGSLSDDEDVLSPRALDMGIKRIIKLNADDGGENL
                     GFSCIALARRP"
     PFAM_domain     21174..21767
                     /aSDomain="Peptidase_C12"
                     /aSTool="clusterhmmer"
                     /database="35.0"
                     /db_xref="PF01088.24"
                     /db_xref="GO:0004843"
                     /db_xref="GO:0006511"
                     /description="Ubiquitin carboxyl-terminal hydrolase, family
                     1"
                     /detection="hmmscan"
                     /domain_id="clusterhmmer_JX265_007481_0009"
                     /evalue="2.70E-44"
                     /gene_ontologies="GO:0004843: cysteine-type deubiquitinase
                     activity"
                     /gene_ontologies="GO:0006511: ubiquitin-dependent protein
                     catabolic process"
                     /label="JX265_007481"
                     /locus_tag="JX265_007481"
                     /protein_end="200"
                     /protein_start="2"
                     /score="151.6"
                     /tool="antismash"
                     /translation="ENNPDVMNQLATKLGLSSELQFYDVYSLDEPELLAHIPRPVMALL
                     VIIPLTPAWDRSRKAEDANKDPYTGSGPDEPVIWFKQTIGHACGSIGVLHSLINGPAVD
                     FIRHDSDLAAIRSLAIPLDMTKRAEMLYNSEPFELAHKSVEQAGDSYADPTDGRDGGHF
                     VSFVKSGGKLWELEGSRNGPLERGSLSDDEDVLSP"
     gene            22629..23528
                     /locus_tag="JX265_007482"
     mRNA            22629..23528
                     /locus_tag="JX265_007482"
                     /product="hypothetical protein"
     CDS             22629..23528
                     /codon_start=1
                     /locus_tag="JX265_007482"
                     /product="hypothetical protein"
                     /protein_id="KAI1866906.1"
                     /transl_table=1
                     /translation="MRPQIALLTLSLLIAHGYRILQTNEDGWAALYLRSLFNALKASGH
                     DLVLVAPAENKTGSGSRDEQPRTRLESCHFNSCTVSPQVPETFGENKTQQRLYWVNSFP
                     ITSLRVAVTRIVENFWFGKRADLVISGPHSGTTLGSQVLSSGTIGAAAYAAEALFLPAL
                     AFSGASEADLPWNTTAIPESSVVYTELAEFLTSRVLDIGEPYLPDNTFLNVNFPKIESK
                     CRDPEDFEWILSRINSIAIEPDVRHCNKNRLPTEAEVISKGGCRISVSLGEGTTKLTAP
                     GWKQIQLRDNLESLWSCL"
     PFAM_domain     22686..23291
                     /aSDomain="SurE"
                     /aSTool="clusterhmmer"
                     /database="35.0"
                     /db_xref="PF01975.20"
                     /db_xref="GO:0016787"
                     /description="Survival protein SurE"
                     /detection="hmmscan"
                     /domain_id="clusterhmmer_JX265_007482_0010"
                     /evalue="2.50E-30"
                     /gene_ontologies="GO:0016787: hydrolase activity"
                     /label="JX265_007482"
                     /locus_tag="JX265_007482"
                     /protein_end="221"
                     /protein_start="19"
                     /score="105.8"
                     /tool="antismash"
                     /translation="ILQTNEDGWAALYLRSLFNALKASGHDLVLVAPAENKTGSGSRDE
                     QPRTRLESCHFNSCTVSPQVPETFGENKTQQRLYWVNSFPITSLRVAVTRIVENFWFGK
                     RADLVISGPHSGTTLGSQVLSSGTIGAAAYAAEALFLPALAFSGASEADLPWNTTAIPE
                     SSVVYTELAEFLTSRVLDIGEPYLPDNTFLNVNFPKIES"
     gene            25028..25895
                     /locus_tag="JX265_007483"
     mRNA            join(25028..25405,25488..25895)
                     /locus_tag="JX265_007483"
                     /product="hypothetical protein"
     CDS             join(25028..25405,25488..25895)
                     /codon_start=1
                     /locus_tag="JX265_007483"
                     /product="hypothetical protein"
                     /protein_id="KAI1866907.1"
                     /transl_table=1
                     /translation="MSSVPPAPPRPLSIAILLNSYKSRFLPAIQASYVRTISAVAPDAE
                     LSFFEPANKGEFPDPASFDLIVFGGANVDARRSHPWILKLHDFLRELVLRHPNKKVLGI
                     CWGHQTIARVFGGEIADMDVPEMGVTTIELTDAGRQFFPHATSSGVLSIQQHHRREVAL
                     PGKGFRQLAFENQVLINEKNSILTLQGHPEKDAQTARLRMHDSMRWYGFDALDEKSWAK
                     LDAQIESEHEGQIIWQRILEWVDEPVLGSGMRMGRELKM"
     PFAM_domain     join(25316..25405,25488..25709)
                     /aSDomain="GATase"
                     /aSTool="clusterhmmer"
                     /database="35.0"
                     /db_xref="PF00117.31"
                     /description="Glutamine amidotransferase class-I"
                     /detection="hmmscan"
                     /domain_id="clusterhmmer_JX265_007483_0011"
                     /evalue="7.00E-09"
                     /label="JX265_007483"
                     /locus_tag="JX265_007483"
                     /protein_end="200"
                     /protein_start="96"
                     /score="35.8"
                     /tool="antismash"
                     /translation="PNKKVLGICWGHQTIARVFGGEIADMDVPEMGVTTIELTDAGRQF
                     FPHATSSGVLSIQQHHRREVALPGKGFRQLAFENQVLINEKNSILTLQGHPEKDAQTAR
                     "
     gene            complement(26333..29553)
                     /locus_tag="JX265_007484"
     mRNA            complement(join(26333..28105,28163..28564,28615..28712,
                     28770..29043,29104..29553))
                     /locus_tag="JX265_007484"
                     /product="hypothetical protein"
     CDS             complement(join(26333..28105,28163..28564,28615..28712,
                     28770..29043,29104..29553))
                     /codon_start=1
                     /locus_tag="JX265_007484"
                     /product="hypothetical protein"
                     /protein_id="KAI1866908.1"
                     /transl_table=1
                     /translation="MPRPRSRREISDYSSSDSEEEIPRRTTRPKTRKNLDAFGYSSSSG
                     SEDDRNRKSAGSNTNQNQKKKKKRKPSPQRSINRIWRHFAAKKFTKALSILPFDPVPLP
                     TNQDRPNELLSAGYERAVEECRRKVKKIIQECRRVNTRYRDPGWDIDWDLKMVKGNCLN
                     YLGSNKFDIAGPRLSSSTSIPKSVKRVHEIYPNPTFMEDLDAGDVKQGNLGNCWLIASL
                     SALANVEDGIKRMCVEYDTRIGIYGFVFYRDGEWVYSIVDDKLFLTSPNWDSPSLQRDL
                     LSQIDRENEDAEQVYRKTYQTGSKALFFGSNKNQNETWVPLIEKAFAKVHGDFSSLIGG
                     WIGEGLEDLSGGVTTELLGSDILDLDGFWENDLCKVNQEFMFGCSTGLLDGGYGERNGI
                     REGHAYVVMDARTLKNGERLVKLRNPWGKLKKGIWDGPWSDGSKEWTNEAKEELGHQFG
                     NDSVFWIRYEDLLRKFQHFDRTRLFRDPDWRCCQRWIGVDVPWKPQYNEKFHITLTKES
                     PLVLVLSQLDNRYYKGLHGQYSFRLHFRLHEQGRPESEDYIVRSHGNYLMDRSVSIELP
                     CMEPGKYSVFVSVVGERDTDVSTVEDVVKRECKKRQEHDKLASVGYAYDLAHAKGVAHL
                     EQVAQLRKQSDAKKASSSRKQERRKLWEKRHLNRDISKKQQKKNSEKRDRNREAREAER
                     KKKEEAEAAVRKKEEEAEAAERKKKEEAEEAERKKQEAEKPQDKAVQTDKNDASAENSH
                     TKADSSSSGQDAAKSEETKDSQAAGQEEQTKPEDKLAEAKSAPPPPPSETKRDYSSDND
                     SSDSPVSDWEELYSSDDMSKKPRMAPPPPPPANNDKTVETDDEAGLPDPWNAICIVGFR
                     VYSKDENLDLRVVIEGGELAEGGMGEKGAQDIDNAQINAAGEREKNNENEKVKDEVEII
                     DGAPVVRAKVQPEENTEKADANIADDNKPDAPEYDVQSINSDESSSPVPTPGEEHDDPS
                     QNCTPQGVS"
     PFAM_domain     complement(join(27899..28105,28163..28564,28615..28712,
                     28770..28935))
                     /aSDomain="Peptidase_C2"
                     /aSTool="clusterhmmer"
                     /database="35.0"
                     /db_xref="PF00648.24"
                     /db_xref="GO:0004198"
                     /db_xref="GO:0006508"
                     /description="Calpain family cysteine protease"
                     /detection="hmmscan"
                     /domain_id="clusterhmmer_JX265_007484_0012"
                     /evalue="1.60E-56"
                     /gene_ontologies="GO:0004198: calcium-dependent
                     cysteine-type endopeptidase activity"
                     /gene_ontologies="GO:0006508: proteolysis"
                     /label="JX265_007484"
                     /locus_tag="JX265_007484"
                     /protein_end="477"
                     /protein_start="186"
                     /score="191.7"
                     /tool="antismash"
                     /translation="VKRVHEIYPNPTFMEDLDAGDVKQGNLGNCWLIASLSALANVEDG
                     IKRMCVEYDTRIGIYGFVFYRDGEWVYSIVDDKLFLTSPNWDSPSLQRDLLSQIDRENE
                     DAEQVYRKTYQTGSKALFFGSNKNQNETWVPLIEKAFAKVHGDFSSLIGGWIGEGLEDL
                     SGGVTTELLGSDILDLDGFWENDLCKVNQEFMFGCSTGLLDGGYGERNGIREGHAYVVM
                     DARTLKNGERLVKLRNPWGKLKKGIWDGPWSDGSKEWTNEAKEELGHQFGNDSVFWIRY
                     EDLLRKFQHF"
     gene            33474..34796
                     /locus_tag="JX265_007485"
     mRNA            join(33474..34230,34288..34796)
                     /locus_tag="JX265_007485"
                     /product="hypothetical protein"
     CDS             join(33474..34230,34288..34796)
                     /codon_start=1
                     /locus_tag="JX265_007485"
                     /product="hypothetical protein"
                     /protein_id="KAI1866909.1"
                     /transl_table=1
                     /translation="MPRLELPGLGPLARVKALPLPVIRVIALLVLANAVVWAAVGVVLH
                     YYPSMISPAVLSYTLGLRHALDADHISAIDLMTRRLIASGQRPVTVGTFFSLGHSTIVI
                     ITCIVVAATSGALRDRFDNFEYIGGIIGTSVSAAFLILLSLGNGWVLYRLVKRLRQVLN
                     QPYPHDAAGSTDGDEAAANLQLEGAGFTATIFRKLFRIVDRPWKMYPLGVLFGLGFDTS
                     SEIAVLGIASIQGAQGTSLWIILIFPLLFTAGMCMLDTTDGALMMALYTSKAFARDTVA
                     ILYYSIVLTGITVFVSAFIGIVQVLSLAQNVAEPEGSFWDGVSAIGDNFEIIGGSICGL
                     FLVVGLGSVFLYKPWRRRMERRRARQLPSNDLEGDLERTPALIESSEAEYAPAEPRDSV
                     EHLKPSPGTQKASETHTSIGLS"
     PFAM_domain     join(33627..34230,34288..34577)
                     /aSDomain="NicO"
                     /aSTool="clusterhmmer"
                     /database="35.0"
                     /db_xref="PF03824.19"
                     /db_xref="GO:0005886"
                     /db_xref="GO:0015099"
                     /db_xref="GO:0035444"
                     /description="High-affinity nickel-transport protein"
                     /detection="hmmscan"
                     /domain_id="clusterhmmer_JX265_007485_0013"
                     /evalue="1.20E-70"
                     /gene_ontologies="GO:0005886: plasma membrane"
                     /gene_ontologies="GO:0015099: nickel cation transmembrane
                     transporter activity"
                     /gene_ontologies="GO:0035444: nickel cation transmembrane
                     transport"
                     /label="JX265_007485"
                     /locus_tag="JX265_007485"
                     /protein_end="349"
                     /protein_start="51"
                     /score="238.2"
                     /tool="antismash"
                     /translation="SPAVLSYTLGLRHALDADHISAIDLMTRRLIASGQRPVTVGTFFS
                     LGHSTIVIITCIVVAATSGALRDRFDNFEYIGGIIGTSVSAAFLILLSLGNGWVLYRLV
                     KRLRQVLNQPYPHDAAGSTDGDEAAANLQLEGAGFTATIFRKLFRIVDRPWKMYPLGVL
                     FGLGFDTSSEIAVLGIASIQGAQGTSLWIILIFPLLFTAGMCMLDTTDGALMMALYTSK
                     AFARDTVAILYYSIVLTGITVFVSAFIGIVQVLSLAQNVAEPEGSFWDGVSAIGDNFEI
                     IGGSICGLFLVVGLGSV"
     gene            complement(35029..35922)
                     /locus_tag="JX265_007486"
     mRNA            complement(join(35029..35096,35151..35346,35452..35468,
                     35541..35669,35726..35741,35799..35855,35920..35922))
                     /locus_tag="JX265_007486"
                     /product="hypothetical protein"
     CDS             complement(join(35029..35096,35151..35346,35452..35468,
                     35541..35669,35726..35741,35799..35855,35920..35922))
                     /codon_start=1
                     /locus_tag="JX265_007486"
                     /product="hypothetical protein"
                     /protein_id="KAI1866910.1"
                     /transl_table=1
                     /translation="MARKLSPEEIQVFKDLFDSYDPDKDGSITVEEFAKVMSSAPGKQP
                     TQAEVEQIIKEVDLDGDGTINFNEFITMMTGLPYPPKDEEDAEYSKAWKEYEPSLNGSI
                     TASQFRQLMNGLGDPVTDVEVEQLLNNVDGEGKLSYKDYVHFMKNRNIEDDIVSGYQ"
     PFAM_domain     complement(join(35452..35468,35541..35669,35726..35741,
                     35799..35825))
                     /aSDomain="EF-hand_7"
                     /aSTool="clusterhmmer"
                     /database="35.0"
                     /db_xref="PF13499.9"
                     /db_xref="GO:0005509"
                     /description="EF-hand domain pair"
                     /detection="hmmscan"
                     /domain_id="clusterhmmer_JX265_007486_0014"
                     /evalue="2.20E-17"
                     /gene_ontologies="GO:0005509: calcium ion binding"
                     /label="JX265_007486"
                     /locus_tag="JX265_007486"
                     /protein_end="74"
                     /protein_start="11"
                     /score="63.4"
                     /tool="antismash"
                     /translation="VFKDLFDSYDPDKDGSITVEEFAKVMSSAPGKQPTQAEVEQIIKE
                     VDLDGDGTINFNEFITMM"
ORIGIN
        1 ggtttttttt tttttttttt tttttttttt tttttttttt tttttttttt ttttttccca
       61 aactgagaaa gcgcggcgca gaattcaggc tcctcgtccg ctctcctttc tccgttctac
      121 attatttggc atacatgcat ttatggacag taatggttgc tttttgaata gaggaaactt
      181 gtcgacggat tataagggaa gctttgttaa gctgatatat atgctgcaag ggataccacg
      241 caaatcatgg tgtgtagcca cgcgatcttg gggagatttc actcgtctga attattggga
      301 aactatttgc ttttgtaaga atgataaatc tggccgaggt cattctaact gaatgtgtcg
      361 aaggccaggg cccttataga tgaagccgaa ctagaccgtt aaagacctag gaacaaatgg
      421 cctggattta ttcagcagag ccagaccaac ggcaagatcc atctagtaga ttgcagtctc
      481 gtacaatttc tgcatcccgc tttctgtgca gctacagtgc tttcaattct ccgtactgcc
      541 gctcgctttc ggacaaaacg tacttttcga aaggctcaac gctgctatgg aagacagaat
      601 tgacgaacgt ggggatggga aagcacctct cgaggagagc gtttgaggcc ttgtcctgca
      661 tgggaatcgg tgacacaacc tggtgcacac tggcacgcag atagtcattg atcagctggg
      721 ccaggctgtc gctcacatag acgccagctt cggtgggaga ttcgctgtaa ttcggaacgg
      781 acttgccaga atgctcacga tcctccacct tgaggccacc tggagcgcct tggaagagca
      841 tattgatcac tctaaagtcc gtgtgtggct acccgcgctt ctgcttacca gacgctagct
      901 tctttatggg cggcggcgga tatagttggg tctgatctcg ttggctcgag acgaacgacg
      961 tcctaccagc gcgcaggccg ggagctccaa cccagtccag atgacagtca agatgttccg
     1021 cgccacctcc atgcagatat tcagatgtct ttgcaagaaa gtacggaacg ctgggatgac
     1081 ggactcaggg ggccacttga taggaaactc ctcgtgattg cgccacgtaa ctctcttacg
     1141 tggcgcaact ctcctactct tctcctttac agatgtgccg agccatacgt tcctgccggc
     1201 agttttcata agtaagaaat accataaagc ctgtgctaat agccaatagt tgccgtattg
     1261 gcgggactcc cagcgttcat tcaaactttc agccgattta caacacagtc aaagacaagc
     1321 gcccggctga tcccgcattc ggatcccgct tgtcaggtcg cagatacgtt cccagttggt
     1381 aattcaacat tccatggaaa aggacgcaac gaagatcgac agtcttgaac tccccttatg
     1441 gtagcagatc ttcctcccgc ggaccagtca gaaagcgttg agtcgcagtg agtgcgacta
     1501 gtatgtcaac aacattatat gcaacttcgg agtctgaata gtggggttcc tcaggcccga
     1561 ttaacctcgc caaatctggg gctcggggca atctcgagcg agccagtctg tagttactgt
     1621 aactcgtacc ccgtagtggg tcgcacccag tcttttgcaa ctagccttgg gctttgtaaa
     1681 gggctcttcg gacgctgttt gagccctttg ctggtctttc ctacatatgc ggcggttgtg
     1741 ccgccccgga gaaagatgaa agtacttgca gacagtggca tgcaacccgt gtgactatgt
     1801 cgcattattg atgtgacatc ttaccggaca tgagcactac tatgggaacc ggtgaagctc
     1861 agaaacttgg aacgggtcta cacggaccaa gtaatacagc atgtccaatc aaatggagga
     1921 agctgcctcc tatacctaag atggtacacc atctccctcg ctattacccg cgggtccatt
     1981 caataaaaat tggccagtac ttttatgctc caacggaagc tggtccgtgt ggacccgttc
     2041 caagtatctg agtttttagc ggtatcctgg cttggaaact cgacaatctg tgaatcggac
     2101 gaatcgatgc gcctttttgc aaatgaaacc cccctgcatt tccgatttca agttgcatgc
     2161 agcgaggttg gcattccctt gctttggtcc ttgtcgcggc tacggtacaa gccctagcgc
     2221 gaacctaaac actcagctga gccaatctct tcgactttgc tgaataacct tcgagtacat
     2281 cgacggtgac aaacctatag gaaaggtcca atcaactcag gagccacatg accctgactc
     2341 gcaaacagtg gccgcgctgc ttctggtttt actgacatcg ccttcatggt tcgtccacgg
     2401 agcgtacccg gaatataatg aaggactcgc aacgctggtg ggcagtgagt tccatttcgg
     2461 ctcggagtcc gtcgagacac gcgtcgtgct gcttaaagcg ggtctcgggt cgggaggctg
     2521 acggccgact atccctttat gcctgcgtgt acaccagcag tgaaggaaga tgcaacttgt
     2581 cgccttccca gcgctgcccg ccgagtatga tttgtaccac taagcattgg ttaagggcct
     2641 cgacgcgcgg ggcgccttag cgatttgagc atcccggcac actactacca gcggcgatta
     2701 tccagctgat cagcgtgggt gggtattagc cactgccagt tgccttgcgg cgacggcctt
     2761 ggcaccgtct acttggggtt tcaaccgctg ctactcagcc cttatcgcca atcattgcaa
     2821 cctttccacc ctcatacgct accaatagtt aagtttcctg gtaccggaac gatcttgacc
     2881 agtgatgacc ccgtcgtggg cgttatcctt atcacggagc tgcagcagga tgggtggtac
     2941 gagtccttgg cattctgccc gaataaacat atattaataa cttgcccaaa cgcacccgcg
     3001 ggctacgacc tcgatcctga aggccctgag gccgggtcac acatcttact acgcattact
     3061 caacgcgatc tctatgccgt cctcacttcc tatcttagtg atccggccgg atttggtgga
     3121 gcgggttttg ttcctgacac ctggacgtaa acgagcgaga tacacggcag cgattaggca
     3181 gggtgaggta cggaatactg gcataccact tggactctgc ccggtcaacg agaatgccat
     3241 cttagtcgca gatccgggca agaaatgtca taagtttaag tctacacacg aagacgtgca
     3301 gaagctcggc cctgctcacg gaaaagagct cagtatagcc ttcggataga aatgtggtat
     3361 ctggcgtcga ccggttggat attgacgggg gcaatttgtg gtagtcgaat ttcagtgcgg
     3421 aatcaatacg acgagcacca tatgccactc aaagcgatcc aaacaagccg ctacgcataa
     3481 tctgggtgga gatggtggcg gatgtactgt cagcttgcga caggttccac aggagctcgg
     3541 acggcaacac ggcctatacc gtgaattatg ttgatgattg tcttgtaaag accgaccttg
     3601 cacagactag ggatggatga gctaggtata agtcaacgat ggataggctg attagcccta
     3661 gctgcgtaga agtctgcgcg gataccaatg ggaagcggaa actatttttg gcctgtgcca
     3721 gcgagatcga ggtagactgg ttcagccgga cagcatcttg gaaggatata gcaggcgcca
     3781 cagctgcaac tattaaggta acgatcgaaa ctggataagt ggtcccgctg ctcgatgact
     3841 gatagttttt cttacacact cctcttgtgt gtttgaggta ccctcggcaa gtcaggtggg
     3901 tataggttac ctccaaacgt ttgccggcac caacaagtat gaaaaccgga aacatattcg
     3961 accgcaacga agaaaatcat aagaaaatca acgaaaaagt cgcggagggg atactgtaat
     4021 tggacgcagg gatctaggga gaatgcaaca acttccaggt gatgggaaat gctagtatac
     4081 ttaaataata tgctccatga aaattgatat tcgctcgaca tagcatcaga tgtcttactg
     4141 ctccgacatt agttaccaga atgcactacc gtgcttgaag ccgaattagt cccaagatgc
     4201 actttgggtc agggagcgct cagcagatct caaaacccat cggttagtaa ggcattggtg
     4261 accataaagt catacgatag gctttgcctg cgtatcatgt agaatcaagg aaggtggttc
     4321 ttcggctatc ggtacaactg tcgcgcgatg ctggcgagct tacaaggatg ctcgagtcat
     4381 gagtcgagcc ctgtcgaggt tgcatggcca ctaggctagc cgacggctcc tcccgtgaga
     4441 tcgacatgag cattgccgga ctgagcagaa ctctaatcat gacagccaat cgcggctgat
     4501 ccgtctcccc cggaggcaca ggtcggaatg tatctcccgc ctttcgtgca gcaagaaaaa
     4561 gcttatttgc aagttacgta actattaagt cgaaagtggg aatccgaaca actcccgatc
     4621 agatcgtaag atgccgtaac taccgttgaa actctgagaa tttctacgcg ttgacacgga
     4681 caggctccca tagaagcaaa aagcactgtc cagtacttat tggtatagga aggccgataa
     4741 tagcgaggga aaagagactt ttttaggaat aatagtaagt tgtaattatc tgattggata
     4801 tcttctagta tttggttcgt gttaaagcgt aggaaccttt tgggcttcaa cggtataccc
     4861 tttatggata gagccaccag cctcaactct taacaggact tgcaccaaca atttggtata
     4921 tcgacatctt gcgtcggttg aataggggtt caaggaccta accatttatt aacttatgac
     4981 tactcgtcaa aaccgctttt acagagcatt gagtatataa taacccgggg ctttagtaaa
     5041 gcgctgtttt atcactcgct tgcgcggtat attttctgct ccaaggacgg taacaagagc
     5101 ggcaggatgt cgatgaactg gatgccgaat ctcatctcac ctcaactgca ccagggtctc
     5161 aaccccatac tcgatcgtca tactacgtgc aggggggttt ctgcactagg cggcccacat
     5221 cctcccacca ctttttatat tagaagagcc gatgggatgc atgctaacaa ttccatgccg
     5281 accggatggt gcaatttgct gacccccggg tgctgcgacc gtttgcttgc ccctctttgc
     5341 tgatagagac agacggacat gacactgaat tctacatgct cctccacttg agatcggtca
     5401 acgaggcagc ctgccgttcg ccaagccacg gctttgaacc gcgtgtgcga gcctgctaga
     5461 gccggtggga ggctgccggt cttaaacaag cccaataatt gacctgtcag tccccggacc
     5521 tcacccaagt cgaactgaat acctacgctc ctgaatcttg ttggtggcct ccctacggaa
     5581 ttgggtgccc accaggccga cgtcatggaa ttcacaatcc agccgcctac gaacccggtg
     5641 gaccgccggc ggcaccagaa ccgcatcgcc cagaggaagt tccgccgtga gtccaccgcc
     5701 atacttgtag gtaggcattg cctgggttga caggcgttgc agaaaaaaga gaccagaatc
     5761 tggcggccac gagccgtgct gcgtgtggct cgtctccact ggcggcccct gctgtcgtcg
     5821 attcaagcat cgacccccag cccattggag aggccacctt tactagcctc ttggctttca
     5881 cgcaccagcc tgatgcagca tttgcgggtg aggactacct gggccccgac gcggccagcg
     5941 cgtggagcaa atcggctaca cctgccgtcg tcgacccaaa ccacgaaccc catgggcagc
     6001 ctacaaaccc gccacccatt gaagaggtca actttgctag cctcttagct tttgagaacc
     6061 agcctaatac ggcctttgct agcgaggact acctagtgca gctgctgtca agcgtcgcca
     6121 ccgccgacac aacgtccacc cccgacttgg tgggcggaac ggccagcgca tggaatgata
     6181 gcgccgccac ggccctgact accacaggca aatcggccac accttggctc gacgacggcc
     6241 taaatccggc gccgtacgag catgccagac ctcgccatct cggcagcgtt ggctcgttgc
     6301 acattgcagc gcagaagggc aacgagcgga tattgcggct gctcctgcag catcacagta
     6361 atgccaacga caaggacagc gacggccgca cgccactgat gcacgctact atgtgcgacc
     6421 acgtcggttc catgcggacg ttgctggccc atggagcgcg tattggcgat accgacaacg
     6481 agagccgctc gagtctgcac tgggctgtgc tgtgccgccg gcacagcgcc ctcgaagtgc
     6541 tgctggatta ctactctgag aaaagcgccg cccagtcttg tgacatcaac gcctgcgacg
     6601 atgcggggtg gagtccgctg catatggcca tcgaccgtgg gtttgaggcc ggcgtcgtcc
     6661 tgctgctggg tcacggcgca aatgtccata ccaaggcgca caagggtccg tacgccaagg
     6721 gtctgagccc tgccccggcc gtctaaggca atcctgtcat gggaagccct atcagagact
     6781 ggcttttcgt gctgattaga tttcaaaggt ctttctcttc cttttcctgt agtcacaact
     6841 ctttttctgt cttgtcttgg cgttgctccg ggtctacttg gcgttcattc gtttggtcag
     6901 gaagaacaag agggctttta ctccattata cacagtactg atcgaataca gtagaacagg
     6961 aagtagcctc tgtaggctga caatcagctg gttctaaaag atagaccggc tacttgatat
     7021 gcagacagcg ccgccagtcg tatggaaaac tgcgaaggga gccgagtcat tatgagaagc
     7081 atgcggttag cgggagttgc ccaaacagaa ccgttgccgt aacggctggg atatcctcta
     7141 gccttgatgc cgcacgtgcg acaatgactg gggcttgtgt gaaaataccc tacccggcac
     7201 ccagcagaat ttggaagcgg attgccgcag tcagggttga gcccatgctc agcgtatata
     7261 gcagaccacc tccaagtcca tatagaatgt gtgcctgccg agaatagaga tgaaaagccc
     7321 agaaatcagg gaaaaaaggc ctggttgtca agttccctaa ttagaattca cttcaaatgt
     7381 gaaggcggtt cataaaaggc aactgatatg cttcgaaaat aagcggtgag ctgtacggtc
     7441 cactctgccc ggccgggtga ccatcaatgg cctgaaatac atgtgtatat gtgatggcag
     7501 attgacccga ttttgactgc gcaactcgtc aagtttttgt ccttgtcaat gactgtaatt
     7561 gaaagctcca tccgattacc acaacacagc gtatatgtac tgcaaaattc agatgtcaca
     7621 gcgaaaacca ttgcatttag acatttcatt cagtattgct tactatcgaa tctacggtct
     7681 tgctttcagt cattgtgcaa gaatgacagt taaattctgg gattatatgt atgatgctgt
     7741 ttctgccctg actagttgtg tactcgaact cgttgcttca atgagccgca aataggataa
     7801 ttatacccct gttcacatcg atgtcacgct aacgtgttgc attgtaaatc tctagctcct
     7861 ggccgctccg gccctggtaa gaatcatgtt ttcgaacgat taatgctaaa aagttggaaa
     7921 cttcctggcg agcaagattc atgctgtgat atgtcacatt agcgagcatc tagtgtaagt
     7981 agggcatctt ggtggccggc ccggggggga tgatgtacgc catgtttctc agcgtgtctg
     8041 tgtagacgat tgggaaatta ggaggcatct gctccaaccg agaaacgatg ccaggatgaa
     8101 tggcgcaaga tctcctatac gacggcgctg aaatatggca gtgtctccat ctgatgtaag
     8161 gacggtgctt gtcctggctc ggatatgacg gtagcaagct catctttcac catcggaacc
     8221 tctggtttcg ccaacagttc ataaatggag gcactgatgc aacttgagtg tattgaatag
     8281 taagaatgaa aagataccaa atcccctgcc cgtttgtagg gctgaggaga gagggtttgt
     8341 aggcccaacc tgtgtaacaa ggcactgcgg cgcagccaca gatgccgtca gccaccccgt
     8401 ggcgtatcag gcccattgta taggtgaacg agcgttattt tcttgaagtc cataacttac
     8461 gcggcagaga atgactatag gaaatagaac gcaaaaccac gctaagccat tctaggccac
     8521 aagtccaaac tacacaaccg aactcaatat cggcatcaat gcgccgcaac agctgcgccg
     8581 tacagctttg caaccctgac cctatgaagt tctagccctg tcaagtcctc gtagactctg
     8641 ggcctctccg gcgtaataaa ttgcttcatc ggcccaacat taacctcgcg cctgggtttg
     8701 atgaaacatg caatcgattg acgctctggc aagatgccgt tggccacgtc ttgcatatca
     8761 attggggtag caacttggtg cagacccgct ttgaggtagt tgttagtcat gtactcaaga
     8821 ctgttactca cgtacacgaa cacctctgtc gggtgtgagt gcgggagggg aatgaaagcg
     8881 tccggtttgg agctgaagcg gtcttgcacc tcgagaccgc ccgcgtcatc ttgaaagagg
     8941 agcgtgatca tcccaaagtc ggtgtgcggc caggcacgac ggtacttgcc ggtgttcagc
     9001 ttctgcgtgg aaatcggggc gtagtaattc attcgaagtt cgtcgataat aggagaagca
     9061 cagcagcggt ccagaagctc gcctttgtga aggccgagac cttgctccaa gttttgcagc
     9121 acttcgcggc ctacgacatg gcacttctcc aacaagccct ccatgaattg acggtagcct
     9181 gggatactgg actccgatgg ccacttgcta ggaaactcag tatcggccgc agaactatga
     9241 tcaaagtgtt cctacaaagc cagagaggat gtcagtaatt ccgtctataa gtagaggtaa
     9301 gggggtaatt tagtcgacct tttcatcttc caagccgtca ttctcgagca tatcgagctt
     9361 ggaggtattc tccgatccaa cgtagctcca acctcgttga ggatccgcat tacgttcgtt
     9421 ggggatggct tctttttcct tgacgggaag cgaaaaaaat ttcttgccct gcatccacca
     9481 tgaaccgtca gtagttgtca ctcattaata atttggcatc ggcgaatatt acccatttga
     9541 aaccttcctc gattgtttct gctgtaattg aagtgttaat aaggcgcatg gcaccgtgtt
     9601 ttttgagttc ttcagcaatc gtagcggcca atttagcgcg gtcagcttcg gtaccattgt
     9661 agaagatgga aaaatcaata ataggaagag aagacatttt gttgcgtggt agtgatatac
     9721 tgagtagcca aatgagatgg agtggtcaag aaaatcgagg atgtgccaag gtcgaggatc
     9781 tatgcgcgag agacctgaaa gatcgtactt tggcgttttt ttaatattcc atttgaaatc
     9841 tcttctgata tctcgactat aatctacaca tgattatgag ctacacaata aacaaactgc
     9901 cttgtcggga agacactcaa gcacagggga gtacagttac cattgctgta aggatgctac
     9961 ctgcaagtac cattcctgca agtaccctcc ctgcaagggc ccgtcctgca aggtcagcat
    10021 gcacaccttc ctgcaaggtc agcttacacc cctttctata agggtagtac ataagggaca
    10081 ggggtcctga aagcttaata cacgtccgag cgggattagg cattcctact aagtaacgaa
    10141 tacccgcgga gcttcatgat tatctgtaca tagtctctct atttattatt ttcctgcact
    10201 tcgctgacaa aatgcattaa cgctgacgat actacccgtg ccgacacggc agtttcacga
    10261 atccaggggt ccatctctcg ggtggggcgt ggtacgaata gatggtttcc tccgaagctg
    10321 gtgacctatc tgctcgtccc agtatcatgg ccctccaaat taccaagcag cccgaactta
    10381 cctagttgtc tccgagttgc tcatatcacg ctcacttagc aagcgagttt attctttcct
    10441 cactaggcac ctccagcttt tccaacttcg gtacccttcc tccagcatta cgagttttct
    10501 cagcttgtca agagcctgag cttcccattc cccttgtcgt cataggccac ttttctagcc
    10561 tgacagtatg tcccaatcca aagcgtcacc cagcacccat gacacgatga ccgcatcgcc
    10621 tcgtctttct attcttgacg aacaaggcct ggaactcacg ccggacgggc agcatgtacg
    10681 ctggtcacgg gcaaatcagc gccacccacg caactggagc aaagcgcgca aagcctacga
    10741 cacagggctg atcatttggg tagacgtcta tacgtatgag ccctgcaaaa ctgctctaga
    10801 atcatgggga tcataagact gacaattctc tagtactgcg gtgaacagtg caggcgtgag
    10861 tccaagcatg atcatcaggt ctgtcacggt aaactgacta ctatgcgaca agggtgctgc
    10921 tgccagcgaa gcccgacatg agtacggtat ttcgaccacc atgtcagtat ttgtcttcgt
    10981 tacgctgtac gtatcgccat aattccccct atcggatgca aactttgttc tgacaggata
    11041 agctatctgt tgggacaagg cgtcggcgga gtcatcttcc ctccatactc tgaagccttt
    11101 gggcgtaaga agctatacat tgtgagcacc gggttataca gcatattctg tgttatgatc
    11161 gcggtagtcc catcgctggc cggtgtagcc atcggtcgtt tcatgactgg tgtgctttct
    11221 gggatcccga ccaccatcac tagtgggagt atcgaagact tgttcaatgc caaagaccga
    11281 atatggtgca tcttcctatg ggctatgata tcgaatctcg ggctggcctt agggccaatc
    11341 atgagcgcgt atatcatagc tgctcttggg tggtgagtcc agcacactgc tgttacaata
    11401 tgaaatgttt actgatgaat tcctccaggc gatgggtatt ctacatcgct gccatcgtgc
    11461 ttgcagtcac aacgtgctcc ctcttcgcgc tccgcgaatc tcgaccttct ttgatccttt
    11521 cccgtgaggt ggctatgatc cgggaaagca ctggattaga tgatctgcag gctctcaatc
    11581 ccgacttcac accagatctc agcaccttcg cacgcatggc tctctttcgt ccagctcgac
    11641 tgtttttcac agagcccata atctttatgg tcgcagtcat aagtgctgtc gccgctgcga
    11701 tagtatactt gttcaccgtc gctctgccta cagtatacga gcaatttgga ttctctgaag
    11761 aatctgcttc cctgcccttc ctagcgatcg gcttggggtt aatccttagc gttttcacac
    11821 gactcataga cgacagaatc gtggcgcggc tgcaacaaca gggccgtccc ctcaaacctg
    11881 aagataagct gctgggcttc tccactggtg ctccagccct cgcgtgcggg ttgtggtggt
    11941 tcgcatggac catcccaccc catgttccca atctgccttg gatagttccc accttggcct
    12001 tgatctttgt tggctatgct ctcaatgagt ttgacaccgt actgattgga tatgtggcag
    12061 atagctacct cagctattct gccagcggat ttgcggccgt agccttgctt cgttcaatct
    12121 tgtcagcgac tttcccattg ttcgcgccac ggatgtttga gcgactgagt gcaaatgtcg
    12181 ctatgtccat attggccgct ctagggacgg gtttttgcat tgtgccgaag ctattcaccc
    12241 gctatggaga gcggatcaga gcgaagagta aatttgctgc gcatagtctg caggtatatg
    12301 aggaaaatgg cgtggacgag aacggatact gattggtgtt gaatcgactc tatgccttat
    12361 catccatcag acgatggcag tcgagcaatg aagctgcacg ctgcaatgac ctaatcataa
    12421 cgacaaatcc cttgctttct tggctgctcg ggcccttgca gattagaatc gtgaatacct
    12481 tatcgtagcc acgctctctc aaccaggaag ggattatgtt agagaaggga aatccggttg
    12541 agtaggataa atgataaatc gagagtcaaa aacattgaga cttgacccat ataccggaat
    12601 ctccaattga tatgtggtat acagtgtatc ccgtattcac cctggatctt tgagtttctg
    12661 attatgcggt gtttgagtcg atgtcacttg cagtgattgc aaacagagct tgtaacccct
    12721 ggctccaaaa gggtcaatgc catttgaaac cggggccgat atcttttata gcgcaagcaa
    12781 tgtgcccgct ggaacttggc caatggataa atctaggtga aggtgcagtt ggggatagca
    12841 caagcacccg caagcgttca ccgcagtctg tattgacagc cagtgaggac tattcgtagc
    12901 gcttccaatc aatgtctccg ttttcattag tccacgagga tgggcgaatc aaggctcctt
    12961 caagagaggt ggtacaatga ccgatgcatt acaggcagtc atttttcaag agaatataga
    13021 tgtttgtagc gcagccaact agcccttcac tccagaccgg cgaaacacat cctgcctcgt
    13081 actgttgaaa accgtcttgc cttgcaaaaa ctgcaggctt gaaagatact ccacattttt
    13141 gcgtaacgct tgcagagtct tgtctctggt ttccttatct tgcaggcatt ccacaacatg
    13201 tgcaccactg cctagataac ccggatcgag acagtgacca ctgcagctgc ttgcgttaca
    13261 catcgtcaga cgggcatcgc cgattcttcc tttgcgctgt tccacccatt ccatgacagg
    13321 ccagaggaga tgtgaagacc cttgccggga cacattcgcg ttcaccaccc ggagccactc
    13381 gtcggagtct atcgcgcgca gcttcagtcc agtaccctcc gagactaccc tccagaattc
    13441 gcgcacgggg attccttctg tcattttcag agcctcgggt gcgctatcgc gctcgcattg
    13501 gctaccgagg cacgcatgga tgatgcgttg cgcgacatga tctgcccccg cgagggaaac
    13561 tatcgcgtcc tgctcgccat caacgaaggc cccggcttca catgcccctg cgactagccg
    13621 ccagatgaag tcatctgtgt tagcgatacc ttcggtcgct gttccgatga taatgccggg
    13681 cttgaccgtg ttgatacgct ggccagcggg agcccgagcc atgcaccgat caactagaac
    13741 accagatgca aatttggatt gcgaatagcc gtttgcggat gagagatgag aggagtcgtc
    13801 tcttactgcg atctctgaaa ggtgcatatc gccgcccgag atgtaggtga agtgttgcag
    13861 gggtccagat cccaccaacg cgagcttcaa gagttgcata gtgctgagga cgttcgtcac
    13921 acgcagtcgc tcatagctcg aggaccagtt cacaacggct ccgttatgta tgatggcggt
    13981 aactccttct gactcctgga cacatgtgcc ctcgaggcgt gcccactgat ccatggaaac
    14041 acccagccgc ggctgtgcaa ggtctcctgg ccagacttca acacggcttg ccagcgcagg
    14101 tgaccaccat ctagcggtgg tgccggctgc cacgatccgt tgaaagccga cactggcatc
    14161 tctcgcccga actagcacga tcactttcga tacgctggca agagccagca gctgtcgaag
    14221 gatttggctg ccaaggaaac ccgtcgcccc tgtcaagaat accacacttt tacctgtttg
    14281 caaccttatc tttggcagga cgtgttggtt gggctgcact tctgccattt ctttgtcaag
    14341 ctcctcgatg tcttgcaaga tattggccgc tctggcttgt tcttcagatt gcgggacaac
    14401 ctggtcccag ctgcgtacaa tctcggcgat atcccgaacg ttcaggttgg ccctcctaaa
    14461 agtcttgact gggatgttga ggccataaaa atcgttaatt gaccttgcaa gtgaaacagt
    14521 tcgtagcgag tcgaggccta aattttccaa tgtggcattc tttcccttta gaggactctc
    14581 tccctttgac tctggcctgc ggaggacatt gacaagtatc tcactgacct cgagcgcgac
    14641 tgtatcatcc tggggtatct cggtcaggac ttcctcgctc gaaccagatt cagtgtactt
    14701 gaacagctcg cttgtcgaaa ggctccgagc atgctccttg agcttcttac ggtcgacctt
    14761 tccattcgaa ttgattggaa gcgtggcgag aggtatgtat atccgaggaa ccatatattc
    14821 aggcagagtc tcgttgagac gagagcggat ttgggcaatc agtatgctca acttctcatc
    14881 cgatacagag ctcgactgaa gcgtaccaga gcctccgccg ttgttgtttc catccaaatc
    14941 tcgatcctct gagcatttta ggaacgctac cagcctgggt ccactatcgt gcaattccac
    15001 caagtcaacg gcgacatcac cagttattgg aagcctcgat ttgatatttg cctcaacctc
    15061 ttgatccttc tcaaccgacg agaccacgtc gacagccaat tgccttgatc gacctaggct
    15121 tttgcgtatg accgattcta cttcttcgac ttcgagcttc tgtcctctca ctttgaccat
    15181 cgtgtctttc cgtccaatat acatcattgt accatcaggc agatagcgca caagatcacc
    15241 gcttttgtag agcttggaca acgaggccgg agcatcaaga ttccgcctcc acaaaggggc
    15301 ttcgattaag acttccttcg tcttcttggg gtccccgagg tattctttca ggagaccagg
    15361 gccctcatag agcatctctc cgattgcacc tagaggcgac agaagctcag gattgtcagg
    15421 gtccacgatc caagcatatg tgttaggggc gggtccgata ggtacagttt tggggcaagg
    15481 accattgaat tcggccaaga aaaaagtagc cgactcggcc ggtccatatg ctggatttcg
    15541 gcggttagta gagcaggtct atattgcgac aatcaaagcc ttcttctgga gttctggaac
    15601 tacgtatgat gctttcttga ggatggtgcg aaaatggaaa aaggggcaca tgtccccacc
    15661 aagaacttac aatgaatgac cttgacgcga tcgttccacg cattgatatc atcggaagta
    15721 acgacctcgc cccccatgag caaggtctgc agactgggaa ggttatactg tgcgaataag
    15781 cgcgcaaagg atggagtgaa gtaggcccag ttgacggcca ttctattcat gctctcctcc
    15841 acattgttga ggcgctcttc gtctgaggga atacaaatcc gtccgccata gatcaatggt
    15901 gcatagatct ctatcatgct gacatcgaag gtgaaactcg accactggta ggttgaaaca
    15961 ccttcccgat cgagatgctg cggagtggca ttggaaacaa tacccgtgac cagagagttg
    16021 tgtgtatgca cgatgccttt gggatttcca gtgctaccgg aagtgaaggc cacgatgcat
    16081 atatcgctcg gctggacgtt tgttggccgg tagtgacgtt gttggcggac aagctccaca
    16141 gtcgggacca acacgcagtg cccatcaaaa cagccttcgt atagagtaga cgtgagtacg
    16201 agcggtgctt tgagcgtgtg gataatggaa tcgtgacggg cgcgtggatg gctcggatcg
    16261 agacagcaat atgccgctcc agctttgagt attgccagca tggaaacgat ggcccaggta
    16321 catttctcga agcatatagc cactttttta cccggcttca aatcatacgt gtccatgaga
    16381 tatgctgcaa gggcagaaga gcgcttatcc agctccgaat acgacatttg cccatcccag
    16441 gatagaatgg ctattgcatc aggcttgcgg atgaaaccct gtcctaccaa gtcatggagc
    16501 agtttattgg gaacacttgt agaatgctgg ttccacttgg atatagttgc tcggctttgc
    16561 gctccgcaga tatccaagtc tgcaatgacc gtatcgattg ggatggagga tatgcattga
    16621 agagatgcag aaaaggcgtc cgcgaaccct gtggccacaa attcagagac ttgatcgata
    16681 ttgtagagca tatgtgccga cagtgacact tcgtcaaagc atacaacaag gccttggccg
    16741 ttctataaag acttggtcag tgagacgcat ttgaggagct ctatatcccc aggccactta
    16801 ctttctgtgc agcaaggcta gaacataatg cctccattgg agtgaaaaca attttcgtga
    16861 ggacgaggct tgctgtgggc ttattggcga gcagtccgcc gtttggcgtt gcagcgagag
    16921 caagattgac caggagcggc gccaagtcat tgtcggacgg caggtctgtc tctctgagag
    16981 agaaagccgc gcggattgag gtggtagagg cgagctctgg gacgtagtgc acctgccggc
    17041 tcctgattat tgtgtcgcgt gtgtggtcat catggtcttt tgaaagaact tcggcgcagg
    17101 tgaactcggg aagatcgaag tatcgatgaa ccactgttgc aaacgctagc tttactattg
    17161 atgccggcga aaccttgttg gttgaacaga agacatccag cgtgctcttt gagggcaccg
    17221 tgatggcaat cgaggacggc atgattgttc tgatctttag gctccacaac aaaacaaaaa
    17281 gactgaaaga gggggattgt ggcactattt cgtgtgatca atagaatacg aaggagagcc
    17341 ggtctgagtt gaggtgggca gacaacagta atacctgtgc ccggcatcga cactgataat
    17401 atcaggagtg agtccgactt acctttgtta ccacagcaaa ctctttcaac agacacagcc
    17461 ccacctatct tgggtcttta ctgaagcgag taaaagtcaa ggacaacgcc gggctattgc
    17521 tcgatgagaa tgaaaggccg ccaagttcga ctagtatcat gagcaacttc atgtgcagca
    17581 ggtggcgccc atgacgaggt gccgacagct tacatccctg cctgcaaggt cagcagctta
    17641 catcccttcc tgcaagggca gtacataagg tacagggata ctgaaagctt agcaaacctc
    17701 agacaaggat tagatattcc ccactttcgc ggtatagtct catttcatgt cgcgattgca
    17761 ggctgcgcaa tgaacggcct gcttttcagg aagacaagta aaggcaaagc agcgcagcta
    17821 tcatacctgc aagatcagct tacacaactt cctgcaagat cagcttacac aacttcctgc
    17881 aagatcagcc ctgcaaggtc agcttacaac aaacggagat attggacaga ctgccagcat
    17941 gaaatcaggt cccggatctc gtcaaaggct tcatggatgc tacagattgg cgatctgcaa
    18001 cccaatgctc tgaccttcgc tttttggaag ttcgagacac gcatatatag tcagcctgcg
    18061 tctctagaag aacgtgccca tgtggtaata attgcccatc actcttgtac ctctctaaat
    18121 aacccttcgc caccatgacg gccgatgtct ccagacgtga tgatgatcgt cgcatacacc
    18181 ccgcaacggt cccctacgat gtcgagagcg ttcgacaaca ctttccagct ttgcggggag
    18241 agaggattcc tctcaataac gccacaggta gcttggtgta tgaaggcgct gtcaaggcgt
    18301 aagtatggtt catttacctt tcagtgtaca tagtccacac ctagaagccg gaggcggagc
    18361 taatgattaa gtcagcatcg caaacgctat gtcaacctat caacttgact tcatcggtgg
    18421 tgatacaatc agccagcttt acattgacca gcggaagtcg aagtacgtgg aactggcagc
    18481 tttcatgaac gccgagcccg acgaaattgg tacgttgtag ctggcatcag caagattgca
    18541 atgtatgccg aaacgctatc tgacagccct gtgcagcttt cggaccctcg accagtggcc
    18601 tcattcgcaa tgtgactacc tccttgcgtc cgttgctcaa ttccgactcg gaaatgattg
    18661 tttctgaatt gtgtcatgaa gccggcgtga catcgtgggt ggctcttgca cgctccttgg
    18721 gcatcgaaat aaaatggtgg ccaccgcctg gtgggaaagg cgatactgct gccaaactca
    18781 gcatcgagac tctgaaaccg ctgctttccc ccaagactag acttgtcgct tgtggccatg
    18841 tatcaaacat attcggtacc atccatgaca ttcgtgcagt tgcagatgtt gtccacacga
    18901 ttccgggtgc catgctctcg gttgacggag tagcatgggc tcctcaccgg cccattgatg
    18961 tcaaagcaat ggacgttgac ttctacttct tcagctggta caagttgttc gggccgcact
    19021 tcgcgcaagt gtacgcccgc agctccgtac agcaacgata catgacgagt ctgaatcatt
    19081 accatatcga tcccacaccc cttgacgtca aagtccgcct gggaacaaac tgcttcgagt
    19141 tcgaggatgg tgtacttgag atagtacggt acattcagcg catcggttgg gataacatca
    19201 ttgcacatga ggtagtcctt gtccggcctc tgcttgaata ccttaattca cacccggaat
    19261 ggttcaccct ttacggcgaa aagtcgtccg atccgaagct tcgagtgtct cttgtttcgt
    19321 tcacagtcaa cggagtgccc tccaaggtga tcgccaaaat aattcacgag tcgtcaccat
    19381 gccgtatctt ggcagggagc gcttattctc tcagaccggt gcatgacgtc cttggactgg
    19441 gtgaggatgg tgtgcttcgt gtgagcctgg tccactacaa taaccttcaa gacgtccaaa
    19501 cattcatcaa tgttctggat cgtgtagtac aagcacattt caaggatcga gctcgatgat
    19561 aatcagcgtg tatatgaagc atttgaaagg gaacgttatc gcctcagcag accatagatt
    19621 tcaccataaa tacagcatat aaacttaagc gaggagagtt cgaaggcgct tgctcaatgc
    19681 cagcgccgct attggcaaca tattcgacac tctgatgaag cgactacggt attgttaaca
    19741 aatctggggt cttagatgaa cgtgtaaatg caacgccaac agactttctc tcattttgct
    19801 tcagcacgct tcaggggata cgaggaattc ccatgtgatc atgcgttgtg atttccttct
    19861 ttgcattttc cttcgcacgg tgcaatgata cttgagtgct agttgattct tacatggagg
    19921 caccaatcag caccaatcac aacaatgcgg aaggcgatgt aataatgtag tctgatttct
    19981 ccagatggcc aattaaccaa cgggggaaaa tccaggtatg tgaaagaggc agaagtaggc
    20041 tggtgggaaa tttggttata cttcgcttca acaagtattg caagactgta agagcatagc
    20101 actatacgaa agcgatcata aggaggatgt cgatcattca gcgttgatcc caggtcatga
    20161 tgtgttggtc aatcccaagt cgtcgtccgg ggattgtcac ggcccaggcc tcgtgcttgc
    20221 caaaggctcg gcaccccacg accgccaaat agagcaataa tgtttgagac ccagccctag
    20281 acttgttggt atacgtatcc tacttattca tactgacgat tcggagccaa tcaatgaata
    20341 cgggtcaacc agattgacca ctccgtaaag ctatctctac aaataattta gtccaatcat
    20401 ccaaagttat gtttgctgtg ggaccacgaa ccacgatgca aacatgcgag gaacctcgag
    20461 taatcaccga atatctctca acagcgtatt ctcgagccta tacagcctag aacgatggtg
    20521 tctgctgtgg ggtggtatga atgttaacta ggctggcgcc ggcgctccac ccctagcgtc
    20581 tacaccaagc tttattatac ccaatttaaa cacaattctc ctcccgccct taatacgcgc
    20641 cacactcacg ccatacatgt tatacgctat acaaaccccg gtcccaaatc aattatacct
    20701 aaatcagaaa caaccttaag gcgagccctc cccctttcgc cacctctcct tcacagacca
    20761 ttttatattc aaatgcacca tgccaatcta gggaggcaca cggaccattt ttgggtatct
    20821 gaagaaggcc ttgcgtaaac tcaaggcaaa ctcaaggcat caaggcggag accggcgcgg
    20881 ataaatatcg ccccgccagc acagtacgtc cgcttgtatc acgacatcca gcttcctgca
    20941 ttggtagtct ttgatcttct catagctttt gtcgggtacc ctattttgtg agagctctga
    21001 aatattggat cctgaaatct ctacaccatc tccttcctgc caacatttct gacttttcga
    21061 catttccatc tattgttctc caaaatggaa gggaagacat gggtaatgct tggtaagaga
    21121 ccttagccct catggaccac ttacctttga atagaaactt atcgcaaatg gcagagaata
    21181 accccgatgt aatgaaccaa ttggcaacga aattgggtct atcgtccgag ctccaattct
    21241 acgacgtcta ttccttggat gaacccgaac tactcgcaca tatccctcga cctgtcatgg
    21301 ccttgctggt tatcattcca cttacaccag cttgggatcg gagtcgcaag gctgaggatg
    21361 ctaacaaaga tccctacact ggctctggcc ctgacgagcc agtcatctgg ttcaagcaga
    21421 ccatcggcca cgcctgcggc tcgatcgggg tgctccatag cttgatcaac ggtccggccg
    21481 tcgactttat caggcatgat tcagatctcg cggcgatccg gagccttgcc attccgctgg
    21541 atatgaccaa acgcgccgaa atgctgtata acagcgagcc attcgaactt gctcacaagt
    21601 cggtcgagca ggctggcgac agctatgcgg atccgacgga tgggcgtgat ggtgggcatt
    21661 ttgtgagttt tgtcaagagc ggtgggaagc tctgggagct tgaagggtcg agaaatggtc
    21721 ctctagagag aggaagtctt tccgatgacg aggacgttct cagtccgcga gcacttgaca
    21781 tgggcatcaa gagaatcatc aagttgaatg cggatgacgg aggggagaac cttggtttta
    21841 gctgcattgc tttggctcgc aggccataga ctctgacagg caatcggcat acacgcatta
    21901 cggatatgct atgctgtgtt cggagcacct gattaggctc gagaagacat tgtcttgcta
    21961 cacagatcga cacgaggcca gaagcggcac tcgaatttct ctacgtttta gcagggagac
    22021 ggaccgcatt agcatgtctg caagcttctc agggagaaat atcgacccat agttgcgcag
    22081 agtaggcaga cgtgtcatgc agatgttctg atcgtgaaaa ggttgccgta gtcccctagc
    22141 ctacggccta gcgtgggatg gccctctaga agcatctcta aagtcttctc gtgctcttct
    22201 gaagaagcag actatagagc actgccgtat tctccccctt ccacgttgaa atttgcgccc
    22261 cggtcgagga gtgtactatg gaacgggtca aggtatcaat aagctggtat catgttggca
    22321 taaccctgcg aaaataccta tgtagatgct ctgcagtttg gcattttatt actgcaatct
    22381 cgagtcaagc ttttcttttc ctcagttgaa tgaatgcttc ttgaattctt tcgtcggtaa
    22441 cgcgcaattt tgttcggcat accaaacgtt aagttgcttg tggtgaattc cgccaaagtc
    22501 taaagacctg cgcaagtaaa tagacacata agggcagctg gccaagccaa tttggacagg
    22561 aggatatatt tgaattcact tctgcccaca aatatccgac tcctgtatcc agaccaacca
    22621 atgtcacaat gcgtccccaa atcgccctac tgacactctc tctactcatc gcacacggtt
    22681 atcgcatctt gcaaaccaat gaggatggtt gggccgcgct ctaccttaga tcgctcttta
    22741 acgctctcaa agcttcggga catgatctgg tcctcgtagc accagcagaa aacaagacag
    22801 gatcaggttc tcgtgatgaa caaccaagaa cccgtctcga aagctgccac ttcaatagtt
    22861 gcacagtatc gcctcaagtt cctgagacat ttggggaaaa taagactcag caacgtttgt
    22921 attgggtaaa ttcttttccc atcacgtctc tgagggttgc tgtcacacgt atcgtagaga
    22981 acttctggtt tgggaagcgg gccgatctcg ttatctccgg acctcacagt ggtacgacat
    23041 tgggttcaca ggtcctttcc tctggtacca taggtgctgc tgcgtatgcg gccgaggcac
    23101 tattcctccc agctctcgcc ttctcagggg cttcagaagc cgacttaccc tggaacacta
    23161 ctgcaatccc agaaagtagt gtagtctaca cagaactggc cgaatttctc acaagtcgag
    23221 tcctagatat tggagaaccg tatcttcccg acaatacctt cttgaacgtc aactttccca
    23281 agatagaaag caaatgccga gacccagagg actttgagtg gatactcagt cgtatcaact
    23341 ccatcgccat tgagccagat gttagacatt gcaacaaaaa tcgcctgcca acagaggcag
    23401 aggtgatttc gaaaggcggt tgtcgtatct cggtcagtct gggcgagggg acaaccaagc
    23461 ttactgcgcc agggtggaag caaattcaat tgcgggacaa ccttgagagc ctttggagct
    23521 gcttgtaact acacctcgag gagtattgat aagttggcct aatctgtacc gccgtcttcc
    23581 tgaggctggc agtaaggcat atctcattgg gttaaaccag cggatgataa acagccgatt
    23641 ggggattgga cagccctgct gaggagtaag gctggtgaca atcacgttct cgtcgttata
    23701 atagcataag tgctatgatg gaccgctggc tacaaccagg ccctggggat ctataattgc
    23761 attcctggct ttctaacggc taaggaagca agattcagcc tttacaacac ctaactctct
    23821 cggcctgcac ctaacctacc gtatgtacga caataagcat ccatactgtc gccagctcgt
    23881 ctttcaatat taagcatgac tgatcctatt gggtacactg ttggcttgat ttgcgctata
    23941 tcgactgact tcgtcctggg gacgttgttg tgagctctct acggggcgcg aagagcggtc
    24001 tgcttcaaaa tgactttggc aagacaatgc aagagcagaa gtctcagata gcaggctttc
    24061 tcagtcaggt gcctaacgtg cctcggacgg cggtcagcag cctcagggca gcgcacgaga
    24121 tagatggcgc tcaactagaa gatatagtca accaaggact tctaaattaa ccacaacttc
    24181 gacataatta tcagcgacag aattccgata gcgaccggct gctgtgattg ccagcctacg
    24241 aattgggttc catgcttaac cagcgacgag tatagagata ttttgactgc gcactacggt
    24301 ctccttgtac cggccaacca gttcattaag gttgcataca tccgcgataa gcttgcacaa
    24361 gaggaggacg tgctctgctt cgagatggaa gcgaccggct caatcaacca ttgtccatgt
    24421 ctggccactc gaggttcgtg taacgacgcg agctcgcata agaacaaggc gtgccaagag
    24481 tatcagcggc ggcggcatac acacagggac tactccccaa gaatactccc agcaaagtcg
    24541 aggctgagag aagattatgg atatacttga ttctagtcag tttctcgttc ttttaacatc
    24601 aattaagtag tagtgaacat atctagtcaa agccggagtc aatgctgtga acaggtcttt
    24661 acagaagtca agttcacatt aataaattcc caaagtacat agagtacttg ttttcgcatg
    24721 gttaggccgg tatgatccta gtttattgat gcgctgaact gttcaggtgc cgattggaca
    24781 gcgggccggg atggcgccca gcgtggtcct agcgctgcga aggcgccaac gtcgtcatga
    24841 gacagctgag tttcggactt cgtgaccttt tctccatcag cagcacgcgt ggacacggta
    24901 ccgcacaccg tcttcaacaa tcaccatatc gcagaagtgt cttcaacaga catcttcatg
    24961 aaggctcgcc gtgtatagtg agacttgagt ttcttgtggg ggtttgttta cttgcattgc
    25021 tggcgttatg tcttccgtcc caccggcacc accaaggccg ttgagcatcg ctatcctcct
    25081 caactcgtat aagtcgagat tcctgcccgc gatacaggca tcttatgtca ggacgatatc
    25141 cgcggtcgcg ccggacgccg agctcagttt cttcgagccc gccaacaagg gcgagttccc
    25201 agacccggca tcgttcgatc tgatcgtctt tgggggcgcc aacgtcgatg cgaggaggtc
    25261 ccacccttgg atcttgaagc tgcatgattt cctgcgtgaa ctggtcctgc gacatcctaa
    25321 taagaaggtg cttggtatct gctggggtca ccaaactatt gcccgggtct tcggtggtga
    25381 gatcgccgac atggatgtac cagaggtaag tcatctacct cccgagaaga tgcttttgcc
    25441 agccagtttg gtacattgag agaggttggg gctgactaga ttctgagatg ggcgtgacca
    25501 cgatcgagct cacggacgcg gggaggcagt tcttccccca cgccaccagc agtggcgtgc
    25561 tgtccattca gcaacatcac aggcgcgaag tcgccttgcc agggaagggc tttcggcaac
    25621 tagcttttga gaatcaggtt ctcatcaacg agaagaattc catcctgact ctgcaggggc
    25681 atcctgagaa ggatgcacag acagcgagac tgcggatgca tgattcaatg cggtggtacg
    25741 gatttgatgc attggacgaa aagtcctggg ccaagcttga tgctcagata gaatcagagc
    25801 atgaaggtca aatcatatgg cagcgaatcc tggaatgggt tgatgagccc gttcttgggt
    25861 ctggtatgag gatgggccgg gagttaaaga tgtgactgtg attatctgac ttgatggtgt
    25921 tgatatccag gcggcgtggc tcactgccaa gttttgtttt ctcggagaat ctgaagtgtc
    25981 actgtcttaa accttctggc tgttcaatat aggtatgggg tgttctgtta ttctcagatc
    26041 tagtctgtag tatatatcaa aggcaaattc tcttgtcatg atgtccaaac gaaaggtatc
    26101 gccaaatctg cagaccataa agcaaccgtg atcgaactct gcccaaattc aagaaccacc
    26161 atcgtgaaaa tgcccgtaat aaaagcaaga cgtattagta cgccgggtaa aacagaatct
    26221 agcgaactga tctctagtca atcttcttcg ctgcgcgatg ctctcgtcat aaaaaacatc
    26281 aaaacgatga gaagcagatc taatgtggca tttcgtgttc ttgccatagt gtctatgaca
    26341 ctccctgtgg ggtgcaattc tgactcgggt cgtcgtgttc ttcacccggg gttggcacag
    26401 gactggagga ctcgtccgag ttgatagact ggacatcata ctctggagca tccggcttat
    26461 tatcgtcggc gatgttcgcg tccgccttct cggtgttctc ttcaggctgc accttcgccc
    26521 tgacaacggg ggcgccgtcg atgatctcga cctcgtcctt gaccttctcg ttctcgttgt
    26581 tcttctcccg ctcgccggca gcgttgatct gggcgttgtc gatgtcctgc gcacccttct
    26641 cacccatacc gccctcggcg agctcaccgc cttcgatcac aacgcgtagg tccaagtttt
    26701 catccttgga gtagactcgg aaaccaacaa tgcagatggc attccaggga tccggcaggc
    26761 cagcttcgtc gtcagtctcc acggtcttgt cgttgttagc aggcggaggt ggaggtggcg
    26821 ccatgcgagg cttcttcgac atgtcgtcgc tgctgtagag ctcctcccag tccgaaacgg
    26881 gactatcaga agaatcattg tctgacgagt agtcgcgctt ggtctctgag ggaggaggtg
    26941 gaggggcaga cttggcctcg gccagcttat cctcaggctt cgtctgctct tcttggccgg
    27001 ctgcctgcga atccttggtt tcttcactct ttgcagcatc ttggccagag ctagacgagt
    27061 cggccttggt gtgagagttc tctgcagacg catcattctt gtcggtctgg acagccttgt
    27121 cttggggctt ctctgcctcc tgcttcttcc gttcagcttc ctcggcctct tctttcttct
    27181 tgcgctcggc agcctcagcc tcctcttcct tcttgcgcac agcggcttcc gcttcttctt
    27241 tcttcttgcg ctcagcttca cgggcttcgc ggttacggtc gcgcttctcg gaattcttct
    27301 tctgttgctt cttggagatg tcgcggttga ggtggcgctt ctcccaaagc ttgcgacgct
    27361 cctgcttcct cgaagagctg gccttctttg catcggactg cttgcgaagt tgagcgactt
    27421 gctccagatg tgcaactccc ttggcgtgtg cgaggtcgta ggcgtatcca accgaggcaa
    27481 gcttgtcgtg ttcctgtcgt ttcttgcact cacgcttaac gacatcttcg acggtagaga
    27541 cgtcagtgtc tctctcacca actacactga cgaagaccga gtattttcct ggctccatgc
    27601 acggcagctc gatcgatacc gagcgatcca tgaggtagtt tccgtgggat ctgacaatgt
    27661 agtcctcaga ctcaggtcgc ccctgctcgt gaagacggaa atgcaaccgg aagctatatt
    27721 gaccgtggag acccttgtag tacctgttgt ccagctgaga caggacaaga accaaaggtg
    27781 actccttggt caaagtgatg tgaaacttct cgttgtactg aggcttccac ggcacatcaa
    27841 caccgatcca tctttggcaa caacgccaat cgggatctct gaagagacgg gtgcgatcga
    27901 agtgttggaa cttccgaagc aggtcttcgt acctgatcca gaagaccgag tcgttgccaa
    27961 actgatgccc gagctcttcc ttggcttcgt tggtccactc cttggagcca tcggaccatg
    28021 ggccatccca gatgcctttc ttgagcttac cccaagggtt cctcaatttg acaaggcgct
    28081 ctccattctt caaagttctt gcgtcctatg caaaagttag tgggtgctat caacgttact
    28141 gcgcatttat gggaatactc accataacaa cgtaagcatg gccttctcgg atgccatttc
    28201 tctcgccata cccgccgtcg agcaggccgg tggagcaacc aaacatgaac tcctggttta
    28261 ccttgcacag gtcattctcc cagaaaccgt ccaagtctag gatgtcactg ccaagaagct
    28321 cggtagtcac accaccactg agatcttcca ggccttcacc aatccaacca ccaatcaagg
    28381 aagaaaagtc gccgtggact tttgcaaaag ccttctcgat cagtgggacc caggtctcgt
    28441 tctggttctt gttcgagcca aagaagagtg ccttggaccc ggtttgatat gtcttacggt
    28501 agacctgttc ggcgtcctca ttttcacggt caatctgcga cagcagatca cgttggagac
    28561 ttggctatgc atcgaattag cggctgctcg atttgtggac accgaggggc ttaccgaatc
    28621 ccagtttgga gaggtcagga aaagcttgtc gtcgacgata gagtagaccc attctccatc
    28681 gcgatagaag acaaacccat atattccaat gcctagctcg gtcattagca gctgcaccaa
    28741 gcctaaacag gtctatgcga taggcttacg agtatcgtac tccacacaca ttctcttgat
    28801 gccgtcctct acgttagcca gggcgctcaa acttgcaatc agccagcagt tgccaagatt
    28861 gccctgtttc acatcgcccg cgtccaagtc ttccatgaat gtcggattgg ggtaaatttc
    28921 atggacacgc ttgacagatt tgggaatcga ggtgcttgag ctaagacgag gtccagcaat
    28981 gtcgaacttg ttggaaccga gatagttgag acaattgccc ttaaccattt tcaagtccca
    29041 gtcctggatg gtattgtcaa tgctgtcttc tctataactc aaggtttgta gatttaaact
    29101 tacaatgtcc caaccaggat ctcggtatct tgtgttcacc ctccggcatt cttgaatgat
    29161 tttcttcact ttccgtctgc actcttcaac agcgcgctcg tatcctgcgc taagcaactc
    29221 atttggtcgg tcttggttgg tcggcaatgg cactgggtcg aagggcaaga tagaaagcgc
    29281 cttggtaaac ttctttgcgg caaagtgtct ccaaattctg ttgatgctcc gctgggggct
    29341 aggcttgcgc ttcttcttct tcttctggtt ctggttggtg ttcgagccgg ccgatttccg
    29401 atttctgtcg tcctcggatc cggacgagga gctgtatccg aatgcatcaa ggttctttct
    29461 cgttttgggc ctggtcgttc tacgtggaat ctcctcctca gagtccgagg agctgtagtc
    29521 agagatctct ctccgggagc gtgggcgagg catgattcgt cgcgttcgta atgaaagtct
    29581 ggggcgtttg gtataaatcg ttcgactgat gagatagcga aggactgcgg gcttggctcg
    29641 ttgttagcgc cagtgttact gataagacca gaaccagcga tggtccaacg actgagatcg
    29701 tgggtgcaga acaaggcagc aaggactgct cgacaacaag gctggggagc tcaccttata
    29761 cgagtattca cacacagtcc aagaacgggt tgttgacaac ctcggcaggc tcaaagcaag
    29821 atacagtggc ccgcagtctt gaacatcaac tctacaagtt taaagatagg cacagaacca
    29881 atgggttggt tccctcaaag caagaacgtt tgaaagaagg caggggatgt ggaggaaggc
    29941 atacacatca agaggaggaa atgcgagagg accaaagctc accgactttg gagagggcgg
    30001 aatgactagg tataagaggc caggccagta ctgataggag aacaagcgaa gccggatcca
    30061 gacagccata tcccggccgt gattggcgat ggagggatgg cgcaacgagg cgatctcgcc
    30121 ggggccgtgg ccactggtac cgtggagaga gtcgaggtgt aagctaggga agccaacagc
    30181 acccgtggac cctggatcag cgcaatagtc gtggtactga acagttgtga ccccgtgcga
    30241 ccctgcatgg caagcgctgt tttgggagag gcacgcctgc acgctgtcag gagacccctg
    30301 tcgcgcccga cccgtggcgc attggcgggc ctgtcgcttg attcggttgg gggggataag
    30361 ctggccccgg cccccgggtg ggaacctcgt accactaaac gcagggctgg attcgttgtt
    30421 tttccatttc gagaattcag ggtcctcgcc acggtcgggg ggccgggcct tcaatcactg
    30481 gggattcggg gacacgagat gtggtaatct gcaccgtgtg tccccgctgg agtgtttcac
    30541 cgactggcga gaacctcacc agaacagcgc tcgagcagca cagagcattc accgtctgtg
    30601 tctttcgcga attgatccac gccgcagttc aatgattcga aacggtcaga tggatcgtcc
    30661 aacagagcaa ttaatttgtc aacaatgagc tgcgtccgca cgtatgtaag cttgctgacc
    30721 acatcgcgca attgtccccg ataaggcctt gcttggggga tcgtcattgg ctttggcagt
    30781 ctcggccccc aacgccgtgt ccttcaaagt caggcagcac accaccccca gcctggcaag
    30841 cttggccgcg actcagttcg gcgcagcctg gttgcctttc aatgcgatat agactttttc
    30901 tcggggtagg gatggcgaag gcagtgctag tgctgccttg tagaccagct atgaattcaa
    30961 gttggccaga gtggcagatg catcgcagag tgtattaacc acagccacaa cagaaggaca
    31021 gttgcgctct gctccctgtg cctgatcttg tctctgctgc gggttggcta ctgcatgcag
    31081 aaggtctgtt ggtggacgat atgccgtcct cacttcgacg tcggcacatg ctccccatac
    31141 tctacgctgc atactccgag caacccctcc acacacacat gatttgctat gcagcacaca
    31201 taccgtacta cggtatatat ttgcgcgagt ctgctttggc cactctgcgt tcgaaacgtg
    31261 ggatgcgaga gaggttcacc ttcacagatg gcgaaccgga cgtgcgcacg actcgaggcg
    31321 cggttgcgtg gagacacgcg gagagccgcc agccgcacaa ttgcgaccgc ctcatctggt
    31381 ggggagatgg accagtagct tgatggcagc ctgcagccga gtggtccgaa acgctggaag
    31441 ccagtgccta ctcgattgta ggacacggct cagtcatcct cttgctgtat tggccttggc
    31501 ttcatgaacc catccgacct gcttacacga accacaacaa atcaggtcct ccgcgagctg
    31561 cagacgtgtt tctgcacctc gagcgagtgg cattccccac gtcccgaccg attgccagct
    31621 atttgcaact cgtggtcccg gtgagggcga gttgggactg attcatggat acctggtgcg
    31681 atgcgctggg caactggggg gctgccggta gccatgggta aaggtctggg gaaggtactt
    31741 ccgtggcggc gtgggtctag tttacagctc catcgtgcat cctcctcaat cggcgtggat
    31801 ggacccctag ccgatctttg ctaattgagt gccccagaga tagggatgat aaggagtgtc
    31861 tcatcagaac cgagacaccg cagagccatg cgccccagcg tcgccagaga cggagaccct
    31921 ttcgatcacc gagaaagccg cataaaaatc atcgcgaatg tcaaataccc ccgaagacat
    31981 atccagccca aggctacagg gctagtaggc cttgtgtttg atagtacacg tcttgttgcc
    32041 ttgaagcata tcgacacgcg ggtgcttgaa agccagtgtt gctcacgctg ccttttcaac
    32101 agggctggct ggtacgcaag atttccggaa gctgtcacag tagcccgcca tcaatgccga
    32161 taatccggct cacttaaagc ttggtttctc caccggcatg gaccaccatg gcgacaggta
    32221 cacttcggac tatccaataa ggttcaagat ggcgatcttg agatcgccac gccatcgtct
    32281 tctggaaatg aaacccccgt atgggatttt caaccgttcg gtctgatggt tgacggtcag
    32341 cacccagccg gccggtaacg ccgggtctgc gacatgtttt agacatccgt agtcggtaac
    32401 gccgttggcc caagggattt gccgatgcaa cgacttactc agaaatcgac gctgcatgag
    32461 caactgactc atcgaatcac actttgtaag cgtcacgacc gcgccactat cttcctgaga
    32521 taggcgcgta gcgtatagag gtgaacaatt ccgagtgcgg caccagcatt cttccattat
    32581 actacgtaga tctaagagta ggcagctgtg gtagaagtac ttgagctgta gtctctagtc
    32641 tggcttgccc ccgctcttgt actcattttt gaggttgcgc gaacttgctt ggcatacaag
    32701 agcacagtct gagctatgtc gtctaatagc taacggggtt gctggtggtt aactagtcgc
    32761 acataccccc ctccgtatat gttaaataag ccttggttga gcgtgattgc catgaagctc
    32821 atccgcctca tggcaagtta aggtactaac tttttttcct cgtagccgtc gtaatatgaa
    32881 tcatggtaac gtgtcagttg atcaccttaa tttcagccat ctgatatata aatggttgtg
    32941 taactcgaaa atatacactg gcgagtgagt atacacagct tttcccatta ctcctgtgat
    33001 ctgatttgtc aagggcctaa ggcctcccga tgaacgtggc ggacctgaca agtccctgac
    33061 caagcttcga agcccaattc aaataacatg cattctgcct ggcttgccta ctgcacagag
    33121 attaatatca actgtatgtt catcggccaa taaagcgttt cgaaacgttc cggcgtgtaa
    33181 taccatggca gaacgttatc atcttatctg cagcgtctac gcctacatgt gtactagcct
    33241 gcgggaaacg tttaatagcg gcaccttggt cgacgaagct gcatgtggct gtggggtacg
    33301 aggaggggtt gcagagcacg caataaattt ttgctcgaaa ataacctcaa gtcagtggaa
    33361 attttagatg cctgaacgtg cttttctctg aatgcttcga gggcggaatg gcatagaccg
    33421 taagacttat attactgcca actcgaaacg atcacggtgc ggcgtcccca gaaatgcccc
    33481 gcctagagct tccgggcctc ggccccttag cccgggtgaa ggcattgcct ttgcctgtta
    33541 ttcgagtgat cgcgcttctg gtgttggcga atgcggtggt atgggcggca gtgggcgtgg
    33601 tcttgcacta ctacccatcc atgatttcac cagctgtgct gtcttatacc ctggggttga
    33661 ggcacgcgct tgatgccgac cacatttccg ccatcgacct catgacgcgg cgcttgatcg
    33721 cctctggcca acgcccagtt acagtaggca cgttcttcag cctgggtcat tcaacaatcg
    33781 tgatcatcac ctgtattgtg gtggcagcta cttcgggagc actgcgcgat cggtttgaca
    33841 acttcgaata catcggcggc atcatcggca caagtgttag tgcggcattc ttgatcttgc
    33901 tctccctcgg aaatggctgg gtgctgtacc gcctggtgaa gcggttgcgt caggttttga
    33961 accagcctta tccacacgat gcagcgggtt ccacggacgg agatgaagca gctgcaaatc
    34021 tgcaactgga aggcgctggt ttcacggcta cgatcttccg caagctgttt cgtatcgtgg
    34081 atcgaccgtg gaaaatgtat cccctgggtg ttctctttgg tctggggttc gatacgagtt
    34141 ccgaaattgc cgtgctggga atcgccagca tccagggagc acaaggaacg agcttgtgga
    34201 tcatcctcat cttccccctg ctcttcaccg gtaagttgag cctatcctcg cagctttttc
    34261 gtaatgtctc aaggctgaca aacacagctg gtatgtgcat gctggatact actgatggtg
    34321 ccttgatgat ggcgctatac acgtccaagg ccttcgcacg agacactgtc gccatcctgt
    34381 attactcgat cgttctgacc ggcatcacgg tctttgtatc cgcgtttata gggatagttc
    34441 aggtgctatc gcttgcgcaa aacgtagcgg agcccgaagg cagcttctgg gatggggtga
    34501 gtgcaatcgg agacaacttc gagattattg gaggcagcat ctgtggcttg tttctcgtgg
    34561 tcggacttgg ctcagtcttt ctttataagc cttggcggcg cagaatggag cgccgccggg
    34621 cacgtcagct tccttcgaat gatttggaag gcgatcttga gcggacccct gctctaattg
    34681 aatcttctga agcagaatat gccccggcgg aacccagaga ttcggtagag cacttaaaac
    34741 catcgcctgg cacgcagaaa gcctcagaaa cgcatacatc tattggcctt agctgagatc
    34801 gccaaaatga aagccggcat gatacggtat caagtacaag atagaggtag aagaaaatag
    34861 ataggaataa gttgcaaggt tcgagctgga gacgggtgac ttgacctcat agaattgcat
    34921 tgatatcgcc agattcggta actcaagtcc tcatggtaca tgtctagaaa gttgtattca
    34981 taatctaaac tcggctcaag atgcgagata tgaatctatt ggcatttatc attggtatcc
    35041 gctcacgata tcgtcttcga tgttcctgtt cttcatgaaa tggacataat ccttgtctaa
    35101 gcatggtcag cctgttttct tattcgacga tccagcgcgt aaatgcttac aggagagttt
    35161 cccttcgcca tcaacattgt tgagcagctg ctcaacctcg acatcagtga ccgggtctcc
    35221 cagcccgttc atgagttgcc ggaactggct tgcagtaatc gaaccgttta gagacggctc
    35281 atattccttc catgctttgg aatattcggc atcttcttcg tccttgggag ggtaaggtaa
    35341 tcccgtctgt gcgacaatca gaggtcagct tttcttgtcc aaagatatac gtcttgtggc
    35401 aacatcggaa ataacccaga gacggaaatt ggaactctgg gagtgccata ccatcatggt
    35461 gatgaattct gataaaagag agttagcgtt ttaggtccag atattaaagc gaaagttctt
    35521 attgtggtgt acaatcttac cgttgaagtt aatggttccg tcaccatcaa gatcaacttc
    35581 cttgatgatc tgctctactt ctgcttgagt gggttgcttt cctggagccg aggacattac
    35641 tttggcaaac tcttcgactg tgatgctgcc ttcctggatt gttagaaaga tcccttgatt
    35701 acagaagccc tggaaagacg cctaccatct ttgtcgggat cctaggtagc agtcagcgct
    35761 caagccgtag atggagaaac gtggtggtga acccttacgt atgaatcaaa gaggtctttg
    35821 aagacttgaa tttcttctgg ggacaattta cgagcctgcg catgcgagtt agctggctgc
    35881 atctcccgta tcagtaccac ggtgagttgc tgaacccacc atcttctcag cttttctgct
    35941 tgcggggttg ttcaggacgc tttcgtacga tctaaggcgt taccggctcc tcggacgaga
    36001 caatgaacga ggaacaaatt tcgacaagcc gtggtgagtg cgatacttat gtgcaagggg
    36061 aagccggttt gacagcaagc tcgtcccgtg gatgaaacaa tctcctgggc atcgctctga
    36121 gcgaactgca tgatcaacac gagggttgac acgggcccgc agtggcctct ccaccccgcc
    36181 ccgtcggtcc tcaccctggt acacgcaagc gccaagagag gacgcagtag gaatagtgct
    36241 cttaattcga tttgaaggct tcgcacatca gaagcgccgc gccaagagct aattgggacc
    36301 taaattgcta gagatattgg ttcatccgtc accactgcgt acgctgttgc cggactatcg
    36361 ctgccgacat caagtgtggg tgggtgaaaa ggggcaggca cactttcaat gggacccgcc
    36421 cgcactcaaa tattaatgca ggatagcttc atttgctcgt gctagcgtga ggagtggaaa
    36481 acctcctgaa gggcacctgg aacttggccg cagtggaatt tccagcaatt tcaatggccc
    36541 agagtcaaat gggcgataag aaacatcaat tgacctcgag agatgtaaca tcaaagtaac
    36601 tcgcagccaa tgccttccgt tatgcaatgt tgtaggtgat actcctaaat ctgcggcacc
    36661 cgtctctttg tatcacgcac agagatattg acactaagca gcggcgacag ttaggttggt
    36721 gtagaaagca ttggtcccaa tggtacctga agcctgttgg tgatgtaaga attgttgagc
    36781 aatgatcttg gacagaaagt tacttacgcc aaccaagtaa ggaacagctg ccacgagctt
    36841 gtagtcaccc gcagaaatgc tgtcaggaat tgtgaggttg acagtgaagc tattcaatgg
    36901 gactgaacca gggctgaaga aggttagaac acctcctgac catcgggcaa tactaatgct
    36961 tactagattg acgtgtagtc gatctgctgc ccaatgcaga tagtttcacc gcagtcccag
    37021 gcggctggag caagacccca gataatctaa cgcttgttag cccgaagaga gctaacgcat
    37081 taggactagg atacgcttac agaataatca atgaagttct gtacgtagat agacgtagtg
    37141 agggttgccg tgattttact gccggcgacc gcagtgtcag gagaactcag gttattgatg
    37201 taggcggaag tcatggggat tgctgcgaga gcagcacatg ca
//
