# Supplementary material for: Genome sequencing and physiological characterization of three Neoarthrinium moseri strains
Source: BMC Microbiol. 2025 Aug 21;25:526. doi: 10.1186/s12866-025-04274-z (PMC12369201; doi:10.1186/s12866-025-04274-z)
Supplement: Supplementary file 16 — Supplementary Material 16. [file 12866_2025_4274_MOESM16_ESM.zip › BiGSLICE/input/Nmoseri/TUCIM5799/JAFIMR010000020.1.region001.gbk]

LOCUS       JAFIMR010000020        52063 bp    DNA     linear   PLN 06-APR-2022
DEFINITION  Neoarthrinium moseri strain TUCIM 5799
            scaffold20_Wmoseri_TUCIM_5799, whole genome shotgun sequence.
ACCESSION   JAFIMR010000020
VERSION     JAFIMR010000020.1
KEYWORDS    .
SOURCE      Neoarthrinium moseri
  ORGANISM  Neoarthrinium moseri
            Eukaryota; Fungi; Dikarya; Ascomycota; Pezizomycotina;
            Sordariomycetes; Xylariomycetidae; Xylariomycetidae incertae sedis;
            Neoarthrinium.
COMMENT     ##antiSMASH-Data-START##
            Version      :: 7.1.0
            Run date     :: 2023-12-04 11:58:05
            NOTE: This is a single region extracted from a larger record!
            Orig. start  :: 68767
            Orig. end    :: 120830
            ##antiSMASH-Data-END##
FEATURES             Location/Qualifiers
     protocluster    1..52063
                     /aStool="rule-based-clusters"
                     /category="NRPS"
                     /contig_edge="False"
                     /core_location="[20000:32063]"
                     /cutoff="20000"
                     /detection_rule="cds(Condensation and (AMP-binding or
                     A-OX))"
                     /neighbourhood="20000"
                     /product="NRPS"
                     /protocluster_number="1"
                     /tool="antismash"
     proto_core      20001..32063
                     /aStool="rule-based-clusters"
                     /tool="antismash"
                     /cutoff="20000"
                     /detection_rule="cds(Condensation and (AMP-binding or
                     A-OX))"
                     /neighbourhood="20000"
                     /product="NRPS"
                     /protocluster_number="1"
     protocluster    1..52063
                     /aStool="rule-based-clusters"
                     /category="PKS"
                     /contig_edge="False"
                     /core_location="[20000:32063]"
                     /cutoff="20000"
                     /detection_rule="cds(PKS_AT and (PKS_KS or ene_KS or mod_KS
                     or hyb_KS or itr_KS or tra_KS))"
                     /neighbourhood="20000"
                     /product="T1PKS"
                     /protocluster_number="2"
                     /tool="antismash"
     proto_core      20001..32063
                     /aStool="rule-based-clusters"
                     /tool="antismash"
                     /cutoff="20000"
                     /detection_rule="cds(PKS_AT and (PKS_KS or ene_KS or mod_KS
                     or hyb_KS or itr_KS or tra_KS))"
                     /neighbourhood="20000"
                     /product="T1PKS"
                     /protocluster_number="2"
     cand_cluster    1..52063
                     /SMILES="C([*])C(-O)(C)NC([*])C(=O)O"
                     /candidate_cluster_number="1"
                     /contig_edge="False"
                     /detection_rules="cds(PKS_AT and (PKS_KS or ene_KS or
                     mod_KS or hyb_KS or itr_KS or tra_KS))"
                     /detection_rules="cds(Condensation and (AMP-binding or
                     A-OX))"
                     /kind="chemical_hybrid"
                     /product="T1PKS"
                     /product="NRPS"
                     /protoclusters="2"
                     /protoclusters="1"
                     /tool="antismash"
     region          1..52063
                     /candidate_cluster_numbers="1"
                     /contig_edge="False"
                     /product="T1PKS"
                     /product="NRPS"
                     /region_number="1"
                     /rules="cds(PKS_AT and (PKS_KS or ene_KS or mod_KS or
                     hyb_KS or itr_KS or tra_KS))"
                     /rules="cds(Condensation and (AMP-binding or A-OX))"
                     /tool="antismash"
     gene            complement(671..2629)
                     /locus_tag="JX265_007700"
     mRNA            complement(671..2629)
                     /locus_tag="JX265_007700"
                     /product="hypothetical protein"
     CDS             complement(671..2629)
                     /codon_start=1
                     /locus_tag="JX265_007700"
                     /product="hypothetical protein"
                     /protein_id="KAI1866399.1"
                     /transl_table=1
                     /translation="MSMTGISAPRKVRKGTRSCIECRRRKLRCSWTSDSARVCRRCEER
                     SLQCVPQTLSSPSSSQPPQSTRERVQWLEQQVAGLSKSVQALEEKQNGAPQLSNEVSPA
                     SISYEDAAGSDMSESEASIPDAAISTQPTYLGALFNNSLISSVNEINDDPGRNQPPSQL
                     ADTARALLRPLIPRKEDLAVIASRATGWLTVLNDILPIDSAVKSGDEMLARYDEVNRVT
                     ADPFTLASWLMMVALSAEHNPSIVLRTGLPGNGCRAGSEYSRPVVDAVERAIISCDRLM
                     TTVEGIEVAILLVRLHMTRGNFKKGFLTLRRALAVAELLGLPRMVNGPKAALWRFLCIA
                     ERFQSMVLAFPSATRYYGVQKSATLFDDGGHLVPREFLFRLSDIAVNLGGPGDLHNNSP
                     SLEELQNTVEKLDRDILALAALAPPTWWTGTRYLTPPERFMQYLYYYIRIRIHLPLVLL
                     RNTSDQSRQSQSMCIENCRALLEAYLGLYTLLPEGNFIHWVMDLQTYTASVVLVLANHA
                     AFSSDSEQRVSGGPQPPADRDLLARVLNAMEQNLSESGPDISKQAITSIRALTQLLEKG
                     DAASDLGDMMLSVPLLGKLHVRRKRASESQGIPEEAIQGNPALSLPDDVFQDFETAPFS
                     WSVEEAYDLFFYEPTQF"
     PFAM_domain     complement(2468..2581)
                     /aSDomain="Zn_clus"
                     /aSTool="clusterhmmer"
                     /database="35.0"
                     /db_xref="PF00172.21"
                     /db_xref="GO:0000981"
                     /db_xref="GO:0006355"
                     /db_xref="GO:0008270"
                     /description="Fungal Zn(2)-Cys(6) binuclear cluster domain"
                     /detection="hmmscan"
                     /domain_id="clusterhmmer_JX265_007700_0001"
                     /evalue="1.70E-04"
                     /gene_ontologies="GO:0000981: DNA-binding transcription
                     factor activity, RNA polymerase II-specific"
                     /gene_ontologies="GO:0006355: regulation of DNA-templated
                     transcription"
                     /gene_ontologies="GO:0008270: zinc ion binding"
                     /label="JX265_007700"
                     /locus_tag="JX265_007700"
                     /protein_end="54"
                     /protein_start="16"
                     /score="21.7"
                     /tool="antismash"
                     /translation="RSCIECRRRKLRCSWTSDSARVCRRCEERSLQCVPQTL"
     gene            3001..3981
                     /locus_tag="JX265_007701"
     mRNA            join(3001..3024,3085..3981)
                     /locus_tag="JX265_007701"
                     /product="hypothetical protein"
     CDS             join(3001..3024,3085..3981)
                     /codon_start=1
                     /locus_tag="JX265_007701"
                     /product="hypothetical protein"
                     /protein_id="KAI1866400.1"
                     /transl_table=1
                     /translation="MSSLSSSTSAIIGGVPTVTLDVPISAVFLSLYLAGAILHISIFTT
                     NRRRGHKFFMTWLLNVFCIIRVVTCSMRIAWATTPKNPSLAIAAQIFNNAGIIIVYIVN
                     LIFSQRIFRAKKPQLGWNKALGLAFNAIYCLIVGTLIMGITVLVISINTTNVRTLQSIR
                     DVTLASATFILVVAILPFIIVMVAYLKPTPCSQESFGTGSMAAKSLVVLSSTCLAIIIA
                     GFKAGTSWQPARLAPDPAWYHSKPAFYCFNFVLEVIILAIFLLSRVDKRLHVPDHCKSP
                     GDYSRLGPDKTEEGDKDQDYYRRKG"
     PFAM_domain     3685..3873
                     /aSDomain="DUF3112"
                     /aSTool="clusterhmmer"
                     /database="35.0"
                     /db_xref="PF11309.11"
                     /description="Protein of unknown function (DUF3112)"
                     /detection="hmmscan"
                     /domain_id="clusterhmmer_JX265_007701_0002"
                     /evalue="6.70E-08"
                     /label="JX265_007701"
                     /locus_tag="JX265_007701"
                     /protein_end="271"
                     /protein_start="208"
                     /score="32.4"
                     /tool="antismash"
                     /translation="LVVLSSTCLAIIIAGFKAGTSWQPARLAPDPAWYHSKPAFYCFNF
                     VLEVIILAIFLLSRVDKR"
     assembly_gap    4772..4797
                     /estimated_length=26
                     /gap_type="within scaffold"
                     /linkage_evidence="paired-ends"
     gene            6030..7011
                     /locus_tag="JX265_007702"
     mRNA            join(6030..6124,6180..7011)
                     /locus_tag="JX265_007702"
                     /product="hypothetical protein"
     CDS             join(6030..6124,6180..7011)
                     /codon_start=1
                     /locus_tag="JX265_007702"
                     /product="hypothetical protein"
                     /protein_id="KAI1866401.1"
                     /transl_table=1
                     /translation="MSFGQPLFSKAATLTDETNLPQSPKPHAICSSGLRDAKAVALRFK
                     GNQYPAVLEPILSHYSRNLVFRFKEESRYTEHEVDWEGVDEPTFALWHDLIQQHYWGGQ
                     CQSIRKMVSCNDVDTLSVLAKLADLCKKAESPAIGSWAKQEFHRQVDRMTTQWDTEANQ
                     DKTHDGLQRAFLTWEDKDCKTRIVTKFNKTLDDKVFERLSDTMDPEFYFAASKDRLKTL
                     TQENTELKHKLSNIVKVEPTPSSANVALPYGFHPGGFSSAGTSSQPPCESEPQSYSAAN
                     ATVGGGIFRGSASLFGAAKKTNYLAKT"
     gene            complement(7354..9261)
                     /locus_tag="JX265_007703"
     mRNA            complement(join(7354..7470,7528..7738,7796..7905,
                     7969..8093,8148..8256,8311..8371,8425..9070,9210..9261))
                     /locus_tag="JX265_007703"
                     /product="hypothetical protein"
     CDS             complement(join(7354..7470,7528..7738,7796..7905,
                     7969..8093,8148..8256,8311..8371,8425..9070,9210..9261))
                     /codon_start=1
                     /gene_functions="biosynthetic-additional
                     (rule-based-clusters) p450"
                     /gene_functions="biosynthetic-additional (smcogs)
                     SMCOG1034:cytochrome P450 (Score: 208.3; E-value: 3.4e-63)"
                     /gene_kind="biosynthetic-additional"
                     /locus_tag="JX265_007703"
                     /product="hypothetical protein"
                     /protein_id="KAI1866402.1"
                     /sec_met_domain="p450 (E-value: 5.5e-52, bitscore: 170.7,
                     seeds: 50, tool: rule-based-clusters)"
                     /transl_table=1
                     /translation="MFGLSSAGLALAGFVLFCPLLATFSYLWVALKVFRGKGLEYEHLR
                     KYGSMVRVGPNYVLTDDPETIRQINGARSIHHRDDWYRGAKLDPDTDTTISHRFAGPHD
                     NYKAKASFGYSGRDTIDFEVTVDEQIIHLIEVIKAQHLSKPDQLNPLDFAHYIRYFTLD
                     TITAVAFGKRFGFIEGGDLYGYTASIEKLLGLVATAGDVPLLRKIFISPFVARFFAPKP
                     TDSWGIGKVMGLAHETVEDRLKSKEKHSDMVSSFLRHGLTAKEIKAESLVQLMAGADTT
                     ATVIRTGMLYLSTCPRVYQRLREEMKEAISSGKVSSPIRVDEAKQLPYLQAVIYESFRM
                     RPPATYGFYKKVPPGGETYQGKFLPEGTAIGSNFPAMVRLESVFGQDSQRFRPERFLDC
                     SAEKKTDMIRVVELLFGYGRWQCAGKVLALVELNKIFFELVRAFDWQVIYPGQAWDEEA
                     FTATVQKDLWMSITEAST"
     PFAM_domain     complement(join(7411..7470,7528..7738,7796..7905,
                     7969..8093,8148..8256,8311..8371,8425..8768))
                     /aSDomain="p450"
                     /aSTool="clusterhmmer"
                     /database="35.0"
                     /db_xref="PF00067.25"
                     /db_xref="GO:0004497"
                     /db_xref="GO:0005506"
                     /db_xref="GO:0016705"
                     /db_xref="GO:0020037"
                     /description="Cytochrome P450"
                     /detection="hmmscan"
                     /domain_id="clusterhmmer_JX265_007703_0003"
                     /evalue="5.00E-50"
                     /gene_ontologies="GO:0004497: monooxygenase activity"
                     /gene_ontologies="GO:0005506: iron ion binding"
                     /gene_ontologies="GO:0016705: oxidoreductase activity,
                     acting on paired donors, with incorporation or reduction of
                     molecular oxygen"
                     /gene_ontologies="GO:0020037: heme binding"
                     /label="JX265_007703"
                     /locus_tag="JX265_007703"
                     /protein_end="458"
                     /protein_start="118"
                     /score="170.7"
                     /tool="antismash"
                     /translation="TIDFEVTVDEQIIHLIEVIKAQHLSKPDQLNPLDFAHYIRYFTLD
                     TITAVAFGKRFGFIEGGDLYGYTASIEKLLGLVATAGDVPLLRKIFISPFVARFFAPKP
                     TDSWGIGKVMGLAHETVEDRLKSKEKHSDMVSSFLRHGLTAKEIKAESLVQLMAGADTT
                     ATVIRTGMLYLSTCPRVYQRLREEMKEAISSGKVSSPIRVDEAKQLPYLQAVIYESFRM
                     RPPATYGFYKKVPPGGETYQGKFLPEGTAIGSNFPAMVRLESVFGQDSQRFRPERFLDC
                     SAEKKTDMIRVVELLFGYGRWQCAGKVLALVELNKIFFELVRAFDWQVIYPGQAWDEEA
                     "
     gene            10434..11287
                     /locus_tag="JX265_007704"
     mRNA            join(10434..10527,10674..11003,11124..11287)
                     /locus_tag="JX265_007704"
                     /product="hypothetical protein"
     CDS             join(10434..10527,10674..11003,11124..11287)
                     /codon_start=1
                     /locus_tag="JX265_007704"
                     /product="hypothetical protein"
                     /protein_id="KAI1866403.1"
                     /transl_table=1
                     /translation="MDAQQSSSPGSLSWRLSSHPITLLFFLGFRISSLLVYLFGMLFTE
                     NLVMIFIITILLLAADFYYLKNIAGRRLVGLRWWNEVDPSSGDSHWVFESSDPSVKTIN
                     ATDSRFFWLAMYAQPLLWIALAVLALIRLKFIWLPLVAIALALTITNTLAFSRCDKFSQ
                     ASNMAGSALYGGNLAGSIASNMAGRLFSFGRS"
     PFAM_domain     join(10485..10527,10674..11003,11124..11173)
                     /aSDomain="DUF846"
                     /aSTool="clusterhmmer"
                     /database="35.0"
                     /db_xref="PF05832.15"
                     /db_xref="GO:0016020"
                     /description="Eukaryotic protein of unknown function
                     (DUF846)"
                     /detection="hmmscan"
                     /domain_id="clusterhmmer_JX265_007704_0004"
                     /evalue="1.40E-52"
                     /gene_ontologies="GO:0016020: membrane"
                     /label="JX265_007704"
                     /locus_tag="JX265_007704"
                     /protein_end="158"
                     /protein_start="17"
                     /score="177.6"
                     /tool="antismash"
                     /translation="SHPITLLFFLGFRISSLLVYLFGMLFTENLVMIFIITILLLAADF
                     YYLKNIAGRRLVGLRWWNEVDPSSGDSHWVFESSDPSVKTINATDSRFFWLAMYAQPLL
                     WIALAVLALIRLKFIWLPLVAIALALTITNTLAFSRC"
     gene            complement(11843..13389)
                     /locus_tag="JX265_007705"
     mRNA            complement(join(11843..12843,12948..13389))
                     /locus_tag="JX265_007705"
                     /product="hypothetical protein"
     CDS             complement(join(11843..12843,12948..13389))
                     /codon_start=1
                     /locus_tag="JX265_007705"
                     /product="hypothetical protein"
                     /protein_id="KAI1866404.1"
                     /transl_table=1
                     /translation="MRTNASTIGLAACLAGLTLAADFSSTSTSPPIEKNAVIIFGTDTW
                     ALPPTVGDSNQLLTIDATTVVLRTLYLKRQSGDIVGSAVSTSVPVVTTTMAGLIQTGAA
                     SPINPHRETRGRGPIHWDDAVIALLPRDIINSDDSEASLINLPADLPSENKNGNTGSVT
                     ILSEFNSYQYEKHNLYNVPLYIQVDWYDSAKNLDGSSFSPLFAVMNASVSVLTNETREA
                     LSQTNQVQPFHAECSGPVGSSCSTSPTSSSTPASFSTAPASTGSSAAENPQGSSNSSSD
                     SPNGLSTGAIAGIAVGAGVVGLALIGAAIWFLCFRRRRSQRSGLVQHNNGYSSDGAGIM
                     ADKELPHVTDSPHSAYAPDRGALHDQGPRQHHHQPVAAAAEAATARGAMPFMGSHGGSL
                     DESERHSFAPYSDRAPSGLANNQSQSSLPTGGARSPTPPITSRYAHLVEEGMTDDEIRR
                     LEEEERALDVAIEDAGRASRTA"
     gene            18497..19779
                     /locus_tag="JX265_007706"
     mRNA            join(18497..19425,19596..19779)
                     /locus_tag="JX265_007706"
                     /product="hypothetical protein"
     CDS             join(18497..19425,19596..19779)
                     /codon_start=1
                     /gene_functions="biosynthetic-additional (smcogs)
                     SMCOG1066:alpha/beta hydrolase domain-containing protein
                     (Score: 163.8; E-value: 8.7e-50)"
                     /gene_kind="biosynthetic-additional"
                     /locus_tag="JX265_007706"
                     /product="hypothetical protein"
                     /protein_id="KAI1866405.1"
                     /transl_table=1
                     /translation="MALLTWPPQYSLLQYLRLKVTVTILRVFVNMIGREKIQRDRALVP
                     NDVRQVKISIPSRDPKRRIAANVYYPPGYSTTHPTPVLVNWHGSGFVLPLLGSDVAFCS
                     RIAQAAGIVVVDADYRKGPEHPFPGPLNDVEDTLQWVVTQEGLDAKNVGLSGFSAGACL
                     ALEAASTVRVDQNQEQLHIRAVVAFYPITDLAMAPEDKRVPRPIKPHPIWALHIFNDCY
                     APDPESRKNPAVSPSFVDVKSFPSLTAFILCEGDSLRPEATQLADRLQEQKNSSQDVVL
                     HVLEGVPHGFDKGAQEGTLEWARREEAYDHLVYYAFVGWSWSRLLALIQAMGYSVLDVA
                     IVFWMFFGKQNEPPSTGNITDSVLLVKVWA"
     PFAM_domain     18743..19369
                     /aSDomain="Abhydrolase_3"
                     /aSTool="clusterhmmer"
                     /database="35.0"
                     /db_xref="PF07859.16"
                     /db_xref="GO:0016787"
                     /description="alpha/beta hydrolase fold"
                     /detection="hmmscan"
                     /domain_id="clusterhmmer_JX265_007706_0005"
                     /evalue="2.40E-38"
                     /gene_ontologies="GO:0016787: hydrolase activity"
                     /label="JX265_007706"
                     /locus_tag="JX265_007706"
                     /protein_end="291"
                     /protein_start="82"
                     /score="132.3"
                     /tool="antismash"
                     /translation="LVNWHGSGFVLPLLGSDVAFCSRIAQAAGIVVVDADYRKGPEHPF
                     PGPLNDVEDTLQWVVTQEGLDAKNVGLSGFSAGACLALEAASTVRVDQNQEQLHIRAVV
                     AFYPITDLAMAPEDKRVPRPIKPHPIWALHIFNDCYAPDPESRKNPAVSPSFVDVKSFP
                     SLTAFILCEGDSLRPEATQLADRLQEQKNSSQDVVLHVLEGVPHGF"
     gene            complement(20001..32063)
                     /locus_tag="JX265_007707"
     mRNA            complement(join(20001..27602,27685..30318,30375..32063))
                     /locus_tag="JX265_007707"
                     /product="hypothetical protein"
     CDS             complement(join(20001..27602,27685..30318,30375..32063))
                     /NRPS_PKS="Domain: PKS_KS(Iterative-KS) (4-443). E-value:
                     1.5e-166. Score: 546.3. Matches aSDomain:
                     nrpspksdomains_JX265_007707_PKS_KS.1"
                     /NRPS_PKS="Domain: PKS_AT (558-874). E-value: 1.4e-87.
                     Score: 285.7. Matches aSDomain:
                     nrpspksdomains_JX265_007707_PKS_AT.1"
                     /NRPS_PKS="Domain: PKS_DH (948-1126). E-value: 2.7e-20.
                     Score: 65.2. Matches aSDomain:
                     nrpspksdomains_JX265_007707_PKS_DH.1"
                     /NRPS_PKS="Domain: cMT (1382-1587). E-value: 4.2e-79.
                     Score: 257.5. Matches aSDomain:
                     nrpspksdomains_JX265_007707_cMT.1"
                     /NRPS_PKS="Domain: PKS_KR (2093-2269). E-value: 6e-47.
                     Score: 151.8. Matches aSDomain:
                     nrpspksdomains_JX265_007707_PKS_KR.1"
                     /NRPS_PKS="Domain: PKS_PP (2384-2457). E-value: 1.5e-10.
                     Score: 33.2. Matches aSDomain:
                     nrpspksdomains_JX265_007707_PKS_PP.1"
                     /NRPS_PKS="Domain: Condensation_LCL (2555-2859). E-value:
                     1.9e-47. Score: 153.6. Matches aSDomain:
                     nrpspksdomains_JX265_007707_Condensation_LCL.1"
                     /NRPS_PKS="Domain: AMP-binding (3030-3427). E-value:
                     1.4e-76. Score: 249.6. Matches aSDomain:
                     nrpspksdomains_JX265_007707_AMP-binding.1"
                     /NRPS_PKS="Domain: PCP (3552-3624). E-value: 5e-12. Score:
                     37.7. Matches aSDomain: nrpspksdomains_JX265_007707_PCP.1"
                     /NRPS_PKS="Domain: TD (3664-3893). E-value: 1.2e-57. Score:
                     186.8. Matches aSDomain: nrpspksdomains_JX265_007707_TD.1"
                     /codon_start=1
                     /gene_functions="biosynthetic (rule-based-clusters) T1PKS:
                     PKS_AT"
                     /gene_functions="biosynthetic (rule-based-clusters) T1PKS:
                     itr_KS"
                     /gene_functions="biosynthetic (rule-based-clusters) NRPS:
                     Condensation"
                     /gene_functions="biosynthetic (rule-based-clusters) NRPS:
                     AMP-binding"
                     /gene_functions="biosynthetic-additional
                     (rule-based-clusters) adh_short"
                     /gene_functions="biosynthetic-additional
                     (rule-based-clusters) PP-binding"
                     /gene_functions="biosynthetic-additional
                     (rule-based-clusters) NAD_binding_4"
                     /gene_functions="biosynthetic-additional (smcogs)
                     SMCOG1022:Beta-ketoacyl synthase (Score: 204; E-value:
                     6.8e-62)"
                     /gene_kind="biosynthetic"
                     /locus_tag="JX265_007707"
                     /product="hypothetical protein"
                     /protein_id="KAI1866406.1"
                     /sec_met_domain="itr_KS (E-value: 9.9e-168, bitscore:
                     552.0, seeds: 96, tool: rule-based-clusters)"
                     /sec_met_domain="PKS_AT (E-value: 5.5e-87, bitscore: 285.7,
                     seeds: 1682, tool: rule-based-clusters)"
                     /sec_met_domain="adh_short (E-value: 3.4e-41, bitscore:
                     134.9, seeds: 230, tool: rule-based-clusters)"
                     /sec_met_domain="Condensation (E-value: 7.6e-49, bitscore:
                     160.1, seeds: 42, tool: rule-based-clusters)"
                     /sec_met_domain="AMP-binding (E-value: 6e-80, bitscore:
                     262.5, seeds: 400, tool: rule-based-clusters)"
                     /sec_met_domain="PP-binding (E-value: 2.7e-10, bitscore:
                     34.5, seeds: 164, tool: rule-based-clusters)"
                     /sec_met_domain="NAD_binding_4 (E-value: 1e-26, bitscore:
                     87.3, seeds: 102, tool: rule-based-clusters)"
                     /transl_table=1
                     /translation="MAEQIAIVGSACRFPGGASSPSKLWDLLKSPRDVVRDFPPERLNF
                     QNFHSHNGEHHGRTDVQGRSYLLQEDCRLFDAAFFKINPMETEGMDPQQRLLLETVFEA
                     IEAAGWPMEELEGSQTSVHVGNMTVDFNDIQMRDPEALPTYSATGLARIILSNRISFFF
                     DFKGPSVTIDTACSSSLVALHQAVQCLRNGEASQAVVAGVTLLLDPGMYIAESKLHMLS
                     PDSRSRMWDKDANGYARGEGCAVVVLKPLAKAIADNDHIECIIRETGVNSDGRTDGITM
                     PSSTAQASLIRQTYRRAGLNPIKDRPQFFECHGTGTLAGDPVEARAIKEAFFHNIDGSD
                     EIEVKDTSQEPLYCGSVKTVIGHLEGCAGLAGVLKASLALQNKIIPPNMHFSQLNPAIA
                     PYYENIHVPTSSQPWPETQGRPLRASVNSFGFGGTNAHAILERFSYADHQSMKDGPASE
                     MGPIGPFVFSAKSRTTLLRQLKQTVEHIQSNPLLDLDALAWVLQTRRTALSMRTCIHAT
                     DRQGLLDGLEKQIHAAEVSSDAPFGVKANTLNDTKQFRILGVFTGQGAQTAAMGRELMA
                     SSPIFLDAIRRCEEALKLIPEPAEWSLIEELGTEGPRSRVAQAQFSQPLCTAIQIGLVD
                     LLRASGISFGAVVGHSSGEIGAAYAAGILDVKDAMGIAYYRGLVSSLARGSKGEEGGMM
                     AVGLSLNEARAFCSRPEFSGRLQVAASNAPSTVTLSGDLNAIRQAEEILSKEGTFARRL
                     QVDTAYHSHHMRPCATAYLGYLRALDVQVRQSHDSCFWSSSVHRNVDMRQRLGELRDQY
                     WVDNMVKTVLFTQSTLFAIQSVPSLTVGLELGPHPALKGPVTQTWDSIRDSPLPYAGCL
                     DRKVGNLFTISTAIGLVWSHLGPSAVDFEEFRDALGSSRTRRVLKDLPAYPWDHDQIYW
                     HESRLSHNYRRGSRAPNMLLGRLQEDCKTEMTWRNIFRLNEMPWLRGHTFQGQVIFPGA
                     GYVSMALEAAKSFARERHVEVVEIHNVSITKALVIEEDTSGVEVLFTLRQLDSTAQKGH
                     DQRVLKAAFSCYSCSDGHVLDAACHGQLTIHLGEPGKDTLGLPQRQISSIELPPLDVER
                     FFKAIDSLGIVYKGSFRALESINRIRGHAQAAASWADGQLNDSMLLHPEILDVGFQVGF
                     ATFASIAEGAMGATYLPKGICRVVVDYAQSLGESSGTATTMEAHLINSSSDIVEVDINI
                     CDTRNGISRVQVEGLLLKAMAEPQPTGDRLLYAKTVWDNDAAGELIIPSSTVVLASDLE
                     YIDAVERTALFFMKSLTQEFCPQEIRAFKWYHQELFRAIELFLKPVREGIHPVLKQEWL
                     QDNRATICTFSEQYPGSVDLQLLTAVGENWPSVMRGESEMLEHMLKDTMLSRLYMDGRG
                     FSICNDYVAAYMKKITHKYPRTRILEIGAGTGGTTRSVLDSIGDAYTSYTYTDISAGFF
                     EHAAERFTDHSQKMEFKTFNAEKTPGEQGLAVGTYDIIIAANVLHATRNLAQTMQNVRS
                     LLRPGGFLVAVEVTGTMLREPGLMGGLEGWWLGVDDGRFPCPGISAKSWHDVFQSNGFS
                     GVDSIAYDFPEVKRHNCSVLITQAVDEKYDILRNPITSIDAVPETQVLIVGGATLPVSK
                     AVRRVEKMLRRWTPRIKAFNSVADLDPSEVSPGTSVLCLSDLDEPIFKALMDSKRLNNL
                     QEMLGNAENVLWVTSGRLSHDPYSNMMIGIGRALAFELPHVRMQFLDFDEQSSWDMEMV
                     VQYLARMVLLSSPQYLDYNMLWTHEPEVHVRGDQTLVPRLIRDDSSNESLNSRRRQVTR
                     LAKESESVELIHGDDQTVLVKTKQSHQSDTGSVEFVVRLSVALHSKHEAPCYLCFGKVG
                     NSDKPAFALSKTDCSTHGLPPRQVFEPRTLSTCDDKLLISVASSLIACHVLSSYHGEET
                     LMVYEPTEGIAEAISNAAERKVLFVSGEATQTGKGWITIHPLSSARTVRRLIPADARFL
                     LDLSGNNQSAPASMMRNIPPQCSCVKFRPNTIPNDRTTLGVAFDMAVLAKTGPSPKVVK
                     IGETGAEEFCTRRLATVIDWERTGPLSIVIPPPDAQQVFSGSKTYLLVGMAGELGQSLC
                     RYMSNCGARHIVVASRNPACGERWLEDMRAAGVNIHATQLDVTDRDQVQATLSKLRTSM
                     PQIGGVANAALVLEDSLFVNATADSVNKQLKPKVDGTVHLNDDFVEDDLDFFIVFSSLG
                     SVYGNAGQSIYHAANMFMTSLVEQRRSKGKSASVIDVGMISDIGYVAKSERSGSGIEKH
                     LQSQFYMPLAETEFHHLFLQGVLCGHPSSENAHLTIGIQPFIDEQDAIKPQWYDNPYFS
                     HMVVQPSSSNGSNQPATSAQQLQERLESVSSIEQASDVYHTMFRNKMEAMMKIPATSID
                     IYAPLSDLGLDSLLGVEIRTWLLKEMYIDVPLLRILGRDSIASICSVAAERLLSGKVAS
                     NADDKAAETVFVSVGSADNVQALQVPEQTVSYSTSQVSEASLSSEFGTPADSKTTDTGS
                     YDQDLPPVLRPTIVSTSWEPTSLFPIEFSRTERMSYAQASLHFLQTYLDDPTTFNVTAQ
                     YEINGSLNVSRFTQALEKTLARHDAFQTCFFTEPGTLEPKQGVAAVHSGDRVFHVESAS
                     IQTVCELYQSLALQQWDLTSGRTFQAILVTHASDVHSLIIGCHHLIMDGMSWHLFLRDL
                     DRAYQMLPFQPKIVPSYLDFARNQKQALAEGGMDTSLAYWMSKLQPIPAVIPLLPLAQT
                     RTRKTRRKYGNNRLERELSLDMVGHVKRASQACRSTPMQFYLSVLQVLLSRLLDLQEVC
                     IGVTDLGRGYSASDNGREETIGQYGETVGHFTNLLPMRFDIDRHETFSHLVHETSRTVL
                     EGQSHATVPLDIILSKLDMERSPSHTPVFQVAFNYRVGSLLQRKLGGCTMNLIQYEDAK
                     NPYDITLNVTQTAKGGHSLELLTSDYLYSAPTSEFLMNVYIHLLKSLSSDQRWKLRDCK
                     LYDDEKVGDVLRLGHGPRIVHEWPDTISRRIQQVYSAFPQVIAIKDSTTSVTYAQLARR
                     VQSIGQALMGAGVEPYSCVAVLCEPSIDTFASMLAILHIGAVYVPLDMSLPATRHRTMV
                     AACDAKLLVFHHRTSDAASQFDSISKVDLSQELGGSKQRFPAEPFESDTSFVLFTSGST
                     GTPKGIRLSQSGIMNYAASKSAELGLKQPKVLQQSSTGFDMSVAQAVNALANAGTLVVA
                     PLGMRGDPVAIGQMMLAEQIEFTLCTPSEYLMLFTYGGDSLRHCTSWTHACCGGEAVTE
                     KLVSEFRRLELPNLNMLTDCYGPTEISCAATFCQIPLSTHDKVELHNSIGKAISNTSIY
                     ILGQDSGMVPVGFEGEICVGGAGVARGYQDAATSSARFIANPFATAEDVSRGWTTLYRT
                     GDKGCIREDGSIVFFGRMDGDTLIKLRGLRIELTEVANIIMNAGKGSFADTIVTVRGPS
                     DSQFLVTHVAVAEENRQSQEDLDRICAELPLPRYMVPSIIVALDRLPTSSNGKVDRKAV
                     QSLPLPDRNKMAHMTKAEEPEPLTVAEGELRLIWREVLGEAAGAANIRAGSDFFTVGGS
                     SLLLVRLQNALKEKMGVQLPLKDLYQASPLRNMAVVTSHERGDLIVDMIDWEAETGIQD
                     EVLSSAGALITHAPKRTQRQVLLTGATGFLGFEILAKLLEDDDVSHVHCIAVNPDHASK
                     LPKSDKITVYTGSLLSPTLGLSSRDMERLQQDVDQIIHAGAQGHCLNNYSSVRAANYVS
                     TQFLILKLAVPRAVPFDYISSARVILYESGSHASAPVSMAAHPPPTDGSQGYTASKWAS
                     ERWLERVASIEAMKLPITIHRHCSIIGATAPHDDAMNSVIRYSILSSTVPALPNAEGYF
                     DFEDVSKVAQSIAAKTDRDPAGGLQFRHHSSNIRVPFSDLAQRMTTLYGGEFTTVGMDE
                     WLRSAEELGIEDLIVSYLKANVVGRGQLSFPYLGA"
     aSDomain        complement(20247..20933)
                     /aSDomain="TD"
                     /aSTool="nrps_pks_domains"
                     /database="nrpspksdomains.hmm"
                     /detection="hmmscan"
                     /domain_id="nrpspksdomains_JX265_007707_TD.1"
                     /evalue="1.20E-57"
                     /label="JX265_007707_TD.1"
                     /locus_tag="JX265_007707"
                     /protein_end="3893"
                     /protein_start="3664"
                     /score="186.8"
                     /tool="antismash"
                     /translation="VLLTGATGFLGFEILAKLLEDDDVSHVHCIAVNPDHASKLPKSDK
                     ITVYTGSLLSPTLGLSSRDMERLQQDVDQIIHAGAQGHCLNNYSSVRAANYVSTQFLIL
                     KLAVPRAVPFDYISSARVILYESGSHASAPVSMAAHPPPTDGSQGYTASKWASERWLER
                     VASIEAMKLPITIHRHCSIIGATAPHDDAMNSVIRYSILSSTVPALPNAEGYFDFEDVS
                     KVAQSIA"
     aSModule        complement(20247..24260)
                     /complete
                     /domains="nrpspksdomains_JX265_007707_Condensation_LCL.1"
                     /domains="nrpspksdomains_JX265_007707_AMP-binding.1"
                     /domains="nrpspksdomains_JX265_007707_PCP.1"
                     /domains="nrpspksdomains_JX265_007707_TD.1"
                     /final_module
                     /locus_tags="JX265_007707"
                     /monomer_pairings="X -> X"
                     /tool="antismash"
                     /type="nrps"
     PFAM_domain     complement(20259..20927)
                     /aSDomain="NAD_binding_4"
                     /aSTool="clusterhmmer"
                     /database="35.0"
                     /db_xref="PF07993.15"
                     /description="Male sterility protein"
                     /detection="hmmscan"
                     /domain_id="clusterhmmer_JX265_007707_0017"
                     /evalue="9.60E-23"
                     /label="JX265_007707"
                     /locus_tag="JX265_007707"
                     /protein_end="3889"
                     /protein_start="3666"
                     /score="80.8"
                     /tool="antismash"
                     /translation="LTGATGFLGFEILAKLLEDDDVSHVHCIAVNPDHASKLPKSDKIT
                     VYTGSLLSPTLGLSSRDMERLQQDVDQIIHAGAQGHCLNNYSSVRAANYVSTQFLILKL
                     AVPRAVPFDYISSARVILYESGSHASAPVSMAAHPPPTDGSQGYTASKWASERWLERVA
                     SIEAMKLPITIHRHCSIIGATAPHDDAMNSVIRYSILSSTVPALPNAEGYFDFEDVSKV
                     A"
     CDS_motif       complement(20880..20930)
                     /aSTool="nrps_pks_domains"
                     /database="abmotifs"
                     /detection="hmmscan"
                     /domain_id="nrpspksmotif_JX265_007707_0018"
                     /evalue="2.20E+00"
                     /label="PKSI-KR_m1"
                     /locus_tag="JX265_007707"
                     /protein_end="3682"
                     /protein_start="3665"
                     /score="1.1"
                     /tool="antismash"
                     /translation="LLTGATGFLGFEILAKL"
     aSDomain        complement(21054..21269)
                     /aSDomain="PCP"
                     /aSTool="nrps_pks_domains"
                     /database="nrpspksdomains.hmm"
                     /detection="hmmscan"
                     /domain_id="nrpspksdomains_JX265_007707_PCP.1"
                     /evalue="5.00E-12"
                     /label="JX265_007707_PCP.1"
                     /locus_tag="JX265_007707"
                     /protein_end="3624"
                     /protein_start="3552"
                     /score="37.7"
                     /tool="antismash"
                     /translation="EGELRLIWREVLGEAAGAANIRAGSDFFTVGGSSLLLVRLQNALK
                     EKMGVQLPLKDLYQASPLRNMAVVTSH"
     PFAM_domain     complement(21072..21263)
                     /aSDomain="PP-binding"
                     /aSTool="clusterhmmer"
                     /database="35.0"
                     /db_xref="PF00550.28"
                     /description="Phosphopantetheine attachment site"
                     /detection="hmmscan"
                     /domain_id="clusterhmmer_JX265_007707_0016"
                     /evalue="2.50E-08"
                     /label="JX265_007707"
                     /locus_tag="JX265_007707"
                     /protein_end="3618"
                     /protein_start="3554"
                     /score="34.2"
                     /tool="antismash"
                     /translation="ELRLIWREVLGEAAGAANIRAGSDFFTVGGSSLLLVRLQNALKEK
                     MGVQLPLKDLYQASPLRNM"
     CDS_motif       complement(21594..21641)
                     /aSTool="nrps_pks_domains"
                     /database="abmotifs"
                     /detection="hmmscan"
                     /domain_id="nrpspksmotif_JX265_007707_0017"
                     /evalue="8.70E-04"
                     /label="NRPS-A_a8"
                     /locus_tag="JX265_007707"
                     /protein_end="3444"
                     /protein_start="3428"
                     /score="12.1"
                     /tool="antismash"
                     /translation="DTLIKLRGLRIELTEV"
     aSDomain        complement(21645..22835)
                     /aSDomain="AMP-binding"
                     /aSTool="nrps_pks_domains"
                     /database="nrpspksdomains.hmm"
                     /detection="hmmscan"
                     /domain_id="nrpspksdomains_JX265_007707_AMP-binding.1"
                     /evalue="1.40E-76"
                     /label="JX265_007707_AMP-binding.1"
                     /locus_tag="JX265_007707"
                     /protein_end="3427"
                     /protein_start="3030"
                     /score="249.6"
                     /specificity="substrate consensus: X"
                     /tool="antismash"
                     /translation="SAFPQVIAIKDSTTSVTYAQLARRVQSIGQALMGAGVEPYSCVAV
                     LCEPSIDTFASMLAILHIGAVYVPLDMSLPATRHRTMVAACDAKLLVFHHRTSDAASQF
                     DSISKVDLSQELGGSKQRFPAEPFESDTSFVLFTSGSTGTPKGIRLSQSGIMNYAASKS
                     AELGLKQPKVLQQSSTGFDMSVAQAVNALANAGTLVVAPLGMRGDPVAIGQMMLAEQIE
                     FTLCTPSEYLMLFTYGGDSLRHCTSWTHACCGGEAVTEKLVSEFRRLELPNLNMLTDCY
                     GPTEISCAATFCQIPLSTHDKVELHNSIGKAISNTSIYILGQDSGMVPVGFEGEICVGG
                     AGVARGYQDAATSSARFIANPFATAEDVSRGWTTLYRTGDKGCIREDGSIVFFGRMD"
     PFAM_domain     complement(21645..22835)
                     /aSDomain="AMP-binding"
                     /aSTool="clusterhmmer"
                     /database="35.0"
                     /db_xref="PF00501.31"
                     /description="AMP-binding enzyme"
                     /detection="hmmscan"
                     /domain_id="clusterhmmer_JX265_007707_0015"
                     /evalue="6.30E-65"
                     /label="JX265_007707"
                     /locus_tag="JX265_007707"
                     /protein_end="3427"
                     /protein_start="3030"
                     /score="219.6"
                     /tool="antismash"
                     /translation="SAFPQVIAIKDSTTSVTYAQLARRVQSIGQALMGAGVEPYSCVAV
                     LCEPSIDTFASMLAILHIGAVYVPLDMSLPATRHRTMVAACDAKLLVFHHRTSDAASQF
                     DSISKVDLSQELGGSKQRFPAEPFESDTSFVLFTSGSTGTPKGIRLSQSGIMNYAASKS
                     AELGLKQPKVLQQSSTGFDMSVAQAVNALANAGTLVVAPLGMRGDPVAIGQMMLAEQIE
                     FTLCTPSEYLMLFTYGGDSLRHCTSWTHACCGGEAVTEKLVSEFRRLELPNLNMLTDCY
                     GPTEISCAATFCQIPLSTHDKVELHNSIGKAISNTSIYILGQDSGMVPVGFEGEICVGG
                     AGVARGYQDAATSSARFIANPFATAEDVSRGWTTLYRTGDKGCIREDGSIVFFGRMD"
     CDS_motif       complement(21768..21851)
                     /aSTool="nrps_pks_domains"
                     /database="abmotifs"
                     /detection="hmmscan"
                     /domain_id="nrpspksmotif_JX265_007707_0016"
                     /evalue="2.30E-08"
                     /label="NRPS-A_a6"
                     /locus_tag="JX265_007707"
                     /protein_end="3386"
                     /protein_start="3358"
                     /score="26.3"
                     /tool="antismash"
                     /translation="PVGFEGEICVGGAGVARGYQDAATSSAR"
     CDS_motif       complement(22383..22436)
                     /aSTool="nrps_pks_domains"
                     /database="abmotifs"
                     /detection="hmmscan"
                     /domain_id="nrpspksmotif_JX265_007707_0015"
                     /evalue="2.50E-06"
                     /label="NRPS-A_a3"
                     /locus_tag="JX265_007707"
                     /protein_end="3181"
                     /protein_start="3163"
                     /score="20.0"
                     /tool="antismash"
                     /translation="FVLFTSGSTGTPKGIRLS"
     CDS_motif       complement(22530..22568)
                     /aSTool="nrps_pks_domains"
                     /database="abmotifs"
                     /detection="hmmscan"
                     /domain_id="nrpspksmotif_JX265_007707_0014"
                     /evalue="2.90E+01"
                     /label="NRPS-E2"
                     /locus_tag="JX265_007707"
                     /protein_end="3132"
                     /protein_start="3119"
                     /score="-2.1"
                     /tool="antismash"
                     /translation="LLVFHHRTSDAAS"
     CDS_motif       complement(22623..22664)
                     /aSTool="nrps_pks_domains"
                     /database="abmotifs"
                     /detection="hmmscan"
                     /domain_id="nrpspksmotif_JX265_007707_0013"
                     /evalue="2.30E-03"
                     /label="NRPS-A_a2"
                     /locus_tag="JX265_007707"
                     /protein_end="3101"
                     /protein_start="3087"
                     /score="11.6"
                     /tool="antismash"
                     /translation="LAILHIGAVYVPLD"
     PFAM_domain     complement(22923..24257)
                     /aSDomain="Condensation"
                     /aSTool="clusterhmmer"
                     /database="35.0"
                     /db_xref="PF00668.23"
                     /db_xref="GO:0003824"
                     /description="Condensation domain"
                     /detection="hmmscan"
                     /domain_id="clusterhmmer_JX265_007707_0014"
                     /evalue="7.20E-60"
                     /gene_ontologies="GO:0003824: catalytic activity"
                     /label="JX265_007707"
                     /locus_tag="JX265_007707"
                     /protein_end="3001"
                     /protein_start="2556"
                     /score="203.1"
                     /tool="antismash"
                     /translation="MSYAQASLHFLQTYLDDPTTFNVTAQYEINGSLNVSRFTQALEKT
                     LARHDAFQTCFFTEPGTLEPKQGVAAVHSGDRVFHVESASIQTVCELYQSLALQQWDLT
                     SGRTFQAILVTHASDVHSLIIGCHHLIMDGMSWHLFLRDLDRAYQMLPFQPKIVPSYLD
                     FARNQKQALAEGGMDTSLAYWMSKLQPIPAVIPLLPLAQTRTRKTRRKYGNNRLERELS
                     LDMVGHVKRASQACRSTPMQFYLSVLQVLLSRLLDLQEVCIGVTDLGRGYSASDNGREE
                     TIGQYGETVGHFTNLLPMRFDIDRHETFSHLVHETSRTVLEGQSHATVPLDIILSKLDM
                     ERSPSHTPVFQVAFNYRVGSLLQRKLGGCTMNLIQYEDAKNPYDITLNVTQTAKGGHSL
                     ELLTSDYLYSAPTSEFLMNVYIHLLKSLSSDQRWKLRDCKLYDDEK"
     CDS_motif       complement(23190..23306)
                     /aSTool="nrps_pks_domains"
                     /database="abmotifs"
                     /detection="hmmscan"
                     /domain_id="nrpspksmotif_JX265_007707_0012"
                     /evalue="5.10E-12"
                     /label="C67_LCL_14fromHMM"
                     /locus_tag="JX265_007707"
                     /protein_end="2912"
                     /protein_start="2873"
                     /score="38.1"
                     /tool="antismash"
                     /translation="RTVLEGQSHATVPLDIILSKLDMERSPSHTPVFQVAFNY"
     aSDomain        complement(23349..24260)
                     /aSDomain="Condensation"
                     /aSTool="nrps_pks_domains"
                     /database="nrpspksdomains.hmm"
                     /detection="hmmscan"
                     /domain_id="nrpspksdomains_JX265_007707_Condensation_LCL.1"
                     /domain_subtypes="Condensation_LCL"
                     /evalue="1.90E-47"
                     /label="JX265_007707_Condensation_LCL.1"
                     /locus_tag="JX265_007707"
                     /protein_end="2859"
                     /protein_start="2555"
                     /score="153.6"
                     /tool="antismash"
                     /translation="RMSYAQASLHFLQTYLDDPTTFNVTAQYEINGSLNVSRFTQALEK
                     TLARHDAFQTCFFTEPGTLEPKQGVAAVHSGDRVFHVESASIQTVCELYQSLALQQWDL
                     TSGRTFQAILVTHASDVHSLIIGCHHLIMDGMSWHLFLRDLDRAYQMLPFQPKIVPSYL
                     DFARNQKQALAEGGMDTSLAYWMSKLQPIPAVIPLLPLAQTRTRKTRRKYGNNRLEREL
                     SLDMVGHVKRASQACRSTPMQFYLSVLQVLLSRLLDLQEVCIGVTDLGRGYSASDNGRE
                     ETIGQYGETVGHFTNLLPMRFDI"
     CDS_motif       complement(23826..23891)
                     /aSTool="nrps_pks_domains"
                     /database="abmotifs"
                     /detection="hmmscan"
                     /domain_id="nrpspksmotif_JX265_007707_0011"
                     /evalue="6.00E-06"
                     /label="NRPS-E2"
                     /locus_tag="JX265_007707"
                     /protein_end="2700"
                     /protein_start="2678"
                     /score="18.8"
                     /tool="antismash"
                     /translation="LIIGCHHLIMDGMSWHLFLRDL"
     CDS_motif       complement(24090..24203)
                     /aSTool="nrps_pks_domains"
                     /database="abmotifs"
                     /detection="hmmscan"
                     /domain_id="nrpspksmotif_JX265_007707_0010"
                     /evalue="7.40E-09"
                     /label="C2_LCL_024-062"
                     /locus_tag="JX265_007707"
                     /protein_end="2612"
                     /protein_start="2574"
                     /score="28.0"
                     /tool="antismash"
                     /translation="TTFNVTAQYEINGSLNVSRFTQALEKTLARHDAFQTCF"
     aSDomain        complement(24555..24773)
                     /aSDomain="PKS_PP"
                     /aSTool="nrps_pks_domains"
                     /database="nrpspksdomains.hmm"
                     /detection="hmmscan"
                     /domain_id="nrpspksdomains_JX265_007707_PKS_PP.1"
                     /evalue="1.50E-10"
                     /label="JX265_007707_PKS_PP.1"
                     /locus_tag="JX265_007707"
                     /protein_end="2457"
                     /protein_start="2384"
                     /score="33.2"
                     /tool="antismash"
                     /translation="YHTMFRNKMEAMMKIPATSIDIYAPLSDLGLDSLLGVEIRTWLLK
                     EMYIDVPLLRILGRDSIASICSVAAERL"
     aSModule        complement(24555..32051)
                     /complete
                     /domains="nrpspksdomains_JX265_007707_PKS_KS.1"
                     /domains="nrpspksdomains_JX265_007707_PKS_AT.1"
                     /domains="nrpspksdomains_JX265_007707_PKS_DH.1"
                     /domains="nrpspksdomains_JX265_007707_cMT.1"
                     /domains="nrpspksdomains_JX265_007707_PKS_KR.1"
                     /domains="nrpspksdomains_JX265_007707_PKS_PP.1"
                     /iterative
                     /locus_tags="JX265_007707"
                     /monomer_pairings="pk -> Me-pk"
                     /tool="antismash"
                     /type="pks"
     PFAM_domain     complement(24576..24755)
                     /aSDomain="PP-binding"
                     /aSTool="clusterhmmer"
                     /database="35.0"
                     /db_xref="PF00550.28"
                     /description="Phosphopantetheine attachment site"
                     /detection="hmmscan"
                     /domain_id="clusterhmmer_JX265_007707_0013"
                     /evalue="8.20E-05"
                     /label="JX265_007707"
                     /locus_tag="JX265_007707"
                     /protein_end="2450"
                     /protein_start="2390"
                     /score="23.0"
                     /tool="antismash"
                     /translation="NKMEAMMKIPATSIDIYAPLSDLGLDSLLGVEIRTWLLKEMYIDV
                     PLLRILGRDSIASIC"
     PFAM_domain     complement(25119..25643)
                     /aSDomain="KR"
                     /aSTool="clusterhmmer"
                     /database="35.0"
                     /db_xref="PF08659.13"
                     /description="KR domain"
                     /detection="hmmscan"
                     /domain_id="clusterhmmer_JX265_007707_0012"
                     /evalue="3.10E-49"
                     /label="JX265_007707"
                     /locus_tag="JX265_007707"
                     /protein_end="2269"
                     /protein_start="2094"
                     /score="167.4"
                     /tool="antismash"
                     /translation="TYLLVGMAGELGQSLCRYMSNCGARHIVVASRNPACGERWLEDMR
                     AAGVNIHATQLDVTDRDQVQATLSKLRTSMPQIGGVANAALVLEDSLFVNATADSVNKQ
                     LKPKVDGTVHLNDDFVEDDLDFFIVFSSLGSVYGNAGQSIYHAANMFMTSLVEQRRSKG
                     KSASVIDVGMIS"
     aSDomain        complement(25119..25646)
                     /ASF="KR domain putatively catalyzing D-configuration
                     product formation"
                     /ASF="catalytic triad S,Y,N found: True"
                     /aSDomain="PKS_KR"
                     /aSTool="nrps_pks_domains"
                     /database="nrpspksdomains.hmm"
                     /detection="hmmscan"
                     /domain_id="nrpspksdomains_JX265_007707_PKS_KR.1"
                     /evalue="6.00E-47"
                     /label="JX265_007707_PKS_KR.1"
                     /locus_tag="JX265_007707"
                     /protein_end="2269"
                     /protein_start="2093"
                     /score="151.8"
                     /specificity="KR activity: active"
                     /specificity="KR stereochemistry: (unknown)"
                     /tool="antismash"
                     /translation="KTYLLVGMAGELGQSLCRYMSNCGARHIVVASRNPACGERWLEDM
                     RAAGVNIHATQLDVTDRDQVQATLSKLRTSMPQIGGVANAALVLEDSLFVNATADSVNK
                     QLKPKVDGTVHLNDDFVEDDLDFFIVFSSLGSVYGNAGQSIYHAANMFMTSLVEQRRSK
                     GKSASVIDVGMIS"
     CDS_motif       complement(25164..25274)
                     /aSTool="nrps_pks_domains"
                     /database="abmotifs"
                     /detection="hmmscan"
                     /domain_id="nrpspksmotif_JX265_007707_0009"
                     /evalue="2.40E-18"
                     /label="PKSI-KR_m4"
                     /locus_tag="JX265_007707"
                     /protein_end="2254"
                     /protein_start="2217"
                     /score="58.7"
                     /tool="antismash"
                     /translation="LDFFIVFSSLGSVYGNAGQSIYHAANMFMTSLVEQRR"
     CDS_motif       complement(25545..25643)
                     /aSTool="nrps_pks_domains"
                     /database="abmotifs"
                     /detection="hmmscan"
                     /domain_id="nrpspksmotif_JX265_007707_0008"
                     /evalue="7.80E-14"
                     /label="PKSI-KR_m1"
                     /locus_tag="JX265_007707"
                     /protein_end="2127"
                     /protein_start="2094"
                     /score="44.2"
                     /tool="antismash"
                     /translation="TYLLVGMAGELGQSLCRYMSNCGARHIVVASRN"
     aSDomain        complement(join(27165..27602,27685..27861))
                     /aSDomain="MT"
                     /aSTool="nrps_pks_domains"
                     /database="nrpspksdomains.hmm"
                     /detection="hmmscan"
                     /domain_id="nrpspksdomains_JX265_007707_cMT.1"
                     /domain_subtypes="cMT"
                     /evalue="4.20E-79"
                     /label="JX265_007707_cMT.1"
                     /locus_tag="JX265_007707"
                     /protein_end="1587"
                     /protein_start="1382"
                     /score="257.5"
                     /tool="antismash"
                     /translation="MLEHMLKDTMLSRLYMDGRGFSICNDYVAAYMKKITHKYPRTRIL
                     EIGAGTGGTTRSVLDSIGDAYTSYTYTDISAGFFEHAAERFTDHSQKMEFKTFNAEKTP
                     GEQGLAVGTYDIIIAANVLHATRNLAQTMQNVRSLLRPGGFLVAVEVTGTMLREPGLMG
                     GLEGWWLGVDDGRFPCPGISAKSWHDVFQSNGFSGVDSIAYD"
     PFAM_domain     complement(join(27342..27602,27685..27729))
                     /aSDomain="Methyltransf_12"
                     /aSTool="clusterhmmer"
                     /database="35.0"
                     /db_xref="PF08242.15"
                     /description="Methyltransferase domain"
                     /detection="hmmscan"
                     /domain_id="clusterhmmer_JX265_007707_0011"
                     /evalue="2.00E-19"
                     /label="JX265_007707"
                     /locus_tag="JX265_007707"
                     /protein_end="1528"
                     /protein_start="1426"
                     /score="70.3"
                     /tool="antismash"
                     /translation="LEIGAGTGGTTRSVLDSIGDAYTSYTYTDISAGFFEHAAERFTDH
                     SQKMEFKTFNAEKTPGEQGLAVGTYDIIIAANVLHATRNLAQTMQNVRSLLRPGGFL"
     PFAM_domain     complement(28261..29163)
                     /aSDomain="PS-DH"
                     /aSTool="clusterhmmer"
                     /database="35.0"
                     /db_xref="PF14765.9"
                     /description="Polyketide synthase dehydratase"
                     /detection="hmmscan"
                     /domain_id="clusterhmmer_JX265_007707_0010"
                     /evalue="9.80E-50"
                     /label="JX265_007707"
                     /locus_tag="JX265_007707"
                     /protein_end="1249"
                     /protein_start="948"
                     /score="169.6"
                     /tool="antismash"
                     /translation="LLGRLQEDCKTEMTWRNIFRLNEMPWLRGHTFQGQVIFPGAGYVS
                     MALEAAKSFARERHVEVVEIHNVSITKALVIEEDTSGVEVLFTLRQLDSTAQKGHDQRV
                     LKAAFSCYSCSDGHVLDAACHGQLTIHLGEPGKDTLGLPQRQISSIELPPLDVERFFKA
                     IDSLGIVYKGSFRALESINRIRGHAQAAASWADGQLNDSMLLHPEILDVGFQVGFATFA
                     SIAEGAMGATYLPKGICRVVVDYAQSLGESSGTATTMEAHLINSSSDIVEVDINICDTR
                     NGISRVQVEGLLLKAMAEPQ"
     aSDomain        complement(28630..29163)
                     /ASF="catalytic triad H,G,P inconclusive"
                     /aSDomain="PKS_DH"
                     /aSTool="nrps_pks_domains"
                     /database="nrpspksdomains.hmm"
                     /detection="hmmscan"
                     /domain_id="nrpspksdomains_JX265_007707_PKS_DH.1"
                     /evalue="2.70E-20"
                     /label="JX265_007707_PKS_DH.1"
                     /locus_tag="JX265_007707"
                     /protein_end="1126"
                     /protein_start="948"
                     /score="65.2"
                     /tool="antismash"
                     /translation="LLGRLQEDCKTEMTWRNIFRLNEMPWLRGHTFQGQVIFPGAGYVS
                     MALEAAKSFARERHVEVVEIHNVSITKALVIEEDTSGVEVLFTLRQLDSTAQKGHDQRV
                     LKAAFSCYSCSDGHVLDAACHGQLTIHLGEPGKDTLGLPQRQISSIELPPLDVERFFKA
                     IDSLGIVYKGSFRAL"
     CDS_motif       complement(29011..29088)
                     /aSTool="nrps_pks_domains"
                     /database="abmotifs"
                     /detection="hmmscan"
                     /domain_id="nrpspksmotif_JX265_007707_0007"
                     /evalue="3.00E-13"
                     /label="PKSI-DH_m2"
                     /locus_tag="JX265_007707"
                     /protein_end="999"
                     /protein_start="973"
                     /score="42.1"
                     /tool="antismash"
                     /translation="WLRGHTFQGQVIFPGAGYVSMALEAA"
     aSDomain        complement(join(29386..30318,30375..30389))
                     /ASF="(Methyl)Malonyl-CoA specificity inconclusive"
                     /ASF="found active site serine: True, scaffold matched
                     GHGE: True"
                     /aSDomain="PKS_AT"
                     /aSTool="nrps_pks_domains"
                     /database="nrpspksdomains.hmm"
                     /detection="hmmscan"
                     /domain_id="nrpspksdomains_JX265_007707_PKS_AT.1"
                     /evalue="1.40E-87"
                     /label="JX265_007707_PKS_AT.1"
                     /locus_tag="JX265_007707"
                     /protein_end="874"
                     /protein_start="558"
                     /score="285.7"
                     /specificity="substrate consensus: pk"
                     /specificity="PKS signature: Malonyl-CoA"
                     /specificity="Minowa: mmal"
                     /tool="antismash"
                     /translation="VFTGQGAQTAAMGRELMASSPIFLDAIRRCEEALKLIPEPAEWSL
                     IEELGTEGPRSRVAQAQFSQPLCTAIQIGLVDLLRASGISFGAVVGHSSGEIGAAYAAG
                     ILDVKDAMGIAYYRGLVSSLARGSKGEEGGMMAVGLSLNEARAFCSRPEFSGRLQVAAS
                     NAPSTVTLSGDLNAIRQAEEILSKEGTFARRLQVDTAYHSHHMRPCATAYLGYLRALDV
                     QVRQSHDSCFWSSSVHRNVDMRQRLGELRDQYWVDNMVKTVLFTQSTLFAIQSVPSLTV
                     GLELGPHPALKGPVTQTWDSIRDSPLPYAGCLDRK"
     PFAM_domain     complement(join(29416..30318,30375..30389))
                     /aSDomain="Acyl_transf_1"
                     /aSTool="clusterhmmer"
                     /database="35.0"
                     /db_xref="PF00698.24"
                     /description="Acyl transferase domain"
                     /detection="hmmscan"
                     /domain_id="clusterhmmer_JX265_007707_0009"
                     /evalue="1.90E-46"
                     /label="JX265_007707"
                     /locus_tag="JX265_007707"
                     /protein_end="864"
                     /protein_start="558"
                     /score="159.1"
                     /tool="antismash"
                     /translation="VFTGQGAQTAAMGRELMASSPIFLDAIRRCEEALKLIPEPAEWSL
                     IEELGTEGPRSRVAQAQFSQPLCTAIQIGLVDLLRASGISFGAVVGHSSGEIGAAYAAG
                     ILDVKDAMGIAYYRGLVSSLARGSKGEEGGMMAVGLSLNEARAFCSRPEFSGRLQVAAS
                     NAPSTVTLSGDLNAIRQAEEILSKEGTFARRLQVDTAYHSHHMRPCATAYLGYLRALDV
                     QVRQSHDSCFWSSSVHRNVDMRQRLGELRDQYWVDNMVKTVLFTQSTLFAIQSVPSLTV
                     GLELGPHPALKGPVTQTWDSIRDSP"
     CDS_motif       complement(29989..30084)
                     /aSTool="nrps_pks_domains"
                     /database="abmotifs"
                     /detection="hmmscan"
                     /domain_id="nrpspksmotif_JX265_007707_0006"
                     /evalue="9.00E-10"
                     /label="PKSI-AT-mM_m3"
                     /locus_tag="JX265_007707"
                     /protein_end="673"
                     /protein_start="641"
                     /score="31.0"
                     /tool="antismash"
                     /translation="ISFGAVVGHSSGEIGAAYAAGILDVKDAMGIA"
     CDS_motif       complement(join(30286..30318,30375..30386))
                     /aSTool="nrps_pks_domains"
                     /database="abmotifs"
                     /detection="hmmscan"
                     /domain_id="nrpspksmotif_JX265_007707_0005"
                     /evalue="6.40E-04"
                     /label="PKSI-AT-M_m1"
                     /locus_tag="JX265_007707"
                     /protein_end="574"
                     /protein_start="559"
                     /score="12.7"
                     /tool="antismash"
                     /translation="FTGQGAQTAAMGREL"
     PFAM_domain     complement(30531..30857)
                     /aSDomain="KAsynt_C_assoc"
                     /aSTool="clusterhmmer"
                     /database="35.0"
                     /db_xref="PF16197.8"
                     /description="Ketoacyl-synthetase C-terminal extension"
                     /detection="hmmscan"
                     /domain_id="clusterhmmer_JX265_007707_0008"
                     /evalue="2.90E-12"
                     /label="JX265_007707"
                     /locus_tag="JX265_007707"
                     /protein_end="511"
                     /protein_start="402"
                     /score="47.2"
                     /tool="antismash"
                     /translation="ENIHVPTSSQPWPETQGRPLRASVNSFGFGGTNAHAILERFSYAD
                     HQSMKDGPASEMGPIGPFVFSAKSRTTLLRQLKQTVEHIQSNPLLDLDALAWVLQTRRT
                     ALSMR"
     aSDomain        complement(30735..32051)
                     /ASF="found active site cysteine: True, scaffold matched
                     GSSS: True"
                     /ASF="found active site histidines: True"
                     /aSDomain="PKS_KS"
                     /aSTool="nrps_pks_domains"
                     /database="nrpspksdomains.hmm"
                     /detection="hmmscan"
                     /domain_id="nrpspksdomains_JX265_007707_PKS_KS.1"
                     /domain_subtypes="Iterative-KS"
                     /evalue="1.50E-166"
                     /label="JX265_007707_PKS_KS.1"
                     /locus_tag="JX265_007707"
                     /protein_end="443"
                     /protein_start="4"
                     /score="546.3"
                     /tool="antismash"
                     /translation="IAIVGSACRFPGGASSPSKLWDLLKSPRDVVRDFPPERLNFQNFH
                     SHNGEHHGRTDVQGRSYLLQEDCRLFDAAFFKINPMETEGMDPQQRLLLETVFEAIEAA
                     GWPMEELEGSQTSVHVGNMTVDFNDIQMRDPEALPTYSATGLARIILSNRISFFFDFKG
                     PSVTIDTACSSSLVALHQAVQCLRNGEASQAVVAGVTLLLDPGMYIAESKLHMLSPDSR
                     SRMWDKDANGYARGEGCAVVVLKPLAKAIADNDHIECIIRETGVNSDGRTDGITMPSST
                     AQASLIRQTYRRAGLNPIKDRPQFFECHGTGTLAGDPVEARAIKEAFFHNIDGSDEIEV
                     KDTSQEPLYCGSVKTVIGHLEGCAGLAGVLKASLALQNKIIPPNMHFSQLNPAIAPYYE
                     NIHVPTSSQPWPETQGRPLRASVNSFGFGGTNAHAILERF"
     PFAM_domain     complement(30891..31277)
                     /aSDomain="Ketoacyl-synt_C"
                     /aSTool="clusterhmmer"
                     /database="35.0"
                     /db_xref="PF02801.25"
                     /description="Beta-ketoacyl synthase, C-terminal domain"
                     /detection="hmmscan"
                     /domain_id="clusterhmmer_JX265_007707_0007"
                     /evalue="8.20E-27"
                     /label="JX265_007707"
                     /locus_tag="JX265_007707"
                     /protein_end="391"
                     /protein_start="262"
                     /score="93.7"
                     /tool="antismash"
                     /translation="CIIRETGVNSDGRTDGITMPSSTAQASLIRQTYRRAGLNPIKDRP
                     QFFECHGTGTLAGDPVEARAIKEAFFHNIDGSDEIEVKDTSQEPLYCGSVKTVIGHLEG
                     CAGLAGVLKASLALQNKIIPPNMHF"
     CDS_motif       complement(31092..31136)
                     /aSTool="nrps_pks_domains"
                     /database="abmotifs"
                     /detection="hmmscan"
                     /domain_id="nrpspksmotif_JX265_007707_0004"
                     /evalue="5.80E-03"
                     /label="PKSI-KS_m5"
                     /locus_tag="JX265_007707"
                     /protein_end="324"
                     /protein_start="309"
                     /score="9.5"
                     /tool="antismash"
                     /translation="FECHGTGTLAGDPVE"
     PFAM_domain     complement(31302..32057)
                     /aSDomain="ketoacyl-synt"
                     /aSTool="clusterhmmer"
                     /database="35.0"
                     /db_xref="PF00109.29"
                     /description="Beta-ketoacyl synthase, N-terminal domain"
                     /detection="hmmscan"
                     /domain_id="clusterhmmer_JX265_007707_0006"
                     /evalue="2.10E-67"
                     /label="JX265_007707"
                     /locus_tag="JX265_007707"
                     /protein_end="254"
                     /protein_start="2"
                     /score="227.5"
                     /tool="antismash"
                     /translation="EQIAIVGSACRFPGGASSPSKLWDLLKSPRDVVRDFPPERLNFQN
                     FHSHNGEHHGRTDVQGRSYLLQEDCRLFDAAFFKINPMETEGMDPQQRLLLETVFEAIE
                     AAGWPMEELEGSQTSVHVGNMTVDFNDIQMRDPEALPTYSATGLARIILSNRISFFFDF
                     KGPSVTIDTACSSSLVALHQAVQCLRNGEASQAVVAGVTLLLDPGMYIAESKLHMLSPD
                     SRSRMWDKDANGYARGEGCAVVVLKPLAKA"
     CDS_motif       complement(31338..31376)
                     /aSTool="nrps_pks_domains"
                     /database="abmotifs"
                     /detection="hmmscan"
                     /domain_id="nrpspksmotif_JX265_007707_0003"
                     /evalue="1.00E-03"
                     /label="PKSI-KS_m4"
                     /locus_tag="JX265_007707"
                     /protein_end="242"
                     /protein_start="229"
                     /score="12.2"
                     /tool="antismash"
                     /translation="WDKDANGYARGEG"
     CDS_motif       complement(31437..31493)
                     /aSTool="nrps_pks_domains"
                     /database="abmotifs"
                     /detection="hmmscan"
                     /domain_id="nrpspksmotif_JX265_007707_0002"
                     /evalue="1.90E+00"
                     /label="PKSI-AT-mM_m3"
                     /locus_tag="JX265_007707"
                     /protein_end="209"
                     /protein_start="190"
                     /score="1.7"
                     /tool="antismash"
                     /translation="RNGEASQAVVAGVTLLLDP"
     CDS_motif       complement(31518..31565)
                     /aSTool="nrps_pks_domains"
                     /database="abmotifs"
                     /detection="hmmscan"
                     /domain_id="nrpspksmotif_JX265_007707_0001"
                     /evalue="1.10E-06"
                     /label="PKSI-KS_m3"
                     /locus_tag="JX265_007707"
                     /protein_end="182"
                     /protein_start="166"
                     /score="20.5"
                     /tool="antismash"
                     /translation="GPSVTIDTACSSSLVA"
     gene            complement(33560..35190)
                     /locus_tag="JX265_007708"
     mRNA            complement(join(33560..33978,34034..34559,34621..35190))
                     /locus_tag="JX265_007708"
                     /product="hypothetical protein"
     CDS             complement(join(33560..33978,34034..34559,34621..35190))
                     /codon_start=1
                     /gene_functions="biosynthetic-additional
                     (rule-based-clusters) p450"
                     /gene_functions="biosynthetic-additional (smcogs)
                     SMCOG1034:cytochrome P450 (Score: 241.8; E-value: 2.3e-73)"
                     /gene_kind="biosynthetic-additional"
                     /locus_tag="JX265_007708"
                     /product="hypothetical protein"
                     /protein_id="KAI1866407.1"
                     /sec_met_domain="p450 (E-value: 2.3e-53, bitscore: 175.3,
                     seeds: 50, tool: rule-based-clusters)"
                     /transl_table=1
                     /translation="MHSGSILIIFTLSAILYWIAAATLNYVRYEKTRAEFGCPPLKAYP
                     GWDKILGLDYVYAMLKALKEDRFLQFQTDTYSARGSKVWRANFLGNRMVYSSEPENMKA
                     LSTSQKDAFAVEPIRVANGAITPFTGRGVSSSDGEKWQHSRDLVKPYFERAGFANLNRL
                     REHVDRLMSQIPSDSSTVDMQPLFQRWFLDTSTDFLFGETVNSLDHPERGWPQKDMVKV
                     MAGLRLRLQLSSFLFLHRDKEWFAACKRIQGFLSHYIEQAYRQLEEEKKGIPATYKNGE
                     PRDDFLWTVARHVPDPIELRTQLTGVWIPSNETTSILMSNTIYALARNPRVVQKLREAV
                     LEYGDKPLTFEGLRSINYLRWTVNESHRLYPVSLQTVRACIKDTTLPTGGGEDGKAPIF
                     CAKGDIVHCNRYLMHRDPELWGSDTEQFLPERWEKARPMWSFVPFGGGPRICPAHVMVD
                     TECSYAIFRLLQRFKAIEPRDDEPYAAVMRVGPSSKYGCKVAFIPA"
     PFAM_domain     complement(join(33635..33978,34034..34559,34621..34983))
                     /ASF="active site cysteine inconclusive"
                     /aSDomain="p450"
                     /aSTool="clusterhmmer"
                     /database="35.0"
                     /db_xref="PF00067.25"
                     /db_xref="GO:0004497"
                     /db_xref="GO:0005506"
                     /db_xref="GO:0016705"
                     /db_xref="GO:0020037"
                     /description="Cytochrome P450"
                     /detection="hmmscan"
                     /domain_id="clusterhmmer_JX265_007708_0018"
                     /evalue="2.10E-51"
                     /gene_ontologies="GO:0004497: monooxygenase activity"
                     /gene_ontologies="GO:0005506: iron ion binding"
                     /gene_ontologies="GO:0016705: oxidoreductase activity,
                     acting on paired donors, with incorporation or reduction of
                     molecular oxygen"
                     /gene_ontologies="GO:0020037: heme binding"
                     /label="JX265_007708"
                     /locus_tag="JX265_007708"
                     /protein_end="480"
                     /protein_start="69"
                     /score="175.2"
                     /tool="antismash"
                     /translation="QFQTDTYSARGSKVWRANFLGNRMVYSSEPENMKALSTSQKDAFA
                     VEPIRVANGAITPFTGRGVSSSDGEKWQHSRDLVKPYFERAGFANLNRLREHVDRLMSQ
                     IPSDSSTVDMQPLFQRWFLDTSTDFLFGETVNSLDHPERGWPQKDMVKVMAGLRLRLQL
                     SSFLFLHRDKEWFAACKRIQGFLSHYIEQAYRQLEEEKKGIPATYKNGEPRDDFLWTVA
                     RHVPDPIELRTQLTGVWIPSNETTSILMSNTIYALARNPRVVQKLREAVLEYGDKPLTF
                     EGLRSINYLRWTVNESHRLYPVSLQTVRACIKDTTLPTGGGEDGKAPIFCAKGDIVHCN
                     RYLMHRDPELWGSDTEQFLPERWEKARPMWSFVPFGGGPRICPAHVMVDTECSYAIFRL
                     LQRFKAIEPRDD"
     gene            35801..37803
                     /locus_tag="JX265_007709"
     mRNA            join(35801..35962,36014..36247,36349..37519,37643..37803)
                     /locus_tag="JX265_007709"
                     /product="hypothetical protein"
     CDS             join(35801..35962,36014..36247,36349..37519,37643..37803)
                     /codon_start=1
                     /gene_functions="biosynthetic-additional
                     (rule-based-clusters) p450"
                     /gene_functions="biosynthetic-additional (smcogs)
                     SMCOG1034:cytochrome P450 (Score: 104; E-value: 1.5e-31)"
                     /gene_kind="biosynthetic-additional"
                     /locus_tag="JX265_007709"
                     /product="hypothetical protein"
                     /protein_id="KAI1866408.1"
                     /sec_met_domain="p450 (E-value: 2.4e-29, bitscore: 96.1,
                     seeds: 50, tool: rule-based-clusters)"
                     /transl_table=1
                     /translation="MYSLPLMPQHIIAAGTFVLVVALPALYRALLPKPIPGIPYKKGSD
                     RRILGDVQDVLKWNYETKEIWSYMRRLAVELDSPVIQVFMRPFGKPWVIVNDFREAHDI
                     QMFRSSDFDRARVLEDIFGVLLPSCHVWMPTNDKFRAHRNLIRDTMSPAFLNGIVAPAL
                     HERCQNMLELWKERARLAQGRPFEGDHDIFRATLDIILAATFELEAGTISTHKKHLSGL
                     KEMKLPDGQDLPAVFPEINDPKEFTSIRSLLDSVEIGLNSPLPTPHMKFALSFYPELSA
                     ARKYKDEMIGQRVQRAWDKFYANPDAQGSVHCAMDLLIQRQAQMAKKENRDMTYDIQAI
                     KGELFGFIAAGHETTSTTICWAIKYLTEYQEVQKILRDKLRETHHCAFAAGRLPSADEI
                     VSNTTAYLDAFIEENHRCGNTVPTIVRHTINDTTILGHKIPKGTDVFMLTNGPSYQAPS
                     FSVDETLRTKSSQDGKGKFGNWSSEDIDQFSPDRWLVSEGNGEVRFDARAGPAHPYGVG
                     QRGCFGSKFAQLELKVILTLIVWTFELKPIPAALAGFEGHDKNTKRAQKVYIRLSKVD"
     PFAM_domain     join(36035..36247,36349..37299)
                     /aSDomain="p450"
                     /aSTool="clusterhmmer"
                     /database="35.0"
                     /db_xref="PF00067.25"
                     /db_xref="GO:0004497"
                     /db_xref="GO:0005506"
                     /db_xref="GO:0016705"
                     /db_xref="GO:0020037"
                     /description="Cytochrome P450"
                     /detection="hmmscan"
                     /domain_id="clusterhmmer_JX265_007709_0019"
                     /evalue="2.20E-27"
                     /gene_ontologies="GO:0004497: monooxygenase activity"
                     /gene_ontologies="GO:0005506: iron ion binding"
                     /gene_ontologies="GO:0016705: oxidoreductase activity,
                     acting on paired donors, with incorporation or reduction of
                     molecular oxygen"
                     /gene_ontologies="GO:0020037: heme binding"
                     /label="JX265_007709"
                     /locus_tag="JX265_007709"
                     /protein_end="449"
                     /protein_start="61"
                     /score="96.0"
                     /tool="antismash"
                     /translation="TKEIWSYMRRLAVELDSPVIQVFMRPFGKPWVIVNDFREAHDIQM
                     FRSSDFDRARVLEDIFGVLLPSCHVWMPTNDKFRAHRNLIRDTMSPAFLNGIVAPALHE
                     RCQNMLELWKERARLAQGRPFEGDHDIFRATLDIILAATFELEAGTISTHKKHLSGLKE
                     MKLPDGQDLPAVFPEINDPKEFTSIRSLLDSVEIGLNSPLPTPHMKFALSFYPELSAAR
                     KYKDEMIGQRVQRAWDKFYANPDAQGSVHCAMDLLIQRQAQMAKKENRDMTYDIQAIKG
                     ELFGFIAAGHETTSTTICWAIKYLTEYQEVQKILRDKLRETHHCAFAAGRLPSADEIVS
                     NTTAYLDAFIEENHRCGNTVPTIVRHTINDTTILGHKIPKGTDVFMLT"
     PFAM_domain     join(37408..37519,37643..37719)
                     /aSDomain="p450"
                     /aSTool="clusterhmmer"
                     /database="35.0"
                     /db_xref="PF00067.25"
                     /db_xref="GO:0004497"
                     /db_xref="GO:0005506"
                     /db_xref="GO:0016705"
                     /db_xref="GO:0020037"
                     /description="Cytochrome P450"
                     /detection="hmmscan"
                     /domain_id="clusterhmmer_JX265_007709_0020"
                     /evalue="3.40E-10"
                     /gene_ontologies="GO:0004497: monooxygenase activity"
                     /gene_ontologies="GO:0005506: iron ion binding"
                     /gene_ontologies="GO:0016705: oxidoreductase activity,
                     acting on paired donors, with incorporation or reduction of
                     molecular oxygen"
                     /gene_ontologies="GO:0020037: heme binding"
                     /label="JX265_007709"
                     /locus_tag="JX265_007709"
                     /protein_end="548"
                     /protein_start="485"
                     /score="39.4"
                     /tool="antismash"
                     /translation="DQFSPDRWLVSEGNGEVRFDARAGPAHPYGVGQRGCFGSKFAQLE
                     LKVILTLIVWTFELKPIP"
     gene            39892..41254
                     /locus_tag="JX265_007710"
     mRNA            join(39892..40828,40887..41254)
                     /locus_tag="JX265_007710"
                     /product="hypothetical protein"
     CDS             join(39892..40828,40887..41254)
                     /codon_start=1
                     /gene_functions="transport (smcogs) SMCOG1137:Major
                     facilitator superfamily MFS 1 (Score: 300; E-value:
                     3.5e-91)"
                     /gene_kind="transport"
                     /locus_tag="JX265_007710"
                     /product="hypothetical protein"
                     /protein_id="KAI1866409.1"
                     /transl_table=1
                     /translation="MSTESTNSEKVGGRISPPPKADVESAPPRAPPAPPNGGLKAWLQV
                     VGSWAIVFNTWGTIITFGDFQAFYERGTLFTESSSNISWIGSIQSLMVFVVGAVIGPIY
                     DRGYLKLLLLIGTFGIVFGHMMLSLCSEYWQVVLSQGFVVGIGGGCLFVPALAVVQPYF
                     SSRLGLALGIVATGSSLGGIIYPIIFINLIERVGFAWTVRAMGFVALGSLLVPLAVSEM
                     RAKPPAVRRMLDLTAFSDGPFMLCILGCFLGYAGSHVSFFYIAYYGQANGWMTGTLALY
                     LLPILNSASAIGRVLPNWLADKVGPVNVVIPGSLTIGVILLCNLAVTNAAGIICTALFF
                     GFLSGIFVATPPLLFMVFTKDKTKLGARMGLAYALVGLSVLPGGPGAGGVLQHNSTRLD
                     WVAAWVYAGVLPLSACLVFCGLRVWQAGTKLKVKV"
     PFAM_domain     join(40108..40828,40887..41086)
                     /aSDomain="MFS_1"
                     /aSTool="clusterhmmer"
                     /database="35.0"
                     /db_xref="PF07690.19"
                     /db_xref="GO:0022857"
                     /db_xref="GO:0055085"
                     /description="Major Facilitator Superfamily"
                     /detection="hmmscan"
                     /domain_id="clusterhmmer_JX265_007710_0021"
                     /evalue="2.40E-19"
                     /gene_ontologies="GO:0022857: transmembrane transporter
                     activity"
                     /gene_ontologies="GO:0055085: transmembrane transport"
                     /label="JX265_007710"
                     /locus_tag="JX265_007710"
                     /protein_end="379"
                     /protein_start="72"
                     /score="69.6"
                     /tool="antismash"
                     /translation="TLFTESSSNISWIGSIQSLMVFVVGAVIGPIYDRGYLKLLLLIGT
                     FGIVFGHMMLSLCSEYWQVVLSQGFVVGIGGGCLFVPALAVVQPYFSSRLGLALGIVAT
                     GSSLGGIIYPIIFINLIERVGFAWTVRAMGFVALGSLLVPLAVSEMRAKPPAVRRMLDL
                     TAFSDGPFMLCILGCFLGYAGSHVSFFYIAYYGQANGWMTGTLALYLLPILNSASAIGR
                     VLPNWLADKVGPVNVVIPGSLTIGVILLCNLAVTNAAGIICTALFFGFLSGIFVATPPL
                     LFMVFTKDKTKLGARMGLAYALVGLS"
     gene            43561..44808
                     /locus_tag="JX265_007711"
     mRNA            join(43561..43661,43721..44138,44212..44808)
                     /locus_tag="JX265_007711"
                     /product="hypothetical protein"
     CDS             join(43561..43661,43721..44138,44212..44808)
                     /codon_start=1
                     /locus_tag="JX265_007711"
                     /product="hypothetical protein"
                     /protein_id="KAI1866410.1"
                     /transl_table=1
                     /translation="MQSSDMALGNWMNNTRKKRRPALACSSCRRRKIRCDRQTPCEQCI
                     KANIETCSYVTSSRASPNSAPFHPQDTQFYVFEQAPSQFRMETNFTTSSNWMPEVPSDA
                     SSTLSSHHGHSLSKGASLPAEQVQVSAASGPFSQSPLENWFPAIKRATRGSFSRTRFYG
                     QSHWLNFVHQAVITAHEANESNRCTIARCRSLSDVIATQEAVRSQTAFDSYRDLIPDRA
                     VADVLIQAYLRTFQRVFGILSVATFLDNYKAFQANPDAVGDTFAVPLALVLCLGSSFCS
                     QEAGIARNTVLGWVGFASSRIYSSIDTKELNLDVIRTHCLFFLTRQVFCVDESNHWLPA
                     GSLMRLAIHLSLHIDPVKHDFQDMPPSEIEA"
     PFAM_domain     join(43630..43661,43721..43796)
                     /aSDomain="Zn_clus"
                     /aSTool="clusterhmmer"
                     /database="35.0"
                     /db_xref="PF00172.21"
                     /db_xref="GO:0000981"
                     /db_xref="GO:0006355"
                     /db_xref="GO:0008270"
                     /description="Fungal Zn(2)-Cys(6) binuclear cluster domain"
                     /detection="hmmscan"
                     /domain_id="clusterhmmer_JX265_007711_0022"
                     /evalue="3.70E-09"
                     /gene_ontologies="GO:0000981: DNA-binding transcription
                     factor activity, RNA polymerase II-specific"
                     /gene_ontologies="GO:0006355: regulation of DNA-templated
                     transcription"
                     /gene_ontologies="GO:0008270: zinc ion binding"
                     /label="JX265_007711"
                     /locus_tag="JX265_007711"
                     /protein_end="59"
                     /protein_start="23"
                     /score="36.7"
                     /tool="antismash"
                     /translation="ACSSCRRRKIRCDRQTPCEQCIKANIETCSYVTSSR"
     PFAM_domain     44374..44766
                     /aSDomain="Fungal_trans"
                     /aSTool="clusterhmmer"
                     /database="35.0"
                     /db_xref="PF04082.21"
                     /db_xref="GO:0003677"
                     /db_xref="GO:0006351"
                     /db_xref="GO:0008270"
                     /description="Fungal specific transcription factor domain"
                     /detection="hmmscan"
                     /domain_id="clusterhmmer_JX265_007711_0023"
                     /evalue="4.10E-07"
                     /gene_ontologies="GO:0003677: DNA binding"
                     /gene_ontologies="GO:0006351: DNA-templated transcription"
                     /gene_ontologies="GO:0008270: zinc ion binding"
                     /label="JX265_007711"
                     /locus_tag="JX265_007711"
                     /protein_end="358"
                     /protein_start="227"
                     /score="29.4"
                     /tool="antismash"
                     /translation="IQAYLRTFQRVFGILSVATFLDNYKAFQANPDAVGDTFAVPLALV
                     LCLGSSFCSQEAGIARNTVLGWVGFASSRIYSSIDTKELNLDVIRTHCLFFLTRQVFCV
                     DESNHWLPAGSLMRLAIHLSLHIDPVK"
     gene            44854..45537
                     /locus_tag="JX265_007712"
     mRNA            44854..45537
                     /locus_tag="JX265_007712"
                     /product="hypothetical protein"
     CDS             44854..45537
                     /codon_start=1
                     /locus_tag="JX265_007712"
                     /product="hypothetical protein"
                     /protein_id="KAI1866411.1"
                     /transl_table=1
                     /translation="MDHGERPSIGVEDYDCAPPLNIDDADLNTSTPLPKAEDELTQTSV
                     QIRLMRSIPTRLKIARLLNNFQGDLSFEAVLSLSSELSEILKCCTRLLEAFRMSTNSPT
                     AFQTKMYDLMVQRFVLGLHHPFALKAMENPSYYYSRKMCVGASLRLLTHNSALSGDDDF
                     QRIRMRGSGLFMIPFTQCALYLCSELTDQAETEEPVPTNGQETSLYKQLHSGTKSYLNC
                     VKERS"
     gene            45601..45891
                     /locus_tag="JX265_007713"
     mRNA            45601..45891
                     /locus_tag="JX265_007713"
                     /product="hypothetical protein"
     CDS             45601..45891
                     /codon_start=1
                     /locus_tag="JX265_007713"
                     /product="hypothetical protein"
                     /protein_id="KAI1866412.1"
                     /transl_table=1
                     /translation="MKSNTSVEPKISQALANGLNAYHESLLSRLQESKELTSWEMYDEL
                     SNGDGANNNQEWPAWDEPTVNLNLDPSWGPAVLTPPSGRWQSQGLLTKFGT"
     gene            complement(46385..47936)
                     /locus_tag="JX265_007714"
     mRNA            complement(join(46385..46818,46880..47488,47545..47613,
                     47681..47783,47841..47936))
                     /locus_tag="JX265_007714"
                     /product="hypothetical protein"
     CDS             complement(join(46385..46818,46880..47488,47545..47613,
                     47681..47783,47841..47936))
                     /codon_start=1
                     /gene_functions="biosynthetic-additional
                     (rule-based-clusters) p450"
                     /gene_functions="biosynthetic-additional (smcogs)
                     SMCOG1034:cytochrome P450 (Score: 117.7; E-value: 1.1e-35)"
                     /gene_kind="biosynthetic-additional"
                     /locus_tag="JX265_007714"
                     /product="hypothetical protein"
                     /protein_id="KAI1866413.1"
                     /sec_met_domain="p450 (E-value: 7.6e-39, bitscore: 127.4,
                     seeds: 50, tool: rule-based-clusters)"
                     /transl_table=1
                     /translation="MTDLGEVVVLPHTLVDEIRNESKLSFPSANMQDFHGDIPGFEAMS
                     QFANDSLLLEAVVRKQLTKYLSQVMEPLSAETTHALAVNIGDSQDWHEITLKPTILDGI
                     ARISSRVFLGTQLCRSEDWLQITKAYTINLFVAAGKLRMYPRPLRRFIHWFVPECKKLR
                     GQFGEARRVIDPVIAARREMRQAAIRKGEKVPYFNDALDWADEEASAKNISYEPAGFQL
                     MLSVAATHTTTDLLVQVMIDLAQHPEFMDMAREEIIRELRNNGWKKTSLYNMKLLDSIA
                     KESQRLKPISLAAMRRRATADIKLSTGLVLKKGTRTIVDIFRMRDPEVYEDPEKWDGSR
                     FVKMREQPGKENQSMLVSTHRDHLAFGHGVYACPGRAFAANEIKVALCHLLMKYDWKLA
                     PGTDIKPMVIGAANGSSPIAKILIRKRKTVELDIDAL"
     PFAM_domain     complement(join(46469..46818,46880..47488,47545..47613,
                     47681..47684))
                     /aSDomain="p450"
                     /aSTool="clusterhmmer"
                     /database="35.0"
                     /db_xref="PF00067.25"
                     /db_xref="GO:0004497"
                     /db_xref="GO:0005506"
                     /db_xref="GO:0016705"
                     /db_xref="GO:0020037"
                     /description="Cytochrome P450"
                     /detection="hmmscan"
                     /domain_id="clusterhmmer_JX265_007714_0024"
                     /evalue="7.30E-37"
                     /gene_ontologies="GO:0004497: monooxygenase activity"
                     /gene_ontologies="GO:0005506: iron ion binding"
                     /gene_ontologies="GO:0016705: oxidoreductase activity,
                     acting on paired donors, with incorporation or reduction of
                     molecular oxygen"
                     /gene_ontologies="GO:0020037: heme binding"
                     /label="JX265_007714"
                     /locus_tag="JX265_007714"
                     /protein_end="409"
                     /protein_start="65"
                     /score="127.3"
                     /tool="antismash"
                     /translation="LSQVMEPLSAETTHALAVNIGDSQDWHEITLKPTILDGIARISSR
                     VFLGTQLCRSEDWLQITKAYTINLFVAAGKLRMYPRPLRRFIHWFVPECKKLRGQFGEA
                     RRVIDPVIAARREMRQAAIRKGEKVPYFNDALDWADEEASAKNISYEPAGFQLMLSVAA
                     THTTTDLLVQVMIDLAQHPEFMDMAREEIIRELRNNGWKKTSLYNMKLLDSIAKESQRL
                     KPISLAAMRRRATADIKLSTGLVLKKGTRTIVDIFRMRDPEVYEDPEKWDGSRFVKMRE
                     QPGKENQSMLVSTHRDHLAFGHGVYACPGRAFAANEIKVALCHLLMKYDWKLAPGTDIK
                     PMVI"
     gene            complement(49527..50461)
                     /locus_tag="JX265_007715"
     mRNA            complement(join(49527..49812,49899..50461))
                     /locus_tag="JX265_007715"
                     /product="hypothetical protein"
     CDS             complement(join(49527..49812,49899..50461))
                     /codon_start=1
                     /locus_tag="JX265_007715"
                     /product="hypothetical protein"
                     /protein_id="KAI1866414.1"
                     /transl_table=1
                     /translation="MSAEKEVYNLNHDWNNEIKRLKIQHDFFREMAGGKDLPAVVWSYV
                     KELEAPKIADVGTGTGIWATELASQLPETAVVDGYDFDVNKFPDPKTLPQNVTLRFGDI
                     FKPFPQEIIGKYDVVHVRFLVFALKKDDWLVAVKNLRKLIAPGGFLFWEETGPYSWTCS
                     PWSEAYYEWVKLESEVGNQLGRDPLAPVRLPSQFKEAGLANIDENIFAMLRLSSTTPVD
                     RQPGLLIMAQSLTGLVENGVLEGKYTKEDVRKLVERASEDVQNGTALSANFHWTWGRNN
                     V"
     PFAM_domain     complement(join(49761..49812,49899..50305))
                     /aSDomain="Methyltransf_23"
                     /aSTool="clusterhmmer"
                     /database="35.0"
                     /db_xref="PF13489.9"
                     /description="Methyltransferase domain"
                     /detection="hmmscan"
                     /domain_id="clusterhmmer_JX265_007715_0025"
                     /evalue="6.30E-10"
                     /label="JX265_007715"
                     /locus_tag="JX265_007715"
                     /protein_end="205"
                     /protein_start="52"
                     /score="39.2"
                     /tool="antismash"
                     /translation="IADVGTGTGIWATELASQLPETAVVDGYDFDVNKFPDPKTLPQNV
                     TLRFGDIFKPFPQEIIGKYDVVHVRFLVFALKKDDWLVAVKNLRKLIAPGGFLFWEETG
                     PYSWTCSPWSEAYYEWVKLESEVGNQLGRDPLAPVRLPSQFKEAGLANI"
     gene            50855..51672
                     /locus_tag="JX265_007716"
     mRNA            join(50855..51001,51067..51672)
                     /locus_tag="JX265_007716"
                     /product="hypothetical protein"
     CDS             join(50855..51001,51067..51672)
                     /codon_start=1
                     /gene_functions="biosynthetic-additional
                     (rule-based-clusters) p450"
                     /gene_kind="biosynthetic-additional"
                     /locus_tag="JX265_007716"
                     /product="hypothetical protein"
                     /protein_id="KAI1866415.1"
                     /sec_met_domain="p450 (E-value: 1.2e-13, bitscore: 44.3,
                     seeds: 50, tool: rule-based-clusters)"
                     /transl_table=1
                     /translation="MANISSQIIASLGAILLGIVSRKLLQIGSRPADLPPGPPTIPILD
                     NLHLMPDHDVNLQFQKWAQQYGPVYSLMLGTKTMIILSNNRAIKKILDKKSAISNDRME
                     IYIGQKIASRGLRVLMMGYGQTWRMVRRIMYDYDAAVNPDVSQRDQFAFGAGRRICPGI
                     HVADRSLYLSISRLQWAFDFKRPLDSNGKDVVPDPTQVTQGFLASPPPFKAVITPRDAD
                     RAKIIRHDWETAKRNDLDPETLQWKVRQ"
     PFAM_domain     join(50957..51001,51067..51321)
                     /aSDomain="p450"
                     /aSTool="clusterhmmer"
                     /database="35.0"
                     /db_xref="PF00067.25"
                     /db_xref="GO:0004497"
                     /db_xref="GO:0005506"
                     /db_xref="GO:0016705"
                     /db_xref="GO:0020037"
                     /description="Cytochrome P450"
                     /detection="hmmscan"
                     /domain_id="clusterhmmer_JX265_007716_0026"
                     /evalue="1.10E-11"
                     /gene_ontologies="GO:0004497: monooxygenase activity"
                     /gene_ontologies="GO:0005506: iron ion binding"
                     /gene_ontologies="GO:0016705: oxidoreductase activity,
                     acting on paired donors, with incorporation or reduction of
                     molecular oxygen"
                     /gene_ontologies="GO:0020037: heme binding"
                     /label="JX265_007716"
                     /locus_tag="JX265_007716"
                     /protein_end="134"
                     /protein_start="34"
                     /score="44.3"
                     /tool="antismash"
                     /translation="PPGPPTIPILDNLHLMPDHDVNLQFQKWAQQYGPVYSLMLGTKTM
                     IILSNNRAIKKILDKKSAISNDRMEIYIGQKIASRGLRVLMMGYGQTWRMVRRIM"
ORIGIN
        1 gcatttccca tgccaacctt tgagaagaag tccggagtgg catgggacgc agacaggatt
       61 tggatggtga cttttctggg cggccgatcg cgcaccagac cggtcaaggc ggcatttgta
      121 cagcattgta tttttcctca tggtactcgg gaattttgag gcccgcaaaa aaatatattc
      181 gagacattcg gaggtcgagc gacattctga tctgctctgg tgcccgggcc gtctcaccct
      241 gctgccaaga tcgcctcgag ccaattcccg catgtataag cggaggcaca caacacaggc
      301 agtgtggtta gaaagcgttt ttcatcttct ttcctttttc tttttccatg tgtcacgggg
      361 gatgggaggg gaaaagtcca tcgtgtattt accaaatagg ggaaatatga aggctcgagg
      421 agccagcgca atagacgcaa cacttcgtag atgcctggaa tgcctcagag tggctagcta
      481 atgggacgac catctactaa attcttgtgc ggttctgact catgtgatcg tgccttgaaa
      541 tgtttatata tggcatagca gagtgtgctg tcacagggtc aggagggttc gactacggtt
      601 gtccacgcgt ctgcggaatt gtgttcactc tccgaataag agaatgttgt gtaatgtaag
      661 tctacaaggt tcaaaactga gtgggctcat aaaagaatag gtcgtaggct tcctcgaccg
      721 accaagagaa aggagctgtt tcgaaatcct ggaaaacatc gtctgggaga gacaacgcag
      781 gattcccttg tatagcttct tccggtatcc cctggctttc gctagccctc ttgcgccgaa
      841 cgtgaagttt gcctaacagg ggcacgctga gcatcatgtc tcccaggtcc gaggccgcat
      901 cccccttttc cagtagctgc gtgagcgccc tgatgctggt gattgcctgc ttggatatgt
      961 cgggccccga ctcggacagg ttctgttcca tggcgttgag cacccgagct aagaggtccc
     1021 tgtcggcggg tggctgcggt cctcccgaga ctctctgctc gctgtcggag gagaatgcgg
     1081 cgtggttcgc gagcacgagg accacggatg cagtgtacgt ctgcaagtcc atgacccagt
     1141 ggatgaagtt gccctccggc aacagcgtgt acagccccag gtacgcctcc aggagggctc
     1201 ggcagttttc tatacacatg gactggctct gtcttgactg gtcggatgtg tttcgcagaa
     1261 gcaccaacgg taggtggatc cgtatcctga tatagtaata gagatactgc ataaaccgtt
     1321 cgggcggagt tagataccgc gtcccggtcc accaggtcgg tggtgccagg gctgccagag
     1381 caaggatatc tcggtcaagc ttctcaactg tgttttgcag ctcttccaaa gacggggagt
     1441 tgttgtgtag gtcccccggc cccccaaggt tgaccgcgat atccgacaat ctaaagagga
     1501 attccctcgg cacgaggtgt ccgccgtcgt cgaacagcgt cgccgacttc tggacgccgt
     1561 agtagcgagt ggccgacggg aaggccagga ccatgctctg aaaccgctcc gcgatgcaca
     1621 ggaagcgcca cagtgctgcc tttggtccgt tcaccatgcg cggtaggccc agcagctctg
     1681 ccaccgcaag cgctcgccgc agcgtcagga atcccttctt gaagttcccg cgcgtcatgt
     1741 gcagtcggac gaggaggatg gccacctcga tgccttcgac ggtggtcatc aaccggtcac
     1801 aggaaataat cgccctctct acggcatcca ctaccgggcg agagtactcc gagccagccc
     1861 ggcatccgtt gcctggtaat cctgtgcgta aaacaatgct ggggttgtgc tcggcggaca
     1921 gcgcaaccat catgagccag gatgccaggg taaaagggtc agccgtcact ctattgactt
     1981 cgtcataccg cgccagcatc tcgtcgccag atttgacagc agagtcgatg ggtaagatgt
     2041 cgtttagcac cgtgagccat ccggtggctc ggcttgctat gacggcaagg tcctccttcc
     2101 taggtataag tggcctcagc aaagcccgag ccgtatcagc caattgtgat ggaggctggt
     2161 tgcgtccggg gtcatcgttg atttcattca ctgaactgat gaggctattg ttgaacaggg
     2221 cgccgagata cgttggctgc gtggatattg cggcatcagg gatagaagct tcagactctg
     2281 acatatcgga accagcggca tcttcatagg atatagaagc cggtgagact tcgtttgata
     2341 gttgaggggc cccattttgt ttctcctcta aggcttgaac agactttgat aatccggcaa
     2401 cctgttgttc caaccactgc actcgctccc gcgttgactg tggtggctgg gacgacgatg
     2461 gtgacgatag ggtctgaggg acacattgga ggctcctctc ttcacatctt cgacacaccc
     2521 gagcgctgtc cgatgtccag gagcatcgca gcttgcgccg tcggcactcg atacacgaac
     2581 gtgtgccctt ccgcactttt cgcggcgcag agatgccggt catgctcatg tttgactcgc
     2641 atcagttcca tcaggcgact cttgcaggaa acaggccatg gcgagtcagc ccagcgttat
     2701 cgctctcagg ctggaccaac tgatcccggg cgggctggag cttgatatgg agaccgatta
     2761 taagatgggc tgttagtctt gactcaattg ttcagcacta aggtcgctag cgctcggacc
     2821 aatcttgtcc gcggacatct ttttcggccg aaaactatag ggataaagag aatggtctct
     2881 cgaagcttgg agatgctgaa tctattttac gttgcagaag tatatctgat cactcatttt
     2941 aagattactt tgctcgattg tatcataaaa gttcgtcgcc ccaagggcaa atcaggcacc
     3001 atgtcttccc tatcctcatc aacggtaact atgacaccat tactgaaaga gtatgaaaag
     3061 catgctaact tgtggtttgg acagtctgcc ataattggtg gcgtaccaac cgtgacgctc
     3121 gacgtgccca tatccgccgt ctttctatcc ctctacctcg ccggcgcgat acttcacatc
     3181 tccatattca cgacaaatcg acgccgaggt cacaaattct tcatgacctg gctgcttaat
     3241 gtattctgca taatacgcgt tgttacttgt tccatgcgaa ttgcgtgggc aaccactccg
     3301 aaaaacccaa gcctggcaat tgcggcacag atattcaaca atgccggcat cattattgtc
     3361 tatatcgtca acttgatctt ctcccaacgc atttttcggg ccaagaagcc ccaacttggg
     3421 tggaacaagg cccttgggct agctttcaac gcaatatatt gtcttattgt cgggaccttg
     3481 atcatgggta tcactgtgct ggttatttcc atcaacacga cgaatgtccg aacgctgcag
     3541 tccatccgag atgtcacact cgccagcgcg acttttatac ttgtggtcgc aatactgcca
     3601 ttcataatag taatggttgc gtacctgaaa ccgacacctt gctctcagga atccttcggc
     3661 acaggtagca tggcagcaaa gtcccttgtt gtcctctcgt caacctgtct tgcgatcatc
     3721 attgcaggct tcaaggccgg aacttcttgg cagccagcac gtctcgctcc cgatccggcc
     3781 tggtaccatt cgaagccggc attttattgc ttcaattttg tgctcgaggt cattatcttg
     3841 gctatctttc ttctctcacg ggtggacaag cgcttgcacg ttccggatca ctgcaagagt
     3901 ccaggcgatt actcgagact ggggccagac aagacggagg aaggtgataa ggatcaggat
     3961 tattatcgcc gcaagggata gtcctacgtg tgatcgaacg cctcttttgg caggcgagca
     4021 tagttcaaca agacatacac aataccacat tccctgcgca caatcgctat ttgtgagacc
     4081 agcacggcaa ttgacttgtg taactcttta cgtgaactcc tgatatcaac tacgatccaa
     4141 agcaaaacta gtttactggg tgaagaaggc aagtctgctg tcatagggca aataaactct
     4201 ggtcaggagg ttgcgcaact caaatggtac tctgacccac gggtttctag actaagacat
     4261 atcggagctg gcgagtactg ggctatccca agaaatcaat gctgctgacc gtacgagtaa
     4321 ccacaaggta gcccacaaaa cgtcagcagg atcataccac ttgcggagag ttgcgcggat
     4381 ggcagcgtcg acatgttcga agccatcgtg atgccccaag ggctgcccag aaatgcagac
     4441 taggagatga tatataacgt acggtggcct gtttaaaatg ctgtaccacg ttatggctct
     4501 ttctaggccg ggcagtgaca attgacgtcg ctcaaccgat agaaggcccc acgactcgta
     4561 tcgaccatgc ttgaaggacc tgatcattct gttgtacgtt tgcagatgga aagtggcaag
     4621 ccgaatccgt gtgaatacct acgtatgtga cgccagcatt gatctttgaa cgatgcaatt
     4681 gtcaagatat tttaacacga tctctctctt tttttttttt tttttttttt tttttttttt
     4741 tactttctcc ctttttttcc atgtaataaa annnnnnnnn nnnnnnnnnn nnnnnnntaa
     4801 tatggatgga ttatacgtaa ttactagtat aagtgatggt aatgctttaa attcttgata
     4861 taaaccttat tatattaatt tctctttact tatttttttt tttttttttt tttttactct
     4921 gagccatgat ttcctagtga ataacacccg actggcaacc cagaggtctg tttctatcca
     4981 cgctatttgt gaaccctcac cgagagtagc catccattat actcttaccc agctaatcgc
     5041 caacctcgtt catcaacatg ccaacggtcc atcatccaaa ctgcccaact tatgttccat
     5101 gtgtaattca acagtcaaaa agctaagaaa tgcgacacaa ttcctctagt atccccctca
     5161 acaacctcgg cattcacaca ttcctcaggt tgacagtttt cccctaggtc atctgtctct
     5221 gtcttcactg ctccaaaccc tccaactcgt ttagcgcaca ataaaatgcc tccagatcaa
     5281 ggcctttgac gttatctatt actaatatca atatatgtgc catggctgta cgcgaaaact
     5341 ggagtatcag gtcgaacgag tccagtggtg agcaaaacgg acgatcgaag gggatggcgg
     5401 tcaaatcaat agaactgtga aggcatgaac aatcccagac atatctataa atactagtga
     5461 taactaacag agtgtgagtt tgccttatga cgtagtgttg agcgatgatg aatgtgtccg
     5521 cttgcaatgg atgggtgggg ggcttatgag cagtgcactg ctacggaagt tggttcccca
     5581 gtcattatgt ctgattgaaa atgcatccat ggtagcggct ctgaaatgta cagaccctgc
     5641 tccgtcactc tgcgattttg ctatgcaagt ttgagatgtc aacctggcgg tgggcgaccg
     5701 cggttggtat cagatccgtt ctaggctaca ctgtcgagtg ctgggccaat gtcggtgaaa
     5761 aggctccagg gccgtagaga tttccgtttg atattcacct gcgagatgca gtgtcccaga
     5821 ttgccctcga aatcgtgcaa gatcagtcgg attggccagc tgcctaaggc acccgggcaa
     5881 cgaaacgcct tagcaactcc gaactaagct ggacgcaagt tccgcgccac ctcagacatt
     5941 ttctttgctc aaaacaacaa aacctgtact gtgcatggac agaagcaaaa gcgccactct
     6001 cctgactgca gcacacctgc agcatcatca tgtccttcgg gcagcctctc ttctccaagg
     6061 cggctacgct taccgacgag accaacctcc ctcaatctcc gaaacctcac gcaatttgct
     6121 cctcgtaaga aatacctctc gctcgagtgt tgtagcctgc taaaaatctg acgttgcagt
     6181 ggtcttcggg atgccaaggc ggttgctctc agattcaagg gcaaccagta tcccgctgtt
     6241 ctagaaccta ttctgtctca ctattcgcgt aacttggtat ttcgctttaa ggaagagtcg
     6301 cggtacaccg aacatgaagt tgattgggaa ggggtcgatg agccgacctt cgccttgtgg
     6361 catgacctca ttcagcaaca ctactggggc ggccagtgtc agtcaattcg caagatggtc
     6421 tcttgcaacg acgtcgacac attgagtgtt cttgccaagc ttgcagacct ttgtaagaaa
     6481 gccgaaagcc ccgccatcgg ttcgtgggca aagcaagagt ttcacagaca ggtcgacagg
     6541 atgacgacgc agtgggatac cgaggccaat caagacaaga cacacgatgg tcttcaacgt
     6601 gcctttctca cctgggaaga caaggactgc aagacaagga tcgtcaccaa gttcaacaaa
     6661 acactcgacg acaaagtctt cgagcgccta tctgacacta tggatcctga gttctacttc
     6721 gcggcctcaa aggacaggct gaagactttg acccaagaaa acaccgaact gaagcacaag
     6781 ctgtcgaaca ttgtaaaagt cgaacccacc ccatccagcg ccaacgtggc tctcccttac
     6841 ggctttcacc ctggaggttt ctcgagcgca ggaacttcgt cacagccgcc atgcgagagc
     6901 gagccccaga gttactctgc tgcgaacgcg accgtgggcg gtgggatatt cagaggctcc
     6961 gccagtctct tcggcgccgc aaagaaaacc aattacctag caaagaccta aggcctttca
     7021 gaagccagct acacagaaga ggttatgact gtggacccgt gcaacctgca attgctgaag
     7081 acacgtctgc acaggggagg tgccgggact tgagtaaatg ttgcagcgga aatgtattgg
     7141 tattgagatc atgcttttgg caacttgtca atggaggcat ctctgtcttc tccatggaga
     7201 cagactgttt ggccgatagc tagctagctg tggcaaagaa ttgccacatt gtctatgaaa
     7261 tgaccagaat gactaagcat tttgatttgt ggtcttcgtg aatacactgt gctctggtcc
     7321 atgcagacag ggcgacccgc tctgtcctaa taattatgtg gaagcctccg taatgctcat
     7381 ccacaggtcc ttttgcactg ttgctgtaaa ggcttcctcg tcccaggcct ggcctggata
     7441 gatgacttgc cagtcaaatg cacgcacaag ctggttgaaa cgcgttgtta gcgtcatgag
     7501 tgatcgcgaa tgctctgggt cacatacctc gaagaagatt ttgttcagtt caaccagcgc
     7561 gaggaccttt ccagcacact gccagcggcc atacccaaag agaagttcaa cgacgcggat
     7621 catgtccgtc ttcttctctg cactgcaatc taggaacctc tcaggccgga aacgttgact
     7681 gtcctggcca aacacggatt caagtcgtac cattgccgga aagttcgaac caatggctct
     7741 gaagagagat aattagcgat gaggtcgacc gtgtctggta tcgaccacaa ctcacgttcc
     7801 ctcaggaaga aattttcctt ggtatgtctc tcctccaggg ggcaccttct tgtaaaatcc
     7861 atacgtcgct gggggtctca tccgaaaaga ctcataaatg acggcctgac caatttggtc
     7921 agtactcaaa catatctcaa tctcgctcct gggtctgtgg gggcttacct gcaggtatgg
     7981 aagttgcttt gcttcatcga cccggatagg gcttgacact ttgcctgagg aaatagcctc
     8041 tttcatttcc tccctcaaac gttggtagac tctagggcat gtgctgaggt acactattct
     8101 ccagtcagat cgtctctcgt ttcaagaata tacaacaagg gtctcacgca ttccggtccg
     8161 aatgactgtc gctgttgtgt ccgcaccagc catcagctgc acaaggctct cggctttgat
     8221 ctcctttgcc gtcaagccat ggcgtaggaa cgacgactat gggggtcagc atggtgtctc
     8281 tgtacacaag gaggcgactt agagccttac aaccatgtcc gaatgctttt ccttcgattt
     8341 caggcgatct tcaacagttt cgtgcgcaag actactcagg tctcattaga atcgatcttt
     8401 acccgcaaga tgaagagtac ataccccata actttaccaa tcccccagct gtccgtgggc
     8461 tttggggcga agaatcttgc aacgaatgga gagatgaata tcttacggag caagggcaca
     8521 tcgcccgccg ttgcaacgag accgagcagc ttttcgatgc ttgcagtata accgtagaga
     8581 tcacctcctt cgatgaagcc aaagcgtttc ccaaaagcca cggcagtaat ggtatcgaga
     8641 gtgaagtatc ggatatagtg agcgaaatcg agggggttta gctggtccgg tttggagagg
     8701 tgctgggcct tgataacttc aatgaggtgg attatctgtt cgtccacagt cacctcgaag
     8761 tctatcgtgt cacggccgct atagccgaag gaggccttcg ccttgtaatt gtcgtgcggc
     8821 ccagcgaatc ggtggctgat ggttgtgtcg gtgtcaggat caagcttggc tccgcggtac
     8881 caatcatcac ggtgatgtat acttcgagca ccattgattt ggcgaattgt ctccggatcg
     8941 tccgtcagga cgtagtttgg gccgacgcgg accatggagc cgtacttcct gaggtgctca
     9001 tattcaaggc ctttgccacg gaacaccttc agcgccaccc atagataaga gaatgtagca
     9061 agcagtggac ctgggatatt tcgaagtcga taccaactag taatacttga tacaacatct
     9121 gaacgcgagg taccgtcaat ctcacataga ctcatgcgga ggtgagtaac caataggata
     9181 caactatcgg tattggaacc attactcaca gaaaaggaca aagcctgcaa gggccaggcc
     9241 tgctgagctt agtccaaaca tcgtggccta atctgacgaa agcttagatc tcctagggtt
     9301 cgagaaaatg tgacctggtt gtgctaccag gtttcctcac gttcgatgag aagggttggc
     9361 ggcttacttc aagcgtgaga cttctgcagc ggcaagctca gggacgatct cgctaccgct
     9421 cgaccccgcc agcagctgca gccggtccga gccttgtcat gttatgtcat gttatgctgc
     9481 atccttccaa cggtgaagac gcttagatga ttatctgtat agtctgattg gtccacgagt
     9541 atatgggggt gtccataccc gagcggggca tgatatgacc gtgtgcattg tccaatggag
     9601 tcatgacaca gtaccttgtc ccttggtgag acctcggatt ttatgccccc atcctaggcc
     9661 tcgcttaatc gaaccgctgg atttgtgcac cagtgcagca tgtaacttgt tacattcaca
     9721 acagtggggg tttactctgt caagatttat taatcttgtg caattcacta aactttaaga
     9781 atgcatacta gttaattggg atttacagtc tacctccctc cttagttata ctagttcaga
     9841 tcatttactc aagaaactgc tttggcgcat acttgctcat gatgtattcg taaatcgaac
     9901 cagacatgct ctgaggacat ttccggtaag gctgattccc aagaacatgg tgatgtgcag
     9961 aaactgaact tcccgaccca ggcttgtcag gcggcagatg gctccaaacc gttcggtgct
    10021 ggtgcggttc actttcggca cagacctttg tcgcaatgtc gtgaactctt cttcttacta
    10081 cttaaattga agatggaaca tagcattgta atgtattcat tggactcaca tcatctacca
    10141 gggcattgaa tgaactcaag agacggattc atcgtagacg ttcttggccg ctgtgtggag
    10201 tggatgacaa cagcgcataa gcgtgccagc tgtgtgcagt cggcgccagg ctgacgtaac
    10261 ctggtctacc cctgtcaccg aatggacagc ttaccttacc ttgaccttgg cctgtagctc
    10321 aactcctggt aggcatcatc acggagttgg gtctcgatat ttcagtgcag tgtcctcgac
    10381 aagacgatgc gattgacgac cccgcagccg aaaccgaact gacacacctc atcatggacg
    10441 cgcaacaatc ctcgtcgccg ggctccttga gctggcgcct gagctcgcat ccgataacgc
    10501 tgctgttctt cttaggcttc cgcatctgta tgtattctcc tccatgtgct tccttgcgag
    10561 acctccctcc tatcgcccgt ccctggcacg agcgcgcatt tagtgcaaat gactgcttct
    10621 gtgcgcgcct tacatcaacg ggaataagtt gactgacaat gcgcgccgaa cagcctccct
    10681 cctcgtttac ctcttcggca tgctcttcac ggagaacctg gtcatgatct tcattatcac
    10741 gatcctgcta ctcgctgccg acttctacta cctcaagaac attgccggaa ggcgcctggt
    10801 cggcctgcgc tggtggaacg aagtcgatcc gtcctcgggt gacagccact gggtcttcga
    10861 gagcagcgac cccagcgtca agaccatcaa cgccaccgac agccgcttct tctggttggc
    10921 catgtacgcg caaccgttgc tgtggatagc gctggccgtg ctggcgctca tccgcctcaa
    10981 gttcatctgg ttgccgcttg tgggtgagtg cagccttaag aatctcttta cgttggaact
    11041 gcattcctgt gacgcaaatt tctggtctta ccaccgggat acggaagtag agaagataat
    11101 catgtgctaa cgacgaatgg cagctattgc cctcgctctc actatcacga atacgctggc
    11161 cttctcgcga tgcgacaagt tcagccaggc ctcgaacatg gctggcagtg cgctgtatgg
    11221 cggaaacctc gctggaagca tcgccagcaa catggctggt cggttgttca gctttggcag
    11281 atcataggtg tgcgttctgt ccagaagagc aggaagtggt cacggaatag taaaataccg
    11341 gcagaaccgc acacggcgct ggtgaagcat gctgtatcga atagacatca tggaatcatg
    11401 actttcgcaa atcttggggc ttggcgacat agggttatga ctaccggagt tctgagcgga
    11461 gtttaggggt cctgtacgat atttagagaa cgatatcaaa gtgaacgggc agacaccata
    11521 ccacccttat cctgttcctc aaggatgcgt gaatccccat tctgagatgc ttgcggttca
    11581 tacacaggtc tatcccaatc taggagattc ccgaaattgg tattttaagg taatcaacta
    11641 acaagggata tcataatgta gaagcggcac ttgcgaccaa cgaatgtatc gcagagtaaa
    11701 tccaggtaag aaaaccagta acatgtccac aagaaactcc aatttatatg tttaaaaaag
    11761 caaaccatgg gaacacccat ctccccccaa gattggtaat tccttcttac acgctcaaaa
    11821 ttcaattgtc tgcgaacaga cgctacgcag tacggcttgc cctccctgcg tcctcaatgg
    11881 ccacgtctag cgcccgctcc tcctcctcga gcctccggat ctcgtcgtct gtcatacctt
    11941 cctccaccag gtgcgcatac cggctcgtga tgggcggcgt cgggctccgg gcccctcccg
    12001 tcggcaagct gctttggctc tggttgttgg ccaggccgct gggcgcccga tcgctatacg
    12061 gcgcgaacga gtgcctctcg gactcgtcga gcgagccccc gtgggacccc atgaacggca
    12121 tcgcgccgcg cgccgtggct gcttccgccg ccgccgccac cggctggtgg tggtgctggc
    12181 gcgggccctg gtcgtgcagg gccccgcggt cgggcgcgta ggcactgtgc gggctatccg
    12241 tcacgtgcgg cagctccttg tcggccatga tgccggcgcc gtccgagctg tagccgttgt
    12301 tgtgttggac gagcccgctg cgctgggacc gccggcgccg gaagcacagg aaccagatgg
    12361 cggcgccgat cagggcgaga cccacgacgc cggcacccac ggcgattccg gcgatggcgc
    12421 cggtcgagag cccgttgggg ctgtcactgc tgctgttgct actcccttgc ggattctcgg
    12481 ccgcggagga tcccgtactt gctggcgcag tagaaaagga ggctggcgtg ctactgctgg
    12541 tcggggaggt gctgcacgag gaaccaacag gacccgagca ctccgcgtgg aaaggctgca
    12601 cctggtttgt ttggctcagc gcttctctcg tttcgttggt caggaccgat acgctggcgt
    12661 tcatcacggc aaagagcggg ctgaagctgc taccgtctag gttcttagcg ctgtcgtacc
    12721 agtcgacctg tatgtatagc ggtacattat aaagattatg cttttcgtac tgatagctgt
    12781 tgaattcact gaggatcgtg actgagccag tattgccatt tttattttcc gaagggaggt
    12841 cagctacaag gagagatctg ttagtgcgca tgctagaacg tttctgagga agtgtgtctg
    12901 gttgcctttg aggggcagta attcatatat gcaagtgagg agcatacctg ggagattaat
    12961 aagtgaagcc tccgaatcat cagagttgat gatatcccga gggagcaatg caatcactgc
    13021 atcgtcccag tgaatgggac ctctcccgcg agtctctctg tgtggattta ttgggcttgc
    13081 ggctcccgtc tgaatcaatc ccgccatagt agtcgtcacc acaggcaccg atgtagatac
    13141 cgctgagcct actatgtcgc ctgattgccg tttcaaatat agcgtgcgaa gcacaacggt
    13201 tgtagcatct atcgtgagca gctgattgga atccccgact gttggcggca acgcccatgt
    13261 atcggttcca aatataatca cagcattctt ctcaattggt ggtgacgttg acgttgagct
    13321 gaaatctgct gccaatgtca aacctgcgag gcaggctgcc agccctattg tcgaagcatt
    13381 ggttcgcatt gcgctccggt accacctcag ggcaatgaag ttttatcgca tgtaggttgc
    13441 cgctaagctt ggtcggttcg tccctcagta tgccactttc agattagttg cgtgtaattc
    13501 gatggtttcg atgtgccgcc gtagcttcat gtcctgtcca ccaaaaaaaa atattgttgt
    13561 ctttccggtc gtagacccag cgcgctgcct ctttttcttt gtcttttcga ctagtttttt
    13621 tctccgtctc ctccacggta cgtccgcaac gtgtgcaacg gcgagcccga cagctcgaac
    13681 ccccaagcag gacgagggtg gatttgtagc aaggattgag ccgacaacag attactgtaa
    13741 ttgacaccga atagtcaaca aaccgaagat cgtgagaagc gaaaagataa taatcctaga
    13801 gatagcgcca caagggaatg tgagaggaga gagcggcagg aatcagcaaa catttgctgg
    13861 gaacagaaac ccatgggggt gggtcaggct ttgccttcct tcgctccttt gcttgtcgtg
    13921 catgggttgt tggcggtgct gtgccgtccg tcagcttcag ctgcgcgcgc agtagcgccg
    13981 cccgctccgt ggtgatcaac caccaacagc gccacgcctc tttttccagc caaaccattg
    14041 atgcacattc atggcaggct gggagagtcc tacttgacag acgttggcca tttcgtgcgg
    14101 ccatgatgcg ccctaaagct cttaataacc gtaagcatgg aactcaaggt gcagcttggc
    14161 tcgagccgac acacagagca tcatgatata ctcttgctag ctctgcacag aatcgtcgcc
    14221 ctgaaggtcc ccagtcggtt agtgggctgg gtactccgta ggtacggggc tatgagaaaa
    14281 agaatcccac tcgagggcag agctgccagg gttgcgtcat gtgcatcctg gtacaatttc
    14341 ataaccctca cctcatcata tcatatcacg ttgccgggac tgggatattt gcacaaccgt
    14401 acatgactga gccgtggcag cgaacgagac caaagcggac tcgcacagac tggcctatgc
    14461 atctcaccat ctcatgacag acgaaatgta aaacgcaaga ccacaacccc gtatgtaaga
    14521 cctaaaccaa cagaagcagt cacggccgaa ctagaagctg acatacccgc aggtttggag
    14581 catagtgcac tgggagagcc atggcacaag ccgatccgct aacttaccca acgaagtcag
    14641 caataactaa ggcttgcgcc gtccaatgag cgccgtcggt agttcgacgc cagccctgct
    14701 cttaaatcca tgcacatcga ggtaagcaga cagggttcac agtagcgccg ttccgctatg
    14761 gctatcaaga cgttttagtc ctgatccttc acggtttggt aacccttcct tcttggggga
    14821 attttgggtc cgcatgtctc aactgcctac tttctgcctg gcaaagatat acagttctat
    14881 tagaagcaga actactcgac agaggaacat ctgcaggtgc aaaattgcct tttcttctga
    14941 aaaccgacaa tccgtatttg gtcctcgatt tgggctctgg tcagtcagac aaaggggctg
    15001 agcctgcatg cggctgatcc tatccatccc catcccgcta ggccctgcca gtcgtagcaa
    15061 aagaccccta tgcgacccaa taattggaca gcgctagtgc tgcccccctc tagcgccgtg
    15121 caataaatag caccactgac ggacaaggag tccaccacgc cttacgaagg ggagccacct
    15181 ggctgcgaat tgcgggctgg tcaatttatt aaacgtcgaa aaatgccgat tgcgtgggtt
    15241 gcaccgcaga cgcgagttgg ctgtacacgg ggccacatcg gccttgtcgg gcgggcgtgc
    15301 tcatgtgtct ggttctgcgc ctggcagcag cctgactgat aatgaaatgc caaaatggct
    15361 acgcatgtaa gtggtgaatt gtgccgtccg attctcgacg ttcggtgaat aagctgtgaa
    15421 cacccgacaa tcgggcgggt cgcttgcgcc tagaagcgag ctttctcatt ggactgaacg
    15481 ccaaacatga tcaacagcct tgcacgtctc atgatatgca agcagcgtac tgtatcgcag
    15541 cgccccctgg cccccctggt gaacggtatg gcccaaacta aagacaccca aggcgagccg
    15601 cctatgcaag gagcgtcgca ttgggcctat cattagaaac gagcgcctat gtgtaggcta
    15661 ccccagattt tctcgcccat tttagcttgt catgccatca acagcccaga tggttcgcat
    15721 ggtgaaacgt cagcggcttt aagacccgcc catgggaatc tgtgtgcgtc gccgcgtggt
    15781 gaggaaagtt ctttgtatgt gcgtatgttg gttagcatgc atgccaatga atgtgagaag
    15841 cgccgggttc cttgaaaggt agggcaaaca accccccctc ccatcctagg gtttggttgt
    15901 tggttttcgg atagacactc aacgacagat cgtctgaatt aaacatacgc gagcccctat
    15961 ttcagtggcg cagttcgggc cgtaggatta aatcaaagat tttcacatag agagccaaaa
    16021 cttttgtgtc cacggacggc gcaaatagga ggtcactgaa tcctaaaggc ggagaggaca
    16081 gactacctag gcatcaagct tgactgaatg attgccttcg ttgacatgaa gttccgtcgc
    16141 tctcaagcgc acaactcttc ggctattagg tggggagttc gacttatcga cttagatgca
    16201 cagtagattt ctctcctgcc aaagatactg tacccggggg tgacatatat attttgttaa
    16261 aaaaacgctt cgttcctttc ctcattaaac ggacttgagg cttatattat tcaatattta
    16321 caaagtgaag tttgaaatgt tactgataaa tctcataagt cagaaggtga ggcgttgggt
    16381 gttgttctag caagttcaca aaccatacca gtgctgtcgt agctttcaga tctaggcagt
    16441 ctaccatgtt cccacttggt tccgtcacac aaggccgcga cgcatcgcag ccagacgagt
    16501 cttgggagta catggtggtc aattcgtgac agaggtgaca gttcagacgt cggtgacagt
    16561 tcagacgtcg gtgaccttgc tagggctgct ggattggtgg atgatgcaat tcaatgtccc
    16621 aatggcgcca agttttgcta tagaacaccg cggatacaaa tgaagcaagc ctaataaaac
    16681 cttcgtcctg ggctccttcg cccgttgcgc ggtgtgtagt tctcgggccc tggtgtggct
    16741 cagaccttga tgtgagagga taaaactccg tggcggatgc gaataataat gatagtgtag
    16801 agataccttt caaccgctag tacccgaaac gtgcccaaag gtctaggtct tggtgtatgc
    16861 actgatacct cgtagggggg ttgttcttca tgggcccatg taatctgaag atgtattcgg
    16921 tcccgatctg tatgcgtctg tgtgtctttt tcttgtttgt cctgtcgggg cgcttccgtg
    16981 tacggagcga atccttcagt gcatcagtgg ttgacttcgc caccctgttc gaaagttctc
    17041 aaggtagttc acagtgagac ggggctgaaa tattgaatga tgtatgcagg atgtatgtat
    17101 aagagcaagc caaggcttcg tgtagggatt atggggcaga acttgaaggc gctgacaagg
    17161 agttgtcttg gccctatgat ctgtttatct aaatggtacg cgtccctcta tgctcaacat
    17221 ctggctgccc cgaagctgtc tacatgtaga aatatcagtc tacgcctaat aggctagtcg
    17281 tgacccatgt cgttttgcga tatgtcaggg cttgggttga tcaagacttt gcccataacg
    17341 acacctgcta tccatgcctc aattcagcca tatatcatat atttatagcc tttctactag
    17401 agttgaggat agttaggggg ccgtgagggg gcaaccctag cacctgaaga gcaagccaaa
    17461 tacaagccgt aaagagtgag ggcggaggct atgaagacga caatgatagc gagtgtaagg
    17521 cggacagcat ggagcttggc atcggcagtc ttctgtcgtg cctcatagac ctgcaattat
    17581 gatgggtcag taagtagtgc acaaaagtaa gggtgaccag gctggcatag cttgtacacg
    17641 aagaacggac acttcactcc agcatacact acaccgagca tatctacatc acgaccatga
    17701 cacttaaact acaccccaaa ctcctgcacc tatatgtcgt ccgctgcatt ccgatactcg
    17761 cggctgcacg aggacccggc acatccagag aatgccctga ggtatcagtg ggccatggcg
    17821 gacagcaaga acctgaattt tggccacggg atatatgcgt accctgggag gctcctggcc
    17881 ggtaacgaaa tcaatatgat actcggccac ctctgttgct ccgatatgag ctcaagtatg
    17941 ccgatggcca gggccagccg cggaacttga ccactgatga aaaacaccct tcgtgacctc
    18001 gcagccaaaa tcttatttgg tcagtacaaa agcttgcaga acgaaggact cgacggccta
    18061 ggctggagag ttaggctggt gtaggtagct cacagggcgc gattgagcga gacagcagta
    18121 tgaaacagga gcgaacgaaa gtaagaaggt ctgcgctcag gcagttaccg atatcattca
    18181 ataaggaaga atttggcata atttttggag ggtatttcat cacggaacta cttgactgaa
    18241 tataaatggt gatttgctta tttaccgacg tcacagcgga ggagttggcg accccttggt
    18301 gaagtgggcg gggctgaaca ccccggtatg ttggattttg tttgcgtgct cttcgtccaa
    18361 aagccgtcat atcagcagcg aatcccccat cgacgcggat ttcgccttct ggacagctac
    18421 atgcctatcg ctcagccagc ttcgaatatc caatctgcgg ctttgcacaa ccccgaaagc
    18481 tgttagcacc cgcatcatgg cgctcctcac atggccaccg cagtacagct tattgcagta
    18541 tttgcgattg aaggtcaccg ttaccatttt gcgagttttc gtcaacatga tcggtcgcga
    18601 gaagatccaa cgcgatcgag cccttgttcc caacgatgtt cggcaggtca aaataagcat
    18661 accatcacgg gatcccaaac gccgtattgc ggcaaacgtc tattaccctc caggctactc
    18721 cacgactcac cccacgcccg tgcttgttaa ttggcacggc agtggctttg tcctgcccct
    18781 cttgggctcc gacgtggcgt tttgctcccg catagcccag gccgccggaa tagtcgtcgt
    18841 cgacgcggac taccgcaagg gacctgaaca ccctttccct gggccgttga acgacgtcga
    18901 ggacaccctt cagtgggtcg tgactcaaga aggtctggac gccaagaacg ttgggctctc
    18961 cggctttagc gcaggggcct gtcttgcttt ggaggctgcc tcgacagttc gagtcgatca
    19021 aaatcaggaa caacttcata tccgggcagt agtggccttc tatcctatca ctgacttggc
    19081 aatggctcct gaagacaaga gggtccctcg tccgattaaa ccccatccga tatgggcact
    19141 acacatcttc aacgattgtt acgcccctga tccagagtca agaaaaaacc cagccgtttc
    19201 tccatctttt gttgacgtga aaagcttccc gtcattaacg gctttcatcc tctgtgaagg
    19261 ggattcgcta aggcctgagg ctacccagtt ggcagacaga ctacaagagc agaaaaactc
    19321 ctcgcaggat gtggttctgc atgtgttaga gggagtcccc catggattcg ataagggcgc
    19381 gcaggagggc acgttggagt gggctcggcg cgaggaggcc tatgagtttg taattaaact
    19441 tttaaggcgc gtttttaata attaacgatt aaacttataa attattatta ttattattgt
    19501 tacaatatta aaaaactttt aaaaaagaaa aaagggaaaa agaagattag tattttcccc
    19561 gttagaaccg cccgccttga ttgactgact cgcagtcacc ttgtctacta cgcatttgtt
    19621 ggctggtctt ggtctcgact cctggcgctg atccaggcca tgggctacag cgtgctggac
    19681 gttgccattg tattttggat gtttttcgga aaacaaaacg agcccccatc gactggaaat
    19741 atcaccgata gtgttctgct agtaaaggta tgggcctaga actagcccac gggagaatag
    19801 aagtcttgta tagctgtgga cagtatctcc agactggtag agacaaagga ccaaatgaaa
    19861 acccagcgta tagtgaataa acaacttcca agtacataat gataaaaatc gcatccggga
    19921 caaaaaagac gacatgcaaa gtgatgatac aatagttata atataggtac gtgtatgcac
    19981 accaacgatg ttgcaaatat tcaggcaccc aaatatggga atgataactg gcccctacca
    20041 acgacgttcg cttttagata actcacaata aggtcttcaa taccaagttc ctccgcactt
    20101 cgcaaccact catccatccc cactgttgtg aattcgcccc cgtagagtgt ggtcatacgc
    20161 tgtgcgaggt cgctgaaggg gacccggatg ttactgctat ggtggcggaa ctggagaccg
    20221 cctgctggat cacggtcggt cttggcagcg atcgattgcg ccaccttgct cacatcctca
    20281 aagtcgaagt acccctcggc attcggcagc gcaggcacgg tgctgctgag gattgagtac
    20341 cggatgaccg agttcatggc gtcgtcgtgc ggtgcagtgg cgccgatgat agaacagtga
    20401 cgatggatgg tgataggaag tttcattgcc tctatcgacg cgacgcgttc gagccatcgc
    20461 tcgctcgccc acttggacgc cgtgtagccc tggctgccgt ctgtgggcgg tgggtgcgca
    20521 gccatggaca cgggtgccga cgcgtgtgag ccggattcgt aaaggatgac gcgcgcagat
    20581 gagatgtaat cgaaggggac tgcgcgcggg accgcgagct tgaggatgag aaactgtgtt
    20641 gatacgtaat tcgccgcgcg caccgacgag tagttgttca gacagtgacc ctgagcgcct
    20701 gcgtggatga tctgatccac atcttgttgc agcctctcca tgtcgcgtga tgacagaccg
    20761 agggtgggac tcaacagact gcctgtgtaa actgtgatct tgtcggactt cggcaacttg
    20821 gatgcatgat ctggattcac agcaatgcag tgaacgtggg aaacgtcatc gtcttctagg
    20881 agtttcgcca ggatctcgaa acccagaaac ccagtagccc cggtcaacag aacctggcgt
    20941 tgcgtacgct tcggtgcatg tgtaatcagc gccccagccg agctcagcac ttcgtcttga
    21001 atgcccgtct ctgcttccca gtcaatcata tcaacaataa ggtcgcctcg ctcgtggctc
    21061 gtgacgactg ccatgttacg cagcgggcta gcttggtaga gatctttgag cggcagctgc
    21121 acgcccatct tctcctttaa agcattctgc agacggacta ggagaagtga gcttcctcct
    21181 actgtgaaga agtcgctgcc tgctcggata ttggcagcgc cagcagcctc gccgaggact
    21241 tctcgccaga tcagtcgaag ctcgccttcg gctacggtca atggctccgg ctcctcagcc
    21301 ttagtcatat gagccatttt attccgatct ggtagaggga gtgactgtac ggctttccta
    21361 tcaacttttc catttgatga ggttggtaga cggtcaaggg ccacaattat ggaaggcacc
    21421 atgtaccgag gtaaggggag ctcggcgcaa atcctatcaa gatcttcctg ggattggcga
    21481 ttctcttcgg caacggccac atgtgtcacc agaaactggg agtcagacgg gccacggact
    21541 gtcacaatcg tatcggcgaa tgagcccttc ccagcattca tgatgatatt ggcgacctcg
    21601 gtaagctcta tgcgcaggcc acggagttta atcagtgtat caccgtccat tcgaccgaag
    21661 aacactatcg acccgtcttc tcggatgcaa cccttgtctc cagtcctgta caaggtcgtc
    21721 caacctcgtg acacgtcttc tgcagttgcg aacgggtttg cgataaatct agcagaactg
    21781 gttgcggcgt cttgatagcc tctcgcaacc ccagcgccgc ctacgcatat ctctccctcg
    21841 aaaccaaccg gaaccatccc tgaatcttgc ccaagaatgt aaatagaagt gttggagatg
    21901 gctttgccga tggagttatg aagttcaacc ttgtcgtgcg tacttagagg tatttggcag
    21961 aaagtcgcag cacatgaaat ttcggtcgga ccatagcagt cggtcagcat gtttaggttg
    22021 ggtaattcca gtcttcgaaa ctcggagacc aacttctcag tcacggcctc gccaccacag
    22081 catgcgtgcg tccacgaagt acagtgccga aggctatcac ctccataagt gaacagcatg
    22141 agatactctg atggagtgca tagagtgaac tcaatctgtt cagctaacat catctgacca
    22201 atcgcaacag gatcgccgcg catccccaac ggggctacga ctagggtccc agcattcgca
    22261 agagcattga cagcttgagc gacagacatg tcaaagcctg tcgagctctg ctggagtact
    22321 tttggctgct tgaggccaag ttctgcactc ttggaggcag cgtaattcat gatcccactc
    22381 tgcgaaagac ggataccttt gggtgtgcca gtggaaccgc tcgtaaagag tacgaagctg
    22441 gtatcgcttt cgaagggctc agcagggaaa cgctgcttgg atcccccgag ctcttgcgat
    22501 aggtccacct tggagataga gtcaaactga gaggcagcgt ctgatgtgcg atgatggaag
    22561 accaaaagtt ttgcatcgca tgctgccacc atggtgcgat gcctggtggc gggtagactc
    22621 atatcgagtg gaacatatac tgcgccaata tgtaggatag ccagcattga tgcaaatgtg
    22681 tcgatgctag gctcgcataa aacagctacg caactgtatg gttccactcc agcccccatt
    22741 aatgcttgtc caatggactg cacacgcctt gccagttgcg cgtacgtcac ggaggttgtg
    22801 ctgtccttga tggcaataac ttgagggaat gctgaatata cctgttggat tcttctagaa
    22861 atggtatctg gccattcgtg aacgatccta ggtccatgac ccaatcggag cacgtcgccg
    22921 actttctcat catcgtagag cttacagtca cggagcttcc acctctggtc ggaagacaga
    22981 gacttgagaa gatggatata gacgttcatc aagaattccg aggtcggggc ggagtaaagg
    23041 tagtcgctag tcaacagttc caaggaatga ccgcctttgg cagtttgggt cacgttcagc
    23101 gtgatgtcgt acgggttctt cgcatcttcg tattgaatca agttcatggt acaaccgcct
    23161 aacttcctct ggagcaagct gccaacgcga tagttgaaag caacctggaa gaccggcgtg
    23221 tgcgacggcg atcgttccat atctagcttt gatagaatga tgtccagagg tacggtggcg
    23281 tggctctgcc cctcaagcac tgttcgcgaa gtctcatgta cgaggtggga gaaggtctca
    23341 tggcggtcga tgtcgaaacg cataggaaga aggttggtaa agtggccaac ggtttctcca
    23401 tattgcccaa ttgtttcttc gcgcccattg tcgcttgcgc tgtacccacg tcccagatcg
    23461 gtcacaccaa tgcagacttc ttgcaagtcc agaagacgag agagaagaac ctgcagaacc
    23521 gatagataaa actgcatggg agtggaacgg caggcttgac ttgccctttt gacatggcca
    23581 accatatcta aggaaagctc tctctcaagc ctgttatttc catacttgcg gcgagtcttt
    23641 cttgttctcg tctgcgccag tggcaagagc ggaatcacag ctgggattgg ctgaagtttg
    23701 ctcatccagt aggctagaga ggtgtccata cccccctcgg caagtgcttg tttctgattc
    23761 cgagcgaaat ctagatatga aggaacgatc ttaggctgga atggtagcat ctgatatgct
    23821 cggtcaaggt cccggagaaa caggtgccag ctcattccat ccatgataag atgatggcat
    23881 ccaatgatca agctgtgtac atcagacgca tgcgtcacca gaatagcctg aaaagtccgt
    23941 ccagacgtga gatcccattg ctgaagcgca aggctttgat ataattcaca gacggtctgt
    24001 attgaagctg actcaacatg gaatactctg tcgccagaat gaaccgcagc aaccccttgt
    24061 ttcggttcaa gagtcccagg ctctgtgaag aagcaagtct ggaatgcgtc atggcgtgcc
    24121 aatgttttct ctaaagcttg cgtgaatcga ctcacgttca gcgaaccatt gatctcgtac
    24181 tgagcagtaa cattgaatgt ggtaggatca tccaagtaag tttgaaggaa atgcagactc
    24241 gcctgcgcgt atgacattcg ttctgttcga ctgaactcta tcggaaataa ggacgttggc
    24301 tcccaagacg ttgacactat cgtaggacgc aggacgggcg gtaaatcttg gtcatacgaa
    24361 cctgtatcag tggttttgga gtctgcagga gtaccaaact ctgagctgag gctcgcctcc
    24421 gaaacttggg acgtggaata gctgacagtt tgctctggaa cctggagagc ttggacatta
    24481 tcggcgctgc cgactgatac gaacaccgtt tctgctgcct tgtcgtctgc gttagacgcc
    24541 acttttcccg agagcagtct ctcagcagct acagaacaga tggatgcgat cgagtctcga
    24601 cccagaatcc tgagaagcgg aacgtcgata tacatctcct tcagcaacca ggttcggatc
    24661 tctaccccta gtaaggaatc aagccccagg tcagacaagg gggcgtatat gtcgattgaa
    24721 gtagcaggaa ttttcatcat tgcctccatc ttgtttctga acatcgtgtg gtacacgtct
    24781 gatgcttgtt caatcgaaga gacactttcc aacctttcct gcaattgctg ggccgatgtc
    24841 gcaggctggt tagatccatt ggaagacgaa ggctggacga ccatatgaga gaaatacgga
    24901 ttgtcgtacc attgaggctt gattgcgtct tgctcatcaa tgaagggttg gattccaatg
    24961 gtgagatgcg cattttcaga gctcggatgg ccacagagga cgccctggag gaacagatgg
    25021 tggaattcag tctctgccag tggcatataa aactgtgact gaagatgctt ctcaattcca
    25081 gacccgctcc tttcgctctt ggcgacgtat ccgatgtctg agatcatacc gacgtcgatt
    25141 acagatgccg atttgccttt actccttcgc tgttctacca gacttgtcat gaacatgttg
    25201 gcagcatggt atatggattg gccagcattt ccatacacac tacccagtga tgagaatact
    25261 atgaagaagt ccaagtcgtc ttccacaaaa tcgtcgttga gatgtacagt gccgtcgact
    25321 ttcggcttca gctgtttgtt gacactgtca gctgtggcat tgacaaagag cgagtcctcg
    25381 agcaccaatg cggcattagc tacgcctcca atttgaggca tcgatgtcct gagcttagac
    25441 agagtagctt gcacctgatc ccggtctgtt acgtccagct gggtggcgtg gatgttgacc
    25501 ccagctgcgc gcatatcttc gagccagcgc tcgccgcacg cgggattacg actcgcgacg
    25561 acaatgtggc gggcaccgca gttggacata tagcgacaca gcgattggcc cagttcaccc
    25621 gccataccca ccagcagata agttttgctg cccgaaaaga cctgttgtgc gtcgggcgga
    25681 ggtatcacta tactcagtgg acctgtgcgt tcccagtcaa ttacagtggc aaggcgcctg
    25741 gtgcaaaact cttcggcccc ggtctcgcct atcttgacga ctttgggact tggaccagtt
    25801 ttcgccaaga cagccatgtc gaatgcaact cccagggtag tgcggtcatt aggaatggta
    25861 ttcggcctga atttgacaca gctgcactgg ggcggtatat tcctcatcat actggcgggt
    25921 gcgctctgat tgttgcccga gagatcgagt agaaaacgag catcagcagg tatcagtcga
    25981 cggactgttc gagcagagct tagcgggtgt atcgtgatcc aacctttgcc ggtctgtgtc
    26041 gcttctccgg aaacgaagag caccttccgc tctgcagcat tggatatggc ttctgcgatg
    26101 ccctctgtcg gctcgtagac catcaaagtc tcctcaccat ggtagcttga gagaacatgg
    26161 catgctatca gtgaggaagc aacagaaatg aggagcttgt catcgcaagt actcagggtc
    26221 cgtggttcga acacctgccg gggtggtaag ccatgcgtcg aacagtcggt tttcgacaat
    26281 gcgaaagctg gcttatcgga gtttcccact ttaccaaaac ataaataaca aggcgcttca
    26341 tgtttggaat gtagagccac ggacaatctg acaacaaatt ctacggatcc agtgtctgac
    26401 tgatgcgact gcttcgtttt gacgagcaca gtttgatcgt cgccgtggat caattcgacc
    26461 gactcggact cctttgctag cctcgtgacc tgacggcggc gagagttgag actctcatta
    26521 gaagaatcgt ctcggatcaa acgtggcacc aacgtttggt cacctctgac gtggacctca
    26581 ggctcgtgtg tccagagcat attgtagtct agatactgcg gtgaggatag aagcaccata
    26641 cgagcaagat actgaactac catttccatg tcccacgagg actgttcatc aaaatctaag
    26701 aactgcatgc ggacgtgcgg tagctcaaag gcgagcgcac gaccgatacc aatcatcata
    26761 ttgctgtagg ggtcatggct tagccggcca cttgttaccc acaacacgtt ctcggcattc
    26821 cctagcatct cctgcagatt gttcaatcgc ttggagtcca tcaaagcctt gaatatcggc
    26881 tcgtcaagat ctgaaagaca caatactgag gtacctgggc tgacctcaga ggggtccagg
    26941 tccgcgacgc tgttgaaagc cttgatgcgt ggcgtccatc gtcggagcat cttctcgact
    27001 cgacgaactg ccttagacac cggtaacgtg gcacctccta caataaggac ttgggtttct
    27061 gggacagcat cgatcgatgt aatggggttg cgcagaatat cgtatttttc gtccaccgcc
    27121 tgggtgatga gcaccgaaca gttgtggcgt ttgacttcag ggaagtcgta ggcgatggaa
    27181 tcaacgcccg agaacccatt gctctggaaa acatcatgcc agctcttggc cgaaatacct
    27241 ggacatggga aacgtccatc gtcaacacca agccaccatc cctctaggcc acccatgagg
    27301 cctggctcgc gaagcatggt gccagtgacc tccacagcaa ctaggaagcc acctggacgc
    27361 agtaaggacc ggacgttttg catggtctgt gccaagttcc gcgtggcgtg taagacgttg
    27421 gcggcaatga tgatgtcgta ggttcctact gccagtcctt gctcgccagg ggtcttttcc
    27481 gcgttgaatg tcttgaactc catcttctgg gaatggtctg taaatctctc agccgcatgc
    27541 tcaaagaagc cagctgagat atcggtatag gtgtatgatg tataggcatc accgatactg
    27601 tcctgtagag tattaacggt ttgatctgtc ctgtggccca ttggaacaac tgaacatgaa
    27661 catgttgata gacaatcgac ttaccaagac actacgagtt gtcccacctg taccagcccc
    27721 gatctccaag attcgcgtgc gcgggtactt gtgcgtgatt ttcttcatat atgcagcgac
    27781 gtagtcgtta cagattgaaa aaccacggcc gtccatgtac agtcggctca gcatcgtatc
    27841 tttcaacata tgctccagca tttccgactc gccgcgcata actgagggcc agttttcacc
    27901 cactgctgtg agaagttgta gatctacact tcctggatac tgctcagaaa aagtgcagat
    27961 cgtggcacgg ttatcttgaa gccattcctg tttcaaaaca ggatggattc cttctcgaac
    28021 tggcttcaag aacagttcga tcgcccggaa aagttcttgg tggtaccatt tgaaggccct
    28081 gatttcctgt ggacaaaact cctgagtaag actcttcatg aagaaaagcg ccgtccgctc
    28141 tactgcgtca atgtactcca aatctgaagc caagacgact gtcgacgagg gaataatcaa
    28201 ctcccccgcg gcgtcgttat cccagacggt cttggcgtac agcaatcgat cacccgtagg
    28261 ctgtggctct gccatggcct tcaacaggag gccctcaacc tgtaccctag agataccgtt
    28321 acgcgtatcg catatattga tatctacttc gactatatcg cttgacgaat tgatcaagtg
    28381 agcctccatg gtagtagctg ttcccgaaga ctcgccgagg ctctgcgcat agtccacgac
    28441 gacacgacaa attcctttag ggaggtatgt agcccccatt gcaccctcgg ctatcgatgc
    28501 gaaggtagca aaaccgacct gaaacccaac gtcaagaatc tctgggtgga gcagcatgct
    28561 atcgtttagc tgaccatccg cccaggatgc cgctgcctgt gcatggcccc tgattctgtt
    28621 gatggattcc aaggcgcgga acgatccctt gtagactatt ccaaggctat cgattgcttt
    28681 gaaaaatcgt tcaacgtcta gaggagggag ttcgatcgag gaaatttgcc tttgaggcag
    28741 ccctagcgta tcctttccgg gctcgccaag gtgtatggtt aattgaccat gacacgctgc
    28801 gtccaaaaca tgaccatcgg aacagctata acaggagaag gcggctttta gtactcgctg
    28861 atcatgaccc ttctgagctg ttgagtctag ttgacgaagt gtgaagagga cttctacacc
    28921 actggtatct tcctcgataa ccaaagcttt cgtaatgctg acattgtgta tctcgacgac
    28981 ttcaacatgc cgctcccgcg caaaagactt tgcggcttcc agagccatgc tcacataacc
    29041 ggccccgggg aagatgacct ggccttgaaa tgtatgccct ctcaaccacg gcatttcgtt
    29101 caagcggaag atattacgcc aggtcatctc agtcttgcag tcctcttgca gtcgccccaa
    29161 aagcatgttt ggagcacgcg aacctcgacg atagttgtga gacaatcgag actcgtgcca
    29221 gtaaatttga tcatggtccc aggggtatgc aggtaggtcc ttcaggactc gcctcgtgcg
    29281 acttgacccc aaagcgtcac ggaattcttc aaagtcaact gctgaaggcc cgagatgact
    29341 ccacaccagt ccgatagctg tagatatggt aaacaggttt cccactttgc ggtcgagaca
    29401 gcctgcataa ggcagcgggg aatctcgaat tgagtcccaa gtttgcgtaa ccggaccttt
    29461 caacgctgga tggggtccca gctcaagtcc cacggtgagc gatggaacac tttgaatggc
    29521 gaacaaggtg gactgggtga ataagacagt ctttaccata ttgtctaccc aatactggtc
    29581 ccgtaactcg ccaagtcgtt gacgcatgtc cacgtttctg tggacgctgg aagaccaaaa
    29641 gcaggagtca tgtgactgtc taacttgcac atcgagggct ctgagatatc ccaagtatgc
    29701 agtagcgcag ggacgcatat gatgagaatg gtacgccgta tcgacttgga gtctcctggc
    29761 gaatgtgcct tctttgctta gaatttcttc agcctggcgt atagcattca aatccccaga
    29821 taaggtcaca gtcgacggcg cattacttgc tgcgacctgg agtcgaccag aaaactcagg
    29881 tctactacag aaggcgcgag cttcgttgag agaaagcccg acagccatca taccaccctc
    29941 ttctcccttc gagcctctgg ctaacgagga gaccaaccct ctgtagtagg caatgcccat
    30001 ggcgtcctta acgtccagaa taccagctgc atacgcggct cctatttcgc cggaagaatg
    30061 gccgacaact gctccaaagc tgatcccaga agcccgtagt aaatctacaa ggccaatttg
    30121 tatagccgtg cagagtggtt gcgagaactg ggcttgggcc acacgggaac gaggcccttc
    30181 agtacccaat tcttctatca atgaccattc agccggctct ggaatcaatt ttaatgcttc
    30241 ttcgcatctt cttatagcgt caagaaagat gggagaggat gccattagct cccgccccat
    30301 agctgcagtt tgagcaccct ggattggtgt gtttgtgagc aagtgccttt gactcggatg
    30361 gtcgatcgac ttacctggcc cgtgaagact cccaaaatcc tgaactgctt ggtatcgttg
    30421 agcgtattcg ccttcacgcc gaaaggagca tcgcttgaca cctcggctgc gtgaatctgt
    30481 ttctcgagtc cgtcgagtag tccctgacgg tcagtggcat gtatgcacgt ccgcatcgag
    30541 agtgcagtcc tcctggtctg gagaacccaa gcaagggcat caagatcaag caagggattt
    30601 gactgaatgt gctcaacagt ctgtttgagc tgtcgaagaa gtgtggtcct agatttggct
    30661 gagaagacga atggtcctat gggtcccatc tcagaggctg gaccatcctt catgctctga
    30721 tggtctgcgt agctaaacct ctcaagaata gcatgggcat ttgtgccacc aaatccgaat
    30781 gaattcacgc ttgcacgcaa tggcctccct tgagtctctg gccatggctg agaggaagta
    30841 ggtacgtgaa tattctcgta gtaaggcgca atggctgggt ttagctggct gaaatgcata
    30901 ttcggaggga ttattttgtt ctgcagggct agcgatgctt tcaagacgcc tgccaaccct
    30961 gcacatcctt caaggtgacc gataacagtt ttcacagatc cgcagtatag gggctcttgg
    31021 gatgtgtctt tcacctcgat ttcgtcagaa ccatcaatat tgtggaagaa agcttcttta
    31081 atggcgcgcg cctctacagg gtcgccggcc aaagtcccag taccgtgaca ctcgaaaaat
    31141 tggggacgat ccttgatggg gttgaggcct gcccgcctat aagtttgacg gatcagtgag
    31201 gcctgtgccg tggagctagg catggtgatg ccatccgtgc gtccgtctga gttgacgccc
    31261 gtctcacgta taatgcattc gatatgatca ttgtccgcaa tggctttggc aaggggcttc
    31321 aagaccacca ccgcacagcc ttcgccacga gcatacccat tagcgtcctt atcccacatg
    31381 cgcgaccgcg aatcggggga cagcatatgt agcttggact cggcaatata catgcctggg
    31441 tccaggagca gggtcactcc agccaccact gcctggctgg cctcgccgtt tcggaggcac
    31501 tgcacggctt ggtgcaaagc caccaaggag ctggaacatg cagtgtcgat cgtaacggat
    31561 ggccctttga agtcaaagaa aaacgagatt ctattggaga ggatgatgcg agccagtcca
    31621 gtggctgaat aggtcggtag tgcttcagga tcccgcattt ggatgtcgtt aaagtctacc
    31681 gtcatgttgc cgacgtgtac ggaagtctga gatccctcta actcctccat gggccagcct
    31741 gccgcctcta tagcctcgaa gacggtctca agaaggagac gttgctgtgg atccataccc
    31801 tcggtctcca tggggttgat cttgaagaaa gcagcgtcga agaggcggca gtcctcttgg
    31861 agcagatatg atcttccctg cacatctgtc cggccgtggt gttctccatt atgactgtgg
    31921 aaattctgaa agttgagtct ctctgggggg aagtctcgga ctacatcacg aggcgatttt
    31981 aagaggtccc agagtttcga gggcgagctc gcaccgccgg ggaatcgaca tgcagatcct
    32041 actatcgcta tctgttctgc catggtagaa tatggtttaa ctgagttgat caggcgacaa
    32101 gcaaggccgt tgagttgaaa taaaagatgg caggtatttt gctcatgagg tcctgcatac
    32161 ccttctatag cttatagttc accaaacaca cttagttggg ttatgtctac ataactatct
    32221 acttcctcgg aggcaacata cgccacgcgg tcaaatcata tcagcaacgg gtatgcttac
    32281 ctctttcgta ctggcgtata gagacatcaa atgttaggag cgtgtcagaa agggtaagaa
    32341 atatccacga cccattgacg aggtcatcag tgaagctttg gtgcttgtgt gcatcaataa
    32401 ctctattagc cgctctgact acaaattgct ctcagtgcta aattcttacg gaatgtaagc
    32461 tcgagttctg caacctgtcg atcattactg gatacttttc cttgtggcct cattcaccga
    32521 ggcagcatct gaggagcgga gcggcttgac aaaaaagaac cgcaatcaga tgattcggcc
    32581 agctaatgag ctattcgtcc atcgagacag tcaattccga ataaaatatc gttgattaca
    32641 taattcgcgg ttttaggagg ttccatcatc cattgacgtg tcttctaggg cgcatccagt
    32701 cggtcgggta agccaacgct ggccattttc ggactccatt cgccacctcg gcacatggag
    32761 cggtataccc cggctactaa tgctgtattg tagactcggg tctcaagacc attatttttc
    32821 gcttcttatg attggagtgg agcctcgggg tcgatgggaa atcggacttg tacttgccta
    32881 atctagtaga gccggccgcc ttatgtccga tactaggaac aacaaagtgc tcggggacat
    32941 ccgtattgaa tttagggaag aaagtaagtc tatattgttc atgtatcagt ggattctgtg
    33001 agccgaggtg tgcaaggcgt tgaaagcgcc gatattccgc caagcccggc caggatgata
    33061 acagaaaaca attttgaatt cttcgtaata cgggtggagc gctggttact tgtaaagtat
    33121 atggatttct atgaatttgt tttcattggg gtgaaatgag acccgtccaa tatctgtagt
    33181 tcttatctgt aagtatacta gaattgttgc ccccaaatat cagaccaaat ggctctggta
    33241 agcgctcaaa gattggagac ccaatgagtg catctatctt tttacccatt ttatcactga
    33301 attatggaga gttctactaa ttggaggccg ttactttaaa ttaaaccata agctttaggc
    33361 gagtgttcga acttatgttc gaacttcttt tttgttactc atgtcaccat tatctcttga
    33421 gtttgctctt tgatggtaaa ataaactgaa cctcttttgg ttttctgtgt gttactgagt
    33481 ttatctgttt ccctttttga ggttgataag tagacacata ttcgatttcg atcatttctc
    33541 atcaaggcga cgttgagatt caggctggga tgaaagcaac cttgcatcca tacttactgg
    33601 atgggcctac gcgcatgaca gccgcgtaag gctcatcatc tctgggctcg atcgccttga
    33661 atcgctgcaa aagcctgaaa atagcataac tgcactcggt gtccaccatc acgtgggctg
    33721 ggcagatccg tggaccacca ccaaaaggga caaagctcca catagggcgg gccttctccc
    33781 atcgttcagg aagaaactgt tctgtgtcgg aaccccagag ttcggggtca cggtgcatta
    33841 ggtaacggtt gcagtgcaca atatcacctt tggcacaaaa gataggtgcc ttgccgtctt
    33901 ctccaccccc tgttgggagc gttgtgtcct tgatacaagc tctgacagtc tgtaaactga
    33961 caggatacag tcgatgacct gagtgatgtg agacccaaaa attaaatgca ctaccacaat
    34021 agaaaacact tactctcgtt aacagtccat ctaaggtaat tgattgatct taggccttca
    34081 aaggtcaagg gcttgtctcc atactcaagg acagcctccc gcagcttttg aactacccta
    34141 gggttcctgg ccaaagcgta tatagtattg ctcataagga ttgaagttgt ctcgttagaa
    34201 gggatccaga cgcctgtaag ctgcgtgcga agttcgatcg ggtcagggac gtgtcgagca
    34261 acggtccata aaaagtcgtc gcggggttca ccgttcttat aggttgcggg aattcctttc
    34321 ttttcctcct ctaattgtct atatgcttgt tcaatatagt gactgaggaa gccttgaata
    34381 cgtttacacg ccgcgaacca ctccttatct ctatgtagga aaaggaacga gctgagttgt
    34441 aagcgcaacc gcagcccagc cattactttg accatatcct tctggggcca acccctttct
    34501 ggatgatcaa gtgagttcac cgtctcacca aaaagaaaat cggtggatgt gtcaaggaac
    34561 taggctcttg tcagcttcca ctctccaccg gacgttcgtc agtatagaaa atcaactgac
    34621 ccagcgctgg aatagtggtt gcatatccac tgtcgagctg tcagacggaa tttgactcat
    34681 taaacggtct acatgctctc taaggcgatt gagattggca aatcccgctc gctcaaagta
    34741 cggtttgacc aaatcacgag aatgttgcca tttctcgcca tctgaagagc tgacaccgcg
    34801 cccagtgaat ggagtgattg cgccgttggc taccctaatc ggctccacag caaatgcatc
    34861 tttttgggaa gtagataaag ccttcatatt ctcgggctct gagctgtaca ccatacggtt
    34921 gcctagaaag tttgctcgcc agaccttgga accccgagcg gagtaggtat ctgtctgaaa
    34981 ttgcaagaag cggtcttctt tcagagcctt caacatggcg tagacatagt caaggccgag
    35041 aatcttgtcc cagcctggat atgccttaag cggcgggcag ccaaactcag cacgtgtctt
    35101 ttcgtaacga acatagttta gagtggctgc tgcaatccag tacaaaattg cagagagtgt
    35161 gaaaattatc agaatagaac ctgaatgcat ggttttgtct tccaaattta gcccctgtgc
    35221 ggtgttatag cccaaaagat ggaagtgcct gtaactgatc tctgttggta ctggttcagg
    35281 gaagctgagg aaaaggatta ttcggtcata ctttccgcta agccatgtgg aaacgttttt
    35341 ctgtaatagt tcggttttct atggccgttt tcgacatgat tcagatgtat ctatgatgca
    35401 gtgtgcgggc cggtctatta cttccttacg gagtgagaca ttgccgctag tgcacgcata
    35461 tcatgggtcc ccgaccggca cggcctccac gtcatatccc gcctcctccg tgcagcgagt
    35521 gccaggcgcg attcaaagcc gccttgttgg gtaattgtgc gaagaaggtg atcaatgtag
    35581 cttgcagtat tgaccttgtt gatgtgttgc tatcttatcc agtcgattct ttcatttggc
    35641 cttgcagtgg tctacgtatc cgaaagccaa acttgtaaaa cacagttgat cgaagtaatt
    35701 cattacttat tatattctac gtttgggtta ttggagtgtt caaaggccga tagtcggtgt
    35761 tctagtacaa gattgtcagc gcaccgtcac gactagcacc atgtattcct tgcctttaat
    35821 gcctcagcat attattgctg ctgggacttt tgtactggtt gtcgcattac ctgctctgta
    35881 tcgtgctctt ctcccaaagc caataccagg aattccttac aagaagggca gcgacagacg
    35941 aatactaggg gatgtccagg atgtaagacc aggcatgaga ctaggtcata gatcttgctg
    36001 acacctgaag taggtcctca agtggaacta cgagacaaaa gaaatatgga gctacatgag
    36061 gcgacttgct gttgaactgg attcgcctgt cattcaggtc ttcatgagac cctttggcaa
    36121 gccttgggtt atcgtgaacg attttcgcga ggcgcatgac atccaaatgt tccggtccag
    36181 cgattttgac cgtgctcgtg ttcttgagga tatatttggc gttctgcttc cctcttgtca
    36241 tgtatgggta agtgtcttgc agctctaaaa acatctaatg ctgcgttaca atcatgctcc
    36301 ctccccccac ccgcgagatg tagagtcaat actgatcaat acacaaagat gcctaccaac
    36361 gacaaatttc gagctcatcg aaacctcatt agggatacca tgtccccggc gttcctcaac
    36421 ggaatcgtcg cgccagctct gcacgaacga tgccagaaca tgctcgagct atggaaggaa
    36481 agggcacgct tagcgcaagg cagacctttt gaaggagacc acgacatttt cagggccacc
    36541 cttgacatca tactggcagc aacttttgag ctggaggcag gaaccatttc aactcacaag
    36601 aagcatctat ctgggcttaa agagatgaaa cttccagacg gtcaagacct gcccgctgta
    36661 ttcccagaga tcaacgaccc gaaagagttc acgtcaatcc ggtcattgct tgacagtgtc
    36721 gagattggct tgaactcacc acttccgacg ccgcatatga agtttgccct aagcttctat
    36781 ccagagcttt cagctgcaag gaagtacaaa gacgagatga ttggccaacg ggtgcagaga
    36841 gcttgggata agttctacgc caatccagat gcccaaggtt ctgtacactg tgctatggac
    36901 ctgttgattc agcgtcaggc acaaatggcc aagaaagaga accgtgatat gacctatgat
    36961 atccaggcaa tcaaaggcga gctgttcggt ttcatcgccg ccggccacga gaccacgtcg
    37021 acgaccatat gttgggcaat caaatatctg actgagtacc aagaggtaca aaagatattg
    37081 cgagacaagc tacgggagac acaccattgt gctttcgcag ctgggcggct gccgtccgcg
    37141 gatgagatcg tcagcaatac gacagcttac ctagatgctt tcattgaaga gaaccatcgc
    37201 tgtggaaata cggtgccgac gattgtgaga catacaatca atgacaccac aattcttggc
    37261 cacaaaatac caaaggggac tgatgttttc atgcttacca atggtccaag ttatcaggcc
    37321 ccatcatttt ccgtggacga gactttgcgc actaagtcga gtcaagatgg gaagggaaag
    37381 ttcggcaact ggagtagtga ggacattgac cagtttagcc ccgatcgatg gttagtttca
    37441 gagggaaatg gcgaggtccg attcgatgcc cgcgctggac ctgcgcaccc ttacggagtc
    37501 ggccagcgtg gctgttttgg taagcctatc gctcttcttc attcctatcg tgcgccagga
    37561 gtgtgctcta gattctgtcc catttagata tatactggac tcttaactac ataattatag
    37621 tagagtctaa cattctttgc aggctcgaaa ttcgcgcaat tggagctaaa agtcatcctg
    37681 accctgattg tttggacgtt cgagctgaag cccattccag ctgctctagc ggggtttgag
    37741 ggacatgata agaacaccaa gcgggcacag aaagtttata tcagactttc caaagtagat
    37801 taatctgcct tcgggttatc tgttcagggc aatgcgttag ctttgggtct atgagaatat
    37861 cccagttaat cgattgcttg ttcgtttatg cgtcactgta gccaagttct ttgcaaacag
    37921 gaatgaagtc attacgacag cttgattatc gtcagattac ggtgtagtgt gagtgccacg
    37981 aaccagggcc atgctgcaca agcccggggg tggcctttca agtcaacttg tgcctgatgc
    38041 tcgatattat tatcgtatga tgcaccactt tagatggtgt tatctcttac atatttcgga
    38101 caataaattg ttctgaatgg gaaagttcct acaaagtctt ttcaattgcc tacccattga
    38161 ggactctgtc aaatatacgt ttgttatgat cccagacgct ttccgccaaa gatgactcct
    38221 tatactccct cagcacagga gtttccgcaa tttcttcgct ttgatgtcca attcgtctaa
    38281 cgccaggccc gtaacgtgga tccgtcaggt ggaaaacttg cctctcggca cactcttctg
    38341 cggacgtgcc aaaaagaaat gctaatgttt cggcaagcga gcggatgagt gccaatgcca
    38401 tgccccagaa tatactggct gactccggcg cggtcaggcg cgcaaaatta tctgttctta
    38461 cccatcccgg atagacatgc atgaatgtga tgtgtcggtt gtcctgggcc aggtgttcaa
    38521 aggagagtgt ggtcatggtg gtggaatgtc caaccacagc tagtggagtc caagagttct
    38581 cgagcccaag gttgtccagt ccgatagctg cctccttccc gccattcagg acacacataa
    38641 cctttgggtc tcgtgacttt cggagcagtg gcagcaatct ttccgtgaga agcatcctag
    38701 aataatacga gatggcaaaa caggtctcaa gtccttcatg ggtatctgtc agtaagaaaa
    38761 acaagtcaac cactatgccg ggcctagatg agtagagtag gccctacaac ttgccccgtt
    38821 caggggtatc atgccagggc tcatgtaaag cccatcgact ttttgagtcg aatcagcgat
    38881 cttcttgcac acacgatcga catggctgag caacgagaat tcggcttcga ggaatatcac
    38941 cctacatgat gggttggctt tctcaagtag aagtctctga gtggcgaaac gggactctga
    39001 tcttccgatg acatagaatg ttggtgaact cgacatgtcc gccatacggg atagggtgct
    39061 ggcgccaatg ccacttgttg cgccagcaaa tacgtatacg ggtgacgcat cttgctgatt
    39121 tttggcacgg tacgtctcgt tagcttcgcg tacagctgct agatgcatga tgtcatccta
    39181 ctggtcgagc aagacaacaa gaaggtctta cgatgctgct ctcagcatag gcactggttc
    39241 ataaaccctg ggcggaacga ttagcccgcc tgacgacgga cacaaggccg agtctcgggg
    39301 cacaggtcga gcttccatag aagcacaggc cagccatcgg gcatcgggcc tcgggccgcg
    39361 ggcttaagcg ccgtgcgtct ggttgatcct tcaccttcat cgttccgcct cccgtccgcc
    39421 tccccatatt tcccgctggc cccactcaca cggccgaaat aggaagggga aagaccgaat
    39481 cggatgaact atcaacggcc cccatcagcg ccgtctgcgc tgactggagt cgagccgcaa
    39541 ttccactgct tccaagggat aaacgaaact cacgcgggcg aaatttcgat ccgaggtaaa
    39601 tgagaaagaa cgacgatcaa tcaaagttgc cttccattcc gattcccgtg tccgctaact
    39661 ccgtaggcca ccaccatggg tcaacgcaaa gtttcaagca gaaaatgcgg gatctcatcc
    39721 tgctgagtcc ttcttacttg tttttgcggc gaccacgctg gaggagctat cgcttgacta
    39781 tcttgctctg catatgttct catctgtcag taactcccag gggtcggttc attccccgcg
    39841 agaccagtga accaaccatt cttcgtaaac ccgctggcgc taattccaaa catgtcgacc
    39901 gagtcgacta acagcgaaaa ggttggcggc cgcatcagcc caccgcccaa agcagatgtc
    39961 gagtctgctc ctccccgcgc ccctccagcg ccgccaaatg gcggactgaa ggcctggtta
    40021 caggtcgtgg gcagctgggc catcgttttc aacacttggg gcaccatcat cacctttggc
    40081 gacttccaag ccttctacga aaggggaacg ctgttcaccg agtcctcctc gaatatctcc
    40141 tggatcggct ccatccagtc gttgatggtg ttcgtcgttg gtgccgtcat tggtcccatc
    40201 tacgatcgag gctatctcaa gctgttgctg ctcatcggga cctttggtat tgtcttcggt
    40261 cacatgatgc tctccctctg ctcggaatat tggcaggtag tcttgtctca gggcttcgta
    40321 gtcggcattg gtggtggctg tctgttcgtc cccgcattgg cagtggtcca gccctacttc
    40381 agcagccgac tcggacttgc tcttggcata gtcgccacgg ggagctcact cggcggtatc
    40441 atctacccca tcattttcat caaccttatc gagagagtcg gcttcgcctg gaccgtgcgc
    40501 gccatgggct tcgtggcctt gggctccctg ctagtccccc tggcagtatc cgagatgcgc
    40561 gccaagcccc cggctgtgcg aagaatgctt gacttgacgg ccttctcaga cggcccgttc
    40621 atgctctgta tactgggttg cttccttggc tatgccggct ctcatgtctc cttcttctac
    40681 attgcatact acggacaggc caacggctgg atgacgggca ctttggcgct ctaccttctg
    40741 cctatcctga attcagcatc agcgattggc agagtactac caaactggtt ggcggataaa
    40801 gtgggccccg tcaacgttgt cattccaggt atgcccatca ccctgttaca ttggggtagc
    40861 tagataggct gactgacttg agataggttc actcaccatt ggcgtgattc tactttgtaa
    40921 tcttgccgta acaaacgctg ctggtattat ctgcacggct ctattctttg gcttcttgtc
    40981 tggcatattt gttgcaactc cacccctctt attcatggtc ttcaccaaag acaagactaa
    41041 actcggtgca cggatggggc tggcatacgc acttgttggc ctgagtgttc ttcccggtgg
    41101 acctggcgcc ggaggcgtgc tacagcataa ttcaactagg cttgactggg ttgctgcctg
    41161 ggtgtatgca ggcgtgcttc ccttatctgc ctgcctcgtt ttctgcggtt tgagagtgtg
    41221 gcaagcgggc accaagctga aagtgaaagt ataaggaatt cacgatgtgg cgagagtgct
    41281 atccaagttt atcgtgagga acgtggagcc ctgggtcttt ggcgtcaggg gtctgaagtc
    41341 ccggactcga cagcgagtga gtcttgagat cataggtacc tagatgattg caagatgtcc
    41401 gacttgatat tacgcatctc tccggcggtg agcggtacag agagcatttc atagttgtct
    41461 accagatggg cgttggtagt aagctcggtc aagctcatgt cgagactctg ataacctggt
    41521 accggctatg caaataagct tacaggaaat cgttaaccga atgctagata tactacccct
    41581 gtctggtctg ggcctaccgg catacgcttc acaccacaac gacgacacat ctcacctagt
    41641 gccatacact tcaacattag tcttctggcg tggactgccc tgggggaatg atctgatgct
    41701 cggaggcttt tttccattcc cattccattt tccgcgttgc ttttcattct acatagtatc
    41761 cacgctccaa cccccctccc caccacgtcc ttaaggagaa aacaaaatat gaagagaaac
    41821 aaggcccagt ttcagaaagt tttgtgccag tgtttccaaa aagcagaata cgaattcgat
    41881 gtgcaataga aatcgaattg cgctttgtaa aaatatttcg tgtagggctg cgcatgaaat
    41941 ctaggactac aacaatctcg ttctctactc atggtttagg caaaggtgtc ctgtgttacg
    42001 tcaaaagctc ctataggatc acacggagca tcttacacaa accaaacttt tattgtcccg
    42061 aatgtagcga gcactcatct tgctcaggga aatagtaacg gatgtaatac tggttatcat
    42121 gggcttatga ggttggcgaa gagttgattg gacaatactc ggtattatgg gtcgatgtct
    42181 tacaatctac atgcgccatt tgcctcttat gttcatctgc ggcaaaagct gacaccaagt
    42241 aatagacact gtaatccgta caattttatt ttattttttt gctgcgcgtc aggatagtga
    42301 gttaagcggc acacgtgttt cagatttcat atatccttat atccggcttg cagcttagtt
    42361 atatgtcttc accgttcttt attaaactgg agtggtgctc ctgggccata ttccccaagt
    42421 aacacaacct cagccaacgc agttctcctc gtcagtgccg acgaattgaa cgtacattgt
    42481 tcgtgtggtt aaaatagacg tgtaaatcga cggtcgccaa accgaatagt tgtaaaataa
    42541 aggcaaaaag tgcgatgatg tattaaattc tacggaaaag aaggaaatta aataaatgaa
    42601 acgcgaaaaa gcacagccac tatttctcag ccacaattct ataccacgtc ccaccagccc
    42661 gagctcatta tccggtcggg ccaatgcgag ggagctcacg cggagtcaac acgagactct
    42721 ctgattgatc gggttgattg aaggatcggc atacgtgcag gacaagacct tccgatcctt
    42781 gtgatcacca catgggacag ggtgcttgat ttttatacgc agcggccgcc gtacgacagc
    42841 gagacgaact cgtaacttaa aaaccaatcc ctgcttgttt ggcggctgcg acaccgcgaa
    42901 tgagtatcgg agaattgcag ttttgcttgt ccatagtcgc gaccttgcca cgtgattatg
    42961 actccctagc ctttgcgggg ttcacagaca tggaccacgg aaggattgca atcccacaaa
    43021 ccattgcata ttcttggcga tccatcgtgc agttgacgaa agctcataca agcggtgtat
    43081 acggagatct atctagcatt agctgtatgc tagtcctgtg ttcaattgta ggatcaaccc
    43141 atgagatgat tatgatatga tctggcccag tgcatggttg acaagggact tttgcctagc
    43201 actgcgataa ggcccaatca aagagccgga tcatatgcac cttgcaaaac ttccaaacct
    43261 tgcaggtaac acggtgctgc ttacgaggat gctcggtcgc gacggcctag atgctcgcgt
    43321 aagtatggtg atcgaagttg ttcttggaca tgcgtaggat tgctgacgcc ttgcgtatgc
    43381 agaaggtctg tactgattct atctagtagc tgcgttagca gtgaattgct gatatatccg
    43441 ccttctggta cccatcacca ggtatgtgac ctggaggttg tacgccggct cttcaaacaa
    43501 gctagctttc gcctttagtc actgacaggt ctatacacta caggtcaact aagaaccagc
    43561 atgcagtcct ctgacatggc cttgggcaat tggatgaata atacgcgcaa gaagcgacgg
    43621 cctgctctgg cttgctcctc ctgcagacgc agaaagatca ggtaaatctt gtctatatct
    43681 tccgcaaact ttgatatcta atcatcagta ttcctcacag gtgtgatcga caaacgcctt
    43741 gtgaacagtg catcaaggcc aacatcgaaa catgtagcta cgtcacgagc tcaagggcct
    43801 cgcctaacag tgcccccttt catccgcagg acacacaatt ctatgtgttc gaacaagctc
    43861 cttcgcagtt caggatggaa acaaacttca ctacaagcag caactggatg cctgaagttc
    43921 cttcggatgc ttcgagcacc ctatctagcc accatggtca ctcactatcc aaaggcgcct
    43981 ctctgccggc ggagcaagta caggtctctg ctgcttcagg tccattctca caatctccac
    44041 tagagaactg gtttcctgca atcaaaagag cgacaagagg gtccttctca agaaccaggt
    44101 tctatgggca gagccactgg ctcaattttg tgcatcaggt atggtatcac ccagcgtatc
    44161 actccaagag caatgcctgg cactcacatt tcacattctc cccaagcaca ggcggtcata
    44221 actgcccacg aggccaatga gagcaatcgc tgcactatag caagatgtcg ttcacttagc
    44281 gacgtcattg ccacgcaaga agccgttcga tcccagaccg cgttcgattc ttacagagat
    44341 ctgatcccag atcgagcggt agcagacgtt ctcattcaag cgtacctgcg gactttccag
    44401 agggtgtttg gtattctgtc tgttgctaca ttcttggaca actataaagc gttccaagcc
    44461 aaccctgacg cggttggcga taccttcgct gttccgcttg ccctcgtgtt atgtctcggt
    44521 tcgagtttct gttcgcaaga agccggcatc gctagaaata ccgtcctagg atgggttggc
    44581 tttgcgtcta gccggattta ctcctcaatc gacacgaaag agctcaatct cgatgtcata
    44641 cgtacacact gtttgttttt tctgactcgg caggtcttct gtgtggatga aagcaaccac
    44701 tggttgccgg caggatcact tatgcgcctg gctatacatc taagccttca catcgatcca
    44761 gtgaaacacg acttccagga tatgccaccc tcagagatcg aggcttgacg tagattatgg
    44821 gcgacggtac tagagctgga agtccagtca agcatggatc atggcgagcg accctccatt
    44881 ggtgtcgagg attacgactg cgcgccgccg ttaaacattg acgatgcgga cttgaatacc
    44941 agcacaccct tacccaaggc ggaagatgaa ctcacccaga cctcggtcca gatccgtttg
    45001 atgaggagca tacccacccg tttgaagatt gcgagacttc taaacaactt ccagggagac
    45061 ctatctttcg aggcggtttt gagcctgagt tcagagcttt cggaaatcct caaatgctgt
    45121 acaaggctcc tcgaggcttt ccggatgagc acaaattctc cgacggcatt tcagaccaaa
    45181 atgtatgacc tgatggttca gaggttcgtc ctagggttac accatccgtt tgctcttaaa
    45241 gctatggaga acccttccta ttactactcg cggaagatgt gtgttggggc atccctgcgc
    45301 cttctcacgc acaactcagc tctgtcaggc gacgacgact tccagcgtat tcgtatgcgt
    45361 gggtccggtc tcttcatgat tccattcacg caatgtgctc tgtatttgtg cagcgaactt
    45421 acggatcagg ctgagacaga ggagccggtt cctacaaatg gacaggaaac atccctctac
    45481 aaacagctcc attcagggac aaagtcctat ctcaactgtg tcaaagaacg gagctagttg
    45541 agcgagaggg atctgggatg ctatttgtct gtctgctgtc tgctggcaca agccgacgcc
    45601 atgaagtcga acacgtccgt cgagccgaag atctcgcagg ccctggccaa cggcctcaat
    45661 gcataccatg aatccttgct tagtcgttta caagagagta aggagttgac tagctgggag
    45721 atgtatgatg agctatcgaa cggtgatggg gccaataaca atcaggaatg gccggcttgg
    45781 gatgaaccga ccgtgaacct gaacttggat ccgtcatggg gaccagcggt tctgacacct
    45841 ccatcgggcc ggtggcagtc acagggtttg ctgaccaagt tcggtacgta gctcaacaaa
    45901 acagacagtc aagtcacaac atatgctgta gatttgtact taagtggcac gtgaaaaagc
    45961 ctgttgactt ccaaggctcg accctcaccc atgagctcta agtagcagct tcaagcaaga
    46021 atgcggctat tttgcacaaa caacagccaa tttcgatatc acacttttaa ggctagacgt
    46081 taattaatgt tgttctccta caaggaatgg cattgtagtc atctactgcg tctggcagat
    46141 cgtaaatacg caaagctatg ctgagtctcg ccaatggata cttttgtgtt ctttcatcta
    46201 caagtgatac gcatgatcat ttggacctac atgatttcgt tgtgttgtaa ttaaccgaat
    46261 ctcttattca tttcgcataa atgctgtatt tgaagtcctc ataggcacta ccgtgtgatg
    46321 aagagcgccg attatgcaga acaccttgtt gagttgaccc gtatatggac agtggcccag
    46381 tccatcagag agcgtcgatg tccagctcga ccgtttttct tttcctaatc aggatcttcg
    46441 cgattggact ggaaccatta gccgctccaa taaccatggg cttgatatcc gtgcccggcg
    46501 caagcttcca atcgtacttc atgagaagat gacagagcgc aaccttgatt tcgttcgccg
    46561 caaacgccct gcctgggcac gcgtaaacgc cgtggccgaa ggccaggtgg tctcggtgag
    46621 tcgacaccag catggactgg ttctctttcc caggctgctc ccgcatcttg acgaaccggc
    46681 ttccgtccca tttttcaggg tcttcgtaca cttcgggatc ccgcatcctg aagatgtcca
    46741 cgatggtacg ggtccctttc ttcaagacca gcccggtaga caacttgata tctgcagttg
    46801 cccgacggcg catagcggct gtgcaagaag cgtgatcagt cgaaaccgcc ttccaattcc
    46861 aaagtaatga gatacttacc taggctaatt ggcttcagtc gctgcgattc cttggcgata
    46921 ctatcgagaa gcttcatgtt gtaaagcgac gtcttcttcc atccgttgtt tctgagctct
    46981 ctgatgatct cctctcgagc catgtccatg aactcagggt gctgggcgag gtctatcata
    47041 acttggacga gcaggtccgt cgtggtgtgc gtggcggcaa ccgagagcat caactgaaat
    47101 cccgccggtt catagctgat attcttcgca gaagcttcct cgtctgccca atcaagcgca
    47161 tcattgaaat atggcacctt ctcccctttg cggatggctg cctggcgcat ttctcgcctt
    47221 gcggcaatga cggggtcaat cacccgccgt gcctcaccaa actgcccgcg gagcttcttg
    47281 cattctggga cgaaccagtg tatgaatctg cggagaggcc ggggatacat gcgcagcttc
    47341 cctgctgcca caaacagatt gatcgtgtaa gctttggtaa tctgtagcca atcttcgctg
    47401 cgacagagtt gggtgcccaa aaacacacga gatgatatgc gagcaatgcc atccaggatt
    47461 gtgggcttga gtgtgatctc atgccaatct gtcagtgtca gtattgtctc aaaatttgta
    47521 cgtctggatt ggctgggcac ttaccctggg agtctcctat attcacagca agcgcatggg
    47581 tagtctcagc ggacagtggc tccatcactt gcgctacata gatttgcggt aagcaaataa
    47641 ttctataggt agcactgcac attcgcatat gaaaacttac acaaatactt agtgagctgt
    47701 tttctgacca cagcctcgag caagagacta tcgtttgcaa actgggacat ggcctcaaac
    47761 cccgggatat ccccgtgaaa gtcctacaac attcagaagt ctattccatt aggctggaag
    47821 ggacgcaact ccatgctcac ctgcatattg gcagagggaa agctgagttt tgactcgttg
    47881 cggatctcat ctactagggt atggggaagg acaacaacct ccccaagatc cgtcattagc
    47941 ctgtaaggtt tactcgggta aagtgccctg ccctttgcaa gcagtcgcgt gcatgatgac
    48001 aagaaatcac gctgggatta cgcaagtcag cttatgtttg gaataacatg atttcgatgc
    48061 tggactcact ttagcatcgg tagctgattc aaacagtctt acaggattga cggaaggtag
    48121 actcttcacc cctgagtttg aaagaaagga tatataaacc aatagcaaca ccgcaaggct
    48181 tgtgaaagtg gcgatgtata gggcatactc atgtaaagga aacccaggta tattgagagt
    48241 gccgtgtgct actgagtgat ctgaggactg cgccattgtg ggatcacctg taggttagtc
    48301 agggcggtca gatgaacgtg ttttgagaga tgaagttcaa atataattgc ttccaggtac
    48361 tacactagac atatcattat ctgaggaggt gattcccgtg taaacgtcac catatgtttt
    48421 catggcattg actattgtca ataactatac tgtatgcagc tagtgcaagt tctcggtatt
    48481 tccccttcct atttcgtttt cgtccgacgc gggtctggct tacgcctcga tttggcgaca
    48541 ctacaccgaa acggacaatt cgaccttgcg gccctcgggc ccacaattgg gggcgagagg
    48601 actgtgtgat cccctttaaa gaactactat gatggcaatt gaattgttaa cgagttatca
    48661 cgaacttcat ttcagtaagt gatagaatgc attgagaaaa attgttaact tagaaacctg
    48721 tactaaagtg acaaaagata cagtaaggat gctcgctcac accatgccaa ttggtcatta
    48781 caaacccccc tcacaaaccc atataataac gtaaggacta atcgtgcttt cacatatcat
    48841 attaaaagtg gggtactctc ggccacactg actagtgtca gtactcacct gatggcatag
    48901 cgtcacaata tatacattaa accatcacag ccagggtttg aatccaatta agcttgaatt
    48961 aaaaaagaag attcgtcaaa gaaaatcaga atttctcgaa ttagaggaga agttgtctta
    49021 tgaggctgac gcacgtaaga ttattaagcg tgggcggtcg gaggtcgaca agcgtctaac
    49081 tcacgatctc atcgagtcca tgccacgtgg acatacagta gtaaagatat gtgggagact
    49141 ggcatacacc ctattaaatt aagatcaaaa cacatttacc gtagacttaa ttaattacta
    49201 tcaagtgtag ctctatagcc tcaaagtatt tggttgtggg cgcactcacg actctgcatc
    49261 cagaaagcat tccagagcgc ttgagcgaac aaacttttac gggaagatgg cggaaatggc
    49321 agatatagct atgcctgtgt cacaagtcaa agacatcatg acttcgttgc atgaccagta
    49381 tcaacgtaga atcgtatatc catcttcagc acatgataac ctatcatctc ccattagata
    49441 ttctagacca ctaagagtgc tacgcggtaa ctctcactgg taaatgagtt caacatgtac
    49501 cctctgccag ggcaaggcgc tccgatctag acattgtttc gtccccaggt ccagtggaag
    49561 ttcgcgctga gcgccgttcc attctgaacg tcttcactag ctctttcaac tagtttccgt
    49621 acatcctctt tggtatactt gccctccaag accccgtttt ccaccaggcc agtaagagat
    49681 tgtgccatga tgagcaaccc aggctgtcga tccacggggg tagtgcttga caatcgcaac
    49741 atagcaaaaa tgttctcatc aatattggca agcccagctt ctttaaactg ggaaggaagt
    49801 cgaactgggg ccctaaatat gggaatcagc gaatctcctc tcactttctg gaggcagggg
    49861 tccatcagaa ctcgggctca tggcaggtat ctactcacaa cggatctcgg ccgagctggt
    49921 ttcccacttc agattcgagc ttgacccatt cgtagtaagc ttcactccat ggagagcaag
    49981 tccaactgta ggggccggtc tcttcccaga agagaaagcc gccgggggcg attaactttc
    50041 ttagattctt cactgccacg agccagtcgt ctttctttag tgcaaagacg aggaatcgca
    50101 cgtgtaccac gtcatattta ccgatgatct cttgtgggaa gggcttgaag atgtcgccga
    50161 accttaaagt gacattctgt ggtaacgtct tgggatccgg aaacttgttc acgtcgaaat
    50221 cgtaaccgtc gactacagct gtttccggca gctgggaggc cagctcggta gcccagattc
    50281 cggtacccgt gccaacatct gcgattttgg gggcttctaa ctccttgacg taagaccaca
    50341 cgacagctgg aaggtccttt cccccagcca tctctctgaa gaagtcgtgt tgtatcttga
    50401 gccgcttgat ctcattgttc caatcatggt taaggttgta tacctctttc tctgcagaca
    50461 tggtgaccgt atatcttagc tactgtgact cgtttctcaa gatgaggaag gggagttcat
    50521 gtgaaaaata atcgtgaagc gcgatgagta ggtctgaatc tggatgttaa attcgcttta
    50581 agttgttgag ccggttagtt tggcgtggta attcattagg actcatgcga ggagccattc
    50641 tcatctcatg caaggaggca ttctcaaact cctgaagccg gagaaaatag taagcccccg
    50701 ctttggggac cggtcacccc ggcgtggagg gacccaatac tcctgcaaga actgcattgg
    50761 ttccaaaatt tcccgcaagc cggctgaaag agcatcggtg aactacgata gagtcgcttg
    50821 agtcacccca ttttacatgt tgcgaactcc agatatggcc aacatctcat ctcaaatcat
    50881 tgcgtctcta ggcgccatct tgctgggtat cgtttcccgt aagcttctgc agatcgggag
    50941 tcggccagcg gaccttcccc caggacctcc aaccataccc atcctagaca acctccatct
    51001 ggtgagactc aatgttgcaa tgcttgtagc aaatactcta gttttgccct tgctaataaa
    51061 tcgtagatgc ctgatcatga cgtcaacttg cagttccaga agtgggcgca acagtatggc
    51121 ccggtataca gcctaatgct gggaacgaaa actatgatta ttctctcgaa taaccgagca
    51181 atcaagaaaa tcttggacaa gaaaagcgct ataagcaacg acagaatgga gatttacata
    51241 ggtcaaaaga tagccagtag gggtctaaga gtcttgatga tgggatacgg acaaacttgg
    51301 agaatggttc ggcggatcat gtacgattac gacgcggccg tcaacccgga cgtctcgcaa
    51361 cgcgaccagt ttgcgttcgg ggccgggcgg cggatctgcc ccggtatcca cgtggcggac
    51421 cggagtctct acctcagcat ctcgaggctg cagtgggcgt ttgatttcaa gaggccgctt
    51481 gatagcaacg gcaaagacgt cgttccggac cctacacaag tcactcaggg cttcctggcc
    51541 tcgccaccgc ccttcaaagc tgtcatcaca ccccgagacg cagaccgcgc aaaaattatc
    51601 cgtcacgact gggagacagc gaagcggaat gatctcgacc cagagacatt gcaatggaag
    51661 gttagacagt agatagctat attcaatatt atcggttggc tatgcgttaa tgaatcagct
    51721 ccagggatct agctgctgat taggttaatg cgaccagacg tttccttcta gaagccaagc
    51781 tcgggctaaa cttctgccag gctcaggctt caagtaaaag cgacatggct caagccccgc
    51841 tgtgggttag atactgagaa aagaatgggg catgtcgaag gagattggat gctatggtcc
    51901 attttgctgt atactttggt ttccacatta caaggacagt tatgttgttt ctatatgtac
    51961 acatgtgaag cctttgtccc attcacccaa cgtccgaatt gtacccatgc aaggtccaaa
    52021 atcaagaccg gccagccgcc ccgacccttc cctcccttga acc
//
