# Supplementary material for: Genome sequencing and physiological characterization of three Neoarthrinium moseri strains
Source: BMC Microbiol. 2025 Aug 21;25:526. doi: 10.1186/s12866-025-04274-z (PMC12369201; doi:10.1186/s12866-025-04274-z)
Supplement: Supplementary file 16 — Supplementary Material 16. [file 12866_2025_4274_MOESM16_ESM.zip › BiGSLICE/input/Nmoseri/TUCIM5799/JAFIMR010000020.1.region002.gbk]

LOCUS       JAFIMR010000020        34338 bp    DNA     linear   PLN 06-APR-2022
DEFINITION  Neoarthrinium moseri strain TUCIM 5799
            scaffold20_Wmoseri_TUCIM_5799, whole genome shotgun sequence.
ACCESSION   JAFIMR010000020
VERSION     JAFIMR010000020.1
KEYWORDS    .
SOURCE      Neoarthrinium moseri
  ORGANISM  Neoarthrinium moseri
            Eukaryota; Fungi; Dikarya; Ascomycota; Pezizomycotina;
            Sordariomycetes; Xylariomycetidae; Xylariomycetidae incertae sedis;
            Neoarthrinium.
COMMENT     ##antiSMASH-Data-START##
            Version      :: 7.1.0
            Run date     :: 2023-12-04 11:58:05
            NOTE: This is a single region extracted from a larger record!
            Orig. start  :: 640200
            Orig. end    :: 674538
            ##antiSMASH-Data-END##
FEATURES             Location/Qualifiers
     protocluster    1..34338
                     /aStool="rule-based-clusters"
                     /category="PKS"
                     /contig_edge="True"
                     /core_location="[20000:27977]"
                     /cutoff="20000"
                     /detection_rule="cds(PKS_AT and (PKS_KS or ene_KS or mod_KS
                     or hyb_KS or itr_KS or tra_KS))"
                     /neighbourhood="20000"
                     /product="T1PKS"
                     /protocluster_number="1"
                     /tool="antismash"
     proto_core      20001..27977
                     /aStool="rule-based-clusters"
                     /tool="antismash"
                     /cutoff="20000"
                     /detection_rule="cds(PKS_AT and (PKS_KS or ene_KS or mod_KS
                     or hyb_KS or itr_KS or tra_KS))"
                     /neighbourhood="20000"
                     /product="T1PKS"
                     /protocluster_number="1"
     cand_cluster    1..34338
                     /SMILES="C([*])C(-O)(C)"
                     /candidate_cluster_number="1"
                     /contig_edge="True"
                     /detection_rules="cds(PKS_AT and (PKS_KS or ene_KS or
                     mod_KS or hyb_KS or itr_KS or tra_KS))"
                     /kind="single"
                     /product="T1PKS"
                     /protoclusters="1"
                     /tool="antismash"
     region          1..34338
                     /candidate_cluster_numbers="1"
                     /contig_edge="True"
                     /product="T1PKS"
                     /region_number="2"
                     /rules="cds(PKS_AT and (PKS_KS or ene_KS or mod_KS or
                     hyb_KS or itr_KS or tra_KS))"
                     /tool="antismash"
     gene            1359..3747
                     /locus_tag="JX265_007884"
     mRNA            join(1359..1514,1564..1962,2013..2268,2318..2512,
                     2560..2757,2813..3747)
                     /locus_tag="JX265_007884"
                     /product="hypothetical protein"
     CDS             join(1359..1514,1564..1962,2013..2268,2318..2512,
                     2560..2757,2813..3747)
                     /codon_start=1
                     /gene_functions="other (smcogs) SMCOG1087:hypothetical
                     protein (Score: 281.5; E-value: 2e-85)"
                     /gene_kind="other"
                     /locus_tag="JX265_007884"
                     /product="hypothetical protein"
                     /protein_id="KAI1866583.1"
                     /transl_table=1
                     /translation="MATNGVHNGVNGTARNPLNHDYPKPLKVVIVGGGLGGLSAAVALR
                     RQGHEVHIYEQSALASETGAAVHLAPNANGVLRRWGIYAEEFGGTVMNHLTEYQYSGGV
                     VKEVDMLEMNKMWQHPWHLVHRVSLHDTLKKAATTKDGPGIAPVLQTSTKVVEVDAEAG
                     KVVFQDGSVVEADVIVGADGIYSKTRKAIDGGSSKLFGSGKAAFRFLIPREVAMNDPIT
                     RPLVEKNNNLCIWYGSDRRAVMYPCNDNETLNFVLIHPDTESHATQSDEWNKTGTVEQV
                     LKVYEEFDPALKHLVSKVDPAELKVWQLLDMDKLPTWTKGKLALIGDAAHPFTPHQGQG
                     AGQAMEDAAALAAVLPSGTYPEDVAERLKVYEKIRYDRGHLIQEYSRQAGKDWIDGKPQ
                     IDMMNYTAHNFGHDEIDNANNVFKRWLWSKKPDMYYRMPIGFGPFPGPRQDHLGNPRRG
                     QSERTFVTASIKFKTSRTYLETLFPTSSYSFASPATVCQASISITTLGNMSWLGGKGYS
                     HMGLYIHGVKYTKKDGSSIVGTHLPVLFESLTDPIVSGRDELGMNKVFCDVDIQRTPDS
                     YRAQCSWRGAKFLDFDLNELKADDPKSESGTIGGEADYGILAYKYIPAVGEPGKADIEY
                     PVVVPHEEEAKVAPANVQGVARSAKPSLKFEAKDWESLPTLHHITSGLAEIPIYEIVSA
                     KVVEGFGVPDVSSCRRIE"
     PFAM_domain     join(1437..1514,1564..1962,2013..2268,2318..2512,
                     2560..2690)
                     /aSDomain="FAD_binding_3"
                     /aSTool="clusterhmmer"
                     /database="35.0"
                     /db_xref="PF01494.22"
                     /db_xref="GO:0071949"
                     /description="FAD binding domain"
                     /detection="hmmscan"
                     /domain_id="clusterhmmer_JX265_007884_0027"
                     /evalue="2.80E-23"
                     /gene_ontologies="GO:0071949: FAD binding"
                     /label="JX265_007884"
                     /locus_tag="JX265_007884"
                     /protein_end="379"
                     /protein_start="26"
                     /score="82.8"
                     /tool="antismash"
                     /translation="KVVIVGGGLGGLSAAVALRRQGHEVHIYEQSALASETGAAVHLAP
                     NANGVLRRWGIYAEEFGGTVMNHLTEYQYSGGVVKEVDMLEMNKMWQHPWHLVHRVSLH
                     DTLKKAATTKDGPGIAPVLQTSTKVVEVDAEAGKVVFQDGSVVEADVIVGADGIYSKTR
                     KAIDGGSSKLFGSGKAAFRFLIPREVAMNDPITRPLVEKNNNLCIWYGSDRRAVMYPCN
                     DNETLNFVLIHPDTESHATQSDEWNKTGTVEQVLKVYEEFDPALKHLVSKVDPAELKVW
                     QLLDMDKLPTWTKGKLALIGDAAHPFTPHQGQGAGQAMEDAAALAAVLPSGTYPEDVAE
                     RLKVYEKIRYDRG"
     PFAM_domain     3103..3693
                     /aSDomain="ADC"
                     /aSTool="clusterhmmer"
                     /database="35.0"
                     /db_xref="PF06314.14"
                     /db_xref="GO:0016829"
                     /description="Acetoacetate decarboxylase (ADC)"
                     /detection="hmmscan"
                     /domain_id="clusterhmmer_JX265_007884_0028"
                     /evalue="1.70E-12"
                     /gene_ontologies="GO:0016829: lyase activity"
                     /label="JX265_007884"
                     /locus_tag="JX265_007884"
                     /protein_end="695"
                     /protein_start="498"
                     /score="47.5"
                     /tool="antismash"
                     /translation="SISITTLGNMSWLGGKGYSHMGLYIHGVKYTKKDGSSIVGTHLPV
                     LFESLTDPIVSGRDELGMNKVFCDVDIQRTPDSYRAQCSWRGAKFLDFDLNELKADDPK
                     SESGTIGGEADYGILAYKYIPAVGEPGKADIEYPVVVPHEEEAKVAPANVQGVARSAKP
                     SLKFEAKDWESLPTLHHITSGLAEIPIYEIVSAK"
     gene            4644..5222
                     /locus_tag="JX265_007885"
     mRNA            4644..5222
                     /locus_tag="JX265_007885"
                     /product="hypothetical protein"
     CDS             4644..5222
                     /codon_start=1
                     /locus_tag="JX265_007885"
                     /product="hypothetical protein"
                     /protein_id="KAI1866584.1"
                     /transl_table=1
                     /translation="MSSGEAPPHKANDMRQVNRVITDHNEKGEAIFSSQIPEPLPGVTI
                     YNGAVFSLGYATNERPVGLSNNKDIETYKPLLANPPGIVIPGGTVARFVDTPPNALSPM
                     HRTVSLDYGVVLEGEVELILDSGEVRLLKRGDLAIQRGTMHAWRNPSKTEWNRMLYFLQ
                     ESEPVIVNGKALEEDYGDMKGHVEDSSAK"
     PFAM_domain     4920..5102
                     /aSDomain="Cupin_2"
                     /aSTool="clusterhmmer"
                     /database="35.0"
                     /db_xref="PF07883.14"
                     /description="Cupin domain"
                     /detection="hmmscan"
                     /domain_id="clusterhmmer_JX265_007885_0029"
                     /evalue="6.40E-07"
                     /label="JX265_007885"
                     /locus_tag="JX265_007885"
                     /protein_end="153"
                     /protein_start="92"
                     /score="29.1"
                     /tool="antismash"
                     /translation="FVDTPPNALSPMHRTVSLDYGVVLEGEVELILDSGEVRLLKRGDL
                     AIQRGTMHAWRNPSKT"
     gene            complement(9838..11547)
                     /locus_tag="JX265_007886"
     mRNA            complement(9838..11547)
                     /locus_tag="JX265_007886"
                     /product="hypothetical protein"
     CDS             complement(9838..11547)
                     /codon_start=1
                     /gene_functions="transport (smcogs) SMCOG1005:Drug
                     resistance transporter, EmrB/QacA (Score: 277.9; E-value:
                     1.8e-84)"
                     /gene_kind="transport"
                     /locus_tag="JX265_007886"
                     /product="hypothetical protein"
                     /protein_id="KAI1866585.1"
                     /transl_table=1
                     /translation="MSTLPDESTRSAPGTQPRQNGHTAYDTSQNVDTKAIKDKTEGTSS
                     PKLVENGRTIRGFRWFVICASLYITCLLYGLDTTIAADVQGPVIAALGHIEQLTWVGAG
                     FPLGSVCVILILGRLYELFNLKWSFILTVLLFEIGSAICGAAPTMNALIIGRVIAGAGG
                     SGIYLGSLHYLAIMTAEKERGMYMSFVGAAWGAGAVLGPVIGGAFAVSSATWRWAFYIN
                     LVIGAISAPGFILYLPDIHPTQGVSTRDRIASIDWAGFMLGTCTWVTFLLAFTMAGGQW
                     PWNDGRTIALFVVFGAVLTLYILQQYFAFLTTTTLRLFPGHLLRDRTQVLLAIATAAGT
                     TILFVVVYYIPIYFQFVNNDAALMAAVRLMPFVVFAVAINLVSGTFLHLIKVYMVLYLV
                     AGAFTVAGGGPLVVYLSPSTSTGTIYGLTVLVAIGAGLTMTISYTIATLTLEPEQAAAG
                     ISMQNVVQIGGQVIALAVAGQINQSVGVKNLEEVLAGKGFTDSEIHGAMAGVQNALFQK
                     LEGELRNKAILAITQAMQTTFITVPIAGAVMLVAGLCMKRDRLFGKPIVLGP"
     PFAM_domain     complement(10141..11280)
                     /aSDomain="MFS_1"
                     /aSTool="clusterhmmer"
                     /database="35.0"
                     /db_xref="PF07690.19"
                     /db_xref="GO:0022857"
                     /db_xref="GO:0055085"
                     /description="Major Facilitator Superfamily"
                     /detection="hmmscan"
                     /domain_id="clusterhmmer_JX265_007886_0030"
                     /evalue="8.00E-30"
                     /gene_ontologies="GO:0022857: transmembrane transporter
                     activity"
                     /gene_ontologies="GO:0055085: transmembrane transport"
                     /label="JX265_007886"
                     /locus_tag="JX265_007886"
                     /protein_end="469"
                     /protein_start="89"
                     /score="104.1"
                     /tool="antismash"
                     /translation="AALGHIEQLTWVGAGFPLGSVCVILILGRLYELFNLKWSFILTVL
                     LFEIGSAICGAAPTMNALIIGRVIAGAGGSGIYLGSLHYLAIMTAEKERGMYMSFVGAA
                     WGAGAVLGPVIGGAFAVSSATWRWAFYINLVIGAISAPGFILYLPDIHPTQGVSTRDRI
                     ASIDWAGFMLGTCTWVTFLLAFTMAGGQWPWNDGRTIALFVVFGAVLTLYILQQYFAFL
                     TTTTLRLFPGHLLRDRTQVLLAIATAAGTTILFVVVYYIPIYFQFVNNDAALMAAVRLM
                     PFVVFAVAINLVSGTFLHLIKVYMVLYLVAGAFTVAGGGPLVVYLSPSTSTGTIYGLTV
                     LVAIGAGLTMTISYTIATLTLEPEQAAAGISMQNVVQIGG"
     gene            complement(12194..14704)
                     /locus_tag="JX265_007887"
     mRNA            complement(join(12194..14430,14584..14704))
                     /locus_tag="JX265_007887"
                     /product="hypothetical protein"
     CDS             complement(join(12194..14430,14584..14704))
                     /codon_start=1
                     /locus_tag="JX265_007887"
                     /product="hypothetical protein"
                     /protein_id="KAI1866586.1"
                     /transl_table=1
                     /translation="MPATRSAQPNVVHHGDNDPNANADAHTPAGPTMKRRKTRKEPLAG
                     MRQIADRTGWAEAIVEQLVKKIGKHENLAHSTRSNVDSTTNLDCEIPTPVTNELNYAHN
                     PTSLSPSHPPTSAWVSNTTTPRPTRQDQASAATDGCSGDSGFVRLRTSGVLLPSLAKVA
                     RLSQTLYEAFPTHEDSDKICRASYRSFCMFNQVLTVPYKSLGQSDSGSHHSHIDRPGPK
                     SHPVLLAKHMLQLVHLLQQFHPNYEELAGLSELPAEMLERLADIAISQVTTQDRFLGSI
                     ESLECVMLETTYYANGGNLRLSWAANRRALHFAQLMGLHRIDSRLRYQKIDPRTQADPQ
                     TMWLRIVQYDCSLSLLLGLPRGFQGNDIATQDLLDNDTSLGRLERIHCTTTSRILDRNE
                     SRCQDFTITQELDHELQVEARRLPSRWWLPPNLSNTGKDDEGLFWDVKRLLVQISHYNI
                     LNRLHLPYMLRASIDHTYQYSQIACVNASREILSRFLILRNFNRVAFCCRSPDFMALMA
                     AMTLVLAHLDSHRDASSLLVHQYLSDRAMMEQAQQSMEELSRRNGDSLSTESADLLRRL
                     LVIEAEASDGHKGRTEHVSIQPQEVEAPYHNENDHGNGVVRVSIPYFGIIKIARGGIMS
                     KEILELPDKPAAAQDRQAPTPETMGVNNPASAQKIYTQLTPQPSQSAFSSQATDLGNSY
                     SPNRLSALAQDQSRNQAMPNVQTAIEDMNYTSVRSHSLDCSYAPYLPDIAAGVNDWTFQ
                     GVDMAFFESLASGDANSANFHANVLDWQNSGT"
     gene            16043..17012
                     /locus_tag="JX265_007888"
     mRNA            join(16043..16515,16577..16924,16982..17012)
                     /locus_tag="JX265_007888"
                     /product="hypothetical protein"
     CDS             join(16043..16515,16577..16924,16982..17012)
                     /codon_start=1
                     /locus_tag="JX265_007888"
                     /product="hypothetical protein"
                     /protein_id="KAI1866587.1"
                     /transl_table=1
                     /translation="MPSVTSLSQQLFRNVGPLTTTFTAPASCATQSAVALAPVDQPAIA
                     AWLDGCGIRSVGDCLPNGQTVDNVYASDLATYSANDFLYYSPGVICPASWTTVGVAVKD
                     DKGSVSVTGIYEPAAQVTATPGATSLVTPAQNPPPNIFVEGLDLGETAIACCPESFAPD
                     GFGACFSNVPVTRYTATTGCQRSPFSDIYTFAPATFIWNGTTVTATVFTVTSADGNGFS
                     SSTTTFQSKDLTAYTGLWQYPMVTLVHKSNDPTPTAAGTSATTKSSAATRSNYFIGIGP
                     FF"
     gene            complement(17373..19167)
                     /locus_tag="JX265_007889"
     mRNA            complement(join(17373..18055,18118..18745,18869..19048,
                     19114..19167))
                     /locus_tag="JX265_007889"
                     /product="hypothetical protein"
     CDS             complement(join(17373..18055,18118..18745,18869..19048,
                     19114..19167))
                     /codon_start=1
                     /gene_functions="biosynthetic-additional
                     (rule-based-clusters) p450"
                     /gene_functions="biosynthetic-additional (smcogs)
                     SMCOG1034:cytochrome P450 (Score: 296.9; E-value: 4.6e-90)"
                     /gene_kind="biosynthetic-additional"
                     /locus_tag="JX265_007889"
                     /product="hypothetical protein"
                     /protein_id="KAI1866588.1"
                     /sec_met_domain="p450 (E-value: 8.9e-63, bitscore: 206.3,
                     seeds: 50, tool: rule-based-clusters)"
                     /transl_table=1
                     /translation="MAPLALFSKHFTSAFIVCALFLFGYRLLLHPLRKYPGPFFAKLSD
                     VYGGYFAAARRLHLRTYQDHLQYGAAHKSALTKLTKGDIYQNERLVKPSIYRASEVRPG
                     QNNVFNSRDKKIHSAKRRLVGQALSDQSLRRFEPTLLEQVDTFIRILYKASDVSRAVDM
                     TLSCRHLGLDTIGQLGFGYDLKIQSEEEHRFLKKAIVFTNFRINLALQLPALINFRPDL
                     IATYLPNSIRKRLLAVVEKMIATRLAQPINAKHDLLSFITPKLQTDLKDIQSGELWPEA
                     VFFFGAGGDTTATAMAGAFFYLSRNSDCYKQLAAEIRTTFNSAGEIRGGPQLAGCRYLR
                     ACIDESLRMASPVGTTLWRELDSQEAGRCPLVVDGHSIPHGTLVGVNIYSLHHNEDYFP
                     DPFTFRPERWLDDGADKARAAFAPFSVGPRTCAGKPLAYQEISLALAKTLWYFDFEPAP
                     GYLGDIGGGTPGKTDGRGRVGEYQTYDIFGAYHDGPYLVFHPRHMHCDELKHRQDG"
     PFAM_domain     complement(join(17544..18055,18118..18745))
                     /ASF="active site cysteine inconclusive"
                     /aSDomain="p450"
                     /aSTool="clusterhmmer"
                     /database="35.0"
                     /db_xref="PF00067.25"
                     /db_xref="GO:0004497"
                     /db_xref="GO:0005506"
                     /db_xref="GO:0016705"
                     /db_xref="GO:0020037"
                     /description="Cytochrome P450"
                     /detection="hmmscan"
                     /domain_id="clusterhmmer_JX265_007889_0031"
                     /evalue="8.20E-61"
                     /gene_ontologies="GO:0004497: monooxygenase activity"
                     /gene_ontologies="GO:0005506: iron ion binding"
                     /gene_ontologies="GO:0016705: oxidoreductase activity,
                     acting on paired donors, with incorporation or reduction of
                     molecular oxygen"
                     /gene_ontologies="GO:0020037: heme binding"
                     /label="JX265_007889"
                     /locus_tag="JX265_007889"
                     /protein_end="458"
                     /protein_start="78"
                     /score="206.3"
                     /tool="antismash"
                     /translation="LTKGDIYQNERLVKPSIYRASEVRPGQNNVFNSRDKKIHSAKRRL
                     VGQALSDQSLRRFEPTLLEQVDTFIRILYKASDVSRAVDMTLSCRHLGLDTIGQLGFGY
                     DLKIQSEEEHRFLKKAIVFTNFRINLALQLPALINFRPDLIATYLPNSIRKRLLAVVEK
                     MIATRLAQPINAKHDLLSFITPKLQTDLKDIQSGELWPEAVFFFGAGGDTTATAMAGAF
                     FYLSRNSDCYKQLAAEIRTTFNSAGEIRGGPQLAGCRYLRACIDESLRMASPVGTTLWR
                     ELDSQEAGRCPLVVDGHSIPHGTLVGVNIYSLHHNEDYFPDPFTFRPERWLDDGADKAR
                     AAFAPFSVGPRTCAGKPLAYQEISLALAKTLWYFDFEPAP"
     gene            complement(20001..27977)
                     /locus_tag="JX265_007890"
     mRNA            complement(join(20001..21399,21465..21880,21961..22251,
                     22344..27168,27238..27977))
                     /locus_tag="JX265_007890"
                     /product="hypothetical protein"
     CDS             complement(join(20001..21399,21465..21880,21961..22251,
                     22344..27168,27238..27977))
                     /NRPS_PKS="Domain: PKS_KS(Iterative-KS) (84-505). E-value:
                     2.6e-145. Score: 476.4. Matches aSDomain:
                     nrpspksdomains_JX265_007890_PKS_KS.1"
                     /NRPS_PKS="Domain: PKS_AT (602-914). E-value: 1e-87. Score:
                     286.2. Matches aSDomain:
                     nrpspksdomains_JX265_007890_PKS_AT.1"
                     /NRPS_PKS="Domain: PKS_DH (986-1154). E-value: 3.4e-28.
                     Score: 90.9. Matches aSDomain:
                     nrpspksdomains_JX265_007890_PKS_DH.1"
                     /NRPS_PKS="Domain: cMT (1407-1601). E-value: 4.8e-26.
                     Score: 82.4. Matches aSDomain:
                     nrpspksdomains_JX265_007890_cMT.1"
                     /NRPS_PKS="Domain: PKS_ER (1822-2140). E-value: 3.7e-113.
                     Score: 369.6. Matches aSDomain:
                     nrpspksdomains_JX265_007890_PKS_ER.1"
                     /NRPS_PKS="Domain: PKS_KR (2168-2343). E-value: 1.7e-55.
                     Score: 179.6. Matches aSDomain:
                     nrpspksdomains_JX265_007890_PKS_KR.1"
                     /NRPS_PKS="Domain: PKS_PP (2477-2548). E-value: 2.4e-11.
                     Score: 35.7. Matches aSDomain:
                     nrpspksdomains_JX265_007890_PKS_PP.1"
                     /codon_start=1
                     /gene_functions="biosynthetic (rule-based-clusters) T1PKS:
                     PKS_AT"
                     /gene_functions="biosynthetic (rule-based-clusters) T1PKS:
                     itr_KS"
                     /gene_functions="biosynthetic-additional
                     (rule-based-clusters) ADH_N"
                     /gene_functions="biosynthetic-additional
                     (rule-based-clusters) ADH_zinc_N"
                     /gene_functions="biosynthetic-additional
                     (rule-based-clusters) adh_short"
                     /gene_functions="biosynthetic-additional
                     (rule-based-clusters) PP-binding"
                     /gene_functions="biosynthetic-additional (smcogs)
                     SMCOG1022:Beta-ketoacyl synthase (Score: 182.2; E-value:
                     2.9e-55)"
                     /gene_kind="biosynthetic"
                     /locus_tag="JX265_007890"
                     /product="hypothetical protein"
                     /protein_id="KAI1866589.1"
                     /sec_met_domain="itr_KS (E-value: 2e-157, bitscore: 518.1,
                     seeds: 96, tool: rule-based-clusters)"
                     /sec_met_domain="PKS_AT (E-value: 3.8e-87, bitscore: 286.2,
                     seeds: 1682, tool: rule-based-clusters)"
                     /sec_met_domain="ADH_N (E-value: 7.7e-09, bitscore: 29.2,
                     seeds: 66, tool: rule-based-clusters)"
                     /sec_met_domain="ADH_zinc_N (E-value: 5.8e-13, bitscore:
                     42.8, seeds: 86, tool: rule-based-clusters)"
                     /sec_met_domain="adh_short (E-value: 5.1e-47, bitscore:
                     153.9, seeds: 230, tool: rule-based-clusters)"
                     /sec_met_domain="PP-binding (E-value: 2.3e-08, bitscore:
                     28.3, seeds: 164, tool: rule-based-clusters)"
                     /transl_table=1
                     /translation="MGKFRRSGNRLIKASPNLTLAGDNGEWRSDTVATLDGDARNEQGV
                     ANGGSEYSPRINEHVSADSGLGSNDTTGGECGLEGKFTPIAICGMACRLPGGITSPPEL
                     WDLLLSKSDARIRVPKTRYNVSAFHWPTKKPGHVISEYGYFLDDTVDLGALDTNVFPMP
                     RSELEVLDPQQRLLFEVTKESLDDAGEVGWKGSNIGVYVGSFGNEWYDVIQKESQRYGT
                     YHISHSYDFALSNRVSYELDLHGPSITIRTACSSSLVALSEACAAISRGDCPSAIVGGT
                     SIIVAPSLSIDESNQGALSPDGSCKTFSSEANGYGRGEGIVTLYIKPLSDALRDGNPVR
                     AVISGAATNCDGKTPGFTVPNPDAQEALIRHTYKVAGILESDIPKTGFFELHGTGTQRG
                     DTIETSAVAKVFGATDFLHIGSVKPNLGHGEGASGLTAVLKAVLSLENQTIPPNIKCLP
                     LNPNIPFDRYGFIIPQEATPWPKDREKRVSVNSFGIGGANAHVIIESPARFEQHATTMS
                     KKTASGSHQLLVYSAQSIHSLTSMAERYTDFIENSQDTINIIDLAYTLANRREHLSVRS
                     FTVRTRDSPGVTSPPQQSKGPTSVIMIFTGQGSQWPQMGRELLRTNAVFKRTIKSLDDQ
                     LQTLGLDSPDWKLEDELLKSSRSSRANEAEFAQPLCTALQIALVHMFDSIGIKPAAVVG
                     HSSGEIAAAYAANALTAREAILIAFFRGLISKSQTRPGGMAAVGIGCKEVERFLVPGVV
                     MACDNSPNSVTISGDTDKLQIVLDEIKRHLPAVLTAILKVEKAYHSHHMVELGDEYRDR
                     MTNSGVVGTNPSIPFFSSVLGRPITSGGEPGASENDKFGPEYWKRNLESPVLFNAAVSS
                     LLDSMLSTSDNMSFLEIGPHAALAGPLRQILGGRSNITKTPPSHVPSMTRRQNNSESFL
                     AAVGKLWTLGVKVDFKALIPDGKCLPDLPRYPWNHQRSFWKESRTTREWRFREHSYHDL
                     LGERIVESSGVEPAWRNLLHLENAPWIRDHKIRDDIVFPFAGYIAMAAEAARQVTGIQE
                     AVELRHIVVSTALVVYDHAPTELVTTLRRHRLADSIDSHWWEFTVTSYNGHVWTKHCFG
                     QVRAIEKFPIDDCHILGEDETPHKVNVRQWYDRVSRGGLRYGPHFQTMKELKTTTTGQR
                     GTGITDMEINWPANETSQYHLHPVILDTYFQLAGAAAHHGFTHAYKQAVPSSADYIALS
                     RSSADKFALCASCEFVADKFMGNGFGVAGPTSTPCLKISGAQFSALDSTEDDINNTGLI
                     NTARSEWVPHIDLTPFNVLVAPLRDNSTYFHTLEQLGQLAIELYRRRSLDLTTESSSTH
                     IRRYVEWLRQQEYKSVEDVEDTALAARIDSVCASLNEGPAAPIASAISKLCTHTSSILS
                     EKIGALEVLHKDESLGNFLRFLSRHNVSGFLRCLSNNKPGLRILEIGTGLGPTISNLED
                     MKLPDGQLLYSQYVYTERSTGLLHLAQSRFQQQENLEFSTLDISKDPVDQGFQNCHFDL
                     IVGGEAIQWTRYIHQSLANVHKLLHSSGHLLFQQPRTGLSWAKFVQATLPSWWSGSADG
                     RDNEPYIECSRWDEELKAAGFCGLAGAVPEAPDSCHFNTVMLAKPQQQHFEARKDRVTL
                     LHDSNGHSGLKGFKNALEAQGFEISCCTLEDSLPSDQDIIALLDIAEPFFECVDESAFN
                     DFKQLVFRANNSGSGILWVTKPVQAYCVDPRYSPVIGLARTLRVELDIDFSTCEVDDIA
                     SVDGAAAVVDVFRRFQARSMDTRPDFEYACTRDLIRVHRIFPSTLSESTEATQKRVEGA
                     AIRIDRLGRLDSLNLVTRPMADLKGDEVEIEVHAVALNFRDVLEAMGSIECADPGRIAA
                     TEASGIIRKVGHNVTNFHVGDRVMAIGRGACSTLLVTTELLCAKVPDDLDFAHAASLPI
                     VFVTAIYSLIEIGRLGQGQTILIHSGCGGVGLAAIQIAQMVGAEIYTTVGSDQKAQYLT
                     DTFGIPRSRIFSSRSPSFLVDLMRETKGKGVDLALNSLSGDLLHATWRCIGKWGTMIEI
                     GKIDLLGAGKLDMDVFLGNRSYTCFDLRQMIEERPLMVHRTLQSLMKYYEKCLIRPISL
                     ARVSPISNARDYQDALRYMQQGTHVGKIVMTMRCPDGTSALRDIPNALKPVAKLDPSAS
                     YLLVGGFGGLGRSVCIWMVQHGAQHLTLLSRTIGSDDSQERDFARVLGSMGCTIRLVRG
                     SVTDAADVAGVINESPRPFKGVVHMAMVLRDQSFQRMSFDDWNTTIKPKITGTWNLHEQ
                     IGADLDFFILFSSLSGLLGQPGQANYAAANTFLDSFAQYRNSLGLPCTSLDIGAMEGVG
                     YLSQNEALLNKMRGMGWHTVKEEQLLEALNAAMTPRGQREAQKIRQIDDLWLPVVERNK
                     ILIGISPDNSLDGADDGTRMQRDVRMAAFLNTRRRPTTDTANNNSGHLHRFMVEAKSNP
                     RIFVTPETTAMFAREIGKKLCALLLKPEDEPNIGLGLTELGLDSLVAVELRAWCKRVFA
                     VDISVLEMLAMGTLEALGKRIAEQLADMHGGLD"
     aSDomain        complement(20028..20240)
                     /aSDomain="PKS_PP"
                     /aSTool="nrps_pks_domains"
                     /database="nrpspksdomains.hmm"
                     /detection="hmmscan"
                     /domain_id="nrpspksdomains_JX265_007890_PKS_PP.1"
                     /evalue="2.40E-11"
                     /label="JX265_007890_PKS_PP.1"
                     /locus_tag="JX265_007890"
                     /protein_end="2548"
                     /protein_start="2477"
                     /score="35.7"
                     /tool="antismash"
                     /translation="REIGKKLCALLLKPEDEPNIGLGLTELGLDSLVAVELRAWCKRVF
                     AVDISVLEMLAMGTLEALGKRIAEQL"
     aSModule        complement(20028..27725)
                     /complete
                     /domains="nrpspksdomains_JX265_007890_PKS_KS.1"
                     /domains="nrpspksdomains_JX265_007890_PKS_AT.1"
                     /domains="nrpspksdomains_JX265_007890_PKS_DH.1"
                     /domains="nrpspksdomains_JX265_007890_cMT.1"
                     /domains="nrpspksdomains_JX265_007890_PKS_ER.1"
                     /domains="nrpspksdomains_JX265_007890_PKS_KR.1"
                     /domains="nrpspksdomains_JX265_007890_PKS_PP.1"
                     /iterative
                     /locus_tags="JX265_007890"
                     /monomer_pairings="pk -> Me-pk"
                     /tool="antismash"
                     /type="pks"
     PFAM_domain     complement(20043..20210)
                     /aSDomain="PP-binding"
                     /aSTool="clusterhmmer"
                     /database="35.0"
                     /db_xref="PF00550.28"
                     /description="Phosphopantetheine attachment site"
                     /detection="hmmscan"
                     /domain_id="clusterhmmer_JX265_007890_0040"
                     /evalue="1.50E-06"
                     /label="JX265_007890"
                     /locus_tag="JX265_007890"
                     /protein_end="2543"
                     /protein_start="2487"
                     /score="28.5"
                     /tool="antismash"
                     /translation="LLKPEDEPNIGLGLTELGLDSLVAVELRAWCKRVFAVDISVLEML
                     AMGTLEALGKR"
     aSDomain        complement(20643..21167)
                     /ASF="KR domain putatively catalyzing D-configuration
                     product formation"
                     /ASF="catalytic triad S,Y,N inconclusive"
                     /aSDomain="PKS_KR"
                     /aSTool="nrps_pks_domains"
                     /database="nrpspksdomains.hmm"
                     /detection="hmmscan"
                     /domain_id="nrpspksdomains_JX265_007890_PKS_KR.1"
                     /evalue="1.70E-55"
                     /label="JX265_007890_PKS_KR.1"
                     /locus_tag="JX265_007890"
                     /protein_end="2343"
                     /protein_start="2168"
                     /score="179.6"
                     /specificity="KR activity: active"
                     /specificity="KR stereochemistry: (unknown)"
                     /tool="antismash"
                     /translation="SYLLVGGFGGLGRSVCIWMVQHGAQHLTLLSRTIGSDDSQERDFA
                     RVLGSMGCTIRLVRGSVTDAADVAGVINESPRPFKGVVHMAMVLRDQSFQRMSFDDWNT
                     TIKPKITGTWNLHEQIGADLDFFILFSSLSGLLGQPGQANYAAANTFLDSFAQYRNSLG
                     LPCTSLDIGAME"
     PFAM_domain     complement(20643..21170)
                     /aSDomain="KR"
                     /aSTool="clusterhmmer"
                     /database="35.0"
                     /db_xref="PF08659.13"
                     /description="KR domain"
                     /detection="hmmscan"
                     /domain_id="clusterhmmer_JX265_007890_0039"
                     /evalue="1.40E-59"
                     /label="JX265_007890"
                     /locus_tag="JX265_007890"
                     /protein_end="2343"
                     /protein_start="2167"
                     /score="201.1"
                     /tool="antismash"
                     /translation="ASYLLVGGFGGLGRSVCIWMVQHGAQHLTLLSRTIGSDDSQERDF
                     ARVLGSMGCTIRLVRGSVTDAADVAGVINESPRPFKGVVHMAMVLRDQSFQRMSFDDWN
                     TTIKPKITGTWNLHEQIGADLDFFILFSSLSGLLGQPGQANYAAANTFLDSFAQYRNSL
                     GLPCTSLDIGAME"
     CDS_motif       complement(20691..20798)
                     /aSTool="nrps_pks_domains"
                     /database="abmotifs"
                     /detection="hmmscan"
                     /domain_id="nrpspksmotif_JX265_007890_0013"
                     /evalue="2.70E-23"
                     /label="PKSI-KR_m4"
                     /locus_tag="JX265_007890"
                     /protein_end="2327"
                     /protein_start="2291"
                     /score="74.6"
                     /tool="antismash"
                     /translation="LDFFILFSSLSGLLGQPGQANYAAANTFLDSFAQYR"
     CDS_motif       complement(20817..20846)
                     /aSTool="nrps_pks_domains"
                     /database="abmotifs"
                     /detection="hmmscan"
                     /domain_id="nrpspksmotif_JX265_007890_0012"
                     /evalue="5.40E-03"
                     /label="PKSI-KR_m3"
                     /locus_tag="JX265_007890"
                     /protein_end="2285"
                     /protein_start="2275"
                     /score="10.3"
                     /tool="antismash"
                     /translation="PKITGTWNLH"
     CDS_motif       complement(21069..21167)
                     /aSTool="nrps_pks_domains"
                     /database="abmotifs"
                     /detection="hmmscan"
                     /domain_id="nrpspksmotif_JX265_007890_0011"
                     /evalue="7.50E-16"
                     /label="PKSI-KR_m1"
                     /locus_tag="JX265_007890"
                     /protein_end="2201"
                     /protein_start="2168"
                     /score="50.6"
                     /tool="antismash"
                     /translation="SYLLVGGFGGLGRSVCIWMVQHGAQHLTLLSRT"
     CDS_motif       complement(21252..21299)
                     /aSTool="nrps_pks_domains"
                     /database="abmotifs"
                     /detection="hmmscan"
                     /domain_id="nrpspksmotif_JX265_007890_0010"
                     /evalue="3.10E-06"
                     /label="PKSI-ER_m9"
                     /locus_tag="JX265_007890"
                     /protein_end="2140"
                     /protein_start="2124"
                     /score="20.0"
                     /tool="antismash"
                     /translation="ALRYMQQGTHVGKIVM"
     aSDomain        complement(join(21252..21399,21465..21880,21961..22251,
                     22344..22442))
                     /ASF="ER domain putatively catalyzing 2R-configuration
                     product formation"
                     /aSDomain="PKS_ER"
                     /aSTool="nrps_pks_domains"
                     /database="nrpspksdomains.hmm"
                     /detection="hmmscan"
                     /domain_id="nrpspksdomains_JX265_007890_PKS_ER.1"
                     /evalue="3.70E-113"
                     /label="JX265_007890_PKS_ER.1"
                     /locus_tag="JX265_007890"
                     /protein_end="2140"
                     /protein_start="1822"
                     /score="369.6"
                     /tool="antismash"
                     /translation="GRLDSLNLVTRPMADLKGDEVEIEVHAVALNFRDVLEAMGSIECA
                     DPGRIAATEASGIIRKVGHNVTNFHVGDRVMAIGRGACSTLLVTTELLCAKVPDDLDFA
                     HAASLPIVFVTAIYSLIEIGRLGQGQTILIHSGCGGVGLAAIQIAQMVGAEIYTTVGSD
                     QKAQYLTDTFGIPRSRIFSSRSPSFLVDLMRETKGKGVDLALNSLSGDLLHATWRCIGK
                     WGTMIEIGKIDLLGAGKLDMDVFLGNRSYTCFDLRQMIEERPLMVHRTLQSLMKYYEKC
                     LIRPISLARVSPISNARDYQDALRYMQQGTHVGKIVM"
     PFAM_domain     complement(join(21255..21399,21465..21718))
                     /aSDomain="ADH_zinc_N_2"
                     /aSTool="clusterhmmer"
                     /database="35.0"
                     /db_xref="PF13602.9"
                     /description="Zinc-binding dehydrogenase"
                     /detection="hmmscan"
                     /domain_id="clusterhmmer_JX265_007890_0038"
                     /evalue="2.30E-09"
                     /label="JX265_007890"
                     /locus_tag="JX265_007890"
                     /protein_end="2139"
                     /protein_start="2006"
                     /score="38.5"
                     /tool="antismash"
                     /translation="SPSFLVDLMRETKGKGVDLALNSLSGDLLHATWRCIGKWGTMIEI
                     GKIDLLGAGKLDMDVFLGNRSYTCFDLRQMIEERPLMVHRTLQSLMKYYEKCLIRPISL
                     ARVSPISNARDYQDALRYMQQGTHVGKIV"
     CDS_motif       complement(21764..21814)
                     /aSTool="nrps_pks_domains"
                     /database="abmotifs"
                     /detection="hmmscan"
                     /domain_id="nrpspksmotif_JX265_007890_0009"
                     /evalue="1.60E-06"
                     /label="PKSI-ER_m6"
                     /locus_tag="JX265_007890"
                     /protein_end="1991"
                     /protein_start="1974"
                     /score="20.6"
                     /tool="antismash"
                     /translation="GAEIYTTVGSDQKAQYL"
     CDS_motif       complement(join(21824..21880,21961..21966))
                     /aSTool="nrps_pks_domains"
                     /database="abmotifs"
                     /detection="hmmscan"
                     /domain_id="nrpspksmotif_JX265_007890_0008"
                     /evalue="5.20E-10"
                     /label="PKSI-ER_m5"
                     /locus_tag="JX265_007890"
                     /protein_end="1971"
                     /protein_start="1950"
                     /score="31.5"
                     /tool="antismash"
                     /translation="GQTILIHSGCGGVGLAAIQIA"
     CDS_motif       complement(21991..22035)
                     /aSTool="nrps_pks_domains"
                     /database="abmotifs"
                     /detection="hmmscan"
                     /domain_id="nrpspksmotif_JX265_007890_0007"
                     /evalue="5.60E-05"
                     /label="PKSI-ER_m4"
                     /locus_tag="JX265_007890"
                     /protein_end="1942"
                     /protein_start="1927"
                     /score="16.4"
                     /tool="antismash"
                     /translation="AASLPIVFVTAIYSL"
     CDS_motif       complement(join(22231..22251,22344..22355))
                     /aSTool="nrps_pks_domains"
                     /database="abmotifs"
                     /detection="hmmscan"
                     /domain_id="nrpspksmotif_JX265_007890_0006"
                     /evalue="3.50E-03"
                     /label="PKSI-ER_m1"
                     /locus_tag="JX265_007890"
                     /protein_end="1862"
                     /protein_start="1851"
                     /score="10.5"
                     /tool="antismash"
                     /translation="LNFRDVLEAMG"
     aSDomain        complement(23106..23687)
                     /aSDomain="MT"
                     /aSTool="nrps_pks_domains"
                     /database="nrpspksdomains.hmm"
                     /detection="hmmscan"
                     /domain_id="nrpspksdomains_JX265_007890_cMT.1"
                     /domain_subtypes="cMT"
                     /evalue="4.80E-26"
                     /label="JX265_007890_cMT.1"
                     /locus_tag="JX265_007890"
                     /protein_end="1601"
                     /protein_start="1407"
                     /score="82.4"
                     /tool="antismash"
                     /translation="LEVLHKDESLGNFLRFLSRHNVSGFLRCLSNNKPGLRILEIGTGL
                     GPTISNLEDMKLPDGQLLYSQYVYTERSTGLLHLAQSRFQQQENLEFSTLDISKDPVDQ
                     GFQNCHFDLIVGGEAIQWTRYIHQSLANVHKLLHSSGHLLFQQPRTGLSWAKFVQATLP
                     SWWSGSADGRDNEPYIECSRWDEELKAAGFC"
     PFAM_domain     complement(23259..23573)
                     /aSDomain="Methyltransf_12"
                     /aSTool="clusterhmmer"
                     /database="35.0"
                     /db_xref="PF08242.15"
                     /description="Methyltransferase domain"
                     /detection="hmmscan"
                     /domain_id="clusterhmmer_JX265_007890_0037"
                     /evalue="3.80E-10"
                     /label="JX265_007890"
                     /locus_tag="JX265_007890"
                     /protein_end="1550"
                     /protein_start="1445"
                     /score="40.5"
                     /tool="antismash"
                     /translation="LEIGTGLGPTISNLEDMKLPDGQLLYSQYVYTERSTGLLHLAQSR
                     FQQQENLEFSTLDISKDPVDQGFQNCHFDLIVGGEAIQWTRYIHQSLANVHKLLHSSGH
                     L"
     PFAM_domain     complement(24090..24950)
                     /aSDomain="PS-DH"
                     /aSTool="clusterhmmer"
                     /database="35.0"
                     /db_xref="PF14765.9"
                     /description="Polyketide synthase dehydratase"
                     /detection="hmmscan"
                     /domain_id="clusterhmmer_JX265_007890_0036"
                     /evalue="1.20E-62"
                     /label="JX265_007890"
                     /locus_tag="JX265_007890"
                     /protein_end="1273"
                     /protein_start="986"
                     /score="212.0"
                     /tool="antismash"
                     /translation="HDLLGERIVESSGVEPAWRNLLHLENAPWIRDHKIRDDIVFPFAG
                     YIAMAAEAARQVTGIQEAVELRHIVVSTALVVYDHAPTELVTTLRRHRLADSIDSHWWE
                     FTVTSYNGHVWTKHCFGQVRAIEKFPIDDCHILGEDETPHKVNVRQWYDRVSRGGLRYG
                     PHFQTMKELKTTTTGQRGTGITDMEINWPANETSQYHLHPVILDTYFQLAGAAAHHGFT
                     HAYKQAVPSSADYIALSRSSADKFALCASCEFVADKFMGNGFGVAGPTSTPCLKISGAQ
                     FSALDS"
     aSDomain        complement(24447..24950)
                     /ASF="catalytic triad H,G,P inconclusive"
                     /aSDomain="PKS_DH"
                     /aSTool="nrps_pks_domains"
                     /database="nrpspksdomains.hmm"
                     /detection="hmmscan"
                     /domain_id="nrpspksdomains_JX265_007890_PKS_DH.1"
                     /evalue="3.40E-28"
                     /label="JX265_007890_PKS_DH.1"
                     /locus_tag="JX265_007890"
                     /protein_end="1154"
                     /protein_start="986"
                     /score="90.9"
                     /tool="antismash"
                     /translation="HDLLGERIVESSGVEPAWRNLLHLENAPWIRDHKIRDDIVFPFAG
                     YIAMAAEAARQVTGIQEAVELRHIVVSTALVVYDHAPTELVTTLRRHRLADSIDSHWWE
                     FTVTSYNGHVWTKHCFGQVRAIEKFPIDDCHILGEDETPHKVNVRQWYDRVSRGGLRYG
                     PHFQT"
     CDS_motif       complement(24789..24866)
                     /aSTool="nrps_pks_domains"
                     /database="abmotifs"
                     /detection="hmmscan"
                     /domain_id="nrpspksmotif_JX265_007890_0005"
                     /evalue="1.20E-11"
                     /label="PKSI-DH_m2"
                     /locus_tag="JX265_007890"
                     /protein_end="1040"
                     /protein_start="1014"
                     /score="37.0"
                     /tool="antismash"
                     /translation="WIRDHKIRDDIVFPFAGYIAMAAEAA"
     PFAM_domain     complement(25083..26102)
                     /aSDomain="Acyl_transf_1"
                     /aSTool="clusterhmmer"
                     /database="35.0"
                     /db_xref="PF00698.24"
                     /description="Acyl transferase domain"
                     /detection="hmmscan"
                     /domain_id="clusterhmmer_JX265_007890_0035"
                     /evalue="4.10E-55"
                     /label="JX265_007890"
                     /locus_tag="JX265_007890"
                     /protein_end="942"
                     /protein_start="602"
                     /score="187.7"
                     /tool="antismash"
                     /translation="IFTGQGSQWPQMGRELLRTNAVFKRTIKSLDDQLQTLGLDSPDWK
                     LEDELLKSSRSSRANEAEFAQPLCTALQIALVHMFDSIGIKPAAVVGHSSGEIAAAYAA
                     NALTAREAILIAFFRGLISKSQTRPGGMAAVGIGCKEVERFLVPGVVMACDNSPNSVTI
                     SGDTDKLQIVLDEIKRHLPAVLTAILKVEKAYHSHHMVELGDEYRDRMTNSGVVGTNPS
                     IPFFSSVLGRPITSGGEPGASENDKFGPEYWKRNLESPVLFNAAVSSLLDSMLSTSDNM
                     SFLEIGPHAALAGPLRQILGGRSNITKTPPSHVPSMTRRQNNSESFLAAVGKLWTLGVK
                     "
     aSDomain        complement(25167..26102)
                     /ASF="Neither malonyl-CoA or methylmalonyl-CoA specific"
                     /ASF="found active site serine: True, scaffold matched
                     GHGE: True"
                     /aSDomain="PKS_AT"
                     /aSTool="nrps_pks_domains"
                     /database="nrpspksdomains.hmm"
                     /detection="hmmscan"
                     /domain_id="nrpspksdomains_JX265_007890_PKS_AT.1"
                     /evalue="1.00E-87"
                     /label="JX265_007890_PKS_AT.1"
                     /locus_tag="JX265_007890"
                     /protein_end="914"
                     /protein_start="602"
                     /score="286.2"
                     /specificity="substrate consensus: pk"
                     /specificity="PKS signature: Malonyl-CoA"
                     /specificity="Minowa: mmal"
                     /tool="antismash"
                     /translation="IFTGQGSQWPQMGRELLRTNAVFKRTIKSLDDQLQTLGLDSPDWK
                     LEDELLKSSRSSRANEAEFAQPLCTALQIALVHMFDSIGIKPAAVVGHSSGEIAAAYAA
                     NALTAREAILIAFFRGLISKSQTRPGGMAAVGIGCKEVERFLVPGVVMACDNSPNSVTI
                     SGDTDKLQIVLDEIKRHLPAVLTAILKVEKAYHSHHMVELGDEYRDRMTNSGVVGTNPS
                     IPFFSSVLGRPITSGGEPGASENDKFGPEYWKRNLESPVLFNAAVSSLLDSMLSTSDNM
                     SFLEIGPHAALAGPLRQILGGRSNITKTPPS"
     CDS_motif       complement(25755..25853)
                     /aSTool="nrps_pks_domains"
                     /database="abmotifs"
                     /detection="hmmscan"
                     /domain_id="nrpspksmotif_JX265_007890_0004"
                     /evalue="2.00E-10"
                     /label="PKSI-AT-mM_m3"
                     /locus_tag="JX265_007890"
                     /protein_end="718"
                     /protein_start="685"
                     /score="33.1"
                     /tool="antismash"
                     /translation="GIKPAAVVGHSSGEIAAAYAANALTAREAILIA"
     CDS_motif       complement(26052..26108)
                     /aSTool="nrps_pks_domains"
                     /database="abmotifs"
                     /detection="hmmscan"
                     /domain_id="nrpspksmotif_JX265_007890_0003"
                     /evalue="2.30E-06"
                     /label="PKSI-AT-mM_m1"
                     /locus_tag="JX265_007890"
                     /protein_end="619"
                     /protein_start="600"
                     /score="19.8"
                     /tool="antismash"
                     /translation="IMIFTGQGSQWPQMGRELL"
     PFAM_domain     complement(26172..26531)
                     /aSDomain="KAsynt_C_assoc"
                     /aSTool="clusterhmmer"
                     /database="35.0"
                     /db_xref="PF16197.8"
                     /description="Ketoacyl-synthetase C-terminal extension"
                     /detection="hmmscan"
                     /domain_id="clusterhmmer_JX265_007890_0034"
                     /evalue="9.80E-21"
                     /label="JX265_007890"
                     /locus_tag="JX265_007890"
                     /protein_end="579"
                     /protein_start="459"
                     /score="74.5"
                     /tool="antismash"
                     /translation="NPNIPFDRYGFIIPQEATPWPKDREKRVSVNSFGIGGANAHVIIE
                     SPARFEQHATTMSKKTASGSHQLLVYSAQSIHSLTSMAERYTDFIENSQDTINIIDLAY
                     TLANRREHLSVRSFTV"
     aSDomain        complement(join(26394..27168,27238..27725))
                     /ASF="found active site cysteine: True, scaffold matched
                     GSSS: True"
                     /ASF="found active site histidines: True"
                     /aSDomain="PKS_KS"
                     /aSTool="nrps_pks_domains"
                     /database="nrpspksdomains.hmm"
                     /detection="hmmscan"
                     /domain_id="nrpspksdomains_JX265_007890_PKS_KS.1"
                     /domain_subtypes="Iterative-KS"
                     /evalue="2.60E-145"
                     /label="JX265_007890_PKS_KS.1"
                     /locus_tag="JX265_007890"
                     /protein_end="505"
                     /protein_start="84"
                     /score="476.4"
                     /tool="antismash"
                     /translation="IAICGMACRLPGGITSPPELWDLLLSKSDARIRVPKTRYNVSAFH
                     WPTKKPGHVISEYGYFLDDTVDLGALDTNVFPMPRSELEVLDPQQRLLFEVTKESLDDA
                     GEVGWKGSNIGVYVGSFGNEWYDVIQKESQRYGTYHISHSYDFALSNRVSYELDLHGPS
                     ITIRTACSSSLVALSEACAAISRGDCPSAIVGGTSIIVAPSLSIDESNQGALSPDGSCK
                     TFSSEANGYGRGEGIVTLYIKPLSDALRDGNPVRAVISGAATNCDGKTPGFTVPNPDAQ
                     EALIRHTYKVAGILESDIPKTGFFELHGTGTQRGDTIETSAVAKVFGATDFLHIGSVKP
                     NLGHGEGASGLTAVLKAVLSLENQTIPPNIKCLPLNPNIPFDRYGFIIPQEATPWPKDR
                     EKRVSVNSFGIGGANAHVIIES"
     PFAM_domain     complement(26541..26888)
                     /aSDomain="Ketoacyl-synt_C"
                     /aSTool="clusterhmmer"
                     /database="35.0"
                     /db_xref="PF02801.25"
                     /description="Beta-ketoacyl synthase, C-terminal domain"
                     /detection="hmmscan"
                     /domain_id="clusterhmmer_JX265_007890_0033"
                     /evalue="6.40E-30"
                     /label="JX265_007890"
                     /locus_tag="JX265_007890"
                     /protein_end="456"
                     /protein_start="340"
                     /score="103.7"
                     /tool="antismash"
                     /translation="AVISGAATNCDGKTPGFTVPNPDAQEALIRHTYKVAGILESDIPK
                     TGFFELHGTGTQRGDTIETSAVAKVFGATDFLHIGSVKPNLGHGEGASGLTAVLKAVLS
                     LENQTIPPNIKC"
     PFAM_domain     complement(join(26913..27168,27238..27728))
                     /aSDomain="ketoacyl-synt"
                     /aSTool="clusterhmmer"
                     /database="35.0"
                     /db_xref="PF00109.29"
                     /description="Beta-ketoacyl synthase, N-terminal domain"
                     /detection="hmmscan"
                     /domain_id="clusterhmmer_JX265_007890_0032"
                     /evalue="4.40E-56"
                     /label="JX265_007890"
                     /locus_tag="JX265_007890"
                     /protein_end="332"
                     /protein_start="83"
                     /score="190.4"
                     /tool="antismash"
                     /translation="PIAICGMACRLPGGITSPPELWDLLLSKSDARIRVPKTRYNVSAF
                     HWPTKKPGHVISEYGYFLDDTVDLGALDTNVFPMPRSELEVLDPQQRLLFEVTKESLDD
                     AGEVGWKGSNIGVYVGSFGNEWYDVIQKESQRYGTYHISHSYDFALSNRVSYELDLHGP
                     SITIRTACSSSLVALSEACAAISRGDCPSAIVGGTSIIVAPSLSIDESNQGALSPDGSC
                     KTFSSEANGYGRGEGIVTLYIKPLSDA"
     CDS_motif       complement(26949..26987)
                     /aSTool="nrps_pks_domains"
                     /database="abmotifs"
                     /detection="hmmscan"
                     /domain_id="nrpspksmotif_JX265_007890_0002"
                     /evalue="5.40E-03"
                     /label="PKSI-KS_m4"
                     /locus_tag="JX265_007890"
                     /protein_end="320"
                     /protein_start="307"
                     /score="10.2"
                     /tool="antismash"
                     /translation="FSSEANGYGRGEG"
     CDS_motif       complement(join(27129..27168,27238..27245))
                     /aSTool="nrps_pks_domains"
                     /database="abmotifs"
                     /detection="hmmscan"
                     /domain_id="nrpspksmotif_JX265_007890_0001"
                     /evalue="4.30E-06"
                     /label="PKSI-KS_m3"
                     /locus_tag="JX265_007890"
                     /protein_end="260"
                     /protein_start="244"
                     /score="18.7"
                     /tool="antismash"
                     /translation="GPSITIRTACSSSLVA"
     gene            complement(28957..29927)
                     /locus_tag="JX265_007891"
     mRNA            complement(join(28957..29773,29845..29927))
                     /locus_tag="JX265_007891"
                     /product="hypothetical protein"
     CDS             complement(join(28957..29773,29845..29927))
                     /codon_start=1
                     /locus_tag="JX265_007891"
                     /product="hypothetical protein"
                     /protein_id="KAI1866590.1"
                     /transl_table=1
                     /translation="MATHSLLGVLTSVTPAPGSKPDIYTNEGSLIRQPVGEAAFGGSIL
                     SQAISAAYATVQPEFDVYSSQSSFLRPVTAKSKVNYHVERTADGRTFCTRAVRATQGGP
                     CLYVATISFQKRSLARDNDSTLKYADPLPDFGGVRPYDIAKQDFQQIGFHVGEEDLEVS
                     PPFDWRLLPFKSVRDPAQIRTHAFVRAELMSTRHASHLPAMALLSDISVLELSLFANWE
                     SVHEEIQALAMSTTLNSQISFHAPTAKIDEWMVCESGTSWAAGGRITIYQRFWNAATGE
                     LLMSCAQDAVIKRQQPQL"
     PFAM_domain     complement(28984..29751)
                     /aSDomain="4HBT_3"
                     /aSTool="clusterhmmer"
                     /database="35.0"
                     /db_xref="PF13622.9"
                     /description="Thioesterase-like superfamily"
                     /detection="hmmscan"
                     /domain_id="clusterhmmer_JX265_007891_0041"
                     /evalue="5.90E-44"
                     /label="JX265_007891"
                     /locus_tag="JX265_007891"
                     /protein_end="291"
                     /protein_start="35"
                     /score="151.3"
                     /tool="antismash"
                     /translation="GEAAFGGSILSQAISAAYATVQPEFDVYSSQSSFLRPVTAKSKVN
                     YHVERTADGRTFCTRAVRATQGGPCLYVATISFQKRSLARDNDSTLKYADPLPDFGGVR
                     PYDIAKQDFQQIGFHVGEEDLEVSPPFDWRLLPFKSVRDPAQIRTHAFVRAELMSTRHA
                     SHLPAMALLSDISVLELSLFANWESVHEEIQALAMSTTLNSQISFHAPTAKIDEWMVCE
                     SGTSWAAGGRITIYQRFWNAATGELLMSCAQDAV"
     gene            30372..32105
                     /locus_tag="JX265_007892"
     mRNA            join(30372..30539,30621..32105)
                     /locus_tag="JX265_007892"
                     /product="hypothetical protein"
     CDS             join(30372..30539,30621..32105)
                     /codon_start=1
                     /gene_functions="transport (smcogs) SMCOG1005:Drug
                     resistance transporter, EmrB/QacA (Score: 288.9; E-value:
                     9e-88)"
                     /gene_kind="transport"
                     /locus_tag="JX265_007892"
                     /product="hypothetical protein"
                     /protein_id="KAI1866591.1"
                     /transl_table=1
                     /translation="MAEGKGQSGDGLPSQMIADSPPQPQKPFSFYVSVFGLALVSLITS
                     WDATSLAIALPVIAEQLHGTTLESFWASISFILGVALTQPIYVSLSDVLGRKPPLYSSA
                     VLFAIGAIVFALANDMPALIAGRLIQGLGGGGLYVLQDIILADITSLKERPLYLGLISL
                     AMAMGTILGPIIGAVFSSFNWRWIGWINLPIIGLGLLTFVFFLHLRAISQPLAARLRRL
                     DLAGMALFGLGATATALPISWAGALYSWSSWRTIVPLTIGLVVLVLFGVFERRVPAEPI
                     LPFRVLSNITASTSLITGFMHGSILYTALLYIPLYFQAILLETPLEAAKSTLPICCLTV
                     AFSFIAPVIIELTRRYRVLLWVGWVIMTLFLGLWCLVGPSTPRVEVYVFQAFLGVGLGT
                     VFTGSQVPMQASVSHVDDTGLAVGTLIVVRLFGALIGLSISSTIFSSVFSKSIAALGRL
                     PEPVKKLEDSTEAINFIPLLRLVDIPDKSSIIEAYRQPFQAIWIMMTCFSGVGLMACLF
                     IREHTLEKEEVGRQGFAREPSQGGTIIQRSLQA"
     PFAM_domain     join(30480..30539,30621..31760)
                     /aSDomain="MFS_1"
                     /aSTool="clusterhmmer"
                     /database="35.0"
                     /db_xref="PF07690.19"
                     /db_xref="GO:0022857"
                     /db_xref="GO:0055085"
                     /description="Major Facilitator Superfamily"
                     /detection="hmmscan"
                     /domain_id="clusterhmmer_JX265_007892_0042"
                     /evalue="9.70E-34"
                     /gene_ontologies="GO:0022857: transmembrane transporter
                     activity"
                     /gene_ontologies="GO:0055085: transmembrane transport"
                     /label="JX265_007892"
                     /locus_tag="JX265_007892"
                     /protein_end="436"
                     /protein_start="36"
                     /score="117.0"
                     /tool="antismash"
                     /translation="LALVSLITSWDATSLAIALPVIAEQLHGTTLESFWASISFILGVA
                     LTQPIYVSLSDVLGRKPPLYSSAVLFAIGAIVFALANDMPALIAGRLIQGLGGGGLYVL
                     QDIILADITSLKERPLYLGLISLAMAMGTILGPIIGAVFSSFNWRWIGWINLPIIGLGL
                     LTFVFFLHLRAISQPLAARLRRLDLAGMALFGLGATATALPISWAGALYSWSSWRTIVP
                     LTIGLVVLVLFGVFERRVPAEPILPFRVLSNITASTSLITGFMHGSILYTALLYIPLYF
                     QAILLETPLEAAKSTLPICCLTVAFSFIAPVIIELTRRYRVLLWVGWVIMTLFLGLWCL
                     VGPSTPRVEVYVFQAFLGVGLGTVFTGSQVPMQASVSHVDDTGLAVGTLIVVRLFGALI
                     G"
     gene            complement(32170..33450)
                     /locus_tag="JX265_007893"
     mRNA            complement(32170..33450)
                     /locus_tag="JX265_007893"
                     /product="hypothetical protein"
     CDS             complement(32170..33450)
                     /codon_start=1
                     /gene_functions="biosynthetic-additional
                     (rule-based-clusters) p450"
                     /gene_functions="biosynthetic-additional (smcogs)
                     SMCOG1034:cytochrome P450 (Score: 278.3; E-value: 1.9e-84)"
                     /gene_kind="biosynthetic-additional"
                     /locus_tag="JX265_007893"
                     /product="hypothetical protein"
                     /protein_id="KAI1866592.1"
                     /sec_met_domain="p450 (E-value: 1.1e-63, bitscore: 209.3,
                     seeds: 50, tool: rule-based-clusters)"
                     /transl_table=1
                     /translation="MYTAATPGVYGVFNVIDKSAHRFKRKLVGQAISELSMRKFEPVMR
                     EQIETFLQLLSSASGSNGSPINLTVLVKRLTFDIVGLLAFGNNLKTQTDPTYRSLISAQ
                     AAGNHRSNIFLQYPFLYKTKIFSFLELFASDQVMAYYNAIEKMIAMRVAEAKHVRHDLY
                     SLIVDEMNPNGEYLKDSEIWAEAAFFLPAGADTISGLLCASLFYLSRNPNAYAKLASEI
                     RSSFDSGNDIKTGPKLSGCKFLRATIDETLRISPPASGTLWRELPTSEESKNTPLVIDG
                     HVIPSGVQVGVNTYAIHHDEDYFPDPFSFQPERWLEDTGISASRKQIMHNAFVPFSIGT
                     RGCAGKAMAYAQSSLVLASILWYFDFEVAPGELGKLGGGNSRLGEGRERENEYQLYDVA
                     SAVHDGPVLVFHPRTKVMGDPVSQERR"
     PFAM_domain     complement(32338..33423)
                     /ASF="active site cysteine inconclusive"
                     /aSDomain="p450"
                     /aSTool="clusterhmmer"
                     /database="35.0"
                     /db_xref="PF00067.25"
                     /db_xref="GO:0004497"
                     /db_xref="GO:0005506"
                     /db_xref="GO:0016705"
                     /db_xref="GO:0020037"
                     /description="Cytochrome P450"
                     /detection="hmmscan"
                     /domain_id="clusterhmmer_JX265_007893_0043"
                     /evalue="1.00E-61"
                     /gene_ontologies="GO:0004497: monooxygenase activity"
                     /gene_ontologies="GO:0005506: iron ion binding"
                     /gene_ontologies="GO:0016705: oxidoreductase activity,
                     acting on paired donors, with incorporation or reduction of
                     molecular oxygen"
                     /gene_ontologies="GO:0020037: heme binding"
                     /label="JX265_007893"
                     /locus_tag="JX265_007893"
                     /protein_end="371"
                     /protein_start="9"
                     /score="209.3"
                     /tool="antismash"
                     /translation="YGVFNVIDKSAHRFKRKLVGQAISELSMRKFEPVMREQIETFLQL
                     LSSASGSNGSPINLTVLVKRLTFDIVGLLAFGNNLKTQTDPTYRSLISAQAAGNHRSNI
                     FLQYPFLYKTKIFSFLELFASDQVMAYYNAIEKMIAMRVAEAKHVRHDLYSLIVDEMNP
                     NGEYLKDSEIWAEAAFFLPAGADTISGLLCASLFYLSRNPNAYAKLASEIRSSFDSGND
                     IKTGPKLSGCKFLRATIDETLRISPPASGTLWRELPTSEESKNTPLVIDGHVIPSGVQV
                     GVNTYAIHHDEDYFPDPFSFQPERWLEDTGISASRKQIMHNAFVPFSIGTRGCAGKAMA
                     YAQSSLVLASILWYFDFEVAPG"
ORIGIN
        1 gcgatcttgc gcgggggtcc aatagccgcc gcggataggc gtctcgggac ttatgcgccc
       61 acatcccttg agggcttgca gcgccaatgg gcaattgcag agtaccacaa ccagacatat
      121 tattggggaa cccgttgttt ctgcaagtgt cgcccccgat gatttcgagg ggttgttgag
      181 atgcgttcac ctcagcattc cctagcacgt attaccggct agttacaggg tcgagagtgc
      241 ctgagcggaa ttggctgtct ttcctgagcg aagacgcacc ataccctgcg tctatgccgc
      301 aagacttgcg ccaaaccatt ccagatacac aacggcgggc tgctttggac tgcaccactt
      361 cccggactgc cagactacgt ggtagactag taccaagcaa cctggagccc ccagggtcca
      421 gatgttgttc tccgcattcc agaatccaca ggggcccaat gcaagcctag tctgcaagcc
      481 attggactca cgtgcgcgtt ctggttttcg gccacttctg cgacgttgat gagctcgggg
      541 gccgaacgcc accggcaacc ccattcgcta ctgctccata acccgggaca acgctccagg
      601 tagttgagtc gagcttgcga caagagacaa acttgggtgg atctcgacgg aacctgcggt
      661 accccacccc cggaatcgtt ttcactgagt cgttacgcag agagtaggct taagccagcg
      721 gcagttgggg cgttgccaac gcaccagatg gtcgccattg aggtccattg ggatccacca
      781 agagagcagc cgccgtcaag tcaggaatag acccaggcat gatgttcact cagcgcgggc
      841 gggcggtagg cgtaatattg gctaaagtgg tgctgtacat agtggtagct ggcttagatc
      901 agaggacgca ctgcctgctg ccctcctcca tgccgtgggt gcaccctgaa ggcgcggtac
      961 ctccacatct cccggtagaa tgagggcggc cccgtaacga ttggatctgc gcgtgtgggg
     1021 tcaagctggt ccagttctca tcggccactg agatgcaatc ggacgcctcg atcatgtacc
     1081 ttcttcggca ggggccaatg ggtattcacc atcggaatcc ggaatccaca ctctcggttt
     1141 agttatgtca ctgatcatgc tgtgtcatat acataggact cgttccccaa tggcggtacc
     1201 acgcctcctg tgccctcaag tgcagaacac cctcatccct tgacgtcctg ccaccgcacc
     1261 aagcctctcc aaccacacag tctcttggag aaagtatctc gtaaaacgag actggtgcaa
     1321 caagtctctt ctatattgtc tcagcggagc cattcatcat ggctactaac ggggtgcaca
     1381 atggcgtgaa tggaacagcg cgcaatccgc tgaaccatga ttatcccaag ccactgaaag
     1441 tggttatcgt aggaggtggc ctgggtggcc tttcggcggc cgtggctctc cgccgccagg
     1501 gtcacgaagt gcatgtaagc cttcttccct gcccatgcct gcatccaatt ttgacttgtc
     1561 cagatttatg aacaatccgc gttggccagt gagactggcg cggctgtcca tttggcaccc
     1621 aacgcgaatg gcgtccttcg tcggtggggc atctacgccg aggagttcgg cggcacagtc
     1681 atgaaccatc tgacagaata ccaatattcc ggcggagtgg tcaaggaggt tgacatgctc
     1741 gagatgaaca agatgtggca acacccgtgg caccttgtcc acagagtttc tctgcacgac
     1801 actctaaaga aggccgcaac caccaaggat ggaccaggta ttgcccccgt gcttcagacc
     1861 tccaccaaag tcgtcgaggt cgatgccgag gcaggaaaag tcgttttcca ggacggttca
     1921 gtggttgaag ctgatgtgat tgttggcgcc gatggtatct acgtaggtgc ctctttgttg
     1981 cgagcttgtg gacctcgctg acccctctat agtcaaagac cagaaaggca atcgacggtg
     2041 gcagttcgaa attgttcggc tctgggaagg ctgcctttcg cttcctgatt cccagggagg
     2101 tcgctatgaa tgatcctatc acgcggcctt tggtggagaa gaacaacaac ctgtgcattt
     2161 ggtatggctc tgatcgcaga gctgtcatgt acccatgcaa cgacaatgaa accctgaact
     2221 tcgttttgat acacccagac actgagtcgc acgcaacaca atcagacggt tcgtacgcgc
     2281 ccacgttgtt ggaattctta gctgacacag tgtacagagt ggaataagac aggaactgtg
     2341 gagcaggtac tcaaagttta cgaggagttt gatccggctc ttaagcactt ggtcagcaaa
     2401 gtcgacccgg ccgagctgaa ggtatggcag ctacttgaca tggataagct tccaacatgg
     2461 accaagggga agctggcttt gattggagat gccgctcacc cgttcacacc tcgtgagttc
     2521 tctctctccg gaggctcaac aaacactaac agggcacaga ccaggggcaa ggcgctggac
     2581 aggcaatgga agatgccgcc gccctggcgg cggtgctgcc atctggaact taccctgagg
     2641 atgtcgccga gcgtcttaag gtgtacgaga agatcaggta tgacagaggc cacctgatcc
     2701 aagagtattc gagacaagcc ggtaaggatt ggatcgatgg caagccacaa atcgacagtg
     2761 agtataatcc agtgatggcg tagcatatga tcgggtacta ataatcaaca agtgatgaac
     2821 tatactgctc acaacttcgg ccacgacgag atcgacaacg ccaacaacgt attcaagagg
     2881 tggctgtggt ccaagaagcc tgacatgtat taccgaatgc ccatcggctt tggaccattc
     2941 cctggtccac gacaggacca cctcggaaat cctcgtaggg gacagtctga gcgcactttc
     3001 gtcactgcct cgatcaagtt caagacgtca agaacctacc tggagacact gttccctaca
     3061 tcgtcataca gttttgctag ccctgcaaca gtctgccagg cgagtatatc cattaccact
     3121 cttggtaaca tgtcatggct ggggggcaaa gggtatagtc acatgggcct ctacatccac
     3181 ggagtaaaat acaccaagaa ggacggtagt tccatcgttg gcacacacct tcctgtccta
     3241 tttgagagtc ttacggatcc gattgtgtcg ggccgcgacg aactgggcat gaataaggtg
     3301 ttctgcgatg tcgacatcca acggacgccc gactcatacc gtgctcagtg ttcgtggagg
     3361 ggggcaaagt tccttgattt cgacctgaat gagttgaagg ccgatgaccc caagtctgag
     3421 tctggcacga tcggtggcga ggctgactac ggtatcttgg cctacaagta tattcctgct
     3481 gtcggtgagc caggcaaagc cgacatcgag tatccggtgg tggtccccca tgaggaggaa
     3541 gcaaaggttg caccggccaa cgtccaaggc gtggcacgct cggcgaagcc ctctctgaag
     3601 tttgaagcca aggactggga gagcctacca acgctgcacc acattacctc cggactggcc
     3661 gaaattccga tctatgagat cgtgagtgcc aaggtagtgg aaggctttgg ggtgccagat
     3721 gtatcctctt gcaggaggat agagtaaatg tttgaaggtt tcgaagtctt gtacactgtt
     3781 gatcgagcgc aaagaccgtt gatatcccac ctgttataga aagtcgtgta acggtcttag
     3841 taaaatagtt tcaattgaga gatctctttg aaagaaccac atcttcacgt tgcttaatga
     3901 cccaaatttc agagtatact ggcacgacta tgaaacactg ccataccaaa catgcctcgt
     3961 gaagtgattc tcattgaaat tgtagttggc ttgcaaggtg atgacatgga tgcatgtgtc
     4021 atctctgcga aatacttact atacgctacc taagccccca accctcactc gtatcaaagt
     4081 cactggaata acatcccttt ggtcagagca atcatgagcc tgtcttggtc cctgctgaag
     4141 agaccgggct ctcatgcctg taacacgagt ctactgtatt ctcagatgat agctggctga
     4201 cggcgcggat tgatctgcag gggccgttat cgtaacgcgc cccgccatgc tagcagacta
     4261 gcacatgatc atgtcccact atatgccgaa gcgtttgggc aacccctccg gctcctcccc
     4321 cacttaccgg atactatagt cacgagcaga taggaccgag atgaccgagc ctcaagggac
     4381 tcagtgttcc ccggtagacc gcggggtgcg gggtgcggga gggaactgcg ggagagctct
     4441 cggtgatggc atctaaaagt tgttcctggc tttacgggtt cttcccgaca aaaccttcgt
     4501 cgcgactgca aatcaaacca tactggtacc taagcaactc aaataatccc ctcaagaaca
     4561 ttgcgggcca acttcaacct tcagacctca taacacattc gcgaacgaat tcagaaccgc
     4621 tcctttgcaa ctcataattc ataatgtctt ccggagaagc gcccccccac aaagccaatg
     4681 acatgcgtca ggtcaaccgt gtcattaccg accacaatga gaaaggcgaa gccatcttct
     4741 cgtcccaaat cccagagcct ctaccgggtg tgacgattta caatggtgct gtgttcagtc
     4801 tcggatacgc caccaacgag cgacccgtcg gcctgtccaa caacaaggac atcgagacat
     4861 acaagccgct gctggccaac ccgcccggca ttgtgatccc cggtggcacc gtggctcgat
     4921 tcgtggacac accgcccaac gccctcagcc ccatgcaccg caccgtcagt ctcgactacg
     4981 gcgtcgtgct cgagggcgag gttgagctga tcttggactc gggcgaggtg cggttgctga
     5041 agcgcggcga tctcgccatc cagcgcggca ccatgcacgc gtggcggaat cccagcaaga
     5101 ccgagtggaa ccgtatgctg tacttcctgc aggagagcga gcctgtcatt gtgaatggta
     5161 aggctctgga ggaggactac ggtgacatga agggccacgt cgaggacagc agtgcgaaat
     5221 aatggattgg aggagaattg ccggggaagg aaagggtgaa acgttgtcat cctgaagctg
     5281 ctacgggctg atttccgaat ttacctctta acatagagca tcgcattgca ttaaggaaat
     5341 agaatcgttg aaccatctga ttgacactta aaaaacaata ctggtcgttg gggtgattga
     5401 ctgaggaaga gatacctcga cacgggtatg ttgaggtcaa tgtccattag acaacggccc
     5461 ggtgccctag cactttactt aggagcttac aaccatctgg aaaccaagta tcttgcaaag
     5521 ggagggaaga agaacataca agaataagaa gcaaaacata cagcactagg tacttgctgg
     5581 tgattgccca cacagctact cgtccggagc tatcattatc tgtattaact ataattgcgg
     5641 tcgagtacct ccggagaact ttctataccc cgacgacgct cggccacaat catgtgatga
     5701 tacgagccat atggctctct accataggat ttgcgttttt tttttctcaa tatgataggt
     5761 gaactcatcc tgtataacgg aaatgtagca ctccatgagt accctgggta acatgtggtt
     5821 gatggccatt gatcctacac aaaatgcaac ctaagtacct atttagtagg ttggtggatt
     5881 tttaccgaac tttggaggag ttgaggctat gaaaggtaaa cgcaatagca gagattcgct
     5941 gacgacgact gatattcttc gaagccggac cccacaaagc tttagaagca gagttgcacc
     6001 tcgcaataca gccttccctg taagtaatta cgtggtcttg gggctaagtc aagaactcgc
     6061 tatgagctaa gacaaaggga cggccggcga gtggaagggt gatataatac accatcaaac
     6121 cacgatggac ccatttatcc cgcgtaccag ccatcgttct tgctgcaagc taatattggg
     6181 agtgtgcata cgtagggtga attagtgaat agtatctagt tgttttcacg aatgggggcc
     6241 acaaatcctc attacattgc gctacaagga ccaatcacac gtgcagttgc gtcttcggtg
     6301 cccccaagac aatttggatc tgcagctatg ccagggtgag atgcctgcaa ggctgagggg
     6361 gcttgtatga caaaaccgga atgatttgtc ttgattccaa agaccaaaag accgacactg
     6421 ccggtgctgg aatccagagc atgtcaggta tcttgtacgt ctaccaacgg ggaagcctcc
     6481 tcagctgtgc ccaagaattg cagcagtgcg gcggattcgg tgcaatggcc cctgcatgga
     6541 ggcatagctg tagttcgtaa ggctaagaat aagtctcgca gataaattga gaactgtggc
     6601 tgtggtgaat ttagccgaaa gcaaaccatt aagagacgtg gcctgcagta tttaattcag
     6661 caaagactag actttgtgct tcaaattaaa gcgagctcta tgtattagga tttttcaaac
     6721 cactcaaacc cagattcagc gcctttttta tggaaccgga actatgaaag caaagggagc
     6781 gagaaagttg ctcgttgaga caacgctcaa ttataagccc gtgccattaa gacaatggtt
     6841 cttggtggca atacttacct ttacaacatt gcttctgggc ttaatggaac tagctataca
     6901 tgttctacct aatggcgtcg ataccaatag ctcaattcct tatagtgctt cggtcattca
     6961 ggcaaggttt ccggccggtg ccaaacgtgt attcccaagc aagcaccttc aagccatcac
     7021 gccagtgctg ccttttttta ctggatcaat ctcaagcagg ttacggttat caccagaaag
     7081 tatttcaaac cgaaccggag tcaatagatt gagaggatca tgtatatcaa cagaatggtg
     7141 cacaggcatg gttacaatgg gtatgctcaa aactgcggcc acgacagaaa ccctagtaac
     7201 acctggcccg ttccatattc agcctggacc atcagctaaa gcagaatata ttatgtcggt
     7261 aacctccatg ttttactcta gcctaaattc gactggagaa ccggcaaatg taaatttagt
     7321 tagtgcagcg aataaattca tcagtcttgg atccaacacc atcacggaag caaccggcca
     7381 agctgcacca acaactaaag caggcagctt tagcaccacg cctgactata agtttagaaa
     7441 aatgtcaaag gccttgggga acgagaaaac tgctacggaa ctttattccc agtgttcaaa
     7501 acccatcaca accttcgacg gagcactgcc gtctcagctt accttgggaa ccacttaccg
     7561 ccagactccc aaaatatcag gttacagcca aacaaatttc atgaaactaa gtgctagcgg
     7621 gacaagcgtg agtatacaga agacgtttga ggagggaacc cgaaaatcag ctggcgttga
     7681 tgagggtcat tcccaaagtc tcacagctac atacagggcc tcggccggct ttactggtct
     7741 gtccacaaca actgctgggg catcagcgcc tacggaaacc gaaaaggctc acagcacttc
     7801 tggacaggat gtgctgcaca tatatgaaat ttcagaaggc caatatttca tcgggttggt
     7861 tttaccgaca ctgcttgcca cttttctagg tatactactc cgtattctcg atcagaatac
     7921 gaagctgtat cagccttttc ataatttagt tgtgtcgcat cactgtactt ctgccttgga
     7981 ttccctattt ctacgaacga aaggcatcat gacaaccttg aaaagctttg tatctttcca
     8041 caagggtcaa ggcctcttat tcctgacagg gtctttgtgg ttactgagct cagctctcgt
     8101 gccagtgagt gctgaggcta ttcgtattgt actcataggc gaaaactgtc acaagggcca
     8161 aggcaatgca gataactgcg ccattgcagt aggtgtattt tatacgcctg cgaaagtggt
     8221 gatcgccatc ctagtagcga tggtagcgct tctgatagta atagcatcca ccctgcgaaa
     8281 acaccaaact ggcgtgagtc aaaagccatg gaatatttac gatatggcag aaatggcatt
     8341 agacccagcc ctagggatgt cggccactgg ggttacgaag gctgatacga caactacagc
     8401 agatgaggct ttgagtcgac tgaaagtctt gagatacagg cttgggcact ggaaccatgg
     8461 ggaggaggga agatacggcg ttttggtttg tatcgagaac gattgccaga tcccgaaggg
     8521 tacttctcca cataacttcg cgacagcgaa aaagggcgga caaaatcatc caataacacc
     8581 cttcgttctc agtaaattat cgcgcctcgt ctccatatcc atattacttg gacttgctat
     8641 tctgattgtc gtttataatc ttgaacagaa taatgggtcc gattttatcc ggtttatgga
     8701 cagcgagact ttgagtgtcc ggctgatttt cacttctgtc ggtgtcgcta tcacgttgtt
     8761 ttggacgtct tatttccaat gtaagtcttg ggcatctttt tagggactgc ttgtgtcgtc
     8821 gctaactaga accagatgta tcgctagtca gtccatatat gcttctgcaa tttacgaaga
     8881 ttcctgcgtc ggaagcctta tatatcaacc ctccgacgag ccatatcagc agtttataca
     8941 agttcatcac gggcagtcat cgcgacattt gtctttgtct tgtagcaatt gcatcagtca
     9001 tgtcggaatc tttgcctaca ttgcttacga acgtacccta tcgggtcgtt gagacatatt
     9061 tggcacatac gttatgcact tggctagccg tcactgtact actagtcatg gcctttacca
     9121 tcgccatctc gttctttatt cgttggccac aaatttcagc agatataagt actattgccg
     9181 gagcgatgta ctgtgccaca aaagtacact caagagcgta agaccggaca gagaatgcgt
     9241 tgtaaagcaa ggatagattg cgtcggatgg tttaaggcac ctcaccaatg ccgaccgttg
     9301 cgaaaacctc atggcctcga gttgtcattg taggtggttt ttgtcaagtc gagaccggag
     9361 agtcactaaa gaatgactag atagtgaagc taacaaagac acataggctt catcaaaatt
     9421 gggagtattt aatatttcag aggccgtggc gtgtaagatg gtgagattca tgttctccaa
     9481 cacgtgagtt gccgccgagt ggcgtatatg gggggtacct tgcaaccttc aagatatatt
     9541 aggtcagtat aggaatagtg gcttttgaaa tgatagaata actgagaacg aatgatagga
     9601 tgcagaaatc ctaacacaga gtaggcagat ggtgctggaa atgataaagc tccagtctag
     9661 aactcattca tgacattaga gcaactgcat gcttcggcca caataaatag tctaggaacc
     9721 aaggagagaa aactaattac atataaagag acgtaaaaat tggttgctta aatccaagca
     9781 tcaattgtaa aggagccatg ccaggtgtac tggtacgaag gttagatgca aaggcatcta
     9841 tggaccgagg acgataggtt ttccgaatag cctgtcccgc ttcatgcata atccagcgac
     9901 tagcataaca gctccagcga taggtacggt aatgaaggtc gtttgcatag cctgggtaat
     9961 agccagaatt gccttgttac gaagctctcc ttccagtttc tggaataggg cattctgcac
    10021 ccctgccatc gccccatgga tctcagagtc tgtaaaaccc ttgccagcca atacctcctc
    10081 cagattcttg acgcccactg actgattgat ttgacctgca accgcgagag caatgacctg
    10141 accgccgatc tggactacat tctgcatgct aattccagcg gctgcttgct caggttctag
    10201 agtcaacgtg gctatcgtgt agcttatcgt catagttaga ccggcaccga tagcaacgag
    10261 aactgtcaag ccgtagatgg tgcctgtcga tgtgcttggg ctaaggtata ctactaatgg
    10321 tcctccgcca gcgaccgtga aggcgccagc taccaggtag aggaccatgt agaccttgat
    10381 caaatggagg aatgtgcctg acacaaggtt gatcgcaact gcgaacacga caaaaggcat
    10441 cagacgtact gcagccatta aggccgcatc attattgacg aactggaagt agataggaat
    10501 ataatagaca accacaaaga gtattgtggt accggctgca gtcgcgatag cgagcaggac
    10561 ctgcgtacgg tctcgcagta gatgaccagg gaagaggcgc agggtagtgg ttgttaagaa
    10621 ggcgaaatat tgttgtagga tgtaaagagt taggacggca ccgaacacga caaatagggc
    10681 aatcgtgcgt ccatcgttcc aaggccattg gcctccagcc attgtgaagg ccaacaagaa
    10741 ggtgacccag gtacaagtgc cgagcatgaa gccggcccag tcgatactcg cgattctgtc
    10801 acgagtgctc accccctgag ttgggtggat atctggcaga tagagaatga agcctggcgc
    10861 cgagatggcg ccgatgacca ggttgatata gaaagcccag cgccaggttg ctgatgatac
    10921 agcaaaggcg cccccaatca ctggtcctaa cactgcaccc gcgccccatg ccgcgccgac
    10981 gaaggacata tacataccgc gctccttctc ggctgtcatg atggctaggt aatgcaacga
    11041 accaaggtag ataccactgc ctccagcacc ggcgatgaca cgaccgatga tcagagcatt
    11101 cattgttgga gcagcaccac atatagctga gccaatctca aagagaagta ctgtgagaat
    11161 gaagctccac ttgaggttga acaactcgta gagcctgccg aggatgagaa tcacgcaaac
    11221 agagcccaaa gggaagcctg ctccaaccca ggtaagctgc tcgatgtggc ccaaggctgc
    11281 gatcacaggg ccctgaacat cggccgcaat ggtcgtgtcg aggccataca ataagcaggt
    11341 gatgtagagg gaagcgcaga tgacaaacca ccggaagccc cgtatcgtac ggccattttc
    11401 gaccagtttt gggctggatg tgccttcggt tttatccttt attgcctttg tatcgacatt
    11461 ttgagaggta tcataggctg tgtgcccatt ttgtctgggc tgggttcctg gcgctgagcg
    11521 cgtcgactcg tccggaaggg ttgacatttt gagtcgtgag aaggacaact tggcttgctg
    11581 gtcatgtatt cgttctggtt ctgtgatttt gaagagggaa ttgaaactct tgagcactag
    11641 acatcaagat atcagtgtat ttataagaga gccaccggaa caaacaacat tcaataataa
    11701 cggggactaa gccgacaata attcgacatt attaagcacg cggaaggtgg actgtcactg
    11761 tgctacatgg aaagcccaat tgatgtgtca aacgaagacc tttactaagt gtttcttggc
    11821 ttgttgttcg ctatggggtc tggcatgggt atgctccgcc ggtcggcggt cgctgtgcaa
    11881 ggtttcccat tatacctacg ccccatattc ccctcgcaga acggtagtgg actctcaccc
    11941 ttgtggcatc ctcacttttc cccgaaatgt cacttatgca atcacatcaa atagaaatgt
    12001 acaagctaca agtaagtaat tgtgcattgg tcaaaattct cggctatcag ggcttgaaaa
    12061 tgagagtcat actggactct tttgtggatt gtagtaaggt gagtggattg gctgttttgt
    12121 tcacctccat tcttgaggcc tactatcaaa ccatgtaaaa gaactctgtg tgagaagcga
    12181 tcgactgttc tactcaagtc ccactattct gccagtcgag cacatttgcg tgaaaatttg
    12241 cactatttgc atcaccgctc gccaggctct cgaaaaatgc catatctaca ccctgaaacg
    12301 tccaatcatt aacgccagcg gcgatgtctg gaagataggg ggcgtaggag caatccagtg
    12361 aatgcgagcg tacggaagtg tagttcatgt cctcgatggc agtctgaaca ttaggcatag
    12421 cttggttccg tgactggtcc tgcgccaggg cagacaacct atttgggctg tacgagttac
    12481 ccaagtcggt tgcctggctg gaaaaggcgg actgcgaagg ctgaggtgta agctgcgtat
    12541 aaattttctg tgcactggcg gggttgttga ctcccatcgt ttctggtgtc ggcgcctgtc
    12601 ggtcttgtgc cgccgcaggc ttatctggta gttcgagaat ctccttcgac atgatccccc
    12661 ctcgtgcaat cttgataatg ccaaagtatg ggatgcttac gcgcacaacg ccattgccat
    12721 gatcattctc gttgtgatag ggggcttcca cctcctgtgg ttgtatgctg acgtgctctg
    12781 tacgtccctt atgaccgtcg gaagcttcag cttctataac cagcaagcgg cgtaataaat
    12841 cagcactctc ggtactgagt gagtcgccat ttctacggct gagctcttcc atactttgct
    12901 gagcttgttc catcattgcg cggtcgctga ggtactgatg tacaagtaga ctgcttgcat
    12961 cacgatgact gtctaaatgc gccagaacca atgtcatggc ggccatgagt gccatgaagt
    13021 cgggcgaccg acagcaaaag gcgactcgat tgaagttgcg caatatgaga aaccttgaaa
    13081 gtatctctcg cgaggcgttc acgcaggcaa tctgagagta ttgataagtg tgatcaatgg
    13141 aggcgcggag catgtagggc aaatgcagcc ggttcagaat attgtaatga gatatttgaa
    13201 caagaagtcg tttgacgtcc cagaaaagtc cctcatcatc ttttcccgta ttggacagat
    13261 ttggcgggag ccaccacctg ctaggcagcc gcctggcttc tacctgaagc tcatgatcaa
    13321 gctcttgggt gatggtgaag tcctggcacc ttgattcatt acggtccagt atccgggatg
    13381 tagtggtgca atggatgcgt tccaggcgac ccagagatgt atcgttatca agaagatctt
    13441 gggtagcaat atcattaccc tggaaccctc gaggaagtcc taagagtaga gacaaggagc
    13501 aatcatattg tacgatacga agccacatgg tctgcggatc agcctgcgtt ctgggatcaa
    13561 ttttctgata gcgtagccga ctatcaattc ggtgtagtcc catcaattgc gcaaaatgca
    13621 aagcccttcg attcgcggcc cagctgagtc gaaggtttcc accattggca tagtacgtag
    13681 tctccaacat gacacattca aggctttcaa tactgccgag gaaccggtct tgagttgtta
    13741 cctgactgat ggcgatatct gccaagcgct cgagcatttc tgctggtaac tcagacaatc
    13801 ctgccagctc ctcgtagttt ggatgaaatt gctgcagaag gtgcacaagc tgtaacatgt
    13861 gcttggctaa caacacagga tgtgacttag gcccgggcct atcaatatgg ctgtggtgag
    13921 agcccgagtc actttgcccc aaactcttat atggtacagt cagaacttga ttgaacatgc
    13981 agaaactgcg atagctagct ctgcatattt tatcgctgtc ttcatgagta ggaaatgcct
    14041 catacaaggt ctgggacagc cttgcaacct tggcaaggct ggggagcaga actccagatg
    14101 ttcgcaggcg gacaaatcct gaatcaccgg aacaaccatc ggtggcagct gaggcctgat
    14161 cttgacgagt gggtcgagga gttgtcgtat ttgacaccca agcggaggta gggggatgtg
    14221 aaggactgag agaagtcgga ttgtgtgcat aatttagctc atttgttact ggcgtaggga
    14281 tttcacagtc gaggtttgtt gtgctgtcaa cattgcttcg tgttgagtga gcaagattct
    14341 catgtttgcc gattttcttg accagttgct ccacaatggc ctcagcccat cctgttctgt
    14401 ccgctatctg gcgcatccca gccagaggct ctgcgaagtt atctggaaac tcttggctca
    14461 cacatggtgt accacgtcgt ttacaggcaa ggcagactgc agtttgaccg cgggacatcg
    14521 gccggttggg ttcgaaaatg catttttctt tccgcctctt acatgcccag cagctgttcg
    14581 tacctttacg cgttttcctt cgcttcatgg tcgggccagc cggggtatgg gcgtctgcat
    14641 tcgcattggg atcgttatcc ccatggtgaa cgacattagg ctgggcagag cgagtggctg
    14701 gcatggtcgc actactctca ccggaaatcc gaaaagtgaa tgatgtttct tgctctacga
    14761 agtggcagta aatcaggcac ctattcactc cgacgggact gaagtcctgg tggttgatta
    14821 gcaagacgaa tgagacgtca tttgttccgc catttgttcc gccgggcggc ggaacaaatg
    14881 tcttggcatt ctcacccttc gaacctgcat gagctccacc atgcatagcg ataggtggat
    14941 ggccccacac ttaaggttca agtttcagaa aagcaactgc tgctcgcgtc tcttcacaac
    15001 acctactaac tagacatacg caaagacaaa tggcgggttg aatttcagat cggcctcgcg
    15061 tacatggggc ctactcgatg tgtagaaaca cttgatttta taccgcatca agcttactta
    15121 aattcgcaca atgagtcaag ttatattacc actttgttta tggatttact cggttgggag
    15181 catcaatgcc taactgtcat ggctttgagc ttctttaccc cgaacagtca atttcagtaa
    15241 gaaccatttc gcagttcctc atcggaccga actcgaactc gttggcgttg tcaccactcg
    15301 cggtagcttt gctggtattg caggtgtgcg cagcctgtgg atgaaatcga tgtggtgagt
    15361 atcatttcaa catcagcact cagcaagcaa ctagccaagg acgcgaaatg ttgcagaagg
    15421 gatgttcaag aagatattgg aggttagaaa aggcttcttc atcaatatat tctgcccaaa
    15481 tctgtcttat catcacgcaa tatttcaaat cccacagaga caagggtctt ggttaggcta
    15541 gccttaatgc caaagtgtac gataataagc ttgtactgac tgtgcgaggc gctctaaaga
    15601 cgtagacaga tgatatcgtc gcagagttcc agttacagtt ggacgttcat cttgcgaata
    15661 tgaagtccaa tatgctgcga gttaaagtat ggcacgaggc aaagagagca atttacaaag
    15721 acctttaatg cgatcaagag tggctggttg aagtgccgcc acagataggt ggttgacggc
    15781 tacctgagcc gggttgtcca gggctattgt cgagactaga ctatgattca tccgggtacc
    15841 cgtcccgtgt cataattggt actgcatgcg agctgaaaac caaccctggc taccttgctt
    15901 catattcttc tggtacataa tcctgccaag agctcgataa tctttccgcc actttttcct
    15961 ttctactaag tactctcgct tttctaggcc agcgtgtgac tgcttaagtg tcttgtcttt
    16021 tcatcgaccc agctccacca ctatgccttc agtaacgtca ctgtcgcagc agttgttccg
    16081 caacgttgga ccgttgacga caactttcac cgctccagca tcatgcgcca cccaaagtgc
    16141 agtagctctg gcgcctgtag accagcctgc catcgcagct tggcttgatg ggtgcgggat
    16201 tcggagtgtc ggagattgtc tccccaatgg tcagacagta gacaacgttt atgcatcaga
    16261 cctcgcaacc tatagcgcca atgacttcct ttattactct ccgggagtca tttgccctgc
    16321 atcctggaca acagtgggtg tcgcagtcaa agatgacaag ggttccgtct ctgtcactgg
    16381 gatatatgaa ccagctgccc aggttaccgc gacaccgggt gccacctccc tggtaactcc
    16441 cgcacaaaat ccacctccca acatatttgt ggagggcctt gatcttggtg aaactgcaat
    16501 agcatgttgc cctgagtaag ttggcacatc ctaaaatgta gtcaagaaac aggagccagt
    16561 ggctaacttt gcaaaggtcg ttcgccccgg atggttttgg ggcttgcttt agcaatgttc
    16621 cagtcacaag atacactgca acgactggat gccagcggag tccatttagc gatatatata
    16681 ccttcgcgcc ggccacattc atctggaatg ggaccacagt tactgcaaca gtgttcacgg
    16741 tcacatcagc tgatggaaat ggattttcct cgagcaccac gactttccag tcaaaggatc
    16801 tcaccgcgta cactggcttg tggcagtatc caatggtaac tcttgtgcat aagagtaacg
    16861 acccgacccc cactgcagct ggcacctcgg ctactacaaa gtcaagcgct gccactagat
    16921 cgaagtttga tttgcagtat ggaaacactt gcattttgat tctaacatgg acacttgtta
    16981 gctactttat cgggattggc cctttctttt aatctagttt accgggttta aaatttgtct
    17041 ttcaagtccg tggatttgca cggcgtttct aagcacaaat actaccgagg ggggaagggg
    17101 taggagcaag ggaatcggca aacggtccac ccactatcgt cttagcccac gcctagcaat
    17161 ttcacgtttc tccgccactg atcgtgtttg atcatatctc gataaagcat tcacgcttaa
    17221 attaataaag ttttgcttat tcatgtgttc gttacaatga aatttcttct ggatgccaag
    17281 atccgtatac tgcagattaa ggacactagt atcccaactt cgtgcttggt atgtttcgct
    17341 atgaaaatta gaaagtgaac tttccatgtc aattagccgt cctgcctgtg cttcaattcg
    17401 tcacaatgca tatgtcgtgg atggaagacc aggtagggcc catcatgata ggctccaaag
    17461 atgtcataag tctgatattc tcccactctt cctctcccgt ctgtctttcc aggagttccc
    17521 cctccaatat cacctaggta tcccggggca ggctcaaagt caaaatacca gagtgtctta
    17581 gccagggcta ggcttatctc ttggtaagca agaggctttc cggcgcaggt ccgaggcccg
    17641 accgagaacg gggcaaaagc cgctcgcgcc ttatcggcac cgtcgtccag ccacctttca
    17701 gggcgaaatg tgaaggggtc gggaaagtag tcttcgttgt ggtgaaggct gtagatgttg
    17761 acgcccacaa gagtgccatg aggtatggag tgtccgtcca caaccagagg acaccgtcca
    17821 gcttcctgag agtctaactc gcgccatagt gtcgtgccga caggtgaagc catgcgaagt
    17881 gattcgtcta tgcaggctcg gaggtatcga cagcctgcaa gttgtggtcc gcctcggatc
    17941 tcgccagcgg aattgaatgt agtacggatc tctgcagcaa gttgcttgta gcagtcagag
    18001 ttacgtgata ggtagaaaaa ggcgcctgcc attgcagtcg cagtcgtgtc accccctaca
    18061 tgggcacata gagtttagcg cgatggaaga taatgtaagc acatcacatc tacatacctg
    18121 ctccaaagaa gaacacggcc tctggccata gctctccgct ttggatgtct ttcaagtcag
    18181 tttgaagttt aggagtaatg aaagacagta ggtcatgttt agcattaatg ggctgagcaa
    18241 gccgggtagc gatcatcttt tccaccacgg cgaggaggcg cttgcgaatg ctgttaggaa
    18301 gataggtggc aataagatca ggacggaagt tgatcaatgc cggcagttgg agagcaagat
    18361 tgatacgaaa gttggtaaac acaattgcct tctttaagaa cctatgttct tcctcagatt
    18421 ggattttgag atcatagcca aagcctagtt gtccgatggt atcgaggccg aggtggcgac
    18481 aagatagtgt catgtccacg gcacgggaga catcggatgc tttatagagg attctgatga
    18541 aagtatcaac ttgttcaagt agagtaggct cgaaccgtcg aagtgattgg tccgaaagtg
    18601 cctgacccac aagtcttcgt ttggcactgt gtatcttctt gtctctcgag ttgaagacat
    18661 tgttttggcc aggccgtacc tcggaggcac gatagatgga tggcttgact aacctctcat
    18721 tttggtagat atctcccttg gtcagctagg gggtcgatcg tggtggaaac tgtcagacga
    18781 accctttagt gctgtaggcg aattgaagag cagcctgttg ggaccatgcc gtacaaccgg
    18841 gccttgccga ttgattagga aacaaaactt tggtaagagc ggatttgtgc gccgcaccgt
    18901 attgaagatg atcttggtag gttctcaaat gcagtcggcg tgcggcagca aagtaaccgc
    18961 cgtagacatc tgaaagcttg gcgaaaaacg gtcctgggta ttttcgaagt gggtgcagga
    19021 ggagacgata gccgaagaga aaaagagcct agaacgaagc ccaaatatgt cagaagcaga
    19081 atctcaagct agtgatgaat acgatatact tacacagacg atgaaagctg acgtaaagtg
    19141 cttagaaaat aaggcgagtg gcgccattgt tgcggtggac acttgtgcgt tgtggttttc
    19201 ctggagaatg aactgtggtg atgatagtgg acgtcatggg tacggagcgc actccatatc
    19261 atggcgtgtt tataagtatg gaagctgaac caggtttatg caagggagtg cgctcgggtt
    19321 ccaacagaca tatggtcgcc ctcttggcga attcttgtca taaccggacc acctggcaac
    19381 aagtcgccaa gcgcgacctg tcctagtcga atacacacac acgtatatat ataacatatc
    19441 ggtccggttc aatgatagcc ttgcacgctc tctcacctgc gagcgacagg cgtttctgtg
    19501 aactactatc ataatattct tttattggcg ttcacggagc tggggagcct tgcagctttg
    19561 tatttcactt cttgacaccc tatgttctac attgtaggat accaatgcca aatcgctatt
    19621 aatacagcag gtttcgtgag tgtttttcat tgcagaccaa catccatgcg cgggagcatt
    19681 tggtacaata caaggccatc agccgctgaa tggtcatcct acaagcccta tgttcaactc
    19741 tcgttcctct ctcaagctct tttgccggag ctttttgctc gcaaatgtcc cagttgcacc
    19801 acaataactt gtctctggag agttcgggct tcgggacttg caagccaaat gttgaaactc
    19861 gctggcagaa agactatcgc agagtcagtt gcattgttga catttaggtg cgcggcccag
    19921 gagttgatgg tgatgaccac accctcaggg tctaaggcat agggcatgaa ccacctatcc
    19981 aaagcaccgt attcaaatgc ctagtctagc cctccgtgca tgtccgccaa ttgctctgct
    20041 atcctcttcc ctaatgcctc tagagttccc atagctaaca tctccagtac actaatatca
    20101 acggcaaata cccgtttaca ccaggcgcgt agttccactg cgaccaacga gtccagtccg
    20161 agctcagtga gacctaaccc gatattaggc tcatcttccg gctttagaag caaagcgcat
    20221 aacttcttcc cgatttcacg agcaaacatg gccgtagttt caggcgtcac gaatatacgt
    20281 ggattactct tagcctcaac catgaagcgg tgcaaatggc cactgttatt attcgcagtg
    20341 tcggtggtcg ggcgacgtct cgtattaagg aacgctgcca tacgaacatc tctctgcatg
    20401 cgggtaccat catcggcacc gtcaagagag ttgtctggtg aaatgccaat gagtatcttg
    20461 tttctttcga ccacaggcaa ccagaggtca tcgatttgcc gtattttttg agcttctctc
    20521 tggccacggg gtgtcatagc cgcattcaag gcttcaagga gttgctcctc cttgaccgtg
    20581 tgccagccca taccgcgcat cttgttcagc agtgcttcgt tttgggacaa ataccctaca
    20641 ccttccatgg ctccgatgtc aagtgatgtg cagggaagcc ccagactgtt gcgatactgc
    20701 gcaaatgagt ctaggaaagt gtttgcggcc gcgtagttgg cctgtcccgg ctgacctagc
    20761 agcccggata gtgaactgaa caagatgaaa aagtcaagat ctgcccctat ctgttcatgt
    20821 agattccatg tcccagtaat ctttggcttg atagtagtat tccagtcgtc aaacgacatg
    20881 cgctggaagg attggtcgcg aagaaccatc gccatgtgga caactccttt gaatggccta
    20941 ggagattcat tgatgacacc tgccacatca gcagcatctg tgacacttcc gcgaacgagc
    21001 cgtatggtac aacccatgct tccaagcacg cgagcaaaat cacgctcttg cgagtcatcg
    21061 ctgcctatgg tgcgcgacaa caaggttagg tgctgagcgc catgttgaac catccatatg
    21121 cagacagagc ggccgagccc tccgaaacct cctacgagga gataagaagc cgacgggtcc
    21181 agtttagcta caggtttgag cgcattagga atatctcgaa gcgcggatgt tccgtcagga
    21241 cagcgcatcg tcatgacaat cttcccaaca tgggttcctt gctgcatgta ccgaagcgca
    21301 tcctgataat cgcgggcgtt tgaaatagga gaaactcgag ccaaggatat tggccgaatc
    21361 agacactttt catagtactt catcaaagat tgaagtgtgc tacagaagac gaacgttagc
    21421 caacgaagca agcaacacaa aaagtggggc aagagatgga ttaccggtga accatgagcg
    21481 gccgctcttc aatcatttga cgcaagtcga aacaggtata gctacgattg ccaagaaata
    21541 catccatatc gagcttgcca gctcccaaga gatcaatctt accgatttca atcatcgttc
    21601 cccattttcc gatacaacgc catgtggcat gtaagaggtc accagatagg gaattcaggg
    21661 ccaagtccac ccctttgccc ttggtctcac gcattaggtc gacaaggaag gaaggtgacc
    21721 gcgaactgaa tatgcggctt cgaggtatcc caaacgtatc cgtgaggtat tgggccttct
    21781 ggtcactacc gacggttgta tatatctcag cgcctaccat ctgagcgatc tggatggctg
    21841 caaggcccac accaccacag ccactatgaa taagaattgt ctgtaatttt ttaggttagt
    21901 aaatgcaata cgatgaactc atggctatac tgtgactagc agatatactt tattacttac
    21961 ctgaccctgg cccagacgcc caatttcgat gagagagtag atagcagtca caaacacaat
    22021 gggtagtgac gcggcatgag caaaatctag atcatcgggg acctttgcgc ataagagttc
    22081 tgttgtaaca agtaatgtcg agcaggctcc acgtccgata gccatcactc gatctccgac
    22141 gtggaaattc gtgacattat ggccaacttt tcggataatg ccactggcct ccgtcgcagc
    22201 tatgcgacct ggatcagcgc attcgataga ccccatagcc tcgaggacgt cctatatttt
    22261 atttcataaa ttagcccatg gcccacttag aattagccaa tggaagaagt cattgatgat
    22321 acactgggcg ctttttgact tacccggaaa ttcaatgcta ctgcgtggac ctcaatttct
    22381 acttcatccc ctttcaaatc cgccataggc cgtgtcacca aattcagtga gtcaagccgt
    22441 ccaagacgat caattctaat agctgcgcct tcaacacgct tttgagtagc ttccgtgctc
    22501 tcactcaaag tggaagggaa gatgcgatga acccgtatta ggtctctggt gcaagcatac
    22561 tcaaaatcag gtcttgtgtc catactccgt gcctgaaacc ttcgaaaaac gtcgacaaca
    22621 gctgcagctc catctacaga tgcaatatcg tcaacctcac acgtggaaaa gtcgatatca
    22681 agctcgacac ggagtgtacg tgccaggcct atgactggag aatatctcgg gtcgacacag
    22741 tatgcctgta ctggtttcgt gacccagaga atcccagatc cggaattgtt ggcgcggaag
    22801 acgagctgct tgaaatcatt aaaggctgac tcgtcaacgc attcaaagaa tggttccgca
    22861 atgtccaaga gagcgatgat gtcttggtcc gatgggagtg agtcttcgag tgtgcaacac
    22921 gaaatttcga aaccttgcgc ttccagtgca ttcttaaacc ctttcaggcc agaatgcccg
    22981 ttcgagtcat gaagcagagt gactctatct tttctggcct cgaaatgctg ctgttgcggc
    23041 ttcgcaagca tgacggtgtt gaagtgacat gaatcagggg cttctggcac ggcaccagcc
    23101 aatccgcaga acccggccgc cttgagttcc tcatcccatc tactacactc aatatatggc
    23161 tcattatctc ggccatctgc ggagccgctc caccaagatg ggagggtggc ttggacgaac
    23221 ttggcccatg acaacccggt tcgcggctgt tgaaaaagta agtgtccact gctgtgaagt
    23281 agcttgtgaa cgtttgctag gctttgatgg atgtatcttg tccattgaat ggcttcgccg
    23341 ccaacgatca gatcgaaatg gcagttttgg aaaccttgat ctactgggtc tttggaaata
    23401 tcgagtgtgg agaactcgag gttttcttgt tgttgaaagc gactttgagc taggtgtagc
    23461 aggcccgtgg atctttccgt gtagacgtac tgtgagtaaa gtagttggcc atctggtagc
    23521 ttcatgtctt caaggttact gatggtcggc ccaagacccg ttcctatctc aaggatgcga
    23581 aggcccggtt tgttgttgga aagacatctc aaaaatccag atacgttgtg tctgctcaga
    23641 aaccgaagaa agttacccag actttcgtct ttatgaagca cctccaacgc ccctattttc
    23701 tccgacagaa ttgatgatgt gtgtgtgcaa agcttagata tcgcagaggc gatgggtgct
    23761 gcgggcccct cattgaggga agcacaaaca gaatcgatcc tagcagcgag tgctgtatct
    23821 tcaacgtcct ccacagattt gtactcttgt tggcgaagcc actcaacgta cctccgtata
    23881 tgagtgcttg aagattctgt tgtgagatct aacgacctac ggcggtagag ctcaatagcc
    23941 aactggccaa gctgctctaa tgtgtggaag taggtactgt tgtcccgtaa tggtgcgacg
    24001 agaacattga aaggtgtgag atcaatatgc ggaacccact cggatctggc agtattaatg
    24061 agtcctgtat tatttatgtc gtcttctgta gagtcaaggg cggaaaattg tgcccctgag
    24121 atcttcagac atggcgtcga tgtcgggcct gccacgccga acccatttcc cataaacttg
    24181 tctgcgacaa actcacagct ggcacacaga gcgaatttgt cagcggagga acgactcaag
    24241 gctatgtagt ccgcgcttga aggaactgct tgtttatagg catgggtgaa accatgatga
    24301 gccgcagcac cggctaattg gaaatatgtg tccaatatga cgggatgtaa atggtactgg
    24361 ctggtctcgt ttgcgggcca atttatttcc atatctgtga tgccagtgcc tctttggccg
    24421 gttgtggtcg tcttgagctc tttcatcgtc tggaaatgtg gtccatagcg gagacctccg
    24481 cgacttacac ggtcatacca ctgccgaaca ttgaccttgt gcggggtttc gtcctcgcct
    24541 aggatatgac agtcgtcaat cggaaatttc tctatggcac gaacttgtcc aaagcagtgt
    24601 ttcgtccata cgtgtccgtt gtatgatgtc actgtaaact cccaccaatg actatcgatc
    24661 gagtcagcga gacgatgtcg acgaagcgtg gtcacgagtt cagtcggtgc gtgatcatat
    24721 accaccaatg cggtgctgac tactatatgc cgcagctcta ccgcctcttg aatgcctgtc
    24781 acctgacgtg cggcttcagc agccatggct atatagccgg cgaaagggaa cacgatgtca
    24841 tctctgatct tgtggtcgcg gatccaaggc gcgttctcaa gatgaagtag gttcctccag
    24901 gcgggctcaa ctcccgagct ttcgacaatt ctttcaccga ggaggtcatg ataagaatgt
    24961 tcacgaaatc tccattccct tgtagtccta gattccttcc aaaagctacg ctgatggttc
    25021 cacgggtaac gaggaagatc cggaagacat ttgccgtcag gtattagtgc tttgaaatcg
    25081 actttgacac caagtgtcca gagcttcccg acagctgcta ggaaactttc tgagttattc
    25141 tgacgtcggg tcatgctagg aacatgtgaa ggtggtgttt tagtaatgtt cgaacggcca
    25201 cctaatattt gtcttaatgg ccccgcgagt gctgcgtggg ggccaatttc cagaaaactc
    25261 atgttgtccg aagtggaaag catgctgtca agtagactag acacagcggc gttgaaaagc
    25321 accggcgatt ccaagttcct tttccagtat tctggtccga atttgtcgtt ttcgcttgct
    25381 ccaggttctc cgccgctcgt tattggtcta cctagtacac tggagaagaa agggatcgag
    25441 gggttggttc cgaccacccc cgagttggtc attctgtcgc gatattcgtc gcctagttct
    25501 accatgtgat gggagtgata ggccttttcc accttcaaaa ttgctgtcag tacggcaggc
    25561 aaatgtcgtt tgatttcatc caagacaatc tgtaacttgt cggtgtctcc cgatatcgtg
    25621 acgctattag gcgagttgtc gcatgccatc acgacacccg gcaccaggaa cctctctact
    25681 tctttgcagc ctatacccac ggcagccata cctcctggtc tagtctgcga tttcgaaatc
    25741 aacccgcgga agaaagctat caaaatagcc tctcttgcag taagcgcatt agctgcatac
    25801 gctgctgcga tctcgccgct cgagtgacca accaccgctg caggcttgat cccgattgaa
    25861 tcaaacatat gaaccaaggc aatctgaaga gccgtacaaa ggggctgagc aaactcagcc
    25921 tcgttagctc tactactgcg ggatgattta agtagttcat cctcaagctt ccagtccggc
    25981 gagtccagtc ccaaggtttg gagttgatcg tctagggact tgatggtgcg cttgaacacc
    26041 gcattagttc gcagcaattc gcggcccatc tgaggccact gtgacccttg acccgtaaat
    26101 atcattatta cagaggtggg tcccttgctc tgctgcggtg gagaagtgac accgggcgaa
    26161 tccctcgtgc gaaccgtgaa cgaacgtact gacagatgtt ccctcctatt cgcaagagtg
    26221 tatgccagat ctatgatgtt aatggtgtcc tgggagtttt caataaagtc tgtatatctc
    26281 tcggccatgg aagtcaagga atgaatcgat tgggctgagt aaaccagtaa ctgatgtgaa
    26341 cccgacgccg ttttcttgct catagtagtt gcatgctgct cgaatctggc gggcgattca
    26401 ataatgacat gcgcgttcgc accgcctatc ccgaaggaat tgacgctaac gcgcttctcg
    26461 cgatcctttg gccatggcgt cgcttcctgg ggaatgataa acccatatct gtcgaacggg
    26521 atgttggggt tcagaggcaa gcacttgata ttcggtggta tcgtctggtt ttcaagggac
    26581 agaacagctt tcagcactgc cgtcaatcca gaagcgccct cgccgtggcc tagatttggt
    26641 ttgactgacc caatgtggag gaaatctgta gcaccaaaga ccttggcaac ggccgaggtt
    26701 tcaatcgtgt ccccacgctg ggtccctgtt ccgtgcaatt caaaaaagcc agtcttcggg
    26761 atgtcagatt caaggatgcc ggcgactttg tatgtgtgcc gtatcaatgc ctcctgggca
    26821 tctggatttg gaactgtaaa accaggggtc tttccatcac aatttgtagc cgcaccagag
    26881 atcacagcac ggacagggtt gccatcacgg agagcgtcgc tgagtggctt gatatagagg
    26941 gttacaatac cttcaccgcg gccatagcca ttcgcctccg atgagaaggt tttgcaagag
    27001 ccgtcgggac tgagagctcc ttggttggac tcgtctatgc tcagcgatgg agctacgata
    27061 atactggtac ctccgacgat agcggatggg caatcgcctc tagaaatggc ggcgcaagct
    27121 tcactcaacg caacaagact ggaagagcaa gctgtgcgaa tagtgatact atttgccaac
    27181 acatgtaagt tagccgacag cccaagttgc atattagaat ggaagagatc ccaataccta
    27241 ggtccatgca gatccagctc gtatgacacc cggttcgaga gtgcgaaatc gtaagagtga
    27301 gagatgtggt aggtgccata tctttgagac tctttttgaa tcacgtcgta ccactcgtta
    27361 ccaaagctgc ccacatagac gccgatatta ctccctttcc accccacttc ccctgcgtcg
    27421 tcaagagact cttttgttac ctcaaaaagc agtctctgct gtggatcaag gacctcgagc
    27481 tcactgcgag gcatcggaaa gacatttgta tcaagggcgc ctaagtcgac ggtatcgtcc
    27541 aggaaatacc cgtactcgct aataacatgg ccaggcttct tcgttggcca atggaatgcc
    27601 gagacattgt atcgtgtctt aggaactcgt atccgggcat cgctcttgga tagaagaaga
    27661 tcccacagct ccggtggaga ggttatccct cctggtagac gacaggccat gccgcatatg
    27721 gcaatcggag taaatttccc ctccagaccg cattcaccac ctgtggtgtc gtttgatccc
    27781 aagccactat cagcagaaac gtgctcattg atgcgtggtg aatattcaga gccgccgttt
    27841 gccacgccct gttcattacg tgcgtcacca tcaagtgtag cgacggtgtc agaccgccat
    27901 tcaccgttat cacctgctag agttaggttc ggcgaagctt ttatcaatcg gttgccagaa
    27961 cggcggaact tgcccatctt tttgttttcg gcgtacgagc aataataaat attactctgg
    28021 tccgagactt ttactaggaa gaatctattc tagtctcaag aaacatctgt tatggattga
    28081 gcttgcagga ggtatatggg actaattgaa ctgcgcggag ttcaagtcat acgaagaaga
    28141 tcagtgccat ggatgttgca agaaggtgga gatattcgtg ttgttcgagg aacttgatac
    28201 gcgtgcgaga gatcacgtac tgtaagtcgg tggcggcgca atgcaggcca ggcatgtgtt
    28261 caccaacgtt gcttcttaga taccatattt caaccaataa agaatgtgcg gaattatgat
    28321 agacagtgca gatagccgag gcaaaagatg gccgtgtcag aaaccatttt cactatccgg
    28381 gcccgcactc gtcgacgcgt caacgggcat tacacacgcc aagcattttg atcaacgatg
    28441 atactcaatt tggcagtcaa gtctattccc agctggtgag acctccgggc gtaccaggaa
    28501 ccattcaacg acttgagatc tgaatctgcc ttgctggtgt ctaccatgac gcgaccactg
    28561 ctgcagaatt gcggcgaggc acaaagaaat ccctgcttga gcgccgtttt aggcgttgtc
    28621 ggctttggct ctccggcagt tgccgaccac actataggcg cctaatgcaa cctaatggat
    28681 cctccaacgg cccttgacag ctcactccac tatgtttggt ctcaggttcg atgcgactag
    28741 ttacctaggt agtggcttaa atgctactat ggtatctagc ccccggccgt cgcaaccgca
    28801 tgcttgcatg ttgcaggcca gcttgtacat gaagggcagg taccgcacca tccaagatac
    28861 atcgaatttc aagtacatgc gatcaccgtc taatccgttt gtcgggcaga tccctcccaa
    28921 agcagggctt atcttgcaag agcttacgcg ctgtagctac aattggggtt gctgacgctt
    28981 gatgacggcg tcctgagcgc aagacatcag aagttcacca gttgcagcgt tccaaaaccg
    29041 ttggtagatg gtgattcgtc cacctgcggc ccacgacgta ccgctctcgc ataccatcca
    29101 ctcatcaatc ttggccgtcg gagcatgaaa ggaaatctga ctgtttaatg tcgtactcat
    29161 agccaaagct tgtatctcct catgcactga ctcccaatta gcaaatagtg acagttccag
    29221 gacggaaatg tccgacaaga gagccatcgc gggcaagtgg gaagcatggc gtgtagacat
    29281 tagttcagca cgcacaaaag cgtgggtacg gatctgtgca gggtcgcgca cagacttgaa
    29341 cgggagcagc cgccagtcga aggggggcga cacttcgagg tcctcttcgc ccacatggaa
    29401 cccgatctgc tggaagtctt gcttggcgat atcgtagggg cggaccccac caaagtcagg
    29461 taagggatcg gcatacttca gggtgctgtc attgtcccgg gccaagctgc gcttttggaa
    29521 agagatggta gccacataaa ggcagggacc gccttgggtt gctcgcacgg cgcgagtgca
    29581 aaaggtacgg ccatcagcgg tgcgttcgac gtgatagttg accttgctct tggccgtaac
    29641 ggggcggagg aaagaggact gcgatgagta gacatcaaac tccggctgca cagtggcgta
    29701 ggctgccgag atggcttggc taagaataga gccaccaaag gcagcttctc cgacaggctg
    29761 cctaatcaaa gatctacctc aagtccaagc taacgtgagc actgcatgtg cgtagctgga
    29821 tcaggaagat gagggagcac ttacccttcg ttggtgtaga tgtcaggctt cgatccgggt
    29881 gctggagtca cggaggtgag cacacccaag agagagtgcg tagccatgct gtacactgct
    29941 gcagggaggt ccaatcacgc tgctttgttc gaacaataaa ttcagttgag ctttgctaac
    30001 aacattgcgg ttgacagcga ggcgggcatg gggaaaccgt ggctcagcgc ttatatgtat
    30061 gtagcccggc cgttggaacc agctaatcct cggatgcgcc gccagtcttc cccgcttgag
    30121 ctcggccttg gtaccccagg ccacgtacct ctctgtaggc cagtcaaaca agacgcggca
    30181 ccacactcca aacgccttgt ccgcctgtac ctgtgtctct ccgaagtgaa aactagtgct
    30241 aagttagtag gatcggccat tattatgatt caaggacacg cctcctgtat agtccctctg
    30301 aaataggcgg ccgcttagga ttttcaacca accaactacc tccccaacat atctgccggc
    30361 ctctacaaga catggcggaa gggaaaggcc agtctggcga tgggttgccg tcgcagatga
    30421 ttgcagactc accaccccag ccccaaaagc cattttcttt ctacgtgtcg gttttcggtc
    30481 tcgcgcttgt ctctttgatc acgtcctggg atgcaacttc tctggcgatt gccttgcccg
    30541 tgagtctgcc tttcagatgc ttcgtggcct tgagtaattg cttgtgaatt tgtccttgct
    30601 gactgcccac caactaccag gtcattgcag aacagctgca cggtactaca ttagagtcct
    30661 tctgggctag catctcgttc atcctcgggg ttgccttaac acagcctatc tacgtgagct
    30721 tatctgatgt cctcggacgc aagccgccgc tgtactcttc ggcagtcctg tttgccatcg
    30781 gtgccattgt atttgccctt gcgaacgaca tgcctgccct catcgcaggg cgcctgattc
    30841 agggcctggg cggaggcggg ctttatgtgc tccaggatat catcttggcg gatataacaa
    30901 gcctcaagga gaggccactc tacctaggct tgatctcact ggccatggcc atgggaacaa
    30961 ttttggggcc tatcatcggt gccgtgttca gttctttcaa ttggagatgg attggttgga
    31021 tcaatttacc catcattggc ctcggcttgc tcaccttcgt attcttcctc catctccgcg
    31081 ctatttcgca accgttagcc gctaggctcc gccggttgga tctggccggc atggctttat
    31141 ttgggcttgg cgccaccgcc acagcactac ctatcagctg ggcaggagcg ttatactcct
    31201 ggtcttcgtg gaggacgatc gtcccattga ctatcggatt agttgttctt gtactgttcg
    31261 gtgtttttga gcgaagggta cctgcggaac cgatactacc ctttcgcgtt ctatccaaca
    31321 tcacggcgag cacttcgtta attaccggat tcatgcacgg atcaatctta tacacggcgt
    31381 tactgtatat ccccctctat ttccaggcaa ttctactcga aacccccctg gaggcagcca
    31441 aatcgactct cccaatctgt tgcctaacag tggccttcag cttcatcgcc ccagttatca
    31501 tagagctcac gcgccggtat cgcgtactgc tctgggtggg atgggttata atgacattgt
    31561 tcctaggcct ttggtgcctg gtaggcccaa gtactccacg tgttgaggtt tatgtctttc
    31621 aggcttttct cggcgtcggc ctgggtaccg tgtttaccgg atcacaggtt cctatgcagg
    31681 ccagtgtgtc ccatgttgac gacactggtc tcgcagttgg gacgctcatc gtggtgcgac
    31741 tattcggcgc actcatcggc ctttcgatca gttcgacgat tttcagctct gtattctcaa
    31801 aatcgattgc agccttaggg cgattacccg aacccgtgaa gaagcttgag gattcaaccg
    31861 aggcgattaa ctttatccct ctcctcagac tggtggatat tccagataaa tcaagtatta
    31921 tcgaggcata tcgacaacca tttcaagcca tatggatcat gatgacatgt ttttctggtg
    31981 taggactaat ggcttgttta ttcattagag agcatacttt ggaaaaagaa gaagttggga
    32041 gacagggttt tgctcgtgaa ccaagccagg gtggaactat aatacaaaga agccttcagg
    32101 cctgagtgat cgctttcaaa ttagttatac agagattcgc caattaaaca ggagtggaat
    32161 gatcctgatt catcgccgct cttgactaac cggatctccc atcaccttag tccgtggatg
    32221 aaatactaac actggcccat cgtgcacagc ggacgcaaca tcgtagagtt gatattcgtt
    32281 ctccctctct cgtccttcgc ccagtcgact gttcccgcca cccaatttcc caagctcacc
    32341 cggagcaacc tcaaagtcga agtaccacag aatactcgca agcaccaaac tagactgcgc
    32401 gtacgccatg gctttcccgg cgcagccacg tgtgccgata gaaaatggga cgaaagcatt
    32461 atgcatgatc tgttttcggg aggctgatat tcccgtatct tcaagccaac gctctggttg
    32521 gaatgagaac gggtcgggaa agtaatcctc atcatggtga atggcgtaag tgttaactcc
    32581 tacctgcact cctgagggta tcacgtgccc gtcaataaca agaggtgtgt tcttgctttc
    32641 ttccgaagtg ggaagctctc gccataatgt tcccgaggca ggtggggata ttcgaagagt
    32701 ttcgtcgatt gttgcccgta gaaacttgca gccagataat ttagggccag tctttatgtc
    32761 attcccagag tcaaagctcg agcggatctc ggaggctagt tttgcgtagg cgtttgggtt
    32821 tctggataga tagaacaaac tggcgcatag caaccccgat atagtatcag cgcccgcggg
    32881 gagaaagaag gccgcctcgg cccagatctc gctatccttt agatactcgc cgttggggtt
    32941 catctcatcg acaataaggg aatacaagtc gtgccgcacg tgtttagctt cggccacacg
    33001 catcgcgatc atcttctcga ttgcgttgta gtatgccatg acctggtccg acgcaaagag
    33061 ctcgagaaac gagaagatct tggtcttgta caaaaaaggg tactgcaaaa atatattact
    33121 gcgatgattt cccgcagctt gtgcgctgat tagtgagcgg taagtgggat ctgtctgtgt
    33181 tttgagattg tttccgaaag caagtaagcc aacaatgtca aaggtgaggc gcttcacaag
    33241 cactgtcaaa tttatggggg atccatttga tcctgaagcc gatgacagca attggaggaa
    33301 tgtttcgatc tgctctctca ttaccggctc gaactttcgc atcgagagct ccgaaatggc
    33361 ctggccaaca agcttgcgtt tgaagcgatg agccgacttg tcgataacat tgaagacgcc
    33421 atagacacca ggagtagcgg cagtatacat ataggaggat gacttagtca ctctctcatt
    33481 gagatatata tctttggagt atcagcccaa taaagtaata agaaagagac tcaaatgaag
    33541 tcgccattac cttggactgc cttgagcgag ctgaacacaa gcttgtttgg ccccagccgt
    33601 agtacagggc ctatgcgacg cgttagttgc caaaccgatg tagacaacta agaaggttta
    33661 cttgccatat ttcagatggt cttgccgtgt tcggacgtga aggctcatcg acaaagcgta
    33721 gaaacctgag taggcatcgg atagctttgc aaacaaaggc ccggggtatc ctctcaatgg
    33781 atgcaatact aatcgatagc cgaatagcag taatagctgc tctaatagtg agacacaacg
    33841 tgattggacc gttactgtca gctactgcac ttacataggt aaaaaccgag gcagtggtat
    33901 atcttactac cacgaaaaag aggccaaaga gtcccatttt gatagtcatg tgtcgcgttc
    33961 tgctgaatga ggccgagtat gtaacactta ggcttatgta ccgatcgtga acactttact
    34021 ctctcgcgta acgatgggta atcagagcac taaagatcga tacaatgttc tgatgtggat
    34081 atcactctcg ccctgcgaca ggcaaggctg cactgtgagg cgatggggcc atgctgcgaa
    34141 aggcacgtga aggaaaggta gtatcggtcc tgagtctggc aatattttac gactgagaca
    34201 aacatcagct ggaagctgtc cccggtaagc cgccatcatc tcatatcacc ccatttttgg
    34261 atagatctgc atcaagtcat caggtttcgc ttgcaagcag tgcaagggat ccttcctttg
    34321 tcctccgccc cccccccc
//
