# Supplementary material for: Genome sequencing and physiological characterization of three Neoarthrinium moseri strains
Source: BMC Microbiol. 2025 Aug 21;25:526. doi: 10.1186/s12866-025-04274-z (PMC12369201; doi:10.1186/s12866-025-04274-z)
Supplement: Supplementary file 16 — Supplementary Material 16. [file 12866_2025_4274_MOESM16_ESM.zip › BiGSLICE/input/Nmoseri/TUCIM5799/JAFIMR010000022.1.region001.gbk]

LOCUS       JAFIMR010000022        47394 bp    DNA     linear   PLN 06-APR-2022
DEFINITION  Neoarthrinium moseri strain TUCIM 5799
            scaffold22_Wmoseri_TUCIM_5799, whole genome shotgun sequence.
ACCESSION   JAFIMR010000022
VERSION     JAFIMR010000022.1
KEYWORDS    .
SOURCE      Neoarthrinium moseri
  ORGANISM  Neoarthrinium moseri
            Eukaryota; Fungi; Dikarya; Ascomycota; Pezizomycotina;
            Sordariomycetes; Xylariomycetidae; Xylariomycetidae incertae sedis;
            Neoarthrinium.
COMMENT     ##antiSMASH-Data-START##
            Version      :: 7.1.0
            Run date     :: 2023-12-04 11:58:05
            NOTE: This is a single region extracted from a larger record!
            Orig. start  :: 102532
            Orig. end    :: 149926
            ##antiSMASH-Data-END##
FEATURES             Location/Qualifiers
     protocluster    1..47394
                     /aStool="rule-based-clusters"
                     /category="PKS"
                     /contig_edge="False"
                     /core_location="[20000:27394]"
                     /cutoff="20000"
                     /detection_rule="cds(PKS_AT and (PKS_KS or ene_KS or mod_KS
                     or hyb_KS or itr_KS or tra_KS))"
                     /neighbourhood="20000"
                     /product="T1PKS"
                     /protocluster_number="1"
                     /tool="antismash"
     proto_core      20001..27394
                     /aStool="rule-based-clusters"
                     /tool="antismash"
                     /cutoff="20000"
                     /detection_rule="cds(PKS_AT and (PKS_KS or ene_KS or mod_KS
                     or hyb_KS or itr_KS or tra_KS))"
                     /neighbourhood="20000"
                     /product="T1PKS"
                     /protocluster_number="1"
     cand_cluster    1..47394
                     /SMILES="C([*])C(-O)"
                     /candidate_cluster_number="1"
                     /contig_edge="False"
                     /detection_rules="cds(PKS_AT and (PKS_KS or ene_KS or
                     mod_KS or hyb_KS or itr_KS or tra_KS))"
                     /kind="single"
                     /product="T1PKS"
                     /protoclusters="1"
                     /tool="antismash"
     region          1..47394
                     /candidate_cluster_numbers="1"
                     /contig_edge="False"
                     /product="T1PKS"
                     /region_number="1"
                     /rules="cds(PKS_AT and (PKS_KS or ene_KS or mod_KS or
                     hyb_KS or itr_KS or tra_KS))"
                     /tool="antismash"
     gene            complement(4945..5445)
                     /locus_tag="JX265_008149"
     mRNA            complement(join(4945..4988,5256..5445))
                     /locus_tag="JX265_008149"
                     /product="hypothetical protein"
     CDS             complement(join(4945..4988,5256..5445))
                     /codon_start=1
                     /locus_tag="JX265_008149"
                     /product="hypothetical protein"
                     /protein_id="KAI1865102.1"
                     /transl_table=1
                     /translation="MSNPTPAFWSGPLRYIRWSARERPAYLWSVFIGGAGLAMLATVPP
                     IQKRLGYERAKPIPMTYPIPAGPRKQLSGYDD"
     gene            6308..7980
                     /locus_tag="JX265_008150"
     mRNA            join(6308..6449,6544..6654,6785..7497,7558..7980)
                     /locus_tag="JX265_008150"
                     /product="hypothetical protein"
     CDS             join(6308..6449,6544..6654,6785..7497,7558..7980)
                     /codon_start=1
                     /locus_tag="JX265_008150"
                     /product="hypothetical protein"
                     /protein_id="KAI1865103.1"
                     /transl_table=1
                     /translation="MRSLISFVLLLLAAVASAISVTGERLLVVLDDVAEKAAYSKFFGD
                     LDGRGYKITYETPKSESLSLFKLGEREYDHIVFLPTKAKGLGPSLTPAILLQFINAEGN
                     ILVALSSKNPAPTSIVSTLLELDVHLPPDRSGLVVDHFNYDVSSAAEKHDVVLLPAPGA
                     LRSDVKDFFSPDAPNGELLAFPSGLGQTLGSGALLTPILRAPNTAYSYDPKEQAESVDD
                     LFASGKQLSLVTSVQARNSARLTVVGSADMLSDKWFDAKVKKSGDKSSVATLNREFAKR
                     VSAWTFHEIGVLRVNWIEHHLNEEGQSNQSNPKIYRIKNDVTYSISLSEYAWDSWTAFT
                     VPANDVLQLEFSMLSPFHRLPLKPVLSSPDSTTFSASFKLPDQHGIFNFKINHKRPFYT
                     NVEEKNTVSVRHFAHDEWPRSWVISGAWPWITGIGATVVGWLAFVAIWLYSKPVAGGET
                     KKTR"
     PFAM_domain     join(6380..6449,6544..6654,6785..7497,7558..7944)
                     /aSDomain="DDOST_48kD"
                     /aSTool="clusterhmmer"
                     /database="35.0"
                     /db_xref="PF03345.17"
                     /db_xref="GO:0005789"
                     /db_xref="GO:0018279"
                     /description="Oligosaccharyltransferase 48 kDa subunit
                     beta"
                     /detection="hmmscan"
                     /domain_id="clusterhmmer_JX265_008150_0001"
                     /evalue="2.20E-163"
                     /gene_ontologies="GO:0005789: endoplasmic reticulum
                     membrane"
                     /gene_ontologies="GO:0018279: protein N-linked
                     glycosylation via asparagine"
                     /label="JX265_008150"
                     /locus_tag="JX265_008150"
                     /protein_end="451"
                     /protein_start="24"
                     /score="543.9"
                     /tool="antismash"
                     /translation="RLLVVLDDVAEKAAYSKFFGDLDGRGYKITYETPKSESLSLFKLG
                     EREYDHIVFLPTKAKGLGPSLTPAILLQFINAEGNILVALSSKNPAPTSIVSTLLELDV
                     HLPPDRSGLVVDHFNYDVSSAAEKHDVVLLPAPGALRSDVKDFFSPDAPNGELLAFPSG
                     LGQTLGSGALLTPILRAPNTAYSYDPKEQAESVDDLFASGKQLSLVTSVQARNSARLTV
                     VGSADMLSDKWFDAKVKKSGDKSSVATLNREFAKRVSAWTFHEIGVLRVNWIEHHLNEE
                     GQSNQSNPKIYRIKNDVTYSISLSEYAWDSWTAFTVPANDVLQLEFSMLSPFHRLPLKP
                     VLSSPDSTTFSASFKLPDQHGIFNFKINHKRPFYTNVEEKNTVSVRHFAHDEWPRSWVI
                     SGAWPWITGIGATVVGWLAFVAIWLYSK"
     gene            complement(8683..11489)
                     /locus_tag="JX265_008151"
     mRNA            complement(join(8683..9666,9800..10866,11150..11489))
                     /locus_tag="JX265_008151"
                     /product="hypothetical protein"
     CDS             complement(join(8683..9666,9800..10866,11150..11489))
                     /codon_start=1
                     /locus_tag="JX265_008151"
                     /product="hypothetical protein"
                     /protein_id="KAI1865104.1"
                     /transl_table=1
                     /translation="MVFNRKRGVQEEITPYVVGYDAETTGVESLNTLKYWEQQHKLDPN
                     LPLEDLDEIDGVLAEGNCEKGAEVEAALLEDNSPYPEVRATVRNYDVDLPANTIRAWVI
                     GLVLCTLGSAVNMLFSLRNPSVVITTWIIQLIAYPIGRGWDLIFPDKQFEVFGLKFNFR
                     PGRFNFKEHVVIVCMSNAAYGGGVLYATDVLLAQQIYYGQHFGWAFQLLLGITTLCTGY
                     GLAGLARRFLVWPAAMIWPSDLVNASLFYTLHDHSPSDPERTNGWSIGRYKYFLIVFCG
                     AFVLYWFPGWIFQGLSYFTFVCWAAPDNIVINKIFGGLHGYGIIPTTLDWSIVSGYFGS
                     PLIPPFYALANTVAGVIVFFIFISMGIHFSGYWYSDYFVVQSSNAFDNTGEVYDVTRIL
                     NENLMFDEEKYKAYSPLFLSTQFALAYGLAFAAVAAVIVHVILYHGREIKEQFKMARHQ
                     EDDVHMRLMKKYRDAEDWWYAALFVIMLGLSFAVCCAWPTGFPWWAYIVCILIPMIWTI
                     PIGIIQAVTNIQLGLNVLTEYIVGYMLPGRPIAMMMFKNYGYLAMSQALYFAQDLKLGH
                     YMKVPPRVMFWSQLVASIWSAVVQIAVMNWALGTIPQICTDDQPNSFTCPGGKVYFTAS
                     IIWGAIGPARMFSGEALYSSLQWFWIVGAVAPVVTWFLARRSPRSVFRYFNMPLFFGGS
                     GFIPPATTYGYLCWGLYGMIFNYFIKRRWTGWWMHYNYITSAALDCGLIVATVIIFFTL
                     YLTKVTPPQWFGNYDVFDTWDQRGLAIKTFVAQGETFGPKTWP"
     aSDomain        complement(join(8800..9666,9800..10866,11150..11267))
                     /aSDomain="TIGR00727"
                     /aSTool="tigrfam"
                     /description="ISP4_OPT: small oligopeptide transporter, OPT
                     family"
                     /detection="hmmscan"
                     /domain_id="TIGRFam_JX265_008151_0001"
                     /evalue="1.20E-259"
                     /identifier="TIGR00727"
                     /label="JX265_008151"
                     /locus_tag="JX265_008151"
                     /protein_end="758"
                     /protein_start="74"
                     /score="861.6"
                     /tool="antismash"
                     /translation="EDNSPYPEVRATVRNYDVDLPANTIRAWVIGLVLCTLGSAVNMLF
                     SLRNPSVVITTWIIQLIAYPIGRGWDLIFPDKQFEVFGLKFNFRPGRFNFKEHVVIVCM
                     SNAAYGGGVLYATDVLLAQQIYYGQHFGWAFQLLLGITTLCTGYGLAGLARRFLVWPAA
                     MIWPSDLVNASLFYTLHDHSPSDPERTNGWSIGRYKYFLIVFCGAFVLYWFPGWIFQGL
                     SYFTFVCWAAPDNIVINKIFGGLHGYGIIPTTLDWSIVSGYFGSPLIPPFYALANTVAG
                     VIVFFIFISMGIHFSGYWYSDYFVVQSSNAFDNTGEVYDVTRILNENLMFDEEKYKAYS
                     PLFLSTQFALAYGLAFAAVAAVIVHVILYHGREIKEQFKMARHQEDDVHMRLMKKYRDA
                     EDWWYAALFVIMLGLSFAVCCAWPTGFPWWAYIVCILIPMIWTIPIGIIQAVTNIQLGL
                     NVLTEYIVGYMLPGRPIAMMMFKNYGYLAMSQALYFAQDLKLGHYMKVPPRVMFWSQLV
                     ASIWSAVVQIAVMNWALGTIPQICTDDQPNSFTCPGGKVYFTASIIWGAIGPARMFSGE
                     ALYSSLQWFWIVGAVAPVVTWFLARRSPRSVFRYFNMPLFFGGSGFIPPATTYGYLCWG
                     LYGMIFNYFIKRRWTGWWMHYNYITSAALDCGLIVATVIIFFTLYLTKV"
     aSDomain        complement(join(8815..9666,9800..10866,11150..11249))
                     /aSDomain="TIGR00728"
                     /aSTool="tigrfam"
                     /description="OPT_sfam: oligopeptide transporter, OPT
                     superfamily"
                     /detection="hmmscan"
                     /domain_id="TIGRFam_JX265_008151_0002"
                     /evalue="7.10E-196"
                     /identifier="TIGR00728"
                     /label="JX265_008151"
                     /locus_tag="JX265_008151"
                     /protein_end="753"
                     /protein_start="80"
                     /score="650.6"
                     /tool="antismash"
                     /translation="PEVRATVRNYDVDLPANTIRAWVIGLVLCTLGSAVNMLFSLRNPS
                     VVITTWIIQLIAYPIGRGWDLIFPDKQFEVFGLKFNFRPGRFNFKEHVVIVCMSNAAYG
                     GGVLYATDVLLAQQIYYGQHFGWAFQLLLGITTLCTGYGLAGLARRFLVWPAAMIWPSD
                     LVNASLFYTLHDHSPSDPERTNGWSIGRYKYFLIVFCGAFVLYWFPGWIFQGLSYFTFV
                     CWAAPDNIVINKIFGGLHGYGIIPTTLDWSIVSGYFGSPLIPPFYALANTVAGVIVFFI
                     FISMGIHFSGYWYSDYFVVQSSNAFDNTGEVYDVTRILNENLMFDEEKYKAYSPLFLST
                     QFALAYGLAFAAVAAVIVHVILYHGREIKEQFKMARHQEDDVHMRLMKKYRDAEDWWYA
                     ALFVIMLGLSFAVCCAWPTGFPWWAYIVCILIPMIWTIPIGIIQAVTNIQLGLNVLTEY
                     IVGYMLPGRPIAMMMFKNYGYLAMSQALYFAQDLKLGHYMKVPPRVMFWSQLVASIWSA
                     VVQIAVMNWALGTIPQICTDDQPNSFTCPGGKVYFTASIIWGAIGPARMFSGEALYSSL
                     QWFWIVGAVAPVVTWFLARRSPRSVFRYFNMPLFFGGSGFIPPATTYGYLCWGLYGMIF
                     NYFIKRRWTGWWMHYNYITSAALDCGLIVATVIIFFTL"
     PFAM_domain     complement(join(8818..9666,9800..10866,11150..11201))
                     /aSDomain="OPT"
                     /aSTool="clusterhmmer"
                     /database="35.0"
                     /db_xref="PF03169.18"
                     /db_xref="GO:0035673"
                     /description="OPT oligopeptide transporter protein"
                     /detection="hmmscan"
                     /domain_id="clusterhmmer_JX265_008151_0002"
                     /evalue="2.10E-189"
                     /gene_ontologies="GO:0035673: oligopeptide transmembrane
                     transporter activity"
                     /label="JX265_008151"
                     /locus_tag="JX265_008151"
                     /protein_end="752"
                     /protein_start="96"
                     /score="631.3"
                     /tool="antismash"
                     /translation="NTIRAWVIGLVLCTLGSAVNMLFSLRNPSVVITTWIIQLIAYPIG
                     RGWDLIFPDKQFEVFGLKFNFRPGRFNFKEHVVIVCMSNAAYGGGVLYATDVLLAQQIY
                     YGQHFGWAFQLLLGITTLCTGYGLAGLARRFLVWPAAMIWPSDLVNASLFYTLHDHSPS
                     DPERTNGWSIGRYKYFLIVFCGAFVLYWFPGWIFQGLSYFTFVCWAAPDNIVINKIFGG
                     LHGYGIIPTTLDWSIVSGYFGSPLIPPFYALANTVAGVIVFFIFISMGIHFSGYWYSDY
                     FVVQSSNAFDNTGEVYDVTRILNENLMFDEEKYKAYSPLFLSTQFALAYGLAFAAVAAV
                     IVHVILYHGREIKEQFKMARHQEDDVHMRLMKKYRDAEDWWYAALFVIMLGLSFAVCCA
                     WPTGFPWWAYIVCILIPMIWTIPIGIIQAVTNIQLGLNVLTEYIVGYMLPGRPIAMMMF
                     KNYGYLAMSQALYFAQDLKLGHYMKVPPRVMFWSQLVASIWSAVVQIAVMNWALGTIPQ
                     ICTDDQPNSFTCPGGKVYFTASIIWGAIGPARMFSGEALYSSLQWFWIVGAVAPVVTWF
                     LARRSPRSVFRYFNMPLFFGGSGFIPPATTYGYLCWGLYGMIFNYFIKRRWTGWWMHYN
                     YITSAALDCGLIVATVIIFFT"
     gene            complement(12864..13439)
                     /locus_tag="JX265_008152"
     mRNA            complement(join(12864..13252,13310..13439))
                     /locus_tag="JX265_008152"
                     /product="hypothetical protein"
     CDS             complement(join(12864..13252,13310..13439))
                     /codon_start=1
                     /locus_tag="JX265_008152"
                     /product="hypothetical protein"
                     /protein_id="KAI1865105.1"
                     /transl_table=1
                     /translation="MGSEVTELHEDACYVALTHDHLNPQTIMDRVRSPQAGAIVMFAGT
                     TRDNFAGKPVKELQYSAYNALALRTMLSICKGIHQKHGLKGIAMVHRLGTVPIGEESIL
                     IAVSSPHRQAAWKAGEEALEECKSRVEVWKREEFEGEDGIWRANRDGVQGEKIAPSDPT
                     IPAHHDSSA"
     PFAM_domain     complement(join(12996..13252,13310..13391))
                     /aSDomain="MoaE"
                     /aSTool="clusterhmmer"
                     /database="35.0"
                     /db_xref="PF02391.20"
                     /db_xref="GO:0006777"
                     /description="MoaE protein"
                     /detection="hmmscan"
                     /domain_id="clusterhmmer_JX265_008152_0003"
                     /evalue="1.60E-39"
                     /gene_ontologies="GO:0006777: Mo-molybdopterin cofactor
                     biosynthetic process"
                     /label="JX265_008152"
                     /locus_tag="JX265_008152"
                     /protein_end="129"
                     /protein_start="16"
                     /score="134.7"
                     /tool="antismash"
                     /translation="LTHDHLNPQTIMDRVRSPQAGAIVMFAGTTRDNFAGKPVKELQYS
                     AYNALALRTMLSICKGIHQKHGLKGIAMVHRLGTVPIGEESILIAVSSPHRQAAWKAGE
                     EALEECKSR"
     gene            13942..16406
                     /locus_tag="JX265_008153"
     mRNA            join(13942..14035,14111..14457,14530..14602,14652..14833,
                     14888..14948,15004..16406)
                     /locus_tag="JX265_008153"
                     /product="hypothetical protein"
     CDS             join(13942..14035,14111..14457,14530..14602,14652..14833,
                     14888..14948,15004..16406)
                     /codon_start=1
                     /locus_tag="JX265_008153"
                     /product="hypothetical protein"
                     /protein_id="KAI1865106.1"
                     /transl_table=1
                     /translation="MYDDPDYPSRDRDQYRRRSPSSRDQPHRPRHDSSRSPGRNRADDP
                     RRPDRHHAYSDQNHGGRYDRDRSDAYRRRESPGYGRDARSPDHHRGRDYRGDRGQRSPR
                     DHSPYASPDDDGYYREGGYRSGPGRPHHTLKLDDVPGSMSAQEVEDALWDLGAKDLVEL
                     RLKSDDRSGDRRCYAFAEFRTDEDAIDFLERYYPTLQLTATDGSRARVPIAYSRDRRPP
                     PKSDDWQCTMCHFENFSRRATCKQCKAPRSSENVAEMQLDGISDECPQQAPSQFLVVRN
                     LPPSVSETTLATGIKKLYVAKEDEPKQPAGAPTKLKSTAPVGNTSGLGAKAGSLARVFV
                     IRDRQSDVTCRYGFAEFSSLDDARAAMAKFNASPQFTIGSKPVSIAYIHSGVFIPYLKP
                     ASEQDSRFTFVATHNPSLRLSYWNPTVYASEFTVFNEGLYEEATVEKAATDQSSSAAKD
                     SKKRKADRELAAPGGKKTIAMAPQLAMWANKHAELRGGHKNSNQSSVDEKKPPVTGPNS
                     LGAVSDLSVSSAPQTVTTSYADLDKLCCLLCRRKFISEPSLRRHEHLSDLHKKNLEDDA
                     LIEKATRDLKALGKEPVSNYRDRAKERRTAYQQPNKPKPHVPRKPKQPSKENDHTAPSK
                     PAISKGAGLLAKMGWNSGSGLGAEGEGRTKIIETMAYTPGVGLGAEGGKIGDAAEEAAR
                     NTKNDYSDFVAKAKDKARQRYEQMG"
     PFAM_domain     join(14807..14833,14888..14947)
                     /aSDomain="zf-RanBP"
                     /aSTool="clusterhmmer"
                     /database="35.0"
                     /db_xref="PF00641.21"
                     /description="Zn-finger in Ran binding protein and others"
                     /detection="hmmscan"
                     /domain_id="clusterhmmer_JX265_008153_0004"
                     /evalue="3.70E-06"
                     /label="JX265_008153"
                     /locus_tag="JX265_008153"
                     /protein_end="252"
                     /protein_start="223"
                     /score="26.3"
                     /tool="antismash"
                     /translation="KSDDWQCTMCHFENFSRRATCKQCKAPRS"
     PFAM_domain     16161..16289
                     /aSDomain="G-patch"
                     /aSTool="clusterhmmer"
                     /database="35.0"
                     /db_xref="PF01585.26"
                     /db_xref="GO:0003676"
                     /description="G-patch domain"
                     /detection="hmmscan"
                     /domain_id="clusterhmmer_JX265_008153_0005"
                     /evalue="4.20E-08"
                     /gene_ontologies="GO:0003676: nucleic acid binding"
                     /label="JX265_008153"
                     /locus_tag="JX265_008153"
                     /protein_end="681"
                     /protein_start="638"
                     /score="33.1"
                     /tool="antismash"
                     /translation="SKGAGLLAKMGWNSGSGLGAEGEGRTKIIETMAYTPGVGLGAE"
     gene            complement(16731..18459)
                     /locus_tag="JX265_008154"
     mRNA            complement(join(16731..17675,17765..18051,18144..18459))
                     /locus_tag="JX265_008154"
                     /product="hypothetical protein"
     CDS             complement(join(16731..17675,17765..18051,18144..18459))
                     /codon_start=1
                     /locus_tag="JX265_008154"
                     /product="hypothetical protein"
                     /protein_id="KAI1865107.1"
                     /transl_table=1
                     /translation="MKFNSALLAGFTAGSTVAAQKVVPLGVRRSNDQPLSVHKRATFAQ
                     NLNNNITGAAYYANVAIGTPPQNVSLILDTGSSDVWVVSRDADLCQDASDQQYYGFCLA
                     TYEPSDSSSYKMVDQSFSIRYADRTRAVGDYFKDDFHVAGTTIKQLQMGLGINTTIPSG
                     IMGIGFASNVASETPYPNIMDVFLSDGLIGSKAYSLYLNDYDSSTGTILFGGIDTEKYI
                     GKLGALNIQEDATSGSITSFTVALSSFKMNVNGSTVYQESDPLPVILDSGTTLSYLPSE
                     LVSRIYQTLDAYDDTMGVMASGSVYVDCKYLGQNISLDFQFGGSDGPVINVPVDEVIFN
                     NVARLQDLGLALPADLPFDNVCTLGVMASEGIYLLGDTFLRSAYVVYDLSNQQIALAQA
                     NLNSTKSNIIEITNSSTTIPDATGVASQVTVTQTATGLPGVGGGSGTTSGGPSGTASGS
                     NVPTTTTTGSSTGTESGATSSTANAGPRNVPAPKWEALAVAGLAGLGVLTGGMILAI"
     PFAM_domain     complement(join(17082..17675,17765..18051,18144..18297))
                     /aSDomain="Asp"
                     /aSTool="clusterhmmer"
                     /database="35.0"
                     /db_xref="PF00026.26"
                     /description="Eukaryotic aspartyl protease"
                     /detection="hmmscan"
                     /domain_id="clusterhmmer_JX265_008154_0006"
                     /evalue="9.70E-64"
                     /label="JX265_008154"
                     /locus_tag="JX265_008154"
                     /protein_end="399"
                     /protein_start="54"
                     /score="215.9"
                     /tool="antismash"
                     /translation="AYYANVAIGTPPQNVSLILDTGSSDVWVVSRDADLCQDASDQQYY
                     GFCLATYEPSDSSSYKMVDQSFSIRYADRTRAVGDYFKDDFHVAGTTIKQLQMGLGINT
                     TIPSGIMGIGFASNVASETPYPNIMDVFLSDGLIGSKAYSLYLNDYDSSTGTILFGGID
                     TEKYIGKLGALNIQEDATSGSITSFTVALSSFKMNVNGSTVYQESDPLPVILDSGTTLS
                     YLPSELVSRIYQTLDAYDDTMGVMASGSVYVDCKYLGQNISLDFQFGGSDGPVINVPVD
                     EVIFNNVARLQDLGLALPADLPFDNVCTLGVMASEGIYLLGDTFLRSAYVVYDLSNQQI
                     ALAQA"
     gene            complement(20001..27394)
                     /locus_tag="JX265_008155"
     mRNA            complement(join(20001..21478,21533..25757,25814..25966,
                     26020..26200,26262..26506,26567..26769,26824..26889,
                     26944..27031,27093..27149,27281..27394))
                     /locus_tag="JX265_008155"
                     /product="hypothetical protein"
     CDS             complement(join(20001..21478,21533..25757,25814..25966,
                     26020..26200,26262..26506,26567..26769,26824..26889,
                     26944..27031,27093..27149,27281..27394))
                     /NRPS_PKS="Domain: PKS_KS(Iterative-KS) (43-403). E-value:
                     7.7e-148. Score: 484.7. Matches aSDomain:
                     nrpspksdomains_JX265_008155_PKS_KS.1"
                     /NRPS_PKS="Domain: PKS_AT (556-907). E-value: 2.3e-88.
                     Score: 288.3. Matches aSDomain:
                     nrpspksdomains_JX265_008155_PKS_AT.1"
                     /NRPS_PKS="Domain: PKS_DH (979-1183). E-value: 3.1e-20.
                     Score: 65.1. Matches aSDomain:
                     nrpspksdomains_JX265_008155_PKS_DH.1"
                     /NRPS_PKS="Domain: PKS_ER (1558-1862). E-value: 5.4e-54.
                     Score: 175.3. Matches aSDomain:
                     nrpspksdomains_JX265_008155_PKS_ER.1"
                     /NRPS_PKS="Domain: PKS_KR (1894-2071). E-value: 5.2e-47.
                     Score: 152.0. Matches aSDomain:
                     nrpspksdomains_JX265_008155_PKS_KR.1"
                     /NRPS_PKS="Domain: PKS_PP (2180-2262). E-value: 3.7e-12.
                     Score: 38.3. Matches aSDomain:
                     nrpspksdomains_JX265_008155_PKS_PP.1"
                     /codon_start=1
                     /gene_functions="biosynthetic (rule-based-clusters) T1PKS:
                     PKS_AT"
                     /gene_functions="biosynthetic (rule-based-clusters) T1PKS:
                     itr_KS"
                     /gene_functions="biosynthetic-additional
                     (rule-based-clusters) adh_short"
                     /gene_functions="biosynthetic-additional
                     (rule-based-clusters) PP-binding"
                     /gene_functions="biosynthetic-additional (smcogs)
                     SMCOG1022:Beta-ketoacyl synthase (Score: 213.6; E-value:
                     8e-65)"
                     /gene_kind="biosynthetic"
                     /locus_tag="JX265_008155"
                     /product="hypothetical protein"
                     /protein_id="KAI1865108.1"
                     /sec_met_domain="itr_KS (E-value: 8.4e-152, bitscore:
                     499.5, seeds: 96, tool: rule-based-clusters)"
                     /sec_met_domain="PKS_AT (E-value: 8.4e-88, bitscore: 288.3,
                     seeds: 1682, tool: rule-based-clusters)"
                     /sec_met_domain="adh_short (E-value: 7.8e-41, bitscore:
                     133.7, seeds: 230, tool: rule-based-clusters)"
                     /sec_met_domain="PP-binding (E-value: 5.1e-06, bitscore:
                     20.7, seeds: 164, tool: rule-based-clusters)"
                     /transl_table=1
                     /translation="MDSQIQDGMEPIAIVGLGCRFPGDAITPQAYWDMMTRGICIRGAH
                     FLKQDVAAFDNSFFSIQAEEAKAVDPQQRMLLEVTVEALDSSGIDRAALRKSETGVWIG
                     SFVKDYEQIALRDPDNAPLYGATGNGIAIMSNRISYFLDINGPSMTIDTGCSASLVCVH
                     NACQSLRTGEVDVGLAGGAGLILTPNTMMPMTALNFLSPDGKSYTFDARANGYGRGEGV
                     GIVVLKRLSDAIRDNDNIRGVIRGSRVNQDGRTPGNAEAQISNINSLYQRAGLGVDKTA
                     FVECHGTGTQAGDWRELKAVSTSLCRQRSVDKPIYVGSVKPNIGHLEGCAGVAGLIKGV
                     LSIEKGIIPKQINFESANPDIDFVACKVKVPIENTPWPVRGLRRASVNCFGFGGTNAHV
                     ILDDTAHYLAERGLSAHHNSAILDDIRDPSIPYGQIPEAIMSIKASVKEITHLARGSEV
                     PQRDHNAQVFVFSAHDQRALSCMLQDLADYLVKRTDDGSISSVFLEDLAYTLGCRRTKM
                     QWRTSIAASSVKELISKLKGADQSQYVRPSGEKSANIAFVFGGQGAQWHAMGRELLGCD
                     IYRESIVAASKYMSEKLGSNFSLVAELLKDEKDSQIDRHEISQPATTAIQVALVDFLVH
                     HCGVIPSSVVGHSSGEIAAAYAKGAITREAAWALAYQRGSRAKPIPSEGYGATTEGRML
                     AVGLPQSEVSQYLAIVGERRVVVACINSPQSVTLSGDANAIFEVQKLLEADGVFNRILK
                     VDIAYHSHHMFRGAAHYHNAISHFMPRQPTRKPKGHPHKLGKLLVRTDIGPSTEQSGDT
                     SQKVHHEDYCVMYSSVTGQPVDWEHLTPEYWMINMVSPVYFSDAVLQMMSREDGKKPDV
                     ILELGPHASLQSPIKQILDAHTRGRSQPPYFSMFRRKDDAAISALQTIGHLWSYGCEIS
                     MLWAVMRNVQLRRPKLLVDLPKYPWNHGNLHWHESHLSRANRLQVHGRYDLVGRPREDS
                     TPFQPRWRGFLRIHENPWIEHHQVQKAIIYPAAGMVAMVIEGAKQIASEPSSGIEISRF
                     KIEKAMLVPATEHGLEYTLSMSKQDASQRPRARTPSCSGDISKSPAIYQFFIHSKPLDG
                     PWQQHGQGFVIIHSRLVSSEAVMDEQVKKQRTVTSQRYHKTYLEAASMCDDLILPQQLY
                     ENLDVVGMNYGPLFQNITSLSKRDNICSYAIRIPDTQSIMPARFEYPHTVHPATLDSVF
                     QTAFAFGGDYSMVPSYVGSLYVSLDPQLPIGAGKELVGYARADRRGSREANVTFVMGDQ
                     SWKSANRDSMQDPIVIVKDMTFTALTSSPENKGDFLPNHHNLCSEFVWEDISSPSRDKL
                     ESGNKVHLPGGTLLLMPPITSPSLAQLCRQISERIDCTSHTLESMKYVQELPAYCISLL
                     EILQDYQFIWNLSMEDFSTFRRLVNTTRGVFWITRGAQVESTNTRASLFQALARTIRSE
                     SPKKNIVTIDIDADMDIATAETCESIVSLFLTSSDSKRTSGKETEYALRGHRLLVSRLV
                     PMVSLNRLVERGNTPSAPVVQRMAQSGERSLRLKGRDLGKLESLYWDDGFDFEVPIAPD
                     SIKIKVLSTGLSALDTDIILGQGHGHSLGTDAYGIIEEIGRDVQGFDIGHRVIAISRGT
                     LRQRIVCPKTLVQKLPDEVTGPSVVLLPTSLAIADYALHTLVSLQRQRTVLIHSGAGPV
                     GQAAVRMAKQIGAKVLATVTNDQQRHILRHCHQLPDEWILDGNSLFLIESINQLTNNQG
                     VDVIFDLTTEHYESNRQCIASLGHIITLANQETRSLQAVDSNGKVFSYSVLDLPYLAKK
                     EPWRLDESVRSRCSTDIRKWTTPCCCFLDKYDYSQLPEAFESMAQDSQCDMAYCVPSKA
                     KQVPIVPRRVHPVAHHLRDDGTYVLAGQGGLGMQIARLLERNGTKNVALISRSGASSKE
                     SQATLSFLQNRGVNVKVVKVDICDKEALRSVVDDIKRTMPRIRGLFQCAATIRDAVFDN
                     MTYEDWQAAVRPKTTGSLNLYDLFPQDMDFFIFLSSSAGVIGTRGQANYAAGNAFQDAL
                     ARHISSRGIMRSVSIDLGPVLGAGMLAEDPTMLEKLKTSGFMPIRLQDFDCIIERAITG
                     FVDGDDRIPAQIVVGVGTGGLIRQNKPADPYWARTALFTHLNKVDLPPDTAESSTNIEG
                     SEQSVKALLSQAADEEGAQAIVTAGLSQVLARSMNMKAVDIDDAKSPNAYGVDSLVAIG
                     VRNWVYRECDVDVSVFEILSDTSIAELSATIVDRSALHDAR"
     aSDomain        complement(20025..20270)
                     /aSDomain="PKS_PP"
                     /aSTool="nrps_pks_domains"
                     /database="nrpspksdomains.hmm"
                     /detection="hmmscan"
                     /domain_id="nrpspksdomains_JX265_008155_PKS_PP.1"
                     /evalue="3.70E-12"
                     /label="JX265_008155_PKS_PP.1"
                     /locus_tag="JX265_008155"
                     /protein_end="2262"
                     /protein_start="2180"
                     /score="38.3"
                     /tool="antismash"
                     /translation="AADEEGAQAIVTAGLSQVLARSMNMKAVDIDDAKSPNAYGVDSLV
                     AIGVRNWVYRECDVDVSVFEILSDTSIAELSATIVDR"
     aSModule        complement(20025..27134)
                     /complete
                     /domains="nrpspksdomains_JX265_008155_PKS_KS.1"
                     /domains="nrpspksdomains_JX265_008155_PKS_AT.1"
                     /domains="nrpspksdomains_JX265_008155_PKS_DH.1"
                     /domains="nrpspksdomains_JX265_008155_PKS_ER.1"
                     /domains="nrpspksdomains_JX265_008155_PKS_KR.1"
                     /domains="nrpspksdomains_JX265_008155_PKS_PP.1"
                     /iterative
                     /locus_tags="JX265_008155"
                     /monomer_pairings="pk -> pk"
                     /tool="antismash"
                     /type="pks"
     aSDomain        complement(20598..21128)
                     /ASF="KR domain putatively catalyzing D-configuration
                     product formation"
                     /ASF="catalytic triad S,Y,N found: True"
                     /aSDomain="PKS_KR"
                     /aSTool="nrps_pks_domains"
                     /database="nrpspksdomains.hmm"
                     /detection="hmmscan"
                     /domain_id="nrpspksdomains_JX265_008155_PKS_KR.1"
                     /evalue="5.20E-47"
                     /label="JX265_008155_PKS_KR.1"
                     /locus_tag="JX265_008155"
                     /protein_end="2071"
                     /protein_start="1894"
                     /score="152.0"
                     /specificity="KR activity: active"
                     /specificity="KR stereochemistry: (unknown)"
                     /tool="antismash"
                     /translation="GTYVLAGQGGLGMQIARLLERNGTKNVALISRSGASSKESQATLS
                     FLQNRGVNVKVVKVDICDKEALRSVVDDIKRTMPRIRGLFQCAATIRDAVFDNMTYEDW
                     QAAVRPKTTGSLNLYDLFPQDMDFFIFLSSSAGVIGTRGQANYAAGNAFQDALARHISS
                     RGIMRSVSIDLGPV"
     PFAM_domain     complement(20598..21128)
                     /aSDomain="KR"
                     /aSTool="clusterhmmer"
                     /database="35.0"
                     /db_xref="PF08659.13"
                     /description="KR domain"
                     /detection="hmmscan"
                     /domain_id="clusterhmmer_JX265_008155_0012"
                     /evalue="1.40E-52"
                     /label="JX265_008155"
                     /locus_tag="JX265_008155"
                     /protein_end="2071"
                     /protein_start="1894"
                     /score="178.3"
                     /tool="antismash"
                     /translation="GTYVLAGQGGLGMQIARLLERNGTKNVALISRSGASSKESQATLS
                     FLQNRGVNVKVVKVDICDKEALRSVVDDIKRTMPRIRGLFQCAATIRDAVFDNMTYEDW
                     QAAVRPKTTGSLNLYDLFPQDMDFFIFLSSSAGVIGTRGQANYAAGNAFQDALARHISS
                     RGIMRSVSIDLGPV"
     CDS_motif       complement(20649..20753)
                     /aSTool="nrps_pks_domains"
                     /database="abmotifs"
                     /detection="hmmscan"
                     /domain_id="nrpspksmotif_JX265_008155_0011"
                     /evalue="8.30E-20"
                     /label="PKSI-KR_m4"
                     /locus_tag="JX265_008155"
                     /protein_end="2054"
                     /protein_start="2019"
                     /score="63.4"
                     /tool="antismash"
                     /translation="MDFFIFLSSSAGVIGTRGQANYAAGNAFQDALARH"
     CDS_motif       complement(21030..21125)
                     /aSTool="nrps_pks_domains"
                     /database="abmotifs"
                     /detection="hmmscan"
                     /domain_id="nrpspksmotif_JX265_008155_0010"
                     /evalue="2.50E-06"
                     /label="PKSI-KR_m1"
                     /locus_tag="JX265_008155"
                     /protein_end="1927"
                     /protein_start="1895"
                     /score="20.1"
                     /tool="antismash"
                     /translation="TYVLAGQGGLGMQIARLLERNGTKNVALISRS"
     aSDomain        complement(join(21225..21478,21533..22190))
                     /ASF="ER domain putatively catalyzing 2R-configuration
                     product formation"
                     /aSDomain="PKS_ER"
                     /aSTool="nrps_pks_domains"
                     /database="nrpspksdomains.hmm"
                     /detection="hmmscan"
                     /domain_id="nrpspksdomains_JX265_008155_PKS_ER.1"
                     /evalue="5.40E-54"
                     /label="JX265_008155_PKS_ER.1"
                     /locus_tag="JX265_008155"
                     /protein_end="1862"
                     /protein_start="1558"
                     /score="175.3"
                     /tool="antismash"
                     /translation="GKLESLYWDDGFDFEVPIAPDSIKIKVLSTGLSALDTDIILGQGH
                     GHSLGTDAYGIIEEIGRDVQGFDIGHRVIAISRGTLRQRIVCPKTLVQKLPDEVTGPSV
                     VLLPTSLAIADYALHTLVSLQRQRTVLIHSGAGPVGQAAVRMAKQIGAKVLATVTNDQQ
                     RHILRHCHQLPDEWILDGNSLFLIESINQLTNNQGVDVIFDLTTEHYESNRQCIASLGH
                     IITLANQETRSLQAVDSNGKVFSYSVLDLPYLAKKEPWRLDESVRSRCSTDIRKWTTPC
                     CCFLDKYDYSQLPEAFESMAQDS"
     CDS_motif       complement(21750..21806)
                     /aSTool="nrps_pks_domains"
                     /database="abmotifs"
                     /detection="hmmscan"
                     /domain_id="nrpspksmotif_JX265_008155_0009"
                     /evalue="1.10E-08"
                     /label="PKSI-ER_m5"
                     /locus_tag="JX265_008155"
                     /protein_end="1705"
                     /protein_start="1686"
                     /score="27.4"
                     /tool="antismash"
                     /translation="TVLIHSGAGPVGQAAVRMA"
     CDS_motif       complement(22197..22247)
                     /aSTool="nrps_pks_domains"
                     /database="abmotifs"
                     /detection="hmmscan"
                     /domain_id="nrpspksmotif_JX265_008155_0008"
                     /evalue="5.50E+01"
                     /label="PKSI-KR_m1"
                     /locus_tag="JX265_008155"
                     /protein_end="1556"
                     /protein_start="1539"
                     /score="-3.4"
                     /tool="antismash"
                     /translation="VQRMAQSGERSLRLKGR"
     PFAM_domain     complement(23028..23927)
                     /aSDomain="PS-DH"
                     /aSTool="clusterhmmer"
                     /database="35.0"
                     /db_xref="PF14765.9"
                     /description="Polyketide synthase dehydratase"
                     /detection="hmmscan"
                     /domain_id="clusterhmmer_JX265_008155_0011"
                     /evalue="1.20E-33"
                     /label="JX265_008155"
                     /locus_tag="JX265_008155"
                     /protein_end="1279"
                     /protein_start="979"
                     /score="116.8"
                     /tool="antismash"
                     /translation="DLVGRPREDSTPFQPRWRGFLRIHENPWIEHHQVQKAIIYPAAGM
                     VAMVIEGAKQIASEPSSGIEISRFKIEKAMLVPATEHGLEYTLSMSKQDASQRPRARTP
                     SCSGDISKSPAIYQFFIHSKPLDGPWQQHGQGFVIIHSRLVSSEAVMDEQVKKQRTVTS
                     QRYHKTYLEAASMCDDLILPQQLYENLDVVGMNYGPLFQNITSLSKRDNICSYAIRIPD
                     TQSIMPARFEYPHTVHPATLDSVFQTAFAFGGDYSMVPSYVGSLYVSLDPQLPIGAGKE
                     LVGYARADRRGSREANVTF"
     aSDomain        complement(23316..23927)
                     /ASF="catalytic triad H,G,P inconclusive"
                     /aSDomain="PKS_DH"
                     /aSTool="nrps_pks_domains"
                     /database="nrpspksdomains.hmm"
                     /detection="hmmscan"
                     /domain_id="nrpspksdomains_JX265_008155_PKS_DH.1"
                     /evalue="3.10E-20"
                     /label="JX265_008155_PKS_DH.1"
                     /locus_tag="JX265_008155"
                     /protein_end="1183"
                     /protein_start="979"
                     /score="65.1"
                     /tool="antismash"
                     /translation="DLVGRPREDSTPFQPRWRGFLRIHENPWIEHHQVQKAIIYPAAGM
                     VAMVIEGAKQIASEPSSGIEISRFKIEKAMLVPATEHGLEYTLSMSKQDASQRPRARTP
                     SCSGDISKSPAIYQFFIHSKPLDGPWQQHGQGFVIIHSRLVSSEAVMDEQVKKQRTVTS
                     QRYHKTYLEAASMCDDLILPQQLYENLDVVGMNYGPLFQNI"
     CDS_motif       complement(23769..23846)
                     /aSTool="nrps_pks_domains"
                     /database="abmotifs"
                     /detection="hmmscan"
                     /domain_id="nrpspksmotif_JX265_008155_0007"
                     /evalue="9.60E-08"
                     /label="PKSI-DH_m2"
                     /locus_tag="JX265_008155"
                     /protein_end="1032"
                     /protein_start="1006"
                     /score="24.6"
                     /tool="antismash"
                     /translation="WIEHHQVQKAIIYPAAGMVAMVIEGA"
     aSDomain        complement(24144..25196)
                     /ASF="Neither malonyl-CoA or methylmalonyl-CoA specific"
                     /ASF="found active site serine: True, scaffold matched
                     GHGE: True"
                     /aSDomain="PKS_AT"
                     /aSTool="nrps_pks_domains"
                     /database="nrpspksdomains.hmm"
                     /detection="hmmscan"
                     /domain_id="nrpspksdomains_JX265_008155_PKS_AT.1"
                     /evalue="2.30E-88"
                     /label="JX265_008155_PKS_AT.1"
                     /locus_tag="JX265_008155"
                     /protein_end="907"
                     /protein_start="556"
                     /score="288.3"
                     /specificity="substrate consensus: pk"
                     /specificity="PKS signature: Malonyl-CoA"
                     /specificity="Minowa: mxmal"
                     /tool="antismash"
                     /translation="VFGGQGAQWHAMGRELLGCDIYRESIVAASKYMSEKLGSNFSLVA
                     ELLKDEKDSQIDRHEISQPATTAIQVALVDFLVHHCGVIPSSVVGHSSGEIAAAYAKGA
                     ITREAAWALAYQRGSRAKPIPSEGYGATTEGRMLAVGLPQSEVSQYLAIVGERRVVVAC
                     INSPQSVTLSGDANAIFEVQKLLEADGVFNRILKVDIAYHSHHMFRGAAHYHNAISHFM
                     PRQPTRKPKGHPHKLGKLLVRTDIGPSTEQSGDTSQKVHHEDYCVMYSSVTGQPVDWEH
                     LTPEYWMINMVSPVYFSDAVLQMMSREDGKKPDVILELGPHASLQSPIKQILDAHTRGR
                     SQPPYFSMFRR"
     PFAM_domain     complement(24519..25199)
                     /aSDomain="Acyl_transf_1"
                     /aSTool="clusterhmmer"
                     /database="35.0"
                     /db_xref="PF00698.24"
                     /description="Acyl transferase domain"
                     /detection="hmmscan"
                     /domain_id="clusterhmmer_JX265_008155_0010"
                     /evalue="2.40E-38"
                     /label="JX265_008155"
                     /locus_tag="JX265_008155"
                     /protein_end="782"
                     /protein_start="555"
                     /score="132.6"
                     /tool="antismash"
                     /translation="FVFGGQGAQWHAMGRELLGCDIYRESIVAASKYMSEKLGSNFSLV
                     AELLKDEKDSQIDRHEISQPATTAIQVALVDFLVHHCGVIPSSVVGHSSGEIAAAYAKG
                     AITREAAWALAYQRGSRAKPIPSEGYGATTEGRMLAVGLPQSEVSQYLAIVGERRVVVA
                     CINSPQSVTLSGDANAIFEVQKLLEADGVFNRILKVDIAYHSHHMFRGAAHYHNAISHF
                     MPRQP"
     CDS_motif       complement(24843..24953)
                     /aSTool="nrps_pks_domains"
                     /database="abmotifs"
                     /detection="hmmscan"
                     /domain_id="nrpspksmotif_JX265_008155_0006"
                     /evalue="1.60E-08"
                     /label="PKSI-AT-M_m3"
                     /locus_tag="JX265_008155"
                     /protein_end="674"
                     /protein_start="637"
                     /score="26.5"
                     /tool="antismash"
                     /translation="GVIPSSVVGHSSGEIAAAYAKGAITREAAWALAYQRG"
     CDS_motif       complement(25146..25199)
                     /aSTool="nrps_pks_domains"
                     /database="abmotifs"
                     /detection="hmmscan"
                     /domain_id="nrpspksmotif_JX265_008155_0005"
                     /evalue="1.40E-06"
                     /label="PKSI-AT-mM_m1"
                     /locus_tag="JX265_008155"
                     /protein_end="573"
                     /protein_start="555"
                     /score="20.5"
                     /tool="antismash"
                     /translation="FVFGGQGAQWHAMGRELL"
     PFAM_domain     complement(join(25362..25757,25814..25849))
                     /aSDomain="KAsynt_C_assoc"
                     /aSTool="clusterhmmer"
                     /database="35.0"
                     /db_xref="PF16197.8"
                     /description="Ketoacyl-synthetase C-terminal extension"
                     /detection="hmmscan"
                     /domain_id="clusterhmmer_JX265_008155_0009"
                     /evalue="1.00E-14"
                     /label="JX265_008155"
                     /locus_tag="JX265_008155"
                     /protein_end="501"
                     /protein_start="357"
                     /score="55.1"
                     /tool="antismash"
                     /translation="NPDIDFVACKVKVPIENTPWPVRGLRRASVNCFGFGGTNAHVILD
                     DTAHYLAERGLSAHHNSAILDDIRDPSIPYGQIPEAIMSIKASVKEITHLARGSEVPQR
                     DHNAQVFVFSAHDQRALSCMLQDLADYLVKRTDDGSISSV"
     aSDomain        complement(join(25656..25757,25814..25966,26020..26200,
                     26262..26506,26567..26769,26824..26889,26944..27031,
                     27093..27134))
                     /ASF="found active site cysteine: True, scaffold matched
                     GSSS: False"
                     /ASF="found active site histidines: True"
                     /aSDomain="PKS_KS"
                     /aSTool="nrps_pks_domains"
                     /database="nrpspksdomains.hmm"
                     /detection="hmmscan"
                     /domain_id="nrpspksdomains_JX265_008155_PKS_KS.1"
                     /domain_subtypes="Iterative-KS"
                     /evalue="7.70E-148"
                     /label="JX265_008155_PKS_KS.1"
                     /locus_tag="JX265_008155"
                     /protein_end="403"
                     /protein_start="43"
                     /score="484.7"
                     /tool="antismash"
                     /translation="AHFLKQDVAAFDNSFFSIQAEEAKAVDPQQRMLLEVTVEALDSSG
                     IDRAALRKSETGVWIGSFVKDYEQIALRDPDNAPLYGATGNGIAIMSNRISYFLDINGP
                     SMTIDTGCSASLVCVHNACQSLRTGEVDVGLAGGAGLILTPNTMMPMTALNFLSPDGKS
                     YTFDARANGYGRGEGVGIVVLKRLSDAIRDNDNIRGVIRGSRVNQDGRTPGNAEAQISN
                     INSLYQRAGLGVDKTAFVECHGTGTQAGDWRELKAVSTSLCRQRSVDKPIYVGSVKPNI
                     GHLEGCAGVAGLIKGVLSIEKGIIPKQINFESANPDIDFVACKVKVPIENTPWPVRGLR
                     RASVNCFGFGGTNAHVILDD"
     PFAM_domain     complement(join(25856..25966,26020..26200,26262..26311))
                     /aSDomain="Ketoacyl-synt_C"
                     /aSTool="clusterhmmer"
                     /database="35.0"
                     /db_xref="PF02801.25"
                     /description="Beta-ketoacyl synthase, C-terminal domain"
                     /detection="hmmscan"
                     /domain_id="clusterhmmer_JX265_008155_0008"
                     /evalue="7.60E-29"
                     /label="JX265_008155"
                     /locus_tag="JX265_008155"
                     /protein_end="355"
                     /protein_start="241"
                     /score="100.2"
                     /tool="antismash"
                     /translation="GVIRGSRVNQDGRTPGNAEAQISNINSLYQRAGLGVDKTAFVECH
                     GTGTQAGDWRELKAVSTSLCRQRSVDKPIYVGSVKPNIGHLEGCAGVAGLIKGVLSIEK
                     GIIPKQINFE"
     CDS_motif       complement(join(25925..25966,26020..26022))
                     /aSTool="nrps_pks_domains"
                     /database="abmotifs"
                     /detection="hmmscan"
                     /domain_id="nrpspksmotif_JX265_008155_0004"
                     /evalue="5.00E-03"
                     /label="PKSI-KS_m6"
                     /locus_tag="JX265_008155"
                     /protein_end="332"
                     /protein_start="317"
                     /score="9.7"
                     /tool="antismash"
                     /translation="GSVKPNIGHLEGCAG"
     CDS_motif       complement(26083..26130)
                     /aSTool="nrps_pks_domains"
                     /database="abmotifs"
                     /detection="hmmscan"
                     /domain_id="nrpspksmotif_JX265_008155_0003"
                     /evalue="2.20E-03"
                     /label="PKSI-KS_m5"
                     /locus_tag="JX265_008155"
                     /protein_end="297"
                     /protein_start="281"
                     /score="10.6"
                     /tool="antismash"
                     /translation="FVECHGTGTQAGDWRE"
     PFAM_domain     complement(join(26336..26506,26567..26769,26824..26889,
                     26944..27031,27093..27149,27281..27370))
                     /aSDomain="ketoacyl-synt"
                     /aSTool="clusterhmmer"
                     /database="35.0"
                     /db_xref="PF00109.29"
                     /description="Beta-ketoacyl synthase, N-terminal domain"
                     /detection="hmmscan"
                     /domain_id="clusterhmmer_JX265_008155_0007"
                     /evalue="3.30E-61"
                     /label="JX265_008155"
                     /locus_tag="JX265_008155"
                     /protein_end="233"
                     /protein_start="8"
                     /score="207.2"
                     /tool="antismash"
                     /translation="MEPIAIVGLGCRFPGDAITPQAYWDMMTRGICIRGAHFLKQDVAA
                     FDNSFFSIQAEEAKAVDPQQRMLLEVTVEALDSSGIDRAALRKSETGVWIGSFVKDYEQ
                     IALRDPDNAPLYGATGNGIAIMSNRISYFLDINGPSMTIDTGCSASLVCVHNACQSLRT
                     GEVDVGLAGGAGLILTPNTMMPMTALNFLSPDGKSYTFDARANGYGRGEGVGIVVLKRL
                     SDA"
     CDS_motif       complement(26372..26410)
                     /aSTool="nrps_pks_domains"
                     /database="abmotifs"
                     /detection="hmmscan"
                     /domain_id="nrpspksmotif_JX265_008155_0002"
                     /evalue="4.00E-04"
                     /label="PKSI-KS_m4"
                     /locus_tag="JX265_008155"
                     /protein_end="221"
                     /protein_start="208"
                     /score="13.5"
                     /tool="antismash"
                     /translation="FDARANGYGRGEG"
     CDS_motif       complement(26615..26659)
                     /aSTool="nrps_pks_domains"
                     /database="abmotifs"
                     /detection="hmmscan"
                     /domain_id="nrpspksmotif_JX265_008155_0001"
                     /evalue="4.60E-05"
                     /label="PKSI-KS_m3"
                     /locus_tag="JX265_008155"
                     /protein_end="160"
                     /protein_start="145"
                     /score="15.7"
                     /tool="antismash"
                     /translation="GPSMTIDTGCSASLV"
     gene            31654..33831
                     /locus_tag="JX265_008156"
     mRNA            join(31654..31814,31949..32082,32136..32259,32313..32433,
                     32501..32586,32641..32982,33038..33468,33530..33831)
                     /locus_tag="JX265_008156"
                     /product="hypothetical protein"
     CDS             join(31654..31814,31949..32082,32136..32259,32313..32433,
                     32501..32586,32641..32982,33038..33468,33530..33831)
                     /codon_start=1
                     /gene_functions="transport (smcogs) SMCOG1005:Drug
                     resistance transporter, EmrB/QacA (Score: 265.8; E-value:
                     8.9e-81)"
                     /gene_kind="transport"
                     /locus_tag="JX265_008156"
                     /product="hypothetical protein"
                     /protein_id="KAI1865109.1"
                     /transl_table=1
                     /translation="MVALLPKVCTLKYHILTFRLNRAKSPLTSLTGDGEAFWYSNSQQA
                     SRPRLDGEKLLLGLLFSSLDASIVSTSLVSISLDMNDFLNSPWVALSYLLAYLGFAVCF
                     AKASDIYGRRNLLIAAWILFAGFSVGCGLAGDMHSLIVFRAFQGIGGSGLYSLAQIVLY
                     EVGPSDKPSLLGALIGMTLAVSFVLGPVLGGTISHLASWRWIFLINAPCGIIALIGLFS
                     AWPQTRTQQLGPSEIFRKVDLLGNLLIMLGSSLLVFSLQQAGSYNLSWRNPAIIATLSV
                     AATSWAGFVAWEIWLGRRRHPLVYPVFPIRLIKQRAYMASLVCTFFAGFTYLSIIIILP
                     ERFQIVNGNNSLMGGLHLLPMLGACAFGSFLAGALSSKRNNTSLTLITASCLQLLGIGL
                     LSTLSDAFTAIDAQYGYQAIIGLGVGLSFAATTILTSVRSEAEDLAVAQGAVAQSRIFG
                     GAVGIAICMIIFNNQVQNDLGARLGPEDLSALRHNPVVSTYFPVDTQLLIRETYARAFT
                     SDVRLLIGASSLGLVASLFAFELHPPPMRSGGESKELLVLGPGFEQSET"
     PFAM_domain     join(31950..32082,32136..32259,32313..32433,32501..32586,
                     32641..32982,33038..33455)
                     /aSDomain="MFS_1"
                     /aSTool="clusterhmmer"
                     /database="35.0"
                     /db_xref="PF07690.19"
                     /db_xref="GO:0022857"
                     /db_xref="GO:0055085"
                     /description="Major Facilitator Superfamily"
                     /detection="hmmscan"
                     /domain_id="clusterhmmer_JX265_008156_0013"
                     /evalue="3.20E-29"
                     /gene_ontologies="GO:0022857: transmembrane transporter
                     activity"
                     /gene_ontologies="GO:0055085: transmembrane transport"
                     /label="JX265_008156"
                     /locus_tag="JX265_008156"
                     /protein_end="462"
                     /protein_start="54"
                     /score="102.1"
                     /tool="antismash"
                     /translation="LLLGLLFSSLDASIVSTSLVSISLDMNDFLNSPWVALSYLLAYLG
                     FAVCFAKASDIYGRRNLLIAAWILFAGFSVGCGLAGDMHSLIVFRAFQGIGGSGLYSLA
                     QIVLYEVGPSDKPSLLGALIGMTLAVSFVLGPVLGGTISHLASWRWIFLINAPCGIIAL
                     IGLFSAWPQTRTQQLGPSEIFRKVDLLGNLLIMLGSSLLVFSLQQAGSYNLSWRNPAII
                     ATLSVAATSWAGFVAWEIWLGRRRHPLVYPVFPIRLIKQRAYMASLVCTFFAGFTYLSI
                     IIILPERFQIVNGNNSLMGGLHLLPMLGACAFGSFLAGALSSKRNNTSLTLITASCLQL
                     LGIGLLSTLSDAFTAIDAQYGYQAIIGLGVGLSFAATTILTSVRSEAEDLAVAQGAVAQ
                     SRIFGGAVG"
     gene            complement(34539..35915)
                     /locus_tag="JX265_008157"
     mRNA            complement(join(34539..35100,35152..35212,35268..35288,
                     35343..35444,35498..35595,35676..35734,35790..35915))
                     /locus_tag="JX265_008157"
                     /product="hypothetical protein"
     CDS             complement(join(34539..35100,35152..35212,35268..35288,
                     35343..35444,35498..35595,35676..35734,35790..35915))
                     /codon_start=1
                     /locus_tag="JX265_008157"
                     /product="hypothetical protein"
                     /protein_id="KAI1865110.1"
                     /transl_table=1
                     /translation="MSQQPTDEPTNQRDILASDSRLFASASPGIPAEVVEGVLLEDRSD
                     DASMHDGDSAIEIESYSVAERLEENGRTYHSFKGGKYMLPNDDTELNRLDLQHRMWEIT
                     LDDELHLAPIGPSPHRVLDIATGSGIWAIDFANRYPSAIVTGTDLSAVQPEYIPQNCEF
                     QIDDAEDEWLFTQAFDYIHGRACATCFKEPKEIFRKAFENLTPGGYLEMQDLDLQTSED
                     GSIEGTTLTVIQENVHNALASVGMRWDNARQYKRWMEEVGFEEVREVTFRWPSNPYWPS
                     DPKEKTVGAWFLAQISCGLLESVCTRIFMTKLGWSRQRLDEFLAKAENDLRNRRIKAYS
                     PV"
     PFAM_domain     complement(join(34770..35100,35152..35212,35268..35288,
                     35343..35415))
                     /aSDomain="Methyltransf_23"
                     /aSTool="clusterhmmer"
                     /database="35.0"
                     /db_xref="PF13489.9"
                     /description="Methyltransferase domain"
                     /detection="hmmscan"
                     /domain_id="clusterhmmer_JX265_008157_0014"
                     /evalue="8.90E-19"
                     /label="JX265_008157"
                     /locus_tag="JX265_008157"
                     /protein_end="266"
                     /protein_start="104"
                     /score="68.0"
                     /tool="antismash"
                     /translation="LDDELHLAPIGPSPHRVLDIATGSGIWAIDFANRYPSAIVTGTDL
                     SAVQPEYIPQNCEFQIDDAEDEWLFTQAFDYIHGRACATCFKEPKEIFRKAFENLTPGG
                     YLEMQDLDLQTSEDGSIEGTTLTVIQENVHNALASVGMRWDNARQYKRWMEEVGFEEV"
     gene            38219..39967
                     /locus_tag="JX265_008158"
     mRNA            join(38219..38312,38369..38707,38756..38981,39328..39967)
                     /locus_tag="JX265_008158"
                     /product="hypothetical protein"
     CDS             join(38219..38312,38369..38707,38756..38981,39328..39967)
                     /codon_start=1
                     /locus_tag="JX265_008158"
                     /product="hypothetical protein"
                     /protein_id="KAI1865111.1"
                     /transl_table=1
                     /translation="MLPSYLTTLALLAQLSVAVNNGLARTPQMGWDNWNSFGCDVSEEL
                     LQGTARLIVDYGLKDLGYQYVILDDCWSNGRDGNGSLVPNSKKFPNGMAAVAEDMHSLG
                     LKFGIYSSAGVYTCGGYAGSLGYEEIDAQNWADWGVDYLKYDNCYNSGQAGTQLISHDR
                     YNVMAKALNATGRPILYSLCNWGEDYPWNWGSTIANSWRISGDVTDFYDRPDDRCPCPL
                     ILGNDLRIVKAQDLAIISNQAVIAVNQDPLGSSASRRWHYETEDIDEYGKGSIQLWSGS
                     LYSTTGGDYNDILVVFLNGNNSPTTMNATLVDIFTDLGTARLAAYAAISWEVRDLWGSR
                     MSNEEAQAIIDASSATGNLTSGYNATTVGEGRYNATAKSYAQGLADADPLLLGNATTTV
                     QPSGTVTADVDRHGVAMLRLRAIPTEATMKREL"
     PFAM_domain     join(38294..38312,38369..38707,38756..38949)
                     /aSDomain="Melibiase_2"
                     /aSTool="clusterhmmer"
                     /database="35.0"
                     /db_xref="PF16499.8"
                     /db_xref="GO:0004553"
                     /db_xref="GO:0005975"
                     /description="Alpha galactosidase A"
                     /detection="hmmscan"
                     /domain_id="clusterhmmer_JX265_008158_0015"
                     /evalue="1.20E-47"
                     /gene_ontologies="GO:0004553: hydrolase activity,
                     hydrolyzing O-glycosyl compounds"
                     /gene_ontologies="GO:0005975: carbohydrate metabolic
                     process"
                     /label="JX265_008158"
                     /locus_tag="JX265_008158"
                     /protein_end="209"
                     /protein_start="25"
                     /score="162.6"
                     /tool="antismash"
                     /translation="TPQMGWDNWNSFGCDVSEELLQGTARLIVDYGLKDLGYQYVILDD
                     CWSNGRDGNGSLVPNSKKFPNGMAAVAEDMHSLGLKFGIYSSAGVYTCGGYAGSLGYEE
                     IDAQNWADWGVDYLKYDNCYNSGQAGTQLISHDRYNVMAKALNATGRPILYSLCNWGED
                     YPWNWGSTIANSWRISGDVTD"
     PFAM_domain     39485..39700
                     /aSDomain="Melibiase_C"
                     /aSTool="clusterhmmer"
                     /database="35.0"
                     /db_xref="PF17801.4"
                     /description="Alpha galactosidase C-terminal beta sandwich
                     domain"
                     /detection="hmmscan"
                     /domain_id="clusterhmmer_JX265_008158_0016"
                     /evalue="1.10E-05"
                     /label="JX265_008158"
                     /locus_tag="JX265_008158"
                     /protein_end="344"
                     /protein_start="272"
                     /score="25.5"
                     /tool="antismash"
                     /translation="GSIQLWSGSLYSTTGGDYNDILVVFLNGNNSPTTMNATLVDIFTD
                     LGTARLAAYAAISWEVRDLWGSRMSNE"
     gene            40446..41408
                     /locus_tag="JX265_008159"
     mRNA            40446..41408
                     /locus_tag="JX265_008159"
                     /product="hypothetical protein"
     CDS             40446..41408
                     /codon_start=1
                     /gene_functions="biosynthetic-additional
                     (rule-based-clusters) PF00561"
                     /gene_functions="biosynthetic-additional
                     (rule-based-clusters) Abhydrolase_6"
                     /gene_functions="biosynthetic-additional (smcogs)
                     SMCOG1036:alpha/beta hydrolase fold protein (Score: 131.3;
                     E-value: 8.7e-40)"
                     /gene_kind="biosynthetic-additional"
                     /locus_tag="JX265_008159"
                     /product="hypothetical protein"
                     /protein_id="KAI1865112.1"
                     /sec_met_domain="PF00561 (E-value: 8.5e-25, bitscore: 81.5,
                     seeds: 48, tool: rule-based-clusters)"
                     /sec_met_domain="Abhydrolase_6 (E-value: 6.9e-19, bitscore:
                     63.0, seeds: 455, tool: rule-based-clusters)"
                     /transl_table=1
                     /translation="MVGKSPNPVITTDAMSLQHLSANITLRDATRLRIAYYDHTAPRDD
                     ETKGVILFLHGFPQTSFQFRYVLPLVANHGYRCIAPDYRGAGGSSKPGFGASSGDFRKS
                     TMAADMITLLDAIGITEPVHVVGHDIGGMVAFALASRWPERVRSVCWGECPLPGTKAYR
                     DDMSEPGRAKQQFHFIFHCAPDGLAEALVAGKERLYISHFFAKLTHNLAAFPSAAVGEY
                     VSAYSQPGALSAAFAAYRAFEEDEAENESWIATHGKCPVPTMILSGQYSRHREEAKHMA
                     LEVTREAAQIGVVDSASHYLAEENPAGFARAVEQFISKY"
     PFAM_domain     40590..41252
                     /aSDomain="Abhydrolase_1"
                     /aSTool="clusterhmmer"
                     /database="35.0"
                     /db_xref="PF00561.23"
                     /description="alpha/beta hydrolase fold"
                     /detection="hmmscan"
                     /domain_id="clusterhmmer_JX265_008159_0017"
                     /evalue="7.60E-23"
                     /label="JX265_008159"
                     /locus_tag="JX265_008159"
                     /protein_end="269"
                     /protein_start="48"
                     /score="81.6"
                     /tool="antismash"
                     /translation="GVILFLHGFPQTSFQFRYVLPLVANHGYRCIAPDYRGAGGSSKPG
                     FGASSGDFRKSTMAADMITLLDAIGITEPVHVVGHDIGGMVAFALASRWPERVRSVCWG
                     ECPLPGTKAYRDDMSEPGRAKQQFHFIFHCAPDGLAEALVAGKERLYISHFFAKLTHNL
                     AAFPSAAVGEYVSAYSQPGALSAAFAAYRAFEEDEAENESWIATHGKCPVPTMILSGQ"
     gene            41668..42297
                     /locus_tag="JX265_008160"
     mRNA            41668..42297
                     /locus_tag="JX265_008160"
                     /product="hypothetical protein"
     CDS             41668..42297
                     /codon_start=1
                     /locus_tag="JX265_008160"
                     /product="hypothetical protein"
                     /protein_id="KAI1865113.1"
                     /transl_table=1
                     /translation="MAAHVQPNQPPSFVAPISTPAYGDGGWASIVFSTTIAASPVACLE
                     IMLDPTTYPVWNKWVPRVTIDRAASTPVSGVLPPPLSHIAAKQDQLLPGTRFHFEVHMS
                     PESASFNKTELEVTVLEQFDRDGRKGLRVVWKTPGSPWYLRAERVQEFLESADGGCEYT
                     SYETFFGPVTWLVKLLVGKQLQGGLTLWKDGLKAEAEARTQSATKL"
     gene            43777..45396
                     /locus_tag="JX265_008161"
     mRNA            join(43777..43803,43859..43955,44009..44375,44426..44812,
                     44934..45396)
                     /locus_tag="JX265_008161"
                     /product="hypothetical protein"
     CDS             join(43777..43803,43859..43955,44009..44375,44426..44812,
                     44934..45396)
                     /codon_start=1
                     /locus_tag="JX265_008161"
                     /product="hypothetical protein"
                     /protein_id="KAI1865114.1"
                     /transl_table=1
                     /translation="MLQAEVMMENDIPREVMSRLLKIHWVWIAPMFMWVYRPAFVRDMM
                     TGGQYYSPLLLMVMCGHAARFHEGKLGEMLIARARLLLGTEIHRPSSITTVQALLQLSA
                     RDLAYGHVSQAWTYSGMAFRMVSDLGLRHSSGSILSLGHLNAEDLEIRRRLFWSSYFWD
                     KAMSLYLGRTPALIELPSVHAPELLDDYAEYALWSPEDPGPNAEEAPSASYHPLKAYTI
                     SCFVNSCKLAVIISDIIVLLYSRTPGDDADSTLRGIRDRLDEWRALSPDHLKLQPDNFP
                     NICPPPHIISQKQASDSAEKILLSLEQAYGFSKVSYLMAYCIYTSASVMVQDAKAGDSL
                     ASRKKDTFLRALNTAAKTCQLIQRSLDIIMDSLNAETPSITPAKPHPATENLLNRHYLP
                     AFPYRDTHMNINPSATVDGVDINGPSMLDCFPEQHMASSTGDWYMPS"
     PFAM_domain     join(43892..43955,44009..44375,44426..44468)
                     /aSDomain="Fungal_trans"
                     /aSTool="clusterhmmer"
                     /database="35.0"
                     /db_xref="PF04082.21"
                     /db_xref="GO:0003677"
                     /db_xref="GO:0006351"
                     /db_xref="GO:0008270"
                     /description="Fungal specific transcription factor domain"
                     /detection="hmmscan"
                     /domain_id="clusterhmmer_JX265_008161_0018"
                     /evalue="3.20E-21"
                     /gene_ontologies="GO:0003677: DNA binding"
                     /gene_ontologies="GO:0006351: DNA-templated transcription"
                     /gene_ontologies="GO:0008270: zinc ion binding"
                     /label="JX265_008161"
                     /locus_tag="JX265_008161"
                     /protein_end="178"
                     /protein_start="20"
                     /score="75.7"
                     /tool="antismash"
                     /translation="LKIHWVWIAPMFMWVYRPAFVRDMMTGGQYYSPLLLMVMCGHAAR
                     FHEGKLGEMLIARARLLLGTEIHRPSSITTVQALLQLSARDLAYGHVSQAWTYSGMAFR
                     MVSDLGLRHSSGSILSLGHLNAEDLEIRRRLFWSSYFWDKAMSLYLGRTPALIE"
     gene            46172..46964
                     /locus_tag="JX265_008162"
     mRNA            join(46172..46224,46287..46461,46515..46964)
                     /locus_tag="JX265_008162"
                     /product="hypothetical protein"
     CDS             join(46172..46224,46287..46461,46515..46964)
                     /codon_start=1
                     /locus_tag="JX265_008162"
                     /product="hypothetical protein"
                     /protein_id="KAI1865115.1"
                     /transl_table=1
                     /translation="MSTTAQDPIVQALQDYTTCDVSDALIKLKYRNGGFLSGLTMWSPQ
                     RQDGETKIVGPAYTVKYVALSDPAPKLATHYIDSVPPGAVVFVSCPPKTPNAVYGGLMS
                     ARAQYLGAVGSVIDGRFRDMQEQRELGYPVFARDTGTAPPAELLKVVAVDVPVKLQTDE
                     QDMEIRPGDYIIGDLNGVVVLPKELAEQAIPLMQKQVAADEKMAAEIKKGMGFTEASKK
                     FRT"
     PFAM_domain     join(46223..46224,46287..46461,46515..46835)
                     /aSDomain="RraA-like"
                     /aSTool="clusterhmmer"
                     /database="35.0"
                     /db_xref="PF03737.18"
                     /description="Aldolase/RraA"
                     /detection="hmmscan"
                     /domain_id="clusterhmmer_JX265_008162_0019"
                     /evalue="1.90E-33"
                     /label="JX265_008162"
                     /locus_tag="JX265_008162"
                     /protein_end="183"
                     /protein_start="17"
                     /score="115.9"
                     /tool="antismash"
                     /translation="TCDVSDALIKLKYRNGGFLSGLTMWSPQRQDGETKIVGPAYTVKY
                     VALSDPAPKLATHYIDSVPPGAVVFVSCPPKTPNAVYGGLMSARAQYLGAVGSVIDGRF
                     RDMQEQRELGYPVFARDTGTAPPAELLKVVAVDVPVKLQTDEQDMEIRPGDYIIGDLNG
                     VVV"
ORIGIN
        1 caccagaaac accacagtca ggccaggaaa aggtcgctgg caacgctgcc gctttgcaga
       61 ccgtactccg atttctagct gatcttcatg ggagatctgc agatttcagg gattttgcac
      121 tctcatcaga ttacgtgaag ctgcttttgt cagcattgta cccagctatt gtgagcacag
      181 atgcagtgac gccggagaca gaattgaact cccgagattc tgctctgact ttcgacggag
      241 gcgacgttat gattcggcca ctacctggga gctcgtccac ccccatcgta aggacttctc
      301 acgtcccaga cacaacgcta cagagaccaa cgaacagtgt acgaggaaca ccgctgcgca
      361 aagcttcttc tttcattctt cttacctcgc aaaaatcacc tcccccaaac ccagcgcgcc
      421 tgacgcatgt tatgtctccg aagaagaaag tagcgtccca gggtattggg aacgcggtat
      481 tggaaggaat gctcgagctg atcatcaatg tattcatgga tcaactgttg gtgcggaaag
      541 agtttccggg ttttggcctc ttcttgaaag tgccgcccgg tttccaggag caccaagcat
      601 acttcgagtc atacgttctt cagagaacga tcaaccacct gtctacttcc atcaagctcg
      661 actggaagct tctgtctgaa ccaagggtac tgacaaacat ggcacgtttc agcctccaca
      721 tggtggaagc catcttcgaa ggctggttca tgaatggcac agagtcctta ctcgactttg
      781 caggcctgct tcttgagtac ctccaaaagc cggaagttgc aagactcaaa actgtgcgac
      841 tttgtagtca agcagtctcc accatccgcg gttcgttcct caagctaata ttgctccggt
      901 tatcagagat ggacgaccct gaaaccgccg acatggatgc aaacttctcc atgaacaagg
      961 tcctatattg gcaaatggtc attctagact cgctgtcggt tgaagacgat tacatgaagc
     1021 tgctatggta ccagctttac gttaagttgg ttgacagtcg ggaggctgtc agacttgccg
     1081 cagtgaacat atggcgtatc atgctggttc aaaagcctga ggagtgctcc atcatgttcc
     1141 gacagttcat gatgccagat caagcggatc tgaccgatga gttcaagaaa ctaaccgaac
     1201 ttgacaacga tgcctttgta gcatgggttg atgagcatcg cccatctctt gacggcatgt
     1261 tccttagtgg gctctctcgg acctgggagg acttcgtggc attcgaaaat cacaaaacct
     1321 cggaaaccgc gaagtcccgc ctttccaagc gaagggacac gctgaaacga tggcaggtcg
     1381 aaagactcga aagagaaaag gtaattctgc atcacgacat gtcaaatatg gcctggatga
     1441 agtcaatata tggctctgaa cactacaagt atcagagggg tatgcaagac caacaagacg
     1501 atgtcatgta ctattcggcg tcgttttcca agatgcagcg agatctttgt cgacctggtt
     1561 ccgtgtttca cgaacctggc ccaatgaagt ggaagctgga tcgaacagag ggccgcaata
     1621 gaatgagagt acgcctccta ccagactcat cggggcagaa tgaggcatac cagcctaaaa
     1681 gaaagaccac cgatctgcag tctgcatcaa gcttgaggct gagcaatgct gtccctccag
     1741 cggtggcatc gtccgttagc gtcacccctt cctcagcgcc tactccaccg actgacaccg
     1801 acggagctca agatgacatt gacggtgggc tggaccaagg cgagcaggga ccctccggag
     1861 ccgagggcga acagcctgta gttccggagg acgacttcga gatggtggac gaccccaatg
     1921 acccagaagg cgatggtttc gaggataaga atcgaagggt catgcggcgc ctggagtcta
     1981 atgatacggt tcagcaagtt tacaacgtct cacgcattat tggtttagaa acctgtgaag
     2041 gtattcttct gatcggcaag gatcatctct acctcatgga caacttcttc cattgtgcag
     2101 atggagaaat tgtgaatgtt tgggaggcgc cagaagaaga acgcgacccc ttttcgcaga
     2161 ttgttatggg caagaaggct ggcgaaacta gcgaaaagcg atcccaagcc aatcgacgga
     2221 cacaagactc tcgcaactgg cgttggcaag atgttatcag catctccaaa cgtcggttcc
     2281 tgtttcgcga tgttgctatc gaaatcttct ttactgatgg acgtagctat ctgctcacag
     2341 ccatcagttc aaccgttcgg gacgaagtct acgcaaggct catgagcaag atcccgcata
     2401 ctgctgggcc gaactctctg cccaatccag aagatgcttg gcgccttgag tcgcttaagg
     2461 tatttgaaga gactacgcaa gggctgggat ccaaatttgg gagcctcttc aatgcctcgc
     2521 cgtggaatcc ggtcatgcga cgatggcagc gaggagaaat ctcaaacttt cattacctga
     2581 tgcttatcaa cacgatggct ggcaggactt tcaatgatct gacacaatac cctgtcttcc
     2641 cctggattct tgccgattac acaagcgagg agcttgactt gaatgatcca gccacctttc
     2701 gcgatctttc caaaccaatg ggggcccaga ctttgagtcg acaggccgat tatacgcttc
     2761 gataccagag cctggctgaa attggcgagc agccattcca ttatgggaca cactattcgt
     2821 cgtctatggt tgttgcgtcc tacctgattc ggttgccccc gtttgtccaa tcctatatcc
     2881 ttatgcaagg tgggacattc gatcatgccg acagactgtt ctactcgatc gaaggctcat
     2941 ggaaatcagc ttcgcgtgat aatggcgccg atgtgcgtga gctgatccct gagttcttct
     3001 atctacccga gtttttggtc aattccaatg ggtacgattt cggcgagcgc cagggaggcg
     3061 gcggcaaggt caatcacgta cagttgccgc cttgggcgaa gggcgacccc aaaatcttca
     3121 tagccaagca ccgcgaggct ttggaaagcc cttacgtgag ccaacacctg catctctgga
     3181 ttgaccttat ttttggtcac aagcagcgag gggaagccgc agtggagaac atgaacgtct
     3241 tccactggct ttcctaccac ggggccaaaa acctggatag catcactgat gctcatgaaa
     3301 gggactcaac gacgagcatc atccataact ttggacagac tcctcaccag gtatttacga
     3361 ggcctcatcc acaaagagac aatgtcgggt ttccgacgaa aagactcgac acgtcttgtt
     3421 ctgctctcgc cagaataccg caccctctac tggagagcca cgagcgggtg gcctcattgc
     3481 tctattcctc caagctggac cgtctgctct gctcatctcc cttccgcatc aacctccctc
     3541 ctttctatga caagtatctg gaatggggct ttgccgacaa cagcatccgc ttctacttta
     3601 cggaaaacag aaagagtgca gggatcaacg agaacctcca tatcgggcaa atatcgtgcg
     3661 tgggcgtcgc ggattccaaa acgctcatca cggcgggaga agactgtgtg gtctccgtat
     3721 acaacattca tacagcatcc ggtaagccgg tcgagctcac gatacgttcc tctctgtttg
     3781 gacacaagac cccggtgacg acggtagccg tttccaaggc attcagcacc tttgtcacgg
     3841 tctcggccga tggccatgcc ttcctatggg acctcaaccg cctcgagttt atccggaaac
     3901 tgcccaactc ccgcgtgatc gagtgtgcgc gcatcaacga tagctcgggc gagatcatgc
     3961 tctgctcggg gcccaacgtg atgctctact cgctgaacgg ggagctgatc ctggaccaga
     4021 acgtctgcgg cgagcacgac gattatgtgc actcgtgcgc gttctacgag ggatctggaa
     4081 acgaatggct ggagaacttc ctcgtcttca cggggcacag gaggggacgg gtcaacatct
     4141 ggaagagggc cgtcaggaac gggaagtggg tcctggaatt tgtcaggaga ctggaccaca
     4201 tcgatgcacg gagcgaggtg ggcacgaaca cggaggcggc catcacgtgc atcgctccta
     4261 tgccgcagac ggtatacacc ggagatgatg acgggagggt ggtaagtcac actgcagact
     4321 cgggcttgtc tgccggacta tattctaact tgttggcagt acgaatggaa cctgatccag
     4381 agggagagat agagcttctc ccacggcagc aacggttctg gtgtcgcgtc ctggctatgt
     4441 ggccgcgcgg atggggatgg agacggggat gggcatgccg acccggtctc aagggtaagg
     4501 acaggtgcag gtgcggagat ctgagaagag aatacatgca tgtatacaca agaaatggtg
     4561 cgcggagact gatagacggg gctggatcct gattcattgt ggcatagacg gtacgttggc
     4621 tgggcggcat tctgagagcg tgggacggtg cattgctctt gtttgatcgc atatccggtg
     4681 cataagggag acagcaggcc aggcaatgat gaaatggaat ttgatggtag ccgtcttgcc
     4741 ctgagcaaat ttgatgttac atttccctgc gcctacagat gagatgctca gcgaggagca
     4801 cgtagtgaag aatcatgggt caccaacccc atccggtcgc ctatgtacag tttatttatg
     4861 gtccccccct tttgcgacgg ctgcttgtcc cgcatggtat cgtccttcct ctcttgagtg
     4921 tatctttcct ggctcacccg cttctcagtc atcgtatcca ctcagctgtt tcctcgggcc
     4981 tgcgggaact gcggagatgt tagcaattgg catcgccaac tggcgcggca aactttgggt
     5041 gtccaggtta tgttgatctt tcaagacaga agccgcccga tcctgatcca ttcccatggt
     5101 ctccaaactt ctgcacaccc ctagatcaca tggcaaaggc tcatggtgac ggattccccc
     5161 ttgaccaccc gaactgccat ctcttcccgt ctcccaccaa atccaagccg cagtacagca
     5221 cacgcaggga gtaacacagg gggcaggtca cgtactaggg taggtcatgg ggatgggctt
     5281 ggccctctcg tagccgaggc gcttctggat cgggggcacg gtggccagca tagcgagccc
     5341 ggcgccgccg atgaagacgg accagaggta ggcggggcgc tcgcgggctg accagcggat
     5401 gtagcgcagg gggccgctcc agaaggccgg ggtcgggttc gacattttcg ctgctgtgat
     5461 tttttccttc ttctatcggc tggttcgggg aggtctgctg tccggggatg caaggtcagt
     5521 ctgtgtctgc tccgtcggcg agaggaacgg cagctcgggg agacgttgag ggtctgagcc
     5581 agccaagtgc gcagcaggac ttcgaggcag aaggcagagg tggtgtattg tacgtaccca
     5641 attggccgtg tcgacgggga gacgtcgcgc tggaagcagc tgcggataga ggcaattggg
     5701 agctgttgcg gtgctgttgc ggtggttgag ctctcaatcc aatgaaatca gggccaatgc
     5761 aatgccatgc cacggacggc ggcgtcgtcg aaaggtcgaa agaggcccgc gggtccgtgc
     5821 cccgtgcccc gtgctcgacc gccggctggc tcagcggctc agcggctcag cgctgggcgc
     5881 gagctgccac agcaccccgg caatatgccg gaaaatctcc agctggctga agtgcctgag
     5941 tgcaagccgc ctggcgcccc cggtccatcg aaggtccagt ggaggagtgg agggggccca
     6001 ctaacgcaga gcggtagagc ggtagagcag acggcaactc ttggcactta cgggctacgt
     6061 atgccagaaa gccagagagc tctcctagag gcaactagga cctaaaagaa cagcacgccg
     6121 cgacgaccct ggacccgaga caagagacgg acagcttgca ggacacgcgg caaccagcag
     6181 caactgcgca ccacaagcca catccatgag gccgtagttg tgcatccttc gtcgctcctt
     6241 gtcctcaatt gactctcccc cccccagaag caatccccca gaagtccctc tgacccgaca
     6301 gcccacgatg aggtccctca tctccttcgt gctgctgctg ctcgctgccg tggccagcgc
     6361 catcagcgtc accggcgaga ggctactggt cgtgctggac gacgtcgccg agaaggccgc
     6421 ctactccaag ttcttcggcg atctggacgg tacgtcaaga aacaacaccc gccgcccgcc
     6481 gcccgtcgcc cgcctggccc tctccctgat gcaccgacgc ggcaagctaa cgcacagcta
     6541 caggcagagg atacaagatc acatacgaga cccccaagag cgagagcttg agcctcttca
     6601 agctgggcga gcgcgagtac gaccacatcg tcttcttgcc caccaaggcc aagggtacgt
     6661 tgcaatctat tcacaatggt gtggtgcagt gtggtgtcgt gtagaacggc acgcagctat
     6721 gccgtactgg cctggtcgag ggaacaagca acatcacata ctgacacgac acccgatacc
     6781 acaggtctcg gccccagcct gactcccgcc atcctcctcc agtttatcaa tgccgagggc
     6841 aacattctcg tcgccctgtc ctccaagaac ccggcgccca cctccatcgt ctcgaccctc
     6901 ctcgagctcg acgtccacct gcccccggac aggagcggcc tcgtcgtcga ccacttcaac
     6961 tacgatgtct cttcggccgc cgaaaagcac gatgtcgtcc ttctacccgc gcctggtgcc
     7021 ctgcggtccg atgtcaagga ctttttctct cccgacgccc ccaatggcga gctcctcgct
     7081 ttcccctccg gcctgggcca gaccctgggc tccggcgccc tcctgacccc tatcctgcgc
     7141 gcccccaaca ccgcctacag ctacgacccc aaggagcagg ccgagtccgt cgacgacctg
     7201 ttcgcgagcg gcaagcagct gtctctggtc acctccgtgc aggcccgcaa ctcggctcgt
     7261 ctcaccgtgg tcggcagcgc cgacatgctg agcgacaagt ggttcgatgc caaggtcaag
     7321 aagagtggtg acaagtcgtc cgtggccact ctcaaccgcg agttcgccaa gcgcgtctct
     7381 gcttggactt tccacgagat cggtgttctg cgtgtcaact ggattgagca ccacctgaat
     7441 gaggaggggc agagcaacca gagcaacccc aagatctacc gcattaagaa cgacgtggta
     7501 tgtcggcatt ccgccttgtc ctagaggacc cgcaattcgc tcgctaactt cctatagacc
     7561 tactccatct ctctttccga gtacgcttgg gacagctgga ccgccttcac tgttcccgca
     7621 aacgatgtct tgcagctcga gtttagcatg ctgtccccct tccaccgcct gcctctcaag
     7681 cccgtcctca gctcgcccga tagcaccacc ttctcggcct ctttcaagct gcctgaccag
     7741 cacggcatct tcaacttcaa gatcaaccac aagcgcccct tctacaccaa cgtcgaagag
     7801 aagaataccg tctccgtccg ccactttgcc cacgatgagt ggcctcgcag ctgggtcatc
     7861 agcggagctt ggccctggat caccggcatc ggcgccaccg ttgttgggtg gctcgcattt
     7921 gttgccattt ggctgtacag caagcccgtg gctggtggag agaccaagaa gaccagataa
     7981 acgacctggt tcgatagagt ttatgagaac ccaaggggtt cagagataga tatcccgggt
     8041 cacgcagcga cgtgaccctg tgtagttatg tacatcttcc ctggcatgag gaaaggatct
     8101 ggaatacaga aaagttcatg aagcttacga gggtgcactg ttgtgaaggg caggcgtgct
     8161 ccccgtgcct cttgtgaggt ctaaaattgc aatgaaggct catcaaactg tttcagaacc
     8221 cgatcactgt gtcatcacga tgcagcgtct gtgtatttgt ttgataagtg ttactggctg
     8281 tcttacgtga cttgtcgcct gaaagcaaaa gttcaactta gatgttgctg gtcgttgaat
     8341 agcgacatgt aggaactgca gtaatcgcgc cgactctgat tggagcacac tccgaccacc
     8401 tgcgcaaact gccaatatat tcacaatcgg ctttctccta gagcggaatc tgtggcggtg
     8461 cacgagtaca tcatttttca acatctggta aggcggcgat cacaactaca gtgatggggg
     8521 catactgaat aatgaggtat cgttgcactg aatatgataa cgccaatttc gatatcgacc
     8581 catatattac ccaaacctca gcccctttac tccctgtgct atatgcccga tctcccattg
     8641 aacacgctga cctagcttgt ggaaacatac actcatccga cttcaaggcc acgtcttggg
     8701 cccaaaggtc tccccctgcg ccacgaacgt cttgatcgcc agccccctct ggtcccaggt
     8761 gtcgaagaca tcgtagttgc cgaaccactg cggcggcgtg accttggtga ggtacagcgt
     8821 gaagaagatg atgacggtgg ccacgatcag gccgcagtcc agcgccgccg acgtgatgta
     8881 gttgtagtgc atccaccagc ccgtccaccg gcgcttgatg aagtagttga agatcatgcc
     8941 gtagaggccc cagcacaggt agccgtacgt cgtggccggc gggatgaagc ccgagccgcc
     9001 gaagaacagc ggcatgttga agtagcggaa gacggaccgc gggctgcgcc gcgccaggaa
     9061 ccaggtcacg acgggcgcca ccgcgcccac gatccagaac cactgcaggc tcgagtagag
     9121 ggcctcgccg ctgaacatgc gcgccggccc gatggcgccc cagatgatcg acgccgtgaa
     9181 gtagaccttg ccgcccgggc acgtgaagct gttcggctgg tcgtcggtgc agatctgcgg
     9241 gatcgtcccc agcgcccagt tcatcacggc gatctggacg acggcggacc agatggaggc
     9301 taccagctgc gaccagaaca tgacccgggg cggaaccttc atgtagtggc ctagtttcag
     9361 atcctgcgcg aagtagagag cctgggacat ggcgaggtat ccgtagttct tgaacatcat
     9421 catcgcgatc ggccggccgg ggagcatgta gcccacgatg tattcggtca ggacgttgag
     9481 gcccagctgt atgtttgtca ctgcctggat gataccgatg gggattgtcc agatcatcgg
     9541 gatcaggatg cacacaatgt aggcccacca tgggaacccg gtgggccatg cacagcacac
     9601 ggcaaaggag aggccaagca tgatgacgaa caatgcggcg taccaccagt cctccgcgtc
     9661 acgatactaa ggacagttag cgaaatggtt cggtctagac aagttcatgg catgggacgg
     9721 aggtgagatc tcaagtccgt agacacagat cgtctctgaa cataataaaa ggcatcaacc
     9781 ccgtctggat gagaattacc tttttcataa gcctcatgtg aacatcgtcc tcttgatgtc
     9841 tcgccatctt gaattgctcc ttgatttccc tgccatggta gaggatcaca tgcacgatga
     9901 cagctgcaac agcagcaaaa gccagcccat atgctagagc aaactgagtg cttaggaaca
     9961 gaggcgagta ggccttgtac ttttcttcat cgaacatgag gttctcgttc aaaatgcgtg
    10021 tgacgtcgta cacctctcct gtgttatcga acgcgttcga ggattgcacg acgaagtagt
    10081 ccgagtacca gtaccccgag aaatgtatcc ccatggatat gaagatgaag aatacgatga
    10141 ccccggccac cgtgttggcg agggcataaa aaggcgggat gagaggagac ccaaagtagc
    10201 cagagacgat gctccagtcg agggtcgtcg ggatgatgcc gtatccatgt aagcccccga
    10261 agattttgtt gatgacgatg ttgtccggcg ctgcccaaca gacgaaggtg aagtaggaaa
    10321 ggccctggaa gatccagccg gggaaccagt acagtacaaa ggctccacaa aagacgatga
    10381 ggaagtattt gtagcgcccg atgctccaac cgttggtcct ttcaggatcc gagggcgaat
    10441 gatcatggag cgtatagaag agtgaagcat tcacaaggtc cgaaggccag atcatggcgg
    10501 ccggccatac aaggaagcgg cgcgcaagtc ctgccaagcc atatccggtg caaagcgtcg
    10561 tgatgcccaa caaaagctgg aaagcccagc cgaaatgttg gccatagtag atctgctgag
    10621 ccagtaagac gtcggtcgca tacaagactc caccgccgta tgctgcgttt gacatgcaga
    10681 cgatcaccac atgctctttg aagttgaacc tgcccggtct gaagttgaat ttgagtccga
    10741 acacctcgaa ttgcttgtcg gggaagatca aatcccaccc gcggcctatg ggataggcga
    10801 tcagttgtat gatccacgtg gtgataacga cgctcggatt cctcaagcta aacaacatat
    10861 tgacggctgt gaaacgcaat gtcagtacat gctatgctaa tcaacttagt cggtgatata
    10921 gcagaaacct ccatcgccaa cctagacaca aagctgattc gtatagatac gcaatggtga
    10981 aaccccccag gatatcgaga gtgaagttcg agagagagaa acctcgggct aagcatcccc
    11041 cttccagatt gaattgtcct tatcatctgc tctgaaaagc cagtctatcc tacactagcc
    11101 aacgcagttc cagcaaagta atcgagattt tgagaaaagg aagacgaacc tgatccaaga
    11161 gtacataata ccagaccaat gacccaagcg cggatggtgt ttgctggtag gtcgacatca
    11221 tagtttctta ctgttgcgcg gacttcggga tagggactgt tatcctcgag cagcgcagcc
    11281 tccacctcgg cgcctttctc gcagttcccc tcggccagga cgccatcgat ctcatccagg
    11341 tcttccagcg gcaaattcgg gtcgagcttg tgctgttgct cccagtattt cagggtattg
    11401 agggactcga ctccagtcgt ctccgcatcg tatccgacta cgtacggcgt gatctcctcc
    11461 tggaccccgc gcttacgatt gaagaccatg ttgtctcttg tccactgccg cggtagagcg
    11521 aggggagaca agaaagacac atcaagacat tctccacgcc cttaccagcc tttcgtaagg
    11581 gtaagagaaa gggcgccacg gaggattggg ccgcactctc agttatcagc aaagtaccac
    11641 gatgtcgcca aaaccggtcg tagcgcaaca cagcggccgg gggtgctgtc agcgacaatc
    11701 cagaccggcg gccatggggg ggatttgccc caagcagagg tgcttgccgg ggaggcgcac
    11761 actggtgcgt cgacttccat attgcccaat actatctcgg agcttgtgag cgacctgcct
    11821 aaattggata ccccaggcct gccaggatag tggtcaccct cgctaggtgg ggcgcaacgg
    11881 gttgatgcaa tggcaagttg ccggggtccc gcagatcacg gcatgatagc tgaacagctg
    11941 gtgggggaag tttttggcgg ttgtcttgtg atatagacag tctcgtatgg ttttaggcgc
    12001 acttatcatc aaaggtttcc agccagacga gagtgaggct gcttatctgt agtctcaaga
    12061 agctcgactt gggaatcgag ggtcactaaa agctgagttt gacagttcgc cgtgcctggg
    12121 cataagcgtg ggctttctgc aacacaaaca agcttgcatt gaacctatta agcggctctt
    12181 gactgggtgg gacggcaaca cctatttgct tcatcctctc actcgtagtg gtggtatttg
    12241 ttaatcttgg caggctaaca tatcccgaga tgatcaacaa ggctttttcg gtagcggatg
    12301 gcaaaaatag aattggtgtc taggcactgc tcgccgtctc tcaacttata tccgaactct
    12361 cgggtctgtg tcgcggtcgg atgcgacctg attgattgct cctgtttagc cggtacttaa
    12421 aggccggctg tgtaggtagt ttgcagacgc caccgtacct cttgagcacc acgatacagg
    12481 ttttccaccc gtaacaagcc ttggtgatga gcttgcatat gggctgttcc cttgaagggc
    12541 atggtctatt ggtgaagacg ttgctttcgt gatgagcagg tcatgatatt ggggtagcaa
    12601 cgtcccgtcc tccctagggt ctacctgaac ctggcttgag gtttagacac caacagcgtg
    12661 ctgtagtgct gcgctatgca cagtattatc aatcgagttg acagttcgac atggcatggc
    12721 ggtgggtaag cccgggcgca atgcgtcatc tgcagtattc ccagccagat tgctgtaggt
    12781 tggggctgga gactgcccca agccctcttc ccgtcagtgg ccgcggccgt gtagccggtt
    12841 caaacgtatc ctcgccagca ccatcaggct gaggaatcat ggtgtgcggg gatggttggg
    12901 tctgaaggcg caatcttttc accttggacg ccgtctctat tggccctcca gatgccatct
    12961 tcgccctcga actcctcacg tttccaaact tcaacacgag acttgcactc ctcaagagct
    13021 tcctcgccag ctttccatgc agcctgccgg tgtggtgaag acacggcaat caggatactt
    13081 tcttcgccga taggaacggt cccaagccgg tggaccatgg cgatgccctt cagtccatgt
    13141 ttttggtgta tgcccttgca aatagagagc atggtgcgca gtgccagcgc attgtatgcg
    13201 gaatactgaa gctccttcac aggtttgcct gcaaagttgt cccgagtggt gcctggaaat
    13261 tgtgtcagga aagcttaggg ttcgtcagca cgttcggata cacactcacc agcgaacatg
    13321 acgatggctc cagcttgtgg gcttcgcaca cggtccatga tggtttgagg gttgagatga
    13381 tcatgtgtga gagccacgta gcacgcatct tcgtggagct ccgtcacttc ggaacccatg
    13441 atgacctcta gaacctctgt gaacggtgct ttgggctagc agccttgggg gccacctcag
    13501 agccggatga gctgggaaat gttggctagt ccctgaggca cgatgaatgt acacctatat
    13561 tgccgttgat agcttgacca tgagtgacac tgtgacccca gccaaggttc cgtatatacc
    13621 aagtcattcc caagttcgct gttggtatgc gcgctatctt ggtgcgggac gggcactgat
    13681 gactaagcca gaccgctgtg acttgctagg taggagctat gggcgactcg ttggggggcg
    13741 gccatcgctg actacgggcg ccaccttaag ccacgaagct atcaatgaat ctctcattga
    13801 ctgctatcct gttgtgtaca cattcacaac cttgacccgc gggcgtcatg gtgcttagtc
    13861 ctcttgcgac ggccttcggt tcctgatatc atatactctg cgacgcgccc gccttgcttt
    13921 tgtgggaatc gcaccaacaa gatgtatgac gaccccgact acccgtcgcg cgatcgcgat
    13981 caataccggc gaagatcccc aagctcgagg gaccaaccac atcgcccacg gcatggtaaa
    14041 acttgcatcg cctggaggat catttttaca gatcggtcat gagtttgagc tgactttcct
    14101 gcgaggaaag actcttctag gtccccgggg aggaaccgag cagatgatcc acgtcgccca
    14161 gaccgtcatc atgcttactc ggaccagaat catggaggga gatacgaccg agatcgatcg
    14221 gatgcctacc gtcgaaggga atcgccagga tatggccggg acgcacgctc gcctgaccac
    14281 caccggggtc gagactacag aggagaccgt ggccagcgca gtccaagaga ccattcgccc
    14341 tacgcctcgc ccgacgatga cggatactac cgagaaggcg gctatcgttc cggcccaggc
    14401 cggccccatc ataccttgaa gctggatgat gttccgggca gcatgagcgc gcaagaggta
    14461 agggtcttgg aagcaaaggc agcgacacgc gcctgcccac cagaccgttg gcttatacaa
    14521 tgggtgtagg tcgaagatgc actgtgggat ctgggcgcca aagatctggt tgagttacga
    14581 ctcaaatcgg atgaccgatc gggtaggtcg cagctgcgcc atatcgtgag atcaggagct
    14641 catgttatta ggtgatcgtc ggtgctatgc gttcgccgag ttcaggacag acgaagatgc
    14701 tatcgatttc ctagaaaggt actatcctac ccttcagctc actgctactg atggtagccg
    14761 cgctcgtgtc cccatcgcgt acagccggga ccgccgcccg cctcccaagt ctgatgactg
    14821 gcaatgcaca atggtaagcg ctggaaacat ttcaaccgcg tgaggaccaa gcatctaaca
    14881 catctagtgt cactttgaga acttttctcg ccgggcaaca tgcaaacagt gcaaagcacc
    14941 aagatcatgt aggaacctct caggcacggt tcgcagctgt cggtgctaac gtattgaaat
    15001 tagctgaaaa tgtcgccgag atgcagctgg atggcatcag cgatgagtgc ccccaacaag
    15061 ctccgtcaca gttcttggta gttcgcaatc tgccgccatc cgtcagtgaa accactttgg
    15121 caaccggtat caagaaactt tatgtggcga aggaagacga gcccaagcag ccggccggag
    15181 ctcctactaa actcaagagc acagcccctg tgggcaacac aagtggcctg ggggccaagg
    15241 ctggctccct cgccagggtc ttcgtgatac gcgaccgaca atcagatgtc acctgccgat
    15301 atggctttgc cgagttctcc agcttggatg atgcccgtgc tgccatggcc aagttcaatg
    15361 ctagtcctca gttcaccatt ggttctaaac cagtctcgat agcttacatt cattctgggg
    15421 ttttcattcc ttacctcaag cctgccagcg aacaagatag cagattcacg ttcgtagcaa
    15481 ctcataaccc atccttgagg ctgagctact ggaacccaac tgtatatgct agcgagttca
    15541 cggtcttcaa cgaggggctg tatgaggaag ctacggtgga aaaggcagca acggaccaaa
    15601 gctcatccgc cgctaaggac tcgaaaaaga ggaaggccga tagagaactc gcagctcccg
    15661 gcggaaagaa gaccattgcc atggcaccac agctggcgat gtgggcgaac aagcatgcag
    15721 agctccgtgg aggacataag aactcgaacc agagtagtgt cgacgagaag aagcccccgg
    15781 tcacaggtcc gaacagcttg ggtgcagtct ctgatctctc ggtatcttct gcaccacaaa
    15841 cagttaccac atcttacgcg gatttggaca agctgtgctg tcttctatgt agacgcaagt
    15901 ttatcagcga gccatctctg agacgacacg aacatctcag cgatttacac aagaagaatc
    15961 tggaggacga tgccttgatt gaaaaggcga ccagagacct caaagccctc ggcaaagagc
    16021 ctgtgtccaa ttatagagac agagccaagg agcgccgcac tgcataccaa cagccgaaca
    16081 aaccaaagcc tcatgttcct cggaagccga aacagccatc caaggagaat gatcacacag
    16141 cgccgtccaa acctgcgata tcgaaaggcg cgggtttgct ggcaaagatg ggctggaact
    16201 caggctcggg gctcggtgct gagggtgaag ggcgaaccaa aattatcgag acaatggcgt
    16261 atacgccagg ggttggcctg ggagctgaag gcggcaagat tggtgacgcc gctgaagaag
    16321 ccgcacgcaa tacgaagaac gactactcag acttcgtggc caaggcgaag gataaagcta
    16381 gacaacgcta tgaacagatg ggctagcttt ctgtgtatat ttccccaagg atacagcatg
    16441 taataatata tttggtgcca gcccagggcc agcatgaagc gcattgttga tctctgtgcg
    16501 tgaggtgtgg cagctgaaac aactgcattg gaacaaagca gactgtcaca aagggttcga
    16561 cctaactccc tggtcgtggt gataccagtt gcctgttctg ctcaatacca tgtcattgtt
    16621 gtcaattggc aatccctatg aaagttttca acgtgtatac acctttcact ctagaattta
    16681 tactagtctt gaatgccaga acatctgtcg gttctcgtca ctgggactgt ttagatcgct
    16741 aagatcatac ctcccgtcag aaccccgagt cctgccaatc ccgccacagc gagggcctcc
    16801 cacttcggtg ccgggacatt tctcggtccc gcattcgcgg tgctgctagt cgctccagac
    16861 tctgtaccag tactactccc cgtggtggta gtggtcggaa cgttagagcc gctcgctgtg
    16921 ccactaggcc ctcctgacgt tgtgccgctc ccaccaccta caccaggcaa ccccgttgcc
    16981 gtctgcgtaa ctgtaacctg gctcgcgacg ccagtggcat cggggatggt ggtcgagctg
    17041 tttgtgatct cgatgatgtt gctcttggtg ctgttgaggt tggcctgcgc cagcgcgatc
    17101 tgctggttcg acagatcgta gaccacgtag gcgcttcgca ggaatgtgtc acccagaaga
    17161 tagataccct cgctcgccat gacgccgaga gtacacacat tgtcgaaggg caggtctgcg
    17221 ggcagtgcta ggccaaggtc ttgaagcctc gccacgttgt tgaatatcac ctcatccaca
    17281 ggtacgttga tgaccggccc gtcgctgccg ccgaactgga aatccaaaga gatgttctgg
    17341 cctaggtact tgcagtctac atagaccgaa ccggacgcca tgacgcccat ggtgtcatcg
    17401 taagcgtcaa gcgtctggta tatgcggctg accagttctg agggcaggta actaagggtc
    17461 gtgcctgagt ctaggatgac cggtagtgga tcgctttcct ggtagaccgt cgagccattg
    17521 acattcattt tgaaggacga caaggcaacg gtaaatgaag ttatcgagcc gctggtggca
    17581 tcctcttgga tattgagagc accgagtttt ccaatatact tctcggtgtc aataccacca
    17641 aacaaaattg ttcccgtgct tgagtcgtag tcattctggg taacatggtt agcaaggtaa
    17701 gtaaaagaaa tcgtggcttc aacatgtcaa acttgtcggg tatcagaaga gcagcaccac
    17761 ctacaagata caagctatag gccttcgatc cgatcaggcc gtcagatagg aagacatcca
    17821 tgatatttgg ataaggcgtt tcggatgcga cattggaagc aaagccaatc cccataattc
    17881 cagagggtat cgtagtattg atacccaagc ccatctggag ctgtttgata gtagtccccg
    17941 cgacatgaaa gtcatccttg aaatagtcac ccacggcacg ggtcctgtcc gcgtatctga
    18001 ttgagaatga ctggtctacc atcttatagc tggaactgtc agagggctca tctgagacaa
    18061 ggcatgtgtt agtcaggatt taagtttcaa aaagtcgcgg ttgaggattg cacaagaatc
    18121 agagtggtac tgtggaaact gacatgtagc aagacaaaat ccataatatt gctggtcgct
    18181 tgcatcctgg cacaggtcgg cgtcccttga cactacccaa acgtcgctgc ttccggtgtc
    18241 gaggatcaga ctgacgtttt gaggcggcgt tccaatggcg acgttggcat aataggccgc
    18301 accggttata ttgttgttta ggttctgagc aaaggttgcc cgtttgtgca ctgacagcgg
    18361 ctggtcgtta gaccggcgaa cgccaagggg cacaaccttt tgcgccgcca cggttgagcc
    18421 cgcagtgaat cctgccaaca atgctgagtt gaacttcatg gtcagcgctg aggcggaaca
    18481 ggattggtgg tcagcaagcg agctgaaagc agccaccaca attcgataac taaggtggcg
    18541 cttcctttcg tcaaaaagtc gccaattgat ccgggaatta caaggtgtag gcgggaaaga
    18601 ggactgcggc gaacattatg agtcaagagc gttgtcaaag ccaatgttca aatacccatc
    18661 cgaaagtgaa cattgtgtac gttgggctga agcccaggtg gtctgactta ccgggtcgtg
    18721 cagctaacgt agtgctccgc ctgccacaac cgcagaaacg gatcatgcag gattcgcagg
    18781 gagaagatga gatatattcg attggcttac gactagactg gtcatctgat cctcgtcatg
    18841 atatgaccca cgaaagccac agcagtactg agaggcggtg ctggtactgt tggtagggtt
    18901 tcgccgcaag tgatcctcga gaggcagcca ggcgtgagat ccttcggggg agatcagctc
    18961 gacggggctt gaggtcttgg cagtcgccac aggtgtcagg aattacaaaa ctcaagcgac
    19021 caaacgcctc tattcgactt gccaattgcc tgagctgtca atcgtttggc aaaagacact
    19081 ttaagggttg acccagaggg atcctttcag cctccaggag tattaaagaa gaagccctgg
    19141 gagcgccccg ctccatgtca ggactgccaa gcttccagac gggaacttgg aagcttggca
    19201 accgtttggg gggtgatcgg cgaacatccc tgctggagct gcagatcgtt agtggcctgt
    19261 tggctggaca agtgctggat tgcgcggctc cagaccatcg aagggagctc tttgcagctg
    19321 tggctactgt gatacaggag catgtcgtca tagttattta gctcacccaa cagctcatca
    19381 cacctgtaat gggtgtatgc tgccatgcag cctcgtgcgc tgtctgggtt tctacacaac
    19441 agctaaccag atctgggtac caggtacttt gcgagtttac cctttgcgtc cgactacatc
    19501 agccaagagc cccagagctg gactcccatc ctggttcgcg agtaccaatc accacccgca
    19561 gttgacgtcg cgcaaatata tgtagccaag taagatcacg acatgttgaa ctcctctcaa
    19621 cccgaaacgg gatctatcat acctatacta ccctgtacat cccatggagt cccgcaagcg
    19681 taagcagatt cgtacagatg ctaactaggt agcaatccga atcctttacc actcgggcga
    19741 ccacctactt tatatcctgt caagaaaagc aaaatagcaa tcaaccatat cacgcatggc
    19801 agtttctagt cacccgcgtc gcaatgccat aacatgacgc tgtgccactg gctggccatg
    19861 gaaatgacaa tgacaatgac aatgacaatg acaatgacaa tgacaatgac aatgacaatg
    19921 acaatgacaa tgacaatgac aatgacaatg acaatgacaa tgacaatgat aatgataatg
    19981 gcaatggcat tataccgccc tcaacgtgcg tcatgtaggg cgcttctgtc cacaatcgta
    20041 gcgctgagct ctgcgatgct tgtatcgctc aggatctcaa aaaccgacac atccacatcg
    20101 cactctctgt acacccagtt tctcacaccg atagcgacca aggagtctac tccgtaagcg
    20161 ttgggggact ttgcatcgtc tatatcgaca gctttcatgt tcatgcttct agcaaggact
    20221 tgagacaatc cggcggtgac aattgcctgt gccccttctt catctgctgc ttgtgagagc
    20281 agagctttga cgctctgctc tgatccttct atgttggttg aggactcagc ggtgtcaggc
    20341 ggcagatcta ccttgttgag gtgtgtgaaa agagccgtac gggcccaata cgggtctgct
    20401 ggtttgtttt gtctgataag tccacccgtg ccgactccta caacaatttg agccggaatg
    20461 cggtcgtcgc cgtccacgaa accagtgatg gcgcgttcaa taatgcaatc aaaatcttga
    20521 agccgaattg gcatgaagcc gcttgttttg agcttctcca acatagttgg gtcttctgct
    20581 agcataccag cgccgagtac agggcccaag tcaatagaga cggatcgcat gatcccccgg
    20641 gagctgatgt gccgagccaa cgcgtcttga aaggcgtttc ccgcagcgta attggcctgg
    20701 ccacgagtgc cgatgactcc ggcagaactg gaaaggaata tgaagaagtc catgtcttgt
    20761 ggaaacaagt cgtacagatt caaggagcca gtggttttgg gccggactgc ggcttgccag
    20821 tcttcgtacg tcatgttgtc gaaaaccgca tcgcggattg tagcagcaca ctggaacaat
    20881 ccacgaatgc gcggcatagt acgcttgata tcatccacga cagaacgcag tgcctcctta
    20941 tcgcagatgt cgaccttcac aaccttgacg ttcacccctc tgttctggag gaaagaaagt
    21001 gtggcttgtg attccttact ggaagcaccc gagcgagaaa ttagagcaac attctttgtt
    21061 ccgttgcgtt caagcagcct ggcgatctgc atcccaaggc ctccttgccc agccaagaca
    21121 tacgtgccat catctcgtag gtggtgggct accggatgga cacggcgcgg tacgatagga
    21181 acttgcttgg ccttcgacgg tacacaatag gccatgtcgc actggctatc ttgcgccata
    21241 gactcaaacg cctctggtag ctgcgaatag tcgtatttat cgagaaaaca acagcacggg
    21301 gttgtccatt tccggatgtc agtcgaacag cgagaccgta ctgattcatc aaggcgccac
    21361 ggttccttct tggccaggta tgggaggtca aggacgctgt aggaaaacac tttgccattg
    21421 gaatcaactg cctgaagact ccttgtttct tgattggcga gtgtgatgat gtggcccact
    21481 gaaagatgtt agcacaccag gcttcacgat ccgaggatat ctccaaactt acgactggca
    21541 atacactgcc gattcgactc atagtgctcc gttgtcaaat cgaagatgac atcgacacct
    21601 tgattattcg tcaattgatt gatagactca attagaaaaa ggctgtttcc atcaagaatc
    21661 cactcgtctg gaagctggtg gcaatgcctg aggatatgcc gctgctgatc attcgttact
    21721 gttgcaagaa ccttggcacc gatttgcttg gccattctga ctgcagcttg tccaacaggt
    21781 ccggcgcctg agtggatcaa gaccgtgcgc tgacgttgta gagacacaag agtatgcaat
    21841 gcgtaatctg cgatggcaag gctcgttggc aggagcacaa cagatggacc agtgacttcg
    21901 tcgggtaact tctggaccaa ggtctttggg cacacgatgc gttgccgaag agtgccacga
    21961 gaaatggcga tcacgcgatg cccaatgtca aatccttgga catcacgacc aatctcttcg
    22021 atgatgccat atgcatcagt gcccagtgag tggccatggc cttggcccag gatgatatct
    22081 gtatcaagag cactcaagcc agtcgatagc actttgatct tgatggaatc cggagcaatt
    22141 ggaacttcaa agtcaaagcc atcatcccaa tagaggcttt ctagttttcc caaatctcta
    22201 cctttcaatc tgagtgatcg ttcaccgctc tgtgccatac gctgaaccac aggtgcggaa
    22261 ggggtattgc cgcgttcgac cagtctgttt aatgaaacca tagggacgag gcgggacacc
    22321 aggagtctgt gtcctctgag tgcgtattct gtttctttgc cactagtccg tttgctatct
    22381 gaggaggtta ggaatagaga aacgatcgac tcgcaagttt ccgcggtagc gatatccata
    22441 tcagcatcaa tgtcaatagt gacaatattc tttttggggc tctcggaacg aattgttcgt
    22501 gcaagggctt gaaaaaggct agcccttgtg ttcgttgact caacttgtgc gccccgagtg
    22561 atccagaaca cacctcgagt tgtgtttacc aacctgcgaa aggtggagaa atcttccatc
    22621 gacaagttcc agataaactg atagtcttga agtatttcga gcagcgaaat acagtaagcc
    22681 ggaagctctt ggacatattt catgctttcc agcgtatggg atgtgcagtc tattctctcg
    22741 gagatctgtc tgcagagctg cgcaagtgat gggctcgtaa tcgggggcat gaggagtaaa
    22801 gtaccgcctg gaagatggac tttgtttccg ctctcaagtt tgtctctaga aggtgaagaa
    22861 atatcttccc agacaaactc tgagcaaaga ttgtggtgat tgggtaagaa gtcgcccttg
    22921 ttttctgggc tcgatgttaa agcagtgaag gtcatgtcct tgactataac gatcggatcc
    22981 tgcatagaat cccggttcgc actcttccac gactgatccc ccataacaaa tgtcacattc
    23041 gcctcgcggg accctcgacg atcagctctg gcgtatccaa ctagctcctt accggcacca
    23101 attggcagct gagggtctag agagacatac aggctgccga cgtatgatgg aaccatggaa
    23161 taatcgccac caaaagcgaa agcggtttgg aaaacgctgt ccaacgtggc cggatgaaca
    23221 gtatgagggt attcgaatcg agctggcatg atggattggg tatctggaat acgaatcgca
    23281 taactgcaga tattgtctcg cttgctgagc gaagtgatgt tttggaacaa tggcccataa
    23341 ttcattccga caacatcgag gttctcatat agctgctgtg gcaggatcaa atcatcgcac
    23401 atgcttgctg cttccagata tgttttgtgg tatcgctgcg atgtaacagt tctttgcttc
    23461 ttgacttgtt catccattac cgcttcagaa cttacaagcc tagagtggat aatgacaaac
    23521 ccttggccat gttgctgcca aggaccgtca agtggtttgg agtggataaa gaactggtaa
    23581 attgcgggac ttttggatat atcaccggag cagcttggag ttcttgctct tggtctttga
    23641 gaagcgtcct gtttgctcat gctgagagtg tactccaagc catgctcagt tgccggaacg
    23701 agcattgcct tctcgatctt gaatcgagat atttcgatcc ctgaagaagg ctctgaggct
    23761 atttgttttg ctccttctat gaccatggcg accattcctg cagctggata gatgattgcc
    23821 ttctggacct ggtggtgttc tatccaagga ttttcatgga tacgcaagaa gcctcgccaa
    23881 cgcggctgaa agggcgtcga gtcctccctg ggacgtccga cgagatcata cctcccatgg
    23941 acctgcagac gatttgctcg ggataaatgc gactcgtgcc aatgcaaatt gccatggttc
    24001 caagggtact tgggaagatc aaccaatagt ttaggccgac gaagctgaac gttgcgcatg
    24061 actgcccaaa gcatggatat ttcacaacca taactccaca ggtgtccaat agtctgcaat
    24121 gcggatatag ctgcatcatc tttccttcgg aacatagaga agtacggagg ctgcgaccga
    24181 cctcgggtat gagcatccag aatctgtttg atcgggctct gtagagacgc gtgaggaccc
    24241 aattcaagga taacatctgg tttctttccg tcttctcgag acatcatttg aaggactgcg
    24301 tcagaaaagt agacagggga caccatattg atcatccagt actcaggagt gagatgctcc
    24361 cagtcaactg gctgtcccgt aacagaggag tacataacgc agtagtcttc gtggtggact
    24421 ttctggctcg tgtcgcctga ttgctctgta ctgggtccaa tgtctgtcct taccaagagc
    24481 ttgccgagtt tgtgaggatg ccccttgggt ttgcgcgttg gttgtcgggg catgaagtga
    24541 gaaattgcat tatgatagtg ggcagcacca cgaaacatgt ggtgagaatg gtacgcaata
    24601 tcaactttga gaattcgatt gaagactcca tcggcttcta gaagcttttg aacctcaaaa
    24661 atcgcattgg catctccgga aagtgtgacg gattgtgggc tgttgatgca agcaaccaca
    24721 actctgcgct caccaacgat cgccagatac tggctcactt cactttgggg taagccgaca
    24781 gcaagcatcc gtccttcggt tgttgcacca tagccttctg acggaatagg ttttgctcgt
    24841 gatcctcgct gatatgctag cgcccaggcg gcttctctag taatcgcacc tttggcgtat
    24901 gcggctgcga tttcgccaga agaatgccca acgacggagc tgggaatgac gccgcagtgg
    24961 tgaacaagga aatccaccag agcaacctgt atcgccgttg ttgctggctg tgagatctcg
    25021 tggcggtcga tctgtgagtc cttctcatcc ttcagcaact cagcaaccag actgaagtta
    25081 ctaccgagtt tttcgctcat gtattttgac gctgccacga tggactctct gtaaatatcg
    25141 caccccagca actcgcgacc catggcatgc cactgcgcac cttggccacc gaaaacaaaa
    25201 gctatgtttg ctgacttctc gcccgatggt cgaacgtatt gcgactggtc tgctcctttc
    25261 aacttggaga tgagctcctt gacagagctt gcagctattg atgttctcca ttgcatcttc
    25321 gtcctgcggc aacctagtgt gtaggccaga tcctctagga agacactcga aatagagcca
    25381 tcatcagtgc gtttgaccaa gtagtctgct aggtcctgta gcatacacga gagggcgcgt
    25441 tgatcgtggg ccgagaagac gaagacttga gcgttgtgat cccgttgtgg cacctcagag
    25501 cctctagcca agtgcgtgat ctctttcacg ctggctttta tggacataat ggcctctgga
    25561 atttgaccat acgggataga cgggtccctt atgtcatcca agatagcaga gttatgatgt
    25621 gcagagagac ctctttcggc gaggtaatga gcggtgtcat caaggataac atgggcattt
    25681 gtcccaccaa atccgaagca attgacgctg gcgcgcctga gaccgcgcac tggccatgga
    25741 gtgttctcga ttgggacctt gatagcatag aggtcagcgt atacaaagat agtcttgatc
    25801 ttgtggttct caccttgact ttacatgcga caaaatcaat atcagggttc gcggactcga
    25861 aattaatctg tttcgggata atacccttct caatggagag aactcccttg atgagacctg
    25921 cgacaccagc acatccttca agatggccaa tgttgggttt gacgctctac ctcgacgtta
    25981 gccctacaac gactgtatgt agcagcacat gctccttacc cccacgtata taggtttgtc
    26041 gacacttcgc tgccgacaca aactagtaga aactgctttc agctctcgcc aatcgcctgc
    26101 ttgtgttccg gtaccatggc attcgacgaa tgcagtcttg tcgacgccga gccccgcacg
    26161 ctgatacagc gaattgatgt tgcttatctg ggcttctgca ctaggaagag tgatccctat
    26221 aattgtggtt agagaagtga tattcattca atgaagtata cttgcctggg gtgcgcccat
    26281 cttggttgac gcgtgagccg cgaatgacac cccggatgtt gtcattgtca cgtatggcat
    26341 cgctaagtcg cttcagcaca acgattccca cgccttcacc tctgccgtag ccgttggcac
    26401 gcgcatcaaa tgtgtaactc ttcccatcag gactgagaaa gttcaatgct gtcattggca
    26461 tcatggtgtt tggtgtaaga atgagccctg cacctccagc caaaccctag tgctgttaaa
    26521 attgcaagtc ctacactcag tcattcgatt gatatctcgc actcaccaca tctacttcgc
    26581 cagtgcgaag actctggcaa gcattgtgca cacacacgag gctagcactg catcctgtgt
    26641 cgatcgtcat actgggtcca ttgatatcca ggaagtatga aatgcggttt gacatgattg
    26701 cgattccatt tccagttgcg ccatataaag gcgcgttgtc aggatctcgt agagcaattt
    26761 gttcgtaatc tgagtgcgac tagttagcct cttgaccttg agctcgagga agggatgact
    26821 gacctttgac gaacgatcct atccaaacgc cggtctcaga tttgcgaagc gcagcacgat
    26881 cgattccagc tgggaaagtg ttcagctaat gtcgctggat gagatcccgt attttgtacg
    26941 tacaactgtc caacgcttcc actgtgacct ctaggagcat acgctgttgt ggatccacgg
    27001 ccttggcctc ttcagcctgt atggaaaaga actgcagact ggccgttagc gtctgtttcc
    27061 caatcgagct atagtcattt catgtaacca actgagttgt caaacgctgc cacgtcctgc
    27121 ttgaggaagt gggcaccgcg aatgcagatc tgttcacagt cagtaaaagc accaacgcac
    27181 aagtgaacat agaccttacg gtgccttgac ggttcccgct ggggtgataa taacttgaga
    27241 tgttcacacg atccttagga aattcagacc aggcactcac gccacgggtc atcatgtccc
    27301 agtaggcttg aggggtgatc gcgtcgccag gaaaccggca gccaaggcca acgatggcaa
    27361 tgggctccat cccgtcttga atttggctgt ccatatttgc aatgatttaa ttgcaattat
    27421 gctgcccaag ggtggtgaag gaagtcttgc gaagtgatgt tgccaggtgg aggggcacaa
    27481 ctgaaatcaa gatcgagcgg cttgggaaaa tgggattagt cacaatgctg aaggggactt
    27541 tgcctcataa agtattttgt gtgaattgaa agtgaagtca actggtcaac agggaggggt
    27601 acttcttgca aattcatagt ccacggtcca tgtcgagata tcgggtggtc gtccggcgtg
    27661 gtgaataata gcagcgatcg agctgcagct ggcgacttag cccccacggt cctttcataa
    27721 tttctttctc ctttattgag ttctgcccac agtcctttca tatcttgttt cttctttatt
    27781 gagttctggt gggccgcagt cgaggcttcg aacccttgtg aaggcgcagg tttagcaccg
    27841 tctacaatgt gatggtgtac tgacaaccat gagcatgcgt acacgatatc gcttgaccca
    27901 atcggtcgaa aagcgcctca aatacatgca gcataggatc tctgaccgag taccctaatc
    27961 catgtcagcc tgtaagaatc ctttttcaag ggtctctccc aagtactcat atctgaccaa
    28021 cagcaagcat ggccaggtcg tctccatatg tgcatgtgac gagtggttgt gtgcgtaagt
    28081 gtgtcctttg gttctggcca aagcaagaca aacgaaatat cacgaaaaca cacaatggaa
    28141 tgaagcagaa atgagcaaag aactattaag cagtgatgcg atttttgcac ggtgatatga
    28201 cgattcagag ggcaacatgc ccgtctaagt agaagataca agccagatcg aaaagcgttg
    28261 gattccaaga taggcaacac aacgaaacgc ttcaatcgag aggtcaccca tggtgcaaag
    28321 cagacctgct gcaagccaga tcctgaaaat cagcttacca ccaacacgga gcactattga
    28381 atacattgaa agcaaatgcc aagatctcgg cgcatagaat ctggctagtt gcaagcttac
    28441 cggaccgggc gatgtttgta ccatggagcg agggtccaga acggttcttg gccgggccga
    28501 aagacaacaa atcatgggcg tccattgtat cgattatcag atcatcttac gctattccta
    28561 tgctgtagtc tgtcgggcgg ggggtccaga cgaacttatt gcttatattg gctaacccca
    28621 acatgccgag ccgaaaccat ggtccataca ttccatccag catcagtccc atttctaatc
    28681 aattcgctgg ctgactactt aggggcaaat ttatccgtaa cctatgaagg cagataactg
    28741 gagcgagtac gatgtcgatt cattggatag tcactcgttg catctcgcgg gccaacgaca
    28801 ttcctctttg cggctgaagg tggatcccaa cgtatgcatg tgcatacgat cctgtgctag
    28861 atattggatc cagatcagat gcatatgctg ttttgggacc gatcttgcca gcgacccata
    28921 ttgcacatga atggatcatt gactggtctc catacatgtc aaggtatttg aaaacttctg
    28981 cgtaaactaa atatgacaag agtgtattta gccccagaat tcgagtagtc tctcgatcgg
    29041 cacatgccag tagccggttg atcatacgta cagcttaggc ccagtgttgg gttgagcatg
    29101 aacttttatc agtcagataa ctatttcaga gtcgaggtcc tatcatgtaa gggagtaaca
    29161 acaacgacta aggaagtgca gtcggaccag tggaggcgta ccggtccgct gggttgctgg
    29221 cctgcattcg cgtcgtctgt cagcagaact tcactcgcct agactgatat catcctagca
    29281 gtcttagcat ttccacattg gcggcgctgc cataggtcat ccacccgagt gccatggcgc
    29341 cctatttatt ggagtcacta aatgatgaca ttgggggcca ttggaatggt gcacgcgagc
    29401 agactcagct gagaagcagg tcgcttatcc actgcatcgg tagcgccaac ggtgtggact
    29461 cagatacaat acccgaacaa gccaacagga atctctttcc gtgaagatgt tcagccacga
    29521 ggtctatgct taggaccaat gatatgtcta aacgggcacg ccaattattg acggcaggca
    29581 gcaggctcgg gaggaggagg ccactgaagc agccttgggg aaacattaat gaccatattc
    29641 ggtttcttgc tgattgtagc aaatggaaat ttgagtctcg gcatatcaga cagaaccgtt
    29701 gagtgtctgc tatttcgaaa tgttaattca ggtgactccg gatatccctc gtcctcgctg
    29761 gggcacacta ggctcctcgg caggcgctaa tgcatcaggc gcaaatgttg tcacaccgcg
    29821 gttaaagatc tcattgggta agggcaaacg tacttggaag cgctctaacg gctaccatgt
    29881 ccgattaggc cgtgggtcac tggcagtggc caaaggagat gatgcttcga aagaaagtcc
    29941 gttgtggtac tgttcccaaa catacgcaca gggaaaggct ccataaagta tgcaatcaga
    30001 tggcgtccgc accaactatg ttgcgtgata ccagacactc aggcccaatg ttgtgcaact
    30061 cgtcacatgt atatgttact gtagtaccgt tccgagtcag gacatagtaa cctcaaatgg
    30121 ccactcccaa ttatctacaa cctacaggcg cacgattctt ctttgagatg atggccaata
    30181 acccctataa tcaagtactg ctcggacagt ggtcggccgg ccgaggctag caagtgaact
    30241 ggcatggccc actttgatgg gacttgcctt catcttgctg gctcaaggca acctgcagca
    30301 agcgttcatt tcaccaattg atgtctcgtg tcgaataaca aaatagagtg ggtgtgggtt
    30361 ttatgaaagc atatccgctc agcgccagat aatccataac tggtcctcgt gccagagcgt
    30421 ttcggtttca tcctcccttg gcgctataac aaagcccact gcatcggctg ctttttattt
    30481 tctctcatga tcatcaaagt taacctgctg tttagcttct ttccaacgag ctgagagagt
    30541 cacaaagtaa cagcaacaaa cagctaccag tcatcggata ggccatcatc gatcgatgat
    30601 cggtcaacgt cgcacgccgc gatccaacat aaccttacaa aggacatcct cgtagttcgg
    30661 gacgattcca agctgaacaa caccagcttc agcgtgtctt cccaggtaga tatgtagcct
    30721 gaaacggtgc gtatgttgca ggcgaccgga ttgcagaaat gccccaaatg gtcgacccca
    30781 aagactgctt gaaacgcggc gggatgggga atctaacatt tagagtcctg ccatacaacc
    30841 acagcgtcgc agtgttcttg accatttacc cgtatcttca gccgagacat gacagcggat
    30901 ggccttttgt ctcatgtgtt ctgtgagaca agttaaggat aggttttggg cggtagctcg
    30961 gtctggcgag gtatcttgta atacgtgata caggatccgt cacaaacttc attcctgagt
    31021 cgtgcgcagg cctaaagatg tgggaagatg gaaaatccag ataatcaagc gcgtggtgat
    31081 cgcaaaggcc ttgcaagtgt ttacatcctc cgtatccact gctttcatct atttggcttg
    31141 gcagtcgtac cacttgaaga tgtcttgtat caactcaagt caccaatatc gaggactttc
    31201 agcccctgtt atctaggtta ggttgtgtga acaggccacc aagaaacaga gccgtgtact
    31261 taagcagcat gagagttcgc gcgcagctta gaagcttgaa cctcttgtgc gcttcccgat
    31321 gatagtgcag ccctttctta ctattgagaa tggtccgcaa ggttggagct gcttcaatta
    31381 gcaacgaatt atcaggggtt gctcttacaa actctgtagg gtccccaagc ccctcccttc
    31441 tctcctgccg gcagtacttt gacggtttcc cgagaccgtc gcggctgcag cttgaatcct
    31501 gccagcccac ccacgtaagg agcgtagctt ctggatcctc gccatcgccc gctttggtac
    31561 aaaattgaca cctgggattt tgtggcaggt aaccttggga gtgaaggtga atacagcttg
    31621 ctctccttga aatccccacc acaacaacat agcatggtcg cacttctacc gaaagtctgc
    31681 actctcaagt accacattct cactttccgc ctcaaccgcg caaagtcacc tttgacttcg
    31741 ctcaccggtg atggcgaagc gttctggtac tcgaactcgc aacaggcgtc gcgacccaga
    31801 ctcgatggag agaagtttgc gacccaaggt acatgatgtt gcatgttttg aacatggtcc
    31861 actggctcga tcccgccgga ttgtactggt cactatgtag gcaattgttg atcggttgat
    31921 tcactcttta agttactaac atacacagat tgcttctcgg tctactgttc tcaagtttgg
    31981 atgcctcaat cgtcagcacc tcactcgttt cgatttcctt ggatatgaac gatttcctga
    32041 actccccctg ggtagcgcta tcctacctgc tcgcgtatct gggtaggtat tgacactaga
    32101 gatagaggca agactcgcgg tctgacatga cgtagggttt gcggtttgct ttgccaaagc
    32161 gagcgatatc tacggtcgac gaaatcttct cattgctgcc tggatcctct ttgccgggtt
    32221 ttctgttggt tgtggtctgg caggagatat gcactcactg tgagttacaa cttagaacat
    32281 gacgattttc taagcaccaa tacgtcgaat aggattgtgt tccgggcgtt ccagggcatt
    32341 ggtggatctg gactgtacag tctagcccag attgtgctgt atgaggttgg cccttcggac
    32401 aaaccgagcc ttttgggagc tcttatcggc atggtaagtg ttggatgtgc tgtacaccaa
    32461 ttcgcctccg aaagtaccaa tgcttacttg tttgtcatag acgctggcag tgtcttttgt
    32521 tttagggccg gttcttggcg gaaccatctc ccaccttgca tcctggagat ggattttcct
    32581 tataaagtaa gcctcattat gcgctctaga atggttcttc ggctgataga actgttacag
    32641 tgccccttgc gggatcatag cccttattgg cctcttttct gcctggcccc agacgagaac
    32701 acaacaactc ggtccaagtg aaattttcag gaaagttgat ctgttgggca accttctcat
    32761 aatgttgggt tcgagccttc tggtcttctc gcttcaacaa gctggatctt ataatttgtc
    32821 atggaggaat ccagctatca ttgcaaccct gtcagtagct gccaccagtt gggccgggtt
    32881 cgtcgcgtgg gaaatatggc taggacggag gcgccacccg ctcgtctacc cagtgttccc
    32941 aattcggctc atcaagcaac gggcttatat ggcatccctc gtgtaagtat tcacaactat
    33001 ggggaacgtc atgagtatcc agcgctgact caaatagatg cactttcttc gccggtttca
    33061 cctatctgtc gatcatcatt attcttcccg agcggtttca aattgtcaat ggcaacaatt
    33121 cattgatggg tgggttgcat ctactgccaa tgctaggcgc atgtgcgttt ggatcgttcc
    33181 ttgctggagc gctttcatca aaacgaaata acacctcctt gacacttatt accgcgtctt
    33241 gccttcagtt gctagggatc ggtcttctat ctacgttatc tgatgccttc accgccatag
    33301 acgcccagta tggatatcag gcgataatcg ggcttggagt tgggttgtcg tttgctgcta
    33361 caacaattct tacttcagtg cgttcggaag ctgaagatct tgccgtggca cagggtgctg
    33421 ttgctcaatc tcgaatattc ggcggcgcgg tcgggatcgc aatttgcagt gcgtatcatc
    33481 tgcgatcttt ggttgatatg aagatacaac gtctgacacg gttgagcagt gattatattc
    33541 aacaaccaag ttcagaacga tcttggcgcg agattgggtc cagaagatct aagtgctctc
    33601 cgccacaacc cggtggtatc aacatacttt ccagtggaca ctcaattact cattcgtgaa
    33661 acctacgcaa gagccttcac gagtgatgtt agacttctca tcggtgcatc gtcactcgga
    33721 ctggttgcca gcctatttgc atttgaactc catccgcccc caatgcgctc tggtggggaa
    33781 tcgaaggaac tactagtgct agggcctggg ttcgaacaga gcgaaaccta actcgatgag
    33841 atagctagca cccatcgatt gaaagtatct accgggaata cgggacggac gacttacgac
    33901 aatggtcatt gatgaacatt gccggtgtgc cggtgttacc agtgtgaagt ggaaatcaat
    33961 cactttctga tcaaggatat ctctggagca tagctatgtc caaccgtggc attgtttcac
    34021 atcactgttg tttggtttag cagaacatgg tacgaccgaa gatgtgcagg cttgttacct
    34081 ttagtgtgag cggtcttgct cttgacttat gttaaaagga aagactatat ttcgtcaact
    34141 tctttgctat cgtaccttgg ctggccctaa gtggagtttg taatcgcctt tgcttcagtc
    34201 gctttctaga catattgtag tatcggagag cccgcggaac cacagaaatg aaagatagcc
    34261 aatcacatga agagcaggcg caacaatctc aaaacagtga aatatttata caaaatccat
    34321 ttcattattt gcagaaatta ttgcatgagt gtccgcacga gccaaccagc ttgcggtcat
    34381 gtgtacacga tctaggtctc aggcacagcc gggtttaaat cattgatata tcttcaccca
    34441 gaaaagctct gcttgaaagg cttgcggccg taaacaatgt acctaaacag ggatatcagc
    34501 aggtgggcac cagtagctag atcaaggaat aacagtgctc acacaggcga ataggcctta
    34561 atcctcctgt tcctcaagtc attttcggct ttcgcaagaa attcatccag tcgttgtctt
    34621 gaccaaccca actttgtcat gaaaatccgc gtgcagacgc tctcgagcaa gccacacgag
    34681 atctgagcta ggaaccaggc ccccacagtc ttctccttgg gatcagatgg ccagtagggg
    34741 ttcgatggcc atctgaaagt aacctcgcgg acttcctcga atccaacctc ttccatccat
    34801 cttttatatt gacgagcgtt gtcccatctc atgcctaccg atgccagagc attgtgaaca
    34861 ttctcttgga tcactgtaag cgtagtacct tctatacttc catcttcaga tgtctgaagg
    34921 tctagatcct gcatctcgag gtatccgccg ggcgtcaggt tttcgaacgc cttacgaaaa
    34981 atctctttgg gctccttgaa acaggttgca caagcacggc catgtatata gtcgaaggct
    35041 tgggtaaaca gccattcatc ctcggcatca tctatctgaa attcgcagtt ctgcggaatg
    35101 cttcttgcta tcagaacatg tgcatgtgat gggagagcaa aataagctta ctattcgggc
    35161 tggacagcag agaggtcagt gcctgtaaca atagcagacg gataccggtt tgctgggcct
    35221 gttagtgcag atgcccaacg tgtatatcac caggtcgggc ttatcaccaa agtctatagc
    35281 ccatatgcct ggcaatttat ccttgttagt acattcctga ttttggccat attctagctt
    35341 accgctccct gtcgcgatgt caaggactct gtgcggagac gggccaatcg gggccaaatg
    35401 aagctcgtcg tccagtgtga tctcccacat gcgatgctgg aggtctacgg ttctgtcaga
    35461 catacagcct ctataagata cgacaccacg gacagaccta atctgttcag ttcagtatca
    35521 tcgttgggga gcatatattt ccccccttta aaggagtggt atgttcgccc attctcctcg
    35581 agacgttcgg caacactaga agttaccgaa aatgtggaac tcctgatatg gaatcagccc
    35641 tacatggcga gcactgcgat gaggtatatt aatacctata gctttcaatt tcgattgccg
    35701 agtcgccatc gtgcatagaa gcatcatcac ttctctggag cagttttagt tctactgacc
    35761 caatctgcca gattacgtga taggctcaca tcttcgagta acactccttc cacgacctca
    35821 gccggaattc cgggtgaagc cgacgcaaac aatctagagt cggacgctaa gatatcccgt
    35881 tggttcgtag gctcgtcggt cggctgttgc gacatgatta cgaatcatag ataatcaagt
    35941 cagagtaaca gcggaaaatc atgatcacta gaattcaaat ctttggggtt tcagcggcca
    36001 tagaggatgt gtagaagaat aaaagattga gacgctactc atacgctcgc tacgtagtcc
    36061 cctaacgccg gggaaggtgt aatgggccgc gttgacgaac tggagctgaa cttcttcatg
    36121 ccaagcgcat cctcctatga gcgggatcat actctaccac gcctacagtt gcacctacca
    36181 tcctccaggc tgcggcttgc gtctagctgt gaccacaatg attgggctca tgagacagaa
    36241 tggtcgtgcc tgttgggctg ctggctgaat gtatgttcgg atgccggcca ggggccctgg
    36301 aaccatgcta caaaacctgg cgtgctattc aggtcagaga gcgcgctaac gaaggattca
    36361 gaccctgtct gcgactgaag gatgatgatg gctgacgctg tacaacacga gctcctaccg
    36421 tgtgtgggtg gtcaatcaac tggtcaggcg cttcgctagt gcacgtaagc tgactcaaga
    36481 tcagagatcg gttcagggtt gcaaatcggg tacagaaaac ttgggcccag taccagggct
    36541 gcgggtttcg gaatggtgca gttttcttcc accacgtggg gattagttac catccatttc
    36601 caaccctacc atagtagtgc aaactatcga ccatagcttc gtacccctgt aaaggatacc
    36661 caccagggca gaacagaagc tccaaaaacc ggtgccaaca tccaggcccc ctcatcgtcg
    36721 tgtcccaagt gcgcgagggt cactttaagg agataggtga ttggctggtc gtttcgtcgg
    36781 acacatatca acggtctact ggagcacctc acgtacagct agactctctt tcatgtctac
    36841 ccgtcgaata ctgataagcc gttcagaggt tcatactagt gttcttgcag tcgaatagat
    36901 gctctcgcat cacacagaaa atgatcgcgg aaatgacgtg acataatgag agcacgcttc
    36961 cttactcttc ggatctcttc aacccttttg aatttgtttc ccccgcttcc ggaaaggcgc
    37021 attcccagat tgacaagtcg agaaatctgc tgaatcccga taaggtacat cttctgtgta
    37081 gtttcaatat tataactgag cgcctctggt catcgagact aattttttta ttgcgatacc
    37141 ttactagata atcaaaaggg ccactgctca tgtataggag ccctcaaatg agagtcatgg
    37201 gaagttccgc ccctttgatt taaaggaact gacctcccat aggcgtagca gtgataagta
    37261 gctgctaaat ctcgactgta gcgtattcga atgatacctt ctttctttct cgaaaaggga
    37321 cctgaattcc tctcccacca gcttccttga acgattacgt cctcgtgctt aggacacatt
    37381 aggaagtgct ctaaaggtgg aatacgtgct ctgtgatacc ctttacatca ctagatcaag
    37441 cgtatgccgt ttcaattcac ttcgaaggac tggatttaca tagtaacctt gctgtctact
    37501 gaggcttata atgatttagg gtgtaggtca tcttcatata ttaagtttgt cacatatagt
    37561 tctaaagccc ttggtttgcc aataaccacc gtactttgct atgacataaa tcatctccat
    37621 agggcatcgc atagttcttt gctgtccaag ccgtcctgat ggagggaaac aagctaaaca
    37681 ctgattgttc tcggtgtaga tatcccttga ccccgcagag ttgcaggtgt aacattggac
    37741 accaattccc catgtaagtg cggggattgg ggaagagtca tcagcagtct gtgtcgggct
    37801 caggggtgtg ttgtgctctg cgttcatttc tatcgctccc aaaggctcga ttgaggttat
    37861 gaggaggtca gatgactaga aatatgaaat gaactgcagc tgtatccctg cactggacat
    37921 ggcaatgtaa ccggtttgca gagcacctcg attctgttag gattggtgca gtcattggcc
    37981 aatgaatccg tcctgccgac actagttcac tgcgatgctg ctctgcatac tgtttcgggg
    38041 taccatcccc gaaagcatta cttcaccagc atcaccaact ggtgttcgtc ggcggcggta
    38101 cgctatggag gaatgaacga ggcagatact taaagatgtc atatcccact gagaacgaca
    38161 agcctgaatc agagccactg ttggtcgatt tattgcggac catccttcct cgagtataat
    38221 gttgccgtca tatctcacga ctctggcatt gcttgcgcag cttagcgttg ctgttaacaa
    38281 tgggctcgct agaactcctc agatggggtg gggtaagttc tggggcttaa gttacactac
    38341 gaagaagaac gtaactaaca cagagcagat aactggaact ctttcggctg cgatgtttca
    38401 gaggaacttc tccaaggcac cgcgcgcctg attgttgatt acggattgaa agatcttgga
    38461 taccaatatg tgatccttga tgactgctgg tcaaacggta gagatggcaa cggctccctg
    38521 gttccaaaca gcaagaagtt ccccaacgga atggctgctg tggccgaaga tatgcatagc
    38581 ctcggactga agtttggaat ctactcgagc gctggtgtat acacctgcgg aggatacgct
    38641 ggaagcttag ggtacgagga gatcgatgca caaaactggg cagactgggg ggttgactat
    38701 ctcaaatgtg agagctggcc acttaaagcc ttcaaagtga agctaaccac actagatgac
    38761 aactgctaca actcgggtca ggctggaact cagttgatct cccacgaccg ctataatgtc
    38821 atggccaaag ctttgaatgc cacagggagg cccatactat actcgctctg caactggggt
    38881 gaggactatc cgtggaattg gggatctaca attgccaact cttggagaat atctggcgat
    38941 gttacagact tctatgatag gccagatgat cgttgcccat ggtaggtcta catagagatg
    39001 gtgtttgctt tcagctaacg tatcaagcga tggaccggat gcatgggact gtggacttcc
    39061 tggctggcac tgctccttac tgaatattat caacaaagta agacatacat aatctacgcc
    39121 gctcaggaaa agctaatgcc gccaggcgtc gtttataaca tccaaaggcg tacccggagc
    39181 ctggaatgac cttgacatgc tggaggttgg taacgggggc atgtcagata ctgagtacct
    39241 tactcaattt tccctttggt ccgcagtaaa gaggcaagtc acatcgagag ccacttgcga
    39301 aacaatcggt taaccccctt tccatagtcc gctaatccta ggcaatgacc tgcgaattgt
    39361 caaggcacag gatcttgcca ttatctcgaa tcaggcagtc atcgcagtaa accaagatcc
    39421 tcttggtagc tcggcttcta gaaggtggca ttacgagact gaggacattg acgagtatgg
    39481 caaaggaagc attcagttat ggtcagggtc cttatactct acaacgggtg gggactacaa
    39541 cgatatactc gtagtgtttc tcaacgggaa caactcacca acaacgatga acgctacttt
    39601 ggtggacata ttcactgatc tggggactgc ccgtttagca gcttacgcgg caatctcgtg
    39661 ggaggttaga gacttatggg gcagccggat gtccaatgaa gaagcgcagg ccatcatcga
    39721 cgcatcctcg gccactggca atttgacgag cggatacaat gcaaccacag tgggcgaggg
    39781 tcgatataat gcgaccgcaa agtcttacgc ccaaggttta gctgacgctg accccctgct
    39841 tctgggcaat gccaccacga cagtccagcc atctggcacc gtcactgcag acgtggacag
    39901 acatggcgtc gcgatgctga ggctccgcgc tataccgacg gaagccacta tgaaacggga
    39961 attgtaaata gctccttcgt tgggataggc actggttttg atatgcccag ataatgtcaa
    40021 tgtcgttaag gttagccagc acacaagtac agttcagtag acgcctccat tggcacaaga
    40081 acacgcgcga tgtcttcaac ttgtgcgcag caaccgaggc tcccgctaaa gaccaatctc
    40141 gctagtcacg actgtaagag catgataagg agtatagctt cccataaagt tgcagatcgg
    40201 gcgtatgtgg agttcaccct tttgttagtg cgaaccatcc ccgccccagc gtcacaaagc
    40261 ataatatgac gctgaggatt accaagcata tgtaactcga tatagctttt tcatacggat
    40321 gcagcgtcat tctgctgcgt atgacgctga atcctgttgc catcaataaa aacgctaaga
    40381 ttgaggggaa tgagctgcat atatagatct tcataagaag tgaccctttt gtcacagtct
    40441 tcactatggt tggcaaatcc ccaaacccag tcataactac agacgccatg tcattgcagc
    40501 atttatctgc caatataact ctgcgggatg ccactagact aagaattgct tattacgacc
    40561 atacagctcc cagggatgat gaaacgaagg gggtcatact cttcttacat ggtttccccc
    40621 agacttcgtt ccagtttcgg tatgtattac cgcttgtcgc caatcatggc tatcgatgca
    40681 ttgctccgga ttaccggggc gcgggaggtt cttcgaagcc cggttttggg gcatcatcgg
    40741 gtgattttcg caagtctacc atggctgcag atatgattac cctgctcgac gccattggaa
    40801 tcacagaacc tgtacacgta gtcggccacg acatcggcgg gatggtcgca ttcgcgctgg
    40861 catcacgttg gccggagcga gtacggagcg tctgttgggg tgaatgcccc ctgccaggca
    40921 ccaaggcata cagagatgac atgtcagagc ctggcagggc caagcagcaa tttcatttca
    40981 tctttcactg cgcgcctgac ggcttggcag aagccctcgt tgcaggaaaa gagaggttat
    41041 acatttctca cttcttcgcg aagctcactc ataacttggc cgcgttccca tcggcagctg
    41101 ttggggagta tgtttcggct tacagccagc ctggggcact atcagccgca tttgctgcct
    41161 accgtgcctt cgaagaagat gaggcagaga atgaatcttg gattgcaaca catggcaaat
    41221 gcccggtgcc aaccatgatt ctgagtggtc agtacagccg ccatcgggaa gaagccaagc
    41281 atatggctct cgaagtcaca agggaggctg cccagatcgg cgttgtggac agtgccagtc
    41341 actatctagc tgaggagaac ccggcgggct ttgcgcgagc tgtggagcaa tttatctcca
    41401 aatactgagc ataggtgatg tcccttcgtt gggacgctct gggtggcaca gagcacatca
    41461 tggaatttgt ccatacactc ctgaatttgg tacacggccg aggcggaatg cttcctttcc
    41521 tgtacacggg gcctacctag atacagatgt atgtaaagtg gggccatccc gtgccgccca
    41581 tagctcactg tccaccaccc atgtgctacg accgccacct ttacctcacc tctctaaagc
    41641 cagacctgag cgcgtactgc tctcaacatg gcagcccacg tccaaccaaa tcagcctccc
    41701 agctttgtag cgcccatttc gacacctgcg tacggggatg gtggttgggc gagcatcgtc
    41761 ttctcaacta caatcgctgc atcgcccgtg gcatgcttgg agatcatgct agacccgacg
    41821 acatacccgg tgtggaataa atgggtcccg cgcgttacga tcgaccgtgc ggcttcaact
    41881 ccggtctccg gcgtgctgcc cccaccgctc tcgcacatcg cagcgaagca ggatcagctc
    41941 cttcccggca ccaggtttca ttttgaggtt catatgagtc cagagagtgc ttccttcaac
    42001 aagactgagc tcgaggtgac cgttctggag cagttcgacc gtgacggacg gaagggtctg
    42061 cgggtcgtgt ggaagacgcc aggcagtccg tggtatctac gagctgagcg ggtccaagaa
    42121 ttcctcgaaa gcgctgacgg aggttgcgaa tatactagct acgagacctt ctttgggccg
    42181 gtgacctggt tggtgaagtt actcgtcggc aagcagctgc aaggaggtct tactttgtgg
    42241 aaagatggat tgaaggcgga agctgaagcc aggacacaaa gcgcaacaaa gctgtagcca
    42301 agtgaatggc tgtggttcgt cgaacattgc tatggagttt tgtaactata agctcagcta
    42361 gctatcaggc aaatgatgca agtatactga tgagctacca acccgcacgg ttccgtactc
    42421 aacggctttc tcgcacgagt actccgtaga cgcgaacata cttgccatcc cggccgatcg
    42481 agcatgccga tatcttgcaa tgacgagtcc taaggtctca aacagggatt caacgcgtgc
    42541 acctgacgat ttcggcatga gacctgggca ggctacgggc ggcccccggt tctcccccca
    42601 cttaccatga gatgcctgct gccggcgaga ctttggcggt gtctcccgct agtagcagct
    42661 gtggggctct aaataacgtt tacatagcgt cgaggtcctg cattttatct ttctcttgaa
    42721 ttcaacttga tatgggatta gggtgctgcc atcatgatct tacgttgttc agcttcgaag
    42781 accccggatt gacatgagtg gccttacctt tgccgcagtc cctgaattca caacagccct
    42841 aggaagctgc agattcgcca ggcagaatgt cccaaccgcc ttctagggcc tgggagaagc
    42901 cgagcacacc cgctgggtct ggtccgaggg ctaggacggg aactcggacg catagaggtc
    42961 taacttgtca gaattgtcgt atgtaaagcg aaagcgttat cctaatccct ggcctatcta
    43021 tgtcacattg ggcttcgctt gagagtgagt tgtccaatga aagggacaat gagaggaaac
    43081 tcaactcact ctttctgacg cgaggctccg catcaaccaa agacgctgac cgttgtcgat
    43141 gtaggtgtga gaaagactcg atgtgacggt acacagcctt gctgtaagac ctgtgaagta
    43201 taccacgatg aatgccgtta tgagaaacct ccacccatgt cccagattat tgggatggcg
    43261 aagaggcttc aagaggcaga agcaacaata gccgagctca gaaaggaact agaagagaag
    43321 aatagttcgg ttcagaaaaa gcccgtaacc tcgaattcta taaaacaagc gcctatcgta
    43381 ccaccccacg ttgcgccggc ccagcatgat gcactgcaga gggcatcata ttcgtcgcct
    43441 attttaggcc gtaatctatt aaaagagtca acctcagagc tctctgactt gacccttgac
    43501 gacagcggaa aggttctgac cccctcgagt tgctgatcct cacgtgaaac ttattgatct
    43561 tggtagattt cttactatgg ccctacatca gcggtctatg atccaagcgg tcagcgcggc
    43621 cgttccccaa atttccaaag ccttgatgat caggactcca gggttgatgt ccgtactctt
    43681 ttgacgtcaa ttgctattga gtctctaagt tgggaacatt ttgctatagg gaatgccgcg
    43741 gtgcaggtga gtattgatgc ccagtctaca gacacaatgc tgcaagccga agtgatgatg
    43801 gaagtcattg agtcctggtt gggtgaccag aacagtccaa ctaaatcaat actcacagaa
    43861 tgacattcct cgagaagtca tgtctaggct cctgaaaatt cattgggtct ggatcgcccc
    43921 catgttcatg tgggtgtatc ggccagcgtt cgtgcgtgag tttggataaa cctgataggt
    43981 ggcaatcctt ttctgacttc atatctagga gacatgatga ccggtggcca atattattct
    44041 ccgttgctct tgatggtgat gtgtggacac gctgcccgtt ttcatgaggg caaattgggg
    44101 gaaatgctga ttgcccgagc acggctccta ttggggaccg aaatacaccg cccaagctca
    44161 ataactaccg tacaagcact actacagctg agtgctcgag accttgctta cggccatgtg
    44221 tcccaagcat ggacgtattc tggcatggct ttcagaatgg tcagtgacct tggcctacgt
    44281 cacagcagtg gctccatcct gagtctgggt catctcaatg cggaagacct tgaaatccgg
    44341 cggagacttt tctggagctc ctacttttgg gacaagtgcg tcagcggttt tccatgcgaa
    44401 ttctctaact aattgcgatc atcagagcga tgagtctata cttgggcagg accccagctc
    44461 tcatcgagct tccatcagta catgcccctg aactcttgga cgactacgcc gaatatgccc
    44521 tatggtcgcc agaggaccct ggcccgaatg cagaagaagc tccaagcgcg tcctatcacc
    44581 cgctgaaagc ctacaccatt tcttgctttg tgaattcgtg caaactagct gtaataatca
    44641 gcgacattat cgtacttctc tattcaagaa cccctggcga cgatgcagac agcaccctca
    44701 gaggaataag agatcgatta gacgaatgga gagcactttc gccagatcat ctcaaattac
    44761 agccagataa ctttcccaac atctgcccgc cgcctcatat tattagtcaa aagtaagttc
    44821 tgtatacatg tttatcgagc aagggctgac gggtgaagcc ttttgttttt caccaccatc
    44881 atcctcctgc atcgtccatt cagctcagct cctgctcacc gtgctgtctg cagacaggcg
    44941 tcagatagtg cggagaagat attgctctct ctggagcagg cttatggctt ttccaaagta
    45001 tcctacctca tggcgtactg tatatatact tcagcttcag tcatggtgca agatgcaaag
    45061 gctggggatt ctctcgcaag tcggaaaaag gacaccttcc tacgagcttt gaacacggcg
    45121 gcgaaaacct gtcaactgat ccagcgcagt ctggacatca taatggacag cctcaacgcg
    45181 gaaactccaa gtatcactcc agcgaaacca catccggcga cggagaatct cttgaacagg
    45241 cactatctgc ctgcttttcc ataccgggat actcacatga acatcaatcc tagtgccaca
    45301 gtcgatggtg tggatattaa cggcccgtcg atgttagact gtttcccaga gcaacacatg
    45361 gcaagttcca ctggcgattg gtatatgcca tcttgagtac gagccctctg ggtaatagat
    45421 atgatatcat agctgaaccg acaaggcaga tctggcgtca ttaatagcaa cgacatattg
    45481 gtggtagatt ttcgccgttg ttgcttatca tccatcaggg atctcacttg cttcttcatt
    45541 gtgcaagccc aaacagtcaa taagctccgc ctaggagctg tcgaaaatat tggaaacttt
    45601 ctctgattaa ggtcctacta aagccaagat tcgccgcgca gggtgtaggc cactaatatc
    45661 gcactgtgat gatagattgt caacctccga agatatggat aagtcggtgg accaatttcc
    45721 ttgaaattaa cgtctgagaa gactggggcg ccatacctaa gttcttaacc aaatattcta
    45781 tcgtcatagt gtatggttat gctatcctgc tactattact gcttgttcgt gagacacggc
    45841 ctgaaattgt cgctacaata actggtctgt ggtacatgta gtcctcggag cgatgagctt
    45901 cggcgaggct ccggtgcgcc ggcattcccg gagctaagga acgtcgatca ctgcggggcc
    45961 ggatggcggc ccaaggccga ggcatgtgag ctcagccggc tcaacccgat catgtgcctg
    46021 tgtctcgttt ttgtttcttc ccatactgac cagatttccg atcctcgcaa agagcttgga
    46081 gacctatcaa tcccataccg tcaagtcacg cggtacacgt agaaccttca gttgccgctt
    46141 ctttccccaa tagccccgcg gctcagcaaa catgtccacg acagcccaag atcccatagt
    46201 tcaggcgcta caagattaca cgacgtgcgt tcctcaacta acaatccact tagcactatc
    46261 acagtcaatt taacggtctg ccacagatgt gacgtctcag atgctctgat caagctcaaa
    46321 taccgcaacg gcggcttcct ctccggcctg actatgtggt caccacagcg gcaggatggc
    46381 gagacaaaaa tcgtgggccc ggcttacaca gtcaaatacg tggctctgtc cgatccggcg
    46441 ccgaagttag ctacccatta cgtgagttaa actgctttca tacaagatta tcgtcttgtg
    46501 accccttcac atagatcgac tcggtgccac ccggtgctgt ggtattcgtc tcctgccctc
    46561 caaagacgcc caacgccgtc tacggcggcc tcatgtcggc gagagcgcag tatctgggtg
    46621 ctgtcgggtc tgtgattgac gggcgtttcc gggacatgca agagcagcgc gagctgggct
    46681 atcccgtctt tgcccgggac acaggcactg cgccccccgc cgaattgctc aaggtcgtcg
    46741 cggtcgacgt ccccgtgaag ctgcagactg atgagcagga catggagatc agacccggtg
    46801 attacattat aggggatctg aacggagttg tggtattgcc caaggagctg gcagagcagg
    46861 cgatacccct aatgcagaag caggtagcag cggacgagaa gatggcagcg gagatcaaga
    46921 agggcatggg tttcactgaa gcaagcaaga agttccgaac ataggtctat gggcaacgat
    46981 attaggacat ggttttgtga tcctgagggt atatcggacg gctcactgcc gtcaagcaag
    47041 ggctatgtta cactcgactt tccactctct ttccacgtac ttatggccct gtacttcctt
    47101 atgtgtatac atattacaga gacctgtctg agcttcgttc agttgtatat gtcctcccaa
    47161 tcatcaaact ccgactcggc atcgggggaa gtacggttgg aagtagcgtt atcgctgctg
    47221 ccattttcct cgatgtcaag gccatccata gtatcagagt cgtcttgaag attcaactct
    47281 tggtcggaaa agcttcccac aggatcgttg gtagtggcct ccatttcata gtcgctcgct
    47341 ccttcggtag gagtattgtt gccgtcactg ttgtcgagac tatcttcttc ggcc
//
