# Supplementary material for: Genome sequencing and physiological characterization of three Neoarthrinium moseri strains
Source: BMC Microbiol. 2025 Aug 21;25:526. doi: 10.1186/s12866-025-04274-z (PMC12369201; doi:10.1186/s12866-025-04274-z)
Supplement: Supplementary file 16 — Supplementary Material 16. [file 12866_2025_4274_MOESM16_ESM.zip › BiGSLICE/input/Nmoseri/TUCIM5799/JAFIMR010000023.1.region001.gbk]

LOCUS       JAFIMR010000023        95497 bp    DNA     linear   PLN 06-APR-2022
DEFINITION  Neoarthrinium moseri strain TUCIM 5799
            scaffold23_Wmoseri_TUCIM_5799, whole genome shotgun sequence.
ACCESSION   JAFIMR010000023
VERSION     JAFIMR010000023.1
KEYWORDS    .
SOURCE      Neoarthrinium moseri
  ORGANISM  Neoarthrinium moseri
            Eukaryota; Fungi; Dikarya; Ascomycota; Pezizomycotina;
            Sordariomycetes; Xylariomycetidae; Xylariomycetidae incertae sedis;
            Neoarthrinium.
COMMENT     ##antiSMASH-Data-START##
            Version      :: 7.1.0
            Run date     :: 2023-12-04 11:58:05
            NOTE: This is a single region extracted from a larger record!
            Orig. start  :: 31052
            Orig. end    :: 126549
            ##antiSMASH-Data-END##
FEATURES             Location/Qualifiers
     cand_cluster    1..95497
                     /SMILES="C([*])C(-O)(C)"
                     /candidate_cluster_number="1"
                     /contig_edge="False"
                     /detection_rules="DUF3328"
                     /detection_rules="RCDPS"
                     /detection_rules="cds(PKS_AT and (PKS_KS or ene_KS or
                     mod_KS or hyb_KS or itr_KS or tra_KS))"
                     /kind="neighbouring"
                     /product="fungal-RiPP-like"
                     /product="RCDPS"
                     /product="T1PKS"
                     /protoclusters="1"
                     /protoclusters="2"
                     /protoclusters="3"
                     /tool="antismash"
     region          1..95497
                     /candidate_cluster_numbers="1"
                     /candidate_cluster_numbers="2"
                     /candidate_cluster_numbers="3"
                     /candidate_cluster_numbers="4"
                     /contig_edge="False"
                     /product="fungal-RiPP-like"
                     /product="RCDPS"
                     /product="T1PKS"
                     /region_number="1"
                     /rules="DUF3328"
                     /rules="RCDPS"
                     /rules="cds(PKS_AT and (PKS_KS or ene_KS or mod_KS or
                     hyb_KS or itr_KS or tra_KS))"
                     /tool="antismash"
     protocluster    1..75177
                     /aStool="rule-based-clusters"
                     /category="RiPP"
                     /contig_edge="False"
                     /core_location="[30000:45177]"
                     /cutoff="20000"
                     /detection_rule="DUF3328"
                     /neighbourhood="30000"
                     /product="fungal-RiPP-like"
                     /protocluster_number="1"
                     /tool="antismash"
     proto_core      30001..45177
                     /aStool="rule-based-clusters"
                     /tool="antismash"
                     /cutoff="20000"
                     /detection_rule="DUF3328"
                     /neighbourhood="30000"
                     /product="fungal-RiPP-like"
                     /protocluster_number="1"
     cand_cluster    1..75177
                     /candidate_cluster_number="2"
                     /contig_edge="False"
                     /detection_rules="DUF3328"
                     /kind="single"
                     /product="fungal-RiPP-like"
                     /protoclusters="1"
                     /tool="antismash"
     gene            complement(3483..4931)
                     /locus_tag="JX265_008339"
     mRNA            complement(3483..4931)
                     /locus_tag="JX265_008339"
                     /product="hypothetical protein"
     CDS             complement(3483..4931)
                     /codon_start=1
                     /locus_tag="JX265_008339"
                     /product="hypothetical protein"
                     /protein_id="KAI1864615.1"
                     /transl_table=1
                     /translation="MAPDKVTVETLPELLKNDTKVKLAGVDADGVLRGKLISKNKFLSV
                     AKSGFGFCSVIFGWDMHDQTYFEELKVSNKENGYHDIIAIPDLSTFRRIPWEDDVPFFL
                     VSFFDPDTEEPICACPRGLLQTQLDKLRKQGFDAMAGAEFEFYQFKTPPTTAGESNPSA
                     AAFLRDNPPHALPALTEGMFGYSLTRPIHNKDYYYDIFDSCAKFQCDIEGWHTESGPGV
                     FEAALEFGQISGMADRAALFKYAVKSIGTKYGITPCFMAKPRHGLPGNSGHAHVSVVDK
                     DKKNLLCRETKDENAPWSDIAYLSDLGRHFLAGLIEGLPYIMPMLAPTINSYKRLVENF
                     WAPVTVSWGLEHRAASIRLISPPTCKPGATRFEVRVPGADTNSHYVMAAILALGWRGVE
                     KKLEIKLPPLGKGQDVGGGADQGARLAKNLKDATDLFMAKDSIAREVFGDEFVDHFGGT
                     RRHEIRLWDEAVTDWELKRYIETV"
     PFAM_domain     complement(3498..4580)
                     /aSDomain="Gln-synt_C"
                     /aSTool="clusterhmmer"
                     /database="35.0"
                     /db_xref="PF00120.27"
                     /db_xref="GO:0004356"
                     /db_xref="GO:0006807"
                     /description="Glutamine synthetase, catalytic domain"
                     /detection="hmmscan"
                     /domain_id="clusterhmmer_JX265_008339_0001"
                     /evalue="2.30E-77"
                     /gene_ontologies="GO:0004356: glutamine synthetase
                     activity"
                     /gene_ontologies="GO:0006807: nitrogen compound metabolic
                     process"
                     /label="JX265_008339"
                     /locus_tag="JX265_008339"
                     /protein_end="478"
                     /protein_start="117"
                     /score="260.5"
                     /tool="antismash"
                     /translation="ACPRGLLQTQLDKLRKQGFDAMAGAEFEFYQFKTPPTTAGESNPS
                     AAAFLRDNPPHALPALTEGMFGYSLTRPIHNKDYYYDIFDSCAKFQCDIEGWHTESGPG
                     VFEAALEFGQISGMADRAALFKYAVKSIGTKYGITPCFMAKPRHGLPGNSGHAHVSVVD
                     KDKKNLLCRETKDENAPWSDIAYLSDLGRHFLAGLIEGLPYIMPMLAPTINSYKRLVEN
                     FWAPVTVSWGLEHRAASIRLISPPTCKPGATRFEVRVPGADTNSHYVMAAILALGWRGV
                     EKKLEIKLPPLGKGQDVGGGADQGARLAKNLKDATDLFMAKDSIAREVFGDEFVDHFGG
                     TRRHEIRLWDEAVTDWELKRY"
     gene            7282..8357
                     /locus_tag="JX265_008340"
     mRNA            join(7282..7352,7499..7640,7707..8357)
                     /locus_tag="JX265_008340"
                     /product="hypothetical protein"
     CDS             join(7282..7352,7499..7640,7707..8357)
                     /NRPS_PKS="Domain: PKS_KR (17-180). E-value: 2.7e-10.
                     Score: 32.3. Matches aSDomain:
                     nrpspksdomains_JX265_008340_PKS_KR.1"
                     /codon_start=1
                     /gene_functions="biosynthetic-additional (smcogs)
                     SMCOG1001:short-chain dehydrogenase/reductase SDR (Score:
                     183; E-value: 1.1e-55)"
                     /gene_kind="biosynthetic-additional"
                     /locus_tag="JX265_008340"
                     /product="hypothetical protein"
                     /protein_id="KAI1864616.1"
                     /transl_table=1
                     /translation="MGSIVDVAKGRLSGKNAIITGAAGGIGLETSILFAREGANILMTD
                     ISEPALQKAKAKVTQLVPHAGRVETLVCDVSKEAQVQAAVESLDAWGGLDVIFNNAGIM
                     HAQDDDAVGTPEKIWDLTMDINVKGVWYGSKHAVLSLRKHNKTKGSIINTASVVALVGS
                     ATPQLAYTASKGAVLAMTRELAIVHAREGFRFNSLCPAPLNTPLLQDWLGDDAPKRLRR
                     EIHFPTGRFGEAIEQANAVLFLASDEASFVNGHEMVVDGGMTKAYVTPEGQPTAAPVNN
                     ASKTEL"
     CDS_motif       join(7333..7352,7499..7544)
                     /aSTool="nrps_pks_domains"
                     /database="abmotifs"
                     /detection="hmmscan"
                     /domain_id="nrpspksmotif_JX265_008340_0001"
                     /evalue="8.40E-05"
                     /label="PKSI-KR_m1"
                     /locus_tag="JX265_008340"
                     /protein_end="39"
                     /protein_start="17"
                     /score="15.2"
                     /tool="antismash"
                     /translation="IITGAAGGIGLETSILFAREGA"
     aSDomain        join(7333..7352,7499..7640,7707..8033)
                     /aSDomain="PKS_KR"
                     /aSTool="nrps_pks_domains"
                     /database="nrpspksdomains.hmm"
                     /detection="hmmscan"
                     /domain_id="nrpspksdomains_JX265_008340_PKS_KR.1"
                     /evalue="2.70E-10"
                     /label="JX265_008340_PKS_KR.1"
                     /locus_tag="JX265_008340"
                     /protein_end="180"
                     /protein_start="17"
                     /score="32.3"
                     /specificity="KR activity: inactive"
                     /specificity="KR stereochemistry: C2"
                     /tool="antismash"
                     /translation="IITGAAGGIGLETSILFAREGANILMTDISEPALQKAKAKVTQLV
                     PHAGRVETLVCDVSKEAQVQAAVESLDAWGGLDVIFNNAGIMHAQDDDAVGTPEKIWDL
                     TMDINVKGVWYGSKHAVLSLRKHNKTKGSIINTASVVALVGSATPQLAYTASKGAVLAM
                     "
     PFAM_domain     join(7342..7352,7499..7640,7707..8285)
                     /aSDomain="adh_short_C2"
                     /aSTool="clusterhmmer"
                     /database="35.0"
                     /db_xref="PF13561.9"
                     /description="Enoyl-(Acyl carrier protein) reductase"
                     /detection="hmmscan"
                     /domain_id="clusterhmmer_JX265_008340_0002"
                     /evalue="6.20E-60"
                     /label="JX265_008340"
                     /locus_tag="JX265_008340"
                     /protein_end="264"
                     /protein_start="20"
                     /score="202.8"
                     /tool="antismash"
                     /translation="GAAGGIGLETSILFAREGANILMTDISEPALQKAKAKVTQLVPHA
                     GRVETLVCDVSKEAQVQAAVESLDAWGGLDVIFNNAGIMHAQDDDAVGTPEKIWDLTMD
                     INVKGVWYGSKHAVLSLRKHNKTKGSIINTASVVALVGSATPQLAYTASKGAVLAMTRE
                     LAIVHAREGFRFNSLCPAPLNTPLLQDWLGDDAPKRLRREIHFPTGRFGEAIEQANAVL
                     FLASDEASFVNGHEMVVDGGMT"
     gene            complement(8728..10530)
                     /locus_tag="JX265_008341"
     mRNA            complement(8728..10530)
                     /locus_tag="JX265_008341"
                     /product="hypothetical protein"
     CDS             complement(8728..10530)
                     /codon_start=1
                     /gene_functions="biosynthetic-additional
                     (rule-based-clusters) PEP_mutase"
                     /gene_functions="biosynthetic-additional (smcogs)
                     SMCOG1231:carboxyvinyl-carboxyphosphonate (Score: 153;
                     E-value: 1.6e-46)"
                     /gene_kind="biosynthetic-additional"
                     /locus_tag="JX265_008341"
                     /product="hypothetical protein"
                     /protein_id="KAI1864617.1"
                     /sec_met_domain="PEP_mutase (E-value: 2.4e-11, bitscore:
                     37.2, seeds: 69, tool: rule-based-clusters)"
                     /transl_table=1
                     /translation="MLRRALTRVPRRAALTTRGTPTAIAIARPLSTTICRMSLPPVQPP
                     VSTALPSDAFQLLPETEKAGTAEDALYEQQIKEVEAWWASPRYEGIKRPYTAADVVSKR
                     GSQLQTYPSSLSARKLFNLIKEKESKGEPIHTMGAIDPVQMTQQAPHQEVLYLSGWACS
                     SVLTTTNEVSPDFGDYPYNTVPNQVQRMAKAQSMHDRKQWDLRRKLSAEERAKTPYVDY
                     FRPIIADGDTGHGGLSAVLKLAKLFAENGAAAVHFEDQLHGGKKCGHLAGKVLVPTGEH
                     INRLLAARFQWDVMGSENLVIARTDSESGKLLSSAIDVRDHEFILGIAEEGIAPLAETL
                     QAMEASGASGPEIDAFEASWVKKTRLVTFDEAAVEQMKAQGVSQDKIDAYTKAVESDSN
                     LGISKRRELANQHVEKPIYFDWDIPRTREGFYHFRAGMQAATKRALAFGPYADLLWVET
                     GDPNVEVAAKLGRAVRSVFPGKGLVYNLSPSFNWMSHGFTDETLKSFIWDIAKEGFVLQ
                     LISLAGLHSTATISNELAKEYKKDGMLAYVNLVQRREKELGCDVLTHQKWSGASYIDGI
                     LGAIQSGSSGSKSMGEGNTEGQFH"
     aSDomain        complement(8734..10305)
                     /aSDomain="TIGR01346"
                     /aSTool="tigrfam"
                     /description="isocit_lyase: isocitrate lyase"
                     /detection="hmmscan"
                     /domain_id="TIGRFam_JX265_008341_0001"
                     /evalue="2.60E-191"
                     /identifier="TIGR01346"
                     /label="JX265_008341"
                     /locus_tag="JX265_008341"
                     /protein_end="599"
                     /protein_start="75"
                     /score="634.6"
                     /tool="antismash"
                     /translation="IKEVEAWWASPRYEGIKRPYTAADVVSKRGSQLQTYPSSLSARKL
                     FNLIKEKESKGEPIHTMGAIDPVQMTQQAPHQEVLYLSGWACSSVLTTTNEVSPDFGDY
                     PYNTVPNQVQRMAKAQSMHDRKQWDLRRKLSAEERAKTPYVDYFRPIIADGDTGHGGLS
                     AVLKLAKLFAENGAAAVHFEDQLHGGKKCGHLAGKVLVPTGEHINRLLAARFQWDVMGS
                     ENLVIARTDSESGKLLSSAIDVRDHEFILGIAEEGIAPLAETLQAMEASGASGPEIDAF
                     EASWVKKTRLVTFDEAAVEQMKAQGVSQDKIDAYTKAVESDSNLGISKRRELANQHVEK
                     PIYFDWDIPRTREGFYHFRAGMQAATKRALAFGPYADLLWVETGDPNVEVAAKLGRAVR
                     SVFPGKGLVYNLSPSFNWMSHGFTDETLKSFIWDIAKEGFVLQLISLAGLHSTATISNE
                     LAKEYKKDGMLAYVNLVQRREKELGCDVLTHQKWSGASYIDGILGAIQSGSSGSKSMGE
                     GNTEGQF"
     PFAM_domain     complement(8734..10305)
                     /aSDomain="ICL"
                     /aSTool="clusterhmmer"
                     /database="35.0"
                     /db_xref="PF00463.24"
                     /db_xref="GO:0004451"
                     /db_xref="GO:0019752"
                     /description="Isocitrate lyase family"
                     /detection="hmmscan"
                     /domain_id="clusterhmmer_JX265_008341_0003"
                     /evalue="4.60E-197"
                     /gene_ontologies="GO:0004451: isocitrate lyase activity"
                     /gene_ontologies="GO:0019752: carboxylic acid metabolic
                     process"
                     /label="JX265_008341"
                     /locus_tag="JX265_008341"
                     /protein_end="599"
                     /protein_start="75"
                     /score="655.8"
                     /tool="antismash"
                     /translation="IKEVEAWWASPRYEGIKRPYTAADVVSKRGSQLQTYPSSLSARKL
                     FNLIKEKESKGEPIHTMGAIDPVQMTQQAPHQEVLYLSGWACSSVLTTTNEVSPDFGDY
                     PYNTVPNQVQRMAKAQSMHDRKQWDLRRKLSAEERAKTPYVDYFRPIIADGDTGHGGLS
                     AVLKLAKLFAENGAAAVHFEDQLHGGKKCGHLAGKVLVPTGEHINRLLAARFQWDVMGS
                     ENLVIARTDSESGKLLSSAIDVRDHEFILGIAEEGIAPLAETLQAMEASGASGPEIDAF
                     EASWVKKTRLVTFDEAAVEQMKAQGVSQDKIDAYTKAVESDSNLGISKRRELANQHVEK
                     PIYFDWDIPRTREGFYHFRAGMQAATKRALAFGPYADLLWVETGDPNVEVAAKLGRAVR
                     SVFPGKGLVYNLSPSFNWMSHGFTDETLKSFIWDIAKEGFVLQLISLAGLHSTATISNE
                     LAKEYKKDGMLAYVNLVQRREKELGCDVLTHQKWSGASYIDGILGAIQSGSSGSKSMGE
                     GNTEGQF"
     gene            11356..12914
                     /locus_tag="JX265_008342"
     mRNA            join(11356..11403,11485..11669,11732..12914)
                     /locus_tag="JX265_008342"
                     /product="hypothetical protein"
     CDS             join(11356..11403,11485..11669,11732..12914)
                     /codon_start=1
                     /locus_tag="JX265_008342"
                     /product="hypothetical protein"
                     /protein_id="KAI1864618.1"
                     /transl_table=1
                     /translation="MVLQLRATTKAFGALRPRAAQAVSLSAARCYSASSEPDLKETLKE
                     VIPAKRELFKKVKANGSKVIGEVKIENTIGGMRGLKAMVWEGSVLDANEGIRFHGRTIK
                     DCQKELPKGKTGTEMLPEAMFWLLLTGKVPSVTQVRQFSRELAEQASLPDFVNKMLDNF
                     PKDLHPMTQFAIAVSALNYTSKFAKAYEGGMNKADYWEPTFDDCISLLAKLPTIAAKIY
                     QNSYRGGGALPADVDIDQDWSYNFAAMLGKGGKENENFQDLLRLYLALHGDHEGGNVSA
                     HATHLVGSALSDPFLSYSAGLQGLAGPLHGLAAQEVLRWIIQMKEAIPDNYGEKEVHDY
                     LWSTLNSGRVVPGYGHAVLRKPDPRFEALMDYAAARPEIAQDPVFQLVKMNSEIAPEVL
                     KKHGKTKNPYPNVDSSSGVLFHHYGFHETLYYTATFGVSRGLGPLAQLIWDRALGLPIE
                     RPKSINLEGLLNA"
     PFAM_domain     join(11662..11669,11732..12881)
                     /aSDomain="Citrate_synt"
                     /aSTool="clusterhmmer"
                     /database="35.0"
                     /db_xref="PF00285.24"
                     /db_xref="GO:0006099"
                     /db_xref="GO:0046912"
                     /description="Citrate synthase, C-terminal domain"
                     /detection="hmmscan"
                     /domain_id="clusterhmmer_JX265_008342_0004"
                     /evalue="6.30E-99"
                     /gene_ontologies="GO:0006099: tricarboxylic acid cycle"
                     /gene_ontologies="GO:0046912: acyltransferase activity,
                     acyl groups converted into alkyl on transfer"
                     /label="JX265_008342"
                     /locus_tag="JX265_008342"
                     /protein_end="461"
                     /protein_start="75"
                     /score="331.6"
                     /tool="antismash"
                     /translation="GMRGLKAMVWEGSVLDANEGIRFHGRTIKDCQKELPKGKTGTEML
                     PEAMFWLLLTGKVPSVTQVRQFSRELAEQASLPDFVNKMLDNFPKDLHPMTQFAIAVSA
                     LNYTSKFAKAYEGGMNKADYWEPTFDDCISLLAKLPTIAAKIYQNSYRGGGALPADVDI
                     DQDWSYNFAAMLGKGGKENENFQDLLRLYLALHGDHEGGNVSAHATHLVGSALSDPFLS
                     YSAGLQGLAGPLHGLAAQEVLRWIIQMKEAIPDNYGEKEVHDYLWSTLNSGRVVPGYGH
                     AVLRKPDPRFEALMDYAAARPEIAQDPVFQLVKMNSEIAPEVLKKHGKTKNPYPNVDSS
                     SGVLFHHYGFHETLYYTATFGVSRGLGPLAQLIWDRALGLPIERPK"
     gene            14844..15648
                     /locus_tag="JX265_008343"
     mRNA            join(14844..15020,15119..15340,15397..15648)
                     /locus_tag="JX265_008343"
                     /product="hypothetical protein"
     CDS             join(14844..15020,15119..15340,15397..15648)
                     /codon_start=1
                     /locus_tag="JX265_008343"
                     /product="hypothetical protein"
                     /protein_id="KAI1864619.1"
                     /transl_table=1
                     /translation="MRAFAAILAPVLAAATPLGISGQNGDTPSPNEIQITSASSSGNGC
                     PQGTVTTDISPDRTVLTFGFDGFQTYIGPGFTAADKTKNCQLHLNLKYPGGFQFAVVES
                     TYHGFAQLDKGVTGTFYSTYFFSQDAAATTTTQTSLSGGGTWANGQVYTKQDQIPTASV
                     IWSPCGQSGILNINNRISLTSSNSSASGQISDDDATVAFTQQLHVSWQPCKKI"
     PFAM_domain     join(14937..15020,15119..15340,15397..15636)
                     /aSDomain="DUF4360"
                     /aSTool="clusterhmmer"
                     /database="35.0"
                     /db_xref="PF14273.9"
                     /description="Domain of unknown function (DUF4360)"
                     /detection="hmmscan"
                     /domain_id="clusterhmmer_JX265_008343_0005"
                     /evalue="1.20E-67"
                     /label="JX265_008343"
                     /locus_tag="JX265_008343"
                     /protein_end="213"
                     /protein_start="31"
                     /score="227.3"
                     /tool="antismash"
                     /translation="EIQITSASSSGNGCPQGTVTTDISPDRTVLTFGFDGFQTYIGPGF
                     TAADKTKNCQLHLNLKYPGGFQFAVVESTYHGFAQLDKGVTGTFYSTYFFSQDAAATTT
                     TQTSLSGGGTWANGQVYTKQDQIPTASVIWSPCGQSGILNINNRISLTSSNSSASGQIS
                     DDDATVAFTQQLHVSWQPC"
     gene            complement(16066..17358)
                     /locus_tag="JX265_008344"
     mRNA            complement(join(16066..16730,16786..16872,16936..17224,
                     17275..17358))
                     /locus_tag="JX265_008344"
                     /product="hypothetical protein"
     CDS             complement(join(16066..16730,16786..16872,16936..17224,
                     17275..17358))
                     /NRPS_PKS="Domain: PKS_ER (11-334). E-value: 1.2e-10.
                     Score: 32.8. Matches aSDomain:
                     nrpspksdomains_JX265_008344_PKS_ER.1"
                     /codon_start=1
                     /gene_functions="biosynthetic-additional
                     (rule-based-clusters) ADH_N"
                     /gene_functions="biosynthetic-additional
                     (rule-based-clusters) ADH_zinc_N"
                     /gene_functions="biosynthetic-additional (smcogs)
                     SMCOG1040:alcohol dehydrogenase (Score: 292.9; E-value:
                     4.4e-89)"
                     /gene_kind="biosynthetic-additional"
                     /locus_tag="JX265_008344"
                     /product="hypothetical protein"
                     /protein_id="KAI1864620.1"
                     /sec_met_domain="ADH_N (E-value: 5.8e-33, bitscore: 106.7,
                     seeds: 66, tool: rule-based-clusters)"
                     /sec_met_domain="ADH_zinc_N (E-value: 2.1e-24, bitscore:
                     79.6, seeds: 86, tool: rule-based-clusters)"
                     /transl_table=1
                     /translation="MRALRFHGKKDIRLEQVEEPQVRPGWVKVKPAFVGICGTDLHEYL
                     DGNNLIPKPGHPHSITKETSPVTLGHEFSGVVEEVGQGIIDLEVGQRVCVQPTIYCGKC
                     HACQSDLHNSCPQYGFIGLSGWGGGLAEYIVVPRQAVWELPSNVSLEYGALVEPLAVGF
                     HAVDIAPIAHPIKSSTSMLVLGGGPIGLSVIQAIHGQAASSESPPVIIVSEPTAARQQF
                     AREFGAHHVINPLTTDLVTKIMELTDDRGVDVVFDAAGVQVGLDGAVRSLCAGGTVVNI
                     AVWPKRATLDMNEITFRQRSYMGSATYSNRDFGRVLEAIESGKIKPGAMITSMIALEEI
                     EDKGFRALIEEKDTQVKILVDMGRSLRKDSAVAV"
     aSDomain        complement(join(16189..16730,16786..16872,16936..17224,
                     17275..17325))
                     /aSDomain="PKS_ER"
                     /aSTool="nrps_pks_domains"
                     /database="nrpspksdomains.hmm"
                     /detection="hmmscan"
                     /domain_id="nrpspksdomains_JX265_008344_PKS_ER.1"
                     /evalue="1.20E-10"
                     /label="JX265_008344_PKS_ER.1"
                     /locus_tag="JX265_008344"
                     /protein_end="334"
                     /protein_start="11"
                     /score="32.8"
                     /tool="antismash"
                     /translation="IRLEQVEEPQVRPGWVKVKPAFVGICGTDLHEYLDGNNLIPKPGH
                     PHSITKETSPVTLGHEFSGVVEEVGQGIIDLEVGQRVCVQPTIYCGKCHACQSDLHNSC
                     PQYGFIGLSGWGGGLAEYIVVPRQAVWELPSNVSLEYGALVEPLAVGFHAVDIAPIAHP
                     IKSSTSMLVLGGGPIGLSVIQAIHGQAASSESPPVIIVSEPTAARQQFAREFGAHHVIN
                     PLTTDLVTKIMELTDDRGVDVVFDAAGVQVGLDGAVRSLCAGGTVVNIAVWPKRATLDM
                     NEITFRQRSYMGSATYSNRDFGRVLEAIESGKIKPGAMITSM"
     PFAM_domain     complement(16228..16629)
                     /aSDomain="ADH_zinc_N"
                     /aSTool="clusterhmmer"
                     /database="35.0"
                     /db_xref="PF00107.29"
                     /description="Zinc-binding dehydrogenase"
                     /detection="hmmscan"
                     /domain_id="clusterhmmer_JX265_008344_0007"
                     /evalue="2.10E-22"
                     /label="JX265_008344"
                     /locus_tag="JX265_008344"
                     /protein_end="321"
                     /protein_start="187"
                     /score="79.6"
                     /tool="antismash"
                     /translation="PIGLSVIQAIHGQAASSESPPVIIVSEPTAARQQFAREFGAHHVI
                     NPLTTDLVTKIMELTDDRGVDVVFDAAGVQVGLDGAVRSLCAGGTVVNIAVWPKRATLD
                     MNEITFRQRSYMGSATYSNRDFGRVLEAIE"
     PFAM_domain     complement(join(16817..16872,16936..17224,17275..17289))
                     /aSDomain="ADH_N"
                     /aSTool="clusterhmmer"
                     /database="35.0"
                     /db_xref="PF08240.15"
                     /description="Alcohol dehydrogenase GroES-like domain"
                     /detection="hmmscan"
                     /domain_id="clusterhmmer_JX265_008344_0006"
                     /evalue="5.90E-31"
                     /label="JX265_008344"
                     /locus_tag="JX265_008344"
                     /protein_end="143"
                     /protein_start="23"
                     /score="106.7"
                     /tool="antismash"
                     /translation="PGWVKVKPAFVGICGTDLHEYLDGNNLIPKPGHPHSITKETSPVT
                     LGHEFSGVVEEVGQGIIDLEVGQRVCVQPTIYCGKCHACQSDLHNSCPQYGFIGLSGWG
                     GGLAEYIVVPRQAVWE"
     CDS_motif       complement(17066..17104)
                     /aSTool="nrps_pks_domains"
                     /database="abmotifs"
                     /detection="hmmscan"
                     /domain_id="nrpspksmotif_JX265_008344_0001"
                     /evalue="1.30E-03"
                     /label="PKSI-ER_m2"
                     /locus_tag="JX265_008344"
                     /protein_end="81"
                     /protein_start="68"
                     /score="11.7"
                     /tool="antismash"
                     /translation="LGHEFSGVVEEVG"
     gene            19000..20208
                     /locus_tag="JX265_008345"
     mRNA            19000..20208
                     /locus_tag="JX265_008345"
                     /product="hypothetical protein"
     CDS             19000..20208
                     /codon_start=1
                     /locus_tag="JX265_008345"
                     /product="hypothetical protein"
                     /protein_id="KAI1864621.1"
                     /transl_table=1
                     /translation="MERSQEWDGHGIFTTETLREAVQELTLINTSMRPPAKTCYSKSIN
                     KVTAPDRRRCTQVDSPNAVYMYEFPTFEGVKLCSDAKHFFSIACGISVCDEGISRAVSD
                     AANDILIGDYAEAADQHTLEILQRTGAAAFAFLELCYIAGYLEGWHLDVLVACTVQFRV
                     LSYYRDHTRPSLPDTVFGSRMSRLESHRMIDIGIAPPIIVASLVSAQKIDAQQYRDLCR
                     TSVLLNDLIDIRSDAARKQRENPVLRGMSQNMCEYLGGQMRECISSVARMVETGMLTAL
                     VTLGFCNWMLMASHHKVHENIVGVEEFASIGCCDYGGREEYRKLLTVLEPLGTSTDVAP
                     DVRMTRANLEQLYCRSRLSSETHLAWLADAARTLLNPYNMRRMVDIGHFRWVGNVGDVE
                     YCP"
     gene            28026..29317
                     /locus_tag="JX265_008346"
     mRNA            join(28026..28178,28232..28492,28541..28713,28771..28989,
                     29054..29223,29277..29317)
                     /locus_tag="JX265_008346"
                     /product="hypothetical protein"
     CDS             join(28026..28178,28232..28492,28541..28713,28771..28989,
                     29054..29223,29277..29317)
                     /codon_start=1
                     /locus_tag="JX265_008346"
                     /product="hypothetical protein"
                     /protein_id="KAI1864622.1"
                     /transl_table=1
                     /translation="MYWRVLPVVALAAPTHALIRMGCSQLVVQRLDPLVTPGQVPSPHV
                     HQIIGGNSLNATMHPSNHDIPKMSTCTTCQAADDFSNYWTAVLYFKAQNGTYKRVNQKG
                     NAGFEGQKGGMTVYYMQNQLADYEQKTQVTAFKPGFRMFVGDLNARTLEEAKPYRQLTY
                     TCLQDMSTRYPETKYLPNKPCPAGIMVNVRFPTCWDGVNLDSPNHMDHVSYPANGTFES
                     QGPCPTSHPVKIPQLMFEVIFDTAPFNNKADWPTDGTQPFMWSFGDTTGYGTHGDYVFG
                     WKDDSLQKIMNEPCYVNCKSMKTQTIDQMNSCTVEQTAKEDMDSWVKEIPGQAMTEE"
     PFAM_domain     join(28119..28178,28232..28492,28541..28713,28771..28989,
                     29054..29093)
                     /aSDomain="DUF1996"
                     /aSTool="clusterhmmer"
                     /database="35.0"
                     /db_xref="PF09362.13"
                     /description="Domain of unknown function (DUF1996)"
                     /detection="hmmscan"
                     /domain_id="clusterhmmer_JX265_008346_0008"
                     /evalue="1.20E-81"
                     /label="JX265_008346"
                     /locus_tag="JX265_008346"
                     /protein_end="282"
                     /protein_start="31"
                     /score="274.3"
                     /tool="antismash"
                     /translation="DPLVTPGQVPSPHVHQIIGGNSLNATMHPSNHDIPKMSTCTTCQA
                     ADDFSNYWTAVLYFKAQNGTYKRVNQKGNAGFEGQKGGMTVYYMQNQLADYEQKTQVTA
                     FKPGFRMFVGDLNARTLEEAKPYRQLTYTCLQDMSTRYPETKYLPNKPCPAGIMVNVRF
                     PTCWDGVNLDSPNHMDHVSYPANGTFESQGPCPTSHPVKIPQLMFEVIFDTAPFNNKAD
                     WPTDGTQPFMWSFGDTTGYGTHGDYVFGW"
     gene            complement(30001..30919)
                     /locus_tag="JX265_008347"
     mRNA            complement(join(30001..30267,30316..30437,30490..30621,
                     30679..30919))
                     /locus_tag="JX265_008347"
                     /product="hypothetical protein"
     CDS             complement(join(30001..30267,30316..30437,30490..30621,
                     30679..30919))
                     /codon_start=1
                     /gene_functions="biosynthetic (rule-based-clusters)
                     fungal-RiPP-like: DUF3328"
                     /gene_kind="biosynthetic"
                     /locus_tag="JX265_008347"
                     /product="hypothetical protein"
                     /protein_id="KAI1864623.1"
                     /sec_met_domain="DUF3328 (E-value: 2.5e-40, bitscore:
                     132.2, seeds: 45, tool: rule-based-clusters)"
                     /transl_table=1
                     /translation="MPKYEEQESDGAREMLLSTSEPDYDMELSRTSGELYRARRNLHMT
                     AVVAGVGWISLACLLSYILIYPNASCNWVLPTPVYSPANEILEYELVTFSSGFKDDRMK
                     YMADGNPSQQLDDNWNDLYQKVVDVTPEMVSHGFHDGITPNEGDDQPEWWSVYVFHQLH
                     CVNLLRMSLYPEYYDPSKDPLLHVPHLEHCIETLRRSIMCNSDVTPFSFRYVNGVAETR
                     EWDRAPHVCRNFEKIRVWAKDLPGVEIPSVT"
     PFAM_domain     complement(join(30034..30267,30316..30437,30490..30621,
                     30679..30778))
                     /aSDomain="UstYa"
                     /aSTool="clusterhmmer"
                     /database="35.0"
                     /db_xref="PF11807.11"
                     /db_xref="GO:0043386"
                     /description="Mycotoxin biosynthesis protein UstYa"
                     /detection="hmmscan"
                     /domain_id="clusterhmmer_JX265_008347_0009"
                     /evalue="2.60E-38"
                     /gene_ontologies="GO:0043386: mycotoxin biosynthetic
                     process"
                     /label="JX265_008347"
                     /locus_tag="JX265_008347"
                     /protein_end="243"
                     /protein_start="47"
                     /score="132.2"
                     /tool="antismash"
                     /translation="VAGVGWISLACLLSYILIYPNASCNWVLPTPVYSPANEILEYELV
                     TFSSGFKDDRMKYMADGNPSQQLDDNWNDLYQKVVDVTPEMVSHGFHDGITPNEGDDQP
                     EWWSVYVFHQLHCVNLLRMSLYPEYYDPSKDPLLHVPHLEHCIETLRRSIMCNSDVTPF
                     SFRYVNGVAETREWDRAPHVCRNFEKIRVWAKD"
     gene            32048..33103
                     /locus_tag="JX265_008348"
     mRNA            32048..33103
                     /locus_tag="JX265_008348"
                     /product="hypothetical protein"
     CDS             32048..33103
                     /codon_start=1
                     /gene_functions="biosynthetic-additional
                     (rule-based-clusters) p450"
                     /gene_functions="biosynthetic-additional (smcogs)
                     SMCOG1034:cytochrome P450 (Score: 202.4; E-value: 2.2e-61)"
                     /gene_kind="biosynthetic-additional"
                     /locus_tag="JX265_008348"
                     /product="hypothetical protein"
                     /protein_id="KAI1864624.1"
                     /sec_met_domain="p450 (E-value: 2.8e-55, bitscore: 181.5,
                     seeds: 50, tool: rule-based-clusters)"
                     /transl_table=1
                     /translation="MQDEQQNRAIKRAVGGAFLARNVLDYEPALDLTADALIERIQKLP
                     SFNLYDMLQSFQLDFLFKIAFSESPGHLKHGDDVLGLAKVGNKRVKHWFTWQPVPRLEH
                     AIFHSRIWTRCFVRPSKWIPMGNARLEARLSSPKNSPSKNDLLQKYIDASRRHSDIIRP
                     ETVSSLVNSTISAGADTTAGTMTTILYFLLRNPESLNRLLQELQGARLSSPPRYSEVSN
                     LPYLDAVIKEALRLHPPLSVPLERIVPEEGCVLSGIFLPPGTVVGCLGKLVHMDQRYFG
                     HSPDQFRPDRWIKADGASRQAMDRGFLSWGSGNRVCLGRYIAELEIKKVIPLLLLGFNV
                     SSWYLPIRNEF"
     PFAM_domain     32060..33070
                     /aSDomain="p450"
                     /aSTool="clusterhmmer"
                     /database="35.0"
                     /db_xref="PF00067.25"
                     /db_xref="GO:0004497"
                     /db_xref="GO:0005506"
                     /db_xref="GO:0016705"
                     /db_xref="GO:0020037"
                     /description="Cytochrome P450"
                     /detection="hmmscan"
                     /domain_id="clusterhmmer_JX265_008348_0010"
                     /evalue="2.80E-53"
                     /gene_ontologies="GO:0004497: monooxygenase activity"
                     /gene_ontologies="GO:0005506: iron ion binding"
                     /gene_ontologies="GO:0016705: oxidoreductase activity,
                     acting on paired donors, with incorporation or reduction of
                     molecular oxygen"
                     /gene_ontologies="GO:0020037: heme binding"
                     /label="JX265_008348"
                     /locus_tag="JX265_008348"
                     /protein_end="341"
                     /protein_start="4"
                     /score="181.5"
                     /tool="antismash"
                     /translation="QQNRAIKRAVGGAFLARNVLDYEPALDLTADALIERIQKLPSFNL
                     YDMLQSFQLDFLFKIAFSESPGHLKHGDDVLGLAKVGNKRVKHWFTWQPVPRLEHAIFH
                     SRIWTRCFVRPSKWIPMGNARLEARLSSPKNSPSKNDLLQKYIDASRRHSDIIRPETVS
                     SLVNSTISAGADTTAGTMTTILYFLLRNPESLNRLLQELQGARLSSPPRYSEVSNLPYL
                     DAVIKEALRLHPPLSVPLERIVPEEGCVLSGIFLPPGTVVGCLGKLVHMDQRYFGHSPD
                     QFRPDRWIKADGASRQAMDRGFLSWGSGNRVCLGRYIAELEIKKVIPLLLLGFNVS"
     gene            complement(33411..34729)
                     /locus_tag="JX265_008349"
     mRNA            complement(join(33411..33573,33624..34729))
                     /locus_tag="JX265_008349"
                     /product="hypothetical protein"
     CDS             complement(join(33411..33573,33624..34729))
                     /codon_start=1
                     /gene_functions="biosynthetic-additional (smcogs)
                     SMCOG1042:O-methyltransferase (Score: 231.5; E-value:
                     2.7e-70)"
                     /gene_kind="biosynthetic-additional"
                     /locus_tag="JX265_008349"
                     /product="hypothetical protein"
                     /protein_id="KAI1864625.1"
                     /transl_table=1
                     /translation="MAQPPILRPDLDTIVSLAETISRCARQLESSGASVGTPPSPPASP
                     KTQQNIQGTERTELREACDKLLYLAAGPYEHLMATAQSHRVEAALQFAAHFDLASYVPS
                     DGSSIAFSELAAATGLPTLQISRMFRILVVYHIFCEPRLGFVAHNACSRLLLEQHIHAT
                     VSYYTDESFRAASCLSETTRKWPGTQERNETALNLAYNTTLPKFEFFNAEPWRAARFRM
                     AMAGMTQGESFSLQHLVQGFDWASLPEGSMVADIGGGGGHVSVALAKAHTKLNFIVQDL
                     KTAFDGNSIPESLSGRISFREHNFFTTQPSSADVFLLRWILHDYPDKFARKILQNTVAA
                     MKPGSRIVVMEGVMQPPGSQSHICERKSRLLDVAMMTLLNSSERDLDAWKSLFYEADPS
                     LKLVKVTTPAASALSVMELQLDV"
     PFAM_domain     complement(join(33492..33573,33624..34156))
                     /aSDomain="Methyltransf_2"
                     /aSTool="clusterhmmer"
                     /database="35.0"
                     /db_xref="PF00891.21"
                     /db_xref="GO:0008171"
                     /description="O-methyltransferase domain"
                     /detection="hmmscan"
                     /domain_id="clusterhmmer_JX265_008349_0011"
                     /evalue="9.40E-21"
                     /gene_ontologies="GO:0008171: O-methyltransferase activity"
                     /label="JX265_008349"
                     /locus_tag="JX265_008349"
                     /protein_end="396"
                     /protein_start="191"
                     /score="74.2"
                     /tool="antismash"
                     /translation="NETALNLAYNTTLPKFEFFNAEPWRAARFRMAMAGMTQGESFSLQ
                     HLVQGFDWASLPEGSMVADIGGGGGHVSVALAKAHTKLNFIVQDLKTAFDGNSIPESLS
                     GRISFREHNFFTTQPSSADVFLLRWILHDYPDKFARKILQNTVAAMKPGSRIVVMEGVM
                     QPPGSQSHICERKSRLLDVAMMTLLNSSERDLDAWKSLFYEA"
     protocluster    34267..59802
                     /aStool="rule-based-clusters"
                     /category="NRPS"
                     /contig_edge="False"
                     /core_location="[46266:47802]"
                     /cutoff="5000"
                     /detection_rule="RCDPS"
                     /neighbourhood="12000"
                     /product="RCDPS"
                     /protocluster_number="2"
                     /tool="antismash"
     proto_core      46267..47802
                     /aStool="rule-based-clusters"
                     /tool="antismash"
                     /cutoff="5000"
                     /detection_rule="RCDPS"
                     /neighbourhood="12000"
                     /product="RCDPS"
                     /protocluster_number="2"
     cand_cluster    34267..59802
                     /SMILES=""
                     /candidate_cluster_number="3"
                     /contig_edge="False"
                     /detection_rules="RCDPS"
                     /kind="single"
                     /product="RCDPS"
                     /protoclusters="2"
                     /tool="antismash"
     gene            complement(36229..37491)
                     /locus_tag="JX265_008350"
     mRNA            complement(36229..37491)
                     /locus_tag="JX265_008350"
                     /product="hypothetical protein"
     CDS             complement(36229..37491)
                     /codon_start=1
                     /locus_tag="JX265_008350"
                     /product="hypothetical protein"
                     /protein_id="KAI1864626.1"
                     /transl_table=1
                     /translation="MAPHAITNLTELEYSTTPAQSDDKERQPLSPVEEEDSMSEYGDLP
                     ISSMELNYLDHPATWRLWLQETWAQNKGVLLVFLSMFFAASMDLAVRMLETDRMHPIHA
                     MPILFLRHVMTAVCIVAYGYLMRSVPDHPFGTHQLRGILIIRGTAGFIAVSGIYFSLLY
                     LPLAEATVLTFLAPIVTCYAINNIFRDEAFSLMQQLACVISFLGVVLVAMNSSDEDIWR
                     HRADAQYDRAGVLKVHKVETRPILNHARMLGIIAALLGVVGQAGGMVTIRMIGPRVHPL
                     ISMNYSSLASIVFCGLGLLLLPGVPFTLPATPLQWILLFVVTGCGFLFQLLLTEGLSYG
                     AGLKGTGGTGYSYPPAPDENKPNGPPKKVGVNRAVGMMYTQLLFALVYDWSVFYHAPSL
                     YSWAGIVLIVTGAIWVIICSS"
     PFAM_domain     complement(36856..37278)
                     /aSDomain="EamA"
                     /aSTool="clusterhmmer"
                     /database="35.0"
                     /db_xref="PF00892.23"
                     /db_xref="GO:0016020"
                     /description="EamA-like transporter family"
                     /detection="hmmscan"
                     /domain_id="clusterhmmer_JX265_008350_0012"
                     /evalue="5.80E-08"
                     /gene_ontologies="GO:0016020: membrane"
                     /label="JX265_008350"
                     /locus_tag="JX265_008350"
                     /protein_end="212"
                     /protein_start="71"
                     /score="33.1"
                     /tool="antismash"
                     /translation="KGVLLVFLSMFFAASMDLAVRMLETDRMHPIHAMPILFLRHVMTA
                     VCIVAYGYLMRSVPDHPFGTHQLRGILIIRGTAGFIAVSGIYFSLLYLPLAEATVLTFL
                     APIVTCYAINNIFRDEAFSLMQQLACVISFLGVVLVA"
     gene            complement(38067..38840)
                     /locus_tag="JX265_008351"
     mRNA            complement(38067..38840)
                     /locus_tag="JX265_008351"
                     /product="hypothetical protein"
     CDS             complement(38067..38840)
                     /codon_start=1
                     /locus_tag="JX265_008351"
                     /product="hypothetical protein"
                     /protein_id="KAI1864627.1"
                     /transl_table=1
                     /translation="MSLQSSTKYSTIHEDDPDLSSIENTHSPPTEKRRSRAFYVTTGFL
                     ALAIWAISLYGATKASNALLQHNLHIEHTEFCDLRLRSQAKSLTDAFKQVEVNTLHEAN
                     HYQPSYTPLTCGSSSSEAESLGCVFDPLMASWLHKDCPKDGSAEFAELVRTENLTYWYD
                     EGGKPTDKLIDPEHFKHLDGVMYWGTKFEHLTHCAFTLKRIIHAQHRGDRLDVVAGNFS
                     HTNHCVNFLIEGLKSHPSELQELYRTDLPVQFLQC"
     gene            39951..41080
                     /locus_tag="JX265_008352"
     mRNA            join(39951..40169,40217..41080)
                     /locus_tag="JX265_008352"
                     /product="hypothetical protein"
     CDS             join(39951..40169,40217..41080)
                     /codon_start=1
                     /gene_functions="biosynthetic-additional
                     (rule-based-clusters) 2OG-FeII_Oxy"
                     /gene_kind="biosynthetic-additional"
                     /locus_tag="JX265_008352"
                     /product="hypothetical protein"
                     /protein_id="KAI1864628.1"
                     /sec_met_domain="2OG-FeII_Oxy (E-value: 2.8e-15, bitscore:
                     50.3, seeds: 135, tool: rule-based-clusters)"
                     /transl_table=1
                     /translation="MGSLGDHHRKAFDKSSDVPADMPIINYAKLLDSSRGKRKDEFEKL
                     DKSLRTYGFFYLSDHSISQDLVDEAFRWSKRFFDLPVEIKEKVAHPASGAIEDHRGWAQ
                     DGLGHVSQLVFDADQVKQLRVTSPECKETLEMGNPHPNSFSPPNRTLPDDDLPGFNSFV
                     EQWWDECTRLERSLLHILGQVLQLEDDTLLCQLQSKDVCHISWAFYPSMPIAPLTNNMQ
                     RRLNAHTDFGSLTLLFQDMVGGLEVHDGNDFKPVVPKRGTVVCNVGDMLERQTNGRWKS
                     ALHQVAAPKEVMIQKSFEPNKSVVDRYSIIYFGLADPEAMIESFPGCEESGKWKPTMVG
                     DWDERMTSAQWLQKRLALEY"
     PFAM_domain     join(40017..40169,40217..40426)
                     /aSDomain="DIOX_N"
                     /aSTool="clusterhmmer"
                     /database="35.0"
                     /db_xref="PF14226.9"
                     /description="non-haem dioxygenase in morphine synthesis
                     N-terminal"
                     /detection="hmmscan"
                     /domain_id="clusterhmmer_JX265_008352_0013"
                     /evalue="1.30E-21"
                     /label="JX265_008352"
                     /locus_tag="JX265_008352"
                     /protein_end="143"
                     /protein_start="22"
                     /score="77.6"
                     /tool="antismash"
                     /translation="PIINYAKLLDSSRGKRKDEFEKLDKSLRTYGFFYLSDHSISQDLV
                     DEAFRWSKRFFDLPVEIKEKVAHPASGAIEDHRGWAQDGLGHVSQLVFDADQVKQLRVT
                     SPECKETLEMGNPHPNS"
     PFAM_domain     40652..40936
                     /aSDomain="2OG-FeII_Oxy"
                     /aSTool="clusterhmmer"
                     /database="35.0"
                     /db_xref="PF03171.23"
                     /description="2OG-Fe(II) oxygenase superfamily"
                     /detection="hmmscan"
                     /domain_id="clusterhmmer_JX265_008352_0014"
                     /evalue="3.10E-13"
                     /label="JX265_008352"
                     /locus_tag="JX265_008352"
                     /protein_end="313"
                     /protein_start="218"
                     /score="50.2"
                     /tool="antismash"
                     /translation="NNMQRRLNAHTDFGSLTLLFQDMVGGLEVHDGNDFKPVVPKRGTV
                     VCNVGDMLERQTNGRWKSALHQVAAPKEVMIQKSFEPNKSVVDRYSIIYF"
     gene            44115..45177
                     /locus_tag="JX265_008353"
     mRNA            join(44115..44237,44289..44460,44516..45177)
                     /locus_tag="JX265_008353"
                     /product="hypothetical protein"
     CDS             join(44115..44237,44289..44460,44516..45177)
                     /codon_start=1
                     /gene_functions="biosynthetic (rule-based-clusters)
                     fungal-RiPP-like: DUF3328"
                     /gene_kind="biosynthetic"
                     /locus_tag="JX265_008353"
                     /product="hypothetical protein"
                     /protein_id="KAI1864629.1"
                     /sec_met_domain="DUF3328 (E-value: 1e-36, bitscore: 120.4,
                     seeds: 45, tool: rule-based-clusters)"
                     /transl_table=1
                     /translation="MAANDEVVMNDLIDPTTKASRSMSSEGERLMSQDEETFMEDDHIA
                     SRFNRSNSLKRSLRYSLFANSLLLFIVMMGTVVWVTDGWPFTWNMSLRRNNPYSPWLDE
                     WKFDFHDDEINGTMWDLDSIFRQLPGNPEGDAEWERVTALSLITFKAEQLKKMGRNPRE
                     AAKVPPEWGHGDDEYVASLDVQHLLHCLWRLRAYIFFPYYFEPDLGPGSNTMNMPWQHK
                     AHCLHCLDVILQDLRCRPNVVVNTWEFIDGAQRPFVDVRNKVQCVNHNAILDWQKKKTY
                     LSMEDYQALRSRPDSVFQIKPVGVDPQLDNLEKVWSE"
     PFAM_domain     join(44328..44460,44516..45054)
                     /aSDomain="UstYa"
                     /aSTool="clusterhmmer"
                     /database="35.0"
                     /db_xref="PF11807.11"
                     /db_xref="GO:0043386"
                     /description="Mycotoxin biosynthesis protein UstYa"
                     /detection="hmmscan"
                     /domain_id="clusterhmmer_JX265_008353_0015"
                     /evalue="1.00E-34"
                     /gene_ontologies="GO:0043386: mycotoxin biosynthetic
                     process"
                     /label="JX265_008353"
                     /locus_tag="JX265_008353"
                     /protein_end="278"
                     /protein_start="54"
                     /score="120.4"
                     /tool="antismash"
                     /translation="KRSLRYSLFANSLLLFIVMMGTVVWVTDGWPFTWNMSLRRNNPYS
                     PWLDEWKFDFHDDEINGTMWDLDSIFRQLPGNPEGDAEWERVTALSLITFKAEQLKKMG
                     RNPREAAKVPPEWGHGDDEYVASLDVQHLLHCLWRLRAYIFFPYYFEPDLGPGSNTMNM
                     PWQHKAHCLHCLDVILQDLRCRPNVVVNTWEFIDGAQRPFVDVRNKVQCVNHNAILDWQ
                     KK"
     gene            45542..46102
                     /locus_tag="JX265_008354"
     mRNA            join(45542..45590,45637..45798,45852..46102)
                     /locus_tag="JX265_008354"
                     /product="hypothetical protein"
     CDS             join(45542..45590,45637..45798,45852..46102)
                     /codon_start=1
                     /locus_tag="JX265_008354"
                     /product="hypothetical protein"
                     /protein_id="KAI1864630.1"
                     /transl_table=1
                     /translation="MSTHSYKYKAFVERGIDALNANNMEAFLNPSGFSAHFIKYLLPQS
                     MNWPPQTREEWYEDLKSGFVGQNYVEWKVTIQSYWEDTRDRSAIIWCTERGTFVGDRNY
                     EMDYVMRYKFDEEGKLLKLWELTDSHLQKSLENKHQEKGDADNDEASLE"
     gene            complement(46267..47802)
                     /locus_tag="JX265_008355"
     mRNA            complement(46267..47802)
                     /locus_tag="JX265_008355"
                     /product="hypothetical protein"
     CDS             complement(46267..47802)
                     /codon_start=1
                     /gene_functions="biosynthetic (rule-based-clusters) RCDPS:
                     RCDPS"
                     /gene_kind="biosynthetic"
                     /locus_tag="JX265_008355"
                     /product="hypothetical protein"
                     /protein_id="KAI1864631.1"
                     /sec_met_domain="RCDPS (E-value: 6.1e-164, bitscore: 540.0,
                     seeds: 6, tool: rule-based-clusters)"
                     /transl_table=1
                     /translation="MYVADIHTDCSPRSVRFIDLLEDQVTQGIAHRRRLLGVVSAVDLA
                     VDRISQDHSSNSDRKKYQHALSKGRKTASRVRDFLSGAKHLHEGPFVELSEDAIISGSP
                     YPGVTRDREGVTSFHKMIFHFPYQAMGVSKVRDNSAQMLHISCPGFNADSVLVDQFGRA
                     TYDSITIISGMCLFSEKILRSSIMDKGSLDISKLYYPRPTLYEMEVIARSASVIADIAA
                     QMLARDAVSKKVSFQIVLDLPSWHYYQIVHDSFVAGQCSSAEALDWLQALELRCEQMAV
                     VFGNAVRHEIDERGVGSGSYEILVAPGTASVGSTIQSSLMHNTVPDINECLASVCQMEG
                     ESWAAFYSLVPEKEKPQTFKSLGFLFYVYEAIRPALRHLRTTSDTRRSGSTARPLIISV
                     DDRAERKIYSKSQDLIKKIRKASNVASSPTLIEVYVARRVFFDGNADGGSLYWNDPSPD
                     YLGPRSFKDSARLYGQPELQVWQIIRALYGNECALNLERWFLEVGLFPRHLEL"
     protocluster    47538..95497
                     /aStool="rule-based-clusters"
                     /category="PKS"
                     /contig_edge="False"
                     /core_location="[67537:75497]"
                     /cutoff="20000"
                     /detection_rule="cds(PKS_AT and (PKS_KS or ene_KS or mod_KS
                     or hyb_KS or itr_KS or tra_KS))"
                     /neighbourhood="20000"
                     /product="T1PKS"
                     /protocluster_number="3"
                     /tool="antismash"
     proto_core      67538..75497
                     /aStool="rule-based-clusters"
                     /tool="antismash"
                     /cutoff="20000"
                     /detection_rule="cds(PKS_AT and (PKS_KS or ene_KS or mod_KS
                     or hyb_KS or itr_KS or tra_KS))"
                     /neighbourhood="20000"
                     /product="T1PKS"
                     /protocluster_number="3"
     cand_cluster    47538..95497
                     /SMILES="C([*])C(-O)(C)"
                     /candidate_cluster_number="4"
                     /contig_edge="False"
                     /detection_rules="cds(PKS_AT and (PKS_KS or ene_KS or
                     mod_KS or hyb_KS or itr_KS or tra_KS))"
                     /kind="single"
                     /product="T1PKS"
                     /protoclusters="3"
                     /tool="antismash"
     gene            50417..51370
                     /locus_tag="JX265_008356"
     mRNA            50417..51370
                     /locus_tag="JX265_008356"
                     /product="hypothetical protein"
     CDS             50417..51370
                     /codon_start=1
                     /locus_tag="JX265_008356"
                     /product="hypothetical protein"
                     /protein_id="KAI1864632.1"
                     /transl_table=1
                     /translation="MLLFIVGLFTNNSARGVTVETVFQLGETGTVFENLALRESGEILA
                     TRADVPEIWSIDPSTKTGHKILTIPGAFAVMGIVQVSIDVFYVNSGKYSVQSHDSGEGS
                     WEIWKIDLAASQPRASKLVSVPEAGLLNGMAKWDDNTILTVDSIGGRIYKVDLRTAKYE
                     VAFSEDVPMKPLDRGLGINGIKVHDMFVYFTNTDRRLFYRTPVDTNLKPKGPAQLALSG
                     FRLDDFTIDHDGTIYIATGKSNQILQYKLPGWVRRVAGWFDSVDLAGVTACEFGKSEHD
                     EKLLYFSTSGTTFDQIEGAEPEPAKIAVIKFQEAKL"
     gene            complement(52166..53653)
                     /locus_tag="JX265_008357"
     mRNA            complement(join(52166..52258,52311..52459,52545..52638,
                     52699..52726,52782..52917,52980..53092,53172..53385,
                     53499..53528,53590..53653))
                     /locus_tag="JX265_008357"
                     /product="hypothetical protein"
     CDS             complement(join(52166..52258,52311..52459,52545..52638,
                     52699..52726,52782..52917,52980..53092,53172..53385,
                     53499..53528,53590..53653))
                     /NRPS_PKS="Domain: PKS_KR (18-113). E-value: 1.7e-09.
                     Score: 29.7. Matches aSDomain:
                     nrpspksdomains_JX265_008357_PKS_KR.1"
                     /codon_start=1
                     /gene_functions="biosynthetic-additional (smcogs)
                     SMCOG1001:short-chain dehydrogenase/reductase SDR (Score:
                     170.5; E-value: 7.7e-52)"
                     /gene_kind="biosynthetic-additional"
                     /locus_tag="JX265_008357"
                     /product="hypothetical protein"
                     /protein_id="KAI1864633.1"
                     /transl_table=1
                     /translation="MSTANPLSAVSLFTVEKWVVVVTGGGTGIGLMYAQALAANGAKVY
                     ITGRRQDVLETSASIHGAVDKIGSSGGKIVPLVLDVTDKDSIKSAVNYITNTDGYINVL
                     VNNAGVWTTKPEAGPEDGPEKFGSSMFDQSIDLWQQAFLVNATSIYFVTAAFLPLLAKS
                     VSSHTGKIGSVINTTSNSGQLRMSEGSQLAYNVSKAASVQMTRQLAFDFSHQNIKIRVN
                     GIAPGWYPSEMTTGGSNAMNESTAQEEAAFQQEMLSMGARVPPGRMGRTEDLASGLLTL
                     ATNDYIWGMNLVIDGGILQSVAGNI"
     PFAM_domain     complement(join(52434..52459,52545..52638,52699..52726,
                     52782..52917,52980..53092,53172..53385,53499..53528,
                     53590..53599))
                     /aSDomain="adh_short"
                     /aSTool="clusterhmmer"
                     /database="35.0"
                     /db_xref="PF00106.28"
                     /description="short chain dehydrogenase"
                     /detection="hmmscan"
                     /domain_id="clusterhmmer_JX265_008357_0016"
                     /evalue="8.50E-37"
                     /label="JX265_008357"
                     /locus_tag="JX265_008357"
                     /protein_end="235"
                     /protein_start="18"
                     /score="126.6"
                     /tool="antismash"
                     /translation="VVVVTGGGTGIGLMYAQALAANGAKVYITGRRQDVLETSASIHGA
                     VDKIGSSGGKIVPLVLDVTDKDSIKSAVNYITNTDGYINVLVNNAGVWTTKPEAGPEDG
                     PEKFGSSMFDQSIDLWQQAFLVNATSIYFVTAAFLPLLAKSVSSHTGKIGSVINTTSNS
                     GQLRMSEGSQLAYNVSKAASVQMTRQLAFDFSHQNIKIRVNGIAPGWYPSEMTT"
     aSDomain        complement(join(53062..53092,53172..53385,53499..53528,
                     53590..53599))
                     /aSDomain="PKS_KR"
                     /aSTool="nrps_pks_domains"
                     /database="nrpspksdomains.hmm"
                     /detection="hmmscan"
                     /domain_id="nrpspksdomains_JX265_008357_PKS_KR.1"
                     /evalue="1.70E-09"
                     /label="JX265_008357_PKS_KR.1"
                     /locus_tag="JX265_008357"
                     /protein_end="113"
                     /protein_start="18"
                     /score="29.7"
                     /specificity="KR activity: inactive"
                     /specificity="KR stereochemistry: C1"
                     /tool="antismash"
                     /translation="VVVVTGGGTGIGLMYAQALAANGAKVYITGRRQDVLETSASIHGA
                     VDKIGSSGGKIVPLVLDVTDKDSIKSAVNYITNTDGYINVLVNNAGVWTT"
     CDS_motif       complement(join(53333..53385,53499..53528,53590..53596))
                     /aSTool="nrps_pks_domains"
                     /database="abmotifs"
                     /detection="hmmscan"
                     /domain_id="nrpspksmotif_JX265_008357_0001"
                     /evalue="3.60E-05"
                     /label="PKSI-KR_m1"
                     /locus_tag="JX265_008357"
                     /protein_end="49"
                     /protein_start="19"
                     /score="16.4"
                     /tool="antismash"
                     /translation="VVVTGGGTGIGLMYAQALAANGAKVYITGR"
     gene            54732..56510
                     /locus_tag="JX265_008358"
     mRNA            join(54732..55325,55386..56435,56490..56510)
                     /locus_tag="JX265_008358"
                     /product="hypothetical protein"
     CDS             join(54732..55325,55386..56435,56490..56510)
                     /codon_start=1
                     /gene_functions="transport (smcogs) SMCOG1005:Drug
                     resistance transporter, EmrB/QacA (Score: 287.5; E-value:
                     2.3e-87)"
                     /gene_kind="transport"
                     /locus_tag="JX265_008358"
                     /product="hypothetical protein"
                     /protein_id="KAI1864634.1"
                     /transl_table=1
                     /translation="MSEKERTTGHADGLPASEADTPTRTESPIVDGEKSPDGTDDSGPE
                     FKREIHGVKWALTVGAVLSCVFLYALDTTVVADIQPDIIASLGDFPKFPWLATAYALPS
                     TALVLIQSKLYGLFDIKWLYFGYVVCFEIGSAISGAAPTMDALIVGRMIAGIGGCGIYV
                     GSLTFFSVVTTPKERPIYIALISPTWGIGTVLGPIVGGGFAESSVGWRWGFYINLLIFA
                     IAAPILVFILPSIDFAKGQTTQQRMNKIDWLGLAVWTGWCVSFFMAITYGGTLFEWQSY
                     SMIILWVFVGVLTVGFVLTHKLHPFIEKDNRLYPSHMLRNFKLGILQFATFAAASAVYI
                     PIYYIPLYFQFARGESPVEAAVKLLPFVFMISTIAILNGIFMSRWGYYMPWFFFGALLA
                     VAGGALMYTVSIDTSTSAIYGYSVLLGIGGGCFMITAFGCVSDIVEPKDIFNAIGVISL
                     VQCVGITFFPSLSGSIFQNLGARYISSIIPSDFTGNPRVILAGASSVEWQSFSEDVRIR
                     LANAIVDAMSNIYTMTIVACGITAVLSPFLGFRKVGA"
     PFAM_domain     join(54918..55325,55386..56195)
                     /aSDomain="MFS_1"
                     /aSTool="clusterhmmer"
                     /database="35.0"
                     /db_xref="PF07690.19"
                     /db_xref="GO:0022857"
                     /db_xref="GO:0055085"
                     /description="Major Facilitator Superfamily"
                     /detection="hmmscan"
                     /domain_id="clusterhmmer_JX265_008358_0017"
                     /evalue="2.40E-31"
                     /gene_ontologies="GO:0022857: transmembrane transporter
                     activity"
                     /gene_ontologies="GO:0055085: transmembrane transport"
                     /label="JX265_008358"
                     /locus_tag="JX265_008358"
                     /protein_end="468"
                     /protein_start="62"
                     /score="109.1"
                     /tool="antismash"
                     /translation="LSCVFLYALDTTVVADIQPDIIASLGDFPKFPWLATAYALPSTAL
                     VLIQSKLYGLFDIKWLYFGYVVCFEIGSAISGAAPTMDALIVGRMIAGIGGCGIYVGSL
                     TFFSVVTTPKERPIYIALISPTWGIGTVLGPIVGGGFAESSVGWRWGFYINLLIFAIAA
                     PILVFILPSIDFAKGQTTQQRMNKIDWLGLAVWTGWCVSFFMAITYGGTLFEWQSYSMI
                     ILWVFVGVLTVGFVLTHKLHPFIEKDNRLYPSHMLRNFKLGILQFATFAAASAVYIPIY
                     YIPLYFQFARGESPVEAAVKLLPFVFMISTIAILNGIFMSRWGYYMPWFFFGALLAVAG
                     GALMYTVSIDTSTSAIYGYSVLLGIGGGCFMITAFGCVSDIVEPKDIFNAIGVISLVQC
                     VGITFFP"
     gene            57710..58877
                     /locus_tag="JX265_008359"
     mRNA            join(57710..57851,57935..58629,58689..58877)
                     /locus_tag="JX265_008359"
                     /product="hypothetical protein"
     CDS             join(57710..57851,57935..58629,58689..58877)
                     /codon_start=1
                     /locus_tag="JX265_008359"
                     /product="hypothetical protein"
                     /protein_id="KAI1864635.1"
                     /transl_table=1
                     /translation="MSKLEESHGISPASPASERNESLSGHAARYAKVYSFFGFTRGYNF
                     PLCFSLSRLEDLDYDGHFKEHFALVPGYWYYFHEGHYRYGMLIHLACILPAGILMVFQF
                     TPIIRHKFLMFHRLNGYVVMLLCLVSNAAAFVIIRHKQGGHRATSHAVETLMGIITTVG
                     IVMAWWNIRRKQIDQHRAWMLRTMFYMGVTITARLLNLAATPIITRIGNYWSVWMCDEI
                     SFLYTNYDMEFPKSDYPDCLLPDGSLNRWKRVAVSAVENPNNLEQLGSSYVIAFGTMLW
                     ICLFLHVVGVETYLWLTPRESERLRRVSYEKQVEAGYRNPGSAGLVLDRWADADAWTPV
                     K"
     PFAM_domain     58048..58392
                     /aSDomain="DUF2306"
                     /aSTool="clusterhmmer"
                     /database="35.0"
                     /db_xref="PF10067.12"
                     /description="Predicted membrane protein (DUF2306)"
                     /detection="hmmscan"
                     /domain_id="clusterhmmer_JX265_008359_0018"
                     /evalue="2.90E-17"
                     /label="JX265_008359"
                     /locus_tag="JX265_008359"
                     /protein_end="200"
                     /protein_start="85"
                     /score="63.3"
                     /tool="antismash"
                     /translation="MLIHLACILPAGILMVFQFTPIIRHKFLMFHRLNGYVVMLLCLVS
                     NAAAFVIIRHKQGGHRATSHAVETLMGIITTVGIVMAWWNIRRKQIDQHRAWMLRTMFY
                     MGVTITARLLN"
     gene            60222..61308
                     /locus_tag="JX265_008360"
     mRNA            join(60222..60266,60328..61308)
                     /locus_tag="JX265_008360"
                     /product="hypothetical protein"
     CDS             join(60222..60266,60328..61308)
                     /codon_start=1
                     /gene_functions="other (smcogs) SMCOG1199:NmrA family
                     protein (Score: 75.6; E-value: 7.8e-23)"
                     /gene_kind="other"
                     /locus_tag="JX265_008360"
                     /product="hypothetical protein"
                     /protein_id="KAI1864636.1"
                     /transl_table=1
                     /translation="MTKKLIIILGITGTQGGSVAKRFLTHADWQVRGLTRNPDSPKAKA
                     WVSRGVEIVKGDHDDVESLKSAFKGAHAIFAVTDWAANYFRVHEDKILQEEAKAAGRSI
                     EEYAGDLEKAQGINVAKAASDPYVLSTLKNFVFSTLAAVQRISGGKYKHAYEFDSKAGA
                     ESYIREELPELGARLSTVTLGIFQETWRDISAFRPHKLSDGTFEYVRLKVPGSHEANPE
                     VVATRDTGAFVEALVLHHPVGTDVLGASEIITKPDYASLWGRTLGVKTTVRDVSEEEYV
                     KYIPEGMEATIVDDLKFFAEYGYAGGNPRVKTPEELGIETTSLEEFFRGEDWSAVLKGE
                     I"
     PFAM_domain     join(60237..60266,60328..61125)
                     /aSDomain="NmrA"
                     /aSTool="clusterhmmer"
                     /database="35.0"
                     /db_xref="PF05368.16"
                     /description="NmrA-like family"
                     /detection="hmmscan"
                     /domain_id="clusterhmmer_JX265_008360_0019"
                     /evalue="2.70E-30"
                     /label="JX265_008360"
                     /locus_tag="JX265_008360"
                     /protein_end="281"
                     /protein_start="5"
                     /score="105.7"
                     /tool="antismash"
                     /translation="IIILGITGTQGGSVAKRFLTHADWQVRGLTRNPDSPKAKAWVSRG
                     VEIVKGDHDDVESLKSAFKGAHAIFAVTDWAANYFRVHEDKILQEEAKAAGRSIEEYAG
                     DLEKAQGINVAKAASDPYVLSTLKNFVFSTLAAVQRISGGKYKHAYEFDSKAGAESYIR
                     EELPELGARLSTVTLGIFQETWRDISAFRPHKLSDGTFEYVRLKVPGSHEANPEVVATR
                     DTGAFVEALVLHHPVGTDVLGASEIITKPDYASLWGRTLGVKTTVRDVSEEEYV"
     gene            complement(61428..62487)
                     /locus_tag="JX265_008361"
     mRNA            complement(join(61428..62227,62295..62487))
                     /locus_tag="JX265_008361"
                     /product="hypothetical protein"
     CDS             complement(join(61428..62227,62295..62487))
                     /codon_start=1
                     /locus_tag="JX265_008361"
                     /product="hypothetical protein"
                     /protein_id="KAI1864637.1"
                     /transl_table=1
                     /translation="MSAECSYKTGGGSALFRADSHRQPYLPLQYQIMASLHNAARVHRV
                     ELQRMPHEVHMRHRGEDWADGAARPITLKPVNAQRASARQRKRRNTYDDASSDVASTPS
                     SPQYTATASPLDNLLTTFSNCTEENVTQKRAILKRFAEQALASYMTADPCADHRLKIIQ
                     LNTINGFTRNAAALGFNFDWLICETISPFGRDGQNLKRGTAPAVSAPRSLMPTHMQLRT
                     KHHPWLDLFPLPKMRDNLLMAASVLKAEDEQRLFDDVMESGGSGNEWAGLVVWGEPWHP
                     QSWEISGPFLRNWGWLVRGCPEIIVSTNYWRGQRGEKPIANPSYVQERQ"
     PFAM_domain     complement(61515..61793)
                     /aSDomain="DUF3425"
                     /aSTool="clusterhmmer"
                     /database="35.0"
                     /db_xref="PF11905.11"
                     /description="Domain of unknown function (DUF3425)"
                     /detection="hmmscan"
                     /domain_id="clusterhmmer_JX265_008361_0020"
                     /evalue="1.50E-18"
                     /label="JX265_008361"
                     /locus_tag="JX265_008361"
                     /protein_end="302"
                     /protein_start="209"
                     /score="67.0"
                     /tool="antismash"
                     /translation="PRSLMPTHMQLRTKHHPWLDLFPLPKMRDNLLMAASVLKAEDEQR
                     LFDDVMESGGSGNEWAGLVVWGEPWHPQSWEISGPFLRNWGWLVRGCP"
     gene            63632..64609
                     /locus_tag="JX265_008362"
     mRNA            63632..64609
                     /locus_tag="JX265_008362"
                     /product="hypothetical protein"
     CDS             63632..64609
                     /codon_start=1
                     /locus_tag="JX265_008362"
                     /product="hypothetical protein"
                     /protein_id="KAI1864638.1"
                     /transl_table=1
                     /translation="MLDSSAHDYFSTVPVDLNFASPIQSYANTTCSSEFFPEFPLRGPR
                     RSLAADTCVTNQSDQHFRSDTTSLSTQDLGTNDISTSNVSSATGLPLPHKQLFQELGNY
                     QSQTLSQQPEGIKMALQLMGQLCCQEENPSYPDVSSSELESQANALVDESKAVVETVNE
                     MLQCPGSEDGYFLVVVCLVISKVLNAYAKATQALSARERDAQRNLGSSASSVLSVWSAP
                     GTESASSASPTINGRDPKVAQQLLDDLYQVRTSMNNLGAKIIFVCSKRDWLLGSDITPS
                     GHDLAIPSFPFSAAVLNQLHDELQRRLSAISLRLINELKQSWAQ"
     PFAM_domain     63980..64240
                     /aSDomain="AflR"
                     /aSTool="clusterhmmer"
                     /database="35.0"
                     /db_xref="PF08493.13"
                     /db_xref="GO:0003677"
                     /db_xref="GO:0005634"
                     /db_xref="GO:0006355"
                     /db_xref="GO:0045122"
                     /description="Aflatoxin regulatory protein"
                     /detection="hmmscan"
                     /domain_id="clusterhmmer_JX265_008362_0021"
                     /evalue="1.90E-16"
                     /gene_ontologies="GO:0003677: DNA binding"
                     /gene_ontologies="GO:0005634: nucleus"
                     /gene_ontologies="GO:0006355: regulation of DNA-templated
                     transcription"
                     /gene_ontologies="GO:0045122: aflatoxin biosynthetic
                     process"
                     /label="JX265_008362"
                     /locus_tag="JX265_008362"
                     /protein_end="203"
                     /protein_start="116"
                     /score="60.2"
                     /tool="antismash"
                     /translation="KMALQLMGQLCCQEENPSYPDVSSSELESQANALVDESKAVVETV
                     NEMLQCPGSEDGYFLVVVCLVISKVLNAYAKATQALSARERD"
     gene            complement(64971..66637)
                     /locus_tag="JX265_008363"
     mRNA            complement(join(64971..65552,65604..65746,65800..66637))
                     /locus_tag="JX265_008363"
                     /product="hypothetical protein"
     CDS             complement(join(64971..65552,65604..65746,65800..66637))
                     /NRPS_PKS="Domain: Aminotran_1_2 (57-346). E-value:
                     3.7e-24. Score: 77.3. Matches aSDomain:
                     nrpspksdomains_JX265_008363_Aminotran_1_2.1"
                     /codon_start=1
                     /gene_functions="biosynthetic-additional
                     (rule-based-clusters) Aminotran_1_2"
                     /gene_functions="biosynthetic-additional (smcogs)
                     SMCOG1109:8-amino-7-oxononanoate synthase (Score: 270.1;
                     E-value: 4.9e-82)"
                     /gene_kind="biosynthetic-additional"
                     /locus_tag="JX265_008363"
                     /product="hypothetical protein"
                     /protein_id="KAI1864639.1"
                     /sec_met_domain="Aminotran_1_2 (E-value: 1.2e-23, bitscore:
                     77.5, seeds: 48, tool: rule-based-clusters)"
                     /transl_table=1
                     /translation="MAEVKKDLGAQWREEWAVAQKIKGPNLKNSSVFYRNIEEELDLSR
                     QIGLGFPIHTPSHVTDFSSCDVLGMGATGLLREEFLKELDANPGFNMGAGGSRLLDGTS
                     RYQDMFERELAELMGVESALVVHSGWTANQAIFSTVPRSGDVLVYDELMHATALSGMKV
                     SLALDQRPFRHNDVDHFIEVMESVKESTPLVKAGKRCVIIGVESYYSMDGDICPLRELI
                     EAAKEIFPQGNAQFVVDEAHSFGVCGPEGLGFVRQQGLDDEVAIKMVTFGKALSGSGAC
                     ILSNNTIRSLLINQAKVFICSVAPPFTLLAASRAGVRLMQTQRVQESRDYLHELTLFYL
                     DTLTSHPVYKKAHKKGILDIPIHEDGSWHETPITHIVPLWTRRQKHALYLSFHLTRDGI
                     NGCYIVFPIVGKGEDRVRLLLHAHNTKDDVRKLIDSITTWTQEMLEIEASGDKNRLPSA
                     ARLAFDLIKRDRQIANGINTINGDNAVDGANLLNAINGSNGINIAPLVSGISRMNNPDG
                     ITV"
     aSDomain        complement(join(65496..65552,65604..65746,65800..66466))
                     /aSDomain="Aminotran_1_2"
                     /aSTool="nrps_pks_domains"
                     /database="nrpspksdomains.hmm"
                     /detection="hmmscan"
                     /domain_id="nrpspksdomains_JX265_008363_Aminotran_1_2.1"
                     /evalue="3.70E-24"
                     /label="JX265_008363_Aminotran_1_2.1"
                     /locus_tag="JX265_008363"
                     /protein_end="346"
                     /protein_start="57"
                     /score="77.3"
                     /tool="antismash"
                     /translation="HVTDFSSCDVLGMGATGLLREEFLKELDANPGFNMGAGGSRLLDG
                     TSRYQDMFERELAELMGVESALVVHSGWTANQAIFSTVPRSGDVLVYDELMHATALSGM
                     KVSLALDQRPFRHNDVDHFIEVMESVKESTPLVKAGKRCVIIGVESYYSMDGDICPLRE
                     LIEAAKEIFPQGNAQFVVDEAHSFGVCGPEGLGFVRQQGLDDEVAIKMVTFGKALSGSG
                     ACILSNNTIRSLLINQAKVFICSVAPPFTLLAASRAGVRLMQTQRVQESRDYLHELTLF
                     YLDTLTSH"
     PFAM_domain     complement(join(65496..65552,65604..65746,65800..66466))
                     /aSDomain="Aminotran_1_2"
                     /aSTool="clusterhmmer"
                     /database="35.0"
                     /db_xref="PF00155.24"
                     /db_xref="GO:0009058"
                     /db_xref="GO:0030170"
                     /description="Aminotransferase class I and II"
                     /detection="hmmscan"
                     /domain_id="clusterhmmer_JX265_008363_0022"
                     /evalue="1.20E-21"
                     /gene_ontologies="GO:0009058: biosynthetic process"
                     /gene_ontologies="GO:0030170: pyridoxal phosphate binding"
                     /label="JX265_008363"
                     /locus_tag="JX265_008363"
                     /protein_end="346"
                     /protein_start="57"
                     /score="77.5"
                     /tool="antismash"
                     /translation="HVTDFSSCDVLGMGATGLLREEFLKELDANPGFNMGAGGSRLLDG
                     TSRYQDMFERELAELMGVESALVVHSGWTANQAIFSTVPRSGDVLVYDELMHATALSGM
                     KVSLALDQRPFRHNDVDHFIEVMESVKESTPLVKAGKRCVIIGVESYYSMDGDICPLRE
                     LIEAAKEIFPQGNAQFVVDEAHSFGVCGPEGLGFVRQQGLDDEVAIKMVTFGKALSGSG
                     ACILSNNTIRSLLINQAKVFICSVAPPFTLLAASRAGVRLMQTQRVQESRDYLHELTLF
                     YLDTLTSH"
     gene            67538..75497
                     /locus_tag="JX265_008364"
     mRNA            join(67538..68086,68145..68302,68359..68755,68845..73218,
                     73282..73566,73650..74065,74129..75497)
                     /locus_tag="JX265_008364"
                     /product="hypothetical protein"
     CDS             join(67538..68086,68145..68302,68359..68755,68845..73218,
                     73282..73566,73650..74065,74129..75497)
                     /NRPS_PKS="Domain: PKS_KS(Iterative-KS) (73-492). E-value:
                     8.8e-153. Score: 501.0. Matches aSDomain:
                     nrpspksdomains_JX265_008364_PKS_KS.1"
                     /NRPS_PKS="Domain: PKS_AT (589-892). E-value: 9.9e-94.
                     Score: 305.9. Matches aSDomain:
                     nrpspksdomains_JX265_008364_PKS_AT.1"
                     /NRPS_PKS="Domain: PKS_DH (957-1124). E-value: 1.8e-32.
                     Score: 104.8. Matches aSDomain:
                     nrpspksdomains_JX265_008364_PKS_DH.1"
                     /NRPS_PKS="Domain: cMT (1379-1578). E-value: 2.6e-56.
                     Score: 182.3. Matches aSDomain:
                     nrpspksdomains_JX265_008364_cMT.1"
                     /NRPS_PKS="Domain: PKS_ER (1793-2106). E-value: 1.5e-97.
                     Score: 318.4. Matches aSDomain:
                     nrpspksdomains_JX265_008364_PKS_ER.1"
                     /NRPS_PKS="Domain: PKS_KR (2135-2311). E-value: 1.1e-49.
                     Score: 160.7. Matches aSDomain:
                     nrpspksdomains_JX265_008364_PKS_KR.1"
                     /NRPS_PKS="Domain: PKS_PP (2442-2504). E-value: 4.8e-11.
                     Score: 34.8. Matches aSDomain:
                     nrpspksdomains_JX265_008364_PKS_PP.1"
                     /codon_start=1
                     /gene_functions="biosynthetic (rule-based-clusters) T1PKS:
                     PKS_AT"
                     /gene_functions="biosynthetic (rule-based-clusters) T1PKS:
                     itr_KS"
                     /gene_functions="biosynthetic-additional
                     (rule-based-clusters) ADH_zinc_N"
                     /gene_functions="biosynthetic-additional
                     (rule-based-clusters) adh_short"
                     /gene_functions="biosynthetic-additional
                     (rule-based-clusters) PP-binding"
                     /gene_functions="biosynthetic-additional (smcogs)
                     SMCOG1022:Beta-ketoacyl synthase (Score: 206.2; E-value:
                     1.5e-62)"
                     /gene_kind="biosynthetic"
                     /locus_tag="JX265_008364"
                     /product="hypothetical protein"
                     /protein_id="KAI1864640.1"
                     /sec_met_domain="itr_KS (E-value: 1.6e-170, bitscore:
                     561.0, seeds: 96, tool: rule-based-clusters)"
                     /sec_met_domain="PKS_AT (E-value: 3.4e-93, bitscore: 305.9,
                     seeds: 1682, tool: rule-based-clusters)"
                     /sec_met_domain="ADH_zinc_N (E-value: 8.3e-11, bitscore:
                     35.7, seeds: 86, tool: rule-based-clusters)"
                     /sec_met_domain="adh_short (E-value: 1.6e-43, bitscore:
                     142.4, seeds: 230, tool: rule-based-clusters)"
                     /sec_met_domain="PP-binding (E-value: 7.9e-08, bitscore:
                     26.4, seeds: 164, tool: rule-based-clusters)"
                     /transl_table=1
                     /translation="MTTSNGHNGINGTNATLHSDGSNGANGANGTNGVSHANGINGNRG
                     ASESLQRNSTQVINGGSHASGINEKPVPVAICGMGLRLPGGSSTPQEFWEFLVNKGDAR
                     GRVPKSRYNVSAYHETSKRPTTVATEYGYFLDEDVKLGALDTTRFSMSRADVEYADPQQ
                     RRLLEVVMEAFEDAGEADFRGKKLGCYFGNMNEDWGEMMNRDPLWHGANKIDGYQDWML
                     ANRISYEFGLTGPSMTIRTACSSALVGVNEACSAIQRGICEGAIVAGGNLILAPGTTQQ
                     MTEKGILSPEGSCKTFSADADGYARGEAFTAIFLKPLDAAIRDGNPIRAVIRAAVSNSD
                     GKTQGITQPNGAAHEAMIRLAYKQAGITDFSKTAYFECHGTGTAVGDPIETGAVANVFG
                     DDGIHITSVKPNVGHTEGASGLVSLIKAVMSLEHRTIPPNIKFNTPNPKIPFKDRKLTV
                     PTEPTPFPKDRCERVSVNSFGLGGSNAHVIVDSARSFDLPMPAVRERDRDTDPQLLLFS
                     AGSAPSLKNMVSDYESWIIRNPDMSDRLHDLAYTLANRREHLPHRSFKVVGTTDIPPSQ
                     GRKIPGQSMSLVMVFTGQGAQWPRMGRELLLRDDLIFQETIRTLDRHLEAIPEPPQWTI
                     EAELQKSAKTSRVQKAELSQPLCTAVQIGLVDLLAAIGIEPAAVVGHSSGELAAAYASG
                     ALTAKEAIIGAYQRGQAAKLQNRKGAMAAVGLSWDEVEPFLNRPHVVVACENSPKSVTL
                     SGDAEEVQAAVTRIKEAHPDITARMLKVEKAYHSYHMQEIGNDYHAMIEPYLEGRQAAK
                     PFFSSVTGTGQPEERKLDGKYWQQNLQSPVLFSPAVAGVLKHFKNPAFIEIGPHGALAG
                     PARQIFAKASASPPYLSVMTRNEDCVQSYLAAIGKLFELNVPLDYMAVAPAGQALADLP
                     RYPWNYEGEFWAESRMSVEWRHPKFPRHPLLGRRQLESTSLEPSWRNLTNIEDAPWLRD
                     HQIQGTIIFPAAGYFAMAGEAIRQLSGTEKSYSLRHVVLSQALILQEGTDTEVVTNLRP
                     HRLTDLEDSQWWEFSIASYSGHSWVKHCVGQVSASATTKPAQAEEAESLPRKLDTFKIF
                     NTLANSGMEYGPAFQRLDKISAGTLETRAMSSLTRNLNGDESKYHLHPTIIDAALQMGL
                     VAARSGRLDASNCAAMPTLIEEMTIFSSSPESDMTVTASTEVKPGSGEIRGQFQVIADG
                     NIVLNMPEAAFTPIEQGDKEIVHKLPISARVSWKPHIDFIDAASLIESEFDGKKWTPLL
                     NELGELCFIFFQRCIEDVKLSENPSIQRFAAWIGRQFNALDKTHPGHALDIPQIVDRAH
                     DIGKMMAESPLAACADCILEIGQYIVELLSGERDVIDVLSQNDLLTKLFAAANTVNRTA
                     FLKSLAHARPSLRILELGGSTGQLTSALMEDLILPGGGALYFKYTFTDASSASFADAKK
                     RFQDLDNIEVRVLDVSKDPSEQGFKADDKYDLIVATNFVHATPSLSGSLANVRKLLAPG
                     GRLLLQELNTDSKWINCILGFLDDWWVGENDGRPDEPYVSPERWEIELRRAGFAPPDVV
                     LDSAAPHQLSAVMIARPEEDVNPTVSKAVTVLAHKLDDRKVDVVSQKLENRGYTVNKCR
                     FGDELPRGSLDIISLLDEDSPFFEEIDEHRFQTLQALLANIGESGLFWVTRPSQMQSKD
                     PRYATVVGAIRSIRHEDSIDFATCEVDEVITSLDRVLDAFVHFQKRHEDEFFRPNYEYA
                     IVDGTINVPRIYPFTFGDERASRRATEERVSLVVEKPGRLTSLSWESRRPGPLVGDQVE
                     VEVFYAGLSSKDVAEVMGTSPYPAGGLGGSASGRVSAIGPDVLDFTVGDRVISLGAGSF
                     SSHLRTCEALVEKIPDNVSFEDAATLPAAYGTALAALYNAGDLQTGQSVLIHNAAGDVG
                     LAAIQLAKALEADVYATVSTEAQATFLVESHKLPRSSIFWSADNSFLKAILDATGGKGV
                     DLALNSLSGDLLHATWKSVAEFGKMIEIGTSDLVGAGRLELNSFLGGRSYTGVNLEALV
                     VKKRSVVKGLLQSTVKLLKEGNIVPISPRIVYDAFDVESAIRHVQESKDMNKVILQVRD
                     TDGTLKIGTSLVKVADDIFKVDSAASYLLAGGLGGIGTVIARHLVENGARRIVCLSRNP
                     GSRKEDANTIGELQSMGCEVVLVKGDMVNRDDVFRAVQQAPNLKGILHSPMLLQDEAFR
                     NMRLEQWIKATGPKVKGAWYLHEATVEAGIELDFFVFLSSMSGITGQPGQANYAGANTF
                     LDAFALWRNSNGLPASSIDIGAVADMGYAARDQKLLQRLLKNGYSGVTESEMIEAFRAA
                     CSYPIPKLNIDTNSVPFAHRNTFATGFGSDKSLSHPDSRLHWKKDVRMAIWHNISDGDI
                     GNAGAGGDGFKAFLARAKSDLEILSKPETVGYIALEIGKQLMNLLLRPDDGLDITLPVQ
                     QLGLDSLVGIELRNWWRQTFGFDISVLQLLGLGTLEELGKQAVNGLAKAAK"
     PFAM_domain     join(67754..68086,68145..68302,68359..68611)
                     /aSDomain="ketoacyl-synt"
                     /aSTool="clusterhmmer"
                     /database="35.0"
                     /db_xref="PF00109.29"
                     /description="Beta-ketoacyl synthase, N-terminal domain"
                     /detection="hmmscan"
                     /domain_id="clusterhmmer_JX265_008364_0023"
                     /evalue="3.60E-58"
                     /label="JX265_008364"
                     /locus_tag="JX265_008364"
                     /protein_end="320"
                     /protein_start="72"
                     /score="197.2"
                     /tool="antismash"
                     /translation="PVAICGMGLRLPGGSSTPQEFWEFLVNKGDARGRVPKSRYNVSAY
                     HETSKRPTTVATEYGYFLDEDVKLGALDTTRFSMSRADVEYADPQQRRLLEVVMEAFED
                     AGEADFRGKKLGCYFGNMNEDWGEMMNRDPLWHGANKIDGYQDWMLANRISYEFGLTGP
                     SMTIRTACSSALVGVNEACSAIQRGICEGAIVAGGNLILAPGTTQQMTEKGILSPEGSC
                     KTFSADADGYARGEAFTAIFLKPLDA"
     aSDomain        join(67757..68086,68145..68302,68359..68755,68845..69216)
                     /ASF="found active site cysteine: True, scaffold matched
                     GSSS: False"
                     /ASF="found active site histidines: True"
                     /aSDomain="PKS_KS"
                     /aSTool="nrps_pks_domains"
                     /database="nrpspksdomains.hmm"
                     /detection="hmmscan"
                     /domain_id="nrpspksdomains_JX265_008364_PKS_KS.1"
                     /domain_subtypes="Iterative-KS"
                     /evalue="8.80E-153"
                     /label="JX265_008364_PKS_KS.1"
                     /locus_tag="JX265_008364"
                     /protein_end="492"
                     /protein_start="73"
                     /score="501.0"
                     /tool="antismash"
                     /translation="VAICGMGLRLPGGSSTPQEFWEFLVNKGDARGRVPKSRYNVSAYH
                     ETSKRPTTVATEYGYFLDEDVKLGALDTTRFSMSRADVEYADPQQRRLLEVVMEAFEDA
                     GEADFRGKKLGCYFGNMNEDWGEMMNRDPLWHGANKIDGYQDWMLANRISYEFGLTGPS
                     MTIRTACSSALVGVNEACSAIQRGICEGAIVAGGNLILAPGTTQQMTEKGILSPEGSCK
                     TFSADADGYARGEAFTAIFLKPLDAAIRDGNPIRAVIRAAVSNSDGKTQGITQPNGAAH
                     EAMIRLAYKQAGITDFSKTAYFECHGTGTAVGDPIETGAVANVFGDDGIHITSVKPNVG
                     HTEGASGLVSLIKAVMSLEHRTIPPNIKFNTPNPKIPFKDRKLTVPTEPTPFPKDRCER
                     VSVNSFGLGGSNAHVIVDSA"
     aSModule        67757..75461
                     /complete
                     /domains="nrpspksdomains_JX265_008364_PKS_KS.1"
                     /domains="nrpspksdomains_JX265_008364_PKS_AT.1"
                     /domains="nrpspksdomains_JX265_008364_PKS_DH.1"
                     /domains="nrpspksdomains_JX265_008364_cMT.1"
                     /domains="nrpspksdomains_JX265_008364_PKS_ER.1"
                     /domains="nrpspksdomains_JX265_008364_PKS_KR.1"
                     /domains="nrpspksdomains_JX265_008364_PKS_PP.1"
                     /iterative
                     /locus_tags="JX265_008364"
                     /monomer_pairings="pk -> Me-pk"
                     /tool="antismash"
                     /type="pks"
     CDS_motif       join(68295..68302,68359..68395)
                     /aSTool="nrps_pks_domains"
                     /database="abmotifs"
                     /detection="hmmscan"
                     /domain_id="nrpspksmotif_JX265_008364_0001"
                     /evalue="2.50E-05"
                     /label="PKSI-KS_m3"
                     /locus_tag="JX265_008364"
                     /protein_end="248"
                     /protein_start="233"
                     /score="16.5"
                     /tool="antismash"
                     /translation="GPSMTIRTACSSALV"
     CDS_motif       68540..68578
                     /aSTool="nrps_pks_domains"
                     /database="abmotifs"
                     /detection="hmmscan"
                     /domain_id="nrpspksmotif_JX265_008364_0002"
                     /evalue="2.80E-03"
                     /label="PKSI-KS_m4"
                     /locus_tag="JX265_008364"
                     /protein_end="309"
                     /protein_start="296"
                     /score="11.0"
                     /tool="antismash"
                     /translation="FSADADGYARGEA"
     PFAM_domain     join(68639..68755,68845..69066)
                     /aSDomain="Ketoacyl-synt_C"
                     /aSTool="clusterhmmer"
                     /database="35.0"
                     /db_xref="PF02801.25"
                     /description="Beta-ketoacyl synthase, C-terminal domain"
                     /detection="hmmscan"
                     /domain_id="clusterhmmer_JX265_008364_0024"
                     /evalue="4.70E-34"
                     /label="JX265_008364"
                     /locus_tag="JX265_008364"
                     /protein_end="442"
                     /protein_start="329"
                     /score="117.1"
                     /tool="antismash"
                     /translation="AVIRAAVSNSDGKTQGITQPNGAAHEAMIRLAYKQAGITDFSKTA
                     YFECHGTGTAVGDPIETGAVANVFGDDGIHITSVKPNVGHTEGASGLVSLIKAVMSLEH
                     RTIPPNIKF"
     CDS_motif       68863..68910
                     /aSTool="nrps_pks_domains"
                     /database="abmotifs"
                     /detection="hmmscan"
                     /domain_id="nrpspksmotif_JX265_008364_0003"
                     /evalue="2.70E-04"
                     /label="PKSI-KS_m5"
                     /locus_tag="JX265_008364"
                     /protein_end="390"
                     /protein_start="374"
                     /score="13.0"
                     /tool="antismash"
                     /translation="YFECHGTGTAVGDPIE"
     CDS_motif       68959..69000
                     /aSTool="nrps_pks_domains"
                     /database="abmotifs"
                     /detection="hmmscan"
                     /domain_id="nrpspksmotif_JX265_008364_0004"
                     /evalue="7.60E-03"
                     /label="PKSI-KS_m6"
                     /locus_tag="JX265_008364"
                     /protein_end="420"
                     /protein_start="406"
                     /score="9.2"
                     /tool="antismash"
                     /translation="SVKPNVGHTEGASG"
     PFAM_domain     69073..69438
                     /aSDomain="KAsynt_C_assoc"
                     /aSTool="clusterhmmer"
                     /database="35.0"
                     /db_xref="PF16197.8"
                     /description="Ketoacyl-synthetase C-terminal extension"
                     /detection="hmmscan"
                     /domain_id="clusterhmmer_JX265_008364_0025"
                     /evalue="2.00E-24"
                     /label="JX265_008364"
                     /locus_tag="JX265_008364"
                     /protein_end="566"
                     /protein_start="444"
                     /score="86.3"
                     /tool="antismash"
                     /translation="PNPKIPFKDRKLTVPTEPTPFPKDRCERVSVNSFGLGGSNAHVIV
                     DSARSFDLPMPAVRERDRDTDPQLLLFSAGSAPSLKNMVSDYESWIIRNPDMSDRLHDL
                     AYTLANRREHLPHRSFKV"
     CDS_motif       69502..69558
                     /aSTool="nrps_pks_domains"
                     /database="abmotifs"
                     /detection="hmmscan"
                     /domain_id="nrpspksmotif_JX265_008364_0005"
                     /evalue="1.60E-06"
                     /label="PKSI-AT-mM_m1"
                     /locus_tag="JX265_008364"
                     /protein_end="606"
                     /protein_start="587"
                     /score="20.3"
                     /tool="antismash"
                     /translation="VMVFTGQGAQWPRMGRELL"
     PFAM_domain     69505..70392
                     /aSDomain="Acyl_transf_1"
                     /aSTool="clusterhmmer"
                     /database="35.0"
                     /db_xref="PF00698.24"
                     /description="Acyl transferase domain"
                     /detection="hmmscan"
                     /domain_id="clusterhmmer_JX265_008364_0026"
                     /evalue="2.70E-56"
                     /label="JX265_008364"
                     /locus_tag="JX265_008364"
                     /protein_end="884"
                     /protein_start="588"
                     /score="191.5"
                     /tool="antismash"
                     /translation="MVFTGQGAQWPRMGRELLLRDDLIFQETIRTLDRHLEAIPEPPQW
                     TIEAELQKSAKTSRVQKAELSQPLCTAVQIGLVDLLAAIGIEPAAVVGHSSGELAAAYA
                     SGALTAKEAIIGAYQRGQAAKLQNRKGAMAAVGLSWDEVEPFLNRPHVVVACENSPKSV
                     TLSGDAEEVQAAVTRIKEAHPDITARMLKVEKAYHSYHMQEIGNDYHAMIEPYLEGRQA
                     AKPFFSSVTGTGQPEERKLDGKYWQQNLQSPVLFSPAVAGVLKHFKNPAFIEIGPHGAL
                     AGPARQIFAKASASP"
     aSDomain        69508..70416
                     /ASF="Neither malonyl-CoA or methylmalonyl-CoA specific"
                     /ASF="found active site serine: True, scaffold matched
                     GHGE: True"
                     /aSDomain="PKS_AT"
                     /aSTool="nrps_pks_domains"
                     /database="nrpspksdomains.hmm"
                     /detection="hmmscan"
                     /domain_id="nrpspksdomains_JX265_008364_PKS_AT.1"
                     /evalue="9.90E-94"
                     /label="JX265_008364_PKS_AT.1"
                     /locus_tag="JX265_008364"
                     /protein_end="892"
                     /protein_start="589"
                     /score="305.9"
                     /specificity="substrate consensus: pk"
                     /specificity="PKS signature: Malonyl-CoA"
                     /specificity="Minowa: mmal"
                     /tool="antismash"
                     /translation="VFTGQGAQWPRMGRELLLRDDLIFQETIRTLDRHLEAIPEPPQWT
                     IEAELQKSAKTSRVQKAELSQPLCTAVQIGLVDLLAAIGIEPAAVVGHSSGELAAAYAS
                     GALTAKEAIIGAYQRGQAAKLQNRKGAMAAVGLSWDEVEPFLNRPHVVVACENSPKSVT
                     LSGDAEEVQAAVTRIKEAHPDITARMLKVEKAYHSYHMQEIGNDYHAMIEPYLEGRQAA
                     KPFFSSVTGTGQPEERKLDGKYWQQNLQSPVLFSPAVAGVLKHFKNPAFIEIGPHGALA
                     GPARQIFAKASASPPYLSVMTR"
     CDS_motif       69757..69846
                     /aSTool="nrps_pks_domains"
                     /database="abmotifs"
                     /detection="hmmscan"
                     /domain_id="nrpspksmotif_JX265_008364_0006"
                     /evalue="1.50E-09"
                     /label="PKSI-AT-mM_m3"
                     /locus_tag="JX265_008364"
                     /protein_end="702"
                     /protein_start="672"
                     /score="30.3"
                     /tool="antismash"
                     /translation="GIEPAAVVGHSSGELAAAYASGALTAKEAI"
     CDS_motif       70225..70272
                     /aSTool="nrps_pks_domains"
                     /database="abmotifs"
                     /detection="hmmscan"
                     /domain_id="nrpspksmotif_JX265_008364_0007"
                     /evalue="1.60E-03"
                     /label="PKSI-AT-mM_m8"
                     /locus_tag="JX265_008364"
                     /protein_end="844"
                     /protein_start="828"
                     /score="11.1"
                     /tool="antismash"
                     /translation="LDGKYWQQNLQSPVLF"
     aSDomain        70612..71112
                     /ASF="catalytic triad H,G,P found: False"
                     /aSDomain="PKS_DH"
                     /aSTool="nrps_pks_domains"
                     /database="nrpspksdomains.hmm"
                     /detection="hmmscan"
                     /domain_id="nrpspksdomains_JX265_008364_PKS_DH.1"
                     /evalue="1.80E-32"
                     /label="JX265_008364_PKS_DH.1"
                     /locus_tag="JX265_008364"
                     /protein_end="1124"
                     /protein_start="957"
                     /score="104.8"
                     /tool="antismash"
                     /translation="HPLLGRRQLESTSLEPSWRNLTNIEDAPWLRDHQIQGTIIFPAAG
                     YFAMAGEAIRQLSGTEKSYSLRHVVLSQALILQEGTDTEVVTNLRPHRLTDLEDSQWWE
                     FSIASYSGHSWVKHCVGQVSASATTKPAQAEEAESLPRKLDTFKIFNTLANSGMEYGPA
                     FQRL"
     PFAM_domain     70612..71466
                     /aSDomain="PS-DH"
                     /aSTool="clusterhmmer"
                     /database="35.0"
                     /db_xref="PF14765.9"
                     /description="Polyketide synthase dehydratase"
                     /detection="hmmscan"
                     /domain_id="clusterhmmer_JX265_008364_0027"
                     /evalue="3.40E-73"
                     /label="JX265_008364"
                     /locus_tag="JX265_008364"
                     /protein_end="1242"
                     /protein_start="957"
                     /score="246.6"
                     /tool="antismash"
                     /translation="HPLLGRRQLESTSLEPSWRNLTNIEDAPWLRDHQIQGTIIFPAAG
                     YFAMAGEAIRQLSGTEKSYSLRHVVLSQALILQEGTDTEVVTNLRPHRLTDLEDSQWWE
                     FSIASYSGHSWVKHCVGQVSASATTKPAQAEEAESLPRKLDTFKIFNTLANSGMEYGPA
                     FQRLDKISAGTLETRAMSSLTRNLNGDESKYHLHPTIIDAALQMGLVAARSGRLDASNC
                     AAMPTLIEEMTIFSSSPESDMTVTASTEVKPGSGEIRGQFQVIADGNIVLNMPEAAFTP
                     IEQG"
     CDS_motif       70696..70773
                     /aSTool="nrps_pks_domains"
                     /database="abmotifs"
                     /detection="hmmscan"
                     /domain_id="nrpspksmotif_JX265_008364_0008"
                     /evalue="5.90E-13"
                     /label="PKSI-DH_m2"
                     /locus_tag="JX265_008364"
                     /protein_end="1011"
                     /protein_start="985"
                     /score="41.1"
                     /tool="antismash"
                     /translation="WLRDHQIQGTIIFPAAGYFAMAGEAI"
     aSDomain        71878..72474
                     /aSDomain="MT"
                     /aSTool="nrps_pks_domains"
                     /database="nrpspksdomains.hmm"
                     /detection="hmmscan"
                     /domain_id="nrpspksdomains_JX265_008364_cMT.1"
                     /domain_subtypes="cMT"
                     /evalue="2.60E-56"
                     /label="JX265_008364_cMT.1"
                     /locus_tag="JX265_008364"
                     /protein_end="1578"
                     /protein_start="1379"
                     /score="182.3"
                     /tool="antismash"
                     /translation="DVLSQNDLLTKLFAAANTVNRTAFLKSLAHARPSLRILELGGSTG
                     QLTSALMEDLILPGGGALYFKYTFTDASSASFADAKKRFQDLDNIEVRVLDVSKDPSEQ
                     GFKADDKYDLIVATNFVHATPSLSGSLANVRKLLAPGGRLLLQELNTDSKWINCILGFL
                     DDWWVGENDGRPDEPYVSPERWEIELRRAGFAPPDV"
     PFAM_domain     71989..72309
                     /aSDomain="Methyltransf_12"
                     /aSTool="clusterhmmer"
                     /database="35.0"
                     /db_xref="PF08242.15"
                     /description="Methyltransferase domain"
                     /detection="hmmscan"
                     /domain_id="clusterhmmer_JX265_008364_0028"
                     /evalue="5.80E-16"
                     /label="JX265_008364"
                     /locus_tag="JX265_008364"
                     /protein_end="1523"
                     /protein_start="1416"
                     /score="59.2"
                     /tool="antismash"
                     /translation="LELGGSTGQLTSALMEDLILPGGGALYFKYTFTDASSASFADAKK
                     RFQDLDNIEVRVLDVSKDPSEQGFKADDKYDLIVATNFVHATPSLSGSLANVRKLLAPG
                     GRL"
     aSDomain        join(73120..73218,73282..73566,73650..74065,74129..74267)
                     /ASF="ER domain putatively catalyzing 2R-configuration
                     product formation"
                     /aSDomain="PKS_ER"
                     /aSTool="nrps_pks_domains"
                     /database="nrpspksdomains.hmm"
                     /detection="hmmscan"
                     /domain_id="nrpspksdomains_JX265_008364_PKS_ER.1"
                     /evalue="1.50E-97"
                     /label="JX265_008364_PKS_ER.1"
                     /locus_tag="JX265_008364"
                     /protein_end="2106"
                     /protein_start="1793"
                     /score="318.4"
                     /tool="antismash"
                     /translation="GRLTSLSWESRRPGPLVGDQVEVEVFYAGLSSKDVAEVMGTSPYP
                     AGGLGGSASGRVSAIGPDVLDFTVGDRVISLGAGSFSSHLRTCEALVEKIPDNVSFEDA
                     ATLPAAYGTALAALYNAGDLQTGQSVLIHNAAGDVGLAAIQLAKALEADVYATVSTEAQ
                     ATFLVESHKLPRSSIFWSADNSFLKAILDATGGKGVDLALNSLSGDLLHATWKSVAEFG
                     KMIEIGTSDLVGAGRLELNSFLGGRSYTGVNLEALVVKKRSVVKGLLQSTVKLLKEGNI
                     VPISPRIVYDAFDVESAIRHVQESKDMNKVIL"
     CDS_motif       73492..73536
                     /aSTool="nrps_pks_domains"
                     /database="abmotifs"
                     /detection="hmmscan"
                     /domain_id="nrpspksmotif_JX265_008364_0009"
                     /evalue="6.80E-02"
                     /label="PKSI-ER_m4"
                     /locus_tag="JX265_008364"
                     /protein_end="1911"
                     /protein_start="1896"
                     /score="7.0"
                     /tool="antismash"
                     /translation="AATLPAAYGTALAAL"
     CDS_motif       join(73561..73566,73650..73706)
                     /aSTool="nrps_pks_domains"
                     /database="abmotifs"
                     /detection="hmmscan"
                     /domain_id="nrpspksmotif_JX265_008364_0010"
                     /evalue="3.80E-10"
                     /label="PKSI-ER_m5"
                     /locus_tag="JX265_008364"
                     /protein_end="1940"
                     /protein_start="1919"
                     /score="31.9"
                     /tool="antismash"
                     /translation="GQSVLIHNAAGDVGLAAIQLA"
     CDS_motif       73719..73766
                     /aSTool="nrps_pks_domains"
                     /database="abmotifs"
                     /detection="hmmscan"
                     /domain_id="nrpspksmotif_JX265_008364_0011"
                     /evalue="3.10E-03"
                     /label="PKSI-ER_m6"
                     /locus_tag="JX265_008364"
                     /protein_end="1960"
                     /protein_start="1944"
                     /score="10.5"
                     /tool="antismash"
                     /translation="ADVYATVSTEAQATFL"
     PFAM_domain     join(73836..74065,74129..74267)
                     /aSDomain="ADH_zinc_N_2"
                     /aSTool="clusterhmmer"
                     /database="35.0"
                     /db_xref="PF13602.9"
                     /description="Zinc-binding dehydrogenase"
                     /detection="hmmscan"
                     /domain_id="clusterhmmer_JX265_008364_0029"
                     /evalue="3.40E-07"
                     /label="JX265_008364"
                     /locus_tag="JX265_008364"
                     /protein_end="2106"
                     /protein_start="1983"
                     /score="31.5"
                     /tool="antismash"
                     /translation="LDATGGKGVDLALNSLSGDLLHATWKSVAEFGKMIEIGTSDLVGA
                     GRLELNSFLGGRSYTGVNLEALVVKKRSVVKGLLQSTVKLLKEGNIVPISPRIVYDAFD
                     VESAIRHVQESKDMNKVIL"
     CDS_motif       73845..73883
                     /aSTool="nrps_pks_domains"
                     /database="abmotifs"
                     /detection="hmmscan"
                     /domain_id="nrpspksmotif_JX265_008364_0012"
                     /evalue="4.40E-03"
                     /label="PKSI-ER_m7"
                     /locus_tag="JX265_008364"
                     /protein_end="1999"
                     /protein_start="1986"
                     /score="9.9"
                     /tool="antismash"
                     /translation="TGGKGVDLALNSL"
     PFAM_domain     74352..74882
                     /aSDomain="KR"
                     /aSTool="clusterhmmer"
                     /database="35.0"
                     /db_xref="PF08659.13"
                     /description="KR domain"
                     /detection="hmmscan"
                     /domain_id="clusterhmmer_JX265_008364_0030"
                     /evalue="3.20E-57"
                     /label="JX265_008364"
                     /locus_tag="JX265_008364"
                     /protein_end="2311"
                     /protein_start="2134"
                     /score="193.5"
                     /tool="antismash"
                     /translation="ASYLLAGGLGGIGTVIARHLVENGARRIVCLSRNPGSRKEDANTI
                     GELQSMGCEVVLVKGDMVNRDDVFRAVQQAPNLKGILHSPMLLQDEAFRNMRLEQWIKA
                     TGPKVKGAWYLHEATVEAGIELDFFVFLSSMSGITGQPGQANYAGANTFLDAFALWRNS
                     NGLPASSIDIGAVA"
     CDS_motif       74355..74453
                     /aSTool="nrps_pks_domains"
                     /database="abmotifs"
                     /detection="hmmscan"
                     /domain_id="nrpspksmotif_JX265_008364_0013"
                     /evalue="6.80E-15"
                     /label="PKSI-KR_m1"
                     /locus_tag="JX265_008364"
                     /protein_end="2168"
                     /protein_start="2135"
                     /score="47.6"
                     /tool="antismash"
                     /translation="SYLLAGGLGGIGTVIARHLVENGARRIVCLSRN"
     aSDomain        74355..74882
                     /ASF="KR domain putatively catalyzing D-configuration
                     product formation"
                     /ASF="catalytic triad S,Y,N inconclusive"
                     /aSDomain="PKS_KR"
                     /aSTool="nrps_pks_domains"
                     /database="nrpspksdomains.hmm"
                     /detection="hmmscan"
                     /domain_id="nrpspksdomains_JX265_008364_PKS_KR.1"
                     /evalue="1.10E-49"
                     /label="JX265_008364_PKS_KR.1"
                     /locus_tag="JX265_008364"
                     /protein_end="2311"
                     /protein_start="2135"
                     /score="160.7"
                     /specificity="KR activity: active"
                     /specificity="KR stereochemistry: (unknown)"
                     /tool="antismash"
                     /translation="SYLLAGGLGGIGTVIARHLVENGARRIVCLSRNPGSRKEDANTIG
                     ELQSMGCEVVLVKGDMVNRDDVFRAVQQAPNLKGILHSPMLLQDEAFRNMRLEQWIKAT
                     GPKVKGAWYLHEATVEAGIELDFFVFLSSMSGITGQPGQANYAGANTFLDAFALWRNSN
                     GLPASSIDIGAVA"
     CDS_motif       74727..74834
                     /aSTool="nrps_pks_domains"
                     /database="abmotifs"
                     /detection="hmmscan"
                     /domain_id="nrpspksmotif_JX265_008364_0014"
                     /evalue="1.10E-20"
                     /label="PKSI-KR_m4"
                     /locus_tag="JX265_008364"
                     /protein_end="2295"
                     /protein_start="2259"
                     /score="66.3"
                     /tool="antismash"
                     /translation="LDFFVFLSSMSGITGQPGQANYAGANTFLDAFALWR"
     aSDomain        75276..75461
                     /aSDomain="PKS_PP"
                     /aSTool="nrps_pks_domains"
                     /database="nrpspksdomains.hmm"
                     /detection="hmmscan"
                     /domain_id="nrpspksdomains_JX265_008364_PKS_PP.1"
                     /evalue="4.80E-11"
                     /label="JX265_008364_PKS_PP.1"
                     /locus_tag="JX265_008364"
                     /protein_end="2504"
                     /protein_start="2442"
                     /score="34.8"
                     /tool="antismash"
                     /translation="GKQLMNLLLRPDDGLDITLPVQQLGLDSLVGIELRNWWRQTFGFD
                     ISVLQLLGLGTLEELGK"
     PFAM_domain     75303..75455
                     /aSDomain="PP-binding"
                     /aSTool="clusterhmmer"
                     /database="35.0"
                     /db_xref="PF00550.28"
                     /description="Phosphopantetheine attachment site"
                     /detection="hmmscan"
                     /domain_id="clusterhmmer_JX265_008364_0031"
                     /evalue="1.70E-05"
                     /label="JX265_008364"
                     /locus_tag="JX265_008364"
                     /protein_end="2502"
                     /protein_start="2451"
                     /score="25.1"
                     /tool="antismash"
                     /translation="RPDDGLDITLPVQQLGLDSLVGIELRNWWRQTFGFDISVLQLLGL
                     GTLEEL"
     gene            77146..79225
                     /locus_tag="JX265_008365"
     mRNA            join(77146..77588,77651..77851,77905..78846,78922..79225)
                     /locus_tag="JX265_008365"
                     /product="hypothetical protein"
     CDS             join(77146..77588,77651..77851,77905..78846,78922..79225)
                     /codon_start=1
                     /gene_functions="biosynthetic-additional (smcogs)
                     SMCOG1138:FAD linked oxidase domain protein (Score: 357.2;
                     E-value: 3.3e-108)"
                     /gene_kind="biosynthetic-additional"
                     /locus_tag="JX265_008365"
                     /product="hypothetical protein"
                     /protein_id="KAI1864641.1"
                     /transl_table=1
                     /translation="MVFEYIDDCCTSWSGSSYEFTTVNGLHSFGRACASRFYPLAYLNL
                     LACASRFYPLAYLIVPLPYQSMRLVAFALAAAPLTAMGAKPSTCYCMPGDTCWPSSTTW
                     SQFNSTVGGRLIATVPIGSPCHDPNYDAAACAALQEEWTLPTPHLESSSSLMQTYFANQ
                     SCDPFTAQDKPCVLGNYVSYAVDVASTADVAATVNFAKKNNIRLVIRNTGHDFFGRSTG
                     AGSLAVWTHNLDSVEVTSWSDSAYSGAAMKFGAGVLGYKATQAAHEAGLVVVGGECPTV
                     GIAGGFTQGGGHSVLSTEFGLAADQTLEFEVVTAAGTVVTASRKVNSDLYWALSGGGPG
                     TFGVVTSLTVRAFPETTIGGATLALSAAYTTQDLFNEAVTAFHAMLPNMTDLGASVAYL
                     LTNQVLQLNPVTVYNSTGDYVKNTVLAPFIAKLAELGVPSSSSFTSLSYNDHYEKYMGP
                     LPNGHLAVNSYQFGSRLIPRSVVETNNEGFNAVVQNLTAHGVIAGVTAASYANVQQASN
                     SVHPAWRSSIMQLQIITLWDNSPDAWSKNLAAQKQMTNEFVPQVMAITPGSGTYINEAD
                     FNQPNWKEDFFGPNYNRLLAIKNKWDPTGVFYILKGIGSDAWTVAADGRMCRA"
     PFAM_domain     join(77754..77851,77905..78226)
                     /aSDomain="FAD_binding_4"
                     /aSTool="clusterhmmer"
                     /database="35.0"
                     /db_xref="PF01565.26"
                     /db_xref="GO:0050660"
                     /description="FAD binding domain"
                     /detection="hmmscan"
                     /domain_id="clusterhmmer_JX265_008365_0032"
                     /evalue="1.20E-19"
                     /gene_ontologies="GO:0050660: flavin adenine dinucleotide
                     binding"
                     /label="JX265_008365"
                     /locus_tag="JX265_008365"
                     /protein_end="322"
                     /protein_start="182"
                     /score="70.6"
                     /tool="antismash"
                     /translation="YAVDVASTADVAATVNFAKKNNIRLVIRNTGHDFFGRSTGAGSLA
                     VWTHNLDSVEVTSWSDSAYSGAAMKFGAGVLGYKATQAAHEAGLVVVGGECPTVGIAGG
                     FTQGGGHSVLSTEFGLAADQTLEFEVVTAAGTVVTA"
     PFAM_domain     79046..79174
                     /aSDomain="BBE"
                     /aSTool="clusterhmmer"
                     /database="35.0"
                     /db_xref="PF08031.15"
                     /db_xref="GO:0016491"
                     /db_xref="GO:0050660"
                     /description="Berberine and berberine like"
                     /detection="hmmscan"
                     /domain_id="clusterhmmer_JX265_008365_0033"
                     /evalue="2.10E-12"
                     /gene_ontologies="GO:0016491: oxidoreductase activity"
                     /gene_ontologies="GO:0050660: flavin adenine dinucleotide
                     binding"
                     /label="JX265_008365"
                     /locus_tag="JX265_008365"
                     /protein_end="613"
                     /protein_start="570"
                     /score="47.1"
                     /tool="antismash"
                     /translation="YINEADFNQPNWKEDFFGPNYNRLLAIKNKWDPTGVFYILKGI"
     gene            complement(80161..81724)
                     /locus_tag="JX265_008366"
     mRNA            complement(join(80161..80605,80670..81345,81409..81544,
                     81605..81724))
                     /locus_tag="JX265_008366"
                     /product="hypothetical protein"
     CDS             complement(join(80161..80605,80670..81345,81409..81544,
                     81605..81724))
                     /codon_start=1
                     /locus_tag="JX265_008366"
                     /product="hypothetical protein"
                     /protein_id="KAI1864642.1"
                     /transl_table=1
                     /translation="MKTLFRITIGLLLAVLPGGLAQDSATSSAVALIATLPSCARDCLF
                     TRVSESSCAITNTTCVCTNAPLQQNLTLCVLESCTLKEALFAKNVTQTICHAPVRSEQR
                     VSYVLTVTFGVVSAAAILARFGFKIFVTKVSPSLDDWFILITLLSGIPSTVINTEKVIP
                     SGLGKDIWTLTPAQITDFGMYFYVMMALYFLQVTLLKMSLLFFYVRIFPDRMIKRLIWG
                     TVAFNACFGLFFVLISIFQCQPISFYWTKWDGEHEGKCLSINGIAWSNAAVSIALDIWM
                     LGIPLSQLRTLHMHWKKKIGVALMFIVGAFVTVVSILRLQSLVIFADTQNPTWDYFGVN
                     NWSVVEINVGIICTCMPALRLILVRIFPALGGTTNASNRYYQSGSITATKSKGRRSRAG
                     TGGQMPPTDFHRGEPKKGGIYQQKTYKVQYDDNDEQSLVHMQDLDFKRGKSISTSEVSV
                     "
     PFAM_domain     complement(join(81314..81345,81409..81544,81605..81625))
                     /aSDomain="CFEM"
                     /aSTool="clusterhmmer"
                     /database="35.0"
                     /db_xref="PF05730.14"
                     /description="CFEM domain"
                     /detection="hmmscan"
                     /domain_id="clusterhmmer_JX265_008366_0034"
                     /evalue="2.80E-14"
                     /label="JX265_008366"
                     /locus_tag="JX265_008366"
                     /protein_end="96"
                     /protein_start="33"
                     /score="53.1"
                     /tool="antismash"
                     /translation="ATLPSCARDCLFTRVSESSCAITNTTCVCTNAPLQQNLTLCVLES
                     CTLKEALFAKNVTQTICH"
     gene            83801..85528
                     /locus_tag="JX265_008367"
     mRNA            83801..85528
                     /locus_tag="JX265_008367"
                     /product="hypothetical protein"
     CDS             83801..85528
                     /codon_start=1
                     /gene_functions="biosynthetic-additional
                     (rule-based-clusters) TP_methylase"
                     /gene_kind="biosynthetic-additional"
                     /locus_tag="JX265_008367"
                     /product="hypothetical protein"
                     /protein_id="KAI1864643.1"
                     /sec_met_domain="TP_methylase (E-value: 1e-48, bitscore:
                     159.7, seeds: 87, tool: rule-based-clusters)"
                     /transl_table=1
                     /translation="MADPISLLTATDARFHIHLIIGSNPLAAARCSQSLNVGALPVLLA
                     PETAELHYALQKRVDDGDVKWIKKAFEDDDVLSLGREEVDGVVDAVFVTSGPREPLSAH
                     VATLCKRHRIPVNVVDSPQLSSFSLLSSHTDGPLQIGVTTNGRGCKLASRIRREIAASL
                     PPNLGTACVRLGDVRRGIQEEDQLLHHALADGEDLDDSLDQSATFNKLVTEADLDAVKH
                     RRMRWLSQICEYWPLKRLAAISDKDVAAILKSYAGTDAANPIGKPTSPQGSVLKGRVIL
                     AGSGPGHPDLLTQATHKAIQNADLILADKLVPSGVLDLIPRRTPVQIARKFPGNADAAQ
                     EELLEMALAGVREGKTVLRLKQGDPFIYGRGGEEVAYFRQHGLGDRVVVLPGITSSLSA
                     PLFAGIPPTQRDVADQVLICTGTGKKGKPPNPPEYVASRTVVFLMGLHRISGLVQELTE
                     YTENETMVLEEERKQGVLDMNAQQSVPRRALWPPRTPCAVIERASCPDQRVIRTTLDRV
                     VEAIEQEGSRPPGLLVVGSACEALWKSEKGRSWVVEDGFKSLGLTESLDLTSLNPIEA"
     PFAM_domain     83852..84184
                     /aSDomain="NAD_binding_7"
                     /aSTool="clusterhmmer"
                     /database="35.0"
                     /db_xref="PF13241.9"
                     /description="Putative NAD(P)-binding"
                     /detection="hmmscan"
                     /domain_id="clusterhmmer_JX265_008367_0035"
                     /evalue="2.60E-11"
                     /label="JX265_008367"
                     /locus_tag="JX265_008367"
                     /protein_end="128"
                     /protein_start="17"
                     /score="44.0"
                     /tool="antismash"
                     /translation="HLIIGSNPLAAARCSQSLNVGALPVLLAPETAELHYALQKRVDDG
                     DVKWIKKAFEDDDVLSLGREEVDGVVDAVFVTSGPREPLSAHVATLCKRHRIPVNVVDS
                     PQLSSFS"
     PFAM_domain     84203..84283
                     /aSDomain="Sirohm_synth_M"
                     /aSTool="clusterhmmer"
                     /database="35.0"
                     /db_xref="PF14824.9"
                     /description="Sirohaem biosynthesis protein central"
                     /detection="hmmscan"
                     /domain_id="clusterhmmer_JX265_008367_0036"
                     /evalue="2.10E-11"
                     /label="JX265_008367"
                     /locus_tag="JX265_008367"
                     /protein_end="161"
                     /protein_start="134"
                     /score="43.2"
                     /tool="antismash"
                     /translation="DGPLQIGVTTNGRGCKLASRIRREIAA"
     PFAM_domain     84458..84568
                     /aSDomain="Sirohm_synth_C"
                     /aSTool="clusterhmmer"
                     /database="35.0"
                     /db_xref="PF14823.9"
                     /description="Sirohaem biosynthesis protein C-terminal"
                     /detection="hmmscan"
                     /domain_id="clusterhmmer_JX265_008367_0037"
                     /evalue="1.10E-07"
                     /label="JX265_008367"
                     /locus_tag="JX265_008367"
                     /protein_end="256"
                     /protein_start="219"
                     /score="31.5"
                     /tool="antismash"
                     /translation="VKHRRMRWLSQICEYWPLKRLAAISDKDVAAILKSYA"
     PFAM_domain     84632..85345
                     /aSDomain="TP_methylase"
                     /aSTool="clusterhmmer"
                     /database="35.0"
                     /db_xref="PF00590.23"
                     /db_xref="GO:0008168"
                     /description="Tetrapyrrole (Corrin/Porphyrin) Methylases"
                     /detection="hmmscan"
                     /domain_id="clusterhmmer_JX265_008367_0038"
                     /evalue="4.40E-47"
                     /gene_ontologies="GO:0008168: methyltransferase activity"
                     /label="JX265_008367"
                     /locus_tag="JX265_008367"
                     /protein_end="515"
                     /protein_start="277"
                     /score="160.9"
                     /tool="antismash"
                     /translation="RVILAGSGPGHPDLLTQATHKAIQNADLILADKLVPSGVLDLIPR
                     RTPVQIARKFPGNADAAQEELLEMALAGVREGKTVLRLKQGDPFIYGRGGEEVAYFRQH
                     GLGDRVVVLPGITSSLSAPLFAGIPPTQRDVADQVLICTGTGKKGKPPNPPEYVASRTV
                     VFLMGLHRISGLVQELTEYTENETMVLEEERKQGVLDMNAQQSVPRRALWPPRTPCAVI
                     ERASCPDQRVIRTTLD"
     gene            complement(85905..86616)
                     /locus_tag="JX265_008368"
     mRNA            complement(join(85905..85909,85979..86260,86318..86450,
                     86509..86616))
                     /locus_tag="JX265_008368"
                     /product="hypothetical protein"
     CDS             complement(join(85905..85909,85979..86260,86318..86450,
                     86509..86616))
                     /codon_start=1
                     /locus_tag="JX265_008368"
                     /product="hypothetical protein"
                     /protein_id="KAI1864644.1"
                     /transl_table=1
                     /translation="MVSKSLITALIAAPLVLAGPIVRDGLDTTPSQVTPQYGEYNSLAD
                     HSASAARALARIADFDVKRSAEKLAEEGRQKGKKTDGKKHDGGGHKKEDKKKAGARAEE
                     KHDDVGSMLGSNARHLLTERMTDVASQAKKKDGEDKNKQGEEKKGDGSADHKTTDTGKD
                     GQHGNDKHSHAE"
     gene            complement(91995..93155)
                     /locus_tag="JX265_008369"
     mRNA            complement(join(91995..92657,92700..92842,92894..93155))
                     /locus_tag="JX265_008369"
                     /product="hypothetical protein"
     CDS             complement(join(91995..92657,92700..92842,92894..93155))
                     /codon_start=1
                     /locus_tag="JX265_008369"
                     /product="hypothetical protein"
                     /protein_id="KAI1864645.1"
                     /transl_table=1
                     /translation="MSPSAIAIAKSYSIASIPADGIGPEVVNAAISVLKALSETLGTFD
                     IEFKHYDWSSETYKKTGKYIPDGGLESLRKHDAILFGAVGAPDVPDHISLWGLRLAICQ
                     PFQQYANVRPTKVFRGTQSPLRNCKTGDLDWGGRSHRGQAWETATEVAMFTRHAVERIM
                     RFAFQTAQSRPRKLLTVVTKSNAQRNGMVLWDEVAAEVAEEFPDVTTDKMLVDAMTCRM
                     VLKPESLDTIVATNLQADILSDLAAALAGSIGIAPTSNLDPSRQNPSMFEPIHGSAFDI
                     TGKGVANPVATFWTSSEMLAWLGEEDASKKLLDAVERVCEKGIVTADLGGVAKTEDVTN
                     AVIEEIKESFGNTSK"
     aSDomain        complement(join(92025..92657,92700..92842,92894..93128))
                     /aSDomain="TIGR02089"
                     /aSTool="tigrfam"
                     /description="TTC: tartrate dehydrogenase"
                     /detection="hmmscan"
                     /domain_id="TIGRFam_JX265_008369_0002"
                     /evalue="2.00E-143"
                     /identifier="TIGR02089"
                     /label="JX265_008369"
                     /locus_tag="JX265_008369"
                     /protein_end="346"
                     /protein_start="9"
                     /score="475.6"
                     /tool="antismash"
                     /translation="KSYSIASIPADGIGPEVVNAAISVLKALSETLGTFDIEFKHYDWS
                     SETYKKTGKYIPDGGLESLRKHDAILFGAVGAPDVPDHISLWGLRLAICQPFQQYANVR
                     PTKVFRGTQSPLRNCKTGDLDWGGRSHRGQAWETATEVAMFTRHAVERIMRFAFQTAQS
                     RPRKLLTVVTKSNAQRNGMVLWDEVAAEVAEEFPDVTTDKMLVDAMTCRMVLKPESLDT
                     IVATNLQADILSDLAAALAGSIGIAPTSNLDPSRQNPSMFEPIHGSAFDITGKGVANPV
                     ATFWTSSEMLAWLGEEDASKKLLDAVERVCEKGIVTADLGGVAKTEDVTNAVIEEI"
     PFAM_domain     complement(join(92037..92657,92700..92842,92894..93116))
                     /aSDomain="Iso_dh"
                     /aSTool="clusterhmmer"
                     /database="35.0"
                     /db_xref="PF00180.23"
                     /description="Isocitrate/isopropylmalate dehydrogenase"
                     /detection="hmmscan"
                     /domain_id="clusterhmmer_JX265_008369_0039"
                     /evalue="7.00E-80"
                     /label="JX265_008369"
                     /locus_tag="JX265_008369"
                     /protein_end="342"
                     /protein_start="13"
                     /score="269.0"
                     /tool="antismash"
                     /translation="IASIPADGIGPEVVNAAISVLKALSETLGTFDIEFKHYDWSSETY
                     KKTGKYIPDGGLESLRKHDAILFGAVGAPDVPDHISLWGLRLAICQPFQQYANVRPTKV
                     FRGTQSPLRNCKTGDLDWGGRSHRGQAWETATEVAMFTRHAVERIMRFAFQTAQSRPRK
                     LLTVVTKSNAQRNGMVLWDEVAAEVAEEFPDVTTDKMLVDAMTCRMVLKPESLDTIVAT
                     NLQADILSDLAAALAGSIGIAPTSNLDPSRQNPSMFEPIHGSAFDITGKGVANPVATFW
                     TSSEMLAWLGEEDASKKLLDAVERVCEKGIVTADLGGVAKTEDVTNAV"
ORIGIN
        1 ccgccattgc cgtacccgcc accagcaggg ctctgcggcg agttgtacgg gctcggcccc
       61 gggctggcca tcctggtatc gacgccggaa tagccgccgt tgtgcacgct gtgcacaggt
      121 gacgaaaagt tgcggacagg tgagacgggc gaggcaggtc cgaagctgtt gttgcgcagg
      181 ggggccgggg cgccgggggc cggcgacgtg ggatcccagg cgccggcctg cggggcgccc
      241 tgcagcgagt tgctgcgggc gtagtggtcg tcgtggtcgg ccgagggcac ggtgtaggcg
      301 gcggtcgaga ccatgccgtc cttgcgcatg gtggcggcgt cgtactcggc gccctcgtag
      361 gccagggcgt ccgggtcgcg gccctccttc ttgaagcggt ccagctcgag gcgctcgtac
      421 tcctggttct tggccgccag cgccgcctcg gccttgccgc gcttgcgctg ccgcaggtag
      481 taaaacagca gcgccaggaa ggcgatggcc acgacgccga cgccgcccgc gtacacgccg
      541 cccttggccc ccgacgacag ctcgtcccac ttctcgctga tggacttgtc ctcctcctcg
      601 gccggcttgt tgaggttgtc gatggcggtc gagttggctg tcggcctgtg gcgtcatatg
      661 tcagtcgccg ctggtttctt ttctcaaact cgttctgctt ccgatccagg agatggtatt
      721 cggtggggcc attggattag ggattggaac ttactctacg atcttgatgc tttcccactt
      781 tccagaccgg tcgccgtaga cgtactcctt gccctttgag tagtcctcga ctcgggcgct
      841 ctgcacgtac atggtgaagg gggcggtgtc gtagtttgtg gcgccgccag cccagtcaat
      901 ggtgcccttg ctctggctgc tgtcaccacc ggcccagatg cccatactca gcttcatggg
      961 agtctgagga aaggtctggt tgtggctggc agactcggcg ggggtcagcg tacggacgag
     1021 cttgccgtcc aaccaccact ctagcttttc cttggtccag acattggtgt agttgtgcca
     1081 ctcggtctgg acgtttccag tgacggggac ggtcaagccg ttatcgccgt tgttttcggt
     1141 aacacccttg ccgtagtaat ttgtgtaggc gttggccgtg tcgccaccct tgaactccca
     1201 gtcgatctcg tcaaggtcgt cgcttcccag cacgatcgag ctgatgatgc cggtgccgtt
     1261 ggcggccttg aggatgactt cggcgcggcc ccagaagatg taaaattggg tcgcaagcgt
     1321 gggcgagtat ccctgctttg gaatggtgaa tttggctccg ttcgcggccg agtagtcgac
     1381 ggtgcctgcc gacgtcttga agaggccggt tgccggtgtc gcgttgaagt tgaatgtgtg
     1441 tgcagtgccg aacgcagggt ctgcagggca gtccttcaac gtcgggttgc agtcggtgtg
     1501 aagctgcgcg gtggcgggcg aggagagaag agaaaccagc agcgcagagg ccgagagcca
     1561 cgaggttgat cgcgtcatgg cttgattata gagcagtcgg cgagactgct tcgctatagg
     1621 aactgtagaa gaaagatcgc gtagttggtt cgcgaactga tatggaaaag gatcgtgtgg
     1681 gcccgaatca atcagggcag agttgaacac aggctctact gcagagcttc cgagtgcgta
     1741 tggtatcaag tcgtaaatga gcgttatgtt gtccaaagca tggtcttctc agtgaagctc
     1801 gaaggctagc ttgagcgcat taatcgattg aggatggacg atgaaagtgt aggacgcggt
     1861 acgaaagccc gcagcctgac tatagagaat agaatcgata gcgaaatggc gtcaactttg
     1921 ttcgggggtt gggggcgcaa ggcgtgtctg tctgcagggg gagcgttcgg cagtgtcgat
     1981 ttgggggagg tgcagttgaa ggcggtttca gatgagctcg ccacgagagc ttggatactg
     2041 ctcggtccag agatagtgat cgatcttggt tgtgcgacta cacctctggc ggctgatctg
     2101 aggactgcaa gagttgtgga aatgagagac tgcgatcttc gattgtgtat gaacaaagaa
     2161 agcgacggtt caacggcgcc gttgaaagac tttcggagtc ttatcgactt tgtctttttc
     2221 tgcggaattg gcctccttca ggtgaggcca aaaaaaggga tgataggcaa gtctgggtag
     2281 catctccccc cctggcgcct cggcgtcccg ttcctgcatt gggcctggat tcccgggcct
     2341 gcgattcgtc ggaggccacc agagaccctg ctttgcaacc tggatttgac ggcttggacg
     2401 ggacaggggc tcttgggaat gatgggggcg atggggaatc tgtaaccaac ccctgggaaa
     2461 cggccctcga gaccaagccc tccgcggtct agcgactccg ccaaacccgc caacgagcgc
     2521 ccgtagctcg cctctcgtca cagatcccaa tcaaccggtc tcttgtccgc cgtcctgatg
     2581 ggggatggca gcatttctta atcttaatct taatggcggg gtcttgccgg cgcataaaac
     2641 gcgcccagca gcttggtatg aaagaaccca ccagccgcaa cacccgaatt cgtgagaagc
     2701 ccgagattgg gtggcttcgc cattcacggc cagacaagat tatataatgt aaaacatcaa
     2761 atatgaccta cttggcagct atttaccaac tctatttgtc gggactggaa ccgagttgag
     2821 tgcagacaag acggcaccaa cttttcgcct ctggaaaata tatataccgc ctctttctcg
     2881 ggtttggtat gtcaagagag atctgcatgc cacctcgtat tctgtggcga tggcgtgtgg
     2941 agctggtatg cgatgcaagc ctttgcaatc cactgcgtgc tgggcaaagt catcatcacg
     3001 aaggaatgtg gttcttgaca tgtggggtcc gcagaaatcg atggagagaa tacaggatga
     3061 ccgtgtgttc aactaatcca aatgtggcat tgttcgtagg cttcaagttg atcaatgata
     3121 cacaagtgaa cgttgctaca cggccctgat ctgttgtttc cacgagaggt tccttgatcg
     3181 atgcagtttc acgaccagag agagtcataa tgaggagaca acgttgctcc gctcaggcca
     3241 gtaagatatg tggtcgtccc agatggctca taagaagaaa tgactagttc atggatttcg
     3301 tcaaggacgt tcgtatctgt gtgtatattc gcgtctatag cacgagctat agcatgtgat
     3361 cgccgcatca catcgcatta gcataacgca gtaataaatc tgagtgacaa gtggatatca
     3421 gtaaatgctc cgcgccctaa tagcatttcg cccatcggta gcaacgtacg tacgcacgcc
     3481 atctagacag tctcgatata tcttttgagc tcccagtcgg tgacagcctc gtcccacagg
     3541 cggatctcgt ggcgcctggt gccaccgaag tgatcaacga actcatcacc aaacacctca
     3601 cgcgcaatgc tgtccttggc catgaacagg tccgttgcat ccttcaggtt cttggccagt
     3661 cgagcgccct ggtctgcgcc gccgccgaca tcctggccct tgcccagagg cggaagcttg
     3721 atctccagct tcttctccac gccgcgccag cccaacgcga ggatggctgc catcacatag
     3781 tgggagttcg tgtcggcgcc tggcacgcgg acctcgaatc tcgttgcacc aggcttgcag
     3841 gtcggcggcg aaatcaaccg aatggaggca gcgcggtgct ccagacccca cgaaacagtg
     3901 acgggtgccc agaagttctc gacaagtcgc ttgtagctgt tgatcgtggg ggcaagcatg
     3961 ggcataatgt agggcagacc ttcgattagg ccagccagga aatggcgacc cagatcactc
     4021 aggtaggcaa tgtcggacca cggggcattc tcatccttgg tctcgcggca gagcaggttc
     4081 ttcttgtcct tgtcgacgac ggagacatgg gcatgcccgc tgttaccggg cagaccgtgt
     4141 cgaggcttcg ccatgaagca cggcgtgatg ccgtactttg tgccaatgga cttgacagca
     4201 tacttgaaca gagcagctcg atcggccata ccgctaatct gcccaaactc tagcgccgcc
     4261 tcgaagacgc ccggcccgct ctccgtatgc cagccctcga tgtcgcattg gaatttggca
     4321 cacgagtcga agatgtcata gtagtagtcc ttgttgtgga tgggacgggt gagactgtag
     4381 ccaaacatgc cttccgtcaa ggcaggcaga gcgtgcggcg gattgtcgcg caggaacgca
     4441 gctgccgagg ggttcgactc gccggcggtg gtcgggggag tcttgaactg atagaactcg
     4501 aactctgcgc cggccatggc atcaaagccc tgcttcctga gcttatccag ctgtgtctgc
     4561 agcaggcctc gtgggcacgc acagatgggc tcctcggtgt cggggtcgaa aaagctgacc
     4621 aggaagaagg gcacgtcgtc ctcccaggga atgcgccgga aggtgcttag gtcgggaatg
     4681 gcaataatgt cgtggtagcc gttctccttg ttgctgacct tgagctcttc aaagtaggtc
     4741 tggtcatgca tatcccagcc gaagatgaca gagcagaaac cgaagcccga cttggcaacg
     4801 gagaggaact tgttcttgga gatcagtttt cctcggagca ctccatcggc atcgacaccg
     4861 gccagtttaa ccttggtgtc attcttgagg agctctggca gagtctcaac ggtgactttg
     4921 tcgggcgcca tggtgggccg acactggctc tatcgcagga gggacgaggc agaaagcccg
     4981 cgacgtctct ggtatatata ggcaactcgt gcgagctcca cgatgtcgga tggtatagcc
     5041 gggcccagac gatctcgtgg gtgtttggtt gaagggagtg cgatatcgtg cgagggaacg
     5101 atgacgtagc gtttttaacg gcctggccaa gcagtgagta agtgatgggc tactgtcgac
     5161 cgtcgattgt cacgagctgt gatcgcaaac aaaaaaagag cgacgaagtc gggtgtcaag
     5221 gattgaaagg tgcagttgtt gtgagtgagc gctggacgtt gcaacgagat accacgacct
     5281 tgcgtaacta gtggctggca gaggaggtgt atccgagctt gcgtgggctt gattcacgat
     5341 aacccggaac cattgactgg actcgggggc cgtcagaatc catgcccggc ttgcgataag
     5401 ctaggtacgt aacctggcct tgtcattagc acgaaagcca ccagggcgct agtagtcgag
     5461 ggctggctgg tatacaaagg acacctggct acgattggac gccagttttg acagggtcaa
     5521 cgaacaacct gtgttgctcc agaaatctca tcgtatgcta tagtcagtag gcactcttga
     5581 ctatggaagt tatgagagac tctgagggtc taggagagac cctttttatt tctactaggg
     5641 gacctccgaa ccgtccctcc caaatgcagt catacgtcat ttcccatggc cgtaacagac
     5701 accgctggct tgcatcgttc cgagcgacat acaaagttgc gttcaattcg ctaggcatga
     5761 atggttatca tctagatagc cattgcagcg catgcgtcgt caaagtcaat tcttccacgt
     5821 tgaggctacg agtatagatg gtaggccgcg caacgcagag caagggatgc gtgacgtagg
     5881 ctccctagtt agtgaaccac accgtgggcg gaaggcgacc gctcagatcc acacgcgcat
     5941 tcggtccacg ggtcttgtca gacgcagcat tgaacgtgcc aagatccgac tggtgtcttc
     6001 cgcacgagtc agcatacatt gtagaattgt tcgaaaggag ggctgctgac tacatctcca
     6061 tgcggaagta ttttccttca agtcattgcc atccaagtgg cggcgcccgc tggctgtcaa
     6121 acgtcgctct cgggaggccc gccgacccga aaccccgttt tctgccacca tgactcgatg
     6181 gccgcggggt ccgcctgaag atcacgatag ttacagctga taccgaccgg tagcccgtgg
     6241 aatccgtttc cacgatgggg gaaggtctct cctcgccaat caccgatgct gccagataag
     6301 cattggatgg cgagatgccg aaaaggtaca catgtggttt gtaagtgggt gtttctatta
     6361 ccattcaatt acaagtcgaa acctcgtggg ctcccccctt ggcgagctag ttgcacgaac
     6421 caccacatgg ggaggcggga gggcgtaaca acggtgggca agcgggcagc tgagaggaac
     6481 gacattcaaa agtaccaagt aggttgcaag tgagacgatg cattgggtgt gtagaaatag
     6541 caagagaggg cgtcaccacg agtcccctgt gaagcgtccg ccgtaactta gtaggtgccc
     6601 atcttgccgt accactctct ggcttgtctg gaaatggcac atcttcgcta tcaaggcggc
     6661 tcttatcgag aggcgaccgc ggggatagac cgtgaaacct tgctgcgtgc atgcgggcga
     6721 accagcaacc agcgtcgaat gtggatggcc ggaacgggcg atcgagctgg ggtcctcccc
     6781 gctgactggc cgataagaga tggcagagac gactatctgc gccaacgcaa tgtcatctcg
     6841 ccgccgttct cggaaaggac ccctcctggt tccacggggc ccaacaccca gagatctgct
     6901 cgccgacgga atacatgcca gcatgccaca cgctcagatg cttgatggct ggatggctag
     6961 ggcaccggac tcgtgaaggg gtccagcctg gcggggggct gccggcctga ccgttatctc
     7021 ccacgggtgt atttcgtttc ctcttgactc attcgattcg tccaggtagg tatcagctgc
     7081 tagaccgtgg ttcaccgaca ttggaagatt aattgtaaaa ccgcccatcc ctacgtcgtg
     7141 tgtttggcct cctgtcctgc ttctctcctt cacctggtaa acgtcctctg tggtacctcg
     7201 cattgtctct ctagatcttc tctctcctgc tttcctattc ccctgactac aactcacaac
     7261 cccaaccacc gaaccgtcaa gatgggatct atcgtggacg tcgccaaggg ccgtctttct
     7321 ggcaagaacg ccatcatcac cggagctgct gggtaagacc accgccaatc tttgttccct
     7381 cacgccaccg gcgcggcgtc tgcgtggccc gacacacggg gcttgcgtct gcgcagtcgc
     7441 acacgccgtt ggattcagca gcagccatgt gtggctcgtg atggctaacc attcccagcg
     7501 gcatcggtct tgagacctcg atcttgtttg cgagggaggg cgcaaacatc ctgatgaccg
     7561 atatctcaga gcctgcccta cagaaggcaa aggcgaaggt cacacagctc gtccctcacg
     7621 ccggccgcgt agagacactg gtacgtctgc gaaccccgtc gctgcgacat cccccgtagc
     7681 gcataccgct gatcggttcc cctcaggttt gcgacgtctc caaggaagcc caggtgcagg
     7741 ccgccgtcga atcgctggac gcgtggggcg gcctggatgt catcttcaac aacgccggaa
     7801 tcatgcacgc gcaggacgac gacgccgtcg gcacgcccga gaagatctgg gacctgacca
     7861 tggacatcaa cgtcaagggc gtctggtacg gctccaagca cgccgtgctg tcgctgcgca
     7921 agcacaacaa gaccaagggc agcatcatca acacggcctc ggtcgtggcc ctggtcggct
     7981 cggccacgcc gcagctcgcc tacacggcgt ccaagggcgc cgtgctggcc atgacgcgcg
     8041 agctggccat cgtccacgcg cgtgagggct tccgcttcaa cagcctgtgc ccggcacccc
     8101 tcaacacgcc gctcctgcag gactggctcg gcgacgacgc ccccaagcgc ctgcgccgcg
     8161 agatccactt ccccaccggc cgcttcggcg aggccatcga gcaggccaac gccgtgctgt
     8221 tcctggccag cgacgaggcg agcttcgtca acggacacga gatggtggtc gacggcggca
     8281 tgaccaaggc ctacgtcacc cccgagggcc agcccacggc cgcccccgtc aacaacgcct
     8341 ccaagacgga gctgtgattg catatactat cggaatgatc tggaaacacg caggaatgac
     8401 acggatggga cggcggtcag ggtgatcggg tctggtcaaa aggccatgca tacttatccg
     8461 ggagaatgga gtctgggctg gtttgcgtcg cgcatgatgt tcagtgtaac ggtttgtggg
     8521 ttttcactac gcggcatagc atgcgatgtc agtttcatga cctagatatc attcagactg
     8581 tgctttgtgc agaaatttat catcatttac caacgacaaa ctctcgcact gcactttcgt
     8641 tgaccacaaa aaagttgaag tatcacaatc ccccaacgcc attcaatgct acaggtcgcc
     8701 ttccatcgtc acgctctact ccaacgttca gtggaactgg ccttccgtgt tgccctcgcc
     8761 catgctcttg ctgccactgc tgccgctctg gatggctccc aggatcccat caatgtagct
     8821 ggcgccgctc catttctggt gcgtcaggac gtcgcagccc agttccttct cccgcctctg
     8881 caccagattc acatacgcca gcatgccatc cttcttgtac tccttggcga gctcgttgga
     8941 gatagttgcc gtgctgtgca ggccggccag ggagatgagc tgcagcacga agccctcctt
     9001 ggcaatgtcc cagatgaacg acttcagcgt ctcgtcggtg aacccgtgcg acatccagtt
     9061 gaaggatggc gagaggttgt acaccaggcc cttgcccggg aagacggacc ggacggcgcg
     9121 gccgagctta gccgcgactt cgacgttcgg gtcgcccgtc tcgacccaga gcaggtccgc
     9181 gtaggggcca aaggcgagcg cgcgcttagt ggccgcctgc atgcctgcgc ggaagtggta
     9241 gaagccctcg cgggtgcgcg gaatatccca gtcaaagtaa atgggctttt caacgtgttg
     9301 gttggcgagt tcgcggcgct tggagatgcc caggttgctg tcggactcga ccgcctttgt
     9361 gtaggcgtcg atcttgtcct gggacacgcc ctgagccttc atctgctcca ctgcagcttc
     9421 gtcaaaggtt accaggcgtg tcttcttgac ccagctagct tcgaacgcat cgatctctgg
     9481 tcccgatgcg cccgatgcct ccatggcctg caaggtctct gccagcggtg caataccctc
     9541 ctcggcaatg cctaggatga actcgtgatc tcgcacgtcg atggcgctcg aaagcagctt
     9601 gccgctttcg gaatcggtgc gagcaattac caggttctcg gagcccatca catcccattg
     9661 gaagcgagcg gccaggagcc tgttgatgtg ctcccctgta ggtacgagaa ctttgcctgc
     9721 aagatgtccg cacttcttgc caccgtgaag ctggtcctca aagtgtacgg cagcggcacc
     9781 attttctgcg aagagtttcg cgagcttgag cactgcgctg agtccgccgt ggcctgtgtc
     9841 gccatctgca ataatgggtc tgaagtagtc cacgtacggc gtcttcgcgc gttcctcggc
     9901 tgatagcttc ctgcgcagat cccactgctt ccggtcatgc atcgactgtg ccttggccat
     9961 gcgctgcacc tggttgggga cagtgttgta agggtagtcg ccgaagtcgg gcgagacttc
    10021 atttgtcgtc gtgagaacgg aggagcaggc ccagccggac aagtacagca cttcctggtg
    10081 cggcgcttgc tgcgtcatct gaaccgggtc tatggcgccc atcgtgtgga tgggctcgcc
    10141 cttggactcc ttttctttaa tgaggttgaa cagcttcctg gccgagagcg agctcgggta
    10201 ggtctgaagc tgcgagccgc gtttcgagac gacatcggca gccgtgtaag gccgcttgat
    10261 gccctcgtac cggggactgg cccaccatgc ttcgacttcc ttgatctgct gctcgtagag
    10321 ggcgtcctcc gcggtgccgg ccttttccgt ctcggggaga agctggaacg cgtcggaggg
    10381 cagagcggtc gagaccggag gctggacggg cggcagagac attctgcaga ttgtggtcga
    10441 cagtggtcgg gcgatggcaa tggcagtcgg tgttccgcga gttgtgagag ctgcccttcg
    10501 gggaacccgg gttaaggctc ggcgaagcat cgtggtcgag gcacccgccg tggaatctca
    10561 gtatacgctt cgaaattgag ggtggcagaa gaaagacaag ggttcaaatc gaccaccaca
    10621 tcacaagcga gggacggttc ttagcaagaa gcggccgtat ctcggaggtc ggatatctca
    10681 gggttgacgc agtccgcgcg gtgcgatctt cttctagacg gccagtcgcc cgagcttctg
    10741 acggttaact acgcaccacc gccgccacct ctgagcggac gactgggcca gctcggcttg
    10801 gaccttggct atgcggcaac agattgccga ttggactggc ctgactgggg gctcggtctg
    10861 ggagagaggc aggctgctgg ctattggaca attgcggtga gcgatgggga acgaggggat
    10921 cctccccccc ggctatgggg ccatgggcag catagggggc ctggggggct ccactgagac
    10981 agaatatccc ccccaaaccc cgacgccaga ccgcgccggt ttccctcggt tgatgcgggg
    11041 gatggcggcc caccgagcgt caagctcccc tcccccacat gtcgctttcc gggctgtcct
    11101 gacgccgagc ttcaaaaggc ggttgggaat ttgtcggcta tctctggctc gcccattcct
    11161 cgtgtgatcc ctcataatac acttttctgg gccgtgattc ctgtgttgcg ttccgtttct
    11221 ctagtcggct ccaagtgacc aagagggcta aggactatcg tcttcttgac acgcagccca
    11281 agttagcgag cgtattgtag cacgcagcga tagccgaggt ctttctttca gagtacacag
    11341 tatcgtggat tgatcatggt tcttcaattg agagcgacga caaaggcatt tggggccctg
    11401 agggtgagtc cactttttgt ctacctcata tcgcattctg ggtctataca agtgattgat
    11461 gtatactaat accgctccct caagccccgg gccgctcaag ccgtctcgtt gtccgcagct
    11521 cgatgctact ccgcctcctc ggaacccgac ttgaaggaga ctctgaaaga ggtcattccc
    11581 gcaaagcgcg agctgttcaa gaaggtcaag gcaaatggct ccaaggtcat cggcgaggtc
    11641 aagatcgaga acaccattgg tggcatgagg tttgtgatac cgccagctcc gcatcgaatg
    11701 cgattggctt acggctaact gggcgtacta gaggactcaa ggccatggtc tgggaagggt
    11761 ctgttctcga cgccaacgag ggtatccggt tccatgggcg cacaatcaag gattgccaaa
    11821 aggaactccc caagggcaag accggcaccg agatgttgcc cgaggccatg ttctggctgt
    11881 tgctgaccgg aaaagtcccc tccgtcaccc aggtccgcca attctccaga gagctcgctg
    11941 aacaagcatc cctgcccgac tttgtcaaca agatgcttga caactttccc aaggacctgc
    12001 atcccatgac ccagttcgcc attgctgtca gcgctttgaa ctacacctcc aagttcgcaa
    12061 aggcctacga ggggggcatg aacaaggcgg attactggga gccaactttc gatgactgca
    12121 taagtctttt ggcgaagctt ccaactattg cggccaagat ctaccagaac tcctaccgtg
    12181 gcggcggtgc tctcccggct gatgttgaca tcgaccagga ctggtcctac aacttcgctg
    12241 ctatgctggg caagggtggc aaagagaacg aaaacttcca agaccttttg agattgtacc
    12301 tggctcttca cggcgaccac gagggtggca atgtttctgc ccatgctaca cacctagtag
    12361 gcagcgctct cagcgatccc ttcctgagtt atagcgcagg tcttcagggc cttgctgggc
    12421 cgctgcacgg actcgctgcc caggaagtcc tccgttggat catccagatg aaggaggcta
    12481 tcccagataa ctacggcgag aaggaagtcc acgactacct ttggtcgact ctcaactctg
    12541 gccgggttgt tccaggctac ggtcatgctg ttctccgaaa gcccgaccct cgatttgagg
    12601 ctcttatgga ctatgccgcc gcccgtcccg agattgcaca ggatcccgtg tttcagttgg
    12661 tcaagatgaa cagcgagatc gccccagaag tgctgaagaa gcatggcaag accaagaacc
    12721 cttaccccaa cgttgattcc agctctggtg tcttgttcca tcactatggc ttccatgaga
    12781 ccttgtacta caccgcgacc ttcggcgtga gcagaggatt gggtcctctg gctcagctca
    12841 tctgggatcg cgcacttggt cttcccattg agcgccccaa gagcatcaac ttggaaggtc
    12901 tgctcaatgc ttaagttgtt acggcggcgc agctttgggc gtttcacatt tatgggaatg
    12961 agtagactct attttatcta gtgccattgt ttttacttta ctttcatcgt agcctgtctg
    13021 gagtttacgt agagatggct taggaaaagc ctgccagctt tcgcaagaga cgacatgaca
    13081 cacagaacaa gaatcgtata gcatattgaa aacgcgtgaa ccgttgattt gacctcctca
    13141 tcatcccttg ttgacttcca actcggccct ctcgggcttt ggcatcttgt cgcggggcaa
    13201 cataatgcgg ggccgtcgat gttaccttgg ggcattcaat ctgcaagccg cggtacatat
    13261 actggcccat gaatcctcac agggtatcat tctcctgtat aatgcgcgcc tgggtttaaa
    13321 tttagaagtg ccactaaggg atccagactg gtggttcagc tccatcacag gcaacctgga
    13381 cagccaaagt ctacgggcca cgaacatcat aacaccttac gaccaagtca aagaatttcg
    13441 tcctcgccgc caagattgcc aaaatcgtgc tctccgaggt caatataccg caggccagtc
    13501 ataggtttgg ctgacgtcgg ttaccccagc ccggacgtcg tcgcgacctc atgcgtttga
    13561 tcagccctgt tagctcgtat tcagcaaggg cgggaagata ttgtaagcct caagcctcaa
    13621 ttttcagttc cgtatcgcat tctcacacga ctgctgtgcg gaattgcccg caagggtggg
    13681 gcttgacgtc caactttggt ggccgactcc tgattgccgg caatgaggct aaatggcaaa
    13741 gtatgcgcca ttggactatc ggccggaacg agaggtcaac aactcgaaat caagcaccgc
    13801 cattctcctc agtttgaacc attctacctc ctggcgcgtt tctaaacatt ggtgagaaat
    13861 caggtattat gaacattaga gcagttcttg caaatttgaa gaggcgtgct agtcgccaac
    13921 ctggatgggc acgaccccca gaaaaaaaca ccactcaagt gtttctaata ccaacatcta
    13981 caaacgtatg aagaacttca cgacttcccg ggtcttggcg gcccgcaagc gccggctgca
    14041 gtcagctgaa tcctagctgc tgagttatta tttaagctta atctataatt atgcgcggac
    14101 ctggacaaaa atagaaccag acgtgctcat tagatctgga ctccggcacg attccgaggt
    14161 aattactcgt actggtagct cctgtgctgg ccatgtagca ttggagatac tctagagtca
    14221 tagctccatg ctcgggacag cttatttctc acgggctatc ccagaacctt ggtcactggc
    14281 agggacggaa ctgcaatgca ctggctgatc ctagttccag accctgggtt gccccaggct
    14341 gttctataaa aagactatcg aaaaagtctg gccagcgatg gtataaaagc tagtgtatcc
    14401 tggtttaata tgttttcatc taaagtctca ccccataatt cacccgcaaa ttcagaggcg
    14461 aactcggctg gcctcttctg gtgcacctga gagagatcca gggctacgaa tcgacgctgc
    14521 gcaatctaat gttgatattg cggaacgaat aacggacgcg ggatcgttca cgataccggg
    14581 tggacttttg gttcgatgca aacaaacatc gtccgttcac tcaccgatgg gttgggggac
    14641 atgaggagat gcgaccaggg tactgcgcag cccaagggtt ggctataggt ataaatacgg
    14701 ggcacgtcac gatagagtcg atctttgccc tttcagcagc tcaggatcaa ccaccactcc
    14761 caccagtccc aaaacccaag gaagcttgaa cagccaaaca ttccacagct gtgcatctac
    14821 gctcacaact ctaaactctc aaaatgcgtg ccttcgctgc aatcctcgcc cctgtattgg
    14881 ccgccgccac tcctctggga atttctggac agaacggcga tacaccctcc cctaacgaga
    14941 ttcagatcac cagtgcctcc tcctctggaa acggctgccc tcagggaact gtcactacgg
    15001 acatttcgcc tgaccgaact gtgagtaaat cgctttctcc ttacaaataa ttatgaaata
    15061 ccaatttcct ttcatccgaa tcaccttact ggaagaccat cgtcttacgc atctgcaggt
    15121 cctcactttt ggtttcgacg gcttccaaac ttacattggg cctggtttta ctgcggcaga
    15181 taagaccaag aactgccagc tgcacctgaa cctgaaatac cccggtggct tccagttcgc
    15241 tgtggttgag tcgacctacc acggatttgc tcagctcgac aagggtgtca ctggcacatt
    15301 ctactccacc tatttcttct ctcaggacgc cgcagctact gtgagttcaa ggcacctttt
    15361 gagtatagac tacgggcatc agctgacagc cagtagacca ccacgcagac ctctctctca
    15421 gggggcggta cttgggccaa cggccaagtc tacacgaagc aagaccagat ccccactgct
    15481 tccgtcatct ggtccccttg cggccaaagc ggtatcttga acatcaataa ccgcatctcg
    15541 ctcaccagca gcaactccag cgcctctggc cagatctccg acgacgatgc taccgtcgcc
    15601 ttcacccagc agctccacgt ctcttggcag ccatgcaaga agatctaagg caataggggg
    15661 ggacctacca gcatgaataa tgattaggga tgtagcggga gggaaggagg ccttgtcatc
    15721 aaggcgagtg gtcttcacgg atgacgcggt tgcgagagaa atcatctcat tcttcctttt
    15781 tcttttcttc cacaaatcag cacattcagg ccgttagtgg gctcattgca tcttcccttt
    15841 cgtatctcgc tctgtgaggg gtatcagcat aactcaatca agccatcata cgcaatcact
    15901 aatactgccc tcgtgtgact aaacctgcct ttatacgtgc agtgtgtatc tatgatcgac
    15961 ttcttgacat cataacccag tgtcacgcga aacagttgca ggcgtttggt taatactagc
    16021 tataaatcgt ttacttagtc agattcaatt tagtgcagac acctcttaca ccgccacagc
    16081 gctgtccttt cgtagactcc ttcccatatc taccagaatc ttgacttgtg tatctttctc
    16141 ttcaatgagg gcccggaaac ccttgtcctc aatttcctcc agcgcgatca tgctggtgat
    16201 cattgcaccc ggcttgatct tcccgctctc gattgcctcc agtacccttc caaaatcacg
    16261 attgctgtat gttgcgctcc ccatatacga tctctgcctg aaagtaatct cattcatgtc
    16321 cagcgtggct ctcttaggcc aaaccgcgat gttgacaaca gtgccgcccg cacacagaga
    16381 cctgacggca ccgtctaacc cgacttggac ccctgctgcg tcaaagacca catcaacgcc
    16441 cctgtcatcg gtgagctcca ttatcttcgt gaccagatcg gtagttaatg ggttgatgac
    16501 atgatgcgcg ccaaactcgc gcgcaaattg ctgtcgtgct gctgttggct cggatacaat
    16561 gataacgggt ggcgattcac tcgaggcagc ctggccgtgg atggcctgga tcacagacag
    16621 cccaataggt cctccgccga gcacgagcat agacgtgctt gacttaatag gatgcgctat
    16681 cggagcgata tctacggcat ggaaaccgac tgccaacggc tcgacaaggg ctggtagagt
    16741 tttcagcgtt aagtataatg tgcaggggaa tatgggacaa agtacctcca tattctagag
    16801 acacgttcga tggtagttcc cacactgctt gcctgggaac aactatgtat tctgccaggc
    16861 caccacccca gccttcgttt tgtcagccaa tacgtcgtaa gtatgtatcg agtgttgccc
    16921 tcggctgtgg cttaccgcta aggccaatga atccgtactg cgggcaggaa ttgtgcaggt
    16981 cgctttgaca agcgtgacac ttcccgcagt atatagtggg ctgcacacac accctctgcc
    17041 ctacttcaag gtcaatgatg ccttgtccta cttcctcgac gaccccactg aattcgtgcc
    17101 caagagtcac gggcgacgtc tccttggtga tagagtgggg atgacctggc ttcgggataa
    17161 gattgttccc atcgaggtat tcatggaggt cagtcccgca tattccgaca aaagctggtt
    17221 tgacctaacg caagattagg catccgtgtc tcagaccaga tctctagtcc ttactttcac
    17281 ccatccaggt cggacttgag gctcttccac ctgttcgaga cggatgtcct tctttccatg
    17341 aaatcgcaag gctctcatga tcacgttcgg caatctttaa atgatttggg ctgcttctta
    17401 catgcagaga ggccttggtt gaagactttg ttgagaatcg gaagtctggt ccatatactg
    17461 tgctcgaccg tgtgatacag tgaagtcccc cgcactctct ccgtaagtcc ggtttcaggc
    17521 gcggggaact gcatcaacga ctaggatggg atatcaaaac cttaatactt gagtcagggt
    17581 agtcgacgtc atatcttccc tctttggacg gcgttgcaag attatcattg ggagcaccac
    17641 ggtatcagct atgtccagac attcagacct acccctttac agctggttga gccatggatc
    17701 cccgacgcag actaatcaac aatataccaa tataattagt cgaatgtgtc gaacgagcta
    17761 tctctgttcg ggctgtgata tggtcatagc tgcagttagc ttgaaaattc tagttggcac
    17821 ggtttctata cgattttgac gacctttatc tgttcaagct taggaagcga cgggatcgca
    17881 tttcacatta ggtctcccat ttcaaccaat acttgcagta gttattgcac aggattcctc
    17941 atctgcttat tggatcccac ttcactgtgg gtctcgtgca tgtgatgcga gctaagtcaa
    18001 tggctttatc tgtatttggt tctgtctgag acaataatct ccactaccag attgccggga
    18061 tcgctcaccg gcaaactctc ccaagacgct ccattagtcg gtatggcaat agttgcaata
    18121 atataacgaa actgaagcaa gattacatat cgtgctacat gctccaaagc actaacgcac
    18181 gttgcatctc cccgaacaac gctgttgacc tccatagcca gctatcgtcg taaacatcgg
    18241 gcgcttgact gaacacaact ggttcaaagt caccctctct tagtgccgtc tcgaccggaa
    18301 gcggattgct tttgagacct cgctcactag tagatgcaag gaaacgtcat gaccacgtaa
    18361 ctccataacc tatgccagct tgtacatcat aggacgtctc ggagtggata agtatatgtc
    18421 ctgtgcaaaa gaatggagta tcagaatgcc accgggctta tttttgaact ggtatatggt
    18481 gaatttaccg ctctcaatct cactccttct agctgatttc agcacgaatc ccgacctttt
    18541 actcgtcttt ttcatattca cttctgcccc tatttagaaa tgtcttcaaa attcacgggt
    18601 agaagctcgc ggccaggacc cgccatttgc cttcctgctt accttgaatg ggtcaatgca
    18661 tggttgggat ccgaaaaatt ggcaacctcg acccaggaca tagtgttggg ggagacagca
    18721 gcaaaggtca tacacggcga cgctgatatg cagcttctac atgacactgc tgccaaaatt
    18781 cagaatgatg ccaagtttcg gaccatgtcc atcggaaata cagctcctcc atcgtgcgat
    18841 gacaacaatg tgctacttag caactttgat cccagagtag attgcgcttg caaaggcctg
    18901 tccccaactg agagaaacat cagctcggtg gatgctaggg catactctgc gggaggatgc
    18961 cgggctattg acagaatgtg acaaagcgca gaaaaagtca tggaaaggtc ccaagaatgg
    19021 gatgggcatg gcatcttcac gacggagact ctgcgcgagg cggtgcaaga attgactttg
    19081 atcaatacaa gcatgcgacc accagccaag acatgctact ccaagtccat caacaaagtc
    19141 acggcccctg atcgtaggag gtgtacgcaa gttgattcac ccaatgcagt ctacatgtat
    19201 gaattcccga cgtttgaggg ggttaaactg tgttcagacg ccaaacactt cttctcgatt
    19261 gcctgcggaa tctccgtctg cgatgaaggc atatctagag cagtctctga tgctgcaaac
    19321 gatatcttga ttggggatta tgccgaagcg gcagaccaac atacattgga aattctgcaa
    19381 aggacaggtg ctgcagcatt cgccttcctg gagctctgct acatcgctgg ctatctcgaa
    19441 ggctggcatc tcgacgtttt ggttgcatgt accgtccaat ttcgcgttct ctcatattac
    19501 agagatcata caagaccatc attgccggac acagtttttg gcagtaggat gtcgagattg
    19561 gagtcccacc gaatgataga cattggtata gcacccccca tcatcgttgc ctccctcgtt
    19621 tcggcgcaga agatcgatgc gcagcaatat cgagaccttt gccgaactag tgttttgctc
    19681 aatgatctca tagacatccg aagcgatgca gcacggaaac agagagagaa tccagtgtta
    19741 agaggaatgt cacaaaatat gtgtgagtat ctgggcggcc aaatgcgaga gtgcatttct
    19801 tctgttgccc ggatggtgga gacaggaatg cttaccgcac ttgttacgct tggcttctgc
    19861 aattggatgc taatggcatc gcatcacaag gttcatgaga atattgttgg ggtggaagag
    19921 ttcgcaagta ttggatgctg cgactacggg ggccgggaag agtaccgcaa attactcact
    19981 gttctcgagc ctcttggaac ctcaacggac gtggccccag atgttcgcat gactcgcgcc
    20041 aatcttgagc aactctattg ccgaagcagg ttgtcaagcg aaacacacct agcatggctt
    20101 gccgatgcag cccgaacgtt acttaatcct tataatatga ggcgaatggt tgatataggt
    20161 cattttcggt gggtaggaaa cgtgggagat gtagagtatt gcccatgatt tggaaacagt
    20221 gacactcgta tttctgccaa ttatcagatt cgccactgag tcttatgatt attcaggatc
    20281 tccatcgcat acgtgagata tattaagtgc cgtggcgatg ctttgagtgc cccgacgttc
    20341 tgatgatatg atatcgcagt ggaaaaacta catatttcta tcgtgtactc ttcatctgaa
    20401 gatcgacaga actccttttt tgttcggtga taccggcact gcaatctcca aggattaccc
    20461 gctcacgaga aaggagcgat cccttttcct tctctcttca taaagttaat aaacctaatt
    20521 tggcacttat aaccgaccgg ttcgtagcta cgcccataac agtggcgaac ggaaacaaaa
    20581 gcgagcagaa gaacgagaag ttacaggaat aaaatgcact gatgttggtc ggtacaaacc
    20641 tgaaatactc taaaaccaca agtctgcaac tcctgcctct tagattctga gccatgtggg
    20701 ttctcgaaga aacgcgtggc caacgatttt gggcattgga attacatcat ggtgaggatg
    20761 ctatgggaca aaacgccacc gaccttgcca tgtgaaacgc atcaagaagt cataacgaaa
    20821 attgttccat atatatcctg aatctcttca atggcccata agttccactg gcgaatgttg
    20881 tgcattgagt tcggaatgct ctttctgtcc gtctagctcc actggcggta cgctctgttt
    20941 ctgaaaatgg cttgcatcat catacattcc ttggactggg tgaggcggga attctgcctt
    21001 cccattgatg gggctccccc taatatccct ttcaggagct ctccttttcc gcttactgac
    21061 acaaagtgca gccacaatca tgccaattat gaccaatgcg cctaagctca ctccgacccc
    21121 gatacccacc ttggccccag agctaagacc agaggctgtg accgtgtcag tcgatgttga
    21181 aagactgcta ctctgagcgt ttgtggtcga aggtatggtc aatgtggacg aggtagggag
    21241 ggcggaagag gtggaagaag gggagccgtc accggcccaa ctaggatcgc tactccctcg
    21301 gcggacaatt acgccttttg catatatcgt gtttccggca gggtaaaact tggtcgtcgt
    21361 agtcgacata atcccagacc ctgtaggaac atacttgcta acagagaaag agctgtcaga
    21421 aagcattttg gagctacaag cattgggatc cgttgaggct cgtcctttgc gacattcata
    21481 accgctattg attcaacccc accgtcagca tccatatctc ttcaccaatg ttaacttcgc
    21541 gttggacaat acgtacgtcg ggcagcacgt ggctgctgtg cctccatttc ccaccccggc
    21601 agtgcaggca taagtgtacc cttgaggaca tataccgggc gaatagtaat tggcgtccaa
    21661 gggaacgaag tttgtcggca tgcaagccga tagggcagca tcggtggttc cgtataccaa
    21721 aatatccttc acagtgataa aaatgacatc gcagttcgaa ccagtcgccg aatgagcggt
    21781 agtgagagcg cccaagtttg acattgtgtc ttgaggctgg atagtagctc attaagcaga
    21841 agtgaaactc aaaagaacag aaatgaaagg gaagcaccga ggtgaaagcc agtagagatt
    21901 ttcatgattt gctgaccgta acacagggtg taataatcga gcgttcggag ccttgcataa
    21961 gggcatgtga gacatggaaa ctgtcgtttc gcagcctttc acatctctcc tccccgtgga
    22021 ctgcgccact gtgttcacta gtcaacctct cttgcagacc accccctggt cgtcacgcta
    22081 gttgcgttgt aacctcacca aaaccatcac caacaccatt acccttgcca ctgccaaata
    22141 agcatcattg taattgaaac gaatgaaata cttatggttt gagaggctgc tgcctcctcc
    22201 caagccgccg taactaactc taacccgaac gctggccaaa ttgtgcaccc aagtcgacat
    22261 atctggactt cgtcttcgag tttgaggtaa tgaaaatagt gcacgcaccc ataataggtg
    22321 gagacaatct acattgagcc actaaaatca agaccaatta gccagggcgg cactgccgag
    22381 gtggactgct agactgctga ctgcttgata cttgagtaga gtggggagct tgaacggatc
    22441 tgcggtccaa gtgcttacag tgatcaaggc aatttggtat aatttgctag cttgccgccg
    22501 ctgacaagat tgccccactg cctagagact cagcttggta tgccaagcct ctcataccgt
    22561 acgaccgctc caggaggagt ttaccccaat gacaacgcga ataatgccga atctaaaaaa
    22621 tggtatcaca tcttcaggaa cattttcaag ggtgagacgg ggcatgtgac caggagccac
    22681 tgatgagttt acaacctgtt atgttgcgtg attatcctag acttctgatt gaccgattat
    22741 cttacacccg ccaacctcta catctctaat tgatggttgt acctacgtgt gtcatctgcg
    22801 cagaagggcg ttgcgaggaa agcgagcagc atgagctgta gagtaatcaa ggcgtcaatg
    22861 gatgcgatgt gcactgtgtt tcgagaagca cagaaacttt tagtgttttc tttccctttc
    22921 tattgtggcg aagtaattgc agaatgatga ccgcatgcgg acatccacaa attcgtgtag
    22981 atctgacggc catacccgcc atgcagccac ggaagcgtaa agtgtggctt gccaagtcga
    23041 atgaggtctc agaagttccc accaagtcag gaactcctgc atcaaaagga atgctcctga
    23101 gtcatgcttt ccagatgcac agccccttga gcttatccga agcgttggcg aaaagaaaat
    23161 ggttactggc ttcttgacca agtagatatc tgcagacgcc tattgaaaac aagaagaaac
    23221 tcctgtatcc cgtgggtttc ggagaaagga atattcatca catccttagc caacatagtt
    23281 ctattacaat taggaccatc cacctatcat tcgagccgtc atagaatgca agactacggt
    23341 ctgtacctgg gtaatgagtc ttaccaaatc ctacactctg ctgtaaggcc aatgttccca
    23401 tcacttcaag agcagcatgg attgagaaga tgtgtgcaag catttaaacg cattggtcca
    23461 aaggagaggt catgggtgca accttgacca ccactcgaga ccaggggaac ttgttaattg
    23521 cgttcactgc tttcttcatg tcttttgcgg cttatggctg tgggaaacat gttcgctcat
    23581 cttccatcga tccttctcaa cgtcagctcc ccggctacat tgcatcactg gcatcaggtc
    23641 attatgcaca acggaccatc tgccgactct gggctctgaa tgtgcttggc actctcttag
    23701 gcgtggcgtg gttggcataa aggccggctg aatagattcc tcttgattct catgtttggt
    23761 agttgtttct cggtcgaatt gaccgtggtt ggcggatact catcgaaatt gtctaccgcc
    23821 gccaggggtg tcgtgctgtg ctaaatccca cactttggga tgattacttg cccttatgat
    23881 ggcagtggtt accgcccgtc aaatgaattt tactcgacag tatctgagca agtccaaaac
    23941 gccatagatt tcgcacagca ctgttattca gcaaatagta acgaactctt tggatgcaac
    24001 aaattgatcg tctctacctt gctaactatc aggatagaga ctgatttgcc ttgccccttc
    24061 caaagtagca tatgaagtaa ctataactct agtattagat tagatactga ttatatcaag
    24121 tgcaaggtgc actaatcaac acacaaggtt gcaaggacca tcttgcacga gacaacaata
    24181 tgtgagtggg acacaaatac ggcaaccatc gcgggcaact catcactagt caatcatacg
    24241 taagaaattc aggacatttt acaacagtac ttcagaggtc caagtgtgac cagggctatt
    24301 gcttattaaa ttaatgtggt gctccaggac agtgaagccc cagaacgttc acgactgcca
    24361 aagcagtctt tatcgtcact accaacgata tcaacgtgct ttgtctaatg ggacacagct
    24421 tatcagaggg gtgccacctc ccggaataca tataataagg tttgtcggtc gccagaacgc
    24481 aagggccaat catataggtg aaaggagcat tgtccttttg gaatccacac gtagcagata
    24541 cggctatgta gaaaataaaa cgcaaagcaa caccaagcca cctgaaccag ccataccacc
    24601 cgaggttact ataagctgag gttagttcac aatcgctgat atgacgtgtc attgtcgcgt
    24661 tgaccaaaat gccagagtat cttacgacag gaaatttaga tgtattaaca tcctgtgaca
    24721 gcctgctatg agctgaggtc acaggcgagt taatcgctag cgctagcttc tcaagcttta
    24781 ttgctgatga acagatgttt cgagttgatg gagatgttac catcttgttc ttgtcaggga
    24841 atggtgtatg ttttgaagaa ccaaccaacg atgagtggta tcgagtcact atagttggag
    24901 gcttcatgga aattacagcc cgtactcgga agacgtactt tatactcccg ccgaacctgc
    24961 ttatcctttg gcatgcatgg agtgtggaaa tggtgcaata tacccaactc cgaccatccc
    25021 agcgtgggcc actcgacagt atgttggatg ctgttcctag taagggctcc ttgggttatt
    25081 aatacctggt tgatgctctt caaagttcat acgtgttact tatagcagtg aatgccgtaa
    25141 taccatgact gatttttata tttctctgta aagaacctgc cctctgaccc agcctccatc
    25201 tgtgctattt tggaaagaaa atccctagag tccgcggtgt cctctcagcg ctttcctata
    25261 ctgttcctcg aagatatcat cacttcgtgc tcctacattc tgataaagct tactaagtca
    25321 aaagagagac cacaatgaac atttcaaaaa aaaaaaaaaa aaaaaaaaaa aggtgattgg
    25381 aatcttattg gttcaatgat acgttccaaa gtccctcaat acaagggagc ttcggtaccg
    25441 cagccagact ttggatttca atttgcccaa gtatatcttc ggcttggatg ctattcatta
    25501 aagcactacc agacatggag aaatgcaaaa tctctcgggg tagtgacacg tcttagtact
    25561 cagatacctc tatgtaatat gtgatgtata ctacccggca gccaggaagc tggcacgaga
    25621 caatttccgc attcacgata taagtctctg ataccagcag gattgagccg acaaaatacc
    25681 ctacgtcatc gaaaacagcc ccacgagaag cttgctccaa accgctgtcg ccgatcttag
    25741 cctcaatatt atgatattgt atagcttgag gactcatttc ccaacgcggc gcagcacaat
    25801 cgttggcctg ctatctcgaa gccaaggaga aatctcggtt atttgtagcc aatggattca
    25861 acacgtgtca gtcgatgtca acatagcatg ttgtttcgtt acttcatatg gagcgaatct
    25921 acaacccacg caaaggcaac tcgatctcaa tcactaatgc agcctcccag acaatagcgc
    25981 tccgggcttc ctcctaagtt tctccgtggc acgctccaga ctctctgcgc catgggccat
    26041 cgtccagctg agtcttggtc tgacatctgt cgcccttgct gtggcagcac tcatttttgc
    26101 catatatgcg tccgcaagat acgggcaagg tcgtgccatg gcaggcgctt tcgtggctgt
    26161 atgtgttata ttccctaaac aaatgatctc tagactttca agattgaata tttcggaatc
    26221 atgggccatt tggaccatgg cagttgatgc gccagagatc gcgggactgg caagctctga
    26281 gcggcgagtg cttcgctgca caagtgatta tctggcatat ctctccttca tcactatagt
    26341 catatctggc acactccctt tgtcgtctca ttgacagtca atggaattgg ctatgaatgt
    26401 ggggggcggc cgacgaaaat atgcgaggaa gaagaacgac aacgagggga ctcaagcggt
    26461 tatgccttcg cggcatgcat gattcttgtt cttgtagcgt aagttatccg caattttcga
    26521 aattgatacc gaatctctca tatcttagca tttgtgttgt caaacgctta ataacctggt
    26581 tctaaatagg ggcctgcatt tgttcttcct gacatcctcc cgtgtcggct actgcaaaat
    26641 caggtgactc cagttaccgt acactccagt gatagcctca tcgggcgatt aatcgtgcta
    26701 tgatctatcg atatcaacaa tttctacgta tgccatccga aaggaacagt cggatattga
    26761 tatcccagct ctgagatgcg tatgataaag tggacagtat ccccttgaat tcaggtggca
    26821 ttgacagcct gataaaggct actaaatgag tgcatcaacc aatacctgaa gaggcatgca
    26881 ttgattctca gcaatccacg aggcggctgc cgtgatagga tataggaccc ccttgatagc
    26941 gcactaggtc cgcgaatact tgcagttgta tggcgagctc cacacagctc actgcttatt
    27001 ataaggacga tgtacgtggc aactagcaga caaaaaatac atttatgact tggcgtataa
    27061 gatcaatact gatctgggta ttgctacgga aattaaagac tttagtcgga ttgtgttgac
    27121 catcagcaga ccacgctaag aggagaccat aataatggaa aaaatattca gcgaacaaca
    27181 gttagccaaa aagttcccaa actgggcgtc gactattgtt ggcctgatca tggatctcaa
    27241 aaatagatac aaattattgg cgaaactggt acaatcttcg caatgtgcat gttcatacta
    27301 gtaagtgtgc gtatcatcat ttcgaagaga cacgttaatt cgatacgaag gccaaaatag
    27361 tcaaacccgc atgtgccata ctatcacatg gctggctctt gttaaggcat agcctatatg
    27421 gaagatgctg gaagggcgag aatttactat gacagttcga cagttcacct gacaatagcc
    27481 ttgaagcgaa tccttggctc tcaagttgtt acctgccaat cataaggtaa agggaatgga
    27541 ttttgagctc gaatggcttt ctgattggtc aattttctac agcacacaat gaccaaatta
    27601 ttaaccccac accaagctct tattaccctt cgacctagcc aatcaattag attaagacaa
    27661 taacggttca cgcccggcac ttacggctac ttatcatgca acctatggat actcccgcac
    27721 gaccatttcc aaagccctcg cactcgacat aaggctccac ttcagccagc catgacgacg
    27781 accatagccc aatattttgc ccctcgccaa attcttgctt cttggttccg acgattgggc
    27841 cacagggctt agataggctg ttatgattcg gcctttacca atattccggt acggtattat
    27901 aagtaagtcc cctaactagc cgccacaagc tgggagctcg ttctcaaggg tttgcgcaaa
    27961 cctttctctt gttagaaaca ggacctctat cttcaacata ataactattg agcaacaata
    28021 gcacaatgta ttggcgtgtt ctccccgtgg tcgcccttgc ggcacctacg catgccctga
    28081 tacgaatggg atgttcacag ctagttgttc aacgtctcga tccactagtg acgcccggcc
    28141 aagtgccttc gccccatgta caccaaataa tcggaggagt aagtcaactg ttcatgataa
    28201 acggccccat gactttttgt aacacttgca gaattctcta aatgcgacga tgcacccctc
    28261 aaaccatgac atccctaaga tgtccacctg caccacttgt caagcggcag atgacttctc
    28321 caactactgg accgccgtac tatacttcaa agcgcagaat gggacctaca agcgggtgaa
    28381 tcagaaagga aatgccggat tcgaggggca gaagggtggt atgactgttt actatatgca
    28441 aaaccagttg gccgactacg agcagaagac tcaggttact gcgttcaagc ctgtaagact
    28501 tctttcatac tggttaaaat ttacttacta aaagtttcag ggctttcgaa tgttcgttgg
    28561 agacctcaac gctaggactt tagaggaggc gaagccatac cggcaactca cctacacctg
    28621 cttgcaagac atgagtacca gatacccaga aacaaagtac ttgccgaaca aaccctgccc
    28681 agctggaatc atggtcaacg tccgtttccc aacgtaggta tctttggacg ctgactatag
    28741 agacactcaa gataacatgt ggacttacag ttgctgggat ggcgtaaatc tggattcacc
    28801 gaatcatatg gatcatgtat cgtacccagc aaacggtaca tttgagtcgc aaggaccctg
    28861 cccaacttct catcctgtaa aaattcctca actcatgttc gaggttatct ttgacaccgc
    28921 gccattcaac aacaaggccg actggccgac cgacgggaca cagccgttca tgtggagctt
    28981 tggagacacg taagttgtga catgactctt taccattgaa atccgtctct taggctgaaa
    29041 ctcgaaattt tagcaccgga tacggcacgc atggcgacta tgttttcgga tggaaggatg
    29101 actctctgca gaagatcatg aacgagcctt gctatgtcaa ctgcaagtca atgaagaccc
    29161 aaacgataga ccaaatgaat tcttgtactg tcgaacagac tgcaaaagag gatatggaca
    29221 gttgtgagta ttggccaatc tttctccagt agtgtttata ctaacggtca attcaggggt
    29281 aaaagaaatt ccaggtcagg caatgacgga agagtgacag gcaggctata tgtcacagcg
    29341 atgccttgat gcattgatac attagggtta caagaggtcc ggcgagacac cgtacagtgt
    29401 tcgctatata accccatctt gtcccccttc cttgatgagg gacaagattc ggcctctcta
    29461 tgaattgaac ctcacattgg acttcttatt atacctgacg tcacacttcc cttctgacga
    29521 tataagacta ccacatattc atatactttg aaactgcgct tttaaagtcg cgagaaatat
    29581 gaagactaaa atgtgtgacc tttacaagta tcggtctctt gtcacgtttc agtacaggtg
    29641 gcacggtaca catagtcacg gcagctgtcc atgtaaacta gcattttgat aaagacataa
    29701 gctagaaccg tggcgaataa gaataaacca gtataataca gagtgatatg ctgacaaaag
    29761 atgcgagata ttccgctgca acacggaaca tgttggcgtt gctggttgca gcgaaaatat
    29821 atatgtattt ctttgcattt cttttcttcg tagatgacct ctcgttacaa gtaattgtgt
    29881 gctgacgacc agcagacttt gtgatttcgt aaggtacagg gatacttcta ctctaatgag
    29941 cggcactcgg taaaagtctt cttgacttgc ttgttcgcag tctcaaattt ccatagtaaa
    30001 tcatgttaca cttggaatct caacgccagg cagatctttt gcccataccc ggatcttctc
    30061 aaaatttctg caaacatgcg gtgcgcggtc ccactcacgt gtctccgcca cgccgttcac
    30121 atagcgaaat gagaatggcg ttacatcgct gttacacatg atggacctgc gcaacgtctc
    30181 tatgcagtgc tcgagatgag gaacatgtag aagaggatct ttcgatgggt cataatactc
    30241 tggatataga ctcatacgca gcaagttcta aacatgttag acaaaagtag aaagagaatg
    30301 tggtagtcta ctaacgacac agtgtagctg gtggaacaca taaacagacc accattctgg
    30361 ctgatcgtca ccttcatttg gtgtgatgcc gtcgtgaaag ccgtgactga ccatctctgg
    30421 ggtgacatcc acaacctctg agacacatgt taaaaaatag aattaagcgc ttagttggac
    30481 tcaacttact ttggtatagg tcattccaat tatcgtcaag ttgctgagat ggatttccgt
    30541 cggccatata cttcattctg tcatctttaa agcctgagct aaaggtaacc agttcatatt
    30601 caaggatctc gttcgcgggt gcttattaca atacaaggtc atttctagag tcgaggcctg
    30661 aagtcaagtt ggacttacag tagactggtg tgggtaaaac ccagttgcag gaggcattgg
    30721 gatatataag tatgtaggaa agaagacagg cgagtgagat ccatcctact cctgcgacaa
    30781 ccgcagtcat gtgcaaattt cgcctagctc tatacagctc gccggatgtg cgggaaagtt
    30841 ccatgtcata atcaggctca gaagttgaga gtaacatctc tcttgcccca tcagactctt
    30901 gctcctcata ctttggcatt gtgggagagc tattggtttc ctccatgatc agtacccgga
    30961 caggttgtcc cacatgcggc gaaagaaaaa gagctggata aaagacagac ctcactggat
    31021 acttctcaac aatgatcgtg ggatattgat gcttatgtga caggataaag tctctatgct
    31081 aagcgaagaa agccgtgagc ggagacgatc tttccaagct tggactatga tgatgtcgct
    31141 agttaggcgg tgcgcatctc gggacaaccg cgtataatcc ttcatggcat ggtagggtat
    31201 atcatcatgc gccttggatg ttcgagggtg ttgtggagcc tgcatatggt atgcagatgt
    31261 ctcattgtat ctaggtactt ggatacttgg gaacgtattg tgggacgtta tgacgtttgt
    31321 atgatccact atggcgaatc cggtaggggt aagcacgggg acaagggttt cgtttttgta
    31381 cacagtgcac gtgggcagcg cttgttcgct aaactatcag ggccatgcat gtatgcaaaa
    31441 gacggatgtc gagggttcgg agaagtggta tagagccatt cgatttggga gacggaaatg
    31501 agaatcttct ttagcaggtt tggtagactt gagctctccc cacgtcattt ctgccgaacc
    31561 gcaagccttc acacagttat gcctttctgg cgtttccgtt ctgaattatc cataatcttg
    31621 ggcaacttcc gctttgcctc tcagcgtaga ctactggacg ccgccatgtt cgttcactta
    31681 acagtttgtt gtttcataag tgctgcagtc ctggtatggc gtttttggag gttgagaaat
    31741 gtacccggtc cgctgttggc ctcccttaca gatttctggc gatttagcgt tcattggcgc
    31801 ggtcgcgtgt tccctacgct ttcagaattg cacgacaagt atggcccagt cgtaaggaca
    31861 gggcccaata ccgtgagcat aagtgatccg ggtcttttga gactagtata cacgagtcgc
    31921 ggagagttca agaaagtggg tttagcctag atgcatgcag catggtgtgc taattgaact
    31981 gtaggccgat acctacggcc cgatgagagt atgtgttgac ggggcgtcca ttggcagtat
    32041 catcgacatg caagatgaac aacagaacag ggcaatcaag agggcagtcg gcggggcttt
    32101 cctagcgcga aacgtgcttg actatgaacc agctctagac ttgacagcgg acgcattgat
    32161 tgaaagaatc cagaaactcc cttccttcaa tctatacgac atgttgcaat ctttccagct
    32221 tgactttctg ttcaagatcg cattcagcga aagccctgga catctaaagc atggcgatga
    32281 cgtcctagga ctggctaagg tgggaaacaa aagagtaaag cactggttca cctggcagcc
    32341 cgttccacgc ctcgagcatg ccatctttca cagtcggatt tggaccagat gtttcgttcg
    32401 accttcaaag tggattccta tggggaacgc aagacttgaa gcccgtctat cgtctccaaa
    32461 gaactcccct tcgaaaaatg atttgctaca gaaatacata gatgcaagca ggagacactc
    32521 ggatattatc agaccagaaa ccgtgtctag tttggtcaac tcgactatct ccgccggagc
    32581 cgacacgaca gcgggcacca tgacaacaat cttgtatttt ctgctcagga atcctgagtc
    32641 gctaaatcgt ctgctccaag agctccaagg agcaagatta tcctcaccac cccgctattc
    32701 tgaggtcagc aatctaccat atctagatgc agtcatcaag gaggcactca gactacaccc
    32761 acctctgtcc gttcccctgg aacgtattgt acctgaggag ggctgcgtac tttccgggat
    32821 ctttcttccg cccggaactg tggtaggatg ccttgggaaa cttgttcata tggatcagcg
    32881 atactttggg cattcacctg accagttccg cccagatcgc tggatcaagg ctgatggcgc
    32941 atcgcgtcag gctatggatc gaggatttct atcgtggggt tctgggaaca gggtttgtct
    33001 gggtcgctac atcgctgagc tggagatcaa aaaggttata ccattacttt tactgggctt
    33061 taatgtgagt tcttggtact tgccgatcag gaatgagttc taacaattcc agatgagtat
    33121 ggttcattcc ggtacaaccc tccccctgat ggagggagtc gtcgaatttg atgcgaatcc
    33181 aattttcgtt cattttaaga agattgaggt aacgtagaga tttgaggcga atgtaagtat
    33241 aataaaactc ctggataaaa gtcaaacttg tctcaaatcc aattgttctg ctggacgtgc
    33301 aattcaagac cccaatgtct gcatttctct gaagttggga ctacgagcgt aaaaggtaat
    33361 ggtatcttcg gaattatgcc atactcaatc cattcggaat aagcgtaacc ctatacatct
    33421 aattgtagtt ccattacaga caacgcgctg gccgccggcg ttgtaacctt gactagtttc
    33481 aaacttgggt ctgcttcata aaacaacgat ttccaagcgt caagatcccg ctcacttgaa
    33541 ttaagtaatg tcatcatagc cacgtctagc agcctgcggt aaaatggtaa gccagctgtt
    33601 gattatttct caccctcaca taccttgatt ttctttcaca tatgtgactt tgacttccag
    33661 gaggttgcat gaccccttcc atcacgacaa tcctcgaacc gggcttcatg gcggccaccg
    33721 tattttgcaa aatcttgcgg gcaaatttat ctggatagtc gtgcaggatc catctcaaca
    33781 aaaacacgtc tgcagaagac ggctgagtag tgaagaaatt gtgctcccgg aagctgatac
    33841 ggccagacag cgattcaggg atactgttgc catcaaaagc ggtcttgaga tcctgtacga
    33901 tgaagttgag ttttgtatgc gctttggcaa gggcaaccga aacgtgccct ccgcccccgc
    33961 caatgtcggc caccatgctt ccttctggaa gactggccca atcgaagccc tgaacgaggt
    34021 gttgcaggct gaacgactcg ccctgagtca tacctgccat ggccatgcga aatctcgcag
    34081 ctcgccaagg ctctgcgttg aaaaattcga acttgggcaa cgttgtgttg tacgccaagt
    34141 tcaaagccgt ttcattcctc tcctgcgtac ctggccactt tctagtcgtt tcagacagac
    34201 aggatgccgc gcggaacgat tcatcagtat aatagcttac tgtggcgtgg atatgctgct
    34261 ctagaagtag cctggagcag gcgttgtgag ccacaaaacc aagccgcggc tcacagaaga
    34321 tgtgatatac caccaagatc cgaaacattc gtgagatctg gagggtgggg agccctgtgg
    34381 ctgcagctaa ctctgaaaat gcaatactgg aaccgtctga tggtacatag gatgccaaat
    34441 caaaatgggc ggcgaattga agtgctgcct cgacccggtg agactgtgct gtggccataa
    34501 gatgttcata cggtccggca gcaagataca gcagcttatc gcacgcttcc cgtagttctg
    34561 tccgttcagt gccttgaatg ttctgctggg tctttggcga cgctggcggt gagggaggcg
    34621 taccaacaga cgcccccgac gactcaagct gcctggcgca cctgctgatg gtctcggcca
    34681 aggagactat agtatcaaga tcaggcctga gaataggagg ttgtgccatc ggtcctttga
    34741 tctgtataag ggagttgaga taatactgta gctctaatat ctgatggaga caagttaagc
    34801 agaaaccaaa tcttgagcct tatcacaaag aaccccatca gtgaatctca attttcgctt
    34861 atataaccat gcctgactat gattggagtg cattcaccgt tatggaggtg tgccagaaat
    34921 gcaattattg cagtttggtc tcaaataacc gtaatttgtt gctggcagag tccatttgat
    34981 tgccctctat tcccatgacc gttggtttac caatcgattc gtatgtctat gtcatgaagg
    35041 tcaagatcga cagcttcgtc tacgtaccca catacttgga gactgtggga ataaagtttt
    35101 cacactgtaa gatctctata ggaccaactg tacagtgggg gacgttgggc ccgcgtcgtc
    35161 aacaaagatt ttggtcgcga gcggcgattg gcttgttacg cggcgtcggg atcggatcgc
    35221 taagaaagat cctccaatcc acggtaaact accaggctac tccggaagta cccagccaga
    35281 ttgaatgtac tgcggtattc ggggggcctt gtccagtacc tgttcggctg ttccacttct
    35341 cgccgtcccc tggttgtcag acctagcaac cgaactacat tattactatt atagcctagc
    35401 ttggatgaca agaacaaaca gagccccaca aaaggcttga tttcaccacg aaggattgta
    35461 atgctggtta tagtgttcat gctgctaact tttaattgta caccgttccc aagttcctcg
    35521 cgccggtcaa tttcaagcta gcatatatcc atgcactgat aatgcgactt ccgtgtaaga
    35581 tgcactcgta atattgggca ggattgtcta cctccgggct ggggctgtca ttgtgccctt
    35641 cccgaggtat acacctcagg gtgctatgca ggagcccacc tgtccaacac agtcttaatc
    35701 tctcggatga ctttctggca acccttacaa agccccccga agccccacat acaagttaca
    35761 tgcaagttaa tgctaatggt gaaatgaagg cggagtagtg tttcccaatg gctggacata
    35821 atgaagccgc tcgcttgcat tctgcctaca cattttgact gcacgttatt gctggacagt
    35881 atgagtagag tggaggaggt cagtccgcgt acacttactc gggcagtgcc taccgcttat
    35941 ggaaagtacg cactcattcc cagtacgtaa caactatgtc aagccatggt tctcggacct
    36001 tattgtatcg cgagtcccca gtggttaaaa gttccggtat gaaaccagtc ttaatctgta
    36061 aggccgtagt gtaccaccga gttttaatac tcacccgttt ttgtaaatga attgaggtca
    36121 tctgcaaagt ctagctatca tcattctctc ctgatgccga atataacgct ttatcagatt
    36181 gctgccattc ccgccataca cgatcgagga ctctatgtag tattgttatt atgatgaaca
    36241 tattataacc caaatggcgc cagtgacaat aagcacaata cctgcccagc tatacaacga
    36301 aggtgcatga tagaaaacag accaatcata caccaaggca aacaagagtt gtgtatacat
    36361 catgcccact gcacggttga caccgacctt ttttggcgga ccattcggct tgttctcgtc
    36421 tggagctggt gggtaagagt atccagtccc tcccgtacct ttcaatcccg cgccgtatga
    36481 aagaccttcg gtgaggagga gctggaatag aaaaccacat cccgtgacaa caaacagcag
    36541 tatccattgc agtggcgtgg cgggcaaggt gaagggaacg ccgggtaata gaagcaggcc
    36601 aagcccgcag aacacaatgg atgctagaga ggaataattc atgctgatta gcgggtgtac
    36661 tcgaggcccg atcatccgaa tggtcaccat accgcccgct tggcccacca cgcccaataa
    36721 ggcagcgatg atacccagca tccgagcatg gtttaagatg ggccgggttt ccactttatg
    36781 aactttcagc actccagctc tgtcatactg ggcatctgct cggtgacgcc atatatcctc
    36841 atccgaggag ttcatggcaa ccagcacaac gcccaggaag ctgataacac atgctagctg
    36901 ctgcattaat gagaaagcct catcccgaaa gatgttattg atggcgtagc aggtgacgat
    36961 gggtgccaag aacgtgagca cagtggcttc ggccaatggc aagtacaaga gactgaaata
    37021 aatcccggaa actgcgataa agccggcagt tccacgaatg attaagatgc ctcgaagttg
    37081 atgcgtgccg aacgggtggt cgggcacgga tcgcatcaag taaccgtagg ctacaatgca
    37141 taccgccgtc atgacatggc gaagaaagag gatcggcatg gcgtgaattg gatgcattct
    37201 gtcggtctct agcatgcgta cggccagatc catgctggca gcgaagaaca tgctcagaaa
    37261 cactagtagc acccccttgt tctgagccca ggtttcctga agccagagtc gccatgtcgc
    37321 cgggtggtcg agataattca actccatcga gctgatcgga agatcaccat attcactcat
    37381 gctgtcctct tcttcaacgg gggataacgg ttgacgttct ttgtcgtcac tctgggctgg
    37441 tgtagtggaa tactccagct ccgtcaaatt ggtaattgca tgtggagcca tgcctggact
    37501 tccgaaggta gtggagattg tgagattgat tatgcgggag ttcagtgcgt ctcgagagtt
    37561 gaatagagga gtagaactag aaggtagaaa aaggggaagg gaaaagaaaa agaaacaaag
    37621 agaaaaaccg aaacgaagat ctagcgtcgt attatctcca caagcataaa tggtcggtgg
    37681 agactactaa gtctggccca ggtttttgca tccaatgata tagccgatca cgtattcctc
    37741 ttgtgaattg gccctgtgcg ctctgctatc gtgagggggg ggggtttagg ggatgtgcat
    37801 tggacggtga aagtttgcta ctttccaagg agtgaagccg ttacctggag ccattgtctc
    37861 atttagccac tggactgggc gggacgtctt tccttggctg tattcagaat attcctctaa
    37921 aggccctaca gtgatgaaac gaatggacac gtacatgact atatgcggtt atgtacaata
    37981 aattctcaat tgtttttact aacgccacct tccaccaaat cttgacaatc gaaaacgacg
    38041 tacggcagga taaccgctag atagattcag cactgcagaa attgaactgg aaggtctgtt
    38101 ctgtacagtt cctgaagttc ggacgggtgg cttttgagac cttctatcaa gaagttgaca
    38161 caatggttcg tatggctgaa gttaccagca accacatcca gcctatcacc cctatgctgg
    38221 gcgtggatga tacgcttcag cgtaaacgcg caatgcgtca gatgctcgaa cttggttccc
    38281 cagtacatga ctccatctaa atgtttgaaa tgctctgggt cgatgagctt gtcggtcggt
    38341 tttccgcctt catcgtacca atacgtaaga ttttccgtcc gcacaagttc ggcgaattcc
    38401 gcggaaccat ccttagggca gtctttgtgt agccatgatg ccatgagggg atcaaaaaca
    38461 caaccgaggg attcagcctc ggagctcgat gacccgcatg tcagtggcgt gtaggaaggc
    38521 tggtaatgat tcgcctcgtg cagtgtattc acttccacct gcttgaaggc atctgtgagc
    38581 gacttggctt gagacctaag tctcaagtca cagaattccg tatgttcaat gtgtagattg
    38641 tgttggagca aggcattgga tgccttggta gctccataca atgagatagc ccagatggct
    38701 agtgctagaa atccagtcgt cacgtagaat gccctcgatc ttctcttctc agtaggtggc
    38761 gaatgtgtgt tttctataga tgacaggtct gggtcgtctt cgtggatcgt tgagtactta
    38821 gttgatgatt ggagagacat tgtgagaggt tgtgttcatc aagatattcc taagaaaggc
    38881 gtttgttggt gatgggtgtc tcaccaaagc aacacctcgt tttgtcagat tcgaaggaga
    38941 ctgagtgaag ggttctcgag catcgatcaa ggcctggtaa aggtaggcag tcgacctgac
    39001 catttctcat ggtggctaat tccgggggga tccaaatcgc actggcgaca tgctgcctgg
    39061 gtggagcttg gaggggggct ggggatcggc attcccatgc ccgtgctgtt ggttccaaac
    39121 tatagacgag tggagtgcga tttggaagtc aaagtcttct tcgtgtagtt gttcaactcg
    39181 atttatcatc gttatacgca tcacactgca tgcacccctg ccgcatcttg gacggtcagc
    39241 cggacagaat agatttccac atatcttgaa agtgctcttc aacgtagcga catctctgtg
    39301 taccctccga agtacatcga atacctctga caagaagcta ccttgtccat tggcagccat
    39361 agcaggcaac gtagcaggaa tatgatccag tcatattctg atcatcgtat cggcattatg
    39421 cataccggaa ctggcaactc cataactcat gaagtggcgc taacgtaagg caagtattca
    39481 gttcaccgta tacggcgcgc gcagaaggaa gttcaagtcc tctatgctat aggctgtgtt
    39541 caacttatat caaagccact ttgcacccct gtggtgaaaa tgcaggcttg gcatgcatgt
    39601 ctagcgtctg caaattgcaa tgccgtttcc tgcaggggcc ttttttatag ccaagctcaa
    39661 ataagcaatt tgccccgctc gggctgatcc gtagccacct agatgcatta gcttaccttt
    39721 acactaacaa ttgcataaag tcttcgcaag catatttgca tttatcaagt tgcatgcatt
    39781 tctccttgtg ctgcttacgg ccatacctac cactctgtga tgatgcatca gacaactaca
    39841 atttttggtc acaatttgcg ttctacctag cgcattgact cgtaactata cgactcagaa
    39901 ctctaatttt tccatcagaa ttctgaaatt attgaccacc accggccatc atgggttcct
    39961 taggtgacca tcaccgtaag gctttcgata aatctagcga cgtcccagcc gatatgccaa
    40021 tcatcaacta tgcaaagctg ctggatagta gccgtggcaa gcggaaggat gagtttgaaa
    40081 agttggataa gagtttaagg acgtatgggt tcttctatct ctcagatcac agcatctccc
    40141 aggatcttgt ggacgaagcc ttcagatggg tgagtatgcc gatccgcata tgcgcctcaa
    40201 ctaacagact ctcaagtcga agcgattttt tgatctccca gtcgagatca aggagaaagt
    40261 ggcgcaccct gctagtggag ccattgaaga tcaccgcggc tgggcccagg acgggcttgg
    40321 acacgtcagt cagctagtct tcgacgcaga tcaggtgaaa caattgcgtg tcacctctcc
    40381 agagtgcaag gagactctcg agatggggaa cccgcaccct aatagtttca gcccacccaa
    40441 ccgtacccta ccagacgatg acctccccgg gttcaacagt tttgtagaac agtggtggga
    40501 cgagtgcacc cgccttgagc gatcacttct acacatcctt gggcaggttc ttcagctgga
    40561 agatgacact ctgctctgcc agctccagtc caaggatgtc tgtcacatca gctgggcgtt
    40621 ctatccctct atgccgattg cgccgctgac aaacaatatg cagaggcgct tgaatgctca
    40681 caccgacttt ggtagcctta ctctgctctt tcaagatatg gtgggtggcc tggaggtaca
    40741 tgatggtaat gatttcaagc ccgttgtccc aaaacgagga acagtcgtct gtaatgtcgg
    40801 cgacatgctc gaaaggcaaa cgaatggtcg gtggaagagc gccctgcacc aggttgcggc
    40861 tcctaaggag gtcatgatac agaagagctt cgagccgaat aaatccgtgg ttgatagata
    40921 ttctatcatc tattttgggc ttgcagatcc ggaagctatg atagaaagtt ttccgggctg
    40981 cgaggagtct ggaaagtgga agcctaccat ggtcggagat tgggacgaga gaatgacttc
    41041 ggctcagtgg ctccagaagc ggctagcatt agagtattga actatatcat gctgtaaatg
    41101 gcaaaagtct agcggccaaa taaaaatagc tttgttatga actcatatac acggaacgca
    41161 gttattttgg tgatacgtca gattgctgcg agttgaagtc gaagaccaag acgttgccaa
    41221 tgttggaaac actgactctt ccactatggg ctaaaaaagg aaacgaaaat tggcgaagag
    41281 cttttgtagt tgtcactgcg agcgatatca accaatcgtg tcattcatag ccattagagc
    41341 agaaatactc ttccaaacag agaagctgag tatattatga tttcacgatg tactagaaga
    41401 aaacgtaaat gctgtaagtc ataatccgtc gttatcctgc tctcttcttt gtctcgtgtg
    41461 tgaatagctt cgtttggtgt tctcgtctag gagaaaaacg cgacacagaa ttgctcctat
    41521 acacgaaaac ccagcaagga cgctcatcat gttaccatat ccaacaagga gcagaaagtc
    41581 accagccagt agagatccca gtgtcatacc aaagctatat gtcatcagtg tgagaccata
    41641 taatgaggca gaagctcctt tcgctccaaa aagagtagga ttggcttcat gatatctttc
    41701 cacaattctt ccggcctcga caaagctcac ggtgctcact atacccatgg ctcctcctac
    41761 cattacttgc aacacgcaat agaaactagc ctgcggtgct aacggctcag gtctaactga
    41821 gtcgaacaat aaaagcggca gaactaggaa cgaatagccc ataaccccga caacctttgg
    41881 cccatggcgg tccactagtc ggccacctat cagccctgtg agcagccttg ccaacccgag
    41941 caggagaaac acgacacctg cttttgttga gtcgaaaccg aagagccggt gtgtttcaag
    42001 tgggaccgca gcgtcagatg taccaagcaa ggcggcttgc acagtgcaaa caactacagc
    42061 caccacaagg gatgaattcc tcagacaaag aagaattgga actcgagttg ttagccagct
    42121 cctaggaccc cgaagcacaa atgtcatgtc tatcggcgag tgtgccacag ctaaacagtt
    42181 ggtgccttga tgatcattta gacctgatgc ttgattgttg ggtgactccg tggggaataa
    42241 atggagatga ttggattcag tatcattctg aaccaaattt gatgaggtga ccgaaccctc
    42301 gaagcctttt tcttctggaa taactagtac catggcgagt gcaatgacga gcaccaagag
    42361 agtcaccacg cagaggccag cctgtcccat atttgcatgg attaggccac cgaacggcgg
    42421 tgctagcaac ataccgacat cgttggcgct tataacctga tagggtcaga gttgtgtcag
    42481 ctgccaacaa taatgcttct tctcaaaaga agtatgtgcg gaactcacaa ttcccattat
    42541 agtgccaatc ttgtgcggct cgctaatatc aaaacacaaa gccattccgg caacccatat
    42601 gagtgatgaa gaggcgccct ggatcccctt tgctaccagc aggccaggaa tggacgttgt
    42661 ttgatagaaa ccgacggtgg cctgtccgat atgtatatgt cagcttcaac catactagga
    42721 tataagagct tgaggaaaag gagtgcaaac aatcgtgtaa acaagaagtc cgatgaacag
    42781 tgattttttt cttgtgctca atctgtcgca gatgaggcca gcagccggga atccggccat
    42841 agacgtcgct gcatgggtca agataaccag tgatgacaat ggttgtaggt cttttttcaa
    42901 agcccccgca tgcttaagca tcgacggtag gaccgtgacc atgccgccat aggcaaaagc
    42961 atcacctagt agagctgtgg ctactatacc ggtggtaatc atgtggctgg atgtctgtga
    43021 ccgaccaggc aaagcttgca gcgtaccaga gagaagcatg ttagaagcgt agaataagat
    43081 gatttactgg tagagacaac gaaatcgatt cagcttggca aggtcgagca gctcattaaa
    43141 ccaatctcgt tgtgcagttg atgtaactct tggacctgcg cttgatactt ttgatttaaa
    43201 cagtgttgct ttaaaacggc gatgcatgat aactgatata catatataac gtattactga
    43261 tacttaaata atacttgatt ctctcatgtc agcccgcatg gatgccgtgc cgcttgtggg
    43321 gctttgccaa gatatgcagg aggtcccacg ttagccacca gccgaacgtg gtggaacagg
    43381 cgtgctgcaa gggggcaaca agcgccaaac tcaagaagaa ggaaatgtac tgtactccgt
    43441 agagctactt catagctatt ccctggcatc tgtcgggtcc ctggcccggt caatgagctc
    43501 atggtgcctt ttcaacatcg actaaccaat gacaactcaa gatcccacac tagtatttag
    43561 ccaataacaa ccatcaacca aacgtccgta cttgtggagt caacgatcag cgcatcggga
    43621 tgcttgattg gagaggcata cgagttccaa agtactatct gcccttccta cgtcgcatga
    43681 ctgcactaca atgaatccta atgacatttt gttccccgcg ttatccgaga atatggtgct
    43741 ttgtgcccaa caacccctgg cttttggttc gaaagaaccc tgattcggcg ggtccctgga
    43801 gatgtaagaa gcgctacaac cagagacttc actgcagcat cgagaatgtg tctctatgga
    43861 gtccacatgc acgcatgtaa gcaagcttcg tgtatcttct aattccgtgc tctagttgat
    43921 actgggccct gccctctttt ccctctttat tctcggagta tgactgttgt attccggttg
    43981 tgtcaaaagg tgcacgcatt ttggttcctg ctccgtgtac ttgcatactt ctcgctacac
    44041 actctgaagg ccagccccct tccccattct cgccttcctc tgttgtgctc ccctttagtg
    44101 ctttcatctg gaaaatggca gccaatgacg aggtagtaat gaacgatctg attgatccca
    44161 cgaccaaagc tagccgtagc atgtcgagtg aaggggagcg actcatgtcg caggacgaag
    44221 agacatttat ggaagatgta ggtagtcgtg gcccaaattg taggcttaag aatgctaatg
    44281 ctctgcagga ccatatcgca agcaggttca atcgaagtaa cagcctcaag aggagtttga
    44341 ggtattccct cttcgccaac agtttgcttc tttttattgt catgatggga acggtcgtct
    44401 gggtcactga cggctggcct ttcacgtgga atatgtcttt acgaagaaac aacccgtact
    44461 gtacgtctct ccagatcctt aaggtcagac tcgtgactga caaacaaacg ctaagctccc
    44521 tggctcgacg aatggaaatt cgatttccat gatgatgaaa tcaatggtac aatgtgggat
    44581 cttgactcta tattccgtca gctacctggt aacccagaag gtgatgcgga atgggaaaga
    44641 gtcacagcct tgagcttgat cacattcaaa gctgagcaac tgaagaagat gggacgtaat
    44701 ccacgcgagg ctgccaaagt ccctccggag tggggtcacg gagatgacga atacgtcgcg
    44761 tccctagatg tacagcatct tctacactgt ctttggagat tgcgtgctta catctttttt
    44821 ccttactact ttgaaccaga cttgggccct ggaagcaata caatgaacat gccatggcag
    44881 cacaaggccc attgtctgca ttgcctcgac gttattttgc aagatctccg atgcaggcca
    44941 aatgtcgtgg tcaacacttg ggagttcatc gacggagcgc agcggccgtt tgtcgacgtg
    45001 cggaacaagg tgcagtgtgt taaccataat gccatcctag actggcaaaa gaagaagact
    45061 tatctgtcta tggaggacta tcaagcatta aggtcacgcc cagatagtgt atttcagatc
    45121 aaacctgttg gtgttgatcc acagcttgat aatttagaga aagtgtggag tgaatagaat
    45181 tctcgatgtt gatttgtatt tgtttcttac tatgcaaagc attccccgcc aacgcaattc
    45241 tttaatggaa aagggaaggg agtatttgta aattgggtaa cctgtttttt ttttcttgtt
    45301 acttttagcc tctgagctac tcaatctggt acctgaacag gatctgattg gcttgagaca
    45361 gcgagaactt ttagctcaag ttgtgggaca acttgtgcgg acataaaacc ccgccgtatc
    45421 tgcctggttt ccaccccgca tttgttttca aacaccagtc ttcttatttt tttttgttca
    45481 gcaaggtcaa ctccaacgat ccatcaaact aattctcgcc ggtccaagtt atctatgcaa
    45541 tatgtctact cattcataca agtacaaggc ctttgtcgag cgcggcattg gtaagattac
    45601 aaccagatat ttgaagaact atctgacgac aggcagatgc tctgaatgcg aacaatatgg
    45661 aagcattcct aaacccgtcg ggattttctg ctcatttcat aaaatacctc ttgcctcagt
    45721 caatgaactg gcccccacag acacgggaag agtggtatga agatctcaaa tcgggatttg
    45781 ttggtcagaa ctatgtcggt gagttgtaac atgacccaag aacgtttcct gacttaacca
    45841 agatcatcca gagtggaaag tcacaattca atcctactgg gaggacactc gggatagatc
    45901 ggcgatcatc tggtgtacag agcgtggtac ttttgtcggg gataggaact acgagatgga
    45961 ctatgtgatg cgatataaat ttgacgaaga agggaaatta ttgaaacttt gggagcttac
    46021 cgactcccac ttacagaaga gtctagagaa caagcaccag gaaaagggcg acgctgacaa
    46081 cgacgaagcc tccttagaat aagcctaatt ttggccagat gttccagtat ctcaagagat
    46141 aatgcggtgt tgctaaacca gcatagaatt tatgatttct ctcatttcta cttgctttgt
    46201 tcatgggatt ttgtcaagca catttttaga ccaatacggt catcagactg ggacttatac
    46261 attgaactat aattctaaat gccgcggaaa caggcccact tctaagaacc atctctccag
    46321 attcagcgca cactcattcc catataaagc tctgataatt tgccagacct gaagttctgg
    46381 ttggccatat agcctagcgc tatccttgaa agatctcggc ccaagataat cggggcttgg
    46441 gtcgttccag tacaaactgc ctccgtctgc atttccatcg aagaatacac gacgagcgac
    46501 ataaacttct atcagagtag gacttgaagc tacatttgag gctttccgta ttttcttaat
    46561 aaggtcctga cttttagaat aaattttgcg ttcagcccgg tcgtcaacac tgataattaa
    46621 cggccgggca gtggagcctg atcgtctagt gtcagaagtt gtccgtaaat gtcgcaatgc
    46681 cggtcggatg gcttcataaa cataaaacag aaaccccaga gatttgaagg tctgtggctt
    46741 ttctttttcg gggaccagcg agtagaatgc ggcccatgat tcaccttcca tttggcacac
    46801 agatgcgagg cattcgttaa tgtccggtac cgtgttgtgc atgagcgaag attgaatcgt
    46861 acttcccaca ctagccgttc ctggtgccac gagtatttca taactgccag agcccacacc
    46921 tctttcgtct atctcgtggc gtacagcatt tccgaaaacg accgccatct gctcacagcg
    46981 caactcgagt gcctgcaacc agtctagggc ctcagccgag gaacactgcc cagccacaaa
    47041 gctgtcgtgc acgatttggt aataatgcca gctcggtaaa tctaggacga tttgaaaaga
    47101 gactttcttg gagactgcat cgcgcgccaa catctgcgcg gctatgtcag caatcaccga
    47161 cgctgaacga gcaatgacct ccatttcata taacgtgggc ctagggtaat agagtttgga
    47221 tatatccaga gatcctttgt ccataataga gcttctcaag atcttctcag agaaaagaca
    47281 cattccagag atgatcgtga tgctgtcgta ggtcgccctt ccaaactggt caacaagaac
    47341 actgtcggca ttgaaccctg ggcacgagat atgtaacatt tgcgcagagt tatcgcgcac
    47401 cttcgatacc cccatagctt gataagggaa gtggaagatc attttgtgga aggaggtgac
    47461 tccttctcga tccctcgtca cgccgggata aggtgagccg ctaatgatgg cgtcttctga
    47521 gagttcgaca aacggccctt catgaagatg ttttgcccca ctcagaaaat ctcgaaccct
    47581 ggaggcagtc ttgcgacctt ttgataatgc atgctgatat tttttcctat ccgagttgct
    47641 tgagtgatct tgcgagatac ggtcaacagc cagatcgact gcactaacga ctccgagcag
    47701 tctgcggcga tgtgcaatcc cttgcgtaac ctggtcctca aggaggtcta tgaaccgaac
    47761 cgagcgtggt gagcagtccg tgtggatgtc tgcaacgtac atcctgctga gtgccttcgt
    47821 ttgtctcgtt ggaatggcta gttcgttgag catgtactat agaaattccc tttgcatgaa
    47881 gtagtggttt agtctcttga tagtgtgtct attggcccga gaaagtgata gactgctact
    47941 atgaatctga acatgcgatt ccttcaaccc tcacagagtc aggcagactg gacaaacagg
    48001 ctgaacgtac cttccacttg catatcctaa tatcggtcgt cgaactcatt tcgaggcgat
    48061 gcacatgggc cgcatgcaat tattcacacc tcctcagcat ctcgtgactt ccttgacagc
    48121 cccagcaaag ctgtattaga tcctgcgtgt tctagtcgat gggcaatgat tatcaatcga
    48181 tacaaccgac gcttgtcaac atgggacaac tagtgccaga agcggaaccc aagatgcgcc
    48241 ggagtactcg tcgatggatg gatgtatcta catgtgtagg tacatgcttg acatagtgga
    48301 ggtaattagt ttagctctag catggtcttg gggtgggtcg cgcatcgacc cctgatttta
    48361 cactagtcca aaagttcacg cttatacgat tgctacatat acgattggca catgtatggt
    48421 gcacggatat acataacatg atatacatta tatgattgaa tacctgccgg atggggttca
    48481 gtcatatatt gcgtggacat tgcagccacg aatcacagtc aaagggatcg agaaccctga
    48541 gatagcgatt cggactggac ccactgatca tcagcaggat tggtatcggt tgtgtgacac
    48601 ttggacatgg tgtaataaag cttacaatgc gtctccgtaa attgatggtc cgttacacca
    48661 cgttggcgat ttctttccgc tcggctggag ggacatttcc aattggtctg gtgtgaagag
    48721 tgcagaaacg aggtgcatgt aaagggttgg atttgtttag cacaacgaat ggaaatacct
    48781 tgtgacgagg attgatacta agtccccgta tctggtccga gttaccgaag cgtccagcag
    48841 aagtacttcc agggctttgt catgggcggt tcgtgtgtca atgagagcat ggagaaggtc
    48901 ggatggagct cctcctggat caaatcagtc gtggccacca gggggcttgg tggaatgtct
    48961 cataccgccg cctagactat aagtagggag taagatcata gtatttgaaa tccgtattgc
    49021 aatatctcag ctagcatttt cagccctttg gacatccgag aagtctttga taattagtat
    49081 ctcgtttcac catcagcctg aaaagaaaac tttatccaat tttacacatc aatctcgaac
    49141 agtcacaatg aagatcagcg ctatccttct ttccattctg gccactatgg cgttggcact
    49201 tcccactggt aagacgcacc aataaagctc atgaagaccg aaccgactga aacatgatca
    49261 gagaacgcaa acgatgtctc tgacgctgct gtcgcccccg tcaaggaaga aggtacctcg
    49321 ggcatcttag gcacgaacat cggactcggc ctttgccgcc gactctgcta aagcagataa
    49381 agaagtctgg attgccatcc ttctttccat gctgggaaga cagtttgaag atgccatatc
    49441 aaatgacaca cgcatagcgt caagctacat tttgggtatt tgccgggcct ccgatggtat
    49501 tcacccagtt tgtcatcagc ttaccagttc gcgacaaacg tcaatgtatg tatgctagac
    49561 aaatcgttcc ctcacgagaa gggccttttg atctatcgga ggaattagcc tgtgtcaacg
    49621 ttccgctcac ttttcttttt caatgatatt ttcaggcgtg aaggtacttt taggtgaatt
    49681 ggggtcagcg gagaaacccg tatgaagacg cgatcagctc gcacatagca taaaacacaa
    49741 tatcacactc gtttaaccag ctttctagac tatatagatg tcaatcgttg caataggatc
    49801 gaacttttgg gtgggtaaca tcattaattt tctactagcc atacccaaat gaccggacat
    49861 aggagctatc atgggtgtgg ctttgtcacc tatctcacca atcttggtgt catttaaact
    49921 gaatttttta ttaccagccc accaagtaga tttacgataa gctcactcta ttcggcagat
    49981 actgaaaaaa tcacgtgtac ggtgaggaat tgatacgtgc atacaagggt ggactagaat
    50041 agcttattgt agataagaat agagataagc cacttgaggc caattctgct cccccgcaaa
    50101 attggtaagg gcagctttct acacatcact tttatgaccc tatgatccac gtatcaggat
    50161 tagagtggtt atataatagg gagctctgcc cctccgagaa aaaaaaaaga aagaacaaaa
    50221 gcttagttct taacctttcg gcaattaaac gtcatcgaaa gaaaacatgt cccactccaa
    50281 cattcgatac caaaaggcga acgttcttgg aacaaaccat tgctcgccct attccaagac
    50341 atgggccttg ttgtgcacac ggatcaactg ttgcagtact tttctctttt ctatcatcgc
    50401 tgcagcctct atacttatgt tattgtttat cgtcggccta tttaccaata actcagctcg
    50461 aggagtcact gtcgagaccg tgttccagtt gggcgaaacc ggaacagtct ttgaaaactt
    50521 ggccctgcga gaatcgggcg aaatccttgc caccagagct gatgtgcctg agatttggtc
    50581 tattgacccc tccaccaaga cgggacacaa aatattgacc atacctggtg cttttgcagt
    50641 tatggggatt gtgcaggtct cgattgacgt cttctatgta aacagcggca agtactcggt
    50701 gcagagccac gactcaggag aaggctcctg ggaaatttgg aagattgact tggcagccag
    50761 tcagcctcga gcttccaagt tagtgtctgt ccccgaagct ggtttattga acggaatggc
    50821 caaatgggac gataacacaa tccttacggt cgattccatt ggcggtcgaa tctataaggt
    50881 agaccttcgg actgctaaat acgaggtcgc cttttccgaa gacgtgccga tgaagccgct
    50941 cgacagaggt ctgggaatta acggaatcaa agtgcacgac atgttcgttt acttcacaaa
    51001 tactgatcgc cgattgtttt atcgcactcc agtcgacacc aatctgaagc cgaaagggcc
    51061 ggcgcagcta gcattgagtg ggtttcgcct ggatgacttc acgattgacc acgacggcac
    51121 gatatacatc gcgacaggca agtcaaatca gatccttcaa tacaagctac ctggatgggt
    51181 gcgacgggta gcgggatggt ttgactcagt tgatctcgct ggtgtcacag cttgcgagtt
    51241 cggtaaatcg gagcacgatg agaaattact ttatttctct accagcggta ctacatttga
    51301 ccagatcgag ggtgcagaac cggagcctgc caaaatcgct gtaatcaagt tccaggaagc
    51361 aaaactttga caaactcagc cacaaacaac ggagtggacg accatataga agcaagagct
    51421 acacgtcctt ggatgcttca ataccaccag tctagcaaca cttagcatca gcctgcatgt
    51481 ccttcaaata ctcaatgttt tgttgtgggc acaaatcctt cgagcagcaa tgccagcaag
    51541 gggatatagc atgaccaagc tattaataat gatatatgct acatgtttgg tggtactcta
    51601 gagacctttt gctaccgtta ccgagaccta tgtgctgtga cacaccgatg cagctcgttc
    51661 ttttaagaat atatttccgc aaagagccga actctttaaa ggttgttata ttacgacctt
    51721 tgacctgctt tacagcttgt ggatttatct tctaacgata acgttagtcg acagatgcgg
    51781 acctccctac tataaattta cttgatccca caacctcttt aaacttataa tctgtcgctg
    51841 tatctaatta cttccagatt ccctgcaacc tactgcttaa ggcaatctgg ctgatgctca
    51901 acaatatgct acctacatag gtactgacgg aatctccttt tgtgtcaaag taattttaag
    51961 cacagtcgat acattacgcg tacaataacg agacattgaa cgttattcaa tgtatactac
    52021 gagtgagaat attagaaaga ggactggtgt cgttagcgct gaagtgtgca aagaagctaa
    52081 ctaaagttcg ttttattgcg gtaactaggt accatccgct acctcagctt cctttcaagc
    52141 tctcatcgta gccactacta aggaattaaa tgtttccagc cacgctctgt agtataccac
    52201 catcgataac aagattcata ccccagatgt agtcgttggt ggcgagcgta aggaggccct
    52261 accagtcagc ccgttagtaa agttttcttt gcaatcgttc caatacttac gcttgcaaga
    52321 tcctcggttc tgcccatacg ccctggcggg acacgagcac ccatgctgag catctcttgt
    52381 tggaatgccg cctcttcctg ggctgtgctc tcgttcatgg cgtttgagcc accagtggtc
    52441 atttcggacg ggtaccatcc ttgcagtttc atcatcagat attatgtatt gtcgcagact
    52501 tgtaaaggaa gagatcctag gaagtacgtg gcttctctac atacctggtg caatgccatt
    52561 gacacgaatc ttaatgttct ggtggctgaa atcaaaagcc agttgacgag tcatctgaac
    52621 cgatgcagcc ttgctaacct tatcttggtg ttaactctga tgtaggacac ggaggactga
    52681 taaacaacgt caacttacgt tgtaggctag ctgagagccc tcagaccttc aagtcgttag
    52741 attgctcttg gtgtttgtgc ccaagttcat gtaataccta catcctgagc tgaccactgt
    52801 tggaggtggt attgatcacg ctaccgattt tgccggtgtg gctagagacc gacttggcta
    52861 gcagtggcaa gaaagctgca gttacaaagt agatagatgt agcgttgacg aggaaagctt
    52921 tgggtaagaa tgtcagcgtt aaaaatgcat cgcatatata gagccctgag gacagttacc
    52981 ttgctgccag aggtcgatgg actggtcaaa catggagcta ccaaatttct ctggcccatc
    53041 ctcaggtcct gcctcgggtt tcgtcgtcca tacaccggca ttattcacaa gactgttcat
    53101 gtgatcagcc agactctaag tacaacagtc tctcggctga aagagtgaac tggctggtgt
    53161 gggatgctta cacgttgata taaccgtcag tgttcgtgat gtaattaaca gcactcttga
    53221 tgctatcctt gtccgtcaca tctagaacaa gggggacgat tttgccccct gaggagccaa
    53281 tcttgtctac ggctccatgt atgctggcac tggtttccag tacatcttgg cgtctgccag
    53341 ttatgtaaac cttagctcca ttggcagcca aggcctgggc atacacttca gaaatacgtc
    53401 agtgggccta ttgttgcaag caggatgcac atccacgtag atggccccca gaacaacgga
    53461 gttacccaaa tggagttatt caaatgacga agacttacta agaccaattc cggtgcctcc
    53521 accagttact aatttcataa tttagtcagt gatacgttca ttgcacagcc aaatttcgtt
    53581 gtcactcacc aacaaccacc cacttttcga cggtgaacag agagaccgct gaaagaggat
    53641 ttgcggtgga cataatgtgg cttgttcaac ttatcgtgag cactaatcaa agaatgacca
    53701 gtatatccca gtctctgctg gatgcaacga ttgctcaaga tttagtttaa acagaattat
    53761 tatcgcctaa tggagttgaa tgtccgcatt cacagtacta ctttctttat agtgatcctc
    53821 agcatgtatg actgcaccac attttcggca tattagatct tgattctacc cggagacggg
    53881 gaccaaaaag gtgcatggaa aggtcaccgg cgccggaccc ttggaaactt cggggcccgg
    53941 gtcgatcttg aaaataacgc caagatcccg ctgtgagata acgtcggcta tgctgccaag
    54001 caaagtcagc cgttaaggtt cccagacggt aaggaaacaa acaagcacac agatgccagc
    54061 ctacaggacg gttatgtgtc tgtgcagaac cggggaccct gagaatgaca gggatggtca
    54121 gccggttgca ttagtgtgcc aagccgtcgg agcatttcca tccctgttta tgctgaccaa
    54181 gcctatcagg ccaagcaggc actgtttgac cgagcacaag cttgaacaga cacgaaaagc
    54241 cttcatttcc ccactgacgg aggtcatctt aggccctcga ttgccagaaa cttagtgcac
    54301 atggaatttc cagacccact cttagatgag aaggaggttt ggacaaaggc acgtccacca
    54361 atcatttcga ttgggggtgg cagactctcg agatgcaagt ggctgacttt cgagacggca
    54421 agcgaggctc atccaagctt atccaacgtg gttactgata ccttagattg gattacaata
    54481 tcaatgtctt agttacttga gctccgcaag ccaacacatc ccatatttac gagtctcaga
    54541 cataagggtc aggagtcgcc tcgacaatgt gacccggaat tcgattttca aggagaattg
    54601 agcgcaattt ttcgtccatc tacaactccc attcctccta tcttatctgg ccgattgctt
    54661 cataataatt gttctcgttt cctagtctgg ttcattctta ccagggcttt catcgtcccc
    54721 cagctgtcaa aatgagcgag aaggagagga caacggggca tgccgacggc ctccctgcga
    54781 gcgaagccga cacaccgacg cgcaccgaga gcccaattgt cgatggggag aagtcgccag
    54841 atgggacaga tgactcaggg cctgagttca agcgcgagat tcatggagtt aaatgggctt
    54901 tgaccgttgg cgccgttctt tcctgcgtct ttctgtatgc cctcgacact acagtggtcg
    54961 cagatatcca gccagacatc atcgcctccc tcggcgactt tccaaagttc ccgtggcttg
    55021 ctacggccta cgccctccct tccactgcgc tagtgctcat tcaatcaaaa ctgtatggac
    55081 tgttcgacat caaatggctc tactttggtt atgtggtttg cttcgaaatc ggcagcgcga
    55141 tttctggcgc tgctcctact atggacgctt tgattgtcgg gcgcatgatt gcgggaattg
    55201 gcggttgtgg catatacgtt ggctcgttga ccttcttcag tgttgtcact actcccaagg
    55261 agcgtcccat ctacattgct ctaatctctc ccacatgggg aattggcacg gtcttgggtc
    55321 caatcgtaag ttttctctgc tagtttcaat gcgttgcata tgtgtgactg acttcatata
    55381 tacaggtcgg cggaggtttc gcagagagta gcgtcggttg gcggtggggt ttctacatta
    55441 accttctgat attcgcgatt gctgcaccca tcttggtttt catcctgcct tcgatcgatt
    55501 tcgccaaggg tcaaactacc caacagagaa tgaacaagat tgattggctc ggattggccg
    55561 tttggaccgg ctggtgcgtc tccttcttca tggccattac atatggtgga actctattcg
    55621 agtggcagtc ctacagcatg atcattcttt gggttttcgt gggcgttctc acggtcggat
    55681 tcgtcttgac gcataagctt caccccttca ttgagaagga caaccgactg taccccagcc
    55741 acatgctcag aaatttcaaa ctggggattt tgcagttcgc cactttcgcc gccgcgtcag
    55801 ccgtatacat tcctatctat tacatcccgc tctactttca attcgcccga ggagagtcac
    55861 ctgtggaagc cgccgttaaa ttactgccct tcgtcttcat gatctctacg attgccatcc
    55921 ttaacggcat cttcatgtcg agatggggtt actacatgcc ttggttcttt tttggcgcac
    55981 ttttggccgt tgctggaggt gccctcatgt acacggtttc gattgatacg agtacttcgg
    56041 caatctacgg ttacagcgtg ctactaggta ttgggggcgg ttgcttcatg attaccgctt
    56101 ttggatgcgt ctcggatatt gtcgaaccca aggatatttt caacgctatt ggtgtcatca
    56161 gccttgtcca gtgcgttggc ataacattct tcccctctct cagtggcagc atattccaga
    56221 acctgggtgc taggtatatc tcttcaatta tcccatcaga cttcactggc aacccacggg
    56281 tcattcttgc aggcgcgagt agcgtcgaat ggcaaagctt ttccgaagat gtcaggatcc
    56341 ggcttgctaa cgccatcgtc gatgctatga gcaacattta caccatgacc attgtcgcct
    56401 gcggcatcac agcagttcta tcgcccttcc tcggggtgtg tacttcatct tctcccatgt
    56461 tagttcttgc tgtgctaacc agaacgcagt ttcgcaaggt tggcgcttag tttgaggcaa
    56521 atatttttga cactcacaat tagcaattgg aatgccatgc agggacttct tttcactctg
    56581 ttcttctttc tttgttgata tgatcttcgc tctttcttaa tacaaaatat caaggaggcg
    56641 tcttagacca gatggttggt acagcttttt ttaaacatgt agcatcaagg agttatttat
    56701 agtataccat ggactttcga aattgggaga aatgcccttg caactagtaa taccgcgtgg
    56761 gtcattactt tggctttgac actatacctg gaagagtaaa tcatgtctgc ttcatccaaa
    56821 tagcaagctt tacgaaacgt ctggtggttt tttatttatt ttggttgtat ctgagagtga
    56881 aatatatgaa aggggttgcg attatgcgcg ttctttctaa gtttaattct acctcagctc
    56941 tttcacatac caatttgaac ttatgaactc taaaccgtta agtggcaatt cgattccgcc
    57001 gaagcagtca ccctcgaaag gttgagatag acttcaaaaa tatactcctt gaattgcttc
    57061 tagttcttca ttgtggcaag atgggaaaca taaggatcac ggtttccact gcgattgcta
    57121 tggattagaa atcaactggt ctggtattat caatcgttat ggatattggc aagtttgccc
    57181 ttgtgattca gtacctgatt caataccgat gatggttcga ttgtatttaa atatcaactg
    57241 ttagtcaggt ttcgatgggg aaacgtcttc aagccgcctc cgtcgcgctt caatcggaaa
    57301 gtttcgattg gtcaatcggg cactttcgga acttggcacg gcttgaaaaa cttggtggac
    57361 atagtgatcc atggtgtcgg taaaggtctc ggtataagcc ggcgtaatag atatgcaagg
    57421 aacctgcttg gtgcctaggt cggcaaggat gctcagctcc caacacctgg ggcttaccag
    57481 ggtgccacgg gacctatacc gatcttcttc ggcatagatc ctggactaca aagactcacg
    57541 tgattgcagc tttcctgata tatatcaaaa ctagcattgt ttcagcggcc catagttctt
    57601 cggctcgttc gtttcaaaac aattcaggta tctctccaaa ctttcttgaa ttgctacgaa
    57661 gaagtttttc ttgcacctca aagcataaca ctttgtttcc ctttccacta tgtcaaagct
    57721 agaggaaagt cacggcatca gtcccgcaag cccggcctcc gagagaaacg agagcctaag
    57781 cggtcatgcg gctcggtacg ccaaggtcta tagtttcttc ggattcacgc gtggatacaa
    57841 ctttcctcta tgtaagtcac gccctgtatc cactttattg tcgtaatgct taccggatgt
    57901 cctggagggg tgatcttcgc tggtggtatg ctaggctttt cgctttcccg cctcgaagac
    57961 ttggattatg atggccactt caaggagcat ttcgcgttgg taccaggata ctggtactac
    58021 tttcatgagg gtcactaccg ctacggaatg cttattcatc tcgcatgtat attgcctgcc
    58081 gggatcttga tggtgtttca gtttacaccg attatccgcc acaagtttct catgttccac
    58141 cgcctcaatg gctacgtagt catgctgctc tgcctggtta gtaatgcggc tgcatttgtc
    58201 ataattcggc acaagcaggg tggacaccgg gcaacgagtc acgctgtaga aacgctcatg
    58261 ggtatcatca ctaccgttgg catcgtaatg gcttggtgga atatccgccg gaagcagatc
    58321 gaccagcatc gggcctggat gctacgtacg atgttctaca tgggggtgac gatcactgct
    58381 cgactcctca accttgcggc aactcctatc atcacccgga tcggtaacta ctggtctgta
    58441 tggatgtgcg acgaaattag ttttctttac accaattacg acatggaatt ccccaagtcc
    58501 gactatccgg attgcttatt gccagatgga tccctaaatc gctggaagcg ggttgctgtc
    58561 agtgcagtgg aaaatccgaa caatctggag caactgggct caagttacgt gattgctttt
    58621 ggaacaatgg taagcctttg actttgcaga accccccaag acttgcattt ctaacttgac
    58681 gaaatcagct atggatctgt ttattcctcc atgtggttgg agtggaaacg tatctttggc
    58741 tgacccctag ggagtcggaa agactacgcc gtgtcagtta cgagaagcag gtggaagccg
    58801 ggtaccgcaa ccctggaagt gctggcctgg ttttggatcg atgggcagac gctgatgcct
    58861 ggactcctgt gaaataggcc acagctgcca ggatcacaag gccctctgcc tcttgcgcaa
    58921 gcctatctga tggtgctcat caactgtaag ctaaggtgct agtcatatat gcataattaa
    58981 tccaggagcg taacgcgctg ttcacatgga taactagctt tcgcaagaat gaatttgata
    59041 cttgaaaaca attggatttt tttcttttcc tttttgaaaa aagggacctg gtatttgaat
    59101 acaaaccaga gtagaattat gcgttccaga gatccaaatt ctcagtttct ccacccttga
    59161 tgaatccctt ccgacctagg gtgaattggc attgctgcgt ttgatttccg gattgcgcgc
    59221 aatgagtgat agagttacct agatttaaca agacggagta cctaggcggt tcttggggag
    59281 tcatacaggc tcttgagtct ctcacctctg ttctgcgcca tggagaagca cgatggatga
    59341 attcaaaatg tgcaagatgg tcaccacctt ggcggaatcc ttcgcttcgg agctcacatc
    59401 tcaattcggc cgttgttaag ttagagttca gatcccaggc cggatctaaa gtcccgtcag
    59461 tccccgttgt ccagtaattc cgaggctcac ttctgtactc cctttggtgg gccctacttc
    59521 ccgcagctgt gtgtgattgg cacatgaacg atggaggcac agtgccacct cgccgagact
    59581 tgccgtgtca gccgcacgca tctttggcgc catcacgcaa tccgaacgac gacttgggcg
    59641 tactgtgcct ctaaggtgct cttctacagt gtcagccagc tgcagcatcg agatcacgca
    59701 atctgagcaa acaaacaggg gtcactcacc cagcgaatcg cccggcaatt tacatagtac
    59761 tatgcagagt atccttgcac tacgcgggta cggtatcact cgggacgatc cggtaagcag
    59821 caggcctgtg tatccagaac cacgtacaca tccggttggc tgatccgctt aatgactgag
    59881 actttctgtc atcaccgcca agatcccatc tgaaattact ccatgcgccc aagcaatgca
    59941 agcctacctg gaaaggcatt gatagcatga ttatgcagcg cacagaagtt gtcggccttc
    60001 gagaagtccc acctagtgcc gagcatgaat gcacgccggg ttgattacga ttcgctcgat
    60061 ctaggacaca gagtctgctc ttacgtgtgc caagtaagca gctgaatgat atgaatcact
    60121 ccgagaagca ataagatcag ggtatttggt tctttctaaa cgctgacttt tcgaatccca
    60181 gctgatcagg cagtcgccag cgctaacaag aaaaagccac aatgacgaaa aagctcatta
    60241 tcatccttgg aattacggga acgcaggtat ctcagaaatc agccatcata tcatgtcata
    60301 tcatgtcaga cgataacctt ttcctaggga ggctccgtcg ctaagcggtt cctcacgcac
    60361 gccgactggc aggtgcgagg ccttacgaga aaccccgatt cgcccaaggc gaaagcgtgg
    60421 gtcagtagag gggtggagat cgtcaaaggt gaccacgacg atgtagaatc actgaagtct
    60481 gcctttaaag gcgcacatgc catctttgcc gtcactgatt gggctgccaa ttacttccgg
    60541 gtccatgagg acaagatcct gcaggaagag gcaaaggcgg ccgggaggtc aatcgaggaa
    60601 tacgctggcg acttggaaaa agcccaaggc atcaatgtgg caaaggcagc atctgaccca
    60661 tacgtcctat ccacactgaa aaattttgta ttctccacac tggctgcggt gcagagaatc
    60721 agcggcggaa agtacaagca tgcttacgaa tttgactcca aggctggcgc tgagagttac
    60781 atccgggaag aactgccaga gctgggcgct cggctgagca ccgtcaccct gggcatcttc
    60841 caggagactt ggagggacat ttccgcgttc aggccgcaca agctatcaga cggcacattc
    60901 gagtacgtgc gtctcaaagt gccaggctcc catgaagcga accccgaggt ggtagcgacc
    60961 cgagacactg gcgcatttgt tgaggcgctg gtgcttcacc atccagtcgg aacagacgtc
    61021 ctaggcgcca gtgagatcat caccaagccg gattacgcat cgctctgggg gcgcacgctg
    61081 ggggtcaaga cgacagtgcg agatgtctcg gaagaggaat acgtaaagta catcccagag
    61141 ggaatggaag ccaccatagt agacgatctc aagttcttcg ccgagtatgg atacgccggt
    61201 ggaaacccca gagttaagac tccagaggag ttaggcatcg agacgacctc tttggaagaa
    61261 ttctttcgag gagaagattg gagtgcagta ttaaaaggag agatctgagt tgtgctggtt
    61321 gttcgctggt gcgaaatttc cttccattag tctagaggat gagagatgac aacgatcacc
    61381 cgttgctgtc tgtagacaat tgatctttct catgttctta atttatacta ttgccgctct
    61441 tggacatagc tggggttcgc gattggtttc tcacctctct gaccccgcca atagttggta
    61501 gatactataa tctctgggca acccctcact agccaacccc agtttcgtag gaaaggacca
    61561 cttatctccc aactctgagg atgccatggt tctccccaaa ccacgagccc agcccattcg
    61621 ttgccgcttc cacccgactc catgacgtcg tcaaataatc gttgctcatc ctccgccttg
    61681 agtacacttg ctgccattaa caggttgtcc cgcatcttgg gcaatggaaa caggtcaagc
    61741 cacgggtggt gctttgttcg caattgcatg tgtgtgggca taaggcttct tggcgcggag
    61801 actgccggtg cggtaccccg cttgagattt tgcccgtcac gaccgaatgg agagatggtc
    61861 tcgcaaataa gccagtcaaa attgaagccc agagcggcgg cgtttctagt gaagccattg
    61921 atggtgttga gttgtataat cttcaggcgg tggtcagcac acgggtcagc cgtcatgtaa
    61981 ctcgctagag cctgctcggc gaatcgtttg agaatagctc gcttctgtgt aacgttttcc
    62041 tctgtgcaat tgctaaatgt agtgagaagg ttgtccaggg gagaggctgt tgcagtgtac
    62101 tgcggagaac tgggagtgga agcgacatcg gaagaagcat cgtcgtatgt gttccttctt
    62161 ttcctctgcc ttgctgatgc ccgttgagca ttaactggtt tcagcgttat cgggcgagct
    62221 gcgccatctg aactcacaca ttcgtttgtt caacctattc tgcaacttct tccgctctct
    62281 ctggtttgtt atacctgccc aatcttctcc gcggtggcgc atgtggactt cgtgcggcat
    62341 gcgttgtagc tcgacacggt ggacgcgggc ggcattgtga agggaagcca tgatctgata
    62401 ttgcaagggc aagtaaggtt gtctgtggga atcagcgcgg aacagtgcgg agccgcctcc
    62461 cgttttataa ctgcactcgg ctgacatttt cgggggccat aattgcttgg ctaaccactc
    62521 cggacccctg atcggtagac taatgcaggt ggctgacatt atgcaccaga atcactcgtc
    62581 aggttggcga tctacttcga gctggcgtaa tccaagtatc gcgctgagtg caaatctttt
    62641 cagatgttcg ttgcgagcag gacggcgctt gtcttgactg aagactgcaa taacggatct
    62701 cttggtggga gatgtgcact aagattggtc gcaacagaga ccctggtgcg tttgccgcga
    62761 gcccttagta ctagtatggt taatgagtcc ggagattcct ggttgagatg tgccgcacga
    62821 ccggaacgcc accgatttgc accggccatg gatgaggctg tactcctgca taattaatcc
    62881 ttcgacggca cagaatttgg tgccaaggcg cgaaactcga cgtggagttc gcaagcaact
    62941 gtggagaaca acgacaacat gatcctttgc cttatttcgt gcctgtcaat ggtctcgatg
    63001 tccccacaat cgtctgttcc acgcgcctta gtgattacag atcgttgagg ctggctggaa
    63061 tttttagctt gctgaaaatt ccgtaagcaa tggcgtatac cgtaccttgt taagaccgag
    63121 aagtgcggag tgtccattta ttcgtatacc tccgcgacaa atgggatggc gacagcccta
    63181 ctgccgaagc cactcagtct caatcgatta ttgattaaca acgccttaag acacccacac
    63241 ggctccactg gcatcgcagt ccgcacccaa cacgaagctg tatacttatc cgctgttggt
    63301 tgttggttca atcgtagtga tgcccgctcc atcgggcatt cggctacgtg agagctgcca
    63361 agcttgtgca agctccaaga tcaagtgctc taaagataaa ccgcaatgca acagatgcgc
    63421 agaaagaggt acggattgcc aatacctagt cacacagagg actggcagaa aggcccgtcc
    63481 tcgaaacaac tcaaaacagg gcgcagcgca acggccaaca cccagtaaca cattatcgcc
    63541 tttatcatct gcaacattgt cctcactgga tagggcgtca acgcccgaat tcccactgtc
    63601 ggattcgcaa tttggcgcat ttgacacggc aatgctagat tcgagtgctc atgactactt
    63661 ctcaacggtt ccggtggatc taaattttgc ctcgccgatt cagtcatatg caaatactac
    63721 atgttcctcc gaattcttcc cagagttccc attgagaggg cctcgcagga gcttggctgc
    63781 agatacttgt gtcaccaacc agtccgatca acacttccgg tcagatacaa cttctctttc
    63841 tacccaagat ctgggaacaa acgacatatc cacgtcaaac gtttctagtg cgactggatt
    63901 acccctaccg cataagcagc tattccaaga actcggaaat taccagagtc agaccttgtc
    63961 tcagcagcca gaaggcatca agatggcgct gcagttgatg ggacagctct gttgtcaaga
    64021 ggaaaaccct tcgtaccctg atgtctcttc ttcagagctt gagtctcaag cgaatgcact
    64081 tgtggacgaa agcaaagcgg tagtagaaac cgtcaatgaa atgctacagt gtcccggctc
    64141 cgaagacggt tattttctgg tagtcgtctg tttagtcatc tccaaggtgc tgaacgctta
    64201 cgccaaggca acccaagccc tgagtgctcg tgaaagagac gcacaaagaa atctaggctc
    64261 atcagcatca tccgtcctct ccgtttggtc agctcctgga acagagtctg cctccagtgc
    64321 gtcaccgacg atcaatggaa gagatcccaa agttgctcag cagttgctag acgacctcta
    64381 tcaagtgaga acatcaatga ataacctagg tgctaagatt atattcgtct gctcaaaacg
    64441 ggactggctt ttgggtagcg atatcacccc ttcgggtcac gaccttgcta tcccgtcatt
    64501 tccgttttca gcagcagttc tcaaccagct acacgatgaa ctacagaggc gtctgagcgc
    64561 catatctcta cgattgatta atgagttgaa gcagtcatgg gcgcaataac atccatgctc
    64621 aaacagatag ttctctgcat gatgttggaa gagcaattgg aatgtattgt cttctaaaaa
    64681 ctgcggtcgt aggggaaagg ttttccttta gagtaacaga tagactattt tacgatcaac
    64741 ttcgactatc gcaactgtgg ctagactttg gcatagataa agggggtagg gcagagcgta
    64801 caaaagattt aaaagaaata gctagattac tgacaagagc gacacgatga aatgatgggc
    64861 tagcatgatt cgtgaaaggc acggtcagga agaatatacc catttgcatt gaatttgtat
    64921 tactcaagta acgaaacaaa gctcagatct attgaattga aatgctattt ctagacagtg
    64981 atcccatccg ggttattcat gcgactgatg ccgctgacca aaggtgcaat gttgatcccg
    65041 ttgctgccat tgatggcatt gagtaggttg gcaccgtcaa cagcgttgtc accattaatg
    65101 gtattgatac catttgcgat ctgtctatct cttttgataa gatcgaatgc caaccgggcc
    65161 gcgctcggaa gtctgttctt gtcgccgctt gcttcgattt ccagcatttc ctgggtccag
    65221 gtagtgatgg agtcgatcag cttcctcacg tcgtccttgg tattatgagc atgcagcaac
    65281 agtcgtactc gatcctcccc cttgcctaca atgggaaaca caatgtagca tccatttata
    65341 ccgtccctgg tgaggtgaaa agaaaggtac agggcatgtt tctggcgacg tgtccagaga
    65401 ggcacgatat gggtgatggg tgtctcgtgc cagctcccat cctcgtggat tgggatgtca
    65461 agtatcccct tcttgtgggc tttcttgtat acagggtgag aggtaagggt gtccaggtag
    65521 aaaagcgtaa gctcatgcag atagtcacga ctctgtggta ggttagcttg agactgtcat
    65581 agcaataata actggcgtcg tacctcttgg accctctgag tctgcatgag gcgaactccg
    65641 gcacggctcg cagctaaaag tgtgaatgga ggtgcaacgg agcaaatgaa gactttggcc
    65701 tggtttatga ggagagagcg aatcgtgttg ttggacaaga tacaggcttc gcaccatgtc
    65761 agtaccgtac acttgatgag agtcttgctg gtcacttacc accagaacca gacaaagctt
    65821 tgccgaaagt aaccatcttt atggccacct cgtcatcgag gccttgctgc ctaacgaaac
    65881 ccaggccctc cgggccacag accccgaaac tatgggcctc atcgacaaca aactgggcgt
    65941 taccctgtgg gaagatctcc tttgcagcct cgatgagctc tctcaggggg caaatatcac
    66001 catccatact ataataactc tcaacaccaa tgatgacgca acgcttgccc gctttgacga
    66061 ggggggtcga ttctttgacc gattccatga cttcgatgaa gtggtccaca tcgttatgac
    66121 gaaagggcct ctgatcaagt gcgaggctaa ctttcatgcc agagagtgct gtggcgtgca
    66181 tgagctcgtc gtacactagt acatccccag agcgaggcac ggtcgaaaag atggcctggt
    66241 ttgcagtcca tccggagtgt accacaagtg ctgactcaac acccattagc tctgccagtt
    66301 ccctctcgaa catgtcctgg tatcttgaag tcccatccaa gaggcgcgat ccacctgcac
    66361 ccatattaaa gccggggttg gcatcaagtt ctttcaagaa ctcctccctt agaagcccag
    66421 tggctcccat ccctagaaca tcacaagagg aaaagtctgt gacatgactg ggggtgtgga
    66481 ttggaaaacc aaggccaatt tgtcgggaaa gatccagctc ctcttcgata tttcggtaaa
    66541 agacggagct gttcttcaaa tttggtccct tgattttctg agcaacagcc cattcttctc
    66601 tccactgggc gcctaagtct ttcttgacct ctgccatctt tgttattgga atggtgcggg
    66661 ggacaagaag atgagcggac tataggcttc gaagcaaggt tggctggaga aatatttgac
    66721 ttcgtgatag tgtttcgaag atattcgaca ttgagttctt taacaattgg gttatctcaa
    66781 ggatggtcgt cccaatatat atatataata ttctgtggaa gtaaacactg gacaacgata
    66841 gtaaacaacg tcagcactcc tgtgcggtac atccactacc cgatttcagg ctgcaggtaa
    66901 agcagactac ggatatcctt actctgtttg tcaaatctga cggcacagca cggaatgcga
    66961 gagaatgttg ccaaggctcc acaaaggctg tgcatgggtt gaatggcgca attgacaatt
    67021 caccgagtat acacctgccc gttgtagacg tccaagacaa ataatatgaa tctttcattg
    67081 atcccgtaaa gcttgaattc acgctactcg tgaattttaa cgccccgacg cgctgtaagc
    67141 atgttaagtt gcaaaacgta agacgggcca agatgtccat tccttcggta tcttggcaga
    67201 ttacgtcgga gtggatttcg gaccctgatt cttagctaga gctgcagaat gagcctctcg
    67261 gcaagaaacc tgagagagcc gcatgcctgc ataccacggc gggactggat tcttcgaatg
    67321 cctgcagcat ctcgcgtgaa atctcaattc cgaagctcag aagtagcgaa gcgcaaatac
    67381 ttgctaccct agttcttgcg tgattgatcg taaaccgatg ttagttttat agtgcgggag
    67441 aatcgttttg ttggcttcat atattatacc aagggcccct tcaccttgag accaagacac
    67501 ctgggattgt gacacaattt ttcaccaagc cgtaaaaatg acaacatcga acggccacaa
    67561 tggcatcaac ggtacgaatg ccacattaca ttccgacggc agcaatggtg ccaatggtgc
    67621 caacggtacc aatggcgtct cacatgccaa cggcatcaat ggaaatcgcg gagcctccga
    67681 gagcctccaa cgcaacagta ctcaagttat caatggtggc tcacacgcaa gtggcatcaa
    67741 cgagaaacct gttcctgtag caatctgcgg tatgggcctt cgcctcccag gaggatcatc
    67801 gacccctcaa gaattctggg aattccttgt gaataagggt gatgcaagag gtcgagtccc
    67861 caaatcgcgc tataacgtat cagcttatca cgaaacctca aaacgaccga caactgttgc
    67921 taccgagtat ggctacttcc tggacgaaga tgtgaagctc ggtgctttgg atacaactcg
    67981 gttctcaatg agccgtgccg atgttgaata tgcggaccct cagcaacgtc gcttgctgga
    68041 agttgtcatg gaggcctttg aggacgccgg agaggcagat ttcagagtga atattgccgt
    68101 tttctcttta gcccttcttc tgaaaacgct aacagtgagt ttagggcaag aaattgggat
    68161 gttactttgg aaacatgaac gaagattggg gcgagatgat gaacagagac cctctgtggc
    68221 acggtgcaaa caagattgat ggctatcagg actggatgct agccaatcgc atatcttacg
    68281 aatttggtct aactggacca aggtttgtta cacatacccc ttgtttggga tgctacatgg
    68341 acggctaacg tcgagaagca tgactatccg tactgcttgt tcatcggctc ttgtgggtgt
    68401 caatgaggct tgctcggcta ttcaaagagg catctgcgaa ggcgcaattg tagctggtgg
    68461 caacttgatc ctagccccag ggacaacaca acaaatgact gaaaaaggca tcctgtcacc
    68521 tgaaggatcg tgtaaaacgt tttctgcaga tgctgacgga tatgcacgag gcgaagcgtt
    68581 cacagctata ttcctgaagc ctctggatgc tgctattcgt gatggtaatc cgatccgggc
    68641 agtcataaga gccgctgtgt caaactcgga tggcaagaca caaggtatca ctcaaccgaa
    68701 tggcgcggct catgaggcga tgatacgtct ggcctataaa caggctggta tcacagtaag
    68761 tttccataaa tcatgcgtga gattgactcg tctgctgggt gcatgctaga tctggataca
    68821 aggcttacgc ttaatgtttt gtaggatttc tcaaagacgg catactttga gtgtcatgga
    68881 actggcactg cagttgggga ccctattgag actggagcag tagccaacgt atttggggac
    68941 gatggcatcc atatcacctc tgtgaagccc aatgtcggtc acaccgaagg tgcctcaggt
    69001 ctggtgtctt tgatcaaagc cgtcatgtcg ttagagcatc gcactatccc tccaaacatc
    69061 aagttcaata ctccgaaccc caagatcccc ttcaaagaca ggaaactcac tgtcccgact
    69121 gagccaacgc cgttccccaa agatcgttgt gagagagtca gcgtcaacag cttcgggcta
    69181 ggtggctcaa acgcgcatgt catcgtcgac tcagcaagaa gtttcgacct tcccatgcct
    69241 gcggttcgag aaagggaccg ggataccgac ccccagttac tcctattctc agctggctct
    69301 gctccatcac tgaagaacat ggtaagtgat tacgaaagtt ggatcataag gaatccagat
    69361 atgtccgata ggttgcatga tctagcctac acgcttgcga acagacgcga gcaccttccc
    69421 caccggtcgt tcaaggttgt gggtaccacc gatatcccac cctctcaggg aaggaagatt
    69481 ccgggtcagt ccatgagtct ggtcatggtg ttcactggac aaggtgcaca atggccccgc
    69541 atgggccgtg agcttctctt acgcgatgat ctcatcttcc aggaaactat ccgaacgctg
    69601 gacaggcacc tcgaggccat tcctgagcca ccacagtgga cgattgaggc agagctgcaa
    69661 aagtcagcaa aaacatcgcg tgtccagaag gccgagctct cacagccgct gtgcactgcc
    69721 gttcagattg gcttggtgga cctcttggca gccatcggta ttgagcctgc ggcggttgtg
    69781 ggtcatagca gtggtgagct ggctgctgca tacgcatctg gcgctcttac cgccaaagaa
    69841 gccatcatcg gagcttacca gcgcggacaa gctgccaagc tccagaacag gaagggtgct
    69901 atggctgccg tcggactgag ctgggatgaa gttgagccgt tcttgaaccg gccccatgtg
    69961 gtcgtggcct gcgagaactc tccgaagagt gttacactct caggtgacgc tgaagaggtg
    70021 caggctgctg tcactcgtat caaggaagcg catcccgaca tcacggctag aatgctcaag
    70081 gtcgaaaagg cataccactc gtaccatatg caagagattg gaaacgacta ccatgcgatg
    70141 attgaaccgt atctggaggg taggcaggcg gccaagccct tcttctccag tgtaacaggc
    70201 actggccagc cagaagagcg gaaactcgac ggcaaatact ggcagcagaa cttgcaatcg
    70261 cccgtgctct tcagccccgc cgtagccggt gtattgaagc acttcaaaaa tccagcattc
    70321 atcgaaattg gtcctcacgg agccctagct ggccctgcac gacagatctt tgccaaagcg
    70381 tctgcctctc ctccatacct gtcggtgatg acacgtaatg aggattgcgt gcagtcgtat
    70441 ctggccgcca ttggcaagtt gttcgagctc aacgtccctc tagactatat ggccgttgcc
    70501 cccgccggac aggcgctggc agatctgccg cgttaccctt ggaattacga gggagaattc
    70561 tgggctgagt ctcgtatgtc cgtcgagtgg aggcacccga aatttccgcg tcatccactg
    70621 ctcggacgtc gacaactgga gagcactagt ttagagccca gttggaggaa cttgaccaac
    70681 attgaggacg ccccctggct tcgagaccat cagattcagg gcaccattat tttccctgct
    70741 gcaggctatt ttgcaatggc tggcgaagca attcgacaac taagcggaac cgagaagtca
    70801 tatagtctcc gccacgttgt gctcagccag gcgctgatat tgcaggaggg taccgacacc
    70861 gaggtcgtca caaacctgcg ccctcatcga ctcaccgatt tagaagatag ccagtggtgg
    70921 gagttctcca tcgcctccta tagcggacat tcttgggtga agcattgtgt gggccaggtc
    70981 tcagcctcgg caacaaccaa gccagcccag gctgaagagg ctgagtcgct tccccgaaag
    71041 ttggatacct ttaagatctt caatactctg gcaaactcag ggatggagta tggaccagcc
    71101 ttccagcgtt tggataagat cagtgcagga accctggaga ccagggcaat gagcagtcta
    71161 actcgcaacc taaatggaga cgagagtaaa taccacctgc accctacgat tattgatgca
    71221 gctcttcaaa tgggccttgt tgctgcaaga tccggtaggc ttgatgctag caactgtgcg
    71281 gcaatgccta ccctgattga ggagatgacc attttcagca gcagcccgga gtcagatatg
    71341 accgtcacag cgtccacaga ggttaagcct ggcagcggcg aaatcagggg ccaattccag
    71401 gttattgctg atggcaatat tgtattgaac atgccagagg ccgccttcac gcccattgaa
    71461 caaggtgaca aagaaattgt gcacaaactc cccatcagtg cgcgtgtcag ctggaagcct
    71521 cacatcgact tcatcgatgc agcttctctc atcgaatctg agttcgatgg caagaagtgg
    71581 acgccgcttc tgaacgagct tggcgagcta tgctttatct tcttccagag atgcattgaa
    71641 gatgtgaaac tttcagagaa tccctcaatc cagcggttcg cagcttggat tggtcggcaa
    71701 ttcaacgcac tcgacaagac acaccctggg catgcccttg atataccgca aattgtagac
    71761 agagctcatg acatcggaaa gatgatggct gagtcaccac tggctgcctg cgcggactgc
    71821 atcctcgaga ttggccagta tatcgtcgag ctactcagtg gcgaaaggga cgtcattgat
    71881 gttctttcac agaacgatct tcttaccaaa ctttttgcgg cggccaacac tgtcaatcga
    71941 accgcctttc tcaaaagcct ggcgcacgca aggcctagcc ttcgcatact ggagctcggt
    72001 ggcagcaccg gacaattgac ttccgctttg atggaagatt tgattctgcc tggcggtggg
    72061 gccctctatt tcaaatacac ctttacggat gcctcgtcgg cttcatttgc cgacgcaaag
    72121 aagcgcttcc aagacttgga caacattgaa gtccgcgtgt tagacgttag caaggaccca
    72181 tcagaacagg gattcaaagc agatgacaag tacgacctga ttgtcgctac aaacttcgtt
    72241 cacgcaactc cgagcctttc aggttccttg gccaacgtgc gtaaactcct agcacccggc
    72301 ggccgactcc ttttgcaaga gctcaatacc gactccaagt ggatcaactg catcctgggt
    72361 ttcctggatg attggtgggt tggagagaac gatgggcgtc ccgatgagcc atacgtatct
    72421 cctgagcgtt gggagatcga gctgaggcgc gctggctttg ctccgccgga cgtggtcctt
    72481 gactctgcgg caccacacca gcttagcgcc gtcatgatcg ctaggcccga agaagatgtc
    72541 aatccaacgg tcagtaaggc tgtgactgtt ctggcccaca aacttgacga taggaaagtc
    72601 gatgtggtaa gccagaagct cgaaaaccga ggatacacgg tcaacaagtg tcgcttcggc
    72661 gacgagctgc cgcgaggatc tctggatata atcagtctgc ttgatgagga tagcccgttc
    72721 ttcgaggaaa ttgacgagca ccgctttcag actttgcagg cactgctcgc caatattggc
    72781 gagtcaggtc tgttctgggt cacccgccca tcgcagatgc aatccaagga cccgcgatac
    72841 gcaactgtcg tcggcgcgat ccgttctatc cgccacgaag acagcatcga ctttgctact
    72901 tgtgaggttg atgaggttat tacatcactt gaccgtgtac ttgacgcatt cgtccacttc
    72961 cagaagagac atgaggacga gtttttcaga cccaattatg agtacgcaat cgtcgacggc
    73021 accatcaatg tccctcgcat ttatcccttc acctttggtg acgagcgagc ctctagacga
    73081 gctacagagg agagagtatc tcttgtagtc gagaaacctg gccgcctgac atcgctgagt
    73141 tgggagtcgc gtcgacctgg gcctctagtg ggcgaccagg tcgaggtaga ggtcttctat
    73201 gctgggctca gctccaaagt acgtgacaac ggtctgcact ctatctggaa gattgtttga
    73261 actgacgtga ttttgacaca ggatgtcgca gaggtcatgg gcaccagccc gtacccagcc
    73321 ggaggccttg gtggaagcgc tagtggcaga gtgtctgcca tcgggcctga tgtcctagac
    73381 ttcacagtgg gcgaccgtgt gatcagtctt ggagccggca gcttttcttc acatctacga
    73441 acttgtgagg cgctagttga gaagattcca gacaatgttt cattcgaaga cgcagcgacg
    73501 ttgcctgctg catatggaac ggccctcgca gctttgtaca atgccggaga cctgcaaacc
    73561 ggacaggtaa gtagcccata tatccttaaa catatatcgg ctacagtata actactacag
    73621 tggagaagat agtctaacct ttcacgcagt ctgttctgat ccataatgcc gctggggatg
    73681 tgggcctggc tgccatacag cttgccaagg cgctggaggc tgatgtatac gcaactgtca
    73741 gcactgaggc acaagctaca tttctcgtcg agagtcataa acttcctagg tcctccatct
    73801 tctggtccgc ggataacagc ttcttgaaag cgatattgga cgcgaccggt ggaaagggtg
    73861 ttgatctggc tctgaactca ctgtctggcg acctcctcca tgctacttgg aagtccgtcg
    73921 ctgaattcgg caagatgatt gaaatcggca catcagatct agtgggtgct ggtagattgg
    73981 agctaaactc cttccttggc ggcagaagtt acactggcgt caatctagag gctctagtag
    74041 tcaagaagcg gtctgtcgtt aaagggtaag cagattttga actatcctgc tgctgtcgct
    74101 ctgataactg acataagatg atttatagac ttctccagtc aacagtgaaa ctattgaaag
    74161 agggtaatat tgtcccgatc tcacctcgaa tcgtatatga tgcctttgac gtcgagagtg
    74221 ccatcaggca tgtgcaagaa agcaaagaca tgaataaagt cattctccag gtcagggata
    74281 ctgatggcac actcaagatc ggcacaagcc tcgtcaaagt tgccgatgat atcttcaagg
    74341 tcgatagtgc agcctcgtac ctgctcgccg gaggcctggg tggtattgga actgttatcg
    74401 ccagacacct cgtcgagaac ggtgctcgtc gcattgtctg cctttcgaga aaccctgggt
    74461 cacgcaaaga ggatgccaat actattggag agctacaaag tatgggatgt gaggtggttc
    74521 ttgtcaaggg cgacatggtg aatagggatg atgtcttccg cgccgtccag caagcgccaa
    74581 acctgaaggg cattcttcat tcgcccatgc ttcttcagga cgaggctttc agaaacatga
    74641 ggttagagca atggatcaag gcaaccggac ccaaggtgaa gggagcctgg tatttacacg
    74701 aggctaccgt ggaggccggt atcgagctcg acttctttgt gtttttgtct tcgatgtcgg
    74761 gtatcacagg gcagcctggt caggccaatt atgccggtgc caatactttc ttagacgcct
    74821 tcgcactgtg gcgaaacagc aacgggctgc ccgcatcatc cattgacatt ggcgccgtcg
    74881 ctgacatggg ctacgctgct cgtgaccaaa agctgctgca aagactcctg aagaatggtt
    74941 attcaggcgt cacagagtcg gaaatgatcg aagcattccg ggcagcatgc tcttatccca
    75001 ttcccaagct gaacatcgat acgaacagcg taccgttcgc ccacaggaac actttcgcta
    75061 cgggctttgg ctcggacaag tccctcagcc atccagacag ccgtctgcac tggaagaaag
    75121 acgtacgaat ggctatctgg cacaacatca gcgatggcga tattggcaat gcaggtgctg
    75181 gaggtgatgg ctttaaagcg ttcttggcca gggccaagag cgatcttgag atcctcagca
    75241 agccagagac agtcggctat atcgccttgg aaatcgggaa acagctgatg aacttgcttt
    75301 tgcggcctga cgatggtctt gacataactc ttcctgtgca acaactaggt ctcgactcgc
    75361 ttgttggcat agagttgcga aattggtgga gacagacatt cgggttcgat attagcgtgc
    75421 tccagctcct aggcctcggt accttggagg agctcggtaa acaggctgtg aatggattgg
    75481 caaaagcagc aaaatgaagg gtttgtcaaa ctgggttctg gacgagagtt ataattacgt
    75541 tgtccttgtt ttcacttctc ctttcttcat ttgatagatc ctttgttttt ttccaaggtc
    75601 aaatgtcacg caaatgatct tcacagttcg tcgatgttgt gcacgagtgt aactttctac
    75661 gggcgaggct gttccacttg atggctttga cttgcaactg gggacctggg ctcagcacta
    75721 gagcttgcat ccgcccacga tgcccttgtt cttgattggc aaagtctctt tacagaaaga
    75781 aggcgcattg aataactttt tcacaccagt tcgatgatat gaccatgact aatcaacatg
    75841 gtggctgatt aggagcaatg ttcttttcat tctggcgtgc aactctgaac aggtagtttg
    75901 cagcattgta ctctcggcag gttgcaagga catatctcca ctataattgt tacctgaagt
    75961 ggtcgcattc tcaggtgagg caaagcacac ctttccgagc atgaggcatg gcatgtcaac
    76021 tcaattgtcg ccttagtttg taatcgtggt aatcttgtgg gatctcaagt tcgcatgctt
    76081 cggagtacgc cgccggtaga ctctcaattg cacaggtatt ttgatgaata agcttactaa
    76141 ttcttgcatt ctcgagacca gacaagccgg ttcggtgata gcgagtttct ccaggtcaat
    76201 tcattgtatc gcccctgtct ttgaatttgg gacgatttct tagtcctctc gtgcgcagtg
    76261 acatactctt gtggtgcaat gcacgtttct catgaagtga ttgtgatgga acaagaatat
    76321 tggtttgctt ttctcttgac agattcctca gtgcgcctat gtagagccga cgaagggaat
    76381 actgtaacct gtctagttag cacatagtga cggtgacaag gtatcacatc aatcatccac
    76441 caaggctact ggattctccc gggtcgcgcg cttcgagcag gggtaagcga acattgcgga
    76501 gacctcccaa ctccgttcac tcggggctca tctagaccaa cgctcggact gcccagcatg
    76561 caggtgacag gtagtcatcg ccaccccctg gcccatgctg gagacctgta tccttgcacg
    76621 acccttgaca tatcagacca tgcttgaccc ctgattccat gtgatcctcg tctatcgacc
    76681 gcgatgggac ctggcagacc atctaccgta ctgtaaacta cagttgcaac cacacgcgat
    76741 tctccaataa tcggtgagag gtgacctgtc atcgatacct ggcaatgaat tcgcgtttaa
    76801 tgtgtggtaa tcgcggctta ttgagaccgg tgctgttgcc cttatttggg gtctacctag
    76861 ccagtgattg gtacgccaga ttctcgtcac tcgttctcca tgtgatgtgg tagactataa
    76921 tttaggtagc ctactgtacg ctaaagaaac cgtccacctc caatacaacg ttgattgcat
    76981 ttttcggcca tgatgccaag aacgacatcg actaaagcac cccatctccg gggcctcgtc
    77041 gtccctcgca gccttcgtaa cctcgcccct ctccgttatg ccctctcatt tccgcccctc
    77101 atgggtgcct cgtgtgccca cccgggccga gactgatgat aaccgatggt tttcgaatat
    77161 attgatgact gttgcacctc atggtccggc tcgagctacg agttcaccac agtcaacggt
    77221 cttcactctt ttggccgcgc ctgtgcctct cgtttctacc cgctcgccta tctcaatctt
    77281 ttggcctgtg cctctcgttt ctatccgctc gcctatctca ttgtccccct accctatcaa
    77341 agcatgagac ttgtggcgtt cgccttggca gcggctccac taaccgcaat gggtgccaaa
    77401 ccgagcacat gctactgtat gcctggcgac acctgctggc catcttccac aacttggtcg
    77461 caattcaact ctactgtagg cgggcgcctc atcgcgaccg tccccatagg ctcaccctgc
    77521 catgacccta actatgacgc cgccgcttgt gcggcgttgc aggaagaatg gacgcttcca
    77581 acgccacagt aggttctgtc ttgtgtgtac tatgcgtgta gataatgccg tactaacacc
    77641 tattatctag tcttgaatcc tcctcttcgt tgatgcagac atactttgcc aaccagagtt
    77701 gcgacccctt taccgctcag gacaagcctt gcgtgcttgg caactatgtc agctacgcag
    77761 tcgacgtcgc atccactgcc gatgtggctg ctacggtcaa cttcgccaag aagaacaaca
    77821 tccgtcttgt gattcgcaac actggtcatg agtatgtcga tctcctgcca cgtcaaacca
    77881 acgtttgatg ctaactctcg atagcttctt cggccgttcc actggtgctg gttccttggc
    77941 tgtctggaca cacaacctcg actctgtcga ggtgacttct tggtctgatt ctgcctactc
    78001 tggtgcggcc atgaagttcg gtgctggtgt acttggctac aaggctaccc aagctgccca
    78061 tgaggcaggt ctcgttgtcg tggggggaga gtgtcctact gttggtattg ctggtggctt
    78121 cacccagggc ggtggccatt ccgtcttgtc gaccgagttt ggacttgctg ccgaccagac
    78181 ccttgaattt gaggtggtca ccgccgccgg cacagttgta accgcttccc gcaaggtgaa
    78241 ctctgatctc tactgggctc tgtctggtgg cggccctggc accttcggcg ttgtcacgtc
    78301 tttaacggtt cgggcgtttc ctgagacgac cattggcgga gcaacgctcg ccctttctgc
    78361 ggcgtacacc actcaagacc ttttcaacga ggctgtcaca gccttccacg ccatgctgcc
    78421 caacatgaca gacctcggag ctagtgttgc atatctactc acgaaccaag tcctgcagct
    78481 caacccggtg accgtttata actccactgg cgactatgtc aagaacaccg ttcttgcgcc
    78541 tttcattgcc aagttggccg agcttggtgt gccctcatcc agcagcttca cttcgctctc
    78601 ttacaacgac cattacgaga aatatatggg accccttcct aacggccatc tcgcggtcaa
    78661 ttcgtaccag tttggttccc gcctgatccc ccgcagcgtg gttgaaacca acaatgaggg
    78721 tttcaatgcc gtggttcaga acctgacggc gcatggtgtc atcgctggtg tcacagctgc
    78781 cagctatgcc aacgtgcagc aggcgtcaaa ttctgtgcac ccagcttggc ggtcttctat
    78841 catgcagtaa gtttcgcgat ctctttggta taacaccgtt cgtcaagtgg gcacatgctg
    78901 atgaagtatt tccttctaca gattgcagat aataaccctc tgggacaatt ctcccgacgc
    78961 gtggagcaaa aatctggctg cgcaaaagca gatgacaaac gagtttgtgc cccaggtgat
    79021 ggcgatcacc ccggggagtg gaacgtatat caatgaggcc gacttcaacc agcccaattg
    79081 gaaggaagac ttcttcgggc caaactacaa ccgattactg gctatcaaga acaagtggga
    79141 tcccacggga gttttctata ttttgaaagg cattggtagc gatgcttgga ctgtggctgc
    79201 tgatgggagg atgtgccgag cttaagcata agaacggctt aagtcgtaaa tgttatctca
    79261 cggcgttgta tatacattag tggagcatat accttcgaga acgcgcatcc accatttgaa
    79321 tcattcatac ccggtcttaa tcatacaagt cgtgccaact gttttcgatc ttggttcacc
    79381 gatacccgta tttgaaaggg gcaacatcaa atttcatctt atttcctccc ttttagtcat
    79441 acaatggcag tctcagcact gcacttgccg aattcacgct gaacctgaaa gcactgccat
    79501 ttttcgtgga tggcgatgtc acgccatgcg gagcggaaca tgcagctaaa cacacatcgt
    79561 ttcactaccc tatttaatat gacaaacctc ggcctcatca agatatgccg agatttgacc
    79621 ctcaaattga ttggccgact cttcaggccg gactcgtgtt ggggcacgcc aaccgccgct
    79681 atccccggac aatgatagcc gagccacccg gagagttcgc gccaatgtaa gccctaaggt
    79741 ggctgcagaa cgcctcacgc caggtgggat gctgcataac ttaagcgaac agtgcatccc
    79801 accatctgca agtgcaggaa aatatgctgc cgtattcagg aggcgagtgc gtgaagcgag
    79861 tcaagcgagc cggcagttgg gcttcggctg ttgtcgcgag gatgcgaacg gcctctggta
    79921 atatgaagtc ctctattaac agttctggta tcatgccttt ggcgcggccc cagcccgctc
    79981 gatggcgaat gctatttgac aagtacgaca tatatacatg cgctatgtga gacaaagaaa
    80041 acaaaaaaaa aaggtagaat ccgcctttgt acttagatat gtaaccggat ggcgaacgaa
    80101 aatagcccgg taaccaactc cgtaatccct tggtgcacaa gcgcagggcc gactatagcc
    80161 ttacacagag acctcacttg tgctgattga tttgcccctc ttgaagtcaa ggtcttgcat
    80221 gtgaacaaga ctctgctcgt cgttatcgtc gtactggacc ttgtatgtct tctgctggta
    80281 gatgcctcct ttcttaggct ctcctcggtg gaagtcagtg ggtggcatct ggccccctgt
    80341 tcccgctcga cttcgtcgcc ccttggactt ggtcgcagta atgctgcccg actggtaata
    80401 tcggttgctc gcgtttgtcg tgccaccaag agcgggaaag atgcgtacga ggatgagtcg
    80461 cagggcgggc atgcaggtgc agataatgcc gacgttgatc tcgacgaccg accagttgtt
    80521 gacgccgaag tagtcccacg tgggattttg cgtgtcggca aagatgacca gggactgtag
    80581 ccggagaata ctgacgaccg taacgctgga aaagagccgt gttagcgagc agcgtcaacg
    80641 agactggaca tgagaatatc gagacttaca aggccccgac gatgaacatg agggcaacac
    80701 cgatcttctt cttccaatgc atgtggagcg tccggagctg tgaaagcgga attccaagca
    80761 tccagatatc tagcgcaatg ctgacggcgg catttgacca agcgatgcca ttgatgctaa
    80821 ggcacttccc ctcgtgttca ccatcccatt tcgtccagta gaagctgatg ggctggcact
    80881 gaaagatgga gatgaggaca aagaagagac cgaagcatgc gttgaatgcc acagttcccc
    80941 aaatgagccg cttaatcatc ctgtcgggga agatcctgac atagaagaac agcagcgaca
    81001 tcttcagcag tgtgacctgt aagaagtaga gggccatcat aacatagaag tacattccaa
    81061 aatcggtaat ctgggcgggg gtgagggtcc agatatcttt tcccagtccg ctgggtatga
    81121 ccttctcggt gttgataact gtgcttggaa tgccggagag tagagtgatg aggatgaacc
    81181 agtcatcgag acttggcgag accttggtta caaatatctt gaagccaaag cgggcaagaa
    81241 tcgcggccgc agaaaccacg ccgaaagtga ccgtcaagac gtaggacaca cgctgctcgc
    81301 tccggaccgg ggcgtggcat atcgtttgcg tgacattctt ggcgacttga actcaagtta
    81361 gtcgccgtcg agctgcgcga attgaggact gagaaggtgg catcatacac aaagcttcct
    81421 tgagcgtgca gctctcaagg acacagaggg tcaggttctg ctggagcgga gcgtttgtgc
    81481 aaacgcatgt cgtgttcgta atggcacaag acgactccga aactcgcgtg aacaggcagt
    81541 cgcgctggga gatcatatgt cagatccgaa cagtgactga gcgaagggat tggatatagc
    81601 ttacagcaca cgatggtaat gtggctatca gcgccactgc ggacgatgtt gctgagtctt
    81661 gggctagtcc accgggcaac accgctagca gcagccctat agttattcga aagagggtct
    81721 tcatgatgcc agctactgaa tttgcaatgt ttctagcata gcagactcac gatgattgcg
    81781 gtcgcagacc cggttcgaac gtcaaagggg agcgatcagc aatgtattct ggagaaccct
    81841 ccctacttga accacccttc tgggacagga cgagggtttc gggccaatcc gacattgacg
    81901 tcggctaacc ctgcaatgct tgctcctgca ttctgtcaag ggcggcgatg ccacggtggg
    81961 tgtcactcgg catgtcgttc ggtgccctga attctatagc gcgctgccgt taaactctgg
    82021 tccgccacac cactaagggg ctctataacg ctttagccat ttcgagctgc gcgtaccact
    82081 ttgaacccgc cagaagtcgg atatgctagg ccaaagtagg gcgcgagcaa gccatacctg
    82141 gctaaatcac cttgacacgt ttgagcagaa agcatatcca agtttaccaa gacaagctgt
    82201 gcagcgtgcc atgtggcgga caggcccaac taggaagtca aatggaatgt acagggactt
    82261 gaaccaaagg ccagaccgtt tgtgctccac ctgctaaaag agaaacttgg ccttttttgg
    82321 tttctagggt atacgctcag acccctcccc tggcctgtct atcaggtctg acagcctgtg
    82381 aggtctcata gggccgtgta atgtctcaca cagagtgggc tccctccact cggtcaagtg
    82441 tcgtttcggg cgcaggcgag ccgtgacacc tgggacctga tccggtgaga cgcatgatca
    82501 ctactacact gttggattgc acttcgtctg atggctgcag gacccactgc ccagtaggga
    82561 gttcggctcg tgcaccctgt tgcaggcatc gtgctgtggc caaaagggcc caagccagcc
    82621 aaggggccaa agacttggaa ctccagcgga ctgccgggag agatgtgtag catctccaac
    82681 gtaggtgagc ccgcacacca agttccttcc cctgggtttt gcatggtgta cgcgtttcct
    82741 cggtcttcgt gtctacagcg accgaggaaa cgctggaggc tggaggcggg ccccgcttac
    82801 tattggatgg tcgttcatag acactggctt ggccgaggta gccgatgggc cgagtcttcc
    82861 aagttagcca cctttggttg cgcattctag caagggctaa gtgtactgcg gtagcggaaa
    82921 ggcatccgtg caatttaaca attaagttta gctgggacgt tggtgccaga cgacattgca
    82981 tcttggtttg gccgagttta tttcgtagaa cagtctctgc atcgtgtcca tgtgatcgca
    83041 gcagcctgcc agcctgtgca agagggtcga aacacagcct tatggataga gtttcgcggg
    83101 gatccgaggt ctatgcgttg agacctagtg gctgatcagg gtcccttggc cctgcctgcc
    83161 ttggtcgcgc gatgcagttc ttcccaagaa cattctaact ctctattcca aatatcgact
    83221 ggactgttat tgcagatccc ctccaaggtt cccgggagat gttgcgccag tcacgtggag
    83281 gaaggatgcg ttcctggatc gcgacaggcc tggccgtact ggcctcctta tcgctgtaag
    83341 tgagataagt tatgcgggag gagaaatcac atctccgagc agaatccgcg gggtcgctgg
    83401 agtcgacgcg gcttaccacg atatcccggc tctgattggt cggccgagct gtctctagcg
    83461 acaattgcgc aatcgcaact ttttgtcggc ggggcagaaa agttgctggc cgcagcgagg
    83521 ccggagatgc tcttgactcg caaaaccacg gtgcgatggc gtcgctgttt tccaacgatt
    83581 attggcattg gcattggtaa cggcaaggcc caaggtggga gacatcgatc gactgttcca
    83641 ccgtcgtttc ttgttatatc cccaggcctt cttcctcgcg ccccgttgcc gcctgcggat
    83701 gcccccgttc cgtccgtaca cgtacatcga ggtgctgcac gcagggcttg ccattcgcgc
    83761 ccggccacga ggctgattca ctgccgcatc gaagtcgacg atggccgacc ctatctctct
    83821 cctcacggcg actgatgcca ggttccacat ccacctcatc atcgggtcga atcctcttgc
    83881 cgccgcccgc tgcagccaat ccctaaacgt cggcgcatta ccggtactac ttgcgcccga
    83941 aaccgccgag ctccattacg cattgcagaa acgcgtcgat gacggggatg taaagtggat
    84001 taagaaggca ttcgaggacg acgacgtcct ctccctggga cgggaagagg tcgacggggt
    84061 ggtggatgca gtctttgtca cctcggggcc gcgggagccc ctgagcgcac atgtcgcgac
    84121 cctgtgcaag cggcaccgga tacctgtcaa cgttgtcgat tctccacagc tctcgagctt
    84181 cagcctgctc tcgtcgcata cggacggccc gctgcagatc ggtgttacga ccaatggccg
    84241 tggctgcaag ctggcttcga ggatacgtcg cgagatagca gcctcccttc ccccaaacct
    84301 gggtacagca tgcgtacgac tgggcgacgt tcggcgtgga atacaagaag aggaccagct
    84361 gttgcaccac gcgcttgcag atggtgagga tttggatgat tcgctggatc aatccgctac
    84421 gttcaataaa ctggtcactg aggcggactt ggacgcggtg aagcataggc gcatgcggtg
    84481 gttgagccag atctgcgaat actggcctct gaagcgcctc gctgccatca gcgacaagga
    84541 tgtcgccgcc atattgaaat catatgctgg caccgatgcc gccaacccca tcgggaagcc
    84601 cacgtcccct cagggttcag tgttgaaagg ccgggtcatc cttgcgggct cggggcccgg
    84661 acacccagac ctgctcacac aagcaacgca caaggccatt cagaatgccg acctcatcct
    84721 tgcagacaag cttgtacctt caggcgtgct tgacctgatt ccgcggcgaa ctccagttca
    84781 gatcgcaaga aagtttccgg gcaatgccga cgctgcacaa gaggagctgt tggagatggc
    84841 tttagctggc gtgcgggagg gcaagactgt tttgcgcctt aagcaaggag atccgttcat
    84901 ttatggccgc ggtggtgagg aggtggccta ttttagacaa catggtcttg gcgatcgagt
    84961 cgttgtgttg cccggcatca cgagctcctt gtcagcaccc ttgttcgctg gcattccacc
    85021 aacgcagcga gacgtggctg atcaggtcct catctgtacc ggcacgggta aaaaggggaa
    85081 accccctaac ccaccagagt acgttgctag taggacggtg gtgttcctga tggggcttca
    85141 ccgtatctct ggtctggtgc aggaacttac ggagtacacc gagaacgaaa caatggttct
    85201 agaagaggag cgcaagcaag gcgtgcttga catgaatgcg cagcagagcg tcccacgaag
    85261 ggcgctctgg cccccgcgca ctccttgcgc cgtcatcgag cgcgcaagct gccctgacca
    85321 gagggtgatt aggacgacac tcgatagagt cgttgaggcg attgagcagg aggggagtcg
    85381 gccgcctggc ctattggtcg ttggcagcgc ttgcgaagcg ttatggaaga gcgagaaggg
    85441 ccgtagctgg gtagttgagg acgggttcaa atccctaggc ttgaccgaaa gccttgactt
    85501 gacatcgttg aatcctattg aggcatgatg tcagggcccg tatttattta ccattaagtc
    85561 atcagcattg cgtggtgtta gttagcgacc ttgtggggtc tgtatccgca tttccatagc
    85621 gattagacca tcatcaacac ttcatttctc aagaacatac tgaacattga gccatttttg
    85681 ggggtacgaa gtatccagca cgacagtata atacatctag ccatttagag agcgagtgtg
    85741 aacgttctct aatcgatgaa ttgatctgct cctcatctca acgtgggcat tttgcaggtt
    85801 taaggaacat agtttggatt ataactatga tcagtggctt tgatggtcga cctcaatcat
    85861 agtgcctctt gagctttcta gccatgttcc tccggccctg cttcttactc tagaaataag
    85921 ttagtcgtga tgattcgatc cacgctgtat tcacaaactg tgctttgttt taacttacca
    85981 gcatgactat gcttgtcgtt tccgtgctgg ccatccttgc ctgtgtcggt agtcttgtga
    86041 tcggcgctac cgtcgccttt cttctcctca ccttgcttgt ttttatcctc tccatctttt
    86101 ttcttggcct ggctcgcaac atcagtcatc cgttccgtga gtaaatggcg ggcgtttgag
    86161 cccagcatgg aacctacatc gtcgtgcttt tcttccgctc tggcgccggc cttcttcttg
    86221 tcttcctttt tgtggccgcc cccgtcgtgc ttcttgccat ctgtcgatta tattagatgg
    86281 atgcaagttg ttcaaagatc gcagagcaag cgtttaccag tcttcttccc cttctggcgc
    86341 ccctcctcag caagcttctc agcacttcgc ttgacatcga aatcggcgat ccgggccaat
    86401 gctcgagcag cagacgccga gtgatccgcc aggctgttgt actcgccgta ctatgaccgt
    86461 tagtaatcga accttcattc ggcgccatgt ccttctgggg acactcactt ggggggttac
    86521 ttggcttggt gttgtatcaa gaccgtcccg aacgataggt cccgccaaca caaggggagc
    86581 ggcaatgagt gcggtgatca gactcttgga aaccatttta aaggcacttt ggggtgttca
    86641 aacgtgtatt tgttgtactg tagcagctgt gagcagttct gtcttggctt gaatggattg
    86701 aatgccaaga acgccttgtc ttatacttgg gacggggtca cgatgacggc tttcggcttc
    86761 ttgagtttac caatttccag gatatcttct cacgacggaa taaaaagatt gtcgtgaatt
    86821 gataggaagg tctttgcaat gtccagcatg tgttgccgga ttgccggacg gcccgagatt
    86881 ctatagctca atccctgggc taacgagagg aatatgcctg acaagttggc aagtctgtta
    86941 tgcgcagtcg caatttcaaa gctagtttaa ttcacagacg gccaatgcgt caagtaattt
    87001 gacaaaggtt tgatttccta agtgcatgat ctatcaaagc acacgtggct gtgattgaaa
    87061 gtttctcgga catccccatt catcggccac cacggcaggc tgacgttgca ggccacataa
    87121 tgtattgcat tcctcacaat ctttctcata cactaaacaa gtcactgcaa ctagttcttg
    87181 atagaaatgt tattccgcct tcgagatacg caagactcaa gatattctta attgagttga
    87241 tccgcgaaag tacatgacgt gttgatccca ggttccctgt gactcggtag gcgggtacgc
    87301 agtttgtaaa tatctgacaa tagcgcagtg attgcactca acaaatgaaa tactacttgc
    87361 cttagtacgg agatgagtat gacaatattc ttcttcgtgc agccaatccc gtttgcacta
    87421 cgctcatctt ggcggcggtc tgtgactaaa ctcgcggagc gacttcgatg ctgacacgat
    87481 acgctctgaa caaaaaggag gtgcgaatgt atttctggtc caagtctcga aacccagcca
    87541 agccataact gccttcgtcc accctgagct ctgtggatac taacaatacg gttagttcca
    87601 acggctgaca gctgctctag ctttagccag ctagcatgca ttgagagttt ggtcctggaa
    87661 acactacaag ttgagttatg attacggaaa tccgagtaaa taatgataca ggccatgcaa
    87721 agtgtatcga tgcctacacc atggcgggta cttcaagctg agcaacgaat gacggcgtgg
    87781 cgatgggaag cgtctacatg cagcgagaga aatcgtagct tttcgtaatg aatcaacatg
    87841 ctcgttgttt ttctaagtga tcatgtctct gaaggtaaat tcggtgtaac tgaaatcgca
    87901 tccccggaaa atggaaaaac aattggcttc ctgggcctga attattaact gcacgctgga
    87961 gccggctgta gctttagcaa gtggcgccgt agggtcaatt ccgcgccgga catagaaaac
    88021 tccggcgctt aggagctagt tgaaacgata aggagaccgc cagttaccat ttagttacta
    88081 cgtacttact aatcgtagcg ttgccaccac tctgtgaaat gtctggctgc gaataatttt
    88141 tccagatgca attgcgttac cacaagcggt gtcaaggcct attactttca atagctctaa
    88201 ggcctcccca gcactcctga gcattccaag tagtcatggg cgatgtgaga ctaggtaagc
    88261 cagctggccc caagcgtctg ctgatggcgg ctgatacttg gtagtacaaa tgtcctcgat
    88321 tgcatgcgaa ttgtgcagga cgaagaaaca aaaagttagt atcttgtcca tagtaattga
    88381 ccatctaaga cttacattcc atacgatagt gcgatcggaa aacgtaccta atactacctt
    88441 tagctcgtcg tggtaagcct tgctgattct gtctaggcca gtatgttcgc aatgtagcac
    88501 aactccggaa aggtgccact accccgaaca aaacaggagg tttgataccc cggcgctcca
    88561 cagcctttct ttctgactta cattgtctta gaggtcttcc agcagggtat gtcaactccc
    88621 tagagaaacg tctcgcggaa acagagcgcg ccctattctt cgcgctggca gagatacaca
    88681 gagataccgc cgaggagggt gattactcag atgccgggct ccgagtgatg aagccttcat
    88741 cacaaaacaa gaacgaatta gttggcacat gggcacagtt tcctttagat gatcgtaaga
    88801 attcacttgc ctggttccag agtcgccagc acggattgca accgacatcg aatagagaag
    88861 atcacccaaa cgaagctgct ggctctgcga attacgcgcc tccagaagcg cactcatggc
    88921 cggcgagctc gttgcctctg ccggcaggat atcctaactc gctttcaagt cgtcacgtcg
    88981 acctgcagat aacaaattcg gctgtatcgt ggcaggcatc aggttttgag gagcagatgg
    89041 ctatggcgag tccgcctgca aaccgtcaac cgtctggtac aaatggaggc tccccggcta
    89101 ctgaggccag accgcggtca gtgcagcaac accaagacgg cacaatacaa ggaatagcta
    89161 gtatttatgc acaagaaaac aaacgcacgt acttttgata tatatcttga atcctaattc
    89221 caaatttgga tatatgtttg tctctcttaa tgggacattt atctctcgtg accgttcgaa
    89281 gcacaccaga ctgctggcga aggtaccgcc gatctgtgca ccccttaaat gacgctaaga
    89341 atcgactttt cgcggggcag ccgacaccag cccaaccttt cagtggtatt acgactcaat
    89401 gagcgctcct gctccccgtc cttgagcatt ctcgtgatag acccaggcac ttcctattat
    89461 ggcaatgaca aaagagatcc agaggcgtct gcattgagcg gatagggaga tatcagacgc
    89521 ctttcttcgc ctgctctccg cgtagcgctg tgagcctcga agcagcggcc atgagcgacg
    89581 ccagcagccc cgggctggac ggatggtcta gccagaccga atcaaggtcg ccagtccaat
    89641 gccaacgccc atcgaaaagg aggcgaactg cgtctcacgc caactcgaca caggagatcg
    89701 ggcttatgag gaacggtgga aaatctggcc tacctcgatt catcggcagc ggcagcggca
    89761 ttcacttcat tcggtctgtc tacgatgtac tttctcgcag cgcggccggg aatagcaaaa
    89821 gtgtcagaaa ccgagtgaga ggcgatctag ttcctggtga agatgatcaa ctcgtggatt
    89881 ccgcttctga tatggtctca actcctggca ccaactcgcg cgtccctttt tggcgtcagg
    89941 cggaggttgt cgacgacacc gctcctggag cgccacttat cagctttgat aatcttacta
    90001 ggtggaccaa aagttatttt gagaattggc accctgcatt cccgttcctc cacggtcccg
    90061 aggtgttgga attgttcgaa aaggctgctg taactggcat gtcgaacatt gggcaggcag
    90121 atgcaactat catccgagct ctcgtctcta tatctttggc ggactctcgc cagacaggtg
    90181 tttatcaagc agcagtgcct accagcttgg tatttctcaa ccaggagcat atagcgtcaa
    90241 gtctggtatt tgcccttggg tgccctgcca cgctgaagaa catccaggcg gccgtatgtg
    90301 ttcaactgtt cctggtatca atgttgcggt tcaatatggc atccagactt ggcggagtag
    90361 ttgttcgcat gtcattccat ctgggtctgt accgttgccc agcccgatac tcaaacttca
    90421 gctctcacga agctgctatg cgaaagagag tatggtggtc gatatattgt cttgagagaa
    90481 tggtttgcca ggcactaggg catccacttg atattgtaga tgacgatgga gatgtatgtt
    90541 tgccttcgca tgagatccat gggaatgtcg gaacccgcat tcttcctgga gaaacaacag
    90601 atggtaagga atctccggcc atcacggctt atcatttatt aactacttcg ccaaagttga
    90661 cccactgctc ttcctcacct tgcatgccaa acatgcacga ctacgcggcc tgatcttgga
    90721 actgcgccac aagtccattg cgattcgcca tgacacagtg gaacgggcca tgttggttca
    90781 atccgagctc tcgaagtggg tgaatgacgt tcatgagcag acagaagatc gcgtagactt
    90841 cgaggatccc ggatcccagc attctgtttc tccagttcct ccatcgcagc gaattttgct
    90901 gtctttgatg caacatgaat cggttatcac actaaaccga cctcttcttg cctcggaagt
    90961 caactctcca gcatctcagg ctgcactgca agcatgcatt agcgcttcaa ggtctatatt
    91021 ggatactatc attcaaaatg atccccgtca caacggatcc tcgtttcata atatcatggt
    91081 ttggccactt ctgacatggt cagtttggat gagttgcttc attctgactt atgccgctct
    91141 tcaaggagag acgactatcc cctcagcgca gaagtgcgta ttctctccga agcaaatttt
    91201 atcaaagagg atctgacttg atatatacag atacgcaaag aaagcattat acatactcag
    91261 acagcttgct tcaaggggaa catcttggcc agattcctgt gcatctggcg tggaatatct
    91321 agtatccgcg cttcagagtc atcaagaaaa ctctggtgat cacagctcag agagagcggc
    91381 gtcatcaaca agctcaaatg aacgactcgc gccttcagga acgggcgaat taaatgattg
    91441 gcaaaagggt caatacggta gcgactccca acctggaggt cgctctggtc atcttcgacc
    91501 ttgcgccctt gaatcaaccc cgaggcgcca atcacccaac ccagctgggt gagttcagac
    91561 aaattacact tgcctatctg gtcactctca actaaataat gaaaacagat ttccttccat
    91621 ggtcctcaat gatcagaatc gaggataccc ttcattggat tcggctcaat ggactccggg
    91681 tcagaaccag ggatacatcc ccggagagac tgcgtcaatg gatatttatg gtcaagagtg
    91741 gttcgatcct ttaggagctc tagacttctc aaacttcgcc caatttggga gcaccgaatc
    91801 ctcttttgga ttcagctact aaatgatttc ccacccaagt cacttgatta cacttactaa
    91861 tagaagcaag ttctggcata gagcgattgt ctacgcccca aaagatatca gtaaataaga
    91921 ccttcaaatc caatttcaaa attgtttatt actaatatga tttagaactg gttttaatat
    91981 ggagccgttc atgcctactt gctcgtattg ccaaaagact ccttaatctc ttcgatgaca
    92041 gcattagtca catcctccgt cttagctaca ccacccaaat ccgcggtaac gattcccttt
    92101 tcacatacgc gttcaacagc atccaggagt tttttgcttg catcctcttc accaagccat
    92161 gcaagcattt ctgagctcgt ccagaaggtt gcgactgggt tcgccacacc tttcccagta
    92221 atgtcaaatg cggatccgtg gatcggttcg aacatgctgg ggttctgtct acttggatcc
    92281 aaattggagg taggagcaat gccaatagat ccggccagcg ccgctgcgag atcactgagg
    92341 atatcggcct ggagattcgt agccacaatt gtgtcgagcg attcgggctt tagcaccatg
    92401 cggcaggtca tggcgtcgac gagcatctta tcggtggtga cgtctggaaa ctcttcggcc
    92461 acctcagcag caacttcgtc ccacagcacc atgccgttcc gctgggcatt actcttggtg
    92521 acaacggtca aaagcttgcg tgggcggctt tgggcagtct ggaatgcaaa gcgcatgatc
    92581 cgctctacgg cgtggcgcgt gaacatcgcc acctcagttg ccgtctccca tgcctggcca
    92641 cggtgggacc ggccgcccta acctgcgtac tcgccttcgc tgttctctcg aacaattacc
    92701 cagtcaaggt ctcccgtctt gcaattgcgt agtggcgatt gtgtcccacg gaacaccttg
    92761 gtgggccgaa catttgcgta ctgctgaaag ggttggcaga ttgctagtct caaaccccac
    92821 aacgagatat gatcggggac gtctttgttt gattagtaca gacttctcgg gttttgagtc
    92881 gttggggcct caccaggagc gccaacggcg ccgaatagga tggcatcatg cttcctcagg
    92941 ctttcaagcc cgccatcggg gatgtacttc ccggtcttct tatatgtttc tgaactccag
    93001 tcataatgtt tgaactcaat gtcgaaggtc cctagagttt ccgagagagc tttcaggact
    93061 gaaattgcgg cattcacaac ctctgggcca atcccatcgg ctggaattga agcaatgcta
    93121 taagatttgg caatagcgat agctgagggg gacatggtga ttaggcagta gctactcaaa
    93181 taggagatgg agtgattgca aggatatctc tttatcaaca cgtacaacct tcatcaatgg
    93241 aaatcattga gcaccactta tttatcattc tcgattgttc gactttcacc ttctcacggt
    93301 tatcgagggg tttcttcgga aaatcggggc gagtcggact tgacatagtc cgccccataa
    93361 gagtaatccc caccacttcg tcgagctgga cataaattgt ccgagtggcc aaggctgtga
    93421 cacagttact agtacagcgt cttgaatgcc acaggctttg ccgccactcc aaagggagga
    93481 ctagcaagtc gtggcccagt caagtgactc atctcccact ggcccattga aatttcagcg
    93541 tgcgtttgtg ttgcttaaga atctcagtcg agagcacgtg atattccgtc acgacaagaa
    93601 agcaaagctt cctcatacca aagataggat gatggcgact gacttataag gttgtcagat
    93661 tcgggttgaa cctcagagct catggatacc acttcttcag atggtttaag ttttcctaag
    93721 cccagaatcg aggaaagcga attgggagaa gccggtaaga cactacagga cctggccaaa
    93781 cctcctcaat acttgcgtct atctgtagaa tctgctgttc gaggactctc gcagccaaga
    93841 aaatttggat actggctctg cgttatatgg tatgtattcg aaagtcggag catcgttgag
    93901 tggacagagc tgctaaccag agcatagaca caagaccata gaagtaacac gtggaatgcc
    93961 ttgcaaaaat gtcaatgata cacgctgagg ctcgcaatgc gctagtagga agatacggat
    94021 cgcgttgcca gtttgggctg agataactga atttgcccac gtgatatgcc tgtggctaac
    94081 aagccaacca cctcacaatg aaggaacgaa aagcctatgt caagctcctt tctagagctc
    94141 acctggggca gcctctctat gctacctggc gcgcatgttt atccttgaga ggtgcaacat
    94201 cgcgagcctc atgtatcacc tgcaatatcg ggtagcaacg ccagcatgtg catgactgag
    94261 atttataggg catcaacctg ggaggcaaga ggatcattga tgtgagtctc aactcaagaa
    94321 agtaatttgt tccaacgtgt tttgattaag aagttgtgct tagtaaccca atagaattca
    94381 agctacggcc ctatgtcacg tcgtaaaact ccctaaacct gggcacataa tccgtaatca
    94441 gctaacggcc acaaaatttc caataacgct actgaaaaaa gagtctggtg agtacctgct
    94501 aagagctctg tttgcctaaa agctctcttg gcgtgaaccg gcgtgccgac aatggtcccg
    94561 gggccaagtc ttccccgcca acgcccaggt cttggactct cttggactct tacccattgg
    94621 ttcccaaatt tctcattcgt tctagcttga acaaacgact ccattgtcgc atgtttatct
    94681 caatgcttcc caggctttgt tggttgcgat gcatgtattc cctgtattca cccccagcta
    94741 agagttgtcg tgggatgatc ttatccgttg atcctgtgca cgggttcgtg gtcgttggca
    94801 tggggtagta tgtttcctag aatgttgtat ctcgtcttgg aaatagcggt aagcagatgt
    94861 attaaaaggc tcacctgtgc aaattcagag gctgagtatc taggctcact tgcaattgag
    94921 ttgaaatcct aatgcacaca tcctaaccat cttccatttt caatctgtgt agactaccta
    94981 tccagcatgg ttgaggttcg atcagttgtg cctgagaagg ccatgggaac tatggagcca
    95041 acaagtcagc aaattgaatc tatttatgag aaagaggaac gcgagcctgt agtcaatgct
    95101 gattattctg gagccaagaa aaagactgac ccaaaggaaa tcgctctggt aaagaaactg
    95161 gactacagaa tcatgcctag tttgtgggct atgtacttta tgaactatgt aagctatcca
    95221 cactgctttg tgcttgactg cttgacagcg cgaatcactg ctttaactga cagttctgca
    95281 gttggaccga aatgcgattg ccaatgcccg cttgaacaat ctcgaggaag acttaggcct
    95341 ggtgggctcc caatacaaca cctgcatatc ggttcttttc gttgggtagg tacctgcgca
    95401 aacgttgctt atacaacatc attgacgcta tataccagtt acctgctaat gcagatccca
    95461 tcgaacatgc tgatgtcgtc tggcaagatc cgtccat
//
