# Supplementary material for: Genome sequencing and physiological characterization of three Neoarthrinium moseri strains
Source: BMC Microbiol. 2025 Aug 21;25:526. doi: 10.1186/s12866-025-04274-z (PMC12369201; doi:10.1186/s12866-025-04274-z)
Supplement: Supplementary file 16 — Supplementary Material 16. [file 12866_2025_4274_MOESM16_ESM.zip › BiGSLICE/input/Nmoseri/TUCIM5799/JAFIMR010000026.1.region001.gbk]

LOCUS       JAFIMR010000026        60801 bp    DNA     linear   PLN 06-APR-2022
DEFINITION  Neoarthrinium moseri strain TUCIM 5799
            scaffold26_Wmoseri_TUCIM_5799, whole genome shotgun sequence.
ACCESSION   JAFIMR010000026
VERSION     JAFIMR010000026.1
KEYWORDS    .
SOURCE      Neoarthrinium moseri
  ORGANISM  Neoarthrinium moseri
            Eukaryota; Fungi; Dikarya; Ascomycota; Pezizomycotina;
            Sordariomycetes; Xylariomycetidae; Xylariomycetidae incertae sedis;
            Neoarthrinium.
COMMENT     ##antiSMASH-Data-START##
            Version      :: 7.1.0
            Run date     :: 2023-12-04 11:58:05
            NOTE: This is a single region extracted from a larger record!
            Orig. start  :: 133163
            Orig. end    :: 193964
            ##antiSMASH-Data-END##
FEATURES             Location/Qualifiers
     protocluster    1..60801
                     /aStool="rule-based-clusters"
                     /category="RiPP"
                     /contig_edge="False"
                     /core_location="[30000:30801]"
                     /cutoff="20000"
                     /detection_rule="DUF3328"
                     /neighbourhood="30000"
                     /product="fungal-RiPP-like"
                     /protocluster_number="1"
                     /tool="antismash"
     proto_core      30001..30801
                     /aStool="rule-based-clusters"
                     /tool="antismash"
                     /cutoff="20000"
                     /detection_rule="DUF3328"
                     /neighbourhood="30000"
                     /product="fungal-RiPP-like"
                     /protocluster_number="1"
     cand_cluster    1..60801
                     /candidate_cluster_number="1"
                     /contig_edge="False"
                     /detection_rules="DUF3328"
                     /kind="single"
                     /product="fungal-RiPP-like"
                     /protoclusters="1"
                     /tool="antismash"
     region          1..60801
                     /candidate_cluster_numbers="1"
                     /contig_edge="False"
                     /product="fungal-RiPP-like"
                     /region_number="1"
                     /rules="DUF3328"
                     /tool="antismash"
     gene            547..1158
                     /locus_tag="JX265_008938"
     mRNA            join(547..801,862..1158)
                     /locus_tag="JX265_008938"
                     /product="hypothetical protein"
     CDS             join(547..801,862..1158)
                     /codon_start=1
                     /locus_tag="JX265_008938"
                     /product="hypothetical protein"
                     /protein_id="KAI1862892.1"
                     /transl_table=1
                     /translation="MKLLLIACFTAALANFAAALSYNQPVADIVTSSFTTSTVVRSEPL
                     PSQSAATGGRGDEVIVLSEEPGSNSSLSMAASMLSYTCYAESKTNADDCQAVIDSIRSL
                     NADLYLTKDECRGYTHGTCIAKICQKGDLETLCTTSWLADRLASPLMANCMKNGENGVL
                     ADCTDFMGDCGHNRIWLSNL"
     gene            complement(2165..2887)
                     /locus_tag="JX265_008939"
     mRNA            complement(2165..2887)
                     /locus_tag="JX265_008939"
                     /product="hypothetical protein"
     CDS             complement(2165..2887)
                     /codon_start=1
                     /locus_tag="JX265_008939"
                     /product="hypothetical protein"
                     /protein_id="KAI1862893.1"
                     /transl_table=1
                     /translation="MRSQLPVPLLFAFASLCSYTAALPLLAAREAPVEPLVARASYSVV
                     PIDGSGGDGDSASGKPPATTVVETVVASATPATKTIIETSPPVTEHKTATVVVTTTPTT
                     NVISTISIIDIQPTTATATVTSISPATSITSTAPSVPTTISTSVSTSCTSTSSVASATH
                     STLTTSPSLPATRSTSLQTQSTPSATAISSSSTTPTSYVTTSYPQPSTSSTTYDDGFYH
                     TTYPAWNGTNLRRHIRNQ"
     gene            4623..6109
                     /locus_tag="JX265_008940"
     mRNA            join(4623..4959,5032..5771,5822..6109)
                     /locus_tag="JX265_008940"
                     /product="hypothetical protein"
     CDS             join(4623..4959,5032..5771,5822..6109)
                     /codon_start=1
                     /locus_tag="JX265_008940"
                     /product="hypothetical protein"
                     /protein_id="KAI1862894.1"
                     /transl_table=1
                     /translation="MSYNQYPNYGQQGYGPPPGGPPPQQYAYGQPPPPGPHGAYGHPPP
                     PQQYPPPGGHYPPPPQHGAYGQPPPPHGSPYPPQGGHYPPPAQPYGGHSPQPPYGAPPP
                     GPPPPQGHYGAPQGGYAAPVPHYAGPPTQPSLGYGPPQIIQWDASPDAQALRSAMKGFG
                     TDEKTLIRVLANKDPLQIEALKSTYFRNFSRSLEKDVISETRGWFEKGLVALIQGPLLH
                     DCHSLYNAMSGPGTKEKVMNDVLLSRSNADMRAIKSKYQQTFGRSLEDDVKGDLSMKTE
                     QHFVIVLGATRAEDNAPVIPHDIDRDVMDLYRAGEGKIGTHEMIFCSILSSRNDNQIRA
                     IAHAYQQKFGKSLAEVIRKEFNGHMKDALLYQLNHAADKYMHAAAMLEDAMAGLGTKDH
                     LLVGRIVKYHWDRTDIANIKGAFQHRYKTSLAKRIKGETSGDYERLMLACIGEPI"
     PFAM_domain     5145..5339
                     /aSDomain="Annexin"
                     /aSTool="clusterhmmer"
                     /database="35.0"
                     /db_xref="PF00191.23"
                     /db_xref="GO:0005509"
                     /db_xref="GO:0005544"
                     /description="Annexin"
                     /detection="hmmscan"
                     /domain_id="clusterhmmer_JX265_008940_0001"
                     /evalue="1.50E-18"
                     /gene_ontologies="GO:0005509: calcium ion binding"
                     /gene_ontologies="GO:0005544: calcium-dependent
                     phospholipid binding"
                     /label="JX265_008940"
                     /locus_tag="JX265_008940"
                     /protein_end="215"
                     /protein_start="150"
                     /score="66.8"
                     /tool="antismash"
                     /translation="DAQALRSAMKGFGTDEKTLIRVLANKDPLQIEALKSTYFRNFSRS
                     LEKDVISETRGWFEKGLVAL"
     PFAM_domain     5361..5537
                     /aSDomain="Annexin"
                     /aSTool="clusterhmmer"
                     /database="35.0"
                     /db_xref="PF00191.23"
                     /db_xref="GO:0005509"
                     /db_xref="GO:0005544"
                     /description="Annexin"
                     /detection="hmmscan"
                     /domain_id="clusterhmmer_JX265_008940_0002"
                     /evalue="2.70E-16"
                     /gene_ontologies="GO:0005509: calcium ion binding"
                     /gene_ontologies="GO:0005544: calcium-dependent
                     phospholipid binding"
                     /label="JX265_008940"
                     /locus_tag="JX265_008940"
                     /protein_end="281"
                     /protein_start="222"
                     /score="59.5"
                     /tool="antismash"
                     /translation="DCHSLYNAMSGPGTKEKVMNDVLLSRSNADMRAIKSKYQQTFGRS
                     LEDDVKGDLSMKTE"
     PFAM_domain     join(5613..5771,5822..5854)
                     /aSDomain="Annexin"
                     /aSTool="clusterhmmer"
                     /database="35.0"
                     /db_xref="PF00191.23"
                     /db_xref="GO:0005509"
                     /db_xref="GO:0005544"
                     /description="Annexin"
                     /detection="hmmscan"
                     /domain_id="clusterhmmer_JX265_008940_0003"
                     /evalue="3.80E-18"
                     /gene_ontologies="GO:0005509: calcium ion binding"
                     /gene_ontologies="GO:0005544: calcium-dependent
                     phospholipid binding"
                     /label="JX265_008940"
                     /locus_tag="JX265_008940"
                     /protein_end="370"
                     /protein_start="306"
                     /score="65.4"
                     /tool="antismash"
                     /translation="DVMDLYRAGEGKIGTHEMIFCSILSSRNDNQIRAIAHAYQQKFGK
                     SLAEVIRKEFNGHMKDALL"
     PFAM_domain     5891..6088
                     /aSDomain="Annexin"
                     /aSTool="clusterhmmer"
                     /database="35.0"
                     /db_xref="PF00191.23"
                     /db_xref="GO:0005509"
                     /db_xref="GO:0005544"
                     /description="Annexin"
                     /detection="hmmscan"
                     /domain_id="clusterhmmer_JX265_008940_0004"
                     /evalue="1.30E-11"
                     /gene_ontologies="GO:0005509: calcium ion binding"
                     /gene_ontologies="GO:0005544: calcium-dependent
                     phospholipid binding"
                     /label="JX265_008940"
                     /locus_tag="JX265_008940"
                     /protein_end="448"
                     /protein_start="382"
                     /score="44.6"
                     /tool="antismash"
                     /translation="AAAMLEDAMAGLGTKDHLLVGRIVKYHWDRTDIANIKGAFQHRYK
                     TSLAKRIKGETSGDYERLMLA"
     gene            7252..11598
                     /locus_tag="JX265_008941"
     mRNA            7252..11598
                     /locus_tag="JX265_008941"
                     /product="hypothetical protein"
     CDS             7252..11598
                     /codon_start=1
                     /gene_functions="transport (smcogs) SMCOG1288:ABC
                     transporter related protein (Score: 182.8; E-value:
                     1.9e-55)"
                     /gene_kind="transport"
                     /locus_tag="JX265_008941"
                     /product="hypothetical protein"
                     /protein_id="KAI1862895.1"
                     /transl_table=1
                     /translation="MDGRYSSIAQAALSGALLFIFLLRLLLPKAPQWCSSFAQEESEQG
                     PHRLKQWSWPTIGLVLFSIGGLALAIVSAIATPKTLWVWLDLVPWVITALILLIDRPRK
                     TPKTVLTILGGAGLGIIFHLYATYNTSQEVNILHIGQLCVAFGAITIILSMPMRDPDLP
                     TDGIAGPHDAATHELRSPEDRLSLWQFMTVSWMAPLMRAGSSKKLNDEDVWLLPYEFQH
                     SRLHVLFRDLQGSLIWRLMLANGLDLIITTSLGILETAANLAGPLLLKALIASIEKKGD
                     TRGESVFFAIAILIVRLVACQSAVFSLWYCRRAYERSRGEMITTIYAKTLTRKSQGFMP
                     GEKDPAHVNGNSLNGGKPKEGKLARLLVWLKIRKGRPKQVVDNAKPPATMGKILNLMRN
                     DCYEVAQRFWEFPNLITKPLQFALSLFLVWQFLGWPCLLGVAWVVFIQLLNAATVKGLL
                     SRERLRRAATDNRLQATSQFVEAIRHLRWYDWQGKWLDKIMTARNRELHMKVITGLWTA
                     AIGTINISAGMLFPVVSFFAYTYIAGRPLSVEIAFPVLQLFNMLETSLKELPDLILVVL
                     NASVAIDRLETFMKEPDKEEGCLSEAITDIEFKDASLAWPGTHSPVLNDLNLNFSTGLT
                     VVCGKVGSGKSALLQAILGELDRRHGDCTRPDEMIGYCAQSPWLQHMSIRENILFSAPY
                     DPVRYRQVIDACALTPDLANFEGGDLAFVGENGIGLSGGQKARVALARAVYSQSRILLL
                     DDPLAPLDHNTAESIVQKLFRGKLVEGRTLILVTHRVDLVMHLADQVVEIDGGKAHVLN
                     PEEIPRQIAVLSETAKQLDAQQDSEADSKPDEAAVPDKFIEEEHRKTGGVVLSVYWTYI
                     RAGMLRWWAVLIVAFSIFRGARIFSGWFVKAFSEGYPKQHTETGRHIAYLAQKTLTVTG
                     EVASNQTRSIVDHLFDNLPPPDQNVGPWLLWYLGIALVMTLLFAICQCFLLLILYIAAK
                     NLFVKVITRVSNATFRFYDVTPIGRLMNRLTSDIGMLDGGIISPLQNMAFFFLTWVSAM
                     VIIAFVTPVFFIFALLMTAAFVYVFMMFLPTSQSLRRLEMVSLSPLMSNFGILLDGLAT
                     IRAFKAQPNFQNRNIVVTDAFQQKDHFYWSLQSWLMYRFDSLSAFSTFVLTMIALYNGL
                     SSGLTAFVLTTAAQFVDATHSLCKVYGQLQMDFVSVERVIELLELEEEPSGHIDPPASW
                     PSHGDDIQFDSVTMKYAPHLEPSLSDVTFSIPGGSTCAVLGRTGSGKSTLALALLATLR
                     PEKGNIKVGTMDISKVNVHTWRQRISFVAQDPVLFPGTLRQNLDPLEEHSDPECVAVLH
                     RILGPGWSLTSHVDGGGKNLSQGQRQLVGIGRAVLRRSAVVVLDEATASIDKKTALAIQ
                     DVLRDELRQSTVITIAHRLEAVKDADYLIRLDSGRVVEAGPAKNLQ"
     PFAM_domain     7993..8247
                     /aSDomain="ABC_membrane"
                     /aSTool="clusterhmmer"
                     /database="35.0"
                     /db_xref="PF00664.26"
                     /db_xref="GO:0005524"
                     /db_xref="GO:0016020"
                     /db_xref="GO:0055085"
                     /db_xref="GO:0140359"
                     /description="ABC transporter transmembrane region"
                     /detection="hmmscan"
                     /domain_id="clusterhmmer_JX265_008941_0005"
                     /evalue="1.30E-04"
                     /gene_ontologies="GO:0005524: ATP binding"
                     /gene_ontologies="GO:0016020: membrane"
                     /gene_ontologies="GO:0055085: transmembrane transport"
                     /gene_ontologies="GO:0140359: ABC-type transporter
                     activity"
                     /label="JX265_008941"
                     /locus_tag="JX265_008941"
                     /protein_end="332"
                     /protein_start="247"
                     /score="21.9"
                     /tool="antismash"
                     /translation="LIITTSLGILETAANLAGPLLLKALIASIEKKGDTRGESVFFAIA
                     ILIVRLVACQSAVFSLWYCRRAYERSRGEMITTIYAKTLT"
     PFAM_domain     8419..8937
                     /aSDomain="ABC_membrane"
                     /aSTool="clusterhmmer"
                     /database="35.0"
                     /db_xref="PF00664.26"
                     /db_xref="GO:0005524"
                     /db_xref="GO:0016020"
                     /db_xref="GO:0055085"
                     /db_xref="GO:0140359"
                     /description="ABC transporter transmembrane region"
                     /detection="hmmscan"
                     /domain_id="clusterhmmer_JX265_008941_0006"
                     /evalue="2.40E-14"
                     /gene_ontologies="GO:0005524: ATP binding"
                     /gene_ontologies="GO:0016020: membrane"
                     /gene_ontologies="GO:0055085: transmembrane transport"
                     /gene_ontologies="GO:0140359: ABC-type transporter
                     activity"
                     /label="JX265_008941"
                     /locus_tag="JX265_008941"
                     /protein_end="562"
                     /protein_start="389"
                     /score="53.8"
                     /tool="antismash"
                     /translation="MGKILNLMRNDCYEVAQRFWEFPNLITKPLQFALSLFLVWQFLGW
                     PCLLGVAWVVFIQLLNAATVKGLLSRERLRRAATDNRLQATSQFVEAIRHLRWYDWQGK
                     WLDKIMTARNRELHMKVITGLWTAAIGTINISAGMLFPVVSFFAYTYIAGRPLSVEIAF
                     PVLQLFNMLE"
     PFAM_domain     9118..9522
                     /aSDomain="ABC_tran"
                     /aSTool="clusterhmmer"
                     /database="35.0"
                     /db_xref="PF00005.30"
                     /db_xref="GO:0005524"
                     /description="ABC transporter"
                     /detection="hmmscan"
                     /domain_id="clusterhmmer_JX265_008941_0007"
                     /evalue="1.10E-15"
                     /gene_ontologies="GO:0005524: ATP binding"
                     /label="JX265_008941"
                     /locus_tag="JX265_008941"
                     /protein_end="757"
                     /protein_start="622"
                     /score="58.5"
                     /tool="antismash"
                     /translation="LNDLNLNFSTGLTVVCGKVGSGKSALLQAILGELDRRHGDCTRPD
                     EMIGYCAQSPWLQHMSIRENILFSAPYDPVRYRQVIDACALTPDLANFEGGDLAFVGEN
                     GIGLSGGQKARVALARAVYSQSRILLLDDPL"
     PFAM_domain     10057..10764
                     /aSDomain="ABC_membrane"
                     /aSTool="clusterhmmer"
                     /database="35.0"
                     /db_xref="PF00664.26"
                     /db_xref="GO:0005524"
                     /db_xref="GO:0016020"
                     /db_xref="GO:0055085"
                     /db_xref="GO:0140359"
                     /description="ABC transporter transmembrane region"
                     /detection="hmmscan"
                     /domain_id="clusterhmmer_JX265_008941_0008"
                     /evalue="4.50E-20"
                     /gene_ontologies="GO:0005524: ATP binding"
                     /gene_ontologies="GO:0016020: membrane"
                     /gene_ontologies="GO:0055085: transmembrane transport"
                     /gene_ontologies="GO:0140359: ABC-type transporter
                     activity"
                     /label="JX265_008941"
                     /locus_tag="JX265_008941"
                     /protein_end="1171"
                     /protein_start="935"
                     /score="72.6"
                     /tool="antismash"
                     /translation="QTRSIVDHLFDNLPPPDQNVGPWLLWYLGIALVMTLLFAICQCFL
                     LLILYIAAKNLFVKVITRVSNATFRFYDVTPIGRLMNRLTSDIGMLDGGIISPLQNMAF
                     FFLTWVSAMVIIAFVTPVFFIFALLMTAAFVYVFMMFLPTSQSLRRLEMVSLSPLMSNF
                     GILLDGLATIRAFKAQPNFQNRNIVVTDAFQQKDHFYWSLQSWLMYRFDSLSAFSTFVL
                     TMIALYNGLSSGLT"
     PFAM_domain     10996..11424
                     /aSDomain="ABC_tran"
                     /aSTool="clusterhmmer"
                     /database="35.0"
                     /db_xref="PF00005.30"
                     /db_xref="GO:0005524"
                     /description="ABC transporter"
                     /detection="hmmscan"
                     /domain_id="clusterhmmer_JX265_008941_0009"
                     /evalue="2.80E-26"
                     /gene_ontologies="GO:0005524: ATP binding"
                     /label="JX265_008941"
                     /locus_tag="JX265_008941"
                     /protein_end="1391"
                     /protein_start="1248"
                     /score="92.8"
                     /tool="antismash"
                     /translation="LSDVTFSIPGGSTCAVLGRTGSGKSTLALALLATLRPEKGNIKVG
                     TMDISKVNVHTWRQRISFVAQDPVLFPGTLRQNLDPLEEHSDPECVAVLHRILGPGWSL
                     TSHVDGGGKNLSQGQRQLVGIGRAVLRRSAVVVLDEATA"
     gene            complement(12058..12332)
                     /locus_tag="JX265_008942"
     mRNA            complement(join(12058..12278,12329..12332))
                     /locus_tag="JX265_008942"
                     /product="hypothetical protein"
     CDS             complement(join(12058..12278,12329..12332))
                     /codon_start=1
                     /locus_tag="JX265_008942"
                     /product="hypothetical protein"
                     /protein_id="KAI1862896.1"
                     /transl_table=1
                     /translation="MSNPWDEALKAGVEEAQRRAKEQNDNKNSKMPGTPSNNVDATTIC
                     SDVPSEAPALNEQKNPTYTQDQDKGSSAK"
     gene            complement(13495..16290)
                     /locus_tag="JX265_008943"
     mRNA            complement(join(13495..14019,14079..16036,16161..16290))
                     /locus_tag="JX265_008943"
                     /product="hypothetical protein"
     CDS             complement(join(13495..14019,14079..16036,16161..16290))
                     /codon_start=1
                     /locus_tag="JX265_008943"
                     /product="hypothetical protein"
                     /protein_id="KAI1862897.1"
                     /transl_table=1
                     /translation="MDSYNSYRDRERDVPARSPSDREWTRDDRKSDRADSFYRGRSPGF
                     DRTRRRSRSPPPVDRYEPRARGREDYGPPRDREDRPRRVASPPANIDRYVPGQGANEPP
                     PPAVNPLTDPVKLPFQVGFSYFGEWWRANEKIKEEKERARTGRRPERPRGRDSQEDRDK
                     EKAKIQAAYDVYKEELQAKMARSFVSEHKKEQWFRERYIPEVRDGLRAQINEFRRGAYS
                     QWEQDLESGTFDEFSLEGLPKSESNGVGGVVEKEEGEATAANEVLGVGDLVPAQGNEIR
                     DENLYQPTLLIKTIAPHVSRQNLEAFCKEHLGEEEGGFKWLSLSDPNPSKRYHRMGWVM
                     LHPSSETVPPIDREDPKDQDGDMEPSSPVPVSTAEKALDAVNGKTVKDEVRGDFVCHVG
                     VHNPPGNPRKKALWDLFSAPERVEKDLTLVQRLVNKFEEEFGSDFNATLKIEERVEDLK
                     NAGRLQPAVPVSPVKKAKKERNLDLDMDEGEEGEMDDDEDEGAIDDEVDDEDLLIKKKQ
                     LDLMIEYLRRVFNFCFFCVFESDSIHELTRKCPGGHLRRPRSTLSTAAKNVARASANGE
                     PFPSKKRDAKDEEEGEATDDRKPRMSKSEQQLERAYKWVKTFEDKILQILEPETADIRK
                     LGGKLTEDAIADELSKFVKQEDEHKWRCKVPECSKLFKEDHFWKKHVEKRHTDWLEQLK
                     QEFDLINAYVLDPSHIAPSRTDANSNGHFPPSNGQTQQGTPRGFNLQNFAMNNMMPPFP
                     GFPGMPGMPPLFAGGAMQAAGWNAGGDDRGAGPIRRGGGNRFNNNRTGPYDRRQPQGRW
                     GQDGAGGDRGRGGAGRWGDGAAAGGAAMGPREAVQGRSLKSYEDLDHVAGGGGGELNY"
     PFAM_domain     complement(join(13801..14019,14079..14342))
                     /aSDomain="ARS2"
                     /aSTool="clusterhmmer"
                     /database="35.0"
                     /db_xref="PF04959.16"
                     /description="Arsenite-resistance protein 2"
                     /detection="hmmscan"
                     /domain_id="clusterhmmer_JX265_008943_0012"
                     /evalue="1.10E-14"
                     /label="JX265_008943"
                     /locus_tag="JX265_008943"
                     /protein_end="769"
                     /protein_start="608"
                     /score="55.2"
                     /tool="antismash"
                     /translation="ERAYKWVKTFEDKILQILEPETADIRKLGGKLTEDAIADELSKFV
                     KQEDEHKWRCKVPECSKLFKEDHFWKKHVEKRHTDWLEQLKQEFDLINAYVLDPSHIAP
                     SRTDANSNGHFPPSNGQTQQGTPRGFNLQNFAMNNMMPPFPGFPGMPGMPPLFAGGA"
     PFAM_domain     complement(14514..14654)
                     /aSDomain="DUF4187"
                     /aSTool="clusterhmmer"
                     /database="35.0"
                     /db_xref="PF13821.9"
                     /description="Domain of unknown function (DUF4187)"
                     /detection="hmmscan"
                     /domain_id="clusterhmmer_JX265_008943_0011"
                     /evalue="6.10E-12"
                     /label="JX265_008943"
                     /locus_tag="JX265_008943"
                     /protein_end="551"
                     /protein_start="504"
                     /score="45.3"
                     /tool="antismash"
                     /translation="EVDDEDLLIKKKQLDLMIEYLRRVFNFCFFCVFESDSIHELTRKC
                     PG"
     PFAM_domain     complement(15387..15701)
                     /aSDomain="SERRATE_Ars2_N"
                     /aSTool="clusterhmmer"
                     /database="35.0"
                     /db_xref="PF12066.11"
                     /description="SERRATE/Ars2, N-terminal domain"
                     /detection="hmmscan"
                     /domain_id="clusterhmmer_JX265_008943_0010"
                     /evalue="5.50E-36"
                     /label="JX265_008943"
                     /locus_tag="JX265_008943"
                     /protein_end="260"
                     /protein_start="155"
                     /score="123.1"
                     /tool="antismash"
                     /translation="DSQEDRDKEKAKIQAAYDVYKEELQAKMARSFVSEHKKEQWFRER
                     YIPEVRDGLRAQINEFRRGAYSQWEQDLESGTFDEFSLEGLPKSESNGVGGVVEKEEGE
                     A"
     gene            18173..18842
                     /locus_tag="JX265_008944"
     mRNA            join(18173..18284,18379..18842)
                     /locus_tag="JX265_008944"
                     /product="hypothetical protein"
     CDS             join(18173..18284,18379..18842)
                     /codon_start=1
                     /locus_tag="JX265_008944"
                     /product="hypothetical protein"
                     /protein_id="KAI1862898.1"
                     /transl_table=1
                     /translation="MTTYIPYLTIPHEVFSNAAASVLLPIALGTGVGFSTRPSQTQNTY
                     RLMKQPPLRPPPQVFGPVWTLLYGLMGYAAHRAVTAGLNPLTSTVGGVQTAKHAATLYT
                     IQLGLNLAWMPLFFGLRKPVAALADIAGLVGINGYLTYLFFQLDEVAGWLYVPYMAWLG
                     FATYLNAGVGVMNNWRITDDDLLKRKNV"
     PFAM_domain     join(18236..18284,18379..18785)
                     /aSDomain="TspO_MBR"
                     /aSTool="clusterhmmer"
                     /database="35.0"
                     /db_xref="PF03073.18"
                     /db_xref="GO:0016020"
                     /description="TspO/MBR family"
                     /detection="hmmscan"
                     /domain_id="clusterhmmer_JX265_008944_0013"
                     /evalue="1.50E-46"
                     /gene_ontologies="GO:0016020: membrane"
                     /label="JX265_008944"
                     /locus_tag="JX265_008944"
                     /protein_end="173"
                     /protein_start="21"
                     /score="157.9"
                     /tool="antismash"
                     /translation="VLLPIALGTGVGFSTRPSQTQNTYRLMKQPPLRPPPQVFGPVWTL
                     LYGLMGYAAHRAVTAGLNPLTSTVGGVQTAKHAATLYTIQLGLNLAWMPLFFGLRKPVA
                     ALADIAGLVGINGYLTYLFFQLDEVAGWLYVPYMAWLGFATYLNAGVG"
     gene            complement(19192..20253)
                     /locus_tag="JX265_008945"
     mRNA            complement(join(19192..20085,20137..20253))
                     /locus_tag="JX265_008945"
                     /product="hypothetical protein"
     CDS             complement(join(19192..20085,20137..20253))
                     /codon_start=1
                     /locus_tag="JX265_008945"
                     /product="hypothetical protein"
                     /protein_id="KAI1862899.1"
                     /transl_table=1
                     /translation="MAAPVVEASRAVLPEALKPGPPRQKSQAMESVEDILYGSIAGIIG
                     KYIEYPFDTVKVRLQSQPDHLPLRYTGPLDCFRQSLKQDGFSGLYRGISAPLVGAALET
                     SSLFFFERLGRETVYKSGLCAKDQALPLPALWFTGAFSGAFTSFVLTPIELVKCKIQVP
                     ATASSDGMVHKAPSVPSVIRDVYKHEGVIGFWHGQMGTFLREAGGCAAWFGFKETTTKL
                     FYVWNERGIHTQAEKDALRTEALPLWQQAVAGASAGMSYNFLFFPADTIKSRMQTTAVG
                     GTAKKNTFFQEGAALWHQHGLRGMYRGCGITVLRSAPSSAFIFMIYDGLKRHLPL"
     PFAM_domain     complement(19201..19470)
                     /aSDomain="Mito_carr"
                     /aSTool="clusterhmmer"
                     /database="35.0"
                     /db_xref="PF00153.30"
                     /description="Mitochondrial carrier protein"
                     /detection="hmmscan"
                     /domain_id="clusterhmmer_JX265_008945_0016"
                     /evalue="2.40E-20"
                     /label="JX265_008945"
                     /locus_tag="JX265_008945"
                     /protein_end="334"
                     /protein_start="244"
                     /score="72.4"
                     /tool="antismash"
                     /translation="LPLWQQAVAGASAGMSYNFLFFPADTIKSRMQTTAVGGTAKKNTF
                     FQEGAALWHQHGLRGMYRGCGITVLRSAPSSAFIFMIYDGLKRHL"
     PFAM_domain     complement(19531..19812)
                     /aSDomain="Mito_carr"
                     /aSTool="clusterhmmer"
                     /database="35.0"
                     /db_xref="PF00153.30"
                     /description="Mitochondrial carrier protein"
                     /detection="hmmscan"
                     /domain_id="clusterhmmer_JX265_008945_0015"
                     /evalue="4.30E-16"
                     /label="JX265_008945"
                     /locus_tag="JX265_008945"
                     /protein_end="224"
                     /protein_start="130"
                     /score="58.7"
                     /tool="antismash"
                     /translation="PLPALWFTGAFSGAFTSFVLTPIELVKCKIQVPATASSDGMVHKA
                     PSVPSVIRDVYKHEGVIGFWHGQMGTFLREAGGCAAWFGFKETTTKLFY"
     PFAM_domain     complement(join(19849..20085,20137..20166))
                     /aSDomain="Mito_carr"
                     /aSTool="clusterhmmer"
                     /database="35.0"
                     /db_xref="PF00153.30"
                     /description="Mitochondrial carrier protein"
                     /detection="hmmscan"
                     /domain_id="clusterhmmer_JX265_008945_0014"
                     /evalue="1.70E-19"
                     /label="JX265_008945"
                     /locus_tag="JX265_008945"
                     /protein_end="118"
                     /protein_start="29"
                     /score="69.6"
                     /tool="antismash"
                     /translation="ESVEDILYGSIAGIIGKYIEYPFDTVKVRLQSQPDHLPLRYTGPL
                     DCFRQSLKQDGFSGLYRGISAPLVGAALETSSLFFFERLGRETV"
     gene            21281..25405
                     /locus_tag="JX265_008946"
     mRNA            join(21281..21911,21969..23363,23743..24006,24060..24134,
                     24189..25405)
                     /locus_tag="JX265_008946"
                     /product="hypothetical protein"
     CDS             join(21281..21911,21969..23363,23743..24006,24060..24134,
                     24189..25405)
                     /codon_start=1
                     /locus_tag="JX265_008946"
                     /product="hypothetical protein"
                     /protein_id="KAI1862900.1"
                     /transl_table=1
                     /translation="MAKDKKKAGKADAKQAKKAEKKAKQEKKGEKKIKSKSAKLEGSDA
                     EDVDLDNILEEYKKQQEQFLKVTETVSEAAPKPRSASTFLASPSNSNQLLLFGGENYNG
                     AIATFYNDLNIYYIDRDEWHCVTSPNAPLPRSGHAWCRGGNQSNSVFLFGGEFSSPKQG
                     TFYHYNDFWRLEPSSREWTRIESKGKSPPARSGHRMTYYKNYIILFGGFQDTSNQTKYM
                     ADLWLYDTQNFVWHNPTLPAAQLKPDARSSFTFLPHDQGAVLFGGYSRVKATVSANKSA
                     KGASQGQRNILKPMIHQDCFFLRITQPPNDAPANTPPTVRWERRKKPANTPNPARVGAT
                     MAYHKGRGIMFGGVHDVEQSEEGMDSEFFNQLFAWNVERNRFFPLALRKPRAQKKNAGT
                     EQRVGRRGRAQANEEELLKQLAALQAGSSLEDVDDIDIDIKPKDEPEEPEKPVREMPVS
                     MELPHPRFNVQLTVQDDVLYMYGGTFEKDDREFTFDDLYAIDLGKMDGCKEILSRELED
                     WVGSEDEDSEEDDEDDGEDEDDEEENEEGDVEIANEEEIRQPSKRKKKQGDEESNADSS
                     TTASTSATEEESEVDTTATSVDDGLPHPRPFESRREFFTRTSNEWQEILMTNLRWKNIQ
                     PETLAIKEIKTKAFELSEEKWWDCREEITALEDEQEAAGIVTSPLADTFALPVAVLLFE
                     TLDTTHSRVVTHCTTRPGCSVPAAKMPIGIQRLNAKKSQPNSLIVFIKPLKGPDEAVAQ
                     DFLERIAAQCLPVMREHHLSVMSLEEYEPNREFVGRRWLPFNYVQMVMMHELAHCKQMN
                     HSRAFWAVRNGYADHMRTLWSQGYTGEGLWGRGALLTTGEFETNTVRPDEILPEHLCGG
                     TYRSRRRKRKAKDQLTYQQRKERRILKKFGANGVALGEDEEVKAELEKGKRTQAKPRVA
                     GSKRGRELRAAAALARFDQNKKAADEEDEKTIKVKDEDETASEQESETASEDEENVDAT
                     DINGKRLLDGKGNRMIKVCEDENPDDVDAKRELRELQSSMAVSPTRPVARTTPSANSAF
                     IKREEGENDTRADISRLRSPNTAKESSTHGSSKAAVQKQETWIATRRLENVKPNNKLPQ
                     DAAETINTPAAAAKPNPPTERAGVCQMCSYENGPVCLICAICSHVLDGRKDPRSWSCSS
                     QTCKGSQYLNAGDVAVCGVCGERKHML"
     PFAM_domain     21722..21886
                     /aSDomain="Kelch_3"
                     /aSTool="clusterhmmer"
                     /database="35.0"
                     /db_xref="PF13415.9"
                     /description="Galactose oxidase, central domain"
                     /detection="hmmscan"
                     /domain_id="clusterhmmer_JX265_008946_0017"
                     /evalue="1.40E-07"
                     /label="JX265_008946"
                     /locus_tag="JX265_008946"
                     /protein_end="202"
                     /protein_start="147"
                     /score="31.7"
                     /tool="antismash"
                     /translation="NSVFLFGGEFSSPKQGTFYHYNDFWRLEPSSREWTRIESKGKSPP
                     ARSGHRMTYY"
     PFAM_domain     join(23123..23363,23743..23744)
                     /aSDomain="DUF4110"
                     /aSTool="clusterhmmer"
                     /database="35.0"
                     /db_xref="PF13422.9"
                     /description="Domain of unknown function (DUF4110)"
                     /detection="hmmscan"
                     /domain_id="clusterhmmer_JX265_008946_0018"
                     /evalue="8.70E-29"
                     /label="JX265_008946"
                     /locus_tag="JX265_008946"
                     /protein_end="676"
                     /protein_start="595"
                     /score="99.5"
                     /tool="antismash"
                     /translation="SVDDGLPHPRPFESRREFFTRTSNEWQEILMTNLRWKNIQPETLA
                     IKEIKTKAFELSEEKWWDCREEITALEDEQEAAGIV"
     PFAM_domain     join(24134,24189..24397)
                     /aSDomain="WLM"
                     /aSTool="clusterhmmer"
                     /database="35.0"
                     /db_xref="PF08325.13"
                     /description="WLM domain"
                     /detection="hmmscan"
                     /domain_id="clusterhmmer_JX265_008946_0019"
                     /evalue="4.10E-09"
                     /label="JX265_008946"
                     /locus_tag="JX265_008946"
                     /protein_end="858"
                     /protein_start="788"
                     /score="36.9"
                     /tool="antismash"
                     /translation="RRWLPFNYVQMVMMHELAHCKQMNHSRAFWAVRNGYADHMRTLWS
                     QGYTGEGLWGRGALLTTGEFETNTV"
     gene            26938..27470
                     /locus_tag="JX265_008947"
     mRNA            join(26938..27119,27182..27470)
                     /locus_tag="JX265_008947"
                     /product="hypothetical protein"
     CDS             join(26938..27119,27182..27470)
                     /codon_start=1
                     /locus_tag="JX265_008947"
                     /product="hypothetical protein"
                     /protein_id="KAI1862901.1"
                     /transl_table=1
                     /translation="MLPTSLLRAFLLAATATLGTARPSWPHFTVGQEHVEVLSMRAAMP
                     LNPAAVYDVTCVDASLRIVFHDENVAQLSICGGISGSNTRCAGGPQSTEAQSASAKFTL
                     APVTPGAVLNISKVRWEQCVRAARAICPTGSMAGTCRGGASNGDVKFSLEKP"
     gene            complement(28042..28518)
                     /locus_tag="JX265_008948"
     mRNA            complement(join(28042..28358,28422..28518))
                     /locus_tag="JX265_008948"
                     /product="hypothetical protein"
     CDS             complement(join(28042..28358,28422..28518))
                     /codon_start=1
                     /locus_tag="JX265_008948"
                     /product="hypothetical protein"
                     /protein_id="KAI1862902.1"
                     /transl_table=1
                     /translation="MNLTSFFLGLVATALSAMALPAKVATARELSSADRVALKNALDSL
                     KAENPSAAASVENVQANDYLFNGVWAKRDGDTAIDKSRLSALLDQLKSENPDAVASVEE
                     VQANDYLFNGVWDKRGADKTPVSEHFHLDQRTD"
     gene            30001..30801
                     /locus_tag="JX265_008949"
     mRNA            join(30001..30052,30115..30237,30290..30514,30581..30801)
                     /locus_tag="JX265_008949"
                     /product="hypothetical protein"
     CDS             join(30001..30052,30115..30237,30290..30514,30581..30801)
                     /codon_start=1
                     /gene_functions="biosynthetic (rule-based-clusters)
                     fungal-RiPP-like: DUF3328"
                     /gene_kind="biosynthetic"
                     /locus_tag="JX265_008949"
                     /product="hypothetical protein"
                     /protein_id="KAI1862903.1"
                     /sec_met_domain="DUF3328 (E-value: 2.1e-47, bitscore:
                     155.4, seeds: 45, tool: rule-based-clusters)"
                     /transl_table=1
                     /translation="MFLLRPSSNRDPTLAIWSPASEVVQYEIRDMAPYFFNRSPWVGTN
                     REALDAMWADLYDFGTSGISPEEASNLFNATAVAPLAEDVYLIELQVIHDLHCLNMLRK
                     VAYPDQYPDMIDHYENGTVNHDTTQGFHIDHCIDALRQSIQCTADVTPIKWQHHPDDDY
                     HVFPLTWSTRTCRNFDAVRNWAKERQVPAWILDYGSKNQTRSS"
     PFAM_domain     join(30019..30052,30115..30237,30290..30514,30581..30744)
                     /aSDomain="UstYa"
                     /aSTool="clusterhmmer"
                     /database="35.0"
                     /db_xref="PF11807.11"
                     /db_xref="GO:0043386"
                     /description="Mycotoxin biosynthesis protein UstYa"
                     /detection="hmmscan"
                     /domain_id="clusterhmmer_JX265_008949_0020"
                     /evalue="2.00E-45"
                     /gene_ontologies="GO:0043386: mycotoxin biosynthetic
                     process"
                     /label="JX265_008949"
                     /locus_tag="JX265_008949"
                     /protein_end="188"
                     /protein_start="6"
                     /score="155.4"
                     /tool="antismash"
                     /translation="SSNRDPTLAIWSPASEVVQYEIRDMAPYFFNRSPWVGTNREALDA
                     MWADLYDFGTSGISPEEASNLFNATAVAPLAEDVYLIELQVIHDLHCLNMLRKVAYPDQ
                     YPDMIDHYENGTVNHDTTQGFHIDHCIDALRQSIQCTADVTPIKWQHHPDDDYHVFPLT
                     WSTRTCRNFDAVRNWAKER"
     gene            complement(30967..31878)
                     /locus_tag="JX265_008950"
     mRNA            complement(30967..31878)
                     /locus_tag="JX265_008950"
                     /product="hypothetical protein"
     CDS             complement(30967..31878)
                     /codon_start=1
                     /locus_tag="JX265_008950"
                     /product="hypothetical protein"
                     /protein_id="KAI1862904.1"
                     /transl_table=1
                     /translation="MNNFGVIEVAGARTTQAPGWAYVPDTRPHPNLAASSNTQSRKRAR
                     NTGAKLSYADLNARQEAKVRRELEVLDRDNSRDAVIPIPPKPGTAGSRANQGKHTPNVR
                     KILQSQKTFANYLDDFIALGEGGNAAAAAAAAPTSTATGGSSRSAAAAATAAISRARTG
                     AAPSMQKKPDAATNAAGRQGAVKHEDVEMTDAPETGSTLLRPYTGHLPPPHPSDNDPIL
                     ASRIPPLPSDEELRALMSAPPLTYLEAKAGWNDEDRKYPARVFCEVCGYWGRVKCLKCG
                     VRVCALECLETHREECVTRYGI"
     PFAM_domain     complement(31009..31092)
                     /aSDomain="zf-HIT"
                     /aSTool="clusterhmmer"
                     /database="35.0"
                     /db_xref="PF04438.19"
                     /description="HIT zinc finger"
                     /detection="hmmscan"
                     /domain_id="clusterhmmer_JX265_008950_0021"
                     /evalue="1.50E-09"
                     /label="JX265_008950"
                     /locus_tag="JX265_008950"
                     /protein_end="290"
                     /protein_start="262"
                     /score="37.7"
                     /tool="antismash"
                     /translation="RVFCEVCGYWGRVKCLKCGVRVCALECL"
     gene            35322..36730
                     /locus_tag="JX265_008951"
     mRNA            join(35322..35423,35481..35576,35633..35669,35719..36187,
                     36253..36730)
                     /locus_tag="JX265_008951"
                     /product="hypothetical protein"
     CDS             join(35322..35423,35481..35576,35633..35669,35719..36187,
                     36253..36730)
                     /codon_start=1
                     /locus_tag="JX265_008951"
                     /product="hypothetical protein"
                     /protein_id="KAI1862905.1"
                     /transl_table=1
                     /translation="MGGLDSSFSAINLDEPEPWSNRRSVILGLIITFLIASWICVFGRL
                     YTRLRIVREPGWDDLCVVFYVIFTTIGSISVCLSVNYGLGQHFILLSLDQIYSYLKVFY
                     VMNASYCTATAFIKEALLLQYLRVYGRGNVMYYFTLFTAIFTAMWGFAYSFIAWVPCLP
                     VNHFWEAPPNARCYGYGSPIPEQFVGTYESHTAINMVLDFIVLIIPLPLLFKEGTGLKQ
                     RMRILGLLFMGSLVIMLAIWRLATIIEHQAGYWPTHDPTWYGSISIILAVLEVDMAAIC
                     ASIPIFWPALEARWGSIFITQEIKITREERFIDDEDDRISLHPNSRSRTGSDVELKRTE
                     SMQSGSKGDNTHYNDMFIMSSVDPLRSPTSGTSRTQAVVRSDSTRNKGKKWHL"
     gene            complement(37933..39261)
                     /locus_tag="JX265_008952"
     mRNA            complement(37933..39261)
                     /locus_tag="JX265_008952"
                     /product="hypothetical protein"
     CDS             complement(37933..39261)
                     /codon_start=1
                     /locus_tag="JX265_008952"
                     /product="hypothetical protein"
                     /protein_id="KAI1862906.1"
                     /transl_table=1
                     /translation="MANTKHDLRPQATEYTPQKSTTAIAQSDPATAVPSPTQSPESVPG
                     LSPEALLKTREPTAADTRGSFSTVDDSRVTTPQQLAPDASDAAIKAMPSPLATTENTPL
                     EPEHARNDMEVKGVAELIHSHNGLEASTASANMARRAPLPTVYVTRPYTHGPIGTHVVY
                     APVAPQNLGGGVASYSGFMGPPAQPPVMLSAGADPISEGRRIYIGNLKYSADRQDVKKL
                     LRIHNVNRTVEKIYMPFAESPSTSGGFASNESNAGDSLANKGYVFVTYTDPNEAETALR
                     CLNGVVHLDRRLVCRPGLPKGTSFKQEENQRPRKRHSSQGFGRRRGSQWGSDGFDSYGY
                     QGYGYGTGGGRGYYGYQGGNGGRRQVEPPRAFYGPAMVPYFDTNASLYAAGYGDIDYDT
                     SDAPGTARQQYGLAKESFDSGYNSGAPTAWRGSGSHGGGNRYR"
     gene            complement(41518..41880)
                     /locus_tag="JX265_008953"
     mRNA            complement(join(41518..41641,41717..41880))
                     /locus_tag="JX265_008953"
                     /product="hypothetical protein"
     CDS             complement(join(41518..41641,41717..41880))
                     /codon_start=1
                     /locus_tag="JX265_008953"
                     /product="hypothetical protein"
                     /protein_id="KAI1862907.1"
                     /transl_table=1
                     /translation="MSARMVSAGARSLLAASSSPMRSTATRTFSSTSRQLADATVALPA
                     RKPVGAFRGGLFGFLLGSTLAGAGVYTYVLQEYKASNELLTEDIYVRFCI"
     gene            complement(42470..44158)
                     /locus_tag="JX265_008954"
     mRNA            complement(join(42470..43625,43690..43890,43953..43968,
                     44032..44158))
                     /locus_tag="JX265_008954"
                     /product="hypothetical protein"
     CDS             complement(join(42470..43625,43690..43890,43953..43968,
                     44032..44158))
                     /codon_start=1
                     /locus_tag="JX265_008954"
                     /product="hypothetical protein"
                     /protein_id="KAI1862908.1"
                     /transl_table=1
                     /translation="MYRKVAFSLLAAAAAVSASDVTQLKKDTFDDFVASNDLVLAEFFA
                     PWCGHCKALAPEYEEAATSLKEKNIQLVKVDCTEEADLCQSYGVEGYPTLKVFRGKDNI
                     TPYSGQRKANAITSYMIKQSLPAVSEVTKESLADFKNTDKVVLVAYLDASDKESSEVFS
                     KTAEKLRDSYPFGSSSDAELAEAEGVKAPAIVLYKTFDEGKATFSEKFDAEAIEKFAKT
                     ASTPLVGEVGPETYSGYMSAGLPLAYIFAETAEERKELADSLKSLAEEYRGKINFATID
                     AKQFGAHAGNLNLPTDKFPSFAIQETVKNQKFPYDIEKKIDLASIKAFVDDFAAGKVEP
                     SIKSEPIPETQEGPVTVVVAKSYNDIVLDDTKDVLIEFYAPWCGHCKALAPKYDDLATL
                     YAKSEFKDKIVIAKVDATANDVPDEIQGFPTIKMYPAGAKTEPVTYSGSRTVEDLIKFV
                     KENGKFKAEVEEKTIEETPVAPAATESTSSEAAKESTHDEL"
     aSDomain        complement(join(42473..43625,43690..43890,43953..43968,
                     44032..44104))
                     /aSDomain="TIGR01130"
                     /aSTool="tigrfam"
                     /description="ER_PDI_fam: protein disulfide isomerase"
                     /detection="hmmscan"
                     /domain_id="TIGRFam_JX265_008954_0001"
                     /evalue="5.60E-163"
                     /identifier="TIGR01130"
                     /label="JX265_008954"
                     /locus_tag="JX265_008954"
                     /protein_end="499"
                     /protein_start="18"
                     /score="541.8"
                     /tool="antismash"
                     /translation="SDVTQLKKDTFDDFVASNDLVLAEFFAPWCGHCKALAPEYEEAAT
                     SLKEKNIQLVKVDCTEEADLCQSYGVEGYPTLKVFRGKDNITPYSGQRKANAITSYMIK
                     QSLPAVSEVTKESLADFKNTDKVVLVAYLDASDKESSEVFSKTAEKLRDSYPFGSSSDA
                     ELAEAEGVKAPAIVLYKTFDEGKATFSEKFDAEAIEKFAKTASTPLVGEVGPETYSGYM
                     SAGLPLAYIFAETAEERKELADSLKSLAEEYRGKINFATIDAKQFGAHAGNLNLPTDKF
                     PSFAIQETVKNQKFPYDIEKKIDLASIKAFVDDFAAGKVEPSIKSEPIPETQEGPVTVV
                     VAKSYNDIVLDDTKDVLIEFYAPWCGHCKALAPKYDDLATLYAKSEFKDKIVIAKVDAT
                     ANDVPDEIQGFPTIKMYPAGAKTEPVTYSGSRTVEDLIKFVKENGKFKAEVEEKTIEET
                     PVAPAATESTSSEAAKESTHDEL"
     aSDomain        complement(42587..42895)
                     /aSDomain="TIGR01126"
                     /aSTool="tigrfam"
                     /description="pdi_dom: protein disulfide-isomerase domain"
                     /detection="hmmscan"
                     /domain_id="TIGRFam_JX265_008954_0003"
                     /evalue="2.20E-33"
                     /identifier="TIGR01126"
                     /label="JX265_008954"
                     /locus_tag="JX265_008954"
                     /protein_end="461"
                     /protein_start="358"
                     /score="112.6"
                     /tool="antismash"
                     /translation="VAKSYNDIVLDDTKDVLIEFYAPWCGHCKALAPKYDDLATLYAKS
                     EFKDKIVIAKVDATANDVPDEIQGFPTIKMYPAGAKTEPVTYSGSRTVEDLIKFVKEN"
     PFAM_domain     complement(42590..42907)
                     /aSDomain="Thioredoxin"
                     /aSTool="clusterhmmer"
                     /database="35.0"
                     /db_xref="PF00085.23"
                     /description="Thioredoxin"
                     /detection="hmmscan"
                     /domain_id="clusterhmmer_JX265_008954_0024"
                     /evalue="1.00E-25"
                     /label="JX265_008954"
                     /locus_tag="JX265_008954"
                     /protein_end="460"
                     /protein_start="354"
                     /score="89.8"
                     /tool="antismash"
                     /translation="VTVVVAKSYNDIVLDDTKDVLIEFYAPWCGHCKALAPKYDDLATL
                     YAKSEFKDKIVIAKVDATANDVPDEIQGFPTIKMYPAGAKTEPVTYSGSRTVEDLIKFV
                     KE"
     PFAM_domain     complement(42974..43510)
                     /aSDomain="Thioredoxin_6"
                     /aSTool="clusterhmmer"
                     /database="35.0"
                     /db_xref="PF13848.9"
                     /description="Thioredoxin-like domain"
                     /detection="hmmscan"
                     /domain_id="clusterhmmer_JX265_008954_0023"
                     /evalue="7.50E-38"
                     /label="JX265_008954"
                     /locus_tag="JX265_008954"
                     /protein_end="332"
                     /protein_start="153"
                     /score="130.3"
                     /tool="antismash"
                     /translation="SDKESSEVFSKTAEKLRDSYPFGSSSDAELAEAEGVKAPAIVLYK
                     TFDEGKATFSEKFDAEAIEKFAKTASTPLVGEVGPETYSGYMSAGLPLAYIFAETAEER
                     KELADSLKSLAEEYRGKINFATIDAKQFGAHAGNLNLPTDKFPSFAIQETVKNQKFPYD
                     IEKKIDLASIKAFVDD"
     aSDomain        complement(join(43601..43625,43690..43890,43953..43968,
                     44032..44089))
                     /aSDomain="TIGR01126"
                     /aSTool="tigrfam"
                     /description="pdi_dom: protein disulfide-isomerase domain"
                     /detection="hmmscan"
                     /domain_id="TIGRFam_JX265_008954_0002"
                     /evalue="5.80E-35"
                     /identifier="TIGR01126"
                     /label="JX265_008954"
                     /locus_tag="JX265_008954"
                     /protein_end="123"
                     /protein_start="23"
                     /score="117.7"
                     /tool="antismash"
                     /translation="LKKDTFDDFVASNDLVLAEFFAPWCGHCKALAPEYEEAATSLKEK
                     NIQLVKVDCTEEADLCQSYGVEGYPTLKVFRGKDNITPYSGQRKANAITSYMIKQ"
     PFAM_domain     complement(join(43610..43625,43690..43890,43953..43968,
                     44032..44098))
                     /aSDomain="Thioredoxin"
                     /aSTool="clusterhmmer"
                     /database="35.0"
                     /db_xref="PF00085.23"
                     /description="Thioredoxin"
                     /detection="hmmscan"
                     /domain_id="clusterhmmer_JX265_008954_0022"
                     /evalue="2.00E-31"
                     /label="JX265_008954"
                     /locus_tag="JX265_008954"
                     /protein_end="120"
                     /protein_start="20"
                     /score="108.2"
                     /tool="antismash"
                     /translation="VTQLKKDTFDDFVASNDLVLAEFFAPWCGHCKALAPEYEEAATSL
                     KEKNIQLVKVDCTEEADLCQSYGVEGYPTLKVFRGKDNITPYSGQRKANAITSYM"
     gene            complement(44559..45195)
                     /locus_tag="JX265_008955"
     mRNA            complement(join(44559..44727,44871..45034,45085..45195))
                     /locus_tag="JX265_008955"
                     /product="hypothetical protein"
     CDS             complement(join(44559..44727,44871..45034,45085..45195))
                     /codon_start=1
                     /locus_tag="JX265_008955"
                     /product="hypothetical protein"
                     /protein_id="KAI1862909.1"
                     /transl_table=1
                     /translation="MRCYWIIAGTLHCETSSIWKCERTLHSTQQIPACPWLRANGGTIV
                     ASWSKVRAKAPITTQFPTRRPRVRAAAEEGPAGGGLAGMVVPGGVLECQDQERKPQLRN
                     AIGAGAASFRRAPIEAKAKRGEAQAAPQGPTGAGPGAGLDWTD"
     gene            46280..47823
                     /locus_tag="JX265_008956"
     mRNA            join(46280..46313,46367..47823)
                     /locus_tag="JX265_008956"
                     /product="hypothetical protein"
     CDS             join(46280..46313,46367..47823)
                     /codon_start=1
                     /locus_tag="JX265_008956"
                     /product="hypothetical protein"
                     /protein_id="KAI1862910.1"
                     /transl_table=1
                     /translation="MTRRAIEQQSPRYFRASSSSTAHPQAPVTIAEPRSQRIHSTSLGI
                     TIRPRAEDALAPAGDDAVSTTKKKFFTIIRARLLVPGDGKPLHDAALVIENKIIAWVGA
                     QAEVPDEYTEAPHRSFDIDYLMPGLWEVHAHFDGSSPSDPDLGYLAFLSTHPAAAGARL
                     AKQCWEALQRGYTSLRDVAGLGCEVAQAIDDGSIVGPNVYSSGGALSQLGGHGDIFVIP
                     AGDVLLNFGVGNISAGHHGTGPVVIVDGVDECRRGVRLQIRRGAKCIKVMASGGVMSRD
                     DNPLYAQFSKEELDVIVQEANRQGRAVAAHVHGKPGILAAVNAGVTTVEHMSFADQECM
                     DAIKEKGTIYVATRFIVDLLLQTGGKGLSKEQWAKAKLCGANHEAAYKLAIKNGLTFAL
                     GTDTAPGDNCAIELEYAVKAGMSNLEAIKAATANGPLTVGAQAPKSGQLKAGYEADIIG
                     LTENPVEDVKVLQNIDVIKYVFKGGRLFKGPGVGPWGE"
     PFAM_domain     46702..47787
                     /aSDomain="Amidohydro_1"
                     /aSTool="clusterhmmer"
                     /database="35.0"
                     /db_xref="PF01979.23"
                     /db_xref="GO:0016787"
                     /description="Amidohydrolase family"
                     /detection="hmmscan"
                     /domain_id="clusterhmmer_JX265_008956_0025"
                     /evalue="1.30E-33"
                     /gene_ontologies="GO:0016787: hydrolase activity"
                     /label="JX265_008956"
                     /locus_tag="JX265_008956"
                     /protein_end="485"
                     /protein_start="123"
                     /score="116.8"
                     /tool="antismash"
                     /translation="YLMPGLWEVHAHFDGSSPSDPDLGYLAFLSTHPAAAGARLAKQCW
                     EALQRGYTSLRDVAGLGCEVAQAIDDGSIVGPNVYSSGGALSQLGGHGDIFVIPAGDVL
                     LNFGVGNISAGHHGTGPVVIVDGVDECRRGVRLQIRRGAKCIKVMASGGVMSRDDNPLY
                     AQFSKEELDVIVQEANRQGRAVAAHVHGKPGILAAVNAGVTTVEHMSFADQECMDAIKE
                     KGTIYVATRFIVDLLLQTGGKGLSKEQWAKAKLCGANHEAAYKLAIKNGLTFALGTDTA
                     PGDNCAIELEYAVKAGMSNLEAIKAATANGPLTVGAQAPKSGQLKAGYEADIIGLTENP
                     VEDVKVLQNIDVIKYVFKGGRL"
     gene            48546..49503
                     /locus_tag="JX265_008957"
     mRNA            join(48546..49047,49259..49503)
                     /locus_tag="JX265_008957"
                     /product="hypothetical protein"
     CDS             join(48546..49047,49259..49503)
                     /codon_start=1
                     /locus_tag="JX265_008957"
                     /product="hypothetical protein"
                     /protein_id="KAI1862911.1"
                     /transl_table=1
                     /translation="MDHHRLPRRSQSHGTLHSSYARHGRPLHKPLRSVNENSALLPSPG
                     ALESMLKTTTETGDIGLFSIKSVPISRVGPPASRRDAMGHGLQSLPRHTIDESKRHDGR
                     RRPPRHRDVTAEIISMYGSNSQSSSSVTSTLAYSTDEPGQRSYSMTTVGSKQLSHNKSN
                     ATLQKNWIWTSQTPLSTRPSKAGTFGYPLRGKPVNSYVASMWTSSNASTSRAAIFANCI
                     SSVGSVLECAKSPSSGQSKQCNIEDI"
     gene            49523..51886
                     /locus_tag="JX265_008958"
     mRNA            49523..51886
                     /locus_tag="JX265_008958"
                     /product="hypothetical protein"
     CDS             49523..51886
                     /codon_start=1
                     /locus_tag="JX265_008958"
                     /product="hypothetical protein"
                     /protein_id="KAI1862912.1"
                     /transl_table=1
                     /translation="MYYRMPPALKASQFGPPDPTPRYYDYTEEFENKTAQPTKSLETLA
                     PIPTRASSTQRPLVLREGSEEQLAAAFDDKSAPDFSDDDDHQGESDAETEPHLLSDIET
                     PHEGTTRDRKPNSPARVSGTDPRAQIIPSLTLGMRKLTRGSDIDLLPSQVRRTSVDTFR
                     PSLDIESPEVPLFSYPNFRHRTSEHTNTPSPARQVQVHVKTPTIRSEQGVILRDDEHDS
                     TNGTDDASSVNDSACEPPLREPRTPRVPTHGFSNPYPMLKTAQDMLKTSSKGSDNYSTL
                     ARTTAVADPFKPGSHKLLKGSDAHQHLPCATAVNGCGSVGIADNNSSIETSGATDRLET
                     NPSDNRTARGVARTNDDGTGRILRPPLRNDDHNKNDQRNHADLKVITNGLPQDEEEIPQ
                     LTPSCSLTPLISPKPISPARELRVKNSIPQLMKALPPLPGQPGYVSPPSSTGFSDDDGD
                     DFVAVLRPYRFSQSGISRCRDASELARNAEKPPARLQKPKPDIQKKLPRIRAKSKVSIA
                     EAPSNHRESRPWNSEKNYPWCNDVPPIELVDVECEVNKHESLREKPRVSSSRTASNVDS
                     RSNTVRRRPQAGGSGLVQDIASQQRKDLFSFSSGLGSVFRQVSRKFSQSSHKASKPESA
                     STFYDAETPSPDQSPETKPRVRLRRSTSKYKANDHSFDKDSAIEKRHGLKKHFSDLRWL
                     LARSTRTQTRETPNEGSNFLHAKRGAVLESTFGLGNTDFDSKDISVGEGNAPTKQPRPR
                     LRRRMRARISKWVRGTKTGGKHRQKGTSVTAEDN"
     gene            52928..53962
                     /locus_tag="JX265_008959"
     mRNA            52928..53962
                     /locus_tag="JX265_008959"
                     /product="hypothetical protein"
     CDS             52928..53962
                     /codon_start=1
                     /locus_tag="JX265_008959"
                     /product="hypothetical protein"
                     /protein_id="KAI1862913.1"
                     /transl_table=1
                     /translation="MEDRQRSDTENTDSIDWPQCWNEGRTNSTSPEPKGPGSSAPPALE
                     QQVATNEHREGEQENGDTGSDGIEDNDGISAVSDEHVPLDYPGSDAERYHQLEALNDRI
                     LSWAQAGSALTPKEEYAAFTKLPDPWKHYLSSMTGAERIRPPRGEAVRVKTRCGSTMYV
                     GRPKGRIKWKGVVWDKKPAEADRADSISSGGVPAPKTAKEEESATSRQGSVESEPEPDI
                     ELWGKLDELTPIRSKSVPEQMRARALQKKQSRQSWLEHLKNGPLAGAKRKASQAKGFLS
                     KLWERRDSGVCMECKNGLPCYDELGPKNDRWDEPDARPTASQSTELPDARWLVQRQQDE
                     GVVL"
     gene            complement(54207..56069)
                     /locus_tag="JX265_008960"
     mRNA            complement(54207..56069)
                     /locus_tag="JX265_008960"
                     /product="hypothetical protein"
     CDS             complement(54207..56069)
                     /codon_start=1
                     /locus_tag="JX265_008960"
                     /product="hypothetical protein"
                     /protein_id="KAI1862914.1"
                     /transl_table=1
                     /translation="MVASREDAGASGPNADRDQDHDDERPPPLPPRPVSQTPAVTAAAT
                     SAAVERPGLLSKPTTAVSATNIQTLSFPDGTRGTFTSSEGTATAGHEDVIIPGDLGSTR
                     SFNPASNDLDEGMSVMSFAPTLRPAGDLESLLVGDTSKRSPAWQLLRSQSATVPPFSAM
                     KTEEASALREFEKEFDGIPDESQKEWTDSDRVSIWKSKLKHYMILSSAGKPIYSRHGDL
                     SLINSSMGVVQTIISFYQGAKNPLQGFTAGNTRFVIATEGPLYFVAISKLGESDSQLRA
                     QLNALYMQILSTLTLPTLTHIFANRPSTDLRRPLQGTESLLSSLSDSFTKGSPSMLLGA
                     LECLKIRKSQRYAINNAFLKAKAGNLLYGLIVAGGRLVSVIRPRKHSLHPSDLQLIFNM
                     LFESGGIKAGGGENWIPLCLPAFNNRGYLYMYVSFLGGRPGSSTSSKTDIPVDEEIAII
                     LISPDKESFFTLQKMRDDVVNELERKGSLDIIKKAAKQGRPKVTDIAPGTHISHFLFKS
                     KANVQFCMPTLEPLFDDMVSHRRLMSLYHNLHATVHAKHAHLKVMHCVGEDSTSLAWIT
                     PVFEFYCVAGPNASRQILTLGANKIMQWAKREEERLFIIGGGVF"
     PFAM_domain     complement(54243..54542)
                     /aSDomain="Fuz_longin_3"
                     /aSTool="clusterhmmer"
                     /database="35.0"
                     /db_xref="PF19038.3"
                     /db_xref="GO:0016192"
                     /description="Third Longin domain of FUZ, MON1 and HPS1"
                     /detection="hmmscan"
                     /domain_id="clusterhmmer_JX265_008960_0028"
                     /evalue="2.20E-22"
                     /gene_ontologies="GO:0016192: vesicle-mediated transport"
                     /label="JX265_008960"
                     /locus_tag="JX265_008960"
                     /protein_end="609"
                     /protein_start="509"
                     /score="79.9"
                     /tool="antismash"
                     /translation="ISHFLFKSKANVQFCMPTLEPLFDDMVSHRRLMSLYHNLHATVHA
                     KHAHLKVMHCVGEDSTSLAWITPVFEFYCVAGPNASRQILTLGANKIMQWAKREE"
     PFAM_domain     complement(54636..54977)
                     /aSDomain="Fuz_longin_2"
                     /aSTool="clusterhmmer"
                     /database="35.0"
                     /db_xref="PF19037.3"
                     /db_xref="GO:0016192"
                     /description="Second Longin domain of FUZ, MON1 and HPS1"
                     /detection="hmmscan"
                     /domain_id="clusterhmmer_JX265_008960_0027"
                     /evalue="5.30E-29"
                     /gene_ontologies="GO:0016192: vesicle-mediated transport"
                     /label="JX265_008960"
                     /locus_tag="JX265_008960"
                     /protein_end="478"
                     /protein_start="364"
                     /score="100.4"
                     /tool="antismash"
                     /translation="NLLYGLIVAGGRLVSVIRPRKHSLHPSDLQLIFNMLFESGGIKAG
                     GGENWIPLCLPAFNNRGYLYMYVSFLGGRPGSSTSSKTDIPVDEEIAIILISPDKESFF
                     TLQKMRDDVV"
     PFAM_domain     complement(55095..55463)
                     /aSDomain="Fuz_longin_1"
                     /aSTool="clusterhmmer"
                     /database="35.0"
                     /db_xref="PF19036.3"
                     /db_xref="GO:0016192"
                     /description="First Longin domain of FUZ, MON1 and HPS1"
                     /detection="hmmscan"
                     /domain_id="clusterhmmer_JX265_008960_0026"
                     /evalue="5.40E-36"
                     /gene_ontologies="GO:0016192: vesicle-mediated transport"
                     /label="JX265_008960"
                     /locus_tag="JX265_008960"
                     /protein_end="325"
                     /protein_start="202"
                     /score="123.7"
                     /tool="antismash"
                     /translation="KHYMILSSAGKPIYSRHGDLSLINSSMGVVQTIISFYQGAKNPLQ
                     GFTAGNTRFVIATEGPLYFVAISKLGESDSQLRAQLNALYMQILSTLTLPTLTHIFANR
                     PSTDLRRPLQGTESLLSSL"
ORIGIN
        1 tcaagctcgc atccacgcgt aagccatcga gggagtgatt cgagtggatt ctaaccccgt
       61 gagtaacaga ccatccgtct cgagaagcat gttggttgag ctcgccgctt ggctgtatta
      121 tgcaagctca taaaattttc aggaggcgta cgcggtggta attataatct cacttgggtc
      181 aaaaattttc aggggttttc taaattcatc tgccaacaac ggcttgctat ctgaaaatct
      241 gctggcggag aggggtttgt tacaaaggtt aatggtgcag aatttgcaga tttgcagcga
      301 tactaaccta cagcctatat gtatcaagtg aattttgtgt caaattgaat ttactcaggt
      361 atttggacct atttagctag cggaagagag ttccttttac ttgcctgtaa agcaacttcg
      421 tgcataccgt ctgcagtctg ggttctgctg ttgtttgagc aacatcgccc acacagcccg
      481 ttcacgaggc aacctcacaa aacctactgg actcaagcca gacatcagac tcgaatgtcc
      541 gataaaatga aactgcttct aatcgcctgc ttcactgcgg ccttggccaa ctttgcagct
      601 gcgctgtctt acaaccagcc tgtggcagac attgttacca gcagcttcac cacctcaact
      661 gtcgtccgtt cagagcccct accctcccaa tccgctgcta ctggcggccg cggggacgaa
      721 gtcattgtcc tttccgaaga gcctggctcg aacagttccc tgtccatggc ggccagcatg
      781 cttagctata cctgctacgc ggtgggttgg ctcccaattc tcgtagcaga tatgcattac
      841 actgacgggt agtctcgaca ggaatcaaag accaatgcag acgactgcca ggccgtcatc
      901 gactccatcc gaagcctcaa cgccgacctg tacctcacga aggacgagtg ccgcggctac
      961 acccacggca cgtgcatcgc caagatctgc cagaagggcg acctggagac cctctgtaca
     1021 acctcgtggc tggccgaccg gctcgcgagc ccgctcatgg ccaactgcat gaagaatggc
     1081 gagaacggcg tcctagcgga ctgcaccgac ttcatgggcg actgtggaca caaccggatc
     1141 tggctttcga atctttgatt atgatgatgg ttgtttcact gccggagctc ggggaaagct
     1201 atgggaagac gattgacagg tttcagttca cgaagtagtt actgggatca acgaggtgct
     1261 aaatactgaa tattgcaatt cagaataggc catgctagtg acaatcagat gcccatagaa
     1321 tctgtccttg ctccttcatc ttcaccagag catcaaacat tgatagctgt catggccgca
     1381 tcttaacaca agctcttcct tgactcaatt tgacatgtct ggactccttc aagtagcttg
     1441 atccccaaca aatgtcctag gaagctcttt ccgcttagag tggaagaatc gcctcagcaa
     1501 tataaagcca acagcgccac ccagcaagac gaatatcaag atacagatca tagcgatgag
     1561 agcgccagaa gtgtgttcag ctctgggtaa cagcgtacgt gcttggttcg attggacgaa
     1621 ggccgacatg agagtggagg ccaaggccat gatcaggggg gctcaagtcg ttccaaatct
     1681 tcggtgctaa gctccgttca ggacgaggcc actcatgtga tatacgacgt aagtgccgag
     1741 ctcttgagcg aacgctctgt gctggacgct ggaagcgtta tagttttgac ttcggactag
     1801 gattatataa aagatcaaag cgctttgttc ccctcgaggc gctgctagct gaggtcgaga
     1861 ttggcaagtt cagtgctagt atcattgtga acgtctttgt tctgtcaagt aagctaaggc
     1921 gtgggttcat tggcttatta ttcatgatat ctatccagaa ttaggggcct gtgttcaact
     1981 tgtgttctta ccacctgtct gagaggcggc acccttctaa tctcgtggtc attctataca
     2041 tttaaccgtg atattacatt aatcatcgag gattcttcct cggcatcata cttcagaacg
     2101 ctgtaccagc agcgcacatg gtcacatggc ctgtttatac atggtataac aacccatccg
     2161 ttgcctactg gttgcgaatg tgcctgcgga ggttcgttcc gttccaagca ggataagtcg
     2221 tgtggtaaaa tccatcatcg taggtcgttg aacttgtgct tggttgcgga tatgaagtcg
     2281 taacatatga tgtaggggta gtgctactgc ttgagatggc ggtggcacta ggtgtgctct
     2341 gagtctggag cgaagtactc ctcgtagctg gtaacgaggg tgatgtggtg agagtggaat
     2401 gcgtcgcact ggcaactgat gaagtgctag tgcaagacgt cgaaacactt gtcgaaatag
     2461 tcgttggtac ggatggtgct gtcgatgtta tagacgtcgc cggggagatg cttgtgactg
     2521 tggcagtcgc agtagtgggc tggatatcaa taatcgagat cgtagagatg acgttcgtgg
     2581 ttggggtggt ggtgaccacg acggttgcgg ttttgtgctc tgtcactggc ggcgaagtct
     2641 caattatggt cttcgttgct ggtgtggccg atgcgacgac ggtctcgacg acggtggtag
     2701 ctgggggctt tccggacgcg gaatctccat cgcccccgct accatcaatc ggcactaccg
     2761 aataggaggc tcttgctacg agaggttcga caggggcttc ccgagcggcg agcaaaggca
     2821 acgccgccgt ataagaacag agggatgcaa aagcaaacag aagcgggacg ggaagttggg
     2881 accgcatctt gacaggagag aggctcaaga tgccaggtga agatgcgacg aaccttgcag
     2941 actggacttg tctttgtgga tctgcaggat gagcaagaga aggggaaacg gatagaccta
     3001 ccgtactagc agacttggtt ttattgtatt ggagccatct ggggaagttg acgatattca
     3061 gaaggctggt gactcggcgc acgagtggga atgtgatgga gttggtggtg ttcatatctc
     3121 aggtggctgg tagcgctttg gtcccctgga ataagctccc agtgctgcct gccgattggc
     3181 tcggatcgta ttccagccac caaagttgcc gattctggaa agcgccgcag agcaagtact
     3241 caggtacctt gcactagcgc tcttctaggt tccatcgccc ccggctctgc caactgtgtg
     3301 tgtgtacctt gccgacttgg agaggcccct gtggtctagg tttaagttac agtatgtcgt
     3361 tccgactcga agacctattg ccggcactta ttgcgtcgtc gcagaatgct ggtaattcaa
     3421 agcattcttg atgctgtgac atgtagacat gtcgatttcg cgcagccttg aaatgaacgc
     3481 cttgtgctgg gagctcctgg ttgttaacaa agaccatccc ggtttctaga agaaataggc
     3541 attcgaggct gtgtctgagc taatctcggc cgttgggctg cctccactcc taccaatggg
     3601 ccaatgcccc gcggggttgc ggcttgctgc gacccatggt cgttcttgag ttggtcgttg
     3661 ttcggctaca tcagtaacta cagatcatgc tcatgatagc tggagaggga aggtattcta
     3721 tggggatagc caagtacata catgatgcat gtcatctttg gatctggact acggagtact
     3781 tgactaacct aatcgcccag gtatccaagt agctctgttc atgcctgtgc caccctcgcg
     3841 gcgctggaag cacgtcactc gctgtggctt atggggcttg gggggtgctg gccccgcgga
     3901 gctgctgctg ttgctgcccg catctgttca agtagttcgg acgggcaagg gtgtgaaatg
     3961 catgtttggt cgatcccggg tttgcaagga ccaactcttg tttcgaaaca ttagagcctg
     4021 agtataaccg tgtggcacct gaaggcatcg cagtatagct tgtcactcgt ctagacccac
     4081 gggaaagtag accagtcaca ccaatctcta cttcctgcag cggacgggag ttgctggccg
     4141 ccatcacgga tacacggctc gcaggcgctg cccgatttgt ggagcaattc ttctgggatg
     4201 acgttgaaag tctgacagca tccaaggctg ctccgccact aagctaccgc ggcaccgtag
     4261 ctgtgaacag gtgggctgtt ggtattctat gcgcaaatgg tgctagctac cgcgaccatc
     4321 gcacaaggcg ccagtcacac ccataagaag ctggtcacag cctccttggg tggcgtgcaa
     4381 gctgcgtaga ccacacacac acacactctc tcgatctctc tctatttctc tctcgccgtg
     4441 agcatttgaa atattgccat ccgccgtcta tcctcccgac ccgctccttg ctttgtgcta
     4501 ccgacttaca acaacaaact ctcacgtccc tgcaggtctc ctgggccatc ttctctttcc
     4561 tcccctcgca ttccttcaga atctacagat caacagacct accaacccac agacacatct
     4621 tgatgtcgta caaccagtac cccaactacg ggcagcaggg ctacggtcct cccccgggtg
     4681 gcccgcctcc tcagcagtat gcttacggcc aacctccccc gccgggtccg cacggcgcat
     4741 acggccatcc accaccgccg caacagtacc ctcctccggg cgggcattat cccccgccac
     4801 cgcagcacgg cgcctacggg cagccgcctc ccccgcatgg cagcccgtat cctccacagg
     4861 gcggacacta tccaccgccg gcccagcctt acggcgggca ctcacctcag ccgccatatg
     4921 gcgcccctcc cccaggacct ccccctccgc agggtcactg taagcaacca tggcccgttc
     4981 caagccggac ccgttgtgat aagtcggatg ctaatatact tcgttcacta gatggtgccc
     5041 cccaaggcgg ctacgctgca cctgtgccac actacgccgg acctcctacg caaccaagtc
     5101 tcggatacgg ccctccgcag atcattcagt gggacgccag tcctgacgcg caggcccttc
     5161 gaagtgcgat gaaaggcttc ggcacagacg aaaagactct catccgtgtt ctcgccaaca
     5221 aggatccgct gcagatcgag gccctcaagt ccacatactt ccgcaacttc agtcgcagcc
     5281 tagagaagga tgtgatttca gagacgcgag gttggttcga aaagggcctc gtagcactga
     5341 ttcagggccc gttgctgcac gactgccact ccctatacaa cgccatgagt ggaccaggaa
     5401 ccaaggagaa agtcatgaac gacgtcttgc tcagtcggtc aaatgcagat atgcgagcta
     5461 tcaagagcaa gtaccagcag acgtttggca ggtcactcga ggacgatgta aagggggacc
     5521 tgagcatgaa gacggagcag cattttgtga ttgttctcgg tgcaacccgt gccgaggaca
     5581 acgcacccgt cattcctcat gatattgacc gagacgtcat ggacctctac cgtgccggcg
     5641 agggcaagat tggcactcac gagatgattt tctgctccat tctcagttca cgcaacgaca
     5701 accagatacg cgccattgcc catgcctatc aacaaaagtt tggaaagagc ctcgcagagg
     5761 taatccgcaa ggtaagttca ctgatctcat gtgcaatagc ttggtgctaa catagcgtca
     5821 ggagttcaat ggtcacatga aggatgcact attatatcag ctcaaccacg ccgctgataa
     5881 atatatgcat gcggcggcca tgctagaaga tgctatggcg ggactgggta ccaaggacca
     5941 tctcctcgtc ggccgcatcg tcaagtacca ttgggaccgc actgatatcg cgaatatcaa
     6001 gggcgcattc caacaccgat ataagacgtc cttggccaaa cggatcaagg gcgaaacgag
     6061 tggggattac gagcggttga tgttggcttg catcggggag cccatctaag tcatgggcac
     6121 actatgtttc tagggagcgg cgtactcgga ttgatacctc ggaatagggt tgtacgtatt
     6181 actaggaatg acgaacatag ctaattaaca taatgcgggc tgtgcgccgg gtaccattcc
     6241 cttggggata tatttttttt cgcatatgga catcgagact cgatattaga gtttggcaaa
     6301 attagtgtcg cctcgtcatt gagcgtatcg tagcagtcgt cgaaagagta tctgcatccg
     6361 catgcaggct gcgagacatt gtgctgtcaa ccgtttcagg gaacccgtac ccgatgcacg
     6421 tccagaggtt cagcccatgc aatgccatct aagcgacggc acgtccaacc tgctgctagc
     6481 cgctgggccg ggatagtatc tggggttgcc cattgcggct gccagcaagc agagcgcagc
     6541 agtaaaacgc attctctgtt acaatgcatt atagcctcgc ccaacatggc gaatatttga
     6601 gtggcatggt cacgcaaagg gcaggtgatc cactgtcctg tagcctgccg acggggtgct
     6661 tctcgtgtta aaaacctccg acgggctcgc ttgacacctc cgaggacgca cgcccagcct
     6721 atcagtgcca gcacatctcg cgagccattg atagggctgc acttgcagga gagacaacca
     6781 acagaacaaa aaaaaggcat cttccagcgc ggaaacgatt ccctcaccac ggccaaatgc
     6841 acggcttctg caagtgatgt ctgcagcggt gaggcgcacg gtgccgcacc agggccggcc
     6901 aggcagaggg cagactggat ggatggagtt caccagcgaa gatcgttctc cactctggac
     6961 aggtcaacgg ttaaccttcc taggctctgc ccccaaatct tctctgaacg ttacatgaac
     7021 taactacttt actttgcaca cttttggtcg gggcattgaa actaactttt tggtgccaat
     7081 ggctaccgac tgaggaccct tctctacctc aatcatatac ctatctccgt tacggttatg
     7141 cggtctttct actacagcca atatgaagca caacgctttc ttggggagcc ctactctccc
     7201 catcatcttg ctgtcccagg ctcgcatcct ggactgttcc tcccgcacga tatggacggt
     7261 agatacagct caatagccca agcggctctg tctggagccc tccttttcat cttcttactg
     7321 cgtctgctac ttcccaaagc accccagtgg tgcagcagct ttgctcagga ggaaagtgag
     7381 caagggcctc accggttgaa gcagtggtct tggccgacta tcggactcgt actattttca
     7441 atcggcggat tggccctggc tatagtctcc gcgatagcta ccccgaaaac actatgggtc
     7501 tggcttgacc ttgtgccatg ggtaatcact gcgctcatcc tacttatcga ccggccgcgc
     7561 aaaacgccga agacggtact gactatactc ggcggcgctg gtcttggcat tatcttccac
     7621 ctatatgcga cctataatac ttcccaggaa gtcaacatac tacacattgg acaactttgt
     7681 gtcgcttttg gtgcaatcac tattattctt tcgatgccca tgagagatcc cgacttaccg
     7741 acagacggga ttgctggacc gcatgatgca gcaacccatg aactccgcag ccccgaagac
     7801 agattatctc tgtggcagtt catgactgta tcgtggatgg ctcccttgat gagagcgggt
     7861 tctagcaaga agctcaatga cgaagatgtg tggctactgc catacgagtt tcagcacagc
     7921 cgcctgcacg tgttattcag agatctccag ggctcgctta tatggaggct catgcttgcg
     7981 aacggcctag atcttatcat caccacttca ctaggcatcc tggagacagc agcaaatttg
     8041 gcaggtccgc tcctgctaaa agctttgata gcctccattg agaaaaaggg ggacactcgg
     8101 ggcgagtccg tcttcttcgc tattgctatt ctgatcgtac gacttgtcgc gtgccaatcc
     8161 gctgttttca gcctttggta ctgtcgccgg gcttatgagc gctctcgcgg tgagatgatc
     8221 acgaccatct acgccaaaac cttgaccagg aaatcccagg ggttcatgcc cggtgaaaaa
     8281 gacccggctc atgtcaacgg gaactcgctg aacggcggta agccaaaaga aggcaaactg
     8341 gctcgactcc ttgtatggtt gaaaatacgg aagggtcgtc ctaagcaagt tgttgacaac
     8401 gcgaaacctc cggctacgat gggtaaaatt ttgaatctga tgaggaacga ctgctatgag
     8461 gtggcccagc ggttctggga attcccaaac ctcattacca aacctttgca atttgcgctg
     8521 tctctctttt tggtatggca gtttttgggt tggccatgct tgctcggtgt agcatgggta
     8581 gtcttcatac agttgctcaa tgctgccacg gttaaagggc ttctgtcccg agagcgcctt
     8641 cgaagagcag caacggacaa ccgtctccaa gcaacctcgc aattcgtcga ggctattcgg
     8701 cacttgaggt ggtatgactg gcaaggcaaa tggctcgaca aaatcatgac ggcaagaaac
     8761 cgtgagctcc acatgaaggt gattactgga ctatggaccg ccgctatagg gactatcaac
     8821 atttcagccg gaatgctctt cccggttgtt agcttcttcg cctacaccta tatcgccggc
     8881 aggccacttt cggtggaaat cgcttttcca gtacttcagc tattcaacat gcttgagact
     8941 agcttgaaag agctccccga tctcatcctg gttgtcctaa atgcctccgt ggctatagat
     9001 cggcttgaaa cttttatgaa ggagcctgat aaggaagagg gctgcttaag cgaagcaatt
     9061 acggacatcg agttcaaaga cgcttctctg gcttggccag ggactcacag tcctgttcta
     9121 aacgacctga atctaaactt ctcgaccgga cttaccgttg tctgcggcaa ggtagggtct
     9181 gggaaaagcg cccttttgca agcgattctt ggggagcttg accgccgaca cggtgactgc
     9241 acccgtccag atgagatgat aggctactgc gcccagtcgc cctggctaca acatatgagt
     9301 attagagaaa atattctctt ttccgcacct tacgatcccg tccggtaccg ccaggttata
     9361 gacgcctgtg ccctgacccc agatctggcc aactttgaag gtggtgacct tgctttcgtc
     9421 ggagaaaacg gtataggact ttcaggaggc caaaaggctc gcgtcgccct ggcccgcgcc
     9481 gtgtacagtc aatctcgcat tcttctactt gacgacccct tggcgccact ggatcacaac
     9541 actgctgagt ctatcgtcca gaagctcttc cgcggaaaac tggttgaggg acgcacactc
     9601 atacttgtca cccatcgtgt cgatttggtg atgcatctag ctgaccaagt tgttgagatt
     9661 gatggtggca aagcacacgt attgaatccc gaagaaatac cacgtcagat cgcggtactg
     9721 tctgaaacgg ccaaacaact tgatgcccaa caagattcag aggcagattc aaagccagat
     9781 gaagctgccg tgccagacaa gtttatcgaa gaggagcacc gcaagacggg aggcgtggtc
     9841 ctctcggtat actggaccta catcagagca ggcatgctga gatggtgggc cgtgctcatc
     9901 gtcgcattct ccattttcag aggtgctcgt atcttcagcg gctggttcgt caaggcattt
     9961 tccgagggct accccaaaca gcacactgag acaggccggc acatagccta tctcgcacag
    10021 aagacattga ctgttactgg agaagtagcc tcaaatcaga cacgctccat tgtcgatcac
    10081 ctcttcgata atctaccgcc acctgatcaa aacgttggcc cgtggttgct ttggtacctc
    10141 ggcatagcac tggtgatgac actgctattc gccatctgcc agtgtttcct gctgcttatt
    10201 ctctatatcg ctgccaagaa cctgtttgta aaggtcatta cacgggtcag caacgcgacg
    10261 ttccgctttt acgacgtcac cccgatcggg cggttgatga accgtttgac ttcggacatt
    10321 ggtatgcttg acggtgggat tatatcaccg ttgcagaata tggcattttt cttcctgaca
    10381 tgggtcagtg caatggttat cattgcattc gtgacgcccg tgtttttcat ctttgctctg
    10441 ctaatgacag ccgccttcgt ctatgtcttt atgatgtttt tgcctacgtc gcagagtctc
    10501 cgtcgcctgg aaatggtatc actgagtcct ctaatgtcaa actttggaat cttgttagat
    10561 gggttggcaa caattcgagc attcaaggca cagcccaatt tccagaaccg gaacatcgtg
    10621 gtgaccgatg ctttccagca aaaggaccat ttctattggt cgcttcagtc ctggttgatg
    10681 taccgtttcg actctctctc ggctttctcg accttcgtgc tcacgatgat tgcactctac
    10741 aatggtctaa gctccgggtt gactgctttc gtgctgacaa cagccgcgca gtttgtcgac
    10801 gcaacacact ccttatgtaa ggtatacgga cagctgcaga tggattttgt ctcggtcgaa
    10861 cgtgtcatcg agctcctcga actggaagaa gagccaagcg gacatatcga cccgccggca
    10921 tcttggccct cacacggaga cgatatacag ttcgactccg tgaccatgaa gtatgcgccg
    10981 catctcgagc cctcactatc agatgtgacc ttctctattc caggcgggtc tacttgcgcg
    11041 gtcctgggga gaacaggctc tggcaagagc accctggccc tggccctact ggccaccctg
    11101 cggccagaga agggcaacat aaaggtcggc accatggaca tatccaaggt gaacgtacac
    11161 acttggcgcc agcgtatcag tttcgtggca caggacccgg tgctcttccc cgggaccttg
    11221 cggcagaacc ttgacccgct cgaggagcac tcagaccccg agtgcgtcgc ggtgctgcac
    11281 cgcatcctcg gccccggctg gtcgttgacg tcgcacgtcg acggcggcgg caagaacctc
    11341 agccagggcc agcggcagct cgtcggcatt ggccgcgccg tgctgcgccg cagcgctgtc
    11401 gtcgtgctgg acgaggccac ggcctcgatc gacaagaaga cggcgctcgc catacaggat
    11461 gttctgaggg atgagctgcg ccagagcacc gtcatcacca tcgcccaccg gctcgaggcc
    11521 gtcaaggatg cggattatct gatccgccta gatagtggca gggttgtcga ggcaggcccc
    11581 gcgaagaact tgcagtgaaa cccaagttct ggatatgttg cgaggtgtag atgaggattt
    11641 ccccagcagt gtcacaatcc caacgtcatg ttgaagtcgc ttttgagttt gccatcatat
    11701 tttaacaatc atgagtatac actgtaaagc agatagatgg agattgaaaa cattcgcacc
    11761 ttgatacttc gtcgtgatca cgtgaatagt gagccacttc agtgttataa tgttatgtac
    11821 aagcccgcag ctttgcttca atctatgata tgctttgcaa agtccaaaga caacattttg
    11881 actcgaagaa aaactcgagc tcaacactgc aacgtggctt cgtaaatcaa agcaaagaag
    11941 taaaggtgag gtctcaaccc atttaaattg ccgcgatctc tatctgaaag gacgaggatg
    12001 ctttgatttc gaaaagcaag ccggtaaacc ctgagggagt tgacttcatg tcatgcctta
    12061 cttcgctgaa ctgcccttgt cctgatcctg agtgtacgtt gggttcttct gctcattgag
    12121 agccggtgcc tcagatggta catccgaaca aatcgttgtt gcatcgacgt tattagaggg
    12181 agttcccggc attttgctgt tcttgttatc gttctgctcc ttcgcacgtc gttgtgcttc
    12241 ctctacccca gcctttagcg cctcgtccca aggattggct acacatctgg tcagccggtc
    12301 aaagtgccac aaagggagtt ttactcacac attatcgagt tacaacacga agatctagga
    12361 ataggtcacc tcgtctaatg gcactgcaag ggcctttcaa gctggtcgca ctggagattc
    12421 tggtatgtct gctcttctcc aggaaaggcg tagctggtgt attcgacatc tatttatacc
    12481 tctcgtcaac tcattctgga caaagccgct cggccattat cgaccaggtc aaagttggat
    12541 ggatcagatg aacaactgcg ccggaaacga cgttggttca gcatcaagta tgtcagcttt
    12601 ctacgaagcc aaggcgtgga tcaggcagca tatcacgagg gccaacagtt ggtgaacaaa
    12661 ggatgaagtg cttttgaata cagttgacag agccaccagc ttgcatgggt tgatcacaag
    12721 cctgggcttg atatcacctg ctgataccga atgtggactt ggagcctcca acaaagagct
    12781 cagtttgaag cagagcaacc aacagccgct ggaatcggac acttggtatc ataacaaagg
    12841 gatatacgta gtttgcacca aatcacggga tgaagtctgg gatattaccc aatacccaac
    12901 agatggcggt gtacgccgtg catgaccgtt gccaaaatcc tcagcgctaa atgcgtggcc
    12961 ccaacatcta tcttgcacga acgacagaat aatttagaat cctcgttgag tcaatctgat
    13021 ttgggctatg agcctacttc cccgaccttc aatatcaagg agtataatcc tacaagtgag
    13081 atgcaccttc gcaaggtcat cagtgacaat cgattcggtt tcttgccagc gtccatgatc
    13141 attctgtgtc tctagactgg cgacggctta aaacaaatca aactcccgcc aaactgaatt
    13201 catgcaaacg ccttgtgctc cgcaaaccac ggtgactgga aagatagtcc gctactactg
    13261 accgccaaag gggtcgtagc atggggtgtc cagatgggag gcatcaaatg catcgccgag
    13321 cgtctgcaaa gcaagttctg aagtgtaata caatgggtcc tggggaccaa tcctaggcca
    13381 ggaggagcct ggggacgtgg ttgcttggtt cacctccctc tctacaagag gccggcgaga
    13441 gctgctgtcg aagctcgccc ttggcggttc gatgggtttg gtagttggat ttcgctagta
    13501 attcaactcg ccaccaccgc cgccggcgac gtggtccagg tcttcgtagc tctttaagct
    13561 gcggccctgg acagcctctc tgggacccat agccgcgcca cctgcagcgg caccgtcgcc
    13621 ccatctacct gcaccaccgc gcccacggtc accacctgca ccatcctgac cccagcgtcc
    13681 ttgtggctgg cgtctgtcgt atggtccagt gcggttatta ttgaagcggt taccaccgcc
    13741 acggcggatt ggccctgccc cacggtcatc gcctccggca ttccatccag cggcctgcat
    13801 agcaccaccg gcgaacaaag gaggcatgcc aggcataccg ggaaagccgg ggaatggcgg
    13861 catcatgttg ttcatggcaa agttctgaag attgaagccc cgtggcgttc cctgctgagt
    13921 ctgtccattg gacggaggaa agtgtccgtt tgagttagca tcagtccttg acggtgcgat
    13981 gtgcgacggg tcgaggacat aagcattgat gagatcaaac taggcgaagg tcagttacaa
    14041 gtccagaggg gatgatcggg ggtatagggg gtatttacct cctgcttcaa ctgctcaagc
    14101 cagtcggtgt gacgcttttc aacgtgtttc ttccaaaagt ggtcctcctt gaacagcttg
    14161 gagcactcgg gaaccttgca tcgccacttg tgctcgtctt cctgcttgac aaacttcgat
    14221 agctcatcgg cgatggcgtc ttctgtcaac ttgccaccaa gtttccgaat gtctgcagtc
    14281 tcgggctcca aaatctgcaa gattttgtct tcgaaagtct tcacccattt gtacgcgcgt
    14341 tcaagttgct gttcggattt ggacatgcga ggcttgcgat cgtctgtggc ctctccctcc
    14401 tcctcgtcct tcgcatcacg tttctttgac ggaaagggct cgccgtttgc actggctcgt
    14461 gctacgttct tggctgctgt cgacaaggtg cttcgggggc ggcgaagatg accaccaggg
    14521 cactttcgtg tcaactcatg aatcgaatcg ctctcaaaga cgcagaagaa acagaagttg
    14581 aagacacgac gaaggtactc gatcatgaga tcgagttgct tcttctttat caaaagatcc
    14641 tcgtcatcaa cttcatcgtc gattgcgcct tcgtcttcat catcgtccat ctcaccctct
    14701 tcaccctcat ccatgtcaag atccaagtta cgctccttct tagccttctt gacaggtgat
    14761 acaggaacag ccggctggag gcgtccggcg ttcttgaggt cttccacacg ttcctcgatc
    14821 ttgagggtgg cattgaaatc ggaaccgaat tcctcctcaa acttgttgac gagtcgttgg
    14881 acaagagtaa gatccttctc gactctttct ggcgcggaaa acaagtccca taatgccttc
    14941 ttgcgaggat taccgggcgg gttgtgcact ccgacatggc agacaaagtc gccacggacc
    15001 tcgtccttga cagtcttgcc attgacggca tccaatgctt tctcggccgt tgagacagga
    15061 acaggcgacg atggctccat atcaccatcc tgatccttag ggtcctcacg atcgatgggc
    15121 gggactgtct cggaagaagg atgtagcata acccagccca tcctgtggta tcgcttgctg
    15181 gggttgggat cactgagaga cagccacttg aagccacctt cctcctcgcc aagatgttcc
    15241 ttgcagaaag cctccaggtt ttggcggctg acatgagggg ctatcgtctt gatgaggagg
    15301 gtcggttggt ataggttctc gtcacgaatc tcgttgccct gggcagggac aaggtcaccg
    15361 accccaagaa cctcattcgc cgccgtagct tcgccctctt ccttctcgac cacgccgccc
    15421 acgccattgc tttcgctctt gggaagtccc tcgagagaaa actcgtcgaa cgtgccagac
    15481 tcgaggtcct gctcccattg gctataggcg ccccggcgga actcattgat ctgcgcacgg
    15541 aggccgtctc gaacttcggg gatgtaacgc tcgcggaacc attgctcttt cttgtgctca
    15601 ctgacgaagc tgcgggccat ctttgcctgc agctcctcct tgtacacatc gtaggcggcc
    15661 tggatcttgg ccttctcctt gtctctgtcc tcttgggagt ctctgccacg cggtcgctcg
    15721 ggacggcgcc ctgtccgagc acgttccttc tcctctttga tcttctcatt cgcccgccac
    15781 cactccccga agtaggagaa accgacctgg aagggtagct tgacagggtc tgtcaatggg
    15841 ttgacggcag gcgggggagg ctcattcgcg ccttgacccg ggacgtagcg atcaatgttg
    15901 gctgggggtg aggctacccg acgaggacga tcttcacgat cacggggagg tccatagtcc
    15961 tctcggccgc gggcccgggg ttcgtatctg tcgacaggcg ggggagaacg ggatcgacga
    16021 cgagtgcgat caaagcctgg agggggtcag tttgggggga acttgaatag ctttgcatca
    16081 gtgggaacat cgccgcgccg gcattgccag gctgtgacaa ggcgaggcca cccgggaaga
    16141 tgtgaacaat gataacgcac caggtgaacg tccacgatag aagctgtctg cgcgatcgga
    16201 ctttctgtcg tcacgggtcc attcacggtc gctcggtgag cgcgcaggga catcgcgttc
    16261 gcggtcgcgg tacgagttgt aggagtccat ggctggcagc gtgtgacggc gaggtcgtcg
    16321 ctctctgata ctctctaggt ctgtcagagc cgcccgcgaa ctcggcagtc aagcctttgt
    16381 agctgggttg ggtcggcgat ttgtctcgtc aggtgacggg gatcggcagg gggaaacgcg
    16441 gctcgtgcct gctgtttggc gacgcgattg ccgttagaga aatcattctg gacaaaaagt
    16501 ttgatggaag caacagaatt gagggcttga tctgacggag ggcctggggg atgaacccga
    16561 agatgagaag aaggcacagc tcgcaagcca gaaagaggag agaagcgggt tcagaaaaga
    16621 agaagaggcg caagctacgt gcgcagcaag ccagacaaac taatgcatgg tgggcgagaa
    16681 gagatagaag aagtttgcct gcaacaagca gaggggggca ggatacgagg tacagagagg
    16741 tagagaggtc gcgatggggg cagggtgctt cagcagcaag gcaagcaggg gcaaaagcga
    16801 cccgacggtg atgatcgacg acgaggtgac gatggtgatg acgatgatga tgacgatgat
    16861 gaggagcagg aggagaaaaa ggatagacga acttgcagat gggttgattg acgattcaca
    16921 gtctcctccg ggggcgcgaa gtcccaatgg cagaagagtc ctggaatacg ctgcgttcga
    16981 ggcacgaagt cagcagcggt tgtcttggag aagagagagg gagacaaagg agggtggagg
    17041 ctgccgcaac gcatctcacc ttagcacctc caaaggcccg gtcgatgctg cttgtttctg
    17101 cattacagcg cctaagtgaa tacgctaaca gcggaacacc agagccgaac gccaaagcga
    17161 tcctgctggt ggtgaatgat tggcggatac aagacccgtg cagccaaggt acctaagtag
    17221 ctttgaatac gatgccggcc actcgcaaga tagcgtggcc caggtttctt gatgtgccgg
    17281 ttaaatgcat tcagcattgc tctcagcaac tctacactgc agtcctgttc ccattgtcgt
    17341 ttgtatttcg gcaattgctt acctgaagag ttgatggact gtcttttctt tgaatgtcta
    17401 gcttgctgga tcagacttgg tgaatcggga cgacctatga tcagttctca agtataagtt
    17461 ggtcgccagc caccgatctt catggagctg gtccccccga gtcgtggggt tcacaacagc
    17521 tgacaacgga cctctgatgg acgagcacgt cctacttgcg tgaagcagaa atggcacggc
    17581 atgaatcatg ccctcgataa cacggggatg gttcttgagg acggcaacgc tctagggagc
    17641 tgtaccggga actggcagac actgggaacc acggttcgca aatctgtctc gggccaccag
    17701 ccgagttcga cccattacac agcttgcata cgggaacacc acgggtcata tctattgtgc
    17761 agaagctatc gccgatcctg ggacccgtat cctagatctt gtatcgtaga actcctatgc
    17821 gaatcacaaa cccggtgtcg agaacgtgcg cctcagctct ctcgctgtca aaagtgaccc
    17881 gatgtccgag gcaatggttg cacggggcca gaggcagacc aattgacccc cgggcctgga
    17941 cggctgctgg gggagctcca caccgtttgt ctcgttgagg ctaaaccgct accgactcgc
    18001 atgcaggaac ggcgtgttcg ctcgttccac gctacgtcat ccacttgctt cgcgcgccgg
    18061 agagctggct cacgtcttat aaactaaacc ctccctcacg atacctttca cctgagaagt
    18121 cgccccaacc aaaggccccc gaccagaaac tgtcaaaccc gaggacagca agatgactac
    18181 ctacataccc tacctcacta taccccacga ggtcttctcc aatgccgccg cttcggtgct
    18241 gctccccatc gccctgggga ccggcgtagg cttcagcacc cgacgtaagc tgcccgccca
    18301 tcattcctcc ccaatcctcg ccctccctct tatattccgc gtagacccgt aaagactgac
    18361 agctcccctt ccacacagcc tcccagaccc agaacacgta ccggctgatg aagcagccgc
    18421 cgctgcgccc gccgccgcag gtcttcgggc ccgtgtggac gctgctgtac gggctgatgg
    18481 ggtacgcggc gcaccgggcg gtgacggcgg ggctcaaccc gctgacgtcg acggtgggcg
    18541 gcgtgcagac ggccaagcac gccgccacgc tgtacacgat ccagctgggg ctgaacctgg
    18601 cctggatgcc gctgttcttc ggcctgcgca agcccgtcgc cgccctggcc gacatcgccg
    18661 gcctcgtcgg catcaacggc tacctgacct acctgttctt ccagctcgac gaggtcgccg
    18721 gctggctgta cgtcccctac atggcctggc tgggcttcgc gacctatcta aatgccggtg
    18781 tcggcgtcat gaacaactgg agaatcacgg acgatgatct tctgaagagg aagaacgtat
    18841 aagggtccat ctgacgcgac aggcacgtaa gcttaggcat cgagaagaaa gattacaagt
    18901 tgccaactga gctatgagag tgttggagat accccattct aataataata atttgcatga
    18961 aaaaaacatt tagaaatgtg ttcatttgcc aacatggtct atattttcta tccctgaaac
    19021 tgactattgc cgtggttccg ccatattcaa ccccagaata catggccgac atatgataaa
    19081 aagatggtaa tgcccaacac ggacgcctaa aactccattt gtgcagcagg atgtactctc
    19141 cttcctgtcc tgtaactctt ctacgggtat tggtagtgcg ccttacttcc ttcagagcgg
    19201 caaatgtcgc ttcagtccat catatatcat gaaaataaac gctgagcttg gtgcggaccg
    19261 gaggacggtt atgccacatc cgcggtacat tcctcgtagg ccatgctgat gccacagcgc
    19321 ggccccctcc tggaagaaag tgttcttctt cgccgtccct ccgacggccg tggtctgcat
    19381 cctggatttg atcgtgtcgg cagggaagaa gaggaagttg tacgacatgc ctgccgaggc
    19441 gccggcaacg gcctgctgcc agagcggaag ggcctctgtg cgcagcgcat ctttctcggc
    19501 ctgtgtgtgg attccgcgct cgttccaaac gtagaacagc ttggttgtag tttctttgaa
    19561 cccgaaccag gcggcgcacc caccggcctc tcggaggaat gttcccatct ggccgtgcca
    19621 gaaaccgatg actccttcat gcttgtacac gtcccgtatc acggagggaa cgctcggtgc
    19681 tttgtgtacc atgccatccg agctcgccgt tgcgggcacc tggatcttgc acttgacaag
    19741 ctcaattggt gtcaagacga aggaggtgaa ggcaccggag aaagcgccag taaaccagag
    19801 cgctggcagc gggagggcct ggtccttcgc gcacagcccc gacttgtaca cggtctctct
    19861 tcccagccgc tcgaagaaga acaggctgct cgtttcgagt gctgcgccca ccaagggcgc
    19921 gcttatgccc cggtatagtc ctgaaaatcc gtcttgtttg agggactggc ggaaacagtc
    19981 caagggtccc gtgtatcgta gtgggaggtg gtcgggctgc gattgcagcc tgaccttgac
    20041 cgtgtcgaag gggtattcga tgtactttcc gattatgccg gcgatctggg aaggttagaa
    20101 gctgttcggt aagcgggaga gcggatagcg gcataccgaa ccatagagga tgtcctcgac
    20161 ggattccatg gcttgagatt tctgccgggg tgggcctggc ttgagagcct cggggagaac
    20221 agctcgagaa gcctcgacca caggggccgc catttcgtgc attgatgatg tgcctgagta
    20281 gagtgatcgg tattgagcgt tggactggtg cctcaagtcg cagcaaagct gcaggcccgg
    20341 tagggggttg gagtgcgaag ggccccaggt ggtgtgggag tggcccggtg tgtgaaggga
    20401 tcctacgacg agacgaaaca gcagaaaaga atatccgggg gaagagaggc caggagggaa
    20461 gtcatgacaa gtatatcagg ggaagaatcg gctaggcgac aatgtggttg ttggtgaccg
    20521 agtgtttaag ccatgcgtgt acaagtgtga ccaacgacca acagcgctcc caagcaaaaa
    20581 gttcgtcacc gccggtcaag tgggtgcgag agatgcacgc cgatggggcc aacgcggttc
    20641 gggcgcattt cggggcccaa agctgaggcc gacaaggact agggaaacag ctctggctgt
    20701 ccggggaggc ctcaggacaa aggtgccatt gtctgccgaa aatatctcat agatgccggc
    20761 tttggcgttg tggtacgagc ggtctgctgc gatggcccag catgctcatt atggaagtct
    20821 tggggtgtcg gcaagcgatg tcgctggagg ctttggccgc tgccgcctgg ccgcctgccg
    20881 ctttgccctg tgcgttcatc tcacctggcc actagtgcgg gggaggggtc cttagagggt
    20941 cctcagaggg tctgaaagga ggagccctgg ctggcatagc gtggcatagg cacaaaacct
    21001 tggttatcag attgatctga taaaatttcg caacagctag caatggttag tctccgtgtg
    21061 tgcagatttc gtggcccaca accgtattat tggctgtcga ggtcgcttgg gcggtaacga
    21121 ggcagacctg ggcccagcag cccacttgca cactcggatt ttcggagctt gacgcctcgt
    21181 cccgcccgtt tgctcctcgt cgtggcatag ctagtaccct ggtcttgctc agcgggacat
    21241 ttggtgaggg gcaacagaaa aaggcagaaa agttcacaaa atggccaaag acaagaagaa
    21301 ggcgggcaag gccgacgcca aacaggccaa aaaggccgag aagaaggcca agcaggagaa
    21361 gaaaggcgag aagaagatca agtccaagag cgccaagcta gagggcagcg atgccgagga
    21421 cgtggatctc gataacatcc tcgaggagta caagaagcag caagagcagt ttctcaaggt
    21481 taccgagacc gtgtccgagg ctgcacccaa gcctcgctcg gcctcgacct tcctagcctc
    21541 cccgtccaac agcaaccagc tgctcctctt cggcggggag aactataacg gtgccattgc
    21601 cacgttctac aatgacctca acatctacta tattgaccgg gatgaatggc attgcgtcac
    21661 atcccccaat gcgcctctgc ctcgctcggg ccacgcctgg tgtaggggag gcaaccagag
    21721 caactccgtc ttcctgttcg gtggtgagtt cagcagtccc aagcagggga ccttctacca
    21781 ctataatgac ttctggcggc tcgagcccag cagccgagaa tggacccgga ttgagtccaa
    21841 gggcaagagt cctcccgcca gaagtggcca tcgtatgact tactataaaa actacatcat
    21901 cctatttggc ggtacgtaac actggggtgc tcctttgaat gtctgttctt gctgacgctc
    21961 cagtcaagga tttcaagata cctcaaatca gaccaaatat atggctgacc tatggctcta
    22021 tgatacgcaa aactttgtct ggcacaaccc tacacttcca gccgcgcagt tgaaaccaga
    22081 cgcaaggtcg tcgttcacct tcttgcctca cgatcagggc gctgtcctgt ttggtggata
    22141 ttcccgggtg aaagccacgg tatcggcgaa caagtctgca aagggcgcgt cgcaaggaca
    22201 gagaaatatc ttgaagccaa tgattcacca ggactgtttc tttttacgca ttacccagcc
    22261 tcccaacgac gctcctgcta ataccccccc aaccgtccgg tgggagaggc gaaagaagcc
    22321 ggccaacact cccaatccag cccgagttgg ggcaaccatg gcgtaccaca agggccgtgg
    22381 catcatgttt ggcggagtgc atgatgtgga acagagtgag gagggcatgg acagcgagtt
    22441 cttcaatcag ttatttgcat ggaatgttga gcgcaatcgc ttctttcctc tggctcttcg
    22501 caagcccaga gctcaaaaga agaatgcagg caccgagcag cgagttggac gacgcggtcg
    22561 agcgcaagcc aacgaggaag aactcctgaa acaattggca gcattacaag ctgggtcctc
    22621 gctagaagac gttgatgaca ttgatattga catcaagccc aaagacgaac cggaggagcc
    22681 cgaaaagcca gtgcgagaga tgccagtttc tatggagcta ccccatccga gattcaacgt
    22741 ccaactgacc gtccaagatg acgtacttta catgtacggt ggcactttcg aaaaggacga
    22801 ccgcgagttc acgttcgatg acctgtacgc catcgacctt ggcaagatgg acggctgcaa
    22861 ggaaatcttg agccgtgagc tcgaggattg ggttggctcg gaggatgagg actctgaaga
    22921 agacgatgag gatgatggcg aagacgaaga tgacgaagaa gaaaacgaag aaggcgatgt
    22981 cgagattgca aacgaggagg agatccgcca gcccagcaag aggaagaaga agcaaggcga
    23041 cgaagagtcc aatgccgatt cgtcaaccac cgccagtacc agcgcgacag aggaggagag
    23101 tgaagtcgac accacggcga cgtctgttga tgatggccta cctcacccca gacccttcga
    23161 gtcccgaagg gagttcttca cccgcacgtc caacgaatgg caggagatct tgatgacgaa
    23221 cttgagatgg aagaatatcc agccggaaac cctggccatc aaggaaatca agacgaaggc
    23281 atttgaactg agtgaagaaa aatggtggga ttgtagggag gagatcacag cattggagga
    23341 cgaacaggag gctgctggta ttggtgaggt ggtatcactg gctgataggg gtgaaggtgg
    23401 cacagggggc gccggcagac ggaggtagag aaaagttcga aagaaccaat aaaaactccc
    23461 tatatgagga aaataccacg caggaggttc ttcaggcacc tgactgcgtc gaagacaatg
    23521 ccatgttatt atacctaagt tgatagattg ttgttgcctc actccgacag catctcaaac
    23581 cggtgagcaa tggcaacggc ttgaggctct ggtggcaaat ctgcctattt ggtggggcgt
    23641 gcgccaaagt taccagagtg aaagcgccac aaccccggac ctagccaacc atttacacca
    23701 gtccagatat cgactgtcgt tgctgttgtt atgtttcctt agtcacgagt cctctggcag
    23761 acacgttcgc tctcccggtt gccgtattgt tgttcgaaac gctcgatact actcattccc
    23821 gcgtcgtcac tcactgcacc acgaggcctg gttgcagcgt cccagctgcc aagatgccta
    23881 tcggtattca gcggctcaac gcgaagaagt cgcagccaaa ctcactcatc gtgttcatca
    23941 agccactgaa aggaccagat gaagctgtag ctcaggattt cctcgagcgc attgcggcgc
    24001 aatgtcgtga gttgcctcgt gatcagcatt gcgctaggtc gggttctaat ctggagtagt
    24061 gcctgttatg agggagcacc acctctcggt gatgtctctc gaggagtatg aaccaaaccg
    24121 ggagttcgtt gggcgtaact tcaacgcagg ggaagttatc cagctagtgc taaagtcccc
    24181 gtctacaggc agatggctgc cgttcaatta cgtgcagatg gtgatgatgc atgagctggc
    24241 ccactgtaag cagatgaacc attccagagc attctgggcc gtgagaaacg ggtacgcaga
    24301 ccatatgcgc acactatggt cacagggcta cacaggtgaa ggactctggg gacgaggcgc
    24361 cctcctcacg accggcgagt ttgagaccaa caccgtgcga ccagacgaga tactcccgga
    24421 gcatctttgc ggcggcacat atcgttcacg gcgacgcaag cgcaaggcga aggatcagct
    24481 cacctatcag cagaggaagg agcggcggat cctgaagaag ttcggcgcga atggcgtggc
    24541 gttgggcgaa gatgaagagg tcaaggccga gctggaaaag ggcaagagaa cccaagcaaa
    24601 gccacgagtg gcgggcagca agaggggacg cgagctgagg gcggcggcgg cactggctag
    24661 atttgaccaa aacaagaaag ccgcggacga ggaggacgag aagacgatca aggtcaagga
    24721 tgaggacgaa acggcaagtg aacaagaatc agagacagcg agcgaggacg aagaaaacgt
    24781 cgacgctaca gacatcaacg gaaaacgact gctcgatggc aaaggcaacc gcatgatcaa
    24841 ggtgtgcgag gatgagaatc cagacgacgt cgatgctaag agggagctac gagaattaca
    24901 gtcttcgatg gctgtcagcc ctacccgacc ggtggcccgt acgacaccat cagccaacag
    24961 cgcttttata aagcgtgagg aaggtgagaa tgacacacgt gcggatatat ccagacttcg
    25021 ctcccccaat accgcgaaag aatcatctac gcatggatct tccaaagcag ccgttcagaa
    25081 gcaggagacg tggatcgcca cacgtaggtt ggaaaacgtc aagccaaaca acaagcttcc
    25141 gcaagatgca gccgagacca tcaacactcc tgctgccgct gccaaaccga atcctcctac
    25201 cgagcgtgca ggagtttgcc agatgtgctc atacgaaaac gggcccgttt gcttaatatg
    25261 cgccatctgc tcccatgtac tggatggcag aaaagacccc cgatcttgga gctgttccag
    25321 tcagacttgc aagggaagtc aatatctcaa tgctggcgac gttgcagtct gtggagtgtg
    25381 tggtgagcga aaacacatgt tatgaaatgt ttccctcgcc cgctatgact cttggcagcc
    25441 ccttggccct catgccaacg gcggcatacg aagctcaagg attcttgggc catgaccctg
    25501 gactaaaatt cgaggccgag gggatggcga agtcatggtg cgtgattcta cgtcattgag
    25561 ggcatgacag atgtgtagga tggctatgga ctggtagggc cacatctgga tctatagtac
    25621 ggagcactct acggagtata ctaggccact aatgctcacg ggtcaaacgc caacctatct
    25681 ctcacgcgcg ccatatctgt ccaaaactac cccagggtcg ttagcctttg gttgagaagc
    25741 gcggttgcag caagtacaca aatcacatac ccaagccgag ccgcagtatc accttcgtcc
    25801 caagttttgt atgtgtaggg cagaagaaat gggctgtgct tccatcaagt tggtcggatc
    25861 gacgccgagg tgaaactgcc gacagatctc cttaatgtgg cttagcagcc tttcgcgcta
    25921 tagtcccaaa taggctctgg tataggctca aatgaatagt ttcgtttcaa ctggacagac
    25981 gccctaggat cgtgagttga atgttcggct tggttacatc gaaccaagag ccagtcaatc
    26041 taatcgtggc aagcaaagcg cacacacgga tgctgacgcc tttctttcta cgtagcagtg
    26101 ctaggacgtt tctcgttctt gcccgggtcc gactgcgttc cccgggtccc acttttgtat
    26161 cagccatccc gatttgctca gcggagcacc acgatatacc ccggtcctcg cctggtgccg
    26221 tttcagattc acgaccctcc accccaacca cagcttcttt ttccgcgatg ggatgactgg
    26281 ccggcctctg cccagctttg tgattcgaag atctccccat ggccgcctgg agagttgcac
    26341 ctggtctctc ggcctatgat cctcactgcg accaggttgc agggcactga tctacatacc
    26401 tcttccggca catcaaccga acagggagat ccccctcaaa ttccacccta accttatccc
    26461 cgacacctct actagagcgg tagatcgctt cggggctagg aaggagctgc gcgagctttt
    26521 cttccacctg gatcatcctt ttctactccc ctttcgcccc tcatatcccg ctggattcca
    26581 ccgccatgtg tctgttgttt caagactaga tctcggacga acactccatg catcatcgcg
    26641 tgctgtttac tgtctatata cgctgagcgt tcctcttcaa tcgcgagctc ctcagtgcag
    26701 agcacctctt cccgtctttc actgcggagt cgatcattcc gtcgatcgtt gatcgcattt
    26761 cattcattct tccattctat ccaaggcacg gctttgccag tctctcttta tacagccttc
    26821 tgcaccgcag actagacgtc ttgcatttac attcgcttcg attcttcatc ctgggatttt
    26881 cgacacgaac acagcccttc ttttccccag tttccaggtt tcacacacaa cacagccatg
    26941 ttgccaactt cacttctgcg ggcctttttg ctcgctgcca ccgcgaccct tggaacggct
    27001 cgtccatcat ggccgcattt cactgtggga caagagcacg ttgaggtact cagcatgcgt
    27061 gccgccatgc ccttaaaccc agctgccgtt tacgacgtca catgcgttga cgctagcctg
    27121 tatgtcatcc ttctcctacc tcaagtgccc ttgatgtaca tgtcagctaa cctatcctca
    27181 ggagaatcgt cttccacgac gaaaacgttg cccagctctc gatatgcggg ggtatttcgg
    27241 gttcaaacac caggtgtgcc ggcgggcccc aaagcacgga ggcccagtcg gcttcagcca
    27301 aattcactct agcaccggtc acaccaggcg cagttctcaa catctccaag gtccggtggg
    27361 aacaatgcgt acgcgccgcg agagcaatat gcccgacggg gagcatggcc ggtacatgca
    27421 ggggcggtgc atcgaacgga gacgtcaagt tctcgctgga aaagccatga agggctcgtt
    27481 tgcgtgagaa ggaaccggag cctgttcata ggcagcagca ttacatacag cattagcatt
    27541 tgggagtttt ggagtttgat gataccatga gagaaaaatg ttaggcgcat ctctcctgtt
    27601 ttttttcgga gaggggaaaa gcatggttgg cggacaagga ttagagatca ccaacgaaga
    27661 atgaagctgc aatatccact ggagggataa ataaaaaagg ctcctatcgt cttcgttgtg
    27721 cagtagtcac gtaaccttgc ccggtactgt ccgaattcca taccatcaac cagaaagagg
    27781 actgtcagta taggattcat cacgttgact atccatcaac tgttatacac gcatgaagtc
    27841 acagtgatac tggaattctc taacgcagat gcctgaaagt gtaagctctg agatgttttg
    27901 gtgaattata atctagaaat ctgtaaccgc agatgtccaa ctgagtcttc accctactgg
    27961 atcgaaaaga atacaaagac tgcctggaac tattgatcaa aagtcgtctg ttgattcgac
    28021 gggcacgatg acgcctgggg tctaatccgt gcgctggtca agatgaaagt gctccgaaac
    28081 gggcgtcttg tcggcgccgc gcttgtccca tacaccattg aatagatagt cattggcctg
    28141 gacttcctct accgaggcca cagcgtccgg gttttcagac ttcaactggt caagaagagc
    28201 cgagagtcgt gacttgtcga tggcagtatc gccgtctcgc ttagcccaaa caccattgaa
    28261 caggtagtcg ttggcctgga cgttctcgac cgaggctgca gcagatgggt tttcggcctt
    28321 caaactgtcg agagcattct tgagggccac tctgtcagct gtggtagatg tcagcgttca
    28381 gcgagatctg gcgtattcgt taaagtggtt ggggtctata ccacttgaga gctcccttgc
    28441 tgtggccacc ttggctggga gagccatagc gctcaaggca gtggcaacta ggccgaggaa
    28501 gaaggatgtc aggttcatgt ttaatgacaa ccaacgagag gaacaatcgt agagagtgga
    28561 tgattatcag cgaatttggt aggcaataaa agcgaatatt gtgcagcatg cggccatgtt
    28621 ctaaagacct ctttcttcat ggggcttgag gaggaactgg tcttatatat agtctcaagg
    28681 ccctgcagcc aagagtaata agggtcataa ttgtgtaaag tcaagtgagt agagcttggt
    28741 ggacataaaa agaacccagc atacttgtga actccggtta agtgtattgg gggctgatgc
    28801 caaggcataa acgacaacaa ccaacattat cccctgagag tgtcactgct gttcttaccc
    28861 tgcccattct cgacgcttct gagggtacct tcattatcga taatctaacg acttagactg
    28921 gctttgcccc catggcggat ggcttcatgt tttcaaatat ggtggcgtgt gtaatttcgc
    28981 tcttggtagt ggaaaaattg caatgtgacg gtcctgcgcc ctgggaccag tctctcgggt
    29041 cgtttcaaca tataccatag gttccagacc acgagcgatt ggctagctgc atgcttgtta
    29101 aaccttatta aactgaaggc tcgttcaacg gtttgatgaa aacaacttcc aacacactcg
    29161 agatctggat tcctccacca gacgatttgc tacggctctg aacattcaga gaacaccatt
    29221 agatccagaa taatcaggta tatggatcac agaaaaatga gaaacgtagt cttttcaacc
    29281 agggtctaga caaatcacgg tgttttgaat tatgaaccga gatgggttga ccgtgttaag
    29341 ggcaatacca cggcttctga cttggcgtcc cgcatgatgc tcataagtag aaaatgtcgt
    29401 cacaaagcgt catgcaacaa aaatgactcc tgccaacaga acaaggattt atagttacct
    29461 tccaattcag ctctacggcc atccagcctc ttcaatagac tcctttccaa atcgataccc
    29521 ttgtgattgt tgtggtctgt tggtagttgg tagtctggta ctatgcagga cgagctctct
    29581 catcccttgg ctgcgaatcg gattgccctt ttggaagttc gtcggtatgc accgaaattg
    29641 ccttgtattc tacatctgga ttttgaaatg agccttcgag cttaccataa gcggaacgtc
    29701 tggcaatcac cccttttcag caatgaggtc ctgctgcttt tgcgagaaat tcttcatcac
    29761 ttaaactgat ccacttctga ctgttgagat accggaatac ctcagcgcca tcaaagctac
    29821 atagtcgatg aaatgaatat gaagtcttat tcttcggagg accgctgcca ggatggtgac
    29881 gaggtcgctt tactaggcga gggaatatcc ccaacgttga agaaatccgt gcataggcga
    29941 tttcggcatc tactttgcct ttatgtgtta gtcgtcttcc aagcaatggt tatgcttacg
    30001 atgttcctat tgcgaccttc gtcgaaccgc gatcccacgc ttgccatatg gtgtacgtcc
    30061 tcggtacgac atgaccatga aaagacttac ttgctgacga ggagtgaatt ccagcaccgg
    30121 caagcgaagt cgtccaatac gaaatccgag acatggctcc ttatttcttc aacagaagtc
    30181 catgggttgg gaccaaccga gaagccttgg atgccatgtg ggctgaccta tacgattgta
    30241 agacttcaag aactcattcc gctcacttac tgacatcttt cgttgaaagt tggcacttct
    30301 ggaatcagcc cagaagaggc ttctaacctg ttcaacgcca ctgcggtagc gccgttggcg
    30361 gaagatgtgt atctcatcga gcttcaggtc atccacgacc tccattgtct caacatgcta
    30421 cgaaaagttg catatccaga tcagtaccca gatatgattg atcactacga gaacggcact
    30481 gtgaaccatg acaccactca aggctttcac attggtaggt tgcctatata tctttcttta
    30541 acactgatac gatgtcactg accttggacg ccctactcag accactgcat cgatgccttg
    30601 cgccagtcta ttcagtgcac cgctgacgtt acccccatca agtggcaaca tcacccagac
    30661 gatgactatc acgtattccc cctgacatgg tccacacgga cgtgcagaaa ctttgacgca
    30721 gtcagaaact gggcgaagga gcgacaggtc ccagcttgga tcctcgacta tgggagcaag
    30781 aatcaaaccc gtagctcttg aaggagaatc agtttcacat tttccaagta gtctgcatgc
    30841 caatagtagt tgtcagaatg agttgcaatt tctatgacat ttcgagggta tcattcacaa
    30901 acaacgcctg aagtgatcgt aaaccatttt gatcctgaac tcctgaaccc acgccggcag
    30961 gcatagttag ataccgtatc tcgtgacaca ctcctcacga tgcgtctcga gacactccaa
    31021 cgcgcaaacc cttacgccgc acttcaggca tttgaccctg ccccaatacc cgcagacctc
    31081 gcagaacacc cgcgcgggat atttcctgtc ctcgtcgttc cagcccgctt tggcctcgag
    31141 gtacgtcagc ggcggtgcag acatgagcgc tcgcagctcc tcgtcagacg gtaagggtgg
    31201 tatccgggag gctaggatcg ggtcgttatc cgaagggtgc gggggtggca gatgccccgt
    31261 gtatggcctc aggagagtgc tgccagtctc cggcgcgtct gtcatctcga catcttcgtg
    31321 tttcaccgca ccttgcctgc cggccgcatt cgtggctgcg tcgggcttct tctgcatcga
    31381 tggagcagcc ccggttcttg cgcggctgat ggctgccgtc gctgctgctg ccgccgaacg
    31441 cgaggaacca ccggtcgctg tgcttgtagg ggcagcagcg gccgcggccg cagcattgcc
    31501 accctcgccc agtgcgatga aatcgtccag gtagttggca aacgtcttct ggctctgcag
    31561 gatcttgcgc acgttcgggg tgtgcttgcc ctggttggcg cggctgccgg cggtgccggg
    31621 cttcggcggg atcggtatga cggcgtcgcg cgaattgtct ctgtcgagga cctcgagctc
    31681 cctgcggacc ttggcctcct gccgggcatt gaggtcggca tagctgagct ttgcgccggt
    31741 gttgcgggcg cgcttgcggg attgcgtgtt cgaggacgcc gcgagattag ggtgtggacg
    31801 cgtatccggc acgtatgccc acccaggcgc ttgagtcgtc cgcgcgccgg ctacttctat
    31861 cacgccgaag ttattcatcg tgagaggcgg cgtggactta tgattgtgtg gacgtcgggg
    31921 tcgtgtcgga tgatgtagga aaggtttgag cgacagcgga aagcttccgc gccaagatgt
    31981 catacaattt ggacactcaa gccaagcacc tagcttcctg tccacctata gttaccttag
    32041 taggcggcgc ctgcactatt gcgtgatttc tgcccgcaat acaaggtaga atagtaaaat
    32101 atcgcttctc gctgcactta tactgcatca ccatgctcaa gagatccatg gctttgcttc
    32161 gacgtttaag tagcaatgtt aggctgagca gtcatattag cgagccaccc tggctgagaa
    32221 agacttgcat ctccaactaa attcttgtgt ctatcacagc tatagaatgg tttctaccgt
    32281 gacaactatc ccaatatcga tgcctcagta cctttcttcc ttggtgatcg ttccaccaat
    32341 gttactatgt caccgtcaag gtcacaccct ctaagcagtt caagtggtct gtaaataact
    32401 ccctgattct ggaccgatca caaaagtctc gaacagaaat gaccactcca ccgtcaaaca
    32461 tatgagggct caggtccata aggggcgaga aacgaacaag gccgcccccg aaagcgttcc
    32521 ccttctacgc gctgctcaga tgccggacgc ctctcctgga agcctcttct ctcgcccgcc
    32581 tctgaaagcg tgatccacga gatgatgaag gcaatggcaa ctgcattctt tgacacgaga
    32641 gttctaggca cgaacgcttt gattggcagc aatatggcag atgggagtca tgcagccacg
    32701 tgccaaagtc gctcggacgc gccagagata cagggagcag ctatccaggt cgatcaaagg
    32761 gcacggttgt tgtcgattct tggcttcatg gaccgatgtc attgtgcctg cacgtgttcg
    32821 tccacactga ctgccagaca gacagaccat agcaagcatg aagaaatgcc aagacgcgtt
    32881 gcaaagcagg tatcagactc taagtctcta gcagggccag tgctagagga tccgtgccac
    32941 tgctgaggct tcacctaaca agcaaccaac aaggcactag ctggagcaat cgcaatagcc
    33001 tcagtgtcca ttcgctgtcg tcgagcttag accctcagca acgggtccgt cccccgcact
    33061 tgagaacaag ggtcaacgta ttccagacag acattgtcta gaaagttgaa gtcgcgaact
    33121 cgatcttgac taactaaatc cactccgtgc gtttgcaccg ggtcaaggat cgccgcacac
    33181 gttctgcagg cgccaagctg ctcagtcgca gttttcatta catgcattta ctgttggttg
    33241 agcaagaccg ccaagctttg attctcttcg cgtgcgtcgt ggtcctgctg ccccgggcgc
    33301 caccctcagg acccccggtc ttggaactgg cgggaaaggc ctgagctcat ctcgccgaat
    33361 cagatcccga ttggccctgg atgtgactgc aggcaagccg gcccctggcc aagctctcat
    33421 ggtatccacg aacggttcta tgaatatcgt gttctgggca atcgcttcca taggttgcgg
    33481 agactgagtc cccatagtta gctcccaagg cccctccgct cacagggctc tggtgtgcca
    33541 cgatgttact gtagcagagc taagaaatag tgagagatca cttgtaatat tagcgcagct
    33601 gttgcgggag aggatgctcc tagccggtga tcaatttgga tgattgatcg catttgcata
    33661 agtataccta cgaaatctaa tcacaacttc accgacggcg gattggtttt tttttttttt
    33721 tttttttttt tttttttttt tttttttttt tttttttttt tttctttttc ggtcaaagaa
    33781 ccactgcgga aggctatggc cggatttctg actgtttgct cccattatca tgccatgatc
    33841 tatggcctcg agcccgtagc ggctagtggc cgtgccaagt aaatgacaca gaagaaaccg
    33901 ggttgcatca gtcgagcgat tgctaggtgc agctcttgca gaactcagat gatctgagat
    33961 ccgctgcatc taagttctcg cgattcttct ccagtgaatc ggcgggctca gtcgacagag
    34021 cggcgaaaaa ggtctgtggc agtgtggccc atttctgcac gttcagacat gctccacgtg
    34081 gtggtcagat gtctgctaac cttgaggtgt ctgctcagat gccaaatact caaccaatgc
    34141 cttcaattgc gttgtgtcat cccatgtctc taacccatta ccctgcctac actgtcttgg
    34201 ccgtgcggga gaaaggcacg aggaatctgc cggacaccaa cacgaatact agtctggttt
    34261 cttgaaggaa gctagtcgat catttgtctg gagttgaaat cagaccgggt cagccagcaa
    34321 cccccgcccg tttgccgtcg gaagattttc tggtacgccc gaaccttaaa aagacaaacg
    34381 gcaacgactg tcaacctgtc aacagtagta cagacaattg gcattgtatg tagttacaca
    34441 gacacctaac tagtgtgcga gtcgtagatt tgtaatgtag tatagactac atgcctgcgc
    34501 ttggctcttt tgaagacaca caaatcgcca tagggcgcac aggttggaac attccaaatg
    34561 cagttgctgt agctgggctg cacatggcat cagctccaat tgcaccaagt gctcataccg
    34621 agagaacgtt gctacttatg cagcacatcc attatgcgct catgcactcc gtccaagcta
    34681 taccttgcat ccgtgcatag tcccacaact cttctggatt tcaagtgcgt tctgggcgct
    34741 gctgcacgca gagccgtatt tgcgtatgac ggctagaaaa gtggcttcgt gcagccgtgt
    34801 caacgttggc agattttagt cgaggtgctc agatcgtgcc gcgtttgctt cttgagccta
    34861 cccctgcccg aacctgttgt ctggtggagt atactgactg gtatgtgggg ggttctgcaa
    34921 gggcccaagc gtccatcttg actgctttcg ggatccctga tctatatccc ctgtcaaagc
    34981 cttgaccggc taccacgatc cactgtcact gatgggcacg gtggttgccc aaagagttgc
    35041 caaggtcgca tgcggctgca tgcgtctgtt tcaaccggct tgatggctct tgaagcctgc
    35101 aagctcacat ttgccatgct ccattgccct gtcagtctgt gtgatgggtg gtacctttca
    35161 taaaggttgc catgtgcccc atctgggtga aggtagagga gagaattctc gcctgcccaa
    35221 gcctggactc ttcttgagcg tcgaatacct tcttcgtctt caagattttt cctttctctg
    35281 gccgagcagg accttggttt cgatctttct tgtagccagt catgggcggt ttggacagtt
    35341 ccttctcggc gatcaacctc gacgagccgg aaccgtggtc aaacaggcga tccgtgatcc
    35401 tgggcctcat tatcactttt ctggtacgcg tcaactcagc tggcttggca atagatctga
    35461 atttctgaca atacacaaag atagcttctt ggatttgtgt cttcggtcga ctctatacac
    35521 gtcttagaat agtcagggaa cccggatggg atgacttgtg tgtcgtattc tacgtggtac
    35581 gtacttgcaa tggctcggga tatatacatt cgtactgatg cttagactgt agatctttac
    35641 gaccattggc agcatttccg tctgcctctg taagttgact ttccacatgt ccttgaccaa
    35701 taactcatgt gggtacagcg gtgaactatg gattgggtca acatttcata ctcctgagcc
    35761 tcgaccaaat atacagctat ctgaaagtat tctacgtcat gaatgcctct tattgcacgg
    35821 caacagcatt catcaaggaa gccttactgc ttcagtatct ccgggtctac ggtcgtggca
    35881 atgtcatgta ctactttact ctctttacgg cgatatttac cgccatgtgg ggattcgcct
    35941 actcgttcat tgcctgggta ccctgtttgc cggtgaacca tttctgggag gcaccaccta
    36001 acgcgagatg ctacggatac ggatcaccta tccctgaaca atttgttggc acctacgaaa
    36061 gtcacactgc gatcaatatg gttctcgact tcattgtgct tataattccg ctaccactgc
    36121 tgttcaagga aggtacagga ttgaaacaga ggatgcggat actgggtcta ctattcatgg
    36181 gttctctgta agttttgcag catatgaccg gtctgtatcg tcggtatata ggtcttacta
    36241 acaccggacc agagtcatca tgctcgcgat ctggcgactg gcaactatca tcgaacacca
    36301 agccggatat tggccaaccc acgacccaac ctggtacggt tcgatcagca tcatcctggc
    36361 ggtcctcgaa gtggacatgg cggccatctg tgcaagcata ccgatctttt ggccggcgct
    36421 cgaggccaga tggggcagca tattcatcac gcaggagatc aagatcacgc gcgaggagcg
    36481 cttcattgac gacgaagatg accgcatttc cctacacccc aacagccgca gtcgcaccgg
    36541 cagcgacgtc gagctcaaac gcaccgagag catgcagtcg ggctcgaagg gcgacaacac
    36601 gcactacaac gacatgttca tcatgagctc ggtcgacccg cttcgcagcc cgacgtccgg
    36661 cacatcgaga acccaagccg tagtgaggag cgacagcaca agaaataagg gcaagaagtg
    36721 gcatctgtga gagcagtgcc atctttttga ataatatata ttgtttttat tgaaagagaa
    36781 gaaaagatcg gcgtgttagt tggcgatgat cagcggcacc gtcgacagat ttggttcggc
    36841 gccttgaggg atcggatcgg cttgcgacat tattattagt gtgtatttta gagctttata
    36901 cccccaagca tgcgactgtc cttactgcaa gcatgtatat tagttgctgg gcttcgattc
    36961 tagccagcgg ccctgattgc cgcacggtcc caatcgagag gtttcttgat cggattatat
    37021 atatatatat atatataagc gaactacacg ccatgagatg cgttgacttg ttactgtaac
    37081 tgagtggagt taatcgaaat aactccgaac aactccctag acaataacag gccgcgtgtt
    37141 gtccgctgag acagaagaac atggctatcg ctcatagaat cgttccaatg acatcagcca
    37201 gcttgaagca ttgcatgacg acgcttactg ccaccaatga tagtagcata tttatctcat
    37261 cactgcacat ttggaaatag gatctggtga aaaggtcgca caggctgcca cctatcacca
    37321 tgtaagacaa gaacattcgc acgaggactc attagggtaa tgcggcctca attgtggaag
    37381 ccccctaaaa cggagaagac cagttctggt ggagagtcaa cgtcttccta aaacataatc
    37441 tgcatctgtt tgtcctgggt gcctaaattt gtgcaaatgc aatattacct aggtctcgta
    37501 tccattcctg acagtgcaag tgatcgtcga tagcatctga ccgaaacggt cagggtaaga
    37561 gatcatggaa actgccagca tccactcgct ggtaccaagc cctaacatga tgtgcaaaac
    37621 gaaaccaaca aactctccta aagcatccag ccgcaaaaca aaatcggcat cttctattga
    37681 tgcatgggta gtgagtgtat gacaccccac ctgggcaatg agatgaagtg atcatccata
    37741 gagtttctcg ggggtaaggc cgtatccagt gttccgctgc tctgctgact gactggcgta
    37801 atgctcgttg ccaaggacgt tgccgatgca gtatttaata aaatactgta tttacatcgc
    37861 agtacagctc caagaaactg ttgtggtatg aggtatcggg tactgctttt cgtccctact
    37921 atggctcact tactaacggt agcggttgcc accaccatga ctacctgagc ctctccaagc
    37981 cgtaggggcg ccggagttgt aacccgagtc gaaagactcc ttggccaggc cgtactgctg
    38041 acgagcagta ccaggagcat ctgaggtgtc atagtcaatg tcgccgtagc cggccgcgta
    38101 aaggctggca ttggtatcga agtaaggtac catggcaggg ccatagaagg cacgcggagg
    38161 ctcgacctgt cgtcgcccgc cattgccacc ttggtagccg taatagccgc ggccaccacc
    38221 agtgccgtag ccgtagccct ggtagccgta cgagtcgaag ccatcgctgc cccactggct
    38281 gccacggcgg cgcccgaagc cctgcgacga gtgacgcttg cggggacgct ggttttcctc
    38341 ctgcttgaac gaggtgccct tgggcaggcc ggggcggcag accaggcggc ggtcgaggtg
    38401 tacgacgccg ttgaggcatc tcagagcggt ctcggcctcg ttggggtcgg tgtaagtcac
    38461 gaagacgtag cccttgttcg cgaggctgtc accggcgtta gactcattcg aggcgaaacc
    38521 tccagaggtc gagggagact cggcaaaggg catgtagatt ttctcgacgg tgcggttgac
    38581 gttgtggatg cggagcaact tcttgacatc ctgacggtcg gcgctgtact tgagatttcc
    38641 gatgtagatg cgacggccct ccgagatggg gtctgcgccg gctgacaaca tgacgggcgg
    38701 ctgggcgggc gggcccatga agccgctgta gctggcaacg ccaccgccca agttctgagg
    38761 ggcaacggga gcgtagacga cgtgggtgcc tatcggccca tgcgtatagg gtctagtcac
    38821 ataaacggtt ggcaggggag cgcggcgggc catattggcg ctggcagtcg aagcttcaag
    38881 accattgtga ctgtggatca gttcggcaac ccctttgact tccatatcgt tgcgagcatg
    38941 ctccggctcg agtggagtgt tctcagtagt agccaagggc gacggcatgg ccttgatagc
    39001 ggcatcgcta gcatcaggcg caagttgctg aggtgtagtg acacgcgaat catccacggt
    39061 tgagaacgag cctcttgtgt ctgcagcagt aggctcacgg gtcttcagca acgcctccgg
    39121 gctgaggccg ggaaccgact ccgggctctg agtcggagag ggtactgcag tggcagggtc
    39181 agattgcgcg atcgcagtag tagacttctg aggagtgtac tcggtcgcct gaggacggag
    39241 gtcgtgcttg gtattggcca tggtgtgaga cgtgtcgttg ggtgttgaac aaaagatatt
    39301 gtgatgaata gtaagatgtg agctcttcaa accgaacaga ggaagcggtg cgaggaagcg
    39361 gtgcgcgtgc cttttaggtg attttgggat aactaaggat ggtattgctg gtgaggcaac
    39421 gtctcaagct cagatgagag gcgaatcttc cggatagaca gaagaagcag tatgtgttgc
    39481 gtttgcgtca gaggatcaag gagaaaaggt gtcgaagact caaaacccaa aattcaggat
    39541 gagaagtgag accctccaga cggcggacgg acaagcgaac gctctgtatg cgggatgata
    39601 ggctggagaa gatgatattg tttgtagagt atggcctgga gctcagaatg atttgtgttg
    39661 gctgacagtc aggtgtgatg atgtgcgcct gaggttgggt gaaggccacg atacttacca
    39721 agacgcgtct tacaagttgt ctgcaaaaac gcgtctgtgt aaataagatg atagaggtga
    39781 ggacgattta gagggtgctc cgttcaagcg acagacctga ttctgctggt gcgtccttgg
    39841 ccgggcaacg agggtgagta gcgattagag ccgcatatac gcaaccgtcg ggtcgaaaga
    39901 gctgcttagg tcgtcatcaa ggccacaata atgacttgtg ttctagactc agccaagaaa
    39961 atgagtagtg agtactggtg aggccatata cgaggcacac tcgtgaacag gaagaactgc
    40021 ccaggctgtt ttggggcaat aatcacaagc agcagagact ccagagaccg caaacgaggc
    40081 aatgaccgta aacagcaggc gctcgctaat ccgtgttcga aagactttcg agcttggacg
    40141 cgtaatatcg tgatatcgag atacagcctt ccctaaagcg cggcttcgcg tctctgacac
    40201 gacgagaggt gatgatctga gtgtgagaaa tctgagataa tcaactacgg aaagcggact
    40261 tgcttgctcg taaagaaatc accgcaggaa tagcgcaaac gcatccttaa gtaaggacaa
    40321 cagggcggac agcgcaaaca ggcagccagg cgtcaacgat ctgagggccg tgggcctggt
    40381 gggatagggt caggttggga taaagaaatt aaggtaccaa catcagctat gtggtgaagg
    40441 gatgtctcgg gcaggcagtg ataagaaatg aaggcatgaa ggttatcaat gtcctggagg
    40501 gggaaaacta caactgcggg ctgaacgctt tggtgaaagg gcgggaaggg aggcgagggt
    40561 tcggtcaagt tctctgagag ctcccagacc acgtttacac gaacatgaat taacgcgatg
    40621 accgacttga aagcctcatc cctcccatct tctctcaagg acattctcga actctcagtc
    40681 ctgtgccgtt gtctgcggcc cattagtcca tccgatcctt gcttgtgaag ctggcttggt
    40741 ccagtctcac ttgcctgtga tcagtggcaa ggctcctctt gaatcctatg gatgaatctg
    40801 ggaggcccta ttgaagatta ctaaattgga gacagtaagc taggggtagg cagttcattg
    40861 aagaatagga gagaccaaga ctgagggttc accggccttc ggatttgcag actagtggag
    40921 gacgtcacgc acaggttcga gtcttcgcat gtttgcatat ccaagaccaa gctggtacgt
    40981 acgaagttgt aagataagcc attgtacaga ctcatgaatg ctgttgtaca gtttcattgc
    41041 tcaaggacca ctggactccc cgctggcaaa agcctcacat atggtagtgc gcaagttcgt
    41101 cattatggcc cgtccgtcgc aaaaaatatt cccatggccc ctggccgcct tgaagtcgat
    41161 gaacccgata ctcctcgctt atttcctttt ccgttccacc gcatccattt tttcctccaa
    41221 cgcctggaca tatttgctca atcgctggca gctggcctga agagcctgtt gtacgctcgt
    41281 gttagtagac agcccagata tagcgcggga tcgcacggga agcggaagaa acgggaaaat
    41341 ttgcgtgaat gccgaaggat ttccctcaag aatacataga cgcgtgggta acggcgggta
    41401 cggccggagg gctcgggttc gggttcgggg gaatcttcac aaaacacaga gccacaaatc
    41461 cccaagaagt gcaaccggcc ggacactagg ggcaggacgg ttgttgtttt tctcatgtca
    41521 aatgcagaag cgtacataga tatcctcggt caagagctcg ttcgatgcct tgtactcctg
    41581 cagaacgtat gtgtagacgc cggcgccggc gagggtgctg ccgagcagga agccgaagag
    41641 actgcagaat atggtcaatt agccttcgct ttctctcttc aggatggaca cgcgtccagg
    41701 gaaggggagg ccgtaccctc cgcggaaagc accgacgggc ttgcgagctg gcagggcgac
    41761 agtcgcatcg gcgagttggc gggatgtcga gctgaaggtg cgggtcgcgg tagagcgcat
    41821 gggggaagaa gaagccgcaa ggaggctgcg agcccctgcg gagaccattc gtgcagacat
    41881 cgtgacggtg tggtttgttt ggcgtggtgt gatgatgtcg ggtgggtgga aggcgaggaa
    41941 aggaagtggt cgcctcgggt cgatctggct gagacgctga cgtccaattg agatgggcga
    42001 tgcaggtgct ggctgcaggg gtcgagcttt gggcagacag gtgctctgaa aacggggccg
    42061 ggtcttagcg gcgcggagta cttagccgtt cgacccccaa tccgtctacc ggtgtctacc
    42121 atcaactgct tgatatggga tgactacgag tttaatatct acgtggtctc aggatgtccc
    42181 ttttgcatgg agttctattc cgactattca aatagtcaac atgacaacag tggtcggtct
    42241 tacgatggct gaaccacgac ttcacaatca gttatctcag caacagccgc agtagaacga
    42301 tgaagaaaat tcattaaaac ctatgctgca ctactgatga gttcgcattt tttatcccgt
    42361 gtcccacgga gcggccctcc gctcctagct cctctgaacc gagccgagca tgtagataga
    42421 taaactgtac aaacgatcaa ggggtattca tcttcattcc gctaaccatc taaagctcat
    42481 cgtgagtgct ctccttggca gcctcgctgc tggtgctctc ggtggcggca ggggcaacgg
    42541 gggtctcctc gatggtcttc tcctcaacct cagccttgaa ctttccgttc tccttgacga
    42601 acttgatcag gtcctcaaca gtgcgcgagc cgctgtaggt gacgggttcg gtcttggcgc
    42661 cagcagggta catcttgatg gtagggaatc cctggatctc atcgggaacg tcgttggcag
    42721 tggcgtcaac cttggcaatg acaatcttgt ccttgaactc gctcttagcg tacagggtag
    42781 caaggtcgtc gtacttgggg gccagggcct tgcagtgacc gcaccacggg gcgtagaact
    42841 caatcagaac atccttggtg tcatcgagga caatgtcgtt gtacgacttg gcgacgacga
    42901 cggtgacggg gccctcctgg gtctcgggga tgggctcaga cttgatgctg ggctcgacct
    42961 tgccagcggc gaagtcatcg acgaaggcct tgatcgaggc gaggtcgatc ttcttctcaa
    43021 tgtcgtaggg gaacttctgg ttcttgacgg tctcctggat ggcgaacgac gggaacttgt
    43081 cggtgggcag gttcaggttg ccagcgtggg caccaaactg cttggcatca atggtggcga
    43141 agttgatctt gccgcggtac tcctcagcca gagacttcag gctgtcggcg agctccttgc
    43201 gctcctcagc cgtctcggcg aagatgtagg ccaggggaag accggcagac atgtatccag
    43261 agtaggtctc ggggccgacc tcgccgacca agggggtgct agccgtcttg gcgaacttct
    43321 caatggcctc ggcgtcgaac ttctcggaga aagtggcctt gccctcgtca aaggtcttgt
    43381 agaggacgat ggcgggggcc ttgacaccct cagcctcggc caactcagcg tcgctgctcg
    43441 aaccgaaggg gtacgagtcg cggagcttct cagcagtctt ggagaaaacc tcgctcgact
    43501 ccttgtcgga ggcgtcgagg taggcgacaa ggacgacctt gtcggtgttc ttgaagtcgg
    43561 cgagcgactc cttggtgacc tcggaaacgg cggggagcga ttgcttgatc atgtaggatg
    43621 tgatgctgcg gatcgagaac gtgtcagtaa ggtgacgttg atcgcgagca gagcgccagg
    43681 aaaactcacg cgttggcctt gcgctggcca gagtaggggg tgatgttgtc ctttccgcgg
    43741 aagaccttga gggtagggta accctcaaca ccgtaggact ggcacaggtc ggcctcctca
    43801 gtgcagtcaa ccttgaccag ctggatgttc ttctccttca gggaggtggc ggcctcctcg
    43861 tactcggggg cgagggcctt gcagtgtccg ctgtgaagca tgtcagtatt ccggagtcga
    43921 gcagaacttc ggcttctgtc ggaaaagctt accaccaagg ggcgaagact gtagcaggct
    43981 aatgtcagct gggattcgcc agcagatgct gagagcaatg ttgcaactta cactctgcga
    44041 ggacgaggtc gttcgacgca acgaagtcgt cgaaggtgtc cttcttgagc tgggtgacgt
    44101 ccgaagccga gacggcggcg gcggcagcca acaggctgaa tgcgaccttt ctatacatgg
    44161 tgaaaagact ggcacaaaga ctgttagcta ggctcctcgt gtgacgctgc tggcggtgcc
    44221 caagaccagg agagaggctt cgaggatccg cgagtctgcg gcgtcgaatt gggtcgacgt
    44281 cgacgtgaac gctgacacca cgaagctgtc tccaggttgt ggattgcgtg ccgggtagac
    44341 agagggagat ggagagggat acttacttct gcagagatca agccacctta aatagaaaaa
    44401 gaaggctgat ggtgaagtga atgcaagaac agtgaaatga tagaaaacag tccactcgag
    44461 acggaaaaat ggacagttgg gtccttttat tcacctggag ctgataacgg ggaacggcag
    44521 ggtgaactct ggtgcccagg gaggcggctt tcaagatgtc aatctgtcca gtccagtccc
    44581 gcaccagggc cggcgccagt tggtccctgc ggtgcggcct gggcctctcc ccttttggcc
    44641 tttgcctcaa ttggggctcg tcgaaagctc gctgcgcccg ccccgatggc atttctaagc
    44701 tggggcttcc tctcctgatc ttgacacctg tcttttccag gcacgtattt ttggagaaag
    44761 cttgccgcta gcctggtctg cagcagggat caccagccca attgggcgca tcccaagggt
    44821 cctcctcagt ccccacttgc ctgctgtact acagtaggta ccacactcac tcaagcacac
    44881 caccggggac caccatgcct gcaagcccac cgcccgccgg gccctcctct gcagcggcgc
    44941 gcactcttgg gcggcgtgta gggaactgag tcgtgattgg tgcctttgca cgaactttac
    45001 tccatgaggc gactatggtg ccaccatttg ccctctaaaa cagtcggata tcctagccag
    45061 ttgctttctc agctgttcac ttaccagcca tgggcaagct ggaatctgtt gcgtgctatg
    45121 gagggttctc tcacacttcc agatcgaaga cgtctcacag tggagggtgc ccgcaatgat
    45181 ccagtagcac ctcatgtcag cttacctctg ctttgcactc agcaatctag tccaagttac
    45241 ctcgaatcct attgacatgt ggcctgaggt gcatggccca tgggacgggt taaggtgcag
    45301 atctccaaat ccaagccacc ccttgcctaa acagactgat taatccgcgg gtactgcctc
    45361 cgtttgtctt tccggtacag ccccaaagag gttcggcgga ggcagtgtgg ttacaacaga
    45421 tatcaccgat ctcgtaggat tcaggtacag tgagtccact tcgtctctta gccagtctcg
    45481 gcgcacttta catataatgc tccgcaagga ctggatgcgg tgcctgctcc aattgcacca
    45541 ctacagtaca ctggatatga agaccgaatc aatatgtgag gctcaagcca gatacttggg
    45601 gtagcgtacc ccacactaca cctcccgtct tcccaatcaa tgcctaccaa gccctcgcta
    45661 tagatcgata gggccaaatc cacctaatga ggcgaaatga gaatgactgt atagtatgta
    45721 gcttttccgt gagctctcat ttgccatcgt cgagaacatt ttcgaaggga accgacccat
    45781 atcaaccgca acaagccgcc cgccgcgcaa tgggggcggg tgcttgaata atgctttaga
    45841 cagtcaatcg agtcagtacg ccacagtctg gaagggtcca gcctgcttac ggcacaggcc
    45901 tcctcagtgg ccacactata gccagacact tcatcggggc agaatgggag acttgagtat
    45961 actcagccga actctatcta cgacaaaccg tgaaccaata gctcttgtgt tccttcttct
    46021 gggattgcaa tcgctgcgac tgttctaacc ggttgacctt cctatcgtgg gcaaggatta
    46081 catgcggggg atggggtaac taagctggac ctgggatcgg gtcaggggaa cacagtacga
    46141 tagacgttcc ggagttcgga atgaatgtga aaaagatcgg tattgcgctt tcacttgttt
    46201 aaatatgtag tcgctagaga ttccatctga tctcatcctt ttgacggaac gcaatttgag
    46261 gaggaagtta ttagtgaaga tgacgaggcg cgcgatcgag cagcaatctc cccgtaagta
    46321 aacccccaaa ccatctgagg ggccgcatat tctgacttgt ccccaggcta cttccgggct
    46381 tcttcctcgt caaccgccca tccgcaggca ccggttacta ttgctgaacc ccggtcgcaa
    46441 cgaatccatt ctactagcct tggcattaca ataagaccaa gagccgaaga cgcgctggcg
    46501 ccagcaggcg acgatgcggt ttcgaccacg aagaagaagt tcttcaccat aatcagggct
    46561 cgattgcttg tccctggtga tggcaagcct cttcacgatg cagcgctagt gattgaaaac
    46621 aagatcattg cctgggttgg cgcccaagct gaagtgccag atgaatatac ggaggccccg
    46681 caccggagct tcgatataga ttatctcatg cctggcttat gggaggttca tgcacatttt
    46741 gatggttcga gcccttcaga cccggacctc ggctatctcg cattcctctc aacccatccc
    46801 gccgctgccg gtgcgcgttt ggcgaagcag tgctgggagg ccctccagcg cggttatacg
    46861 tccctacgcg acgttgctgg acttgggtgt gaagtcgcac aggcaattga cgatggatcc
    46921 attgttggtc cgaatgttta cagctcaggc ggtgccttga gccagctggg tggccatggc
    46981 gacatctttg tcatccctgc tggagacgta cttctcaact ttggcgtggg caacatttca
    47041 gcgggtcacc atgggacagg gccggtggtg atcgtcgacg gtgtcgatga gtgtcgtcga
    47101 ggagtacggc ttcaaatccg gcgcggcgcc aagtgcatca aggtcatggc ttctggcggc
    47161 gtgatgtcac gggatgacaa cccgctctac gcccagttca gcaaggaaga actcgacgtg
    47221 atcgtccaag aagcgaacag gcagggccgt gctgttgctg cccatgttca tggcaagccg
    47281 ggtattctag ctgctgtgaa tgccggggtt acgacagtag agcatatgtc ctttgctgac
    47341 caggagtgta tggatgccat caaggagaag ggcacgatct acgttgctac acgcttcatc
    47401 gtcgatttgt tacttcaaac tggcgggaaa ggcctttcga aagaacagtg ggcaaaggcc
    47461 aagctttgcg gtgcaaacca cgaggccgcc tacaagctgg ctattaagaa cggtttgacg
    47521 tttgccctcg gcacggatac agcacccgga gacaactgcg ccatagaact cgaatacgcc
    47581 gtgaaggctg gtatgagcaa tctggaagcg atcaaggccg ctaccgcgaa cggcccccta
    47641 acggtcggag ctcaggctcc aaagtcgggg cagctaaagg ctggctacga ggcagacatc
    47701 attggcctca cggaaaaccc ggtggaggat gtcaaggtgt tacagaacat agatgtcatc
    47761 aagtatgtct tcaagggcgg taggctattc aaggggccag gcgttgggcc ctggggtgag
    47821 taataagtac tagaataggg agcgccttat ctggtaatcg ggaaaatatt tccactcgaa
    47881 actatcgact tgaggatggc gcgcgtgaac ctgtggcgat tgtatttctc agtcgatcgg
    47941 gactgccctc gagccagacc atcttgaccc cagcgtggac gacaagttgc aatccaaggc
    48001 catccccgaa gccacatctg atataagcta ttgttcaaag tgttaataat gagcgaggac
    48061 agaaaggcca tgcaggtcct agatgaaggc cgcatcctac cttccccgtg tcttgcctcg
    48121 cacatgctcg tggcttcctg ctgtccgccc atagctcttc cagaaatgct cccgcgggtc
    48181 ccaaggctcc caaggctcct accatcgccg cgcggcgagc tagagcaact tcatctgatg
    48241 gcagcaacac atgaacgata cactccggcc tgcctaggta gcttaggtag ttagtgagca
    48301 tggccccgtg gtccaggcga tttcttctcg tcagcgctgc actccactcg ttacgacaac
    48361 ctcgagtctc ttacggcacc ctacgccggt ggcttttttg gatgcgtcta ttcatccaaa
    48421 tacagagact tgggccgctc tgcttcatta gtgactttcc aagcatctat ttcaacatct
    48481 agtgctctcc aaccgacgct gcccatcaca cccgcctcgc tggagtaggc ccccgctgct
    48541 tcaccatgga ccatcaccgt ttgccccgac gatcccaaag ccatggcacc cttcacagca
    48601 gctacgcccg gcatggacgg cctcttcata agcctcttcg cagcgtgaac gagaactcgg
    48661 ctctcctgcc ttcacctggt gctttggaga gtatgctgaa gaccacaacc gagactggag
    48721 atattggtct cttcagcatc aagtctgttc ctatttcacg cgtgggacca ccagcaagta
    48781 gaagggatgc tatgggccat ggtctgcaat ccctccctcg ccataccatc gatgagtcca
    48841 agaggcatga cggccgcaga aggcctcccc ggcatcgaga tgtcaccgct gagatcatct
    48901 ctatgtacgg atccaacagc cagagctcga gctccgtcac tagcactctg gcttactcga
    48961 ctgatgagcc tggccagcgt tcgtactcta tgacgactgt tggatcaaaa cagctgtccc
    49021 acaacaaatc caatgcaacc cttcaaagtc agtccagcat tgggcctttg caacgccctc
    49081 ggtcaccatt tccgtaccct actaggctga agcgaccagg cgctcgccca gtatctccag
    49141 ctgtgacgga tgctggcatc gtcgattaca gccgcatggt tgagattgac agaatttcat
    49201 tggcaagtga ccatcgaaca cacttggcgt ggacgctcaa tactgacttg aaattcagag
    49261 aactggatat ggacctctca aaccccccta tccacgcggc catcgaaggc cggcaccttt
    49321 gggtatccgc tcagaggcaa acctgtcaac tcctacgttg ccagcatgtg gacctcctca
    49381 aatgcgtcga cttccagggc cgccatcttt gcgaactgta tcagcagcgt cggtagcgtc
    49441 ctggaatgcg ccaaatcgcc ctcatcggga cagagtaaac agtgcaacat cgaggacatc
    49501 tagtcttact tcggttgtca atatgtacta ccgaatgccg cctgcactta aggcttcgca
    49561 atttgggcca ccggatccga cgcctcgtta ctacgactac acagaagaat tcgagaacaa
    49621 gacagcgcag ccaacgaaat cacttgagac attggctccc atacctacaa gggcgtcgag
    49681 cactcaacgt cccctggttc tcagagaagg gtcggaggag cagctggctg cagctttcga
    49741 cgacaaatct gcaccggatt tctcagacga tgacgaccac caaggggaat ctgacgcaga
    49801 aacagagcca catctgctga gtgatataga aacgcctcac gaaggtacca caagggatcg
    49861 aaagcccaac agtcctgcca gagtctccgg cacagaccca agggcccaga tcatacctag
    49921 cttgacgcta ggtatgagga agcttacacg aggcagcgac attgatctcc taccgtcgca
    49981 ggttcggaga acatccgttg atactttcag gcccagcctt gacatagaat ctcctgaggt
    50041 tccattgttc agctacccta actttcgtca cagaacgtct gagcatacaa atacaccttc
    50101 tccagcacgg caagtacagg ttcatgtcaa gaccccaaca atcagaagtg agcaaggggt
    50161 tatcttgagg gatgatgaac atgacagcac taacggcact gatgatgcgt cttctgtgaa
    50221 cgacagcgct tgcgagccgc ccctcagaga gccaagaact cccagagtgc caacccatgg
    50281 tttcagcaac ccgtacccca tgctgaagac cgcacaggat atgctgaaaa ccagttcaaa
    50341 agggtctgac aattactcaa cacttgcacg tacaactgct gtggcagatc ccttcaagcc
    50401 aggctcccac aaactcctca aaggatctga tgcacatcaa catttgccgt gtgccacagc
    50461 agtgaatggg tgcggttctg taggaatcgc agataacaat tcgtcaattg agacttcggg
    50521 ggctacggac cgtttagaaa cgaatccttc tgataaccga actgctcggg gagttgccag
    50581 aaccaatgat gacggcacag gccggatctt gagaccacct ctaagaaacg atgatcacaa
    50641 caagaatgac cagagaaacc atgctgattt gaaagtcatc accaatgggc tgcctcagga
    50701 tgaagaggag atcccacagc taactccgtc gtgttctctc acgccattga tctcgccaaa
    50761 accaatctca cccgctcgag agctgagggt caagaacagc atccctcagc ttatgaaagc
    50821 attaccaccg ttacctggtc aacctggata cgtttctcct ccttcatcaa ccggtttcag
    50881 cgacgatgac ggagacgact ttgttgcagt tttgagacca taccgctttt cacagtccgg
    50941 tatatcgaga tgtcgagatg cctctgagtt agccagaaat gctgagaaac cccccgcacg
    51001 cttgcaaaaa cctaaaccag atattcaaaa gaagcttccc agaattaggg caaagtcgaa
    51061 agtgtcaatc gccgaagccc cgtctaatca tagagagtca aggccatgga attcagagaa
    51121 gaattatcca tggtgcaatg acgtgcctcc aattgagctt gtggatgtgg aatgcgaagt
    51181 taacaaacat gaatctcttc gtgagaagcc acgggtcagc agctctcgta ctgccagcaa
    51241 tgtagactca cgctctaata ccgtgcgccg acgtccacaa gctggaggtt ccgggctcgt
    51301 acaagatatt gcaagtcaac agcggaaaga cctcttcagc ttctccagcg gattggggtc
    51361 tgtctttcgc caagtcagtc gtaagttctc tcaaagctca cataaggcta gtaagccgga
    51421 atcagcatcg acattctatg atgcggaaac accgtcgcct gatcaaagtc ctgaaacgaa
    51481 accacgcgtt cggctcagaa gatccaccag caagtacaag gcgaatgacc acagctttga
    51541 taaagactcg gccattgaga agcgtcatgg tttgaagaag cacttctcag atttgcgttg
    51601 gctgctagca cgatcgacgc gtacacaaac gcgggagact cctaacgaag ggtcaaactt
    51661 tttgcatgca aaacggggag ccgttttgga gagtacgttt ggattgggaa acaccgattt
    51721 cgatagcaaa gatattagtg tcggtgaagg caatgctccg accaagcagc ctaggccacg
    51781 gcttagaaga cgaatgagag ccagaatttc caaatgggtg agagggacca aaaccggtgg
    51841 caagcatcgg caaaaaggga cctcagttac tgcagaggat aactgaggat gctgtgaaga
    51901 gagtataacc tacttacgag ctgggatcgc agtaccagag tgtagtctct gttctgtatg
    51961 aacatcaact gtagccttgg gaaggcagtt tttggaatgc ttgagacaca aagctgcttg
    52021 ttttggaact tcttggaact tctcatcggg cgggaatgac tgctgctagc ctatgccaat
    52081 ggaaagggtc agaactattg tgtacgaacc cgcttgggga gcacggggac tattctgatc
    52141 cagggtgatt ggggcgttct tagttatgtg ggaagacaat attgcatgca aacgctggat
    52201 tgcacctcat tagtacacaa taatgccaga aatcttctta actgtggtct ttcagcgcat
    52261 gctgttcatg acaaatgttc ggcaccacgg tggtaacctc aaacatgtgc tttggggctc
    52321 ctgtgaatag tagtgactac aaggacgttt aaatgaggct ttgtttacag aggtttgcct
    52381 tggtttccac ccgctggcac atttgagcaa gagatctgtg agtttgagac gagagggttc
    52441 gcgattagac ttcgtagggg gcgcggttga ggcattctag ctcgagaagt ccgttgacaa
    52501 caatccaatc atgaggcgcg aggtaccgca tacattgaga agaataggca cgagcacgag
    52561 acatctaata agattgttct agctggtatc tgccgcactt ctagccgtgc cctaatagta
    52621 ctctccttgc agccgttgaa ctgcttgaaa actgactcta ttctggcgcc ccctccagcg
    52681 cagtgagcca ggctccatct ccgtctgctc gagctggtcc catcccagca agctagtaac
    52741 tttctctctc tgcagctaac agtgaatgct tctttatcct actttccttc tcgataaacc
    52801 aaagtcttcc tgggagattg cctagggttg aacccttttg ttcagcagca gtcttcattc
    52861 tttcaaccgc atagactcca atccctcgta aacccgtacc ttccccatct atccacggca
    52921 tctcgcaatg gaggaccgac aacgctcaga cacagaaaat acagattcga tagactggcc
    52981 acaatgttgg aatgagggcc gtaccaacag tacatctccg gagcctaaag gtccaggttc
    53041 ctccgcacct ccggctttgg aacaacaagt agcaacaaat gagcacagag aaggcgagca
    53101 agaaaacggt gatacgggta gtgatggtat tgaagacaat gacgggatct cagcagtatc
    53161 tgatgagcac gttccgcttg actaccctgg gtccgacgca gagcgctatc accagctcga
    53221 ggcgctgaac gacaggatat taagctgggc gcaggccggc agcgccttaa cgccaaagga
    53281 ggaatatgca gccttcacga agcttccgga tccatggaag cactatcttt cgagtatgac
    53341 gggtgctgag aggatccgcc ccccgcgagg cgaggccgtc cgcgtcaaga cgcgctgcgg
    53401 gagcacgatg tacgtcggcc gcccaaaggg ccgaattaag tggaaggggg tcgtgtggga
    53461 caagaagccg gccgaagccg acagagctga ctcgattagc agcggcggcg tgcccgctcc
    53521 caagacggcg aaggaggagg agtccgcaac gagcagacag ggaagcgtag agtccgaacc
    53581 ggagccggac atagagctct ggggcaagtt ggatgagctc acccctatcc gctccaagtc
    53641 ggttccggag cagatgaggg caagagcgtt gcagaaaaag cagtctcgcc agagttggct
    53701 ggagcatctg aaaaacggtc cgcttgccgg agcaaagcga aaggcctcgc aggccaaggg
    53761 cttcttgtcc aaactgtggg agaggcgaga ctcgggcgtc tgcatggaat gcaaaaatgg
    53821 gctcccatgt tacgatgagc ttggccccaa gaacgatcgc tgggatgagc cggatgctcg
    53881 tcccacggcg tcacaatcga cagaacttcc cgacgcacga tggcttgtgc agcgccaaca
    53941 ggacgagggc gtggtgctct gacaccgctc ggcaatcacc ctccaaacgg cattgggaat
    54001 cttaataacc tatcaagaat agcgctagag caaggggcgt tcagagatgt atcttccgaa
    54061 tttttctcca atagatgatc aggaagccta taccttccgc acgagacgct gcatctcgcc
    54121 tcatagttgc tctgcctcaa tcgctgagtt gaagacctgt tagtagttgt ggtgtgtaga
    54181 gtaattatat cttcatggaa aggtattcag aacacgcctc ctccaatgat gaacaatctt
    54241 tcttcttcgc gtttagccca ttgcatgatc ttattagcac ccaaagtcaa gatttgcctg
    54301 gacgcattgg gtccggcgac gcagtagaac tcgaatacgg gtgtgatcca cgcgagcgac
    54361 gtcgagtcct cgccgacgca atgcatcacc ttgagatgag catgcttcgc atgcactgta
    54421 gcgtgcagat tgtgatatag cgacatcaaa cggcggtgcg agaccatgtc gtcgaaaagc
    54481 ggctccagag tgggcatgca gaattgcacg ttggctttcg acttgaagag gaaatggctg
    54541 atgtgcgttc caggggcgat gtcggtcact ttgggccggc cctgctttgc tgccttcttg
    54601 ataatgtcaa gactcccctt tctctccagc tcattgacga catcgtctct catcttctga
    54661 agggtgaaaa agctctcctt atcggggcta atgagaatga tggcgatctc ttcgtcgacc
    54721 gggatatccg ttttggaaga tgtggaacta ccgggccttc cacccaagaa actgacatac
    54781 atgtatagat acccacgatt gttgaaagca gggaggcaca ggggaatcca gttttcacca
    54841 ccgccagcct tgatccctcc agattcaaaa agcatattga agatgagctg caaatcgctc
    54901 ggatgaagag aatgcttgcg aggcctgata acgctcacta agcggcctcc ggctactatc
    54961 aggccatata gcagattgcc cgcttttgcc ttcaggaagg cattatttat cgcgtaacgt
    55021 tgcgactttc ggattttgag acattccagc gcccccagca gcatggacgg cgagcctttg
    55081 gtgaaactgt ccgataaaga cgaaagcagt gactctgtgc cctgaagggg ccttctcaga
    55141 tcggtcgacg gccgatttgc gaatatgtgc gtcaaagtag gcaacgtcaa ggttgagagg
    55201 atttgcatgt agagggcgtt caactgggcc cgcagttgcg aatcgctctc ccccagtttg
    55261 cttatagcga caaagtacag agggccctca gtcgctatga cgaaccttgt gttgccggca
    55321 gtgaagcctt ggagcgggtt cttggcaccc tgatagaacg atatgattgt ctggaccaca
    55381 cccatcgagg agttgatcag actcaagtca ccatgtcggc tgtagatcgg cttcccggcc
    55441 gatgagagga tcatgtagtg cttcaatttc gatttccata tcgacacacg atccgagtcg
    55501 gtccattcct tctgagactc gtcggggatg ccgtcgaact ccttctcaaa ttcccgaagt
    55561 gccgaggctt cctccgtctt catggcgctg aatggcggca ccgtcgctga ctgcgatctc
    55621 agcagttgcc acgccgggct tctcttgctt gtgtcgccga cgaggaggct ctcgaggtcg
    55681 ccagcgggac gcagggttgg cgcaaagctc atgacactca tgccctcgtc caggtcgttg
    55741 gaggcggggt tgaaactccg cgtggacccc aggtcccccg gtattataac atcctcgtgg
    55801 ccagccgtgg ctgtgccctc gctacttgtg aacgtgcccc tcgttccgtc cgggaatgag
    55861 agcgtctgga tgttggtggc cgagacggca gtggttggct tcgacagcag tccgggcctc
    55921 tctactgcag cagacgtggc agcagccgtg acggcgggtg tctgcgagac cggtcgcggc
    55981 ggtaggggag gaggtcgttc gtcgtcatga tcctgatcgc ggtcggcatt ggggcctgat
    56041 gctccggcat cttccctgct ggctaccatt gcagctttgg ttgtgggttt tgcataatta
    56101 ccccttcctt caggtccgag gtgcaatggt caatgggcac accgagtcct gcaaagtagt
    56161 cactcaaatg gcacgcgtga gggtcaaggt agtccttgtc cacatgtcgg gacaattatt
    56221 ctatggctgc atgggggggc atgatagagg gctattttag tgccctcctg ggaccggacc
    56281 ggcgtcatgg gcccagcgct ggacggtttg gggggcatgg gaaagatgaa ttgcatgccc
    56341 ggcacgcgtc tcgcgtgcag tatcgtataa cagaagtaac accacgagtt ttacctgcac
    56401 ttcccttgag caattgatca gggggtgcca ccaaagtact tttcgagtat gataccgagc
    56461 actcagcaca tcacgggtat ctttcgtctc aagtactgtg ttcaagcttg caggcccaaa
    56521 tggggggatg ccagtccatg taaggcgatg gttgcgtgtc gtctttggca gttttgacct
    56581 ccctaagcac atgacgcacg cccacatggg cgagatattc tttctagcta ctggtacaac
    56641 gatggcaatt tcatttctgc agcacgtgcc tacctgaggt aggtttggta cctgtgtaag
    56701 tgataggtaa gtaccgtgac tagatactcg aaggttttgg ggcccagtta agggtagtag
    56761 tagtagtcta cagcgggagt ttgcctaggt accgtggaat ccctggcgtg gggtcgaggc
    56821 cccaggggtc caatccaatg aaacccacgc ccgctaacaa gttagttacc tggcgaggcg
    56881 aactggcagc cagggcagct agctacaggc aacgtaatcc gcaagtcgcg aatagtctca
    56941 tgttcgccgc cctgtcttcc aacggccacg gttgagccag ctatgctctc cagccctcgc
    57001 gaacgccccg gagaagatct catgttgccg cgatccgtcc cgccctaaag acgagccatg
    57061 agcctcgaaa ctggccccgt cgggtccctg tcccccgaga gctctggacg caacacccca
    57121 gtgccccgac aatggaggaa ccagctcagc gtcgaggaca cgccgaccaa ggacaaggcc
    57181 taccgaaagt acgcctccgg cgtggaacgc gccctgtccc tctttgagac ggccctgcag
    57241 gagtgggcag actacatctc cttcctcagc cgcctgctca aggccctcca ggcccgtcat
    57301 accaacatca ccacgattcc ctcgaaagca ctcgtcgcaa agcgtctatc gcaatgcctc
    57361 aatccttcac tgccgtcggg cgtgcatcag aaggcactgg aggtctacaa ctacgtcttc
    57421 tctgtcattg gcacagaagg actttcccgg gacctccccc tgtatctccc cggtctggcc
    57481 tcgacactct cgtttgcctc gctgaccgta cgagccccgt ttctcgatct tctcgagaag
    57541 tacttcttga agttggactc ccggtctttg cgcccagcta tgaaggccgt ggtcttggcc
    57601 atgctgcccg gcctggagga tgagacgagc gaagacttcg accggactct gaagctgttg
    57661 gaaaatttca aggttgcaat tcgcaccgac acacgagaga tcaccaccac acattccacc
    57721 ggagacgagt tcttctggca atgcttcttt ctggcgtcca tcaccagtca gagtcgtcgg
    57781 cctggcgcct tggcctacct tgtgcggaac ctaccgaaac ttggacattc tcttccgcac
    57841 gagcatgcgg caggcaaagt tgcggctcct gacagtgaag aggatgacct ctccgaacag
    57901 ctggcagatt tggtcacttc tcctgagcca gggttgctgc tccgttgttt cgctgcaggg
    57961 ctagccgatg atcagcttct gattcagaga ggttttctgg accttctagt gacccatctg
    58021 ccgttacatt ccaaggtatt gcagaaaaag gtcaaacctg aagactttga gctgcttctt
    58081 cgagctgcgg ctggcgttgt tactcggaga gatatgagtc taaatcggag attgtgggcc
    58141 tggtttctag gacctgaacc gctgagcaat gacaacgaaa ccgggcttga gtcacccagt
    58201 tccccttctg gaaatcacca aagttacttc gcatccaaga cgaactactt cgaggaatat
    58261 ggcctccaac ccttgacaca agcgcttcta tcgatgatca agtctgcttc tgatactaac
    58321 cctaccgaga gagcacgccc gtatcgaata tgcctctctc tgatggatag gtgggagatt
    58381 ggcggattgg tggtcccaga aattttccta cctattatca gaagcgttaa agacttcaag
    58441 gctcgcgctg ctgggagaac cgagtttaat gaagtcctgc gtagtgccaa cgtcttcttc
    58501 gatggtgttg aaagtggact tatttatggc gaactggtcg gtcttgtagc tcaagctatc
    58561 ggccctggaa acatttccta tacggaacgc gtcgataacc tgggactggt tcagttcatc
    58621 atggcgcatt tcaacatccg agaagaagag atggtgacca tacatgctcc tttggcagct
    58681 ctgtcgatcc tcgcgatgtt agaagactcg aaagaacgtg gtcttcgcat accggcagac
    58741 aaagataggg gcgaacccac tttgtcggat caagccttga ctatcgccct cggactcttg
    58801 gatctggtac ctgaacgagc atttccagcc aaatccggac agagggattc tgtgggctcc
    58861 attgaggctc ccattgtggc ctcaatgtcc aaccacgaac ttctcaagaa gatcaagagt
    58921 ttctacatcg ccgatcaagg aaaccttgag gctgtgcctc tccccttttc aacccggaat
    58981 gttggtgaac tcttgctaca aaagacatgt agcttggtgt gtgactgtct ttctgcaaag
    59041 acgataccac aagccttggc ggttagaact cacgttctct ctctacttct gtcgaaggtg
    59101 cctcaagagt acccattgaa caccgaaagt ctcctgtcgc acatgcagtc gagcctcgca
    59161 gggagcgatt tgcattttgt tggcttcaaa tccttgctgt cgctttctac acaattgtac
    59221 accagtgcca ggacgtcatc atcgtctctc tcagggttgg tcgagtctct cgttcgtcat
    59281 gcatgggggt tcctctcctt gtctgaacca aagtatcatg ttgagaccgt tcgatgcctc
    59341 tggcaactac agtcagcact tgggccagag aaccgtgata tcgaaagtgc aattgcggct
    59401 ttgatgttga agaatgatac aacgggcaca ttcgccattc gtccggcaga tgcgggacga
    59461 agctttagta tcctatggtc ccatacgctg caagatagtg tcgaccgccg agcacccaaa
    59521 acaccaacaa ccgatggaaa gatgcaactc aggctttctg ggcaggatta ctatgaggtt
    59581 atgctgacaa gacctttgtt tctgatgctg gattcgctgc tggacgatcg gacacaactt
    59641 tttatggcgg taaagacatg gctgaacaac atgattggta ttgagaagtg agtaataatg
    59701 tcaggctgct ttgggcctac cagctaagat tttgttaggt tgttcctggt gtttgtcacc
    59761 aagctgtccc agcttcgatt tttgcgaagc ttaccaaaga catcaagcgc agattcggcg
    59821 aagcagtcca ttgctttctc accagatgat gacctcgaca tgggcttgta ttacctccgc
    59881 acactttcca acatgttccg ctgggccccc gatgccttct atggcgttct cgcgactcgc
    59941 atcatcgaag aaccagaagc cagcctggca gagatcagta agttctgttt ggcccaagtg
    60001 cagaggctgc ctactgatct atggtagctg gtacggaaag cgacatttcg cttcaggagt
    60061 tcttcctcca tgtctgtatg agatgtatcg ctggcaacaa atttcctgag gattcgcagg
    60121 tgcaactacg gattgcgcaa ctccacaggt gttctttgac tctattgcat caaatcctct
    60181 taaaccctta tgcggagcct ctttcaggac tacacctaga gaacatcctg atcgaccgac
    60241 tgcatcagtc actcagcggt ccagatccct acatacaggt cttattactg gatgttgtat
    60301 tcgcatccct caagttgcgg gatgtatccc ctaatgagct accatcctcg ccaacagggg
    60361 agaaacgagc tttgagctac ccatcaggca gcatgcgatt atcctccacc acgattgaga
    60421 atataccaga gatcacagcg ccgcctccct ctctgctgaa gtgcatacaa gcgggactga
    60481 gctccgccag cagtcgtcct gtgttagaca gctgggttag cttcttgaca gagtgcctcc
    60541 cgctatattt caacactatc ttccaagtac tgataccgct ggtggagacc ctgtgcgaac
    60601 aggtccgaag tactttcgaa gacctacaaa ggattttcag gcaaaacgcc aagacaaccg
    60661 ttgggctcaa cgccccagag tctactctga tctcgttgct caatgcactc gagcaggtcc
    60721 tagcgaaggc ccacgatcag ctgctggcag aggaggctag agcccaaatc gtcaaaagcc
    60781 cagatcaaca atcacaggga t
//
