# Supplementary material for: Genome sequencing and physiological characterization of three Neoarthrinium moseri strains
Source: BMC Microbiol. 2025 Aug 21;25:526. doi: 10.1186/s12866-025-04274-z (PMC12369201; doi:10.1186/s12866-025-04274-z)
Supplement: Supplementary file 16 — Supplementary Material 16. [file 12866_2025_4274_MOESM16_ESM.zip › BiGSLICE/input/Nmoseri/TUCIM5799/JAFIMR010000028.1.region001.gbk]

LOCUS       JAFIMR010000028        45584 bp    DNA     linear   PLN 06-APR-2022
DEFINITION  Neoarthrinium moseri strain TUCIM 5799
            scaffold28_Wmoseri_TUCIM_5799, whole genome shotgun sequence.
ACCESSION   JAFIMR010000028
VERSION     JAFIMR010000028.1
KEYWORDS    .
SOURCE      Neoarthrinium moseri
  ORGANISM  Neoarthrinium moseri
            Eukaryota; Fungi; Dikarya; Ascomycota; Pezizomycotina;
            Sordariomycetes; Xylariomycetidae; Xylariomycetidae incertae sedis;
            Neoarthrinium.
COMMENT     ##antiSMASH-Data-START##
            Version      :: 7.1.0
            Run date     :: 2023-12-04 11:58:05
            NOTE: This is a single region extracted from a larger record!
            Orig. start  :: 182032
            Orig. end    :: 227616
            ##antiSMASH-Data-END##
FEATURES             Location/Qualifiers
     protocluster    1..45584
                     /aStool="rule-based-clusters"
                     /category="PKS"
                     /contig_edge="False"
                     /core_location="[20000:25584]"
                     /cutoff="20000"
                     /detection_rule="cds(PKS_AT and (PKS_KS or ene_KS or mod_KS
                     or hyb_KS or itr_KS or tra_KS))"
                     /neighbourhood="20000"
                     /product="T1PKS"
                     /protocluster_number="1"
                     /tool="antismash"
     proto_core      20001..25584
                     /aStool="rule-based-clusters"
                     /tool="antismash"
                     /cutoff="20000"
                     /detection_rule="cds(PKS_AT and (PKS_KS or ene_KS or mod_KS
                     or hyb_KS or itr_KS or tra_KS))"
                     /neighbourhood="20000"
                     /product="T1PKS"
                     /protocluster_number="1"
     cand_cluster    1..45584
                     /SMILES="C([*])C(-O)"
                     /candidate_cluster_number="1"
                     /contig_edge="False"
                     /detection_rules="cds(PKS_AT and (PKS_KS or ene_KS or
                     mod_KS or hyb_KS or itr_KS or tra_KS))"
                     /kind="single"
                     /product="T1PKS"
                     /protoclusters="1"
                     /tool="antismash"
     region          1..45584
                     /candidate_cluster_numbers="1"
                     /contig_edge="False"
                     /product="T1PKS"
                     /region_number="1"
                     /rules="cds(PKS_AT and (PKS_KS or ene_KS or mod_KS or
                     hyb_KS or itr_KS or tra_KS))"
                     /tool="antismash"
     gene            5936..7652
                     /locus_tag="JX265_009337"
     mRNA            join(5936..7275,7328..7652)
                     /locus_tag="JX265_009337"
                     /product="hypothetical protein"
     CDS             join(5936..7275,7328..7652)
                     /codon_start=1
                     /locus_tag="JX265_009337"
                     /product="hypothetical protein"
                     /protein_id="KAI1861834.1"
                     /transl_table=1
                     /translation="MTGPGAEQDRFGGWFGGNKADQVKDAAQQHLPKTSGAEQDRFGGW
                     FSGDKADQAADAARQHLPKASGAEQDRYGNWFGKGQADQLKDVVNDHLPKTSGAEQDRY
                     GGWFGSGQADQAKDAFKRHIPHVSGAEQDRYSSHFGGDKLDEVQRRLPKTSGAEQDRYG
                     SHFGRDKLPSRADVQRHLPEGSGAEQDRYGGWFGGNKAPSAEQIRDRLPRTSGAEQDRY
                     GSHFNIGNERYLGTTTLGLLQHAVLPSFGLHAGLGAIAYGIGRYTDRAEAKDYLWPSGQ
                     VVNAWWSAIGVPVVYGGLSVSAAWADLTYDQKVLLTGVSAWGLRLFYRIVSRSVRRGQD
                     DARYMAAKKQDPGFWNKAPFTLYLPEAVAQTLITLPFVLPFRAPVSSAESSLSIGPSAI
                     SHGLGIFLFAAGFATEVLADSQLESHTRKTGNATLNREGVWSIVRHPNYLGDALCHFAF
                     SVLASGAGLLHPLAALGPVINYVFLRAVGGDKENEASQEVRYAKENPQKFQELQEYKQT
                     KNSFWPSVKEVRNKWLWTVVAVGAGAVALEQSLVQLL"
     PFAM_domain     join(6776..7275,7328..7517)
                     /aSDomain="DUF1295"
                     /aSTool="clusterhmmer"
                     /database="35.0"
                     /db_xref="PF06966.15"
                     /description="Protein of unknown function (DUF1295)"
                     /detection="hmmscan"
                     /domain_id="clusterhmmer_JX265_009337_0001"
                     /evalue="7.30E-29"
                     /label="JX265_009337"
                     /locus_tag="JX265_009337"
                     /protein_end="510"
                     /protein_start="280"
                     /score="101.0"
                     /tool="antismash"
                     /translation="QVVNAWWSAIGVPVVYGGLSVSAAWADLTYDQKVLLTGVSAWGLR
                     LFYRIVSRSVRRGQDDARYMAAKKQDPGFWNKAPFTLYLPEAVAQTLITLPFVLPFRAP
                     VSSAESSLSIGPSAISHGLGIFLFAAGFATEVLADSQLESHTRKTGNATLNREGVWSIV
                     RHPNYLGDALCHFAFSVLASGAGLLHPLAALGPVINYVFLRAVGGDKENEASQEVRYAK
                     ENPQKFQE"
     gene            8473..9421
                     /locus_tag="JX265_009338"
     mRNA            join(8473..8488,8541..9421)
                     /locus_tag="JX265_009338"
                     /product="hypothetical protein"
     CDS             join(8473..8488,8541..9421)
                     /codon_start=1
                     /locus_tag="JX265_009338"
                     /product="hypothetical protein"
                     /protein_id="KAI1861835.1"
                     /transl_table=1
                     /translation="MGIQTRATSSGYIDPSFPNPGGRWDTYVIIYGYTPAFSLAVFAAA
                     WFALFLVVHLSQAIRHRSWYFITFPVGLLFEVIGYIARSLSAKKDPYNLIYFIIQYFFI
                     VTAPVFLAAGVYTILSAVIARVESGRRYAFLSPKTIIWFFVVSDVISTILQITGAALIG
                     VKQSKREDPTTANNILLGGLAYQVFSLGIFLILTITFLLRGHRAIAKAGFMCFYSVLLA
                     ATVLVYLRTCFRLTETAEGLGGSLYSSEILFACLEFAPVALTVLLFAVWHPGRCVGRKM
                     VPRDSLPRKSKTPASFP"
     PFAM_domain     8735..9361
                     /aSDomain="RTA1"
                     /aSTool="clusterhmmer"
                     /database="35.0"
                     /db_xref="PF04479.16"
                     /db_xref="GO:0016020"
                     /description="RTA1 like protein"
                     /detection="hmmscan"
                     /domain_id="clusterhmmer_JX265_009338_0002"
                     /evalue="4.90E-54"
                     /gene_ontologies="GO:0016020: membrane"
                     /label="JX265_009338"
                     /locus_tag="JX265_009338"
                     /protein_end="279"
                     /protein_start="70"
                     /score="183.2"
                     /tool="antismash"
                     /translation="VGLLFEVIGYIARSLSAKKDPYNLIYFIIQYFFIVTAPVFLAAGV
                     YTILSAVIARVESGRRYAFLSPKTIIWFFVVSDVISTILQITGAALIGVKQSKREDPTT
                     ANNILLGGLAYQVFSLGIFLILTITFLLRGHRAIAKAGFMCFYSVLLAATVLVYLRTCF
                     RLTETAEGLGGSLYSSEILFACLEFAPVALTVLLFAVWHPGRCVGR"
     gene            10360..11274
                     /locus_tag="JX265_009339"
     mRNA            10360..11274
                     /locus_tag="JX265_009339"
                     /product="hypothetical protein"
     CDS             10360..11274
                     /codon_start=1
                     /locus_tag="JX265_009339"
                     /product="hypothetical protein"
                     /protein_id="KAI1861836.1"
                     /transl_table=1
                     /translation="MAVFKNVVLIGATGAIGSVILEALLKESVFEVTILQRASSQSKLS
                     PALKSIKIDDGYPTEALISTFQEQDVILNCMTSMSVADQFRMIDAAIAAGVKRYVPSEY
                     GLNNLRSDAQAVNAVFRDKDKVQEYLRLKVSEEAIEWMSISCGMWIKWSMINNFLGMHV
                     SNKKFVFWDDGQGLFSCTTEENTAAGVVQALKTPGLTKNTNVFLSDFAISQKQLLSTIE
                     RIQGAKYATETVDSHALIQEKKEAVRAGDGLATFALIETGFVTGRFDGHLEKEGKIMNE
                     KLGQPPKTVDEAVENALKALNAV"
     PFAM_domain     10378..11043
                     /aSDomain="NmrA"
                     /aSTool="clusterhmmer"
                     /database="35.0"
                     /db_xref="PF05368.16"
                     /description="NmrA-like family"
                     /detection="hmmscan"
                     /domain_id="clusterhmmer_JX265_009339_0003"
                     /evalue="4.30E-22"
                     /label="JX265_009339"
                     /locus_tag="JX265_009339"
                     /protein_end="228"
                     /protein_start="6"
                     /score="78.9"
                     /tool="antismash"
                     /translation="VVLIGATGAIGSVILEALLKESVFEVTILQRASSQSKLSPALKSI
                     KIDDGYPTEALISTFQEQDVILNCMTSMSVADQFRMIDAAIAAGVKRYVPSEYGLNNLR
                     SDAQAVNAVFRDKDKVQEYLRLKVSEEAIEWMSISCGMWIKWSMINNFLGMHVSNKKFV
                     FWDDGQGLFSCTTEENTAAGVVQALKTPGLTKNTNVFLSDFAISQKQLLSTIERIQGAK
                     "
     gene            11985..12959
                     /locus_tag="JX265_009340"
     mRNA            11985..12959
                     /locus_tag="JX265_009340"
                     /product="hypothetical protein"
     CDS             11985..12959
                     /NRPS_PKS="Domain: PKS_KR (5-142). E-value: 3.1e-09. Score:
                     28.8. Matches aSDomain:
                     nrpspksdomains_JX265_009340_PKS_KR.1"
                     /codon_start=1
                     /gene_functions="biosynthetic-additional (smcogs)
                     SMCOG1001:short-chain dehydrogenase/reductase SDR (Score:
                     100.8; E-value: 1.5e-30)"
                     /gene_kind="biosynthetic-additional"
                     /locus_tag="JX265_009340"
                     /product="hypothetical protein"
                     /protein_id="KAI1861837.1"
                     /transl_table=1
                     /translation="MHFSRSVIVTGGTTGIGYQAALTIARAHPDYLVIISSRSDKEDAA
                     TTINRTLGQSNTVYKRLDLSNSNDVRQYAKDWASGGNPPIQALVLNAGLQFPNELKKTD
                     EGLEATFAINHVGHALLFHLLAPQLADQGRVVVTSSGTHDPAQKSGLPDAVYTSAEELA
                     RPSAATAGNSGLQRYSSSKLANVLWAYALHRHLQEIVPQKSLTVNAFDPGLVPGTMLGR
                     EHPKFLLWIFNKLAVRAIPLLRFLLSTPNVHLAKDSGRRLARLAVGADVSGVSGRYFEG
                     EKEIKSSKDSYDEGKQEDLWNWTVKYLANGNATELVRFQRIIA"
     CDS_motif       12000..12095
                     /aSTool="nrps_pks_domains"
                     /database="abmotifs"
                     /detection="hmmscan"
                     /domain_id="nrpspksmotif_JX265_009340_0001"
                     /evalue="2.00E-04"
                     /label="PKSI-KR_m1"
                     /locus_tag="JX265_009340"
                     /protein_end="37"
                     /protein_start="5"
                     /score="14.0"
                     /tool="antismash"
                     /translation="SVIVTGGTTGIGYQAALTIARAHPDYLVIISS"
     aSDomain        12000..12410
                     /aSDomain="PKS_KR"
                     /aSTool="nrps_pks_domains"
                     /database="nrpspksdomains.hmm"
                     /detection="hmmscan"
                     /domain_id="nrpspksdomains_JX265_009340_PKS_KR.1"
                     /evalue="3.10E-09"
                     /label="JX265_009340_PKS_KR.1"
                     /locus_tag="JX265_009340"
                     /protein_end="142"
                     /protein_start="5"
                     /score="28.8"
                     /specificity="KR activity: inactive"
                     /specificity="KR stereochemistry: C1"
                     /tool="antismash"
                     /translation="SVIVTGGTTGIGYQAALTIARAHPDYLVIISSRSDKEDAATTINR
                     TLGQSNTVYKRLDLSNSNDVRQYAKDWASGGNPPIQALVLNAGLQFPNELKKTDEGLEA
                     TFAINHVGHALLFHLLAPQLADQGRVVVTSSGT"
     PFAM_domain     12000..12410
                     /aSDomain="adh_short"
                     /aSTool="clusterhmmer"
                     /database="35.0"
                     /db_xref="PF00106.28"
                     /description="short chain dehydrogenase"
                     /detection="hmmscan"
                     /domain_id="clusterhmmer_JX265_009340_0004"
                     /evalue="3.50E-16"
                     /label="JX265_009340"
                     /locus_tag="JX265_009340"
                     /protein_end="142"
                     /protein_start="5"
                     /score="59.4"
                     /tool="antismash"
                     /translation="SVIVTGGTTGIGYQAALTIARAHPDYLVIISSRSDKEDAATTINR
                     TLGQSNTVYKRLDLSNSNDVRQYAKDWASGGNPPIQALVLNAGLQFPNELKKTDEGLEA
                     TFAINHVGHALLFHLLAPQLADQGRVVVTSSGT"
     gene            13210..14400
                     /locus_tag="JX265_009341"
     mRNA            join(13210..14132,14190..14400)
                     /locus_tag="JX265_009341"
                     /product="hypothetical protein"
     CDS             join(13210..14132,14190..14400)
                     /codon_start=1
                     /gene_functions="biosynthetic-additional
                     (rule-based-clusters) LANC_like"
                     /gene_kind="biosynthetic-additional"
                     /locus_tag="JX265_009341"
                     /product="hypothetical protein"
                     /protein_id="KAI1861838.1"
                     /sec_met_domain="LANC_like (E-value: 1.4e-22, bitscore:
                     73.2, seeds: 47, tool: rule-based-clusters)"
                     /transl_table=1
                     /translation="MSEQLYVPNKISPSQRVPNKEALLTEALENIVTGYPPRESYDIEL
                     KGFWNGPTGIAYLFLCVSVAYPRLEIASKSALHWAEAYSTADGRTEATIQQASQRCGIS
                     AQLISYQAVRAAVTKDMQVVDEFVQSVSVIPSRKHEDEWLWGMAGALYLIRVVRHWVPA
                     SAKALEEPTSLITEAVIANGPDWECNNHQWLGAAHGDIGIVTDLVLTSPSVAPRLEKKL
                     GQLLDLQTSDGNWAVIPEPKPHHKPYVQFCHGAPGFVLSLRSLRPHFPGLQDRIDRAIN
                     LGSELVWKEGVLRKEPSLCHGIFGNALALMPDQRDHLLAQATPDSVAKARAADPTMFEE
                     SNYGFHYALFTGYWPSAAWAWFSSTRQESSLIGYNDV"
     PFAM_domain     join(13357..14132,14190..14199)
                     /aSDomain="LANC_like"
                     /aSTool="clusterhmmer"
                     /database="35.0"
                     /db_xref="PF05147.16"
                     /db_xref="GO:0031179"
                     /description="Lanthionine synthetase C-like protein"
                     /detection="hmmscan"
                     /domain_id="clusterhmmer_JX265_009341_0005"
                     /evalue="1.50E-18"
                     /gene_ontologies="GO:0031179: peptide modification"
                     /label="JX265_009341"
                     /locus_tag="JX265_009341"
                     /protein_end="311"
                     /protein_start="49"
                     /score="66.7"
                     /tool="antismash"
                     /translation="NGPTGIAYLFLCVSVAYPRLEIASKSALHWAEAYSTADGRTEATI
                     QQASQRCGISAQLISYQAVRAAVTKDMQVVDEFVQSVSVIPSRKHEDEWLWGMAGALYL
                     IRVVRHWVPASAKALEEPTSLITEAVIANGPDWECNNHQWLGAAHGDIGIVTDLVLTSP
                     SVAPRLEKKLGQLLDLQTSDGNWAVIPEPKPHHKPYVQFCHGAPGFVLSLRSLRPHFPG
                     LQDRIDRAINLGSELVWKEGVLRKEPSLCHGIFGNALALM"
     gene            complement(14526..15572)
                     /locus_tag="JX265_009342"
     mRNA            complement(14526..15572)
                     /locus_tag="JX265_009342"
                     /product="hypothetical protein"
     CDS             complement(14526..15572)
                     /codon_start=1
                     /locus_tag="JX265_009342"
                     /product="hypothetical protein"
                     /protein_id="KAI1861839.1"
                     /transl_table=1
                     /translation="MTSAFKSGHFQTLDFSTAGQVVVDDALYGRHTITEPVLVELLSSQ
                     PVARLAGVNQHGISGLLGITPKVTRCEHSVGAFLLVRHVGAGLDEQVAGLLHDISHTTM
                     SHVIDFALSEPGEGSFHEVHKMRYVLTTGIPDILRKHGFEDLKPLDEELYPLVEQPAPR
                     LCADRLDYGLRDAVGFGQLTLENAQRVIASLKALPSPTSPSRLLVLRDPEAALLIARAY
                     MACDREVWGNPAHGDLYIRTAGLMRKLIRGGSVKEEELWKLSDDEFWARMRQAADREGQ
                     EAMDKLEAEGLPDEKGLPLPRKAKVRTLDPDICTAPSVLATPLSTLLPEYAAEKQEYIR
                     VREALYAS"
     gene            16934..17899
                     /locus_tag="JX265_009343"
     mRNA            16934..17899
                     /locus_tag="JX265_009343"
                     /product="hypothetical protein"
     CDS             16934..17899
                     /codon_start=1
                     /locus_tag="JX265_009343"
                     /product="hypothetical protein"
                     /protein_id="KAI1861840.1"
                     /transl_table=1
                     /translation="MVGDVALLTQLPSDAWFEGFAQRPNGQLLMTRLDQPELYTLDAED
                     PDAEPQLVYTFEDATAAVNLCPIKGKPDEYVVITAMLDLATVYITDHVMWHVTLKDGQD
                     IKVEMIAELDAGAAIGVIPVSERLLLIADSFRGTIQRFDLSTGKTSVLVDDDALNPATE
                     GPYGINRLRLTDGYVWFTNNGTGTLYRFPVKISDSDIEMTGPIQLISDEIPHCDGLAVT
                     PDMKEAYTASYVDGWLWKLDIDPESGKSELAIVMENLVSPTAVEIMDSNGKPKIFVVCC
                     GEVEVGWVNSADKTSWSEFRDLSVNAQVSVTITEEVVESA"
     gene            20001..25584
                     /locus_tag="JX265_009344"
     mRNA            join(20001..20250,20339..23131,23189..25584)
                     /locus_tag="JX265_009344"
                     /product="hypothetical protein"
     CDS             join(20001..20250,20339..23131,23189..25584)
                     /NRPS_PKS="Domain: PKS_KS(Iterative-KS) (41-467). E-value:
                     1.3e-159. Score: 523.5. Matches aSDomain:
                     nrpspksdomains_JX265_009344_PKS_KS.1"
                     /NRPS_PKS="Domain: PKS_AT (583-865). E-value: 1.9e-72.
                     Score: 236.0. Matches aSDomain:
                     nrpspksdomains_JX265_009344_PKS_AT.1"
                     /NRPS_PKS="Domain: PKS_DH (945-1067). E-value: 3.6e-10.
                     Score: 32.3. Matches aSDomain:
                     nrpspksdomains_JX265_009344_PKS_DH.1"
                     /NRPS_PKS="Domain: PKS_KR (1435-1630). E-value: 1.2e-55.
                     Score: 180.1. Matches aSDomain:
                     nrpspksdomains_JX265_009344_PKS_KR.1"
                     /NRPS_PKS="Domain: PKS_PP (1726-1805). E-value: 9.5e-18.
                     Score: 56.2. Matches aSDomain:
                     nrpspksdomains_JX265_009344_PKS_PP.1"
                     /codon_start=1
                     /gene_functions="biosynthetic (rule-based-clusters) T1PKS:
                     PKS_AT"
                     /gene_functions="biosynthetic (rule-based-clusters) T1PKS:
                     PKS_KS"
                     /gene_functions="biosynthetic-additional
                     (rule-based-clusters) adh_short"
                     /gene_functions="biosynthetic-additional
                     (rule-based-clusters) PP-binding"
                     /gene_functions="biosynthetic-additional (smcogs)
                     SMCOG1093:Beta-ketoacyl synthase (Score: 122.9; E-value:
                     2.2e-37)"
                     /gene_kind="biosynthetic"
                     /locus_tag="JX265_009344"
                     /product="hypothetical protein"
                     /protein_id="KAI1861841.1"
                     /sec_met_domain="PKS_KS (E-value: 3.8e-159, bitscore:
                     523.5, seeds: 2284, tool: rule-based-clusters)"
                     /sec_met_domain="PKS_AT (E-value: 5.5e-72, bitscore: 236.0,
                     seeds: 1682, tool: rule-based-clusters)"
                     /sec_met_domain="adh_short (E-value: 3.9e-48, bitscore:
                     157.1, seeds: 230, tool: rule-based-clusters)"
                     /sec_met_domain="PP-binding (E-value: 6.3e-13, bitscore:
                     42.5, seeds: 164, tool: rule-based-clusters)"
                     /transl_table=1
                     /translation="MWTPESVTSSNSSERLDSASEVTEPLSPNHIEGVGSLNRDDVAII
                     GMSCRAAGGNNTPEKLWEFLMDKKNASGEVPRWRWEPWLRRDARNARELEKAIDRGYFI
                     EDLENFDASFFGISPKEAEQMDPHQRLGLELSWEALENAGVDPKALSESDTAVFMGIDT
                     DDYSRLLIEDIPNIEAWMGIGTAFHGVPNRISYHLDLMGPSTAVDAACASSLVAIHLGR
                     QAILNGESELAIVGGVHVLVAPGLTCMLGKAGALSPDGICRSFDDAANGYARGEGGAVV
                     ILKRLSAAVADGDNILAVCKGTAVAQDGKTNGIMAPNAKAQELVARQALARAGIDPRTV
                     GYVEAHATSTPLGDPTEISAIAAVYGSGSGRPREEPVKVGSIKPNVGHLEAAAGAIGVV
                     KAIMAMKKGKIPPQAFLTKLNSRVDWKNSGLHVSPEVMDWASEKGPRRAAICSYGYGGT
                     VSHAVIEEFVDSTVKNTEQLQQTEPKPVILTISAQQEKRLAAQALNLSEWLSTPEGKGT
                     DLAAVARTLALRRAHHDYRVAFAIGSHEAAIDELKKFAAGSEESCDNSPRGRVLQTGNG
                     LARHAVWVFSGHGAQWTDMGKELLHDAHFRRAINVLDPVYVKEAGFSLIGALESGDFES
                     SERVQSLTYAMQIGLSQVLRSKGLEPQAVIGHSVGEIAASVVGGCLTPEEGALIVIRRA
                     KLYGSIRASTIGGMALVNRPYDEVTAELGNNPNLSAAIDSSPSTCVISGEEAAVQQYVE
                     TQKSQGVKTFRVKTDIAFHSPILEQLAAPLKKALAELQPKNSKIPVYSTSKSDPRTPAL
                     RDTEYWVNNMISPVLLKSTVNAAAADGYRVFVEVSSHPIVLHSINETLLSGNLDEDDFI
                     TASTMKRDTSPLSCVWNTVAQLYVSGVDVNFAAQLGEEGQWCQTIPGTPWVHKPYWKQV
                     ETGPLNQSTTHDVEKHTLLGQRTTVAGTDIVVYETKLDDKVKPFPGTHPLDGTEIIPAA
                     VYINTFHNATGATVLSEIKLNVPVSISDETRNVQIIVEGQQIKVASSTITESEDAEKYW
                     VAHSSCQWGKLDATSSVPQTFDVEDIKKRIGTRLPNSFAVDYLTKIGVEGIAFPWQVTE
                     HYGNTKEMIAMVDMDPEAQELSWDPMSWAPMLDAATSVGSSIFFSEPKLRIVSQIDRVS
                     LYSSEPLPKICYLFIEEGTDAQSPASHVSVLSDQGLLLAKFTSMRFSGVEDAVGASGSV
                     DSLVHRMDWIPPKFSEKPHPLVQVAVVSTDQVVAKQYVEKLQLGADKVFSCLSAKDLDN
                     PDVVAALTQKDSAVIYIPATVGSVDDVSGKSMDFIWETTSIVKFIAEKCIDTCRLFVIT
                     DSVFAGKTPTALAHGALYGLARIIASEHPDLWGGLIDNDSRDTVPMIALKYVRDQDVLR
                     FIDGMPRRAIMRPLLRGQRHEPESSMSLLPKPEGTYIITGGLGALGLQTCNFLIENGAR
                     RIVLLSRQGLPPRRKWQELAAADDKLAAIIQRVQDFEKAGASIYPVALDIAAQGASEKL
                     QTILETLSLPQVLGVVHAAGVLEDSLVLETTRDSFERVLAPKVKGALTLHDAFPPGTLD
                     FFVLYSSIGQLVGTAGQASYGSGNAFLDALATYRRAQGDNTVAFQWTAWRGSGMGTSEF
                     LTLELQSKGITDISGEEAFRAWKHLSQYDVDSAVVTRCRTIEEDEPVPVSLLEDVVVRK
                     PRSGIIGAANGGSAEEGTGGVSKDARPDSPQELQQWLTTRIRECIASVLMITDIEDIDL
                     RMPVSDLGVDSVMTVALRQKLQSVMKVKVPPTLTWNHPTVNHLVAWFTTKLNDGTS"
     PFAM_domain     join(20118..20250,20339..20955)
                     /aSDomain="ketoacyl-synt"
                     /aSTool="clusterhmmer"
                     /database="35.0"
                     /db_xref="PF00109.29"
                     /description="Beta-ketoacyl synthase, N-terminal domain"
                     /detection="hmmscan"
                     /domain_id="clusterhmmer_JX265_009344_0006"
                     /evalue="5.30E-78"
                     /label="JX265_009344"
                     /locus_tag="JX265_009344"
                     /protein_end="289"
                     /protein_start="39"
                     /score="262.2"
                     /tool="antismash"
                     /translation="DDVAIIGMSCRAAGGNNTPEKLWEFLMDKKNASGEVPRWRWEPWL
                     RRDARNARELEKAIDRGYFIEDLENFDASFFGISPKEAEQMDPHQRLGLELSWEALENA
                     GVDPKALSESDTAVFMGIDTDDYSRLLIEDIPNIEAWMGIGTAFHGVPNRISYHLDLMG
                     PSTAVDAACASSLVAIHLGRQAILNGESELAIVGGVHVLVAPGLTCMLGKAGALSPDGI
                     CRSFDDAANGYARGEGGAVVILKRLSAA"
     aSDomain        join(20124..20250,20339..21489)
                     /ASF="found active site cysteine: True, scaffold matched
                     GSSS: False"
                     /ASF="found active site histidines: True"
                     /aSDomain="PKS_KS"
                     /aSTool="nrps_pks_domains"
                     /database="nrpspksdomains.hmm"
                     /detection="hmmscan"
                     /domain_id="nrpspksdomains_JX265_009344_PKS_KS.1"
                     /domain_subtypes="Iterative-KS"
                     /evalue="1.30E-159"
                     /label="JX265_009344_PKS_KS.1"
                     /locus_tag="JX265_009344"
                     /protein_end="467"
                     /protein_start="41"
                     /score="523.5"
                     /tool="antismash"
                     /translation="VAIIGMSCRAAGGNNTPEKLWEFLMDKKNASGEVPRWRWEPWLRR
                     DARNARELEKAIDRGYFIEDLENFDASFFGISPKEAEQMDPHQRLGLELSWEALENAGV
                     DPKALSESDTAVFMGIDTDDYSRLLIEDIPNIEAWMGIGTAFHGVPNRISYHLDLMGPS
                     TAVDAACASSLVAIHLGRQAILNGESELAIVGGVHVLVAPGLTCMLGKAGALSPDGICR
                     SFDDAANGYARGEGGAVVILKRLSAAVADGDNILAVCKGTAVAQDGKTNGIMAPNAKAQ
                     ELVARQALARAGIDPRTVGYVEAHATSTPLGDPTEISAIAAVYGSGSGRPREEPVKVGS
                     IKPNVGHLEAAAGAIGVVKAIMAMKKGKIPPQAFLTKLNSRVDWKNSGLHVSPEVMDWA
                     SEKGPRRAAICSYGYGGTVSHAVIEEF"
     aSModule        20124..25560
                     /complete
                     /domains="nrpspksdomains_JX265_009344_PKS_KS.1"
                     /domains="nrpspksdomains_JX265_009344_PKS_AT.1"
                     /domains="nrpspksdomains_JX265_009344_PKS_DH.1"
                     /domains="nrpspksdomains_JX265_009344_PKS_KR.1"
                     /domains="nrpspksdomains_JX265_009344_PKS_PP.1"
                     /iterative
                     /locus_tags="JX265_009344"
                     /monomer_pairings="pk -> pk"
                     /tool="antismash"
                     /type="pks"
     CDS_motif       20692..20739
                     /aSTool="nrps_pks_domains"
                     /database="abmotifs"
                     /detection="hmmscan"
                     /domain_id="nrpspksmotif_JX265_009344_0001"
                     /evalue="8.60E-05"
                     /label="PKSI-KS_m3"
                     /locus_tag="JX265_009344"
                     /protein_end="217"
                     /protein_start="201"
                     /score="14.9"
                     /tool="antismash"
                     /translation="GPSTAVDAACASSLVA"
     CDS_motif       20881..20919
                     /aSTool="nrps_pks_domains"
                     /database="abmotifs"
                     /detection="hmmscan"
                     /domain_id="nrpspksmotif_JX265_009344_0002"
                     /evalue="6.70E-04"
                     /label="PKSI-KS_m4"
                     /locus_tag="JX265_009344"
                     /protein_end="277"
                     /protein_start="264"
                     /score="12.8"
                     /tool="antismash"
                     /translation="FDDAANGYARGEG"
     PFAM_domain     20977..21330
                     /aSDomain="Ketoacyl-synt_C"
                     /aSTool="clusterhmmer"
                     /database="35.0"
                     /db_xref="PF02801.25"
                     /description="Beta-ketoacyl synthase, C-terminal domain"
                     /detection="hmmscan"
                     /domain_id="clusterhmmer_JX265_009344_0007"
                     /evalue="1.20E-40"
                     /label="JX265_009344"
                     /locus_tag="JX265_009344"
                     /protein_end="414"
                     /protein_start="296"
                     /score="138.4"
                     /tool="antismash"
                     /translation="LAVCKGTAVAQDGKTNGIMAPNAKAQELVARQALARAGIDPRTVG
                     YVEAHATSTPLGDPTEISAIAAVYGSGSGRPREEPVKVGSIKPNVGHLEAAAGAIGVVK
                     AIMAMKKGKIPPQA"
     CDS_motif       21112..21159
                     /aSTool="nrps_pks_domains"
                     /database="abmotifs"
                     /detection="hmmscan"
                     /domain_id="nrpspksmotif_JX265_009344_0003"
                     /evalue="5.40E-03"
                     /label="PKSI-KS_m5"
                     /locus_tag="JX265_009344"
                     /protein_end="357"
                     /protein_start="341"
                     /score="9.6"
                     /tool="antismash"
                     /translation="YVEAHATSTPLGDPTE"
     CDS_motif       21226..21270
                     /aSTool="nrps_pks_domains"
                     /database="abmotifs"
                     /detection="hmmscan"
                     /domain_id="nrpspksmotif_JX265_009344_0004"
                     /evalue="1.50E-03"
                     /label="PKSI-KS_m6"
                     /locus_tag="JX265_009344"
                     /protein_end="394"
                     /protein_start="379"
                     /score="11.1"
                     /tool="antismash"
                     /translation="GSIKPNVGHLEAAAG"
     PFAM_domain     21346..21696
                     /aSDomain="KAsynt_C_assoc"
                     /aSTool="clusterhmmer"
                     /database="35.0"
                     /db_xref="PF16197.8"
                     /description="Ketoacyl-synthetase C-terminal extension"
                     /detection="hmmscan"
                     /domain_id="clusterhmmer_JX265_009344_0008"
                     /evalue="3.80E-11"
                     /label="JX265_009344"
                     /locus_tag="JX265_009344"
                     /protein_end="536"
                     /protein_start="419"
                     /score="43.6"
                     /tool="antismash"
                     /translation="NSRVDWKNSGLHVSPEVMDWASEKGPRRAAICSYGYGGTVSHAVI
                     EEFVDSTVKNTEQLQQTEPKPVILTISAQQEKRLAAQALNLSEWLSTPEGKGTDLAAVA
                     RTLALRRAHHDYR"
     CDS_motif       21832..21888
                     /aSTool="nrps_pks_domains"
                     /database="abmotifs"
                     /detection="hmmscan"
                     /domain_id="nrpspksmotif_JX265_009344_0005"
                     /evalue="1.20E-05"
                     /label="PKSI-AT-mM_m1"
                     /locus_tag="JX265_009344"
                     /protein_end="600"
                     /protein_start="581"
                     /score="17.7"
                     /tool="antismash"
                     /translation="VWVFSGHGAQWTDMGKELL"
     PFAM_domain     21832..22785
                     /aSDomain="Acyl_transf_1"
                     /aSTool="clusterhmmer"
                     /database="35.0"
                     /db_xref="PF00698.24"
                     /description="Acyl transferase domain"
                     /detection="hmmscan"
                     /domain_id="clusterhmmer_JX265_009344_0009"
                     /evalue="1.60E-66"
                     /label="JX265_009344"
                     /locus_tag="JX265_009344"
                     /protein_end="899"
                     /protein_start="581"
                     /score="225.2"
                     /tool="antismash"
                     /translation="VWVFSGHGAQWTDMGKELLHDAHFRRAINVLDPVYVKEAGFSLIG
                     ALESGDFESSERVQSLTYAMQIGLSQVLRSKGLEPQAVIGHSVGEIAASVVGGCLTPEE
                     GALIVIRRAKLYGSIRASTIGGMALVNRPYDEVTAELGNNPNLSAAIDSSPSTCVISGE
                     EAAVQQYVETQKSQGVKTFRVKTDIAFHSPILEQLAAPLKKALAELQPKNSKIPVYSTS
                     KSDPRTPALRDTEYWVNNMISPVLLKSTVNAAAADGYRVFVEVSSHPIVLHSINETLLS
                     GNLDEDDFITASTMKRDTSPLSCVWNTVAQLYVSGVD"
     aSDomain        21838..22683
                     /ASF="Neither malonyl-CoA or methylmalonyl-CoA specific"
                     /ASF="found active site serine: True, scaffold matched
                     GHGE: True"
                     /aSDomain="PKS_AT"
                     /aSTool="nrps_pks_domains"
                     /database="nrpspksdomains.hmm"
                     /detection="hmmscan"
                     /domain_id="nrpspksdomains_JX265_009344_PKS_AT.1"
                     /evalue="1.90E-72"
                     /label="JX265_009344_PKS_AT.1"
                     /locus_tag="JX265_009344"
                     /protein_end="865"
                     /protein_start="583"
                     /score="236.0"
                     /specificity="substrate consensus: pk"
                     /specificity="PKS signature: Malonyl-CoA"
                     /specificity="Minowa: mmal"
                     /tool="antismash"
                     /translation="VFSGHGAQWTDMGKELLHDAHFRRAINVLDPVYVKEAGFSLIGAL
                     ESGDFESSERVQSLTYAMQIGLSQVLRSKGLEPQAVIGHSVGEIAASVVGGCLTPEEGA
                     LIVIRRAKLYGSIRASTIGGMALVNRPYDEVTAELGNNPNLSAAIDSSPSTCVISGEEA
                     AVQQYVETQKSQGVKTFRVKTDIAFHSPILEQLAAPLKKALAELQPKNSKIPVYSTSKS
                     DPRTPALRDTEYWVNNMISPVLLKSTVNAAAADGYRVFVEVSSHPIVLHSINETLLSGN
                     L"
     CDS_motif       22060..22176
                     /aSTool="nrps_pks_domains"
                     /database="abmotifs"
                     /detection="hmmscan"
                     /domain_id="nrpspksmotif_JX265_009344_0006"
                     /evalue="6.10E-16"
                     /label="PKSI-AT-M_m3"
                     /locus_tag="JX265_009344"
                     /protein_end="696"
                     /protein_start="657"
                     /score="50.5"
                     /tool="antismash"
                     /translation="GLEPQAVIGHSVGEIAASVVGGCLTPEEGALIVIRRAKL"
     aSDomain        join(22924..23131,23189..23346)
                     /aSDomain="PKS_DH"
                     /aSTool="nrps_pks_domains"
                     /database="nrpspksdomains.hmm"
                     /detection="hmmscan"
                     /domain_id="nrpspksdomains_JX265_009344_PKS_DH.1"
                     /evalue="3.60E-10"
                     /label="JX265_009344_PKS_DH.1"
                     /locus_tag="JX265_009344"
                     /protein_end="1067"
                     /protein_start="945"
                     /score="32.3"
                     /tool="antismash"
                     /translation="HTLLGQRTTVAGTDIVVYETKLDDKVKPFPGTHPLDGTEIIPAAV
                     YINTFHNATGATVLSEIKLNVPVSISDETRNVQIIVEGQQIKVASSTITESEDAEKYWV
                     AHSSCQWGKLDATSSVPQ"
     PFAM_domain     join(22924..23131,23189..23799)
                     /aSDomain="PS-DH"
                     /aSTool="clusterhmmer"
                     /database="35.0"
                     /db_xref="PF14765.9"
                     /description="Polyketide synthase dehydratase"
                     /detection="hmmscan"
                     /domain_id="clusterhmmer_JX265_009344_0010"
                     /evalue="5.10E-08"
                     /label="JX265_009344"
                     /locus_tag="JX265_009344"
                     /protein_end="1218"
                     /protein_start="945"
                     /score="32.6"
                     /tool="antismash"
                     /translation="HTLLGQRTTVAGTDIVVYETKLDDKVKPFPGTHPLDGTEIIPAAV
                     YINTFHNATGATVLSEIKLNVPVSISDETRNVQIIVEGQQIKVASSTITESEDAEKYWV
                     AHSSCQWGKLDATSSVPQTFDVEDIKKRIGTRLPNSFAVDYLTKIGVEGIAFPWQVTEH
                     YGNTKEMIAMVDMDPEAQELSWDPMSWAPMLDAATSVGSSIFFSEPKLRIVSQIDRVSL
                     YSSEPLPKICYLFIEEGTDAQSPASHVSVLSDQGLLLAKFTSMRFSGVEDA"
     PFAM_domain     24451..25032
                     /aSDomain="KR"
                     /aSTool="clusterhmmer"
                     /database="35.0"
                     /db_xref="PF08659.13"
                     /description="KR domain"
                     /detection="hmmscan"
                     /domain_id="clusterhmmer_JX265_009344_0011"
                     /evalue="7.20E-57"
                     /label="JX265_009344"
                     /locus_tag="JX265_009344"
                     /protein_end="1629"
                     /protein_start="1435"
                     /score="192.3"
                     /tool="antismash"
                     /translation="GTYIITGGLGALGLQTCNFLIENGARRIVLLSRQGLPPRRKWQEL
                     AAADDKLAAIIQRVQDFEKAGASIYPVALDIAAQGASEKLQTILETLSLPQVLGVVHAA
                     GVLEDSLVLETTRDSFERVLAPKVKGALTLHDAFPPGTLDFFVLYSSIGQLVGTAGQAS
                     YGSGNAFLDALATYRRAQGDNTVAFQWTAWR"
     aSDomain        24451..25035
                     /ASF="KR domain putatively catalyzing D-configuration
                     product formation"
                     /ASF="catalytic triad S,Y,N found: True"
                     /aSDomain="PKS_KR"
                     /aSTool="nrps_pks_domains"
                     /database="nrpspksdomains.hmm"
                     /detection="hmmscan"
                     /domain_id="nrpspksdomains_JX265_009344_PKS_KR.1"
                     /evalue="1.20E-55"
                     /label="JX265_009344_PKS_KR.1"
                     /locus_tag="JX265_009344"
                     /protein_end="1630"
                     /protein_start="1435"
                     /score="180.1"
                     /specificity="KR activity: active"
                     /specificity="KR stereochemistry: (unknown)"
                     /tool="antismash"
                     /translation="GTYIITGGLGALGLQTCNFLIENGARRIVLLSRQGLPPRRKWQEL
                     AAADDKLAAIIQRVQDFEKAGASIYPVALDIAAQGASEKLQTILETLSLPQVLGVVHAA
                     GVLEDSLVLETTRDSFERVLAPKVKGALTLHDAFPPGTLDFFVLYSSIGQLVGTAGQAS
                     YGSGNAFLDALATYRRAQGDNTVAFQWTAWRG"
     CDS_motif       24454..24549
                     /aSTool="nrps_pks_domains"
                     /database="abmotifs"
                     /detection="hmmscan"
                     /domain_id="nrpspksmotif_JX265_009344_0007"
                     /evalue="3.80E-16"
                     /label="PKSI-KR_m1"
                     /locus_tag="JX265_009344"
                     /protein_end="1468"
                     /protein_start="1436"
                     /score="51.6"
                     /tool="antismash"
                     /translation="TYIITGGLGALGLQTCNFLIENGARRIVLLSR"
     CDS_motif       24877..24987
                     /aSTool="nrps_pks_domains"
                     /database="abmotifs"
                     /detection="hmmscan"
                     /domain_id="nrpspksmotif_JX265_009344_0008"
                     /evalue="1.90E-19"
                     /label="PKSI-KR_m4"
                     /locus_tag="JX265_009344"
                     /protein_end="1614"
                     /protein_start="1577"
                     /score="62.3"
                     /tool="antismash"
                     /translation="LDFFVLYSSIGQLVGTAGQASYGSGNAFLDALATYRR"
     aSDomain        25324..25560
                     /aSDomain="PKS_PP"
                     /aSTool="nrps_pks_domains"
                     /database="nrpspksdomains.hmm"
                     /detection="hmmscan"
                     /domain_id="nrpspksdomains_JX265_009344_PKS_PP.1"
                     /evalue="9.50E-18"
                     /label="JX265_009344_PKS_PP.1"
                     /locus_tag="JX265_009344"
                     /protein_end="1805"
                     /protein_start="1726"
                     /score="56.2"
                     /tool="antismash"
                     /translation="PQELQQWLTTRIRECIASVLMITDIEDIDLRMPVSDLGVDSVMTV
                     ALRQKLQSVMKVKVPPTLTWNHPTVNHLVAWFTT"
     PFAM_domain     25354..25551
                     /aSDomain="PP-binding"
                     /aSTool="clusterhmmer"
                     /database="35.0"
                     /db_xref="PF00550.28"
                     /description="Phosphopantetheine attachment site"
                     /detection="hmmscan"
                     /domain_id="clusterhmmer_JX265_009344_0012"
                     /evalue="2.70E-11"
                     /label="JX265_009344"
                     /locus_tag="JX265_009344"
                     /protein_end="1802"
                     /protein_start="1736"
                     /score="43.7"
                     /tool="antismash"
                     /translation="RIRECIASVLMITDIEDIDLRMPVSDLGVDSVMTVALRQKLQSVM
                     KVKVPPTLTWNHPTVNHLVAW"
     gene            complement(25962..28455)
                     /locus_tag="JX265_009345"
     mRNA            complement(join(25962..27456,27537..27750,27906..28455))
                     /locus_tag="JX265_009345"
                     /product="hypothetical protein"
     CDS             complement(join(25962..27456,27537..27750,27906..28455))
                     /codon_start=1
                     /locus_tag="JX265_009345"
                     /product="hypothetical protein"
                     /protein_id="KAI1861842.1"
                     /transl_table=1
                     /translation="MSAVQPRPASPGEDNPIVCRLTETLFEVTVSKQNRLNFFSDSVQR
                     LNQNREEAEVTLRNLKTWSPELADSFRIRDPDTLINNPFRLICESDLGHVPFDSENVFR
                     QFIAVSYCWRHDDNDWPGDGSVPSAPWPFSRTFVDAVLSERGVHGGAPEGDANFRREGI
                     WIDQMCIRQSDEVEKQQSIAMMDIIYDRCRKLLILLEDVTFTPEEVSVLEKYNNPWPKT
                     IDEAIWKPEKADVPHLASLCAKVENSRWWSRSWCWHEIEVNKPWSDLRHQYHNHNATFV
                     VKLASSVGNGSAYKLRYMTLQNARHASMSSANYIHGPDFLRKTIRWTIGDNKTSPYQDP
                     PHRGAGTERSSLLGRFFVTSYTDCSIASDIVSISINLCGLALYFVGHFRNHDRVFFVMA
                     TLALACGEKRPLTWMDNDYTNDYTLLTLDERGGHGNSWLSRPTGGLDTGLPKFTVGGVR
                     GLHRVSSHHIELDLLFFEAPVEKITDDQVKATYEIFPDNPIKSRKVEFQNQGFNPHMDD
                     SEKDDKFCDSFRRKVLAGACNIGLAGIRRFWAVLEREVVEPSFNNARFVPFAGDDALRP
                     AAKKMVDRLSTSDTCSIPALQDRNSDEEIMLSFLTFLTDPRALYMITPCPGIVRCNEGE
                     GAILGHPALRFLSDYHDQSGYRLAIPTDLVDSPSNVPRVWILQPLEEGEKAKRLDAHGD
                     NNGVSSCNDIGVSDSTGARWRLVGKCLLLGEPSLVLSETDGNMKSRFLALRKRQWVQA"
     PFAM_domain     complement(join(27444..27456,27537..27750,27906..28140))
                     /aSDomain="HET"
                     /aSTool="clusterhmmer"
                     /database="35.0"
                     /db_xref="PF06985.14"
                     /description="Heterokaryon incompatibility protein (HET)"
                     /detection="hmmscan"
                     /domain_id="clusterhmmer_JX265_009345_0013"
                     /evalue="3.30E-14"
                     /label="JX265_009345"
                     /locus_tag="JX265_009345"
                     /protein_end="259"
                     /protein_start="105"
                     /score="53.6"
                     /tool="antismash"
                     /translation="FIAVSYCWRHDDNDWPGDGSVPSAPWPFSRTFVDAVLSERGVHGG
                     APEGDANFRREGIWIDQMCIRQSDEVEKQQSIAMMDIIYDRCRKLLILLEDVTFTPEEV
                     SVLEKYNNPWPKTIDEAIWKPEKADVPHLASLCAKVENSRWWSRSWCWHE"
     gene            complement(29525..32200)
                     /locus_tag="JX265_009346"
     mRNA            complement(join(29525..31094,31147..31610,31667..32200))
                     /locus_tag="JX265_009346"
                     /product="hypothetical protein"
     CDS             complement(join(29525..31094,31147..31610,31667..32200))
                     /codon_start=1
                     /gene_functions="biosynthetic-additional
                     (rule-based-clusters) Pkinase"
                     /gene_functions="regulatory (smcogs)
                     SMCOG1030:serine/threonine protein kinase (Score: 111.4;
                     E-value: 8.7e-34)"
                     /gene_kind="regulatory"
                     /locus_tag="JX265_009346"
                     /product="hypothetical protein"
                     /protein_id="KAI1861843.1"
                     /sec_met_domain="Pkinase (E-value: 1.3e-45, bitscore:
                     149.1, seeds: 54, tool: rule-based-clusters)"
                     /transl_table=1
                     /translation="MALRLPELVRDSRLETIFNADSTVHIYHDRPGRRATPRREAWKKK
                     HILGSGGNGVVWLEEQLMENLGEAPSAAYRAVKQITSTESKSILDLCKYELEALAKFST
                     RKYARCFVRSFGWYQGTNSLSITMEYCPNGDLQNYLTKHFRLPESDTQEIVSQVVEGLC
                     FMHEEGFAHRDLKPGNILIKSFPPTDHWWVKICDMGLSKRIEGVIGSSTTVKGTPGFLA
                     PELLGFGDSDPKKADPYAVDIWCLGEMTYRMLCGKGTFASYGQVREYQLATRPFPVEPL
                     YQIEASQASISFTTSAMKAEPRSRFDAHQAFNHDWLKMKFDEPQPSDQRTTRPAGPLPS
                     FNITDQPRYRDEEPSGSWSTITDPMNRSTIPLRPSSTERAAQESERPSYNKGYAPPSPL
                     SREERLVYERTLKPSPTPDYHRIPTARARSSSGSSMNQNERRHHRQDEPRRRSGTYEPK
                     TPSSDSNGMQKAATASIIAGAAEAFRVHKEPGSSSGDKMRRILAAAAAAATIDAATSHD
                     EDRRRNRDYDHRQNGESDRRSSDPATAVIGGLATNRMANGPASNDDDNLTEARRGTVEP
                     ITSAGVPTSPAMEKLDAVESYWNTTLLNRCLAFSASPPRNMRERHKEYLKLNAWADNEI
                     FFKLDEIVSEGDEMEAQVRAKRKVLLVQVQSVLASLNSLVDPYEQQAQVRDRINRNDRL
                     SPDGPQELRMPDASTPSSNRPYSGRDVRPEEDSRRDKGSRPRPHREYPSSTGPGFAEQG
                     DPHGRTFNFSKSGGEGEGFNFSNPDDIFAEFFRSGAADSPIRDTSSQSKPKPRSGRDGG
                     ARSPRSDQLPPSAKPGSSRQRKSQKAEDIFAEFMRSGSANQRP"
     PFAM_domain     complement(30077..30319)
                     /aSDomain="BAG"
                     /aSTool="clusterhmmer"
                     /database="35.0"
                     /db_xref="PF02179.19"
                     /db_xref="GO:0051087"
                     /description="BAG domain"
                     /detection="hmmscan"
                     /domain_id="clusterhmmer_JX265_009346_0015"
                     /evalue="1.40E-06"
                     /gene_ontologies="GO:0051087: protein-folding chaperone
                     binding"
                     /label="JX265_009346"
                     /locus_tag="JX265_009346"
                     /protein_end="672"
                     /protein_start="591"
                     /score="28.9"
                     /tool="antismash"
                     /translation="DAVESYWNTTLLNRCLAFSASPPRNMRERHKEYLKLNAWADNEIF
                     FKLDEIVSEGDEMEAQVRAKRKVLLVQVQSVLASLN"
     PFAM_domain     complement(join(31194..31610,31667..32074))
                     /aSDomain="Pkinase"
                     /aSTool="clusterhmmer"
                     /database="35.0"
                     /db_xref="PF00069.28"
                     /db_xref="GO:0004672"
                     /db_xref="GO:0005524"
                     /db_xref="GO:0006468"
                     /description="Protein kinase domain"
                     /detection="hmmscan"
                     /domain_id="clusterhmmer_JX265_009346_0014"
                     /evalue="3.40E-41"
                     /gene_ontologies="GO:0004672: protein kinase activity"
                     /gene_ontologies="GO:0005524: ATP binding"
                     /gene_ontologies="GO:0006468: protein phosphorylation"
                     /label="JX265_009346"
                     /locus_tag="JX265_009346"
                     /protein_end="317"
                     /protein_start="42"
                     /score="141.5"
                     /tool="antismash"
                     /translation="KKKHILGSGGNGVVWLEEQLMENLGEAPSAAYRAVKQITSTESKS
                     ILDLCKYELEALAKFSTRKYARCFVRSFGWYQGTNSLSITMEYCPNGDLQNYLTKHFRL
                     PESDTQEIVSQVVEGLCFMHEEGFAHRDLKPGNILIKSFPPTDHWWVKICDMGLSKRIE
                     GVIGSSTTVKGTPGFLAPELLGFGDSDPKKADPYAVDIWCLGEMTYRMLCGKGTFASYG
                     QVREYQLATRPFPVEPLYQIEASQASISFTTSAMKAEPRSRFDAHQAFNHDWL"
     gene            32678..34353
                     /locus_tag="JX265_009347"
     mRNA            join(32678..32733,32793..34353)
                     /locus_tag="JX265_009347"
                     /product="hypothetical protein"
     CDS             join(32678..32733,32793..34353)
                     /codon_start=1
                     /locus_tag="JX265_009347"
                     /product="hypothetical protein"
                     /protein_id="KAI1861844.1"
                     /transl_table=1
                     /translation="MSGAELPLAIIGAVDLCIKYGGKLIKLCAAFKGADNEITERILRL
                     EAGWFKTELQLDFMRRVPSLMDGYHRQLNEKIVEMLQSKLSIVTTKIERVVKLPDDDGE
                     ESTAGYISSKVKAKRWKYAVFKESIDEAIEELELWQRTADPSWYLILKIANSQVDQALK
                     AGDATTAAFFPSTKTIRACLRTDNGTEVPGIFLPAHELEKMTVQRILFCEAKAATRNST
                     RKGPQNFLLASMECPPIANRQLVKRDMRDLARKLQHDDPGTFGLLSCKGVVEQLESTET
                     DAQPRVSFTMVFRAPNNLSDPRSLRHLLLSGSSRVALSDKFDIARQMATAISYVHTFGF
                     VHKNIRPETLISYVGTQTSSSPAVYLLGFENFRKEEGRTYRISDNDWEKNMYRHPSRQG
                     PTPDSEYIMQHDIYSLGVCLLEVGLWNSFVLYDKETEKVTPAPVLGLQQHDRPIDHLDF
                     TNALLRLSRDELPRCMGRKYAAIVETCLTCLDPDNIGFGNESDFMDDDGVLVGVRYIEK
                     VKSKVIAQFRDINSTYRFYLT"
     gene            complement(35569..37922)
                     /locus_tag="JX265_009348"
     mRNA            complement(join(35569..36433,36494..37438,37486..37922))
                     /locus_tag="JX265_009348"
                     /product="hypothetical protein"
     CDS             complement(join(35569..36433,36494..37438,37486..37922))
                     /codon_start=1
                     /locus_tag="JX265_009348"
                     /product="hypothetical protein"
                     /protein_id="KAI1861845.1"
                     /transl_table=1
                     /translation="MRRSRSFINAWPVLSKRDKVIIGCILVIILIILLNTSLLIWVLIR
                     DNGFKALGDLYTRDCDQMKTIDTVVHLIVNICSSVAIAASNYCAQLLVAPTRAEVTQAH
                     ERGDWLEIGAPSFRNLLGRRINGKRKLIWSALMLSSIPLHLFWNSVLFSTIPVTDYEIA
                     LVSRDFRTDLQPWNETWITRGQHRSTYDQAVGEAGNTQLLRRMLLGNRFEHLSKQECIE
                     RYISLDVRHKDVVLVASNASMSDGLSLVPTNKNSSLLYLSSSLLVQSKWMWATGWLCSG
                     GDDTTSLVPEKRQSWCSREHLLPQAETWTVKNYRTLPDGKIIRDVAVQVDYCLSAGAEE
                     TQAGCAIRYSSVMLLAVIACNCIKLACMWLVWKLNSGRGQGIYEPLVTQGDAIASFLSS
                     QDKTTKEMPLVEASDLTNRVLSSSMAADERNMGMVSTSSRLRHPVRWFRSISVTHWIAI
                     FVSYLLILVLLSISLALALRQLVVYDQSVDLGSLWRMGIGEVQPYSISLTEAWGAMSEK
                     AFYGTALLANGSQLLLSFGWYFANSLLTRIVINRHWSQFITKRRALRVSTPAGGQRSTY
                     FLSLPYRYSVPLLMASAIVHWLLSRSLFVVQTTGFSYRLGQNTDNGFVRANQFDGSVVG
                     YSGIAMVLSVATLSALLIGLLALSTRKLPCREASTEDEVIRMPLAGTCSMAISSACHPS
                     DVETDVYLLPLQWGKNELDRWSFTSQNRLSYQVEAGLNRERSQEGLIPRWLFQE"
     PFAM_domain     complement(join(37366..37438,37486..37862))
                     /aSDomain="DUF6536"
                     /aSTool="clusterhmmer"
                     /database="35.0"
                     /db_xref="PF20163.1"
                     /description="Family of unknown function (DUF6536)"
                     /detection="hmmscan"
                     /domain_id="clusterhmmer_JX265_009348_0016"
                     /evalue="1.90E-48"
                     /label="JX265_009348"
                     /locus_tag="JX265_009348"
                     /protein_end="170"
                     /protein_start="20"
                     /score="164.1"
                     /tool="antismash"
                     /translation="IIGCILVIILIILLNTSLLIWVLIRDNGFKALGDLYTRDCDQMKT
                     IDTVVHLIVNICSSVAIAASNYCAQLLVAPTRAEVTQAHERGDWLEIGAPSFRNLLGRR
                     INGKRKLIWSALMLSSIPLHLFWNSVLFSTIPVTDYEIALVSRDFR"
     gene            complement(40036..40896)
                     /locus_tag="JX265_009349"
     mRNA            complement(40036..40896)
                     /locus_tag="JX265_009349"
                     /product="hypothetical protein"
     CDS             complement(40036..40896)
                     /codon_start=1
                     /locus_tag="JX265_009349"
                     /product="hypothetical protein"
                     /protein_id="KAI1861846.1"
                     /transl_table=1
                     /translation="MTSSYSLDLVLNHGIICSKAWCAASAECIIPRLPAVVLLALPRGQ
                     PDFEPRITMTMPDTAKDTVLSLLCGPDLWHWDPRGSCSISFHKNGTGLVRLPSLLQAFL
                     LARRSILTIYQLRAGAEISDFIAAGFDWELKRPESLNHIVDLNQIDERRGTLLSQFEVE
                     LTLTTRVHPRLQETRHLCTLLNEQALTDGAFLPKFYTIRLEYGRFDDPSTSWMHDPPAL
                     YRPPKYALRLLFDKSPFPAREEWNDEARFPAEQCRFWDMREFAQREVPKDGWPTTLIKK
                     LGMKQ"
     gene            41812..42549
                     /locus_tag="JX265_009350"
     mRNA            join(41812..41937,42007..42143,42198..42549)
                     /locus_tag="JX265_009350"
                     /product="hypothetical protein"
     CDS             join(41812..41937,42007..42143,42198..42549)
                     /codon_start=1
                     /locus_tag="JX265_009350"
                     /product="hypothetical protein"
                     /protein_id="KAI1861847.1"
                     /transl_table=1
                     /translation="MIFSSTVSKVIALAMVSTSLASPLDLQPRGDRIVIGYRTVSKAEA
                     DSIRKAKTIVYDSKLSSGGKQNGEGVYLTSELGQWPPSHLDDEFCRVTADKDKVEKAKK
                     AWIKQDVEWNEDAVAKAIKDLEDDWKAKQVLRLSKVKGKSYLQLVIPKDMVGHDLIVHH
                     TRGDLDFEAECRPEAKWTQADHQNIDWNDGPFEKNVKGDKQ"
     PFAM_domain     join(42076..42143,42198..42510)
                     /aSDomain="DUF5910"
                     /aSTool="clusterhmmer"
                     /database="35.0"
                     /db_xref="PF19287.2"
                     /description="Family of unknown function (DUF5910)"
                     /detection="hmmscan"
                     /domain_id="clusterhmmer_JX265_009350_0017"
                     /evalue="3.20E-21"
                     /label="JX265_009350"
                     /locus_tag="JX265_009350"
                     /protein_end="192"
                     /protein_start="65"
                     /score="75.8"
                     /tool="antismash"
                     /translation="QNGEGVYLTSELGQWPPSHLDDEFCRVTADKDKVEKAKKAWIKQD
                     VEWNEDAVAKAIKDLEDDWKAKQVLRLSKVKGKSYLQLVIPKDMVGHDLIVHHTRGDLD
                     FEAECRPEAKWTQADHQNIDWND"
     gene            44138..44779
                     /locus_tag="JX265_009351"
     mRNA            join(44138..44627,44688..44779)
                     /locus_tag="JX265_009351"
                     /product="hypothetical protein"
     CDS             join(44138..44627,44688..44779)
                     /codon_start=1
                     /locus_tag="JX265_009351"
                     /product="hypothetical protein"
                     /protein_id="KAI1861848.1"
                     /transl_table=1
                     /translation="MQIKVLCYSVLATFAVAQDLPSSDSTSIDTTAETIMNPSKATSTP
                     ILTSPVSPTTSGPSTSIPDIVWTSNTTPDDQWNPSTFTLFPTATSVDVSASTNTDVATS
                     IPSSTIEPTRTTSRSIATTNTKKKHTRKPKPTPTPTPEPKGCAVCCESILDKEQRRCEW
                     LPRETPVPDRFPQFSDPCKPSGLTIFKICF"
ORIGIN
        1 ttaccgacac aaaccgtggg cctttggtgc caaatcacga tccgaggagg agataggaag
       61 ctgagaggca gtcatcatac ttgaaacctc attgacgctt attttcaagg agcggacatt
      121 aagcccagcc cattcaaagg tttcctgaag ctcgagcgtt tcctcaaagt cgaaattgag
      181 aaagttggct tttcctgaga agtatcggac gaatattttt tgatctttga gagcaaacgg
      241 ggtagatact gtgcaaagat ccacctgtcc atcggggtgt tcaacgggaa acaagcgagc
      301 ttctagtata ggggtggggt ctggcttgtt cccagtttgc gataggagcg aattgaagat
      361 cttccaggta tctttgacat gtccaattga cgaaccacca gactccccca taagtatcag
      421 cttctcgtac accatttgtg ccgttaaggt tttgactcca aggacgcttg tgaagaactt
      481 ttctaggtca ggataatttt cgttcagtga agttttccca tctatgttcg tggcagtcga
      541 ccaaagacag tcgtccgtgg tgtgccaaga ttttgaggca aaaattaaag acttttcctt
      601 gaagttattc ctaaaacctg tcagtcactc gaatcggagt gtcaagatgt cgagttcaag
      661 cttacactaa tcgctcccgc tccgtcgctg gtagctttgg agctaacttc gacaggtgcg
      721 tgtagatctc cgtcggagct tcagcactgt tttttgagct cagaatgacg agctcacgaa
      781 ccaaatcttg ccatgtacag tccttgattg acaagatgtc gcggaggaat tgctccaaca
      841 gccttccacc aatctcgtta ctcttgagag tatggtcaaa ccgatatttc accggatagc
      901 gcgatgtcat tgtagaaggc gcatcccatc tacattcaat aggatatgcc caacaccatt
      961 gacaggagtc tcgaccgggt agcaataata cctgatcacg atcctcgaaa cctattctaa
     1021 gcgatgtcag agtagttcaa ccaagcagga ctctctaact cactgaattt cttcctgatt
     1081 tcgtcgacgg gtctctgcat cagatgactc cctcgtcttc aaaagtattc tctcataaag
     1141 agaatatact tttgtagata tctccacgtt ggggctgcgg tgttggtcgc gtatgatctc
     1201 caggagcgtt atgtagaact tcatgttttc gtgcatgcca acaccaaagg catcatggag
     1261 gaagccccat ttggataggt cggtgggttc catggtgcta ctcaagtcta agaaagggaa
     1321 ccgggcgttg catttcccct ccaagtactc cgaagctcga gtttccaatt ctttcgtggg
     1381 gagaaaccag tgcttcaggg aaaggcttcg atcaccagac tcaattacga tgtcggcaat
     1441 ctcatccctg attttctgac ttccttgtac agtttcactg atgtctgacc agtaatgctg
     1501 caatataccc acgaggtcgc aacttctgtg atttaccaaa tgccgaaaga agtccgtgaa
     1561 ggcaccattg gctatcaact tgggccgact ttgaagccca agagatgatt cgagccagtg
     1621 tttccacgct attttgggcg ttttcccatc taaacattct ggaggcttgt ccaggtaaac
     1681 cgacgataga aaggccacgg gaaacttggg tatatcttcc aaaagatgct tcacgccata
     1741 tttatgattg ctcgacagat agacatcttg agactgtggt gaaagtagtt gttgcgtttc
     1801 tgtcaagact cggatccagc gatactcgtc tcggtggctt gagtcgtggg tttggtatag
     1861 gaatgtcaga tgtgaccgag aaatctcatc caccttccct gcagatccaa aagcgcgttc
     1921 cttattgaag acgcttggat atttgctaag tatcatttcc cgtaccctac ttgttttaag
     1981 cgtctgcgcg tcaagctgct caaaaagctt cactcgttca acgttttcaa tggccgcctc
     2041 agcaatgatg tttagttcca gatctcgtgg aatacgaaca ccattggctc tggggaaaac
     2101 aatagggcgg ctgctagggc gagacgagat ccatctccca tcttccaagg gtatcacctt
     2161 taatagacgc acttttgtga tttctgaagt ccactccctt tcgaaagggt agcttatcaa
     2221 ttttgcagca ttggagtgcc atctttgcga cgataggggc gacttgagtc gtgacgtctt
     2281 ttgagaaagg tctgcttcga cacgatcgag aaattcctgc atatatggga ccttaaggcc
     2341 ccagtgttgt aaatatatca agggattaca cgtatacttt tcagaaagat agatttcggg
     2401 ggcaatgtcg gcgaacaacg gggcgccgtt ttcatcccgc ccgaagtccg tgaggtacct
     2461 aacttgagct gtagtcttca aggaaccccc atttctcggg tacatcaagt ttactgaagc
     2521 aatacttttc ttcatactag caatgagctc tttccagtat tcatcccagg gatagtcgtc
     2581 ctcctgaggc agatatttca tccattgaaa ctggagggcc tcatcctggc aaagttgctc
     2641 catagctttg gaaaaggcgg tagcaatatg aggaacaagg gccttgtttc ttggcgatgt
     2701 cgtcacaata tcctggcggg ttgcttgtgt aacgaaatcg gtatggatga ggaacttgaa
     2761 taagtcagta cgccaagcac ggatatcatg aagaatacaa aatcaacata ccttgaagcc
     2821 catatctctg atcggaagaa acgcgtatat ctgctgggtt ttgatgaagg gcgcaggcgg
     2881 cgattcattg ttcaggggga aagcgagaat tacttcggca gtatacaacg ctgaagcagt
     2941 gtgttcggac cccatggtat ttctgttctc gcttttggga agtccctgag ccgtgtgtct
     3001 cgtaacgtga tattgagcct tttccaacag gttaccattc acaaccttgt gtaaagtaac
     3061 acggccacca agttgagagt ttgctgcttc gaaggtggtt ttgctctgtt cgcctttatc
     3121 tccaattgaa aatttgatat gtatgcgtcg gatcttcctg agaaacaaga gatgcgtgcc
     3181 ttggatctcg cgaaattgtt gcactatctg ctcgagccga ccgtccatat cggatgctga
     3241 tcccgaatcg tgaagatgca gtgtgactct ggtaatgttt cgagataatt gtgcgtcggg
     3301 atgttcccat actggggata tcatacccat gccagagtct ccatggcggt gggtaaatga
     3361 gaatgaaaaa gttcctgact ggatgtggac tttataggca gccatgaaaa cagacttaaa
     3421 cccaatacct ttctcgccaa tgtacccctg agcaccactt tttgagcttt tgccaacatc
     3481 gcatatagcg ataagattct ctttggtgaa gccatcttcg ttacattcca tgacaatctt
     3541 gtccgagacg atctcaaagg atacgtaagg ctcaatgccg ctggacttcg ctcttgtgta
     3601 gtcattgtcg tccgcattct gtaataattc gaaaacgaaa cgtgcactgc tactgtatag
     3661 atttttcgcg aggctaccag gaaagttaat ggggctctag gtctcttgtg ctgttgactg
     3721 ggagggggca cccacgtaat caccgatgag ccgatcatgc catccttttt tagcatagcc
     3781 ccgacaactg ccctcctctg aaccgctgtc atagagctga gaatatcctc gctgatatat
     3841 ccatgatcat cggatattct tgcaactatc tcttgggcct ccgccaggga attgggccgg
     3901 ttggacagta gtggcggcat gatgatgctc aattgaaggt ctagcctccc ggacgaccaa
     3961 ataccaggaa cgaacagagt gtatatatac aacaagcctt tggcgccttg tttggaggga
     4021 gtaaccgagg agatgtctct ttaacaagcc cagagtcagg tcatagccaa ggcttgttag
     4081 gaaagggtgg atgattctag gttcaaagag ccccaacaat agaagctgtg cgaattaccg
     4141 gactagatac atatctatat atataaacgg atttggctac tttttcccac cttgggcgcc
     4201 gccccgtgac acctataccg ttaggatcct cgcgccgaaa aactcggaac ccagctgttt
     4261 tcgagcccgt acgaccgccc tacgtcgaga tatcggacct cgaatttgct gtttttcgac
     4321 cttttggcgc cctttttcac gaatttgggg tgctgcgcca cgagaggcgt agatcgtgtg
     4381 gcttaaataa ggcccgtgcg gcgagatata ccggtaccgt aacactcttc gaacgtaggg
     4441 agcggagcga ccgtagtgag gagagtgtta aaggtgccgg gaacaaagga aaagagatac
     4501 ccccgtaaat tatagagggc ggagcagcgc gaagcgctgc gtagctctcg tcttacttca
     4561 tactctccat tcaccacacc aacaggcatg tggcacagca ggattttgca actgatctgc
     4621 aggggtcgaa ggtttctcta tagcctgcat atggccgttc aggcgcttca agttcgccaa
     4681 acaaaacgca gagataagcg ccacgatcct tccactggcc gcggcaggtc ccgacagtac
     4741 ggccacggtg cttgggtccc cactctcctc tctccttttt agcaacatac cattgcaggg
     4801 ccaatcaggc tttcgggatg catcgcttag cgatgtggac tggtttcgtg aagcgcttct
     4861 gtgtcgagtc ctgattagcg cattgtaaca gccttgccca acacgaagga ttgtttagat
     4921 gcatcgtaga ttcaagcgac aggctgatac accgtgcaat acaccttgat ttccagatgc
     4981 acaccgtcct ccccgggtgc tcgccctcct gtgctgtcgc attgatgtta ttgtgttggc
     5041 ccgatcagat cattgctgtg cactgtgtgt gcgactttgc tcttgcagct tccatgcctg
     5101 tgcctccatc ctcttacagt cagcattgca tcaccgcaga ccatcgactt tgaggcctag
     5161 tagatgcatg gctcccattg cttagcttga cttacttctc aatcagttag gatacacgct
     5221 catactacaa aagccataag cacatgtgat taaccgcttg ccggattgct accacagact
     5281 agcgtggagt aaggacgaat agctagccca tccatactgg cacctaggta tagtctttat
     5341 gtacttaaat ttgcgtgaag gtcatggagg atgcaaatga cgatgggagg gcgaggtcga
     5401 atgcgcatgt gggcccaaca ggtgttagga aaacgtctgg tagaatgcgg cgaaccttac
     5461 cgctcatctg aatgcatcca aatgctcatt acattgaata aaaaatggga aaccgcatat
     5521 ggacgagttg gccaattgtc gtttcgctaa cctaccctac ctagtagttg acaggtgggt
     5581 acgaagtaca tacataccta ggtatccttg cagccccagg tcacacaatg gttatgccat
     5641 ggtagcagcc ttatgaattg ccattacatt acacgactga actgacacat ttatgaaaat
     5701 tgtagatttc tgagtttgta gccgcatgtg gttctgagac cgactacgtc atgtcaccac
     5761 tttacgtcat tattactttg gcctgcaggg gagggcattc aattacaaaa tacccaagct
     5821 ccctcaagct ccgcagtgtg accaatcact cactcgatac cttcctcgcc accactctca
     5881 tctcctgtgt gtgagctcaa tcggtattag ccattgattg cgaagcctgt actcaatgac
     5941 aggaccagga gctgaacaag accgctttgg cggctggttc ggcggcaaca aagccgacca
     6001 agtcaaggac gccgcacagc agcacttacc caagacatcc ggggccgaac aagaccgatt
     6061 tggtggatgg ttcagtggcg acaaggcgga ccaagctgcg gacgccgcgc gacagcatct
     6121 acctaaggct tccggagccg agcaagacag atatggaaat tggtttggaa aaggccaagc
     6181 agatcagttg aaggatgttg tgaatgatca cctacccaaa acatctgggg ccgagcaaga
     6241 tcgatatggc ggatggtttg gaagcggcca ggctgaccag gccaaggatg ccttcaagag
     6301 gcatattcct cacgtgtcgg gtgctgagca agatcgatac agcagccatt ttggtggaga
     6361 caaactcgat gaggttcaaa gacgtctccc aaagacttcc ggcgctgaac aagatcgcta
     6421 tggcagccac tttggccgcg acaaacttcc ttcacgagct gacgttcaga ggcatttgcc
     6481 cgaagggtcc ggtgctgagc aggacaggta cggtggttgg ttcggcggaa acaaggctcc
     6541 ctctgccgag cagatacgcg accgactacc ccggacctct ggtgctgagc aggaccgcta
     6601 tggatcgcac tttaacattg gcaatgagcg gtatctcgga acgacaactc tgggccttct
     6661 tcaacacgcc gtcttgccgt cttttggatt gcatgctgga cttggtgcta tcgcctatgg
     6721 cattggtcgt tataccgata gggcggaagc aaaagactac ctctggccta gcggtcaagt
     6781 tgtcaatgct tggtggagtg ccatcggagt tcctgtcgtc tacggtggac tgtcagtctc
     6841 ggccgcttgg gctgatctca cttacgacca aaaagtcctt ctcacaggcg tcagcgcctg
     6901 gggattgcgt ctcttctacc gcatagtgtc tcgtagcgtg agacgtggtc aagatgatgc
     6961 acgatacatg gctgccaaga aacaggaccc gggcttttgg aacaaggcgc ctttcacgtt
     7021 gtacctaccc gaggctgttg cacagacatt gattacactg ccttttgtcc tgcctttccg
     7081 tgctcccgtc tcgagtgctg agtcgtcctt gtcaattggt ccttcggcga tctcccacgg
     7141 cctgggaatt ttcctattcg cggctggttt cgcgactgaa gttcttgcgg actcgcagct
     7201 ggagtcgcat actcggaaga ctggcaatgc tactctcaac cgagagggtg tttggagcat
     7261 cgttcgccac cccaagtaag cagcaacgac ttggtgtacc ctttatttct tgctaaccag
     7321 tggacagtta cctcggcgac gcattgtgtc actttgcttt ctctgttctt gcctccgggg
     7381 ctggactgtt gcatccgctt gccgcgctgg gtcctgtgat aaactatgtc ttcctccgag
     7441 ccgttggtgg cgacaaggaa aacgaggcct ctcaagaggt acgctacgcc aaagaaaacc
     7501 cacagaagtt ccaggagctg caagagtaca agcagaccaa gaacagcttc tggccgagcg
     7561 tcaaagaagt gaggaacaaa tggctttgga cggttgttgc tgttggtgcc ggcgctgttg
     7621 cgcttgagca atcgcttgtc cagctgttgt aagctgaaaa gtggaatccc gcaaaatgag
     7681 agatactatt tgaggcgatc atcagccaat gtattaataa attccaaatt ggccaatcag
     7741 cggtgttgtc tggttaagtc gccaggcctg cttgaggaag caattctttc catgcagcac
     7801 cttccgcatg gctgccttgg tagtcttgat ctttgtgcca atctcttgtc cgatcttgaa
     7861 catgcaatga tttaaccacg atcttattct tgggagacaa gtatgtttgg aatgggacaa
     7921 caatctcggc tggaccacct cgcacttctt ggcgtcccga tgcccgatgt ccgacgaccc
     7981 accaacaggg ctgtcgtttg tccccgaatc tcaaccgtac cgtacaagcg tagtctgaac
     8041 acctaatttt tgcggcttca caatgcactg ttagacaacc cgccaatcac atcaataatc
     8101 atagtataac cgagccccaa aagattaccg caaaatcaca gctcaagtag agagtggagc
     8161 atactgatgt catttgatac tagcaatggc ctattctgct tggcttggtt gggctaccac
     8221 gtggacttga gcgctaacac cttgaccagg atacaaaggc tgcatatttc ccacgcttgt
     8281 tgcgatctgt ttaccctgtt gagttgcgtg agaggcggtg actgtgtttc agtataaaga
     8341 accggcggaa gcccaatagt tgcccaaggg aagcagcaca gaccgtttac tggaagtcac
     8401 catcgatttc gtcgccctgt ttgcttgggt ccacttgatc tctatcttga tagttggact
     8461 tataggagca aaatgggcat tcagacgcgt atgttgctcg tggacaagat tggcgtgaac
     8521 tattctgaca taacatacag gtgccacttc ttcgggttat attgatccca gcttccccaa
     8581 tcccggcggt agatgggata cgtacgtcat catatacggc tacacaccag cattttcgct
     8641 tgcagtcttc gctgccgcct ggttcgctct cttcctcgtc gtccacctta gccaagcgat
     8701 acgccaccgc agctggtact ttatcacttt ccccgtgggt ctgctattcg aagttatcgg
     8761 ttacattgcg cgctcgctct cggcaaagaa ggatccgtac aacttgatct acttcatcat
     8821 tcagtatttc ttcatcgtca cggcaccagt atttctggcc gcaggtgtct acacaatctt
     8881 gtccgcggtt attgccagag tcgagtcggg acgccggtac gccttcctct caccaaagac
     8941 cataatatgg tttttcgtcg tttccgacgt catctccacg atcctgcaga tcaccggcgc
     9001 tgccctcatt ggcgtgaagc agtccaaacg cgaagatccg accacagcga ataacatctt
     9061 gctgggcggc ctggcatatc aagtcttctc gttgggtatc ttcctcatat tgaccatcac
     9121 attcctcctt cgtggacacc gagccatcgc caaggcaggc ttcatgtgct tctactcggt
     9181 cctgctggca gcaacagtct tagtgtacct gcgtacatgt ttccgcctta cagagacagc
     9241 cgaaggactt ggtggatctc tatattcgag cgagatactg tttgcgtgtc ttgagttcgc
     9301 tccagttgca cttaccgtcc ttctcttcgc tgtgtggcat ccagggagat gcgttggaag
     9361 aaaaatggtt cctcgagata gcctgccgag gaagtcaaag acaccagctt cgttcccgtg
     9421 acagcattgc tgcggaattc caataaatat atctacagta tagtataaag ttctgctgac
     9481 atcgattttc tgttcttcgt tcacattgaa cttaagtaat gactcaacgt ggctcggtgg
     9541 agaaaatgtt tttggcattg ctattcacgc aacatgattt ctgcacagtc gaacaacggt
     9601 ccacggcctt acaggcgagg aatcagctta ggaaaatcgg tgagaaagcg agttaagaac
     9661 aggacggtaa gtagttctca aaagcgccca aatcaagatt gttatatacc ctggcgccta
     9721 tgcctcacca acctataccg gatccacgaa ctaagtactc cataatggag atttgagcac
     9781 tgtagagaag tgtatgtcaa caacctgcta ccatctatat ggaaataggg atagttactc
     9841 tagctaatcg aaagggtcgc tcgccgtcct cgaggatgaa gatagatact ctctggtcaa
     9901 gtaaaggtat tggtcatgat aaagtgggga catgcatgcc ttaccgagga ctaccacctt
     9961 cggttcacta atcgaaaaac ggagtctacc aacgtcgatg caacacaccg gccgtgctgt
    10021 ctaggtgttt gctgtgctga catactacgc tttagcaaca gtctttgaat gctgtattac
    10081 accaacgttt ctcttggcaa acgccgatat gtatcaaagc atgcatgcct atggccgatg
    10141 aatccggcct ttgacattgg tatcgctgag cttttactga aatgtagccg agtaatgggt
    10201 ccgtaggcgc gattgaatag cgccaccaca caattcctgt catatgcctg acagtattta
    10261 atgacaccag actccaggct ttcatgagaa caaaagtttt ggacaatcat catttgacca
    10321 tctaatacaa acaagcactc tcaacgcttc gctgctgata tggcggtctt caaaaacgtt
    10381 gttctaatcg gagcaactgg cgctattggc agtgttattc ttgaagctct gctgaaagag
    10441 tcagttttcg aagtcacgat tctccaacgc gcttcgtctc agtcaaagtt gtctccagcc
    10501 ttgaagagta tcaaaatcga cgatgggtat ccaacagagg cgctcatatc tacctttcag
    10561 gaacaagatg tgatactcaa ttgcatgaca tcgatgtcag tcgcggacca gtttcgcatg
    10621 atcgatgcag cgattgctgc aggggtgaag cggtatgtcc ccagcgaata cgggttgaac
    10681 aacctgcgat ccgacgcgca ggctgtcaat gcggttttcc gcgacaagga caaggtccaa
    10741 gaataccttc gcttgaaggt ctcagaagag gcaattgagt ggatgagcat ttcatgcgga
    10801 atgtggatca aatggagcat gatcaacaat ttcttaggca tgcatgtgtc gaataaaaag
    10861 ttcgtcttct gggacgatgg acaggggcta ttttcgtgta ccacggaaga aaacacagca
    10921 gcaggtgtcg tccaggctct gaagacaccg ggactcacca agaacacgaa tgttttcctc
    10981 agcgacttcg caatctcaca gaagcaactt ttgagcacca ttgaaagaat acagggagcg
    11041 aagtatgcga ctgagaccgt cgacagccac gccctgattc aagaaaagaa agaggccgtt
    11101 agggcgggag atggactcgc gacattcgct cttatcgaga caggcttcgt cactggccgg
    11161 ttcgatggtc acttggaaaa ggagggaaag atcatgaacg agaagctggg acagccacca
    11221 aaaacagttg acgaggctgt tgaaaacgct ttgaaggcgc ttaacgccgt gtagatcgac
    11281 ttagctgctt agtgcgtcat tgtgaactag acttatactt atggccttgc aatacttcca
    11341 tgacagacgt acacgtgcct tttggccggt aggctgtagt gctatacata tgttgggaat
    11401 tttcccgccg gcgggatgaa atcaatccgc taccgcgtcc gcggcgcccg tcagccttta
    11461 gcgccgatcc tccaaataag ctcgactcgg gtgcgctaag ccttatcaag cttcgaacca
    11521 catagtcggg ctatctcaac tccgctcaaa gccacttgaa gggggtcact aaccttccac
    11581 attatcggct ttttgcgctg aaacctatgg ccacctcttt gacgtgggaa ttctcaatga
    11641 ataagctggc ggacccggcc atagcgctga ccgagcccgg gtcgcgccca cgccggccgc
    11701 ggtccctttc ccccagcaag cccgataagt ccggtctttt gttcctaatg ccaagagagg
    11761 cttcatgaca gatccacttc aacacacaag tagtatatag gtttctgtta gtatatatat
    11821 acagtcgaca ttaccgatat ctaaagcaag acataattca tcacagagga accctccctg
    11881 tatctacaag acctcttctc tcactcaaac cattatataa acaaattttg gccacactgc
    11941 tcaaacttcc acttcagcct atcgaaccct tcaccctcag agccatgcac ttctcacgat
    12001 ctgtgatagt cactggtgga acgacgggca ttggttatca ggccgcattg actattgccc
    12061 gagctcatcc ggactatctt gtaatcattt caagtcgctc tgacaaagaa gacgccgcga
    12121 ccacgatcaa cagaaccttg ggccagagca acactgttta caaacgcctt gacctgtcaa
    12181 attcgaatga cgtacgacaa tacgccaagg attgggcatc tggcggcaac ccgccgatcc
    12241 aagcactcgt cctcaacgct ggtcttcagt tccccaacga actcaagaag accgacgaag
    12301 gcctcgaggc cacgttcgca ataaaccatg taggccatgc tttgctattc catctgctgg
    12361 cgccgcaact ggccgaccaa gggcgcgtcg tggtcacctc cagcggcaca catgaccctg
    12421 cgcagaagtc gggcctgccc gatgctgtgt atacctcagc tgaggagctt gcacgcccat
    12481 cggctgcaac ggctgggaac tcaggcctac agcgttactc cagcagcaag cttgcgaatg
    12541 tcctctgggc gtatgccctg caccggcatt tgcaggagat tgtgccgcag aagagcctga
    12601 ccgtaaacgc attcgatccc ggtttggtgc cgggaaccat gcttgggcgt gaacacccaa
    12661 agttcctcct atggattttc aacaagctgg ccgtgagagc gattccgctc ctgagatttc
    12721 tcctctcaac gccaaatgtc catcttgcga aagattcagg cagacgactg gcaaggcttg
    12781 ccgttggcgc agatgtcagt ggtgtcagtg gaagatattt cgagggcgaa aaggagatca
    12841 aatcaagtaa ggatagctac gatgaaggca agcaggaaga cctatggaac tggaccgtca
    12901 agtaccttgc caacggaaat gccacagagc tggttcggtt tcagcgtatc attgcatagt
    12961 gttgggacct tgtatatata tatagcggct ccttattgct gataattgca actctataga
    13021 ctacgcgcac acatgttagg ctcccaccag tgctgagata gtgctgatta tggttcgtac
    13081 ctagttgatc gagcataccc cgcactgtca gattccgaga ttctcaattg cccaccacag
    13141 caatcatgtt tgtcagccta gacttgcaca acaacaatag agcgcctcgt aggcctggaa
    13201 aacaacacca tgtctgaaca gctatatgta ccgaataaga tttctccgtc acagcgagtt
    13261 ccaaacaagg aagcactttt gacggaagcc ttagaaaaca tcgtgactgg ctatcctccc
    13321 cgggagagct acgatataga gctcaaaggg ttttggaacg gaccaacggg cattgcctac
    13381 ttatttcttt gcgtctcagt agcgtaccct cgcctagaaa tcgcctccaa gtctgcatta
    13441 cattgggcag aggcatactc gacggccgat ggacgcacgg aagccaccat ccagcaagcg
    13501 agccaaaggt gtggcatttc tgcgcagctg ataagctacc aagctgtccg cgccgctgtg
    13561 acgaaggaca tgcaggttgt ggacgagttt gtccagagtg tgtctgtgat tccgagccgc
    13621 aagcatgaag atgaatggct ctggggcatg gctggtgcct tgtacctcat ccgggtcgtc
    13681 aggcattggg tgcccgcaag tgcgaaggcg ctcgaggaac caacaagcct aataacggag
    13741 gcagtcatcg ctaacggacc tgactgggag tgtaacaatc atcaatggct tggtgcggca
    13801 cacggcgaca ttggtattgt cacggatctt gtgcttacat cgcccagcgt ggcgcctcgc
    13861 ctggagaaga agctggggca gctgctggac ctgcagacga gcgacggcaa ctgggctgtc
    13921 atacccgagc ctaagcctca tcataagcca tacgtccagt tctgccacgg cgctccagga
    13981 tttgtattga gtctgaggtc gctgcgcccc cattttccag gcttgcagga caggatagac
    14041 agagcaatca atctcggcag tgagttggta tggaaagaag gagtactgag gaaggaacca
    14101 agtctatgcc acggcatttt tggaaacgct ctgtaagcat ctcccaacag agagaccaca
    14161 acattgaact ggtattaatc aaaagatagg gcgttgatgc cagatcagag agaccacttg
    14221 ctagcccagg caacgccaga cagtgttgct aaggcacggg cagccgatcc aaccatgttt
    14281 gaggagtcaa actatggctt tcactatgct ctatttaccg gctactggcc aagtgctgcg
    14341 tgggcttggt ttagctctac cagacaagag tcctctttga ttggctacaa tgacgtgtaa
    14401 atcgtctcgg tcccgggagg aaccaagaga taatcacctg gtctggttgg gataattcta
    14461 tgtagtagct cttcagatct atacgtttcg caacgtggtc tgcatcttct ctaagtaata
    14521 gttggtcaag aagcatagag agcttccctg acccgaatat actcctgttt ctcggcagca
    14581 tactcgggaa gaagagttga caagggcgtg gctaataccg atggtgcggt gcagatgtcc
    14641 ggatccaaag tccgcacctt ggccttgcga ggcagtggca agcccttctc gtctggtagg
    14701 ccctcggcct cgagcttgtc catagcctcc tgaccttcgc gatccgcagc ttgcctcatc
    14761 ctcgcccaga attcgtcgtc agatagcttc cagagctcct cttctttcac actcccaccc
    14821 cgaatcaact ttctcatgag gccagctgtt cggatataca ggtccccgtg ggccgggttg
    14881 ccccagacct ctcgatcgca agccatgtat gccctcgcta ttagcaaggc ggcctctggg
    14941 tctcgtagga ctagtaagcg tgaaggggag gttgggcttg ggagcgcttt cagtgaagct
    15001 ataacacgct gagcattctc cagagtcaat tgtccgaagc cgacggcatc gcgcaaccca
    15061 taatcaagcc gatcggcgca aagtcgcgga gcgggctgtt ccacgagcgg gtacagctcc
    15121 tcatccaggg gtttgaggtc ctcaaaaccg tgctttcgga ggatgtccgg gatccctgtc
    15181 gtcagcacgt agcgcatctt gtggacttcg tgaaagctgc cctcgcctgg ctctgacagc
    15241 gcgaaatcga tgacatggct catcgtggtg tggctgatgt cgtgcaggag gccggcgacc
    15301 tgctcatcca agcccgcgcc gacgtggcgc acgaggagga aggcgccgac cgagtgctcg
    15361 caccgcgtca ccttgggcgt gatgccgagg aggccggaga tgccatgctg gttgacgccg
    15421 gcgaggcgcg ccaccggctg ggagctgagc agctcgacga ggacgggctc cgtgatggtg
    15481 tgcctgccgt acagcgcgtc gtccaccacg acttggccgg ccgtcgagaa gtccagagtc
    15541 tggaagtggc ctgacttgaa ggcggacgtc atcgctggtt ggctgtgcat tggtgcagaa
    15601 ggactgcagg tcggagcgga ccccgaacgg cgagccacgg tgccacaaaa catgtgaaaa
    15661 gataccgtag gtccgcttaa tttttgggcg gggcaccaga tgacctttct cccggtacgg
    15721 taatgtaatt cgtacaatag tagttaggcc gtcgagccag gggccaggag cgcgccgcgc
    15781 cgccatctgt tcgtgcatta tcgccagcca agacagcaga cagcgcagcg atacctctct
    15841 tacataatac cgaacgtcaa gttcggcaaa ttactaagcc ttggagacta ggattacgag
    15901 caacgcttac aaggtggaag acgctcggaa ttgtcctagg cggccaatta tgatagcaaa
    15961 tgcccaatag tgcggtgggt agaatgggcc atgtactgta gatcagcttt tgctcgttat
    16021 ctcgagacct gtccattggg cgcttctggc cgacctgacc cccaagggac ccccttatgc
    16081 cgccagctaa gtcctggccg ctgcacccat cctggcacat acccgtatta tacctagtaa
    16141 agaaaaatga ggtggcatgt tggcggccgt ggcgctagac ccctgggcca tccgcgattg
    16201 gacggacagg gctgtggccg ggtgggcggt gctggggtca tgtgtcatgt ctgtatcgac
    16261 cggcgccggg atgggatgcg gacgcttgaa tcattttcct gatactgtac ctacctattc
    16321 atatctctct gccgctgata catgcctaca tacccacggt agcatcgctc ctcacgttac
    16381 agcaccccgt catataacgt agcccttgct tcgacgtgcc ttgaacctcc caacagaggg
    16441 acatgggcaa ctgattcatg gaggtgccgt agcgatggaa tgatcgacca gcgtggaagc
    16501 gaccacggct gaagtgctct ctgccctcgt ttcgtaacgc gacaccgaga agtacaaagc
    16561 tgtccaggtc cggggagacg agcctgtgcg ttagccgccc cgctcccggc tctcccgcaa
    16621 tactgccggt cctgaccttg gtccgcctcg atggcacgct gctccccggt accctttagc
    16681 atatgtgaag cacacagggc gtcgtacgga gatctgtatg tcaagccggg catgcatcct
    16741 acattttata tcccacgaat cctcatgacg agatcctctt gagcgagcca gatcctctca
    16801 ccgcccatct ccctatacgc catccggcct gatttctccc gagtacgacg cacggaaccg
    16861 catagcagta gcagacatcc gacggcggcg caacatcact accattcggc acccgtaatt
    16921 ggaggagtta accatggtag gagacgtggc cctgctcacc cagctcccct cggatgcctg
    16981 gtttgagggt ttcgctcagc ggccaaatgg ccagctcctc atgacgcggc tggaccagcc
    17041 ggagctgtac acattggacg ccgaggaccc ggatgccgag ccgcaactag tgtacacatt
    17101 cgaagatgcg acggcggcag tcaatctgtg cccgataaag ggcaagcccg acgagtatgt
    17161 cgtgataacc gccatgctgg atctggccac cgtctatata acagatcacg tcatgtggca
    17221 cgtaacgctg aaggacggcc aggacattaa ggttgagatg atagccgagc tggatgctgg
    17281 agcggcgatc ggagtgattc cagtttccga gcgcctgtta ttgatcgccg actcatttcg
    17341 agggactatc cagcggtttg acctgtcaac tggcaaaaca tcggtgctag tggacgacga
    17401 cgcgctgaat cctgcgacgg aagggcctta tgggatcaac cgattacgac tgaccgatgg
    17461 atatgtatgg ttcacgaata atggaaccgg cactctgtat cggttccctg tcaagatttc
    17521 agatagcgac atcgagatga ccgggccgat ccagcttatc tcggatgaga taccccattg
    17581 cgatggattg gccgttaccc cagatatgaa ggaagcatat acggcaagct atgtagatgg
    17641 ttggctgtgg aaactagata tcgacccaga gagtgggaag tcggagctgg ccatcgtcat
    17701 ggagaacctc gtaagcccga cggcggtgga aatcatggac agcaatggga agcccaagat
    17761 atttgtggtg tgctgcggcg aagtcgaggt cggctgggtg aactcggccg acaagacgtc
    17821 gtggagcgag ttccgggatc tatcggttaa tgcgcaagtt tctgtcacaa tcacggaaga
    17881 ggtggtggaa agtgcatgac gaagttgttg gaatgcagat agcgagtgaa tctgcggatg
    17941 ccattggccc ttgaattcca ttatcatggg atttccatct atctcctgat gttttgtcag
    18001 cgggcaccat tctaccgtac gtttgacgcc gacgctcatt gacgtgatct tcccctctgt
    18061 gaatacgtgg accgccatgc aacgccgttt actgccagac tgccacaaaa cattgccggg
    18121 gcattcgcga aaatgtgaag gggcccagaa gtgaaccacc cctcccaagt ctccaccgag
    18181 gcgcctcgag ggtttccaca ctgcgtaccg tatcgcagct cgccccacga cccaacgtga
    18241 agggctgggc tggtgagccc cctggcaccc acgagttcat gacaaatctt gaccaatccc
    18301 tgattcgcgg ccgcgcatgc agcagcagca gcagcagcca gcaggagcaa cgtggttgtt
    18361 gcagcagcaa cgtggttgtg ggaatccaca tgcatggcga catttcatcg aaagatttat
    18421 ccttggacgg aagcataatg cctcaccgca acttattcgt tcttttgcat ccggttgcca
    18481 agcggcacct tcgtggggcc cgggttgaaa ctttctgtac agacgaaagc ctcggctgag
    18541 cccagaaact aatataccaa tcgtacaaag gtgaagctcc tagctcgggt gcgggttctg
    18601 agtcccctgt cgacgtccct atttgatcca taacaagtat cctatttaac taacgggtct
    18661 gttggagaac gaaaaacgtg cgacattgtc ggtccgatac tggctgttga tgaagtcgga
    18721 atagaacatc acaagcctgt ctcgtcggta ttgtcttcat ccaagcactc cttgcgttgt
    18781 cgtcgcatgg tgcacatgcc gccacgcgac gtgagccttg gcaactggct gtggggcgtt
    18841 ctcgtcctcg cagcaggaca ggggtggaca ggaccctggt ttcggacgga ctcacgcaag
    18901 ggaaatagag acaccccata ccagaacctt gcaataattg gctgatgcaa ggggctcgat
    18961 aactccgggt ggctcctgac tctcgaatat catatctcag gcaagaggaa tatgcagtga
    19021 gagccgtgga gcaaaccaga acatccgaat gtgtggcgtt gcccgcggcg ttgcccgcct
    19081 caataagcgt tatgcccgtg gttgcaggat aattctgcag cagcaaatct taaataattg
    19141 aaaccgtagt caagattgtt ttcttcttgg ttttaggttt gtacagtaca ctggaagacg
    19201 ctcagataga acggaatgcc gaaattccat ccaaattacg cacagtcatc cgttggcaac
    19261 gcccgggcta ccggttcggg ccgcgaaaca gcagcccgtg ttgtacgtag tgcaaattca
    19321 atcctcacca tggcccaatt acgtactcgc actagtatgt tcccccgagt caagacgaga
    19381 ggtatccact tgagcgggag aggtcgcttg aacaagtgtc agatcatgcc cctgataagg
    19441 gggaaatatt gttgaaccct gctcctaaga cgggcagacg atacagtaaa ggcataggcc
    19501 cattgataaa tgaccatacg ggtatcgttc ctcatagtca aggcctattg cggaatggcc
    19561 agcttcgtgg aagagctccg taaatcccgc agaaaccggg gggctcaagg atgtaacgat
    19621 tgtgttatag taaacgccgt ctctacctca ggacaacccc tcttaatctc aacccagttt
    19681 taattgataa aaatatctag ctttttatcg gttgtactta ctatctcccc agtgtcagat
    19741 gaggggaaac agtgtagatc gttgtataag aaagaacaag gacccataag gcttgaggcc
    19801 cctagcctag ataagcggag gaagtatgca tgtgaaccta gctcgcttac caaactaaca
    19861 ctatagagga actacgaggc tatcggctgc agacatactt gctgaccaca taaacgaacc
    19921 agtttctgaa ttctggtgcc ctgatctccc ttcgttgctc agctcagtct cctctcccac
    19981 caagcgcaga ctatcccaat atgtggactc ctgagagtgt cacgtcgagc aactcgagtg
    20041 agaggctcga ctccgcatct gaggtgaccg agccactgtc acctaatcac attgaaggag
    20101 taggctcgtt aaatcgagac gatgtagcca ttatcggcat gtcctgccgt gcggctggag
    20161 gcaataacac acccgagaaa ctatgggaat tccttatgga caagaaaaat gcctcgggtg
    20221 aggtcccacg ctggaggtgg gagccatggt gtaagtcact actcaggctg aaggccacag
    20281 aaaggctttc gatggatgcc cctgctgaag aatgtcgagg gctaactgaa tgatatagtg
    20341 cgccgtgatg cccgcaatgc tcgggagcta gagaaagcta ttgacagagg ttatttcatc
    20401 gaagatctcg agaacttcga tgcctcattc tttggtatct cccccaagga ggcagagcaa
    20461 atggatcctc accagcgtct ggggctggaa ctcagctggg aggctctgga gaatgccgga
    20521 gttgatccca aagccctcag cgaatccgac acagcagtat ttatgggtat cgacacagac
    20581 gactactcac gtctgctaat cgaagacatc cccaacatcg aggcttggat gggcattggt
    20641 actgcgtttc atggtgtgcc aaaccgtatc tcctatcacc tggatctgat gggccctagc
    20701 acggcagtcg atgctgcgtg tgcttcgtca ttagtggcta ttcacctggg tcgccaagcc
    20761 atcttgaacg gcgagtctga gctcgccatt gttggcggcg ttcacgtttt agtggcccca
    20821 ggtctgacat gcatgctggg caaggccgga gctctcagcc cagacggcat ctgccgttca
    20881 ttcgacgatg cagcaaacgg ctatgctcga ggtgaaggtg gtgccgttgt catcctgaag
    20941 cgtctttcgg ctgccgttgc cgacggggac aacattcttg ccgtttgcaa gggaactgcc
    21001 gttgcccaag acggaaaaac aaatggcatc atggcaccaa atgcaaaggc gcaggaactt
    21061 gtcgcgcgcc aagcgctcgc aagagctggc atcgacccgc ggaccgtggg ctatgttgag
    21121 gcccacgcga cttctactcc cctaggagat cctacggaga tctccgccat tgctgcagta
    21181 tacggatctg ggtcaggaag accacgtgag gagcccgtca aggttggctc cataaagccc
    21241 aacgtgggtc acctagaagc tgccgctggc gctattggcg tggtcaaggc gataatggcc
    21301 atgaagaagg gcaagatacc accacaggct ttcttgacca agttgaattc acgcgtcgac
    21361 tggaagaact cagggctcca cgtttctcct gaagtcatgg actgggctag tgagaagggg
    21421 ccaagaagag ctgccatctg ctcatatgga tatggtggaa cagtctcgca tgctgttatc
    21481 gaagagttcg ttgatagcac cgtcaaaaac acagagcagc tgcaacaaac ggaaccaaag
    21541 cctgtaatcc tcaccatctc ggcgcagcag gagaaaaggc tagctgcgca ggctctgaat
    21601 ctttccgagt ggctcagtac ccctgaaggc aaaggaacgg atttggcagc tgtcgcccgc
    21661 actctagcac tacgtcgcgc tcaccatgac taccgtgttg cattcgctat tggtagtcac
    21721 gaggcggcca tcgatgaact caagaagttt gccgcgggtt ctgaggaaag ctgcgacaac
    21781 agccctcgcg ggagggtact ccagaccggc aatggccttg ctagacatgc cgtttgggtc
    21841 ttctctggtc atggcgctca atggaccgat atgggcaaag agttgctgca tgatgcccac
    21901 ttccgaagag ccatcaatgt acttgatcca gtatacgtga aagaagctgg cttttcactt
    21961 attggtgctc ttgaaagtgg cgacttcgaa tcatccgagc gcgttcaatc tttgacctat
    22021 gcaatgcaaa tcggtctgag ccaagtgctg agatcgaagg ggctggaacc tcaagcagtc
    22081 atcggccact ctgtaggtga gatcgccgcc tccgtcgttg gcggttgcct cactccagaa
    22141 gaaggtgcat tgatcgtcat tcgtcgggcg aaattgtacg gaagcatccg tgcttcaacc
    22201 atcggaggta tggcactcgt gaaccgcccc tacgacgagg ttacagccga acttgggaat
    22261 aaccccaatc tgtctgcggc aatcgactct tccccctcga cctgcgtcat tagcggcgaa
    22321 gaggcagctg tgcagcaata tgtagagaca caaaaaagcc agggcgtcaa aactttccga
    22381 gtcaaaacgg acattgcctt ccacagccct attcttgaac agcttgctgc gcccctcaag
    22441 aaagcattag ctgaattgca gccaaagaac tccaagatac cagtgtactc gacgtcgaag
    22501 agcgaccctc gaacaccagc tctacgagac acagaatatt gggttaacaa catgatcagc
    22561 cccgtactgt tgaaatcgac cgtaaatgcg gcggcggctg atggataccg agtatttgtt
    22621 gaagtttctt cacatccaat tgtacttcat tccatcaatg agaccctgct ttcaggcaac
    22681 ctggacgagg atgatttcat cactgcatcg acaatgaaga gagatacctc acctcttagc
    22741 tgtgtctgga acaccgtcgc acaactttat gtgagtggcg tggatgtcaa cttcgcagca
    22801 caactcggcg aagaaggcca gtggtgtcag acgataccgg gaaccccttg ggtccacaaa
    22861 ccatactgga aacaagttga gactggccca ctcaaccaga gcactaccca cgatgttgag
    22921 aagcacactc tacttggcca gcgcactacc gtcgccggga cagatatcgt agtgtacgaa
    22981 acaaagcttg acgacaaggt caagcctttc ccgggaaccc acccgctgga tggcacagag
    23041 atcatccccg cggcggtata tatcaatact ttccacaatg cgactggggc cacagtcctt
    23101 tcggaaatca agctcaatgt tccagtctct agtaagtcta cttctttgca ctcttgtaac
    23161 ttgaatcagg ggattgacca aaattcagtc agtgatgaaa ctcgcaacgt gcagattatt
    23221 gttgagggcc aacaaataaa agtcgcctcg agcacaatca cggaatcaga agatgccgaa
    23281 aagtactggg ttgcacacag ctcatgccaa tggggcaagc ttgacgcgac ttccagcgta
    23341 cctcagacat tcgatgttga ggatatcaaa aagcgcatcg gaacccgtct gcccaacagt
    23401 ttcgctgtgg actatctcac caagatcggt gtggagggta tcgcgttccc gtggcaagtc
    23461 acagaacact atggaaacac aaaagaaatg atcgctatgg ttgacatgga ccctgaagct
    23521 caggagctga gctgggatcc gatgtcatgg gcaccgatgc ttgatgcggc gacatcggtt
    23581 ggatcatcaa tatttttcag tgaacccaag cttcggatcg tctcacagat cgatcgtgtg
    23641 agcctttact catcagaacc tctgcccaag atttgctacc ttttcattga agaaggcact
    23701 gacgcgcaaa gccctgcctc tcacgtcagc gttctgagtg accaaggctt gttattggcc
    23761 aagttcacat ccatgagatt ctctggtgtt gaggacgcgg tcggcgccag tggtagtgtt
    23821 gacagcctgg tacatcggat ggattggatc ccacccaagt tttctgagaa gccacaccca
    23881 ctcgttcagg tcgctgttgt atcaaccgac caggttgttg cgaagcagta cgtcgagaag
    23941 ttgcagctag gagcagacaa ggtcttctcg tgtctcagcg caaaggatct ggacaatcct
    24001 gacgtcgtcg ctgctttgac ccaaaaggat agtgcagtca tctacattcc cgcaacggtt
    24061 gggtctgtag atgacgtgag tggcaagtcc atggacttca tctgggagac gactagcatt
    24121 gtcaagttca tcgctgaaaa gtgcatcgac acctgcagac tattcgtcat tacagactct
    24181 gtgtttgctg gtaagacccc gacagccttg gcgcatggcg cgttgtacgg acttgcacga
    24241 atcatcgcat cggaacaccc agacctatgg ggcggcctca tcgataatga ctcaagggac
    24301 actgtgccaa tgatagccct gaagtatgtt cgagatcaag atgtcctgcg cttcattgat
    24361 ggtatgccca gacgtgccat catgagaccc ttgttgagag gccaacgcca cgaaccagag
    24421 tcatcaatgt cgctgctccc taaacctgaa ggaacttata tcattactgg tggccttgga
    24481 gctctgggac tgcagacttg caactttttg atcgagaatg gagctcgacg tatcgtactg
    24541 ctgtctcgtc aaggattgcc ccctcgccga aagtggcagg agctggctgc ggctgacgac
    24601 aagctagcag caattatcca gcgagtccaa gacttcgaga aagcaggggc ttccatctac
    24661 cccgttgcat tagatattgc tgctcagggt gcttcagaga agctacaaac gatcctcgaa
    24721 acccttagct tgccccaggt tcttggtgtg gtacatgcag ctggagtcct agaggatagc
    24781 ctggtcctag agacaacacg cgattcattt gaacgagtct tggctccgaa agtcaagggc
    24841 gcactcacat tgcatgatgc gttcccaccc ggcactctgg atttcttcgt tctatactcc
    24901 agcattgggc aacttgttgg tacggctgga caagcttcct acgggtctgg aaatgctttc
    24961 ctggatgcac tcgcaacgta ccgacgtgcg cagggagaca atactgtcgc attccaatgg
    25021 acagcttggc ggggctcggg tatgggcaca tctgagttcc taacccttga gctgcaaagt
    25081 aagggcatca cggacatctc aggcgaggaa gcattccgcg cctggaaaca cttgagccag
    25141 tatgacgttg acagcgccgt tgtcacgcgc tgccgcacaa ttgaggaaga cgagcctgtt
    25201 ccagtatcgc tgcttgaaga tgtagtggtg cgaaagcccc ggtctggaat cattggtgct
    25261 gccaacggcg gttctgcaga ggagggcacg ggtggcgttt cgaaggacgc caggcccgac
    25321 tcgccccagg agctacagca gtggttgaca accaggatcc gcgagtgtat tgcttctgtg
    25381 ctcatgatca ctgatatcga ggatatcgac ctacgcatgc cggtatcaga tcttggtgtc
    25441 gatagtgtga tgacagtagc tctgaggcaa aaactgcaga gtgtgatgaa agttaaggtg
    25501 ccgccgacat tgacatggaa ccaccctacg gtgaaccatt tggtggcgtg gttcacaacg
    25561 aagctgaatg atgggacatc ataatgaact gattttatac gtcgctatag atctcatttc
    25621 caaattcacg acgccatgga tgtctaattt ctcaagatta tcataagcca agaatataat
    25681 agcttataac ctatgctgca ctagtagttg cctaaccatt tcctggcact aaagcgggaa
    25741 atcattctct attttgtctt gtgaagactt acgcattgtg ccttgtgcta gggactggta
    25801 tacggagaac attcccatcg tgtaagtccg atgatatggg catttcggca cggatgtagc
    25861 acgtgtttca tctctggact gaggtctcca ttaaaatatg gccagtaagt agatcacctg
    25921 ttgaagtatg cttcagccac gcagccgcat agtaagtctt cttatgcctg gacccattgc
    25981 cgctttcgga gcgccaaaaa gcggcttttc atattcccat ccgtctcact aaggacgaga
    26041 cttggttcgc ctaacagtag gcactttcca acgagcctcc atcgagcacc tgtactgtcg
    26101 ctcacaccaa tatcattgca actggaaact ccattattgt caccatgagc atcaagtctt
    26161 ttcgcttttt ctccttcctc aagcggctgc aatatccaga cccgggggac gttggatggg
    26221 gagtccacca gatccgtcgg aatcgcaagt cggtatccgc tttggtcatg ataatcagat
    26281 aggaaacgca atgccggatg gccaagaata gccccttcgc cttcgttgca gcggactatc
    26341 ccggggcatg gcgtgatcat gtacagggct cgtgggtcag tgagaaaggt cagaaaagag
    26401 agcatgatct cttcatcgct atttctatcc tgaagtgcag ggatagagca agtgtcagaa
    26461 gttgatagcc ggtcgaccat cttcttcgct gctggacgaa gtgcgtcgtc tccagcaaac
    26521 ggcacgaagc gcgcgttatt gaaagaaggt tcaacaacct cgcgctccag gacagcccaa
    26581 aaacgacgga ttcctgccag gccaatgtta caggctccgg cgaggacttt cctcctgaaa
    26641 ctatcgcaaa acttgtcatc tttttcagag tcgtccatgt gtggattgaa cccctggttt
    26701 tgaaattcaa ccttccgcga ctttattgga ttgtctggga agatttcata tgtcgcctta
    26761 acttggtcgt ccgttatttt ctcaacaggc gcctcaaaaa acagcaggtc tagctcgatg
    26821 tggtggctcg atactctatg caagcctcgg acaccgccga ctgtgaattt tggaagaccg
    26881 gtgtcgagcc ccccagtcgg acgcgacaac cacgagtttc catggcctcc cctctcatcg
    26941 agagtgagaa gagtatagtc gttggtatag tcgttgtcca tccacgttaa gggtctcttt
    27001 tcaccgcatg cgagggcgag tgtggccatg acaaagaaca cccgatcatg atttctaaag
    27061 tggccaacga agtagagagc taacccacag agattgatcg agattgatac aatgtcggac
    27121 gcaatactac aatcggtata cgatgtaaca aagaaacgtc ccaggagcga tgacctctcg
    27181 gtgccggctc ccctgtgtgg agggtcctgg taaggcgatg tcttattatc gccaattgtc
    27241 cagcggattg tcttgcgaag aaagtcaggt ccatggatgt agttagcgga gctcatgctg
    27301 gcgtgtcgtg cattctggag cgtcatgtat ctcagcttgt atgcagaacc gttgccaact
    27361 gaggaggcca atttgacaac gaatgtcgcg ttatggttat ggtattggtg ccgcaggtcg
    27421 ctccagggct tgttgacttc gatttcatgc cagcacctaa ttccgggacc ataggtgtca
    27481 gagagcacag agtacacaac aaggatgagc cgtggaaaca gacggtagaa acgtaccatg
    27541 atctggacca ccaacgtgaa ttctcaacct tggcacatag gctagccaga tgtgggacat
    27601 ctgccttctc cggtttccaa atagcttcat ctattgtctt gggccaagga ttgttgtact
    27661 tttcaagcac gctgacctcc tccggcgtaa atgtcacgtc ttcaagaaga atgagtagct
    27721 ttcgacacct gtcgtagatt atgtccatca ctatacgccg agtaagtcag ttgcaagtat
    27781 ccaaggcagc ttgaagtggc tattcattac gtcaatgacg atgagaaggc atataggtta
    27841 cacggacggg gaatgcgacg caagaaacaa aaagataggg ttcttagccc cgattagtca
    27901 ctcactggct atagactgct gtttctcgac ctcgtcactt tgacggatgc acatctgatc
    27961 tatccagata ccttctctgc gaaaattggc atctccctcg ggcgcgccgc cgtgtacacc
    28021 acgctcggag agaacggcat cgacgaaggt ccggctaaag ggccatgggg cggagggcac
    28081 tgatccgtcc cccggccagt cattgtcgtc gtggcgccaa cagtagctca cggcgatgaa
    28141 ctgccgaaac acattttcac tgtcgaacgg cacgtgtccg agatcgctct cgcagatcag
    28201 gcgaaagggg ttgttgatca gcgtatcggg gtcgcggatt ctgaaggaat cggccagttc
    28261 cggcgaccat gtcttcagat tgcgcagtgt gacctccgcc tcctcccgat tttggttcag
    28321 gcgctgaaca ctgtcagaga aaaagttgag acggttctgc ttggataccg tcacttcgaa
    28381 gagcgtttcg gtaaggcggc acacgatggg attatcctcg ccgggtgatg cggggcgagg
    28441 ctgtacggct gacattttgc ggtgacgcct tggtgaaaag tcaaacgggt ggcgcgtctc
    28501 aattaagctg gaggtcaacg taccacctac agcacgaatc acctgtacag acttactctt
    28561 tttttttttt tttcttcagt gatacacctg agcttgtagt ttaggggtcg aaaagctgag
    28621 ctgctgagct acgtggtggg caatgccaag agctgaaagc tggctcgatt ggacgcagtc
    28681 tgccaagcgc tgtaccatcc cattagccgg cttcagatgt atcgaggcag gtcagaggca
    28741 tatcgctatg aaataccacc ccaaagcttg cactggcaac tgtgaatgtt atacgttata
    28801 aaaatattag taagatctca tccatgttta ttgttctctg gtagaccgga cataccacaa
    28861 gagcactgca cgctggtttg acacagatgt gtaaaaggtg catcctggtg taataaacct
    28921 aaaccacagg agtttgctat ggactgtcct ggcggagagc aaattgacag aatcgagctt
    28981 aacttgatat acgaagagag agttgggcgc gagatatact gtcacggagc tttagaatca
    29041 tttgagatat ttgcttatta agcacgtggt ctatatgtat gagagtccac atcaaatctt
    29101 ccaaactgac ctgtagtatc atcggcactt gaagatcttg acgaatcgag aaagatcatt
    29161 ctcttaaaaa gacacagttt tgggtagtta taataatgat gaggagtgta ggatggtagt
    29221 taaaaagctc ggctctgcac ctgctgctgt tatcatggcg gtctacatca gacaagtgta
    29281 cggcccaacc cttatttgac gtctctttct atgcattaac attgtgttta gttcgacaac
    29341 gggcttgact atggaacagc agccttgggc gtcaccaccg aggcagtctg attgccttgt
    29401 atatgcagaa aatggctatc tgctactgaa aactcatcat ctcttccggt aaggtgttat
    29461 gaacttaaac agatcgaatg tctcgatcca accctggcct taaattgccc cctggcgagc
    29521 tttttcatgg gcgctggttc gctgatcctg acctcatgaa ctcagcaaat atgtcttctg
    29581 ccttttggga ctttcgctgc ctagaagatc ctggcttggc ggagggggga agttggtcgg
    29641 atcttggtga acgagctcct ccatcacgcc cactacgggg tttgggctta gactgtgaag
    29701 atgtatctcg gatcggagaa tccgctgctc ctgatctgaa gaactcggca aaaatatcat
    29761 ctggattcga gaagttgaaa ccttcgcctt cacctccact tttcgaaaag ttgaacgttc
    29821 tgccatgcgg atctccctgt tcagcaaatc ctggtccggt cgatgagggg tattctctgt
    29881 gtggtcgtgg acgagatcct ttgtcgcgcc ggctatcttc ctcaggcctt acatcgcgtc
    29941 cgctgtatgg ccggttggaa gatggtgtag acgcatcagg catcctgagc tcttggggtc
    30001 cgtctgggga aaggcggtcg tttcgattga tacggtcccg cacttgagcc tgttgttcgt
    30061 atgggtctac tagcgagttg agactggcga gcacggactg cacctggaca agtaacactt
    30121 tccttttcgc tctaacctgt gcttccatct cgtcaccttc agagacaatt tcatccagct
    30181 tgaagaaaat ttcgttatcc gcccacgcgt tcagcttcaa atattccttg tgacgctccc
    30241 gcatgttcct gggaggtgac gctgagaacg caaggcatcg atttaacaaa gtggtgttcc
    30301 aatagctttc taccgcatcg agcttttcca tggctgggga cgtgggcact ccggccgagg
    30361 tgattggttc cactgttcct ctccttgcct ctgtaaggtt atcgtcatcg ttgcttgcag
    30421 gcccattagc catgcggttt gttgctagac ctccgatgac agcggtggcg gggtcagagc
    30481 ttctcctgtc gctttcgcca ttttgcctat gatcgtaatc acgattgcgg cgacgatcct
    30541 catcatggga ggtcgcggca tcaatggtcg ctgcagctgc cgctgcagct aggatgcgac
    30601 gcatcttgtc tccggacgat gacccaggtt ctttatgcac ccggaatgct tcggctgctc
    30661 ccgcgataat ggacgctgta gcagctttct gcatcccgtt tgaatcacta ctaggcgtct
    30721 tcggctcgta agtcccacta cgcctccttg gctcgtcctg cctgtgatgc cgcctttcgt
    30781 tctggttcat gctacttcca gatgagctcc gtgcacgtgc tgtggggatc cgatggtaat
    30841 caggtgttgg cgatggcttg agtgtccgct cataaacgag acgttcttct cttgagagtg
    30901 ggcttggagg tgcataacct ttgttataag atggccgttc agattcctga gctgcacgct
    30961 ccgtgctaga cggtcggaga gggatcgtcg atctgttcat aggatcggtg atagtgctcc
    31021 agcttcctga tggttcttcg tcgcgatacc gaggttggtc ggtaatattg aacgaaggca
    31081 atggcccagc aggtctttca ataattagct acacatcaga gacttgacat gaaatgggtg
    31141 atgtaccttg ttgtgcgctg atcagacggt tgaggttcat caaacttcat cttcagccag
    31201 tcatgattga atgcctgatg tgcgtcaaat ctcgaccgtg gctcagcttt catggcgctt
    31261 gtggtgaatg agatggaagc ttgacttgct tcaatttggt acagcggttc cacaggaaac
    31321 ggcctggtcg caagttgata ctcccgcact tggccgtatg acgcgaatgt acccttccca
    31381 cagagcattc gataggtcat ctcaccaagg caccatatat caaccgcgta tgggtctgcc
    31441 ttctttgggt cagagtcgcc aaatccaagc agttcagggg cgaggaaccc tggagttcct
    31501 ttgactgtgg ttgagctccc aatcacccct tcgatacgct tgctcaggcc catgtcgcat
    31561 attttgaccc accagtgatc tgttggtggg aatgacttga taaggatgtt ctaccattcg
    31621 gttaatattg catcttactt gcatgtcgcc ttaaggtttt gcatacccct ggcttgagat
    31681 cgcgatgtgc gaatccttcc tcgtgcataa agcacaaacc ttccaccacc tgtgagacga
    31741 tctcctgggt gtcagactct ggcagtctga aatgtttggt caagtaattc tggagatcac
    31801 cgttcgggca gtattccata gtaatcgaca gggagttggt gccttgatac cacccgaatg
    31861 accggacgaa acagcgagcg tatttcctgg tcgagaattt ggccaacgcc tctaattcat
    31921 acttgcaaag gtctaaaatt gactttgatt cggtcgaggt gatttgcttt acggctctgt
    31981 acgcggcaga aggagcctcg ccgagatttt ccataagctg ttcctcaagc cagaccacgc
    32041 cattgccgcc gctcccaagg atgtgcttct tcttccaggc ctctcgccta ggtgtagccc
    32101 ggcgccctgg ccggtcgtga tagatgtgga cggtactgtc ggcattgaag atagtttcga
    32161 ggcgcgagtc ccggaccagc tctggcagcc tcagtgccat tgaaccggct gctgaaacat
    32221 atacacacct cgagtctagg accacagcca ggataggcgg agctgacgtt cgcaaagtgc
    32281 acaagttcaa tcaaataaga gctcacctca ctatctgtaa aattcactct ttgcagatgc
    32341 ataatgcaag cactgccctg tggccatgtg gctgcgccgc tggctttgca ccacccactg
    32401 cggctgactt cggcccccaa catggatttc catcatggcg atcttacagc agcagcgggg
    32461 taatgtgggc ccttcgggcc atgaggccgc ctcatagcct cgcctcacag ccttgaagat
    32521 aggcagaaga atatgctaga aaacgtgtgt ccaagaatag caggaaacaa ccgaagcctg
    32581 tctctacacg acagcaaaga ggtcgacata ttgttttgct gtgagggaag catccagcag
    32641 tgtctgaagc attgtaattg cgtgcttact atacgacatg tcgggagctg aattgccgct
    32701 cgctatcatc ggcgcagtgg acctctgtat caagtgaggt tctccttcga ggcttcgata
    32761 actgcatacg ctgaccgtga ctcgtcactc aggtatggag gcaagctcat caaactatgc
    32821 gccgctttta agggggcgga taatgagatt actgagcgca tcttgcgatt ggaggctggc
    32881 tggttcaaga cggagctgca gctagacttc atgcgacgtg ttccgtctct gatggatggc
    32941 tatcatcgcc agcttaatga gaagattgtc gaaatgttgc aaagcaagct gagcatcgtt
    33001 acgacaaaaa ttgagcgagt tgtcaaattg ccggatgatg acggcgagga gtctactgca
    33061 gggtatatca gctcaaaagt caaagcgaag agatggaagt acgcggtgtt caaagagagt
    33121 atcgacgaag ccatcgagga gttggagttg tggcagcgga ctgccgatcc ctcttggtac
    33181 ctcattctca aaatagcgaa ctctcaggtc gatcaggcgc tcaaagccgg tgatgctact
    33241 acggctgcat ttttcccgtc caccaaaact attcgcgcgt gtctccgaac cgataatggc
    33301 actgaggttc cgggaatctt tctccctgcc catgaactag agaaaatgac tgtgcagcgt
    33361 attttattct gcgaggcaaa ggcagccaca cgaaacagca cacgtaaagg tcctcaaaac
    33421 tttctactcg cttctatgga atgtccacct atcgcaaatc gtcagctggt caaacgggac
    33481 atgcgcgatc tggcccgaaa gctacagcat gatgaccctg gaacatttgg acttctctca
    33541 tgcaaggggg ttgtcgagca gcttgagtct acggagactg atgcacaacc gcgtgtgtct
    33601 ttcaccatgg tgtttcgtgc tcctaataat ctttcagatc caaggagtct gagacattta
    33661 ctcttgtcgg gtagcagtcg agtcgctcta tccgacaaat tcgacattgc ccgtcagatg
    33721 gcgacggcca tcagctacgt gcacacattt ggctttgttc acaagaacat tcgcccagag
    33781 accttgattt cctatgtcgg tacgcaaaca tcttcatcac cagccgtgta cttgttaggc
    33841 ttcgagaact ttcgcaaaga ggaagggaga acctaccgaa taagcgacaa tgactgggag
    33901 aaaaacatgt atcggcatcc atcgcgccaa ggacctactc cggacagcga atacatcatg
    33961 cagcatgata tctacagcct tggcgtatgt cttctcgagg ttgggctctg gaactctttc
    34021 gtattatatg acaaggagac cgaaaaagtg actcccgccc cggtcttggg gttacagcag
    34081 cacgatcgtc caatagatca tttggatttt acgaatgctc tacttcgcct ttcacgcgac
    34141 gaattgccgc ggtgcatggg caggaaatat gcggctattg tcgagacgtg tctgacatgc
    34201 ttggatcccg acaacatcgg cttcggtaac gagagcgact tcatggacga cgacggagtg
    34261 ttggttggtg tccgatacat tgaaaaggta aaatcaaagg tcatcgcgca attccgagac
    34321 attaacagca catacagatt ctatctcact tgaacggtat atgtatatga agtacctgtc
    34381 gtgtgcgtca atcgatacac catattatag ccagtcatcg aagattctat agtgaatcaa
    34441 actccaggaa ttcgctgtgg aagcctcggt tgcatatcac agctggcgat ataacaagac
    34501 cgacctcgac tattgcaata tatcgaaact aattgcagac ttttgtatga agttatagag
    34561 aacattagag gcgcaaacgc atttgcttct gtaaaagagc agtctatgac aagctaccca
    34621 tcccaactca ccgaatgtac acctgccacc tgcaaacctg agcagcttat tggaccataa
    34681 ttcatcgttg gagctaattg aaatgcaaaa ggtatttatt gagtacctgt ccatagaaat
    34741 tgaatttgac aaagagatgg gcgatttaat gtcattcctg ggtgacatgg atactgatag
    34801 ccaagtctcg taatcatgct ctctgggaca ggcaggggag gagatgctgc ctatcttctt
    34861 ggaatatcac aaaagccaag gctatctagg cgttaatgta gttctgcagg atgatgctgc
    34921 tcctgaagcc actgcacgtc tccctagacc cgaaccacac ctctagccac gtgaatctta
    34981 cttaaataac agtcttattc tgttgatgtc acattgggct cgaaggtcaa ctacgattgg
    35041 tgttttcaac tgtatggagt ggtatgttac aagattgagt cttgcctctt ctcccataga
    35101 ggcagcagac tgggaaaaca gtgaaatgtg tgggcggtac ggagccggga gggccataag
    35161 acacctaaaa ccagctgccg tgataatcat atattaaaat tgatgcacta taaattagtt
    35221 gagctcatat aagtatttac cccttttagt attaaattca gcactagtta tatgttattc
    35281 acgcaacgca tgtaaatttc aagtgcttgt atgttcgaga aacgtcgtgg ctatatgcca
    35341 tatatcaccg gatccaccgc cttgcaaacc gcatatcgcg ctgctgtaaa accttctctg
    35401 aggctcgcgt ggtcttgtat tttgcaagtt actttataaa ctccagtttg cggacgatta
    35461 gcggggcacc gacccgcaaa tgcttgtaat acttgaaagg tctacttgac cggaataatc
    35521 agaatatacg gtcgtgcagg tgtagtcggg caagatttat ctacgccttc actcttgaaa
    35581 aagccaccta ggaatgagac cctcctgtga tcgttctcta ttgagcccag cctcgacttg
    35641 gtacgacaga cggttctgac tggtgaaact ccacctgtcc agttcattct tgccccattg
    35701 gagaggaagt agatatacat ctgtttcaac atcgctggga tggcatgctg agctgattgc
    35761 catactacac gttccggcaa gaggcatgcg aatgacttcg tcctcagtgc tagcctcccg
    35821 acaaggaagc ttcctcgttg ataaggcaag caacccaatg agaagagcac ttagtgttgc
    35881 cacacttagt accatcgcta tccccgaata gcctacaaca gacccgtcaa attggttcgc
    35941 tcgcacaaaa ccgttgtccg tattctgccc tagtcgatag gaaaaccccg tagtctgaac
    36001 aacaaacaag ctccgtgaaa gaagccagtg cacaatcgcc gaggccatca ggagaggcac
    36061 gctataacga tatggcaagg acaagaaata agttgatctt tggccaccgg ccggtgtaga
    36121 cacgcggagc gccctacgct ttgtgataaa ttgtgaccaa tgacggttga taacgattct
    36181 agtcagtaga gagttggcga aataccagcc gaagctcagc aagagttgag agccattggc
    36241 caaaagcgcc gtgccataaa aagctttctc actcattgcg ccccacgctt ctgtgaggct
    36301 tattgagtat ggctggacct ctcctatccc cattcgccaa agagatccaa ggtcgaccga
    36361 ctggtcgtag accactagtt gtcgcagcgc caaggcgagg gagatagaca gaagtaccag
    36421 tatcagtaga tatctgcaac catatgagta ttcagttgcc ttcgcccttt aatcgaattc
    36481 tgaattcact tacgagacga atatagcaat ccagtgtgtg actgatatgc tacggaacca
    36541 tcgtacaggg tgtcggagcc gggaacttgt cgacaccata cccatgttcc tttcatcggc
    36601 cgccatggag gaagatagca ccctatttgt gagatctgac gcttccacaa gaggcatttc
    36661 cttggtagtc ttgtcttgag atgataagaa acttgcgata gcgtcaccct gcgtgacgag
    36721 tggttcgtat atgccttgcc ccctcccaga atttaatttc caaacgagcc acatacaggc
    36781 caatttgatg cagttgcagg ctatgacagc tagaagcatc acggaactgt agcggatggc
    36841 acaccccgct tgtgtttctt cggctccggc agagagacaa tagtcgacct gaaccgcaac
    36901 gtctcgaatg atcttgccat caggtaaagt ccgatagttc tttacagtcc aagtttcagc
    36961 ttggggcagt aagtgttctc gtgaacacca tgactggcgc ttttcaggga ccagtgaagt
    37021 ggtatcgtcc ccaccagagc acagccaacc tgtagcccac atccacttag actgtactag
    37081 aagactgctg ctgaggtaaa ggagggacga gttcttgtta gttggtacca aagacagacc
    37141 atcgctcatg gaggcattgg acgccaccaa cactacatcc ttgtgacgga cgtccagact
    37201 gatgtaccgt tctatgcact cctgcttact cagatgctcg aagcgatttc caagaagcat
    37261 tctcctgagt agctgggtat tgccagcttc cccgacagct tgatcgtatg tactacggtg
    37321 ctgtccacgt gtgatccacg tctcattcca cggctgaaga tccgttcgaa agtctcttga
    37381 gacgagtgcg atctcgtaat ccgtgactgg aatcgtagag aacaaaacac tgttccagct
    37441 ggaaaaagtc agtcatgtcc ataagaattg ctcctgcggg cctacaatag gtgcaatggt
    37501 atagagctca gcatcaaagc gctccagatg agcttgcgtt ttccgttaat ccggcggccg
    37561 agaagattac ggaagctggg tgctccaatt tctaaccagt cacctctctc gtgcgcctga
    37621 gtcacttcgg cgcgagttgg agcgacgagc aactgtgcac agtagttgct ggcggctata
    37681 gccaccgaag aacatatgtt gacaatcaaa tgcacaaccg tgtcgatggt cttcatttga
    37741 tcgcagtcgc gagtgtaaag atccccgaga gctttgaagc cattgtcccg gatcagtacc
    37801 cagatgagga gcgacgtatt caagaggata atcaatatta tcacgagtat acaaccaatg
    37861 ataactttgt ctcgtttcga aagaacaggc caagcattga taaaggagcg cgaacgcctc
    37921 atcctgatct atcaacactt tcctgagtcg ggagaaaaga gtatccaaca tgcaaaatgc
    37981 tgttcaagag agaccctcaa ttattttcta ataagtatct aagcggattg gcagacacaa
    38041 aagcacttgt tgctaagcct gatcagccct gctcaaatgg gcttcccagg aaccccgaac
    38101 ggtgtacttg atcctagacc tgtgccgctg accgaattga aatggattca atcattctgg
    38161 cgctgtggag tcttcgactc gtattaccgc tgcctgcact tgataccctg cagcttcgcc
    38221 cccaccttgc atttcattcc aagaacacgt cttaggctac cttaacaact gcgaagatat
    38281 cgagcactgt aattgaatgc gaacaaagta tattatcgtg agtttgtaga gtgtaaaatc
    38341 attcgagatc gatatggacg tcttagagca ccttaagtgt agtggagagc tatagtagca
    38401 gtttgaatac ccatgaacac ttaagcgccc tgatgctacc gctaacctga cgtctgggtt
    38461 tgatggtaca tgacataagc atagcgtgac atgtaatctc cgtagcttgc ttgtaagcca
    38521 gtggattatc catgctgcat gtcccacgtt ctggaatact gaatggaacg taggcaatcc
    38581 ttgtacgtta acaaggccac gtgaaagaca atgtgcaagt gcaaacttga aaattacaac
    38641 cagaaatgtg atgcttgcgc actttttaat ttgggctctt cgcttgagtg catgggttat
    38701 caccccatca gagaagaggc acgtgcatat agcgggtgag aggcggggca ttaatttcag
    38761 caggctgtgc tttctgtgga tgatggctcg aagatttcat gaccttgata tccactattc
    38821 gcgttggtgt tttctacctt gaccatcgtc aaatcgatat atcttcaagg tcgagtcaaa
    38881 cctgtctcag gatatttagt tccagcctac agatttagtg cgaggattga ccgattcaaa
    38941 gggtccagtg gccaaagttc ccttggcacg ctatcaaacc cccactatac cccactctca
    39001 cttaccaatt caacccagat cgaagaccca aagttgccca aatactagta gtatcattcg
    39061 tgatgacccg ctgtatgcat gcgtcttcta tgatctggag gaagtagtgt tggaattatt
    39121 caacaaccga ggtattcggt acaaggatag catggtctat tcctttatct ccgaggaagg
    39181 ttgcttagta tcggctttag actaatattt gtacctgcta ccctaccacg gcgtaattgc
    39241 aacaagtaga acgcagggct ttctctttct ccccgcaatt tccgtggagt tcttgtcacc
    39301 tggctcgaaa ccataggcag ggtttttttt tttttttttt ttttttttgg caaccgaggc
    39361 tgtgatctgc actgtagaag ctagggatcg cgtgatgtaa gggtcggtat ctacgtgtag
    39421 attggattct tacagatacc agcgcctgct tgtcgaatac ccttgcgtcg tagaagcctg
    39481 agttcacaag acatcaatta aggatgacaa cgcgcagtgt actggcacgc catcgggctg
    39541 tacttgatac cgggttatca tcacaacaac atcgcgaggt tttcaagtat gctctgcgca
    39601 ggaaatataa taatgtaaga ctacttgaaa catgtacgct cgaaccacgt aaactatatc
    39661 agaagcttgg tttctgggat attggtgacg taatctttag aagatagcct acgcgtcgtg
    39721 acggcataac aaaggaggag gcgaaggagt tcgaacgtgg gcaatgtttt gacgtcctgt
    39781 ctctaccacg accatgttgc ctcaccagtt tgtaacactg atcatccatc acctcggcct
    39841 ggtgagaatt agtggacata ctggtgcaag cttgaccgcc aacgtaatta gaacgacaca
    39901 gtcctcggtc gccgacgtgg ccaaaattag ctcttggtat cttgcctgcc gtctaggagt
    39961 ggcccgggct atggtcacgg ctgttaagtt cgtagggcac ttcatgacaa atatccacct
    40021 ttaggaggct aataactatt gcttcatgcc taactttttg atcaatgttg taggccaacc
    40081 gtctttgggc acttccctct gtgcaaactc cctcatgtcc cagaatctac actgctccgc
    40141 gggaaaccta gcttcatcat tccactcttc tcgtgccgga aagggcgatt tgtcaaacaa
    40201 aagacgaagc gcatacttgg gcggcctata cagtgccgga ggatcatgca tccaagaagt
    40261 cgagggatcg tcgaagcgcc cgtactctaa gcgaatagta tagaacttgg ggagaaatgc
    40321 accatcggta agagcctgct cgttcagaag ggtgcatagg tggcgagtct cctgcaagcg
    40381 cggatgaact cgggtcgtca gggtgagctc aacctcaaat tgactcaata aagttcccct
    40441 gcgctcgtct atttggttga gatcgacaat atgattcagc gactctgggc gcttgagctc
    40501 ccaatcgaat cccgcagcaa tgaagtcaga tatttctgcc cctgcgcgca gctgatatat
    40561 ggtcagaata gagcgtcgtg cgagaagaaa agcctgcaac aggctgggca gtcttaccag
    40621 gccggtcccg ttcttgtgaa agctgattga acacgaacct cttgggtccc agtgccacag
    40681 gtcaggacca caaagtagtg aaagcaccgt gtctttggct gtgtccggca tggtcatggt
    40741 tattcgcggt tcaaaatcgg gttgtccccg cggtagggcc agaagcacga cggccgggag
    40801 tcgaggtatt atgcattcgg cactggccgc gcaccatgcc ttggagcata taatgccatg
    40861 atttaggacc aaatccaatg aatatgacga ggtcattgtg gggattgacg tcatttatct
    40921 cggaagtctc agagggagga tttgcgagcc ccgtcctgtc agatcatccc actgcctcag
    40981 gagtcagcca ctcagccgct cagcctctcc gcctctgaac gatcccgaat gcaggcacag
    41041 cgccgtaggg ctggcagcgt ggacgtggtt gtagtgcaac ttcccgttct cctttcaaac
    41101 tggtttgaaa gatcaatttc cgcttctgta tctgacatca gatccacaca atccaaattg
    41161 cgacaatcgt tctgaaatca ccccaaatca tctatttcgg catatatact atggcatagt
    41221 ctagcccagc ctcccaccgt caaatcctct tggccatttc cgacgcttgc atacagtaaa
    41281 catggactca acaggcgttg tccaaggggt gccacctcat tcgtctaaac tcaatgatct
    41341 catactactt ttgggccatg cggtggcagg acagatgact gcggttacgt atgggtctgt
    41401 tgatcgccca ggcacgttgc cgcggatatt tccgtaagcc agcggtagca catttcaatg
    41461 ggaacccttt gagtttgatc agggtatagg gctagtagtg tggacaggat catcgtagtc
    41521 atgcattttg ctgttcttgt tggaatcctt tgaacagcaa ttcctgcttc tgtatctcac
    41581 gtacgactca cggattcaac catacgtcag tcgttgcctc ccgtgtgcta tttcggtaca
    41641 agtatcatgg tatagtccat aatgcacatt ggagcctgca tgcttgctgt ctcgtgggta
    41701 taaaggggaa ggagatgcgt gccagatggg ccaatacaac aaccaccagt ctcaacaagt
    41761 ctattctcat cggatttctt cccaagttct tcattttgac aatatttcac aatgatcttc
    41821 tcaagcacgg tttctaaggt catcgcgttg gcgatggtga gcacctcgct cgcaagccca
    41881 cttgatttgc agccgcgcgg tgacagaatc gtcattggct ataggaccgt ctccaaggtt
    41941 agctactctt cgaagtatat tttgctggca gtggatagct gacatgggaa cgaacaacga
    42001 atataggccg aggcagacag tatcaggaag gctaagacta tcgtatacga ttcaaagctc
    42061 tctagcgggg gaaaacagaa tggcgaaggt gtctatctga catctgaact ggggcaatgg
    42121 ccgccgtcac atttggatga tgagtaagtt gaatcactcg gcgtcgccca tgttccgaaa
    42181 tctaaccttg tttacagatt ctgccgtgtc acggcggaca aagataaggt cgagaaggcc
    42241 aagaaggcat ggatcaagca agacgtggag tggaacgaag acgctgtagc aaaggccatc
    42301 aaggatcttg aggatgactg gaaggccaag caagtcttgc ggctatccaa ggtcaagggc
    42361 aaatcttatc tccaactggt cattccaaag gacatggttg gtcacgattt gattgtgcat
    42421 cataccaggg gcgacttgga ttttgaggcc gagtgtaggc ctgaagccaa gtggacccag
    42481 gcagaccacc agaacatcga ctggaacgac ggccccttcg agaagaacgt caagggcgac
    42541 aagcagtaaa gcaagaagtg aggcaagcag actaaactcg aaggaattca gctgccatgc
    42601 actgaaattg tgtctccaag gctaaggaat taggtgttag gtgttaggtg acaacttgct
    42661 gttctagcat ttgaatgaaa gactgatcat ttcccctcca atccttcacc tcccaaaaac
    42721 cgtatcgaac atgcaacgac tgcaaactct gtcacggcca tgtctgccaa tagaccaggt
    42781 ctacagcaaa ccctaagtgt attgtaaaat gcaaaaatgt agtactattt gcagttgcgg
    42841 gcgcgtagtt gcgtaggtgg gtggtgggta tctactggtc acagcgaccc gcgtcgcgca
    42901 gccacagctt gccatcggcc ctggctaggc caggtgcacg ccaacatcac cgtccaaggt
    42961 cgtcccatct tacactcaac atccgtgtct ccatttccgg cttctgcaaa cttcaatttt
    43021 ggacggccct atgcctaata ggcaggtttt ggagataaat cacgccactc taggtcttgt
    43081 ctgtagatgt gccgtcttcc gaacactacc agcctcgata attcattaga cacctctcgg
    43141 ttcacaagac attaattgtg gcgctggtta actcatacct agtactgcac ctgccattct
    43201 agagttatac taataaatag acccgtgatt ctcacctaaa tttctattgc tgtagtacgt
    43261 ctaatcgcaa gtccatcgag agtggcccac gctaaatctt tcgcattatg ccactggtaa
    43321 acagacccag cctggtggat gagaaagtga tatgcgtcaa tttgttgttc gagaatgttc
    43381 ttctgctttc attagagact tcacaatcgg tattgcttga cgcatccgct agtactgcaa
    43441 gtctaggtca tgcatattca gccgcaacca ggttcttact tttggggttc tagggtttca
    43501 gaacttattt caactcgcta cccgtacaat cttactataa cttttaataa ccaccaggga
    43561 gcagcattca aagctgatgt actaaacctg tgatcagttg acacatgaat ttaaacaact
    43621 tcgtgttggt gctatcctga atatctgaag aagaccgcca aatactgtat agttaacctt
    43681 gaacatgggt ctaccacata attcttcatt gttcgccagc cttggccagc ctggccgtaa
    43741 gagcgtctgg gcatggctga gacagtcggc gttgcgtctt tacgttcgat attcagcccg
    43801 tggaggtcac attgccatat ttagcgaggg ctgaccgggc ggtttataag acaggctgca
    43861 agctaagctg atgatcacgt ggaataatcg ctgaaataca gaaatacctg ttgctgcagt
    43921 cacatgaaag tccgccattt gtaaacgcta gtagtacctc gcacttgtgg ccctagagta
    43981 tataacatca gagcccgccg ccaggacact gatatcgatc ccaacaccca tcgacaacgc
    44041 gtccgatgct ctaataagtc tgcagacgtt ttcgttctct gccgtagact ctattcttct
    44101 taatacttta ttcacatcta ctcatcaaaa attcaatatg cagatcaagg ttctatgcta
    44161 tagtgttctt gctacatttg cagtagcaca agaccttcct agttctgata gcaccagcat
    44221 tgataccact gctgagacta ttatgaaccc atccaaggcg accagtactc cgattctaac
    44281 cagtccagtg tctccgacca catctggacc atccaccagt attccagata tcgtgtggac
    44341 ttccaatact acaccggatg accaatggaa tcccagcacg ttcacactct tccccaccgc
    44401 aaccagtgta gatgttagcg ctagcaccaa cacggacgta gctaccagca tcccctcgtc
    44461 cacaatagag ccgactagga cgacctctag atccatcgcc accaccaata ctaaaaagaa
    44521 acatacacgg aagccaaagc ctactcctac accgacgccg gagccgaaag gttgtgcagt
    44581 gtgctgtgaa tccatcttag ataaagaaca aagacgctgc gaatggcgtg agtatagctc
    44641 atctaaataa aacggcttat gaagaggagt gctaacaata ttccaagtcc caagagaaac
    44701 tcctgttcca gaccgtttcc ctcagtttag cgacccttgc aaaccatccg ggcttacgat
    44761 tttcaagatt tgcttctagc ccctgtgtaa ggttcaagta tcgaaacttt tgtaatcgtt
    44821 gccggacctt gcgtgtggta gaagaatagc aaaattgaaa ttgtgcacgg aaaaaaatga
    44881 atggcttatt ggtggactct ctttgaatgt gtagttatag taatttatgc tttacaagtt
    44941 tgtttcactt ataggtttct aaatcaatga tttaggcggg aatcttcatg cctctgtcct
    45001 acttttgttg ttcatctttt agagaaggcg aatttaagaa ggtgaatctg agccggctgc
    45061 ctcgacataa tgcgaagtcg cagcttaccg tgacgtacgg cgtgatacct gtcgacggat
    45121 tgcaaccgga tacgttgtgt ctgtgtccac taagaagact aaagtttggc tcttaccgtt
    45181 ttgttctcaa ggttgtggat agttttatca tataaataag gctcaaggag ttgcttatag
    45241 tagtagtatg gagcgggtgg atggggagga gagtacgaag cttaccgaac tgtgcgacat
    45301 aggactcttc tccacagaac attactgcga tgagagacga gccgcgtgca ggccccccgg
    45361 gttgggggag gggttgatcc tgtttacatc ggagttactt acaatggaat atagatcatt
    45421 ttgcgaaaga tcgggaacgg gcagtattgc acgctttggc tagtttgaga gatcatccag
    45481 ctgcagtcga gaacacgcta ttgcacctcc agcattcaac cccccttccc ggttagtttg
    45541 ggtcctacat ccgtgccgta tatcagcccc agcaataagt agga
//
