# Supplementary material for: Genome sequencing and physiological characterization of three Neoarthrinium moseri strains
Source: BMC Microbiol. 2025 Aug 21;25:526. doi: 10.1186/s12866-025-04274-z (PMC12369201; doi:10.1186/s12866-025-04274-z)
Supplement: Supplementary file 16 — Supplementary Material 16. [file 12866_2025_4274_MOESM16_ESM.zip › BiGSLICE/input/Nmoseri/TUCIM5799/JAFIMR010000028.1.region002.gbk]

LOCUS       JAFIMR010000028        48084 bp    DNA     linear   PLN 06-APR-2022
DEFINITION  Neoarthrinium moseri strain TUCIM 5799
            scaffold28_Wmoseri_TUCIM_5799, whole genome shotgun sequence.
ACCESSION   JAFIMR010000028
VERSION     JAFIMR010000028.1
KEYWORDS    .
SOURCE      Neoarthrinium moseri
  ORGANISM  Neoarthrinium moseri
            Eukaryota; Fungi; Dikarya; Ascomycota; Pezizomycotina;
            Sordariomycetes; Xylariomycetidae; Xylariomycetidae incertae sedis;
            Neoarthrinium.
COMMENT     ##antiSMASH-Data-START##
            Version      :: 7.1.0
            Run date     :: 2023-12-04 11:58:05
            NOTE: This is a single region extracted from a larger record!
            Orig. start  :: 265927
            Orig. end    :: 314011
            ##antiSMASH-Data-END##
FEATURES             Location/Qualifiers
     protocluster    1..48084
                     /aStool="rule-based-clusters"
                     /category="NRPS"
                     /contig_edge="False"
                     /core_location="[20000:28084]"
                     /cutoff="20000"
                     /detection_rule="cds(Condensation and (AMP-binding or
                     A-OX))"
                     /neighbourhood="20000"
                     /product="NRPS"
                     /protocluster_number="1"
                     /tool="antismash"
     proto_core      20001..28084
                     /aStool="rule-based-clusters"
                     /tool="antismash"
                     /cutoff="20000"
                     /detection_rule="cds(Condensation and (AMP-binding or
                     A-OX))"
                     /neighbourhood="20000"
                     /product="NRPS"
                     /protocluster_number="1"
     cand_cluster    1..48084
                     /SMILES="NC([*])C(=O)O"
                     /candidate_cluster_number="1"
                     /contig_edge="False"
                     /detection_rules="cds(Condensation and (AMP-binding or
                     A-OX))"
                     /kind="single"
                     /product="NRPS"
                     /protoclusters="1"
                     /tool="antismash"
     region          1..48084
                     /candidate_cluster_numbers="1"
                     /contig_edge="False"
                     /product="NRPS"
                     /region_number="2"
                     /rules="cds(Condensation and (AMP-binding or A-OX))"
                     /tool="antismash"
     gene            119..649
                     /locus_tag="JX265_009367"
     mRNA            119..649
                     /locus_tag="JX265_009367"
                     /product="hypothetical protein"
     CDS             119..649
                     /codon_start=1
                     /locus_tag="JX265_009367"
                     /product="hypothetical protein"
                     /protein_id="KAI1861864.1"
                     /transl_table=1
                     /translation="MLTLFSTGASLALGLGLGASGGGETQPGSSTPLDCQVAQKLDLKP
                     KADCQYTWEHWFDENILWYVVRIEASGQDTAGGFQGIYDNIQGECGHAPGCDPSNPQWC
                     GNNMMWNSRELNDRKLYGLEAAYKIDDWIPGDDQTTCITTAIRKASCGVDLDFVNGKCY
                     KKEGSFSVPYHVD"
     gene            complement(845..3972)
                     /locus_tag="JX265_009368"
     mRNA            complement(join(845..1829,1984..2902,3035..3262,3425..3589,
                     3639..3799,3854..3972))
                     /locus_tag="JX265_009368"
                     /product="hypothetical protein"
     CDS             complement(join(845..1829,1984..2902,3035..3262,3425..3589,
                     3639..3799,3854..3972))
                     /codon_start=1
                     /locus_tag="JX265_009368"
                     /product="hypothetical protein"
                     /protein_id="KAI1861865.1"
                     /transl_table=1
                     /translation="MSDAVETKKAVATEGTLEKTASSGQRSSDAEFPAEAQVEADLNVT
                     EQDLSEAKELASRLTLEEIRPMMEKVLLIHEHDPNFPYTIIQRIKSFLANDAVFENPEK
                     HAVLIEEMKLEAALITVNSPYAEVRAVVDNHDDADIPCGTIRAVVGPWLWILDSVGLHQ
                     SAVLDSPTNHHRPGERCSAACLSLGKLCEKTLPDVGFTLWGIRHSLNPGKFSKKEHMLI
                     TIMANVSWNYPYTNNIIWVQYLPSYFNQSYAGQFSYQILIALSTNFIGYGMAGMIRRFL
                     VYPSYCVWPASLVTIALNSAFHNDKTGPVASPFGRVFTMSRIKFFAVTFAAMGVYFWFP
                     NYIFTALSIFSWMSWIAPNNLNLNTITGFNNGLGINPWPTFDWNILLFDYTDPLMIPFF
                     STFNKFIGATISIFVTAAIWYTNTWSTGYLPINSNRVFDNTGGLYNVTRAVDSRALFDA
                     DKYAAYSPPFLSAMNLTVYMFFFAIYTATISYAYLYHRHEIMMGFRNLINSFRKNKDSN
                     VGQYSDVHNRLMAKYAEVPEWWYTIIIVVAIAVGCAGIAAWDTYTSPGVIFYGLALCAI
                     FVIPVGIIKAMTGVEVTLNVIAEFIGGSWVQGNALAMNFFKSFGYVTCAHALWFSNDLK
                     LAHYVKIPPRQTFMAQMIGTLLSTFVCTGVLNFQMNQIPGVCTREAPNRYTCPGINTFF
                     TASVLWGTVGPVKVFGKGGLYPALLVGFPLGFVLPIAFFFIQKKYKKGWLRQVHPVAMF
                     YGALSLAPYNLSYIWPAVPIAWFSWVYLKKRYLAFWSKYNFVLSASFSSAIAISGIIIF
                     FTVQWLQVELDWWGNSVTAQGCEDEACTLFTAAEGEYFGPRLGEFH"
     aSDomain        complement(join(962..1829,1984..2902,3035..3262,
                     3425..3506))
                     /aSDomain="TIGR00727"
                     /aSTool="tigrfam"
                     /description="ISP4_OPT: small oligopeptide transporter, OPT
                     family"
                     /detection="hmmscan"
                     /domain_id="TIGRFam_JX265_009368_0001"
                     /evalue="4.00E-181"
                     /identifier="TIGR00727"
                     /label="JX265_009368"
                     /locus_tag="JX265_009368"
                     /protein_end="820"
                     /protein_start="121"
                     /score="602.1"
                     /tool="antismash"
                     /translation="NSPYAEVRAVVDNHDDADIPCGTIRAVVGPWLWILDSVGLHQSAV
                     LDSPTNHHRPGERCSAACLSLGKLCEKTLPDVGFTLWGIRHSLNPGKFSKKEHMLITIM
                     ANVSWNYPYTNNIIWVQYLPSYFNQSYAGQFSYQILIALSTNFIGYGMAGMIRRFLVYP
                     SYCVWPASLVTIALNSAFHNDKTGPVASPFGRVFTMSRIKFFAVTFAAMGVYFWFPNYI
                     FTALSIFSWMSWIAPNNLNLNTITGFNNGLGINPWPTFDWNILLFDYTDPLMIPFFSTF
                     NKFIGATISIFVTAAIWYTNTWSTGYLPINSNRVFDNTGGLYNVTRAVDSRALFDADKY
                     AAYSPPFLSAMNLTVYMFFFAIYTATISYAYLYHRHEIMMGFRNLINSFRKNKDSNVGQ
                     YSDVHNRLMAKYAEVPEWWYTIIIVVAIAVGCAGIAAWDTYTSPGVIFYGLALCAIFVI
                     PVGIIKAMTGVEVTLNVIAEFIGGSWVQGNALAMNFFKSFGYVTCAHALWFSNDLKLAH
                     YVKIPPRQTFMAQMIGTLLSTFVCTGVLNFQMNQIPGVCTREAPNRYTCPGINTFFTAS
                     VLWGTVGPVKVFGKGGLYPALLVGFPLGFVLPIAFFFIQKKYKKGWLRQVHPVAMFYGA
                     LSLAPYNLSYIWPAVPIAWFSWVYLKKRYLAFWSKYNFVLSASFSSAIAISGIIIFFTV
                     QWLQV"
     aSDomain        complement(join(974..1829,1984..2902,3035..3262,
                     3425..3491))
                     /aSDomain="TIGR00728"
                     /aSTool="tigrfam"
                     /description="OPT_sfam: oligopeptide transporter, OPT
                     superfamily"
                     /detection="hmmscan"
                     /domain_id="TIGRFam_JX265_009368_0002"
                     /evalue="5.70E-113"
                     /identifier="TIGR00728"
                     /label="JX265_009368"
                     /locus_tag="JX265_009368"
                     /protein_end="816"
                     /protein_start="126"
                     /score="376.7"
                     /tool="antismash"
                     /translation="EVRAVVDNHDDADIPCGTIRAVVGPWLWILDSVGLHQSAVLDSPT
                     NHHRPGERCSAACLSLGKLCEKTLPDVGFTLWGIRHSLNPGKFSKKEHMLITIMANVSW
                     NYPYTNNIIWVQYLPSYFNQSYAGQFSYQILIALSTNFIGYGMAGMIRRFLVYPSYCVW
                     PASLVTIALNSAFHNDKTGPVASPFGRVFTMSRIKFFAVTFAAMGVYFWFPNYIFTALS
                     IFSWMSWIAPNNLNLNTITGFNNGLGINPWPTFDWNILLFDYTDPLMIPFFSTFNKFIG
                     ATISIFVTAAIWYTNTWSTGYLPINSNRVFDNTGGLYNVTRAVDSRALFDADKYAAYSP
                     PFLSAMNLTVYMFFFAIYTATISYAYLYHRHEIMMGFRNLINSFRKNKDSNVGQYSDVH
                     NRLMAKYAEVPEWWYTIIIVVAIAVGCAGIAAWDTYTSPGVIFYGLALCAIFVIPVGII
                     KAMTGVEVTLNVIAEFIGGSWVQGNALAMNFFKSFGYVTCAHALWFSNDLKLAHYVKIP
                     PRQTFMAQMIGTLLSTFVCTGVLNFQMNQIPGVCTREAPNRYTCPGINTFFTASVLWGT
                     VGPVKVFGKGGLYPALLVGFPLGFVLPIAFFFIQKKYKKGWLRQVHPVAMFYGALSLAP
                     YNLSYIWPAVPIAWFSWVYLKKRYLAFWSKYNFVLSASFSSAIAISGIIIFFTVQ"
     PFAM_domain     complement(join(980..1829,1984..2902,3035..3152))
                     /aSDomain="OPT"
                     /aSTool="clusterhmmer"
                     /database="35.0"
                     /db_xref="PF03169.18"
                     /db_xref="GO:0035673"
                     /description="OPT oligopeptide transporter protein"
                     /detection="hmmscan"
                     /domain_id="clusterhmmer_JX265_009368_0018"
                     /evalue="1.40E-156"
                     /gene_ontologies="GO:0035673: oligopeptide transmembrane
                     transporter activity"
                     /label="JX265_009368"
                     /locus_tag="JX265_009368"
                     /protein_end="814"
                     /protein_start="185"
                     /score="522.8"
                     /tool="antismash"
                     /translation="SLGKLCEKTLPDVGFTLWGIRHSLNPGKFSKKEHMLITIMANVSW
                     NYPYTNNIIWVQYLPSYFNQSYAGQFSYQILIALSTNFIGYGMAGMIRRFLVYPSYCVW
                     PASLVTIALNSAFHNDKTGPVASPFGRVFTMSRIKFFAVTFAAMGVYFWFPNYIFTALS
                     IFSWMSWIAPNNLNLNTITGFNNGLGINPWPTFDWNILLFDYTDPLMIPFFSTFNKFIG
                     ATISIFVTAAIWYTNTWSTGYLPINSNRVFDNTGGLYNVTRAVDSRALFDADKYAAYSP
                     PFLSAMNLTVYMFFFAIYTATISYAYLYHRHEIMMGFRNLINSFRKNKDSNVGQYSDVH
                     NRLMAKYAEVPEWWYTIIIVVAIAVGCAGIAAWDTYTSPGVIFYGLALCAIFVIPVGII
                     KAMTGVEVTLNVIAEFIGGSWVQGNALAMNFFKSFGYVTCAHALWFSNDLKLAHYVKIP
                     PRQTFMAQMIGTLLSTFVCTGVLNFQMNQIPGVCTREAPNRYTCPGINTFFTASVLWGT
                     VGPVKVFGKGGLYPALLVGFPLGFVLPIAFFFIQKKYKKGWLRQVHPVAMFYGALSLAP
                     YNLSYIWPAVPIAWFSWVYLKKRYLAFWSKYNFVLSASFSSAIAISGIIIFFT"
     gene            complement(6894..8967)
                     /locus_tag="JX265_009369"
     mRNA            complement(join(6894..7451,7519..7756,7816..8045,
                     8117..8337,8396..8480,8530..8564,8622..8967))
                     /locus_tag="JX265_009369"
                     /product="hypothetical protein"
     CDS             complement(join(6894..7451,7519..7756,7816..8045,
                     8117..8337,8396..8480,8530..8564,8622..8967))
                     /codon_start=1
                     /gene_functions="biosynthetic-additional (smcogs)
                     SMCOG1038:phenylalanine-specific permease (Score: 385.3;
                     E-value: 5.1e-117)"
                     /gene_kind="biosynthetic-additional"
                     /locus_tag="JX265_009369"
                     /product="hypothetical protein"
                     /protein_id="KAI1861866.1"
                     /transl_table=1
                     /translation="MTHSSSQDGSAPNEKDVGVPGYTAATGHSQQDGAVRSDNWMTRNG
                     LNLESFKKRDYGKGIVELDRTMKPRHLHMIAIGGSIGAGFFVGSGSALSKGGPGSLLLD
                     FLIIGIMMFNVVYALGELSVMYPVSGGFYTYAVRFIDPAWGFAMGWNYVMQWAVVLPLE
                     LTVCSLTIGYWDPEGKISVGVWITVFFVLILIVNIFGTLGYAEEEFWSSCIKLGATVVF
                     ILIAFVMVLGGGPDNGRYNEYWGARLWHEPGAFNNGFLGFCSVFVTAAFAFSGTELVGL
                     AAAESDNPVAALPGAIKQVFWRITLFYILGLLFVGLLIPYDDPNLLGAADYINVNASPF
                     VLVGKYAGLNGFDSFMNVVILISVLSIGVSAVYGGSRTLTALAQQGYAPKIFTYVDRSG
                     RPLASVGIIIAFGLLAYVNLNSSGPDVFTWLQALSGLAALFTWGSICLAHIRFRNAWKY
                     HGHTLDEIPFQAIFGVYGSYVGLVLIVLVLIAQFYVAIEPLDATSFFQSYLAMPVVIFF
                     WFVGYFWKREGWLRTSQMDVDSGRRELNWDEIRAYREHLAAQPAWKRFYHMLF"
     PFAM_domain     complement(join(7023..7451,7519..7756,7816..8045,
                     8117..8337,8396..8480,8530..8564,8622..8757))
                     /aSDomain="AA_permease"
                     /aSTool="clusterhmmer"
                     /database="35.0"
                     /db_xref="PF00324.24"
                     /db_xref="GO:0016020"
                     /db_xref="GO:0055085"
                     /description="Amino acid permease"
                     /detection="hmmscan"
                     /domain_id="clusterhmmer_JX265_009369_0019"
                     /evalue="6.20E-143"
                     /gene_ontologies="GO:0016020: membrane"
                     /gene_ontologies="GO:0055085: transmembrane transport"
                     /label="JX265_009369"
                     /locus_tag="JX265_009369"
                     /protein_end="528"
                     /protein_start="70"
                     /score="477.0"
                     /tool="antismash"
                     /translation="HLHMIAIGGSIGAGFFVGSGSALSKGGPGSLLLDFLIIGIMMFNV
                     VYALGELSVMYPVSGGFYTYAVRFIDPAWGFAMGWNYVMQWAVVLPLELTVCSLTIGYW
                     DPEGKISVGVWITVFFVLILIVNIFGTLGYAEEEFWSSCIKLGATVVFILIAFVMVLGG
                     GPDNGRYNEYWGARLWHEPGAFNNGFLGFCSVFVTAAFAFSGTELVGLAAAESDNPVAA
                     LPGAIKQVFWRITLFYILGLLFVGLLIPYDDPNLLGAADYINVNASPFVLVGKYAGLNG
                     FDSFMNVVILISVLSIGVSAVYGGSRTLTALAQQGYAPKIFTYVDRSGRPLASVGIIIA
                     FGLLAYVNLNSSGPDVFTWLQALSGLAALFTWGSICLAHIRFRNAWKYHGHTLDEIPFQ
                     AIFGVYGSYVGLVLIVLVLIAQFYVAIEPLDATSFFQSYLAMPVVIFFWFVGYFWKREG
                     "
     gene            complement(15225..16954)
                     /locus_tag="JX265_009370"
     mRNA            complement(join(15225..16136,16193..16496,16544..16702,
                     16748..16835,16900..16954))
                     /locus_tag="JX265_009370"
                     /product="hypothetical protein"
     CDS             complement(join(15225..16136,16193..16496,16544..16702,
                     16748..16835,16900..16954))
                     /codon_start=1
                     /gene_functions="other (smcogs) SMCOG1092:hypothetical
                     protein (Score: 118.9; E-value: 5.4e-36)"
                     /gene_kind="other"
                     /locus_tag="JX265_009370"
                     /product="hypothetical protein"
                     /protein_id="KAI1861867.1"
                     /transl_table=1
                     /translation="MGGGDKIKSIAIIGAGSAGVVTAAALKAENYFDIIQVFERREKPG
                     GTWIYDADPQPPLPVHPGSLPTEIDPKLSIPESLPRALPPSQQERYSKTPVYNSLTTNV
                     PEIAMSFSDERFAYGPFVPHHIPRQYIESYSSKHKIDSHLVLNTTVEDVSILPSSLKGG
                     PERWKLTLRKYDSARHIDIWWEECFDAVILANGHYSVPYVPHVDGLQAFIERYPGRVVH
                     SKYYRTPLVYSSQKILIIGNSASGHDLSLDLLSTADLPIYISKRSKARWEGSEPPPGIV
                     WKPIVKEYRLDGRIIFVDGTYLDDVDAIIYCTGYKASYPFWNDKINGRPLYDYDAGKLI
                     KGYWHTFFQDFKTLAIVGMPRVLSFRSWEYQAIALARLFSGRNHFPLPQKEEQEKWERE
                     RQEITEREGRKFHDIQWDTGETKQWLDGLFQLAGLGTLVGDGRIPPVLSKELVWALEHI
                     KKYPEPDDADTDDDEKVIATAPSGDTDQNGQDWVLVSRKRKDLLAFI"
     PFAM_domain     complement(15498..15899)
                     /aSDomain="FMO-like"
                     /aSTool="clusterhmmer"
                     /database="35.0"
                     /db_xref="PF00743.22"
                     /db_xref="GO:0004499"
                     /db_xref="GO:0050660"
                     /db_xref="GO:0050661"
                     /description="Flavin-binding monooxygenase-like"
                     /detection="hmmscan"
                     /domain_id="clusterhmmer_JX265_009370_0022"
                     /evalue="2.00E-08"
                     /gene_ontologies="GO:0004499: N,N-dimethylaniline
                     monooxygenase activity"
                     /gene_ontologies="GO:0050660: flavin adenine dinucleotide
                     binding"
                     /gene_ontologies="GO:0050661: NADP binding"
                     /label="JX265_009370"
                     /locus_tag="JX265_009370"
                     /protein_end="415"
                     /protein_start="281"
                     /score="33.2"
                     /tool="antismash"
                     /translation="WKPIVKEYRLDGRIIFVDGTYLDDVDAIIYCTGYKASYPFWNDKI
                     NGRPLYDYDAGKLIKGYWHTFFQDFKTLAIVGMPRVLSFRSWEYQAIALARLFSGRNHF
                     PLPQKEEQEKWERERQEITEREGRKFHDIQ"
     PFAM_domain     complement(join(15942..16136,16193..16496,16544..16572))
                     /aSDomain="FMO-like"
                     /aSTool="clusterhmmer"
                     /database="35.0"
                     /db_xref="PF00743.22"
                     /db_xref="GO:0004499"
                     /db_xref="GO:0050660"
                     /db_xref="GO:0050661"
                     /description="Flavin-binding monooxygenase-like"
                     /detection="hmmscan"
                     /domain_id="clusterhmmer_JX265_009370_0021"
                     /evalue="3.40E-16"
                     /gene_ontologies="GO:0004499: N,N-dimethylaniline
                     monooxygenase activity"
                     /gene_ontologies="GO:0050660: flavin adenine dinucleotide
                     binding"
                     /gene_ontologies="GO:0050661: NADP binding"
                     /label="JX265_009370"
                     /locus_tag="JX265_009370"
                     /protein_end="267"
                     /protein_start="91"
                     /score="58.9"
                     /tool="antismash"
                     /translation="SKTPVYNSLTTNVPEIAMSFSDERFAYGPFVPHHIPRQYIESYSS
                     KHKIDSHLVLNTTVEDVSILPSSLKGGPERWKLTLRKYDSARHIDIWWEECFDAVILAN
                     GHYSVPYVPHVDGLQAFIERYPGRVVHSKYYRTPLVYSSQKILIIGNSASGHDLSLDLL
                     STADLPIYISKRS"
     PFAM_domain     complement(join(16702,16748..16835,16900..16921))
                     /aSDomain="NAD_binding_8"
                     /aSTool="clusterhmmer"
                     /database="35.0"
                     /db_xref="PF13450.9"
                     /description="NAD(P)-binding Rossmann-like domain"
                     /detection="hmmscan"
                     /domain_id="clusterhmmer_JX265_009370_0020"
                     /evalue="1.30E-05"
                     /label="JX265_009370"
                     /locus_tag="JX265_009370"
                     /protein_end="48"
                     /protein_start="11"
                     /score="25.4"
                     /tool="antismash"
                     /translation="IIGAGSAGVVTAAALKAENYFDIIQVFERREKPGGTW"
     gene            complement(17265..19174)
                     /locus_tag="JX265_009371"
     mRNA            complement(join(17265..17414,17470..17705,17756..18231,
                     18279..18533,18590..18766,18819..18890,18975..19174))
                     /locus_tag="JX265_009371"
                     /product="hypothetical protein"
     CDS             complement(join(17265..17414,17470..17705,17756..18231,
                     18279..18533,18590..18766,18819..18890,18975..19174))
                     /codon_start=1
                     /gene_functions="transport (smcogs) SMCOG1106:major
                     facilitator transporter (Score: 353.4; E-value: 2.1e-107)"
                     /gene_kind="transport"
                     /locus_tag="JX265_009371"
                     /product="hypothetical protein"
                     /protein_id="KAI1861868.1"
                     /transl_table=1
                     /translation="MTVQGDTTGHDKATAHGVEHKNGSVGDETVDVLHRQFAGATLEYH
                     HGMTKKLLRKVDIHLLPLLILITSDDTRMGTYIYDTRYLLNFLDRNNLSQARLGTLEAD
                     LGMTGTDFNLATSILFVGYLLMQLPSNLIITRVRPSWYLGVAMTIWGTISASQAATHSF
                     SGLIACRFFLGFAEAPFFPGAVFLMSSWYTRNELAHRIAWFYAGSSLANAFGGLLGAGV
                     LGNLSGAHGISGWRWLFIIEGVITIGVAIVSAFVLPDYPATTKWLSEEERAYAQWRLIE
                     DTGEADQTSASTIKEGVKLALKDPRLYLFTLLQHLSLLSQSFQYFFPTIVKTLGYGNIE
                     TLLITAPVWIGTFLVSLVVTYTSGKYQDRGWHIIALMLISVVGNIIVVSSLNTAARFFA
                     MFLMPMGAVSAYQIILAWVSNSFPRPLVKRSACISFANMIGNCANIYGSYMYPASDGPR
                     YLAGGCATAAVALIVAIMALIVRLVLQRDNRKLAARETLDAEGNVVGPTGGLDERAVGF
                     RYVL"
     PFAM_domain     complement(join(17560..17705,17756..18231,18279..18533,
                     18590..18766,18819..18841))
                     /aSDomain="MFS_1"
                     /aSTool="clusterhmmer"
                     /database="35.0"
                     /db_xref="PF07690.19"
                     /db_xref="GO:0022857"
                     /db_xref="GO:0055085"
                     /description="Major Facilitator Superfamily"
                     /detection="hmmscan"
                     /domain_id="clusterhmmer_JX265_009371_0023"
                     /evalue="8.00E-40"
                     /gene_ontologies="GO:0022857: transmembrane transporter
                     activity"
                     /gene_ontologies="GO:0055085: transmembrane transport"
                     /label="JX265_009371"
                     /locus_tag="JX265_009371"
                     /protein_end="442"
                     /protein_start="83"
                     /score="137.0"
                     /tool="antismash"
                     /translation="LLNFLDRNNLSQARLGTLEADLGMTGTDFNLATSILFVGYLLMQL
                     PSNLIITRVRPSWYLGVAMTIWGTISASQAATHSFSGLIACRFFLGFAEAPFFPGAVFL
                     MSSWYTRNELAHRIAWFYAGSSLANAFGGLLGAGVLGNLSGAHGISGWRWLFIIEGVIT
                     IGVAIVSAFVLPDYPATTKWLSEEERAYAQWRLIEDTGEADQTSASTIKEGVKLALKDP
                     RLYLFTLLQHLSLLSQSFQYFFPTIVKTLGYGNIETLLITAPVWIGTFLVSLVVTYTSG
                     KYQDRGWHIIALMLISVVGNIIVVSSLNTAARFFAMFLMPMGAVSAYQIILAWVSNSFP
                     RPLVKRSACISFANMIGNC"
     gene            complement(20001..28084)
                     /locus_tag="JX265_009372"
     mRNA            complement(join(20001..21124,21181..28084))
                     /locus_tag="JX265_009372"
                     /product="hypothetical protein"
     CDS             complement(join(20001..21124,21181..28084))
                     /NRPS_PKS="Domain: PP-binding (126-187). E-value: 1.3e-06.
                     Score: 20.8. Matches aSDomain:
                     nrpspksdomains_JX265_009372_PP-binding.1"
                     /NRPS_PKS="Domain: PCP (388-455). E-value: 5e-07. Score:
                     21.7. Matches aSDomain: nrpspksdomains_JX265_009372_PCP.1"
                     /NRPS_PKS="Domain: Condensation_DCL (948-1233). E-value:
                     5.4e-32. Score: 102.9. Matches aSDomain:
                     nrpspksdomains_JX265_009372_Condensation_DCL.1"
                     /NRPS_PKS="Domain: AMP-binding (1396-1778). E-value:
                     6.2e-45. Score: 145.3. Matches aSDomain:
                     nrpspksdomains_JX265_009372_AMP-binding.1"
                     /NRPS_PKS="Domain: PP-binding (1932-1996). E-value:
                     9.9e-07. Score: 21.1. Matches aSDomain:
                     nrpspksdomains_JX265_009372_PP-binding.2"
                     /NRPS_PKS="Domain: Condensation_DCL (2060-2311). E-value:
                     7.7e-16. Score: 49.9. Matches aSDomain:
                     nrpspksdomains_JX265_009372_Condensation_DCL.2"
                     /codon_start=1
                     /gene_functions="biosynthetic (rule-based-clusters) NRPS:
                     Condensation"
                     /gene_functions="biosynthetic (rule-based-clusters) NRPS:
                     AMP-binding"
                     /gene_functions="biosynthetic-additional
                     (rule-based-clusters) PP-binding"
                     /gene_functions="biosynthetic-additional (smcogs)
                     SMCOG1002:AMP-dependent synthetase and ligase (Score:
                     135.7; E-value: 2.8e-41)"
                     /gene_kind="biosynthetic"
                     /locus_tag="JX265_009372"
                     /product="hypothetical protein"
                     /protein_id="KAI1861869.1"
                     /sec_met_domain="Condensation (E-value: 5.1e-41, bitscore:
                     134.0, seeds: 42, tool: rule-based-clusters)"
                     /sec_met_domain="AMP-binding (E-value: 4.2e-48, bitscore:
                     157.2, seeds: 400, tool: rule-based-clusters)"
                     /sec_met_domain="PP-binding (E-value: 2.8e-06, bitscore:
                     21.1, seeds: 164, tool: rule-based-clusters)"
                     /transl_table=1
                     /translation="MSTFLSLPPIDTSLRLFEQEPRVYEQDSDFIGTEEMALPVKRRTP
                     LPLIDTARPPPHQDIPEEILASAAEAVADALGLSLSEMPESYASSRPRRAGIRRSSSVY
                     LPPADAKWVSPTQGSIEQRLSIAVADTLGIDVSAIPRDESFVELGGDPRTARTLRAKCI
                     NLGLSVQTRDIMKCKTIAELETHVTPFSPSPLTSRTAEMHPPNVVSPLQLSSPLAPIDG
                     LVSNPDRRRHSVASSDVHPRINTRAHLKPKASRRYHNQVEQVLSLNGDVAKASVLKPKA
                     GLLEGQTVAFLTLSSCVVEGPSSCEIKLLNAYYTSSLPGIRKAVEAKVSPTAVPQVWIV
                     LERMPTDDTGKIHRRKLQTWIQNANEDLYRKIMSVESQELLSTPGTDVERRLQKAVAKV
                     LSLETKDIGMNMSFNSLGGDDTTAMQLVVRCKSQGLSFKTEDVLQSMSLSQLAVLATPS
                     EVLSGRNGEDTAEGFELSPMQRLYFHTAMGQKAPKREEKTGSHRFNQSILLRFKQATGV
                     EDVRAAIEAVVGHHSMLRTRFRAGQGSWSQYTMTEISSSYHFGHHSVGTNAEVEEVIQQ
                     AQASIDIENGPVFAAHHFHTHDGHQMLYMVAHHLVTDLKSWRVINDDLEELLLSGSLVS
                     GRAVSYQAWTSSQRRRIESTESPEALPFKLHSADWTYWGINESSNKYGNTIAAGFTLPP
                     ELTSMLETSNQPLHTDSSDIFMAALLLSFCATFRDRKAPAIWNQEHDRAALDTEMDISE
                     TVGWFTSLCPLALNITPSDDMFNVLCRVKDARRTVAARGVPYFAANMLNGNGADSFASS
                     MCPLEIIFTYAGSMQSLDCQESLLERLPIPGRTLSSKASDIGPSVGRIALFEVSAAIDQ
                     GAAKFKFLYNQHSLHQDLIQSWIRTFEALLRDSIHRLQFQTPSLSMSDIPLMDMSYEGL
                     AKLNRDVLPHLGIEVSNIENIYPVTANQQSLLINEPLNPGSSRCQTVYELNTLGKYVDV
                     GLLCAAWQQVVQKHPALRTVFFESVSKAGLFDQIVLRRHSPNMLFIENNHPDDALYSME
                     KLNPINLSKGSPWHRLVVCQAPGKTLLMLEVSQALCDAASITILFRELEELYFSHQLPS
                     TSDIHYPEYLRCMKTTPCSTEFWREHLEDVQPCHFPSLVAKSIDTKEYEHSFVDLGLPH
                     DILESFAHKYKIDVAAVLRVAWSLVLRAYTGSESTCFGYQTSGRDLPVDGLADAVGCFA
                     TVLVCRLEVHGSELLPQLLLDSEEIHQLALHHQHVSVSNIHRALDTKGRSLFNTCLSFG
                     YENILDEATAGAKFHHLRSMHSSEFDINMNVVFKNGNIAVDLGHRLLTSAQASHVAQAF
                     SRAIQTILEIPLEKVRQVKDVDLFSEHDHKQIVSWNSQPKIPPAKEHVHQMIAKQAIQN
                     PDIQAVCAWDGEFTYGELDKMAMVIASALASAGVTHQTPVPIIMEKSRWVVPVMLAVLN
                     IGACIVPIDASLPSVFSWIIKNVGAKMVLASDSVRKHLKDINCQVIFINDATISSLPEE
                     PAMVSSIKTDGDDVACVLFTPEVVKTRRGITYSHSALATACVGQGEALRINPSSRVMHY
                     SSYSIDISLAEVLTTLVHGACICIEESSLMTDFTSAAQKFNVNWTYLTPTLSRRLSSES
                     LPDIAVVCFRTHQLDDDVYSQWAGKAKVILAYGSAEACVLGISASEVQDICAVRGIGSP
                     YCGNFWVVNPSDSNKLMPVGAVGELVISSPTLAIGHELDRDPLQLKKAALTSGMSSEGP
                     GRLLKTGHLVRYTENGQLELVSTQSEEVKVGSEILKTSEIERRLRRCLGRNIDVAVTKI
                     AFNYTDSDSAPILAAFIELDDDLFHGEDLSRVSPSTKERLYLAKRMAGLSLREALPDTF
                     VPVRRLPLTPSFDVSYRELQKMIRGLSKTQLLGLASVPNPNEVHAAGLEPLPLTQSEER
                     MRAIWADVLDIHDPIRPNDGFMTLGGDVDLAHDLVVKCRQQGVSISILDVVRDVSLSEM
                     CRCITMPDAPRYHPEHSRYMQSSPSNAFVDDAIVPQVGDRDSIEDIAEASATQTVFLEG
                     MLKNPPGNVNYLLINVNGQLDWGKLEHACYLLTMAHPILRTAFVSHNRQLYQTVIRTYY
                     PEFQRYQCQSWRLNGQATKLVKRDQSMAIDFRQPATKFWYLDSSRQSTLIIRLSRAQYN
                     DLTLPTLISDLARFYEQGDLSTQRPGFCDVVRAAQKASLDGGAVDYWGTLLEGAMMTEM
                     VSKTKPDIPFSDSKTIHQEIPTGSLNNLGIPFETILKGAWSIVLSNLADSDDVVFGELL
                     QGGSLPLTEVVGPTGNIIPVRTRIPTVPTSPYEYLRTVQNQHVASTSPEHGNMQSSEII
                     EKCTSWPAWTRFSTVVQHQDHVERDLFNNFTIGSATCKLNCMESNNQNTDIFVRSVTTG
                     SSSVDISLTFSEKKISALFVHDILSMLCSTISLLTSAFIMEPVSLKGLHDNSATSRIPL
                     SVSKQEVQINAPVMSVSPEHAGAIHSIISTGWDSILGANALGMAENIRSIPFFEFSSSL
                     VPAAELARYYTDSMPRLNIPGLAHAIFSLEDILENPTMMKQYEMIIARQQVKELKRSQS
                     FVHNMRRALTVNPGPHSPSSNHAPGRHNGSSGGSSMESMTSGSSHSDEEHHDEVPIMTA
                     VGPKKKTMPGFKSLGAKKKPSMSFGRIKLNSTGA"
     PFAM_domain     complement(join(20862..21124,21181..21979))
                     /aSDomain="Condensation"
                     /aSTool="clusterhmmer"
                     /database="35.0"
                     /db_xref="PF00668.23"
                     /db_xref="GO:0003824"
                     /description="Condensation domain"
                     /detection="hmmscan"
                     /domain_id="clusterhmmer_JX265_009372_0029"
                     /evalue="2.10E-10"
                     /gene_ontologies="GO:0003824: catalytic activity"
                     /label="JX265_009372"
                     /locus_tag="JX265_009372"
                     /protein_end="2389"
                     /protein_start="2035"
                     /score="40.0"
                     /tool="antismash"
                     /translation="EDIAEASATQTVFLEGMLKNPPGNVNYLLINVNGQLDWGKLEHAC
                     YLLTMAHPILRTAFVSHNRQLYQTVIRTYYPEFQRYQCQSWRLNGQATKLVKRDQSMAI
                     DFRQPATKFWYLDSSRQSTLIIRLSRAQYNDLTLPTLISDLARFYEQGDLSTQRPGFCD
                     VVRAAQKASLDGGAVDYWGTLLEGAMMTEMVSKTKPDIPFSDSKTIHQEIPTGSLNNLG
                     IPFETILKGAWSIVLSNLADSDDVVFGELLQGGSLPLTEVVGPTGNIIPVRTRIPTVPT
                     SPYEYLRTVQNQHVASTSPEHGNMQSSEIIEKCTSWPAWTRFSTVVQHQDHVERDLFNN
                     FTIGSATCKLNCME"
     aSDomain        complement(join(21096..21124,21181..21904))
                     /aSDomain="Condensation"
                     /aSTool="nrps_pks_domains"
                     /database="nrpspksdomains.hmm"
                     /detection="hmmscan"
                     /domain_id="nrpspksdomains_JX265_009372_Condensation_DCL.2"
                     /domain_subtypes="Condensation_DCL"
                     /evalue="7.70E-16"
                     /label="JX265_009372_Condensation_DCL.2"
                     /locus_tag="JX265_009372"
                     /protein_end="2311"
                     /protein_start="2060"
                     /score="49.9"
                     /tool="antismash"
                     /translation="NYLLINVNGQLDWGKLEHACYLLTMAHPILRTAFVSHNRQLYQTV
                     IRTYYPEFQRYQCQSWRLNGQATKLVKRDQSMAIDFRQPATKFWYLDSSRQSTLIIRLS
                     RAQYNDLTLPTLISDLARFYEQGDLSTQRPGFCDVVRAAQKASLDGGAVDYWGTLLEGA
                     MMTEMVSKTKPDIPFSDSKTIHQEIPTGSLNNLGIPFETILKGAWSIVLSNLADSDDVV
                     FGELLQGGSLPLTEVVGPTGNIIPVRTRI"
     CDS_motif       complement(join(21105..21124,21181..21247))
                     /aSTool="nrps_pks_domains"
                     /database="abmotifs"
                     /detection="hmmscan"
                     /domain_id="nrpspksmotif_JX265_009372_0009"
                     /evalue="7.30E-01"
                     /label="C5_DCL_263-294"
                     /locus_tag="JX265_009372"
                     /protein_end="2308"
                     /protein_start="2279"
                     /score="2.5"
                     /tool="antismash"
                     /translation="DVVFGELLQGGSLPLTEVVGPTGNIIPVR"
     CDS_motif       complement(21800..21886)
                     /aSTool="nrps_pks_domains"
                     /database="abmotifs"
                     /detection="hmmscan"
                     /domain_id="nrpspksmotif_JX265_009372_0008"
                     /evalue="6.70E-03"
                     /label="C2_LCL_024-062"
                     /locus_tag="JX265_009372"
                     /protein_end="2095"
                     /protein_start="2066"
                     /score="8.9"
                     /tool="antismash"
                     /translation="VNGQLDWGKLEHACYLLTMAHPILRTAFV"
     aSDomain        complement(22097..22288)
                     /aSDomain="PP-binding"
                     /aSTool="nrps_pks_domains"
                     /database="nrpspksdomains.hmm"
                     /detection="hmmscan"
                     /domain_id="nrpspksdomains_JX265_009372_PP-binding.2"
                     /evalue="9.90E-07"
                     /label="JX265_009372_PP-binding.2"
                     /locus_tag="JX265_009372"
                     /protein_end="1996"
                     /protein_start="1932"
                     /score="21.1"
                     /tool="antismash"
                     /translation="RMRAIWADVLDIHDPIRPNDGFMTLGGDVDLAHDLVVKCRQQGVS
                     ISILDVVRDVSLSEMCRCI"
     aSModule        complement(22097..25240)
                     /complete
                     /domains="nrpspksdomains_JX265_009372_Condensation_DCL.1"
                     /domains="nrpspksdomains_JX265_009372_AMP-binding.1"
                     /domains="nrpspksdomains_JX265_009372_PP-binding.2"
                     /locus_tags="JX265_009372"
                     /monomer_pairings="X -> X"
                     /tool="antismash"
                     /type="nrps"
     aSDomain        complement(22751..23896)
                     /aSDomain="AMP-binding"
                     /aSTool="nrps_pks_domains"
                     /database="nrpspksdomains.hmm"
                     /detection="hmmscan"
                     /domain_id="nrpspksdomains_JX265_009372_AMP-binding.1"
                     /evalue="6.20E-45"
                     /label="JX265_009372_AMP-binding.1"
                     /locus_tag="JX265_009372"
                     /protein_end="1778"
                     /protein_start="1396"
                     /score="145.3"
                     /specificity="substrate consensus: X"
                     /tool="antismash"
                     /translation="KQAIQNPDIQAVCAWDGEFTYGELDKMAMVIASALASAGVTHQTP
                     VPIIMEKSRWVVPVMLAVLNIGACIVPIDASLPSVFSWIIKNVGAKMVLASDSVRKHLK
                     DINCQVIFINDATISSLPEEPAMVSSIKTDGDDVACVLFTPEVVKTRRGITYSHSALAT
                     ACVGQGEALRINPSSRVMHYSSYSIDISLAEVLTTLVHGACICIEESSLMTDFTSAAQK
                     FNVNWTYLTPTLSRRLSSESLPDIAVVCFRTHQLDDDVYSQWAGKAKVILAYGSAEACV
                     LGISASEVQDICAVRGIGSPYCGNFWVVNPSDSNKLMPVGAVGELVISSPTLAIGHELD
                     RDPLQLKKAALTSGMSSEGPGRLLKTGHLVRYTENGQLELVS"
     PFAM_domain     complement(22754..23896)
                     /aSDomain="AMP-binding"
                     /aSTool="clusterhmmer"
                     /database="35.0"
                     /db_xref="PF00501.31"
                     /description="AMP-binding enzyme"
                     /detection="hmmscan"
                     /domain_id="clusterhmmer_JX265_009372_0028"
                     /evalue="4.30E-39"
                     /label="JX265_009372"
                     /locus_tag="JX265_009372"
                     /protein_end="1777"
                     /protein_start="1396"
                     /score="134.4"
                     /tool="antismash"
                     /translation="KQAIQNPDIQAVCAWDGEFTYGELDKMAMVIASALASAGVTHQTP
                     VPIIMEKSRWVVPVMLAVLNIGACIVPIDASLPSVFSWIIKNVGAKMVLASDSVRKHLK
                     DINCQVIFINDATISSLPEEPAMVSSIKTDGDDVACVLFTPEVVKTRRGITYSHSALAT
                     ACVGQGEALRINPSSRVMHYSSYSIDISLAEVLTTLVHGACICIEESSLMTDFTSAAQK
                     FNVNWTYLTPTLSRRLSSESLPDIAVVCFRTHQLDDDVYSQWAGKAKVILAYGSAEACV
                     LGISASEVQDICAVRGIGSPYCGNFWVVNPSDSNKLMPVGAVGELVISSPTLAIGHELD
                     RDPLQLKKAALTSGMSSEGPGRLLKTGHLVRYTENGQLELV"
     CDS_motif       complement(22889..22942)
                     /aSTool="nrps_pks_domains"
                     /database="abmotifs"
                     /detection="hmmscan"
                     /domain_id="nrpspksmotif_JX265_009372_0007"
                     /evalue="1.50E-04"
                     /label="NRPS-A_a6"
                     /locus_tag="JX265_009372"
                     /protein_end="1732"
                     /protein_start="1714"
                     /score="14.2"
                     /tool="antismash"
                     /translation="PVGAVGELVISSPTLAIG"
     PFAM_domain     complement(23972..25240)
                     /aSDomain="Condensation"
                     /aSTool="clusterhmmer"
                     /database="35.0"
                     /db_xref="PF00668.23"
                     /db_xref="GO:0003824"
                     /description="Condensation domain"
                     /detection="hmmscan"
                     /domain_id="clusterhmmer_JX265_009372_0027"
                     /evalue="1.90E-35"
                     /gene_ontologies="GO:0003824: catalytic activity"
                     /label="JX265_009372"
                     /locus_tag="JX265_009372"
                     /protein_end="1371"
                     /protein_start="948"
                     /score="122.5"
                     /tool="antismash"
                     /translation="ENIYPVTANQQSLLINEPLNPGSSRCQTVYELNTLGKYVDVGLLC
                     AAWQQVVQKHPALRTVFFESVSKAGLFDQIVLRRHSPNMLFIENNHPDDALYSMEKLNP
                     INLSKGSPWHRLVVCQAPGKTLLMLEVSQALCDAASITILFRELEELYFSHQLPSTSDI
                     HYPEYLRCMKTTPCSTEFWREHLEDVQPCHFPSLVAKSIDTKEYEHSFVDLGLPHDILE
                     SFAHKYKIDVAAVLRVAWSLVLRAYTGSESTCFGYQTSGRDLPVDGLADAVGCFATVLV
                     CRLEVHGSELLPQLLLDSEEIHQLALHHQHVSVSNIHRALDTKGRSLFNTCLSFGYENI
                     LDEATAGAKFHHLRSMHSSEFDINMNVVFKNGNIAVDLGHRLLTSAQASHVAQAFSRAI
                     QTILEIPLEKVRQVKDVDLFSEHD"
     aSDomain        complement(24386..25240)
                     /aSDomain="Condensation"
                     /aSTool="nrps_pks_domains"
                     /database="nrpspksdomains.hmm"
                     /detection="hmmscan"
                     /domain_id="nrpspksdomains_JX265_009372_Condensation_DCL.1"
                     /domain_subtypes="Condensation_DCL"
                     /evalue="5.40E-32"
                     /label="JX265_009372_Condensation_DCL.1"
                     /locus_tag="JX265_009372"
                     /protein_end="1233"
                     /protein_start="948"
                     /score="102.9"
                     /tool="antismash"
                     /translation="ENIYPVTANQQSLLINEPLNPGSSRCQTVYELNTLGKYVDVGLLC
                     AAWQQVVQKHPALRTVFFESVSKAGLFDQIVLRRHSPNMLFIENNHPDDALYSMEKLNP
                     INLSKGSPWHRLVVCQAPGKTLLMLEVSQALCDAASITILFRELEELYFSHQLPSTSDI
                     HYPEYLRCMKTTPCSTEFWREHLEDVQPCHFPSLVAKSIDTKEYEHSFVDLGLPHDILE
                     SFAHKYKIDVAAVLRVAWSLVLRAYTGSESTCFGYQTSGRDLPVDGLADAVGCFATVLV
                     CRLE"
     CDS_motif       complement(24392..24481)
                     /aSTool="nrps_pks_domains"
                     /database="abmotifs"
                     /detection="hmmscan"
                     /domain_id="nrpspksmotif_JX265_009372_0006"
                     /evalue="3.40E-05"
                     /label="C5_DCL_263-294"
                     /locus_tag="JX265_009372"
                     /protein_end="1231"
                     /protein_start="1201"
                     /score="16.3"
                     /tool="antismash"
                     /translation="CFGYQTSGRDLPVDGLADAVGCFATVLVCR"
     CDS_motif       complement(24785..24838)
                     /aSTool="nrps_pks_domains"
                     /database="abmotifs"
                     /detection="hmmscan"
                     /domain_id="nrpspksmotif_JX265_009372_0005"
                     /evalue="1.30E-03"
                     /label="C3_LCL_132-143"
                     /locus_tag="JX265_009372"
                     /protein_end="1100"
                     /protein_start="1082"
                     /score="11.5"
                     /tool="antismash"
                     /translation="LCDAASITILFRELEELY"
     CDS_motif       complement(25052..25126)
                     /aSTool="nrps_pks_domains"
                     /database="abmotifs"
                     /detection="hmmscan"
                     /domain_id="nrpspksmotif_JX265_009372_0004"
                     /evalue="3.70E-09"
                     /label="C2_DCL_024-062"
                     /locus_tag="JX265_009372"
                     /protein_end="1011"
                     /protein_start="986"
                     /score="28.9"
                     /tool="antismash"
                     /translation="VDVGLLCAAWQQVVQKHPALRTVFF"
     PFAM_domain     complement(25364..26665)
                     /aSDomain="Condensation"
                     /aSTool="clusterhmmer"
                     /database="35.0"
                     /db_xref="PF00668.23"
                     /db_xref="GO:0003824"
                     /description="Condensation domain"
                     /detection="hmmscan"
                     /domain_id="clusterhmmer_JX265_009372_0026"
                     /evalue="4.70E-30"
                     /gene_ontologies="GO:0003824: catalytic activity"
                     /label="JX265_009372"
                     /locus_tag="JX265_009372"
                     /protein_end="907"
                     /protein_start="473"
                     /score="104.8"
                     /tool="antismash"
                     /translation="ELSPMQRLYFHTAMGQKAPKREEKTGSHRFNQSILLRFKQATGVE
                     DVRAAIEAVVGHHSMLRTRFRAGQGSWSQYTMTEISSSYHFGHHSVGTNAEVEEVIQQA
                     QASIDIENGPVFAAHHFHTHDGHQMLYMVAHHLVTDLKSWRVINDDLEELLLSGSLVSG
                     RAVSYQAWTSSQRRRIESTESPEALPFKLHSADWTYWGINESSNKYGNTIAAGFTLPPE
                     LTSMLETSNQPLHTDSSDIFMAALLLSFCATFRDRKAPAIWNQEHDRAALDTEMDISET
                     VGWFTSLCPLALNITPSDDMFNVLCRVKDARRTVAARGVPYFAANMLNGNGADSFASSM
                     CPLEIIFTYAGSMQSLDCQESLLERLPIPGRTLSSKASDIGPSVGRIALFEVSAAIDQG
                     AAKFKFLYNQHSLHQDLIQSWIRTFEALLRDSIHR"
     CDS_motif       complement(25691..25744)
                     /aSTool="nrps_pks_domains"
                     /database="abmotifs"
                     /detection="hmmscan"
                     /domain_id="nrpspksmotif_JX265_009372_0003"
                     /evalue="8.00E-05"
                     /label="NRPS-E6"
                     /locus_tag="JX265_009372"
                     /protein_end="798"
                     /protein_start="780"
                     /score="15.2"
                     /tool="antismash"
                     /translation="VKDARRTVAARGVPYFAA"
     CDS_motif       complement(25787..25837)
                     /aSTool="nrps_pks_domains"
                     /database="abmotifs"
                     /detection="hmmscan"
                     /domain_id="nrpspksmotif_JX265_009372_0002"
                     /evalue="3.60E-07"
                     /label="NRPS-E5"
                     /locus_tag="JX265_009372"
                     /protein_end="766"
                     /protein_start="749"
                     /score="22.4"
                     /tool="antismash"
                     /translation="DISETVGWFTSLCPLAL"
     CDS_motif       complement(26213..26278)
                     /aSTool="nrps_pks_domains"
                     /database="abmotifs"
                     /detection="hmmscan"
                     /domain_id="nrpspksmotif_JX265_009372_0001"
                     /evalue="4.00E-08"
                     /label="NRPS-E2"
                     /locus_tag="JX265_009372"
                     /protein_end="624"
                     /protein_start="602"
                     /score="25.7"
                     /tool="antismash"
                     /translation="LYMVAHHLVTDLKSWRVINDDL"
     aSDomain        complement(26720..26920)
                     /aSDomain="PCP"
                     /aSTool="nrps_pks_domains"
                     /database="nrpspksdomains.hmm"
                     /detection="hmmscan"
                     /domain_id="nrpspksdomains_JX265_009372_PCP.1"
                     /evalue="5.00E-07"
                     /label="JX265_009372_PCP.1"
                     /locus_tag="JX265_009372"
                     /protein_end="455"
                     /protein_start="388"
                     /score="21.7"
                     /tool="antismash"
                     /translation="ERRLQKAVAKVLSLETKDIGMNMSFNSLGGDDTTAMQLVVRCKSQ
                     GLSFKTEDVLQSMSLSQLAVLA"
     PFAM_domain     complement(26729..26914)
                     /aSDomain="PP-binding"
                     /aSTool="clusterhmmer"
                     /database="35.0"
                     /db_xref="PF00550.28"
                     /description="Phosphopantetheine attachment site"
                     /detection="hmmscan"
                     /domain_id="clusterhmmer_JX265_009372_0025"
                     /evalue="3.70E-05"
                     /label="JX265_009372"
                     /locus_tag="JX265_009372"
                     /protein_end="452"
                     /protein_start="390"
                     /score="24.1"
                     /tool="antismash"
                     /translation="RLQKAVAKVLSLETKDIGMNMSFNSLGGDDTTAMQLVVRCKSQGL
                     SFKTEDVLQSMSLSQLA"
     aSDomain        complement(27524..27706)
                     /aSDomain="PP-binding"
                     /aSTool="nrps_pks_domains"
                     /database="nrpspksdomains.hmm"
                     /detection="hmmscan"
                     /domain_id="nrpspksdomains_JX265_009372_PP-binding.1"
                     /evalue="1.30E-06"
                     /label="JX265_009372_PP-binding.1"
                     /locus_tag="JX265_009372"
                     /protein_end="187"
                     /protein_start="126"
                     /score="20.8"
                     /tool="antismash"
                     /translation="AVADTLGIDVSAIPRDESFVELGGDPRTARTLRAKCINLGLSVQT
                     RDIMKCKTIAELETHV"
     PFAM_domain     complement(27524..27706)
                     /aSDomain="PP-binding"
                     /aSTool="clusterhmmer"
                     /database="35.0"
                     /db_xref="PF00550.28"
                     /description="Phosphopantetheine attachment site"
                     /detection="hmmscan"
                     /domain_id="clusterhmmer_JX265_009372_0024"
                     /evalue="5.80E-05"
                     /label="JX265_009372"
                     /locus_tag="JX265_009372"
                     /protein_end="187"
                     /protein_start="126"
                     /score="23.5"
                     /tool="antismash"
                     /translation="AVADTLGIDVSAIPRDESFVELGGDPRTARTLRAKCINLGLSVQT
                     RDIMKCKTIAELETHV"
     gene            complement(31937..33554)
                     /locus_tag="JX265_009373"
     mRNA            complement(join(31937..32879,32962..33095,33312..33554))
                     /locus_tag="JX265_009373"
                     /product="hypothetical protein"
     CDS             complement(join(31937..32879,32962..33095,33312..33554))
                     /codon_start=1
                     /gene_functions="biosynthetic-additional (smcogs)
                     SMCOG1066:alpha/beta hydrolase domain-containing protein
                     (Score: 129.2; E-value: 3e-39)"
                     /gene_kind="biosynthetic-additional"
                     /locus_tag="JX265_009373"
                     /product="hypothetical protein"
                     /protein_id="KAI1861870.1"
                     /transl_table=1
                     /translation="MFAPGIVEPSANMGIPERERSPAETRSVHGNTGKRAPTILMVSSS
                     AGLRDMALLVDTGGAMPLYPSGIITSPFLVFPQWHGTENSFQRRYQTAMLTIGELYRSN
                     WPPASFPTFIKQYDTRSHLPIRVFLPQSYDMSTGIPLPVLFTVHGGGFSMGSATDDDRW
                     NRLFADTQGVMVVGLNHSKAPYAPYPTAIYDLEAVILAVMNDISLPIDRTRTAIGGSFS
                     GATLAFAVAQLARIRTQVAFRAVFSSCGLLELGIPASAKAKTRPYKPGLSSARSGATDS
                     MANALPSIQWGYTPAGTDMTDPLYAPFYAPASALPPHVCLLAAELDILAHDAWRMACRL
                     AGRRVPGMEEQVGRPGVGARGMLELTDAAFGFEVVMGASSGGGVRSVKWLLVPDALHGF
                     DLRLPDALAGDDETREDANMKTRQAVVALGQWLRGVVWGM"
     PFAM_domain     complement(32222..32824)
                     /aSDomain="Abhydrolase_3"
                     /aSTool="clusterhmmer"
                     /database="35.0"
                     /db_xref="PF07859.16"
                     /db_xref="GO:0016787"
                     /description="alpha/beta hydrolase fold"
                     /detection="hmmscan"
                     /domain_id="clusterhmmer_JX265_009373_0030"
                     /evalue="9.50E-24"
                     /gene_ontologies="GO:0016787: hydrolase activity"
                     /label="JX265_009373"
                     /locus_tag="JX265_009373"
                     /protein_end="345"
                     /protein_start="144"
                     /score="84.6"
                     /tool="antismash"
                     /translation="FTVHGGGFSMGSATDDDRWNRLFADTQGVMVVGLNHSKAPYAPYP
                     TAIYDLEAVILAVMNDISLPIDRTRTAIGGSFSGATLAFAVAQLARIRTQVAFRAVFSS
                     CGLLELGIPASAKAKTRPYKPGLSSARSGATDSMANALPSIQWGYTPAGTDMTDPLYAP
                     FYAPASALPPHVCLLAAELDILAHDAWRMACRLAGRRV"
     gene            complement(34914..36048)
                     /locus_tag="JX265_009374"
     mRNA            complement(join(34914..35186,35263..35283,35354..35596,
                     35707..36048))
                     /locus_tag="JX265_009374"
                     /product="hypothetical protein"
     CDS             complement(join(34914..35186,35263..35283,35354..35596,
                     35707..36048))
                     /codon_start=1
                     /locus_tag="JX265_009374"
                     /product="hypothetical protein"
                     /protein_id="KAI1861871.1"
                     /transl_table=1
                     /translation="MASAPRKPRHITVNWITAVGHGWTLSQLLQNYSYRTSFYTEYNAL
                     AEYGWHTYEESTSRDVGGELREIAAQLRECGVTISDQPDDYVEHKALHSNDYNITYPAV
                     RGAEPKTVRQEASHAIYETNVDKTNGVIFAKRMQSPRYRIDKGREQVAMHKGEHWNPDV
                     PPLNQWSDVAFLQWKKTVGFQLHGLNVVFHHIIDNDITDRILTHIIGHNWNGQPVVVTP
                     RGDDEETFLAILGTPHGKSTCYLLEQHSQDLGRKAVTKIVILQSRALRRDGTNLYHLAM
                     VLGDLGDNYLS"
     gene            38698..39190
                     /locus_tag="JX265_009375"
     mRNA            join(38698..39089,39160..39190)
                     /locus_tag="JX265_009375"
                     /product="hypothetical protein"
     CDS             join(38698..39089,39160..39190)
                     /codon_start=1
                     /locus_tag="JX265_009375"
                     /product="hypothetical protein"
                     /protein_id="KAI1861872.1"
                     /transl_table=1
                     /translation="MHISKFLALPLVAVATVSGLAVGHPENTESGHGLSKRSCYLGGVE
                     WGNEVGLAINAVDKACRDKLIGSYKGKSERSACYNLGSRKRVNFNVRRWADSPADLTID
                     DCIKYLRLEIVGCDMGGMSYQGNWRFMSDPNSGGCS"
     gene            complement(41568..45375)
                     /locus_tag="JX265_009376"
     mRNA            complement(join(41568..42338,42410..43075,43122..44597,
                     44689..45375))
                     /locus_tag="JX265_009376"
                     /product="hypothetical protein"
     CDS             complement(join(41568..42338,42410..43075,43122..44597,
                     44689..45375))
                     /codon_start=1
                     /locus_tag="JX265_009376"
                     /product="hypothetical protein"
                     /protein_id="KAI1861873.1"
                     /transl_table=1
                     /translation="MFWRFGGYANISTIDTILEKPDFQLEDLLDESDLIQELKQHNTKL
                     IEYLREEAVLEKLLEYVVAPKLEPVENPDDDKDKDKDKDDDERKGKLILPFGRPRASSK
                     STNDGEPDEDEGEKKRNRYAYVAAEVLSSDNWSIYEALMESTSLLRNFWNFLKLPAPLD
                     PLQASYFTKVNESLFDKKTEEMLLLLKSLDNAIPDMLRHVDCPMIMDLLLKIISLERID
                     SGQGVVEWLFTKDVMPTLLSFLGPEHSWATQTSAGDFMKAIITVSANASQNEQACIGPN
                     ELTRQLVSKPCVEQLINYMLGGGNPLTVGVGIIIEVIRKNNSDYDPDVGPDNSATPSSR
                     DPIYLGTLLRRFADHVPDFMNLIMNATSTKQHIDSTFNDEIEPLGFDRFKTCELMAELL
                     HCSNMALLNEVGSEQVIALRDEERKRLRAEGKLVPMRADEPHSSAEDLTMRGRHSSPDD
                     GRRLEVTNASDDDGFEEVTPSGEMTEDTSHEFVKAEDEIPAPASSSSFLDKDDDDDFVD
                     EPLSSPRLNVQDAKVNDLPEFENPELVVAPLSPKKVAVRSVAPTSDGPSSDSAKAPEKP
                     SEVVEDTKAPEPAASATLGDKVPEEPEKSELEPGHATDESKPEPQAETSESHSTPEGKD
                     EETTTAPVDLSATPESAKETAEEPSQVQPGASEQEAAPTAETGDGSIIVGHEPAPPPST
                     DDDQMKPVVGDYLKMQFVEYKVVPTILSFFFKYPWNNFLHNVVYDIVQQVFNGPMDRGY
                     NPTLAISLFEAADVTNAIINGQTASEKSQAESKTRMGYMGHLTLIAEEVVKFTERNPPE
                     LLSELVLDRVMSQDWINYVEGALAETRERDNAILGGVRPEVAMSNRAAMAGNGLGGMGL
                     SSLGLGNSQGQSSALAEAGLNGGGSMDMQDNGSASNMSHFSITSGMVNSGFGSSSDEDE
                     DESEENEEDVNNEFQRYTGSLNDSSSLDPPSIPPPPPPPPPLNIPPSRARLQLAARLAM
                     HQKNANVATAQSAEIEGVEDDDAEHALTREPDSILHNPFGDDAEDVDDDSDDGLGDDDG
                     PSGSWNSHARGSWWRNALSRNRNEKFGDGRDDSDSDNDQGDNDDEDEEFGDFAMPEKDG
                     SDNERNNVIVKPLPVHPPSQNQKSSAFTSLWPFSGQGFGSKDKDKDQAKEGEAEKTDQP
                     DEITGDDGEKIKSTHEAKARTSIEDADEEEVVV"
     PFAM_domain     complement(join(42707..43075,43122..44597,44689..44856))
                     /aSDomain="SAPS"
                     /aSTool="clusterhmmer"
                     /database="35.0"
                     /db_xref="PF04499.18"
                     /db_xref="GO:0019903"
                     /db_xref="GO:0043666"
                     /description="SIT4 phosphatase-associated protein"
                     /detection="hmmscan"
                     /domain_id="clusterhmmer_JX265_009376_0031"
                     /evalue="2.10E-188"
                     /gene_ontologies="GO:0019903: protein phosphatase binding"
                     /gene_ontologies="GO:0043666: regulation of phosphoprotein
                     phosphatase activity"
                     /label="JX265_009376"
                     /locus_tag="JX265_009376"
                     /protein_end="844"
                     /protein_start="173"
                     /score="627.2"
                     /tool="antismash"
                     /translation="NESLFDKKTEEMLLLLKSLDNAIPDMLRHVDCPMIMDLLLKIISL
                     ERIDSGQGVVEWLFTKDVMPTLLSFLGPEHSWATQTSAGDFMKAIITVSANASQNEQAC
                     IGPNELTRQLVSKPCVEQLINYMLGGGNPLTVGVGIIIEVIRKNNSDYDPDVGPDNSAT
                     PSSRDPIYLGTLLRRFADHVPDFMNLIMNATSTKQHIDSTFNDEIEPLGFDRFKTCELM
                     AELLHCSNMALLNEVGSEQVIALRDEERKRLRAEGKLVPMRADEPHSSAEDLTMRGRHS
                     SPDDGRRLEVTNASDDDGFEEVTPSGEMTEDTSHEFVKAEDEIPAPASSSSFLDKDDDD
                     DFVDEPLSSPRLNVQDAKVNDLPEFENPELVVAPLSPKKVAVRSVAPTSDGPSSDSAKA
                     PEKPSEVVEDTKAPEPAASATLGDKVPEEPEKSELEPGHATDESKPEPQAETSESHSTP
                     EGKDEETTTAPVDLSATPESAKETAEEPSQVQPGASEQEAAPTAETGDGSIIVGHEPAP
                     PPSTDDDQMKPVVGDYLKMQFVEYKVVPTILSFFFKYPWNNFLHNVVYDIVQQVFNGPM
                     DRGYNPTLAISLFEAADVTNAIINGQTASEKSQAESKTRMGYMGHLTLIAEEVVKFTER
                     NPPELLSELVLDRVMSQDWINYVEGALAETRERDNA"
ORIGIN
        1 agcactggac gtggtggtgc ggcctgggga ggtaagtctt cgtggccacg tacgatctgc
       61 tcgaccaatt tggttcatga gagctgtagt ttcgccgtac caaacatgcg ccgcaataat
      121 gcttactcta ttctcgacag gagctagcct tgctctagga cttggtcttg gtgccagcgg
      181 cggaggcgaa acccagccgg gaagctcgac acccttggac tgccaagtag cccagaagct
      241 ggatctgaag cccaaggccg actgtcagta tacttgggag cattggtttg acgaaaatat
      301 cctctggtac gtggtccgca tcgaagcctc cggccaggac acggcgggcg ggttccaagg
      361 catctatgac aacatccagg gcgaatgcgg acacgcccca ggctgtgatc cgtcgaaccc
      421 tcagtggtgt ggcaacaaca tgatgtggaa ctcgcgagag ctcaatgaca ggaagctgta
      481 cggattggaa gctgcctaca aaatcgatga ttggatccct ggcgatgacc agaccacctg
      541 catcaccacg gcaattcgga aggccagctg tggcgttgat cttgactttg tcaacgggaa
      601 gtgttacaag aaggaagggt ccttctccgt gccataccat gttgattagg agaacgcaca
      661 cgagattctg aatgaggcgg ttcacatggt agtaatacgc ttaactataa tgggtagaca
      721 taattgttct gccatgggcg gtattcgtaa taatgggaca gcaaaaaata tgatgagttc
      781 ctcataatca tataccaagc tgctacgatt ttctctcatg ccttgcgtcc caggagaaat
      841 gaattcagtg gaactcgcct aagcggggac caaagtattc cccctcagcg gcggtaaaca
      901 gtgtgcaggc ctcgtcctca cagccctggg cggtgacact gttgccccac cagtccagct
      961 ctacctgcag ccactgaacg gtgaagaaga tgatgattcc ggagatggca atggcgctgc
     1021 taaaggaggc ggatagaaca aagttgtact tggaccaaaa ggctaggtag cgcttcttca
     1081 agtacaccca ggagaaccag gcgatcggaa cagcaggcca gatgtacgac aggttataag
     1141 gtgccaacga aagagcgccg tagaacatgg cgacagggtg cacctggcgc agccacccct
     1201 tcttgtactt cttctggatg aaaaagaagg cgatgggaag gacgaaaccc agaggaaagc
     1261 cgacgagcag agcagggtaa agaccccctt taccaaaaac cttgacgggt ccaacggtgc
     1321 cccacaggac cgatgcggtg aagaaggtgt tgattccagg gcacgtataa cggttcgggg
     1381 cttcgcgtgt acaaacacca ggtatctggt tcatctggaa gttgaggaca ccagtgcaca
     1441 cgaaagtgga gagcagggtg ccgatcatct gcgccatgaa ggtctggcgg ggcgggatct
     1501 tcacatagtg ggcgagcttt aggtcattcg agaaccacag ggcgtgtgcg caggtgacat
     1561 agccaaaact cttgaagaag ttcatggcta gggcgttgcc ctggacccag gaaccaccga
     1621 tgaactcggc gatgacattg agcgtaactt cgacacctgt cattgccttg atgatgccga
     1681 cggggatgac gaatattgcg cacaatgcta agccgtagaa gatcactccg ggtgaagtgt
     1741 acgtgtccca ggccgcgatg ccggcgcacc cgaccgctat ggcgacaacg atgataatgg
     1801 tataccacca ttctggcact tccgcgtatc tgtattgtgg ttagtttaag aggtttcagt
     1861 gaagatttac tgcatcaacg tggacaagat ttggcctagc actaaacttc gtgctgtgac
     1921 gtgatgcagt cataagcaat gaaggcgggg tcatagggtt ggattcgata tgtaggtact
     1981 cacttggcca tcagtcgatt atgcacgtca gaatactgcc caacattgct gtccttgttc
     2041 ttgcgaaagc tgttgatcag gttgcggaac cccatcatga tctcgtgtcg gtgatagaga
     2101 tatgcgtaac tgatcgtggc ggtataaata gcgaagaaga acatgtacac ggtaaggttc
     2161 atcgcagaca ggaaaggcgg agaatacgcc gcgtatttgt cggcgtcgaa cagtgctcgg
     2221 ctgtccacag cacgagtgac attgtagaga cctcctgtat tgtcaaagac ccgattcgag
     2281 ttgatgggca ggtagccagt gctccacgtg tttgtatacc atatggcagc agtaacaaag
     2341 atggagatgg tggcgccgat gaacttgtta aaggtgctga agaagggaat catcagtggg
     2401 tcggtgtagt cgaagagcaa gatgttccaa tcaaatgtcg gccatgggtt aatgccaagt
     2461 ccgttgttga atccagtgat ggtgttcagg ttcagattgt taggtgcgat ccagctcatc
     2521 cagctgaaga tgctcaaggc cgtaaagata tagttgggga accaaaagta gacccccata
     2581 gctgcgaagg tgacggcgaa aaacttgatt ctagacatgg tgaataccct cccgaacgga
     2641 gatgccacag gccccgtctt gtcgttgtgg aaagcggagt tcagtgcgat ggtgaccaac
     2701 gatgctggcc aaacacagta ggatggatac accaggaatc tgcggatcat gccagccatt
     2761 ccatagccga taaagttggt tgagagtgcg ataaggatct ggtaagagaa ctggcccgcg
     2821 tagctttggt tgaagtacga tggaaggtat tgcacccaga tgatgttatt ggtatagggg
     2881 tagttccacg aaacattggc cactatagtc cgcgggtcag ccacttgggg acgaagacta
     2941 gactattctg ggatggtaga gtccactggt gaaacagtgg ccgacatgac ccagcatcac
     3001 agagtaaagt gggaccaagg taagtcagac ttactgatgg tgatgagcat gtgctccttc
     3061 ttggagaatt ttccagggtt taaactgtga cgaatgcccc agagggtgaa gccaacatcg
     3121 ggcagggtct tctcgcacag tttgcctagg gataagcaag cagctgagca acgttcgcct
     3181 ggacggtgat ggttggttgg cgaatcgaga acagctgatt gatgaaggcc aacagaatcg
     3241 agaatccaca accaaggacc cactgcagaa ttacatgtaa gccaaggatc atagcaatag
     3301 gccgtctcct ggaagcagac agtcacgcgg tagaagaaac acggcatgac ggagtgtagg
     3361 atcacacagt ggttcacaaa agggccaagc aagggggaaa aaagtaagat cttgagtggt
     3421 tcacctacag cacggatcgt tccacaaggt atatcggcgt cgtcgtgatt gtcgacaaca
     3481 gccctgacct cagcgtaagg gctgttcacg gtgatcagag cagcctcaag tttcatctcc
     3541 tcgatcaaca cggcatgttt ttcgggattt tcgaaaacag cgtcgttcgc tacaggtgta
     3601 agcttgagat ggacccggac gacaagaccg gcgcttacct aggaaggact tgatcctctg
     3661 aataatcgtg tacgggaagt ttgggtcatg ctcgtggatc agcagcacct tctccatcat
     3721 gggccggatc tcctcgagtg tcagtcgact cgccaactcc ttagcctcgc tgagatcctg
     3781 ctcggtgacg ttcaggtcgc tagggacgat tagtagattt tcgcatgtct catggcaact
     3841 atacttgact tacgcctcga cctgagcctc ggcgggaaac tcagcatcgc tcgacctttg
     3901 ccccgacgag gcggtcttct cgagcgtgcc ctcggttgcg acagccttct tggtctcaac
     3961 ggcgtccgac atgttggtgg cgcatcaatt gaggtgtccc agaacaacca caggtcgagg
     4021 cccgactttg gggggagtcg tttcttttaa gatggagatc gccagatcct tatcgcacac
     4081 gcatccatgg atttgacctc caccaagccc tggtctacct gcatcttggt actcacaagg
     4141 ggccgcgcca gcttatcccg gcctgcttcg ccctttgcag gaccagcatg gcatgatgat
     4201 tggcctcgct acagactaga gctgtgcggc ccacggcagc ttgatagaca gccagcacaa
     4261 cgcagacgct tgatttgaac accacctgca ggcgctctgt ggtctgcgtg gtctgtgacc
     4321 aagcgtcggc agggctggaa cgctaaggtc gctaaggtcg cagagcagcc acagggtatc
     4381 gttccgcttg tggtgccctt gtagtgccca cgagcccccg catccccctc ccagttccag
     4441 tgagggagcc gccaagttgc caagggtctc ggcagcgtac tgaacgttca acagtcttcc
     4501 aggccttcct cttcaggatg acacttctcg aaccaccacc acggccggta gaatcacaat
     4561 ggacttgtac agtgcatagg ggttaatggc acacgtatcc gaaagacctt tcgagcggag
     4621 actctgtagc gatggattct ggcttgctag tcgcgaagaa aacccgctaa cgtaaggctt
     4681 ggggtagggg ctctctgtac ctgagatcca ctactgtgaa cgtctggcgg tgatttccat
     4741 ttctccatct caagcacata aatgacccct agcggacggg tcactctgcc tccatgccca
     4801 atgttctcct tatagcttcc attggcactc ccaggtaaca aatctgtaaa atattctcct
     4861 tcgaacacgg tgtgcgcgga cagtcgggga gaccggctcg ggcgctggtc ggccgattcc
     4921 cctgcacgcc aagctctacg gtgattttta caaattgctt tgaggccttg gcagacttga
     4981 tgcatggccc ttcgcaacca acggcgagtt gaaggatcat gtgtacaagc gggcctttcg
     5041 tgcccagaac cacctttaac cgtggatgaa gagataacaa acaaaccgga aagtgttggt
     5101 cacatatcac cacgaatcag cggttggtcc acgccggcgg gattcgacgt atcagtcatt
     5161 ctctacagct tttggcctcg gttgcatcca gccaagactc taccacattg cggcacagag
     5221 agtacaggtg ggtcagttgc tttcatcggt ccaggtattc gcccgactgg cgaagcgtca
     5281 gcaccgcgag gagaggcgag aggcagttga atatcacctt tccagacatt ccttcatatt
     5341 gcgaaccacg gccatactgc ataagtcgac agctgacatc tggtatctac agagtagtgt
     5401 gctagcagtg cttcctggaa gttgataact tgcacgccgc agtgagtgga agacagtcgt
     5461 tatatactgt attgtagacc ctggagcacc catcctcccc cttctttgat gaggcacatg
     5521 cttcttctcg acccgctcac tacccggaag catgccatgt catagctcta ggacaatctt
     5581 gtccttttaa ttatccccga gacgagacag gatcagtatt actctttgtt aaagtatttt
     5641 ctctctttcg ccgtcagggg ccgagccgtc ctttgtgaac tcgctatgac aagttttttc
     5701 tttataaggc cttcaaaact ttgaattttc cgccgcatga gtatcgcgta gaaagaagtt
     5761 ggatttcaga catcataaca tcagaagtat gtattccatc gggtcattcg ccaagggtct
     5821 atagtagtca ttagtggaga tgctaaggca tatacaagct ttcttggagc acgccaggga
     5881 aacgcgtccc aagaaagctt gcatatggac gtgagttact tgtctctgca ttccataatc
     5941 caagtaaccg tgctaatccg gcttttgaaa caacccttcc ccttcgccag gagacaatcg
     6001 gtggcgtctg tcattcccct gcatgttaat cgaataactg gctgagactg acatctggga
     6061 ccttgtgctt ttaagttatt gataacctct gtctacctga tgcagtaaca atcgactata
     6121 agcaccgcaa aagtcacaag ttccaagcta ttgccaagtt ccgctcactg atcaggcaca
     6181 ttactcgatt ccttgccagt ttcaatgaga tcaggggcac agtcttttgt atacaggtgt
     6241 acattttcgc atcttcatgg tcacacaatg cttaggcgcg cgattccatg cagtcttctt
     6301 cgatttcagt tcagtttgta gtgatagtaa aacgccatac taccaaagcg gtgtctagag
     6361 tgattgtgtt ctgtcatgac tcactcgatc taggcagttt ggagagaatt tctaagatca
     6421 gtcctgtctt tggtcatatc tacgatattt gagaaatgta gtaacacatt ctgccatgtc
     6481 acgttattct ctgcagccga tttccccagc aaactgcata aaccaggttg cagtctcaga
     6541 atagtgtatt ggtttgctga ccgagcattt atttgcggtc gagtcgttgt gaattggctg
     6601 tttggctgaa ggcattctgg gctatgcgga tctcttgact tgggaaaaac gtgcttacag
     6661 tataacatga ttccagccgg gaatcactgt aataagtcct ccttcgggaa gacgaattgg
     6721 tcaagggatg taagcaaaca actcattaac acaacacaat tagtctggca cgcgtgagct
     6781 catcaacatg gcagttgttc tttcttttgg accgtacatt agatgcgaag gccactaggg
     6841 ctgactgtgt aacctaagtg aatagcagcg ttgtatgatc gtctacagct cccttagaac
     6901 agcatgtgat agaaacgctt ccacgctggc tgtgcagcca aatgttcccg gtaagcccga
     6961 atctcatccc agttcagctc tcggcgaccc gagtcaacat ccatctgaga agtgcgaagc
     7021 catccctccc gcttccagaa atatcccaca aaccagaaga aaatgacgac aggcatggcg
     7081 agatacgact ggaagaaaga agttgcatcc agaggctcga tagcaacata gaattgggcg
     7141 atgagcacga ggacaatgag taccaagcca acgtaagagc cgtaaacgcc gaaaatagcc
     7201 tggaacggga tctcgtccaa ggtgtggcca tggtacttcc atgcattgcg gaatcggata
     7261 tgtgcgagac agatagagcc ccaagtgaag agggcagcaa gtccagagag agcctggagc
     7321 caggtgaaca cgtcaggtcc actgctgttc aggttgacgt atgcgagaag gccgaatgcg
     7381 atgatgatgc ccacagaggc aagaggtctt ccggatcggt caacataggt gaagatctta
     7441 ggagcataac cctgtgtggt gttagttcgg gaacaaaatc atcaagtaaa ccgaagcaac
     7501 agtgaagtag tcactaacct gctgggcaag tgcagtcaaa gtacggcttc caccgtagac
     7561 agcagacaca ccgatggaca agacagaaat aagaataaca acgttcatga agctgtcaaa
     7621 tccgttgagg ccagcgtact tgccaaccaa gacaaacggt gaggcattga cgttgatata
     7681 gtcggcggcg ccaaggaggt tgggatcatc gtaaggaatc agtagtccaa caaagagaag
     7741 accaagaata tagaacctaa aatagagtta ataaaccacg aacacggatt ttcgaggcga
     7801 gtataaggta ctcacagagt gattcgccag aagacctgct tgatagcacc gggcagtgct
     7861 gcgacggggt tgtcagactc agcagctgcc aggccgacca actcggtacc agaaaaggca
     7921 aatgccgctg ttacgaagac ggaacagaat ccaaggaatc cattgttaaa ggcacctggt
     7981 tcgtgccata aacgggcgcc ccagtattcg ttataacggc cgttgtcagg accaccaccg
     8041 agaacctggc attacacacg tcagtatttc catagatact acctcaaggt tgacggagaa
     8101 ttgtgcgatc acttaccatt acgaaagcaa tgaggatgaa gacgacggtg gcacccaatt
     8161 tgatgcatga agaccagaat tcctcctcag cgtatccgag ggttccgaag atattgacaa
     8221 tgaggataag gacgaagaag actgtgatcc agacgccgac gctgattttg ccctcagggt
     8281 cccagtatcc tatcgtcagc gagcacaccg taagttcaag tggaagaacc acagcccctg
     8341 aatcacatta tgtcagcatt cgcggtacgg ttatttcagc cgcatcaatg cttacactgc
     8401 atgacatagt tccagcccat agcgaagccc caggcgggat cgataaagcg gacggcgtac
     8461 gtatagaaac caccagagac ctatcctcaa tcagtaggag ctctgaggaa ggcttcgcaa
     8521 gcgacttaca ggatacatga cagagagttc accaagagcg tacactgtgc ccgagttatt
     8581 agccatacgt gtctgctacg attgatggat gtgtaactca ccgacgttga acatcataat
     8641 accaatgatg agaaagtcga gcaagaggga tccgggacca cccttgctaa gcgcgctacc
     8701 ggaaccgacg aagaagcctg ctccgatcga acctccaatg gcaatcatgt gcaagtgcct
     8761 gggcttcatg gttcggtcga gctcgacgat gcctttccca taatctctct tcttgaagga
     8821 ctcgaggttg agtccattgc gggtcatcca gttgtcggag cggactgcgc cgtcctgttg
     8881 actgtgccct gtggctgctg tgtacccagg gactccaaca tccttctcgt tgggagcgga
     8941 gccatcttgg ctgctgctat gggtcatctt gacggcttgg gagacgacag ggccaagaga
     9001 ggctgtataa gtgggaggat ggggtccgag taaagtcaca gccagcacag ctgaggactg
     9061 aaagggatgg aggaagttct ctggagcgcc atggcgcgac gtccaagagt atttaacaac
     9121 atctgggaac gggaccctcg cacgcgggtc gccctatcgt tcccaagccc atggttagta
     9181 catatgcatg ggcaagatgc ggagtggaga gtaggggatc aagtccaccc gcaacccgga
     9241 tattttgcct ctatcacccg ccaaggagtt ggactgggtg gaactccaag ttcggactgg
     9301 gctaccctgc tattcgacca gacctgatga tgaagtgtcg atcgcgtata atgaaagggt
     9361 cttggcccgc cttggtccga gttggcggac tcgttatcag cgctataagt cgcctttagc
     9421 gcattgccca gcagaccaag ccatccttca gcacgtatct cattctcaca ctggttaggt
     9481 gagcttcgcc atgaagttgt ccttcctaat gcacatttcg tttatatggt gattgaaagc
     9541 caccatactt gggagacagg gactcaaagg ctcgcgactg ggcaaccaag acaactccca
     9601 gtcaagcgac accaactctc gagcagttct tcgcttggag ctagaatgac gaccgactga
     9661 cagtgcgttc tagctaccat gtacctacaa gcctaggtac tgcagtacgc ggcacaatgc
     9721 gacgttccaa acagtcaatg ccaacagtca ttcaaactta gttcttgcca aggcaggcta
     9781 gccaagcccc tctctggtga gtggaattgc cggctggggt gggtttcgca gtcccaacta
     9841 agataaggca gaaaaagaac agcctatcaa gggcattgat ctagtatgca gttacaaagg
     9901 aacgtacgtc acaggcgctg agataatccg gggtaacaaa gcattgcatt gaaattttta
     9961 cgtcaaatat acccaccaag gcagagattc tgggtacaga tatcgaatga gcgagccgtg
    10021 cccttgcgat tctggcccgc tgggcatgaa gccacgccaa gcagccaaga agctgcgact
    10081 cgtgccagcc gtgtccggcg ttgtcctctg cgcgataagc tgagaatcgt atgctcgtcg
    10141 ttgatagtgc tagcttcgaa gtttcgccgc agccctgcgc caacgggccg ccgcgcaagg
    10201 gtgcgaccga gcccttccca ctttcgatgc cgcaagccct gccgaagcaa ccggtagatc
    10261 gagatgcctg cggcattaac gagcgggtca taccatgatg gcctcagctg aaatctggtg
    10321 gaaaagtgaa tagcaactca ccttgattct tcttgattta gccacttacg aattgctgct
    10381 ctcgactgtc acgcgccgag attacgtgtt tctatcaagc aacaccaaga aggcccaaaa
    10441 ttctggggaa gctcggcatc atacgtaaca gaaacattcg tgagtggtgt gccaggaagc
    10501 ttggtgcgga gcaattgtcg ataacattca tttgaaccca cctcgcccat gcttcgcggg
    10561 ccaacggggg gcattgctga aaccgttgca atggcaatct ccaatgaatg gcaacgcgtc
    10621 gtgatcccaa gacgcttgct tcgttagatc gtgccgtatt cacgggaaac gcactgtata
    10681 tttggttaaa ggctcgaact aggactgatt gactcggacc tgcttgaagc cacaggcttc
    10741 cgatatccgg catccgctga taaccgcact cgtttcgcat gcccttaccc ttttggacgc
    10801 cggtgttatt cgccaagctg catggaattt cactagaaca ttggcaggat tggcatgccg
    10861 caggtagaga tcggcatacc cgaatctcaa tcggggggga ggaggtgtga cttgtgcgga
    10921 aacaccagtg caaactaacg cgtcaggccg ccaagtgcac aagccgcgcc agtcggcgga
    10981 gggctgttaa tccctccgga caccttgcgc agttccctag gaggaaccat acatagtagc
    11041 cttcttggaa gaacaactag gtaccagcac ctgtcgaatc atgcttcacc aaggcaaggc
    11101 tgcgcaaccc gaacaccacg gtgatgcgac cgtgctgcgg cttgaggcct cacaaaatgc
    11161 agcccacaaa cctaccccgg attgtctaca tatcgtacgt caaggagcag ctcagcagat
    11221 gacacctttg tcccccgcaa ccggctagta actgaaatgc aagagacgat gtgtcacaga
    11281 tactcagaat agtccacttt ggcaattgcc tcgtctgggg taacagccgc ttgattcatg
    11341 ccccagattg ttgcagtctc cacacgacga aactaacaac cgctattata taagatcaat
    11401 tgtttatgta catcttcatt ggaggagcac agccacctcc gcatgctgtg tatatggctc
    11461 agtcatgggg tagggaattg cgtatcagca ttgttcctgg aacggagtct agccctaccg
    11521 cttgcaagaa catctctatt caggtcctga tctgagaaac cgcattttcc cagtccgatt
    11581 atggttggcg caggtcatag catggctgat caattaatgg gccgctttga ctttgttgag
    11641 ttcatgattc tggagatttc agctcctccg gccaacgtga ggtatttccc ctgcttggcg
    11701 cgtatgttca agatgatttt ggctggataa tcacacccca aaagcacagg ggcagtgcac
    11761 tcagaatatc cctttacgac tttttccaaa aacaccctct cgtcctcaac acagacaact
    11821 gaatctgcct cgtactggag tagagaatag agagcggtgt ctgttctatc accacccagt
    11881 ctctaaccga gggaatgtaa gcagcagtcc aggacattct gtctgttgga ccagattcca
    11941 gctcacaaaa tctcttgcat gatttccaag tatctacgta tagtgattac cagtaggtat
    12001 ttctagttcc tatagtgtcc gccaactcca gtcccacgaa caattaactt acgaaaagaa
    12061 acacgaattc gacacttatc agtcgggggg ctctcatgta tgatcatcca gccaagagta
    12121 taccgccaga atatgcggca atggaccgaa gatcctccaa gccgcatcat caagcgcttc
    12181 aatgggcgat gcagccggtg ccagagcagc agtttcattc cctagccagc gcctcaattc
    12241 tttatctgcc gtgagccact catcgggtag cgattccggc acctttcatg acatcaacat
    12301 atatagcata gattattggg gattgtgtca ttattttacc tttactccca tttggcggtt
    12361 gctaatccaa aacttgactt ggctcaatcg cccttcacgg gtccgaatca tctcctccga
    12421 gtattttcga caggtttcga tcaatacctt ctgttctgct agtttccgcg ccacctgtct
    12481 accggtctgt gttctacact ttatgtcgtt caaaatagat tcaataagtt cgagctcttt
    12541 tttcgacgtc tttatgtctt gttccaagtt tttttcggct ttgacgagcc agtttacatg
    12601 gacttgcacc agcaaggact ctttctcgaa tcgagattca acgtcgtcca attgtacccc
    12661 gtacgaaaat ttagctcttc gtgtatctct gggtcttgtc accgctagcc ttgggggctc
    12721 ggctgttgat ctcttagttg cctgacgccg tccaagccta gagtcaggcc ggttggggaa
    12781 tgctggggga ttattgaccc tgtccatatt ttttcgggac tgtgaaagcc ctctactaga
    12841 ttcgctccat gacagtgaac cacgtatatc aacacctgca ttggcaagac tttaaggact
    12901 gtgtgtagca aagcgcagtt tctttgtttt tatagtcttt ctttggcaat ggggacaaag
    12961 acgtaaaggt ttcagctcac agccaccagt gattattcca tggcgtattg gaagtctcga
    13021 caatgaacca attgaagacc gaggtgcaaa atacagatca ctcgcgagca gcgtcatctt
    13081 cctgatctag acgcatcacg taacccttct cgggctagag accgaaatgc tttgaactta
    13141 tataactata ttaaagtaca gaaatggaga tttaatatct aagcattcat tatgtatctc
    13201 tgtaaaagtg ccctgatatg atcattcgtt tcaagaagtg ccgcgggttt gctgtgataa
    13261 ctcctcgcgt ccttggtgcg gattgcattt cgaactgttc ccagaaattg atctaatatc
    13321 ggccgatttt gggggtcgac cgccaaacac cttacgatta tcaactgcaa gctgtttcat
    13381 tggatgtgtt agcggcgggg ccaagtacac atctcatact cactgaggca gcaaccgcca
    13441 gaataacttt cagaggccac attcttgaag tcgcgtcgga aacagcataa gtgtgtaaga
    13501 ctcggtgggg aaaataagag agcccggagt aacttactca taatctacat tcgagagttc
    13561 gtcttgtata gccgtgcgac agtcacccag ttccatggta tctgcaccca taatgacccg
    13621 cgtcattgcc tagcgcaaga aatcagcaca gattcacttc aagctaagaa caagaagaag
    13681 gatctggtgg acagctctta tgagacaacg taccattccc atagcgagga tatttgcatc
    13741 cgtaccatta ctccgccgtc ctgttgttct acttcataga agttaggtct atacttctgg
    13801 acgatagatt ttctgtgggt ctccttttgg atgtgcatgt agcctccaaa ggctacaaaa
    13861 ggtactactc actatcgttc aagttctagt tcatcgtcga atatacatcg atttcgggct
    13921 gaatgtcgct cttcgtcctc ctctaacgtt gcaaggtcaa agtcgattag cttcaagatt
    13981 ggaacgaggc catgctctga gtttgggaga agggaaccaa acaagactgg taatcatgtc
    14041 agcggctcat cacctgtgag aggttgaagg gctgcccagt tctggtatcc tcttgttgac
    14101 tttgtgctgg gggggggggg ggggggtagg ccatggctac acagcccctc accactgtaa
    14161 tcaagttagc gcaattgaat tcttggggcg cttgattata ctacatagta tatcaactta
    14221 ctgcagggaa gaaaacacca caatattcgg tttggtatga ttatttcaga accgcgcatg
    14281 agaaaatcag cgagggttcc gttctccatg tattcgagaa tcatcaatgg gcttcccagt
    14341 ccacccttgt ctgttcggga gtagtggatt attgcatatt gcaagaacat taacaatatg
    14401 ttcagcatat cggaggggct atgagcccaa gcaaggccac taaatcagct ggttcccgta
    14461 gatgaagagt aggttgtgac catcgccaca ccagaactag cctaaaccct ccattcgcta
    14521 gctaggtgta agagggctga tagagagagc gttgtcacaa acctgtaacc atttaatttc
    14581 gttcttaata ccatcggcga cagtatcgtc atcattatta gggctcttca caacaaattt
    14641 tcgtcgccca actggtagtc tctcttcgaa gcaagtgcaa tgcccgctac cactgtctga
    14701 ccagagtagc taccccggtc acgaagactt acaactcgtg ggtatcgaag cagcctttct
    14761 gtgcacgcag aatagattat gaagaacccc caggataact tgacttcaaa gaatagggat
    14821 ccgtgactat tctggttgag atacatatgt tgtgactcaa ttagaatgta cattagagtg
    14881 gaggagaacc aaggcccaac tgtgacagga tatttaaact gaagaaacac gagctctttc
    14941 catttacttg aacaggcccg ggaaaccgca gctggttggc tgcgggaagt catcgtgact
    15001 acttccaggt gaattacggt gcagatcagc ttgacacgat acactcttgg acgtacggca
    15061 gctttcctta acaatgcact ctgctctgta tttcctactc agagctgaat tgaagcaatc
    15121 tctgccatgc atatctatga aaataacaca tttatgaaac aaataacaat tacgtttcag
    15181 ttcaaatgcg aaagtatctc gactaatcat actgtcagat agcattaaat gaatgcaagc
    15241 aagtccttac gctttcttga gaccagaacc cagtcctgac cattctgatc cgtgtcacca
    15301 cttggtgcgg tggctatcac cttctcatca tcatctgtat ctgcatcatc cggctccgga
    15361 tacttcttga tgtgctcgag agcccatacc agttctttgc tgagcactgg tgggattctt
    15421 ccatcgccta ccaaggttcc caggccagca agttggaaca gcccatcaag ccattgttta
    15481 gtctcacctg tatcccactg tatgtcgtgg aactttctcc cctccctttc tgtgatctct
    15541 tgtctctccc gttcccactt ctcttgttct tctttctgcg gtagcggaaa gtggttgcgg
    15601 cctgagaata gtcgtgctag agcaattgct tggtattccc agctccggaa actcagtacc
    15661 cgaggcatgc ccactatggc aagggtcttg aagtcttgga aaaacgtatg ccaatagccc
    15721 ttgatcagct tgcctgcatc gtaatcatac aacggccgcc cattgatttt gtcattccaa
    15781 aaggggtatg atgccttgta tcctgtacag tagatgatcg catcgacatc atcaaggtat
    15841 gtaccatcca caaatattat tcgaccgtca agtcgatact ctttgacgat aggtttccaa
    15901 acaatgcctg gtggtggctc gctcccttcc cagcgtgctt ttgatcgctt agaaatgtag
    15961 ataggcaaat cagccgtcga caacagatcc aggcttaagt cgtgacccga tgctgaattc
    16021 ccaatgatca agattttctg ggaggagtac acaagcggcg tccggtagta tttcgaatga
    16081 accacacgcc caggatacct ttcgatgaag gcctgtaggc catctacatg cgggacctgg
    16141 gtaaaatgtt agcaggccac tcggcaacag ctgactccgc atgcgcacgc acatatggaa
    16201 cggaatagtg cccgtttgca agaatcactg catcaaaaca ctcctcccac catatgtcaa
    16261 tatggcgagc tgagtcgtat tttcgtagag tgagtttcca tctttccggt ccccctttca
    16321 atgacgatgg gagtatggag acatcctcca ccgtcgtgtt gagtactagg tgagagtcga
    16381 tcttatgctt ggagctgtaa ctctcaatat attgccttgg aatatggtgc ggaacaaatg
    16441 ggccgtaggc aaatctttcg tcggagaagc tcattgcaat ctcgggtaca ttggtcctgt
    16501 ttacttagtg cggcgccgtt taaagcagca agacaaaacg tacgtcaaag aattatatac
    16561 tggcgtcttg gagtatctct cttgctgaga cgggggtaat gcgcgaggca agctctcagg
    16621 tatactcaat ttcggatcga tctccgtagg taggctacct gggtggaccg ggagtggagg
    16681 ctgagggtcg gcgtcgtaga tcctgtccga taagaaacta aatatcaaat tctgtaggaa
    16741 gactcaccaa gtcccaccag gtttttccct cctttcaaag acttgaataa tatcgaagta
    16801 gttctctgct ttgagcgcgg cagctgtcac tactcctgcg gtcgtgactg atcagcatca
    16861 aaggaaacct atcaacactg ggcaccttct tgatcttacc agctgagcca gcaccgatga
    16921 tggcaataga cttgatcttg tcacctccgc ccattgttac ttgtttcaat taacgacaaa
    16981 atgagttgta gtcatggtgt ctttctcatc tgaatgtctt ggaacttcat tagtaaacct
    17041 tagcggggcc gacccgcaac acccaagtcg caatctacca cgactatttc atcattccta
    17101 gcacgtgata tatgaatgat taagccataa aacgtgacaa aacatctcgg caaggtacac
    17161 aagtgaactt tttcactcca tctttgaaat gacatatcag tcatcatttc tatggttgtc
    17221 tgaaatgtct ttcaccggtc cgcgcaacct tctaacagcg ccacttaaag gacgtatctg
    17281 aatccaacag ccctctcgtc caaaccgccc gtcggaccga caacattgcc ttcggcgtcg
    17341 agcgtttcac gagctgcgag ctttctgttg tccctctgaa ggaccaggcg tacaatcaat
    17401 gccatgattg caaccttatc attttggtta gttgtgctca agtgcgaacc aagtacaagc
    17461 aagactcact ataagcgcaa ctgcagcagt tgcacaacct cccgcaaggt atctcgggcc
    17521 gtctgatgct gggtacatgt aggacccgta gatgttggcg cagttgccaa tcatgtttgc
    17581 aaacgagatg caagctgatc gcttgaccag agggcgtgga aagctgttag atacccaagc
    17641 caagatgatc tgataagccg ataccgcccc cataggcatc aaaaacattg cgaagaacct
    17701 cgccgctgtc gtgcacgtta gcgaaattcc cattgctcca cgcggaaggt ctcacccgta
    17761 tttagtgaag agacaacaat aatatttccg acgacggata ttaacatcaa agctatgatg
    17821 tgccagcctc gatcctggta ctttccagac gtgtatgtca cgactaatga taccagaaag
    17881 gttccgatcc acaccggggc tgtgatcagt agagtctcga tgttgccgta tcccagagtc
    17941 ttcacgatgg tggggaagaa gtactgaaag gattgcgata gcaggctcag atgctgtaac
    18001 agtgtaaaaa ggtaaaggcg aggatccttc aaggctagtt ttacaccctc tttgatcgtc
    18061 gaggcactgg tttggtccgc ctcgccggta tcttcaataa gcctccattg agcataggca
    18121 cgctcctctt cagacagcca cttcgtcgtg gccggatagt caggaagcac aaatgcggat
    18181 acgattgcaa ctccaatggt aatgacgcct tcgataatga agagccatct cctacgggga
    18241 tcagtaaaga cggtccaatt gcctggtgtc ccacttacca tccagagatc ccatgagcgc
    18301 cacttaggtt cccgagcacg ccggctccca gcaatccccc gaacgcattg gcaagcgaag
    18361 aacccgcata gaaccaggcg attctgtgtg ccagctcatt tctggtatac catgatgaca
    18421 tgaggaagac ggcaccggga aagaaaggag cttcggcaaa gccgaggaag aatcgacaag
    18481 caatcagccc actgaaacta tgggttgcgg cctgtgatgc cgatatggtt cccctgcaac
    18541 atgtaagctc ggacaaaaac agggcagtaa cctctcaagt cggccctacc agattgtcat
    18601 tgctactcca agataccagg agggtcgaac cctcgtaatg ataagatttg atggcagttg
    18661 cattaagaga tacccaacga aaaggatgct ggttgccaag ttgaagtccg tccccgtcat
    18721 acccagatca gcctcgaggg ttcccaacct cgcttgggac aaattactag acttcatgtt
    18781 aactccttta attccatctt gggatacatt ggacttactt ccggtccaag aaattgagca
    18841 gatacctggt gtcgtaaatg taagttccca tgcgcgtatc gtcggatgtt ctacaccctg
    18901 accgggaatg atcaccgcga caaccatgta cgatcacacc agtatagatt gtaggattca
    18961 gaacgtccac tcacatcaag atcaacagcg gaagcaaatg tatgtcgact tttctcaaga
    19021 gcttctttgt catgccatgg tggtattcta gcgttgcacc agcgaactgt ctgtgcaaga
    19081 catcaacagt ctcatcgcca acactgccat tcttgtgctc gacgccgtgt gcggtggcct
    19141 tgtcgtgccc ggtggtgtct ccttgaacag tcatcttgga ccattgaact gatggtcagt
    19201 tccgcaacgg cttcgggtcc tgggactccc taggtatttc aactgagtct ctcggtgagt
    19261 gcactgttta agaggacaag cttcgatgga ggattgaggc tcaagcagca ctagcacggc
    19321 accctcggct tcgcaaggcc agcaggtgcg ctaccgtcat ccatcgtctc aagttagctg
    19381 acccccaaca aagcgccagt ggggtggcga tccttcgggt ccggggaaga ggggagcgaa
    19441 aggtgggagg gtaaacacca agtgtggggg atgtggaggt gagtagtcgt gctaatgccc
    19501 actcaaagcc gctaaagaca actctacctt cacgcggaga gaagtccgga gcatggctca
    19561 aggctctgga gctctgaggt tgcatgtcca tgcatgcatt tagtcactaa caaatctgcg
    19621 agtcttttag tctcaccaac cccgcgttct cgcaaggtgg ttggggttgc ctggtcgcgt
    19681 ctcgcgccca tcgtgcgagg cgtgatgtgg gagtgatgta aaacaatgta taattcactt
    19741 ttctgggatg tcacgctgaa aactaaatgg agagattttc aaatggtaag caagacataa
    19801 gagttcagag gaaatattaa gattctgcgg gatatcaata tacagtaaca ctgatgggta
    19861 tctggtataa tgcgagctct ttcctttcct tgagtgtctg gctggcctct tacattcaac
    19921 aagggacctt gctccccata aaacatttag gttacaaaac aaaagaaatt cttgaaacag
    19981 attgctttcc tccgttgccc ttaagccccc gtggaattca acttgatcct gccgaaactc
    20041 atagaaggct tcttcttggc tccaagcgac ttgaagcccg gcatcgtctt cttcttaggt
    20101 ccgacggcag tcatgatggg tacttcgtcg tgatgttcct cgtcgctatg gctgctacca
    20161 gatgtcatcg actccatgga gctaccaccg ctgctgccgt tatgacgccc tggcgcatgg
    20221 ttggacgagg gcgagtgggg ccccgggttt accgtgaggg cccgcctcat gttgtgtacg
    20281 aagctctggc ttcgcttcaa ctccttgacc tgctggcgcg cgatgatcat ctcgtactgc
    20341 ttcatcatgg tgggattctc cagtatgtcc tccaaactga agatggcatg tgccaaccct
    20401 ggaatgttca ggcgtggcat gctatccgtg taataccggg ccagctccgc tgctggaacc
    20461 aaggaggatg agaattcaaa gaaaggaata gaccgtatat tctcagccat cccaagtgcg
    20521 tttgcgccta ggatggagtc ccatccggtc gagatgattg agtggattgc accggcatgc
    20581 tctggagata cagacattac gggtgcgttg atctgaacct cttgctttga taccgagagc
    20641 gggattctgg atgtggccga gttatcatgg aggcccttaa gagagacagg ttccataatg
    20701 aacgccgatg tgagaagcga tatggtggag caaagcatgg aaagaatatc gtgcacaaag
    20761 agtgcactaa tcttcttctc cgagaaggtc agagagatgt cgacgctgga tgacccagtt
    20821 gtgacggatc tgacgaagat gtctgtattc tgattgtttg actccatgca gttcaacttg
    20881 caagtggcac tgccgatagt gaagttgttg aacaggtcgc gctcgacatg atcctggtgc
    20941 tggaccacgg tcgagaatcg agtccacgcc ggccagcttg tgcatttttc gatgatctcg
    21001 gagctttgca tgtttccatg ttccgggctg gtactagcca cgtgctgatt ttgaacggtg
    21061 cgcaagtact cgtatggaga agtgggaaca gtagggatcc tggtgcggac tggaatgatg
    21121 ttgcctgcac aaaaaatagg tcagaaagct ttcaaaacta taaacagggg tttgacttac
    21181 cagttgggcc tacgacctcg gtcaacggca acgaaccccc ttgaagcaat tctccgaaca
    21241 caacatcatc agaatcggcg aggttggaca ggacaatcga ccaggcgccc ttgaggattg
    21301 tctcaaaggg tatacctagg ttgttcagag acccggtggg aatttcctgg tgaatcgtct
    21361 ttgaatccga gaacgggata tccggcttgg tcttggaaac catttccgtc atcatggcac
    21421 cttccagcag tgtgccccag taatcaacag cgccgccgtc tagtgatgct ttctgagcag
    21481 ctcgaactac gtcgcagaac cctggacgtt gtgtggacag gtcgccttgc tcatagaatc
    21541 tagcaaggtc tgagattagg gtaggcaggg tgaggtcgtt gtactgcgcc cgagatagcc
    21601 tgatgatcaa ggtagactgc ctagaagagt caaggtacca gaacttcgtt gctggctgtc
    21661 ggaagtcaat ggccatcgat tgatctctct tcaccagttt cgttgcctga ccattgagcc
    21721 gccagctttg gcattggtag cgttggaact cagggtaata agttcgaatc actgtctgat
    21781 agagctgacg gttgtgggac acaaaggctg ttctgagaat cgggtgagcc atagtcaaca
    21841 gatagcacgc atgttcgagc ttgccccaat caagttgccc attgacattg ataaggaggt
    21901 aattgacgtt gcccggtggg ttcttcaaca tgccctccag gaacactgtc tgagtggcgg
    21961 aagcctctgc gatatcctca atgctgtctc ggtcgccaac ttggggtacg atagcatcgt
    22021 cgacgaaagc attggaaggg cttgactgca tgtatctgct gtgttccgga tggtatcttg
    22081 gggcatctgg catcgtgatg catcggcaca tctcgctgag agagacatct cggaccacat
    22141 caaggatgga aattgacaca ccctgctgtc ggcatttcac cactagatca tgagctaggt
    22201 caacgtcacc gcccaaggtc atgaaaccat cgttgggacg aatcgggtca tggatgtcca
    22261 gaacatcagc ccagatggct cgcatccgct cttcgctttg cgttagaggc aagggttcga
    22321 ggccagctgc atgcacttcg ttcgggtttg gcactgacgc aagtcccagt agctgggtct
    22381 tagagagtcc cctgatcatc ttttgcaact cgcggtagct gacatcgaat gaaggtgtca
    22441 gaggcagccg gcgaacaggg acgaaagtgt cgggcagtgc ctcccgcaga gaaagccccg
    22501 ccatccgctt ggccaggtaa agtcgctcct tggtggacgg gctgacccga gacaaatcct
    22561 ctccgtggaa taagtcgtca tcgagctcaa taaaggccgc gagtatagga gccgaatcgc
    22621 tgtcggtata attgaacgca atctttgtga cagcaacatc gatgttacgc ccaagacatc
    22681 tgcgaaggcg tcgttcgatt tcggaagtct tgagaatctc gctaccgacc ttgacctcct
    22741 cagattgagt tgagaccaat tcaagctgcc cattctcggt gtagcgcact aaatgaccag
    22801 tcttcagaag tcggcctggg ccttcagatg acataccgct ggtgagagct gccttcttga
    22861 gctgaagagg gtcacggtcc agctcatgcc cgattgccag ggtcggcgag gagattacca
    22921 gttcaccgac tgcaccgaca ggcatgagct tgttgctatc cgaagggttt acaacccaga
    22981 aattgccaca gtacgggctg ccaatgcccc tgacggcaca aatatcctgc acctccgagg
    23041 cggatatgcc caagacgcaa gcctccgcag acccgtaagc caagatcacc ttggctttgc
    23101 cagcccactg gctgtagaca tcgtcgtcaa gctgatgcgt cctgaaacaa accacagcga
    23161 tatccggtaa gctttcactt gatagccttc gggacaatgt cggcgtgagg taggtccagt
    23221 tgacattgaa cttttgggcc gcgcttgtga agtcggtcat aagtgaagac tcttcgatgc
    23281 atatgcaagc gccgtggact agcgtcgtga gaacttcggc caacgaaata tcgatactat
    23341 atgacgagta gtgcatgact ctgctggaag ggttgattcg cagtgcctcg ccttggccga
    23401 cgcatgctgt tgccagcgct gaatggctat aggtgatccc acggcgggtc ttcaccacct
    23461 ctggggtgaa taaaacgcaa gccacatcgt cgccatccgt cttaatggag gataccatgg
    23521 caggctcttc tgggagtgaa gagattgttg catcattgat gaagatgacc tggcagttga
    23581 tatccttaag gtgcttgcgc acgctatccg aagccagtac catcttggcg ccaacattct
    23641 tgatgatcca ggaaaatacc gagggaaggg aggcatcaat gggtacgatg caagccccaa
    23701 tgtttaggac tgctagcatg actggcacaa cccatcgact cttctccatg atgataggca
    23761 ccggtgtttg gtgcgtgaca ccagcacttg caagagcact ggcgatcacc atggccattt
    23821 tgtcgagctc accataggtg aactcgccat cccatgcaca tacagcctgt atgtctgggt
    23881 tctggatagc ctgctttgca atcatttgat ggacgtgctc tttggcaggg gggatcttag
    23941 gctgactgtt ccacgagacg atttgcttgt gatcatgctc actgaacaag tcgacgtcct
    24001 tgacctggcg caccttctcg aggggaatct caagtatggt ttggattgcc ctgctgaaag
    24061 cctgagcaac atggctagct tgagcagatg tcaataggcg atgtcctagg tcaacggcga
    24121 tattgccgtt cttgaacacg acattcatgt tgatgtcaaa ctcagaagag tgcatagacc
    24181 gcaagtgatg gaacttggca ccagcagtgg cctcatccag gatgttctca tacccaaagg
    24241 acaggcatgt gttgaagagg ctcctgccct tggtgtccaa agcgcggtgt atgttgctga
    24301 ctgaaacatg ttgatggtga agggcaagtt ggtggatttc ttccgagtca aggagcaact
    24361 gaggcagaag ctcagagcca tgcacctcaa gtctgcagac caggaccgta gcgaagcatc
    24421 ccacagcatc tgccagtcca tcaacaggca agtctctgcc agacgtctgg tacccgaagc
    24481 aggtggattc agagcctgta tacgcccgca gcacgagact ccaagctact cgcagtacgg
    24541 cggcaacatc gatcttgtac ttgtgggcaa atgactcaag gatatcgtgc ggcagtccaa
    24601 ggtctacgaa gctgtgttca tattccttgg tgtcgatgga tttagcaacc aagctcggga
    24661 aatggcaagg ctgtacatcc tcgagatgtt cgcgccagaa ttcggtgcta cagggagtcg
    24721 tcttcatgca tcggagatat tcgggatagt gaatatccga cgtgctgggc aattgatggc
    24781 tgaagtacag ctcctcaagc tctctaaaaa ggatggtaat gcttgcagca tcacacaaag
    24841 cttggctgac ttccaacatc agcaacgttt ttccaggagc ctggcagacc actagacgat
    24901 gccaaggtga ccccttgctc aggttaatgg ggttgagttt ctccatcgaa tacaacgcgt
    24961 cgtcgggatg gttgttttcg atgaagagca tgttgggcga atggcggcgt aggacgatct
    25021 gatcgaagag gccagccttg gaaacacttt cgaagaacac cgttctcaag gcagggtgct
    25081 tttgaactac ctgctgccag gcagcacaaa ggaggccaac atccacatac ttcccaagcg
    25141 tgttgagttc atacacagtt tgacatctcg agcttccagg attcagaggt tcattaatga
    25201 gcaaactctg ctgatttgcc gtaacggggt agatgttctc aatattggag acttcgatgc
    25261 cgagatgcgg caggacatcc cggtttaact tggccaggcc ctcataagac atgtccatga
    25321 ggggaatgtc ggacatggaa agggaaggag tttggaattg aagacggtga atcgagtcgc
    25381 gaagaagtgc ctcgaaagta cgaatccaag attggatgag gtcctggtgg agcgagtgtt
    25441 ggttgtagag gaatttgaac ttggccgcgc cttggtcaat ggcagcagac acctcaaaca
    25501 gcgcgattct acccacggag ggaccaatat ccgaggcctt cgaagacaag gttcggccag
    25561 ggataggcag tcgttcaaga aggctttcct ggcagtcgag gctctgcatt gatccagcgt
    25621 acgtgaaaat gatttccagt ggacacatgg atgaggcaaa tgagtctgca ccatttccgt
    25681 tgagcatgtt ggctgcaaag tatggcactc cgcgagcggc gactgttcgg cgggcatcct
    25741 tgacccggca taaaacattg aacatgtcgt ccgatggagt gatatttaga gccaaggggc
    25801 acagagatgt gaaccatcct acagtttcgg atatatccat ttcggtgtcc aatgcggctc
    25861 tatcgtgctc ctgattccag atagcagggg cctttcgatc tcgaaatgtt gcgcaaaacg
    25921 acagaagtag tgcagccatg aaaatatcgg aggagtctgt gtggagtggc tgattgcttg
    25981 tttcaagcat agaggtgagt tctggtggta aggtgaaccc ggcggcaata gtgtttccat
    26041 acttgttgga tgactcatta atgccccagt atgtccaatc cgctgaatgc aacttgaaag
    26101 gaagtgcctc tggcgactca gtgctctcga tacggcggcg ctggcttgat gtccatgctt
    26161 ggtacgacac tgctcgaccg gataccaggc tgccgctcag aaggagctcc tccaagtcgt
    26221 cgttaataac tcgccaggac tttagatccg tgaccaggtg gtgcgcaacc atgtaaagca
    26281 tttggtggcc atcgtgggtg tgaaagtgat gagcagcaaa gacggggccg ttctcgatgt
    26341 cgatactagc ttgtgcctgt tggatcactt cctccacctc agcgttcgtt cctacagaat
    26401 gatgtccgaa atggtacgat gaagatatct cagtcatcgt atactgggac catgatccct
    26461 gccctgcgcg gaaacgtgtc ctcagcatgg agtggtgtcc aacgacagcc tcgatggcgg
    26521 cgcggacatc ctcgacgcct gtcgcctgct tgaaccgtag aagaatgctt tgattgaagc
    26581 gatgagatcc agtcttttct tctcgctttg gagccttttg tcccattgct gtatggaagt
    26641 agaggcgctg cataggagat aattcgaatc cttcagctgt atcctcgccg ttgcgtccgc
    26701 tgagaacctc gctgggtgtc gccaagacag caagttgact caaggacatg gactgcaaga
    26761 catcttctgt cttgaaggat agtccttggg atttgcatcg aactacgagc tgcatcgcgg
    26821 tggtgtcatc gccccctaag ctgttgaacg acatgttcat gccgatatcc ttggtctcca
    26881 aactcaaaac cttggcgacg gctttctgta aacgccgttc cacatctgta cctggcgtcg
    26941 atagaagctc ttgggactcc actgacataa ttttccggta gaggtcctca ttcgcattct
    27001 gaatccatgt ctgcagtttt ctgcggtgga tcttgccagt atcatctgtg ggcatccgct
    27061 caagcacaat ccatacctgc ggaactgcgg taggtgatac tttggcttca actgctttcc
    27121 gaatccctgg gagcgagctg gtgtaatatg cattcaggag cttgatctcg cagctgctgg
    27181 gaccttcgac gacacaactc gatagcgtca agaaagcaac ggtctgacct tccaggagtc
    27241 ctgccttggg tttaagcact gaagctttgg caacatcgcc gttaagcgac agcacctgtt
    27301 ccacctgatt gtgatacctc ctagatgcct ttggcttcaa gtgcgctcgt gtgttaatcc
    27361 gggggtgtac gtctgagcta gctaccgaat ggcgccggcg gtcagggttc gataccagtc
    27421 catcgattgg cgcaagtggt gagctaagtt gcaaggggct gacaacatta ggggggtgca
    27481 tctctgcagt cctgcttgtg agtggtgacg ggctaaatgg ggtcacgtgg gtttccaact
    27541 ctgcaatcgt tttgcacttc ataatgtcgc gcgtttggac agacagtccg aggttgatac
    27601 actttgctcg cagtgttctc gcagttcgtg gatctcctcc cagctccacg aaggattcat
    27661 cccgagggat cgcactgaca tctataccga gggtgtccgc cactgctatg cttagtcgct
    27721 gctcaataga gccttgcgta ggagacaccc attttgcgtc tgctggaggt aggtagacag
    27781 agctggacct tcgaatgccc gccctccgtg gccttgagga cgcataagac tctggcatct
    27841 cgctgagaga aaggccgagc gcatcagcta ctgcctcagc ggctgaggcc aggatctctt
    27901 cgggtatatc ttggtgaggc ggcggtcgag cggtgtcgat gagaggaaga ggtgtccgcc
    27961 gttttactgg aagggccatt tcctctgttc cgatgaaatc tgagtcttgt tcgtatactc
    28021 tcggttcttg ttcgaacaac cgcagagagg tgtcgattgg gggtagagac aggaatgtcg
    28081 acatggtttt gacacagtat caagatgcca tgtaagtgaa agatctgcgg catacggggg
    28141 gtttgagatg ggtggtgtgc tgacgtcctt ccacgagatt gcaacgctgc tggccgacgg
    28201 gtagggatta tagtatgtgt aagagttcag cagcatgaga ttcccaatcc cagactcaca
    28261 aatgaaataa gtaagactgc ttcaacttca cgctcgatga ttctgagcga tgtctggtag
    28321 gagttgggtg aagaattaca agaatagagt gtagcataaa tcagagtgga cagctcccat
    28381 gaatatgagc tgcgagctga gtctaggcgc agggtgaggt tgcagcagtt tggggaccct
    28441 tgtacgatgt ccagaaggat catcatacgg ctcccattga catcacacca actcggcgcc
    28501 gggcgaggtc gccgattggc gcagcgagct cttacaggct gactttgggc ccgcgggatg
    28561 ccctcccaca tccccaaagg gtgcctcaca gccgtcaggg aactactaag caaaagagac
    28621 tttcttcacc ccagaaaaga tgtaaccctg cccgaagggt actccatggt cccatgcgga
    28681 tgcaggtcga tggtgtgtag taagcacgca gttgggaccc tgagccggtg gcctaccatg
    28741 taccgcggtg ctccgcccca actctaacag agctcagcga ggccgtgcgt ccatgcgagc
    28801 ttacttacgt acctgttgcg cgccagaatc gcagcattgc cgggacgaaa ggcagacact
    28861 gtttcatgcg cttcatcttg cacatttcta gccacaggcg acgtggttgc acgcgacctt
    28921 ccgtcgccca tctcgagcaa cgacgatgct gcgaaagcgt ggaagggtaa gttaggttgg
    28981 agctggaggg acccaagaac agccgtcgac gggtagcgcc cgtgcagcgt cggcagcacc
    29041 agcgctatgg atggccttca gccaccctgc cgcgacgttg ggttagcgtc ccagccccac
    29101 tgccagacac tgccgcaccc ttctagccct ctggagctta gcggattgct aactatagac
    29161 cagatatggc gggaagttcc atggcccttc acccaggaca aatcacattg cctcttgcgc
    29221 ctccaagctt ctgggagcca atgacccttc ctcccatcta ccgaaggcac agacagcatg
    29281 tagatctgat catgaatgat caggcctggg accgctgttc ctgacgacac atgtgcagtg
    29341 ggtatcaaga aatcagataa cacatcaatc ctgcccggca ggcaggcagg atatcgccgt
    29401 cctaatggca tccaggattt ctcatggcca gtgtcgcgag atccgccccg cccaccagaa
    29461 tggcaccatg caacgcacag aggcgcacca tttgactgtt ccggctatat cgttacccaa
    29521 ctgctgcact ggacttcttg aaggatcgca cccccggcca cttttcctgc ggccacctag
    29581 gtcacatcgt cagttgctat cgctcctttg aagcgggccc gcgccgatcg caggaactcc
    29641 tttgggtgct gcaaagtgtt cctgaagggt cttttcttgt ttgacgtcac tttcgttaga
    29701 agggtctccc gatcacttgc gcacttggtg aaatcccctg atcaggaacg ctggcatcgt
    29761 gcaaccagac tgacatgaga gcgtcgaatc aggttggtca taatgcgccc ttcccccaga
    29821 accgagctcg agggattgca gcaaaggaac agactaattt cggcgaggca gtgatcattt
    29881 tcggttgctg cgctacctac gtgcagcctt taattggaac gtgtatctag gtaagtaagt
    29941 cagcgagcct agcgggggca tgtgggccat ttccttacta tttacctagg tagcacgcga
    30001 tgcacttggt actacatacc taaatagaag aatagatact tgcccggcgc ctagctcgtg
    30061 acattggagt cgagtccgga ttgaagcgtg agcacagagg ttgaacgccc acccgctcac
    30121 acgcaaccgc ttacgttggt gttccctgac cgaggcctgc gcaaaagctg catttcgcaa
    30181 cgatacctaa tcaactatac cgaacgacgt agcctcagat gcgtaactgg taagtcttgc
    30241 gcgcatcatc taaccagatg aacacaggcg tcaagaccat tgttgcaaag atcagcacgc
    30301 ttgcatcctc gcaaagggca tcgatcggcg acaagacaac gtgtttccgg ttccgattcc
    30361 acggataaac ctgggtgccc acgttttcag ccgggctaca ggcaagacag gcgcttcccg
    30421 cgcatctagg tagccctgga ggtctggagt ggccggtaca gaggccccag ccaaacgttc
    30481 atgatccccg tccgtggcct ggtcacaacg caaccagcta cgggatctat gaacttcagt
    30541 atatcaaatg ggttgagcca gttcagcacg ccttcagcat tcgacctgcg acctctacct
    30601 gccatccaat atatttcttg gtgccaggac tgtttagaca cctcgtgata gttccagttc
    30661 tcggatagag tctcggatgg agtctcgcag cctgacaaaa tacactgtaa caaggagagg
    30721 tcgaaggtta tcagatttgg ccggtcgtca ccattcaaca tgagctacat caccgcatca
    30781 tgccttcgtc gtttattgcg aatgcgccgg ccgcgggagc cagtcgcaac ctcgcgattg
    30841 tgacgtcgct acatgattag cccaatcctc aggaatcctt cagtagatga aacatggtaa
    30901 cacaacggcc ggtgatttca tagttgcgca cacccacggt ctggagatcc ctggacctgc
    30961 aggcccattg aaccgttttc agcaaggctg gaagcagatc aatcacctcg ccagccttta
    31021 cctcaattgg tcaggtttct aggttgtcgc ctatactcga tgggagcacc tgtcaggcct
    31081 gcagctcatt cagtgacgct gccatcaacc cccaggcggc gtgattagga atcggccaag
    31141 ataagcctcc agcccacagc gatccgtcca ctgcgcaact ggggcgagcg aaagcgaaag
    31201 gaaagggcca atgcaatgtg ccctgcatgc ttacagccag ttctagatcc attggcgttg
    31261 catctcaccc cccccccccc cccccccccc ccgccccccc cccccccccc ccccccccag
    31321 agtcaccacg tgggggccgg gcagtcggtt tttgtacgac ggcgaaatgt aagatcagca
    31381 acgtcaacca acggcgttgg acgctcctcc acacctgctg aatccttcgt ttcaccttga
    31441 gcccaatatt tgatcattac aatttgatgg tgttggaact atcagtccag agccctatta
    31501 atccacctgt cgaatggaaa tactgagaag gccagcttcc catcatgcgg cgctgtatgc
    31561 ggcaatatct aaaaggccgc tctatgcagg cacaagctcc aacctcaacg ccgggctcca
    31621 ttgccgcgcc aactcattaa ccaggcacga gaatccctcg agccttcatt ttcgcttcct
    31681 gcgagctgtt gctccgccaa gttcgcctcc acacgcgtca ccacagcacg agaccaggac
    31741 ttgggccccg tgccggaacc gaggtgcagg cacgtcgata acgcatccag gccacgccag
    31801 caagactttt tccgcctccc actgaagtca cttgggtcat tcgagatata cccgaggcag
    31861 tgactcaaat gtgacctcca gctcagccgg cctcacacct accagccacc ccttgaggcg
    31921 cactccccca ctatcgtcac atcccccaaa cgacccccct caaccactgt cccaacgcaa
    31981 ccacggcctg tctggtcttc atgttcgcgt cctccctggt ctcatcgtcc ccggccagcg
    32041 catctggcag gcgaagatca aacccatgca gggcgtccgg gaccaacaac cacttgacgc
    32101 tccggacacc cccaccagat gatgccccca tgacgacctc gaagccgaaa gcagcgtcgg
    32161 taagttccag catcccccgt gcccccaccc caggccgtcc tacctgctcc tccatccccg
    32221 ggactcggcg gccggctagg cgacatgcca tgcgccaagc atcgtgagcg agtatgtcaa
    32281 gttcggccgc caaaaggcac acatgtggcg gcaaggcact ggcaggtgcg tagaatggtg
    32341 catagagcgg gtctgtcatg tcggtccccg ccggcgtgta tccccattgt atggatggga
    32401 gagcatttgc catgctgtct gtggcgccgg atcgggcaga gctcagccct ggcttatacg
    32461 gcctagtctt ggcctttgcc gacgccggaa tgcctagctc caacagtccg cagctgctga
    32521 agacggcccg gaaggcgacc tgcgtccgga tcctagccag ctgggcgacg gcaaaggcga
    32581 gggtggcgcc cgagaaggaa ccgccgatgg cggtgcgcgt gcggtctatc ggcagactta
    32641 tgtcgttcat gaccgccaga atcacggcct cgaggtcgta gatggccgta gggtatggcg
    32701 cgtagggcgc tttggagtgg ttcagtccga ccaccatgac gccctgtgtg tcggcaaaga
    32761 gtcgattcca ccgatcatcg tccgttgcgc tgcccatgga gaagccgccg ccgtgtacgg
    32821 tgaaaaggac tggcagtggg attcctgtgc tcatgtcgta cgactgtggc aggaagaccc
    32881 tgggtgctgt ctatcagtgc tctgggtccg gatttggaca gctggcatcg ccagcttgga
    32941 aattataaag gaagcgccta ccgtataggg agatgtgatc tcgtgtcata ttgcttgatg
    33001 aaagttggga aactggccgg tggccaattc gaccggtaga gctcccctat tgtgagcatt
    33061 gctgtttgat atcgcctctg gaaagagttc tccgtctgtc attgactccg atatatggca
    33121 tgttggcgtg gtggaactgg ccaacaagat gtgctattca cggtgactag ctatcactta
    33181 tatgcccggt cgttcatcgt cgtatcccca gctgtctcaa atggtttcgc tcggcagcca
    33241 taaccacgat ggagatataa gtccctgtca tcttcggggt agggaacgag atgctattct
    33301 gagaaaccca ccccatgcca ctggggaaaa acgagaaaag gtgacgtgat gattccggaa
    33361 gggtagagag gcattgcacc ccccgtgtcc accagcagtg ccatgtcgcg aagtcccgcc
    33421 gaggaggaga ccatcaagat ggtaggtgcc ctttttcccg tattcccgtg cacgcttcgt
    33481 gtctcggcag ggctccgctc gcgctcagga atgcccatgt tcgcggacgg ctcgactata
    33541 ccaggagcga acattgtgtg cgcgcccggg caaatgagcg tcgctcccga agtgtcagtt
    33601 agcggcggcg cggtgctcgc ttcaaggttg ggcctgtggt agcgcggagc ggtccctaat
    33661 tggccaacgg ccgccccccg tattcgacgc cctcgcgcgc cctttagtca gctaaggctc
    33721 gtattgtagg tcttatttta agcgcagtgc ggccctgtcc ctgtccaagc cgaaacgagt
    33781 gggcagtcgc tccagccagg ctagcctcag ccctacgatc tccaggcaca gatttcttgg
    33841 gttttatttc ctttgacagg ctcgagataa agccaggaac caggacgagt cttgccctgt
    33901 tgttttgtcc ttctgcatta atgtgattag cggctgtgct aagagaagcg ctgcgcgcca
    33961 gcagcttcgg tggtggcagg cttgggaaag gctatgcgct tccccggtcc aagacttgcc
    34021 aactccctcc gctgccctct gcatcgtgtc tgttcccata ggtttcccat gatgcttcat
    34081 cgagaaccct ggccgaaatc gagtgatgat catgtaacta cgaccgaacg gctggcatct
    34141 tagctcggtg atcgtcaacg gcggaggacg cccatttcca gcgcctcgtg gcaatacgag
    34201 gtccttacca cccaagcccg gtccattccc accccagacc cgcagaacac gcacttgatg
    34261 acagcccgta tgctcctttg ctcctgtcct ccgcgctgca gactgcagat tccatgccca
    34321 actgcttggg tacggctggt gctagcgccg gttccttgac acgacacctg caactccgac
    34381 gcaacctggg gggatccgac tcccgacttt ggccttccga ctgtgggttt ctcttgcgct
    34441 gcgacacact ccagaggtag ccacacagag atctgaaaca tatttcagca tgggttccat
    34501 aataaacccc ggcattccct cggctgcctc tgtctatcct ttgttccgtc gcttcaacat
    34561 gtttccatag cactacagtc gtccgcaacg tcatatccca agatcaaggt cctgaagtct
    34621 aggagatgtc aaggtagatg ctcgaccaca gaggcctccg aaagcatctc cttagccgct
    34681 caacgtattt catcacatac gaacgaacac aaaccgccac agaggagtca agatgtaagg
    34741 gacttcaatc ttgcgcgcag catgccattc tcacagcgtg gctaccatac attgtaccaa
    34801 gatatcgtac atcgtgcacg gacgttgtgg cttgatatgc ttcgtatttg gcgacaaaca
    34861 gatatatatt ccctcgtggc tttgggcgct acgcttgtca tgcacctcag acgttagctg
    34921 aggtaattat cccccaagtc tcccagcacc atcgctaaat ggtacaagtt ggtcccatct
    34981 cgcctcaagg cgcggctctg caatatgact attttcgtca ccgccttcct tcccagatcc
    35041 tgagagtgct gctccagcag atagcatgtc gatttcccat ggggagttcc taaaatcgcc
    35101 aggaaagtct cttcgtcatc ccccctcgga gtaacgacaa ccggctgacc gttccagttg
    35161 tgaccaatta tatgggtgag aattctctga tgagagttta gtaaggatat ctagttaaca
    35221 taattgggtc tcatcaatca ggagagctct cggtagactt acgtctgtga tatcattatc
    35281 aatctatggc gagaccctct gtcagcatcg tcggctccgc ccctgatgaa tgccaagcat
    35341 gaaaggtacg tacaatgtga tggaagacga cattcaaacc gtgtagctgg aagccgacgg
    35401 ttttcttcca ctgcagaaac gcgacatcgg accactgatt cagtggaggg acatccggat
    35461 tccagtgctc gcctttgtgc atggctactt gctcccttcc tttgtcgatg cgataccgtg
    35521 gagactgcat tcgcttagcg aatatcacgc cattggtttt atcgacgttg gtctcataga
    35581 tcgcgtggga ggcttcctga ttcagataga gcaatgtgag cccacggacg agaatacgct
    35641 ggattgggag ggccggccaa ctttctccat tggacgacaa cgacgtctct tgtgcagctc
    35701 acatacctgt ctaactgtct tcggttcggc gccacggact gccggatagg taatattata
    35761 gtcattgctg tgcaaggctt tatgctcaac gtagtcgtcg ggctggtctg agatcgtcac
    35821 cccacactcc cgaagctgcg cagcaatctc ccgcaactcg cctccgacgt ctcgtgaggt
    35881 ggactcctca tacgtgtgcc agccatactc cgccagtgca ttgtactctg tgtaaaaact
    35941 cgttcggtag ctgtagtttt gcagaagttg cgagagggtc caaccgtgac cgacagctgt
    36001 gatccagttg actgtgatgt gtcggggctt tcgcggtgcg gaggccatta ctgacgactt
    36061 attgatggcg ggatctaaac ggatctaagt ggtaatcaaa atctgccatt gcaaattggt
    36121 ggttcttaga gacgaatccc ccagcaaatt atggcgaaga caaagggatt ggttggcata
    36181 aagaagtagc caaacttggc ctggtttttc cggaagcggt tggtcctaca ctctcaactt
    36241 tgatcaaaac cattggaaat aacccgacta tggctatttg catgagtagc atgtagttgg
    36301 actcgctgta cgcgcgattt aagccgatat ggtgtacttc aaaccgcctg ccgttggata
    36361 acaacggccg gcaggcggct tttgctgaaa catggtactc tgctttgtct aatagtccag
    36421 tgtcatacaa atagttcaaa caccccctcc tcgggagtga atcatagata ggctacctgt
    36481 ggatgctgaa ttaacatact tttgctgctt tctgtgcttg gatcttgcac gggatataag
    36541 tcagtgtact cacctgtcga tcgcatcatc aggtgaatat atctcggggc tgaataagta
    36601 ttatttcaca gtggctgaat gcatagggtt agtttattat tcttgagagc gaattccgct
    36661 ccttggtctg aaatagctct cttaacatac taccttgggc cgtttagagt tggccatgtc
    36721 gagtacacat aacctaggct caaagccaaa ggatgcgcac actacggaaa ataaattctg
    36781 gatccggcga tggattttgg ttccatcaag ccgaaatact atctcagttc atgatggaga
    36841 acagttacga cagtcgaatc tatctgcccg agcacggagc cgccgggttc gtggcacgct
    36901 ccaccccaga gttcctgtca aattcaccat tgcagttgaa cccggatctg tgacgccaga
    36961 ggtagcaaga gcaccatgcg tgaactctgc gagttcttga acgaggaaga ctgaactgga
    37021 acctttcctt ccccccctgc atccacctcc ggcatcgtct cgttgtctag tctacatctt
    37081 gaagctcgcc ctaccggagc taatgcgctt gccgccttag tagcaacctg cttggagatc
    37141 tagtgattga gatggttgaa gccgggccta tcctcacatt agtgtgggta actcctggac
    37201 tagctcctgg acttgcgcgc cttagttacc aagtttgata tgtcattgga ggggttctac
    37261 ctggcacaca agataggtac tcgcgaaact aggtacctat gtgtataacg tcagaaatct
    37321 ggataccatc tcgctaggac gtactccaaa ccgagtctct atatcccgcg attgataagt
    37381 tgtctctctg tttgctggcc tcttctgcca gtgaaaattg ttgccaaggc agagcgcgta
    37441 aattccgtcc ttgaaacacc acttaacgtc ttcgaaaatg gagcaagctg aaagtccatc
    37501 tccaagactt ccccaggact ccgtatgttg cggggcgctt cccgtttcgg agtttggctg
    37561 acatgtgaat ccgcagtgaa gagtgtcacc gtcttgcaaa ttacaaatgg caacgctcat
    37621 gtatggggtg taagagtaac gcaacaataa cgtagagatc taatacaaac gggcgcgaga
    37681 tccgcgattt gcctactcta tcaaaagtga agtattctac caccatacac cctagctagt
    37741 ggcagtaatc acatgatggc tcactgttgc aaatagctat atttgagctg ccagaacgga
    37801 cgagcatcct acaaaaatgg taacaactag atcttacaca gcagtgtggg agaacaggct
    37861 gaatgtatct ccaccattct cattttcatt tgtactgagg cagtaaatta ctatgttctg
    37921 gagtacatca ttttgattcc gttacggtga tccatggtca gccttgcgga ggttgacggc
    37981 aaacagtcgc tgcatggttc ctcagctgag ttctagttta gacttggcac caaccgttgc
    38041 gggtttgtgc tggaccagtc aggtttcaat aattagttct caactaagcg agcgcagccc
    38101 tttgcgggat tgggagaaga tatatagccc agactgcggc cgcaagaagt ggggccagct
    38161 tggctatatc gactttgtcg atctcgcaca cgaaaaacca tcagccaagc gaggacttgt
    38221 gcgacattgg ccagttactt cgaatatgac tcagcgggaa cgagaacttt cgcgtaagca
    38281 gctcctatcg ttcatatcgt ccgcccttct ctaagtcggc tgtctccatt attgggatcc
    38341 gctagtttgt ccatttggtc ttacacgctc caccgagatc tttcactact acaatctgag
    38401 ctatgatcga tgctgtccca aagagagagt cgatgtgcct ctcattgcag ggctctatgg
    38461 ccgcttatgg ctaaaaagta ccgaggttag gtaatgaaga aagagtcgag gcagattcta
    38521 ataattttct gcttcacgga gtataaatag gcagttacgt cctcctcagg agaaaccgac
    38581 acaagattca gacaacacat cacagacctg caaattagcc attcaattca ttgggaaatc
    38641 ccctctgcgg cccataatac cttgtctgct ccaaagcatc aagttccgtc ttcgatcatg
    38701 catatcagca agttcctcgc tctcccactc gttgcggtgg ctactgtgtc cgggctggcc
    38761 gttggccacc cggagaacac agagtcagga cacggcctgt ccaagcgcag ctgctacctc
    38821 ggcggcgttg aatggggcaa tgaagtcgga ttggcgatca acgctgtcga caaagcctgc
    38881 cgagacaagc ttattggcag ttacaagggc aagtcggagc gctcggcgtg ctacaacctg
    38941 ggctcgcgga agcgtgtcaa cttcaatgtg cgccgttggg ccgactctcc ggctgacttg
    39001 accattgatg actgcatcaa gtacctccgg ctcgagatcg tgggttgtga catgggtggt
    39061 atgagctacc aagggaactg gagattcatg taagttcact caccacacag atgccatacg
    39121 taatggcctg tctgtttgct aattaagctg gtcatccagg tccgacccta actctggagg
    39181 ttgttcttaa agatcgcctg gcaagatctg tcgcgcctca caacatgaac agaacaccaa
    39241 ggaaccaggt cgtgttatcg cactgactta cttagtgaaa cctattctgc ggctgtcttt
    39301 tctttttgtt ttttctttct tttttcctgt cccctttgtg tatgctggcg agtatatggt
    39361 cgaccatgat tgcactacgc tccttgttgg aattcctgtc actcttttag ttgagcaaac
    39421 tcagaattag ctgctgagta gcaaaatcgt taattggcta cctggtatca tcgcctcttc
    39481 gcctacattc tttttttgtc taatgtaaat gaatctgtgc caaagaccca cgaatagcca
    39541 aaccagcgct tttgcgtatg ctgagacatt acggttggct ctaataatga ggcgtctgtg
    39601 cttaacagaa acttgtggct acagtataca agttcaaggc tgatacttgt ttatagcttg
    39661 ctgtttggtc attgctaagt ttttatagcg gctgaatcgt actgactggt ctggccttct
    39721 gttttctttt ggaaagggag atgcagacat aattccttat tctgtgtggg ttatgtggaa
    39781 ccgtacgctc ttattctatt tgcgagagca ttcaaaagaa cggagatggt gcatcgaatc
    39841 tttgatgctt ggttcgcgag ccgaacggtc acagcctgga gtacgctttg gctagaccaa
    39901 tagcatgtgg gagaaacaca ctcaactact ctaacacgtt gtgctaattg gccgcatggc
    39961 cacggttgta cgctctaata ggaactgtaa ttgctaggca tgatgcatac tgtggatact
    40021 ttgcatggtc taacgattct ttgcggtcaa tttcaatcat atgtgaccgg ggaaacacca
    40081 tccccctgag gtgaggcatt gctttacagg ggcttgattt tcatgggagg ctgtggtgat
    40141 gtccagcgcc gcgttaatat gtccattgag tagtctgtga aggtgagacg cggttcgatt
    40201 taatgctaat ataggggcct gtatgcttga gtgcaccagg tctgcctgtt cgccgcacag
    40261 ccataggcag agtgaaaccc ggggtaaagg cggctatgcc caacgggcgg cctacagtgg
    40321 tgtgtgggag gccaaggtct ggttggtagg acacatcttg gctgcattgg ccaacgctcg
    40381 tcattcaaga gatggctgcc acgatgggtc ctcaacttcg ggacaagtcc ggaacctcgc
    40441 cgtggagcca cttcctccta cactttctga gatatcgtga gaagagaacg ccagattgca
    40501 ttatcttctc tgctttccta gagaacggag cgcacagagt tcgctgcgtc cacgacagcg
    40561 gacgtcaaag cgtgttcccc aatcatttca ctcgtgctcg ccattaccct cttactttat
    40621 tcttcttcaa gcttttctca gacgaaggct gtgaggtgga cctgaaagac atctgcagca
    40681 tgattgacgt gttcctaggc gcgttgcgta gacatagtga aaagcaacta gacgtgcttc
    40741 tcctcattct ccgggcagag cttcttggcg gctgtaaaga tcctacggca agcttgcttc
    40801 aaaaggattt gctcgtaatg aagatactac gcgagggcca caaatttggg tgcgatatgg
    40861 acgtcctcga acacagtatc acggaatact tcgaaggcta caactctcca ttgttactag
    40921 ccaagtcgag agattcttgt gggaaggggg aaatgggagt cggaaccgtt cggtgcatcc
    40981 agcgccccga aaagacgact tgacagtcag tctcggccat cagtgggaaa cagaaaggtg
    41041 aagacggacg attgattcga cgccggagac atatgtgccg caacggagtg tattctgccc
    41101 agacagtgtg aacaacgaac attcacgttt tcccctgtac gctcaggtag acttcagttc
    41161 acaatggcat tcacatatcc atcaatccgt ccacattcca taacatacgt actgtacaca
    41221 ccaggccgcc gcgtctcatc tgacaacgcg tgcacccacg ttcctagagt cacatatata
    41281 atacacaaaa tcccacacgc tgttggtcgt cccatttcca ttctcttcag tcatacagga
    41341 ccatcactcc gtacattcga cttctgcgcg cgtcacccgg cggacatgcc tcgctttgta
    41401 cacggctcct gtgaactgtc ggcaacatct gaggcaactg gcacaacgac cttccctgaa
    41461 actgctggct cggacttggc cacaacggag aagaaactcc cacatagccc tttcccgtcg
    41521 acgctgattc taagaccgca atcctcatcg gaactaccca tcgtttccta gacgacaacc
    41581 tcttcctcgt ccgcatcctc gatactcgtg cgggccttag cctcatgagt gctcttgatc
    41641 ttctcgccgt catcacccgt gatctcgtcg ggctggtccg tcttctccgc ctcgccttcc
    41701 ttcgcctggt ccttgtcctt gtccttggat ccaaagccct gcccactaaa tggccagagg
    41761 ctggtgaagg ctgagctctt ctggttttgg cttggcgggt gtacggggag aggcttcact
    41821 atgacgttgt tcctctcatt gtcgctgccg tctttctcag gcatggcaaa gtcgccaaac
    41881 tcttcgtctt catcgtcgtt gtctccttga tcattgtccg agtcggaatc gtcgcggcca
    41941 tccccgaact tttcattgcg gttccgcgaa agtgcattgc gccaccagct gccgcgagcg
    42001 tgagaattcc atgacccaga ggggccatcg tcatcaccaa ggccatcgtc actatcgtca
    42061 tccacgtctt cagcgtcgtc accgaagggg ttgtgcagta tgctgtctgg ttccctcgtc
    42121 aatgcgtgct cggcatcgtc atcctctacg ccctcaatct ctgccgactg agcagtagca
    42181 acgttagcgt tcttctgatg catggccagg cgggccgcca gctggaggcg agctcgggac
    42241 ggaggaatgt tcaacggagg tggaggaggg ggaggcggcg ggatagacgg tgggtccagt
    42301 gatgatgaat cattcagaga gcctgtgtac cgttgaaact acaccctggt tagctgccct
    42361 tctgatggtg gttgtctatg taaaaagaaa aaaaaaattt acgacttacc tcattgttga
    42421 cgtcctcttc gttttcctca gactcgtcct catcctcgtc actggagctg ccaaagccag
    42481 agttcaccat tccactagtg atgctgaagt gtgacatatt gctggcgctc ccgttgtctt
    42541 gcatatccat gctgccgccc ccattaaggc cggcctcggc cagagcactt gattggcctt
    42601 gagaattgcc aagtcccaag ctggagagcc ccatgccacc gagcccgttg ccagccattg
    42661 ccgcgcgatt gctcatagct acctcgggtc gaacgccgcc gagaatggca ttatctctct
    42721 cacgcgtctc cgctagggcg ccttcaacgt agttgatcca gtcctggctc atgactcgat
    42781 caagcacaag ctcagacagg agctcgggag ggttccgctc ggtaaacttg acaacctcct
    42841 cggcgatgag ggtcaggtgt cccatgtatc ccatgcgggt cttggactcg gcctgcgact
    42901 tctcgctggc ggtctggcca ttgatgatgg cattggtcac gtccgcagct tcaaagagcg
    42961 aaatggccaa tgtggggttg tagccacgat ccatggggcc gttgaagacc tgctggacaa
    43021 tgtcatagac gacattgtgc aggaagttgt tccaaggata cttgaaaaag aaggactatc
    43081 acggttagcg gcgatcttgc tgaacaaagc ggaatacata ccaagatggt ggggacgacc
    43141 ttgtactcaa cgaactgcat cttgagataa tcgcccacga ctggcttcat ctgatcatcg
    43201 tcggtggacg gtgggggcgc cggctcgtgg ccaacgataa tcgatccatc tccggtctcc
    43261 gctgtcggtg cagcttcttg ctcagaagca cccggttgga cctggctggg ctcctccgcg
    43321 gtctccttgg ctgactcagg agtagcagaa aggtcgacag gtgccgtcgt agtctcttca
    43381 tccttgccct ccggtgttga gtgtgattcc gaggtttcag cctggggctc gggtttcgac
    43441 tcgtctgtag catgaccggg ctcgagctct gacttttcag gttcttctgg gaccttgtcc
    43501 cccaatgtcg ccgacgcggc aggctcgggc gccttcgtgt cttctacgac ttcagatggc
    43561 ttctcgggtg ctttggcaga atctgaacta gggccatcgc ttgtcggggc aacacttcgg
    43621 acagccacct tctttggcga caagggcgcg acgaccagct cagggttctc aaactcgggc
    43681 agatcgttga ccttggcgtc ctggacgttc agcctgggag aactgagagg ctcatcgaca
    43741 aagtcgtcat cgtcgtcctt atcgagaaat gaggatgatg acgcaggagc agggatctcg
    43801 tcctcggcct tgacgaactc atgagaagtg tcttcggtca tttctcccga gggcgttacc
    43861 tcttcaaaac cgtcgtcgtc agatgcgttg gttacttcca aacggcgacc gtcatctggc
    43921 gaagagtgac gaccgcgcat ggtgaggtcc tcggccgagg agtgcggctc atcggcgcgc
    43981 atggggacga gcttgccttc ggcccgcagc ctcttccgtt cctcgtcacg cagcgctatg
    44041 acttgctcgg atccaacctc gttgagtaga gccatattgc tgcagtgcaa cagttcagcc
    44101 atgagctcac acgtcttgaa cctgtcaaag ccaaggggct cgatttcgtc gttaaaagtc
    44161 gagtcgatgt gctgcttggt ggaagtagcg ttcatgatca gattcatgaa atcagggaca
    44221 tggtcggcga acctcctcaa gagggtgccg aggtagatgg ggtcacgact cgagggcgtg
    44281 gcactgttgt caggaccgac gtcggggtcg tagtccgagt tattcttgcg gatgacttca
    44341 atgataatgc ccacgcccac agtcaagggg ttccccccgc cgagcatgta gttgatgagc
    44401 tgctccacac agggcttgga taccagctgc cgggtgagct cgttggggcc aatgcaagcc
    44461 tgctcattct gagaagcatt ggcggacacg gtaatgattg ccttcatgaa atcaccagca
    44521 gaggtctggg ttgcccagct gtgctcaggg ccgaggaagg acagcaatgt tggcatgacg
    44581 tccttggtga atagccactg cacataatag ttagccccgc gtccgaatct gggaggatgc
    44641 tatgccgccg tgttcttcag ggtggcggca gcaggagaag gaactcacct cgactacgcc
    44701 ttgtccactg tcgatgcgct cgaggctgat aatcttcaac agcagatcca tgatcatggg
    44761 gcagtcgacg tggcgtagca tgtcgggaat ggcgttgtcg agagacttga gcaggagcag
    44821 catctcctcc gtcttcttgt cgaagagaga ctcgttgacc tttgtgaagt agctggcctg
    44881 gagggggtcg aggggcgcgg gcagcttgag gaagttccag aagttgcgca ggagggaggt
    44941 gctctccatg agggcctcgt agatgctcca gttgtccgag gacaggacct cggcggcgac
    45001 gtaggcgtag cggttgcgct tcttctcgcc ctcgtcctcg tcgggctcgc catcgttggt
    45061 ggactttgac gaggcgcggg ggcggccgaa gggcaggatc agcttgccct tgcgctcgtc
    45121 gtcgtcctta tccttgtcct tgtccttgtc gtcgtccggg ttctcgacgg gctcgagctt
    45181 gggagcgacg acatactcga gcagcttctc gaggacggcc tcctcgcgca ggtactcgat
    45241 gagcttggtg ttgtgctgct taagctcctg gatcaggtcg ctctcgtcga gcaggtcctc
    45301 gagctggaag tcgggcttct cgaggatggt gtcgatggtg gagatgttgg cgtagccgcc
    45361 aaatctccag aacatgatgt ctggggatta tgtcacagcg ccgggacgca ctggacacga
    45421 ggcagctcag ggggggttcg ggttcgggtg atggatgtga aaagtcagca tgcgaagtgc
    45481 tgccgtcgcc tgatcgttca actgcggcgg gttgatgtgc ggtggattcg atgccgggca
    45541 gatggggttg agcgaccgcc gctggggtat ctgatctgat ccggattttc tctctccctc
    45601 ggggtcgagt tcacggtcgg gtatgtggtc gtgggagctg ggcggccgag gtcacaagcc
    45661 aacgaaggag cacgtcggtg gtggtggtgg tgaggaggag gcgccgacgc tcgcaggtgg
    45721 tgaaatgccg ccggacagtg ggcagcaggt gataatgggc gtcgatcgag gaccggctgt
    45781 gctgcagata ccaatgccga tgccgatgca gatacaggcg cagatgcaga tgcagatacc
    45841 gatacaggta tagatggaga atggctcaag cagatggcaa cggggccaga ccgacgaccg
    45901 gttgtttgct ggcgccgatg cgggtgcggt ggtgctgggc aaacgacgtc gtcgttggcg
    45961 gttcggtggt tgttgttggg tgtcgtgtcg caagcagcgt ccacgggtag ctcacagccc
    46021 tggaggtcag gtcggatcca atgctggcct gggacctgaa gctgtgccgt ccgggggtgg
    46081 gatgatgcgg gcgcgataat ccgatcgcgc cgggtatggg tatcttatcg caggggactt
    46141 atccagtggt tctccaaggt atggtatgta ctgtaaaatt gcccttttcc tcttcaccat
    46201 gccagatttg gcctgtacct agcacgggag gattcgaggg atatgatgtg gaagtgaaga
    46261 gaatgaccga ccgacaggcg acgtcaaatt ttggtcgtgt cagcccgacg actacgacgc
    46321 tcagcgttgg gtcggccgaa ttcagaatgg accccaatgg aagtcagcca acgggtaact
    46381 cgactaccta accagttcag agccacggcc agctacctat ctaaagtact gtgcttatgt
    46441 gagtttagtt aactagaggt agctgcatac cgatacagac caacatcatc catcgatgca
    46501 agcatcaagc atcaaaacag aggcacaggc aggaaggcag aagccaagtt gaggctgccc
    46561 gacccgagcg tgagcctcag cgaggagcga gtgcactgtt gctagccgaa gtaagttata
    46621 ggggatcagg gggacgggat cttgtggtgt gcaaagtcct gccgacgccc gaatgcctgc
    46681 actacagccc gagtcggccc tctcatgaga tcaggtcagc agcctggtgt ctcgttctct
    46741 ctcactctca ctctctctct ctgtgtgtgt gtgtgtgtgt gcctcggtca catccatcat
    46801 cttcccatcc atttcagcca tccaaaccaa ccctacccga ggcctgggca gcttactgct
    46861 ggctgacgga ctgatgctgt tgtcgtgtgc tacctagttc actacctagc tggcccgggc
    46921 tggcttccaa ggttgactct gagccctggc cctgcttccg ccgctgctga tgcacacatg
    46981 gcatgggcac taaaagttgc tgggccgcct ttagtgacac cttacagtag accgcactga
    47041 gattaggagc cgtcgtcgcg ccttacccct tgcagccaag cccgcagccc cgtcccgcga
    47101 taacagggcg ataaaggggc tgccccaaag aggtgtcccc ccatttcccc cccccccctc
    47161 ccccccatct tcttgttgga aacctgcaaa aactgcccag gctgcccgct gactccaatt
    47221 ttgctagcgg caagacgcca cgtgaacttc gcgtgacctt gtcagggatc ttttctgttt
    47281 tgggcgggaa gcgcaaagcc ggactgccgt cgaatcgatc aggcagatca ggcacattgc
    47341 acattgtttg cgtctttcgc ctacgctttg tcccgtcctg gccatggcat tggccctcgc
    47401 atcgccgtta tattgctcat ggcctggcca ccttacgact tctgcactac cagcaggatg
    47461 gatcactgtg ctggtttgtg aagtgtcgag acggggggcg agctccgagg cccgtaacgc
    47521 cgaggacgac cacgggtgtg catacaatgg agcaaacaag gcgacaaccc gcaaagaagc
    47581 ctgcagcccc gatctccgat tggctgcatg tttcattttc tgcagactcg ctgtcatagt
    47641 cacattcaac atgaaggtct cagtgacaga gtgaccaact gatgccgcta atggagctga
    47701 tttaccagca tccgtggtga atgtcttgca ttctaggccc accaccgacg gctcaatagg
    47761 tcaagcatcg atctaacgcc gtcattagtt cttggtataa tatagtcgaa tgccaatact
    47821 ggccatattt tatatcaact tcactcctta tgtgatctaa tgacttcgtc tcttcgcctg
    47881 agttcaccgg gactgttaac tcaggactgc ttccccctcc cctgttcctg gcctcctgga
    47941 gccagcattc tctatgggag gcaatcgtgc gcctcgcgaa ccccacgtga tgagccgcct
    48001 ctgtacccgg aggagatctg agatggaatc gatgcagagc ggctttctgg catggtggat
    48061 gcctatcttg ccatcccgaa gccg
//
