# Supplementary material for: Genome sequencing and physiological characterization of three Neoarthrinium moseri strains
Source: BMC Microbiol. 2025 Aug 21;25:526. doi: 10.1186/s12866-025-04274-z (PMC12369201; doi:10.1186/s12866-025-04274-z)
Supplement: Supplementary file 16 — Supplementary Material 16. [file 12866_2025_4274_MOESM16_ESM.zip › BiGSLICE/input/Nmoseri/TUCIM5799/JAFIMR010000028.1.region003.gbk]

LOCUS       JAFIMR010000028        67850 bp    DNA     linear   PLN 06-APR-2022
DEFINITION  Neoarthrinium moseri strain TUCIM 5799
            scaffold28_Wmoseri_TUCIM_5799, whole genome shotgun sequence.
ACCESSION   JAFIMR010000028
VERSION     JAFIMR010000028.1
KEYWORDS    .
SOURCE      Neoarthrinium moseri
  ORGANISM  Neoarthrinium moseri
            Eukaryota; Fungi; Dikarya; Ascomycota; Pezizomycotina;
            Sordariomycetes; Xylariomycetidae; Xylariomycetidae incertae sedis;
            Neoarthrinium.
COMMENT     ##antiSMASH-Data-START##
            Version      :: 7.1.0
            Run date     :: 2023-12-04 11:58:05
            NOTE: This is a single region extracted from a larger record!
            Orig. start  :: 344107
            Orig. end    :: 411957
            ##antiSMASH-Data-END##
FEATURES             Location/Qualifiers
     protocluster    1..67850
                     /aStool="rule-based-clusters"
                     /category="NRPS"
                     /contig_edge="False"
                     /core_location="[20000:47850]"
                     /cutoff="20000"
                     /detection_rule="cds(Condensation and (AMP-binding or
                     A-OX))"
                     /neighbourhood="20000"
                     /product="NRPS"
                     /protocluster_number="1"
                     /tool="antismash"
     proto_core      20001..47850
                     /aStool="rule-based-clusters"
                     /tool="antismash"
                     /cutoff="20000"
                     /detection_rule="cds(Condensation and (AMP-binding or
                     A-OX))"
                     /neighbourhood="20000"
                     /product="NRPS"
                     /protocluster_number="1"
     cand_cluster    1..67850
                     /SMILES="NC(C)C(=O)NC(CC(C)C)C(=O)NC(CC(C)C)C(=O)NC(C)C(=O)
                     NC([*])C(=O)NC([*])C(=O)NC(C)C(=O)O"
                     /candidate_cluster_number="1"
                     /contig_edge="False"
                     /detection_rules="cds(Condensation and (AMP-binding or
                     A-OX))"
                     /kind="single"
                     /product="NRPS"
                     /protoclusters="1"
                     /tool="antismash"
     region          1..67850
                     /candidate_cluster_numbers="1"
                     /contig_edge="False"
                     /product="NRPS"
                     /region_number="3"
                     /rules="cds(Condensation and (AMP-binding or A-OX))"
                     /tool="antismash"
     gene            51..2524
                     /locus_tag="JX265_009385"
     mRNA            join(51..159,220..471,528..2524)
                     /locus_tag="JX265_009385"
                     /product="hypothetical protein"
     CDS             join(51..159,220..471,528..2524)
                     /codon_start=1
                     /locus_tag="JX265_009385"
                     /product="hypothetical protein"
                     /protein_id="KAI1861882.1"
                     /transl_table=1
                     /translation="MRATGSICALVALANVASCVGTNTTLPKRPLLASGIVDLGIASNA
                     YEKAKAFVGKLTNAQKVKIINGHSFTAGNISWAGYAGKDGIDGVNNQAYVSGFSTAAAV
                     GMTWNPDLAEAHYLALGEEFYGTGYNLINGPVQSPNGRVAWSGRLPESISPEPYLSGIM
                     EAKTVTGFNSAGVVTVGRHFAVDEQETNRKVGGYSSNVDEKTLMELYLWPFADSVKSGM
                     MGVMCSLNGVNGQVACENDKLLNDYLKTKLGFPGLVLPDVAAQQSSYGSANAGLDYGSS
                     QYWSETIILGGIANGTLTQARLDDMATRVVIGWYYANLDNGKQPSTISGSEYRNVRGNH
                     SATIKQVAREAIVLLKNNNDGTRNGLPIGLPIRKPRAIGVFGAHAGPVMAGPNQVFSVT
                     GSPAQIYPGHLAGITGSGEDSFPYVVDPHVALLSRIIADDTSVLWIFNNTYTSPYSIGI
                     PGQGTGSGSNASISVGSSGGGGGAGGIPSFPGGFGTGGTPSFETYAASSDVCLVFINAW
                     SGEGADRTELSNPGQDAMVNVVADNCNNTIVVANVAGPRILDAWIEHPNITAVLYSALL
                     GQDSGNAIVDVLYGDVNPSGKLTYTIAKNATDYIPICETLQCNFTEGVYIDYRYFDKSN
                     TSVRYPFGHGLSYTSFAYSKDVTVTITNQTALNSKYPTGSLGLGGDADMFDEVLIVNTS
                     VLNSGARDGAEVVQLYVGFPAEAQQPVQILRGFSKVQVKEGQTANISFSIRRRDISYWD
                     TSAEKWAVASGIYTFSVGSSSRDIKSTTQLHI"
     PFAM_domain     join(396..471,528..1096)
                     /aSDomain="Glyco_hydro_3"
                     /aSTool="clusterhmmer"
                     /database="35.0"
                     /db_xref="PF00933.24"
                     /db_xref="GO:0004553"
                     /db_xref="GO:0005975"
                     /description="Glycosyl hydrolase family 3 N terminal
                     domain"
                     /detection="hmmscan"
                     /domain_id="clusterhmmer_JX265_009385_0032"
                     /evalue="4.00E-21"
                     /gene_ontologies="GO:0004553: hydrolase activity,
                     hydrolyzing O-glycosyl compounds"
                     /gene_ontologies="GO:0005975: carbohydrate metabolic
                     process"
                     /label="JX265_009385"
                     /locus_tag="JX265_009385"
                     /protein_end="310"
                     /protein_start="95"
                     /score="75.9"
                     /tool="antismash"
                     /translation="SGFSTAAAVGMTWNPDLAEAHYLALGEEFYGTGYNLINGPVQSPN
                     GRVAWSGRLPESISPEPYLSGIMEAKTVTGFNSAGVVTVGRHFAVDEQETNRKVGGYSS
                     NVDEKTLMELYLWPFADSVKSGMMGVMCSLNGVNGQVACENDKLLNDYLKTKLGFPGLV
                     LPDVAAQQSSYGSANAGLDYGSSQYWSETIILGGIANGTLTQARLDDMATRV"
     PFAM_domain     1220..2110
                     /aSDomain="Glyco_hydro_3_C"
                     /aSTool="clusterhmmer"
                     /database="35.0"
                     /db_xref="PF01915.25"
                     /db_xref="GO:0004553"
                     /db_xref="GO:0005975"
                     /description="Glycosyl hydrolase family 3 C-terminal
                     domain"
                     /detection="hmmscan"
                     /domain_id="clusterhmmer_JX265_009385_0033"
                     /evalue="1.50E-42"
                     /gene_ontologies="GO:0004553: hydrolase activity,
                     hydrolyzing O-glycosyl compounds"
                     /gene_ontologies="GO:0005975: carbohydrate metabolic
                     process"
                     /label="JX265_009385"
                     /locus_tag="JX265_009385"
                     /protein_end="648"
                     /protein_start="351"
                     /score="146.0"
                     /tool="antismash"
                     /translation="IVLLKNNNDGTRNGLPIGLPIRKPRAIGVFGAHAGPVMAGPNQVF
                     SVTGSPAQIYPGHLAGITGSGEDSFPYVVDPHVALLSRIIADDTSVLWIFNNTYTSPYS
                     IGIPGQGTGSGSNASISVGSSGGGGGAGGIPSFPGGFGTGGTPSFETYAASSDVCLVFI
                     NAWSGEGADRTELSNPGQDAMVNVVADNCNNTIVVANVAGPRILDAWIEHPNITAVLYS
                     ALLGQDSGNAIVDVLYGDVNPSGKLTYTIAKNATDYIPICETLQCNFTEGVYIDYRYFD
                     KSNTSVRYPFGHGLSY"
     PFAM_domain     2279..2488
                     /aSDomain="Fn3-like"
                     /aSTool="clusterhmmer"
                     /database="35.0"
                     /db_xref="PF14310.9"
                     /description="Fibronectin type III-like domain"
                     /detection="hmmscan"
                     /domain_id="clusterhmmer_JX265_009385_0034"
                     /evalue="9.40E-22"
                     /label="JX265_009385"
                     /locus_tag="JX265_009385"
                     /protein_end="774"
                     /protein_start="704"
                     /score="77.1"
                     /tool="antismash"
                     /translation="EVVQLYVGFPAEAQQPVQILRGFSKVQVKEGQTANISFSIRRRDI
                     SYWDTSAEKWAVASGIYTFSVGSSS"
     gene            complement(2565..4614)
                     /locus_tag="JX265_009386"
     mRNA            complement(join(2565..2773,2822..2954,3016..3150,
                     3203..3414,3468..4010,4066..4236,4290..4614))
                     /locus_tag="JX265_009386"
                     /product="hypothetical protein"
     CDS             complement(join(2565..2773,2822..2954,3016..3150,
                     3203..3414,3468..4010,4066..4236,4290..4614))
                     /codon_start=1
                     /locus_tag="JX265_009386"
                     /product="hypothetical protein"
                     /protein_id="KAI1861883.1"
                     /transl_table=1
                     /translation="MKIASWMLLLFGAVLASPQKPNILIILTDDQDLHMNSMDYMPLVK
                     VGGVMNKIPYVRYADESQKYITDEGVTLQNHYCTVAVCCPSRATLWTGHAAHNTNVTDV
                     IPPYGGWPKVVQRGWNDNYLPVWLQKAGYNTYYTGKLWNYLHTDNYNRPPINGFNGSEI
                     LIDPWTYQYYEPHLTRNGRPPQSYSGQYSTDLIKQKALGFLEEAVSHQAPWFLTAAPIG
                     PHAEIVVNRRDHSIDTTFPQAAQRHAHLFNDYKIPRDSSFNAKTLGAVSWIKSLQELND
                     TVIGYNYEFQRARLRALQAVDELVEALVQKLDDEGVLNNTYIFYTTDNGFHISQHRMVP
                     GKSCGYETDIHIPLVVRGPGIEKSVTLDAVTSHIDIAPTILSLVGTPKQLDGKVIPLTG
                     PTSHNFTSEHAAVEFWGYGDTEGDFATGKQLNNTYKGLRLTGQGYSLYYSVWCTNEVEY
                     YDIKQDPGQMNNLASPASNQSDYILFNRPLSQVIPRLNALLMVLKTCKVTNLEGALDAS
                     YDQFFRSQPLVTYSACEMGYIRSAEGTSRWNVYDGTKESSVDSEWHPLHYGNDWSLFT"
     PFAM_domain     complement(join(3299..3414,3468..4010,4066..4236,
                     4290..4554))
                     /aSDomain="Sulfatase"
                     /aSTool="clusterhmmer"
                     /database="35.0"
                     /db_xref="PF00884.26"
                     /db_xref="GO:0008484"
                     /description="Sulfatase"
                     /detection="hmmscan"
                     /domain_id="clusterhmmer_JX265_009386_0035"
                     /evalue="2.00E-60"
                     /gene_ontologies="GO:0008484: sulfuric ester hydrolase
                     activity"
                     /label="JX265_009386"
                     /locus_tag="JX265_009386"
                     /protein_end="385"
                     /protein_start="20"
                     /score="204.9"
                     /tool="antismash"
                     /translation="PNILIILTDDQDLHMNSMDYMPLVKVGGVMNKIPYVRYADESQKY
                     ITDEGVTLQNHYCTVAVCCPSRATLWTGHAAHNTNVTDVIPPYGGWPKVVQRGWNDNYL
                     PVWLQKAGYNTYYTGKLWNYLHTDNYNRPPINGFNGSEILIDPWTYQYYEPHLTRNGRP
                     PQSYSGQYSTDLIKQKALGFLEEAVSHQAPWFLTAAPIGPHAEIVVNRRDHSIDTTFPQ
                     AAQRHAHLFNDYKIPRDSSFNAKTLGAVSWIKSLQELNDTVIGYNYEFQRARLRALQAV
                     DELVEALVQKLDDEGVLNNTYIFYTTDNGFHISQHRMVPGKSCGYETDIHIPLVVRGPG
                     IEKSVTLDAVTSHIDIAPTILSLVG"
     gene            complement(5462..7867)
                     /locus_tag="JX265_009387"
     mRNA            complement(join(5462..6215,6281..6326,6480..6867,
                     6932..7867))
                     /locus_tag="JX265_009387"
                     /product="hypothetical protein"
     CDS             complement(join(5462..6215,6281..6326,6480..6867,
                     6932..7867))
                     /codon_start=1
                     /locus_tag="JX265_009387"
                     /product="hypothetical protein"
                     /protein_id="KAI1861884.1"
                     /transl_table=1
                     /translation="MDTLCVNCQHVGHSIAQCPAPLGKSIQGKTGAQDDQPVSEEYLQS
                     LANPRDELCQRCAEIDIINWLNEDVEDEMAPDGEATNRRGLENRQANMKLWRDLGPLKS
                     LALRSSCPLCRMIFRVFPVPAEDESLEASYFLRPVRAYNRHGQSLPPGPQAEELGRTAA
                     LYVSVESRHGSVAGVAHFFGDPKALLVSQSEKTFGLSNRNPAPNHPACSVRYRGSLCDL
                     DLLRTWLRVCETEHGELCHVEWSEKLLICKVIDVEERKVVPCPQDCRYTALSYVWGAVE
                     VKPGALEGRYLPQTIEDAITVTKALGVRYLWVDALCSDQRPSPEKMEQLRMMDLIYSCA
                     VFILAAVDGGDGDWGLPGVSTKRAHRERQGREVVAGAELLSTLPSLAHEIPNTKWNTRA
                     WTMQENLLGNRKLYFSRSQVMWFCNSGVSYESMDDATNMNKFMHIPDNAYDVDPKRLRK
                     LYNEHPELRRKYADEQFTRLVDMYTPRQMTNDSDSLNACLGILSLLERAVLPTGFVYGL
                     PLKEFPQSLRWIHTNKSVSHESLMARRRPSHPSWSFVGWEGMAVYTNPLILAQGEYHDE
                     SVDAVVSYCDIDGQCLLLDGFRFKLEVRKQPFDDAYIPGTDVYLGQLQEGVASHKMTLP
                     PGVFDFLLIERFRFRYGPDRPIRHTLYLLMLEAQDNGSFRRKTMVRLYVEPGIESQTEY
                     IDLTKAREKVNLT"
     PFAM_domain     complement(join(6592..6867,6932..7060))
                     /aSDomain="HET"
                     /aSTool="clusterhmmer"
                     /database="35.0"
                     /db_xref="PF06985.14"
                     /description="Heterokaryon incompatibility protein (HET)"
                     /detection="hmmscan"
                     /domain_id="clusterhmmer_JX265_009387_0036"
                     /evalue="8.40E-25"
                     /label="JX265_009387"
                     /locus_tag="JX265_009387"
                     /protein_end="404"
                     /protein_start="269"
                     /score="88.0"
                     /tool="antismash"
                     /translation="YTALSYVWGAVEVKPGALEGRYLPQTIEDAITVTKALGVRYLWVD
                     ALCSDQRPSPEKMEQLRMMDLIYSCAVFILAAVDGGDGDWGLPGVSTKRAHRERQGREV
                     VAGAELLSTLPSLAHEIPNTKWNTRAWTMQE"
     gene            complement(8855..11913)
                     /locus_tag="JX265_009388"
     mRNA            complement(join(8855..8881,8935..11913))
                     /locus_tag="JX265_009388"
                     /product="hypothetical protein"
     CDS             complement(join(8855..8881,8935..11913))
                     /codon_start=1
                     /locus_tag="JX265_009388"
                     /product="hypothetical protein"
                     /protein_id="KAI1861885.1"
                     /transl_table=1
                     /translation="MPFDHLRRPSLQKLIQRVADTVSPSPSPSPNQTDTQTQSEYSPFS
                     RRNRRFHFRHRPAEPTPSASPASPQAVSPLQPTSTALPPSFPSSGFPRSSPEVVEATTS
                     NMAEGEPDYSSLPLTDRWVHKVWKVRKGAYEEAAKQFEITPDEYDPAFRPFNQDPGLWK
                     GAVADSNVAAQTDGIAAYCAFLKFGGKENCTRSRPHVIGPICEKGLISTRPATKASSIE
                     ALLLLVELDAAAPVIEDILPALSAKLPKVVAAALAALTAIFHNYGCKTADPKPVLKILP
                     KAFGHADKNVRAEATSLAVEFYRWLRDAMKPMFWGDLKPTQQSDLEAQFEKIKAEGAPK
                     QERFLRSQQAAMARAPPPGAEGEEEYDEGDMGEEPAEVDAFDLAEPQDVLSKIPANFHD
                     NLASSKWKERKEALEALFALLNVPRIKDGNYDEINRGLAKCMKDANVAVVTQAAQCIEV
                     LAKGLRKGYSKYRSTVMAPIMERLKEKKVTVSDALGAALDQVFLASGLSDCMEDITACL
                     VHKNPQVKEGTMKFLVRCLRTTRDVPSKQEIATLVESGKKLLSESSEGLRSGGAEVLGT
                     IMKIIGERAMNPHLEGLDDIRKNKIKEFFDTAEVKAKDKPKPPPAPVARGPPGGPKKVV
                     RKAPAGVKKAAPAAAPPAAEPVAPPTPKAAPGAGKLGMPRSGLTGLKAPRGRLAGPSGL
                     ASPRRAPAAAAPPPPPMEDEEPFQASPPPRPRIGLGRGGLAGRSLAKPSAPAAAPPVST
                     SPTPSSGLTAIERAELEELRAANDRLLKLADDTRHEKSKMQSEIQELKNQNAQLIEDHT
                     RDVLSIKAKETQLVRARSDAEAAEQTNERLRRELERLKRALSKAEAASAERESGVTSPG
                     IGSPARDDLGIYRDASGSFSRGRPTRTSFTSNLSEEKENGDPPASYSRTKMMSPELRYN
                     SGSSGRGSPARGYRNAQIDDAVSYGSGSATSAAAGGATGNGVESWKRAAEVTSQLKARI
                     EQMKAKQGFNRP"
     gene            14592..16159
                     /locus_tag="JX265_009389"
     mRNA            join(14592..14632,14739..14904,14978..16159)
                     /locus_tag="JX265_009389"
                     /product="hypothetical protein"
     CDS             join(14592..14632,14739..14904,14978..16159)
                     /codon_start=1
                     /gene_functions="other (smcogs) SMCOG1173:WD-40
                     repeat-containing protein (Score: 221.4; E-value: 3.2e-67)"
                     /gene_kind="other"
                     /locus_tag="JX265_009389"
                     /product="hypothetical protein"
                     /protein_id="KAI1861886.1"
                     /transl_table=1
                     /translation="MSSQILTSRQADELHKAIIAYLSSTNLSTTADALRQELNLGDTFD
                     ATTSKKYEGLLEKKWTSVVRLQKKIMDLESQKASLQAELDSATPTSLSRRNQDPTSWLP
                     RSPARHTLQSHREPITCVAFHPIFSSLASGSEDYTIKIWDWELGELERTIKGHTKAVLD
                     VDFGGPRGGTLLASCSSDLTIKLWDPADEYKNIRTLPGHDHSVSAVRFIPSGAAGAPSS
                     SNLLVSASRDKTLRIWDVSTGYCVKTIRGHADWVRDVCPSIDGRFLLSTGNDQTARLWD
                     ISVAQPESKLTLIGHEHVVECCTLAPSSAYQHLASLAGLKKPPPASSSAEFMATGSRDK
                     KIRIWDARGTCIKVLSGHDNWVRALVFHPGGKYLLSVSDDKTLRCWDLTQEGKCVKVLS
                     DVHGHFVSCLRWAPGIVREPTVNGGGQNGMAVNGAKSDATPDVQVRCVIATGSVDLNVR
                     VFAN"
     PFAM_domain     15098..15202
                     /aSDomain="WD40"
                     /aSTool="clusterhmmer"
                     /database="35.0"
                     /db_xref="PF00400.35"
                     /db_xref="GO:0005515"
                     /description="WD domain, G-beta repeat"
                     /detection="hmmscan"
                     /domain_id="clusterhmmer_JX265_009389_0037"
                     /evalue="2.90E-07"
                     /gene_ontologies="GO:0005515: protein binding"
                     /label="JX265_009389"
                     /locus_tag="JX265_009389"
                     /protein_end="144"
                     /protein_start="109"
                     /score="31.2"
                     /tool="antismash"
                     /translation="HTLQSHREPITCVAFHPIFSSLASGSEDYTIKIWD"
     PFAM_domain     15215..15334
                     /aSDomain="WD40"
                     /aSTool="clusterhmmer"
                     /database="35.0"
                     /db_xref="PF00400.35"
                     /db_xref="GO:0005515"
                     /description="WD domain, G-beta repeat"
                     /detection="hmmscan"
                     /domain_id="clusterhmmer_JX265_009389_0038"
                     /evalue="1.80E-04"
                     /gene_ontologies="GO:0005515: protein binding"
                     /label="JX265_009389"
                     /locus_tag="JX265_009389"
                     /protein_end="188"
                     /protein_start="148"
                     /score="22.3"
                     /tool="antismash"
                     /translation="ELERTIKGHTKAVLDVDFGGPRGGTLLASCSSDLTIKLWD"
     PFAM_domain     15434..15517
                     /aSDomain="Nup160"
                     /aSTool="clusterhmmer"
                     /database="35.0"
                     /db_xref="PF11715.11"
                     /description="Nucleoporin Nup120/160"
                     /detection="hmmscan"
                     /domain_id="clusterhmmer_JX265_009389_0039"
                     /evalue="1.90E-04"
                     /label="JX265_009389"
                     /locus_tag="JX265_009389"
                     /protein_end="249"
                     /protein_start="221"
                     /score="20.5"
                     /tool="antismash"
                     /translation="SSNLLVSASRDKTLRIWDVSTGYCVKTI"
     PFAM_domain     15500..15613
                     /aSDomain="WD40"
                     /aSTool="clusterhmmer"
                     /database="35.0"
                     /db_xref="PF00400.35"
                     /db_xref="GO:0005515"
                     /description="WD domain, G-beta repeat"
                     /detection="hmmscan"
                     /domain_id="clusterhmmer_JX265_009389_0040"
                     /evalue="9.90E-07"
                     /gene_ontologies="GO:0005515: protein binding"
                     /label="JX265_009389"
                     /locus_tag="JX265_009389"
                     /protein_end="281"
                     /protein_start="243"
                     /score="29.5"
                     /tool="antismash"
                     /translation="YCVKTIRGHADWVRDVCPSIDGRFLLSTGNDQTARLWD"
     PFAM_domain     15644..15808
                     /aSDomain="WD40"
                     /aSTool="clusterhmmer"
                     /database="35.0"
                     /db_xref="PF00400.35"
                     /db_xref="GO:0005515"
                     /description="WD domain, G-beta repeat"
                     /detection="hmmscan"
                     /domain_id="clusterhmmer_JX265_009389_0041"
                     /evalue="3.30E-04"
                     /gene_ontologies="GO:0005515: protein binding"
                     /label="JX265_009389"
                     /locus_tag="JX265_009389"
                     /protein_end="346"
                     /protein_start="291"
                     /score="21.5"
                     /tool="antismash"
                     /translation="TLIGHEHVVECCTLAPSSAYQHLASLAGLKKPPPASSSAEFMATG
                     SRDKKIRIWD"
     PFAM_domain     15815..15931
                     /aSDomain="WD40"
                     /aSTool="clusterhmmer"
                     /database="35.0"
                     /db_xref="PF00400.35"
                     /db_xref="GO:0005515"
                     /description="WD domain, G-beta repeat"
                     /detection="hmmscan"
                     /domain_id="clusterhmmer_JX265_009389_0042"
                     /evalue="1.10E-08"
                     /gene_ontologies="GO:0005515: protein binding"
                     /label="JX265_009389"
                     /locus_tag="JX265_009389"
                     /protein_end="387"
                     /protein_start="348"
                     /score="35.7"
                     /tool="antismash"
                     /translation="GTCIKVLSGHDNWVRALVFHPGGKYLLSVSDDKTLRCWD"
     gene            complement(18001..18915)
                     /locus_tag="JX265_009390"
     mRNA            complement(join(18001..18667,18743..18915))
                     /locus_tag="JX265_009390"
                     /product="hypothetical protein"
     CDS             complement(join(18001..18667,18743..18915))
                     /codon_start=1
                     /locus_tag="JX265_009390"
                     /product="hypothetical protein"
                     /protein_id="KAI1861887.1"
                     /transl_table=1
                     /translation="MSSSQTNKSTDLGERPKERIHLEGVEETLFCTLLPKARDAASPNP
                     ILGDPYAQKLVDSAKTFDRWCQEFLDKHQGAPVTVLHLACGLDSRVYRVKRRGADVRWI
                     DLDRPLVVDLRRRLIPQDPPGDYSLRTLDVNKSGWLSDIPADRPTLIMAEGLFMYLTPA
                     KVESVIRDLVDYFKQGELVLDTVSKIYVRYTSQVELLQASGAKWLWGTDDAKEVEKFHR
                     QLRMIDQVWSTEYMGHKSLGRSLVPLFGEGTIGSIKMALASFSPSTYAFGQNVRFAF"
     PFAM_domain     complement(18328..18663)
                     /aSDomain="LCM"
                     /aSTool="clusterhmmer"
                     /database="35.0"
                     /db_xref="PF04072.17"
                     /db_xref="GO:0008168"
                     /db_xref="GO:0032259"
                     /description="Leucine carboxyl methyltransferase"
                     /detection="hmmscan"
                     /domain_id="clusterhmmer_JX265_009390_0043"
                     /evalue="4.60E-14"
                     /gene_ontologies="GO:0008168: methyltransferase activity"
                     /gene_ontologies="GO:0032259: methylation"
                     /label="JX265_009390"
                     /locus_tag="JX265_009390"
                     /protein_end="171"
                     /protein_start="59"
                     /score="52.9"
                     /tool="antismash"
                     /translation="KTFDRWCQEFLDKHQGAPVTVLHLACGLDSRVYRVKRRGADVRWI
                     DLDRPLVVDLRRRLIPQDPPGDYSLRTLDVNKSGWLSDIPADRPTLIMAEGLFMYLTPA
                     KVESVIRD"
     gene            complement(20001..47850)
                     /locus_tag="JX265_009391"
     mRNA            complement(join(20001..20189,20244..31286,31338..43856,
                     43909..47238,47290..47850))
                     /locus_tag="JX265_009391"
                     /product="hypothetical protein"
     CDS             complement(join(20001..20189,20244..31286,31338..43856,
                     43909..47238,47290..47850))
                     /NRPS_PKS="Domain: AMP-binding (273-676). E-value: 6.2e-87.
                     Score: 283.6. Matches aSDomain:
                     nrpspksdomains_JX265_009391_AMP-binding.1"
                     /NRPS_PKS="Domain: PCP (814-880). E-value: 6.3e-13. Score:
                     40.6. Matches aSDomain: nrpspksdomains_JX265_009391_PCP.1"
                     /NRPS_PKS="Domain: Condensation_DCL (928-1221). E-value:
                     1e-42. Score: 138.1. Matches aSDomain:
                     nrpspksdomains_JX265_009391_Condensation_DCL.1"
                     /NRPS_PKS="Domain: AMP-binding (1387-1783). E-value:
                     1.1e-87. Score: 286.2. Matches aSDomain:
                     nrpspksdomains_JX265_009391_AMP-binding.2"
                     /NRPS_PKS="Domain: PCP (1929-1998). E-value: 1.7e-13.
                     Score: 42.5. Matches aSDomain:
                     nrpspksdomains_JX265_009391_PCP.2"
                     /NRPS_PKS="Domain: Epimerization (2014-2307). E-value:
                     1.5e-40. Score: 130.4. Matches aSDomain:
                     nrpspksdomains_JX265_009391_Epimerization.1"
                     /NRPS_PKS="Domain: Condensation_DCL (2481-2766). E-value:
                     1.5e-41. Score: 134.3. Matches aSDomain:
                     nrpspksdomains_JX265_009391_Condensation_DCL.2"
                     /NRPS_PKS="Domain: AMP-binding (2928-3332). E-value:
                     5.9e-87. Score: 283.7. Matches aSDomain:
                     nrpspksdomains_JX265_009391_AMP-binding.3"
                     /NRPS_PKS="Domain: PCP (3470-3537). E-value: 2.2e-15.
                     Score: 48.5. Matches aSDomain:
                     nrpspksdomains_JX265_009391_PCP.3"
                     /NRPS_PKS="Domain: Condensation_DCL (3580-3850). E-value:
                     2.1e-49. Score: 160.1. Matches aSDomain:
                     nrpspksdomains_JX265_009391_Condensation_DCL.3"
                     /NRPS_PKS="Domain: AMP-binding (4012-4402). E-value:
                     7.8e-79. Score: 257.0. Matches aSDomain:
                     nrpspksdomains_JX265_009391_AMP-binding.4"
                     /NRPS_PKS="Domain: PCP (4540-4609). E-value: 2.6e-10.
                     Score: 32.3. Matches aSDomain:
                     nrpspksdomains_JX265_009391_PCP.4"
                     /NRPS_PKS="Domain: Epimerization (4655-4922). E-value:
                     2e-56. Score: 182.9. Matches aSDomain:
                     nrpspksdomains_JX265_009391_Epimerization.2"
                     /NRPS_PKS="Domain: Condensation_DCL (5108-5394). E-value:
                     1.5e-47. Score: 154.0. Matches aSDomain:
                     nrpspksdomains_JX265_009391_Condensation_DCL.4"
                     /NRPS_PKS="Domain: AMP-binding (5557-5948). E-value:
                     5.8e-86. Score: 280.4. Matches aSDomain:
                     nrpspksdomains_JX265_009391_AMP-binding.5"
                     /NRPS_PKS="Domain: PCP (6084-6153). E-value: 1.3e-16.
                     Score: 52.4. Matches aSDomain:
                     nrpspksdomains_JX265_009391_PCP.5"
                     /NRPS_PKS="Domain: Condensation_DCL (6193-6465). E-value:
                     2.6e-44. Score: 143.4. Matches aSDomain:
                     nrpspksdomains_JX265_009391_Condensation_DCL.5"
                     /NRPS_PKS="Domain: AMP-binding (6624-7014). E-value:
                     1.6e-88. Score: 288.9. Matches aSDomain:
                     nrpspksdomains_JX265_009391_AMP-binding.6"
                     /NRPS_PKS="Domain: PP-binding (7155-7218). E-value:
                     1.9e-11. Score: 36.2. Matches aSDomain:
                     nrpspksdomains_JX265_009391_PP-binding.1"
                     /NRPS_PKS="Domain: Epimerization (7237-7520). E-value:
                     1.5e-36. Score: 117.2. Matches aSDomain:
                     nrpspksdomains_JX265_009391_Epimerization.3"
                     /NRPS_PKS="Domain: Condensation_DCL (7702-7992). E-value:
                     1.3e-42. Score: 137.8. Matches aSDomain:
                     nrpspksdomains_JX265_009391_Condensation_DCL.6"
                     /NRPS_PKS="Domain: AMP-binding (8150-8546). E-value:
                     1.2e-80. Score: 262.9. Matches aSDomain:
                     nrpspksdomains_JX265_009391_AMP-binding.7"
                     /NRPS_PKS="Domain: PP-binding (8682-8746). E-value:
                     1.1e-14. Score: 46.7. Matches aSDomain:
                     nrpspksdomains_JX265_009391_PP-binding.2"
                     /NRPS_PKS="Domain: Condensation_DCL (8791-9070). E-value:
                     6.8e-30. Score: 96.0. Matches aSDomain:
                     nrpspksdomains_JX265_009391_Condensation_DCL.7"
                     /codon_start=1
                     /gene_functions="biosynthetic (rule-based-clusters) NRPS:
                     Condensation"
                     /gene_functions="biosynthetic (rule-based-clusters) NRPS:
                     AMP-binding"
                     /gene_functions="biosynthetic-additional
                     (rule-based-clusters) PP-binding"
                     /gene_functions="biosynthetic-additional (smcogs)
                     SMCOG1002:AMP-dependent synthetase and ligase (Score:
                     270.2; E-value: 4.6e-82)"
                     /gene_kind="biosynthetic"
                     /locus_tag="JX265_009391"
                     /product="hypothetical protein"
                     /protein_id="KAI1861888.1"
                     /sec_met_domain="AMP-binding (E-value: 5.9e-101, bitscore:
                     331.3, seeds: 400, tool: rule-based-clusters)"
                     /sec_met_domain="Condensation (E-value: 1.6e-53, bitscore:
                     175.0, seeds: 42, tool: rule-based-clusters)"
                     /sec_met_domain="PP-binding (E-value: 3e-14, bitscore:
                     46.7, seeds: 164, tool: rule-based-clusters)"
                     /transl_table=1
                     /translation="MSSLQVQTSTMGVSEKAKTIDAFKSYGPCKFPGLNNIVPSMKMDF
                     GSLEMILADTERIQSLSTELGVSVASLLTAAWAIVVGGYTGSTNPCFGVQRHATPQSLA
                     ITSQGTTVEASVFAIDLDLNQSLLEAIHLAHSLQQLNATTVTHEQRHHLIGSTSESLYN
                     SEIRIFLGESTVKQDHPEPLDRDMLGDLVLIITDGQGHLRLSFNYQPYFLSAEAATAVA
                     ESFKSILLFVISQPHMLLNELSFLSEYDKQLLCQWNRTASSGAQKSTVHGIFEDMAATQ
                     PDSIAVDSWDGQLTYTELDQLAENLAIHLRNLGVGRGSNVIHCFPKSMWAVVAIVAILK
                     AGGASVALSPDFPKSRVQTVVHDTKATVALASLETMATVEGLTTKTLVIDKSSINSLQG
                     GVTEEVNGSKPDPQDAAFVVFTSGSTGVPKGIVIQHAALCSSMSHIGQLFEMSRESRVL
                     QFSAYTFDVHLFDIFVTLHFGGCVCIPSEEQRSNNLTGFINRHDVNSLSLTPTVASLLD
                     PEEVPSVTKLVMMGEAVTKGVIDAWSSTKGVRLFNGYGPAETWVASWAEIIPGAASPSN
                     IGFAVGGDRLWVADPLNHTRLMPIGSAGELLIEGPTLAKGYLNMPLKTSEVFIESPAWL
                     QDQIHRFTPAPGRLYKTGDLVRYNSDGSLDYLGRKDTQVKVHGQRVELTEIEYHLNSIT
                     PKIADCVVVHASSGPCQGRLIALAAPCSGGTRMRQVSEVKPDIISKAIIDDLKAALSTK
                     LPSYMVPTLWATVEGIPLTASGKTHRSVISRWVNGMDTSTYLLVTGMSRSGDDVAGAMT
                     EEERLIQDVWSRVLGLPQEEVGTNRSFVSLGGDSVAAMKTISLLGRRHVQATVKDLMLG
                     RTIQEIAAAGQHVTPAGATTPQAIPLCTPEIAAKVQKEQHERLRQLATWPSDADIQVED
                     VYPCSPAQQGILISQAKTSGSYAIRYVAEVGLNNGSPVDIGCLEKAWQAVINRHAVLRT
                     IFVEGTTAQQPLEQVVLRHVKADIHHLKLIPIGGSENGLEVIESQPQTDIQMGKLPHRL
                     TILVSQTQKCYIRLDISHTITDGGSIALMVHELKSAYDGMLPREPGPVYRDFVNNIFSR
                     PSTLGKTYWSEYLQGAEPCHFPLLVEGNVTPERKLNSVPLNLSLYARDISSFCQEKEVT
                     LFHIFQTAWALVLRAYLNRNDICFGYVASGRDAPVASIESAMGAFMSTLISRVDIDDSM
                     TVLDLLREMKARTTTSLDHQHFSIPDMCHSLDLSGDLLFNTIIGFQTVLSLDDNDTRGS
                     LSIDELSIHDPTEYDIAILVDTSSDFPRADLTYWTDRVCDLQAENLADTLAHTISAIMS
                     QAHDQIGLVDLVSDAAHRKMTEWNMTATNDVTDFIDNASCVHTIFEQQARLRPNAVAIA
                     AHDAQMTYGELDTVTTRLAHRLVSLGVKPETLVPYCISKSAWATVSVLAILKAGGAVVP
                     LDPSHPRGRLDTILDDTSARIIVTTPEHRQLFEHTSAEVLSLDAHFLQSLPTLRAIPCP
                     TVRPNNVAFVIFTSGSTGIPKGVMTEHHSIATNCQAYGKCLKIEEGSRVLQFAAHTFDA
                     SIFDMCAALLLGSCICVPSENDRMNDLAGYITRTGCNWILATSTVMGLMSPEQVPCLKV
                     IVLGGEALSRQVLKTWAPAAEVFNAYGPAEAAIMSACSRSLSVDSQASCIGTGVTGPIW
                     LTDPSDHRKLVPIGSVGEITIQGPGVSRGYLNSPDKTSQVFFDAPQCMQGYFGHYSRVY
                     RTGDLGRFNSDGSVEILGRKDSQVKLRGQRLELGEIEYHISAHARVKQTVVVKGSRGPC
                     KERLVGLISLRTKPSSNSRNLALVHGQLKKEAVGIIRELRESLQERLPAYMTPTVWAVL
                     EDLPVTTSGKIYIKALKEWVDGMHHDTFIETSKFSASVAASDGDADQGSKAMSNIEQSI
                     QQIWSRVLNLPAETIARSSTFLSLGGDSVTAMRVMSLCRAEQLIVTVQDVLRNQSLGSL
                     ARRVQSVSPTTALVEMEEIYDTPVALTPVQKLFFHALPGGTNHYNQSFLLKLRRSISPD
                     KLEHAMDTVVSRHSMLRARFYRSELSGEWLQQIPQSDSRQIRQHYHFRASAVSDEHPIA
                     EAASTAQNELNIQEGKVFSATLFEKPGEQHLYLIAHHLVIDLVSWRVLLQDLEDLLSSS
                     ATSLQSHLPYLQISKQRHEHFASCADALSAPMPTPADWSFWELSSADNVQANVHHLGFT
                     LDEGISKLILGRCNDVLKTETTELLLAASLNAFAQIFPNRASPSIFVEGHGRDHSGLGD
                     LDASGTVGWFTTIWPLLVPVSTEGGLGIVHILRAIKDQRKHGKSAGQYYLDQITARQDL
                     QDPTMEIMFNYEGHYQQFENTGGLFSMVPIPAADVGDDVRRMSFFDISAVVKDGRIEFD
                     FAINLKSAHQECIAAWVTQTEQVLKDMAISLPGMTRHYSLADFPLLELDYDTLDNFLTT
                     LEPQLSLLVPNDCPTLIEEVYPCTGLQEGLLLAQGKHASNYAVHVIAEVIAASGKPVEV
                     PRLSEAWAHVVQRHPILRTVFVAHPTDTGYHAQVVLRNILPDIDIVKCQSVEAALDLWK
                     EAPTSSYSSVRPPHRFSICSTASGRVLLRFEFSHSILDADSSQILLRDLAIAYGDSLDI
                     DESAPRFSQVVQHIREQDGMKDLNYWKTQLNDAEPCCIPDLSEGCRESRLNVQRLDMGV
                     SAETIHAFCKDHGLTPFAVLQAAWAIVLRSYTFMDNVAFGYLSSGRNAPVAGIEDIAGV
                     LVNMLVSHAKISHDIEALEVMRTMQKGFTEGLEHQYCPLGEIQHALELSGQPLFNTAID
                     FQRPGTSNRDSTAISVHPMDFHDPTEFSLTLHFELNHDVFSAYMDYWTSSLAPEYAEHI
                     GEALALALQNILENPLQKIGEISLAGELTLDTLVDINTPAPVTKLECLQDTFRRYAQAT
                     PTAPAVFSTNMTLTYGELDRLSTRLGNYLVEMGVGPEVKVPMCFEKSAWAIVSMFAVWK
                     AGGCLVALDPSHPKSRLRGILDDVSAKFILASSQTIELCSEGLGTEVRPIIVDSSSLDS
                     MHDEQVKPSPVRPHNAAYINFTSGTTGRPKGVIIEHQAIGSNVEPLARCSDINNTTRVL
                     QFSSYAWDAFYCETIIPLLSGGCTCVASDHERSHDIAEFIRRANCTWVLFTPSFARLIK
                     PSDVPNLRTLLLGGEAMSADDAATWSKSVVLKNAYGPCEASIVALMHPNISEAPSEHNL
                     GQRIGQTIWVVDPKNHQRLSPLGAPGELVLGGPPIGRGYINEPKKTEEAFIADPEWYSS
                     ELALDLGAFASKFYRTGDLVRMNTDGSIHFIGRKDHDQVKLRGQRMELGEVEQCILTNM
                     STAKQVAAAVISRSGNIEDKQLVAFLGTSDTNTPLSAKPRALEMSDELFKELKTLTSIL
                     ARSLPSFMIPSMFIPVSHMPLGSSTKIDRRALAEIPCQIADADIARYSLTLLTEICEPK
                     SPLEIALHGLYATVLAIPAGNLSIKDDFFHRGGDSIKAIKLVSAARHKNLNFSVVDIFN
                     NPTVENLALVAKFIDTGDLDGVPSETEVVLVPHDIREGILRIATEEHKMKSSQIEDVYP
                     CTELQDAMLALSLSQPGSYTLQLVTSISDDADLESYLDAWKAVRRNNDILRTRILSTRE
                     RRYQVVYNDRMIIKQEESLQHYLDADKKIPMGYGDPLARFALITEGDDSMQYFVCTLHH
                     ALYDGWSVSLLMEQLTQAYQWKPLVKPPSFANYVGYINRQDRAATESFWSTELAGASTC
                     DFPRLPAPTYQACAGQTMDRLMAFTQQDSSIPLAAVIKAAWALLLGKYSASKDVVFATT
                     NAGRNLPVDDIADMVGPTITSVPVRVHLDKNQRIGDLLRDIHQNSLSMLPHEYLGLQNI
                     RRLTPDCEAACDLRSLLVVQPGDLDDSAAAMAPGILSVPVQITNFFTHSLVVECYMGTE
                     ELKLSASFDENIINSLEVNRLLAQLEHLIRQLTAKRTNSVGSIDILSPEDRRDVLAWNI
                     SMPVKVNRCVKDVVAERVHQRPNALAVSSWDGQMTYEILDDLSSRLAVQLTSNWAVKSE
                     TLVPLSFEKSAWAIVAMLAVVKAGGAFVFLDTKMPIARQQFIISCSGTAFVLSSKNNMS
                     LWSGTQWQPIEVSQEATKSLPQQAVSNVPSHPNSLLYAIYTSGSTGMPKGCLIDQSAFL
                     SSAASYTKLLQMDQDCRALQFSSFAFDVSLMESLAVLTVGGCICIASEQATEAGVASMI
                     QESRPNWASLTPSVARLMRPAEVPTLETLALVGEPLTQDDVRTWAGSLKLMNGYGPTEC
                     AILCVINPTMDPNTDAGNTGFGSGGLTWVVDPDDHNVLMAIGCPGEMLMEGPILARGYL
                     NQPDVTSSVFVESLAWAPGRRFYKTGDLVRYNSDGSIHCLGRKDQQVKVRGQRIELGEV
                     EESIDALPMVDHACVLLPKSGPYAKRLTAVVVLKELSVPETFGLQLVEGRSRDLASLRI
                     TEMREALAETLPRYMVPDTWILTLSTPISISGKRDRRAILQWVENIDASLQEQVDNLVA
                     PDTIELPQTEREKHLHTIVCDVLNISTAKTGINRSFMSLGGDSISAMRLVAKCRSEGIS
                     LSLKKIMSRSSLSQLAGSLNEASQPRPSTQITTDEIGRPFNLTPIQQHYVSLQSHFPGI
                     EPGMELIGRHRFHQSFILRVTRFIDASRMTVAIRQLVERHPMLRANYFQAPNGSWMQTV
                     GAAPGSTDCVWVNEARTITEAQSAMSSANSLDVKVGPVFRAVFFRHNFEGQGQLLFMTA
                     HHLVVDLVSWRIIMDDLEQILESSHLPDATGISFPSWAALQATYSECHLSPKSSLPVKV
                     PASNPEYWGVTSPGENTYGVTTSRSLTMSRSETARLLGQCHDILRTDTVDVLLAAMLEA
                     FAKMFSDRSTPTLFVEGHGREPWDENIDIGSTVGWFTTMCPIPATVAANDNSLQSIRQV
                     KDIRRRMPKNGWAYFTSRYLNSEGVEALRDDSLAEILFNFAGQYQQLENPDSLFVDCEL
                     ELPGEASDVGPDAVRMALIEVSAIIKNGHLHMTFILNKHMLHLDRLVEWIDSIPATLTS
                     VMNCLYSQQRAPIPTLSDFPLLHTDHESIDDLLSEICGQFGANDWTDIEDIFPCSPLQN
                     AMLLSSAADTQRYRTCVIFNVTSPSQLKVQELSIAWEKVVQRHPSLRTVFMDTRSSDGA
                     FDQVIFKERHPIIDTVDSDDTVALHLLKSRAPTDWTGSPPHAFTICQTSVGLLCKLEIS
                     HALMDGTSMDLIFRDLTAAVEGKLPSDPTTSYRNYITYLQEKNSSDALAYWTEYLNGVE
                     PCLIPPVKAVDAVNSHEVPSIDIPIDKDLAPLLDQFSKDHAISHASVIQAAWAMVLRCY
                     TQSDDIVFGYAVIGRDVPVEGIEETVGPFINVLTCRLDMSDNSLNALGLADQVQQDLIN
                     SLPFQQSSMAEIQHELKLPSRTLFDTVVSIQRFNDKSMRSASGLQMDLLHSHDPTEFTL
                     TLNAAYSNDRLSAVLRYSPHNGVTNSRATSIAHTFNMALSSILRSPQEPFRQASLISPH
                     DRSIIDRWNKNAPALSNQCVHDSITARARLQPDSPAISSWDGEISYKKLELYTDRLALH
                     LVQNGVHSGTIVPLCFEKSLWAIVAMIATLKSGAAFLPLNLTDPEERINTLICESRANL
                     ALASVSQACKLQNTITTFTVSEDSILDMEAPDADNPLCYGNPADRAYVLFTSGSTGKPK
                     GVVIEHRALSSNIAEHAPGLGLNPASRVLQFASYTFDASITEILSTLVSGGCVCVPTEQ
                     ERTTDLGGAMRNMDVTFAMLTPSVVHLLSPENLPSLETLALVGEAVPKSLINKWSQRLN
                     LLVGYGPTETAVFASIGRLTSREDAGFIGTSIGTTTWVVDAEDHNCLAPIGSVGELALS
                     GPTLAREYLNNPEKTAEVFLSTPLWSEPNAIDRIYKTGDLVYYRDDGAIMYIGRKDSQV
                     KIRGQRLELGEIEHQMLACLPPRSEAAVAVLRGDGEASALRLVAFVRIPSLSDCAHENS
                     TIPMSENVRAVLLSLKAGLHSKISAYMVPSLYIPLPILPKSAAGKADKKAMLHIAQALS
                     KEEIDFYSLRDAGKRPVSSETERLIQGIWAVVLGISEDWIGADDHFFKLGGDSLTAMKA
                     ASQLRVKGLFVSVPEIFTRPKLSDLALLVQSLTQSIDSGHQPDVLPFALIQNRQEVIDR
                     VQACLDVSPSIVEDAYPTTPLQEALFAITQTNNTAYVNRMVFKLPENIEIARFKAAWES
                     VVGSNAILRTAIVNTEHYGACQVVYKHNAQWQETNGSLQCYLNMDAKVLITEGQLLTRY
                     GIIPDASGCYFVWTAHHAAYDGWSTGVILNLVRQVYDGATVQPTSYFANFIRYLGGIDE
                     SDTNAYWRNRLDGYSRVDFPSTPCSTYQAISNRSTQQTITLPSSDTNLEITLASLIRAS
                     WALVVSKHTDSLDVVFGMAQSGRNAPLPNIEQMTGPTTTTIPVRVQIDQSQEVSDYLQT
                     VHSQAAEMTPFEQAGLKHIKGLGQGPEDACAFRNLLVVQPQSSTNADQWLKPVANNLEG
                     FDNLPLTVECSLGQDQIVVAAHFDSHLLSEAQVDRILCQLRSVIQQLYTAGKGYRLSDI
                     ELFTPEDRNLVFNQWNATLPATVDACIHDLFERNVVDLPEKEAICSWDGSFTYQELNRL
                     STRVAQELLDAGVRPGSLVPFCFEKSAWAIVSMLAILKAGAAFVPMDPTHPESRLHDII
                     EQTGAKVILASISAPVLHVEKTIVVSANAVAGYRDVKLDLPPKDPSSLAYVIFTSGSTG
                     RPKGVMMPHRSVCSSAQMLDLAWLGITMDSRVYQFPSYVFDASIFNIFASLSAGATLCV
                     PSDADRLGANLAQSMRKMQVSWAVLTATVGRLLEPKDVPTLRSLMFGGDTVFQEDVDRW
                     ASKVQLIQGYGPAETTVFVTWTNTTAQTAPSNVGPPRQARLWIVEPSNHDILTPVGLVG
                     EMLIEGPTLASGYLNDEFKSSTAFVLDPAWSSGEGRRFYKTGDLVRYADDGSFLFVGRK
                     DAQVKINGQRVELAEIENHIFSLLPSHQSVVILPYSGPARNSLTAIIASDDDTVAGSLG
                     FVKDPSLKDLLTWEIAAVREAMPSRVPRYMVPRTWFAVNRLPLTTSGKIDRKTIQLWVE
                     QMDSDVAKAEILRLKHAESATIPTTQTEIVLQQALSRVLNLTCSEIPFDRSFMGLGGDS
                     ITGMQLVSRLQSADVVLSVRQLLEGKTIRELAAVVRPKSQPVDLPQEEVGQPFGLSPIQ
                     TMLIDSICPPSSTAKRFNQSFLVRLTRKIDMDRLTSGITYLVARHNMLRARYQRSHDNE
                     WSQLIQPQAGSSYDLSVHDAADMSRVMAETQGSLDIVAGPVFAANLFTSVDGDVLFLVA
                     HHMVVDLVSWRIILDDLEEFLTRNRAEASPDPLSFQTWLSLQLKRAQELSPSAALPFEL
                     QPPDLRYWGLPAGANTFRDVIEHDFILDEQATTELLHDCNMALGTSTVDILMGSLIHAF
                     VQTFPDRAPPSIFTEGHGRETWDDSIDISSTVGWFTTMSPVYIASDGSDDIRRCIKKVK
                     DRRRQTPMNGWSYFVSRFLNDEGRQRFAHDGPVEAVLNFTGQYQQLERPDSLFQLVARD
                     DYGPETCDVDPDMSRPSIFDISSGVIDGRMKVSFMWPRAISRQDKIKTWATNTKISLTE
                     AIRKLRGFTKEFTVTDFPLLSLTDDDFDSLVDESLPKHSITSLEEVEDMYPATPLQEAL
                     MMSRSIDSELYAVRMIHKVSHDRDQVIDIDRLEAAWTAVVHRHQSLRTVFVDTVSDNSA
                     LTQVVLKAMPHTAMRATCESDSQALELLDQPELGRPSLAWQVTAPAKLIICQVPSTGNT
                     YCKIDVNHAVADGASNGVLMRDLGVAYEGMLAQGPGPLYSSFVSYMLRGDRQESLAYWG
                     DYLNGLEPCMVNSGSSFKGKKELKDIEFAIPDPGKLRAFSAANSVTVANIFHAAWALVL
                     RNFAGSDQVCFGYLHAGRDVPVEGARDAVGLFINMLVSRVDFTRDLSTGDLVRKVQSDY
                     IDALSHQNCSLADMQKLAGQSLFNSIMSFQVVSETSTTGTGLNFEQVGAHDPTEYALSI
                     SVAAADESIWVTVSYYTDTISDFLGNSIATSIEAAVAGLIGVAPTTVASSIPILGDCNI
                     NTLRNWNSSPPEPVTSCVHHMIEEQSKTQPDAMAVCSTEISWTYSELAELSIPVAQRLA
                     GLGIGPGVKVPYCFDASPWAIVVMLAILKSGGACVALDPKHPSDRLRGIIDDADADIVI
                     AEPHHAAKFLSMTAVLSLGSDQIKRLRLSSRERRVLLPETQPTDLAFVNFTSGSTGKPK
                     GILLEHQAICTSGSYYGAAMGYGPGSRVVQFSSYTFDVSLSDIFFSLMRGGTVCVPTEH
                     EKLNDLAGFINRLNVNAADLTPSVLEAMLSPEAVPSLKTICLGGEAVKQDNLTIWADRV
                     ALHNYYGPSECSVACVGRSNLSSGDLAANIGSGCGALTWVVESKNPYKLAPLGTIGELA
                     LEGPLLARGYVKLPEKTNEAFLHNVTWPGFTQPKRLYLTGDLVRYNFDGSLDFLGRKDT
                     QVKIRGQRVETGEVEHHAILHCPPTVSQVSIEATKINSRDGVLLTAFIAVGPHSVTSGD
                     AELPPTLRSLLRNMQASLASVLPSYMVPSLFIPLPELPRNAAGKRDRKALQHIAATLSD
                     AQLRTFSLTDSTVRKRQPTTTTEQRLRSVWSKILKLKESDIGVDESFFRLGGDSIAAMR
                     LAAAATKSGIQVSVLDIMTHKSISKIAAVSDGRVDEAYATQSVTSSGISSDAPTRGPAM
                     LEAPAHPDIDPKDIETIYPCTASQKDLLAASQASPESGYYEISQTFEVILQGETTHQVD
                     VDQLQNAWQQVVDRHPSLRTVFHDTLGQVVLKTHTAEVVHTQVEDAGALEKQAKMPLPL
                     DSLRPLHRMTIGKTLGGKVVCQLGIHHAITDGHSIMVMFEELASAYAGTLPIGPGPSMH
                     DFISQSSALDRKAALSHWNSILGDISHVHRFDRSGSTTSNAPRTGLHELHSKVHNSQLG
                     PFCLVNESTVPSLVYAAWGIVLHSLQTNQNQEAVFAYLTSARTLVPSEALGFFVNTVLH
                     RGPNDPRMALSTLVQHAHESVLAGLPHSHIAPSELGLEVSSLLNVRKFDDEHVAVIGGN
                     DPTDARGITFDVLPSLDPMPYDVVVAVSEMGGGVLDLTLSYWSSVVDAAYAQTALSRLE
                     KVLGLMGRNDDLTCAEVIEMLNS"
     PFAM_domain     complement(20376..21323)
                     /aSDomain="Condensation"
                     /aSTool="clusterhmmer"
                     /database="35.0"
                     /db_xref="PF00668.23"
                     /db_xref="GO:0003824"
                     /description="Condensation domain"
                     /detection="hmmscan"
                     /domain_id="clusterhmmer_JX265_009391_0067"
                     /evalue="5.60E-29"
                     /gene_ontologies="GO:0003824: catalytic activity"
                     /label="JX265_009391"
                     /locus_tag="JX265_009391"
                     /protein_end="9107"
                     /protein_start="8791"
                     /score="101.2"
                     /tool="antismash"
                     /translation="ETIYPCTASQKDLLAASQASPESGYYEISQTFEVILQGETTHQVD
                     VDQLQNAWQQVVDRHPSLRTVFHDTLGQVVLKTHTAEVVHTQVEDAGALEKQAKMPLPL
                     DSLRPLHRMTIGKTLGGKVVCQLGIHHAITDGHSIMVMFEELASAYAGTLPIGPGPSMH
                     DFISQSSALDRKAALSHWNSILGDISHVHRFDRSGSTTSNAPRTGLHELHSKVHNSQLG
                     PFCLVNESTVPSLVYAAWGIVLHSLQTNQNQEAVFAYLTSARTLVPSEALGFFVNTVLH
                     RGPNDPRMALSTLVQHAHESVLAGLPHSHIAPSEL"
     aSDomain        complement(20487..21323)
                     /aSDomain="Condensation"
                     /aSTool="nrps_pks_domains"
                     /database="nrpspksdomains.hmm"
                     /detection="hmmscan"
                     /domain_id="nrpspksdomains_JX265_009391_Condensation_DCL.7"
                     /domain_subtypes="Condensation_DCL"
                     /evalue="6.80E-30"
                     /label="JX265_009391_Condensation_DCL.7"
                     /locus_tag="JX265_009391"
                     /protein_end="9070"
                     /protein_start="8791"
                     /score="96.0"
                     /tool="antismash"
                     /translation="ETIYPCTASQKDLLAASQASPESGYYEISQTFEVILQGETTHQVD
                     VDQLQNAWQQVVDRHPSLRTVFHDTLGQVVLKTHTAEVVHTQVEDAGALEKQAKMPLPL
                     DSLRPLHRMTIGKTLGGKVVCQLGIHHAITDGHSIMVMFEELASAYAGTLPIGPGPSMH
                     DFISQSSALDRKAALSHWNSILGDISHVHRFDRSGSTTSNAPRTGLHELHSKVHNSQLG
                     PFCLVNESTVPSLVYAAWGIVLHSLQTNQNQEAVFAYLTSARTLVPSEALGFFVNTV"
     CDS_motif       complement(20874..20939)
                     /aSTool="nrps_pks_domains"
                     /database="abmotifs"
                     /detection="hmmscan"
                     /domain_id="nrpspksmotif_JX265_009391_0077"
                     /evalue="6.60E-06"
                     /label="C3_LCL_132-143"
                     /locus_tag="JX265_009391"
                     /protein_end="8941"
                     /protein_start="8919"
                     /score="18.8"
                     /tool="antismash"
                     /translation="IHHAITDGHSIMVMFEELASAY"
     CDS_motif       complement(21120..21197)
                     /aSTool="nrps_pks_domains"
                     /database="abmotifs"
                     /detection="hmmscan"
                     /domain_id="nrpspksmotif_JX265_009391_0076"
                     /evalue="3.30E-10"
                     /label="C2_LCL_024-062"
                     /locus_tag="JX265_009391"
                     /protein_end="8859"
                     /protein_start="8833"
                     /score="32.4"
                     /tool="antismash"
                     /translation="QVDVDQLQNAWQQVVDRHPSLRTVFH"
     aSDomain        complement(21459..21650)
                     /aSDomain="PP-binding"
                     /aSTool="nrps_pks_domains"
                     /database="nrpspksdomains.hmm"
                     /detection="hmmscan"
                     /domain_id="nrpspksdomains_JX265_009391_PP-binding.2"
                     /evalue="1.10E-14"
                     /label="JX265_009391_PP-binding.2"
                     /locus_tag="JX265_009391"
                     /protein_end="8746"
                     /protein_start="8682"
                     /score="46.7"
                     /tool="antismash"
                     /translation="QRLRSVWSKILKLKESDIGVDESFFRLGGDSIAAMRLAAAATKSG
                     IQVSVLDIMTHKSISKIAA"
     PFAM_domain     complement(21459..21650)
                     /aSDomain="PP-binding"
                     /aSTool="clusterhmmer"
                     /database="35.0"
                     /db_xref="PF00550.28"
                     /description="Phosphopantetheine attachment site"
                     /detection="hmmscan"
                     /domain_id="clusterhmmer_JX265_009391_0066"
                     /evalue="9.40E-13"
                     /label="JX265_009391"
                     /locus_tag="JX265_009391"
                     /protein_end="8746"
                     /protein_start="8682"
                     /score="48.4"
                     /tool="antismash"
                     /translation="QRLRSVWSKILKLKESDIGVDESFFRLGGDSIAAMRLAAAATKSG
                     IQVSVLDIMTHKSISKIAA"
     aSModule        complement(21459..24590)
                     /complete
                     /domains="nrpspksdomains_JX265_009391_Condensation_DCL.6"
                     /domains="nrpspksdomains_JX265_009391_AMP-binding.7"
                     /domains="nrpspksdomains_JX265_009391_PP-binding.2"
                     /locus_tags="JX265_009391"
                     /monomer_pairings="Ala -> Ala"
                     /tool="antismash"
                     /type="nrps"
     CDS_motif       complement(21555..21584)
                     /aSTool="nrps_pks_domains"
                     /database="abmotifs"
                     /detection="hmmscan"
                     /domain_id="nrpspksmotif_JX265_009391_0075"
                     /evalue="1.30E+00"
                     /label="PCP_mE"
                     /locus_tag="JX265_009391"
                     /protein_end="8714"
                     /protein_start="8704"
                     /score="3.0"
                     /tool="antismash"
                     /translation="SFFRLGGDSI"
     aSDomain        complement(22017..23186)
                     /aSDomain="TIGR01733"
                     /aSTool="tigrfam"
                     /description="AA-adenyl-dom: amino acid adenylation domain"
                     /detection="hmmscan"
                     /domain_id="TIGRFam_JX265_009391_0009"
                     /evalue="1.60E-102"
                     /identifier="TIGR01733"
                     /label="JX265_009391"
                     /locus_tag="JX265_009391"
                     /protein_end="8560"
                     /protein_start="8170"
                     /score="341.3"
                     /tool="antismash"
                     /translation="TYSELAELSIPVAQRLAGLGIGPGVKVPYCFDASPWAIVVMLAIL
                     KSGGACVALDPKHPSDRLRGIIDDADADIVIAEPHHAAKFLSMTAVLSLGSDQIKRLRL
                     SSRERRVLLPETQPTDLAFVNFTSGSTGKPKGILLEHQAICTSGSYYGAAMGYGPGSRV
                     VQFSSYTFDVSLSDIFFSLMRGGTVCVPTEHEKLNDLAGFINRLNVNAADLTPSVLEAM
                     LSPEAVPSLKTICLGGEAVKQDNLTIWADRVALHNYYGPSECSVACVGRSNLSSGDLAA
                     NIGSGCGALTWVVESKNPYKLAPLGTIGELALEGPLLARGYVKLPEKTNEAFLHNVTWP
                     GFTQPKRLYLTGDLVRYNFDGSLDFLGRKDTQVKIRGQRVETGEVEHHAI"
     CDS_motif       complement(22029..22094)
                     /aSTool="nrps_pks_domains"
                     /database="abmotifs"
                     /detection="hmmscan"
                     /domain_id="nrpspksmotif_JX265_009391_0074"
                     /evalue="7.00E-11"
                     /label="NRPS-A_a8"
                     /locus_tag="JX265_009391"
                     /protein_end="8556"
                     /protein_start="8534"
                     /score="34.2"
                     /tool="antismash"
                     /translation="FLGRKDTQVKIRGQRVETGEVE"
     aSDomain        complement(22059..23246)
                     /aSDomain="AMP-binding"
                     /aSTool="nrps_pks_domains"
                     /database="nrpspksdomains.hmm"
                     /detection="hmmscan"
                     /domain_id="nrpspksdomains_JX265_009391_AMP-binding.7"
                     /evalue="1.20E-80"
                     /label="JX265_009391_AMP-binding.7"
                     /locus_tag="JX265_009391"
                     /protein_end="8546"
                     /protein_start="8150"
                     /score="262.9"
                     /specificity="substrate consensus: Ala"
                     /tool="antismash"
                     /translation="EEQSKTQPDAMAVCSTEISWTYSELAELSIPVAQRLAGLGIGPGV
                     KVPYCFDASPWAIVVMLAILKSGGACVALDPKHPSDRLRGIIDDADADIVIAEPHHAAK
                     FLSMTAVLSLGSDQIKRLRLSSRERRVLLPETQPTDLAFVNFTSGSTGKPKGILLEHQA
                     ICTSGSYYGAAMGYGPGSRVVQFSSYTFDVSLSDIFFSLMRGGTVCVPTEHEKLNDLAG
                     FINRLNVNAADLTPSVLEAMLSPEAVPSLKTICLGGEAVKQDNLTIWADRVALHNYYGP
                     SECSVACVGRSNLSSGDLAANIGSGCGALTWVVESKNPYKLAPLGTIGELALEGPLLAR
                     GYVKLPEKTNEAFLHNVTWPGFTQPKRLYLTGDLVRYNFDGSLDFLGRKDTQVKIR"
     PFAM_domain     complement(22059..23246)
                     /aSDomain="AMP-binding"
                     /aSTool="clusterhmmer"
                     /database="35.0"
                     /db_xref="PF00501.31"
                     /description="AMP-binding enzyme"
                     /detection="hmmscan"
                     /domain_id="clusterhmmer_JX265_009391_0065"
                     /evalue="1.80E-70"
                     /label="JX265_009391"
                     /locus_tag="JX265_009391"
                     /protein_end="8546"
                     /protein_start="8150"
                     /score="237.8"
                     /tool="antismash"
                     /translation="EEQSKTQPDAMAVCSTEISWTYSELAELSIPVAQRLAGLGIGPGV
                     KVPYCFDASPWAIVVMLAILKSGGACVALDPKHPSDRLRGIIDDADADIVIAEPHHAAK
                     FLSMTAVLSLGSDQIKRLRLSSRERRVLLPETQPTDLAFVNFTSGSTGKPKGILLEHQA
                     ICTSGSYYGAAMGYGPGSRVVQFSSYTFDVSLSDIFFSLMRGGTVCVPTEHEKLNDLAG
                     FINRLNVNAADLTPSVLEAMLSPEAVPSLKTICLGGEAVKQDNLTIWADRVALHNYYGP
                     SECSVACVGRSNLSSGDLAANIGSGCGALTWVVESKNPYKLAPLGTIGELALEGPLLAR
                     GYVKLPEKTNEAFLHNVTWPGFTQPKRLYLTGDLVRYNFDGSLDFLGRKDTQVKIR"
     CDS_motif       complement(22188..22277)
                     /aSTool="nrps_pks_domains"
                     /database="abmotifs"
                     /detection="hmmscan"
                     /domain_id="nrpspksmotif_JX265_009391_0073"
                     /evalue="1.10E-10"
                     /label="NRPS-A_a6"
                     /locus_tag="JX265_009391"
                     /protein_end="8503"
                     /protein_start="8473"
                     /score="33.8"
                     /tool="antismash"
                     /translation="PLGTIGELALEGPLLARGYVKLPEKTNEAF"
     CDS_motif       complement(22383..22412)
                     /aSTool="nrps_pks_domains"
                     /database="abmotifs"
                     /detection="hmmscan"
                     /domain_id="nrpspksmotif_JX265_009391_0072"
                     /evalue="5.90E-01"
                     /label="NRPS-A_a5"
                     /locus_tag="JX265_009391"
                     /protein_end="8438"
                     /protein_start="8428"
                     /score="3.8"
                     /tool="antismash"
                     /translation="YGPSECSVAC"
     CDS_motif       complement(22764..22823)
                     /aSTool="nrps_pks_domains"
                     /database="abmotifs"
                     /detection="hmmscan"
                     /domain_id="nrpspksmotif_JX265_009391_0071"
                     /evalue="4.70E-07"
                     /label="NRPS-A_a3"
                     /locus_tag="JX265_009391"
                     /protein_end="8311"
                     /protein_start="8291"
                     /score="22.3"
                     /tool="antismash"
                     /translation="AFVNFTSGSTGKPKGILLEH"
     CDS_motif       complement(23022..23063)
                     /aSTool="nrps_pks_domains"
                     /database="abmotifs"
                     /detection="hmmscan"
                     /domain_id="nrpspksmotif_JX265_009391_0070"
                     /evalue="2.60E-02"
                     /label="NRPS-A_a2"
                     /locus_tag="JX265_009391"
                     /protein_end="8225"
                     /protein_start="8211"
                     /score="8.4"
                     /tool="antismash"
                     /translation="LAILKSGGACVALD"
     PFAM_domain     complement(23436..24593)
                     /aSDomain="Condensation"
                     /aSTool="clusterhmmer"
                     /database="35.0"
                     /db_xref="PF00668.23"
                     /db_xref="GO:0003824"
                     /description="Condensation domain"
                     /detection="hmmscan"
                     /domain_id="clusterhmmer_JX265_009391_0064"
                     /evalue="1.40E-44"
                     /gene_ontologies="GO:0003824: catalytic activity"
                     /label="JX265_009391"
                     /locus_tag="JX265_009391"
                     /protein_end="8087"
                     /protein_start="7701"
                     /score="152.7"
                     /tool="antismash"
                     /translation="VEDMYPATPLQEALMMSRSIDSELYAVRMIHKVSHDRDQVIDIDR
                     LEAAWTAVVHRHQSLRTVFVDTVSDNSALTQVVLKAMPHTAMRATCESDSQALELLDQP
                     ELGRPSLAWQVTAPAKLIICQVPSTGNTYCKIDVNHAVADGASNGVLMRDLGVAYEGML
                     AQGPGPLYSSFVSYMLRGDRQESLAYWGDYLNGLEPCMVNSGSSFKGKKELKDIEFAIP
                     DPGKLRAFSAANSVTVANIFHAAWALVLRNFAGSDQVCFGYLHAGRDVPVEGARDAVGL
                     FINMLVSRVDFTRDLSTGDLVRKVQSDYIDALSHQNCSLADMQKLAGQSLFNSIMSFQV
                     VSETSTTGTGLNFEQVGAHDPTEYALSISVAAADESIWVTVSYYTD"
     CDS_motif       complement(23580..23678)
                     /aSTool="nrps_pks_domains"
                     /database="abmotifs"
                     /detection="hmmscan"
                     /domain_id="nrpspksmotif_JX265_009391_0069"
                     /evalue="1.60E-06"
                     /label="C67_DCL_14fromHMM"
                     /locus_tag="JX265_009391"
                     /protein_end="8039"
                     /protein_start="8006"
                     /score="20.4"
                     /tool="antismash"
                     /translation="QSDYIDALSHQNCSLADMQKLAGQSLFNSIMSF"
     aSDomain        complement(23721..24590)
                     /aSDomain="Condensation"
                     /aSTool="nrps_pks_domains"
                     /database="nrpspksdomains.hmm"
                     /detection="hmmscan"
                     /domain_id="nrpspksdomains_JX265_009391_Condensation_DCL.6"
                     /domain_subtypes="Condensation_DCL"
                     /evalue="1.30E-42"
                     /label="JX265_009391_Condensation_DCL.6"
                     /locus_tag="JX265_009391"
                     /protein_end="7992"
                     /protein_start="7702"
                     /score="137.8"
                     /tool="antismash"
                     /translation="EDMYPATPLQEALMMSRSIDSELYAVRMIHKVSHDRDQVIDIDRL
                     EAAWTAVVHRHQSLRTVFVDTVSDNSALTQVVLKAMPHTAMRATCESDSQALELLDQPE
                     LGRPSLAWQVTAPAKLIICQVPSTGNTYCKIDVNHAVADGASNGVLMRDLGVAYEGMLA
                     QGPGPLYSSFVSYMLRGDRQESLAYWGDYLNGLEPCMVNSGSSFKGKKELKDIEFAIPD
                     PGKLRAFSAANSVTVANIFHAAWALVLRNFAGSDQVCFGYLHAGRDVPVEGARDAVGLF
                     INMLVSRVD"
     CDS_motif       complement(23727..23819)
                     /aSTool="nrps_pks_domains"
                     /database="abmotifs"
                     /detection="hmmscan"
                     /domain_id="nrpspksmotif_JX265_009391_0068"
                     /evalue="9.80E-09"
                     /label="C5_DCL_263-294"
                     /locus_tag="JX265_009391"
                     /protein_end="7990"
                     /protein_start="7959"
                     /score="27.7"
                     /tool="antismash"
                     /translation="VCFGYLHAGRDVPVEGARDAVGLFINMLVSR"
     CDS_motif       complement(24117..24176)
                     /aSTool="nrps_pks_domains"
                     /database="abmotifs"
                     /detection="hmmscan"
                     /domain_id="nrpspksmotif_JX265_009391_0067"
                     /evalue="1.50E-04"
                     /label="C3_LCL_132-143"
                     /locus_tag="JX265_009391"
                     /protein_end="7860"
                     /protein_start="7840"
                     /score="14.5"
                     /tool="antismash"
                     /translation="HAVADGASNGVLMRDLGVAY"
     CDS_motif       complement(24399..24473)
                     /aSTool="nrps_pks_domains"
                     /database="abmotifs"
                     /detection="hmmscan"
                     /domain_id="nrpspksmotif_JX265_009391_0066"
                     /evalue="3.30E-10"
                     /label="C2_DCL_024-062"
                     /locus_tag="JX265_009391"
                     /protein_end="7766"
                     /protein_start="7741"
                     /score="32.3"
                     /tool="antismash"
                     /translation="IDIDRLEAAWTAVVHRHQSLRTVFV"
     PFAM_domain     complement(24690..25982)
                     /aSDomain="Condensation"
                     /aSTool="clusterhmmer"
                     /database="35.0"
                     /db_xref="PF00668.23"
                     /db_xref="GO:0003824"
                     /description="Condensation domain"
                     /detection="hmmscan"
                     /domain_id="clusterhmmer_JX265_009391_0063"
                     /evalue="7.70E-30"
                     /gene_ontologies="GO:0003824: catalytic activity"
                     /label="JX265_009391"
                     /locus_tag="JX265_009391"
                     /protein_end="7669"
                     /protein_start="7238"
                     /score="104.1"
                     /tool="antismash"
                     /translation="LSPIQTMLIDSICPPSSTAKRFNQSFLVRLTRKIDMDRLTSGITY
                     LVARHNMLRARYQRSHDNEWSQLIQPQAGSSYDLSVHDAADMSRVMAETQGSLDIVAGP
                     VFAANLFTSVDGDVLFLVAHHMVVDLVSWRIILDDLEEFLTRNRAEASPDPLSFQTWLS
                     LQLKRAQELSPSAALPFELQPPDLRYWGLPAGANTFRDVIEHDFILDEQATTELLHDCN
                     MALGTSTVDILMGSLIHAFVQTFPDRAPPSIFTEGHGRETWDDSIDISSTVGWFTTMSP
                     VYIASDGSDDIRRCIKKVKDRRRQTPMNGWSYFVSRFLNDEGRQRFAHDGPVEAVLNFT
                     GQYQQLERPDSLFQLVARDDYGPETCDVDPDMSRPSIFDISSGVIDGRMKVSFMWPRAI
                     SRQDKIKTWATNTKISLTEAIRKLRGFTKEFT"
     CDS_motif       complement(25026..25088)
                     /aSTool="nrps_pks_domains"
                     /database="abmotifs"
                     /detection="hmmscan"
                     /domain_id="nrpspksmotif_JX265_009391_0065"
                     /evalue="7.00E-08"
                     /label="NRPS-E6"
                     /locus_tag="JX265_009391"
                     /protein_end="7557"
                     /protein_start="7536"
                     /score="24.8"
                     /tool="antismash"
                     /translation="VKDRRRQTPMNGWSYFVSRFL"
     CDS_motif       complement(25134..25181)
                     /aSTool="nrps_pks_domains"
                     /database="abmotifs"
                     /detection="hmmscan"
                     /domain_id="nrpspksmotif_JX265_009391_0064"
                     /evalue="1.60E-06"
                     /label="NRPS-E5"
                     /locus_tag="JX265_009391"
                     /protein_end="7521"
                     /protein_start="7505"
                     /score="20.4"
                     /tool="antismash"
                     /translation="DISSTVGWFTTMSPVY"
     aSDomain        complement(25137..25985)
                     /aSDomain="Epimerization"
                     /aSTool="nrps_pks_domains"
                     /database="nrpspksdomains.hmm"
                     /detection="hmmscan"
                     /domain_id="nrpspksdomains_JX265_009391_Epimerization.3"
                     /evalue="1.50E-36"
                     /label="JX265_009391_Epimerization.3"
                     /locus_tag="JX265_009391"
                     /protein_end="7520"
                     /protein_start="7237"
                     /score="117.2"
                     /tool="antismash"
                     /translation="GLSPIQTMLIDSICPPSSTAKRFNQSFLVRLTRKIDMDRLTSGIT
                     YLVARHNMLRARYQRSHDNEWSQLIQPQAGSSYDLSVHDAADMSRVMAETQGSLDIVAG
                     PVFAANLFTSVDGDVLFLVAHHMVVDLVSWRIILDDLEEFLTRNRAEASPDPLSFQTWL
                     SLQLKRAQELSPSAALPFELQPPDLRYWGLPAGANTFRDVIEHDFILDEQATTELLHDC
                     NMALGTSTVDILMGSLIHAFVQTFPDRAPPSIFTEGHGRETWDDSIDISSTVGWFTTMS
                     PV"
     aSModule        complement(25137..29117)
                     /complete
                     /domains="nrpspksdomains_JX265_009391_Condensation_DCL.5"
                     /domains="nrpspksdomains_JX265_009391_AMP-binding.6"
                     /domains="nrpspksdomains_JX265_009391_PP-binding.1"
                     /domains="nrpspksdomains_JX265_009391_Epimerization.3"
                     /locus_tags="JX265_009391"
                     /monomer_pairings="X -> D-X"
                     /tool="antismash"
                     /type="nrps"
     CDS_motif       complement(25563..25628)
                     /aSTool="nrps_pks_domains"
                     /database="abmotifs"
                     /detection="hmmscan"
                     /domain_id="nrpspksmotif_JX265_009391_0063"
                     /evalue="9.70E-10"
                     /label="NRPS-E2"
                     /locus_tag="JX265_009391"
                     /protein_end="7378"
                     /protein_start="7356"
                     /score="30.7"
                     /tool="antismash"
                     /translation="LFLVAHHMVVDLVSWRIILDDL"
     CDS_motif       complement(25812..25916)
                     /aSTool="nrps_pks_domains"
                     /database="abmotifs"
                     /detection="hmmscan"
                     /domain_id="nrpspksmotif_JX265_009391_0062"
                     /evalue="1.70E-04"
                     /label="C2_DCL_024-062"
                     /locus_tag="JX265_009391"
                     /protein_end="7295"
                     /protein_start="7260"
                     /score="13.9"
                     /tool="antismash"
                     /translation="NQSFLVRLTRKIDMDRLTSGITYLVARHNMLRARY"
     aSDomain        complement(26043..26231)
                     /aSDomain="PP-binding"
                     /aSTool="nrps_pks_domains"
                     /database="nrpspksdomains.hmm"
                     /detection="hmmscan"
                     /domain_id="nrpspksdomains_JX265_009391_PP-binding.1"
                     /evalue="1.90E-11"
                     /label="JX265_009391_PP-binding.1"
                     /locus_tag="JX265_009391"
                     /protein_end="7218"
                     /protein_start="7155"
                     /score="36.2"
                     /tool="antismash"
                     /translation="LQQALSRVLNLTCSEIPFDRSFMGLGGDSITGMQLVSRLQSADVV
                     LSVRQLLEGKTIRELAAV"
     PFAM_domain     complement(26043..26231)
                     /aSDomain="PP-binding"
                     /aSTool="clusterhmmer"
                     /database="35.0"
                     /db_xref="PF00550.28"
                     /description="Phosphopantetheine attachment site"
                     /detection="hmmscan"
                     /domain_id="clusterhmmer_JX265_009391_0062"
                     /evalue="6.70E-10"
                     /label="JX265_009391"
                     /locus_tag="JX265_009391"
                     /protein_end="7218"
                     /protein_start="7155"
                     /score="39.3"
                     /tool="antismash"
                     /translation="LQQALSRVLNLTCSEIPFDRSFMGLGGDSITGMQLVSRLQSADVV
                     LSVRQLLEGKTIRELAAV"
     CDS_motif       complement(26142..26171)
                     /aSTool="nrps_pks_domains"
                     /database="abmotifs"
                     /detection="hmmscan"
                     /domain_id="nrpspksmotif_JX265_009391_0061"
                     /evalue="9.40E+00"
                     /label="PCP_mE"
                     /locus_tag="JX265_009391"
                     /protein_end="7185"
                     /protein_start="7175"
                     /score="0.8"
                     /tool="antismash"
                     /translation="SFMGLGGDSI"
     aSDomain        complement(26586..27761)
                     /aSDomain="TIGR01733"
                     /aSTool="tigrfam"
                     /description="AA-adenyl-dom: amino acid adenylation domain"
                     /detection="hmmscan"
                     /domain_id="TIGRFam_JX265_009391_0008"
                     /evalue="5.10E-112"
                     /identifier="TIGR01733"
                     /label="JX265_009391"
                     /locus_tag="JX265_009391"
                     /protein_end="7037"
                     /protein_start="6645"
                     /score="372.6"
                     /tool="antismash"
                     /translation="TYQELNRLSTRVAQELLDAGVRPGSLVPFCFEKSAWAIVSMLAIL
                     KAGAAFVPMDPTHPESRLHDIIEQTGAKVILASISAPVLHVEKTIVVSANAVAGYRDVK
                     LDLPPKDPSSLAYVIFTSGSTGRPKGVMMPHRSVCSSAQMLDLAWLGITMDSRVYQFPS
                     YVFDASIFNIFASLSAGATLCVPSDADRLGANLAQSMRKMQVSWAVLTATVGRLLEPKD
                     VPTLRSLMFGGDTVFQEDVDRWASKVQLIQGYGPAETTVFVTWTNTTAQTAPSNVGPPR
                     QARLWIVEPSNHDILTPVGLVGEMLIEGPTLASGYLNDEFKSSTAFVLDPAWSSGEGRR
                     FYKTGDLVRYADDGSFLFVGRKDAQVKINGQRVELAEIENHIFSLLPSHQSV"
     CDS_motif       complement(26625..26690)
                     /aSTool="nrps_pks_domains"
                     /database="abmotifs"
                     /detection="hmmscan"
                     /domain_id="nrpspksmotif_JX265_009391_0060"
                     /evalue="1.70E-10"
                     /label="NRPS-A_a8"
                     /locus_tag="JX265_009391"
                     /protein_end="7024"
                     /protein_start="7002"
                     /score="32.9"
                     /tool="antismash"
                     /translation="FVGRKDAQVKINGQRVELAEIE"
     aSDomain        complement(26655..27824)
                     /aSDomain="AMP-binding"
                     /aSTool="nrps_pks_domains"
                     /database="nrpspksdomains.hmm"
                     /detection="hmmscan"
                     /domain_id="nrpspksdomains_JX265_009391_AMP-binding.6"
                     /evalue="1.60E-88"
                     /label="JX265_009391_AMP-binding.6"
                     /locus_tag="JX265_009391"
                     /protein_end="7014"
                     /protein_start="6624"
                     /score="288.9"
                     /specificity="substrate consensus: X"
                     /tool="antismash"
                     /translation="FERNVVDLPEKEAICSWDGSFTYQELNRLSTRVAQELLDAGVRPG
                     SLVPFCFEKSAWAIVSMLAILKAGAAFVPMDPTHPESRLHDIIEQTGAKVILASISAPV
                     LHVEKTIVVSANAVAGYRDVKLDLPPKDPSSLAYVIFTSGSTGRPKGVMMPHRSVCSSA
                     QMLDLAWLGITMDSRVYQFPSYVFDASIFNIFASLSAGATLCVPSDADRLGANLAQSMR
                     KMQVSWAVLTATVGRLLEPKDVPTLRSLMFGGDTVFQEDVDRWASKVQLIQGYGPAETT
                     VFVTWTNTTAQTAPSNVGPPRQARLWIVEPSNHDILTPVGLVGEMLIEGPTLASGYLND
                     EFKSSTAFVLDPAWSSGEGRRFYKTGDLVRYADDGSFLFVGRKDAQVKIN"
     PFAM_domain     complement(26658..27824)
                     /aSDomain="AMP-binding"
                     /aSTool="clusterhmmer"
                     /database="35.0"
                     /db_xref="PF00501.31"
                     /description="AMP-binding enzyme"
                     /detection="hmmscan"
                     /domain_id="clusterhmmer_JX265_009391_0061"
                     /evalue="4.10E-76"
                     /label="JX265_009391"
                     /locus_tag="JX265_009391"
                     /protein_end="7013"
                     /protein_start="6624"
                     /score="256.4"
                     /tool="antismash"
                     /translation="FERNVVDLPEKEAICSWDGSFTYQELNRLSTRVAQELLDAGVRPG
                     SLVPFCFEKSAWAIVSMLAILKAGAAFVPMDPTHPESRLHDIIEQTGAKVILASISAPV
                     LHVEKTIVVSANAVAGYRDVKLDLPPKDPSSLAYVIFTSGSTGRPKGVMMPHRSVCSSA
                     QMLDLAWLGITMDSRVYQFPSYVFDASIFNIFASLSAGATLCVPSDADRLGANLAQSMR
                     KMQVSWAVLTATVGRLLEPKDVPTLRSLMFGGDTVFQEDVDRWASKVQLIQGYGPAETT
                     VFVTWTNTTAQTAPSNVGPPRQARLWIVEPSNHDILTPVGLVGEMLIEGPTLASGYLND
                     EFKSSTAFVLDPAWSSGEGRRFYKTGDLVRYADDGSFLFVGRKDAQVKI"
     CDS_motif       complement(26802..26870)
                     /aSTool="nrps_pks_domains"
                     /database="abmotifs"
                     /detection="hmmscan"
                     /domain_id="nrpspksmotif_JX265_009391_0059"
                     /evalue="2.60E-08"
                     /label="NRPS-A_a6"
                     /locus_tag="JX265_009391"
                     /protein_end="6965"
                     /protein_start="6942"
                     /score="26.2"
                     /tool="antismash"
                     /translation="PVGLVGEMLIEGPTLASGYLNDE"
     CDS_motif       complement(26979..27002)
                     /aSTool="nrps_pks_domains"
                     /database="abmotifs"
                     /detection="hmmscan"
                     /domain_id="nrpspksmotif_JX265_009391_0058"
                     /evalue="1.80E+00"
                     /label="NRPS-A_a5"
                     /locus_tag="JX265_009391"
                     /protein_end="6906"
                     /protein_start="6898"
                     /score="2.4"
                     /tool="antismash"
                     /translation="YGPAETTV"
     CDS_motif       complement(27357..27416)
                     /aSTool="nrps_pks_domains"
                     /database="abmotifs"
                     /detection="hmmscan"
                     /domain_id="nrpspksmotif_JX265_009391_0057"
                     /evalue="6.10E-10"
                     /label="NRPS-A_a3"
                     /locus_tag="JX265_009391"
                     /protein_end="6780"
                     /protein_start="6760"
                     /score="31.0"
                     /tool="antismash"
                     /translation="AYVIFTSGSTGRPKGVMMPH"
     CDS_motif       complement(27597..27638)
                     /aSTool="nrps_pks_domains"
                     /database="abmotifs"
                     /detection="hmmscan"
                     /domain_id="nrpspksmotif_JX265_009391_0056"
                     /evalue="1.50E-04"
                     /label="NRPS-A_a2"
                     /locus_tag="JX265_009391"
                     /protein_end="6700"
                     /protein_start="6686"
                     /score="15.1"
                     /tool="antismash"
                     /translation="LAILKAGAAFVPMD"
     PFAM_domain     complement(27939..29117)
                     /aSDomain="Condensation"
                     /aSTool="clusterhmmer"
                     /database="35.0"
                     /db_xref="PF00668.23"
                     /db_xref="GO:0003824"
                     /description="Condensation domain"
                     /detection="hmmscan"
                     /domain_id="clusterhmmer_JX265_009391_0060"
                     /evalue="1.80E-36"
                     /gene_ontologies="GO:0003824: catalytic activity"
                     /label="JX265_009391"
                     /locus_tag="JX265_009391"
                     /protein_end="6586"
                     /protein_start="6193"
                     /score="126.0"
                     /tool="antismash"
                     /translation="EDAYPTTPLQEALFAITQTNNTAYVNRMVFKLPENIEIARFKAAW
                     ESVVGSNAILRTAIVNTEHYGACQVVYKHNAQWQETNGSLQCYLNMDAKVLITEGQLLT
                     RYGIIPDASGCYFVWTAHHAAYDGWSTGVILNLVRQVYDGATVQPTSYFANFIRYLGGI
                     DESDTNAYWRNRLDGYSRVDFPSTPCSTYQAISNRSTQQTITLPSSDTNLEITLASLIR
                     ASWALVVSKHTDSLDVVFGMAQSGRNAPLPNIEQMTGPTTTTIPVRVQIDQSQEVSDYL
                     QTVHSQAAEMTPFEQAGLKHIKGLGQGPEDACAFRNLLVVQPQSSTNADQWLKPVANNL
                     EGFDNLPLTVECSLGQDQIVVAAHFDSHLLSEAQVDRILCQLRSVIQQLYTAG"
     aSDomain        complement(28302..29117)
                     /aSDomain="Condensation"
                     /aSTool="nrps_pks_domains"
                     /database="nrpspksdomains.hmm"
                     /detection="hmmscan"
                     /domain_id="nrpspksdomains_JX265_009391_Condensation_DCL.5"
                     /domain_subtypes="Condensation_DCL"
                     /evalue="2.60E-44"
                     /label="JX265_009391_Condensation_DCL.5"
                     /locus_tag="JX265_009391"
                     /protein_end="6465"
                     /protein_start="6193"
                     /score="143.4"
                     /tool="antismash"
                     /translation="EDAYPTTPLQEALFAITQTNNTAYVNRMVFKLPENIEIARFKAAW
                     ESVVGSNAILRTAIVNTEHYGACQVVYKHNAQWQETNGSLQCYLNMDAKVLITEGQLLT
                     RYGIIPDASGCYFVWTAHHAAYDGWSTGVILNLVRQVYDGATVQPTSYFANFIRYLGGI
                     DESDTNAYWRNRLDGYSRVDFPSTPCSTYQAISNRSTQQTITLPSSDTNLEITLASLIR
                     ASWALVVSKHTDSLDVVFGMAQSGRNAPLPNIEQMTGPTTTTIPVRVQID"
     CDS_motif       complement(28314..28409)
                     /aSTool="nrps_pks_domains"
                     /database="abmotifs"
                     /detection="hmmscan"
                     /domain_id="nrpspksmotif_JX265_009391_0055"
                     /evalue="2.70E-11"
                     /label="C5_DCL_263-294"
                     /locus_tag="JX265_009391"
                     /protein_end="6461"
                     /protein_start="6429"
                     /score="35.9"
                     /tool="antismash"
                     /translation="DVVFGMAQSGRNAPLPNIEQMTGPTTTTIPVR"
     CDS_motif       complement(28692..28754)
                     /aSTool="nrps_pks_domains"
                     /database="abmotifs"
                     /detection="hmmscan"
                     /domain_id="nrpspksmotif_JX265_009391_0054"
                     /evalue="2.20E-05"
                     /label="C3_DCL_135-156"
                     /locus_tag="JX265_009391"
                     /protein_end="6335"
                     /protein_start="6314"
                     /score="17.1"
                     /tool="antismash"
                     /translation="HHAAYDGWSTGVILNLVRQVY"
     CDS_motif       complement(28938..29054)
                     /aSTool="nrps_pks_domains"
                     /database="abmotifs"
                     /detection="hmmscan"
                     /domain_id="nrpspksmotif_JX265_009391_0053"
                     /evalue="3.20E-08"
                     /label="C2_DCL_024-062"
                     /locus_tag="JX265_009391"
                     /protein_end="6253"
                     /protein_start="6214"
                     /score="25.9"
                     /tool="antismash"
                     /translation="TAYVNRMVFKLPENIEIARFKAAWESVVGSNAILRTAIV"
     aSDomain        complement(29238..29444)
                     /aSDomain="PCP"
                     /aSTool="nrps_pks_domains"
                     /database="nrpspksdomains.hmm"
                     /detection="hmmscan"
                     /domain_id="nrpspksdomains_JX265_009391_PCP.5"
                     /evalue="1.30E-16"
                     /label="JX265_009391_PCP.5"
                     /locus_tag="JX265_009391"
                     /protein_end="6153"
                     /protein_start="6084"
                     /score="52.4"
                     /tool="antismash"
                     /translation="ERLIQGIWAVVLGISEDWIGADDHFFKLGGDSLTAMKAASQLRVK
                     GLFVSVPEIFTRPKLSDLALLVQS"
     aSModule        complement(29238..32423)
                     /complete
                     /domains="nrpspksdomains_JX265_009391_Condensation_DCL.4"
                     /domains="nrpspksdomains_JX265_009391_AMP-binding.5"
                     /domains="nrpspksdomains_JX265_009391_PCP.5"
                     /locus_tags="JX265_009391"
                     /monomer_pairings="X -> X"
                     /tool="antismash"
                     /type="nrps"
     PFAM_domain     complement(29253..29438)
                     /aSDomain="PP-binding"
                     /aSTool="clusterhmmer"
                     /database="35.0"
                     /db_xref="PF00550.28"
                     /description="Phosphopantetheine attachment site"
                     /detection="hmmscan"
                     /domain_id="clusterhmmer_JX265_009391_0059"
                     /evalue="2.00E-07"
                     /label="JX265_009391"
                     /locus_tag="JX265_009391"
                     /protein_end="6148"
                     /protein_start="6086"
                     /score="31.3"
                     /tool="antismash"
                     /translation="LIQGIWAVVLGISEDWIGADDHFFKLGGDSLTAMKAASQLRVKGL
                     FVSVPEIFTRPKLSDLA"
     CDS_motif       complement(29346..29375)
                     /aSTool="nrps_pks_domains"
                     /database="abmotifs"
                     /detection="hmmscan"
                     /domain_id="nrpspksmotif_JX265_009391_0052"
                     /evalue="3.70E+00"
                     /label="PCP_mE"
                     /locus_tag="JX265_009391"
                     /protein_end="6117"
                     /protein_start="6107"
                     /score="1.8"
                     /tool="antismash"
                     /translation="HFFKLGGDSL"
     aSDomain        complement(29781..30968)
                     /aSDomain="TIGR01733"
                     /aSTool="tigrfam"
                     /description="AA-adenyl-dom: amino acid adenylation domain"
                     /detection="hmmscan"
                     /domain_id="TIGRFam_JX265_009391_0007"
                     /evalue="7.20E-109"
                     /identifier="TIGR01733"
                     /label="JX265_009391"
                     /locus_tag="JX265_009391"
                     /protein_end="5972"
                     /protein_start="5576"
                     /score="362.2"
                     /tool="antismash"
                     /translation="SYKKLELYTDRLALHLVQNGVHSGTIVPLCFEKSLWAIVAMIATL
                     KSGAAFLPLNLTDPEERINTLICESRANLALASVSQACKLQNTITTFTVSEDSILDMEA
                     PDADNPLCYGNPADRAYVLFTSGSTGKPKGVVIEHRALSSNIAEHAPGLGLNPASRVLQ
                     FASYTFDASITEILSTLVSGGCVCVPTEQERTTDLGGAMRNMDVTFAMLTPSVVHLLSP
                     ENLPSLETLALVGEAVPKSLINKWSQRLNLLVGYGPTETAVFASIGRLTSREDAGFIGT
                     SIGTTTWVVDAEDHNCLAPIGSVGELALSGPTLAREYLNNPEKTAEVFLSTPLWSEPNA
                     IDRIYKTGDLVYYRDDGAIMYIGRKDSQVKIRGQRLELGEIEHQMLACLPPRSEAA"
     CDS_motif       complement(29823..29888)
                     /aSTool="nrps_pks_domains"
                     /database="abmotifs"
                     /detection="hmmscan"
                     /domain_id="nrpspksmotif_JX265_009391_0051"
                     /evalue="6.40E-11"
                     /label="NRPS-A_a8"
                     /locus_tag="JX265_009391"
                     /protein_end="5958"
                     /protein_start="5936"
                     /score="34.3"
                     /tool="antismash"
                     /translation="YIGRKDSQVKIRGQRLELGEIE"
     aSDomain        complement(29853..31025)
                     /aSDomain="AMP-binding"
                     /aSTool="nrps_pks_domains"
                     /database="nrpspksdomains.hmm"
                     /detection="hmmscan"
                     /domain_id="nrpspksdomains_JX265_009391_AMP-binding.5"
                     /evalue="5.80E-86"
                     /label="JX265_009391_AMP-binding.5"
                     /locus_tag="JX265_009391"
                     /protein_end="5948"
                     /protein_start="5557"
                     /score="280.4"
                     /specificity="substrate consensus: X"
                     /tool="antismash"
                     /translation="ARARLQPDSPAISSWDGEISYKKLELYTDRLALHLVQNGVHSGTI
                     VPLCFEKSLWAIVAMIATLKSGAAFLPLNLTDPEERINTLICESRANLALASVSQACKL
                     QNTITTFTVSEDSILDMEAPDADNPLCYGNPADRAYVLFTSGSTGKPKGVVIEHRALSS
                     NIAEHAPGLGLNPASRVLQFASYTFDASITEILSTLVSGGCVCVPTEQERTTDLGGAMR
                     NMDVTFAMLTPSVVHLLSPENLPSLETLALVGEAVPKSLINKWSQRLNLLVGYGPTETA
                     VFASIGRLTSREDAGFIGTSIGTTTWVVDAEDHNCLAPIGSVGELALSGPTLAREYLNN
                     PEKTAEVFLSTPLWSEPNAIDRIYKTGDLVYYRDDGAIMYIGRKDSQVKIR"
     PFAM_domain     complement(29853..31025)
                     /aSDomain="AMP-binding"
                     /aSTool="clusterhmmer"
                     /database="35.0"
                     /db_xref="PF00501.31"
                     /description="AMP-binding enzyme"
                     /detection="hmmscan"
                     /domain_id="clusterhmmer_JX265_009391_0058"
                     /evalue="2.00E-75"
                     /label="JX265_009391"
                     /locus_tag="JX265_009391"
                     /protein_end="5948"
                     /protein_start="5557"
                     /score="254.1"
                     /tool="antismash"
                     /translation="ARARLQPDSPAISSWDGEISYKKLELYTDRLALHLVQNGVHSGTI
                     VPLCFEKSLWAIVAMIATLKSGAAFLPLNLTDPEERINTLICESRANLALASVSQACKL
                     QNTITTFTVSEDSILDMEAPDADNPLCYGNPADRAYVLFTSGSTGKPKGVVIEHRALSS
                     NIAEHAPGLGLNPASRVLQFASYTFDASITEILSTLVSGGCVCVPTEQERTTDLGGAMR
                     NMDVTFAMLTPSVVHLLSPENLPSLETLALVGEAVPKSLINKWSQRLNLLVGYGPTETA
                     VFASIGRLTSREDAGFIGTSIGTTTWVVDAEDHNCLAPIGSVGELALSGPTLAREYLNN
                     PEKTAEVFLSTPLWSEPNAIDRIYKTGDLVYYRDDGAIMYIGRKDSQVKIR"
     CDS_motif       complement(29982..30071)
                     /aSTool="nrps_pks_domains"
                     /database="abmotifs"
                     /detection="hmmscan"
                     /domain_id="nrpspksmotif_JX265_009391_0050"
                     /evalue="1.70E-13"
                     /label="NRPS-A_a6"
                     /locus_tag="JX265_009391"
                     /protein_end="5905"
                     /protein_start="5875"
                     /score="42.7"
                     /tool="antismash"
                     /translation="PIGSVGELALSGPTLAREYLNNPEKTAEVF"
     CDS_motif       complement(30180..30203)
                     /aSTool="nrps_pks_domains"
                     /database="abmotifs"
                     /detection="hmmscan"
                     /domain_id="nrpspksmotif_JX265_009391_0049"
                     /evalue="1.60E+00"
                     /label="NRPS-A_a5"
                     /locus_tag="JX265_009391"
                     /protein_end="5839"
                     /protein_start="5831"
                     /score="2.6"
                     /tool="antismash"
                     /translation="YGPTETAV"
     CDS_motif       complement(30552..30611)
                     /aSTool="nrps_pks_domains"
                     /database="abmotifs"
                     /detection="hmmscan"
                     /domain_id="nrpspksmotif_JX265_009391_0048"
                     /evalue="4.90E-10"
                     /label="NRPS-A_a3"
                     /locus_tag="JX265_009391"
                     /protein_end="5715"
                     /protein_start="5695"
                     /score="31.3"
                     /tool="antismash"
                     /translation="AYVLFTSGSTGKPKGVVIEH"
     CDS_motif       complement(30804..30842)
                     /aSTool="nrps_pks_domains"
                     /database="abmotifs"
                     /detection="hmmscan"
                     /domain_id="nrpspksmotif_JX265_009391_0047"
                     /evalue="5.60E-02"
                     /label="NRPS-A_a2"
                     /locus_tag="JX265_009391"
                     /protein_end="5631"
                     /protein_start="5618"
                     /score="7.4"
                     /tool="antismash"
                     /translation="ATLKSGAAFLPLN"
     PFAM_domain     complement(join(31098..31286,31338..32423))
                     /aSDomain="Condensation"
                     /aSTool="clusterhmmer"
                     /database="35.0"
                     /db_xref="PF00668.23"
                     /db_xref="GO:0003824"
                     /description="Condensation domain"
                     /detection="hmmscan"
                     /domain_id="clusterhmmer_JX265_009391_0057"
                     /evalue="1.30E-51"
                     /gene_ontologies="GO:0003824: catalytic activity"
                     /label="JX265_009391"
                     /locus_tag="JX265_009391"
                     /protein_end="5533"
                     /protein_start="5108"
                     /score="175.9"
                     /tool="antismash"
                     /translation="EDIFPCSPLQNAMLLSSAADTQRYRTCVIFNVTSPSQLKVQELSI
                     AWEKVVQRHPSLRTVFMDTRSSDGAFDQVIFKERHPIIDTVDSDDTVALHLLKSRAPTD
                     WTGSPPHAFTICQTSVGLLCKLEISHALMDGTSMDLIFRDLTAAVEGKLPSDPTTSYRN
                     YITYLQEKNSSDALAYWTEYLNGVEPCLIPPVKAVDAVNSHEVPSIDIPIDKDLAPLLD
                     QFSKDHAISHASVIQAAWAMVLRCYTQSDDIVFGYAVIGRDVPVEGIEETVGPFINVLT
                     CRLDMSDNSLNALGLADQVQQDLINSLPFQQSSMAEIQHELKLPSRTLFDTVVSIQRFN
                     DKSMRSASGLQMDLLHSHDPTEFTLTLNAAYSNDRLSAVLRYSPHNGVTNSRATSIAHT
                     FNMALSSILRSPQEPFRQASLISPHD"
     CDS_motif       complement(31422..31523)
                     /aSTool="nrps_pks_domains"
                     /database="abmotifs"
                     /detection="hmmscan"
                     /domain_id="nrpspksmotif_JX265_009391_0046"
                     /evalue="3.50E-05"
                     /label="C67_DCL_14fromHMM"
                     /locus_tag="JX265_009391"
                     /protein_end="5442"
                     /protein_start="5408"
                     /score="16.1"
                     /tool="antismash"
                     /translation="QQDLINSLPFQQSSMAEIQHELKLPSRTLFDTVV"
     aSDomain        complement(31566..32423)
                     /aSDomain="Condensation"
                     /aSTool="nrps_pks_domains"
                     /database="nrpspksdomains.hmm"
                     /detection="hmmscan"
                     /domain_id="nrpspksdomains_JX265_009391_Condensation_DCL.4"
                     /domain_subtypes="Condensation_DCL"
                     /evalue="1.50E-47"
                     /label="JX265_009391_Condensation_DCL.4"
                     /locus_tag="JX265_009391"
                     /protein_end="5394"
                     /protein_start="5108"
                     /score="154.0"
                     /tool="antismash"
                     /translation="EDIFPCSPLQNAMLLSSAADTQRYRTCVIFNVTSPSQLKVQELSI
                     AWEKVVQRHPSLRTVFMDTRSSDGAFDQVIFKERHPIIDTVDSDDTVALHLLKSRAPTD
                     WTGSPPHAFTICQTSVGLLCKLEISHALMDGTSMDLIFRDLTAAVEGKLPSDPTTSYRN
                     YITYLQEKNSSDALAYWTEYLNGVEPCLIPPVKAVDAVNSHEVPSIDIPIDKDLAPLLD
                     QFSKDHAISHASVIQAAWAMVLRCYTQSDDIVFGYAVIGRDVPVEGIEETVGPFINVLT
                     CRLDM"
     CDS_motif       complement(31575..31670)
                     /aSTool="nrps_pks_domains"
                     /database="abmotifs"
                     /detection="hmmscan"
                     /domain_id="nrpspksmotif_JX265_009391_0045"
                     /evalue="8.80E-10"
                     /label="C5_DCL_263-294"
                     /locus_tag="JX265_009391"
                     /protein_end="5391"
                     /protein_start="5359"
                     /score="31.0"
                     /tool="antismash"
                     /translation="DIVFGYAVIGRDVPVEGIEETVGPFINVLTCR"
     CDS_motif       complement(31983..32036)
                     /aSTool="nrps_pks_domains"
                     /database="abmotifs"
                     /detection="hmmscan"
                     /domain_id="nrpspksmotif_JX265_009391_0044"
                     /evalue="2.60E-04"
                     /label="C3_DCL_135-156"
                     /locus_tag="JX265_009391"
                     /protein_end="5255"
                     /protein_start="5237"
                     /score="13.7"
                     /tool="antismash"
                     /translation="HALMDGTSMDLIFRDLTA"
     PFAM_domain     complement(32559..33779)
                     /aSDomain="Condensation"
                     /aSTool="clusterhmmer"
                     /database="35.0"
                     /db_xref="PF00668.23"
                     /db_xref="GO:0003824"
                     /description="Condensation domain"
                     /detection="hmmscan"
                     /domain_id="clusterhmmer_JX265_009391_0056"
                     /evalue="9.30E-24"
                     /gene_ontologies="GO:0003824: catalytic activity"
                     /label="JX265_009391"
                     /locus_tag="JX265_009391"
                     /protein_end="5063"
                     /protein_start="4656"
                     /score="84.0"
                     /tool="antismash"
                     /translation="HRFHQSFILRVTRFIDASRMTVAIRQLVERHPMLRANYFQAPNGS
                     WMQTVGAAPGSTDCVWVNEARTITEAQSAMSSANSLDVKVGPVFRAVFFRHNFEGQGQL
                     LFMTAHHLVVDLVSWRIIMDDLEQILESSHLPDATGISFPSWAALQATYSECHLSPKSS
                     LPVKVPASNPEYWGVTSPGENTYGVTTSRSLTMSRSETARLLGQCHDILRTDTVDVLLA
                     AMLEAFAKMFSDRSTPTLFVEGHGREPWDENIDIGSTVGWFTTMCPIPATVAANDNSLQ
                     SIRQVKDIRRRMPKNGWAYFTSRYLNSEGVEALRDDSLAEILFNFAGQYQQLENPDSLF
                     VDCELELPGEASDVGPDAVRMALIEVSAIIKNGHLHMTFILNKHMLHLDRLVEWIDSIP
                     ATLTSVMN"
     CDS_motif       complement(32862..32924)
                     /aSTool="nrps_pks_domains"
                     /database="abmotifs"
                     /detection="hmmscan"
                     /domain_id="nrpspksmotif_JX265_009391_0043"
                     /evalue="3.10E-08"
                     /label="NRPS-E6"
                     /locus_tag="JX265_009391"
                     /protein_end="4962"
                     /protein_start="4941"
                     /score="25.9"
                     /tool="antismash"
                     /translation="VKDIRRRMPKNGWAYFTSRYL"
     CDS_motif       complement(32973..33017)
                     /aSTool="nrps_pks_domains"
                     /database="abmotifs"
                     /detection="hmmscan"
                     /domain_id="nrpspksmotif_JX265_009391_0042"
                     /evalue="2.10E-05"
                     /label="NRPS-E5"
                     /locus_tag="JX265_009391"
                     /protein_end="4925"
                     /protein_start="4910"
                     /score="17.0"
                     /tool="antismash"
                     /translation="DIGSTVGWFTTMCPI"
     aSDomain        complement(32982..33782)
                     /aSDomain="Epimerization"
                     /aSTool="nrps_pks_domains"
                     /database="nrpspksdomains.hmm"
                     /detection="hmmscan"
                     /domain_id="nrpspksdomains_JX265_009391_Epimerization.2"
                     /evalue="2.00E-56"
                     /label="JX265_009391_Epimerization.2"
                     /locus_tag="JX265_009391"
                     /protein_end="4922"
                     /protein_start="4655"
                     /score="182.9"
                     /tool="antismash"
                     /translation="RHRFHQSFILRVTRFIDASRMTVAIRQLVERHPMLRANYFQAPNG
                     SWMQTVGAAPGSTDCVWVNEARTITEAQSAMSSANSLDVKVGPVFRAVFFRHNFEGQGQ
                     LLFMTAHHLVVDLVSWRIIMDDLEQILESSHLPDATGISFPSWAALQATYSECHLSPKS
                     SLPVKVPASNPEYWGVTSPGENTYGVTTSRSLTMSRSETARLLGQCHDILRTDTVDVLL
                     AAMLEAFAKMFSDRSTPTLFVEGHGREPWDENIDIGSTVGWFTTM"
     aSModule        complement(32982..37007)
                     /complete
                     /domains="nrpspksdomains_JX265_009391_Condensation_DCL.3"
                     /domains="nrpspksdomains_JX265_009391_AMP-binding.4"
                     /domains="nrpspksdomains_JX265_009391_PCP.4"
                     /domains="nrpspksdomains_JX265_009391_Epimerization.2"
                     /locus_tags="JX265_009391"
                     /monomer_pairings="Ala -> D-Ala"
                     /tool="antismash"
                     /type="nrps"
     CDS_motif       complement(33402..33467)
                     /aSTool="nrps_pks_domains"
                     /database="abmotifs"
                     /detection="hmmscan"
                     /domain_id="nrpspksmotif_JX265_009391_0041"
                     /evalue="2.10E-10"
                     /label="NRPS-E2"
                     /locus_tag="JX265_009391"
                     /protein_end="4782"
                     /protein_start="4760"
                     /score="32.8"
                     /tool="antismash"
                     /translation="LFMTAHHLVVDLVSWRIIMDDL"
     CDS_motif       complement(33663..33770)
                     /aSTool="nrps_pks_domains"
                     /database="abmotifs"
                     /detection="hmmscan"
                     /domain_id="nrpspksmotif_JX265_009391_0040"
                     /evalue="3.40E-07"
                     /label="C2_DCL_024-062"
                     /locus_tag="JX265_009391"
                     /protein_end="4695"
                     /protein_start="4659"
                     /score="22.6"
                     /tool="antismash"
                     /translation="HQSFILRVTRFIDASRMTVAIRQLVERHPMLRANYF"
     aSDomain        complement(33921..34127)
                     /aSDomain="PCP"
                     /aSTool="nrps_pks_domains"
                     /database="nrpspksdomains.hmm"
                     /detection="hmmscan"
                     /domain_id="nrpspksdomains_JX265_009391_PCP.4"
                     /evalue="2.60E-10"
                     /label="JX265_009391_PCP.4"
                     /locus_tag="JX265_009391"
                     /protein_end="4609"
                     /protein_start="4540"
                     /score="32.3"
                     /tool="antismash"
                     /translation="EKHLHTIVCDVLNISTAKTGINRSFMSLGGDSISAMRLVAKCRSE
                     GISLSLKKIMSRSSLSQLAGSLNE"
     PFAM_domain     complement(33933..34118)
                     /aSDomain="PP-binding"
                     /aSTool="clusterhmmer"
                     /database="35.0"
                     /db_xref="PF00550.28"
                     /description="Phosphopantetheine attachment site"
                     /detection="hmmscan"
                     /domain_id="clusterhmmer_JX265_009391_0055"
                     /evalue="5.10E-08"
                     /label="JX265_009391"
                     /locus_tag="JX265_009391"
                     /protein_end="4605"
                     /protein_start="4543"
                     /score="33.2"
                     /tool="antismash"
                     /translation="LHTIVCDVLNISTAKTGINRSFMSLGGDSISAMRLVAKCRSEGIS
                     LSLKKIMSRSSLSQLAG"
     CDS_motif       complement(34029..34058)
                     /aSTool="nrps_pks_domains"
                     /database="abmotifs"
                     /detection="hmmscan"
                     /domain_id="nrpspksmotif_JX265_009391_0039"
                     /evalue="2.90E+00"
                     /label="PCP_mE"
                     /locus_tag="JX265_009391"
                     /protein_end="4573"
                     /protein_start="4563"
                     /score="2.1"
                     /tool="antismash"
                     /translation="SFMSLGGDSI"
     aSDomain        complement(34470..35651)
                     /aSDomain="TIGR01733"
                     /aSTool="tigrfam"
                     /description="AA-adenyl-dom: amino acid adenylation domain"
                     /detection="hmmscan"
                     /domain_id="TIGRFam_JX265_009391_0006"
                     /evalue="1.00E-104"
                     /identifier="TIGR01733"
                     /label="JX265_009391"
                     /locus_tag="JX265_009391"
                     /protein_end="4426"
                     /protein_start="4032"
                     /score="348.6"
                     /tool="antismash"
                     /translation="TYEILDDLSSRLAVQLTSNWAVKSETLVPLSFEKSAWAIVAMLAV
                     VKAGGAFVFLDTKMPIARQQFIISCSGTAFVLSSKNNMSLWSGTQWQPIEVSQEATKSL
                     PQQAVSNVPSHPNSLLYAIYTSGSTGMPKGCLIDQSAFLSSAASYTKLLQMDQDCRALQ
                     FSSFAFDVSLMESLAVLTVGGCICIASEQATEAGVASMIQESRPNWASLTPSVARLMRP
                     AEVPTLETLALVGEPLTQDDVRTWAGSLKLMNGYGPTECAILCVINPTMDPNTDAGNTG
                     FGSGGLTWVVDPDDHNVLMAIGCPGEMLMEGPILARGYLNQPDVTSSVFVESLAWAPGR
                     RFYKTGDLVRYNSDGSIHCLGRKDQQVKVRGQRIELGEVEESIDALPMVDHACV"
     CDS_motif       complement(34512..34577)
                     /aSTool="nrps_pks_domains"
                     /database="abmotifs"
                     /detection="hmmscan"
                     /domain_id="nrpspksmotif_JX265_009391_0038"
                     /evalue="4.70E-11"
                     /label="NRPS-A_a8"
                     /locus_tag="JX265_009391"
                     /protein_end="4412"
                     /protein_start="4390"
                     /score="34.7"
                     /tool="antismash"
                     /translation="CLGRKDQQVKVRGQRIELGEVE"
     aSDomain        complement(34542..35711)
                     /aSDomain="AMP-binding"
                     /aSTool="nrps_pks_domains"
                     /database="nrpspksdomains.hmm"
                     /detection="hmmscan"
                     /domain_id="nrpspksdomains_JX265_009391_AMP-binding.4"
                     /evalue="7.80E-79"
                     /label="JX265_009391_AMP-binding.4"
                     /locus_tag="JX265_009391"
                     /protein_end="4402"
                     /protein_start="4012"
                     /score="257.0"
                     /specificity="substrate consensus: Ala"
                     /tool="antismash"
                     /translation="AERVHQRPNALAVSSWDGQMTYEILDDLSSRLAVQLTSNWAVKSE
                     TLVPLSFEKSAWAIVAMLAVVKAGGAFVFLDTKMPIARQQFIISCSGTAFVLSSKNNMS
                     LWSGTQWQPIEVSQEATKSLPQQAVSNVPSHPNSLLYAIYTSGSTGMPKGCLIDQSAFL
                     SSAASYTKLLQMDQDCRALQFSSFAFDVSLMESLAVLTVGGCICIASEQATEAGVASMI
                     QESRPNWASLTPSVARLMRPAEVPTLETLALVGEPLTQDDVRTWAGSLKLMNGYGPTEC
                     AILCVINPTMDPNTDAGNTGFGSGGLTWVVDPDDHNVLMAIGCPGEMLMEGPILARGYL
                     NQPDVTSSVFVESLAWAPGRRFYKTGDLVRYNSDGSIHCLGRKDQQVKVR"
     PFAM_domain     complement(34542..35711)
                     /aSDomain="AMP-binding"
                     /aSTool="clusterhmmer"
                     /database="35.0"
                     /db_xref="PF00501.31"
                     /description="AMP-binding enzyme"
                     /detection="hmmscan"
                     /domain_id="clusterhmmer_JX265_009391_0054"
                     /evalue="2.80E-66"
                     /label="JX265_009391"
                     /locus_tag="JX265_009391"
                     /protein_end="4402"
                     /protein_start="4012"
                     /score="224.0"
                     /tool="antismash"
                     /translation="AERVHQRPNALAVSSWDGQMTYEILDDLSSRLAVQLTSNWAVKSE
                     TLVPLSFEKSAWAIVAMLAVVKAGGAFVFLDTKMPIARQQFIISCSGTAFVLSSKNNMS
                     LWSGTQWQPIEVSQEATKSLPQQAVSNVPSHPNSLLYAIYTSGSTGMPKGCLIDQSAFL
                     SSAASYTKLLQMDQDCRALQFSSFAFDVSLMESLAVLTVGGCICIASEQATEAGVASMI
                     QESRPNWASLTPSVARLMRPAEVPTLETLALVGEPLTQDDVRTWAGSLKLMNGYGPTEC
                     AILCVINPTMDPNTDAGNTGFGSGGLTWVVDPDDHNVLMAIGCPGEMLMEGPILARGYL
                     NQPDVTSSVFVESLAWAPGRRFYKTGDLVRYNSDGSIHCLGRKDQQVKVR"
     CDS_motif       complement(34662..34748)
                     /aSTool="nrps_pks_domains"
                     /database="abmotifs"
                     /detection="hmmscan"
                     /domain_id="nrpspksmotif_JX265_009391_0037"
                     /evalue="4.10E-11"
                     /label="NRPS-A_a6"
                     /locus_tag="JX265_009391"
                     /protein_end="4362"
                     /protein_start="4333"
                     /score="35.1"
                     /tool="antismash"
                     /translation="IGCPGEMLMEGPILARGYLNQPDVTSSVF"
     CDS_motif       complement(34863..34886)
                     /aSTool="nrps_pks_domains"
                     /database="abmotifs"
                     /detection="hmmscan"
                     /domain_id="nrpspksmotif_JX265_009391_0036"
                     /evalue="5.60E-01"
                     /label="NRPS-A_a5"
                     /locus_tag="JX265_009391"
                     /protein_end="4295"
                     /protein_start="4287"
                     /score="3.8"
                     /tool="antismash"
                     /translation="YGPTECAI"
     CDS_motif       complement(35238..35291)
                     /aSTool="nrps_pks_domains"
                     /database="abmotifs"
                     /detection="hmmscan"
                     /domain_id="nrpspksmotif_JX265_009391_0035"
                     /evalue="3.30E-06"
                     /label="NRPS-A_a3"
                     /locus_tag="JX265_009391"
                     /protein_end="4170"
                     /protein_start="4152"
                     /score="19.7"
                     /tool="antismash"
                     /translation="YAIYTSGSTGMPKGCLID"
     CDS_motif       complement(35484..35525)
                     /aSTool="nrps_pks_domains"
                     /database="abmotifs"
                     /detection="hmmscan"
                     /domain_id="nrpspksmotif_JX265_009391_0034"
                     /evalue="1.20E-02"
                     /label="NRPS-A_a2"
                     /locus_tag="JX265_009391"
                     /protein_end="4088"
                     /protein_start="4074"
                     /score="9.4"
                     /tool="antismash"
                     /translation="LAVVKAGGAFVFLD"
     PFAM_domain     complement(35772..37007)
                     /aSDomain="Condensation"
                     /aSTool="clusterhmmer"
                     /database="35.0"
                     /db_xref="PF00668.23"
                     /db_xref="GO:0003824"
                     /description="Condensation domain"
                     /detection="hmmscan"
                     /domain_id="clusterhmmer_JX265_009391_0053"
                     /evalue="8.40E-43"
                     /gene_ontologies="GO:0003824: catalytic activity"
                     /label="JX265_009391"
                     /locus_tag="JX265_009391"
                     /protein_end="3992"
                     /protein_start="3580"
                     /score="146.8"
                     /tool="antismash"
                     /translation="EDVYPCTELQDAMLALSLSQPGSYTLQLVTSISDDADLESYLDAW
                     KAVRRNNDILRTRILSTRERRYQVVYNDRMIIKQEESLQHYLDADKKIPMGYGDPLARF
                     ALITEGDDSMQYFVCTLHHALYDGWSVSLLMEQLTQAYQWKPLVKPPSFANYVGYINRQ
                     DRAATESFWSTELAGASTCDFPRLPAPTYQACAGQTMDRLMAFTQQDSSIPLAAVIKAA
                     WALLLGKYSASKDVVFATTNAGRNLPVDDIADMVGPTITSVPVRVHLDKNQRIGDLLRD
                     IHQNSLSMLPHEYLGLQNIRRLTPDCEAACDLRSLLVVQPGDLDDSAAAMAPGILSVPV
                     QITNFFTHSLVVECYMGTEELKLSASFDENIINSLEVNRLLAQLEHLIRQLTAKRTNSV
                     GSIDILSPEDRRD"
     CDS_motif       complement(36096..36161)
                     /aSTool="nrps_pks_domains"
                     /database="abmotifs"
                     /detection="hmmscan"
                     /domain_id="nrpspksmotif_JX265_009391_0033"
                     /evalue="1.40E-02"
                     /label="C67_DCL_14fromHMM"
                     /locus_tag="JX265_009391"
                     /protein_end="3884"
                     /protein_start="3862"
                     /score="7.7"
                     /tool="antismash"
                     /translation="HQNSLSMLPHEYLGLQNIRRLT"
     aSDomain        complement(36198..37007)
                     /aSDomain="Condensation"
                     /aSTool="nrps_pks_domains"
                     /database="nrpspksdomains.hmm"
                     /detection="hmmscan"
                     /domain_id="nrpspksdomains_JX265_009391_Condensation_DCL.3"
                     /domain_subtypes="Condensation_DCL"
                     /evalue="2.10E-49"
                     /label="JX265_009391_Condensation_DCL.3"
                     /locus_tag="JX265_009391"
                     /protein_end="3850"
                     /protein_start="3580"
                     /score="160.1"
                     /tool="antismash"
                     /translation="EDVYPCTELQDAMLALSLSQPGSYTLQLVTSISDDADLESYLDAW
                     KAVRRNNDILRTRILSTRERRYQVVYNDRMIIKQEESLQHYLDADKKIPMGYGDPLARF
                     ALITEGDDSMQYFVCTLHHALYDGWSVSLLMEQLTQAYQWKPLVKPPSFANYVGYINRQ
                     DRAATESFWSTELAGASTCDFPRLPAPTYQACAGQTMDRLMAFTQQDSSIPLAAVIKAA
                     WALLLGKYSASKDVVFATTNAGRNLPVDDIADMVGPTITSVPVRVHLD"
     CDS_motif       complement(36210..36305)
                     /aSTool="nrps_pks_domains"
                     /database="abmotifs"
                     /detection="hmmscan"
                     /domain_id="nrpspksmotif_JX265_009391_0032"
                     /evalue="3.40E-10"
                     /label="C5_DCL_263-294"
                     /locus_tag="JX265_009391"
                     /protein_end="3846"
                     /protein_start="3814"
                     /score="32.4"
                     /tool="antismash"
                     /translation="DVVFATTNAGRNLPVDDIADMVGPTITSVPVR"
     CDS_motif       complement(36582..36647)
                     /aSTool="nrps_pks_domains"
                     /database="abmotifs"
                     /detection="hmmscan"
                     /domain_id="nrpspksmotif_JX265_009391_0031"
                     /evalue="1.70E-07"
                     /label="C3_DCL_135-156"
                     /locus_tag="JX265_009391"
                     /protein_end="3722"
                     /protein_start="3700"
                     /score="23.8"
                     /tool="antismash"
                     /translation="LHHALYDGWSVSLLMEQLTQAY"
     CDS_motif       complement(36831..36944)
                     /aSTool="nrps_pks_domains"
                     /database="abmotifs"
                     /detection="hmmscan"
                     /domain_id="nrpspksmotif_JX265_009391_0030"
                     /evalue="3.00E-01"
                     /label="C2_DCL_024-062"
                     /locus_tag="JX265_009391"
                     /protein_end="3639"
                     /protein_start="3601"
                     /score="3.4"
                     /tool="antismash"
                     /translation="GSYTLQLVTSISDDADLESYLDAWKAVRRNNDILRTRI"
     aSDomain        complement(37137..37337)
                     /aSDomain="PCP"
                     /aSTool="nrps_pks_domains"
                     /database="nrpspksdomains.hmm"
                     /detection="hmmscan"
                     /domain_id="nrpspksdomains_JX265_009391_PCP.3"
                     /evalue="2.20E-15"
                     /label="JX265_009391_PCP.3"
                     /locus_tag="JX265_009391"
                     /protein_end="3537"
                     /protein_start="3470"
                     /score="48.5"
                     /tool="antismash"
                     /translation="EIALHGLYATVLAIPAGNLSIKDDFFHRGGDSIKAIKLVSAARHK
                     NLNFSVVDIFNNPTVENLALVA"
     aSModule        complement(37137..40304)
                     /complete
                     /domains="nrpspksdomains_JX265_009391_Condensation_DCL.2"
                     /domains="nrpspksdomains_JX265_009391_AMP-binding.3"
                     /domains="nrpspksdomains_JX265_009391_PCP.3"
                     /locus_tags="JX265_009391"
                     /monomer_pairings="Leu -> Leu"
                     /tool="antismash"
                     /type="nrps"
     PFAM_domain     complement(37146..37328)
                     /aSDomain="PP-binding"
                     /aSTool="clusterhmmer"
                     /database="35.0"
                     /db_xref="PF00550.28"
                     /description="Phosphopantetheine attachment site"
                     /detection="hmmscan"
                     /domain_id="clusterhmmer_JX265_009391_0052"
                     /evalue="4.40E-07"
                     /label="JX265_009391"
                     /locus_tag="JX265_009391"
                     /protein_end="3534"
                     /protein_start="3473"
                     /score="30.3"
                     /tool="antismash"
                     /translation="LHGLYATVLAIPAGNLSIKDDFFHRGGDSIKAIKLVSAARHKNLN
                     FSVVDIFNNPTVENLA"
     CDS_motif       complement(37239..37268)
                     /aSTool="nrps_pks_domains"
                     /database="abmotifs"
                     /detection="hmmscan"
                     /domain_id="nrpspksmotif_JX265_009391_0029"
                     /evalue="4.40E+00"
                     /label="PCP_mE"
                     /locus_tag="JX265_009391"
                     /protein_end="3503"
                     /protein_start="3493"
                     /score="1.6"
                     /tool="antismash"
                     /translation="DFFHRGGDSI"
     aSDomain        complement(37698..38900)
                     /aSDomain="TIGR01733"
                     /aSTool="tigrfam"
                     /description="AA-adenyl-dom: amino acid adenylation domain"
                     /detection="hmmscan"
                     /domain_id="TIGRFam_JX265_009391_0005"
                     /evalue="3.10E-105"
                     /identifier="TIGR01733"
                     /label="JX265_009391"
                     /locus_tag="JX265_009391"
                     /protein_end="3350"
                     /protein_start="2949"
                     /score="350.2"
                     /tool="antismash"
                     /translation="TYGELDRLSTRLGNYLVEMGVGPEVKVPMCFEKSAWAIVSMFAVW
                     KAGGCLVALDPSHPKSRLRGILDDVSAKFILASSQTIELCSEGLGTEVRPIIVDSSSLD
                     SMHDEQVKPSPVRPHNAAYINFTSGTTGRPKGVIIEHQAIGSNVEPLARCSDINNTTRV
                     LQFSSYAWDAFYCETIIPLLSGGCTCVASDHERSHDIAEFIRRANCTWVLFTPSFARLI
                     KPSDVPNLRTLLLGGEAMSADDAATWSKSVVLKNAYGPCEASIVALMHPNISEAPSEHN
                     LGQRIGQTIWVVDPKNHQRLSPLGAPGELVLGGPPIGRGYINEPKKTEEAFIADPEWYS
                     SELALDLGAFASKFYRTGDLVRMNTDGSIHFIGRKDHDQVKLRGQRMELGEVEQCILTN
                     MS"
     CDS_motif       complement(37722..37790)
                     /aSTool="nrps_pks_domains"
                     /database="abmotifs"
                     /detection="hmmscan"
                     /domain_id="nrpspksmotif_JX265_009391_0028"
                     /evalue="2.10E-07"
                     /label="NRPS-A_a8"
                     /locus_tag="JX265_009391"
                     /protein_end="3342"
                     /protein_start="3319"
                     /score="23.3"
                     /tool="antismash"
                     /translation="FIGRKDHDQVKLRGQRMELGEVE"
     aSDomain        complement(37752..38963)
                     /aSDomain="AMP-binding"
                     /aSTool="nrps_pks_domains"
                     /database="nrpspksdomains.hmm"
                     /detection="hmmscan"
                     /domain_id="nrpspksdomains_JX265_009391_AMP-binding.3"
                     /evalue="5.90E-87"
                     /label="JX265_009391_AMP-binding.3"
                     /locus_tag="JX265_009391"
                     /protein_end="3332"
                     /protein_start="2928"
                     /score="283.7"
                     /specificity="substrate consensus: Leu"
                     /tool="antismash"
                     /translation="FRRYAQATPTAPAVFSTNMTLTYGELDRLSTRLGNYLVEMGVGPE
                     VKVPMCFEKSAWAIVSMFAVWKAGGCLVALDPSHPKSRLRGILDDVSAKFILASSQTIE
                     LCSEGLGTEVRPIIVDSSSLDSMHDEQVKPSPVRPHNAAYINFTSGTTGRPKGVIIEHQ
                     AIGSNVEPLARCSDINNTTRVLQFSSYAWDAFYCETIIPLLSGGCTCVASDHERSHDIA
                     EFIRRANCTWVLFTPSFARLIKPSDVPNLRTLLLGGEAMSADDAATWSKSVVLKNAYGP
                     CEASIVALMHPNISEAPSEHNLGQRIGQTIWVVDPKNHQRLSPLGAPGELVLGGPPIGR
                     GYINEPKKTEEAFIADPEWYSSELALDLGAFASKFYRTGDLVRMNTDGSIHFIGRKDHD
                     QVKLR"
     PFAM_domain     complement(37755..38963)
                     /aSDomain="AMP-binding"
                     /aSTool="clusterhmmer"
                     /database="35.0"
                     /db_xref="PF00501.31"
                     /description="AMP-binding enzyme"
                     /detection="hmmscan"
                     /domain_id="clusterhmmer_JX265_009391_0051"
                     /evalue="1.70E-76"
                     /label="JX265_009391"
                     /locus_tag="JX265_009391"
                     /protein_end="3331"
                     /protein_start="2928"
                     /score="257.7"
                     /tool="antismash"
                     /translation="FRRYAQATPTAPAVFSTNMTLTYGELDRLSTRLGNYLVEMGVGPE
                     VKVPMCFEKSAWAIVSMFAVWKAGGCLVALDPSHPKSRLRGILDDVSAKFILASSQTIE
                     LCSEGLGTEVRPIIVDSSSLDSMHDEQVKPSPVRPHNAAYINFTSGTTGRPKGVIIEHQ
                     AIGSNVEPLARCSDINNTTRVLQFSSYAWDAFYCETIIPLLSGGCTCVASDHERSHDIA
                     EFIRRANCTWVLFTPSFARLIKPSDVPNLRTLLLGGEAMSADDAATWSKSVVLKNAYGP
                     CEASIVALMHPNISEAPSEHNLGQRIGQTIWVVDPKNHQRLSPLGAPGELVLGGPPIGR
                     GYINEPKKTEEAFIADPEWYSSELALDLGAFASKFYRTGDLVRMNTDGSIHFIGRKDHD
                     QVKL"
     CDS_motif       complement(37905..37994)
                     /aSTool="nrps_pks_domains"
                     /database="abmotifs"
                     /detection="hmmscan"
                     /domain_id="nrpspksmotif_JX265_009391_0027"
                     /evalue="5.90E-11"
                     /label="NRPS-A_a6"
                     /locus_tag="JX265_009391"
                     /protein_end="3281"
                     /protein_start="3251"
                     /score="34.6"
                     /tool="antismash"
                     /translation="PLGAPGELVLGGPPIGRGYINEPKKTEEAF"
     CDS_motif       complement(38103..38129)
                     /aSTool="nrps_pks_domains"
                     /database="abmotifs"
                     /detection="hmmscan"
                     /domain_id="nrpspksmotif_JX265_009391_0026"
                     /evalue="8.30E+00"
                     /label="NRPS-A_a5"
                     /locus_tag="JX265_009391"
                     /protein_end="3215"
                     /protein_start="3206"
                     /score="0.5"
                     /tool="antismash"
                     /translation="YGPCEASIV"
     CDS_motif       complement(38478..38537)
                     /aSTool="nrps_pks_domains"
                     /database="abmotifs"
                     /detection="hmmscan"
                     /domain_id="nrpspksmotif_JX265_009391_0025"
                     /evalue="7.10E-08"
                     /label="NRPS-A_a3"
                     /locus_tag="JX265_009391"
                     /protein_end="3090"
                     /protein_start="3070"
                     /score="24.7"
                     /tool="antismash"
                     /translation="AYINFTSGTTGRPKGVIIEH"
     CDS_motif       complement(38736..38777)
                     /aSTool="nrps_pks_domains"
                     /database="abmotifs"
                     /detection="hmmscan"
                     /domain_id="nrpspksmotif_JX265_009391_0024"
                     /evalue="2.00E-01"
                     /label="NRPS-A_a2"
                     /locus_tag="JX265_009391"
                     /protein_end="3004"
                     /protein_start="2990"
                     /score="5.8"
                     /tool="antismash"
                     /translation="FAVWKAGGCLVALD"
     PFAM_domain     complement(39036..40304)
                     /aSDomain="Condensation"
                     /aSTool="clusterhmmer"
                     /database="35.0"
                     /db_xref="PF00668.23"
                     /db_xref="GO:0003824"
                     /description="Condensation domain"
                     /detection="hmmscan"
                     /domain_id="clusterhmmer_JX265_009391_0050"
                     /evalue="6.80E-52"
                     /gene_ontologies="GO:0003824: catalytic activity"
                     /label="JX265_009391"
                     /locus_tag="JX265_009391"
                     /protein_end="2904"
                     /protein_start="2481"
                     /score="176.8"
                     /tool="antismash"
                     /translation="EEVYPCTGLQEGLLLAQGKHASNYAVHVIAEVIAASGKPVEVPRL
                     SEAWAHVVQRHPILRTVFVAHPTDTGYHAQVVLRNILPDIDIVKCQSVEAALDLWKEAP
                     TSSYSSVRPPHRFSICSTASGRVLLRFEFSHSILDADSSQILLRDLAIAYGDSLDIDES
                     APRFSQVVQHIREQDGMKDLNYWKTQLNDAEPCCIPDLSEGCRESRLNVQRLDMGVSAE
                     TIHAFCKDHGLTPFAVLQAAWAIVLRSYTFMDNVAFGYLSSGRNAPVAGIEDIAGVLVN
                     MLVSHAKISHDIEALEVMRTMQKGFTEGLEHQYCPLGEIQHALELSGQPLFNTAIDFQR
                     PGTSNRDSTAISVHPMDFHDPTEFSLTLHFELNHDVFSAYMDYWTSSLAPEYAEHIGEA
                     LALALQNILENPLQKIGEISLAGE"
     CDS_motif       complement(39303..39383)
                     /aSTool="nrps_pks_domains"
                     /database="abmotifs"
                     /detection="hmmscan"
                     /domain_id="nrpspksmotif_JX265_009391_0023"
                     /evalue="2.90E-06"
                     /label="C67_DCL_14fromHMM"
                     /locus_tag="JX265_009391"
                     /protein_end="2815"
                     /protein_start="2788"
                     /score="19.6"
                     /tool="antismash"
                     /translation="EGLEHQYCPLGEIQHALELSGQPLFNT"
     aSDomain        complement(39450..40304)
                     /aSDomain="Condensation"
                     /aSTool="nrps_pks_domains"
                     /database="nrpspksdomains.hmm"
                     /detection="hmmscan"
                     /domain_id="nrpspksdomains_JX265_009391_Condensation_DCL.2"
                     /domain_subtypes="Condensation_DCL"
                     /evalue="1.50E-41"
                     /label="JX265_009391_Condensation_DCL.2"
                     /locus_tag="JX265_009391"
                     /protein_end="2766"
                     /protein_start="2481"
                     /score="134.3"
                     /tool="antismash"
                     /translation="EEVYPCTGLQEGLLLAQGKHASNYAVHVIAEVIAASGKPVEVPRL
                     SEAWAHVVQRHPILRTVFVAHPTDTGYHAQVVLRNILPDIDIVKCQSVEAALDLWKEAP
                     TSSYSSVRPPHRFSICSTASGRVLLRFEFSHSILDADSSQILLRDLAIAYGDSLDIDES
                     APRFSQVVQHIREQDGMKDLNYWKTQLNDAEPCCIPDLSEGCRESRLNVQRLDMGVSAE
                     TIHAFCKDHGLTPFAVLQAAWAIVLRSYTFMDNVAFGYLSSGRNAPVAGIEDIAGVLVN
                     MLVS"
     CDS_motif       complement(39453..39542)
                     /aSTool="nrps_pks_domains"
                     /database="abmotifs"
                     /detection="hmmscan"
                     /domain_id="nrpspksmotif_JX265_009391_0022"
                     /evalue="6.40E-08"
                     /label="C5_DCL_263-294"
                     /locus_tag="JX265_009391"
                     /protein_end="2765"
                     /protein_start="2735"
                     /score="25.1"
                     /tool="antismash"
                     /translation="NVAFGYLSSGRNAPVAGIEDIAGVLVNMLV"
     CDS_motif       complement(39843..39902)
                     /aSTool="nrps_pks_domains"
                     /database="abmotifs"
                     /detection="hmmscan"
                     /domain_id="nrpspksmotif_JX265_009391_0021"
                     /evalue="2.00E-01"
                     /label="C3_DCL_135-156"
                     /locus_tag="JX265_009391"
                     /protein_end="2635"
                     /protein_start="2615"
                     /score="4.5"
                     /tool="antismash"
                     /translation="HSILDADSSQILLRDLAIAY"
     CDS_motif       complement(40113..40190)
                     /aSTool="nrps_pks_domains"
                     /database="abmotifs"
                     /detection="hmmscan"
                     /domain_id="nrpspksmotif_JX265_009391_0020"
                     /evalue="1.60E-10"
                     /label="C2_DCL_024-062"
                     /locus_tag="JX265_009391"
                     /protein_end="2545"
                     /protein_start="2519"
                     /score="33.3"
                     /tool="antismash"
                     /translation="PVEVPRLSEAWAHVVQRHPILRTVFV"
     PFAM_domain     complement(40449..41702)
                     /aSDomain="Condensation"
                     /aSTool="clusterhmmer"
                     /database="35.0"
                     /db_xref="PF00668.23"
                     /db_xref="GO:0003824"
                     /description="Condensation domain"
                     /detection="hmmscan"
                     /domain_id="clusterhmmer_JX265_009391_0049"
                     /evalue="1.50E-37"
                     /gene_ontologies="GO:0003824: catalytic activity"
                     /label="JX265_009391"
                     /locus_tag="JX265_009391"
                     /protein_end="2433"
                     /protein_start="2015"
                     /score="129.5"
                     /tool="antismash"
                     /translation="VALTPVQKLFFHALPGGTNHYNQSFLLKLRRSISPDKLEHAMDTV
                     VSRHSMLRARFYRSELSGEWLQQIPQSDSRQIRQHYHFRASAVSDEHPIAEAASTAQNE
                     LNIQEGKVFSATLFEKPGEQHLYLIAHHLVIDLVSWRVLLQDLEDLLSSSATSLQSHLP
                     YLQISKQRHEHFASCADALSAPMPTPADWSFWELSSADNVQANVHHLGFTLDEGISKLI
                     LGRCNDVLKTETTELLLAASLNAFAQIFPNRASPSIFVEGHGRDHSGLGDLDASGTVGW
                     FTTIWPLLVPVSTEGGLGIVHILRAIKDQRKHGKSAGQYYLDQITARQDLQDPTMEIMF
                     NYEGHYQQFENTGGLFSMVPIPAADVGDDVRRMSFFDISAVVKDGRIEFDFAINLKSAH
                     QECIAAWVTQTEQVLKDMA"
     aSDomain        complement(40827..41705)
                     /aSDomain="Epimerization"
                     /aSTool="nrps_pks_domains"
                     /database="nrpspksdomains.hmm"
                     /detection="hmmscan"
                     /domain_id="nrpspksdomains_JX265_009391_Epimerization.1"
                     /evalue="1.50E-40"
                     /label="JX265_009391_Epimerization.1"
                     /locus_tag="JX265_009391"
                     /protein_end="2307"
                     /protein_start="2014"
                     /score="130.4"
                     /tool="antismash"
                     /translation="PVALTPVQKLFFHALPGGTNHYNQSFLLKLRRSISPDKLEHAMDT
                     VVSRHSMLRARFYRSELSGEWLQQIPQSDSRQIRQHYHFRASAVSDEHPIAEAASTAQN
                     ELNIQEGKVFSATLFEKPGEQHLYLIAHHLVIDLVSWRVLLQDLEDLLSSSATSLQSHL
                     PYLQISKQRHEHFASCADALSAPMPTPADWSFWELSSADNVQANVHHLGFTLDEGISKL
                     ILGRCNDVLKTETTELLLAASLNAFAQIFPNRASPSIFVEGHGRDHSGLGDLDASGTVG
                     WFTTIWPLLVPV"
     aSModule        complement(40827..45015)
                     /complete
                     /domains="nrpspksdomains_JX265_009391_Condensation_DCL.1"
                     /domains="nrpspksdomains_JX265_009391_AMP-binding.2"
                     /domains="nrpspksdomains_JX265_009391_PCP.2"
                     /domains="nrpspksdomains_JX265_009391_Epimerization.1"
                     /locus_tags="JX265_009391"
                     /monomer_pairings="Leu -> D-Leu"
                     /tool="antismash"
                     /type="nrps"
     CDS_motif       complement(40836..40883)
                     /aSTool="nrps_pks_domains"
                     /database="abmotifs"
                     /detection="hmmscan"
                     /domain_id="nrpspksmotif_JX265_009391_0019"
                     /evalue="2.40E-05"
                     /label="NRPS-E5"
                     /locus_tag="JX265_009391"
                     /protein_end="2304"
                     /protein_start="2288"
                     /score="16.8"
                     /tool="antismash"
                     /translation="DASGTVGWFTTIWPLL"
     CDS_motif       complement(41262..41327)
                     /aSTool="nrps_pks_domains"
                     /database="abmotifs"
                     /detection="hmmscan"
                     /domain_id="nrpspksmotif_JX265_009391_0018"
                     /evalue="9.70E-10"
                     /label="NRPS-E2"
                     /locus_tag="JX265_009391"
                     /protein_end="2162"
                     /protein_start="2140"
                     /score="30.7"
                     /tool="antismash"
                     /translation="LYLIAHHLVIDLVSWRVLLQDL"
     CDS_motif       complement(41535..41645)
                     /aSTool="nrps_pks_domains"
                     /database="abmotifs"
                     /detection="hmmscan"
                     /domain_id="nrpspksmotif_JX265_009391_0017"
                     /evalue="5.30E-09"
                     /label="C2_DCL_024-062"
                     /locus_tag="JX265_009391"
                     /protein_end="2071"
                     /protein_start="2034"
                     /score="28.4"
                     /tool="antismash"
                     /translation="HYNQSFLLKLRRSISPDKLEHAMDTVVSRHSMLRARF"
     aSDomain        complement(41754..41960)
                     /aSDomain="PCP"
                     /aSTool="nrps_pks_domains"
                     /database="nrpspksdomains.hmm"
                     /detection="hmmscan"
                     /domain_id="nrpspksdomains_JX265_009391_PCP.2"
                     /evalue="1.70E-13"
                     /label="JX265_009391_PCP.2"
                     /locus_tag="JX265_009391"
                     /protein_end="1998"
                     /protein_start="1929"
                     /score="42.5"
                     /tool="antismash"
                     /translation="EQSIQQIWSRVLNLPAETIARSSTFLSLGGDSVTAMRVMSLCRAE
                     QLIVTVQDVLRNQSLGSLARRVQS"
     PFAM_domain     complement(41760..41954)
                     /aSDomain="PP-binding"
                     /aSTool="clusterhmmer"
                     /database="35.0"
                     /db_xref="PF00550.28"
                     /description="Phosphopantetheine attachment site"
                     /detection="hmmscan"
                     /domain_id="clusterhmmer_JX265_009391_0048"
                     /evalue="1.00E-09"
                     /label="JX265_009391"
                     /locus_tag="JX265_009391"
                     /protein_end="1996"
                     /protein_start="1931"
                     /score="38.7"
                     /tool="antismash"
                     /translation="SIQQIWSRVLNLPAETIARSSTFLSLGGDSVTAMRVMSLCRAEQL
                     IVTVQDVLRNQSLGSLARRV"
     CDS_motif       complement(41862..41891)
                     /aSTool="nrps_pks_domains"
                     /database="abmotifs"
                     /detection="hmmscan"
                     /domain_id="nrpspksmotif_JX265_009391_0016"
                     /evalue="1.40E+01"
                     /label="PCP_mE"
                     /locus_tag="JX265_009391"
                     /protein_end="1962"
                     /protein_start="1952"
                     /score="0.4"
                     /tool="antismash"
                     /translation="TFLSLGGDSV"
     aSDomain        complement(42327..43523)
                     /aSDomain="TIGR01733"
                     /aSTool="tigrfam"
                     /description="AA-adenyl-dom: amino acid adenylation domain"
                     /detection="hmmscan"
                     /domain_id="TIGRFam_JX265_009391_0004"
                     /evalue="3.50E-111"
                     /identifier="TIGR01733"
                     /label="JX265_009391"
                     /locus_tag="JX265_009391"
                     /protein_end="1807"
                     /protein_start="1408"
                     /score="369.8"
                     /tool="antismash"
                     /translation="TYGELDTVTTRLAHRLVSLGVKPETLVPYCISKSAWATVSVLAIL
                     KAGGAVVPLDPSHPRGRLDTILDDTSARIIVTTPEHRQLFEHTSAEVLSLDAHFLQSLP
                     TLRAIPCPTVRPNNVAFVIFTSGSTGIPKGVMTEHHSIATNCQAYGKCLKIEEGSRVLQ
                     FAAHTFDASIFDMCAALLLGSCICVPSENDRMNDLAGYITRTGCNWILATSTVMGLMSP
                     EQVPCLKVIVLGGEALSRQVLKTWAPAAEVFNAYGPAEAAIMSACSRSLSVDSQASCIG
                     TGVTGPIWLTDPSDHRKLVPIGSVGEITIQGPGVSRGYLNSPDKTSQVFFDAPQCMQGY
                     FGHYSRVYRTGDLGRFNSDGSVEILGRKDSQVKLRGQRLELGEIEYHISAHARVKQTVV
                     "
     CDS_motif       complement(42369..42431)
                     /aSTool="nrps_pks_domains"
                     /database="abmotifs"
                     /detection="hmmscan"
                     /domain_id="nrpspksmotif_JX265_009391_0015"
                     /evalue="6.10E-10"
                     /label="NRPS-A_a8"
                     /locus_tag="JX265_009391"
                     /protein_end="1793"
                     /protein_start="1772"
                     /score="31.2"
                     /tool="antismash"
                     /translation="LGRKDSQVKLRGQRLELGEIE"
     aSDomain        complement(42399..43586)
                     /aSDomain="AMP-binding"
                     /aSTool="nrps_pks_domains"
                     /database="nrpspksdomains.hmm"
                     /detection="hmmscan"
                     /domain_id="nrpspksdomains_JX265_009391_AMP-binding.2"
                     /evalue="1.10E-87"
                     /label="JX265_009391_AMP-binding.2"
                     /locus_tag="JX265_009391"
                     /protein_end="1783"
                     /protein_start="1387"
                     /score="286.2"
                     /specificity="substrate consensus: Leu"
                     /tool="antismash"
                     /translation="FEQQARLRPNAVAIAAHDAQMTYGELDTVTTRLAHRLVSLGVKPE
                     TLVPYCISKSAWATVSVLAILKAGGAVVPLDPSHPRGRLDTILDDTSARIIVTTPEHRQ
                     LFEHTSAEVLSLDAHFLQSLPTLRAIPCPTVRPNNVAFVIFTSGSTGIPKGVMTEHHSI
                     ATNCQAYGKCLKIEEGSRVLQFAAHTFDASIFDMCAALLLGSCICVPSENDRMNDLAGY
                     ITRTGCNWILATSTVMGLMSPEQVPCLKVIVLGGEALSRQVLKTWAPAAEVFNAYGPAE
                     AAIMSACSRSLSVDSQASCIGTGVTGPIWLTDPSDHRKLVPIGSVGEITIQGPGVSRGY
                     LNSPDKTSQVFFDAPQCMQGYFGHYSRVYRTGDLGRFNSDGSVEILGRKDSQVKLR"
     PFAM_domain     complement(42399..43586)
                     /aSDomain="AMP-binding"
                     /aSTool="clusterhmmer"
                     /database="35.0"
                     /db_xref="PF00501.31"
                     /description="AMP-binding enzyme"
                     /detection="hmmscan"
                     /domain_id="clusterhmmer_JX265_009391_0047"
                     /evalue="4.40E-77"
                     /label="JX265_009391"
                     /locus_tag="JX265_009391"
                     /protein_end="1783"
                     /protein_start="1387"
                     /score="259.6"
                     /tool="antismash"
                     /translation="FEQQARLRPNAVAIAAHDAQMTYGELDTVTTRLAHRLVSLGVKPE
                     TLVPYCISKSAWATVSVLAILKAGGAVVPLDPSHPRGRLDTILDDTSARIIVTTPEHRQ
                     LFEHTSAEVLSLDAHFLQSLPTLRAIPCPTVRPNNVAFVIFTSGSTGIPKGVMTEHHSI
                     ATNCQAYGKCLKIEEGSRVLQFAAHTFDASIFDMCAALLLGSCICVPSENDRMNDLAGY
                     ITRTGCNWILATSTVMGLMSPEQVPCLKVIVLGGEALSRQVLKTWAPAAEVFNAYGPAE
                     AAIMSACSRSLSVDSQASCIGTGVTGPIWLTDPSDHRKLVPIGSVGEITIQGPGVSRGY
                     LNSPDKTSQVFFDAPQCMQGYFGHYSRVYRTGDLGRFNSDGSVEILGRKDSQVKLR"
     CDS_motif       complement(42534..42623)
                     /aSTool="nrps_pks_domains"
                     /database="abmotifs"
                     /detection="hmmscan"
                     /domain_id="nrpspksmotif_JX265_009391_0014"
                     /evalue="3.70E-11"
                     /label="NRPS-A_a6"
                     /locus_tag="JX265_009391"
                     /protein_end="1738"
                     /protein_start="1708"
                     /score="35.2"
                     /tool="antismash"
                     /translation="PIGSVGEITIQGPGVSRGYLNSPDKTSQVF"
     CDS_motif       complement(42732..42758)
                     /aSTool="nrps_pks_domains"
                     /database="abmotifs"
                     /detection="hmmscan"
                     /domain_id="nrpspksmotif_JX265_009391_0013"
                     /evalue="5.00E+00"
                     /label="NRPS-A_a5"
                     /locus_tag="JX265_009391"
                     /protein_end="1672"
                     /protein_start="1663"
                     /score="1.1"
                     /tool="antismash"
                     /translation="YGPAEAAIM"
     CDS_motif       complement(43107..43166)
                     /aSTool="nrps_pks_domains"
                     /database="abmotifs"
                     /detection="hmmscan"
                     /domain_id="nrpspksmotif_JX265_009391_0012"
                     /evalue="5.80E-08"
                     /label="NRPS-A_a3"
                     /locus_tag="JX265_009391"
                     /protein_end="1547"
                     /protein_start="1527"
                     /score="25.0"
                     /tool="antismash"
                     /translation="AFVIFTSGSTGIPKGVMTEH"
     CDS_motif       complement(43359..43400)
                     /aSTool="nrps_pks_domains"
                     /database="abmotifs"
                     /detection="hmmscan"
                     /domain_id="nrpspksmotif_JX265_009391_0011"
                     /evalue="5.70E-04"
                     /label="NRPS-A_a2"
                     /locus_tag="JX265_009391"
                     /protein_end="1463"
                     /protein_start="1449"
                     /score="13.4"
                     /tool="antismash"
                     /translation="LAILKAGGAVVPLD"
     PFAM_domain     complement(join(43659..43856,43909..45018))
                     /aSDomain="Condensation"
                     /aSTool="clusterhmmer"
                     /database="35.0"
                     /db_xref="PF00668.23"
                     /db_xref="GO:0003824"
                     /description="Condensation domain"
                     /detection="hmmscan"
                     /domain_id="clusterhmmer_JX265_009391_0046"
                     /evalue="9.80E-51"
                     /gene_ontologies="GO:0003824: catalytic activity"
                     /label="JX265_009391"
                     /locus_tag="JX265_009391"
                     /protein_end="1363"
                     /protein_start="927"
                     /score="173.0"
                     /tool="antismash"
                     /translation="VEDVYPCSPAQQGILISQAKTSGSYAIRYVAEVGLNNGSPVDIGC
                     LEKAWQAVINRHAVLRTIFVEGTTAQQPLEQVVLRHVKADIHHLKLIPIGGSENGLEVI
                     ESQPQTDIQMGKLPHRLTILVSQTQKCYIRLDISHTITDGGSIALMVHELKSAYDGMLP
                     REPGPVYRDFVNNIFSRPSTLGKTYWSEYLQGAEPCHFPLLVEGNVTPERKLNSVPLNL
                     SLYARDISSFCQEKEVTLFHIFQTAWALVLRAYLNRNDICFGYVASGRDAPVASIESAM
                     GAFMSTLISRVDIDDSMTVLDLLREMKARTTTSLDHQHFSIPDMCHSLDLSGDLLFNTI
                     IGFQTVLSLDDNDTRGSLSIDELSIHDPTEYDIAILVDTSSDFPRADLTYWTDRVCDLQ
                     AENLADTLAHTISAIMSQAHDQIGLVDLVSDAAHRKM"
     CDS_motif       complement(43996..44091)
                     /aSTool="nrps_pks_domains"
                     /database="abmotifs"
                     /detection="hmmscan"
                     /domain_id="nrpspksmotif_JX265_009391_0010"
                     /evalue="5.20E-01"
                     /label="C67_DCL_14fromHMM"
                     /locus_tag="JX265_009391"
                     /protein_end="1268"
                     /protein_start="1236"
                     /score="2.6"
                     /tool="antismash"
                     /translation="RTTTSLDHQHFSIPDMCHSLDLSGDLLFNTII"
     aSDomain        complement(44137..45015)
                     /aSDomain="Condensation"
                     /aSTool="nrps_pks_domains"
                     /database="nrpspksdomains.hmm"
                     /detection="hmmscan"
                     /domain_id="nrpspksdomains_JX265_009391_Condensation_DCL.1"
                     /domain_subtypes="Condensation_DCL"
                     /evalue="1.00E-42"
                     /label="JX265_009391_Condensation_DCL.1"
                     /locus_tag="JX265_009391"
                     /protein_end="1221"
                     /protein_start="928"
                     /score="138.1"
                     /tool="antismash"
                     /translation="EDVYPCSPAQQGILISQAKTSGSYAIRYVAEVGLNNGSPVDIGCL
                     EKAWQAVINRHAVLRTIFVEGTTAQQPLEQVVLRHVKADIHHLKLIPIGGSENGLEVIE
                     SQPQTDIQMGKLPHRLTILVSQTQKCYIRLDISHTITDGGSIALMVHELKSAYDGMLPR
                     EPGPVYRDFVNNIFSRPSTLGKTYWSEYLQGAEPCHFPLLVEGNVTPERKLNSVPLNLS
                     LYARDISSFCQEKEVTLFHIFQTAWALVLRAYLNRNDICFGYVASGRDAPVASIESAMG
                     AFMSTLISRVDI"
     CDS_motif       complement(44155..44241)
                     /aSTool="nrps_pks_domains"
                     /database="abmotifs"
                     /detection="hmmscan"
                     /domain_id="nrpspksmotif_JX265_009391_0009"
                     /evalue="8.80E-07"
                     /label="C5_DCL_263-294"
                     /locus_tag="JX265_009391"
                     /protein_end="1215"
                     /protein_start="1186"
                     /score="21.4"
                     /tool="antismash"
                     /translation="DICFGYVASGRDAPVASIESAMGAFMSTL"
     CDS_motif       complement(44545..44604)
                     /aSTool="nrps_pks_domains"
                     /database="abmotifs"
                     /detection="hmmscan"
                     /domain_id="nrpspksmotif_JX265_009391_0008"
                     /evalue="2.70E-03"
                     /label="C3_LCL_132-143"
                     /locus_tag="JX265_009391"
                     /protein_end="1085"
                     /protein_start="1065"
                     /score="10.5"
                     /tool="antismash"
                     /translation="HTITDGGSIALMVHELKSAY"
     CDS_motif       complement(44824..44901)
                     /aSTool="nrps_pks_domains"
                     /database="abmotifs"
                     /detection="hmmscan"
                     /domain_id="nrpspksmotif_JX265_009391_0007"
                     /evalue="3.80E-11"
                     /label="C2_DCL_024-062"
                     /locus_tag="JX265_009391"
                     /protein_end="992"
                     /protein_start="966"
                     /score="35.3"
                     /tool="antismash"
                     /translation="PVDIGCLEKAWQAVINRHAVLRTIFV"
     aSDomain        complement(45160..45357)
                     /aSDomain="PCP"
                     /aSTool="nrps_pks_domains"
                     /database="nrpspksdomains.hmm"
                     /detection="hmmscan"
                     /domain_id="nrpspksdomains_JX265_009391_PCP.1"
                     /evalue="6.30E-13"
                     /label="JX265_009391_PCP.1"
                     /locus_tag="JX265_009391"
                     /protein_end="880"
                     /protein_start="814"
                     /score="40.6"
                     /tool="antismash"
                     /translation="ERLIQDVWSRVLGLPQEEVGTNRSFVSLGGDSVAAMKTISLLGRR
                     HVQATVKDLMLGRTIQEIAAA"
     aSModule        complement(45160..46980)
                     /complete
                     /domains="nrpspksdomains_JX265_009391_AMP-binding.1"
                     /domains="nrpspksdomains_JX265_009391_PCP.1"
                     /locus_tags="JX265_009391"
                     /monomer_pairings="Ala -> Ala"
                     /starter_module
                     /tool="antismash"
                     /type="nrps"
     PFAM_domain     complement(45163..45351)
                     /aSDomain="PP-binding"
                     /aSTool="clusterhmmer"
                     /database="35.0"
                     /db_xref="PF00550.28"
                     /description="Phosphopantetheine attachment site"
                     /detection="hmmscan"
                     /domain_id="clusterhmmer_JX265_009391_0045"
                     /evalue="9.50E-09"
                     /label="JX265_009391"
                     /locus_tag="JX265_009391"
                     /protein_end="879"
                     /protein_start="816"
                     /score="35.6"
                     /tool="antismash"
                     /translation="LIQDVWSRVLGLPQEEVGTNRSFVSLGGDSVAAMKTISLLGRRHV
                     QATVKDLMLGRTIQEIAA"
     CDS_motif       complement(45259..45288)
                     /aSTool="nrps_pks_domains"
                     /database="abmotifs"
                     /detection="hmmscan"
                     /domain_id="nrpspksmotif_JX265_009391_0006"
                     /evalue="9.70E+00"
                     /label="PCP_mE"
                     /locus_tag="JX265_009391"
                     /protein_end="847"
                     /protein_start="837"
                     /score="0.7"
                     /tool="antismash"
                     /translation="SFVSLGGDSV"
     aSDomain        complement(45694..46917)
                     /aSDomain="TIGR01733"
                     /aSTool="tigrfam"
                     /description="AA-adenyl-dom: amino acid adenylation domain"
                     /detection="hmmscan"
                     /domain_id="TIGRFam_JX265_009391_0003"
                     /evalue="1.30E-110"
                     /identifier="TIGR01733"
                     /label="JX265_009391"
                     /locus_tag="JX265_009391"
                     /protein_end="702"
                     /protein_start="294"
                     /score="368.0"
                     /tool="antismash"
                     /translation="TYTELDQLAENLAIHLRNLGVGRGSNVIHCFPKSMWAVVAIVAIL
                     KAGGASVALSPDFPKSRVQTVVHDTKATVALASLETMATVEGLTTKTLVIDKSSINSLQ
                     GGVTEEVNGSKPDPQDAAFVVFTSGSTGVPKGIVIQHAALCSSMSHIGQLFEMSRESRV
                     LQFSAYTFDVHLFDIFVTLHFGGCVCIPSEEQRSNNLTGFINRHDVNSLSLTPTVASLL
                     DPEEVPSVTKLVMMGEAVTKGVIDAWSSTKGVRLFNGYGPAETWVASWAEIIPGAASPS
                     NIGFAVGGDRLWVADPLNHTRLMPIGSAGELLIEGPTLAKGYLNMPLKTSEVFIESPAW
                     LQDQIHRFTPAPGRLYKTGDLVRYNSDGSLDYLGRKDTQVKVHGQRVELTEIEYHLNSI
                     TPKIADCVV"
     CDS_motif       complement(45739..45804)
                     /aSTool="nrps_pks_domains"
                     /database="abmotifs"
                     /detection="hmmscan"
                     /domain_id="nrpspksmotif_JX265_009391_0005"
                     /evalue="2.60E-10"
                     /label="NRPS-A_a8"
                     /locus_tag="JX265_009391"
                     /protein_end="687"
                     /protein_start="665"
                     /score="32.4"
                     /tool="antismash"
                     /translation="YLGRKDTQVKVHGQRVELTEIE"
     aSDomain        complement(45772..46980)
                     /aSDomain="AMP-binding"
                     /aSTool="nrps_pks_domains"
                     /database="nrpspksdomains.hmm"
                     /detection="hmmscan"
                     /domain_id="nrpspksdomains_JX265_009391_AMP-binding.1"
                     /evalue="6.20E-87"
                     /label="JX265_009391_AMP-binding.1"
                     /locus_tag="JX265_009391"
                     /protein_end="676"
                     /protein_start="273"
                     /score="283.6"
                     /specificity="substrate consensus: Ala"
                     /tool="antismash"
                     /translation="FEDMAATQPDSIAVDSWDGQLTYTELDQLAENLAIHLRNLGVGRG
                     SNVIHCFPKSMWAVVAIVAILKAGGASVALSPDFPKSRVQTVVHDTKATVALASLETMA
                     TVEGLTTKTLVIDKSSINSLQGGVTEEVNGSKPDPQDAAFVVFTSGSTGVPKGIVIQHA
                     ALCSSMSHIGQLFEMSRESRVLQFSAYTFDVHLFDIFVTLHFGGCVCIPSEEQRSNNLT
                     GFINRHDVNSLSLTPTVASLLDPEEVPSVTKLVMMGEAVTKGVIDAWSSTKGVRLFNGY
                     GPAETWVASWAEIIPGAASPSNIGFAVGGDRLWVADPLNHTRLMPIGSAGELLIEGPTL
                     AKGYLNMPLKTSEVFIESPAWLQDQIHRFTPAPGRLYKTGDLVRYNSDGSLDYLGRKDT
                     QVKV"
     PFAM_domain     complement(45772..46980)
                     /aSDomain="AMP-binding"
                     /aSTool="clusterhmmer"
                     /database="35.0"
                     /db_xref="PF00501.31"
                     /description="AMP-binding enzyme"
                     /detection="hmmscan"
                     /domain_id="clusterhmmer_JX265_009391_0044"
                     /evalue="1.30E-77"
                     /label="JX265_009391"
                     /locus_tag="JX265_009391"
                     /protein_end="676"
                     /protein_start="273"
                     /score="261.4"
                     /tool="antismash"
                     /translation="FEDMAATQPDSIAVDSWDGQLTYTELDQLAENLAIHLRNLGVGRG
                     SNVIHCFPKSMWAVVAIVAILKAGGASVALSPDFPKSRVQTVVHDTKATVALASLETMA
                     TVEGLTTKTLVIDKSSINSLQGGVTEEVNGSKPDPQDAAFVVFTSGSTGVPKGIVIQHA
                     ALCSSMSHIGQLFEMSRESRVLQFSAYTFDVHLFDIFVTLHFGGCVCIPSEEQRSNNLT
                     GFINRHDVNSLSLTPTVASLLDPEEVPSVTKLVMMGEAVTKGVIDAWSSTKGVRLFNGY
                     GPAETWVASWAEIIPGAASPSNIGFAVGGDRLWVADPLNHTRLMPIGSAGELLIEGPTL
                     AKGYLNMPLKTSEVFIESPAWLQDQIHRFTPAPGRLYKTGDLVRYNSDGSLDYLGRKDT
                     QVKV"
     CDS_motif       complement(45916..46005)
                     /aSTool="nrps_pks_domains"
                     /database="abmotifs"
                     /detection="hmmscan"
                     /domain_id="nrpspksmotif_JX265_009391_0004"
                     /evalue="3.70E-11"
                     /label="NRPS-A_a6"
                     /locus_tag="JX265_009391"
                     /protein_end="628"
                     /protein_start="598"
                     /score="35.2"
                     /tool="antismash"
                     /translation="PIGSAGELLIEGPTLAKGYLNMPLKTSEVF"
     CDS_motif       complement(46114..46140)
                     /aSTool="nrps_pks_domains"
                     /database="abmotifs"
                     /detection="hmmscan"
                     /domain_id="nrpspksmotif_JX265_009391_0003"
                     /evalue="9.00E+00"
                     /label="NRPS-A_a5"
                     /locus_tag="JX265_009391"
                     /protein_end="562"
                     /protein_start="553"
                     /score="0.4"
                     /tool="antismash"
                     /translation="YGPAETWVA"
     CDS_motif       complement(46495..46554)
                     /aSTool="nrps_pks_domains"
                     /database="abmotifs"
                     /detection="hmmscan"
                     /domain_id="nrpspksmotif_JX265_009391_0002"
                     /evalue="6.70E-08"
                     /label="NRPS-A_a3"
                     /locus_tag="JX265_009391"
                     /protein_end="435"
                     /protein_start="415"
                     /score="24.8"
                     /tool="antismash"
                     /translation="AFVVFTSGSTGVPKGIVIQH"
     CDS_motif       complement(46756..46791)
                     /aSTool="nrps_pks_domains"
                     /database="abmotifs"
                     /detection="hmmscan"
                     /domain_id="nrpspksmotif_JX265_009391_0001"
                     /evalue="8.50E-01"
                     /label="NRPS-A_a2"
                     /locus_tag="JX265_009391"
                     /protein_end="348"
                     /protein_start="336"
                     /score="3.8"
                     /tool="antismash"
                     /translation="AILKAGGASVAL"
     gene            49943..55376
                     /locus_tag="JX265_009392"
     mRNA            join(49943..50182,50261..50789,50852..51084,51145..51424,
                     51533..51616,51674..51823,51874..52631,52716..52878,
                     52932..53282,53337..53460,53539..53610,53666..53716,
                     53773..53837,53886..54051,54131..54670,54725..55099,
                     55157..55376)
                     /locus_tag="JX265_009392"
                     /product="hypothetical protein"
     CDS             join(49943..50182,50261..50789,50852..51084,51145..51424,
                     51533..51616,51674..51823,51874..52631,52716..52878,
                     52932..53282,53337..53460,53539..53610,53666..53716,
                     53773..53837,53886..54051,54131..54670,54725..55099,
                     55157..55376)
                     /codon_start=1
                     /gene_functions="transport (smcogs) SMCOG1288:ABC
                     transporter related protein (Score: 177; E-value: 1e-53)"
                     /gene_kind="transport"
                     /locus_tag="JX265_009392"
                     /product="hypothetical protein"
                     /protein_id="KAI1861889.1"
                     /transl_table=1
                     /translation="MSSSLGSNPSEAGGSVVVDNDFGPVVDTSARPFDFTLLFEESILS
                     ILPSALFMILAIIRIAVLRTRKPRVQGRAFQVLKLSNIAVLLVLSSALVALWCLDGTKR
                     TQASVPAAVLSMAECMVFMALSFTEHLKSVGPPLLLDGYLVVSILFDVVRTRTLWLSGA
                     RPPIAVIFTLTVGMKLSILVLEESGKRRWTIAGREPWSNEVTGGVFSRTLFTWLDRMMW
                     HGYSNALSVPSLPAIDSSLLSDYIWAHIGPEIEKQSISSHHSLMWTVFWKFKGFLLAPV
                     LPYLVIVASQLAQPFLINTVLAYVQSPYDGSQEQKNIGYGLIAAYGLVYVCIAVATAWG
                     QHLSYRFVVLLRGVLVTSIYRKTMSTSVTVAADASAVTLMSTDVERIALGMAKIHDAWS
                     TLIQVGCAMYILYGQVGVVFVAPIVISIVSCIAAVGLSSFAGAFQASWMESLEKRIATT
                     SALIGSVKGVKMLGWTGKASEIIQKLRLAEIASARKFRLMLLAVVTVSFIPVALAPVAT
                     FGIFSAKSAGDIGEQLGSNRIFTTLSLLALITQPLDLLFAYIPEILAAVACFSRIEKYL
                     RQESPAKIKNCGKSVELNNSSIETLANNSQSDTGSRDIDEKQSPNGIAIELQEATFGWN
                     SEEEPVLSKINLTIPTRKLTLIIGPIASGKSTLLKGILGETPVCDGVLHISSPHLSFCD
                     QTPWMANESIRNNITGSAHFDAMWYSKVIRACALEDDLRRFTEGDKMIIGSNGLSLSGG
                     QKQRVAIARAVYAKRDLCLFDDVFSGLDLETQARIMRDVFGPQGLLKSHRATAVLVTHA
                     SHLLVHAEYVVLLTSGGQIAEQGPPEKFRNKQHIFEEPYRLSVISKPEAENDQDAGKSL
                     LFKPETAGLTPAEMSVDTETQRLGDGAVYKYYFETFGWKKTAVFFGLQVSLVFCIKFPE
                     IILSWWGEANDKDPGHYNGIYFGIFTVLEVASLVLLGLICAHVLLNLAVVSGIKLHHKL
                     LRSTLRAPLSFFTITDVGSITNRFSQDINLVDMELPFSFINFVCNGLTCVAQALMIIPA
                     SPWLLIGYPLLFGGLWLLQRVYLRTSRQLRFLDLDAKSPIYGQFLETLNGLATIRAFSW
                     EKDLIAKADERLDYSQKPFYLLYSIQRWLNLVLDLVVACLAVVVIAVAVALRSSTSVGF
                     AGVALFNIMTLSAALKSAITSWTLLETSIGAVARVKMYEQSTPDENLGDEKQQPPPAWP
                     TSGTIAFNNVTAAYKDDGDKPAIIGMSLHIDAGEKVGICGRSGSGKSSTILALFRLINC
                     QKGTITIDGVDISLIPRESLRERLTAVPQDPVFLAGSVRLNCDPSGTSSDESIIETLRI
                     VKLWEIIEARGGLDTELASDMFSKGQQQIFSLARALVHHSRIVVMDEASSSLDADSENL
                     MMSLLEQKFKDTTVISIAHRLDTILDFDKVVLLDEGAISEVGNPRELLSRASAFRSLYE
                     SSTTD"
     PFAM_domain     join(50932..51084,51145..51424,51533..51616,51674..51823,
                     51874..52013)
                     /aSDomain="ABC_membrane"
                     /aSTool="clusterhmmer"
                     /database="35.0"
                     /db_xref="PF00664.26"
                     /db_xref="GO:0005524"
                     /db_xref="GO:0016020"
                     /db_xref="GO:0055085"
                     /db_xref="GO:0140359"
                     /description="ABC transporter transmembrane region"
                     /detection="hmmscan"
                     /domain_id="clusterhmmer_JX265_009392_0068"
                     /evalue="9.30E-06"
                     /gene_ontologies="GO:0005524: ATP binding"
                     /gene_ontologies="GO:0016020: membrane"
                     /gene_ontologies="GO:0055085: transmembrane transport"
                     /gene_ontologies="GO:0140359: ABC-type transporter
                     activity"
                     /label="JX265_009392"
                     /locus_tag="JX265_009392"
                     /protein_end="552"
                     /protein_start="283"
                     /score="25.6"
                     /tool="antismash"
                     /translation="YLVIVASQLAQPFLINTVLAYVQSPYDGSQEQKNIGYGLIAAYGL
                     VYVCIAVATAWGQHLSYRFVVLLRGVLVTSIYRKTMSTSVTVAADASAVTLMSTDVERI
                     ALGMAKIHDAWSTLIQVGCAMYILYGQVGVVFVAPIVISIVSCIAAVGLSSFAGAFQAS
                     WMESLEKRIATTSALIGSVKGVKMLGWTGKASEIIQKLRLAEIASARKFRLMLLAVVTV
                     SFIPVALAPVATFGIFSAKSAGDIGEQLGSNRIFTTLSLLALITQPL"
     PFAM_domain     join(52281..52631,52716..52769)
                     /aSDomain="ABC_tran"
                     /aSTool="clusterhmmer"
                     /database="35.0"
                     /db_xref="PF00005.30"
                     /db_xref="GO:0005524"
                     /description="ABC transporter"
                     /detection="hmmscan"
                     /domain_id="clusterhmmer_JX265_009392_0069"
                     /evalue="1.90E-14"
                     /gene_ontologies="GO:0005524: ATP binding"
                     /label="JX265_009392"
                     /locus_tag="JX265_009392"
                     /protein_end="776"
                     /protein_start="641"
                     /score="54.5"
                     /tool="antismash"
                     /translation="LSKINLTIPTRKLTLIIGPIASGKSTLLKGILGETPVCDGVLHIS
                     SPHLSFCDQTPWMANESIRNNITGSAHFDAMWYSKVIRACALEDDLRRFTEGDKMIIGS
                     NGLSLSGGQKQRVAIARAVYAKRDLCLFDDV"
     PFAM_domain     join(53342..53460,53539..53610,53666..53716,53773..53837,
                     53886..54051,54131..54389)
                     /aSDomain="ABC_membrane"
                     /aSTool="clusterhmmer"
                     /database="35.0"
                     /db_xref="PF00664.26"
                     /db_xref="GO:0005524"
                     /db_xref="GO:0016020"
                     /db_xref="GO:0055085"
                     /db_xref="GO:0140359"
                     /description="ABC transporter transmembrane region"
                     /detection="hmmscan"
                     /domain_id="clusterhmmer_JX265_009392_0070"
                     /evalue="2.40E-26"
                     /gene_ontologies="GO:0005524: ATP binding"
                     /gene_ontologies="GO:0016020: membrane"
                     /gene_ontologies="GO:0055085: transmembrane transport"
                     /gene_ontologies="GO:0140359: ABC-type transporter
                     activity"
                     /label="JX265_009392"
                     /locus_tag="JX265_009392"
                     /protein_end="1175"
                     /protein_start="931"
                     /score="93.2"
                     /tool="antismash"
                     /translation="ILSWWGEANDKDPGHYNGIYFGIFTVLEVASLVLLGLICAHVLLN
                     LAVVSGIKLHHKLLRSTLRAPLSFFTITDVGSITNRFSQDINLVDMELPFSFINFVCNG
                     LTCVAQALMIIPASPWLLIGYPLLFGGLWLLQRVYLRTSRQLRFLDLDAKSPIYGQFLE
                     TLNGLATIRAFSWEKDLIAKADERLDYSQKPFYLLYSIQRWLNLVLDLVVACLAVVVIA
                     VAVALRSSTSVGFAGVALFNIM"
     PFAM_domain     join(54615..54670,54725..55094)
                     /aSDomain="ABC_tran"
                     /aSTool="clusterhmmer"
                     /database="35.0"
                     /db_xref="PF00005.30"
                     /db_xref="GO:0005524"
                     /description="ABC transporter"
                     /detection="hmmscan"
                     /domain_id="clusterhmmer_JX265_009392_0071"
                     /evalue="1.10E-23"
                     /gene_ontologies="GO:0005524: ATP binding"
                     /label="JX265_009392"
                     /locus_tag="JX265_009392"
                     /protein_end="1392"
                     /protein_start="1250"
                     /score="84.4"
                     /tool="antismash"
                     /translation="MSLHIDAGEKVGICGRSGSGKSSTILALFRLINCQKGTITIDGVD
                     ISLIPRESLRERLTAVPQDPVFLAGSVRLNCDPSGTSSDESIIETLRIVKLWEIIEARG
                     GLDTELASDMFSKGQQQIFSLARALVHHSRIVVMDEAS"
     gene            complement(58472..59050)
                     /locus_tag="JX265_009393"
     mRNA            complement(58472..59050)
                     /locus_tag="JX265_009393"
                     /product="hypothetical protein"
     CDS             complement(58472..59050)
                     /codon_start=1
                     /locus_tag="JX265_009393"
                     /product="hypothetical protein"
                     /protein_id="KAI1861890.1"
                     /transl_table=1
                     /translation="MKTRKAITNTQRRALRQWFFDPSTKDGAKTHADASIWWEQTYGYY
                     LNSSTVSEILSYKYDPLDDASQDPAYCQIDTRKRQRPPKWETLEEELIKWVFWYESVAG
                     SGSVTGAMLKDRGTELWNTLECHRGLPMPKWSEGWQCRFRSRYAHRKQKMIDEMGRHSG
                     GSISGHSDSDSGDYGSPSPYAYGVGGYNW"
     PFAM_domain     complement(58604..58798)
                     /aSDomain="HTH_Tnp_Tc5"
                     /aSTool="clusterhmmer"
                     /database="35.0"
                     /db_xref="PF03221.19"
                     /description="Tc5 transposase DNA-binding domain"
                     /detection="hmmscan"
                     /domain_id="clusterhmmer_JX265_009393_0073"
                     /evalue="3.00E-05"
                     /label="JX265_009393"
                     /locus_tag="JX265_009393"
                     /protein_end="149"
                     /protein_start="84"
                     /score="24.1"
                     /tool="antismash"
                     /translation="WETLEEELIKWVFWYESVAGSGSVTGAMLKDRGTELWNTLECHRG
                     LPMPKWSEGWQCRFRSRYAH"
     PFAM_domain     complement(58856..59041)
                     /aSDomain="HTH_ABP1_N"
                     /aSTool="clusterhmmer"
                     /database="35.0"
                     /db_xref="PF18107.4"
                     /description="Fission yeast centromere protein N-terminal
                     domain"
                     /detection="hmmscan"
                     /domain_id="clusterhmmer_JX265_009393_0072"
                     /evalue="1.00E-15"
                     /label="JX265_009393"
                     /locus_tag="JX265_009393"
                     /protein_end="65"
                     /protein_start="3"
                     /score="57.2"
                     /tool="antismash"
                     /translation="RKAITNTQRRALRQWFFDPSTKDGAKTHADASIWWEQTYGYYLNS
                     STVSEILSYKYDPLDDA"
ORIGIN
        1 atacgagaga ctcgcttcgg cattgtcaga cattttctcg aataccaaac atgcgggcga
       61 ctggttctat ttgcgccctt gtggcgcttg ccaacgttgc cagttgtgta ggaacgaaca
      121 ccactttgcc caaacggcct ttactggcaa gtggcattgg tatgttatgg aaatttctat
      181 ggttgctcat gacaacttca agctgaaatg gcattttagt tgatctcggc attgcatcaa
      241 atgcatacga aaaagcaaaa gctttcgtcg ggaagctcac aaacgcacaa aaagttaaga
      301 ttatcaatgg tcatagcttc actgccggaa atatctcctg ggctggttat gctggcaaag
      361 atggcatcga tggtgtaaat aaccaggcct atgtctctgg cttttccaca gctgccgcgg
      421 ttggaatgac ctggaatcca gatcttgccg aggctcatta ccttgcatta ggtaaaccca
      481 aaacagtgac agtgccagag cccaaggagt ctaacacaaa cgcgcaggtg aagagtttta
      541 cggtactggg tacaacttaa tcaatggacc cgtacaaagc cccaatggtc gggtcgcttg
      601 gtctggaaga ttacccgagt ccatctcccc cgaaccctac ctgtctggta tcatggaagc
      661 caagactgtg actggattca actcagccgg cgtagttaca gttggacggc atttcgctgt
      721 tgacgaacag gaaactaatc gcaaggttgg cgggtattcc tcaaacgttg acgaaaaaac
      781 tctaatggaa ctgtacctct ggccgtttgc ggattcggtg aaatccggga tgatgggggt
      841 gatgtgctcg ctgaatggag tcaatggaca agttgcttgc gagaacgata aactacttaa
      901 cgattacctc aagaccaagc ttgggttccc tggtttggtc ctgcccgacg ttgccgccca
      961 acagtcgtct tacgggtcgg ccaatgctgg tctagactac gggtccagtc aatattggag
     1021 cgagactata attctgggag gcattgcaaa tggaaccttg actcaagcac gactcgatga
     1081 tatggcgacc cgcgttgtga ttgggtggta ctacgccaac ttagacaatg gaaagcaacc
     1141 ctctacgata tcgggttctg agtaccgaaa tgtacgaggc aatcattctg ctactattaa
     1201 gcaagtggcc agggaggcga tcgtcttatt aaagaataac aatgacggaa ctcgcaacgg
     1261 ccttcctatt ggcctcccaa tcagaaagcc gcgggcaatc ggtgtttttg gcgcccacgc
     1321 tggcccggtc atggcaggcc caaatcaggt cttctcggtt actgggtcgc ctgcccagat
     1381 atatcccggc catctagctg gtatcactgg ttctggtgaa gattcatttc cttatgttgt
     1441 tgatccgcat gtggctctgc tgtcgcgtat catcgctgat gatacttctg ttttgtggat
     1501 cttcaacaac acttatacct cgccgtactc cattggtatc ccaggccagg gtacaggctc
     1561 aggtagcaac gcgagcatca gtgtgggatc ttccggaggt ggtggcggtg ctggaggaat
     1621 cccgtcattt ccagggggat ttgggacagg cggtaccccg tccttcgaga cttatgccgc
     1681 atcatctgat gtttgcctcg tgtttatcaa cgcatggtca ggagagggcg cagatcgcac
     1741 tgagctatcg aatcctgggc aggatgcgat ggtgaacgtt gttgccgata attgcaacaa
     1801 tactatcgtc gtggccaatg tcgctggtcc ccgtatcctc gatgcatgga ttgagcatcc
     1861 taatataacc gcagttctct attctgcttt actcggccag gacagcggaa acgccattgt
     1921 cgatgttcta tatggcgatg tcaatccaag cggaaaactc acatacacca ttgccaagaa
     1981 tgcgacggac tacataccta tctgcgagac attacaatgc aattttacag aaggagtcta
     2041 tatcgattac agatatttcg ataaaagcaa tacttctgtt cgctatccct ttggtcacgg
     2101 tctaagctac acgtccttcg catacagcaa agatgttacc gtcactataa caaaccagac
     2161 tgcgttgaac tccaaatatc caactgggtc actaggactg ggaggtgatg ccgatatgtt
     2221 tgatgaggtc ttgattgtga atacatcggt tctaaactca ggagccaggg atggcgccga
     2281 ggttgttcag ttgtatgtcg gcttccctgc cgaggctcaa caacctgtcc agatcttgcg
     2341 gggctttagc aaggtccagg tcaaagaagg gcagaccgca aatatttcat tcagtatcag
     2401 gcgacgcgat ataagttact gggacacgtc agccgagaaa tgggcggttg ccagcggcat
     2461 ctacaccttc tctgtcggct cctcatcgcg agacatcaaa tcgacgaccc agctccacat
     2521 atagccttgt atcctaggta gtcatcccta gttgtattca actactacgt gaagagagac
     2581 cagtcattgc cataatggag agggtgccac tcgctatcta cggagctctc ctttgtaccg
     2641 tcgtagacgt tccacctcga ggttccttcc gcgctccgta tatatcccat ttcacaggct
     2701 gaatatgtca ctaatggttg cgacctgaag aactgatcat aagaggcgtc caatgcgcct
     2761 tccaagttcg taactgtttt gcctggaaac aactcattcc acggctgtgt acatgacaca
     2821 cctttgcaag ttttcaacac catcaacaga gcgttaaggc ggggtataac ctgtgataac
     2881 ggccgattga acagtatgta gtcagactgg ttagacgccg gtgatgctag attattcatc
     2941 tgtcctggat cttgcttaga gttggttagc atgagccaac tttgccgcct tgattagagt
     3001 tccacgtgaa cgtactttga tatcgtagta ctcaacttca ttggtgcacc aaacactata
     3061 atacaggctg tatccctggc cggttagtct gagccccttg tacgtgttat tcaattgttt
     3121 cccggttgca aagtcgcctt cggtatcccc ctaagagact gtgagtaatg attggcattc
     3181 gttatgaagg gcaaggtctt acatatcccc aaaactcgac agcggcatgc tcagacgtga
     3241 aattatgaga agtaggccct gtgagcggta tcactttgcc atctaactgc ttcggcgtgc
     3301 ctactagtga caagatcgtg ggcgcaatat caatatggct agtgacagca tcaagagtca
     3361 cactcttttc gattccaggc cctcgcacaa ctaatgggat gtgaatatca gtctctgtag
     3421 tcatgattag cacactcagt agtacgtaat gcgactgctg agcataccgt agccacatga
     3481 ttttccggga accattctat gctggctgat atgaaaccca ttgtccgtcg tgtagaagat
     3541 ataagtattg ttcagtacac cttcgtcatc cagtttctgt acaagtgcct ctactagttc
     3601 gtcaactgct tgtagagctc tgagtctggc cctttggaat tcgtagttgt agccgatgac
     3661 ggtatcattg agttcctgga gagacttgat ccagctgact gcccctagag tcttggcgtt
     3721 gaaagaggag tcccgaggga tcttgtagtc attgaacaga tgcgcatggc gttgcgctgc
     3781 ttggggaaac gttgtatcga tcgaatgatc acgacgattg acaacaattt cagcgtgagg
     3841 tccaataggt gcagcggtga gaaaccacgg ggcctggtgg gatacagctt cttctaaaaa
     3901 gcctaaagcc ttttgtttga ttaaatcggt tgaatactgg ccggagtagc tctgtggcgg
     3961 tctaccattt ctagtcaaat gcggctcata gtattggtaa gtccacgggt ctgagcaata
     4021 acgtaagcag ttatgcgtaa ttcggcgtga aacgtagtag ggtacctatc agaatctctg
     4081 acccattgaa accgttgatc ggcgggcgat tgtaattgtc tgtgtggagg tagttccaaa
     4141 gtttgcctgt gtagtaagta ttatatccag ccttttgcaa ccagaccgga agataattat
     4201 cgttccaacc cctttgaact acctttggcc aaccgcctgt atcatatatg aggccgtggt
     4261 caagaacgaa gagaactcta gatgctgacc gtaagggggt atcacgtcgg tgacgttggt
     4321 gttatgcgca gcatgccctg tccataaggt cgctcgagac ggacagcaaa cagcgacggt
     4381 acaatagtga ttttgaagag tgaccccttc atcagtgatg tatttctggg attcatcagc
     4441 atatcgaaca tatggtatct tgttcatgac gccacccacc ttgaccaagg gcatatagtc
     4501 catactgttc atgtggagat cctggtcgtc cgtaaggatt atcaggatgt tcggcttctg
     4561 cggtgacgcc aagaccgcac cgaaaagcag tagcatccag gaagcgatct tcatattggc
     4621 aaagggtcag aggacgcgtc ataacgatca acaatccacg cacttgccgg ggacagtatt
     4681 ggctgatgtt tgttttaaac ccagatccag caggtatgcc ccgctcatca atgtcaccag
     4741 gggcttaaac atgagatgct tctagccctg gcgccatcgc acgcgattat actcggaagt
     4801 gcagggagta tattatgtct tggcatgcct accacttgtg ggacgatctc cgacacagag
     4861 tcggctagat ctgaggcgat gcttgtgacg tgtagtagca taggttgtgt tggggaatag
     4921 ccccgcttga atgtacactc ggtgctgcca cattccgaat tccgaaacaa gggagcatcg
     4981 ccttgagctc cgtccgcagt cttctgcatc caaattctga agccaagtgt gatttgtgta
     5041 atgtcactcg ctcttccgcg ataaagtttg gtgctcatgt gcattccacg ataccgtgat
     5101 gtgacagtgg ttaaatgtca gtgatacgct tcatcacggc tctacgattc ccgcgtgcct
     5161 ttccgcccaa tactgttgaa agcatgactg tcaggtggac gaaccttaaa accatcgata
     5221 tatcccccgt aatataggat cgaagcctgt cctggactcc taccatatca tctacctaac
     5281 tcgatccaga agcaagcgtc ccgtggagag atagacctca tttccagtgt catgatagtg
     5341 atgataagag accacacccc gcctatctgc tagccttgtc ggcttcgcgc aagtttgggg
     5401 tcatcagaga catatcgtgt ataactagtc aaagcccgtt gactatatct cctttatgaa
     5461 atcatgtgag gttaaccttc tcacgggctt tggtcagatc tatgtactcg gtttgggact
     5521 cgattccagg ctccacgtat agcctcacca tggtcttccg tcggaagctg ccgttatctt
     5581 gcgcctccag catgagcaga taaagcgtat gcctgatggg acggtcggga ccataacgaa
     5641 accgaaacct ctctatcaac aggaagtcaa acacgccagg tggtagcgtc attttgtggc
     5701 tagccacacc ctcttggagt tgtccaaggt atacgtccgt tccagggata taagcatcgt
     5761 caaacggctg cttgcgcacc tcgagcttga agcggaagcc atcgagtaac aggcactggc
     5821 cgtcaatgtc gcagtagctc actacggcgt ccacactctc gtcgtggtat tctccttgtg
     5881 caagaatcaa aggattcgtg tacactgcca tgccctccca tccaacgaaa ctccaggacg
     5941 gatggctggg tctccgacga gccatcaggc tctcgtggct gacgctcttg ttcgtatgaa
     6001 tccaccgcag agactgtggg aattccttca gggggaggcc gtagacgaat ccagttggca
     6061 ggactgcacg ttccagcaag gacagaatgc ccaggcaagc attgagagaa tcggaatcgt
     6121 tcgtcatttg gcgtggcgtg tacatgtcga ctagcctggt gaactgctcg tccgcatatt
     6181 tccttcgcag ctcagggtgc tcattgtaca gtttgctaga gggtgaggtc tatgtcagtc
     6241 cgcaactgta tgtctaggag tttactcttc ccttacttac cggagcctct tagggtcaac
     6301 atcgtaagcg ttgtccggta tatgcactat ttcgtcgctc gttagcatac ttgcgatggc
     6361 tttgtgccat gagagcatta tctcagaggc catccagccg agctgtatcg gtgaagccat
     6421 gatacgtttt gggatgtgaa ttacccgtag agagtaccag gacccacggc atcacttact
     6481 gaacttgttc atgttggtag catcatccat gctctcataa gacaccccgg aattgcaaaa
     6541 ccacatgacc tggctgcggg agaagtaaag cttccggttc ccaagcaaat tctcctgcat
     6601 agtccatgcg cgcgtattcc acttcgtgtt tgggatttcg tgggcgaggg atgggagtgt
     6661 ggatagtagc tcggctcctg ctacgacttc acgcccttgg cgctctcggt gcgcacgttt
     6721 agtgctcacg cccggcaggc cccagtcccc gtctccgcca tccaccgcgg ccagaatgaa
     6781 cacggcacaa gagtagatga ggtccatcat gcgaagctgt tccatctttt caggacttgg
     6841 ccgctggtca ctgcataatg catcaaccta gatatgtacg attagtattc gatcactcga
     6901 tctgcgcgta gcataggata gctggactca cccataagta ccttacgcct agcgcctttg
     6961 tcacagttat ggcatcttca atggtctgcg ggaggtatcg cccttccagt gccccgggtt
     7021 tcacctcaac ggcgccccat acgtagctca aggctgtata acggcagtcc tgaggacacg
     7081 ggacgacctt cctctcctcc acgtcgatga ccttgcaaat caagagcttc tcggaccact
     7141 ccacatggca gagctcacca tgctctgtct cgcacacacg gagccacgtt cgcaggagat
     7201 ccaggtcgca caggctgccc cggtaccgca ccgagcaggc cgggtggttg ggtgcggggt
     7261 tgcggttcga gaggccgaac gtcttctcgc tctgcgagac cagcagggcc ttgggatcgc
     7321 caaagaagtg cgccacgccg gcgacgctgc cgtggcggct ctccaccgac acgtagagcg
     7381 ccgcggtcct gccgagctcc tccgcttgcg ggcccggagg caggctctgc ccatggcgat
     7441 tgtaagcccg aacgggccgc aagaagtagc tcgcctccag actttcgtcc tcggcgggga
     7501 cggggaaaac gcggaatatc atgcggcata acgggcacga cgatctcaag gctagtgact
     7561 tgagaggccc gagatcccgc catagcttca tgtttgcctg cctattctcc aagccgcgcc
     7621 tattggtggc ctcgccgtcc ggcgccattt catcctcaac atcttcgttc agccagttta
     7681 tgatatctat ctctgcgcat cgctggcaaa gctcatcgcg cgggtttgca agactttgga
     7741 gatattcctc cgacacgggt tggtcatcct gggcgccggt cttgccttgt atgctcttgc
     7801 cgagcggggc tgggcattgc gcgatactgt gcccaacatg ttgacaattg acgcatagtg
     7861 tgtccatcgc gagtcgcagt cacaaatatg tgacgggagt ggtcactctg gaccgcagtc
     7921 ctggcacagt tgtaacgatg ctgacaagtg tgttgcggaa gactaactcg tttcgtgtat
     7981 tgagatggac gccttggcac aagttttacg ccacaccgac gcatccttct atgcagaatc
     8041 cacccgggat cattgacaga ggaatggcca catgccttct cagagactca ggacctagga
     8101 tcaatgaatt cgcgttgcgc ggcgcaaata ttacatacca aagtctgtta gcctcactcg
     8161 ggttccattc gatatatcac ccgctcggtt cgtgcacatc agtaatatga ttacactcat
     8221 ggtgcgggtc tgtttccttt ctaacgaata tgggttgcgg gtacctaggt cgaggactag
     8281 acacctaata agatccactg taaagtggaa cagtataacg gtctctggca tgccaacata
     8341 gacgagaaga ctacataaat taagtactcc atgaatggtt cacccctgag cgaacggtca
     8401 agcgcaacgg cacggaacat gatcacctcg ccataggcag agaataggca aagatcagat
     8461 atctgtggca cgtcttcaga tatatgtatt aacacgtccc ccggtctggc catccagacc
     8521 gccatggtcc acattaacca ctgtaaaaaa tctacaaagc cctgtaccta ttcaggggaa
     8581 agcctaacga gaagggggta ttctctttcc tcactggacg ccatagaaat gcaattcatc
     8641 atgtccggcc agacagcgct gtccctccgg atattttcca cgttccatcg tcgacctgaa
     8701 aagcaccgga acccctttcc cccctttttc gggaccttgc atttctgggt cgctggcccg
     8761 ctgtcctcat tattaccgcg cccccttcca atgagggtag aaagcaattg tccacatcga
     8821 gtccgaaggc acgaaacctg gcctgtctac tgttctaagg tcggttaaaa ccttgcttcg
     8881 cctaagtcac tcgttagtgg caaggtcgca tccatttcga gttggtggtt ttaccttcat
     8941 ctgctcaatt cgtgctttga gctggctggt cacttccgct gcgcgtttcc agctttcgac
     9001 tccattgccg gttgctccac ctgctgccgc gctcgtggcc gatcctgacc cgtagcttac
     9061 ggcgtcatcg atttgtgcat ttcggtagcc cctcgccggg cttcctcgtc cactggaacc
     9121 gctgttgtat cgcaactcag ggctcatcat cttggttctc gagtagcttg ccggagggtc
     9181 cccattctct ttctcctcag acagattgct ggtaaagctc gtcctggtcg gcctaccgcg
     9241 agagaagctg ccgctggcgt cacggtatat gcccaaatca tcacgggcgg gactgccgat
     9301 acctgggctg gtgacgccac tttcccgttc tgcacttgcg gcttcagcct tgctgagagc
     9361 cctcttgagg cgctcgagtt ctcgtcgaag tcgctcgttt gtctgttcgg cagcttcggc
     9421 atcactcctt gctctcacga gctgggtttc cttggccttg atgctcagca catctcttgt
     9481 gtggtcctcg ataagttgtg cgttctggtt cttcagttct tgaatctctg actgcatctt
     9541 gctcttctca tggcgtgtgt cgtcagcgag tttaagcaac cggtcgtttg cagcacgaag
     9601 ctcttccaac tcggctcgct cgatcgctgt caggccgcta gaaggtgtgg gagaggtcga
     9661 gacaggaggg gcagcagccg gcgctgatgg ttttgccaaa gaacgtccgg cgaggccacc
     9721 acgcccaaga ccaatccggg gccttggggg tggagacgct tggaaaggtt cttcatcttc
     9781 catgggaggc ggtgggggcg cggctgctgc tggagctctg cgtggcgatg caagtccact
     9841 tgggcctgca agacgtcctc gcggggcctt gagtccggtc aagccagacc tcggcatgcc
     9901 gagctttccg gcgcccggtg ccgccttggg cgtcggagga gcgaccggct cggctgcagg
     9961 cggggcagcc gccggggcag ccttcttgac gccagccggg gccttcctga caaccttttt
    10021 cgggccgcca gggggtccac gggccacagg tgcggggggc ggcttcggct tgtccttggc
    10081 cttgacttcg gcggtgtcaa agaactcctt gatcttgttc ttgcggatgt cgtcgagtcc
    10141 ctccagatgg gggttcatgg ctcgctcgcc gatgatcttc ataatggtgc ccaacacctc
    10201 ggcaccacct gaccgcaggc cctcgctaga ttcggaaagg agcttcttgc cagactctac
    10261 caatgtcgca atctcctgct tgctagggac atcacgtgtc gtcctcaggc agcggaccaa
    10321 gaatttcatg gtgccctcct tgacctgggg gttcttgtgg acgaggcagg ccgtgatgtc
    10381 ttccatgcag tcgctcaagc cactcgcgag gaagacttgg tcaagcgcgg cgccgagggc
    10441 gtccgaaact gtgaccttct tctccttcaa tcgttccatg atcggggcca tgacggtaga
    10501 cctgtacttg gagtatcctt tgcgaagacc cttggcgagg acctcgatac actgggcagc
    10561 ctgggtgacc acagcgacat tggcgtcctt catacatttg gccagcccgc ggtttatctc
    10621 gtcatagttg ccgtctttga tcctgggcac gttgaggagg gcgaatagag cttcgagtgc
    10681 ctcctttcgc tctttccact ttgaagatgc taggttgtcg tggaagttgg ccggaatctt
    10741 ggacaacaca tcttgaggct cggcgagatc aaaggcatcg acctcggccg gctcctctcc
    10801 catgtcgccc tcatcgtact cttcctcgcc ctcagccccc ggcggcgggg ctcgggccat
    10861 ggcagcctgc tgggaccgca gaaacctctc ctgcttcggg gcaccctcgg ccttgatctt
    10921 ctcaaactgc gcctcgaggt cggattgttg tgtgggcttc aggtcgcccc aaaacatggg
    10981 cttcatggcg tccctgagcc atcggtagaa ctcgacagcg agactggtgg cctcggctcg
    11041 gacattcttg tcggcgtgac caaatgcctt tggtaggatc ttgagcacgg gcttggggtc
    11101 ggcggtcttg cagccatagt tgtggaagat ggccgtcagt gcagccagag cagcggcgac
    11161 caccttcggc agcttggcag agagagccgg caagatgtcc tcgatgactg gggcggcggc
    11221 atccagctct actagtaata acagagcctc gatggacgag gccttggtgg cgggtctcgt
    11281 ggagatcagg cccttttcgc atatagggcc gatgacatgg gggcgcgacc tggtgcagtt
    11341 ctccttgccg ccgaatttga gaaaggcaca gtaggcggct atgccgtcgg tctgggcggc
    11401 gacgttggaa tcggccacgg cgcccttcca cagaccgggg tcctggttga acgggcgaaa
    11461 ggcgggatcg tactcgtcgg gggtgatctc gaactgtttt gccgcctcct cgtaggcgcc
    11521 cttgcggacc ttccacactt tatgcaccca tctgtctgtc agcggcagag agctgtaatc
    11581 tggctctcct tccgccatgt tgctggttgt ggcctcgacg acctcggggg acgacctggg
    11641 gaagcctgat gacgggaacg acggcggaag cgcggtggat gtgggctgga ggggcgaaac
    11701 tgcttgcggc gaggcgggcg aagcagacgg cgtgggctcg gcaggtctgt ggcggaaatg
    11761 gaacctcctg tttctccgag agaagggcga gtactcggac tgggtttggg tatcggtttg
    11821 gttcggggag ggcgagggcg aaggcgatac ggtatcggct actcgctgga ttagcttctg
    11881 cagagatggc cggcgcaagt ggtcgaaagg catcttgtca cagggtccga cgggagggga
    11941 ggggaggggc agacatgaca cgggggtcgc atatgtatcg gaggggggag agacgggtgg
    12001 gaagtgacga tagatgcaga cgtggagtca ggagatgcgc agctcgcagc caccgctctc
    12061 tgtcctcgtc cctgtcctcg tccctgtcct cgtccgcgcc cccgtccgct tcctcgttgc
    12121 tgtccgcgat gtggaagggc gggactggag ctggtgggac cgggaccgtg gcacattcgc
    12181 gacttcctga cgagagcagg acaggacaag acaggacaag acaggacatg agcaggcagg
    12241 caggagacga gggcgcagtt tcccaaggca tcgtccacgc caaagggaag gcgtgggtgg
    12301 cagtggtgcg cagagccagc tcgcccccat tgtttcaacg cggcggtacg tacagtgatt
    12361 gttctcccgg atgtatgtgt atgtgtattt gtatgtgcac ttggtcgcaa actcgcttcg
    12421 tggggatgcg cgcgtgcgaa ggcttgcgtc cagtataggt agcgagtata gcaaggacaa
    12481 atgcgtgtgc gtgtgtgtat acttgcgtgt gttgcgtgtg ttgcgacttt ccaaaagggg
    12541 aaacgcgaat agcagcagga agaagaagaa aaaaaaagct gttgtgtaca gcagcaggag
    12601 ggccggcaga agtcggtgat gatgtcgatt tgtttggccc tgtcctcgct ctcctgtccc
    12661 tgttccgggg cgggcagaaa gatgcgggcg gtcactagtg gcaggggtcg cgtcgggcaa
    12721 ccagacagcc agacaccacc tgcagaccag actccagagc acccagagca aaagcgggaa
    12781 gcttggccaa gaacgtgccc ccggtcagcc ggtgtccctg gcagcggtta ctggtaccct
    12841 ggccgaccct ggcctacctt accctctgcc tagctagcgg gcgaaccaca cgcgccacag
    12901 gggaccacag ttgggcttcc attcggtggg gtggcacctc ttagcacctc accacgatat
    12961 ccgtttccaa tggtagcggt ggggttttgg gctgttcact ggaggaacca agaagtgagc
    13021 gaggcttaca tactgtcgag aatggagttt ttttccttcc cccatgggtg catcacagca
    13081 cgtaaacaaa tagaagtcac atccgtcgat ggaccgccag cgactccatg ttcctaggta
    13141 actatggggt agaggcctga gtgggtggat tgcacaagta aacaattcgc gtcaacatct
    13201 gcagtgacct cagcgggtga gtcgcattcg agatgggcag gggtgggggg aaggggggtg
    13261 tggcaaccag gccacaggta actagcacca cgagtgaacg cccgggcgga tcaccaattc
    13321 aagcttgaag ccctaccgtc ccatccccca tcccatccac ctgggcagcc atccaatgcc
    13381 aagggtcctg gggttcgtgg gttcaactcc agcccagcca ggacctgtca acacgtgcga
    13441 ttgccacagg aacaagcaga gcgtccgtca cgtgtaactt gttagtggcg tggctcagcg
    13501 gatgtttcac tgcagagatg tgtgtgagag agaaagaaag agtgagacag atagagaaga
    13561 gagggcgtgg atgggatggc atggataagt atgcatctca gacaagctcg cgctcttcca
    13621 aacgagatcg acagtgtcgg cgaggactgt cggtattcca ccagctgtac tatcaatgcc
    13681 ccttgaatat gccatgtggt agaaggtaca aacggcactg agcgcatgaa cctgtcagcg
    13741 gcaagcggca gcacatgttt tcgatcaagg ccaggcaggt tgacgatggc acatttgacg
    13801 acacacccga tacctacgag ttagttggag atcacttact tataccttag tacaccccac
    13861 ccatttgtgg cttggccgtg ttatcctcac cccttgaccc ccgtcttcca tttcccgtca
    13921 gtctgtctgt ctgtcactct gcccgccctc tcctggcctg ccaacatttt ggcccgcccg
    13981 tcgatgagac aggtcaacaa tcccggtcgt cgcattgagg tgtcgtccct cttttcttat
    14041 ttcctagatg atgccgccgc atcgcgctcc tcccgccgtg tccattcctg cttgcaagac
    14101 ctccgctaga taaaaaaaag attcgcccca gtcaaacccg ccctttgacg cgcagagctt
    14161 cgctgcacat aactgccata cccgaccggg agacgacccc ctactgcggg accacaagct
    14221 gctccggcgt cccagcatcc agcatccagc atccgacccc gcgaacggcg ctcgactggg
    14281 aaactttgtt tgggctggca gccgggtgcc acctctcctg tgggaacaca cacatgtaca
    14341 caagctccag cagcttgcta ccatagccgc cagccacaga ttgtatcccg ccggcgacaa
    14401 caccacgtcc agatccgaaa cttcgctgtc gctgcccccc gacaacagac acacaggcat
    14461 ctcctgaccg ccggcagccg agtgcggaac aggagtcgag tcgacggcct gccgggccag
    14521 caaccaaccc caagacatcg gcatcctcgc gcccgacgct tcatgaggcc cgcctctccg
    14581 ccttgcccat catgagcagt cagatattga catcgcgcca ggccgatgag ctgtgcgtca
    14641 atgccctgcc ttgccctctc gtccatcctt tccaactctc caccaccacc accagcacta
    14701 ggtgcagctc cagctactga ccgccgtctc cctctcagac acaaggccat cattgcctac
    14761 ctttcctcca ccaacctctc caccaccgcc gatgccctgc gccaggaatt gaacctcggc
    14821 gacaccttcg acgccaccac ctccaagaaa tatgagggcc tgctcgagaa gaagtggacc
    14881 agtgtcgtgc ggctacagaa aaaggtgcgt ttcgctgccc tgtccccgct accgtccacc
    14941 ctcgcatagt gccatgggct aaagtacaga gtcgcagatc atggacttgg aatcacaaaa
    15001 ggcttccctg caggccgaac tagacagcgc caccccgacc tccctctccc gccgaaacca
    15061 ggatcctacc agctggctgc ccaggtcccc cgcgaggcat acgctgcagt cccaccggga
    15121 acccatcacc tgcgtcgcct tccaccccat tttctcgtcc ctggcctcgg gctccgaaga
    15181 ctacaccatc aagatatggg actgggagct cggggagctc gagaggacca tcaagggcca
    15241 caccaaagcc gttctggacg tcgactttgg tggcccgcgg ggagggacgc tgctggcctc
    15301 gtgctcgagc gatctgacca tcaagctctg ggatcctgcg gacgagtaca aaaacatcag
    15361 gaccctgccc ggccacgacc acagcgtcag tgccgtgcgc ttcatcccct cgggcgccgc
    15421 tggtgcgcca tcctctagta acctgctggt ctccgcctcc agggacaaga cgctacgcat
    15481 atgggacgtg tctaccgggt actgcgtcaa gaccattcgt ggccacgccg actgggtccg
    15541 agacgtctgc ccctccatag acggccgctt cctgctatcg acagggaacg accagaccgc
    15601 ccggctctgg gacatatccg tcgcgcagcc cgagagcaag ctcaccctca tcggccacga
    15661 gcatgtggtc gagtgctgca ccctggctcc atcttctgcc taccaacacc tggcgtcttt
    15721 ggccggtcta aagaagcccc cgccggcatc gagcagcgca gagttcatgg ccaccgggtc
    15781 tagggacaag aagatccgca tctgggatgc ccgaggcacc tgtataaaag tactgagcgg
    15841 tcacgacaac tgggtgcgcg ctctggtttt ccacccgggc gggaaatacc tcttgagtgt
    15901 gtcggatgat aagacattgc gatgttggga cttgacccag gagggaaagt gcgtcaaggt
    15961 cttgtccgac gtccacggcc actttgtctc ttgtctgcgc tgggcaccgg gcatcgtccg
    16021 ggagcctacc gtaaacggtg gaggacagaa cggtatggcc gtcaacgggg ccaagtcgga
    16081 tgccaccccc gacgtacagg tcagatgtgt tattgcaacc gggagtgttg atctcaacgt
    16141 cagggtgttc gccaactaga ctgacaacca cacatcggtt tcactgctgt gaaaattcct
    16201 ttttctcgaa ccacgacgag agcacttggt catcgcgagc agcacattgg cctgcaatac
    16261 gatgccccaa atcagaagca tcacaggcca tgaagcgccg cgccaggtta cattggcatc
    16321 cgtccggctc accaccgacg gttgtgtagg agacgaggga gtccaggggg acacacctat
    16381 gccgtgtaat tgccttctaa gatgaggggg cttgtcgctg aaagggtgca gcttcagccg
    16441 tagttgatgc ataccccagg tgcgcgtgag gatgtaccgt gctgagaaag ggggaagcag
    16501 gagaaggagg ggaaggaagt agatacgcga gaatagatac ccgtccatcg atcaaaccta
    16561 aataccatct accattcaaa gttctcaagt tctggcctta cacgcagtga gatgatccaa
    16621 cccatgtgta cgtaaccata tacatgaagc ggtccacatg tcggacacct gatcccaatc
    16681 ctaatgagaa tcttccgaaa gatggggcaa tgtttcttgc agtcctctga ttactgccct
    16741 tgcagacagc tgagagacaa cataccaggg ccttcgctat agttagggag ggacctgtaa
    16801 tgggcattga ggaaaattcg taaacagagg agacgtctct ggacgacaac gataatcaat
    16861 gtttcttata atttgggatg aaaagcatca tcatgtccat tcgtggcacg gaagcagctt
    16921 cgcccgaccc gagccaatgg ctccttttct gttgttctac tgtagctcaa gtcgagaatt
    16981 tctcgacaaa gcgtgatact tggggtggga tatgggtctc ccgtccgact agagtacgta
    17041 gaccagcccc aaccccccgc cccctaactg ttctatactt caccagaaag atgcaagtgg
    17101 ccgggaacag tcccgttgct acttggacgg gcagccgaag aacctgtgtc atgttcatgc
    17161 gtgtttttat caaaagtaat aagaggccta tgctaactcc agtgccgccc aaaattttga
    17221 ttttgagtgt tacatcttca ccagtcgatc tttaatgcgt cgtactcacg taaacggctg
    17281 ctgatgtaaa cagaaaaaca tagaagaaaa ctaacaagct aatgttgaca accctcggat
    17341 aaccaatcct cccccgctct aactctccaa tctgcaacac ctaacttctt ccagctccag
    17401 aacttgttcc gcaacttgta tctccaatga cgtcggtgct ctattcctac taaacttggg
    17461 gaggttggca acatatttcg gaaagccgag taaaatacgc atggagtggc acattcagag
    17521 cccctgtaga ggtgacacga cgatgttcac acgcagctgg ctgcggttct agtgcagcgt
    17581 gactcttggt ccctccaaac tgctttcaaa ggtccttcag agtgagctcc tactaggtga
    17641 taaggatgct atacaagata tggtacttat aacaaattgg gatgactttc aatgttgata
    17701 cagataaata aatgccacag cgccttcgta atggctgact tggatgccac ctttgaacct
    17761 ttcttggaag tgctccacga gggccacgaa gaccgacgaa tagacataga ccttctccac
    17821 caaaagattc tctttccttc tgtttgccga gctcttgatt ataagtggaa tgtctgtaag
    17881 atctatatgt tatattatta ggaaccatca atgtaacaag ggctttttgc actagtatgc
    17941 tatctttaga gttatcgggc agctctacca ccctggcctc accacgccat caccccgtcc
    18001 ttagaatgca aatctcacat tctgcccaaa cgcatacgtg ctgggggaga aggacgcaag
    18061 cgccatcttt atcgacccga tggtaccttc accaaaaagt ggcaccaagc ttcgtccaag
    18121 gctcttgtgg cccatgtatt ccgttgacca gacctggtcg atcatcctga gctgacggtg
    18181 gaatttctcc acttccttcg cgtcgtcggt gccccaaagc cactttgcgc cactcgcctg
    18241 caataattcg acctggctgg tgtagcgaac atagatcttg gacactgtgt cgagcaccag
    18301 ctccccttgt ttgaagtagt ccaccagatc gcggatcact gactccacct tggctggggt
    18361 gagatacatg aagagccctt cggccatgat gagtgtaggc ctatcggcag ggatatcaga
    18421 caaccagccg ctcttgttga catcgagggt ccgcagagag tagtctccgg gcgggtcctg
    18481 cgggatcaga cgtcggcgga ggtcaacgac aagcggccgg tcaaggtcga tccagcgaac
    18541 gtccgcgccc cttctcttca ccctatacac ccgcgagtcc aggccacatg ccagatgtaa
    18601 gaccgtgacc ggggcgcctt ggtgtttgtc gaggaactct tggcaccacc gatcaaaagt
    18661 tttggctctg ttagcgaccc agcgcatggc tcattcgtta tccacggcgc tgaacgtcga
    18721 gcgcgagaag tcaacgtcgc acgagtccac tagcttctgg gcgtacgggt cacccaggat
    18781 cgggttgggg ctggcagcat cgcgagcctt tgggaggagt gtacaaaaga gtgtctcctc
    18841 cacgccttca aggtgtatcc tctccttagg cctttcaccc agatccgtgg acttgttggt
    18901 ttgggatgaa gacatggcgg atgctggatc ttattgcgca gccatgctag agaaaaagga
    18961 acggaaagga aataattacc acggaatcat atgcgatctt tcgatgtgga ccatcgaagt
    19021 cggccgaggg acctgtgccg catgtcaggg gttcctcccc gcatatttca gtccattctt
    19081 gcggcccgcc cctcggttta atacttgtta tattgagtac ttgcttgtgg gcaaacctca
    19141 tcagattgag tatgccgagt tgagtgtagt gtacttctgg tcaacagaca agtagttagg
    19201 caaaacatcg actctagaat cttgtaatcg ctagcctaga atcgacatct agctagcatg
    19261 agcatcgttt agtccaatac aggcatacag gaagtccacc tgaaatagtc ctcggaatgg
    19321 cggaatccac acccgtccct tggtaaaaaa gaaattatgg acctattgcc ttggctgcag
    19381 tgcttggttt cggtatgtca cgctcgtggc actcccacta caagttgacc agacaacaaa
    19441 catctgcaga ccacgctgtg cgtaccattc taagatcaaa accttcggca tataatagta
    19501 cagttgttgg tcaaatcatc acgactggat aagaaaccct agggctttgt gcgtaaaccc
    19561 aaggcctcgg tacaggcagg ctcgtgtgtt gtcacatcat gagctgggga cccctgccag
    19621 acccttgtta gacccgtttg cgggcctcgg gaagcggatg cgatgatttt cgatagctcc
    19681 ggtagtaggg atgcaaaacg gtttctcctg gcttgcatca tcagaacggt agcagatggg
    19741 aggcttacca tgtttcgtcg gctcttttcc cgtagaaaca gtcaaggcgc atagctgttt
    19801 gctgcagcac gcatcaccag tgcagggcga aaagatgaca ggaggaaacc cttcagattt
    19861 tcaatatcca gtagggaatt atcaatgttt taggaaaccc ttcaaagttg aaacaaaagc
    19921 cccaacgccg agccaaacca aaatctcagg aaaataatcc aaccaaccca actccggttt
    19981 ttttattcca ttggtcaaac ttatgaattc aacatctcta ttacttcagc acaggtcaag
    20041 tcatcattcc ttcccataag acccaagacc ttttccaagc gactgagcgc tgtttgcgca
    20101 taagccgcat cgacaactga gctccagtag gaaagggtga ggtccaagac accgccaccc
    20161 atttcggata ccgcaaccac gacgtcatac tattcgcagg tattagattc gcgaacctaa
    20221 ggtgacgcag gaagagtact tacaggcatt ggatcgagtg atgggagtac gtcaaatgtg
    20281 atgccacgag cgtcagtagg gtcattaccg ccaatgacag caacatgctc atcatcaaac
    20341 ttgcgaacgt ttagcaacga gctgacctca agtccaagct cggatggtgc tatatgcgag
    20401 tgtggcaaac ccgcgagcac cgattcgtgg gcatgctgaa ctagagttga aagggccatc
    20461 ctggggtcat taggtccgcg gtggagcacc gtgttgacaa agaaacctaa tgcctcagat
    20521 ggcaccaaag tgcgagcgct ggtaaggtac gcgaagactg cctcttgatt ttggttcgtc
    20581 tgtagactgt gtagcacgat accccaggct gcatacacaa gagagggtac ggtagactcg
    20641 ttgaccaagc agaaagggcc taattggctg ttgtgaactt tcgagtgtag ttcatgaaga
    20701 ccagtacgcg gggcgttgct ggtagtagac cccgagcggt caaatcgatg aacgtggctg
    20761 atatcaccca ggatcgagtt ccagtgtgat agagctgcct tccggtccag agcggaagat
    20821 tgtgatataa agtcatgcat ggatggcccg ggcccgattg gcagagtccc cgcgtatgcg
    20881 cttgcgagct cttcgaacat gaccatgatg gaatggccgt cggtgatagc gtggtgtata
    20941 cctaattgac agactacctt gcctccaagt gtctttccaa tggtcatgcg atgcaggggt
    21001 cggagcgaat ccaagggaag aggcatcttt gcttgtttct ctagggcccc tgcatcttcg
    21061 acctgtgtat gcacgacctc agcagtgtgt gttttgagga ccacctgccc caatgtgtca
    21121 tggaagacgg tacgaagact ggggtgtctg tccacgactt gttgccaggc gttttgtagt
    21181 tggtcaacgt ccacttgatg ggtcgtttct ccttgcagta tcacctcaaa agtctgcgaa
    21241 atctcataat acccagattc tggactggct tgtgaggcgg caagaaggtc cttctgagaa
    21301 gctgtgcaag ggtagatggt ttcgatgtcc tttggatcaa tatcagggtg tgccggagcc
    21361 tcaagcatag cggggccgcg ggtgggtgca tcgctggata taccagagct tgtgacgctc
    21421 tgagtggcat acgcctcatc taccctgcca tcagaaacag ctgcaatctt cgagatgctc
    21481 ttgtgtgtca tgatatccag aactgaaacc tggatgccac tcttcgttgc agcagcggca
    21541 agcctcatag ctgcaattga atctcctcct aatcggaaga aactctcgtc aacgccaata
    21601 tctgactctt tcaatttgag gatctttgac cacacggatc gaaggcgttg ttcggttgtc
    21661 gtcgttggct ggcgcttacg gacagtgcta tctgtaagag agaatgtgcg tagttgggca
    21721 tctgaaagcg tggcagcaat atgttgtaga gccttacggt ctcgctttcc agccgcgttg
    21781 cgtgggagct caggcaatgg tataaagagc gatggtacca tataagacgg aaggaccgaa
    21841 gccaatgagg cctgcatgtt tcgaagaaga ctacgcagag tcggaggaag ttctgcgtca
    21901 cctgatgtca cggagtgggg accgacagcg atgaatgctg tcaacaatac gccatcgcgg
    21961 ctatttatct tggtagcctc gatggaaact tggctgactg tagggggaca atggagtatc
    22021 gcatggtgct ctacttcgcc agtttcgaca cgttgaccac ggatcttgac ctgggtgtct
    22081 ttgcggccca agaagtctag gcttccgtca aagttgtatc tcaccaagtc tccggtcaag
    22141 tacaagcgct tcggttgagt aaatcctggc catgtcacat tgtgaaggaa agcttcgttt
    22201 gtcttctctg gcagcttcac atagcctcgg gctaagagag gtccttcgag cgcgagctca
    22261 ccaatcgtac ctagaggcgc aagcttgtaa ggatttttgc tctctacaac ccaagtcaat
    22321 gcgccacaac cagagccaat gttcgctgct aggtcaccgc ttgagagatt agatctccct
    22381 acacatgcga cggagcattc cgatgggccg tagtagttgt gtaaagcaac tctatcagcc
    22441 catattgtca aattgtcttg tttgacagct tcgccgccga gacagatggt tttgaggctg
    22501 ggaactgcct cagggcttag cattgcttcg agcaccgatg gtgttaggtc tgcagcgttg
    22561 acattgagac gattgatgaa gccagcaagg tcgttaagct tttcatgttc tgtagggacg
    22621 caaaccgttc caccacgcat cagggagaag aaaatgtcgc taaggctgac gtcgaacgtg
    22681 tatgacgaga attgaacgac gcgtgagccg ggcccatagc ccattgcagc accatagtac
    22741 gacccgcttg tgcaaatggc ttggtgttct agcaatatcc ctttaggctt tcctgtacta
    22801 ccagaagtaa aattgacgaa ggcaaggtct gttggttgcg tctctgggag tagaactctc
    22861 ctctcgcgag aggataatct caagcgtttg atttgatcgg agcctaggga gaggaccgcg
    22921 gtcattgaga ggaatttggc agcgtgatga ggctcggcaa tgactatgtc ggcatccgcg
    22981 tcatcgatga taccacgcaa ccgatctgat ggatgttttg ggtccagggc tacacatgct
    23041 ccacctgact taagaatggc tagcatgaca acgatagccc atggcgatgc gtcgaagcag
    23101 tacggaactt tgacaccagg gccgattccc aagccagcaa gtcgttgtgc gacggggatg
    23161 gatagctcgg ctagttcact gtaggtccaa ctgatctctg tcgaacacac agccatagcg
    23221 tcaggttgtg ttttggattg ttcttcgatc atatgatgta cgcagctagt aaccggctct
    23281 ggtggtgacg aattccagtt tcgaagtgta ttgatattgc agtctccgag aatggggata
    23341 cttgatgcta cagtggtggg tgcaacaccg atgagaccgg cgactgcagc ttctatactg
    23401 gtcgcgatgc tgttccccag aaagtcggaa atggtatctg tgtaatagct gacagtaacc
    23461 catattgact catcagccgc cgcaacgctg atgcttagcg cgtactccgt cggatcgtgt
    23521 gcgccgacct gttcgaagtt gaggccagtt ccggttgtgc tggtctctga gacgacttgg
    23581 aatgacatga tactgttaaa gagagactgg ccagcaagct tctgcatatc tgccagagaa
    23641 cagttctggt ggctaagcgc atcgatgtag tcagactgta ctttcctcac caggtcaccg
    23701 gttgacagat cccgagtgaa atcgacgcga ctgacgagca tattgatgaa aagcccgaca
    23761 gcatcacgtg ctccttctac gggaacatcg cggcccgcat ggaggtagcc aaagcatact
    23821 tgatctgacc ctgcgaagtt gcgcagcact agtgcccacg cggcgtgaaa gatattcgca
    23881 acagtgacag agttagcagc ggaaaatgca cggagctttc cgggatctgg tatcgcaaac
    23941 tcgatatctt tgagttcttt cttgcctttg aaagaagagc cactgttcac catgcaaggc
    24001 tcaagcccat ttaagtaatc tccccaatag gcaaggcttt cttgtctatc accgcgcaac
    24061 atatatgata cgaagctgct gtagagcggc ccaggtccct gggccaacat gccttcataa
    24121 gcaacgccaa gatcccgcat aagaacgccg ttcgaagcac cgtcggcgac cgcatggttt
    24181 acatcgatct tgcagtatgt gttgccagtc gacgggacct ggcagataat gagcttggct
    24241 ggagcggtca cctgccatgc gaggctaggt cttcctaatt ccggctggtc tagcagttcc
    24301 aatgcttgcg aatcggattc acaagttgct ctcattgctg tatgtggcat agccttcagt
    24361 accacctgag ttagagcact gttgtcagac acagtatcga cgaaaaccgt cctcaagctc
    24421 tgatgccgat ggaccacagc tgtccatgca gcttcgagac gatcaatatc gatgacctgg
    24481 tccctatcgt gagatacctt gtgtatcata cgcacggcat aaagttcaga gtctatgctg
    24541 cgcgacatca tgagggcctc ctgcaatggc gtagcaggat acatgtcctc gacctcctct
    24601 aagcttgtga tgctgtgttt tggcaacgat tcatcgacta ggctgtcaaa atcatcgtcc
    24661 gtaagcgaca agagaggaaa gtcagtgaca gtgaactctt tggtaaagcc gcgcagcttt
    24721 ctgatggcct cagtgaggga tattttggtg tttgttgccc aagttttgat tttatcctga
    24781 cgagatatcg ccctgggcca catgaacgag accttcatgc gcccatcaat gacgccggag
    24841 gatatgtcga agatcgaagg acgcgacata tcagggtcca cgtcacaagt ttctggtccg
    24901 tagtcgtcgc gcgccacgag ctggaaaaga gagtctggcc gttccagctg ctgatactgc
    24961 ccagtgaaat tcagtaccgc ctccaccggg ccgtcgtgcg caaatcgctg tctgccttcg
    25021 tcattcagga agcggctgac gaagtacgac cagccattca taggagtctg gcgacgacgg
    25081 tccttgactt tcttgatgca gcgtctgata tcatcgctgc catcggatgc gatgtagaca
    25141 ggagacattg ttgtaaacca gccaaccgtt gacgatatgt ctatcgaatc atcccatgtt
    25201 tctcgtccgt gaccttctgt gaatatactg gggggtgcac gatctgggaa ggtttgcacg
    25261 aatgcgtgga ttaaggaacc catcaaaata tcaactgtgc tagttccaag ggccatgttg
    25321 cagtcgtgaa ggagttcggt tgtagcttgt tcatctagga taaagtcgtg ctcaataaca
    25381 tcacggaaag tatttgcgcc agctggcagg ccccagtacc tcaggtccgg cggttgcaac
    25441 tcaaaaggaa gcgctgcact tggagagagc tcttgcgccc tcttcagttg aagtgaaagc
    25501 caagtctgga atgacagtgg gtcggggctt gcttctgcac ggtttctcgt caagaactcc
    25561 tcgagatcat ctagaatgat gcgccaagac actaggtcaa cgaccatgtg atgagcgact
    25621 aggaacaaca catcaccatc gacactcgta aagagattgg cggcaaatac aggaccggcg
    25681 acgatgtcca gactgccttg cgtttcggcc atcacccgag acatgtccgc agcgtcatga
    25741 actgacaggt cgtaggaact tcctgcctga ggttggatta gttgagacca ctcgttatca
    25801 tgagatcgct ggtagcgagc ccgtagcatg ttatgtcgag caacaagata ggtgatgcca
    25861 gaagtcagac gatccatatc aatcttccgc gtaagacgga caaggaagct ttgattgaac
    25921 cgcttggctg tcgaagatgg tgggcagatt gaatcgataa gcatggtttg aatcggtgat
    25981 aacccgaacg gctgtcccac ttcttcctgc ggcaagtcaa caggttgact cttcggccgc
    26041 acaacagcgg caagttctcg aatcgttttg ccttcaagaa gttgacgtac gctgagcacg
    26101 acatcagctg attggagcct ggagacgagt tgcatcccag taatagagtc accacctaaa
    26161 cccatgaatg atcgatcaaa tggaatttcg ctgcatgtca ggttgaggac ccgacttagt
    26221 gcttgctgaa ggacaatttc ggtctgggta gttgggatgg ttgccgactc ggcatgcttg
    26281 agtctcagga tttctgcctt tgccacgtca gaatccatct gttccaccca gagctggatc
    26341 gttttcctgt caatctttcc agatgttgtc aatggaagtc tattgactgc aaaccatgtt
    26401 cttggaacca tatatcttgg cacacgagag ggcatggctt cgcgcacagc tgcgatttcc
    26461 caggtgagta agtccttcaa gcttggatcc ttcacgaaac ccagagaacc agctacagtg
    26521 tcatcgtccg atgctatgat agctgtcagg gagttcctgg caggaccaga gtatggcagt
    26581 ataacgactg actggtgcga tggtaacagg gagaagatgt ggttctcaat ttcggcgagc
    26641 tcaactctct ggccgttgat ctttacttgg gcgtccttac gtccaacgaa aaggaaagac
    26701 ccatcgtcag catagcgtac cagatcgccg gtcttataga atctccggcc ttcgccagag
    26761 ctccaagcag gatccaggac gaatgcggta gacgacttga actcatcatt gagatatcct
    26821 gatgctaatg tgggtccttc gattagcatc tcacccacga ggcctacagg ggtgaggata
    26881 tcgtggttac tgggctcgac gatccagaga cgtgcttgcc gtggtggccc tacattgctt
    26941 ggagccgttt gtgccgtcgt gtttgtccag gtcacgaaga cagttgtctc ggcaggcccg
    27001 tagccctgaa tgagttgcac cttcgacgcc catctgtcca cgtcctcttg aaagactgta
    27061 tcgcctccaa acatgaggga acgcagtgtt ggtacatcct tgggctcgag aaggcgaccg
    27121 accgtagcag tcaagacagc ccaactgact tgcatcttgc gcattgactg cgcaagatta
    27181 gcgcccagcc tgtctgcgtc tgaaggtacg caaagagtag cgcccgccga aagagaggca
    27241 aatatgttga agatggacgc atcgaagaca tatgaaggaa actgatacac tctcgagtcc
    27301 atggtgattc cgagccaagc cagatccaac atctgggcac tggagcatac cgatcggtgt
    27361 ggcatcataa cacctttggg gcgacctgtg cttccggacg tgaagatgac atatgcaaga
    27421 gaactcgggt ctttcggagg cagatcgagc ttcacgtccc tatagccggc gacagcgttt
    27481 gcagatacca ctatagtttt ttcaacatgc aaaactggag cggagattga cgccagtata
    27541 actttcgccc cagtctgttc aatgatgtcg tgaagccgac tctcgggatg agtgggatcc
    27601 ataggtacaa aagcagcccc tgctttgagg atagccagca ttgatactat ggcccatgca
    27661 gacttctcaa agcagaaggg tactaagctc cctggtcgaa caccagcatc gagaagttct
    27721 tgtgccacgc gggttgacag cctgttcagc tcctggtacg taaaagagcc gtcccaggag
    27781 caaatggctt ccttctccgg cagatccacg acattacgct cgaagagatc gtggatgcat
    27841 gcatcgactg ttgctggcaa cgtggcattc cattgattga acaccaggtt tctgtcttca
    27901 ggggtgaaga gttcaatatc cgagagcctg tagcccttac cagcagtgta aagttgctgg
    27961 atcacagacc ttaactggca aaggatacgg tcaacttggg cctcagatag caggtgcgag
    28021 tcgaaatgag ctgcaactac aatttggtct tggcccaatg agcactcaac tgtgagtgga
    28081 agattgtcga acccctccaa attgtttgca acgggtttga gccactgatc tgcattggtg
    28141 gagctctgag gctgaacgac gagtagattg cggaaagcgc aagcatcctc agggccttgc
    28201 cctaacccct tgatgtgctt gagaccagct tgttcgaacg gtgtcatttc cgcagcttga
    28261 gagtgtacag tctggagata atccgagact tcctgagact ggtcgatctg gactcggacg
    28321 ggaatagtag tcgttgtcgg gcctgtcatt tgttcgatat taggaagtgg ggcattgcgt
    28381 ccactctgtg ccattccgaa gacaacgtcc aagctgtcag tatgctttga aacgactaga
    28441 gcccacgatg cccggatcaa ggatgccaat gtgatttcca aatttgtgtc agatgacgga
    28501 agcgtaatag tttgttgggt tgatcgatta ctgatagctt gatacgttga gcatggtgtg
    28561 gatgggaagt cgacacgtga ataaccgtcc aaccgattcc gccaatacgc attggtgtcg
    28621 ctctcatcaa taccgcctag gtagcgtatg aagttggcaa aatagcttgt tggctgcaca
    28681 gttgccccgt cgtaaacttg gcgcactaga ttcaatataa cgccggtaga ccacccatca
    28741 taggcagcat gatgggctgt ccatacgaag tagcacccag aggcatcggg gataataccg
    28801 tatctcgtaa gcagttgacc ctcggtaatg aggactttgg catccatgtt cagatagcat
    28861 tgaagactac cattcgtttc ttgccattgg gcattgtgtt tgtataccac ttgacaggca
    28921 ccatagtgct cagtgttgac gatagcagtc ctcaagatcg cgtttgagcc aacaacagat
    28981 tcccacgcag ccttgaagcg agcaatttca atattctcgg ggagcttgaa taccatacgg
    29041 ttgacatagg ctgtgttgtt tgtttgagtg atcgcgaaaa gtgcctcttg aaggggtgtt
    29101 gtaggataag catcctccac tatgctcggt gacacatcta gacatgcctg aacacgatcg
    29161 ataacctcct gcctgttttg gatcaatgca aaaggcaaga cgtcgggttg gtgaccagag
    29221 tcgatagatt gggttaggct ttggacgagt aacgcaagat cagacaactt gggacgcgta
    29281 aatatttcgg ggaccgagac aaagagaccc ttgacgcgca actgggacgc agctttcata
    29341 gcagtaaggg aatctcctcc tagtttgaag aagtgatcat cagcaccaat ccagtcctcc
    29401 gaaataccaa ggaccaccgc ccaaatgccc tgtatcaagc gttcagtttc actagatact
    29461 ggacgctttc cagcatccct gagagaatag aagtcaatct cttccttgga aagcgcttgt
    29521 gcaatatgta acattgcttt tttgtctgcc ttccctgccg cagatttggg gagaatgggc
    29581 agaggaatgt agagtgacgg aaccatgtat gccgatatct tactgtgcag ccctgctttc
    29641 aagctcaaga ggactgcgcg aacattctcc gacataggga tggttgaatt ctcatgtgcg
    29701 caatcactga ggctcggtat gcgtacgaag gcaacgaggc gcagcgcaga agcctcacca
    29761 tctcccctga gaacggcgac cgcagcttct gaacgaggag gtaggcaagc tagcatttga
    29821 tgctcaatct ctcccaactc gagtcgctga ccgcgaatct tgacttggct gtctttgcgc
    29881 ccaatataca tgatagcacc atcgtccctg tagtacacta gatcgccggt cttgtatatg
    29941 cgatcaatgg cattcggctc tgaccataat ggtgtagaaa ggaagacttc ggcagttttc
    30001 tctggattat tcagatactc tctggccaat gttgggccgc ttagcgccag ttctcctact
    30061 gaaccaatag gagccagaca gttgtgatcc tcggcgtcga cgacccaggt cgtagtaccg
    30121 atggaggtgc caataaaccc agcatcctct cgactggtca atcggccaat ggacgcgaag
    30181 actgcagtct ccgtgggtcc gtacccaaca aggaggttga gcctctggga ccatttgttg
    30241 atgaggcttt tgggcacagc ctctccgaca agcgctagag tctcgaggga aggcaggttt
    30301 tcgggggata ggaggtgtac aacagatggt gtcaacatgg caaatgtgac atccatgttc
    30361 cgcattgctc ctccgagatc cgtagtcctc tcctgctcag taggaacaca cacacagccg
    30421 ccagaaacca atgtagacag gatctcggtg attgaagcat caaaggtgta tgatgcaaat
    30481 tgaaggacac gtgatgcagg attaagtcca agaccggggg cgtgctctgc aatattactt
    30541 gaaagggctc ggtgctcgat gacaacgcct tttggcttgc ctgtactgcc agatgtaaac
    30601 agcacgtagg cacgatctgc aggattcccg taacacaaag ggttgtccgc gtcaggcgct
    30661 tccatatcca gaatagagtc ttcggagact gtgaatgtag tgatggtgtt ctgaagcttg
    30721 caagcttgac tgaccgatgc cagcgctagg tttgcccttg attcacatat caacgtgttg
    30781 atacgctctt ccgggtcagt caagttcaga ggcagaaatg cagcacctga cttcagagta
    30841 gcaatcattg caacgatagc ccagagggac ttctcgaagc acagaggaac aatggttccg
    30901 gaatggacgc cattctgcac gagatgcagg gcgagacggt ctgtgtagag ctcaagcttt
    30961 ttgtacgaga tttcgccatc ccaggaagaa atagcgggag agtctggttg tagtcttgct
    31021 cgtgccgtga tgctgtcgtg cacgcactga ttagagagag caggggcgtt cttgttccac
    31081 cgatcaatga tggaccggtc atgcggacta ataagactgg cttggcgaaa cggctcttgt
    31141 gggctgcgga gaatggatga aagggccata ttgaaggtat gggctatgct ggttgcccta
    31201 gagttggtaa caccattgtg gggagagtat cttagaactg cactcaaccg gtcatttgag
    31261 tatgctgcat tcaatgtcaa agtgaactat ttaaggttag ccagtactag catgcagcat
    31321 ccaatacgat gaccaacctc ggtggggtcg tgactgtgta gcaggtccat ttggagacca
    31381 ctggctgacc gcattgattt gtcgttgaag cgctggatcg agaccaccgt gtcaaacaac
    31441 gtgcggctgg gcaatttgag ctcgtgctga atctcagcca tggagctctg ctggaatgga
    31501 agactattga tgagatcttg ttgaacctga tcagccaggc ctagagcatt gagcgaattg
    31561 tcgctcatgt ccagtctgca ggtcaagaca ttgatgaatg ggcctactgt ttcctcaatt
    31621 ccttcaacag gcacatctcg accgataact gcatagccaa acacaatgtc atctgattgg
    31681 gtgtagcaac gaagtaccat ggcccaagca gcttggatga cagatgcatg tgagatagca
    31741 tggtccttcg agaactggtc gagaagtggt gccaagtcct tatcaatagg aatgtcgata
    31801 gatggcacct cgtgagaatt gacagcatct actgccttta ctggtggaat gagacatggt
    31861 tcaacgccat tcagatattc cgtccaatat gccaatgcat ctgaagagtt cttctcttga
    31921 agatacgtga tataatttcg gtatgaggtg gtgggatctg aagggagctt gccctccaca
    31981 gccgcagtca gatcacggaa gattaaatcc atggaagtgc catccatgag agcatgacta
    32041 atctccaatt tacatagaag accaacagat gtttggcaga ttgtaaaggc atggggcgga
    32101 ctgccagtcc aatctgtagg cgcccgagac ttgagcaagt gcagggcaac agtgtcatcg
    32161 gagtctacgg tgtcgattat tggatgtcgc tccttgaaaa tgacctgatc gaatgcacca
    32221 tctgacgagc gggtatccat aaagactgtg cgaagtgatg ggtggcgctg aaccaccttt
    32281 tcccatgcga tgctcaattc ttgcactttc aactgtgagg gactagtgac gttgaagatg
    32341 acgcatgttc ggtatcgttg ggtgtctgcg gcagagctga gtaacatagc attctgcaaa
    32401 ggcgagcacg gaaatatatc ctcgatatca gtccagtcgt tggcaccaaa ttggccgcag
    32461 atttccgaga ggaggtcgtc tatgctctcg tggtctgtgt ggagcaaagg gaaatcgctg
    32521 agcgtcggga ttggagctct ttgctggctg tataagcagt tcattactga tgtcaacgtg
    32581 gccggaatgg agtcaatcca ctctaccagt cgatccaagt ggagcatgtg cttgttgagg
    32641 atgaaggtca tatgtaggtg accattcttg ataatcgcgg agacttcgat gagtgccatt
    32701 cttacagcgt cagggccaac atctgaagcc tcgcctggca gttcaagctc acaatccacg
    32761 aacaagctat ctggattctc caattgctga tattgtcctg caaaattgaa gagaatctcg
    32821 gccagactgt cgtcccgtaa tgcttctact ccctcagagt taaggtatct cgacgtgaag
    32881 tatgcccaac cattcttggg cattcgtcgg cgaatgtcct tgacctggcg gattgattgc
    32941 aaagaattat cgtttgcagc cacggtggcg ggaatagggc acattgtggt gaaccaaccc
    33001 actgtcgagc caatatcaat gttttcgtcc catggttctc ttccatggcc ttcaacaaac
    33061 agagtcggag tgcttctgtc gctgaacatt ttagcaaacg cttcgagcat ggcagccagc
    33121 agtacgtcta ctgtatcagt acggaggata tcgtggcact gtcccagcag acgagctgtc
    33181 tccgatcggc tcatagtcaa gcttctactt gttgtaacac cgtatgtatt ctcgcctggc
    33241 gaagtaaccc cccagtattc tgggttggag gcaggtacct tgactggcaa agaggacttg
    33301 ggactcaagt ggcattcgct gtaagttgct tgaagtgctg cccatgatgg aaagctgatt
    33361 cctgttgcat ccgggagatg acttgactcg aggatctgtt caagatcatc cattataata
    33421 cgccacgaga ccaggtcaac cacgaggtgg tgtgctgtca tgaagaggag ttgcccttgc
    33481 ccctcaaaat tgtgccgaaa aaatacagct cggaagactg ggccgacttt gacatcgagg
    33541 gagttggcag aagacatagc gctttgtgct tcggtaatgg tgcgcgcctc attcacccag
    33601 acgcagtctg tggagcccgg tgcagcgccg acggtttgca tccaagaacc gttcggagct
    33661 tggaaataat tcgctcggag catcggatgg cgctcaacaa gttgacggat tgctacagtc
    33721 atacgagacg catcaatgaa gcgagtaacc cggagaatga aactttgatg aaagcggtgg
    33781 cgtccaatca gttccatccc gggctcgata cctggaaaat gggactgtag gctgacgtag
    33841 tgttgctgga tcggagtgag attgaatggc cgtccgatct catctgtcgt gatttgtgta
    33901 gatggtcttg gttgcgaagc ctcgttcaag ctaccagcca attgtgatag gctggaacga
    33961 ctcatgatct tcttgaggct caatgaaatt ccttcgctcc gacatttcgc gacgaggcgc
    34021 atggcgctaa tcgagtcacc tccaaggctc atgaatgatc ggttgatccc ggtcttggct
    34081 gtgctgatgt tgaggacatc gcaaacaatc gtatgtagat gcttctctct ttccgtttga
    34141 ggaagctcga tggtatcggg ggcaaccagg ttgtctacct gttcttgcaa gctagcatcg
    34201 atattttcta cccattggag aattgctcgt cggtctctct ttcccgatat agatatcggt
    34261 gtactaagag tcaggatcca cgtgtccggc accatgtacc gaggaagagt ctctgcgaga
    34321 gcctcacgca tctctgtgat tctcaagctg gcaagatccc tggaccttcc ttctacgagc
    34381 tgtaaaccga atgtttcggg aacagaaagc tcctttagga ccacgactgc agtaagtctc
    34441 ttcgcatatg ggccagactt gggtaggagt acacaggcgt gatcgaccat gggcaaagca
    34501 tcgatgctct cctcgacctc acctagttca attcgttgac cccgaacttt gacctgttgg
    34561 tccttacgac ccaagcaatg gattgaacca tccgaattgt atcgaaccag atctcctgtc
    34621 ttatagaagc gtctaccggg agcccaggca aggctttcaa cgaatacgga ggatgtgaca
    34681 tctggctgat tgagatagcc acgggccaag atcgggcctt ccatgagcat ttctccagga
    34741 catccgatgg ccataagtac attgtggtcg tccgggtcga cgacccatgt cagtccacca
    34801 cttccaaagc cggtattgcc agcatctgtg ttgggatcca ttgtggggtt gatgacacac
    34861 aagatggcac attctgttgg gccataacca ttcataagct tcaggcttcc ggcccaagtt
    34921 ctgacatcat cctgtgttaa aggctctccc acgagtgcaa gagtttccaa ggttggtacc
    34981 tcagctggac gcatcagtcg ggcgactgaa ggcgtcagcg acgcccagtt gggacgggat
    35041 tcctggatca tgctagcaac gcctgcctca gtagcttgtt cacttgcaat acagatgcag
    35101 ccaccaacag taagaactgc gagggattcc attaagctca catcaaatgc gaacgaagaa
    35161 aactgaagtg ctcgacagtc ttggtccatt tgcagcaact tcgtgtagct agctgcgctg
    35221 ctgaggaagg ccgactgatc tatcaggcaa cccttaggca tacctgtgct tccggatgta
    35281 tatattgcgt agaggagact gtttggatga ctggggacat tcgacactgc ttgttgagga
    35341 agacttttgg tggcttcttg gctgacttcg atcggttgcc actgtgtacc actccataat
    35401 gacatgttgt tcttggagct aagaacgaaa gcagtgccgg aacaactgat gatgaattgt
    35461 tgacgggcga ttggcatctt ggtatccaag aacacgaatg caccgccagc cttcacgacg
    35521 gccagcatcg cgacgatcgc ccaagccgac ttctcaaacg atagcggtac taatgtctcg
    35581 gacttgacag cccagttgga ggttagctgc accgctagcc ggctggatag gtcatcaagt
    35641 atctcgtatg tcatctggcc gtcccaagaa gacacggcca gggcattcgg acgttgatga
    35701 acacgttcgg ccacgacatc tttgacacat ctgttgacct taacgggcat actaatgttc
    35761 catgccagta cgtcgcgtcg gtcttcaggg ctgagtatat caatactccc caccgaatta
    35821 gtgcgttttg cagtcaactg tcgaatcaag tgttcgagct gggcaagaag cctattgact
    35881 tcaagactat taatgatgtt ctcgtcgaag ctagcagaga gtttcaactc ctctgtcccc
    35941 atgtagcact caacaaccaa ggaatgcgta aagaagtttg taatttgcac tggtacactt
    36001 aggatacccg gagccattgc agctgcactg tcgtcaagat caccaggttg gacaacaagc
    36061 aaactacgaa ggtcgcaggc tgcttcgcaa tcaggtgtga gacgtcggat attctgcaat
    36121 ccaaggtact catgggggag catggacaga gaattttggt gaatgtcgcg taagagatcg
    36181 ccgattcgct gatttttgtc caggtgaaca cgaacaggta cggaggtgat ggttggacca
    36241 accatatccg cgatatcatc aacaggcagg ttcctgccgg cattggttgt tgcgaataca
    36301 acatcttttg atgctgagta tttccctagc aggagggccc acgcggcttt aatgacagca
    36361 gcaagcggaa tgctcgagtc ctgttgagta aaggccataa gtcgatccat cgtctggcct
    36421 gcacatgcct gataggtcgg ggccggcagg cggggaaaat cgcaagttga tgcaccggca
    36481 agctcggtgg accagaagct ttcagtggca gcgcggtctt gtcgattaat atagccgacg
    36541 tagttggcaa aagacggcgg cttgacgaga ggtttccact gataggcttg tgtcagctgc
    36601 tccatgagca atgacactga ccaaccatcg tacaacgcgt gatgcaaggt gcagacaaaa
    36661 tactgcatgc tgtcatcccc ttccgttatc aatgcgaagc gagcaagggg atcgccgtaa
    36721 cccattggta ttttcttgtc tgcgtccagg taatgttgaa gtgactcctc ttgtttgata
    36781 atcatcctat cgttgtagac aacctgataa cgtctctcac gagtgctcag gatcctcgtc
    36841 cggaggatgt cattattccg acgtacggct ttccaggcgt cgaggtaact ttcaagatct
    36901 gcatcgtcag atattgatgt gacgagctgc agtgtgtatg agccaggttg acttagagaa
    36961 agggccagca tggcgtcctg gagttcggtg caagggtaaa catcttcgat ctgagaggat
    37021 ttcatcttgt gttcttcggt cgcaatcctc agtatacctt cccgaatgtc atgtggtact
    37081 aatactacct cggtctcgct cggtacacca tccaaatccc cagtgtctat gaatttggcg
    37141 acgagtgcca ggttttcaac tgtggggttg ttgaaaatgt cgaccacgga gaagttcaaa
    37201 tttttgtgac gagctgctga aaccaacttg atagctttga tcgaatcgcc tccgcggtga
    37261 aagaagtcat cctttatgga aagatttcca gctggtatcg ccagaacagt cgcgtacagc
    37321 ccatgcaggg cgatctctaa ggggctctta ggttcgcata tttcagtcag cagtgtgagt
    37381 gagtaccgcg cgatgtcagc atccgcaatt tgacagggta tttcagcaag ggctctgcga
    37441 tcaattttgg tggaggagcc taacggcatg tggctgaccg ggatgaacat tgatgggatc
    37501 atgaaggagg gaagacttct cgccaggatg ctcgtcaatg tcttcaactc cttgaaaagc
    37561 tcatcagaca tttccagcgc cctcggcttt gcagaaagag gagtattggt atctgatgtt
    37621 cctaggaagg caacaagttg cttatcctcg atgttccccg aacgtgatat taccgctgca
    37681 gccacctgct tggcggtgga catattggtc agaatacact gctcaacctc gcccaattcc
    37741 atgcgttgac cacgcagctt tacttggtca tgatctttgc gaccaataaa gtggatagag
    37801 ccatcggtat tcatgcgcac taagtctcct gtacgataga attttgaagc gaaggcaccg
    37861 aggtcgagag caagctccga cgagtaccat tctgggtcag cgataaaggc ttcttccgtt
    37921 ttctttggct catttatgta gcccctgcca ataggcgggc caccgagcac cagctctccc
    37981 ggggctccaa gcggtgaaag gcgctgatga ttcttggggt cgacgaccca gatggtttgg
    38041 ccaatgcgct ggccgaggtt gtgctcgcta ggagcctcag atatgttagg gtgcatgagg
    38101 gccacgatag aagcttcgca tggtccatag gcgttcttta gaacgacaga cttcgaccag
    38161 gttgcagcat catctgccga catcgcttca ccaccgagta gcaaggttcg taggtttggc
    38221 acatcggaag gtttgatcaa cctcgcaaag gatggcgtga acagtaccca ggtacagttt
    38281 gctcttcgaa taaactctgc gatgtcatgg gaccgttcgt ggtcgctggc cacacatgta
    38341 cacccgccag acaagagggg aataatggtc tcacaataga atgcatccca ggcgtatgag
    38401 gagaattgaa gaacacgagt ggtgttattg atatcagaac accgtgcaag tggttcaacg
    38461 ttgctaccga tggcctggtg ctcaataata acccctttcg gtcggccggt cgtgccggat
    38521 gtgaagttga tgtatgctgc gttgtggggc cgcacaggtg atggcttcac ctgctcgtcg
    38581 tgcattgagt ctaggctgct cgagtcgaca attattggtc ttacttctgt gcctagtccc
    38641 tcactacata gttcgattgt ttgggaagaa gcgaggatga actttgccga tacgtcatcc
    38701 aaaatgcccc tcaagcgaga tttcgggtga gaagggtcga gcgcaaccaa gcaaccgcca
    38761 gccttccaca cagcgaacat cgaaacaatg gcccaagcag atttctcaaa acacattggg
    38821 actttgactt caggcccaac gcccatttcc accaggtagt tccccaatct ggtggacagg
    38881 cggtccaatt cgccgtatgt aagggtcatg ttggtagaaa agacagctgg ggcggttggc
    38941 gttgcttggg catagcgtcg aaaggtgtcc tgaaggcatt ccaatttagt gacgggcgcc
    39001 ggagtgttga tatcgacaag cgtatccagt gtgagctcgc cagccaggct gatctcacca
    39061 atcttctgta gaggattctc tagaatattt tgtagagcaa gcgcaagtgc ttcaccaata
    39121 tgctccgcat attccggggc aagggacgac gtccagtaat ccatgtacgc agagaataca
    39181 tcatggttga gctcgaagtg caaagttaag ctgaattctg ttgggtcatg gaaatccatt
    39241 gggtgcaccg atatagcagt gctatcccta ttggaagtac cgggtcgctg gaagtcaatt
    39301 gctgtattga acagaggctg gccactgagt tcaagtgcat gttggatctc gcctagtggg
    39361 caatattgat gctccaggcc ctcggtaaaa cccttctgca tcgttctcat cacctcaagt
    39421 gcctctatgt catgagatat tttcgcatgc gacaccagca tgttgacgag aacaccggct
    39481 atgtcctcaa tgccggccac cggagcattg cgtccagatg aaagatatcc gaaggcaaca
    39541 ttgtccataa aagtataaga tctcaagaca atagcccaag ctgcttgcag aacggcaaat
    39601 ggcgtcaagc cgtggtcctt gcaaaacgcg tggatggttt cagcggatac acccatatca
    39661 aggcgttgaa cgttcagcct gctttctcta caaccttcgg aaagatcagg aatgcaacac
    39721 ggctctgcgt cattgagttg tgtcttccag taattcaggt ctttcattcc atcttgctcg
    39781 cgaatatgct gcacaacctg actgaaacgt ggggcagact cgtcaatgtc aaggctgtca
    39841 ccataggcaa tcgccaagtc tctcaagaga atttgactgg agtcagcatc aagaatactg
    39901 tggctgaact cgaaccttag gagaacgcgc ccactggctg tgctgcaaat actgaatcgg
    39961 tgtggtggac gcactgatga gtagctactc gtgggtgctt ctttccacag gtccaatgca
    40021 gcttcaactg attggcattt gacgatatca atatcgggaa ggatgtttcg cagaacaacc
    40081 tgcgcatggt aaccagtatc tgtaggatgg gctacaaata ccgtcctcag tatgggatgc
    40141 ctctgcacca cgtgagccca agcttcactc agccgaggca cttccacagg tttgcctgat
    40201 gctgcaatga cttcagcgat aacatgcacc gcatagttgc tggcatgttt tccttgggcg
    40261 agcagaaggc cttcttgtag accagtgcaa ggatatacct cttcgatgag tgtgggacag
    40321 tcgtttggca ccaataagct gagttggggc tcaagggttg tgaggaagtt gtcaagtgta
    40381 tcatagtcca gttctaggag cggaaagtct gccagactat aatggcgtgt cattcctggg
    40441 aggctgatag ccatgtcttt caaaacttgt tctgtctgag tgacccaggc cgcgatgcac
    40501 tcctgatgag ccgacttcag gttgatagcg aagtcgaact cgattctgcc gtctttcacg
    40561 acagctgaga tatcgaaaaa agacattcgt cgcacgtcgt caccgacatc ggctgctggt
    40621 atgggtacca tactaaataa gcctccggtg ttttcaaatt gctggtaatg gccctcgtag
    40681 ttgaacatga tctccattgt tgggtcttgg agatcttggc gtgctgttat ctgatcgaga
    40741 tagtactgtc cggccgattt tccatgtttc cgttggtcct tgatagctcg taggatatga
    40801 acgataccca agcccccctc cgtgctgacg ggaacgagca agggccaaat cgtagtgaac
    40861 caaccaacag tgcctgatgc atccaagtcg ccaagaccac tgtggtctcg gccatggccc
    40921 tctacaaaaa tggacggtga agcccggttc gggaatatct gggcaaaagc attcaaacta
    40981 gcagccagaa gcaactccgt ggtttcagtt ttcaacacgt cgttgcaacg gcccagtatc
    41041 aacttggaaa tcccctcatc gagggtaaaa ccaagatggt gaacgttggc ttggacgttg
    41101 tcagcacttg aaagctccca gaatgaccag tcagctgggg ttggcatggg tgcggaaaga
    41161 gcgtcagcgc aagaagcaaa gtgctcgtgg cgctgcttag aaatttgtag gtagggcaga
    41221 tgactttgca ggctcgtagc ggatgacgac aaaaggtcct cgaggtcctg aaggagaacg
    41281 cgccacgata caaggtcgat gacaagatgg tgggcgatga gatagagatg ctgttcccct
    41341 ggtttttcaa acagtgtggc agaaaatacc ttgccctcct gaatattcaa ctcattctgt
    41401 gcggtggaag cagcttcagc tattgggtgt tcgtccgata ccgcagaggc acggaaatga
    41461 tagtgttggc gaatttgtcg tgagtctgat tgaggaattt gctggagcca ctctccgctc
    41521 aactcagacc tgtagaatcg agctcgtagc atagagtgtc gactgacaac agtatccatg
    41581 gcgtgttcca gcttgtccgg tgagatagac ctccgaagct ttagaagaaa gctctggtta
    41641 tagtgattgg taccacccgg aagtgcatgg aagaaaagtt tttggaccgg agtcaaggcg
    41701 actggagtgt cgtatatctc ttccatttcc acaagagcgg ttgtggggga caccgattgg
    41761 acacgccttg cgaggctccc taaggactgg tttcgcagta catcctgtac agtgactatg
    41821 agctgctccg ctctgcacag agacatcact cgcatggctg ttacggagtc tccgcccaaa
    41881 gacaggaaag tacttgaccg cgctatcgtc tctgcgggaa ggttgagcac acgagaccag
    41941 atttgttgaa tgctttgttc aatgttagac attgccttcg acccttgatc tgcatcacca
    42001 tcggatgccg caacagatgc cgagaatttt gatgtttcaa tgaacgtgtc gtgatgcatc
    42061 ccatcaaccc attctttaag ggcttttata tagatcttgc cagatgttgt gaccggtaag
    42121 tcttccagta cggcccatac agtgggagtc atgtatgctg gaagacgttc ctgaagggat
    42181 tcccgtaatt cgcggatgat gccaacagcc tccttcttca actggccatg cactaacgcc
    42241 aagtttctgc tgttgctgga gggctttgtg cgcagcgata tcaggcccac caggcgctcc
    42301 ttgcacggac cccgggaccc tttcacaacc actgtctgct tgactcgagc atgtgctgat
    42361 atatggtatt caatctcacc aagctccaaa cgttggcctc gaagtttgac ttggctgtct
    42421 ttacgaccga gtatctcaac ggatccatcg gagttgaaac gccccaggtc tccagtcctg
    42481 tatacacgac tatagtggcc gaagtagcct tgcatacact gaggcgcatc gaagaacacc
    42541 tgggacgtct tatctggaga gttaagatag ccacgtgaga cacccggacc ttggattgtg
    42601 atttcaccga cagaaccaat aggtaccagc ttgcggtggt cagatggatc tgtcaaccag
    42661 attggacctg taaccccagt tccaatacag gaggcttggg agtcaaccga caaggatcta
    42721 gagcaagccg acattatagc agcttctgca ggaccatagg cgttgaatac ttcagcagca
    42781 ggggcccacg tcttgaggac ttgacgagat agagcttccc ccccaagaac aataacctta
    42841 agacatggta cctgctctgg tgacatgaga cccataacag tcgatgtagc aagaatccag
    42901 ttgcacccag tgcgagtgat gtatccagca agatcgttca ttctgtcatt ttcggaaggg
    42961 acgcagatgc agctgcccag aagtaatgct gcgcacatat caaagatact agcgtcaaag
    43021 gtatgagcag cgaattgcaa cactcgagag ccttcctcga tcttcaaaca ttttccatag
    43081 gcctggcagt tagtagcaat tgagtggtgc tctgtcatga cccccttggg aattccagta
    43141 cttccggacg tgaagatgac gaatgccaca ttgtttggac gaacagtcgg gcatggaatg
    43201 gccctgagtg ttggaaggga ttgcaggaag tgggcatcta aagacagaac ctcggcagat
    43261 gtgtgttcaa atagctgacg gtgctcaggg gttgtgacaa ttatcctggc gctggtgtcg
    43321 tcgagaatgg tgtccagtct cccgcgtgga tgacttggat ccaaggggac aacagcacct
    43381 ccagctttta gaattgccag caccgacacg gttgcccacg cagatttgga aatgcagtat
    43441 ggaacaagag tctccggctt aacgcccaac gataccaatc ggtgagccaa tcttgttgtg
    43501 accgtgtcta gttccccata ggtcatttga gcatcgtgcg cggcgatggc tacagcgtta
    43561 gggcgcaacc gggcttgttg ctcgaagatg gtgtgaacgc aagatgcatt gtcaatgaaa
    43621 tctgtcacgt cgttggtagc agtcatgttc cactcagtca tcttccgatg ggctgcatcc
    43681 gaaaccaggt caacgagccc aatttgatca tgggcttgtg acattatagc cgatattgtg
    43741 tgtgccaatg tatcagcaag gttttcagcc tgcaaatcgc agactctgtc ggtccagtaa
    43801 gtgagatccg cgcgggggaa gtccgaagaa gtatcgacaa ggatagcaat atcatactac
    43861 cgagaaatca gctgctgggc ataatattgt tcgagaatca ccacttacct ctgtagggtc
    43921 gtgaatgctg agttcatcaa tagataacga gccccgggtg tcgttgtcat ccaaggacag
    43981 gactgtctga aaaccaatga tggtattgaa gagcaggtct ccagataagt ccagagaatg
    44041 gcacatatct ggaatcgaaa aatgctgatg atcaaggctg gtcgtggttc gtgctttcat
    44101 ctccctgagg aggtcaagaa ccgtcatcga atcatcgatg tcaacgcgac tgatcaacgt
    44161 gctcatgaat gcacccatgg ctgactctat agaggccaca ggagcatctc gtccggaagc
    44221 aacataacca aagcaaatat cattgcggtt caagtacgca cgcaacacca aggcccatgc
    44281 cgtctggaag atgtggaata gcgttacctc tttttcttga caaaaagacg agatatcccg
    44341 cgcgtaaagc gatagattca acggcacgga attcaacttc ctttcagggg ttacattgcc
    44401 ttccactagc aatggaaagt gacaaggttc agcaccctga agatactcgc tccagtaagt
    44461 tttcccgagc gtagacggcc ggctgaagat gttgttaacg aaatctctgt agaccggtcc
    44521 aggctcccga ggtagcattc catcatacgc cgatttcagt tcgtggacca taagtgcaat
    44581 ggagccgcca tcagtgatag tatggctaat gtcgagtcgg atgtagcatt tctgggtttg
    44641 gctcacgagg atagtaagtc gatgtggtaa cttccccatc tggatatcag tctgaggctg
    44701 gctctctata acttccaacc cattttcact cccgccaatg ggtatgagct tcaagtggtg
    44761 gatatcagcc ttcacgtgac gcagaacaac ttgttccagt ggctgctggg ctgttgtacc
    44821 ttcgacgaaa atggttcgta gtacagcatg acggttgatg acagcttgcc aggccttctc
    44881 aaggcaccca atgtccacag gcgaaccgtt atttaatccc acttcagcca cgtaacggat
    44941 cgcatacgaa ccgctagtct tcgcttggct gatgagaatg ccctgctggg ctggagaaca
    45001 tggatagaca tcttcgactt ggatgtctgc atcactgggc caagtagcga gttgccggag
    45061 tctttcatgt tgttctttct ggacctttgc ggcgatctcg ggtgtgcata gtgggatggc
    45121 ctgtggtgtc gtggcaccag ctggggtcac gtgctggcca gctgcggcta tctcctggat
    45181 cgtccttccg agcatcaagt ctttgacggt ggcctgtacg tgccttcgac caagcaagga
    45241 aatggtcttc atagcagcaa ctgagtcgcc ccccagactc acgaacgagc gattcgtacc
    45301 gacttcttct tggggcaatc ccaatacccg ggaccagacg tcctgtatca gtcgttcttc
    45361 ctcggtcatc gcgcccgcca catcatctcc gctgcgactc atgccagtga ccagcaagta
    45421 agtggatgtg tccatcccat ttacccagcg agaaatcaca ctcctatgtg tcttgcctga
    45481 tgccgtgagc gggatcccct ctaccgtcgc ccagagagtg ggtaccatat atgagggaag
    45541 cttcgttgaa agcgctgcct tgaggtcatc aatgatagcc ttcgatataa tgtcaggctt
    45601 gacttctgat acctggcgca tacgcgtacc accagagcat ggtgctgcca aagcaatgag
    45661 tctgccttgg cacggacctg acgatgcgtg gacaacaacg caatcagcga tctttggggt
    45721 tatgctgttt agatgatact caatctcggt caactcaaca cgctgtccat gaactttgac
    45781 ctgtgtatcc ttccttccga gatagtcgag gcttccatcc gagttgtaac gaacaagatc
    45841 tccggtcttg tagagtcgtc caggcgccgg cgtgaaccgg tggatctggt cttgaagcca
    45901 agccgggctc tctatgaaaa cctcggaggt tttcaggggc atattcaagt aacccttggc
    45961 aagtgttggt ccctcgatca gaagctcgcc tgcagaccca attggcatta ggcgtgtgtg
    46021 attcaaggga tctgcaaccc aaagcctatc accacccact gcgaacccaa tattgctagg
    46081 ggaagcggcc ccgggtatga tctcagccca acttgcgacc catgtttctg ctggaccgta
    46141 accgttgaag agacggacac ctttcgtaga tgaccatgcg tcgataactc ccttggtgac
    46201 agcttctccc atcatgacca atttcgtaac tgacggcacc tcctctggat ccagcaagga
    46261 tgcaacagtt ggggtcaggc ttagcgaatt gacgtcatgt cggttgatga atccagtgag
    46321 gttgttcgac ctttgttcct ccgatgggat gcagacgcac cctccaaagt gaagtgtgac
    46381 gaagatgtca aagagatgca catcaaaggt gtaagccgaa aattgcagga cccttgattc
    46441 tcgactcatc tcaaacagtt gaccaatgtg gctcattgat gagcagagag ctgcatgctg
    46501 gatgacaatg cctttgggaa ctccggtact acccgaggtg aatacgacga aggcggcatc
    46561 ttgaggatct ggtttgctac cattcacctc ctcagtgacg ccaccttgta atgagttgat
    46621 tgaagactta tcaatgacaa gtgttttggt ggtcaatcct tctacagttg ccatagtctc
    46681 cagcgaggcg agtgcaacgg tggcctttgt gtcatgcaca acggtctgaa ctcggctctt
    46741 aggaaaatcg gggcttagtg ctaccgatgc accaccggct ttcaatattg ccactatggc
    46801 aaccacagcc cacatggact tggggaagca atgtatgaca tttgatcctc tgccgacgcc
    46861 tagatttctg aggtgaatgg ccaaattttc agcgagttga tcaagttccg tataagtcaa
    46921 ctggccatcc catgagtcca cggctatgct atcaggttga gtagctgcca tatcttcgaa
    46981 gattccgtgg actgtggact tctgtgcacc tgatgaagca gttctattcc attggcagag
    47041 taactgcttg tcatactcgc tgagaaaact caattcattg agaagcatgt gcggttgaga
    47101 tatcacgaag agtaatattg acttgaatga ctcagccact gctgttgccg cttcagcgct
    47161 gagaaagtag ggttgatagt tgaaagaaag cctcaagtga ccttggccgt ccgtgattat
    47221 gagcactagg tctcctagct atacaacgat gagggtcaga cttgttgagt tcactacctg
    47281 agtacatacc atatctcgat ccaggggctc tggatgatcc tgtttgactg tgctttcacc
    47341 caggaatatg cgtatctcgc tattgtaaag gctttcggat gtcgagccga tcagatgatg
    47401 gcgttgttca tgagtgactg ttgtcgcgtt gagctgttgt aaggagtgcg ccaggtggat
    47461 cgcttcaagt aatgattggt tcaaatctag atcaatggcg aatacagatg cctcaacagt
    47521 ggtcccttga ctggttatcg ccagtgattg aggagttgca tgacgttgaa ctccgaaaca
    47581 tgggttggtt gagcctgtat atccaccaac cacgattgcc caagcggctg tcagtaggct
    47641 ggctactgat acgccaagct cagtagacag tgattgtatt ctttccgtgt ctgcgagaat
    47701 catttctagc gagccaaaat ccattttcat tgatggtacg atgttgttca gacccggaaa
    47761 tttgcagggg ccgtagcttt tgaaggcatc aatggtcttc gccttctcag aaacacccat
    47821 ggtcgaggtt tgaacctgca aagacgacat tgtgagttat tgggtaacgc gaaaacttac
    47881 gtaaacgatt attactatta ctgttgacca cacagcgatt gtaccgtttt gtcagtagta
    47941 cttgaaagtg cgcgatagta aatcgagcgt tgcgtgcttc ttcttgagtg attagagacg
    48001 atttcttcta ctttctaaga acggtagcag agtcggataa tagtgctatc ctcatgttag
    48061 catatgagtt tcaacgaggc acgcgtgtca gcatggccgc tggccacagc atctttcgac
    48121 ctacatatat ccccagtgaa tatctcgtac agctcacagt cgtccagtga gacttagggt
    48181 agctatgtct gtctggcttc tgaagaatgc cagtttggaa caaaatgtgg tttgtgaata
    48241 gtccgtgagt ctgatgtcaa agaaactgga aaatatccta taatcaaaaa cacgttgcag
    48301 tttttgctca atagctggaa caactttgat gtccacatgc gtgactgcaa gatgcaagat
    48361 gaccatcgac ctggggagcc gcaagtatat gcatctggtt cgtctccact aggttatgca
    48421 ttacttgtat agggtatcca gagaatcgaa atggtcgagg cccatagcac agtgctgatc
    48481 ttcagctacc ctcgtttcac ttcctagccc gtattttcaa cgttaccacg taaaccgccc
    48541 gtaccggggt ttgcatcttg gtcgccagag gagcggagca tcctacaaca cacactaatc
    48601 tactcctggg tgtatggaga gggatggtgc cgtcaccata tctgcaggct catcccatca
    48661 tttcccagtg ccctggtagg ctccagggtc tggcatcatg agggcgacca gtcaactatg
    48721 tttgcctcaa gtcgagtgga tggaagtagt tcggacgaca atagcaatga tcgacgtcat
    48781 aaggataaag tcatgccgcc gcacacagtc cgcctgcccc tgaccggcgt ggagccgaca
    48841 catcagcggt tcaataagca cgttgacgca ggtggctcga gtgctcggct tttcaccgcc
    48901 gagtgacagc tggatggagg atacgtatgt gcccagccgt gctaaattga gtgacctttg
    48961 gatccaaggg gtactgtttt ggtacttggc gagggaggcc cgatcttgtt tggtactctt
    49021 gagggcatat atgcactcga ttgagctgtg cccgggatgc agaggcacgc cacatagcgc
    49081 cggcataatg gccacgacca ggctttgtgt ttaggggcag cgtaaccgag ccaatctgca
    49141 acaatgcaca gaccatgaca tggtaaatgt ttcctccaac gcaggaagaa ttcacgaccg
    49201 ttctgtttat gtcagccgta ctaacgggag ctgacgaacg ttggggcgtt atgcgaacca
    49261 ataaaagcct tcgtagcata catatacggc ctgacggctg gagatcgccc cacaaagtat
    49321 ctgcaggtga atatcaaggc ttggactagc caaatttggg cagccgtttt ggctgtcata
    49381 tcacatacca tactgcacca agccgaaaat tgggtcgatg ggtcatgtac aaatcagcac
    49441 gacccagcca gccgggtgag aacggggcct ttttcttttt ttttttcttt tttttctttc
    49501 ccatggtgcc ccaaacttac gtactagtcc aacatgcata ttgaaccatg cacaaagaac
    49561 ctgtaaaaat tgtgtaactc cctgtcttgt acgcctgaaa actgacgaga ccggcttaac
    49621 ggatggaaat ccgaccactc gatatagctg acaatcgccc caccacctta gaaacgtagc
    49681 cgagtacaga tggcagcgtc ggttatggag tggcgtttgt ggatttgttc cgaatcctcc
    49741 caggcactca tgtaagctag atattggcac accctaccgt attctttggc aacggatgtc
    49801 gtacatgatc agcagcactg tcctttcgac atcacaaatg ctcgccgtgt tgctcaatat
    49861 ccgcgaggac ggcaaagaca tataccagca acacttgagc catagattct ccatggtacc
    49921 aataccaatc gtctaaacca tcatgagctc gagtctgggt agcaacccgt ctgaagcggg
    49981 agggtcagtg gtcgttgaca atgatttcgg acctgtcgtc gacacttctg ctcgcccctt
    50041 tgacttcact cttctttttg aagaatccat cttgtccata ttgccttcgg cattgttcat
    50101 gattctggca ataattcgca ttgctgtgtt gagaacaaga aagccgaggg tccaaggacg
    50161 tgccttccag gtcctgaagt tggtaagttg tcagtatctt gcttgaggca acgtcattgt
    50221 ctcttacctc aaaacgctga ctattttgtt cattgtacag tcaaatattg cagttctact
    50281 tgttctaagc tcagcgcttg tggcgctctg gtgcttagat ggcacgaagc gaactcaagc
    50341 ttctgtgccg gctgctgtgc tgagtatggc cgaatgtatg gtttttatgg cactttcgtt
    50401 cacggagcac ctaaagtctg tcggtccgcc gctcttactg gatggttacc tggtcgtctc
    50461 aatactattc gacgttgtcc gtacaagaac gttgtggcta agtggcgccc gcccgcccat
    50521 tgcagttata ttcaccttaa cagtggggat gaaactgagt atattggttc ttgaggagtc
    50581 tggcaaaaga cgatggacaa ttgctggacg agagccatgg agcaacgagg ttactggtgg
    50641 ggtcttcagc cgcactcttt tcacttggct tgacaggatg atgtggcacg ggtattcaaa
    50701 tgctttgtca gtgcccagtc tacctgccat tgacagcagc ctcctttccg actacatatg
    50761 ggctcacata ggtcctgaga tagagaaacg tgagttctcc tatgttgact tatgatcaca
    50821 tctctaattg ctcaatatct gaccttcgca gaatcgatat catctcatca ttcacttatg
    50881 tggacagtat tttggaagtt caaagggttc ttactggcac cagtcttgcc ttatcttgtt
    50941 attgttgcgt cccaacttgc tcaaccattt ctcatcaata cagttctggc ctacgttcaa
    51001 tcgccatatg atggcagcca agagcagaaa aacatcggat atggtttgat cgcagcctat
    51061 ggcttagtct atgtctgcat tgctgtgagt gatgagtccc atcttcttgg actaccatca
    51121 ttaatctggt ttcatcttct ctaggtagct actgcttggg ggcaacatct ttcttaccga
    51181 tttgtggttc tcctgcgagg agttcttgtg acctcaattt accggaagac tatgtctact
    51241 agtgtgacag ttgctgcaga tgcctcggca gtgacgttga tgagcacgga tgtggaaaga
    51301 attgccctag ggatggcaaa gattcacgat gcttggtcga cattgattca agttggttgc
    51361 gccatgtaca ttctatacgg gcaggttggt gtagtattcg ttgcaccaat agtgatatcg
    51421 ataggtaagt gcgggttttt gacaattatt tctacttccc tcccgcctct ttccagcagc
    51481 gggcgagaag agggggtggg gcttgcttgt tgctgctaac gatgagatac agtttcctgt
    51541 atagcagccg ttggcctgtc tagttttgct ggcgcattcc aggcctcgtg gatggagtca
    51601 ttggagaagc gcattggtca gttcacgatg ttaaattcct gcctcgcaat gaaatctaac
    51661 accaacaaac cagcgaccac ttctgcgctg ataggctctg ttaagggagt caaaatgctg
    51721 ggctggacag gaaaggcatc cgaaatcata cagaaattgc gacttgcgga aattgcttcg
    51781 gcccgcaagt tcaggctcat gctcctcgca gtagtaaccg tctgtaagtt gatccaattc
    51841 atggtttggc tgaatatcta actcccttcg gagcatttat acccgtagcc ctggccccag
    51901 tagcgacatt tggaatcttt tctgcgaagt cagcaggaga cattggcgaa caactgggat
    51961 ccaatcgtat cttcactaca ctttctctcc tcgcacttat tacacagcct cttgatctgc
    52021 ttttcgccta cattcccgaa atattggcag ctgttgcatg cttctctcgt atcgagaagt
    52081 acctacgaca ggagtctccc gcgaaaataa agaattgcgg aaagtccgtg gaactcaata
    52141 actcttcgat tgagactttg gccaacaatt ctcaatcgga cacgggttca agggatatcg
    52201 acgagaaaca gagtccaaat ggcattgcaa ttgagctgca ggaggctacg ttcgggtgga
    52261 actccgaaga agagcctgta ctgtcaaaaa tcaacctaac cattcctacc cgcaagctca
    52321 ccttaatcat tggaccgatt gcctcgggga aatcaacact tctcaaagga atcttagggg
    52381 aaaccccggt ttgtgatggg gtactacata tctcttctcc acacctgtca ttctgtgacc
    52441 agaccccctg gatggccaat gaatccatac gaaataacat tactggtagt gcacattttg
    52501 acgcaatgtg gtattccaaa gtgattagag catgcgctct cgaggatgac cttcgtaggt
    52561 ttaccgaagg cgataagatg atcattggaa gcaatggcct aagtctcagc ggtggccaga
    52621 aacaacgagt ggtgagtggt ttctccctat actatggcct aaccatggtt tctagtttta
    52681 tcctgcatca aaatatactg aaatcgttgc tacaggctat tgcccgggct gtatacgcta
    52741 aacgcgattt atgtttgttc gatgacgtct ttagcggctt ggacctggag acccaggcac
    52801 gcattatgcg tgatgttttt ggacctcagg ggctactaaa atcgcaccgt gccacagcag
    52861 ttcttgttac ccatgcaagt atgtatggta caatccaagt ccttagtctg tgaatactaa
    52921 taaatttcta ggccatcttt tagtccatgc agagtatgtc gttctgttaa cctccggtgg
    52981 acaaatcgca gaacaaggcc caccagagaa attccgtaac aagcaacaca tctttgaaga
    53041 accatataga ttgagcgtca ttagtaaacc ggaggctgag aatgatcagg atgctggtaa
    53101 gagcttactg ttcaagccgg aaacggcagg tttgacccca gccgaaatgt cggttgatac
    53161 agaaactcag cgtctcggcg atggagctgt ctacaagtat tatttcgaga ccttcggatg
    53221 gaaaaagaca gctgtattct tcggattaca agtttccctt gttttctgta tcaagtttcc
    53281 tggtaattat cacctctaca gcctccaaat tgtaatacca cgctgatgca tcgtagaaat
    53341 tatactatcg tggtgggggg aagctaatga taaggatcct ggtcattaca acggcatata
    53401 ttttggaata ttcacggtct tggaagttgc cagtctggtg ttgttggggc taatctgcgc
    53461 gtatgtgtcc cccgtgctat tccatctgca ttccaatgct tgacatcgag gcgattccca
    53521 atcctgactt ccacacagac atgttttact gaacctcgcg gtggtttcag gcatcaagct
    53581 ccaccataaa ctcctaagat caactctgag gtatataatt acaccaaccg ttaattcgcc
    53641 caggtgctga cagcgaatgg tgtagggctc ctctttcctt cttcactata actgatgtgg
    53701 gctctattac aaatcggtat gtgcagctga gtttgaactg ctgctgcaaa tccaaacact
    53761 aagccactgt agatttagcc aggacataaa cctcgtggac atggagcttc cgttctcctt
    53821 cattaacttt gtgtgcagta agtcagccct tatcccacat actactattg ctgattctgg
    53881 agtagacggt ctcacttgtg ttgcgcaagc gctcatgatc ataccagcgt ctccatggtt
    53941 gcttatcggg tatcctttac tgttcggtgg actctggctt cttcaaagag tttacttaag
    54001 gacgtcgaga caacttcgat ttctagactt ggatgccaag agccctatct agtaagctca
    54061 accttctact ccgccccgca gccatggtag ccatggaggc aacttagact agctgctaaa
    54121 aggtacaaag cggtcaattt cttgagacct tgaatgggct cgctacaatt cgagccttct
    54181 cttgggagaa ggatttgata gccaaagcag atgaacggct cgactattca caaaagcctt
    54241 tctacctcct ttacagcatc caaaggtggc tcaatcttgt ccttgaccta gtagtggctt
    54301 gcttagctgt ggtagtcatc gcagtcgctg tggcgcttag aagttcaacc agtgtggggt
    54361 ttgctggtgt ggcattattc aacattatga ctctaagtgc ggctttgaag tctgctatca
    54421 ccagctggac actacttgag acttcgatcg gggcggttgc gcgtgtgaag atgtatgaac
    54481 agtcgacacc cgacgagaat ctaggcgacg aaaaacagca acctcctcca gcatggccca
    54541 cctcggggac aattgcattc aataatgtta cagcggcata caaggatgat ggggataaac
    54601 cagcaatcat tggaatgtct ctgcatatcg atgccggaga aaaggtgggg atatgtggcc
    54661 gaagtggaag gtaagaaggt cacccttggc gtagtgtaac cccacactga ctataagctt
    54721 caagtgggaa gagctctaca atcttggcgc tgtttcgtct catcaactgc cagaagggta
    54781 ctatcacgat tgatggcgtg gatatctcac tcattcctcg cgaatcactt cgagaacggc
    54841 tcaccgccgt tcctcaagac ccggtattcc tcgccggaag tgtgcgcttg aactgcgatc
    54901 caagcggtac ttcttcagat gaatccatta ttgaaaccct ccgtattgtg aagttatggg
    54961 agatcatcga ggcaagaggc ggccttgata ctgaactcgc tagtgacatg ttctcgaaag
    55021 ggcaacaaca gatcttcagc cttgcaaggg ccctagtaca tcattctaga attgttgtca
    55081 tggatgaggc atctagcagg ttagttagac tcgtcttcac ttacactgtt tgatcctttg
    55141 ctaatctcga gtccagtctc gatgccgatt cagaaaatct catgatgtcg ttgctcgagc
    55201 aaaagttcaa agatacaaca gtcatttcaa tcgcacaccg actagacact atcctggact
    55261 ttgacaaggt cgtcttgctt gacgaaggcg ccatatcaga agttggaaat ccacgcgagc
    55321 tccttagtcg tgcttcggcg ttcagatcgt tatacgagtc ttcgaccact gactaactca
    55381 cgcagctggt ggaatgcaag gcaacgacct cgtaagctag taccagtgtc gacgcaggcg
    55441 gattctccta gcaatggcga agctagatac ttctcatgca atgggacttg gcgtaactgt
    55501 tccggaagac tgtatctcat gagctattcc attggagaca ttgataatgc tgtataccag
    55561 taccatatcg tctgctgccc tcatctatct acgtcatggc tgagtctacc cccacgcata
    55621 atgatgcatc cccaagggca gattgaacat gccccatgat tggccgtgcc tagctgtatc
    55681 agagtaccaa gttaacggga gcccgactgc ggagaattgt acttcagcgt ggtgattcaa
    55741 tgatctgtgc tagattcgtt cgcatgtcac acttaaaact agagactgca ccaaagcttg
    55801 aatctttatt ggctatattg aagcgcgctc gacttcttta tatcacgtgc tgcagtgctt
    55861 cacattgggc cgctatcatt tccttgagtt taagcgtgtc agaacgttta cttatttgta
    55921 caacgtagcg ggctggaagc aacaacgcta ggctggaaag gggagcgatc ggcatgaatt
    55981 gttcatctga cagcttcgtc gtaggtcaca gatagcctag agcctccgca ctagatcgtt
    56041 taccgatgtg gtgtgactta agcttggatt accccattgg actcgtcgct ttctggcggt
    56101 gctctttcat ctgagagaag tttagctgca agttgtcaac gcttatctga ctgtggggga
    56161 tgagacatac gagccgctag cacaagacta actgagcggg atgtcataac gcggccgctg
    56221 gtgattatta gatgtctcac ttggatgttt cagctgaatc ctctggcatt gtgctagtcc
    56281 tagagcttat ttcaactgcg tattaaagag ttggctgcac ttcccaaatg acaatgcaat
    56341 tgttcctttg ttgaccgtgc agtgtcgcct cctgtgtctc ccgcgtcacg ctaatatcag
    56401 tcagccagga agactaagcc caaacggatg gaagtcagcg aaatttgcat ttcagatcac
    56461 catttgcagc cacctgccat tggtttacag caaaggcttt ggagcccagg ctggtctggt
    56521 cgcctttcct caacctcgaa ccgacacgaa tggcgtccca ggaaatggcc tgacccggga
    56581 ccgaagggcc gggctgtctt tcgccattcc tgcacttggc ggcattaaat ggcgataccg
    56641 tttaaggggc aggtcgctga ctatggacat tgtccacaac tatccagtgc gcgatccggc
    56701 tttcaccgaa cctagccagg cccctacagg catgaatctt cactgcccgg ccttgctact
    56761 ttggaggact acagtctatc attcgtctgc tgccgtgcag agtacttcgc gtgggactag
    56821 gagttctgag gcagtatgtc gattgacaga aaggtgagct tttctgaatt ggcatgtcac
    56881 gcctacaatg actgctggat acctagaatg atggcttcgc ttaagctgtc agctgactga
    56941 aagccaactg caatgggtat catccaaccc agctaaggtg tgcggagtcg cagctaaccg
    57001 cattggtgtc cccagctcgc tgtattttgc tgataccgcg ctcgccttgc tcgttacaaa
    57061 aactggcctc cggactcatg cagaagatgc cgctgcttag cacttgcgcg cgagtgctct
    57121 gcacgtcatg tggcgtccct agtggtggcc gcgatgcagc ttcaaggagc tactgatggc
    57181 taagacgcat gtgagcttcc catgattcac ctcatatatt gtgccatgca ggtgtaggca
    57241 ctggcccgat ctaagatgtt caagtcgatg gcgaagatga ggcaccttga tcgagttccc
    57301 aaggcgggca atgtgggaca ccctcaaacg ctgggttcgt catggcagga tttgtgagca
    57361 acccggggtc cgctcgtagt ggcagatcct aaactactca gccatttatt ccattcataa
    57421 ccaggtaagc ctgttggcta agtggcgagc tcacccgcgt atattgacgt gccatcggta
    57481 gcattgtggc ttcgcagggg cctccaaacc tgcagctttg agatggcgtt cagggtgggc
    57541 agagaccaga ctgaattttt ttttccgggt tttgacatcc tttcttctcc gggtatgaca
    57601 cagttacggt tctaactctt gcaaagaccg cgactccttc gccgtagaga tattgctgga
    57661 cagctatggg ggacggtata aggttctcgc gatgtaacgg cgaccacaag gtatcagcgt
    57721 tgcattgtca gtgccgttaa tttgtctctg gacgacaata tgcagtgtct gactcgatct
    57781 atctataatt agacacgctc gctattgagt ccccagcgac cacgcagggc acttcagggc
    57841 ctagtgcgcc aagccgacct gcggattctt gccggtgaaa ccccaatttg gttggattga
    57901 caggctgacc tgcatatccc caccctgagc cttacccggt ggtggctctt tcgtagccag
    57961 gggtttgaaa tctcgaaaag cacccggctc tgtcccattc gagctaaatg tccgaccatg
    58021 tcactccaag ttaccagatc cgatcgacgc tatgcctctc gtggaccagc cgcctcgttg
    58081 tcaaccgttg gctgagtaca ttcaaagtga gactgcctgg gacttccttg actacattct
    58141 gcagccaggg tctgctggca cctgtcaccg acacgagggt tttgcagcct cacaaaggca
    58201 tggtgtcaca acgatcggcc ccaaatgcgg aaacaacaac ccatttgtat tctgcaccac
    58261 gccgagcgcc taagttacat gggggatccg ttctggggga atccccccaa gatcgcccgg
    58321 cccatccatt tgtacatatt cggattcgac atattccgtc caagccggct gaaagctggg
    58381 ccactcagga aacgaaaaca aaacgccacc ggccctgcga ggttttctga gccaatcaaa
    58441 gcgtgtccgg gtatttcagt ctagccgccg ttcaccaatt gtatccacca accccatagg
    58501 catagggact gggactgcca taatcgccgc tatcactgtc gctgtggccg ctgatgctgc
    58561 cgccactgtg tcttcccatc tcgtcaatca tcttttgctt acggtgggca tagcgggatc
    58621 tgaatcggca ctgccagccc tcgctccact tcggcattgg caaccctctg tggcattcca
    58681 gagtgttcca gagctcggta cctcgatcct tgagcatggc gccggtgacc gaaccgctac
    58741 cagccacgga ttcgtaccag aatacccatt tgatgagctc ctcctctagc gtctcccact
    58801 tcggcggccg ttggcgcttg cgtgtgtcta tttggcagta tgctggatcc tgcgaggcgt
    58861 cgtctagtgg gtcgtacttg taactcagaa tttcgcttac ggtactcgag ttcagatagt
    58921 acccataagt ttgctcccac caaattgagg cgtccgcgtg tgtctttgcc ccgtccttgg
    58981 tcgaggggtc aaagaaccac tgtcgcaatg cgcgacgctg cgtattcgtg atggccttcc
    59041 gagttttcat cttcatagta tggtctagca cgaccaacgt tcgagtccta tcaggccacc
    59101 gctaaacccg gttgatcttg tggggctgac aagggcgaaa ccgacaaacg acaatgggtt
    59161 acagagttgt caatagatat aagatccacc tcgtgctgct accacggcga tgggagcgat
    59221 cagcatctta taccccttgg ccgtgtactg gggcccagcc tctgagctgc gttgtcgtac
    59281 agttgacgtt tttcgttcag gcccttgcgg attcggcggg tcagttctct ggaaattgca
    59341 catcattcag tatggcagcc atgttcagaa ttggtcggtg cgttagttgc agactgcttc
    59401 gtaggccatc gtcctgtggt tcagcaactc tacccctgaa acgcagacac ttggctttga
    59461 tgcatcgttg atcctttccg cagacgtcat aggcggcaga cttagtttcg gctggttgtc
    59521 ccgggcgaaa tccgtactat cggatacggt gtattcgccg tgacttacac ggcggactgc
    59581 aagtgctggg cccaaaacgg accatggctt tggggctttt gggtatagct cgcacctttt
    59641 atcttccttc cgagttcgga ttttcctctt ataccagatg caagctcccc attcctcccc
    59701 gatttgtact tggccagtgt caagtcctcg gtagcatgcc atgaccatgt caatatgcag
    59761 ccaacgcatc atcatctgtg tttcgaagct caaatgtaca ttctggactc caagctcagg
    59821 cctcagctga agctcctctt gttgattttc ccgccctgga cctgcaccaa cttgattagt
    59881 attgccgtga gaacggacgc actgtctcct ttcgggattg atccattgtg gcaatccagt
    59941 tgacatggtg taggtgccag ctgaaagaac ccaggctgca gcaagcatca accttgccta
    60001 gcacataacc atacttgctc gtagaagttg attcttcttg gcctcaaccg tccatgcact
    60061 gtcgtcagcg gcgacccggg catttcgccg gcaccctccg caatgtgggt tacgttggct
    60121 tccgacgaat tgtcccacat ctacgcgctg tggcgcctcg ttacgacagc gggaacggcc
    60181 cttcggcggg gaaagcgtca aggattcctg gcagatcaga tcaactgggg tagacaagga
    60241 aaatgacaga tcatatcgat attcgtacct tcatgtaaat tccgtctgag gacttaccac
    60301 attcacacag attcacaaca cgtacctctt ttagtatgtg cttcctccgg gctttcagcc
    60361 gccagcctcc aataccatga acataacatc gaccatgaga taggcttcac caagaggtac
    60421 agcgtcgaat gagcacaatg acgttcgttg ccagctcagc agtcctgtaa gctgccataa
    60481 tgtgaccttg ttcggtacac gcccctgatg atgaatattt cgtctatcaa cacccagtgc
    60541 gaggaactca agtgatgtcg tgattatggg gtgaattcga gtgggccacc atgttcgtac
    60601 aagattttgt catctccact gtcgggccac cggatgccta aggttctctc caaccatggg
    60661 cacatcagag atcgtagacc ggaaaaccta gggaaggcgg tcaagactcg aaagaaccac
    60721 caaagcccgc gatgtgcgag gctgcatgag gaagccttct ttgcaagcct tctgtgcatc
    60781 agcaggggca cagcaaccaa tgtaagcgcc tggagatgcg tggcgtggct ccaggcgtga
    60841 ctctttccta gcgttgttga tgaggcagtt gcaatcggct tggttggatg cgggtgtcgt
    60901 taataatcgg gatttggttt gaactcggga tgcgatatga gacacatttt tgcaagttct
    60961 gcaagctgcc aagcattatc gtacgatgtt tggcctatag tcacatcacc tagacgcctc
    61021 ttcgcgcctg gaaatgttcc gaatcgtcat caataaaatt agtcatccac atgtcccacg
    61081 caccttgaaa gcttaaactt tgcgataatt gagacattcc tcaattaggc atgtcgttcc
    61141 ggaagattgg gctggcattg cggcagcaac gccaatgttc ctactgagaa ggtcaaatcc
    61201 tataaggccg cgaattgcct tacatgatgc cgtaagcgat ggatcatttg ctaatggccg
    61261 caaaagatgt gtatccattt tgtgacgtat gcgaatcttg gtgctatcga gtttcttctt
    61321 ctctgcccca cacaaaccgc caggcacaac accaaactcc tcatcgaccc aggttctatt
    61381 ggtctcgtga gcagagacaa ggcatgggcc agattgcgga tcctttcgta tccgaatgca
    61441 attacatcta gaaagcttcc aataggttca gtgagtcgga atgtaacctt tcatggttcc
    61501 gcgaaggtct tgcatcttct cgtccagtgg tctagccttt ggggcaaaga ggaaggcgcg
    61561 taaccaacaa tacgttgatc acgaccaata gggatgatgt aaaatgatcg aagacaccgg
    61621 tttcaatgta tgcgcctcct aagatgccgg gaaggcgtca tttggatacc agggaatgga
    61681 accgtatgct tacctcaggt tcaggggtaa gcatagcaaa atattctttg cagaaacttt
    61741 gagaagactg gccttggtct atcagattgt acccaacaat tgacacagga ctgaaaaagc
    61801 ttaggtcatc acgccataga gcgagatgaa ttttactccc tttcttcgcg ttcgcccgcg
    61861 tgaggcagaa tctatagcgc tccctagctg atcgacgaag ctcaaacaat cggcaacccc
    61921 caacgaagtc gggtgcacta aggatatgag cgccttgata attcctggtc cttgttgtgg
    61981 aatggtcgtt cgaggtgcaa gcttatgcga ggtacggtcg tggtgcttgt cactcatcgt
    62041 gtcctagtcg agcgcttagt gatgagaacc cagaggcacg aactttctgt tgacgggact
    62101 ggtctacata cctatgtagg tgtgaaataa tacccaaagg cgtgtgtgct tcgcatgata
    62161 ctggttcaat cactcgcttg tgatccttgc aacctagact tatcgcatat ttcagaagcc
    62221 caggcgacat ctttatcggg atagacttgc cataattctc tcaggcctta ggatgatgat
    62281 ttcagcaact ctctggggcg gtatgcggcg aagttggagc ctgggtatgg attgacgccc
    62341 tcacttttgc gcgatttccc attaactcac tcaggagtac caaaaggtgc agtcttcacg
    62401 atttcccgcc gtcgacttaa tggttgtaca cgagagtcat tatatcctta ttgaccaccc
    62461 cattgatgtc cttgcagagc gtcgaggggc cagttcttga caggttgcga atggctacac
    62521 caacgatcaa ggtggcgtat tgatgtttat ttgggccaga tggaagcgat cgctttgatt
    62581 tgtctctcgg tggatgaaat tgttgaccac cctcaaatga tggggtcggg gggaaaaaag
    62641 cgagtccggt ctggtaagat ctttggtgtt cgaatgcaat tgaatctaga aacatctttg
    62701 agaagattac agcaaggact cacttgccga cgaatgttcg gacgactatg gaagtcggca
    62761 gcaccaaagt cgccagacgg cgtggtaaaa cgtcacacag caccagaaag aaactcacca
    62821 agatggcaca ggccccccct atatgtctgc aatggatgca tatttcaacc tttctcggat
    62881 agagtgacag ccgatatttt cctgcgacag ggcttcggat gtcttgggca tctgacgggt
    62941 ggtcaccacg ttcaccattg gggtgccttc aggattatag gctaccacaa ggagcctggt
    63001 caacataaca gcctttaccc cgcttgaagg tctgcgtcat gtcatatttg acgatgctgg
    63061 tgggcaataa gcaccgcttc tcccatagcg gcaggatcgg cggctacact gagatacttc
    63121 gctttgggct ggccagacct gtcgcagctt gcggtgttgc ttcatgctct tcacacgtac
    63181 agtaagatct tgtcgactat ggtaaatgga aactattgcg aaggttgaag aaagtgtaat
    63241 tggtcaacta gacaattgca cctaccatat ttggcaagtc taggatgtgg caacctcgac
    63301 agtgggaaat ctgtcgaagc tgggaaagga taacttagcg aacaggtgcg accttcgagg
    63361 atgtacaata cattcggcaa caaatcgact actacaagga aatgtgagcc cctaatgcag
    63421 gtgcatgttt gatgtgcgta ctggcatatc gcaatcgagc gaagaggaga ccgatgacgg
    63481 cgaagaaaaa gaaatcttag atacaatacc gaaaaaccca cccatcatgt ctctactgtc
    63541 tgtttatgtg gcgacaatgt gcactcagcg tatgttctcc tactatcata gccaaggagc
    63601 ataaccaacc aggctggagc tacagtgcag cagctacttt tcagcgggaa cgcgagttcc
    63661 taacaataga tttgttgcag ggcaaagcaa tgacactaaa attgaggatc agtatctgcg
    63721 gttgaggctg tttggcttca acgacgttca ccaccgtatt aaacgaccaa ttacgtaggc
    63781 acgcagcaac accaagccac gggagtggga gctatttccg ggaaagtaat gaagagggat
    63841 gcatcgttgg aaaacttaaa acgacaagta ggtgatggtt tgcggttctg cagaaaatat
    63901 ctgtgctgat gtatacgatg ttcgaaagcg gctcatggtt ggttggcggt gcaggatgaa
    63961 attgccattt ggctgatgct tgcatacaag tatcatatca gcagtacgaa gacacggcat
    64021 gcagcgcccc cagcgattga atccgtgaaa acacatcgca ggtgttggtg atgaactcat
    64081 ggtgcatcga agtttcggga agcgcgcaat gtgaacagcg gagaccgtgg tatagccgac
    64141 gccaatggcc tcgtttatct cttgcacact acgcaatata atgacgacgt catgtttaca
    64201 tgatgggttt caacagcctg aatgcaaaac gtacagagcc acacagaatc actcctaaca
    64261 atcaagcggc caagccttgg tctgcacgca gggaccccat caaggtgcag agccagcatc
    64321 cacaatgcac agggctcgtg gcgtttgaat acggaaatat ctcactgtta aagtgaatat
    64381 caaagaagct gtgtttctga gggataagtg gacacaaaaa tatcagttgt gctagggaga
    64441 ctaatgcaag aagctgcata gagttgatga tgcatttacc gattcaatga cctactccgg
    64501 atggcatcga tgtacctctc tgcctttgct actggaaact ggcaactgtg ctcaacaatg
    64561 gcccgttccg ctatataaaa agtcgtgaca gcctacgatg ggttagcggt tgagacatga
    64621 acacgactag gtccggccaa gtcgtcccac tgcatacggt agctccgtag gtatgaagcg
    64681 ggccatggca cctgtcatat caggacaagg acttcgttga gaacagaacc cgttggttca
    64741 agacgcagat gtacagttga aggaacttgg cggtggagaa cttgcgtttc agcttgccgc
    64801 gatggtaaga gcccacactc tggaaggatt ttaatttact ctctataccg gtggtatcca
    64861 cgtcgtacag cattggtctt gcggattgag cggcctattc ccgactgata gcgatgtacg
    64921 ccgctgtgcg ctcgccagca aatgaaccat ccttctgcgc ttggcggatg acgaacgctg
    64981 aatactggtt agatgcagga cgacagaatg gcgtctggaa agtggccagg aaaacacttc
    65041 taaagactag cttgtgaatg accggcatca tgttacagga gaagtaccgg ttcacagaga
    65101 cgatgtgaca tgcagaatat tgagaacaat cacgaatatt ctccggagtc tggaccagat
    65161 cgtcggtgga atgtggcctg actttggaaa cacttcggtc cgcgccgaag tccaaaccgg
    65221 agatatacta tgagagaatc gagtaatcag atcgctatat tcttgaagat cagaactgca
    65281 ttcatacgat ccgccgcttt ctttcgcccg cgttatagtg gcctggtttc tcatttctgg
    65341 taggatgaat cgaagcaaga cgctgccctg catgctggat ggcatggcct caacaaatgc
    65401 caaggcctcc ctcactttcc ttgcatccag aatcctcaag cgttgatacc cgtaacccca
    65461 gctgtacatt aaacggcgat ttaacggtga ctgaacggcg attacatacg gtggctggct
    65521 tccaggtcac gccaaactcc atagcccatt gcttgcaaga cacgcttcac gtaatgcccg
    65581 cgataaatct ctgcaaagca cccccggcgt gaacagaggt tgtagaatac ccaagggaac
    65641 acgtcgacgg agatttccgc ctggtagctt gccgcagatc atagccgggt tcagaaccgc
    65701 aatcaaatgt cttgcagcta tgttccatgt cgtccacgga tgcctgcatg gaaataaaga
    65761 ataaaataaa ataaaataaa gtccagctaa attctacatg atccatccat gcagctcgaa
    65821 ggtacaggct tggcaggacg cagatttggg aggggtgcaa tttcaactac ggccgtgttt
    65881 tagacccgcc ctcggagttg cattcgggaa gagcgtctcg atgcactgcg acgtggtcat
    65941 gcatgcccca gatttcgccc aggtttcgta ttctcaacgc acccaacacc ctcctgtcat
    66001 aattaaaagc gggggcggca tgtctgcagc ggcaaacggc tgaaggcgag cgccgatcat
    66061 tgccgctccc ggctccgggt gttcgcggcc ccgggatttt cgcctcgtta tagctgccgc
    66121 aactgccggt ggacggggcg atcaactttc agctgcagca tgtaagctgc agcagcctaa
    66181 cctgcacctt ggcaacctga caccggaccc aaatgcgcgg tgagctcctt atatcccagg
    66241 ttggtggtga tcagcactgc gtgactcccc ggaggatgcc cttctgctgc gggtcaaggt
    66301 ccacaattcc ggcgggagtt gcggccccgg ccaagttcgc aggcaggcgg tacatcggag
    66361 ctattatcgg acgcattcaa attgtcctgc atccgctaga cgccggaaag ctgcattctg
    66421 attgcaggca gcataaagag gaacggctgg acttccatgc atttgtagtt gccttgtttg
    66481 aaaactttta ttctatgagt tctacgacta atttgatgtc ttgctgcgtc gttgccacac
    66541 tgtgtaacta tcaacccttg tctcgatgcc acacccatct tcgtggaggg ggactgtccc
    66601 tcaatcggcc acaatgagaa ccccgacaaa cgagcactct gtttattgca tctcgatggt
    66661 cgcgggaggc ttgctcgttg tgttgtaggt aacacagctg actccatcaa cttcgttcac
    66721 aatgcgtcga gatatcgcca taagaaggtc catgtcaaac ttgtaggctt cagccgtcat
    66781 gaagtcggtc gtgaccacag cacgcaggat gatgatgtat ccttcctggc gtttgtcgcc
    66841 cttttatatt gtccattagt aattgatttt gctaaagagt ctatgccagt agacgggggt
    66901 atcgaaaggt cttaccatga ctccgatagc tcggttcgta tccagcgctg cataggcctg
    66961 gctaatgttg ttgtaaatgc cagcctcctt gatcatgctg atgaagatct gcctcctagt
    67021 tagcgacata atgtttccca gtgcaatagc aacttgtatt agtctactca cgtagtctgc
    67081 ctttcttgct atctcaacac gctccggtgt gacatcaccg aggatacgga tggcaatacc
    67141 agggccaggg aagggctaaa tcgtgccatg tcagtttacg tgatcacatg cgcaggacag
    67201 tgtccaagtc atgaacgtgt gggtgtgtac ttacatgtct catcacaagt tcctcgttga
    67261 tacctagctc gcggcctagg gctcggacct cactgtagga aaataggtca gcatatgctc
    67321 agattaaatc aagccatagt cggaaaaact cggcaaatat ggcggaatta ctccttgaat
    67381 agctctcgga gaggctgtat aggtcagcaa cttgttccaa acaaggaatc ctggttacgt
    67441 acctcaatga gcttcaagcc ctgaccgttc atcattctgg ccggtaaacc accgacgttg
    67501 tggtgggtct ggaatcaccc ttgttaaaac acaactgtgg aggtggcact gacaataaca
    67561 taccttgata gttgaagaag gtcccttgaa cgagatggac tcgatgacgt cctgaatatt
    67621 gaagagtaat tagtggcagg gctcttatta tacaaggtgg caataccgtg aaccctgtgg
    67681 cgtggtaaac tgagactcac cgggtatagg gtgccctgta ggaaccattc gacctttccg
    67741 gctgtgggag tgttttcggc tgccttctcg atcttcaggg cctcctcctc aaacacgtcg
    67801 atgaacgtgt ttccaatgaa ctttcgcttc ttctctgggt ccacaacatc
//
