# Supplementary material for: Genome sequencing and physiological characterization of three Neoarthrinium moseri strains
Source: BMC Microbiol. 2025 Aug 21;25:526. doi: 10.1186/s12866-025-04274-z (PMC12369201; doi:10.1186/s12866-025-04274-z)
Supplement: Supplementary file 16 — Supplementary Material 16. [file 12866_2025_4274_MOESM16_ESM.zip › BiGSLICE/input/Nmoseri/TUCIM5799/JAFIMR010000028.1.region004.gbk]

LOCUS       JAFIMR010000028        47618 bp    DNA     linear   PLN 06-APR-2022
DEFINITION  Neoarthrinium moseri strain TUCIM 5799
            scaffold28_Wmoseri_TUCIM_5799, whole genome shotgun sequence.
ACCESSION   JAFIMR010000028
VERSION     JAFIMR010000028.1
KEYWORDS    .
SOURCE      Neoarthrinium moseri
  ORGANISM  Neoarthrinium moseri
            Eukaryota; Fungi; Dikarya; Ascomycota; Pezizomycotina;
            Sordariomycetes; Xylariomycetidae; Xylariomycetidae incertae sedis;
            Neoarthrinium.
COMMENT     ##antiSMASH-Data-START##
            Version      :: 7.1.0
            Run date     :: 2023-12-04 11:58:05
            NOTE: This is a single region extracted from a larger record!
            Orig. start  :: 514996
            Orig. end    :: 562614
            ##antiSMASH-Data-END##
FEATURES             Location/Qualifiers
     protocluster    1..47618
                     /aStool="rule-based-clusters"
                     /category="PKS"
                     /contig_edge="False"
                     /core_location="[20000:27618]"
                     /cutoff="20000"
                     /detection_rule="cds(PKS_AT and (PKS_KS or ene_KS or mod_KS
                     or hyb_KS or itr_KS or tra_KS))"
                     /neighbourhood="20000"
                     /product="T1PKS"
                     /protocluster_number="1"
                     /tool="antismash"
     proto_core      20001..27618
                     /aStool="rule-based-clusters"
                     /tool="antismash"
                     /cutoff="20000"
                     /detection_rule="cds(PKS_AT and (PKS_KS or ene_KS or mod_KS
                     or hyb_KS or itr_KS or tra_KS))"
                     /neighbourhood="20000"
                     /product="T1PKS"
                     /protocluster_number="1"
     cand_cluster    1..47618
                     /SMILES="C([*])C(-O)"
                     /candidate_cluster_number="1"
                     /contig_edge="False"
                     /detection_rules="cds(PKS_AT and (PKS_KS or ene_KS or
                     mod_KS or hyb_KS or itr_KS or tra_KS))"
                     /kind="single"
                     /product="T1PKS"
                     /protoclusters="1"
                     /tool="antismash"
     region          1..47618
                     /candidate_cluster_numbers="1"
                     /contig_edge="False"
                     /product="T1PKS"
                     /region_number="4"
                     /rules="cds(PKS_AT and (PKS_KS or ene_KS or mod_KS or
                     hyb_KS or itr_KS or tra_KS))"
                     /tool="antismash"
     gene            646..1692
                     /locus_tag="JX265_009423"
     mRNA            646..1692
                     /locus_tag="JX265_009423"
                     /product="hypothetical protein"
     CDS             646..1692
                     /NRPS_PKS="Domain: PKS_ER (22-336). E-value: 4e-27. Score:
                     87.0. Matches aSDomain:
                     nrpspksdomains_JX265_009423_PKS_ER.1"
                     /codon_start=1
                     /gene_functions="biosynthetic-additional
                     (rule-based-clusters) ADH_zinc_N"
                     /gene_functions="biosynthetic-additional (smcogs)
                     SMCOG1028:crotonyl-CoA reductase / alcohol dehydrogenase
                     (Score: 180.4; E-value: 8.5e-55)"
                     /gene_kind="biosynthetic-additional"
                     /locus_tag="JX265_009423"
                     /product="hypothetical protein"
                     /protein_id="KAI1861920.1"
                     /sec_met_domain="ADH_zinc_N (E-value: 1.1e-16, bitscore:
                     54.4, seeds: 86, tool: rule-based-clusters)"
                     /transl_table=1
                     /translation="MATMKALVTTEGHKAAVQDAPIPVPGDGEILVRIHYVAQNPTDWK
                     AVAASPAGRVVGCDFAGTVSNPNGSSWREGQRVAGFVQGTSAKPPRGVFAEYAVIESSL
                     VFPIPSSVSYQDAAVVPLAFATAVQALFQRLGLPEPSKPAKSAFPILINGGTSSVGKYA
                     VQLAKRAGLYVIATGSAKNHGLLKDLGADAVVDYKDQDWVEQIRKLSHDGLEYAFDCIS
                     ELESTKGVAAALSPTKGGHVVCILPRKKEELGSEPTFTKVKVESTIVYTVFGRPLSYGA
                     FDNIGGPTPQDKAFWEKYLSLLPEYLEKGTIKPNRVRGLGGIGDILKGFELQAQGKVSA
                     EKLVYKIA"
     aSDomain        712..1653
                     /aSDomain="PKS_ER"
                     /aSTool="nrps_pks_domains"
                     /database="nrpspksdomains.hmm"
                     /detection="hmmscan"
                     /domain_id="nrpspksdomains_JX265_009423_PKS_ER.1"
                     /evalue="4.00E-27"
                     /label="JX265_009423_PKS_ER.1"
                     /locus_tag="JX265_009423"
                     /protein_end="336"
                     /protein_start="22"
                     /score="87.0"
                     /tool="antismash"
                     /translation="PVPGDGEILVRIHYVAQNPTDWKAVAASPAGRVVGCDFAGTVSNP
                     NGSSWREGQRVAGFVQGTSAKPPRGVFAEYAVIESSLVFPIPSSVSYQDAAVVPLAFAT
                     AVQALFQRLGLPEPSKPAKSAFPILINGGTSSVGKYAVQLAKRAGLYVIATGSAKNHGL
                     LKDLGADAVVDYKDQDWVEQIRKLSHDGLEYAFDCISELESTKGVAAALSPTKGGHVVC
                     ILPRKKEELGSEPTFTKVKVESTIVYTVFGRPLSYGAFDNIGGPTPQDKAFWEKYLSLL
                     PEYLEKGTIKPNRVRGLGGIGDILKGFELQAQG"
     CDS_motif       1093..1146
                     /aSTool="nrps_pks_domains"
                     /database="abmotifs"
                     /detection="hmmscan"
                     /domain_id="nrpspksmotif_JX265_009423_0001"
                     /evalue="1.30E-03"
                     /label="PKSI-ER_m5"
                     /locus_tag="JX265_009423"
                     /protein_end="167"
                     /protein_start="149"
                     /score="11.5"
                     /tool="antismash"
                     /translation="ILINGGTSSVGKYAVQLA"
     PFAM_domain     1120..1416
                     /aSDomain="ADH_zinc_N"
                     /aSTool="clusterhmmer"
                     /database="35.0"
                     /db_xref="PF00107.29"
                     /description="Zinc-binding dehydrogenase"
                     /detection="hmmscan"
                     /domain_id="clusterhmmer_JX265_009423_0074"
                     /evalue="1.30E-14"
                     /label="JX265_009423"
                     /locus_tag="JX265_009423"
                     /protein_end="257"
                     /protein_start="158"
                     /score="54.4"
                     /tool="antismash"
                     /translation="VGKYAVQLAKRAGLYVIATGSAKNHGLLKDLGADAVVDYKDQDWV
                     EQIRKLSHDGLEYAFDCISELESTKGVAAALSPTKGGHVVCILPRKKEELGSEP"
     gene            3347..5307
                     /locus_tag="JX265_009424"
     mRNA            join(3347..3569,3621..3663,3714..5307)
                     /locus_tag="JX265_009424"
                     /product="hypothetical protein"
     CDS             join(3347..3569,3621..3663,3714..5307)
                     /codon_start=1
                     /locus_tag="JX265_009424"
                     /product="hypothetical protein"
                     /protein_id="KAI1861921.1"
                     /transl_table=1
                     /translation="MPFASSRPKSEEKQAKHEARLAQALALDRANRTLVHDGYLTFPRC
                     KSEKKHRTTVATTKTIWSGTEWIHDGSLPEALKEARVLPNAPFKVLDAPGLRDDYYCSI
                     MAYSPTCNTLAVGLGGLLYGWSETTGVTLLNAGIEDSSWLTSVAFSSNEGGKSILAYGR
                     SNGHLGLLSLFDSMLPRLEARHPHPISCLSWRPVTTDRRSLSPSNPGGAAVNAEDLIVG
                     GENGDIYYYSVEWPGSWEVARDGWPGSMTLLARIKVHTQQICGLAWSPNGNQFATGGND
                     NLCCLFDVDRILKPGSKDDNVLGEASPTSHTRRPEASISASELPDVLRGSANVDIYSPT
                     VSTLSPLSPALNAIPMGSPWNGWSPVTSPSAHISPSFPSQPIIAAANVLASPFMSPIKT
                     YGEPAASQIWNHLAAVKAIAFCPWRPQLIATGGGSNDKMIHFFHTTSGAAVATISVSAQ
                     VTSLIWSVNKREIAATFGYAQPDHAIRIAVFSWPDCKMVGSVKWDGEHRALFAVSYPGG
                     PIGVSHSSLSSFTDSATRDTTPADGDGTESARANVAERPRAKSNTSVEGCLIVASSDKS
                     VKFHEVWGTGRGKTITGTGPGILGGSDIIEMAEGIDKEGDIIR"
     PFAM_domain     4213..4311
                     /aSDomain="WD40"
                     /aSTool="clusterhmmer"
                     /database="35.0"
                     /db_xref="PF00400.35"
                     /db_xref="GO:0005515"
                     /description="WD domain, G-beta repeat"
                     /detection="hmmscan"
                     /domain_id="clusterhmmer_JX265_009424_0075"
                     /evalue="1.40E-03"
                     /gene_ontologies="GO:0005515: protein binding"
                     /label="JX265_009424"
                     /locus_tag="JX265_009424"
                     /protein_end="288"
                     /protein_start="255"
                     /score="19.5"
                     /tool="antismash"
                     /translation="IKVHTQQICGLAWSPNGNQFATGGNDNLCCLFD"
     gene            6000..7505
                     /locus_tag="JX265_009425"
     mRNA            6000..7505
                     /locus_tag="JX265_009425"
                     /product="hypothetical protein"
     CDS             6000..7505
                     /codon_start=1
                     /locus_tag="JX265_009425"
                     /product="hypothetical protein"
                     /protein_id="KAI1861922.1"
                     /transl_table=1
                     /translation="MSGAFEGRAESSSPTAANCEELLQQGAIAHPDPDISGAGVVLAFI
                     LSAYITFFMVLVVYLGGLVDSTLLRPVDRQIFHIQPYSPSRRRPQLHASVRKAVLALSD
                     QQIVTGIAIMGAGFQGLRTGSISVYHFQIVLYLAWMSSSVHLSAITLLGTYLQEHRGIM
                     IWRLCGMSILLVMLIIGLVPTISNDWGIFWWNGMVDGRTGWAIPAKCFWGKLWGDGVGP
                     DAPLGFIILAISYIWKVGGLFSITSTAYNRWVRSPLETLLVLLLKVPATHSDSDLHPRL
                     WLWLFRLILGIALPLFVILECVSSFAASLWISLTGLLFGTIQVLVPRTQMQPLTGSLEN
                     TWGFGQLVPLILLIQPLGAIMEHVWTKDQSGLHRQDTNHTRDDAATSSFANPFELDTGA
                     NGKSSLIQLISGRSPISSFSIRDKKQEMKALLFSSKLFATLVWLVQAAVVTICVVVFYF
                     DAETIGNQRSNNWEFILEAIAAFAIFGFLMTVVLSPFSRTGKL"
     gene            9383..11023
                     /locus_tag="JX265_009426"
     mRNA            join(9383..9929,10056..10225,10274..10732,10811..11023)
                     /locus_tag="JX265_009426"
                     /product="hypothetical protein"
     CDS             join(9383..9929,10056..10225,10274..10732,10811..11023)
                     /codon_start=1
                     /locus_tag="JX265_009426"
                     /product="hypothetical protein"
                     /protein_id="KAI1861923.1"
                     /transl_table=1
                     /translation="MASHLPTESSTLSPLPELLRDGLIAVTVFGFLSIVTTTLLITYIT
                     YRLVKWERVVRRPSSRRTVYSIEDYRNCARSDDLSLGLEERHYHQLKTKSKEPLSEPAT
                     PLKQDEFPTAAKLDVKWNPVLMLVYNLLYANLMEALAFLLSVAWLRHDGIIVPSAACWT
                     QGWFMQVGKLVSSGMLVLISINSYSTIVRGYKPSRRVIYIATAAVWVIAITLPLSSVLT
                     TKNGIDHGGFYARAGAWCWVNQAYGTEALWLEYFWIFLAMGLTVLLLGVTLFSMLWNNQ
                     SARHLPSQVSATASGMELREKDEPPKPSGQHPAFLAYQAIYILCTAPLAISRMAAMGGV
                     KAGWTFYSISGSLIASHGTFLLHLSIFCVISPQTCTGRWWHYPNLQTYITTLGIMTFEK
                     PDSTGFLLCVRQREGMEIWSWFEEANSLRSSIRRIVTALGGGLGGLPGLTQLMDFLNII
                     ITAL"
     PFAM_domain     join(9761..9929,10056..10225,10274..10360)
                     /aSDomain="Git3"
                     /aSTool="clusterhmmer"
                     /database="35.0"
                     /db_xref="PF11710.11"
                     /description="G protein-coupled glucose receptor regulating
                     Gpa2"
                     /detection="hmmscan"
                     /domain_id="clusterhmmer_JX265_009426_0076"
                     /evalue="4.10E-10"
                     /label="JX265_009426"
                     /locus_tag="JX265_009426"
                     /protein_end="268"
                     /protein_start="126"
                     /score="39.9"
                     /tool="antismash"
                     /translation="LVYNLLYANLMEALAFLLSVAWLRHDGIIVPSAACWTQGWFMQVG
                     KLVSSGMLVLISINSYSTIVRGYKPSRRVIYIATAAVWVIAITLPLSSVLTTKNGIDHG
                     GFYARAGAWCWVNQAYGTEALWLEYFWIFLAMGLTVLL"
     gene            13638..14942
                     /locus_tag="JX265_009427"
     mRNA            13638..14942
                     /locus_tag="JX265_009427"
                     /product="hypothetical protein"
     CDS             13638..14942
                     /codon_start=1
                     /gene_functions="other (smcogs) SMCOG1094:ferredoxin
                     (Score: 160.3; E-value: 9.5e-49)"
                     /gene_kind="other"
                     /locus_tag="JX265_009427"
                     /product="hypothetical protein"
                     /protein_id="KAI1861924.1"
                     /transl_table=1
                     /translation="MVASSQAVSHTSLPTPNSGVSKGAQISAPLTLSQLAIVKSTAPIL
                     KENGEKITSLFYGNMIEHHPELHHIFNQTGQVTGAQPRALAGAVFAYASYVDDLGKLQT
                     LVERIAHKHVSLTIQPEQYSIVGKYLIEAVATVLGDAVTPEVADAWTAAYAALADIFIK
                     REKQLYDSHKDWTGWRRFKIQKKVEESSEITSFYLVAEDGQPLPNFKPGQYISLHVSIP
                     EFGYMQPRQYSLSDAPHGDYYRISVKKESGRDLGPRGWVSNVLHENYKEGDVVELTHPT
                     GEFFVDPVTDDTAPIVLLSAGVGVTPMISILNSLVATHSNRPISWIHGTRSSELQAFKE
                     HIQSTCNKSPNLTSTVFNSHVTKTDVKGVDYQFDGRMDLKKLHQSSVLFLDNRRTQYYV
                     CGPTNFMNDVRRYLITDGVTSERVHVEVFGVGDGE"
     PFAM_domain     13803..14114
                     /aSDomain="Globin"
                     /aSTool="clusterhmmer"
                     /database="35.0"
                     /db_xref="PF00042.25"
                     /db_xref="GO:0020037"
                     /description="Globin"
                     /detection="hmmscan"
                     /domain_id="clusterhmmer_JX265_009427_0077"
                     /evalue="3.00E-13"
                     /gene_ontologies="GO:0020037: heme binding"
                     /label="JX265_009427"
                     /locus_tag="JX265_009427"
                     /protein_end="159"
                     /protein_start="55"
                     /score="50.4"
                     /tool="antismash"
                     /translation="FYGNMIEHHPELHHIFNQTGQVTGAQPRALAGAVFAYASYVDDLG
                     KLQTLVERIAHKHVSLTIQPEQYSIVGKYLIEAVATVLGDAVTPEVADAWTAAYAALAD
                     "
     PFAM_domain     14178..14489
                     /aSDomain="FAD_binding_6"
                     /aSTool="clusterhmmer"
                     /database="35.0"
                     /db_xref="PF00970.27"
                     /description="Oxidoreductase FAD-binding domain"
                     /detection="hmmscan"
                     /domain_id="clusterhmmer_JX265_009427_0078"
                     /evalue="6.10E-06"
                     /label="JX265_009427"
                     /locus_tag="JX265_009427"
                     /protein_end="284"
                     /protein_start="180"
                     /score="26.6"
                     /tool="antismash"
                     /translation="FKIQKKVEESSEITSFYLVAEDGQPLPNFKPGQYISLHVSIPEFG
                     YMQPRQYSLSDAPHGDYYRISVKKESGRDLGPRGWVSNVLHENYKEGDVVELTHPTGEF
                     "
     PFAM_domain     14529..14867
                     /aSDomain="NAD_binding_1"
                     /aSTool="clusterhmmer"
                     /database="35.0"
                     /db_xref="PF00175.24"
                     /db_xref="GO:0016491"
                     /description="Oxidoreductase NAD-binding domain"
                     /detection="hmmscan"
                     /domain_id="clusterhmmer_JX265_009427_0079"
                     /evalue="5.40E-13"
                     /gene_ontologies="GO:0016491: oxidoreductase activity"
                     /label="JX265_009427"
                     /locus_tag="JX265_009427"
                     /protein_end="410"
                     /protein_start="297"
                     /score="49.7"
                     /tool="antismash"
                     /translation="LLSAGVGVTPMISILNSLVATHSNRPISWIHGTRSSELQAFKEHI
                     QSTCNKSPNLTSTVFNSHVTKTDVKGVDYQFDGRMDLKKLHQSSVLFLDNRRTQYYVCG
                     PTNFMNDVR"
     gene            20001..27618
                     /locus_tag="JX265_009428"
     mRNA            join(20001..21065,21118..24115,24188..27406,27458..27618)
                     /locus_tag="JX265_009428"
                     /product="hypothetical protein"
     CDS             join(20001..21065,21118..24115,24188..27406,27458..27618)
                     /NRPS_PKS="Domain: PKS_KS(Iterative-KS) (9-444). E-value:
                     1.2e-169. Score: 556.6. Matches aSDomain:
                     nrpspksdomains_JX265_009428_PKS_KS.1"
                     /NRPS_PKS="Domain: PKS_AT (575-887). E-value: 1e-84. Score:
                     276.2. Matches aSDomain:
                     nrpspksdomains_JX265_009428_PKS_AT.1"
                     /NRPS_PKS="Domain: PKS_DH (961-1141). E-value: 1.7e-20.
                     Score: 65.9. Matches aSDomain:
                     nrpspksdomains_JX265_009428_PKS_DH.1"
                     /NRPS_PKS="Domain: PKS_KR (2074-2250). E-value: 7.6e-53.
                     Score: 171.0. Matches aSDomain:
                     nrpspksdomains_JX265_009428_PKS_KR.1"
                     /NRPS_PKS="Domain: PKS_PP (2363-2429). E-value: 8.4e-10.
                     Score: 30.8. Matches aSDomain:
                     nrpspksdomains_JX265_009428_PKS_PP.1"
                     /codon_start=1
                     /gene_functions="biosynthetic (rule-based-clusters) T1PKS:
                     PKS_AT"
                     /gene_functions="biosynthetic (rule-based-clusters) T1PKS:
                     itr_KS"
                     /gene_functions="biosynthetic-additional
                     (rule-based-clusters) adh_short"
                     /gene_functions="biosynthetic-additional (smcogs)
                     SMCOG1022:Beta-ketoacyl synthase (Score: 234; E-value:
                     5.4e-71)"
                     /gene_kind="biosynthetic"
                     /locus_tag="JX265_009428"
                     /product="hypothetical protein"
                     /protein_id="KAI1861925.1"
                     /sec_met_domain="itr_KS (E-value: 1.1e-171, bitscore:
                     564.6, seeds: 96, tool: rule-based-clusters)"
                     /sec_met_domain="PKS_AT (E-value: 3e-84, bitscore: 276.2,
                     seeds: 1682, tool: rule-based-clusters)"
                     /sec_met_domain="adh_short (E-value: 4e-41, bitscore:
                     134.3, seeds: 230, tool: rule-based-clusters)"
                     /transl_table=1
                     /translation="MYRTPTSEPIAIIGNSCRFAGSATSPSKLWEVLSAPPDLSKEVPQ
                     NRFNAAGFYHHDGEYHGTTNSVKAYWLEQDHRVFDTAFFNITPKEAEAIDPQQRMLLEV
                     VYEAMESAGYTLDGCSGKNIAVFAGVMTADYDTLSQRDELSASQYYATGNARSIISNRI
                     SYFFNLHGPSMTIDTACSSSLVALHQAVLSLRSGECTMAYVAGVNLMITPEQFIVESSL
                     HMLSPSGKSRMWDKDADGYARGEGVAALLLKPLSRALQDRDSIIGVIRETGVNSDGRTK
                     GITMPNPIAQAALIKATYTRSGLDPRQAGDQCQYFEAHGTGTQAGDPKEAEAIHEAFFG
                     PSSSHVDLGKKMLVGSIKTVIGHTEGAAGLAGVLKVLQAMKNGAVPPNLHLDTLNPSIK
                     PFYKHIEIPTTLVPWPETPVGQPKRASVNSFGFGGTNSHAIIEAYMPEIHNQVAFQCRT
                     SSQTLLAPPHKPYSSQSQLSKACGMLPIGLSASSQKSLAAVVAVWRKQILRHPDITLNE
                     ISWHLLVRQSALPYRLSMSARSTAEAVVLLDKALDKFAQSGDIGLRPQPPGEKPRILGI
                     FTGQGAQWPTMSRALLLSNSRYRQTIRDLDHALQSCPNPPAWRLEEQLLNEGASSRIHE
                     AEISQPVCTAIQLGLVDLLSSLGVTFHTVIGHSSGEIAAAYAAGRLTSRDAILISYYRG
                     LYAYLAGGPGGEKGGMMAAGLSENEALGFCRDPIFNNRIFVAASNAPLSVTLSGDQETI
                     ELAKDKLIQQNKFARIIHVDTAYHSPHMTQPAIEYTKALRNCDISPLSGRNEVRWVSSV
                     YGFSPGSERDLGAEYWKDNMVHAVQFKDALIAAVEGQEPFDCALEIGPHPALQGPVTQT
                     LKASAVSLPYAGVLERSKDDLLAFSNFLGFLWCHLGPSAIDWRRYAEQSNEAWLAHSHV
                     PDAPTYPWDHSQFHYRESRLSRQYHFKEDVPHELLGVRTRDDNQFELRWRNILRLEKIP
                     WLEHHSFQGQALVPASAYCIMAFDAAHTLLKERPATLIEIKDLDILSGISVEPDAQGTE
                     VMFTMSVTSGVGNRGLDDLLEAKFSLSSCAADGSTTMKRNMVGNLRIVLGEPRPGALPP
                     RKRQGTETLSANPEAFYRMMDKTGLVYSGPFRALNFIERRFNFSSAGLRRHHIEDSTSL
                     LISPATLDTCLQSAFLSYASPGDRSLWAPFLPTHIDSIRFNIAALRQNTNGGLLVDSQL
                     SSIQHTTQESKAVFTAEIGIFNDKEEMEIQIEGLQVTSIAKTRPEDDYELYLHTVVDVD
                     PTDEIVRAAINTHGKADPLLVETCDRLAHFYLHDPQQSMLGLSSNFSQSTVLQECHSYQ
                     PGPTEQIETLVCAIDQVIRDASAQVQFSRHIQRVVQQFVHKFPRMNVLSISAPGDEIEH
                     SILSGLGTTIMSYTMASIDHDAADILPASEGANDTGSRMHKVKLNLDQAIDAQLLTGDS
                     FDLVIMSTSVLRAANVPTTLHNVRAAIRNGGFLILMQLPQSALRAGIRLIADSQPPTFP
                     LSISELVAKHIDGFGFRNVARNADQFYSHDSALAVRQVDHLTADFLDAALKQSTVDISE
                     KLLIIGGTSRHLERLAYRLKDRLAALCGRIDVAESFEEMEPSVLEQCTSTIMLAELSEP
                     VITAMTEKRLSQLKRLLRPQVCALWVTREARSGNPDHAATFGFTRTIAAEVPNLKIQVL
                     DMDTLDNMESLIAEAYTRLIYTDSLAEDRLWIREPEIHIEQGRQMIPRVLPLKEANDRV
                     NAMRRVVSRSINTIQTRVDLITYSDPGGWPRYEAKQSNKDCWANPKTGFVSIQTAYSSA
                     EALKLGVRNFKHVCVGRDMDTSALTVALSSSNASYIRVPAHSTQVIADGYDRLSNFVHT
                     LMRYMTAFVICSQTRGRPAVIVGADPVLLDCVEQIASAQAASYQSWTVSASMDCGPSRS
                     IIVHPKSTDSQLRTLFPPAGCIIYDFSPANGEMSRRFLDLLPSNCEYHPGPSLLSPYNG
                     YETQDTTAIDLPLDSIFREAVSMAAQRASADSMPAFETISVNVLITRKMRQSPINVIDW
                     AIERDTVEVVKPLVEDHLLDPLKTYILIGLTRDFGQSLARLFIDHGARRLVLASRNPNT
                     SPKWAEELSQARGAMISIEKLDVTKLEDVLAFKERMSASMPPVAGIVNGAMVLEDRVFS
                     QMTLDNWNRVLRPKTVGSKNLDLAFSDATLEFFIMTSSFAAIGGHPGQSNYAAANMYMN
                     GLAANRRRRGLAASVLNIGVIYGLGLLQREKEELYLGLEREGYPPISERDIHHMFLEAI
                     VAGRPAEPNQPMDITTGLSRFQWGSQNPLHWHTDPRFSHFTMSEAAGQADRRKAKVQTS
                     LMEELAALRDIESMTSRMVDAFTERLESLLQLPGGTVNRHSTLPELGIDSLIAVDIRNW
                     VWKTLGRDIAVLKILSAGSIYRFCLDFAKQIHAGTHQADESSSVDTPLSSRTPSEASAP
                     SVATSTDSVEKSASQN"
     PFAM_domain     20022..20774
                     /aSDomain="ketoacyl-synt"
                     /aSTool="clusterhmmer"
                     /database="35.0"
                     /db_xref="PF00109.29"
                     /description="Beta-ketoacyl synthase, N-terminal domain"
                     /detection="hmmscan"
                     /domain_id="clusterhmmer_JX265_009428_0080"
                     /evalue="2.30E-74"
                     /label="JX265_009428"
                     /locus_tag="JX265_009428"
                     /protein_end="258"
                     /protein_start="7"
                     /score="250.3"
                     /tool="antismash"
                     /translation="EPIAIIGNSCRFAGSATSPSKLWEVLSAPPDLSKEVPQNRFNAAG
                     FYHHDGEYHGTTNSVKAYWLEQDHRVFDTAFFNITPKEAEAIDPQQRMLLEVVYEAMES
                     AGYTLDGCSGKNIAVFAGVMTADYDTLSQRDELSASQYYATGNARSIISNRISYFFNLH
                     GPSMTIDTACSSSLVALHQAVLSLRSGECTMAYVAGVNLMITPEQFIVESSLHMLSPSG
                     KSRMWDKDADGYARGEGVAALLLKPLSRA"
     aSDomain        join(20028..21065,21118..21384)
                     /ASF="found active site cysteine: True, scaffold matched
                     GSSS: True"
                     /ASF="found active site histidines: True"
                     /aSDomain="PKS_KS"
                     /aSTool="nrps_pks_domains"
                     /database="nrpspksdomains.hmm"
                     /detection="hmmscan"
                     /domain_id="nrpspksdomains_JX265_009428_PKS_KS.1"
                     /domain_subtypes="Iterative-KS"
                     /evalue="1.20E-169"
                     /label="JX265_009428_PKS_KS.1"
                     /locus_tag="JX265_009428"
                     /protein_end="444"
                     /protein_start="9"
                     /score="556.6"
                     /tool="antismash"
                     /translation="IAIIGNSCRFAGSATSPSKLWEVLSAPPDLSKEVPQNRFNAAGFY
                     HHDGEYHGTTNSVKAYWLEQDHRVFDTAFFNITPKEAEAIDPQQRMLLEVVYEAMESAG
                     YTLDGCSGKNIAVFAGVMTADYDTLSQRDELSASQYYATGNARSIISNRISYFFNLHGP
                     SMTIDTACSSSLVALHQAVLSLRSGECTMAYVAGVNLMITPEQFIVESSLHMLSPSGKS
                     RMWDKDADGYARGEGVAALLLKPLSRALQDRDSIIGVIRETGVNSDGRTKGITMPNPIA
                     QAALIKATYTRSGLDPRQAGDQCQYFEAHGTGTQAGDPKEAEAIHEAFFGPSSSHVDLG
                     KKMLVGSIKTVIGHTEGAAGLAGVLKVLQAMKNGAVPPNLHLDTLNPSIKPFYKHIEIP
                     TTLVPWPETPVGQPKRASVNSFGFGGTNSHAIIEAY"
     aSModule        20028..27462
                     /complete
                     /domains="nrpspksdomains_JX265_009428_PKS_KS.1"
                     /domains="nrpspksdomains_JX265_009428_PKS_AT.1"
                     /domains="nrpspksdomains_JX265_009428_PKS_DH.1"
                     /domains="nrpspksdomains_JX265_009428_PKS_KR.1"
                     /domains="nrpspksdomains_JX265_009428_PKS_PP.1"
                     /iterative
                     /locus_tags="JX265_009428"
                     /monomer_pairings="pk -> pk"
                     /tool="antismash"
                     /type="pks"
     CDS_motif       20511..20558
                     /aSTool="nrps_pks_domains"
                     /database="abmotifs"
                     /detection="hmmscan"
                     /domain_id="nrpspksmotif_JX265_009428_0001"
                     /evalue="3.00E-07"
                     /label="PKSI-KS_m3"
                     /locus_tag="JX265_009428"
                     /protein_end="186"
                     /protein_start="170"
                     /score="22.2"
                     /tool="antismash"
                     /translation="GPSMTIDTACSSSLVA"
     CDS_motif       20700..20738
                     /aSTool="nrps_pks_domains"
                     /database="abmotifs"
                     /detection="hmmscan"
                     /domain_id="nrpspksmotif_JX265_009428_0002"
                     /evalue="4.40E-04"
                     /label="PKSI-KS_m4"
                     /locus_tag="JX265_009428"
                     /protein_end="246"
                     /protein_start="233"
                     /score="13.3"
                     /tool="antismash"
                     /translation="WDKDADGYARGEG"
     PFAM_domain     join(20799..21065,21118..21225)
                     /aSDomain="Ketoacyl-synt_C"
                     /aSTool="clusterhmmer"
                     /database="35.0"
                     /db_xref="PF02801.25"
                     /description="Beta-ketoacyl synthase, C-terminal domain"
                     /detection="hmmscan"
                     /domain_id="clusterhmmer_JX265_009428_0081"
                     /evalue="2.50E-32"
                     /label="JX265_009428"
                     /locus_tag="JX265_009428"
                     /protein_end="391"
                     /protein_start="266"
                     /score="111.5"
                     /tool="antismash"
                     /translation="GVIRETGVNSDGRTKGITMPNPIAQAALIKATYTRSGLDPRQAGD
                     QCQYFEAHGTGTQAGDPKEAEAIHEAFFGPSSSHVDLGKKMLVGSIKTVIGHTEGAAGL
                     AGVLKVLQAMKNGAVPPNLHL"
     CDS_motif       20943..20990
                     /aSTool="nrps_pks_domains"
                     /database="abmotifs"
                     /detection="hmmscan"
                     /domain_id="nrpspksmotif_JX265_009428_0003"
                     /evalue="8.00E-04"
                     /label="PKSI-KS_m5"
                     /locus_tag="JX265_009428"
                     /protein_end="330"
                     /protein_start="314"
                     /score="11.8"
                     /tool="antismash"
                     /translation="YFEAHGTGTQAGDPKE"
     CDS_motif       21127..21195
                     /aSTool="nrps_pks_domains"
                     /database="abmotifs"
                     /detection="hmmscan"
                     /domain_id="nrpspksmotif_JX265_009428_0004"
                     /evalue="1.10E-01"
                     /label="PKSI-AT-mM_m3"
                     /locus_tag="JX265_009428"
                     /protein_end="381"
                     /protein_start="358"
                     /score="5.6"
                     /tool="antismash"
                     /translation="TVIGHTEGAAGLAGVLKVLQAMK"
     PFAM_domain     21235..21414
                     /aSDomain="KAsynt_C_assoc"
                     /aSTool="clusterhmmer"
                     /database="35.0"
                     /db_xref="PF16197.8"
                     /description="Ketoacyl-synthetase C-terminal extension"
                     /detection="hmmscan"
                     /domain_id="clusterhmmer_JX265_009428_0082"
                     /evalue="3.40E-09"
                     /label="JX265_009428"
                     /locus_tag="JX265_009428"
                     /protein_end="454"
                     /protein_start="394"
                     /score="37.3"
                     /tool="antismash"
                     /translation="NPSIKPFYKHIEIPTTLVPWPETPVGQPKRASVNSFGFGGTNSHA
                     IIEAYMPEIHNQVAF"
     CDS_motif       21778..21828
                     /aSTool="nrps_pks_domains"
                     /database="abmotifs"
                     /detection="hmmscan"
                     /domain_id="nrpspksmotif_JX265_009428_0005"
                     /evalue="1.00E-04"
                     /label="PKSI-AT-mM_m1"
                     /locus_tag="JX265_009428"
                     /protein_end="592"
                     /protein_start="575"
                     /score="14.9"
                     /tool="antismash"
                     /translation="IFTGQGAQWPTMSRALL"
     aSDomain        21778..22713
                     /ASF="Neither malonyl-CoA or methylmalonyl-CoA specific"
                     /ASF="found active site serine: True, scaffold matched
                     GHGE: True"
                     /aSDomain="PKS_AT"
                     /aSTool="nrps_pks_domains"
                     /database="nrpspksdomains.hmm"
                     /detection="hmmscan"
                     /domain_id="nrpspksdomains_JX265_009428_PKS_AT.1"
                     /evalue="1.00E-84"
                     /label="JX265_009428_PKS_AT.1"
                     /locus_tag="JX265_009428"
                     /protein_end="887"
                     /protein_start="575"
                     /score="276.2"
                     /specificity="substrate consensus: pk"
                     /specificity="PKS signature: Malonyl-CoA"
                     /specificity="Minowa: mmal"
                     /tool="antismash"
                     /translation="IFTGQGAQWPTMSRALLLSNSRYRQTIRDLDHALQSCPNPPAWRL
                     EEQLLNEGASSRIHEAEISQPVCTAIQLGLVDLLSSLGVTFHTVIGHSSGEIAAAYAAG
                     RLTSRDAILISYYRGLYAYLAGGPGGEKGGMMAAGLSENEALGFCRDPIFNNRIFVAAS
                     NAPLSVTLSGDQETIELAKDKLIQQNKFARIIHVDTAYHSPHMTQPAIEYTKALRNCDI
                     SPLSGRNEVRWVSSVYGFSPGSERDLGAEYWKDNMVHAVQFKDALIAAVEGQEPFDCAL
                     EIGPHPALQGPVTQTLKASAVSLPYAGVLER"
     PFAM_domain     21778..22740
                     /aSDomain="Acyl_transf_1"
                     /aSTool="clusterhmmer"
                     /database="35.0"
                     /db_xref="PF00698.24"
                     /description="Acyl transferase domain"
                     /detection="hmmscan"
                     /domain_id="clusterhmmer_JX265_009428_0083"
                     /evalue="1.40E-44"
                     /label="JX265_009428"
                     /locus_tag="JX265_009428"
                     /protein_end="896"
                     /protein_start="575"
                     /score="153.0"
                     /tool="antismash"
                     /translation="IFTGQGAQWPTMSRALLLSNSRYRQTIRDLDHALQSCPNPPAWRL
                     EEQLLNEGASSRIHEAEISQPVCTAIQLGLVDLLSSLGVTFHTVIGHSSGEIAAAYAAG
                     RLTSRDAILISYYRGLYAYLAGGPGGEKGGMMAAGLSENEALGFCRDPIFNNRIFVAAS
                     NAPLSVTLSGDQETIELAKDKLIQQNKFARIIHVDTAYHSPHMTQPAIEYTKALRNCDI
                     SPLSGRNEVRWVSSVYGFSPGSERDLGAEYWKDNMVHAVQFKDALIAAVEGQEPFDCAL
                     EIGPHPALQGPVTQTLKASAVSLPYAGVLERSKDDLLAFS"
     CDS_motif       22024..22119
                     /aSTool="nrps_pks_domains"
                     /database="abmotifs"
                     /detection="hmmscan"
                     /domain_id="nrpspksmotif_JX265_009428_0006"
                     /evalue="2.10E-09"
                     /label="PKSI-AT-mM_m3"
                     /locus_tag="JX265_009428"
                     /protein_end="689"
                     /protein_start="657"
                     /score="29.8"
                     /tool="antismash"
                     /translation="GVTFHTVIGHSSGEIAAAYAAGRLTSRDAILI"
     aSDomain        22936..23475
                     /ASF="catalytic triad H,G,P inconclusive"
                     /aSDomain="PKS_DH"
                     /aSTool="nrps_pks_domains"
                     /database="nrpspksdomains.hmm"
                     /detection="hmmscan"
                     /domain_id="nrpspksdomains_JX265_009428_PKS_DH.1"
                     /evalue="1.70E-20"
                     /label="JX265_009428_PKS_DH.1"
                     /locus_tag="JX265_009428"
                     /protein_end="1141"
                     /protein_start="961"
                     /score="65.9"
                     /tool="antismash"
                     /translation="HELLGVRTRDDNQFELRWRNILRLEKIPWLEHHSFQGQALVPASA
                     YCIMAFDAAHTLLKERPATLIEIKDLDILSGISVEPDAQGTEVMFTMSVTSGVGNRGLD
                     DLLEAKFSLSSCAADGSTTMKRNMVGNLRIVLGEPRPGALPPRKRQGTETLSANPEAFY
                     RMMDKTGLVYSGPFRAL"
     PFAM_domain     22936..23856
                     /aSDomain="PS-DH"
                     /aSTool="clusterhmmer"
                     /database="35.0"
                     /db_xref="PF14765.9"
                     /description="Polyketide synthase dehydratase"
                     /detection="hmmscan"
                     /domain_id="clusterhmmer_JX265_009428_0084"
                     /evalue="6.90E-44"
                     /label="JX265_009428"
                     /locus_tag="JX265_009428"
                     /protein_end="1268"
                     /protein_start="961"
                     /score="150.4"
                     /tool="antismash"
                     /translation="HELLGVRTRDDNQFELRWRNILRLEKIPWLEHHSFQGQALVPASA
                     YCIMAFDAAHTLLKERPATLIEIKDLDILSGISVEPDAQGTEVMFTMSVTSGVGNRGLD
                     DLLEAKFSLSSCAADGSTTMKRNMVGNLRIVLGEPRPGALPPRKRQGTETLSANPEAFY
                     RMMDKTGLVYSGPFRALNFIERRFNFSSAGLRRHHIEDSTSLLISPATLDTCLQSAFLS
                     YASPGDRSLWAPFLPTHIDSIRFNIAALRQNTNGGLLVDSQLSSIQHTTQESKAVFTAE
                     IGIFNDKEEMEIQIEGLQVTSIAKTR"
     CDS_motif       23020..23097
                     /aSTool="nrps_pks_domains"
                     /database="abmotifs"
                     /detection="hmmscan"
                     /domain_id="nrpspksmotif_JX265_009428_0007"
                     /evalue="1.00E-06"
                     /label="PKSI-DH_m2"
                     /locus_tag="JX265_009428"
                     /protein_end="1015"
                     /protein_start="989"
                     /score="21.3"
                     /tool="antismash"
                     /translation="WLEHHSFQGQALVPASAYCIMAFDAA"
     CDS_motif       25540..25569
                     /aSTool="nrps_pks_domains"
                     /database="abmotifs"
                     /detection="hmmscan"
                     /domain_id="nrpspksmotif_JX265_009428_0008"
                     /evalue="2.20E+01"
                     /label="PKSI-KS_m3"
                     /locus_tag="JX265_009428"
                     /protein_end="1815"
                     /protein_start="1805"
                     /score="-1.1"
                     /tool="antismash"
                     /translation="VSIQTAYSSA"
     CDS_motif       26347..26445
                     /aSTool="nrps_pks_domains"
                     /database="abmotifs"
                     /detection="hmmscan"
                     /domain_id="nrpspksmotif_JX265_009428_0009"
                     /evalue="2.70E-12"
                     /label="PKSI-KR_m1"
                     /locus_tag="JX265_009428"
                     /protein_end="2107"
                     /protein_start="2074"
                     /score="39.2"
                     /tool="antismash"
                     /translation="TYILIGLTRDFGQSLARLFIDHGARRLVLASRN"
     PFAM_domain     26347..26871
                     /aSDomain="KR"
                     /aSTool="clusterhmmer"
                     /database="35.0"
                     /db_xref="PF08659.13"
                     /description="KR domain"
                     /detection="hmmscan"
                     /domain_id="clusterhmmer_JX265_009428_0085"
                     /evalue="6.80E-47"
                     /label="JX265_009428"
                     /locus_tag="JX265_009428"
                     /protein_end="2249"
                     /protein_start="2074"
                     /score="159.8"
                     /tool="antismash"
                     /translation="TYILIGLTRDFGQSLARLFIDHGARRLVLASRNPNTSPKWAEELS
                     QARGAMISIEKLDVTKLEDVLAFKERMSASMPPVAGIVNGAMVLEDRVFSQMTLDNWNR
                     VLRPKTVGSKNLDLAFSDATLEFFIMTSSFAAIGGHPGQSNYAAANMYMNGLAANRRRR
                     GLAASVLNIGVI"
     aSDomain        26347..26874
                     /ASF="KR domain putatively catalyzing D-configuration
                     product formation"
                     /ASF="catalytic triad S,Y,N found: True"
                     /aSDomain="PKS_KR"
                     /aSTool="nrps_pks_domains"
                     /database="nrpspksdomains.hmm"
                     /detection="hmmscan"
                     /domain_id="nrpspksdomains_JX265_009428_PKS_KR.1"
                     /evalue="7.60E-53"
                     /label="JX265_009428_PKS_KR.1"
                     /locus_tag="JX265_009428"
                     /protein_end="2250"
                     /protein_start="2074"
                     /score="171.0"
                     /specificity="KR activity: active"
                     /specificity="KR stereochemistry: (unknown)"
                     /tool="antismash"
                     /translation="TYILIGLTRDFGQSLARLFIDHGARRLVLASRNPNTSPKWAEELS
                     QARGAMISIEKLDVTKLEDVLAFKERMSASMPPVAGIVNGAMVLEDRVFSQMTLDNWNR
                     VLRPKTVGSKNLDLAFSDATLEFFIMTSSFAAIGGHPGQSNYAAANMYMNGLAANRRRR
                     GLAASVLNIGVIY"
     CDS_motif       26719..26829
                     /aSTool="nrps_pks_domains"
                     /database="abmotifs"
                     /detection="hmmscan"
                     /domain_id="nrpspksmotif_JX265_009428_0010"
                     /evalue="5.80E-18"
                     /label="PKSI-KR_m4"
                     /locus_tag="JX265_009428"
                     /protein_end="2235"
                     /protein_start="2198"
                     /score="57.4"
                     /tool="antismash"
                     /translation="LEFFIMTSSFAAIGGHPGQSNYAAANMYMNGLAANRR"
     aSDomain        join(27214..27406,27458..27462)
                     /aSDomain="PKS_PP"
                     /aSTool="nrps_pks_domains"
                     /database="nrpspksdomains.hmm"
                     /detection="hmmscan"
                     /domain_id="nrpspksdomains_JX265_009428_PKS_PP.1"
                     /evalue="8.40E-10"
                     /label="JX265_009428_PKS_PP.1"
                     /locus_tag="JX265_009428"
                     /protein_end="2429"
                     /protein_start="2363"
                     /score="30.8"
                     /tool="antismash"
                     /translation="MVDAFTERLESLLQLPGGTVNRHSTLPELGIDSLIAVDIRNWVWK
                     TLGRDIAVLKILSAGSIYRFC"
     gene            complement(27973..28764)
                     /locus_tag="JX265_009429"
     mRNA            complement(join(27973..28541,28629..28764))
                     /locus_tag="JX265_009429"
                     /product="hypothetical protein"
     CDS             complement(join(27973..28541,28629..28764))
                     /codon_start=1
                     /locus_tag="JX265_009429"
                     /product="hypothetical protein"
                     /protein_id="KAI1861926.1"
                     /transl_table=1
                     /translation="MPIRLPTASLRSAGHAARGAMGTRPASAVGGITFARGKATLPDLA
                     YDYGALEPHISGKIMELHHKNHHQTYVNGLNSALETIEEAKAKGNDAAAASVAPLLNFH
                     GGGHINHTLFWENLAPANKDGGGEPEGALKKSIDEDFGSFQTLQKQMNTALAGIQGSGW
                     AWLVKDKSAGTLQVVTRPNQDPVTGNYVPLLGIDAWEHAYYLQYQNRKAEYFSAIWNVI
                     NWKTVAGRLEKA"
     PFAM_domain     complement(27991..28293)
                     /aSDomain="Sod_Fe_C"
                     /aSTool="clusterhmmer"
                     /database="35.0"
                     /db_xref="PF02777.21"
                     /db_xref="GO:0004784"
                     /db_xref="GO:0006801"
                     /db_xref="GO:0046872"
                     /description="Iron/manganese superoxide dismutases,
                     C-terminal domain"
                     /detection="hmmscan"
                     /domain_id="clusterhmmer_JX265_009429_0087"
                     /evalue="1.00E-37"
                     /gene_ontologies="GO:0004784: superoxide dismutase
                     activity"
                     /gene_ontologies="GO:0006801: superoxide metabolic process"
                     /gene_ontologies="GO:0046872: metal ion binding"
                     /label="JX265_009429"
                     /locus_tag="JX265_009429"
                     /protein_end="229"
                     /protein_start="128"
                     /score="128.5"
                     /tool="antismash"
                     /translation="PEGALKKSIDEDFGSFQTLQKQMNTALAGIQGSGWAWLVKDKSAG
                     TLQVVTRPNQDPVTGNYVPLLGIDAWEHAYYLQYQNRKAEYFSAIWNVINWKTVAG"
     PFAM_domain     complement(join(28321..28541,28629..28647))
                     /aSDomain="Sod_Fe_N"
                     /aSTool="clusterhmmer"
                     /database="35.0"
                     /db_xref="PF00081.25"
                     /db_xref="GO:0004784"
                     /db_xref="GO:0006801"
                     /db_xref="GO:0046872"
                     /description="Iron/manganese superoxide dismutases,
                     alpha-hairpin domain"
                     /detection="hmmscan"
                     /domain_id="clusterhmmer_JX265_009429_0086"
                     /evalue="1.70E-30"
                     /gene_ontologies="GO:0004784: superoxide dismutase
                     activity"
                     /gene_ontologies="GO:0006801: superoxide metabolic process"
                     /gene_ontologies="GO:0046872: metal ion binding"
                     /label="JX265_009429"
                     /locus_tag="JX265_009429"
                     /protein_end="119"
                     /protein_start="39"
                     /score="105.4"
                     /tool="antismash"
                     /translation="TLPDLAYDYGALEPHISGKIMELHHKNHHQTYVNGLNSALETIEE
                     AKAKGNDAAAASVAPLLNFHGGGHINHTLFWENLA"
     gene            29949..30570
                     /locus_tag="JX265_009430"
     mRNA            join(29949..29990,30055..30570)
                     /locus_tag="JX265_009430"
                     /product="hypothetical protein"
     CDS             join(29949..29990,30055..30570)
                     /codon_start=1
                     /locus_tag="JX265_009430"
                     /product="hypothetical protein"
                     /protein_id="KAI1861927.1"
                     /transl_table=1
                     /translation="MSYYDLDAILTDAEKVPCKFEIEVPDLGYLDNNPSHPLKAHTPVS
                     LPLWLAELLAIANRSANSQDSSPFLTLSMPQTLSSEVTSALKADPRAVPLRDQSHNFYA
                     LATRMMEIFEDLDMCAVLRRTFVTRAGETALHARKAGASDDYKVAGGEDFMRGLEAWER
                     ALFLRAHDGAKDSKVWMEGVKK"
     PFAM_domain     30145..30501
                     /aSDomain="Sld5"
                     /aSTool="clusterhmmer"
                     /database="35.0"
                     /db_xref="PF05916.14"
                     /description="GINS complex protein"
                     /detection="hmmscan"
                     /domain_id="clusterhmmer_JX265_009430_0088"
                     /evalue="6.50E-16"
                     /label="JX265_009430"
                     /locus_tag="JX265_009430"
                     /protein_end="163"
                     /protein_start="44"
                     /score="58.9"
                     /tool="antismash"
                     /translation="SLPLWLAELLAIANRSANSQDSSPFLTLSMPQTLSSEVTSALKAD
                     PRAVPLRDQSHNFYALATRMMEIFEDLDMCAVLRRTFVTRAGETALHARKAGASDDYKV
                     AGGEDFMRGLEAWER"
     gene            31512..34343
                     /locus_tag="JX265_009431"
     mRNA            31512..34343
                     /locus_tag="JX265_009431"
                     /product="hypothetical protein"
     CDS             31512..34343
                     /codon_start=1
                     /locus_tag="JX265_009431"
                     /product="hypothetical protein"
                     /protein_id="KAI1861928.1"
                     /transl_table=1
                     /translation="MAFNPGNISKADAAAYSSDDSDDIGDDDHLQQPTGDPRVDEFADF
                     NPRKRRRTGRNAKESAALGIFGSDSDEGGPARKWKGRKNLRHQNMSFVSAGQQKIGDDD
                     DEDDADDDDEYADTSRFGLGTKSKVPSAEAHSEDEDDEEDDVGSAGVGLGFKPAGHGLG
                     WAPPTQPDSPAINTSNGAQRKPFVKPRYDGSTPLGRGFVPSSANEPVLKPGLDDEPSSV
                     PQVPKPSAFTSGGGGGKKLSFAQKMMAKMGYVEGQGLGAEGQGRNLIIEANLRPQGVGL
                     GAVKEKSKQERAEEKRQALLRGEEVIDSDEEEKKRKKKSRDRKKGLDSASASGASTPKR
                     PKTKYLTVNDIKKAAPGLHIPDAFAPILDMTGPGQKMLAPGSGLMTPTAGPTEVVEHTE
                     ARKLAGRAQRDLNAFVEEWKTLEERKAWLDMEIHQRQQDLDELAGQFSSLQVIASILEE
                     VSLAARNTEWDSVISGLRRVEAAGGIENDDLAAIAVAAIHPFLRDATQGWQPLEDPKLG
                     NFAADLVDIRGVLGLKGAENAVAKRLDLDVDGTYRHHQKSTTAYESMIYKLLFPKLINT
                     IQQWDVYDPAPLLAVFDKWGILFPAFILSQLIERVIGRLNDAISNWKPRKKQHNLPHLW
                     LFPWLQHLPPYHLEPKGTGIIADVRRKFRQVIDAWEYDRGVVPGLKEWKNVFRPHKSQD
                     QWKPLVMHHVLPGMAKYLRSHFRVEPSDQEPYLPTLTGVLEWTDIVAPSMIAEVIVAEV
                     FPLWHDVLHQWLTSDETNYSEVEAWFKWWKDTALAKLSGQTSILSEFDKGTAMVEQALD
                     LGTDTARLPKPARGPAHQLAKPRPQKPAQIPAPAVQTAPLPEPLPKTFRQEIEDWCNEN
                     DLRFIPTPKSTDRGEKYFRITARMDGKGGVLTFFRKGEDVLVTESRKVDLRLEREKPEH
                     WGILLTILYQEVE"
     PFAM_domain     31623..31862
                     /aSDomain="TIP_N"
                     /aSTool="clusterhmmer"
                     /database="35.0"
                     /db_xref="PF12457.11"
                     /description="Tuftelin interacting protein N terminal"
                     /detection="hmmscan"
                     /domain_id="clusterhmmer_JX265_009431_0089"
                     /evalue="1.80E-11"
                     /label="JX265_009431"
                     /locus_tag="JX265_009431"
                     /protein_end="117"
                     /protein_start="37"
                     /score="44.4"
                     /tool="antismash"
                     /translation="RVDEFADFNPRKRRRTGRNAKESAALGIFGSDSDEGGPARKWKGR
                     KNLRHQNMSFVSAGQQKIGDDDDEDDADDDDEYAD"
     PFAM_domain     32235..32360
                     /aSDomain="G-patch"
                     /aSTool="clusterhmmer"
                     /database="35.0"
                     /db_xref="PF01585.26"
                     /db_xref="GO:0003676"
                     /description="G-patch domain"
                     /detection="hmmscan"
                     /domain_id="clusterhmmer_JX265_009431_0090"
                     /evalue="2.00E-12"
                     /gene_ontologies="GO:0003676: nucleic acid binding"
                     /label="JX265_009431"
                     /locus_tag="JX265_009431"
                     /protein_end="283"
                     /protein_start="241"
                     /score="46.9"
                     /tool="antismash"
                     /translation="SFAQKMMAKMGYVEGQGLGAEGQGRNLIIEANLRPQGVGLGA"
     PFAM_domain     32964..33794
                     /aSDomain="GCFC"
                     /aSTool="clusterhmmer"
                     /database="35.0"
                     /db_xref="PF07842.15"
                     /description="GC-rich sequence DNA-binding factor-like
                     protein"
                     /detection="hmmscan"
                     /domain_id="clusterhmmer_JX265_009431_0091"
                     /evalue="1.60E-68"
                     /label="JX265_009431"
                     /locus_tag="JX265_009431"
                     /protein_end="761"
                     /protein_start="484"
                     /score="231.4"
                     /tool="antismash"
                     /translation="ENDDLAAIAVAAIHPFLRDATQGWQPLEDPKLGNFAADLVDIRGV
                     LGLKGAENAVAKRLDLDVDGTYRHHQKSTTAYESMIYKLLFPKLINTIQQWDVYDPAPL
                     LAVFDKWGILFPAFILSQLIERVIGRLNDAISNWKPRKKQHNLPHLWLFPWLQHLPPYH
                     LEPKGTGIIADVRRKFRQVIDAWEYDRGVVPGLKEWKNVFRPHKSQDQWKPLVMHHVLP
                     GMAKYLRSHFRVEPSDQEPYLPTLTGVLEWTDIVAPSMIAEVIVAEVFPLWHDVL"
     gene            34911..36786
                     /locus_tag="JX265_009432"
     mRNA            join(34911..35118,35179..35264,35367..35451,35505..35600,
                     35655..35813,35882..36141,36196..36786)
                     /locus_tag="JX265_009432"
                     /product="hypothetical protein"
     CDS             join(34911..35118,35179..35264,35367..35451,35505..35600,
                     35655..35813,35882..36141,36196..36786)
                     /codon_start=1
                     /gene_functions="transport (smcogs) SMCOG1106:major
                     facilitator transporter (Score: 310; E-value: 3.4e-94)"
                     /gene_kind="transport"
                     /locus_tag="JX265_009432"
                     /product="hypothetical protein"
                     /protein_id="KAI1861929.1"
                     /transl_table=1
                     /translation="MSLQPTKDDLDTGITHLEHPKSNSDENDAARRLLIDPKAEKKLVF
                     KCDIHVLPPITVLFFLSFMDRTNIGNARIQGMTHDLQMSGRDYNVALFIFFIPYILFEV
                     PSNLIIKRIAPSTWLSIIMILWGIATLGQGLVTNVAGLIGCRFVLGVFEAGLFPGCVYL
                     ISMYYKRYELQWRMSLFFSASILAGAFSGLLAFAIANMAGVGGYGAWRWIFIIEGLLTI
                     VIGLVSKWWIADWPETAKFLNDEERKMLLSRLAQDTQDATMNHWNKGTAKRIGRDWKIH
                     AGTVAYFGVVNTGYAGSFFIPTILNQMGLTAAAAQVRSIPIYVVATITCLTVAYLTDRL
                     RHRYSFTMIGICVATIGYILLLSQQHVAVGVRYFALFLVVSGGYTTQPVTLAWLANNVS
                     GHYKRSVSAAAQVGLGNIGGIVASNVFFDSEAPLYWTGYGVSLGMLWICAAACTVLYLG
                     VKRENKKRDRGDRDWRLQGENVDNLGDDHPSWRFTT"
     PFAM_domain     join(35079..35118,35179..35264,35367..35451,35505..35600,
                     35655..35813,35882..36141,36196..36567)
                     /aSDomain="MFS_1"
                     /aSTool="clusterhmmer"
                     /database="35.0"
                     /db_xref="PF07690.19"
                     /db_xref="GO:0022857"
                     /db_xref="GO:0055085"
                     /description="Major Facilitator Superfamily"
                     /detection="hmmscan"
                     /domain_id="clusterhmmer_JX265_009432_0092"
                     /evalue="2.60E-31"
                     /gene_ontologies="GO:0022857: transmembrane transporter
                     activity"
                     /gene_ontologies="GO:0055085: transmembrane transport"
                     /label="JX265_009432"
                     /locus_tag="JX265_009432"
                     /protein_end="422"
                     /protein_start="56"
                     /score="109.0"
                     /tool="antismash"
                     /translation="VLFFLSFMDRTNIGNARIQGMTHDLQMSGRDYNVALFIFFIPYIL
                     FEVPSNLIIKRIAPSTWLSIIMILWGIATLGQGLVTNVAGLIGCRFVLGVFEAGLFPGC
                     VYLISMYYKRYELQWRMSLFFSASILAGAFSGLLAFAIANMAGVGGYGAWRWIFIIEGL
                     LTIVIGLVSKWWIADWPETAKFLNDEERKMLLSRLAQDTQDATMNHWNKGTAKRIGRDW
                     KIHAGTVAYFGVVNTGYAGSFFIPTILNQMGLTAAAAQVRSIPIYVVATITCLTVAYLT
                     DRLRHRYSFTMIGICVATIGYILLLSQQHVAVGVRYFALFLVVSGGYTTQPVTLAWLAN
                     NVSGHYKRSVSAAAQVGLGNIGGIVA"
     gene            complement(37345..38160)
                     /locus_tag="JX265_009433"
     mRNA            complement(37345..38160)
                     /locus_tag="JX265_009433"
                     /product="hypothetical protein"
     CDS             complement(37345..38160)
                     /codon_start=1
                     /locus_tag="JX265_009433"
                     /product="hypothetical protein"
                     /protein_id="KAI1861930.1"
                     /transl_table=1
                     /translation="MAQVQPASAFPSGQTENNARLQWLTEQHNTAVEDCKKRLRWLEHE
                     EMISDAEKSMERHRLFHLEAMLEADKRLASAQDAIEAHRIFHEEAMKEADARLAVADDS
                     MVEHRKFHEEAMSGADSSIEKHRRFHAEAMKEAQDRLALAQGAIEEHRKFHEIAMKEAD
                     ARLAESDDSMVEHRKFHQKAMQEADDRLAAAQGAIEEHRKFHEQAMKEADERLNAADDS
                     MVEHRKFHDRAMKEADDRLAAADNSIADHRIWHAEQMKEADARLGALSS"
     gene            39479..41431
                     /locus_tag="JX265_009434"
     mRNA            join(39479..39538,39594..40184,40249..40383,40433..41431)
                     /locus_tag="JX265_009434"
                     /product="hypothetical protein"
     CDS             join(39479..39538,39594..40184,40249..40383,40433..41431)
                     /codon_start=1
                     /locus_tag="JX265_009434"
                     /product="hypothetical protein"
                     /protein_id="KAI1861931.1"
                     /transl_table=1
                     /translation="MWKRPKHPGACHECRKRRLKCDEAKPRCLKCEKNRRVCPGYTNWS
                     ELAVRDMTASTISRFHGAKSNASNGSTRSREVAERHSLNFGQTGDRPDASSPTSNAKTS
                     TILRNPIVPLEDQALCYLRLHFLDSFSQGLDPGYSHVLRLVLQLDEMGDCLSTCVSAAA
                     LGVFSTRPNAKVVEVAAHKMYTIALSRINFAIRDRHAVEDDRILASVLMLAFYEIFRSN
                     KLTGFYNHIFGAASMIKSRGERVVHDKLTAELYLLVRYELCRTSILGFATPSNADLGMW
                     LKWRNTVSYATFSPTYLSAVGQYSGGELDHLVRSRMDFIITGNPITETINRDGFPKEPI
                     AAQGLVKIAVDYIKYVIDGFTDMETEGFVTQESRPLRLPCPIQRDSTYPGAYPNTPIYV
                     YKTVHHASFHLAICLARVSCFTHLMALTSQLGCSARVEQMPAYKVLTRRVQDDIETIVS
                     SVPFVCGWTADGVQAFSGSSESSEATLPALETSFATSFVIWALIGPATCPLATDNQRTY
                     LMHMLRYIANVRRVRQAEALLDVTAQTTTRLTLSRWHHTVLTPGNVNIPASWIGQGTSL
                     EAEIYRSSQDLPSSGTKN"
     PFAM_domain     join(39506..39538,39594..39659)
                     /aSDomain="Zn_clus"
                     /aSTool="clusterhmmer"
                     /database="35.0"
                     /db_xref="PF00172.21"
                     /db_xref="GO:0000981"
                     /db_xref="GO:0006355"
                     /db_xref="GO:0008270"
                     /description="Fungal Zn(2)-Cys(6) binuclear cluster domain"
                     /detection="hmmscan"
                     /domain_id="clusterhmmer_JX265_009434_0093"
                     /evalue="6.10E-06"
                     /gene_ontologies="GO:0000981: DNA-binding transcription
                     factor activity, RNA polymerase II-specific"
                     /gene_ontologies="GO:0006355: regulation of DNA-templated
                     transcription"
                     /gene_ontologies="GO:0008270: zinc ion binding"
                     /label="JX265_009434"
                     /locus_tag="JX265_009434"
                     /protein_end="42"
                     /protein_start="9"
                     /score="26.4"
                     /tool="antismash"
                     /translation="ACHECRKRRLKCDEAKPRCLKCEKNRRVCPGYT"
     PFAM_domain     join(39906..40184,40249..40374)
                     /aSDomain="Fungal_trans_2"
                     /aSTool="clusterhmmer"
                     /database="35.0"
                     /db_xref="PF11951.11"
                     /description="Fungal specific transcription factor domain"
                     /detection="hmmscan"
                     /domain_id="clusterhmmer_JX265_009434_0094"
                     /evalue="1.00E-07"
                     /label="JX265_009434"
                     /locus_tag="JX265_009434"
                     /protein_end="259"
                     /protein_start="124"
                     /score="31.2"
                     /tool="antismash"
                     /translation="HFLDSFSQGLDPGYSHVLRLVLQLDEMGDCLSTCVSAAALGVFST
                     RPNAKVVEVAAHKMYTIALSRINFAIRDRHAVEDDRILASVLMLAFYEIFRSNKLTGFY
                     NHIFGAASMIKSRGERVVHDKLTAELYLLVR"
     gene            complement(41619..42218)
                     /locus_tag="JX265_009435"
     mRNA            complement(41619..42218)
                     /locus_tag="JX265_009435"
                     /product="hypothetical protein"
     CDS             complement(41619..42218)
                     /codon_start=1
                     /locus_tag="JX265_009435"
                     /product="hypothetical protein"
                     /protein_id="KAI1861932.1"
                     /transl_table=1
                     /translation="MALSSTASPFAGWANLRCPQHPSGILTTPTYGEASAVFTVCTETV
                     ISSNVSSVYNAIIDFNRYSAWNSFVYRVDLPPTVQTPDQVYVGMPMTLHTTGLVPLLNT
                     TSAEEITVLDLPTTEGYSMIAWKYIDGLDGLGSRAEHPNILVPRDDGATRYLSYETYYN
                     GLEIGVMVALRASLQFQFEQQGQDLKDYVETRGNKS"
     gene            46035..47355
                     /locus_tag="JX265_009436"
     mRNA            join(46035..46191,46273..46525,46602..47355)
                     /locus_tag="JX265_009436"
                     /product="hypothetical protein"
     CDS             join(46035..46191,46273..46525,46602..47355)
                     /codon_start=1
                     /locus_tag="JX265_009436"
                     /product="hypothetical protein"
                     /protein_id="KAI1861933.1"
                     /transl_table=1
                     /translation="MIVELTVLPLALICMGLRLYVRICMLKKSWWDDWLMAAATVFCCG
                     VTVSVILATQLYGWSLHTWDLTYTQMLQGRQVSIAGQTLFVFASGLAKLSILASYLRVA
                     LPGSWFRRLTWAAIGIVGAAIPAFLLLLWLQCNPASSYWNLFAMSRDCIPEAPPLLAQT
                     TVTVITDFIVYVLPMPTLWGLKLPLGQRVGLMMLFGLGSVVVIAGCMRTYWIYHVELET
                     YDVTWEGFYLWIWAAVEVNLGVICGCAPVLKPLLFAPASRRGTQYNAKPGALNTIGSST
                     NHWTSKKRGLGSTKPGEGAIGYINLDSLEKGRVASKTVSSAFSSMVEGDSLNGKNTSEE
                     SLGLPHQPREATFTGHNSGKPDLNADDPVLWKQEEQEIGTRTHDKSE"
ORIGIN
        1 gttggatctc ccgataccta cgtacgtagg atcgtcgaac ccaacatgag ctaccaggta
       61 tctacctagc taggtacttg gcagaggccg acctgtaatg agggtttacc tacagttttg
      121 ttcctacttc aaatagcgac acagattccc aggacaggat gttggtacca tcgcgggttt
      181 tatgacctac ctacatagcg cggcgctcgt cattgagacc ggatatggga aacgtcgacg
      241 aaccatgctt aagcagaggc aggatacatt gatatccttt ggaagtccaa gcctcagaga
      301 agcgccatag cattgtctta tttccaaccg acatcgactg tagttgtgac cgggaaaact
      361 atgcagcctg catgctgcga cttagtaatg acggcgcatg agaccggggc acagttctcc
      421 catgacaaca tcaccgatta ccaatcccgc tcgccatatg cgcgtataaa cccccaactc
      481 gccgtccacg cagaccagac catgcggctg tatccagttg gctccacagt ttgatcgcat
      541 atacatacgc acagtccctc agcccgccac tccgttgcta ctttcaatct gattacctat
      601 cgcctacgtc gggccactta cacgctttct accttggaca ctaacatggc taccatgaag
      661 gctcttgtca caacggaagg ccacaaggct gccgttcaag atgcgccgat tcctgtgcct
      721 ggcgacggcg aaattctcgt caggattcat tacgtggccc agaaccccac agactggaaa
      781 gccgtagcag catcgccagc cggccgtgtt gtgggctgcg acttcgcagg caccgtctcg
      841 aatcctaacg gttcctcctg gcgagagggc caacgcgtcg cgggattcgt ccagggcacg
      901 tctgcgaagc caccacgggg cgtctttgcc gagtacgccg tcattgagtc ctcgctcgtc
      961 tttcccatcc ctagtagtgt gtcataccag gacgctgctg tcgttcctct ggcgttcgct
     1021 acagccgtgc aagcattgtt ccaacgtctc ggtctcccgg agcccagcaa gcctgccaag
     1081 tcggccttcc cgatactcat caatggcgga actagctccg tcgggaagta tgctgtgcag
     1141 ctggccaaga gggccggcct ttacgtcatt gcgaccggaa gcgccaagaa ccacggattg
     1201 ctcaaggatc tgggcgcgga cgcggttgtt gactacaaag accaggactg ggtcgagcag
     1261 atccgcaagc tgagccacga tggcctggag tacgcctttg attgcatctc cgagctagag
     1321 tcaactaagg gcgttgctgc ggctctttca cccaccaagg gtgggcatgt agtctgtatc
     1381 ctgccgcgca aaaaggagga gctgggctcc gagccgacat ttaccaaggt caaggttgag
     1441 agcacgatag tgtataccgt ttttggacgg cctctcagct acggcgcatt tgataacata
     1501 ggtgggccga cgccgcaaga caaggcattc tgggagaaat acctcagctt attgcccgag
     1561 tacctggaga agggcaccat caagcccaac cgggtgaggg ggcttggtgg cattggcgat
     1621 atcttgaagg gcttcgagtt gcaggcacag ggcaaggtca gcgcggagaa gttggtttac
     1681 aagattgcgt aaggggcact tggacggatg ttgcgtgtac gaagctaaca atcaaccaac
     1741 gacgaatgta tagttcctcg cagccatcga agctatagta cgatgcgcca cagtacttgt
     1801 ccattgcttg ctggcggaga gaatgagcca taggcatgtg acgatccgag ctggtttctt
     1861 tatggcttta tcgtgatagg ttcactggtg atggccacga acatgacgag ggcggcttat
     1921 cagatctcaa taccatggca taaacttcaa acctcatgca aatacactag gcttgcggag
     1981 atggacgcca tctactctga gcggccccaa actcggtagt tgtttccgca gcggggatta
     2041 acatcgcagg aagcttctgg ttatcaagaa caaaccacca cagcaccttc cttgcatatt
     2101 caagacgact gaaagtggaa tcagaaagac caccccgccg cttgtagcag cacgcctctg
     2161 tcggcttgac ggaacatgtt ccgtgctgtc agcttgattt atcgcagggc aggccgactc
     2221 tgtgacccca gttctgtcct gcatgttgcg gatagactgg tttcattgag ccctgctgtt
     2281 tgtcaatagt ttatttcatc tcattcgttc tttcgagcac tattgcttct cgcattattt
     2341 acgcgccatg gaagagaatt gcggccaccc ggatacgcct cccagatgca aatccgaacc
     2401 tcccacgtgg tagaatcacc aagccaaaga caatgcaccc acttgcaaga ccaggcctcg
     2461 gctacaaata caaaccacct tcctttcaaa tcgtccaaga ggtgaagaca tagttccgcc
     2521 tcatattgcc gccgagctac gaagttcatc tatcaagggt tgtgtgtcta gagatgagac
     2581 tgggcggctc ctgtctcccg acgtgttctt ggacgggaac tggtcatcct ccagctcaac
     2641 caccagcgaa atcccgaaac agcatgctac gccaatccga attgaccagg ctcaggatgg
     2701 gccagctgca gacttcccta gcaccatccc tcgggccaac atatgccgcc cggggccact
     2761 gtcatcgttc tggacagact cggtcgttac acgaacacga aggcgaaact cggttgaaga
     2821 gaccccaaca agacgaggag tgccaactag attcggtgat cgattcattg caggcagaga
     2881 gggatctgcg acactatcag atcgcttcag agccaacaaa ccgccacatg aactctctac
     2941 ctcagaacgt atccttcgaa gcgacgacgc tacgcccgat gcattttgtt tccggcctcg
     3001 aaccatgagg tcaactggaa gcagatacag agcgtcgaga tcagatggaa gtgacaggcg
     3061 aacgggtaaa actccactga ttcctcgttt cccctcgggt agttaccctg gcgctaacgg
     3121 ctgagaggta ctgtgcttgg cttcacacca aataatgcca cgcatttgac aaccctcgaa
     3181 cgtcaggtat gagtgtactg ggcatgtcat attcctgcct gctgacaata atcaggtaag
     3241 cgttggtgcg gtctgggcgg taggtggcat tgcacctggg ggtacggccg tcgatggcgg
     3301 tcggggccgg tacctgggca gcggcaccaa ttcgcctcta tttaccatgc cttttgcttc
     3361 ttcgcgccca aagtctgaag agaaacaagc aaagcacgaa gcaaggctag cacaagcgct
     3421 agctctcgac cgtgcgaacc ggacgctcgt tcatgatggt tacttaactt tccctcgatg
     3481 taagagcgag aagaagcatc ggactacggt agcaaccact aaaacgatct ggagtggcac
     3541 agaatggatt cacgatggca gcctccccgg taaatctttc ctatacgcgt tcatggcttt
     3601 tcgttgctga ctgggggcag aggctctaaa ggaggcgcgc gtgctgccaa atgctccatt
     3661 caagtatgtt gaccgggagg tgtctttgag cgtacatatc tgactttcag cagagttctc
     3721 gacgcacccg gtcttcgaga cgactattat tgctccataa tggcgtattc gcctacgtgc
     3781 aataccctcg ccgttgggtt gggcgggctc ctatatggtt ggtcggaaac gacaggagtg
     3841 accttgctga acgccgggat tgaggatagt tcttggctca cctctgttgc cttctcatct
     3901 aatgagggag gtaaatcaat tttggcctat ggccgatcca atggccattt agggttactc
     3961 tcactcttcg acagtatgct tccccgactt gaagctcggc acccccatcc aatatcttgc
     4021 ctctcgtggc gacccgtcac gacggaccgg cgatcactaa gcccatcaaa ccctggagga
     4081 gccgcggtga atgctgaaga tctgatcgta ggtggagaaa atggcgacat atactactac
     4141 tccgtggagt ggcctggctc gtgggaggtg gctcgggacg gctggccggg gtcaatgact
     4201 ttgttggctc gcatcaaggt ccatactcaa cagatctgtg gcctcgcttg gtcgcccaac
     4261 ggcaatcaat ttgctactgg tggcaacgat aatctgtgtt gtctttttga cgttgacaga
     4321 atcctaaagc ctgggtcgaa agacgacaac gtactgggcg aggcttcgcc tacctcgcat
     4381 actcggagac ctgaggcatc aatctcagca tctgaacttc ccgatgtttt gagaggcagt
     4441 gcgaatgttg atatttactc gcccacagtg tcgactttaa gtcctttgtc accggctcta
     4501 aatgcaatac ccatgggttc tccctggaat ggatggtcac cggtgacctc gccatcagct
     4561 catatctcgc cttcatttcc aagccagcct ataatagcgg cggctaacgt tcttgcgtcc
     4621 ccattcatgt ctccaatcaa gacttacgga gaacccgcgg cctcacagat atggaatcat
     4681 ctagcggctg tcaaggctat tgcattctgc ccttggcgtc cacaactcat tgccactggc
     4741 ggcgggtcga acgacaaaat gattcacttc tttcatacga cttccggagc agcagttgct
     4801 accatttctg tcagtgctca agtcaccagc ttgatatgga gcgtcaacaa gcgtgagatt
     4861 gcggccactt ttgggtatgc tcaacctgac catgccatac gcattgccgt ttttagctgg
     4921 ccagattgca agatggttgg aagtgttaag tgggatggcg aacaccgagc acttttcgcc
     4981 gtgtcctacc ctggcgggcc aatcggcgtt tctcattcat cactctctag cttcactgac
     5041 tcagctactc gcgacacaac tccagccgat ggagatggca ccgaaagcgc cagagcgaat
     5101 gtcgcagaaa ggccaagagc caaaagcaat acttccgtgg aaggctgtct gatcgtcgcg
     5161 agcagcgata agagcgtaaa gtttcacgag gtatggggta ctggtcgagg aaagaccatc
     5221 actggaactg gacctggcat acttgggggc agtgacatca tcgaaatggc ggaggggatt
     5281 gacaaggaag gtgatattat tcgttaaggg tgagagcggg gaggctcagc ttgaagtcat
     5341 cggacgagca agccgcaagt cgagattgcg aatgcatctt tctgttggca taggtagaat
     5401 aagcaggctt gagtataaac gatagtggta tttgacaatc atgccagcta ttgaacttca
     5461 ggccacatgg ttgttgacct aaataatcat ggatatcgtc acgtcatcag aagttcggcc
     5521 ttctggagtg ttgaataatt acgcggtgta ctcgttgcga tgcagctagg agctacaaaa
     5581 ctagtcactg ttctggaaag cccgctacag ggaattacat ggtctgcaaa caaactatgc
     5641 ctcatccccg taaaaacaaa aagtcgacgt ttaggttctc ggcattcgca agctgattaa
     5701 cttccgctag agtacgacac atgcgtgaca gccgcactgc ttggtcgctt agtgttggcc
     5761 ggacccattg gtgcactcag ctgctcaatc ggtctccaaa agtagttcat accagcataa
     5821 ggcgtgctga agccaaaggc tgttgcaaaa ttgcgatgag tcacatacaa accgccacga
     5881 agatatgtcc tacttgaccg ccgtggacat gaacatctcc gtgtcggttg tcttgccacc
     5941 taaccactag gaagcaacgt cacctttcat gctcaggcga gcagggagga ctagccataa
     6001 tgtctggtgc attcgagggc agagcggagt cgtccagtcc aacagcagcg aactgcgagg
     6061 aactactcca gcagggcgct atcgcccatc cagatccgga tatttcaggt gctggagtag
     6121 tgctagcctt cattctcagt gcatacatca cctttttcat ggttctggtt gtttacctgg
     6181 gcggtctggt agactctacc ctgctcaggc ctgtcgatcg ccaaatattt catattcaac
     6241 catactcgcc aagccgaaga cgaccccaac tccatgcctc tgttcgcaag gctgtgcttg
     6301 ccctgagtga tcagcagatt gttacgggca tcgcgatcat gggtgcagga ttccaagggc
     6361 tgcgaacagg tagcatatct gtctaccact tccagattgt actgtacttg gcttggatgt
     6421 cgagcagcgt gcacctttca gccattacac tgctaggaac ctacttgcag gagcatcgag
     6481 gtataatgat atggcgtctc tgtggcatga gtatattatt ggttatgctc atcatcggac
     6541 tcgtaccgac tatcagcaat gactggggaa tattttggtg gaatggaatg gtagacggaa
     6601 ggacaggatg ggccattcct gccaaatgct tttggggcaa gctctggggg gatggtgttg
     6661 gcccggatgc acctctaggc ttcatcatcc tggctatcag ttatatctgg aaggttggcg
     6721 gtctattcag tattacaagc acggcctaca accgatgggt gcgaagcccc ttggagactc
     6781 tcctggtgtt attactgaaa gtccccgcta cacactcaga cagcgatttg catccgcgac
     6841 tctggctctg gctatttcgg ttaattcttg ggattgctct cccactattc gtcatacttg
     6901 agtgtgtatc ctcttttgcg gcttccctct ggatctcttt gactggtctg ttattcggaa
     6961 caatccaggt tctggtaccg cgaactcaaa tgcagccttt aactggatct ttggaaaata
     7021 cctgggggtt tggacaatta gtccctttga tactactgat tcaacctctg ggagcaatta
     7081 tggagcatgt ttggaccaaa gatcaatctg ggcttcaccg tcaagacact aatcatacgc
     7141 gggatgacgc agctacctct tccttcgcaa atccatttga actggacact ggagcaaacg
     7201 ggaagtcaag tctcatacaa cttatatctg gacgatcacc gatctcttct ttttcgatcc
     7261 gagacaagaa acaggaaatg aaagccctgc ttttctcaag caagctgttt gcgactctcg
     7321 tatggctcgt gcaggcagct gtggtcacta tttgtgttgt ggttttctac ttcgacgcag
     7381 aaaccatcgg taaccagagg tccaacaact gggagttcat tctagaagca attgctgcat
     7441 ttgctatatt cggcttccta atgacggtag tactctcacc gttcagccga acgggcaaac
     7501 tgtaatggac cctcatattt tcattcctct gcgggggagg agcggagaac tggttacgcc
     7561 ttgctacgat ataataccaa atcgtccttg gaaatctgga cttatcagac ctatagaaca
     7621 aaatatgaca cagactatat aagaccagaa gagcaaccat acgctgcagt tcatcttatg
     7681 ccatttgact gtggaatcga acactgctag tcgggattcg cgaggcccca actcttcata
     7741 taccttggaa gtattatatc cagcgtagcg attgcttatt acagttctat atttgcagtg
     7801 actgtctcag gcgacttcaa atgtgctttg gctaatggtc tccgctgaga tgcaatataa
     7861 ttttcagtga caccgtaaaa gtgaaggtgt cctggctact aagaatacaa aactgaacat
     7921 gcagacagac caggtcataa acaatgtgca tgttcaacga tgcccagaga agttgatggc
     7981 tccaatataa agccacatat aacatgggaa aaggggggag ggggaggggg aagagcttgg
     8041 caatattatt tgtggcggcg gagcattgtg caggaactct cttactacat cctattagag
     8101 attcaacgta gacatgctgc cggacaaccc aagacaaatc tgatttctct acaatattac
     8161 gcacgtttga aaatctctca ttgatcaaat tgagttagct taaaagtggt atttcgaggc
     8221 gtccagggga aagggcttgt tgtaaccctt gcgagggaca gaccaaagac gtgcgaccaa
     8281 agacgtacgt gccacgaaca agaatagaac aaagccagca aaggccgata tcaacgccgc
     8341 ttatggctac accgagacac tgaagattgg acaccatgaa ggaaatcttt tagaacttgg
     8401 gattgagaat gtatgaccag atcgccaaat taaccgtagc gattagcgct tgttacaggt
     8461 ctcaacagtg tcagcactaa aaatacaaac gccgcggatg ctgccctgtg catctaattc
     8521 atttacttga ggctgcgcga agtaacctca gtgggcacaa tggcacgtgt gcatcggagc
     8581 cgattccttc cgttgttcaa cgccctggca ctggcccttg tcgtgcatgt ttactgcaac
     8641 accacctcca ataggcagcc aggcggacgt gatatacata ccgtacagga cctacacaaa
     8701 accaaaatag tcaactgcgc agtaacgtat cgcacccatt agccactgct aatgtctacc
     8761 catctttccg gctggcggca aaagcgggca gaggagacga tcgtcccagg tcgttgataa
     8821 ggctgtcagg tcgagatcag attgccccac gaggcggacg gacctcacgg gtatctgcga
     8881 caacatacgc tatgacctta gcaaactagg ggaaatcggg gacaacgtgc gatgcgagct
     8941 gcaaagatct gttggaggcg ccgggcggca accccaaaac cgaaccataa acagagccag
     9001 acaaggcagt gctgcgaggt ccgctttggc aaagcttccc ttgccttctt cttggggaag
     9061 actgcagata cggcaccatc gttgcatcgt tggcaagtag gataaactgg aggaagggct
     9121 cgtttgctct gccgcaatag gcgcgggggt ctcacccctg caagccacgg cctagcgaga
     9181 tgattgtcac tactctgctc tgatgtttca tggggcaaac tttcgtctgc gctccttttc
     9241 gcttttatgg tatcttactt gctcaatgtt tcccacttga aaagtctggc tcttatgtcc
     9301 cttcttcgcc aattggatcc ttgggttggc ggcatcatgg tattttgccg gcctgtgtgc
     9361 actgcgccgt aagacaccca cgatggcttc ccatcttcct acagagagca gcaccctttc
     9421 tccactgccg gaacttctac gagatggcct gattgccgta actgtcttcg gcttcctttc
     9481 catagtaacg acgacgctcc tcattaccta catcacgtat cggctagtca aatgggaacg
     9541 ggtggtacgc cgaccatcga gccggagaac ggtatacagc atcgaagatt accgcaattg
     9601 cgcaaggagt gacgacttgt ccctcgggtt agaagaacgg cactaccatc aactcaaaac
     9661 aaagtccaag gaaccactca gcgagccggc cacaccactg aagcaggatg agttccctac
     9721 agctgcgaag ttagatgtga agtggaaccc cgtacttatg ctcgtgtaca acctgctata
     9781 tgccaatctg atggaggcgc tggcattttt gctgagtgtg gcatggctca gacacgatgg
     9841 catcatcgta ccgtcagccg cttgctggac acaaggctgg ttcatgcagg ttggcaaact
     9901 agtatcaagc ggcatgttgg ttctaattag taagtcggtg ccttactcct ggcgtcgtaa
     9961 tatcgttgta gagattggta ttcgattcca gacctataat gatggcatgc tagtgtacca
    10021 tctttctgac cgtttggctg actttattct cttaggtatt aactcctact caacgatcgt
    10081 gcgaggatac aagccatcgc gacgtgttat atatatcgcc acggctgccg tctgggttat
    10141 tgcaatcact ttgcccttaa gcagcgtgct gaccacaaag aatggtatcg atcacggtgg
    10201 attctatgct agagctggtg cctgggtaag ccgtactcat taccacgtgt ccgtaaacta
    10261 acccaattaa aagtgctggg tgaatcaagc ctatggtacg gaggcattgt ggcttgaata
    10321 cttctggatt ttcttggcca tgggcctgac ggtactactt ctcggcgtca ctcttttctc
    10381 aatgctttgg aacaaccaat ctgctcgcca tttgccgtcg caggtttctg ccaccgcaag
    10441 cggaatggaa ctcagagaaa aagacgaacc cccgaagccc tctgggcagc accctgcctt
    10501 cttggcctat caggccattt atattctgtg tacagccccg ctcgcaatta gccgtatggc
    10561 tgctatgggc ggcgtaaagg ccggttggac attctacagt atttcaggct ctcttattgc
    10621 atcgcatggt acgtttttat tgcacctttc aatcttttgc gtcatatcac cacaaacctg
    10681 taccggtaga tggtggcatt atccaaactt gcagacttat atcacaaccc ttgtttgttg
    10741 gctcctggca tctgatacgt tttaggatgg ctgaatgtat tgttgtggag caccactatc
    10801 atctttatag gggatcatga cattcgagaa accggactcg actggttttc ttttgtgcgt
    10861 acgccagaga gaaggtatgg aaatctggtc ttggttcgag gaggccaaca gcctgaggag
    10921 ctcgatccga aggattgtta cagctcttgg tggtggcctt ggcggtttac cgggcctgac
    10981 acagctgatg gacttcctga acatcatcat caccgcactg tgagtcaaga gtctctcaga
    11041 agaagcatag gtgctcaaga agatcacaat attcagttgg aagtggtgac aacagtagta
    11101 gtggaggacg cagacttgag cagcctcgag caagggtcgc caaacagccc caaagcgagg
    11161 cagcagatgt gctctacatg atagtatctg ccaaggcata ttggttttct ctaactctca
    11221 ccccagtttc ccaatacgcg acttatgcga atgctagact ttgccaaaac tactagtaaa
    11281 ctgtctgaca agctcctatg ctcgtaagtc tttgttgagt acggaaaacg actttaatgc
    11341 agcgacattg atagcccttc attgccgccc atgccgactc cttgaatacc agctaatatt
    11401 agactacgtc agacctccga ttctctcgct cgaacatgaa ctcggcttat tgatatccta
    11461 acaattcgat attgtttctc ggggttttga attcggcgtc attttgactt tgtaactggt
    11521 taacattctt ccgtcgtcag gcctgaatta agatagtcca attgacgacg cgggacgcat
    11581 aggatacata taagcaagga aggttatcga gcccttcaac ttatactgat ccttcggcca
    11641 catgcgggat gccaagtagg cagcccacca atgttgctta tgtcttgcaa tgttgagcgc
    11701 ccttgaagca ttgtaccgaa tgccttagag ttcaatccga agctgtgagc caaacctgat
    11761 acacatcatt gacagcttcc gaatatgcaa taatcccaca tcttcatttt tgccgaacgt
    11821 cggtgacacg tcgaaaggtc atctcgcacc acagccgcca ggctagaaag atgtttctac
    11881 aacacgccat tgattgtcag gcctcattca taatactgga cacctatatt gatgatgtcg
    11941 gggtaatgta atctaaatca taatctactg ctgaggcttt ggccccgctg acgttgtggt
    12001 ttcattgcac tatccgccca agcctaagta cattagggca acacgcttgg atgcaactgg
    12061 tttgtaaatt gatggacgaa tatttccgac tgtgtcgtac caagtttgga ttgaaaaacg
    12121 taattgcatc catactttgg gcagcgctac atgtatatcg gcctgagatc accactgtcg
    12181 ctggtgggat accgttgcag gcccagccag tgttgggtac catcatattg atctgggtga
    12241 ctacagcgct ttttcacaat catttaatga tatatttatt agctttatac gtgggaaaca
    12301 ttatgtgttg cagaaagcga aggtgatagc gatgatgtga atacaccaag cctagcatca
    12361 tcccggcgga atgggatcag caccggcacc ctgcgtcatg tgaaacagtg gcgtagaggc
    12421 cgatatctgc agcatccatt tgtaacgaat aaagaattag taaacttccg ttggttaacg
    12481 ttatgatgca ttgtgaaatc cgcctatacg taagttacca gcggaaccct ctatggagct
    12541 tgctccggga taacaacgct tctttgttgg ctcgtgatac tatgttgaag ggataaatat
    12601 gtgataatca gcagggcaga aaataccggg taaagaatag gattcactac gaactgatta
    12661 agcttttgaa atttagcatt gccgttaatc ctcccgcagc ataaggtacc ccaacgtgca
    12721 tcccctgatt cccctctaga tttagaagac cagagacggg tgcttatgcg cgcaacatac
    12781 aattgctgac ctgcagcgct gacaagaggc ttgtcaggag ttgccaatca agaatctccg
    12841 cgcacttggg ctttgaggaa gccagtttgt ctgtttgcgc tgttgctatt tgtttgttta
    12901 atattttcgg gctctctgca ggcctgtgtc agttcaagtt acaccccact aaacggagtt
    12961 attagctgca ctgagtgccg gaagccggca gacgaagcgg ctagggcact tgtgtcgcac
    13021 gccattcgag ttgacttatt agcaactatt caacagcact gcaattgaac tatcagtccc
    13081 tgggcgctcc aatcgctaca acaagaatac cgtacgccat gtgtcatcag ccccacgtga
    13141 aacgatcata ttattatact ggacctcaat ttgattctac gctaggaata tctcccaggg
    13201 ggagggggct cgtttgccaa tgggcctgct tacatggatc agtcccattc ctcccagtgg
    13261 acggacccgc cgccgcggag atggtagccg cacgggaaac accggatctt tgggtgggct
    13321 cattttgaca cagattttac aagctgcata gaccatgtgt aagctcgcta agagcaggga
    13381 cggattttct ggaatctggc ttccgctttt gggaaaaatc caagtttacc ctgtgttgtc
    13441 gtggacatcg gctttgcttt ctccggcaca tcacctgtag aacctggcat ttccgaaggc
    13501 ggtcctggag gccatctata gttatataat accaccatgg ctcgtccgat ttatatttaa
    13561 ccaaataacc aacagacact ttcgcattgg acatctcttg acatcttttc actcctcact
    13621 ttccaagctc ggacaagatg gtggcgtcat cacaagccgt atcgcatacc tcgttgccca
    13681 ctccgaactc gggcgtatca aagggggcgc aaatctctgc acctttgacc ctttcacagc
    13741 tggccatcgt taaatcaacg gcgcctatcc tcaaggaaaa tggcgagaag atcaccagcc
    13801 tattttacgg caacatgatt gaacaccacc cagagctaca tcatatcttc aatcagacag
    13861 ggcaggtcac cggtgcccaa ccgcgggcgt tagcaggagc agtgtttgcc tatgccagct
    13921 atgttgatga cttgggaaaa cttcaaactc tcgttgagcg cattgcgcac aagcatgtta
    13981 gcctcacaat ccagcccgag cagtactcca tcgtaggaaa gtacctcatt gaggcagtcg
    14041 caaccgtgct gggggacgca gttactcccg aggtagctga tgcttggacc gcagcctatg
    14101 cagctttggc agatatcttc atcaagcggg agaagcagct ttatgactca cataaggact
    14161 ggacaggatg gagacgattc aagattcaga agaaggttga agagtcttct gagattacga
    14221 gcttctatct tgttgcggag gacgggcaac ctctacccaa cttcaaacca ggacagtata
    14281 ttagtcttca tgtttccatc ccagaatttg ggtatatgca gccgaggcaa tattctctga
    14341 gtgacgcgcc tcacggggac tactaccgca tcagcgtcaa gaaggagtct gggcgagact
    14401 tgggcccgcg aggatgggtc tctaatgtgc tgcacgaaaa ttacaaggag ggcgatgttg
    14461 tggaacttac tcatcctact ggggagttct tcgttgatcc agtcacggat gacacagcac
    14521 caatcgtttt gctctcagct ggcgtcggtg ttaccccgat gatatccatc cttaacagct
    14581 tggttgctac acactcgaac cgtccgatct catggatcca cggcacacga agctcggagt
    14641 tgcaagcctt taaggaacac atacaaagca catgcaacaa gagccctaat cttacctcca
    14701 ccgtcttcaa ttctcacgtt accaaaactg acgtgaaagg agttgattac caatttgatg
    14761 gccgcatgga tttgaagaaa ttgcatcaat cgagcgtcct gttccttgac aacaggagaa
    14821 ctcagtatta tgtctgcggc ccaacgaact ttatgaatga tgttcgcaga tatttgatca
    14881 ccgatggggt tacaagtgaa agagtacacg ttgaggtatt tggtgtagga gacggagagt
    14941 agttgtgatg aaaaacggat cctacttgcc atttgcgatt tcttgattga aaaacattgt
    15001 tttagatgaa caagctcaat tgagagcata tacgtgtaca taatatggag cgaggcacac
    15061 ttaacataat tgttcacaat atatccaaat gtatttttct tccacatctt atttccccgt
    15121 cttctgttct tgcgtcatcc gttcttatat gtttcatccc gcctcagtac ctggtgcccc
    15181 tgaagctgca gtgcatctga acacgatgtt tcgggatacg aactctggct ccgacacttg
    15241 ctaatggcct aggctatcga ccacttactt ctcacccgta acgtgatggg ggtgtatgtt
    15301 gttggcattg ccacccagta tacgctcttg gatagatcca catcaggcgt cacctcgtga
    15361 tatgacaccc ttcgttccgc ctattgaacc actcttgatg atcgcatcct agcaccacgg
    15421 ttgggctaag accacgacca agaatctgac tcatttgcga gccctgattg aatgattgga
    15481 aggctaaaag atgcgtccac agtgtctcgg tagtctgagt catcaaggct acgacctaat
    15541 attaaatggg atctttgctg catggcctgc gtttgcatgc atatgtcaca agcctattct
    15601 tagtgccaat cggagcagac aactggttgt cgcatgttat ctccctacat acaggttggg
    15661 tgccggccga cgaagctatg gtgatatctt ggcactacgg ccttcaacat tggcggaaag
    15721 ctgccgcatc tgatgatcct gatgcatgca tagccttgtg ctacttagat tgaatcatct
    15781 atcgactgct gcataccaac ataggtcgac agcgctgtct ctattgcaat cacctggtta
    15841 tcttattcca ttcaagttaa ttgcgtggtt ctccttggtt atctgaggat gacagacaca
    15901 ttgccaagac tgaccttgca agctagcgcc atatcggagt tcgagccagc tgcaactatc
    15961 agagacaacc ttcaacggat accggtattt cgccctgaag actgtgtgca gagtcatgat
    16021 gagcaaacat ctttggacac aacggtgccg tgattcagca atcaaagccc atagtggcct
    16081 gaaatgcata tgtttttgct tttttcatac gattacgtct gtatctgttg cgttgcgttg
    16141 caggtaggtt tggctgttgg ttcttttgga gctctgggag gaaccgaact tgcctgttga
    16201 gaacgtcact ccccagattg aacttcgagg tgcgtgggcg tctgtcaaat caacgccaca
    16261 gcagaagccg cccgaatttg ctgagttaat ggctccagaa tcccaatcgc acagcaccaa
    16321 ggcgctgtat gcacgtactt cgggcacggg cttcaggcat acccctgcgc ttctaacgcc
    16381 atgggccaga gggcggatgc aggggtaagg ttacattagt acgacatgac catgtgccaa
    16441 tggcaaacct gatcgcttca agtcaggttg gaactgctcg agagctgagc ctctaccgtc
    16501 accgtttcca actcagctga agcgcctcga ggaaaaccat tgtgcggcgg agctgcgtgg
    16561 ttggggcgca tgtgggttcg gttgagtgtg atttgggacc cttgcatgtc tcacggttcc
    16621 ctcccggggt ccgtcggacc cacccgttgg tactactttg acaatattga agtgctagtg
    16681 gcgcaaagat cgagatagga ctaagctgaa gatctgttcg tcatccactt tggccctccc
    16741 tcaggtcagc caaatcaagg tcatgcggca gaatcacgag tcgcgattat tggcagtccg
    16801 aaagggccga gcctgaaaac cgaacctaga cggcggctgc ggtttgtctg tctatgatct
    16861 ataagatata cttgctattg ccatgaagcc atacgcctcc taagcgaacc tccaacatcg
    16921 tcgttcgtaa cctgtaactt cacatgctag ccagataatt gagtggtctt gcaattatca
    16981 tgttttaact tagctgaggc ggtggcgaga ttgtgtgcca agctgctagg tcatatatac
    17041 aaaaggaccc agtcgctgga gggtgaatga ttttcatgtg cagccgttgc gtaatacaga
    17101 cgccgagatt ctaatccgat tatttcattg ccgcacagat ccgtagggtt tccatttccg
    17161 tgtgtgtgcg cccgtatgct cagcgcaggc cacagctgaa ggaacctgca gcaggttgtc
    17221 aaggattata ccagcttcgg caacaagtta ttgggtcagc cttgcatctc tgggatactt
    17281 cacaccattg gagagtgtgt gtagtaggtc tgcagggatg gtgccgacca taagtcaacc
    17341 tcggcggcct gtcactacgg accttcactt tcagctctgt cattggtcgc tagcaactta
    17401 atagcttgag cgtgtcacaa atacgttgtg gatagagggg ggtgacgacc cagggttacc
    17461 aacgatttag tcaaagattt cggaactatt ataatcattg aaccgaataa agattgctgg
    17521 atctgtctaa ttgtaatgat cggtatgcag tccatggatt ctacgtcctg caagccatgc
    17581 cgatacatgc cgcagtacgc ctcagccctg cccggggacg ggaaagcgaa ggatctagta
    17641 ctacataacc atggagggat gccaagagta tgcctattcg ttaaatttat gcgaccgtag
    17701 cggtttgtag gtaagaatcc tggtactgta gtcaatggag ggacagggct atcccttcgc
    17761 ctacagagct cgaaacccct tcgtgtggtt acatgtatgc caagtaccgc ggctgatgat
    17821 ttgaagagca cctgacttca gcgtaatgaa gccttgagaa atgttcaagg agattgaaga
    17881 aaggaaatgg tattggccat agataatatt cttttgattc attgtggggt acaccaatgc
    17941 ttaccgagcc ggtccacgga tgcacgagat caaggctctc tgctcccgca tttgggcttc
    18001 ggggctcgga agttctctga tatccccgac aactgatcct ccactatcag atcatacaaa
    18061 cgacacctga gaatgttttg ggtttggcct tgtatacatg tcatgtaccg atccaccatc
    18121 tttgcaggat acaacagatc atgcagttgg gtcgatacac atgcacaggg cggtctccac
    18181 tccacctgac tgcacctaac caccgtgggg gctgattcgt ggcagatgat ctattaatcc
    18241 tccaaaaaca gtccagaata tgctaggatg ttggttcggc ttaggcaggt tgcggcgaga
    18301 agtgcaaaga tccgggcagc aggctgccgc ttctaggcct tgacttaaat cactgggcaa
    18361 gagtagacgg ggctattcaa ggtagcgtcc ttcgataaaa tgtcgcagtt cccagacatt
    18421 gttctatgtt cctgtttctc gggcgatcaa aatcttacca gagcgcatta caacatattt
    18481 ctgcctgttt tgttagccag gaaacaaagg ctgcttagtg ccataggatg gcagtgcctc
    18541 caactcgtaa ggcttgcgat agatgccact cccagaagtt atcttgccgt cgtcgcggag
    18601 attctgaatg cgagagatgc tttagatcag cacaaacctg caattttagc ccatctcttc
    18661 gtaatacaaa ccgacgtcgt caaaaacttc gatacagtca agtgccagga cagcgaactg
    18721 atttccagag gctgcggcca ttatctcccc gaagctcagc aggtgcggct tacattcctg
    18781 attcctgtgc tagaaagata gctgaacctt actcaatagt ctatgaaatg acttctagga
    18841 accatccaca gaccctgcca aagctgactg catatttgga tcagccaata gcactgcttg
    18901 atgcaccgag cacccatcac cttggttcaa tacctccatt atttgacacg aattctccaa
    18961 tacacaacag agagcagccc ttgatcaact tttggcagat tccccaaagc ttagccaggc
    19021 cgcttgccac tctacgcgga gccgatcaat tcagttttcc ggactcgttc tgggccacgt
    19081 cttggctggg gctatcgtta gatctaaaca gttcgctccc agcaccattc catgaaccgt
    19141 atccccaaat tatgaaagca ccttattatg aagatcacct gcccaattca aattggcagg
    19201 cgtacagaga ctctggaact gaattggaaa tattccgccg cccagctgga gatagcgttc
    19261 agattagaaa gaactgcagt ggtttaggta ttaattagaa gaacgcgatg tgcaccatat
    19321 atcaatataa atgtaagggg aaaatagtat atagtctatc aagaacgaga cagtagtgaa
    19381 tatcaagttg cgttgtataa tcacccattt caaggtcttt ctttcgattc tcgtgagtct
    19441 tgtaatattt gacaactttt cgtacaaatt gaacctggtg cagcgacgag actggccacg
    19501 gcatgggtct tgcttgtatc agaatggtcc gtggcaagct attggctaca aatcagtcgc
    19561 agatgtgatg tgctcttgct tgctcatgac tgtttacgag gtttcagtag aaactcttgg
    19621 caattgaccc cgtcccgtgg gcctaaaatg atcggtattg ggctggcaaa taggagccgg
    19681 gcctacttac taaggtcacc aatagttctc gcccgaagta tcttggactt cagcttcggc
    19741 gatgaagggc aaatcagatg tcgattactg gaagctatgc aactgatatg acaagtcgta
    19801 caattgtatt tatattcagc aagtgcctgt cgcacaatgt ggataatcgt tcagcaaagg
    19861 tctcactaga tatgatcatt agtctatgac gattcaacct tgcgacacag atctatcatt
    19921 ggccaggttc cttagtcctc cttgtcattt ctattaacga tctcgtatag acctccgatt
    19981 tcaccggatc cacctacaga atgtatagga caccgacatc agagccgatt gctatcatag
    20041 gaaatagctg ccgattcgct ggatctgcca cgtcgccttc gaaactgtgg gaagtgctat
    20101 cagccccccc tgatctttcc aaagaggtgc cccaaaatcg attcaacgct gctggtttct
    20161 accatcacga tggtgaatat cacggaacaa ccaactctgt caaagcgtac tggctggaac
    20221 aagaccacag agtattcgat actgcatttt tcaatatcac acctaaagag gccgaagcaa
    20281 ttgaccccca acagcgaatg ttactcgaag ttgtctatga agctatggaa tctgctggct
    20341 ataccctgga tgggtgctcg ggaaagaaca tagccgtatt cgctggagtt atgacagcag
    20401 actacgacac attgtctcag cgtgatgaac tatcagcaag tcagtattac gctactggaa
    20461 atgcccggtc cattatctca aaccgaattt catacttctt caacttgcac ggcccgtcga
    20521 tgacgatcga taccgcgtgt agctcctcct tggtggctct gcaccaagct gttttgagtc
    20581 tacgctctgg ggaatgtact atggcatatg ttgctggtgt gaacctcatg atcactcctg
    20641 aacagtttat agtagagtca agcttgcata tgttgagccc tagcggcaaa agccgcatgt
    20701 gggacaagga tgctgatggc tatgcacgtg gagaaggtgt tgctgcgttg ctgctcaagc
    20761 cactttctcg ggcactacaa gacagagact caatcattgg agtcattcga gaaacaggag
    20821 tgaattctga tggtcgcact aaagggatta ctatgcccaa tccaattgcg caagctgcac
    20881 tcatcaaagc tacatatacg aggtcgggtc tggatccccg acaagcggga gaccagtgcc
    20941 agtatttcga ggcacatggg acaggtaccc aggctggaga tccaaaagag gctgaggcca
    21001 tacacgaagc atttttcggg ccatcgtcga gccatgtaga tcttggcaag aagatgttag
    21061 ttggggtaag ggccgcattc tcacaatctt gtgcatgtag cgctaatgtg atatcagagc
    21121 atcaagactg tcataggaca cactgaaggt gctgctggac ttgctggggt tctcaaagtc
    21181 ttacaagcca tgaagaacgg tgcggtacca ccaaacctac acctcgatac cttgaaccca
    21241 agcatcaagc ctttctataa gcacattgag attccaacaa cgcttgtgcc ttggccagag
    21301 acaccagtcg gccaacctaa aagagccagt gtaaactcat tcgggtttgg tggaaccaac
    21361 tcccacgcaa tcattgaagc atacatgccc gaaatccaca accaagtagc attccagtgt
    21421 aggacttcct cgcaaacatt actcgcacca cctcacaaac catatagctc tcaatcccaa
    21481 ctgagcaagg cttgtggtat gttaccaatc gggctgtccg cttcgtctca aaagtccctg
    21541 gcggctgttg ttgctgtatg gcgaaaacag attcttcgcc atcccgacat taccctcaat
    21601 gagatcagct ggcatctact tgtacgacag tcggccctgc catatcgact ttctatgtcc
    21661 gctagatcaa cagcagaggc cgtggtactt ctagacaagg ctttagacaa gtttgcacaa
    21721 agtggcgaca tcggactgag accccaacca cctggcgaga agccacgcat ccttgggatt
    21781 ttcaccggac agggagccca gtggccaacg atgtcgaggg cgctgcttct atcgaatagc
    21841 agataccgtc aaacaatccg ggacctggac cacgccttgc agtcatgccc caacccgcca
    21901 gcttggagat tggaggagca gcttcttaac gaaggggctt cttctcgcat ccatgaggca
    21961 gagatttcgc aacccgtgtg cactgcaatt cagctgggcc tagtggatct cctgagtagt
    22021 ctgggcgtga cctttcatac cgtgattggc cattcatccg gcgaaatcgc tgcggcatat
    22081 gccgcaggta gacttacatc gagggatgcg atcctgatct cgtactatcg cggtttatat
    22141 gcctaccttg ctggaggccc tggcggcgag aaaggcggca tgatggcggc cggcctctcg
    22201 gagaatgaag ccctgggctt ctgccgggat cctatattca acaataggat cttcgtagct
    22261 gcaagtaacg cgcccctcag tgtgacgcta tctggagacc aagaaacaat tgagctggcg
    22321 aaggacaagt tgatccagca gaataaattc gccagaatca tccatgtcga tacggcgtac
    22381 cactctcccc acatgacgca acctgcgata gagtacacga aggcactccg gaactgtgac
    22441 atatcccccc tctcgggtcg caacgaggta cgatgggtct ctagcgtcta cgggtttagt
    22501 ccaggcagtg aaagagatct cggtgcagag tattggaaag acaacatggt ccacgcagtt
    22561 cagttcaaag acgctttgat agccgcagtc gaaggacaag agccatttga ttgcgcactg
    22621 gagattgggc ctcatccagc acttcagggg cccgtcactc agactctgaa ggcttcggcg
    22681 gtttcgctac cttatgccgg agttttggaa agatcgaagg acgatctatt agcattttcc
    22741 aacttcctag ggttcttatg gtgtcattta ggtccttcag ctatagactg gcgccgctac
    22801 gctgagcagt ccaatgaagc ttggcttgcg cattctcacg taccggacgc accgacatac
    22861 ccatgggacc actcccagtt ccattacagg gagtctcgac tatcacggca ataccacttc
    22921 aaagaagacg ttcctcatga acttctagga gtgcggaccc gcgatgataa ccaatttgaa
    22981 ctgcgatggc gtaatatact ccggctggag aagatacctt ggctagagca tcacagtttc
    23041 caagggcagg ctcttgtccc agcgtctgct tactgcatca tggcttttga tgcggcacac
    23101 actcttctca aagaaagacc tgcaactctc atcgagatca aggacttgga tattttgagc
    23161 ggcatcagtg tcgagcctga cgcacaggga actgaagtca tgtttaccat gtccgtgact
    23221 agtggagttg ggaaccgagg cttggacgac ctactagaag caaaattcag tctctcatcc
    23281 tgtgcagctg atgggagcac cacgatgaag aggaatatgg ttggcaacct gcgcattgtt
    23341 ttgggggaac ctcgccctgg cgcactacct ccgaggaaaa gacaaggtac cgagacgttg
    23401 tcagctaacc cggaagcctt ctatcggatg atggataaga caggcctggt gtatagcggg
    23461 cctttcaggg ccctcaactt tattgagcgc cggttcaact tctcgtctgc tggccttaga
    23521 cgccaccaca ttgaggacag taccagtctt ttgatcagcc ctgccacgct ggacacttgt
    23581 cttcagtctg cgtttttgtc gtatgcctcc ccaggtgatc gatccctgtg ggccccattt
    23641 ctgcctacgc acattgatag cattcgcttc aacattgccg cgcttaggca gaacaccaat
    23701 gggggcttgt tggtcgattc ccagttgtcc agcattcagc acaccacgca agaatccaaa
    23761 gccgttttca ccgcggagat tggaatattc aatgataagg aagaaatgga gattcagatc
    23821 gaaggccttc aggtaacatc aatagctaaa acacgaccag aggacgatta cgagctttac
    23881 ctgcacacgg ttgtcgacgt cgaccccacg gatgaaatcg tgcgggcagc aatcaatact
    23941 cacgggaagg cagacccctt gctcgtcgag acttgcgaca gacttgctca tttttacctg
    24001 catgatcctc agcaatccat gttgggattg tcgagcaatt ttagccaatc gacagtacta
    24061 caggagtgcc actcgtacca accaggtccc acagagcaga tcgagacact agtgtgtaac
    24121 tcaccctacc gtcaatcttt gcgacttctc caacagatcg gatgcgctgt tcctcttctt
    24181 cttccaggcg ccatcgatca agttattcgg gatgctagcg cacaggtcca gttcagccgg
    24241 cacattcaga gagttgtgca gcaatttgtc cacaagtttc cgcgcatgaa tgtgctcagt
    24301 atctcggcgc caggcgacga aattgaacat tccatcctct caggccttgg tacaacaatc
    24361 atgtcctaca caatggcttc aattgaccat gatgccgcgg atatattacc agcaagcgaa
    24421 ggtgcaaatg acacaggaag caggatgcac aaagtcaagt tgaatcttga ccaagccata
    24481 gacgctcaac tattgactgg agattccttc gatctcgtca ttatgagtac ttcggtccta
    24541 cgggcagcca atgttcctac caccctccac aacgtacggg ctgcaataag aaacggtggc
    24601 ttcttaattc tcatgcaact accccagagt gctttgagag cagggatcag actcatcgcc
    24661 gactcacaac ctccaacatt tcccttaagc atatctgagc tagtagcaaa acacattgat
    24721 gggtttgggt tcagaaatgt tgcaagaaat gctgatcagt tctattccca tgattctgct
    24781 ctagcagtcc gccaggttga tcacctaacg gcggatttct tggacgcagc cttgaagcaa
    24841 tcgactgttg atatcagcga gaagttgttg ataatcggtg ggacatctag gcatcttgag
    24901 aggttggcat atcgccttaa agatcgcctt gcggccttgt gcggtcggat cgatgttgca
    24961 gagtcgttcg aagagatgga accatcggtt ttggaacaat gtacttccac catcatgctt
    25021 gccgaattgt cagaaccagt cattactgca atgacagaga agcggctgtc acagttgaag
    25081 cgactgctac gcccgcaggt atgcgctctt tgggtcacgc gcgaggcgcg atccggtaac
    25141 ccagatcacg ctgccacatt tggcttcacc agaactatcg cggctgaagt cccaaatctc
    25201 aagatacagg tcctggatat ggatacactg gataacatgg agtccttgat agccgaggcg
    25261 tatacacgcc tgatttacac tgattcattg gccgaggaca ggttgtggat aagggaaccg
    25321 gaaatacaca tagaacaagg acgacagatg atacctcgcg tactgcccct caaagaggcc
    25381 aatgatcgag tcaacgcaat gagacgtgtg gtgtctcgat cgatcaacac cattcaaacc
    25441 cgcgtggacc tcatcacata ttcagatcca ggcggctggc cacgctatga agcgaagcag
    25501 tccaacaaag actgctgggc gaatcccaaa acagggtttg tgtccataca gactgcctac
    25561 agctctgctg aagcactcaa gctcggagtt cgaaatttca aacacgtctg tgttggccga
    25621 gatatggata cgagtgctct cacagtggcg ctttcatcat ccaatgcatc atatatccgc
    25681 gttcctgctc actccacgca agtgatcgcc gatgggtacg accgattatc aaattttgtt
    25741 catacgctca tgcgatatat gacggcattt gtaatctgta gccagacccg aggccggcca
    25801 gcagttatcg ttggggcaga tccggttctc ctcgattgcg ttgagcagat cgcctcagct
    25861 caagctgcgt cttatcagtc ctggaccgtc tctgcaagca tggactgcgg tccctcgaga
    25921 agcatcattg tgcatccaaa atcaacagac agccagctca gaacactctt cccccctgcg
    25981 ggctgcatta tctatgactt ctcacctgct aatggtgaga tgtctaggcg gtttctggat
    26041 ttgctcccga gcaattgcga atatcaccca ggtccatccc tgctaagtcc ctataacggc
    26101 tatgagacac aggatacaac agctatagac ctgccgctgg actccatctt ccgcgaggcc
    26161 gtatccatgg cagcccaaag agcttcagcc gacagtatgc ctgcgttcga gacaatatca
    26221 gtgaatgtgt tgattacgcg caaaatgcgt caatctccga tcaacgtgat tgactgggcc
    26281 attgagcgcg acacggttga ggtcgtcaaa cctctagtcg aagaccacct cttagatcca
    26341 ctcaagactt acattctcat cgggctaacg cgagattttg ggcagagtct cgccaggttg
    26401 ttcattgatc atggggcccg ccgcctggtt ctggccagca gaaacccgaa cacgtctccc
    26461 aagtgggcgg aagagttgag ccaggcccgg ggggctatga tcagcattga gaagctggat
    26521 gtcaccaaac tggaggatgt cttggctttc aaagaaagaa tgtccgcctc catgcctccc
    26581 gttgcgggca tcgtgaacgg tgcgatggtc ctagaagacc gagtcttctc gcagatgacg
    26641 ctcgacaact ggaaccgtgt attgcgacct aaaacagtgg gatcgaagaa ccttgacctg
    26701 gcgttctcgg atgctaccct cgaatttttc atcatgacat cgtccttcgc cgccatcgga
    26761 ggacatccgg ggcagtcgaa ctacgcagca gccaacatgt acatgaacgg actcgctgcg
    26821 aaccgacgca ggcgggggct tgcggcgagc gtgctgaaca ttggtgtgat atacggactt
    26881 gggctgctgc agagagaaaa ggaggaactc tacctgggtc tcgagaggga ggggtatccg
    26941 cccatctcgg agcgcgacat ccatcacatg ttcctggagg cgatcgtggc cggtaggcca
    27001 gcggaaccga accagcccat ggacatcacg acaggcctca gcagattcca atgggggagc
    27061 cagaatccat tgcattggca cacggatccg cgcttcagtc acttcaccat gagcgaggcg
    27121 gccgggcaag ctgataggcg caaggccaag gtacagacaa gcttgatgga agaactcgca
    27181 gcactgcggg atattgaatc catgacaagc cgcatggtgg atgctttcac cgagcgcctc
    27241 gagtccctac ttcagctacc ggggggtact gttaaccgcc acagtacctt acccgagctc
    27301 ggtatcgact ctttgattgc ggtcgacatt cggaactggg tttggaagac gctcggtagg
    27361 gacatcgcag tgttgaaaat tctgagcgca ggtagtatat atcgatgtaa gtgaaccatg
    27421 tatgtggcaa gtggtttgtc ggctaacagc acgccagttt gcttggattt tgcaaaacag
    27481 atacacgctg gaacacatca agcggacgag tcgtcgagtg tggatacacc tctgagttca
    27541 cgcactccct cagaagcaag tgccccgtcg gtagcaacga gcacggattc tgtggagaaa
    27601 tccgcatctc agaattgatg tagacaggga ggcccttttg tcagtgaata acaactggta
    27661 ccggctcgca taaatcaatg gttccttgag agtcgcggta aacaacccat gtcggtattg
    27721 cttggagtag tgccagagtt gcagggcgac ggaagatggg gcagcttaga ctggacatgt
    27781 cgttcagggg catccatagg gtggcacagc tgccagcatt gcttgaaaaa gtgattacat
    27841 ttctctacac tgcagccacg atttcttaca ctagttcccg ccaaatatgg cgcccatgac
    27901 cccgagcgtc aaggcatccg ttaggaagga tggcttggtg gtggatgtct catccgctag
    27961 ggcgtccgta tcctaggcct tctccaagcg gccggccacc gtcttccagt tgatgacgtt
    28021 ccagatggcg ctgaagtact cggccttgcg gttctggtac tgcaggtagt aggcgtgctc
    28081 ccaggcgtcg atgccgagca aggggacgta gttcccggtg acggggtcct ggttgggacg
    28141 ggtaacgacc tgcagggtgc cggcgctctt gtccttgacc agccaggccc agccgcttcc
    28201 ttggatgccg gccagggccg tgttcatctg cttctggagg gtctggaagc tgccaaagtc
    28261 ctcgtcgatg ctcttcttca gggcgccttc gggctcgccg ccgccgtcct tgttggcggg
    28321 agccaagttc tcccagaaga gggtgtggtt gatgtggcca cccccgtgga agttgagcag
    28381 gggagcgacg gaggcggcgg cagcgtcgtt gcccttggcc ttggcttctt cgatggtctc
    28441 gagggcgctg ttcaggccgt tgacgtaggt ctggtggtgg ttcttgtggt gcagctccat
    28501 gatcttgccg ctgatgtggg gctcaagagc gccatagtcg tctgggatgg cgcgtacgtg
    28561 ctgttagccg tcgaaggggt cgtcccgaag ggttgcccgc ggaaggggga aaaggagcga
    28621 agactcacag gcaagatctg gcagggtagc tttccccctg gcaaaggtga tgccgccgac
    28681 ggcactggcc ggacgggtgc ccatagcccc acgggcggcg tggccggcag agcggaggct
    28741 tgcagtgggc agacggatag gcatggcgac ggtatctgtc actgctgcac cgagggagtc
    28801 agctggtctg tcggaaccga gcgaggccct gcgtggtagg tggagtggca gtagaatcaa
    28861 cggggatcgg ggagatggct atttcgggtt gtctgaggac aagacagatc tggctgctct
    28921 gcaacgggta tgaacttaca tttagcggag aaggcggggt gaagatattc ggaatgacct
    28981 caacgagact tgaacgatgt caattggagt tgtgccagaa aaaagaattg gcctggtggc
    29041 agagcggcaa ttggatgggc gtgttggctt gggggggagc ttcctgttct tcttgtcttg
    29101 ggacccgctg gagctcctcg gccggagctc tggaagcggt ttcgtcatct tgcccgtagc
    29161 tccagccgtg cacgcgccca ggcgtcccct gtcggctcgg ctttgatact cgtcgtccga
    29221 aattgtaggc cgaagtgtcc gagtggtgta cagcacagcc agcatgtcat cggggccttc
    29281 ttcgcaaccg actaactaca gcgtgtagta ctcgtactcc gtagcttgca ggtgcttaca
    29341 aacctcagag cgcagcccac tacctcgcgg tataatggtg gtgcactctc agcggccacc
    29401 agtttcgccg cagcacccca gggcaatctc aggcttacag agcagagcct gattgctgta
    29461 acttgactat tgggacacag tgtttctgtc gggcacagcg ctcccagcct catcgtcaac
    29521 ctaccttgcc atggtataga agtacttaac caacataggt actgtacggc cttaagtaag
    29581 ttgatatacc cacctacaat acctaggtag gtacctagga cctgggaggc aacctgaggt
    29641 acctaccaag cccgccctag ctaaggcacc taggtaggta accactccac ctcagctgtg
    29701 agtttcttaa ctaccgattt gcccaccgcg gcccgccgct aacttagccc tctgcatgcc
    29761 ctccgcatgc cagcttcagg tacgcgacgc ggtgccatgg ccaggcgcgt ccagctgccc
    29821 ttgacccccc caaaccccca ccacggaaaa cgaatgttcg ctcacttggc ttgagacaca
    29881 cattcactcg tcggccgcga tcagatgaag tagacccgtc cttgcgcaat tgcgatcgcg
    29941 caaccaccat gtcgtactat gacttggacg cgatcctcac ggacgccgag gtaagtatag
    30001 aggaaccccc gcggcggcac caacgctcac ccacttactt tgcgcgcgcc atagaaggtc
    30061 ccctgcaagt tcgagatcga ggtacccgat cttggctacc tcgacaacaa cccgtcccac
    30121 ccgctgaagg cgcacacgcc cgtctccctg cccttgtggc tggccgagct cctcgccata
    30181 gccaaccgct ccgccaactc gcaggactcg tcgcccttcc tcaccctctc tatgccccag
    30241 acgctctcca gcgaggtcac atccgccctg aaggccgacc cgcgcgccgt gcccctgcgt
    30301 gaccagtcgc acaattttta cgccctggcc acgcgcatga tggagatatt cgaggatctg
    30361 gacatgtgtg ccgtgctgcg acgcaccttt gtcacgaggg ccggagagac ggccctgcat
    30421 gcgaggaaag ccggtgccag tgacgactac aaggttgccg gcggcgagga cttcatgaga
    30481 ggcctcgagg cttgggagcg tgccctgttc ctgagggctc acgacggagc caaggactcc
    30541 aaggtttgga tggagggggt caagaagtag gaggacacgg ccaagataaa gcaggcggtc
    30601 cttccccgag gaatggatcc ggagaagccc tccgcgtgcg gccagtacca tgcttgctgg
    30661 atgagctctg atgccatggg agaagggttt ctcggcccgt gggaggtcga ctgccctgga
    30721 tgcgctcata atgcattcag tgatgggaat gccgtacccg gcactctaac acactgttgc
    30781 ttgtagatgg tcaaggtcaa ggtggggaaa ctatccggcc caccatgaat gtcgacatga
    30841 ctcccaccga tgatcgacac gttgccgatg gtgctatgct ggatgcacaa gatgtagact
    30901 acagagtgcg gctcgcgcgt cgaggctttg gtctgcactt gcatgtaacc cgcttcggta
    30961 gacatgctcc agcctgtgta cttgccgaag gtagatgacg tacattcggc acattcccga
    31021 ctcaaacaca caaatgcaac atgattgtgc acactgagtc ctagccacaa gggggaatag
    31081 agttgtgtac aaatccatga tcaccacctt ctatcatgat tggcctctgt tgcatatagc
    31141 acgacgtaac agtgtagaat acgttgagtg cacaaaccat cggcagtttt gcaccacgca
    31201 tgccagatga ctgccaataa accccttgaa aacgcatgcc gcgtccctga tggtcgtggg
    31261 tttaaagttg atatcgccga gcccgagggc agggacgatt ataggaggac ccctagtgct
    31321 gtactgtgtg gctgtacagt atccccaaat ctggcacagt atcactgggt tcctggttgc
    31381 ttgaacgtcg gagataagat aaggatgctt gtagctttgt ttggacatga catttatttt
    31441 ggaggcagca gcgacatcag tcacggccac caccaagact gggactcgac acaaattcct
    31501 ggtcggccac catggcattc aatccaggta atatctccaa ggccgatgcc gccgcctact
    31561 catcggacga ctcagacgac attggtgacg acgatcatct ccaacaaccc acgggcgatc
    31621 cgcgcgtcga cgagttcgcc gacttcaacc cgcgcaagcg ccgcaggacc ggtcgcaatg
    31681 ccaaggagag cgccgccttg ggaattttcg gctccgacag tgacgagggt ggcccggccc
    31741 gcaagtggaa aggccggaag aatctacgac accagaacat gtccttcgtc tcggccggcc
    31801 agcagaagat tggcgacgac gacgacgaag acgacgcaga tgacgatgac gagtacgcag
    31861 acacgtcgag gtttggtctg ggcacaaagt ccaaggtgcc atccgccgag gctcactcag
    31921 aagatgagga cgacgaagaa gacgacgtgg ggtccgctgg cgttgggctc ggtttcaaac
    31981 cagcaggcca cggacttggc tgggcacctc caacgcagcc agactcacca gcgatcaata
    32041 ctagcaacgg cgcgcagcgc aagccatttg tgaaaccacg ttacgatggc agcacccccc
    32101 tcggccgggg tttcgttccg tcgtctgcca acgagcccgt tctaaagccg ggcctcgacg
    32161 atgagccttc ctcggtccca caagttccca agcccagtgc tttcacctct ggcggtggtg
    32221 gaggaaaaaa gttgtcgttt gctcagaaga tgatggcaaa gatgggctac gtcgagggcc
    32281 agggtctggg tgctgaaggg caagggcgga acctcatcat cgaggccaat ctccgaccac
    32341 agggcgttgg cctgggtgcc gtcaaggaga agtccaaaca ggaacgagcg gaagagaaga
    32401 gacaagccct tctgcgaggg gaggaggtca tcgactcgga tgaggaggaa aagaagagaa
    32461 agaagaagtc gcgggacaga aagaaggggt tggacagcgc gagtgccagc ggcgcaagta
    32521 cgccaaagcg acccaagacc aaatacctca ctgtcaacga catcaagaaa gccgcgcctg
    32581 gattacatat ccctgacgcg tttgcgccca ttctggatat gacaggcccc ggccagaaaa
    32641 tgctggcgcc tggttccggc ttgatgaccc ctactgccgg cccaacagaa gtcgtagagc
    32701 ataccgaggc gcgcaagctg gctggacgcg ctcagcgcga cctcaatgcc ttcgtcgagg
    32761 agtggaagac actggaggag agaaaagcct ggttggacat ggagattcac cagcggcaac
    32821 aggacctcga tgaactggca ggccaattct caagtctaca ggtgatcgcg tcgatcctgg
    32881 aagaagtttc cctggctgcg cgtaacacgg aatgggatag tgtcatctct ggtctccgac
    32941 gggtagaggc agctggagga atcgaaaacg acgaccttgc cgccattgcg gttgctgcta
    33001 tccatccctt tctgcgcgat gccactcagg ggtggcagcc actggaagat ccgaaactgg
    33061 gcaacttcgc cgcggacctc gtcgatatcc gaggcgtgct ggggctgaaa ggggcagaga
    33121 atgccgtggc aaagcgcctg gatcttgatg tcgatggtac ttatcggcat catcaaaagt
    33181 ccacaactgc ctacgaaagc atgatctaca agctgttgtt cccgaaactt attaatacaa
    33241 tacagcagtg ggacgtttac gatcccgcgc ctctcctggc tgtcttcgac aaatggggaa
    33301 tcctgttccc tgcctttatc ctttcccaac tcattgaaag agtgatcggg cggctgaacg
    33361 atgcgatcag caactggaag ccccgaaaga agcagcacaa tcttccccac ctctggctat
    33421 tcccctggct acagcatctc ccaccgtatc accttgaacc taagggcacg ggtattatag
    33481 cggatgtgcg tcgcaagttc aggcaggtca tcgacgcttg ggaatacgat cgtggtgtgg
    33541 ttcccggttt gaaggaatgg aaaaacgtat tccgcccaca caaatcccaa gaccagtgga
    33601 agccacttgt catgcaccac gttctccccg gtatggccaa atatctgcgg tctcatttcc
    33661 gcgtggagcc gtccgaccaa gagccatatc ttcccacgct taccggcgta ctagaatgga
    33721 ctgacattgt cgctccgtct atgatcgccg aggtcatagt tgcggaagtt ttccccttgt
    33781 ggcacgatgt tctgcatcag tggctcacga gtgacgagac gaactactca gaggtggaag
    33841 cgtggttcaa atggtggaag gatactgctc tggccaagct ctccggtcaa acaagcatcc
    33901 tatctgaatt cgacaaaggg acggccatgg ttgagcaggc tctggacctt ggcaccgata
    33961 ccgccagact acccaaacct gcgcgtggtc cggcgcatca gcttgccaag ccacgccctc
    34021 agaaaccagc gcagattccg gcacccgccg ttcaaacagc gccccttcct gaaccgctgc
    34081 ccaagacgtt tcgccaagaa atcgaggact ggtgcaacga gaacgacctg cgcttcattc
    34141 ccacacccaa gtctacagat cgtggcgaga agtacttccg aatcacagcc cggatggacg
    34201 gaaagggtgg cgtgcttaca ttctttcgca aaggcgagga tgtgttggtc acggaaagcc
    34261 gcaaggtgga tcttcgccta gagcgtgaaa agccggaaca ttggggtatc ctgctgacca
    34321 ttttgtatca agaggtcgag tagattgcag tgcttggttc agggcctggt tcaccagcag
    34381 cgagcatcca cgagggttca attgcacttt ggtccatgtg tatgtaccta aataagttga
    34441 tgtttaagta cggatattag tcttgcctat aactccatgt gacgcatgat agctgtcctg
    34501 tggaccggcc aagcactttg aatggacttc ccatgattga aaatcgcata ctgaatgatt
    34561 tgatagcgtt gctccgtcct atttgccgac atcgcttcgg tgctgggaag ttgaatatgt
    34621 gaaccgccaa ggtatccaat caaaaaatgg ctacaacctc cctgacttct cccctcagct
    34681 taatagccgg gggaaacgcg gggtgctccc ccttcactgc aaaggcgcac acaccagggt
    34741 cctcgtgacg acgaccatgt gcggggacgg tcggtccgca caggcttaat taagacctat
    34801 ccaaagaaat accgtgtttt ctttgctcct ctccagcact ctcaagtcag ataccagcag
    34861 agattatacg cgtcagttcc gacataggag cggtcgtcca actgcataca atgtctctcc
    34921 aacctaccaa agatgacctg gacaccggga taacacacct agagcatcca aaatcgaaca
    34981 gcgatgagaa tgatgctgct cgacgtctgc tcatagaccc aaaagctgag aagaaattgg
    35041 tcttcaagtg cgatattcac gtcttgccgc ctatcactgt tcttttcttc ctctctttca
    35101 tggaccgcac gaatatcggt aggctaggag ccccttataa gtttcgactt tcttcaaagc
    35161 tgactctcct gagtacaggc aatgctagaa tacaaggcat gactcacgac ctacaaatga
    35221 gcggaaggga ctacaatgtt gctctcttca ttttcttcat acctgtatga tggcgtattt
    35281 tctatagacc taccctgcct tcagggtagt tgtttctcac aatctgggaa acattggatg
    35341 caacaataag ctaaagcact agacagtaca ttctcttcga agttccgtca aacctcataa
    35401 tcaagcgcat cgcaccgtct acctggctta gcataatcat gattctatgg ggtgagtcta
    35461 gcttctgtgt atccctagaa tctatttgct gactttccat gtagggatcg caacgctagg
    35521 tcaggggctt gtcacgaacg tagctggatt aattggctgt agattcgtgc ttggtgtctt
    35581 tgaggccggg cttttcccag gttcctccca catttcccaa ctttgagtat atcttttctg
    35641 atttgttctc ataggctgtg tatatctgat cagcatgtac tacaagcggt atgagctgca
    35701 gtggagaatg tctctgtttt tctcggcgag tattctcgca ggagcgttct cagggcttct
    35761 agccttcgcc atcgccaata tggcgggtgt gggtggctac ggggcttggc gatgtgagtc
    35821 ctttcatcct aggatgcact ccagaaacga gaggctgaca tgaatacccc acacgtgaca
    35881 gggatattca tcatcgaagg cctgctgacc attgtcattg gcctcgtatc caagtggtgg
    35941 attgccgatt ggccagaaac tgccaaattt ctcaacgacg aggagagaaa aatgttactc
    36001 agccgtcttg ctcaggatac acaagatgcc acgatgaatc attggaacaa aggtacggcg
    36061 aagcgaatcg gaagagactg gaagatccat gctggaactg tagcatattt cggtgttgtc
    36121 aacactggat acgccggatc tgtaagctta aatcactgca catcctcaag cgttgtccga
    36181 ttaacttgac tatagttctt catccctact attctcaacc agatgggact tacagcagct
    36241 gctgcacaag tccgctcgat accaatctac gtagtagcta caattacgtg tcttacggtg
    36301 gcatacctca cagatcgact caggcataga tatagcttca ctatgattgg catttgtgtt
    36361 gctaccattg gatatatcct tctgctatct cagcagcatg ttgctgtcgg tgttcgctat
    36421 tttgcgttgt tcttggtcgt tagtgggggc tacacgactc agccagtgac acttgcctgg
    36481 ctagccaaca acgtcagtgg tcattacaag cgatcggtat cagcggctgc ccaggtaggc
    36541 cttggcaaca taggcgggat tgtggcatcg aacgtttttt tcgattcaga ggctccgctt
    36601 tattggaccg gctatggcgt cagtttgggc atgctatgga tttgcgctgc tgcgtgcact
    36661 gtgctttatc ttggtgtgaa gcgtgagaac aagaaacgag atcgcgggga tagagactgg
    36721 cgcttgcagg gcgaaaacgt ggacaactta ggggatgacc atccaagttg gaggttcacc
    36781 acctaacaca tttctctccg tcatgaggag aacgtttgtg gctcgccgta catcatccgt
    36841 aagtctggtc ctgacgccga gccacgtgta tataggccta ttagtcagtc tacagtagtc
    36901 tttcaatcat cattactcaa gataatttcg gctcttgtga agtagtcaaa gattggcctg
    36961 atgcctgaca tatttagtgg ccgtagagtc ctagggatct ccatagcctt ctttagaata
    37021 tcttgagaac cggggaaggg tcgcccgcag cttcgttgtc cgaatcgttg atgttttggt
    37081 ttgggtagta cttcaatgaa aagctcttcc catcatcgct gatgttaagg gtggaataac
    37141 tttcacccat atctatcgtt gcgtgcatct ccatcatctg gtgctctcct tcactgcgcc
    37201 tcatactacc ttgtgaagaa tatcgtcctt tgtgcatgcc aacaagatca taccaaagat
    37261 tctgacgtcc taaggtgcat cctgtatttg ctgaatacct cgggagttat ggtgtcattt
    37321 gcttgttgtg gtttgagttg aagattacga actgagagct cctagtcgcg cgtctgcctc
    37381 cttcatttgc tcagcgtgcc agattctatg atccgcaatg ctgttgtctg ctgcagcaag
    37441 ccgatcatct gcctctttca ttgctcggtc atgaaacttt ctgtgctcca ccatgctatc
    37501 gtctgctgca ttcaaccgct cgtctgcctc cttcatcgcc tgttcatgga acttccggtg
    37561 ctcttcgata gcaccttgag ctgctgccag cctatcatct gcctcctgca tagctttctg
    37621 gtgaaatttc cgatgctcca ccatgctgtc gtctgattcc gccaacctag catctgcctc
    37681 cttcatggca atctcatgga actttcgatg ctcctctata gcgccttgag ccagtgccag
    37741 tctatcctga gcttccttca tggcctcggc gtggaatcga cgatgcttct ctattgagct
    37801 atcagcgcca ctcatggctt cctcgtgaaa cttcctgtgc tcgaccatgc tgtcgtcagc
    37861 aactgccaac ctagcatcag cttccttcat ggcttcctcg tgaaagatgc gatgcgcctc
    37921 tatggcatcc tgcgcagaag ctagtcgttt gtcggcttca agcatggcct ccaggtgaaa
    37981 tagtctgtgg cgctccatgc tcttctccgc gtctgagatc atctcctcgt gctcgagcca
    38041 tcgcagcctc tttttgcaat cttcgacagc tgtattgtgt tgttctgtga gccactggag
    38101 ccttgcattg ttctctgtct gccccgaagg gaacgcgctc gcgggttgaa cctgagccat
    38161 aaaggttgac ggagtcactt gagcgactat ttccggcaat atgcgaaacg gcggggtgag
    38221 cggcaaatcg ataatgggat agctagataa aggtccatgg gttttatgtt gttcagctga
    38281 agatttggcc tggctattgc ttttggaatc cactccccaa gcaccaaagc aggtgggcaa
    38341 tacttggcag acttggaacg ggtagttatg tatgtatgac gtcacctatt cccgacggag
    38401 tacccaagtt ctcaatagaa gtgattgcac tacacaggga taattctaga gactgtccag
    38461 ttgcgtatca tgtcgggaaa tgtagttaat aaaactgtat aacccactaa tataagggac
    38521 ctacgacaag cacaatcata tacattgcag agcttaggta agaggattat gctggggcat
    38581 aatgtaggct agtcgcaagc tcaaggcaag atcatagagt aacataaaaa ggcagttatg
    38641 atcgagcaat taaagctctg ctaccaatgg ttcagctgga ggtcgtaagg aagacatcgt
    38701 ggatcgggtg ggtatatatt tccttataaa gttcgatttc caacgagggc ggtttggctg
    38761 aattagatat tagcctgcac ctatgcgagt tgagcagctc aaggctatca tgttaatata
    38821 tcgactggct aggactaggc tgtcgggtgc gaatagcctg cacagagacc agacctacca
    38881 actgtcctcg tcagctttgg aattgtacgc catacctatt gctcttgtag cgcaccttga
    38941 taatgcactt gcgacagtac tgggtggtag tgggcagctt aggttcatag gctacttctg
    39001 cacaggcaca caaatctggc gctatcggtt atgccaccaa cttctcgacg taacccaaag
    39061 acggcgcatg ctacaatcta cgccgtaata aaagttgagg ctcgcaatat attatatata
    39121 cgtcaatgaa agccatttag gtggcatata cgccatggta aaatcctaag ctggctggta
    39181 tcaggttcta ggggtttgct gtcaacctta gtggcgacga tgttcaggcg gggctagggc
    39241 atgatagcgc tatgctcgac gctgctctac cttccaagtc cctttttaag ccaagctggc
    39301 ctcagccttg tgaggctgag gtaaatatcg ggcgtagcat acccccaaag acgaccgtgt
    39361 ggcgatcaca tttccaagtt caatggccgc tttacggact ctgcatggtt gatgccgcac
    39421 tcgatcttac cgtgccttca tactgcgctt ctgatcctgg catgttatga cagctgcaat
    39481 gtggaaaaga ccgaaacacc caggagcgtg tcacgaatgc cgcaaaagga ggcttaaggt
    39541 gcaaacccat ctgattatct gtttctggta ctggcgacta attcacacgc aagtgtgacg
    39601 aagccaagcc tcgctgcttg aagtgcgaga agaacaggcg tgtttgccca ggatacacca
    39661 actggtcgga gcttgctgtt cgtgacatga cagcatcgac gattagtcgg ttccacggtg
    39721 cgaaatccaa cgcaagtaat ggcagtacca gatctaggga agtggctgaa cgccattctc
    39781 ttaactttgg gcaaacagga gacagaccgg atgcgtcatc gcccacttcc aacgccaaaa
    39841 cctcaacgat tttgagaaac cccatcgtcc cccttgagga ccaagctctc tgctacctcc
    39901 gattgcactt ccttgatagc ttctcccagg gtcttgaccc aggatactcc catgttttgc
    39961 gtctggtctt gcaacttgat gaaatgggcg actgtctgtc cacctgtgta tcagctgctg
    40021 cactgggcgt cttttccact cggccaaacg ccaaagtagt cgaagtggca gctcacaaga
    40081 tgtataccat tgccctgtct cgaattaact ttgctatcag agatcggcat gcggtggagg
    40141 acgatagaat cttggcctcg gttctgatgc tagcattcta cgaggtaagc tttgccccac
    40201 tgatcgtgga tggatacatc aaaagctgaa aattcgtgta tttgccagat ctttcggtcg
    40261 aacaagctta caggtttcta taatcatata ttcggtgcag cctctatgat aaaatcccgt
    40321 ggcgaacgcg tggtccatga caaacttacc gcggaactct atcttctcgt acgatatgag
    40381 ctggtatgta agcgacatgt tgtttatgcg cgcttgcatt gactgctaga agtgtaggac
    40441 atctatactt ggcttcgcga cgccttccaa cgctgatctt ggcatgtggc tcaagtggag
    40501 gaatactgtc agctatgcga cgttctcgcc aacctacctc tccgcagtag gccagtactc
    40561 gggcggtgag cttgatcacc ttgtgcgctc cagaatggat tttatcatta ctggcaaccc
    40621 catcacggag acaatcaaca gggatggttt tccaaaggag cccatcgcag ctcaaggtct
    40681 ggtgaagata gcagtggatt atatcaaata tgtgatagat ggctttactg atatggagac
    40741 agagggattc gtgacgcaag aatcaagacc ccttcgcctg ccatgtccca tccagcggga
    40801 ctcaacctat cccggagcat atccaaatac accgatctac gtctataaga ccgtccacca
    40861 cgcgagcttt catctggcta tatgtctggc gagggtatca tgttttaccc acctgatggc
    40921 cttgacttcc cagctgggat gctcagctcg tgtcgaacaa atgcctgcat ataaagtttt
    40981 gacccggcgc gtgcaggatg acattgagac aattgtcagc agtgtaccgt tcgtatgcgg
    41041 ttggaccgct gatggtgtac aagctttctc agggagttct gaaagcagcg aagctacgtt
    41101 gccggccctg gaaacatcat tcgccacaag cttcgttata tgggcgctta ttggccctgc
    41161 aacatgtcca ctggcaacgg ataaccagag aacctactta atgcacatgc tacgatacat
    41221 agcgaacgtg cgccgcgtcc gccaagcaga agcgctactt gatgtcactg ctcaaactac
    41281 aacgagattg acgctctctc ggtggcatca caccgtactc acgccaggaa atgtcaacat
    41341 ccctgcgtct tggattggac aaggcacgag cctggaagca gagatatacc gaagttcaca
    41401 agatctaccc tcctcaggta ccaagaacta gaaaggttct gcaggcttct gaaaagagtt
    41461 caccagtcaa aagcatcccg gacatcccag tactgcatgc aagttgtttc taggattaca
    41521 atcgactgtg gttccacaga cagatagcaa taggaccgac ctcgatctgg ttaggagttc
    41581 taatgaagta cattccttgg aggccttctt gtacaatctt atgatttatt gcctcttgtc
    41641 tcaacatagt ccttgaggtc ttgtccttgt tgctcaaatt ggaactgcag acttgccctc
    41701 aatgcgacca tgacccctat ctctagtcca ttgtagtatg tctcgtacga cagatagcgt
    41761 gttgcaccat cgtcccgggg gaccaaaata ttggggtgct cggccctgga tccaagcccg
    41821 tccagtccat cgatatactt ccaggcgatc atggagtatc cctcagtcgt tggtaggtcc
    41881 agcacagtga tttcctctgc acttgtggtg ttcaacaaag gcacaagccc cgttgtatgt
    41941 agggtcattg gcatgcctac ataaacctgg tccggtgttt gcacagtggg tggaaggtcg
    42001 actcggtaga caaaactgtt ccaggcagag tatcggttaa agtcaatgat cgcattgtag
    42061 acgctggaaa cattggagct tatgacagtc tcagtgcaca ctgtaaatac cgcgcttgct
    42121 tcgccgtatg ttggtgttgt caatataccg ctcggatgct gggggcagcg taagttggcc
    42181 cagccggcga aggggctcgc agttgatgat aaagccattg tattgtctag cccgagtttg
    42241 gctcttccta ctcttcgctg gatggtttaa tgatatcgag gttctgtttg caactttgca
    42301 cagcaggcag agtgcgtcac caccgttgtg gttcagctca gcttgcagcg gacactctca
    42361 gcctatgcct taaccactcg ctgattggtt agcaaaacgc caccgagacg caattttctt
    42421 ctcatattgc cacaccaact taactcttgt agctgtagat agatatacag aattaatttt
    42481 agtaagaaat ccaagcagta ctgatgtctc attcgttgaa ttgtcgtcgc atgcagtttg
    42541 tgtaactttc gatgttcaga gtaaatacag ccttttacga cgagcgcttg agggcctgga
    42601 cgtggaacta tcacctttaa aacttcacac tcagtgcatt ggcccattcg agtcaacgca
    42661 ttgcggctgt acgtatgcga agcctgttca ccgtgcaccg ttgtcgcgtc taccagccta
    42721 aatatatata catatcttga aagatttacg acatttcgct tcgattatct gagagagttc
    42781 ctgtccgaag tctacctacc tttggaggga atcacgtgag gaagtcctat tggtctcgga
    42841 gccggtcagc tccgcggaaa taccagcgcc gatgtcagat ccacttgtcc ggcgccgata
    42901 gtcccgtgcc acactggagg ttctcacaaa cgtttcgggt cctgatcatg ttcttcttag
    42961 caaatatatt gctaacagag actagaaatt agtcatagcc tccgtttcct tcctatgaag
    43021 agcgccgcca tttgtcacaa tgggttctct tccgctgcaa atacccggct gtagccattg
    43081 caacatagta gtgtcagatg aggccaaact tctacgttca aattccaaag ctgagcaatt
    43141 accactgtat cgatctttca taccatgtat cccctcccaa agcctgtgag aaaccctccc
    43201 gccaatacca acgcctggtt cttgccgcgt gacagtctgg ctcgctgcgt tcagcgaaac
    43261 ttagcgttga aagtttgggg ccgacaaaag ttcaaaggct tgtgatggga caactgcctc
    43321 aatgcctctc agcccgactc aatggagctt tgcaattgac aagtatttaa acccatggct
    43381 accaccgccc ccttggggat ggcttccata ctccgtatct cattttctcg ggcaccgatc
    43441 aggcccccag cacccacttg gcaacattgc agttatcttc tgggcattcg ttggtgttat
    43501 ttccagcctg acacttattg aagttgtgaa ccgccaaata cctcatttct cggatgatgg
    43561 ttcacctgta atcattgcaa gtttcgtaag tcagctaaaa tagacctcat tgccctcggt
    43621 cgcttatcag tacacttagg gagccgctgc tgttctcgaa ttctatgcta tcgagtcacc
    43681 gcttgcacaa cctcgaaatg ctctgttcag ccagctcatt gcgtcagtcg tcggtgttgc
    43741 gataagaaga ctattcgaac tcagtcctga ggcgcgcgct ttgatatggc tgggaggtcc
    43801 tcttagttgt gcgtctgcca ctgctttaat ggcattgact gggaccattc acccacctgc
    43861 aggtgctaca gctctgttgg cagtcgtgga cgacaatatc gcgggcttgg ggtggcactt
    43921 gattgctgtg atactgctag gttgtgtcct gatgcagtct gtggcattat tgctgaacaa
    43981 catccaacga agattcccaa tatattggtg gacacctgag gaagttggtc agcactggcg
    44041 agttcgaggg agtggcgctt cagggagaaa tgacgactca acgaacggtg ctgtagtcaa
    44101 agatgaactt gatacatcta ccgcaagcgc aagccatttg gagatgggcc ttgtggaaag
    44161 atccggcatg ctagaaatcc ttgtgactag ggacaaggta gccattcacg aaggcttagc
    44221 tctaagctac agagagatat gctttttgga agagctacgt aaaaggattt aaagaaaaat
    44281 gcacccatcc accccttctg tggctcggtg tctgtctcat tttaccgtcc ttctaagact
    44341 tccttccagg gtgatacgcc gtgcgcagtc caatcagtcc aatctaagca tgcaactcag
    44401 gcgaagctgt ataacaactg gctgcaacct cgtattaata ggagttttat ttttaaccag
    44461 cgctagcata acaggcgcgc cgcttcagtt tccggctacc tcacgttatg cagactccaa
    44521 aactactgta atggcgaaag gccgatttgt atagagccga agaggtaccg tgttatgttg
    44581 atctgactca tcaggcgcga taatctacgg ctcttccaga acatgctgtt cctgtaccgc
    44641 tgcacaccca ctaattggag accaatctta atgcgccatc aactcccctg aagatctatg
    44701 caacactagc gctgcttccc cagattctgc agggtagcag tagcggccat gaaagaagcc
    44761 gagaacctcg cggtatgcca cactaggttc gccgtagatt acgcagacct actacagtag
    44821 ctatgtactg tgggtaaaca aatgcatgac ttatgttgga ggtacgtatc ttgaacagcg
    44881 tggggcatca ttccgcgtag tctaacaaag ggggtgcaaa tgctcacatc cagggtattg
    44941 caacctgctc gccataccat agtacctgtc cgatgataag cggctagatc aacattccca
    45001 aacaacacgg ctaaaataga caaacatgaa cgacgagtac attgtgtaat taccagccat
    45061 aaagctggag catctcgagg ctccggttgc gaatactatg tcccgtgata ggtgcgcggc
    45121 attgaacaag gtttcttcaa cggcttccga tttcattaga gacatgccgg agtttttcct
    45181 cgaaagcaag ctcccataat tggacatgtg atcgctccat ttccaaaaag cgctagagca
    45241 tcggtagccc aaactctata ttttgaggtt agtaagatca acaagcagaa atcaatagat
    45301 cacactaaat aagtgttcgc ttagaggtta acaatcactc tggcagacga cccctgtaga
    45361 caggtatgac ctgctgtcac actaaaacgc gcgcgagagc atgggaattg acttgagttg
    45421 atccttgagg agctacaaaa gaaatgggct gatgagcctg ctatataggg ggtgatcccc
    45481 cggattaacg ttgttccgct cctctatata tcccctatat cgtgacacct gcagactgga
    45541 gacgggcact tgctcgaaag cttacatgcg gcgagtaaat ttcaacgatt gcaagcgttg
    45601 tggattcaag acgatgccgg gtcatgcact tgaaatgcat cgtattacga ttataagtag
    45661 attggattat gatctaccga tagtcctatt tcagaatcga tagtgccggc tccttgaatg
    45721 gcggcactct gcctattcgt atatgacata agagttcctg cgatcagaaa ttctcgaacc
    45781 ataaaccctg gattgaacac caccaagaca atactcacgc acattatttt ggcaaattct
    45841 atttcctgtt tcgaggtgca tgttcggcgt gcaaagtttt cgcacttcgg gactgccaac
    45901 cacgagttct caaacagcta agcaggttgc gaggcgagct tacaatcggt ggaatgcgtt
    45961 ttcctacacc agaagtgctc gcttcatggc ctaaacctaa tcataaggat ccggagagtc
    46021 gaggtcctgc actcatgatc gtcgaactca cagtcctccc gctcgcgttg atatgtatgg
    46081 gcctgcggtt gtatgtgaga atttgcatgc tgaagaagag ctggtgggat gattggttga
    46141 tggcagccgc gaccgtcttc tgctgtggcg ttactgtctc ggtgatcctt ggtatgtctc
    46201 accctatgag tcttgtatag accatcatga tacagttgat atatacagcg ctgacgtact
    46261 ctcgtgtcac agcaacacag ctgtacggct ggagtctaca cacttgggat ctgacctata
    46321 cgcagatgct tcaaggccgc caggtctcga ttgcagggca gaccctattc gtattcgctt
    46381 ccggtcttgc taaactctcg atcttggcca gctatctccg ggtagcactc cccgggtcct
    46441 ggttccggcg gttgacctgg gctgccattg gcattgttgg ggctgcgatc ccggcatttc
    46501 tcctcctgct gtggctacaa tgcaagtaag ttgaggccat gctctaccct ccttcgtagc
    46561 catctgcaca tgtcctactt tctcgggcta acaggcgtca gccctgcttc ctcttattgg
    46621 aacctctttg ccatgtcccg ggactgcatc cccgaggcgc caccactgct agcgcagaca
    46681 acggtgacag taattacgga tttcatcgta tacgttctac ctatgccgac gttatggggt
    46741 cttaaacttc ctctaggcca acgtgtcggt cttatgatgc tttttggact cggtagtgtt
    46801 gtggttatag ctggatgcat gcggacgtat tggatatacc acgtcgagct ggagacctac
    46861 gacgttacgt gggaagggtt ttacctctgg atatgggcgg ctgtcgaggt aaaccttggt
    46921 gtcatttgtg gatgcgcgcc ggtactgaaa cctctcctct tcgctccggc atcgagaaga
    46981 ggcacccaat ataacgcaaa gcccggtgcc ctgaatacca ttggatcatc aacgaaccat
    47041 tggacctcca agaagagagg gcttggctcc accaaaccgg gggaaggtgc gattggctat
    47101 atcaacctcg acagtctcga aaaggggcgg gtcgcttcca agaccgtttc gagcgctttc
    47161 tcgtcaatgg tagaaggaga ctccctgaat ggaaagaata ccagtgaaga gtcgcttggt
    47221 cttccccatc aaccgcgaga ggccacgttc acgggacaca actcagggaa gcctgacctt
    47281 aacgctgatg atccagttct ctggaagcag gaggagcaag agataggcac ccggactcat
    47341 gacaaatctg aatagattat tttcgtgggc gccactattt gcacaatgtc taatagttag
    47401 ccgcctagct aaccttgatc ttcttgcacc agtcccttcc gtgctggact tgatagttgc
    47461 acaacgctgg ttcgatggac atgccaatga agccagctaa gcagatacct gcactgtcgc
    47521 ttacgctggt ggcgccgaga ctgaactcgc gttccgcaga cggtaccgtc tccataatct
    47581 cagcaaaggt gttgacgtac acagcaccgc caagaagg
//
