# Supplementary material for: Genome sequencing and physiological characterization of three Neoarthrinium moseri strains
Source: BMC Microbiol. 2025 Aug 21;25:526. doi: 10.1186/s12866-025-04274-z (PMC12369201; doi:10.1186/s12866-025-04274-z)
Supplement: Supplementary file 16 — Supplementary Material 16. [file 12866_2025_4274_MOESM16_ESM.zip › BiGSLICE/input/Nmoseri/TUCIM5799/JAFIMR010000029.1.region001.gbk]

LOCUS       JAFIMR010000029        61141 bp    DNA     linear   PLN 06-APR-2022
DEFINITION  Neoarthrinium moseri strain TUCIM 5799
            scaffold29_Wmoseri_TUCIM_5799, whole genome shotgun sequence.
ACCESSION   JAFIMR010000029
VERSION     JAFIMR010000029.1
KEYWORDS    .
SOURCE      Neoarthrinium moseri
  ORGANISM  Neoarthrinium moseri
            Eukaryota; Fungi; Dikarya; Ascomycota; Pezizomycotina;
            Sordariomycetes; Xylariomycetidae; Xylariomycetidae incertae sedis;
            Neoarthrinium.
COMMENT     ##antiSMASH-Data-START##
            Version      :: 7.1.0
            Run date     :: 2023-12-04 11:58:05
            NOTE: This is a single region extracted from a larger record!
            Orig. start  :: 194179
            Orig. end    :: 255320
            ##antiSMASH-Data-END##
FEATURES             Location/Qualifiers
     protocluster    1..61141
                     /aStool="rule-based-clusters"
                     /category="RiPP"
                     /contig_edge="False"
                     /core_location="[30000:31141]"
                     /cutoff="20000"
                     /detection_rule="DUF3328"
                     /neighbourhood="30000"
                     /product="fungal-RiPP-like"
                     /protocluster_number="1"
                     /tool="antismash"
     proto_core      30001..31141
                     /aStool="rule-based-clusters"
                     /tool="antismash"
                     /cutoff="20000"
                     /detection_rule="DUF3328"
                     /neighbourhood="30000"
                     /product="fungal-RiPP-like"
                     /protocluster_number="1"
     cand_cluster    1..61141
                     /candidate_cluster_number="1"
                     /contig_edge="False"
                     /detection_rules="DUF3328"
                     /kind="single"
                     /product="fungal-RiPP-like"
                     /protoclusters="1"
                     /tool="antismash"
     region          1..61141
                     /candidate_cluster_numbers="1"
                     /contig_edge="False"
                     /product="fungal-RiPP-like"
                     /region_number="1"
                     /rules="DUF3328"
                     /tool="antismash"
     gene            1905..4641
                     /locus_tag="JX265_009505"
     mRNA            join(1905..2889,3084..3780,3828..4641)
                     /locus_tag="JX265_009505"
                     /product="hypothetical protein"
     CDS             join(1905..2889,3084..3780,3828..4641)
                     /codon_start=1
                     /locus_tag="JX265_009505"
                     /product="hypothetical protein"
                     /protein_id="KAI1861538.1"
                     /transl_table=1
                     /translation="MSDLGLYTVGWICAVETELVAAASFLDEEHDEPEQLPVHDNNAYV
                     LGRIGKHNVVIAALPDGQYGLVTAATVARDMVRSFPNVRIGLMVGIGGGAPSQKHDVHL
                     GDVVVSSPGPGSGGVFQYDYGKTIQDSSFVVTAHHNQPPQFLLAALANLKAQYKPRGHD
                     LEQAIENVLQNNRRLQAEYRKPDPSTDRLYAPDYTHAGTKEQECTAMCDVSQLAKRPER
                     TEEQESPMIHHGIIASANQLMKDATLRDRLSAEKDILCFEIEAAGLMNHFPCLVIRGIC
                     DYSDTHKNKVWQGYAAMAAAAYAKDLLRKVAPNKVEAERKLIDLLSSGSPHPSSGFWPA
                     SHPRRGLKTQPKSFLWLYGIPGCGKTILTSTAIEDLQTSPGHSAALLYFYFDFTDTQKQ
                     QFENTIRSLVWQLYHKNERARKDLGALYASCNSGRDQPRIDRLQETFAKMVQESGEVWV
                     VLDALDECTVRDKLLFWLENVRTGKQNVHLLATSRPERDIRSAIEKFSYEEERIPIQDD
                     LIEADIRSYVHAQIREDKSFEIWNTRPDIQAEMETSLVSKANGMFRWVWCQLTALGKCR
                     DPIALRKALISLPKTLDETYAQILTNIPPECFDHTVRILQFLTYSERPLRLAEAVDAIA
                     VNIGADIADGPRFNAQDRMPVPGDIVGYCSGLVVLVRRTDPIDDDLIIEEIQLAHFSVK
                     DYLISDRLERHTAHHLQATAARSLIAEVCLTYLLELEHNADIAWIKDTFPFAQYSARYW
                     ATHALVGEHNSESVLKLASELLVSRSHLEGSYRLYDPDQPWDDAPSSENIPPALYYASL
                     HGLSRCVRLLLDEGADVNT"
     PFAM_domain     3161..3628
                     /aSDomain="NACHT"
                     /aSTool="clusterhmmer"
                     /database="35.0"
                     /db_xref="PF05729.15"
                     /description="NACHT domain"
                     /detection="hmmscan"
                     /domain_id="clusterhmmer_JX265_009505_0001"
                     /evalue="3.50E-10"
                     /label="JX265_009505"
                     /locus_tag="JX265_009505"
                     /protein_end="510"
                     /protein_start="354"
                     /score="40.2"
                     /tool="antismash"
                     /translation="LWLYGIPGCGKTILTSTAIEDLQTSPGHSAALLYFYFDFTDTQKQ
                     QFENTIRSLVWQLYHKNERARKDLGALYASCNSGRDQPRIDRLQETFAKMVQESGEVWV
                     VLDALDECTVRDKLLFWLENVRTGKQNVHLLATSRPERDIRSAIEKFSYEEE"
     gene            9597..10571
                     /locus_tag="JX265_009506"
     mRNA            9597..10571
                     /locus_tag="JX265_009506"
                     /product="hypothetical protein"
     CDS             9597..10571
                     /codon_start=1
                     /locus_tag="JX265_009506"
                     /product="hypothetical protein"
                     /protein_id="KAI1861539.1"
                     /transl_table=1
                     /translation="MAISRFPPQNRPGITETPEFTWLTDDNSDDSDSSVDGDVDQTGFA
                     PFSVTPSDESEVEFEDVPIFTTGLGVTVEYATNSATVAESLLPSSSHDSHAFLNTDETY
                     GVTPSTPGSCLVHHQVYISSVNGCETSDEISAREMGCRNTPREGESMDSKATLNGSVYF
                     DADPYVRSSPARLDLFHDQIPRGRRHGLKRRTGAATAGPAKRRRMAHKVHIRATRAFLQ
                     LGSECREYVWKRKRGAQSCWRSKQGEHHEEVDGEYLLCFSDRLTIEIRANGDWLPIMVE
                     FYKELDLFEGAQCVDGERRLQVPSSEMLHLMRGIRADCEGTVV"
     gene            complement(14091..14648)
                     /locus_tag="JX265_009507"
     mRNA            complement(14091..14648)
                     /locus_tag="JX265_009507"
                     /product="hypothetical protein"
     CDS             complement(14091..14648)
                     /codon_start=1
                     /locus_tag="JX265_009507"
                     /product="hypothetical protein"
                     /protein_id="KAI1861540.1"
                     /transl_table=1
                     /translation="MSLSQSLESVEQPAINKCQEPINSAHDGFASETEYTSSDDNSTDM
                     ETGYQKNLPSKRQQYYRPASVSTGSKPPKRVLPGHRASVYNKRTRYDSVSSTPDKATSL
                     KDKLARKAIKYTKKQIQQYANQAQNDLPPRQVIEQAFEITRAFQKAHYSFEKHKSKAVQ
                     DLKLALAQLKTDEDHKDMCAIL"
     gene            16004..19102
                     /locus_tag="JX265_009508"
     mRNA            16004..19102
                     /locus_tag="JX265_009508"
                     /product="hypothetical protein"
     CDS             16004..19102
                     /codon_start=1
                     /gene_functions="regulatory (smcogs)
                     SMCOG1041:transcriptional regulator, SARP family (Score:
                     69.1; E-value: 4.7e-21)"
                     /gene_kind="regulatory"
                     /locus_tag="JX265_009508"
                     /product="hypothetical protein"
                     /protein_id="KAI1861541.1"
                     /transl_table=1
                     /translation="MHLLQLGAAGELVLIKDITRDIPPYAVLSHTWGSNDEEVKLQDLN
                     ITSQMGSEAKWMQTHGYQKILFCGQQAKHDGIEHFWVDTCCIDKTSSAELTEAINSMFR
                     WYQDAQKCYVFLSDVHSGSQADGSDELAWKSEFQKSRWFRRGWTLQELLAPQSVEFFSA
                     EGQRLGDKKSLVRLVHSITGIPSSALQGHPMCEFDTLERMSWLAKRQTTREEDLAYCML
                     GIFGVQMPLLYGEGGDRAQVRLRETIAKWSGASRSGLPLPGRQSAVPPDPHFIVPFGRN
                     ADFVGRRDLVEQLVGQVHPSANDDACQKTVVEGLGGVGKTQLALEVAYRIRRESPACSV
                     FWVSAVNAATLENGYRDIGSALELSGLEDDKADVKGLVKAALGKCPGSWLLIIDNADDV
                     DLLFGDDGVDLRGCLPPSPHGSVLLTTRFHQVAVELDVPTRNILRVAEMSEDEAIEMLQ
                     TALSDKQMRDTASTKSLLALLMCLPLAVKQAMAYMKQTSVSTTRYLENCRRSNKDQIKL
                     LSRDFEDSSRYRDIANPIITTWLISFQHIEMRCPLAARYLKSLCFLAEKDILLSLLPDG
                     ADEMEKDEAVGILVGYAFITEREEDKSFDMHRLVRLATRNWLADTRANYFTEMAQQLAR
                     IYPWPQHENRSVWVRYMPHVEAILGDETECTDLEAYGDLLSAVGNSYDMLGKYEEAETM
                     HRKTLELKEEVLGPEHPSTLSSMNNLASVLDSQGKYEEAETMHRKELGLCKRVLGPEHP
                     STLSSMNNLASVLSSQGKYEEAETMHRKTLELQEEVLGPEHPSTLDSMNNLASVLSSQG
                     KYEEAETMHRKELGLCKRVLGPEHPSTLSSMNNLASVLDSQGKYEEAELMHRKTLELKE
                     EVLGPEHPSTLSSMNNLASVLSSQGKYEEAETMYRKTLELREEVLGPEHPNTLASINNL
                     ALVLRKRGHYRPAQEFHQKALFLMEKVVGQDHPNTRICRNNLNEAVEQRRKTEQESLQD
                     SQLHSDVEQNPGNTGGEDTAAQQMKTARGMRRLVTKLYTFRKK"
     PFAM_domain     16076..16369
                     /aSDomain="HET"
                     /aSTool="clusterhmmer"
                     /database="35.0"
                     /db_xref="PF06985.14"
                     /description="Heterokaryon incompatibility protein (HET)"
                     /detection="hmmscan"
                     /domain_id="clusterhmmer_JX265_009508_0002"
                     /evalue="1.20E-08"
                     /label="JX265_009508"
                     /locus_tag="JX265_009508"
                     /protein_end="122"
                     /protein_start="24"
                     /score="35.6"
                     /tool="antismash"
                     /translation="YAVLSHTWGSNDEEVKLQDLNITSQMGSEAKWMQTHGYQKILFCG
                     QQAKHDGIEHFWVDTCCIDKTSSAELTEAINSMFRWYQDAQKCYVFLSDVHSG"
     PFAM_domain     16931..17497
                     /aSDomain="NB-ARC"
                     /aSTool="clusterhmmer"
                     /database="35.0"
                     /db_xref="PF00931.25"
                     /db_xref="GO:0043531"
                     /description="NB-ARC domain"
                     /detection="hmmscan"
                     /domain_id="clusterhmmer_JX265_009508_0003"
                     /evalue="1.70E-06"
                     /gene_ontologies="GO:0043531: ADP binding"
                     /label="JX265_009508"
                     /locus_tag="JX265_009508"
                     /protein_end="498"
                     /protein_start="309"
                     /score="27.6"
                     /tool="antismash"
                     /translation="TVVEGLGGVGKTQLALEVAYRIRRESPACSVFWVSAVNAATLENG
                     YRDIGSALELSGLEDDKADVKGLVKAALGKCPGSWLLIIDNADDVDLLFGDDGVDLRGC
                     LPPSPHGSVLLTTRFHQVAVELDVPTRNILRVAEMSEDEAIEMLQTALSDKQMRDTAST
                     KSLLALLMCLPLAVKQAMAYMKQTSV"
     PFAM_domain     18026..18238
                     /aSDomain="TPR_12"
                     /aSTool="clusterhmmer"
                     /database="35.0"
                     /db_xref="PF13424.9"
                     /description="Tetratricopeptide repeat"
                     /detection="hmmscan"
                     /domain_id="clusterhmmer_JX265_009508_0004"
                     /evalue="8.50E-17"
                     /label="JX265_009508"
                     /locus_tag="JX265_009508"
                     /protein_end="745"
                     /protein_start="674"
                     /score="61.3"
                     /tool="antismash"
                     /translation="LSAVGNSYDMLGKYEEAETMHRKTLELKEEVLGPEHPSTLSSMNN
                     LASVLDSQGKYEEAETMHRKELGLCK"
     PFAM_domain     18266..18484
                     /aSDomain="TPR_12"
                     /aSTool="clusterhmmer"
                     /database="35.0"
                     /db_xref="PF13424.9"
                     /description="Tetratricopeptide repeat"
                     /detection="hmmscan"
                     /domain_id="clusterhmmer_JX265_009508_0005"
                     /evalue="6.40E-20"
                     /label="JX265_009508"
                     /locus_tag="JX265_009508"
                     /protein_end="827"
                     /protein_start="754"
                     /score="71.3"
                     /tool="antismash"
                     /translation="TLSSMNNLASVLSSQGKYEEAETMHRKTLELQEEVLGPEHPSTLD
                     SMNNLASVLSSQGKYEEAETMHRKELGL"
     PFAM_domain     18518..18640
                     /aSDomain="TPR_10"
                     /aSTool="clusterhmmer"
                     /database="35.0"
                     /db_xref="PF13374.9"
                     /description="Tetratricopeptide repeat"
                     /detection="hmmscan"
                     /domain_id="clusterhmmer_JX265_009508_0006"
                     /evalue="2.00E-12"
                     /label="JX265_009508"
                     /locus_tag="JX265_009508"
                     /protein_end="879"
                     /protein_start="838"
                     /score="46.7"
                     /tool="antismash"
                     /translation="TLSSMNNLASVLDSQGKYEEAELMHRKTLELKEEVLGPEHP"
     PFAM_domain     18644..18856
                     /aSDomain="TPR_12"
                     /aSTool="clusterhmmer"
                     /database="35.0"
                     /db_xref="PF13424.9"
                     /description="Tetratricopeptide repeat"
                     /detection="hmmscan"
                     /domain_id="clusterhmmer_JX265_009508_0007"
                     /evalue="1.10E-19"
                     /label="JX265_009508"
                     /locus_tag="JX265_009508"
                     /protein_end="951"
                     /protein_start="880"
                     /score="70.6"
                     /tool="antismash"
                     /translation="TLSSMNNLASVLSSQGKYEEAETMYRKTLELREEVLGPEHPNTLA
                     SINNLALVLRKRGHYRPAQEFHQKAL"
     gene            20778..22442
                     /locus_tag="JX265_009509"
     mRNA            20778..22442
                     /locus_tag="JX265_009509"
                     /product="hypothetical protein"
     CDS             20778..22442
                     /codon_start=1
                     /locus_tag="JX265_009509"
                     /product="hypothetical protein"
                     /protein_id="KAI1861542.1"
                     /transl_table=1
                     /translation="MPLCLESDIYMQYEEIVLPTPAGAHLNALKRLTVEVKTWILKQLR
                     KERNKWIQDGKKTAEPTIETVSAKHLGQAARKGLGEDNRPYLTIQRAMSFPALARIITE
                     HSIKPEALASEEINKIAFEITKLLCARAPKHNILAVLQNCFLWRYSSELKKSLKYKKIC
                     QIFNEVIEAGNQNFEKIEHSLLFMDGPLPAFVAFMLLFPTYCDKIDFYYFHAKLPQGAA
                     GTGRSAKSNHCRNWCMKEINKPSEPGSKPRVLLLTYVLGAVGLNLQGANRVILCETPPR
                     TADFDQAIGRVQRMGQAKEPKVVYLTDTKNIFELQRRIRIRTKKALRDMPEYREARIEF
                     NDFVNRPEDKDEEMVDIDSLQGNVSGQDDSGADGDDDLSTPRQSNQMPDAGDPTSSSSQ
                     RPSAPGSRPSSRQETPIGSRLLLMTQARGLRNQSSNSNLSSPITGPGRSPVSQNLGSQN
                     SAQFGEGSENIPSLPLTTSASGQDGPQAAQGRSTVPERARASRPGGVAGNSQAGSSRDT
                     RPPPGTTFRSGTIEEPIDLLMSDLSDFLQSDSDGDES"
     PFAM_domain     21474..21665
                     /aSDomain="Helicase_C"
                     /aSTool="clusterhmmer"
                     /database="35.0"
                     /db_xref="PF00271.34"
                     /description="Helicase conserved C-terminal domain"
                     /detection="hmmscan"
                     /domain_id="clusterhmmer_JX265_009509_0008"
                     /evalue="1.10E-05"
                     /label="JX265_009509"
                     /locus_tag="JX265_009509"
                     /protein_end="296"
                     /protein_start="232"
                     /score="25.8"
                     /tool="antismash"
                     /translation="CRNWCMKEINKPSEPGSKPRVLLLTYVLGAVGLNLQGANRVILCE
                     TPPRTADFDQAIGRVQRMG"
     gene            23764..25682
                     /locus_tag="JX265_009510"
     mRNA            join(23764..24155,24212..25682)
                     /locus_tag="JX265_009510"
                     /product="hypothetical protein"
     CDS             join(23764..24155,24212..25682)
                     /codon_start=1
                     /locus_tag="JX265_009510"
                     /product="hypothetical protein"
                     /protein_id="KAI1861543.1"
                     /transl_table=1
                     /translation="MASGNFAMSSASTEIDATISEDTLQRLPAELFLQVVEYLKYDGWP
                     PSARDINVSSAINLSQTCRWLHRFLTPRLWEAWALSREGIDTHPERSPFRHFRNFIQTA
                     ALYCDEAACLRAFDNGVDLKNTIFSFQDYNENSSSPFSGPITLIQRSVMSNMFESKERR
                     GTLAHVAVTSKMSESDQKIRFLKFLRCQGFDIVRSLERGAGGARRLPRLFVTTVFQQAA
                     LLGDIKILQYLMDDIGVCMPYESFLLNGDSLITTMVVRAIDQQAIQLLVHSGAVINRLG
                     CRGPLAAAVTLGKKDMIQLLIDNGAHVDEESASLPHLLGEMLQCITDCLRDGEEQLVAV
                     SVDIVTILLDAMAPGALLETDMRWFLFDNMMECTSFSPYPAAGVFGRLLTLVPRALEQN
                     SPCTCEDPLIFRFFNRHSSQGADGFTRRTTAGSQAWRNTTAQCCQSKNHLPDWLRVVQS
                     LGVQIDACRPSFGDDPSCYGVLHMIVDNVFKDEQRLMCQCETELLDRMLAAGLDINQGV
                     GANPGTAIHRYCQNVLRFEADCGCEGGPFDQLEYDEVAPILDFLLSRGADINARDAHGY
                     TPLKMLELRYQKLDEIDRESLRASRPGLYAKVRHQLERAGAKIR"
     gene            complement(26266..27819)
                     /locus_tag="JX265_009511"
     mRNA            complement(26266..27819)
                     /locus_tag="JX265_009511"
                     /product="hypothetical protein"
     CDS             complement(26266..27819)
                     /codon_start=1
                     /locus_tag="JX265_009511"
                     /product="hypothetical protein"
                     /protein_id="KAI1861544.1"
                     /transl_table=1
                     /translation="MAQEDTTPGRLLLISNRLPITIKRKEDGQYDFSMSSGGLVTGLSG
                     LSKTTTFQWYGWPGLEVPEGEIDKVKQQLKDEYSAFPVFIDDDLADRHYNGFANSILWP
                     LFHYHPGEITFDEGAWEAYKEVNLLFAKEVVKDVQDGDMIWVHDYHLMLLPELLRQELS
                     GKRKNVKIGFFLHTPFPSSEIYRILPVREALLEGLLQCDLIGFHTYDYARHFLSSCSRI
                     LETPTTPNGIEYRGNFVTVGAFPIGIDPEKFVEGLKKPKVQQRIAALSRKFEGVKLIVG
                     VDRLDYIKGVPQKLHALEVFLTEHPEWIGKIVLVQVAVPSRQDVEEYQNLRAVVNELVG
                     RINGKFGTIEFMPIHFLHQSVNFDELCALYAVSDVCLVSSTRDGMNLVSYEYIATQHDR
                     HGVMILSEFTGAAQSLNGSLIVNPWNTEELANAIHDAVTMSPELREANFRKLERYVFKY
                     TSAWWGQSFVSELAKVSADQGEKQSLHGIGEVGQKIGGAVQTLKDAASSAIDGDDESSK
                     "
     aSDomain        complement(26404..27792)
                     /aSDomain="TIGR02400"
                     /aSTool="tigrfam"
                     /description="trehalose_OtsA:
                     alpha,alpha-trehalose-phosphate synthase (UDP-forming)"
                     /detection="hmmscan"
                     /domain_id="TIGRFam_JX265_009511_0001"
                     /evalue="2.70E-190"
                     /identifier="TIGR02400"
                     /label="JX265_009511"
                     /locus_tag="JX265_009511"
                     /protein_end="472"
                     /protein_start="9"
                     /score="630.9"
                     /tool="antismash"
                     /translation="RLLLISNRLPITIKRKEDGQYDFSMSSGGLVTGLSGLSKTTTFQW
                     YGWPGLEVPEGEIDKVKQQLKDEYSAFPVFIDDDLADRHYNGFANSILWPLFHYHPGEI
                     TFDEGAWEAYKEVNLLFAKEVVKDVQDGDMIWVHDYHLMLLPELLRQELSGKRKNVKIG
                     FFLHTPFPSSEIYRILPVREALLEGLLQCDLIGFHTYDYARHFLSSCSRILETPTTPNG
                     IEYRGNFVTVGAFPIGIDPEKFVEGLKKPKVQQRIAALSRKFEGVKLIVGVDRLDYIKG
                     VPQKLHALEVFLTEHPEWIGKIVLVQVAVPSRQDVEEYQNLRAVVNELVGRINGKFGTI
                     EFMPIHFLHQSVNFDELCALYAVSDVCLVSSTRDGMNLVSYEYIATQHDRHGVMILSEF
                     TGAAQSLNGSLIVNPWNTEELANAIHDAVTMSPELREANFRKLERYVFKYTSAWWGQSF
                     VSELA"
     PFAM_domain     complement(26404..27792)
                     /aSDomain="Glyco_transf_20"
                     /aSTool="clusterhmmer"
                     /database="35.0"
                     /db_xref="PF00982.24"
                     /db_xref="GO:0003824"
                     /db_xref="GO:0005992"
                     /description="Glycosyltransferase family 20"
                     /detection="hmmscan"
                     /domain_id="clusterhmmer_JX265_009511_0009"
                     /evalue="9.30E-199"
                     /gene_ontologies="GO:0003824: catalytic activity"
                     /gene_ontologies="GO:0005992: trehalose biosynthetic
                     process"
                     /label="JX265_009511"
                     /locus_tag="JX265_009511"
                     /protein_end="472"
                     /protein_start="9"
                     /score="661.1"
                     /tool="antismash"
                     /translation="RLLLISNRLPITIKRKEDGQYDFSMSSGGLVTGLSGLSKTTTFQW
                     YGWPGLEVPEGEIDKVKQQLKDEYSAFPVFIDDDLADRHYNGFANSILWPLFHYHPGEI
                     TFDEGAWEAYKEVNLLFAKEVVKDVQDGDMIWVHDYHLMLLPELLRQELSGKRKNVKIG
                     FFLHTPFPSSEIYRILPVREALLEGLLQCDLIGFHTYDYARHFLSSCSRILETPTTPNG
                     IEYRGNFVTVGAFPIGIDPEKFVEGLKKPKVQQRIAALSRKFEGVKLIVGVDRLDYIKG
                     VPQKLHALEVFLTEHPEWIGKIVLVQVAVPSRQDVEEYQNLRAVVNELVGRINGKFGTI
                     EFMPIHFLHQSVNFDELCALYAVSDVCLVSSTRDGMNLVSYEYIATQHDRHGVMILSEF
                     TGAAQSLNGSLIVNPWNTEELANAIHDAVTMSPELREANFRKLERYVFKYTSAWWGQSF
                     VSELA"
     gene            complement(30001..31141)
                     /locus_tag="JX265_009512"
     mRNA            complement(join(30001..30038,30094..30300,30374..30458,
                     30518..30639,30717..30842,30892..31141))
                     /locus_tag="JX265_009512"
                     /product="hypothetical protein"
     CDS             complement(join(30001..30038,30094..30300,30374..30458,
                     30518..30639,30717..30842,30892..31141))
                     /codon_start=1
                     /gene_functions="biosynthetic (rule-based-clusters)
                     fungal-RiPP-like: DUF3328"
                     /gene_kind="biosynthetic"
                     /locus_tag="JX265_009512"
                     /product="hypothetical protein"
                     /protein_id="KAI1861545.1"
                     /sec_met_domain="DUF3328 (E-value: 3.9e-42, bitscore:
                     137.9, seeds: 45, tool: rule-based-clusters)"
                     /transl_table=1
                     /translation="MHQTNRSAEYERLYVDRSSGEKSQESFDDEEGMVALSHLKQSRWR
                     SWRGWLLHLGLPLVYTLIFVVAMYRSWDDGGGVFSLVDSPAKQVRSNMHLEVFPLDKFL
                     EGPYTGEPGAELDRVWADLLQYNNMRIPEEWVKSHDREYQAVKLPDGGYLGVLSVFHEL
                     HCIKRVFRTLHADYYFPNATADVHKEMIEHAEHCLELFRMSAMCHGDVSVLTHRWVDGD
                     LLPHVNQSAPHQCVDWNQVMDFAASVSVDVFRKDYIVNPETGTNPYWHDEPRS"
     PFAM_domain     complement(join(30146..30300,30374..30458,30518..30639,
                     30717..30842,30892..31021))
                     /aSDomain="UstYa"
                     /aSTool="clusterhmmer"
                     /database="35.0"
                     /db_xref="PF11807.11"
                     /db_xref="GO:0043386"
                     /description="Mycotoxin biosynthesis protein UstYa"
                     /detection="hmmscan"
                     /domain_id="clusterhmmer_JX265_009512_0010"
                     /evalue="4.40E-40"
                     /gene_ontologies="GO:0043386: mycotoxin biosynthetic
                     process"
                     /label="JX265_009512"
                     /locus_tag="JX265_009512"
                     /protein_end="246"
                     /protein_start="40"
                     /score="137.9"
                     /tool="antismash"
                     /translation="QSRWRSWRGWLLHLGLPLVYTLIFVVAMYRSWDDGGGVFSLVDSP
                     AKQVRSNMHLEVFPLDKFLEGPYTGEPGAELDRVWADLLQYNNMRIPEEWVKSHDREYQ
                     AVKLPDGGYLGVLSVFHELHCIKRVFRTLHADYYFPNATADVHKEMIEHAEHCLELFRM
                     SAMCHGDVSVLTHRWVDGDLLPHVNQSAPHQCVDWNQVMDFAA"
     gene            32008..32439
                     /locus_tag="JX265_009513"
     mRNA            join(32008..32074,32144..32439)
                     /locus_tag="JX265_009513"
                     /product="hypothetical protein"
     CDS             join(32008..32074,32144..32439)
                     /codon_start=1
                     /locus_tag="JX265_009513"
                     /product="hypothetical protein"
                     /protein_id="KAI1861546.1"
                     /transl_table=1
                     /translation="MKFYSVVVLLIAGATALPALPRAETTADESYLPSRRAETTADESY
                     LPSKRAETTADESYLPSKRAETTADESYLPSKRAETTADESYLPSKRAETTADESYLPS
                     KRAETTADESYLPSKQ"
     gene            complement(32922..34337)
                     /locus_tag="JX265_009514"
     mRNA            complement(32922..34337)
                     /locus_tag="JX265_009514"
                     /product="hypothetical protein"
     CDS             complement(32922..34337)
                     /codon_start=1
                     /locus_tag="JX265_009514"
                     /product="hypothetical protein"
                     /protein_id="KAI1861547.1"
                     /transl_table=1
                     /translation="MLDNVERDIDKVLNRKVDFKFPCIDASRQVRLLRCSSSAATGLVY
                     TLEVVPLERLHRKHYRALSYIWGSCHTTSDARQILIDGQEFYVRRNLHDFLAAARSRRE
                     GGLFFIDAICINQLDVEERQCQIREMTQVYRCADEVISWLGVPGRAQSSNLRALSRAKM
                     HDSVNWTADQRAGFKYLSYHQYWRRVWVVQEVLLASHVTIWCGSSSFPLNLFGGQPNPF
                     HGATSNCSYYGRPTAASKVLPRLQSPASKIITHRLRYVPSPLLCPLGHGTKVDTMESLL
                     RDLRVPITSINIYQSHLPDLLYQLIRIFGSLECTDPRDKVYGFLGILNERSRAMIMPDY
                     GKDIKHAYYQALKVGLQEMYDEIGLSAFFTSVDEQPAVYQYHEHLRDVFEIEHDEALAM
                     LRQVLGELNLYNRLMEDILELELLEQLPWKGTKVKFLPGIDIYELASRGEPAVPSGLLF
                     RYHERQQRCISKL"
     PFAM_domain     complement(33756..34160)
                     /aSDomain="HET"
                     /aSTool="clusterhmmer"
                     /database="35.0"
                     /db_xref="PF06985.14"
                     /description="Heterokaryon incompatibility protein (HET)"
                     /detection="hmmscan"
                     /domain_id="clusterhmmer_JX265_009514_0011"
                     /evalue="1.20E-25"
                     /label="JX265_009514"
                     /locus_tag="JX265_009514"
                     /protein_end="194"
                     /protein_start="59"
                     /score="90.6"
                     /tool="antismash"
                     /translation="YRALSYIWGSCHTTSDARQILIDGQEFYVRRNLHDFLAAARSRRE
                     GGLFFIDAICINQLDVEERQCQIREMTQVYRCADEVISWLGVPGRAQSSNLRALSRAKM
                     HDSVNWTADQRAGFKYLSYHQYWRRVWVVQE"
     gene            complement(34839..36863)
                     /locus_tag="JX265_009515"
     mRNA            complement(join(34839..35328,35436..35852,35921..36600,
                     36702..36863))
                     /locus_tag="JX265_009515"
                     /product="hypothetical protein"
     CDS             complement(join(34839..35328,35436..35852,35921..36600,
                     36702..36863))
                     /codon_start=1
                     /locus_tag="JX265_009515"
                     /product="hypothetical protein"
                     /protein_id="KAI1861548.1"
                     /transl_table=1
                     /translation="MASFSQEKKNDKSIEPEIAGATLEIGQSADPIWKDKLSYLKRYVT
                     SKEGWVGDYDYLYLITPNIWPLNKKYKGYKAPFYGLNDEVPILLTVVLGLQHALCMIGS
                     IVSPPLAIAGGAFYFDSAMTQYLVSAAFITTGIATALQVTRVHIAKTPFYIGTGLLSVV
                     GPTFDILPIAFTYTGMRYANGTCPTAEDGTQLPCPEAWGAILGSILCTVWVQILMSFVP
                     PKTLNKIFPKVVTGSLLLLVGIYLVGNGMNNWGGSSNCHAGTGFYALCPDVSSPQPLPW
                     GDPKLIGLGFTVFVAIIFVEQFGSPLMKSASVIIGLFVGCLVSGLTGYWSMNNIYAAPA
                     VTFLWVHTFPLSVDGALILPLLIMFICEAVSCMPDILATAEISDVDIEGTEFNARVQGG
                     ILCDGMGSLIAALGTGPPMVSQAGNNGVIVITGCASRRAGWCASVFLILMGIFGKFGAI
                     FGSMPPSVLGGMQVFLYSTIAVAGLRVLGLVRYTRRNRFILTVALGIGFVDITQPDWWD
                     SILTYSGSNVALSGFEQGLNLIVQTPFIIAAVLGVFLNLALPDDASQMDDMLRDQTGQA
                     VLHKEE"
     aSDomain        complement(join(34920..35328,35436..35852,35921..36507))
                     /aSDomain="TIGR00801"
                     /aSTool="tigrfam"
                     /description="ncs2: uracil-xanthine permease"
                     /detection="hmmscan"
                     /domain_id="TIGRFam_JX265_009515_0002"
                     /evalue="1.10E-96"
                     /identifier="TIGR00801"
                     /label="JX265_009515"
                     /locus_tag="JX265_009515"
                     /protein_end="556"
                     /protein_start="85"
                     /score="322.2"
                     /tool="antismash"
                     /translation="PILLTVVLGLQHALCMIGSIVSPPLAIAGGAFYFDSAMTQYLVSA
                     AFITTGIATALQVTRVHIAKTPFYIGTGLLSVVGPTFDILPIAFTYTGMRYANGTCPTA
                     EDGTQLPCPEAWGAILGSILCTVWVQILMSFVPPKTLNKIFPKVVTGSLLLLVGIYLVG
                     NGMNNWGGSSNCHAGTGFYALCPDVSSPQPLPWGDPKLIGLGFTVFVAIIFVEQFGSPL
                     MKSASVIIGLFVGCLVSGLTGYWSMNNIYAAPAVTFLWVHTFPLSVDGALILPLLIMFI
                     CEAVSCMPDILATAEISDVDIEGTEFNARVQGGILCDGMGSLIAALGTGPPMVSQAGNN
                     GVIVITGCASRRAGWCASVFLILMGIFGKFGAIFGSMPPSVLGGMQVFLYSTIAVAGLR
                     VLGLVRYTRRNRFILTVALGIGFVDITQPDWWDSILTYSGSNVALSGFEQGLNLIVQTP
                     FIIAAVLGVFLNL"
     PFAM_domain     complement(join(35049..35328,35436..35852,35921..36495))
                     /aSDomain="Xan_ur_permease"
                     /aSTool="clusterhmmer"
                     /database="35.0"
                     /db_xref="PF00860.23"
                     /db_xref="GO:0016020"
                     /db_xref="GO:0022857"
                     /db_xref="GO:0055085"
                     /description="Permease family"
                     /detection="hmmscan"
                     /domain_id="clusterhmmer_JX265_009515_0012"
                     /evalue="1.40E-54"
                     /gene_ontologies="GO:0016020: membrane"
                     /gene_ontologies="GO:0022857: transmembrane transporter
                     activity"
                     /gene_ontologies="GO:0055085: transmembrane transport"
                     /label="JX265_009515"
                     /locus_tag="JX265_009515"
                     /protein_end="513"
                     /protein_start="89"
                     /score="185.5"
                     /tool="antismash"
                     /translation="TVVLGLQHALCMIGSIVSPPLAIAGGAFYFDSAMTQYLVSAAFIT
                     TGIATALQVTRVHIAKTPFYIGTGLLSVVGPTFDILPIAFTYTGMRYANGTCPTAEDGT
                     QLPCPEAWGAILGSILCTVWVQILMSFVPPKTLNKIFPKVVTGSLLLLVGIYLVGNGMN
                     NWGGSSNCHAGTGFYALCPDVSSPQPLPWGDPKLIGLGFTVFVAIIFVEQFGSPLMKSA
                     SVIIGLFVGCLVSGLTGYWSMNNIYAAPAVTFLWVHTFPLSVDGALILPLLIMFICEAV
                     SCMPDILATAEISDVDIEGTEFNARVQGGILCDGMGSLIAALGTGPPMVSQAGNNGVIV
                     ITGCASRRAGWCASVFLILMGIFGKFGAIFGSMPPSVLGGMQVFLYSTIAVAGLRVLGL
                     VRYTRRNRFILTVALGIGFVDITQP"
     PFAM_domain     join(37841..37948,38005..38841)
                     /aSDomain="Amidohydro_1"
                     /aSTool="clusterhmmer"
                     /database="35.0"
                     /db_xref="PF01979.23"
                     /db_xref="GO:0016787"
                     /description="Amidohydrolase family"
                     /detection="hmmscan"
                     /domain_id="clusterhmmer_JX265_009516_0013"
                     /evalue="7.90E-47"
                     /gene_ontologies="GO:0016787: hydrolase activity"
                     /label="JX265_009516"
                     /locus_tag="JX265_009516"
                     /protein_end="315"
                     /protein_start="0"
                     /score="160.3"
                     /tool="antismash"
                     /translation="MLLSGTTCFLEAMLTHGSGFANVASAVSEMGIRACLGKLVKFVET
                     NPALNIADARDKDLSHMSIESLLSAHTTFHGSSNDRVHVWAACGTPRGAPISSFAEVGR
                     ICRDHDIGITMHCAEAPRDLPIFREVYAGRSPMQFCRDAELTGRKTVLAHMCHLDLQAD
                     LPILLETNTTVAHNPTSNMKLASGVAQVPAMLKAGVNVALGTDGAPCNNSYDMLREMHL
                     ASIVHKGTTLDAGSIGAHEALEMATIRGAKALGLEKEIGSIEVGKKADLVVLDVSGAWA
                     APWDQDSHNGMDPVSLVVGSCTGKNVTHVMVDGS"
     gene            37841..38979
                     /locus_tag="JX265_009516"
     mRNA            join(37841..37948,38005..38979)
                     /locus_tag="JX265_009516"
                     /product="hypothetical protein"
     CDS             join(37841..37948,38005..38979)
                     /codon_start=1
                     /locus_tag="JX265_009516"
                     /product="hypothetical protein"
                     /protein_id="KAI1861549.1"
                     /transl_table=1
                     /translation="MLLSGTTCFLEAMLTHGSGFANVASAVSEMGIRACLGKLVKFVET
                     NPALNIADARDKDLSHMSIESLLSAHTTFHGSSNDRVHVWAACGTPRGAPISSFAEVGR
                     ICRDHDIGITMHCAEAPRDLPIFREVYAGRSPMQFCRDAELTGRKTVLAHMCHLDLQAD
                     LPILLETNTTVAHNPTSNMKLASGVAQVPAMLKAGVNVALGTDGAPCNNSYDMLREMHL
                     ASIVHKGTTLDAGSIGAHEALEMATIRGAKALGLEKEIGSIEVGKKADLVVLDVSGAWA
                     APWDQDSHNGMDPVSLVVGSCTGKNVTHVMVDGSLLVEDSRLMCADEADIAMAARAAVK
                     GIQQRSGVKTVPKAGWTYVT"
     gene            complement(39057..41005)
                     /locus_tag="JX265_009517"
     mRNA            complement(join(39057..40419,40470..40512,40576..41005))
                     /locus_tag="JX265_009517"
                     /product="hypothetical protein"
     CDS             complement(join(39057..40419,40470..40512,40576..41005))
                     /codon_start=1
                     /gene_functions="biosynthetic-additional (smcogs)
                     SMCOG1138:FAD linked oxidase domain protein (Score: 245.1;
                     E-value: 3.5e-74)"
                     /gene_kind="biosynthetic-additional"
                     /locus_tag="JX265_009517"
                     /product="hypothetical protein"
                     /protein_id="KAI1861550.1"
                     /transl_table=1
                     /translation="MLLYQSFILLAIFVVRLAAVLLPFEFIQLNATDIEKFPDIGFPSP
                     NDTTNVHALSDCREFPGSSKWPSTEDWRRFNGSIDGALLQPLPPGAVCYKGSSYDEQKC
                     QYLLRNATSSRFYIDDPLTVLSEWPTGSTCLPNLSPTGNSINFARNRNLRLVIKNTGHD
                     FGGRSTGAGALSIWTHNLKEFQYTQGYSIGEYDGPVAQYAAGTESWELMNRMVDLNVTI
                     IAPGVGTVGAVGGWLSGGGHTTVTSTFGLGSDQALSINVVTANGKFITADPYNNKDLFF
                     ALRGGAGSTFGVVTSVTAKVHPRINVTSSSLNFAFDRNPPASNVSFGNGTSALGYYVKD
                     VETFWRGASLYYLFTKKVVEAGGIGFSYIYPLGNGSFRFTGSSSLPGKTPDQAYNFMQP
                     LYDDLNHTGIAVRNVRAAQSFPYGSRGSGRGAVPNNRRYTSRLFPRTHWDDTKLFQQSM
                     AAIQTAVEAGYTFHGTLNGPGSEIAGWPGKDSAVNPAWRVAVLHAMLFYKDTTGIQTAL
                     ETRESEADINRYMDTWRQLTPGSGAYINEADPAEPNWQQSFFGEHYPRLLSIKKDRDPL
                     GVFWAPTTAGSEDWEVRTADGYPHSQNGRLCRVQH"
     PFAM_domain     complement(39147..39269)
                     /aSDomain="BBE"
                     /aSTool="clusterhmmer"
                     /database="35.0"
                     /db_xref="PF08031.15"
                     /db_xref="GO:0016491"
                     /db_xref="GO:0050660"
                     /description="Berberine and berberine like"
                     /detection="hmmscan"
                     /domain_id="clusterhmmer_JX265_009517_0015"
                     /evalue="1.10E-09"
                     /gene_ontologies="GO:0016491: oxidoreductase activity"
                     /gene_ontologies="GO:0050660: flavin adenine dinucleotide
                     binding"
                     /label="JX265_009517"
                     /locus_tag="JX265_009517"
                     /protein_end="582"
                     /protein_start="541"
                     /score="38.4"
                     /tool="antismash"
                     /translation="AYINEADPAEPNWQQSFFGEHYPRLLSIKKDRDPLGVFWAP"
     PFAM_domain     complement(join(40080..40419,40470..40510))
                     /aSDomain="FAD_binding_4"
                     /aSTool="clusterhmmer"
                     /database="35.0"
                     /db_xref="PF01565.26"
                     /db_xref="GO:0050660"
                     /description="FAD binding domain"
                     /detection="hmmscan"
                     /domain_id="clusterhmmer_JX265_009517_0014"
                     /evalue="7.10E-11"
                     /gene_ontologies="GO:0050660: flavin adenine dinucleotide
                     binding"
                     /label="JX265_009517"
                     /locus_tag="JX265_009517"
                     /protein_end="271"
                     /protein_start="144"
                     /score="42.1"
                     /tool="antismash"
                     /translation="INFARNRNLRLVIKNTGHDFGGRSTGAGALSIWTHNLKEFQYTQG
                     YSIGEYDGPVAQYAAGTESWELMNRMVDLNVTIIAPGVGTVGAVGGWLSGGGHTTVTST
                     FGLGSDQALSINVVTANGKFITA"
     PFAM_domain     join(42618..43215,43269..43456)
                     /aSDomain="adh_short_C2"
                     /aSTool="clusterhmmer"
                     /database="35.0"
                     /db_xref="PF13561.9"
                     /description="Enoyl-(Acyl carrier protein) reductase"
                     /detection="hmmscan"
                     /domain_id="clusterhmmer_JX265_009518_0016"
                     /evalue="2.00E-26"
                     /label="JX265_009518"
                     /locus_tag="JX265_009518"
                     /protein_end="262"
                     /protein_start="0"
                     /score="93.1"
                     /tool="antismash"
                     /translation="MAKALAGAGAKKVYILGRRQAPLEAAATTHPAISPLVCDVTSKQS
                     LQAAADVVAKDSGYVNLVIVNSGVYGPPQGFDPQMNIDELRRRLFDNVAMEDFTGVLHI
                     NITGAYFTMLAFLGLLDAGNQTALKGGFGAPLTAESTVPSVQSQVVFVGSVGSFSRERS
                     APPGYAGSKAAIAQLAQQAATNLAPYQIRVNTIAPGWFPSEMASPIMDTRDPESEAVDH
                     PAFMPARRFGTQEEMAGSILYLASRAGAYCNGFVLLNDGG"
     gene            42618..43486
                     /locus_tag="JX265_009518"
     mRNA            join(42618..43215,43269..43486)
                     /locus_tag="JX265_009518"
                     /product="hypothetical protein"
     CDS             join(42618..43215,43269..43486)
                     /codon_start=1
                     /gene_functions="biosynthetic-additional (smcogs)
                     SMCOG1001:short-chain dehydrogenase/reductase SDR (Score:
                     112.9; E-value: 2.9e-34)"
                     /gene_kind="biosynthetic-additional"
                     /locus_tag="JX265_009518"
                     /product="hypothetical protein"
                     /protein_id="KAI1861551.1"
                     /transl_table=1
                     /translation="MAKALAGAGAKKVYILGRRQAPLEAAATTHPAISPLVCDVTSKQS
                     LQAAADVVAKDSGYVNLVIVNSGVYGPPQGFDPQMNIDELRRRLFDNVAMEDFTGVLHI
                     NITGAYFTMLAFLGLLDAGNQTALKGGFGAPLTAESTVPSVQSQVVFVGSVGSFSRERS
                     APPGYAGSKAAIAQLAQQAATNLAPYQIRVNTIAPGWFPSEMASPIMDTRDPESEAVDH
                     PAFMPARRFGTQEEMAGSILYLASRAGAYCNGFVLLNDGGRLCVVPSTY"
     gene            44622..48523
                     /locus_tag="JX265_009519"
     mRNA            join(44622..44665,44763..47681,47734..48523)
                     /locus_tag="JX265_009519"
                     /product="hypothetical protein"
     CDS             join(44622..44665,44763..47681,47734..48523)
                     /codon_start=1
                     /gene_functions="regulatory (smcogs) SMCOG1003:sensor
                     histidine kinase (Score: 117.7; E-value: 1.2e-35)"
                     /gene_kind="regulatory"
                     /locus_tag="JX265_009519"
                     /product="hypothetical protein"
                     /protein_id="KAI1861552.1"
                     /transl_table=1
                     /translation="MATVSEAARGRETFRYAAPQLMNLSYQTGPTLQSSAHLTSSDTVL
                     TGLAQLAALRFNASRAIISLFDQSWQYVVAEATPQGPLSPSTLCRQGSDRLLLCGLAVP
                     RSVSMCEHVLQNTLGASQPTDPRSLPVSVISDLSEELRLSENPYFKDWPHRFYAATPLR
                     TARGINIGVLSVYGDDARKELDEASIALMQDLSQSVMTYLGAIRSRDGHRRADRMVRGV
                     GSFVEGQASLAGWQEGPNVDSFKDDFRLEGSLNAKQQTLQEKQRVEVDSPDGSLNGILD
                     TETPSSPSVETNTTLSRRLEAVVIVDSPKPEENLEMSNLKHILSKAANVLRESVEVEGV
                     LFLDAAISSFGGDVTRTDNMHGTESSSSDEGRAFQSSFAQDAPCRVLGFSDSLRSSVDG
                     APGSTVIPEKYLSKLLRRYPHGKIFNFDGNGSLQSSDSSDDASSVPLTPSPSTQVSQPE
                     NARPQPVRSKSWSRKNDGTNIISLFPGARSVAFFPVWDAHRQRWLAGGFAYTKTATRTF
                     TVEGELSYLIAFASIATAEVQRAREMLLNKTKTDLLGSLSHELRSPLHGIVLGAELLQD
                     TEMDVFQKDVLNSIENCSRTLVDTIDHLLDWTKINKFKTSTTDRRNSIRGKRGVSSSND
                     VSIETGMMSITSDVEVDVVAEQVVESVFAGHCFQTQSVTRLVDGQGSQDTDMDAMRRLD
                     STKAIEALGIRGRTGQIQVVLGDVVVSLDINANSRWAFTTQPGAIRRILLNVLGNALKF
                     TARGSVKITLHQEPLAGKPHNKRMVCFTVADTGCGMSQEFLHHRLFRPFSQVDSLTPGT
                     GLGLSLVHKIVGAMDGSIHVRSKLGVGSTVVVKVPLRKTLPPTPGGSLPTDTQAEFRAQ
                     VCELKGLRVAITGYSAVEGIPSTDVAMQALTDEHAMLVKVCKEWLHMHVIEPSEANQLL
                     PDLILCGAHHLDQLVARDHTSTPTVAICRSALAARQLSTSPRFMRKDGVGVVDFISQPL
                     GPRKLAKILLQCFKRWSKLQESALSTQVPSEFDVAETASPTDTSKTSPDVGPEYLPEPD
                     VEPNGVVDDHAAELPPSSPKGPTEPWSISTEQQPIELQRTEPQHMELEQFPSEGSTPRG
                     KTGSPVVPVARYLLVEDNAINLKILTVYMKKLGRVYETASNGLEALETFKKGNGQFKCI
                     LMDISMPVMDGFESARHIRAFERDKQLPRCAIYALTGLASDDAQQEAFASGLDLFLTKP
                     VKLAELSQIIGRGTRDDQRGTPDMI"
     PFAM_domain     46363..46548
                     /aSDomain="HisKA"
                     /aSTool="clusterhmmer"
                     /database="35.0"
                     /db_xref="PF00512.28"
                     /db_xref="GO:0000155"
                     /db_xref="GO:0007165"
                     /description="His Kinase A (phospho-acceptor) domain"
                     /detection="hmmscan"
                     /domain_id="clusterhmmer_JX265_009519_0017"
                     /evalue="7.30E-10"
                     /gene_ontologies="GO:0000155: phosphorelay sensor kinase
                     activity"
                     /gene_ontologies="GO:0007165: signal transduction"
                     /label="JX265_009519"
                     /locus_tag="JX265_009519"
                     /protein_end="610"
                     /protein_start="548"
                     /score="38.9"
                     /tool="antismash"
                     /translation="KTDLLGSLSHELRSPLHGIVLGAELLQDTEMDVFQKDVLNSIENC
                     SRTLVDTIDHLLDWTKI"
     PFAM_domain     46924..47265
                     /aSDomain="HATPase_c"
                     /aSTool="clusterhmmer"
                     /database="35.0"
                     /db_xref="PF02518.29"
                     /description="Histidine kinase-, DNA gyrase B-, and
                     HSP90-like ATPase"
                     /detection="hmmscan"
                     /domain_id="clusterhmmer_JX265_009519_0018"
                     /evalue="2.20E-21"
                     /label="JX265_009519"
                     /locus_tag="JX265_009519"
                     /protein_end="849"
                     /protein_start="735"
                     /score="76.6"
                     /tool="antismash"
                     /translation="PGAIRRILLNVLGNALKFTARGSVKITLHQEPLAGKPHNKRMVCF
                     TVADTGCGMSQEFLHHRLFRPFSQVDSLTPGTGLGLSLVHKIVGAMDGSIHVRSKLGVG
                     STVVVKVPLR"
     PFAM_domain     48128..48475
                     /aSDomain="Response_reg"
                     /aSTool="clusterhmmer"
                     /database="35.0"
                     /db_xref="PF00072.27"
                     /db_xref="GO:0000160"
                     /description="Response regulator receiver domain"
                     /detection="hmmscan"
                     /domain_id="clusterhmmer_JX265_009519_0019"
                     /evalue="2.10E-18"
                     /gene_ontologies="GO:0000160: phosphorelay signal
                     transduction system"
                     /label="JX265_009519"
                     /locus_tag="JX265_009519"
                     /protein_end="1235"
                     /protein_start="1119"
                     /score="66.6"
                     /tool="antismash"
                     /translation="LLVEDNAINLKILTVYMKKLGRVYETASNGLEALETFKKGNGQFK
                     CILMDISMPVMDGFESARHIRAFERDKQLPRCAIYALTGLASDDAQQEAFASGLDLFLT
                     KPVKLAELSQII"
     gene            49865..51415
                     /locus_tag="JX265_009520"
     mRNA            49865..51415
                     /locus_tag="JX265_009520"
                     /product="hypothetical protein"
     CDS             49865..51415
                     /codon_start=1
                     /gene_functions="biosynthetic-additional (smcogs)
                     SMCOG1038:phenylalanine-specific permease (Score: 370;
                     E-value: 2.1e-112)"
                     /gene_kind="biosynthetic-additional"
                     /locus_tag="JX265_009520"
                     /product="hypothetical protein"
                     /protein_id="KAI1861553.1"
                     /transl_table=1
                     /translation="MMMEKSTDLEVKPASDASGSNSLNGSKDIEAADTQLKRGMQSHHL
                     QFLAIGGTIGTGLFLGSGTALSTSGPVGTLIAFVFVGTIVFSVMVSLGEMASFIPVPGS
                     FTVYASRFVDPSLGFAMGWIYWFSWAMTFALELTAAGIIIQYWNKSLSIAIFIAVFWVV
                     FTCINLLPVRWFGEIEMYLSSIKVVTIIGFIIFAICINAGAGEQGYLGFRYWVTPGPFA
                     ESIYTGAIGKFVGFWSVLVTAGFSYQGSELVGVGAGETADPAKAVPSAIRWTFWGIFSL
                     FVSTIFFIGLLVPYDNGGLLGDSSDASSSPLVIACNLAGVSVLPDIINAVLLTAVLSAA
                     QSNCYSGSRIIVALADESHAPKFMARLNRNGTPYVAVLFTSAFGLLAFLNLSSSGADVF
                     NWFMNITAIAGFITWSCISVCHLRFMKALRVQGLSRNDLPYRAPWMPYLAWYGLFFFIL
                     ILLTNGFTVFIEWNTSDFFAAYISLVIFVVLFVGHKAVRRTKPIKLAEIDLNRGRVDQ"
     PFAM_domain     49994..51367
                     /aSDomain="AA_permease"
                     /aSTool="clusterhmmer"
                     /database="35.0"
                     /db_xref="PF00324.24"
                     /db_xref="GO:0016020"
                     /db_xref="GO:0055085"
                     /description="Amino acid permease"
                     /detection="hmmscan"
                     /domain_id="clusterhmmer_JX265_009520_0020"
                     /evalue="1.30E-136"
                     /gene_ontologies="GO:0016020: membrane"
                     /gene_ontologies="GO:0055085: transmembrane transport"
                     /label="JX265_009520"
                     /locus_tag="JX265_009520"
                     /protein_end="501"
                     /protein_start="43"
                     /score="456.1"
                     /tool="antismash"
                     /translation="HLQFLAIGGTIGTGLFLGSGTALSTSGPVGTLIAFVFVGTIVFSV
                     MVSLGEMASFIPVPGSFTVYASRFVDPSLGFAMGWIYWFSWAMTFALELTAAGIIIQYW
                     NKSLSIAIFIAVFWVVFTCINLLPVRWFGEIEMYLSSIKVVTIIGFIIFAICINAGAGE
                     QGYLGFRYWVTPGPFAESIYTGAIGKFVGFWSVLVTAGFSYQGSELVGVGAGETADPAK
                     AVPSAIRWTFWGIFSLFVSTIFFIGLLVPYDNGGLLGDSSDASSSPLVIACNLAGVSVL
                     PDIINAVLLTAVLSAAQSNCYSGSRIIVALADESHAPKFMARLNRNGTPYVAVLFTSAF
                     GLLAFLNLSSSGADVFNWFMNITAIAGFITWSCISVCHLRFMKALRVQGLSRNDLPYRA
                     PWMPYLAWYGLFFFILILLTNGFTVFIEWNTSDFFAAYISLVIFVVLFVGHKAVRRTKP
                     "
     gene            complement(51840..52172)
                     /locus_tag="JX265_009521"
     mRNA            complement(51840..52172)
                     /locus_tag="JX265_009521"
                     /product="hypothetical protein"
     CDS             complement(51840..52172)
                     /codon_start=1
                     /locus_tag="JX265_009521"
                     /product="hypothetical protein"
                     /protein_id="KAI1861554.1"
                     /transl_table=1
                     /translation="MSSLIVTIVVVVVLVVVLGGGILACALGWEKIIARVTPNRWQRKP
                     QPSLNEKWPKDYPYPSRSSVETDWAGSPISSPASSPVASPSSSPRSSRHNSDSLTKGRS
                     STREYV"
     gene            complement(53916..54710)
                     /locus_tag="JX265_009522"
     mRNA            complement(53916..54710)
                     /locus_tag="JX265_009522"
                     /product="hypothetical protein"
     CDS             complement(53916..54710)
                     /codon_start=1
                     /locus_tag="JX265_009522"
                     /product="hypothetical protein"
                     /protein_id="KAI1861555.1"
                     /transl_table=1
                     /translation="MASNDSSDTSATLDVDDEPSSITRAEACSTGAGSDGQRVSATESP
                     PPTIEGYENCEICFDDALSTQFTTLPCEHGHRFMTLCITTWFQQLYNQQGPQVHCPKCR
                     EEFKYTACGHPLEAHRLVEPRNILKADLMVTECLSCQRETRSRRLLKIRRDFDKHEGPD
                     WDMIEPGDLSPALEALAAVRFADEYEELKADFANRVRLMEAELEELKEDPVLSDSNSHV
                     WVLESVLAGIERMRNAPQEAEILHPEIFDSPSEEDDQDNDDE"
     PFAM_domain     complement(54402..54548)
                     /aSDomain="zf-C3HC4"
                     /aSTool="clusterhmmer"
                     /database="35.0"
                     /db_xref="PF00097.28"
                     /db_xref="GO:0046872"
                     /description="Zinc finger, C3HC4 type (RING finger)"
                     /detection="hmmscan"
                     /domain_id="clusterhmmer_JX265_009522_0021"
                     /evalue="2.40E-04"
                     /gene_ontologies="GO:0046872: metal ion binding"
                     /label="JX265_009522"
                     /locus_tag="JX265_009522"
                     /protein_end="103"
                     /protein_start="54"
                     /score="21.0"
                     /tool="antismash"
                     /translation="CEICFDDALSTQFTTLPCEHGHRFMTLCITTWFQQLYNQQGPQVH
                     CPKC"
ORIGIN
        1 ctttcgcttg gactacatag aacttgatct tatcgtagcc gcctttgtgt tgccagtcac
       61 caggcgtctt cgcaaggtcg gcgaagacta cttcgtcgag tccccaaata tgggaaagaa
      121 ttgcgtacgg gggaacgtca tcatcagcga ggtcggaagt gatgctgtag ttgcctgcat
      181 catcacgctg cagtaacctc atcgctacag tagagggtca ccaactgctc taccgccgga
      241 gtaggcaggg cgctgttggt tggaatgcta cgattcgtga gacgaagcag gcatcgtacg
      301 gtcgtcgcga gcatggatcg gcgagcattg catcaggctg cagttacggg gtaaggacga
      361 agactcagcg gcaaggctgc aaatcgtgga agacaagccg tcctattgat gcagcataaa
      421 cggagcaagt caacccttac gtgctgatgt ctacacagcc atatgctcac cagtcacaga
      481 ccgcagaatc tcacgctagc cgcattcgta gccctttcca tcaaaaggta tcgattggca
      541 tgccgatatt acaagaatcg cccgttcacg gcagccacat atctaatcat aacttcttaa
      601 tgtggaagta aggacagagg aggcagtaga agtagatttt atttaataag ttttttgagt
      661 ggtgggactg tggtaagggg gttatattag ataggtctcg ttttgcgata aaaacatgat
      721 ggtcttaatc tatacaacca cgggacggca ccgtcgtaat ttttgtatag aacagggcct
      781 aaagctatca aatagctaat gaatcggatg cacgcaaagt caagcaattg catgcgtata
      841 ggctgggtgg aggttgtgtt aaacacgaag tatctacatt ttggctcgcc acgcagggat
      901 ggacgttatt caagcgcccg caatagcttc tatagcgcgg gccatgctgt acccgtatca
      961 ctaccagaac aagattttga cattcctgga cgcggaacac ggaggtacat gccaacagtt
     1021 gcttgcaacc aacgggaggc agaaatgatc ttgctgtttc gaagcacgta tgaaagcgtt
     1081 cacggcgcct ccatcgtcaa gagtgaattt atacccaatt taggtaatcc tataggtacc
     1141 tgcagaccta ttgggccctg tggtcaaggc tgctgattga ggctagccta ctggccaatt
     1201 caatctccgc cgcttcaaat gggcgctgag gcaatgctag agacggggcg ctagcgccga
     1261 gcagcccttg atgatgagct atcaggaccg agtctagaaa agacaaaagg atgaggaggt
     1321 taaggtatac ttatgcgcaa gggccaagct tatctgtgtt cagaatcttg ccaggattcg
     1381 atccaggcaa agtggttatc cctttagggt tagcttcgtt catgaaatct gttaggagcg
     1441 catcgaagtt ggcacgtcgc gtcgcgtcga gcgggagtcc aaatcatgaa gtggcgattg
     1501 actgcgcagc actctagact tcctcatgca attgagatgt cactggtcat gatctcaact
     1561 ggatggcatc caagacgcac gtgatgcttg cctggtgtca gcgtgcaagt ccccgatgca
     1621 tattggtctg caattcgtca attcttcggg caaggcgtgt cgctggtaga ggctcacagg
     1681 cgttctcgtt ggctgtgcaa ttcgtgctgc actgtcggca tgcagatttg ctgcccaggc
     1741 ggacagcctg acgaggctcc agacgcctcg ggcgtacaca aggccttccc atcatccttc
     1801 ggcgagattt agtccacagc ccaccgtact aattgcttct aaacacatca caaccgagtg
     1861 catcatcttc gcttttctac tgttcgcgac gccgattgca agccatgtca gaccttggac
     1921 tctatacagt aggctggata tgcgccgtcg agaccgagct tgtcgcagca gccagcttcc
     1981 tggacgagga gcatgacgag cctgagcaat tgcccgtcca cgacaacaac gcatacgttc
     2041 tcggccgaat cggcaaacac aatgttgtca tcgctgcatt gcctgatggg caatacggac
     2101 tagtcacggc cgcaactgta gctcgagaca tggttcgcag cttccccaat gtgagaatcg
     2161 gactcatggt cggcatcggc ggtggcgcac cgagccagaa gcatgacgtt catctaggcg
     2221 acgtcgtggt tagttctccc ggccctggta gcggcggtgt cttccagtat gactacggca
     2281 agaccatcca ggactcgagc ttcgtcgtta ctgcacacca taaccaacca ccgcaattcc
     2341 tgttggcggc tctagccaac ctcaaagctc agtacaagcc ccgcggtcac gatctcgaac
     2401 aagccatcga gaacgtgctt caaaataatc gaaggctgca ggcagagtac cgaaagcccg
     2461 accctagcac agacaggcta tacgccccgg actatacgca tgctgggacc aaggaacaag
     2521 agtgtacggc catgtgtgac gtctcgcagt tggctaaaag gcctgaacgg accgaggagc
     2581 aggaaagccc aatgatccac catggaatca ttgcgtcggc caaccagctc atgaaagacg
     2641 ccaccctgcg tgacaggctt tccgccgaga aggacatcct gtgtttcgag atagaagctg
     2701 ctggtctcat gaatcatttt ccttgcctcg tcattcgtgg catctgcgac tactccgaca
     2761 cgcacaagaa caaggtctgg caaggctatg cagccatggc agctgctgcc tatgcaaagg
     2821 acctgcttcg caaggttgca ccgaataagg tggaggccga gaggaagttg atcgacttgc
     2881 tttcgagtgg tgcgtagctg caactgtgtt taccggtgct actgccccgc gctaatagct
     2941 agctagtgaa tgacaacctg gtttctatgt cttctagtct tagaaacgta caatcaggag
     3001 tggaagtgtt gcatcgtgga caacaacatg atcatattac aacatggctc aaggcgcctg
     3061 acgtgtctag taatctgaac aaggctctcc acacccgtca tccgggttct ggccagcgtc
     3121 tcatccaagg cgaggtctaa aaactcaacc caagtctttt ctctggctat atggcattcc
     3181 cggctgcggc aaaacgatac tcacatctac ggcgattgag gatctccaga ctagccccgg
     3241 acactctgca gctcttttgt atttctattt cgactttacc gatacccaga agcagcaatt
     3301 cgaaaacacc atccgctcgc ttgtgtggca gctctaccac aagaatgaac gcgcccggaa
     3361 agacctcggt gcactgtacg cttcttgcaa tagtggtcga gaccaacctc gcatcgaccg
     3421 cctgcaagaa actttcgcaa agatggttca agaatctgga gaggtgtggg ttgtcctcga
     3481 cgctcttgat gaatgcactg tgcgagataa gctgcttttc tggctagaaa atgttcgtac
     3541 tggtaagcag aacgtgcatc tactggctac cagccgacca gagagggata tcagatctgc
     3601 catagaaaag ttcagttacg aggaagaaag aatccctatt caggacgact tgatagaagc
     3661 agatatacgc agttatgttc atgcacagat aagggaggat aaaagtttcg agatatggaa
     3721 cacaagacca gacatccaag cggagatgga gaccagtctc gtgagcaaag ccaatggaat
     3781 gtaagagccc taagagtatg tacgtctgaa gctgtgctga cctccaggtt ccgctgggtt
     3841 tggtgccaac tgacagctct aggaaagtgc cgtgacccaa tagcactacg aaaagcactg
     3901 atatcgctcc caaaaacatt ggatgaaaca tatgctcaga tcttgacaaa cattcccccg
     3961 gaatgtttcg atcacacagt ccgcatcttg cagttcttga cgtattcgga acgaccgctt
     4021 cgacttgctg aagccgtgga tgccatcgca gtcaacatag gagcagatat tgccgatggc
     4081 ccccgcttta atgctcaaga tcggatgcca gtgccaggcg atattgtcgg atattgctct
     4141 ggccttgttg tgctcgtccg tagaacagat ccgattgatg acgacttgat aatcgaagag
     4201 atccagttgg cgcacttctc agttaaggac tatcttatct cggaccgttt agaaaggcat
     4261 actgcacatc atctccaggc cacggcagct cggagcttga tcgcggaagt ctgcctgacg
     4321 taccttttgg aactcgaaca taacgcggac atcgcttgga taaaagatac attccctttt
     4381 gcacaatatt cggcacgata ctgggccact catgctctcg tcggcgagca taacagtgag
     4441 tctgtactca agcttgcgag cgagcttttg gtaagccgta gtcacctcga aggttcttat
     4501 cggctttatg acccggacca accatgggac gatgcaccaa gtagtgaaaa tataccacca
     4561 gcgctatact acgcgtcgct tcatggtttg tcacgttgtg tgcggttatt gctggacgag
     4621 ggcgccgatg ttaatactta gggcggatac ttcggcaacg cgctacaggc tgcttcatac
     4681 ggaggacacc gagagatcgt atagctacta ctctagaagg gggccgactt caatacccac
     4741 ggcggatact tcggtaatgc gctataggct gttttatatc gaggacaccg agaaatcgtg
     4801 taactactac tcgagaaggg ggccgacgtt aatacccacg gcggatattt cggtaacgca
     4861 ctacaggcta ctttatatag aggataccga gagatcgtat agctactact cgagaagggg
     4921 gccgacgtta acactcaggg cggaaactac ggtaacgtat tataggttgt ttcggaacgg
     4981 ggataccgag agattatata actactattc gagaaggggg ccgatattaa tacccacggc
     5041 ggatatttcg gtaacgcatt ataggctgct tcatttcgag gaaaccgaga gatcgtgtaa
     5101 ctactactcg aaaagggggc cgacattaat gtttagggcg gaaagtataa cgacgtatta
     5161 taggctgctt cacgtaaagg aaaccgaaag atcgtgtagt tactactcga gaaaagggcc
     5221 gacgtcaata cttaaagcgg aagctacggt aacgcgctat aggctacttt atataacgga
     5281 gaccgaaaga tcgtgcagtt actactcgag aagggtaccg atattaatac tcagggcgga
     5341 aagtacggtg atgcattata ggctgcttta tacggaggat accgagagat cgtgtagcta
     5401 ctactctaga agggggttga cgtcaatatt tagggtggac acttcgataa cgcgctacag
     5461 gctactttat ataaaggaca ccgagagatc gtatagctac tactcgagaa gggggccgac
     5521 gttaatactt agggcggaaa atacaacgac gcattacagg ctgtttcacg tagaggaggc
     5581 cgaaagatcg tgtagctgct actcgagaaa agggccgacg tcaatgctca aggcggaagc
     5641 tacggtaacg cgctataggc tgctttatac ggaggacatc gagagatcgt ataactacta
     5701 ctcgagaagg gggccgacgt caatacccac ggcggatatt tcggtaacgc actacaggct
     5761 gctttatata gaggataccg agagatcgtg tagttactac tcgaaaaggg tgccgacgtt
     5821 aatacttagg gcggaaagta cggtgataca ctacaggctg ctttatacgg aggacaccga
     5881 gagatcgtat agctactact ttaaaagggg gctgacgtca atgttcaggg tggacacttc
     5941 ggtaacgcgc tacaggctgc tttatataaa ggacaccgag agatcgtata gctactactc
     6001 gagaaggggg ccgacgttaa tactcagggc ggaaagtata gcgacgcatt ataggctgct
     6061 tcacgtaaag gaggccgaaa gatcgtgtaa ctgctactcg agaaaagggc cgacgttaat
     6121 attcaaggcg gaagctacgg taacgcgtta caggctgctt catacggagg acaccgagag
     6181 atcgtatagc tactgttcga gaagggggcc gacgtcaata cccacggcgg atatttcggt
     6241 aacgtactac aaactgcttt atatagagga taccgagaga tcgtgtaact actactcgag
     6301 aagggggccg acgttaatac ccataacgga tatttcggta acgtattaca aactacttca
     6361 tataaagggg accgagagat cgtgtaatta ctactcgaaa aaggggccga cgtcaacgct
     6421 tagggcggaa actacggtaa cgcattatag gctacttcgg aacggggata ccgagagatc
     6481 gtgtagttgc tactcgagaa gggggccgac gttaacgttt agggcggaaa ctacgataac
     6541 gcactataaa ctgcttcgga acggggacac cgagagattg tatagctgct actcgaaaag
     6601 ggggccgata ttaaaaccta cggcggatac ttcgataacg cactacaggc tgcttcattt
     6661 cgaggagacc gagagatcgt gcaactacta ctcgagaagg gggccgatgt caatactcag
     6721 ggcggaagct acggcaacgc gctacaggct gcttcatctc gaggagaccg agagatcgtg
     6781 cagctgctgc tcgagaaggc ggccaactca acagtcacaa gacgctagtc taaatcgtag
     6841 ccctttccat taaaggtatc gatcggtatg tcgatattat ataaatcgcc atcttaaggc
     6901 agccacaaat atcattataa atttgtaatc ctaaaataag gatggagttg tcagaattgt
     6961 ctcaatataa gacgtatgaa tggtgagttc gtgtggtgtg gcttgccctg tggcgtggtg
     7021 tggctttgcg ttttatttcc tatatagcta tctttgccgc gtgtggattc tacgacaacg
     7081 ctcctttcac ccccataatt ggaccctgcg ttctggcgac cgacaaccct catcgtgcac
     7141 gttacaggag gaatcatcac tctgatcagc caggtcccat tagacaaagt acgttggatt
     7201 cgtcgggaga gacgttgaaa actactttgg ctgctgtgga cgttctggga cagcactgtc
     7261 ctggagcacc actccagttc aatggttata gctcggtggt ataattgtgc tacgacggaa
     7321 aggtgatagt cgcaacctat gcgactacct gacggcgttg acctaattgt tgcttaggac
     7381 atgatacagg cgttctgcat acgttaagga attgaacata cacaaacttc agcaattatt
     7441 cttggggccg aggtggaggt tgttttgaaa acgaagtatc tgcatatcga ctcgctacgc
     7501 cgggatcggc gccattccag tagggtgaac aattgaacat gggcaaaacc tgtggtctag
     7561 aaacatggat caatcaagtc attatccgag ccaacgactg tcgatagagg gttgaatcag
     7621 taatcatgcg tctggcgtgt cttgcttcga aaaagcaagg gatccgcagg tccctcattg
     7681 gacttgagca aagtgggagc attccctgta ttcggttaat ttaccaacgc tctcactaat
     7741 atgaggaata gttctaggtt taaagaaggc atattcattc agtctccttt cctatctcaa
     7801 cttcaatttc gtaaaccaaa gaaatattcc cgcaattcac agtcgccgtt tcgatagctc
     7861 tctcgacctg atgcacgaat gagttaaaaa cgtattcgtt acgctcacca ggaaatctga
     7921 ggtgttcaga cccatctaag cccggccctt tagcacagag tcgcaggctg ctagtatgac
     7981 tcgacagctt gagggcttga aggaaatcag gcagggtggt ttgcctcaga tcctgagtac
     8041 aatggacacc ctcgtagcag tgggttactc cccgcgagaa gaccttccga tatataaaga
     8101 aggcttttgt ttctatccca gtcaaaatgg agatagctgg gggacattca attgtgggtt
     8161 cgttgttact agaatccgaa agactggatg ccgtggattt gagctttcct ttgtatctct
     8221 tattgcgata gccttgttgt attgttcgga aaaagagctg tattagaagc tcctgaattc
     8281 tgaattacat tagcacacgt cgagtcgccg aggagagtca aaattacctt tgcctatttc
     8341 cagccagcgg gaagccactt gagttgggcc atagatggca tccatggcgt tctaggaagc
     8401 gtttgctcat ttcaatgagc ttgacttgat catcaaagac gttccacttc cattcgtggt
     8461 tgccatgatc tccatacctc gcagccgagg cgcggcagaa taatgatatc gttgtgttga
     8521 aaaccttgtc ccgtactaga tgactagtgc cgtagccaag tctttctttg agttcggaaa
     8581 tcttgggcag tttcgtcaca gctatctgaa atatgacagg gtgtggttga gagtgtaaag
     8641 acatggtgga gagggtgatc tgttgcagaa gaactgaaga aaaaaaatct gaggtttagt
     8701 gatttagaga ggtcaaacaa agaagcggag ccagaagctg atttatatga aggaagacca
     8761 gaggaccaag gttatggtcg tggtgcgccg taaaaggacg aatttgagac agccgccttg
     8821 gagtgatgca ccgcccccgt gcattatgac aaatatgaag ccatgctggg tttatggaac
     8881 ctccccatga aaccagtcca ggtccccgag cagcctgaac ctcgcagaaa aaggtcactc
     8941 gggaagatat tgaagatttg ataggaccat tggaacgagt atggccgccg atcggcgacc
     9001 tttatcatag gctgaggctt tagtgaggtc cacttgagag gcagtgttga gaagccttga
     9061 gttttccagt ttctccgtta catgaacaca attctgcctc gtaggcctcc tcagtgctga
     9121 cccgacctga aaccatgtat ggcctgttca agaggacagc tagaaatcat tggagtggct
     9181 aggctcaaga aagaccaatc agtaccggga agtggcgact tcagaggcaa gaagagagga
     9241 agacgtgctg ccggcagatg tcaagaatat caccaggtgc ttcgaatgat gtacaggtct
     9301 cagatgagac ctagcctgtg gtgagcaatg gcggcgattg gcctgctctg gcgtgcattc
     9361 tccttcgatt gccgttttca gaatgcattc caagggtcac aattggttca agtagtctgt
     9421 gaatatgtag atggttgtca cggaggctgt gctgtggtcg taatctaagc gggcttgcgg
     9481 cagatcttca atgatgggga catataaagg gcgttgcctt cctcccttcc ttcatttgat
     9541 cttctttctc attagcatca cttttcctcc tcatctatgg ccataaaaag caacatatgg
     9601 ccatctcgag gttccctccg cagaatcgcc ctggcatcac tgagacgccc gaattcacat
     9661 ggcttaccga cgacaacagc gacgatagcg atagcagtgt ggacggtgat gttgatcaaa
     9721 ccggctttgc tccctttagt gttactccat cggacgagtc tgaggtcgaa ttcgaggatg
     9781 ttccaatctt cacgactggg ttaggggtga cggttgaata cgcaactaat tcagccactg
     9841 tcgccgaatc cctactgcct agcagtagcc atgacagcca tgcgttcttg aacacagatg
     9901 aaacgtatgg tgtcacgcca tcaactccgg gtagttgctt agtccaccat caagtctata
     9961 tctctagcgt caatggttgt gagactagcg atgaaatttc agcgagagaa atgggctgcc
    10021 gcaatacacc tagggaaggt gagagcatgg actccaaagc aaccctcaac ggctctgtct
    10081 atttcgatgc agatccatat gttcggagtt ctccggctag actcgatctt tttcatgatc
    10141 aaatcccaag gggtcgtcgg catggattga agagaagaac aggtgccgcc acagccggac
    10201 cagcaaagcg gcgacgaatg gctcacaaag tccatattcg tgcaacgcga gctttcctgc
    10261 aactcggtag tgaatgccga gagtacgttt ggaaacgaaa acgtggtgca caaagttgtt
    10321 ggagaagcaa gcagggcgag caccatgagg aggtcgatgg agaatatctt ctttgttttt
    10381 ctgatcggtt gaccattgaa attcgagcga acggcgactg gcttccgatc atggtggaat
    10441 tctataagga actggatttg tttgagggcg cacaatgtgt tgatggtgag aggagacttc
    10501 aggttccaag cagcgaaatg ctacatttga tgcgtggaat tagagccgac tgcgagggaa
    10561 ccgtggtcta gaaaatacag atgccttagc ttgtgatggc tgaaactcta taacgctttg
    10621 acagcaagtg tctagcaagt agccatctcc gttctcaaat cccagtacat gccgcaaaag
    10681 tacaagatgt agggctgcca gtaaagacgt tttcacaagt tttaacaatt ggtttacccg
    10741 gtcgaagaac atctattagg tttgtgagga gcttgaccca cgaagaccgg tgtgctgtta
    10801 agagctcggt cagcaaacca cacacttcca acgtgttata ggtatcatac ctgtcagttt
    10861 agtggtgtcg gcaccatatg atggttgtat gttcaatatt actgagctct agcaaccact
    10921 ccctaacagc gaggaaggat ctcaagaata atagcctgtg tcatccaaag aagccggcga
    10981 cggagctgtg catgcaacgg caagctcgac caaaatcacg aggattcaag ggtcaatccc
    11041 gttacatcat ggcgaaatga gcgcacatgg gtcaagggcg gcctgagaga tgtttttggt
    11101 tctggcgttt ggccttcacc aaaaggtctc ttgactttgc aatgctcaca atgaatatgc
    11161 aaccaaagtt aggtagacct tgtgcgccat aaggctacgt agcaagattt acctagattg
    11221 tatataagct gttatttcca tagcagcttc cgtgcctgat atgaatccca tacccacagt
    11281 gtcaaagctc gtcacattcc attttctgtg ctccgtcatg tgagctcttc aacgtccgca
    11341 aaacgcatcc cagttctgca acctcaacgg tagtaacgat aggtgcatct ttatccatat
    11401 tgacgctaaa catgcagcac tagccgcctt gagtcgcttg caaccagaca agatcaggtg
    11461 gcacgaaaga tcaggtggca cgaaagagca gcctgctacc atgaattacc gctcataaac
    11521 caggttcatc ggtttccgga gcactagaac aatgccttgg cgcttattga agcgtggcag
    11581 aaggcctcca aggggttgaa tagtagccca gaatcagtgc cagccaatag accaggtaaa
    11641 acgttgcggc cgctagatcc tgctacgctt cccagagctt cgttgcatat cctccctccc
    11701 ccctgtattg ccgcatccaa cctttaccac ggcaagccaa tcaccgaaac gagccccctc
    11761 ggcaggaggc atcacgatgc tcgagatcca atggccttta ggtctcgaac gtaaggccag
    11821 ctgaaaacaa acaggcatgg cgtggccatg ctgaggctgt atatttctgg ctgtgacgcg
    11881 aatcgaggtc cccggtgagg ccgattgggg ttgaatcgag gccttattcg atcgtttaga
    11941 tgaaggtggt ctcctaccgg cgacctatgt tatggtatgc aatccaagct ggcctatccg
    12001 acctataaag caggtcatgt tgcctcagga ctcagcactg cctcgtcaag tatgcctcgt
    12061 gggagtcttt acggtgtcgt aggccatctc cggttttcta attttgtaat ttgaatcccg
    12121 tcatcggtga ccttgttttg tgtcaaaggt gggaatacgc agccatagcg cagcctaccc
    12181 catgaagcct acataccttg aagggcgcct attatgcata tataaaggcc ccctactcct
    12241 cttactctac cccaactcag acacacataa gctccttgaa agccaaagac agtcagcttg
    12301 aacatccatt acatcaaacc ttataccagc atcgtcagac cgtttttttt tttcactatg
    12361 gatatgctta acacgattct cgcagcattg tgcatcagca tcgccattta ctattccttt
    12421 gtttacctca atatgctata taaatacctt tcaaaccgca aacctgtcac taccgtggag
    12481 actacagata cccgccaact tgtcactacc ttggagtcta caaatatccg caaacttgtc
    12541 actatcgtgg agactgcagg tatccgcata cctgtgacta ccgtggagac tgcaggtatc
    12601 cgggacatag tggtgggcgg ttctcaccca gaggcattac tcgaatggtt tcggcatcta
    12661 tacagagtat atctcaccgt gtctcctcat acatctttaa ttaatacttt gtaggatgaa
    12721 gctgaggctc aaagggaata tgcagcccaa ttgacgcaga tgaccgggaa cgatttaatg
    12781 tcgaagtgcc cacgagacga aggggcattg catatcttta caaggaactc agtaatactc
    12841 ccagtctatg tttccacctc gatgtcattt tttgaaaagc tcaaaaagga tgttgactgg
    12901 aacaaacctt tcgttttcat cggcatcgaa aagcacggcg acaacaagaa agactcgata
    12961 acggaaaaag gtttaaaaag gttttgaagg gttgtagtgg agtattggga agaaaaactg
    13021 tccattactg atttcacttg agatgcaagt gaacatttga ttgtggcatg gtttggtgca
    13081 gagatggaaa gatgggtgga tgggtataga tggaggattt taaacaagtg cctgtattca
    13141 acatacaaca ggtgggcaat aggtatcaga tggcatgtta tctggcagga tcacaagcct
    13201 aggcgtttga agttctgccc gagataggtt tcattatata tactagtatt cctctcgtac
    13261 tctcataagt ccacccctac ttacgggcat aaagttcctc ccaggtaccg tcattaggcc
    13321 tatttttccc attatcgatc atctccccaa cacgtactcc tatatataca agcgcaaata
    13381 gaagccaaac atgttaatac ggtgcctaga aaagctaaaa gtaccagaaa gctacaggtt
    13441 ttccgttaat gttaggggcc tcagcccgaa tcaaagcccc aaggtgtcac ctagagacca
    13501 ccaggaacgt taagatgggg aagtaatagt atttgagcca attccatacc gtcgcgatgc
    13561 ctctgttatc attcacatta atagtacgac cgttgacact agagtagagc tccttatact
    13621 aacgatagta cttccatgaa gtgccctctg atggccatag gaatgcaaga actggccaag
    13681 aagcaaggtc cttgagtcaa ggcgcacagc aggcctttgg gtttccttta ttatctactt
    13741 tgatcaacag tataagtgca caggcatagg accatctaat ttgtattaac atatttctta
    13801 gggactatta tatacggacg tatgatacta ctcttcgatc actcgcgttg tacgtcatcg
    13861 agtctttacc catctgtcca tcgtgttttc aaagcccgct ggaggaagtg ggttctagtc
    13921 cggtgtttga tcgcgaagtg ttgcagacgg gtttgatggg agagctttcc ttataaggta
    13981 gctgtattgt tatgtcccaa agctaacctt gtcataaccc actatcttgc gatttgagta
    14041 catgcaaatg tacataacac caagattgat aatttatccg gtttagaggc ctagaggatg
    14101 gcgcacatgt ctttatggtc ttcgtccgtc ttcaattgtg ccaaagctag tttgagatct
    14161 tgaaccgctt ttgatttgtg cttttcgaac gaatagtgag ccttctggaa tgctctagtg
    14221 atctcgaaag cttgctcgat tacctgtcgt ggtggcagat cattttgagc ttgattagca
    14281 tactgttgta tctgcttctt cgtgtacttg atcgcttttc tggccaactt gtctttcaga
    14341 cttgtggctt tatcgggagt gctagaaaca gagtcgtatc tggtgcgttt gttgtacaca
    14401 ctcgcgcgat ggccgggaag gacacgctta ggaggtttgc taccggtgga cacagaggcg
    14461 ggtctatagt attgctggcg tttgctgggt aaatttttct gataaccagt ttccatatcg
    14521 gtagaattat catcggaaga agtatattct gtctcggagg cgaatccatc atgagctgag
    14581 ttgatgggct cctgacactt attgatggct ggctgctcga cagactctag tgactgggag
    14641 agcgacatat ctgctgttgt attgtgagga agcagtaaat agcaagataa atagtacgat
    14701 gggtgaaagg cagaataaga acgatctagt aggaggagat ctgagatagg ggaaggactc
    14761 gaggccctat ttatacgcga ggatccagta gacgtatctt gtacctggcc acaacacagc
    14821 ctagtacctt gatatatgac gcatctcaga gcctaaggta tttacgtttg ctcctggtat
    14881 tactttatag gctcggattg catgaatgcc gagccaactt ggccacggca taggcctggc
    14941 cataccacca gacctactgt ttatgtctta caagccaatg ttgactcgct tccgacttgg
    15001 atccgtgtag atgccttgga gtcttgcgct tatacggctc cccggcccgt tgccagctta
    15061 gctttgcctg atcggatgtc tctgaacccc caagggttgg gcgtttggag gagctcatcc
    15121 gtggtagacc ggtttgcttg cgggtgagat ctttctcggt gtgtgagaca ggcggccccg
    15181 cggcagtgtc tgtcattcag gtcgtcaggg ccgagcgtgc acgtcgaccg gtcttcaata
    15241 ataagcgaga gcgcctacga gcatttgctt gacgggattg gtgccgtggc tagcctaagg
    15301 attttaatag agatcaatgt cgcattggtg agactcgctc cgccaatcgc ccccatcgtg
    15361 tattttatag acggcccagc tgcgattgga actagcggaa tcttgatcac atagatagag
    15421 ctgccagagt cctgcaaggt ctagtggtgc tgccgaatta tgctagctgg ttgatggtct
    15481 gggcttccgc tcgacgcgac aaggcgtgcc aagtccgacg cggccccaac aaattttata
    15541 aacaaagctg gcctgcctaa agaatcactc accagtttgc ttggatcgaa ttctagtatg
    15601 gattttgaca aagacgaact tggtccttgc gtacatgtac accttaacct ctctcatccc
    15661 cttgctctag actccgtcgt ggtagctggc catacaaatt cattacgcct atcgacatgt
    15721 gcaagtttgc tcccttacaa tatctggaag ggtcatgtgt gctttattca aacgctcggc
    15781 agtcctgcct gcggcttgca aaagtgcact gaagatcggt ctcgatgccc aagttggatg
    15841 accccgcatc cacgcagcct cgtggccagc tcagcctcaa tcagccaaac cattggatgc
    15901 ctgacacttg agcggtgtct tttggtcttg acagcccatc tcgcgcaagc ccgatcgaaa
    15961 tcctgagatt gacggcgccg cgtgtctcaa cagacgcgac aagatgcact tgcttcagct
    16021 tggagccgcc ggcgagctgg tcctgatcaa ggacataaca cgtgacatac ctccgtatgc
    16081 cgtactctca cacacgtggg ggagcaatga cgaggaggtc aagctgcagg atctcaacat
    16141 cacgagccag atggggtcag aggccaagtg gatgcagaca cacggttacc agaagatcct
    16201 gttctgcggg cagcaggcca agcatgatgg catcgagcac ttttgggtcg acacctgctg
    16261 catcgacaag acgagctccg ccgaactgac agaggcgatc aactccatgt ttcgctggta
    16321 ccaggatgcg cagaaatgct acgtatttct atccgacgtg catagcggca gccaggccga
    16381 cggatcggat gaactggcgt ggaagtcgga attccagaaa agcaggtggt ttcgtagagg
    16441 gtggacgctg caagagcttc ttgcaccgca gtctgtcgag ttcttctctg cagagggcca
    16501 gcgccttggt gacaagaagt cgcttgtccg actagtgcac agcatcacgg ggattccatc
    16561 cagtgcactt caagggcatc cgatgtgcga gttcgatacg cttgagcgca tgtcctggct
    16621 ggccaaacgt caaactacgc gtgaagagga cctggcgtat tgcatgcttg gcatattcgg
    16681 tgtgcagatg cctttgctgt acggcgaggg tggtgatcgt gcgcaagtcc ggcttcgaga
    16741 aacgattgca aagtggtcag gcgcgtctcg gagtggactg cccctaccgg gtcgtcagtc
    16801 tgctgtgccc ccagatcccc acttcattgt accctttggc aggaatgcag actttgtcgg
    16861 gcggcgcgac ttggtagaac agctggtggg acaggtccac cctagtgcaa acgatgacgc
    16921 ttgccagaag accgtggtcg agggcctcgg aggtgtaggc aagacgcagc tcgcgctcga
    16981 ggtcgcttac cgtatccgta gagagagccc ggcctgctcc gtcttttggg tgtcggccgt
    17041 gaatgcggct actttggaga atggctatcg cgatataggc agcgcgctcg agttatctgg
    17101 cttggaggac gacaaggccg acgtcaaggg tctagtcaag gcggcactag gaaagtgtcc
    17161 tggcagctgg ctcttgatca tcgacaatgc tgacgacgtc gatttgctgt tcggagacga
    17221 cggcgtcgat cttcgcggct gcctcccccc gagcccacac ggctctgttc tcttgacgac
    17281 acggttccat caggtcgccg tcgagctcga cgtgcctact cgcaatatct tgcgtgtcgc
    17341 cgagatgtcg gaagacgaag ccatcgagat gctacaaaca gctcttagcg ataagcaaat
    17401 gcgcgacacg gcgagcacaa aaagcctcct tgccttattg atgtgtcttc ctctagcggt
    17461 taagcaagcc atggcatata tgaagcagac aagtgtctcc acaacgcggt atctagagaa
    17521 ctgccgccgg tcgaataaag atcagattaa gcttctaagc cgcgacttcg aggatagtag
    17581 tcgataccgc gatatagcga acccgattat aacgacctgg ctcatttcat tccaacatat
    17641 cgaaatgagg tgtcctttag ccgctcgtta tctgaagtct ttatgctttc ttgccgaaaa
    17701 ggatatcctt ctctcgctcc ttcctgacgg cgccgacgag atggagaagg acgaggccgt
    17761 cggtatatta gtcgggtatg cgtttattac ggagcgggag gaggataaat catttgatat
    17821 gcatcggctt gtacgactcg caacgcgaaa ctggctggct gacacgaggg caaattattt
    17881 tacggaaatg gcgcagcagc tggcgcggat atatccgtgg ccgcagcatg aaaatcgatc
    17941 cgtgtgggtt cgctacatgc cgcatgtaga ggctattttg ggtgatgaaa cggaatgcac
    18001 agatctggag gcttacggcg atctactgtc tgctgttggg aatagctacg acatgctcgg
    18061 gaagtacgag gaggcggaga cgatgcatcg gaagacactg gagctaaagg aagaggtgct
    18121 tgggcccgag catccgtcga cactctccag catgaataac ctggccagcg tgctcgacag
    18181 ccaggggaag tacgaggagg ccgagacgat gcatcggaaa gagcttggcc tatgtaaaag
    18241 ggtgcttggg cccgagcatc cgtcgacact ctccagcatg aataacctgg ccagcgtgct
    18301 ctccagccag gggaagtacg aggaggcgga gacgatgcat cggaagacac tggagcttca
    18361 ggaagaggtg cttgggcccg agcatccgtc gacactcgac agcatgaata acctggccag
    18421 cgtgctctcc agccagggga agtacgagga ggccgagacg atgcatcgga aagagcttgg
    18481 cctatgtaaa agggtgcttg ggcccgagca tccgtcgaca ctctccagca tgaataacct
    18541 ggccagcgtg ctcgacagcc aggggaagta cgaggaggcc gagctgatgc atcggaagac
    18601 actggagcta aaggaagagg tacttgggcc cgagcatccg tcgacactct ccagcatgaa
    18661 taacctggcc agcgtgctct ccagccaggg gaagtacgag gaagcggaga cgatgtatcg
    18721 gaagacactg gagcttcggg aagaggtgct tgggcccgag catcctaaca cactagcgag
    18781 tataaacaac cttgcacttg tccttagaaa gcgagggcac tacagaccgg cacaggaatt
    18841 tcaccaaaaa gctctttttc ttatggagaa ggtagttgga caagatcatc ctaacactcg
    18901 aatatgcagg aataatctaa atgaagcagt cgaacagcgt cgcaaaactg aacaggaaag
    18961 tctgcaggat tcacagctac atagcgatgt agaacagaac ccgggtaata ctggaggaga
    19021 ggacacggca gcacaacaga tgaagacggc gaggggaatg cggaggctgg ttacgaagct
    19081 ctatacgttt cgaaagaaat aagaacacag aaccttagtc atttccccaa gtgctcgtcc
    19141 cccagaattc atgtccaagt tagtttccta tcttaacgga ggtgcttcac tgtacgacgg
    19201 tctttgtcac gtaggtgaga ttcaggctag caaaaatgaa cgctactgtc aactttgacc
    19261 ggcttctatc tgcgttcgag ttcttggaca tttatggact tctattgtaa atcaccttgc
    19321 cgccattgcc ccttaatgag gcccagacgg aactgtctac cgccaatccc gggtttgggt
    19381 actgtggtaa gcagcaagac tatgacgagt cacgttaatt aggagcgcgg ataaaaatga
    19441 cgatacggag gagactgtca gatccttgtt tctatgtctg tcgcaaaacg gattagccgc
    19501 cgtagcctgc tgctctcgaa taatatggcg atatacggca acctcagcat caaaaacata
    19561 tagagtcttg tctgttaccc tgaaaaagac cgccgtatga cggtactggt tactcatcac
    19621 actatttggg tatctctctg catgtcttaa caccgcaact gttatacgac acgggaaaag
    19681 aggacagcct aatggattgc attgcgcaac atcccatggg aagctcccta ggggctacgt
    19741 ggcattagca aaggggtccc ctggttatga ctccgccata ctgccacctc gtttcattct
    19801 aacctcccaa tgggtcagtg tacgcctgta agtggtcgat gaccggcgtg gcagtgttaa
    19861 catctaagac atacgaggca gattttataa tggccgccag tccagaccct tcaaacacca
    19921 aatcagcctc gccaaaatta tcggaccata cacgtcgaag attacgagtt ccaatctcgg
    19981 atatgtcttt cccgaggaat ccttcctggg atgacctggt ttgattcgcc tacggagctg
    20041 tgcatcaagg gagtccacgg cctttcgtcc gccttaagtt gggagacata tagttatgtg
    20101 ccctgtcgcg aagcattcca cgttcgccat gctcaataag cttggcagct tctttctgcg
    20161 tacatgtgct tgttttgaag ctgagtatgg aactgttcag tgcagtactt gtaagaatac
    20221 gtagcatata ggcatgacag catttcctac gagtcgagag gatctcagtg ttatggatta
    20281 cttggtgatt aaagtagggg tggaagagga atgtgaacgc tggtaattaa aagttgaact
    20341 cttatgcatg gtgattggct ccttgcacca tgcgtttatt tttaacgggc actaaaaaca
    20401 ctccctgggg gtggttgtca agaactgaag taacggaact catctcaaac cgtatgcagg
    20461 atgacattaa tcgaaccgta ttccttgaaa ccgttctcgc cgttcattgg tcaatttctt
    20521 gattcgagct caaccctgca ttacttcttt tgcaaatttg ttcaaaaagt tgatgacgat
    20581 tcctggagtc attattccta cccagtgtat taatttctgg tatatatgtg gttgatggat
    20641 gcgaaatcat caaagatgta ccgtaatctt gtcgatgtct ttgtgctacg gcatggggtc
    20701 acgtgtgcca agctttttcg cgcgcttggc gttgcatagg gtcttccatt tcttgatccc
    20761 caaacctccg ttcttagatg cctctatgcc tggaaagcga catttatatg caatacgaag
    20821 agattgtact gccaacaccc gcaggcgcac atttgaacgc attgaagcga ttaaccgtag
    20881 aggtgaaaac ctggatcttg aaacagctca gaaaggaaag aaacaaatgg atccaagatg
    20941 gaaagaaaac agcggagcct accatcgaga ccgtgtcggc gaaacatttg ggccaggctg
    21001 cgcgtaaagg actgggagaa gataaccgac catatctgac gatacaacga gccatgtcat
    21061 tcccagccct tgctcgcatc attacagaac acagtataaa accagaggca ttggcatcag
    21121 aggagataaa taagattgct tttgaaatta caaagttact gtgtgcgagg gccccgaaac
    21181 acaacattct cgctgtccta cagaattgct ttctctggag atatagctca gagctcaaaa
    21241 agtctttgaa atacaaaaag atatgtcaga tattcaacga agtcatcgaa gccggaaacc
    21301 aaaattttga gaaaattgag cattcgttgc tcttcatgga cgggcccctt ccagcttttg
    21361 ttgccttcat gctacttttc ccaacatact gcgataagat tgacttctat tatttccacg
    21421 ccaagttgcc acaaggcgcc gccggtacgg gacgcagcgc aaagtccaat cactgcagaa
    21481 attggtgcat gaaggaaatc aacaagcctt ctgagccggg aagcaaacct cgagttttac
    21541 tattgaccta tgtgctgggc gctgtcggac tcaatctcca aggtgcaaac agggttattc
    21601 tctgtgagac ccctccaagg acagccgatt ttgaccaggc tatcggccgg gtccaacgga
    21661 tgggccaggc aaaggaacca aaagttgtgt atcttacgga caccaaaaac atctttgagt
    21721 tacaaagacg gatcaggatc aggaccaaga aagcactgcg ggatatgcca gaatataggg
    21781 aggcaaggat tgaattcaac gacttcgtga acagaccaga agataaagac gaggaaatgg
    21841 tcgacatcga ctccttgcaa ggaaatgtct caggccagga cgactcggga gcggatggtg
    21901 atgatgatct cagcacccca cgccaatcaa accaaatgcc tgatgctgga gacccgacta
    21961 gctcttcatc gcaaagacct tcagctccgg gatcaagacc cagttcgcgc caggaaacgc
    22021 caatcggatc acgattgctg ttaatgacgc aggcccgtgg cttgagaaac caatcttcca
    22081 acagcaacct gtcatctcca attaccggac cagggcgcag tccggtttcc cagaaccttg
    22141 gctctcaaaa ctcagctcag tttggtgaag gttccgagaa tatcccgtct ttaccattga
    22201 ctaccagtgc gtctggccaa gatggtccac aagcagctca aggccgttca acagtccctg
    22261 agcgggcgcg agcttcaaga ccagggggtg ttgcaggcaa ttcccaggct gggtccagta
    22321 gagacacaag gccacctccg ggaacgactt ttaggtcagg aactattgag gaacctattg
    22381 atctcttgat gtcagatctt tcagacttcc tacaatcaga tagcgacggt gacgagagtt
    22441 aatctcggat gacgggggca ttgatgacaa agaattgctt aaaatgcgta cggatagcca
    22501 gcggttaatc aaagaatttt ctagagactc cataggcgat gttgagatac cctcatttag
    22561 taccgagatt aacaatagaa cttttggtga gagagcacag caaaccactg tcaggatgat
    22621 gttcaagtta ttcgaacctt cccagtagaa tatagctcac caaccagtga tcatgactga
    22681 cacggcacca cgagtgaatc aatgccctgc tgcaaatcct atgatgtacg aaaaactcag
    22741 atttaccaag tgcttagata tgagtcttga tcgcggcaat tgcggcatac caaatgagga
    22801 tgattcgcaa agaccacaga gaaaaagacg agggaaagaa aagagatttg aggagtcaga
    22861 gaaaatacac gtacttctgg ctcacgagca tctcgaacgt ctagttcgag agcactcctt
    22921 ggccgggggt ttgattcgga gatcattaag cagacaaaga gactggtcta aaagtagatt
    22981 gagaaaggaa cgggtgcttc tcagggtaac tctgtcgctg gcggtaacag agatccgccc
    23041 gcctccttct tcattgcgat accgggaccg gagggaaact aaaagtgccc ttagcagtcc
    23101 agagtggtta aaaggagcaa caacttagct ttcggcttag ctgtagttga acggtgtgga
    23161 actggttgga gtcgttggtc aagaacatat tcgaagaagg aggcaagaca ttggggcaaa
    23221 aaggggtttt gtgtatttat atcgcagggc tttgaaacaa agggatcaag tcttcattgc
    23281 tcccacaagt ggattattat aaattgcaag atatgttggc aagtgccaca aaagtccgga
    23341 aattcctcta tatgtatatg ttctgcagtg attagcttga aaacaaacca atgcagtgcc
    23401 acaagaaaag cagttgaatt tttgatgaat tctatgacat tatatgcatc tgtagctaag
    23461 agttgaagca taagacgaaa ggctggacac taacgtattc ttaactttga tttacagagc
    23521 aaatccacgt cgcttcgaac ggataaagtt tgcatataat ttggaacagt agagcactaa
    23581 ccttagtccc gtggcccagc tcagagcgct actccgatac gacataaatg ctcatgtcaa
    23641 ttatgtctta ttcctttctg atctattccc tgtgcactca tctcaacatt tcccattgtc
    23701 tacctaaatc tacccttgcc tccgttgtcc acctgtacca tcctattcca caacgaagcc
    23761 gccatggcat caggtaattt tgctatgagc tccgcatcca ccgagataga tgcgacgata
    23821 tcagaagaca cactacaaag actacccgca gagctcttcc ttcaagttgt tgaatacctg
    23881 aaatacgacg gctggccccc atcagcacgc gacatcaacg tatccagcgc gatcaaccta
    23941 tctcaaacgt gcagatggct ccaccgcttc ttgactcccc gactatggga ggcctgggcg
    24001 ctgtctcggg agggcattga cacgcatcct gagcggagtc cgttccgaca ttttcgcaat
    24061 ttcatacaga ccgcagccct gtactgtgat gaagcggcct gcctcagagc attcgataac
    24121 ggtgtagatc tcaagaatac aatcttctct ttccagtaag atcgcaccgt cctctcaact
    24181 ttcgaatcgg ttcccgcgct gacagcggca gagattacaa tgaaaattca tcttcgccct
    24241 tttcgggccc catcaccctt atacagagaa gcgtcatgtc gaacatgttt gagtccaagg
    24301 agcgccgagg cactttggcc cacgtagctg ttacatccaa aatgtcggaa tcagaccaga
    24361 agatccggtt tctcaagttt ctccgttgtc aaggatttga catagtgcgt tctttggaac
    24421 gtggcgcggg tggtgcgcgt cgtctaccgc gcctgttcgt gacgacagtc tttcagcaag
    24481 ccgcgctgct aggagacatc aagatcttgc aatacctgat ggacgatatt ggcgtatgca
    24541 tgccgtatga gagttttcta ttgaatggcg acagcctgat aacaaccatg gtggtgagag
    24601 cgattgacca gcaggcaatc cagctcttgg tacattcggg tgcggttatc aatcgccttg
    24661 gatgccgagg ccccttggca gccgcggtga ctctcggaaa gaaagatatg attcaactcc
    24721 tgatcgacaa cggagctcat gtggacgagg agagcgcttc gctgcctcac cttctgggag
    24781 agatgctcca gtgtattacg gactgtctca gagacgggga agagcaattg gttgctgtct
    24841 ctgtcgatat cgttaccatc ctccttgatg ccatggcgcc tggcgcgctg ctggagaccg
    24901 acatgcgctg gttccttttc gacaatatga tggagtgtac aagcttttca ccctacccgg
    24961 cagccggggt atttggtcgt ctgttgacgc ttgttcctcg ggcactggaa caaaacagcc
    25021 cctgcacctg cgaggaccct ctcatatttc gattcttcaa cagacattcc tcgcaagggg
    25081 ctgatggttt cacgagacgg acgacagcag ggagtcaagc gtggcggaac accaccgccc
    25141 aatgttgcca gagcaagaac catctcccag actggcttag agttgtccaa agtctcggcg
    25201 tgcagataga cgcgtgccgc ccttcctttg gcgatgaccc gtcgtgctac ggtgtgctac
    25261 acatgatcgt cgacaacgtt ttcaaagacg agcagagact catgtgccag tgcgagaccg
    25321 agctgctgga ccgcatgctg gctgcgggct tggacatcaa ccaaggcgtc ggcgcgaacc
    25381 ccggcaccgc gatccaccgg tactgccaaa atgtgctgcg cttcgaggcc gactgcggct
    25441 gcgagggcgg ccccttcgac cagctggagt atgacgaggt cgcgcccata ctggatttct
    25501 tgctgtccag gggcgctgac atcaacgcgc gagatgcgca cggttatacg ccgctgaaga
    25561 tgctggagct gcgctaccaa aagctggatg aaatcgaccg agaatctcta cgggcgagtc
    25621 ggccaggcct atatgcgaaa gtccgccacc agctagaacg tgccggagca aagattcgtt
    25681 agaaacatag aaatcgaagc cgccgctcag tcttccatat cgtggccaat tcttgaaggc
    25741 gttttgataa caacagctca aagtatattt cctgtatgtt attaaaatgc tctggttaag
    25801 ggtgaaaaag tgatgaccca aatgtacttg gataatcggc gttggcaatg gcaccgaata
    25861 ttgcttaaag tatacaaaga tggcacacga agaatgcaaa taggtcagac ttgatgtcgt
    25921 aaaatctatt catcatatca tgccgtgcca gaataccatg acgcctagtc tatctgataa
    25981 ccacgagcag ccttgcaagc ccatttccat acctcatata caggctcagg aatttgccat
    26041 gattgccctt caatgtcccg gtagcctcat gcaaatttag agccactgag actcctcggt
    26101 cccgcgggcc cagcgtcgat tcccttcgcg gattctatcg gccagtatct ttctgtccct
    26161 ctccgcagcc aacgccatga ccttcgcgta cctattcgaa gcgtcggaaa tttttacagc
    26221 agggtcgctg acgctttctg atttgttccc cagaaagccg aggctctact tcgagctttc
    26281 atcgtcacca tcgattgccg aacttgcggc atccttcagc gtctgcacag caccaccgat
    26341 cttctggcct acttcgccga tgccgtgaag agattgcttc tcgccctgat ctgcactgac
    26401 cttggccagc tcggaaacga agctctgtcc ccaccaagcg ctggtgtact tgaacacgta
    26461 gcgctcgagc ttgcggaagt tggcttcgcg cagctcgggg gacatggtga cggcatcgtg
    26521 gatggcgttt gcaagctcct cggtgttcca ggggttgaca atgagcgaac cattcaagga
    26581 ctgtgcagct ccagtgaatt cggacaggat catgactccg tggcggtcgt gctgcgtagc
    26641 aatgtattcg taagaaacca ggttcatccc atctcgtgtc gacgaaacaa gacagacatc
    26701 ggagacagca tacagtgcgc agagctcgtc aaagtttaca ctctggtgca agaaatggat
    26761 gggcatgaac tcgatggtgc cgaacttgcc gttgatgcgg ccgaccagct cgttgaccac
    26821 ggctcgcagg ttctgatact cctcgacatc ctgccgggag ggcacggcga cctgtaccag
    26881 gacgatcttg ccgatccact cggggtgttc ggtcaggaag acctcgagtg cgtggagctt
    26941 ctgcgggact cccttgatgt agtccagacg atcgacaccg acaatgagct tgacgccttc
    27001 aaacttgcgc gacaaggctg caatgcgctg ttgcaccttg ggcttcttca agccctcgac
    27061 aaacttctcg gggtcgatgc cgatggggaa ggcgccgacg gtgacaaaat tgccgcggta
    27121 ttcgatgccg ttcggggtgg tgggggtctc gaggatacgc gagcacgagc tgaggaagtg
    27181 gcgggcgtag tcgtaggtgt ggaagccgat gaggtcgcac tgcagaagac cttctaggag
    27241 ggcctcgcgc acgggcagga tgcggtagat ctcgctgctg gggaaggggg tgtggaggaa
    27301 gaagccgatc ttgacgttct tccgcttgcc gctcagctcc tggcgcagca gctcgggcag
    27361 cagcatcaag tggtagtcgt ggacccagat catatctccg tcctggacat ccttgacgac
    27421 ctccttggcg aacagcaggt tcacctcctt gtacgcctcc caggcgccct cgtcgaaggt
    27481 gatctcgccg gggtggtagt ggaacagcgg ccacaggatc gagttggcga agccgttgta
    27541 gtgcctgtcg gcgaggtcgt catcgatgaa gacggggaag gcgctgtact cgtccttcaa
    27601 ctgctgcttg accttgtcga tctcgccctc gggcacctcg aggccgggcc agccgtacca
    27661 ctggaaggtt gtcgtcttgc tcaggccgct gagcccggtg accaggccgc cagacgacat
    27721 ggagaagtcg tactggccat cctctttccg cttgatggtg atgggcagac ggtttgatat
    27781 cagcagcagt ctgccgggcg tcgtgtcctc ctgcgccatg acgggcgact ggctggcgat
    27841 ggtggtcttt tgcgtgtctt tccgagctgc gatcgaggca ggaaagtgac aaagcggtgt
    27901 gcctgtcaga tgttggccga tgaggccagg tcgtgctacg gaaactggtt gggcagttca
    27961 aatattcact ggcagtttgc gggacagcgg tggcagtggg cgtggcagct acggtggtct
    28021 gcccgtggac cttcttcttg gggcctggag ctctgggttg acgatggcgg ggtagttaaa
    28081 cgttaggtag gcgttggacg tcgctgcgct gttgctctct ggcggggtgg tattttggcc
    28141 cgagtcttga gggcaacgca gatgggggtt atgtcttggt caagagggca gcgtgcgatg
    28201 ggccgtggaa cgacagaaat aaccagaggg agcagacaga gggagcagaa gccactgctg
    28261 cttttcattc gacgcttacg tgcatcatgg acatggacgg gacacagaag gaggaggctt
    28321 gtgtccaaca aagaattatg ccagcacttc ttcaacttgc tgaacaaaat ccttgccgat
    28381 ccctgtcagc ccaacttcag acccgcaatc caggtacctc ccgcctcgga aaccttggcc
    28441 gtcacccctg tcttcccggc gccagcggca cgcccgcgga tgagatcaga ctggcgtaga
    28501 tgtctggctc tgtcgatgtc gctgcaccca gccgtcgagc acagagctgg atgctcgcgc
    28561 cgcaatacct ccgtttcgtc cacgaccgtg gccgaggtgg tacgcgggtg cgaaggagct
    28621 ctctccgccg actgacgtaa cttgcatcat gttcggcagg gatctttaag gtgtcaggga
    28681 gccaagcgac cgcctagccg cagcaacgct cgccggcccc caatcagaga atcgcgtggg
    28741 aatcgtgtct aagggccgca ggcctgtggt gtggctggcc cagctcaatc ggccagccct
    28801 gcctattttt aacgtcttga gcatcgtgga acatttctat tctgcgcctg tctgggcctc
    28861 tggcctgcgg gctgtgtctc ttgcgaatgt ttcaacagca atcctgcctg tcctccctcc
    28921 tgtgctacct gcctgtcagg cctgtctgct gaaaccccgg cattcgtggg ctatgacgtt
    28981 cctgggtctc acggcccgtg gtgcgtggca tctcagtctg atggcgccgt gactttcctc
    29041 acgcattgtt ggctacgtgg gtacgtagcc acctggaagc aaactcggcc actggcaact
    29101 gggatgtgtg gtggtgtctt gaagcagtgg gatgcagaaa aaggccccag atcagcgccg
    29161 caggtcccgg cttttcctac atcccagctc tgacgatgca ggttttggac aacagccacc
    29221 tgccaccgcc tcgctagctt gcaatcgcat ccatgatggt agaatgacaa gactgctttc
    29281 ttacttcatg atcccgcatg ttgcgcaaat ttgcatcctc gcgcatgacg tgtgcaatgt
    29341 acagcgctca cctgattatg catatcatcc gggcatacac tcagcgttgc ataccggacg
    29401 aacctgtatc gttccatttt gtctatcgaa cgctgcagat tgcgctgcgc tatctcgcca
    29461 aagcagatga gacgatcaag aaacgacctg ttctctttac ccgcacgata ttggcggctc
    29521 ttcacgaatt tgcgatatgc tgccgtaatt cttccttccc acttcaaggt tgacaggtta
    29581 tgccacgagc atggtcagtc tccggagcaa atcttccgtc cgcttcttcg ccccaccagg
    29641 gctcccaaga tacctacctg acttggctgc accgtcactc caggacatgc acgggctgcc
    29701 atgcgtttcc ctggaaaatg aaatgacatt tcgcgatcat gtggagtcgc tacgagtatt
    29761 atttagcgct ttctacccta ccatgtgaat caaagtcaac gtcccgataa gccgcacttt
    29821 ggtggcctgt agttcggtga ccaacatggt ttccggtcgg cacccaccta taccctcgac
    29881 tgcctaccta cctacccagg tatatagtcg cgatgaaggt ggggctggcc acgtctgatg
    29941 ctacagactt catgggaaat gttccatcgt ccgcgtatag actgcgtgta aaccgtccct
    30001 tcatgaacgt ggctcatcat gccagtaggg gttggttcct atatcgcgtc ctgttagtat
    30061 tgccatccgt gtcttcggga ggaaaatcca taccggtctc agggttcaca atgtagtctt
    30121 tccggaagac gtcgaccgac accgacgccg cgaagtccat gacctggttc cagtccacac
    30181 attgatgtgg cgcgctctga ttgacgtgag gcagcaggtc gccatccacc cacctgtgtg
    30241 tcaggactga aacgtcgcca tggcacattg ctgacattct aaacagctcg agacaatgtt
    30301 ctagaaagag cagctcagtt agccatacag aaaccatcta tcggcatgac agattctgcc
    30361 aagaatatct taccggcatg ctcgatcatc tccttgtgca cgtccgcagt ggcgtttgga
    30421 aagtagtaat ccgcatgcag cgttcgaaat actcttttct accggcgcgc attgattaga
    30481 taactggatg gctggcaaga gggatggagg aacttacaat gcaatgaagc tcgtgaaata
    30541 cgcttaacac gcccaggtag cccccatcgg gaagcttaac tgcttgatat tctcggtcgt
    30601 gactttttac ccattcctcc ggtatccgca tgttgttatc tgtatttgag ttctcatatc
    30661 agaatagtcc acaccagagg aaggcagagt gtgcgatatc aattgtttca acatacattg
    30721 taataagtca gcccagactc tgtcgagttc tgctccaggt tcaccagtgt atggcccctc
    30781 aaggaatttg tccagtggga aaacctcgag atgcatattg gatctaactt gcttcgcagg
    30841 tgctaacggc aaatcagtca tgagattgac tcagggtgca aagaaaccta caatccacca
    30901 agctgaatac gccgcccccg tcatcccacg agcgatacat tgctacaacg aatataagag
    30961 tatagacgag gggaagccct aggtgaagta gccagcctcg ccatgaccgc caccggctct
    31021 gtttcagatg tgaaagtgcg accatccctt cttcatcgtc gaaagactct tgcgacttct
    31081 cgccggaaga gcgatcaacg tatagtcgct cgtactcagc actcctgttt gtctgatgca
    31141 tcttggttgt cagcacgaag ttttgtgcaa gactctgaca agatttgata ttggattaac
    31201 gatggtaaaa gcaagcgact ttcgctgtca gcaggctgcg aagatgcatg tactgaacca
    31261 ggctgctcca ctccccaagc cgacagtaaa cgtcttatca agcatcatgc agcaggccgg
    31321 actataccca tgtctcctga agtgcattct gtagtggctt ggctcgaatc ctttagaaac
    31381 ccacctgcca atgctggaat ggtttgcaga aacgacatgc atactcggtt ccaacccctg
    31441 ggaaaacgcc atgtcacccc ttctctcata ggatgagaac tgcggagggt ccgtgagtct
    31501 tacctaatca cacctgcggg gatttctata ctgcgggcct aggtcatcag atccacgggc
    31561 cctggaacgg gcagagggcc agagtgctgg gcccgtcaat tgctccggcc ctcccgattg
    31621 atggcaataa tgcaagatcc gacctcaaat cgctcgcatt cgccccatcg gcaaaacccg
    31681 actaaatgct caccaatgcg caaccaagaa gcagggtcgc atgcagcgcc aagacaccgt
    31741 acacggcggc agtatatggc gaggaggagc ctgtgaggcg ttgcgtcggc cccagcgggg
    31801 acgatccgtg atcgtgaccg tacgatgggt catatcataa tcctggccgg atgccgcgat
    31861 cgacgccagt cagaaactgg ggtcaagtac ccaggtataa gtgcaggctt ggtctccggc
    31921 tcccgaactc ctcgtcgaat gatagtcatg ccattcccaa catttaccac aacagtcgct
    31981 ttttaaccac ggaagaataa agaaacaatg aagttctact cggtcgtcgt tctcctcatc
    32041 gcgggagcca ccgctctccc cgctctccca cgtggtaagt ccgaatcctc atagccttcg
    32101 gcctccggtc gtcactcctg tttctctaat gttcggacca cagcggagac caccgcagac
    32161 gagagctatc tacccagtag gcgtgcggag accacggctg atgagagcta tttgccttcg
    32221 aagagggctg agaccacggc cgatgagagc taccttccat ccaaacgggc tgagaccacc
    32281 gcagatgaga gctacttgcc tagcaagcga gctgagacta cggctgatga gagttacttg
    32341 cctagcaagc gagctgagac cacagccgat gagagctacc tcccttctaa gcgggccgag
    32401 acaactgcag acgagagtta cttgcctagc aagcagtagg gtgtaagcta ctcaacgtgt
    32461 tgtcctgaac agtttccgaa ctatgaggat atcaccaatc cagatatgga ccgaggcggt
    32521 tgcttttaac aatgttcagt cacacacgac tgccaggaat tgtttctata gcctttcgta
    32581 tctgcaccga gtgttgaaaa atatacatcc gccgagcccg atccttagaa actacagagg
    32641 gcttgcttgt aatggtgagg acatgctaac catattgtct agtaagtatc aagaactgtg
    32701 caaagaccga aaaagtgcca tgtttacgga caatcccgcc accaatacca aaaagcttag
    32761 cccagtcact caaaaagcgg aactgggatt tcataaatct acacaggctc tcaatggatt
    32821 ccgcattgat cttgcgtgca gccacgttga actataaagc tgtcagcaaa tattgatcac
    32881 caaaagtgta ctttgcggcg tcggatagtc ttttggggga cttacaactt ggatatgcat
    32941 cgctgttggc gctcatggta ccggaataga agtcccgacg gcacggctgg ctcgcctctc
    33001 gaagccagct cgtagatgtc gattcccggc aggaacttga ctttggtgcc cttccatggc
    33061 agctgctcta gcaactccaa ctcaaggatg tcttccatca gtcggttata caaattcaac
    33121 tctcccagaa cttgcctcag catggcaaga gcctcatcgt gctcgatctc aaacacgtcg
    33181 cgtaagtgct cgtgatattg atacactgcg ggttgctcat cgaccgaggt gaagaatgcc
    33241 gatagcccaa tttcatcgta catttcttgc agaccaactt ttaaggcctg atagtacgcg
    33301 tgtttgatgt ctttcccgta atctggcatg atcatggctc ggctgcgctc attgagtatc
    33361 ccgaggaagc cgtacacctt atctctcgga tccgtacact ccagtgatcc gaaaatgcgg
    33421 atcaactgat agagtagatc gggtagatgt gactgatata tatttatcga cgtaatagga
    33481 acccgtaggt ctctgagcag gctttccatc gtgtcgactt tcgttccatg tcccagaggg
    33541 catagtagag gactgggtac gtagcgcagg cgatgtgtga taatcttcga tgcagggctc
    33601 tgtagcctag gaagcacctt tgacgcagct gtcggccttc cgtagtacga gcaattggat
    33661 gtagccccgt gaaacggatt gggttgaccg ccaaatagat ttagagggaa cgaggaacta
    33721 ccacaccata tcgtgacatg ggacgccaac aatacttcct gaacgaccca tacccgccgc
    33781 cagtactgat gatagctgag atacttgaac ccagctctct gatcagcggt ccagttgaca
    33841 gagtcgtgca tttttgcccg gctcaaggcc cgcaaattgc tggattgcgc cctccccgga
    33901 actccaagcc atgaaataac ttcatcggcg caccggtaca cctgggtcat ctctcgaatc
    33961 tggcattgtc gttcctcgac atcaagctga ttgatgcaaa tcgcatcgat gaagaataga
    34021 ccgccttctc tcctcgacct agcagcagct aggaagtcgt gtaggtttcg gcggacatag
    34081 aattcctggc catcgattaa aatctgccga gcgtcgctgg tggtgtggca tgatccccat
    34141 atgtacgaca gtgctctata gtgcttgcga tgcaatctct ctagtggaac cacttctagc
    34201 gtgtagacca agcctgtggc ggcgcttgaa gaacaccgga gcaacctcac ttgcctactt
    34261 gcgtctatac acggaaattt gaagtcaacc tttctgttca ggactttgtc gatgtccctt
    34321 tccacgttgt ctagcatgtt gaggaatcaa tattcaacag tgaattgatg gccaacgaaa
    34381 ggcggggttg caactggact tgataaatat tcgaacacct gatagatcgc gtggttatgg
    34441 gtggcgcagc taggcagctg ctaatgtgac aagacccaat caatttttta gcgctccata
    34501 ttgtgcagaa actcatgcgc gtgaccggag caatggaaag cagacttatt ggaatctgac
    34561 tgcgccaacc gaacgaatat cggtcgggtg cggcccacag gagctgggca ttcacttccc
    34621 tgcaagctaa ggcatatata ctgcattttc acttactcaa ggcatacaag gcggcagtga
    34681 tcgtgtccag gaatatacta gttttatgtg cttttcttat accaatgcag tgcggtcaat
    34741 tacttgcttt gggataggta agcgcgtcct aaaggaccag tcggcctttg tatttaactt
    34801 gcatttaact ttggtctgta ggttttccga cctggcctct actcctcttt gtgtaagacg
    34861 gcctgcccgg tctggtctct cagcatatca tccatctgac tagcatcgtc tggtaaggcc
    34921 aggttgagga aaacacctag cactgccgcg ataatgaatg gtgtttgtac tataagatta
    34981 agaccctgct caaacccaga gagggcaacg ttagagcccg agtatgtcaa aatgctgtcc
    35041 caccagtctg gctgcgtgat gtccacgaag ccgatgccta gcgcaacggt aagaatgaaa
    35101 cggttgcgcc gcgtatatcg gactaagcct aacaccctca ggcctgcaac tgcgattgtg
    35161 ctatatagga agacctgcat gccgcccaat acagacggag gcatggaacc gaagatggcc
    35221 ccaaacttgc cgaaaatccc catcagtatc agaaagacgg aggcgcacca gccagcacgt
    35281 cgggatgcac agccagttat gacgatgact ccgttgttac cagcttggct acatcggagg
    35341 taatacatca gttctaagat caagcgacat accaggtagt aacatgatga gacagagcgg
    35401 gcatggcccg atgaaaggac ttcgggttta cgtacctgac cattgggggg cctgtgccaa
    35461 gagcggcgat caagctgccc ataccgtcgc acaaaattcc gccctggaca cgcgcgttga
    35521 attcagtgcc ctcaatgtcg acatcgctaa tctctgcagt agcaagtatg tccggcatgc
    35581 atgacacggc ctcgcagata aacatgatga gtagcggtag tatcaaggcg ccgtcgactg
    35641 ataagggaaa cgtatggacc cagagaaatg tcacagccgg cgcggcgtaa atgttattca
    35701 ttgaccagta tcctgttagt ccagacacaa gacaaccgac aaagagtccg atgatgacag
    35761 aggccgattt catcaggggt gagccgaact gctcgacgaa aatgattgca acgaagacag
    35821 taaagcctaa cccaatgagt ttgggatctc ccctgtagtt ttgttagcct gttaacccat
    35881 aaaaacccaa ttgctacttc cgccgggcta ttgaacatac caaggtaacg gttggggaga
    35941 cgacacatcc ggacagagag cgtagaaccc cgtgccagca tggcagttac tgctgccgcc
    36001 ccagttgttc attccatttc ccaccaagta aataccgaca agcagcagaa gacttcccgt
    36061 gacaaccttt ggaaatatct tgttgagcgt tttcgggggc acaaagctca taagaatctg
    36121 cacccagacg gtgcacagaa ttgagccaag gatagcaccc caagcctcag ggcaaggcaa
    36181 ttgggtgccg tcctccgcgg tcgggcacgt cccattggcg tagcgcatac cagtgtacgt
    36241 gaaagcaata ggcaatatgt cgaaagttgg gccgacgacg gacagcagcc cagtgccgat
    36301 ataaaagggc gtcttggcga tgtggacccg cgtcacctgc aaggctgttg caattcccgt
    36361 ggtgatgaac gcagctgaga ctaggtactg tgtcattgcg gaatcaaagt aaaaagcacc
    36421 gccggcaatg gccaggggcg gggagacgat agagccgatc atacacagtg cgtgctgcag
    36481 cccgaggaca acggtcagaa gtatgggcac ctcatcgttc aggccataga acggcgcttt
    36541 gtagccttta tacttcttat tcagtggcca tatgttgggc gtaatgaggt aaaggtagtc
    36601 ctgttctctt ttagtctatc cgctggtagc gtagcccaga tttgaattga gatatgcttg
    36661 ccgagggttg aagaggtttt tcaactcgac tattcactta catagtcccc gacccaacct
    36721 tctttactcg tgacataccg cttcagatac gacagcttgt ctttccatat tggatcagct
    36781 gactgcccaa tttcgagtgt cgcacccgca atctcgggtt cgatactctt gtcgttcttc
    36841 ttctcctgtg aaaatgacgc catggtggat cttacgccag tgatatatga ctccctcgca
    36901 acagcagagc ttcatttgga aagagacgcg cgagcgaacg cggacggcga ggtccttgga
    36961 catgttaaat gatggcagta agcctggctc tacccaatca aaagacgcct gcctcggcag
    37021 atttggaatc cggggcctgc ctatcttgct gatggtatct ccagcttgca atccccgtaa
    37081 aatggtgcct ccacccttct gagcttattt tatcggttat ttcagcgaag cccaaggaat
    37141 tgattggctc gtgtattcac ttcccgactt ccaccctatc tgaccggagg tgcccgactg
    37201 tggagagagg atccggggat acgtcgtagc tgtgataacc tagcggctta tcggcaccgg
    37261 gggcggccgc tggcacactg gccactctct atccgccgac cacgacaata gagtcacgtg
    37321 gtgaatatgg gcttgttcca tcttgggtcc tcgtattgtc tagagacgag aaactcgatt
    37381 tgcctcttga gaaaccaact atctagtttg cgggcactca agactccgac aaaagaccat
    37441 ctctctgttc aagcctaggc tgatttacct tggtgagatg acagaacaac caggggctgt
    37501 tcttttcaaa gatgtcacaa taatcactct ggactccacc agaagggtga ttttcaaggg
    37561 atacatcatc actagaggtt cgcggatact tgatgtatcg ccgggcaatc cagaatctgt
    37621 tcaaccgcac accaaagtta tatcattacc tggccgcata atcatacctg gactcataaa
    37681 tacccatgcg catttggcgc agtcactgct gcgcggacta gcagaggatt tgcctttgca
    37741 ttcctggctc tgcgatcgga tatggcctct cgaggcggca tatacgggac aaggagtctc
    37801 agccgatggt tacgtcgctg cacgtactac aattgccgag atgctcttga gcggaacgac
    37861 ttgcttcttg gaggctatgt taacacacgg aagtggattc gccaatgtgg ccagcgcggt
    37921 gtctgagatg ggcattcggg cttgtctggt tcgtcacgga tcctcgaaat gttgcttgga
    37981 agtcaatgtt gaccacctac acagggcaag ctggtgaaat tcgtagagac caacccggcc
    38041 ctcaacattg cggacgcgcg tgacaaggat ctatcgcata tgagcatcga gtccctgctt
    38101 tcagcgcaca ccacgtttca cgggtccagc aatgatcgtg tccacgtgtg ggcagcgtgc
    38161 ggtacgccgc gtggcgctcc catctcctct ttcgccgagg tcggccgcat ctgccgcgac
    38221 cacgacatcg gcattaccat gcactgcgcc gaggcgccgc gggatctgcc gatcttccga
    38281 gaggtctacg cagggaggtc accaatgcag ttttgtcgcg acgcagaact gacagggcgg
    38341 aaaaccgtgc tggcgcacat gtgtcacctc gacttgcagg cagatctgcc aatcttgctc
    38401 gagaccaata cgacggtggc gcataacccg accagcaaca tgaaactggc ttcgggtgtc
    38461 gcgcaggtcc cagccatgct aaaggcaggc gtcaacgtgg cgttagggac ggatggcgcg
    38521 ccatgcaata attcctatga tatgctacga gaaatgcact tggcttcgat agtacacaaa
    38581 ggaaccacac tggatgctgg ctccataggt gcccacgagg ctctggaaat ggctaccata
    38641 cgaggcgcca aagcattggg tcttgagaaa gagataggga gcattgaggt aggcaaaaag
    38701 gccgacctgg ttgtattgga tgtcagcgga gcctgggcgg cgccatggga ccaagattca
    38761 cataacggca tggaccccgt cagcttggta gttgggtcct gtacgggaaa gaatgtaaca
    38821 catgtcatgg tagatggctc gcttttggtt gaggatagca gactgatgtg tgcagatgag
    38881 gctgatatag cgatggccgc acgcgcagca gtgaaaggca tacaacagcg tagtggagtg
    38941 aagacagtcc ctaaggccgg ttggacttat gtaacatgac agaataatgc catactatta
    39001 tcatggtccg ttgatagtga ttggtagcca ccagggcgga aggggacaca attatcctaa
    39061 tgttgcaccc tacaaagcct gccgttttgt gagtgaggat acccatcagc ggtgcgtacc
    39121 tcccaatcct cactgccagc ggtggttggt gcccagaata ctcccaatgg gtctctgtcc
    39181 ttcttgatgc tcagcagccg gggataatgt tccccaaaga agctctgttg ccaattcggc
    39241 tcagcaggat ctgcttcatt gatgtacgct cctgaaccgg gtgtcaattg gcgccaggtg
    39301 tccatgtatc gattaatatc tgcttcgctt tctcgagttt ccaatgctgt ctggatccct
    39361 gttgtatctt tgtagaagag cattgcgtga agcacagcca cacgccaggc cgggtttact
    39421 gcactatctt tacccggcca gccagctatc tccgagccag gtccgttgag agtaccgtgg
    39481 aacgtatatc cggcttccac ggctgtctga atcgcggcca tagactgttg gaacagcttg
    39541 gtgtcatccc aatgtgttcg cgggaaaagt cgcgatgtat atcgtcgatt gtttggaacg
    39601 gcgccccgcc cagaaccacg agacccgtac ggaaaggact gcgctgctct tacgtttctc
    39661 acagcgatcc ccgtatggtt aaggtcatca tacaagggtt gcatgaaatt ataggcttgg
    39721 tccggagttt ttcctggtaa ggaagatgat cctgtaaagc gaaaactgcc gttgccaagt
    39781 ggatatatgt agctgaatcc aattccaccg gcctccacaa ccttctttgt gaaaaggtag
    39841 tataggctag ccccccgcca gaaggtctca acgtccttga cgtagtaccc gagagccgaa
    39901 gttccattgc caaagctgac atttgaagcc ggtggattgc ggtcgaaagc aaaatttagg
    39961 gatgatgaag ttacgttaat tcgtggatgc accttggcgg taacagaggt aacgacgccg
    40021 aatgtgcttc cagcgcctcc acggagggcg aagaacaagt ccttgttatt gtacggatca
    40081 gccgttataa acttgccatt ggcagtcaca acgttgatcg acagtgcttg gtcggacccg
    40141 aggccgaatg ttgaagtgac tgttgtgtgc ccaccaccac tgagccagcc gcccacagca
    40201 cccactgttc caaccccggg ggcaatgatc gtaacattaa gatcgaccat ccggttcatc
    40261 aactcccatg attcagttcc tgcggcatat tgagccaccg gaccatcata ctcgccgata
    40321 ctgtatccct gagtatactg gaattccttt agattgtgag tccaaatgct gagagcacca
    40381 gctcccgttg accttcctcc aaagtcgtgg cctgtgttcc tagcgccgtg tcaactccac
    40441 cgttaagtta tgccgtgtgg accacttact taattactag cctgagattc ctatttctag
    40501 caaaattgat tgctgcttga acgtgtttga ccgttgtagc attcactacg tagctagcca
    40561 agcctcctaa cgtacagttg ccagtcggcg acagattggg taagcatgtg ctaccagtag
    40621 gccattccga tagcaccgtc aatggatcgt cgatgtaaaa ccgcgatgag gttgcattcc
    40681 tgagcaaata ttggcatttc tgttcgtcat aagaagagcc cttataacag acagctccgg
    40741 gcggtaatgg ctggagtaaa gcgccgtcga tagaaccgtt gaagcgtctc cagtcttctg
    40801 ttgacggcca ttttgagctt ccaggaaatt ctctgcagtc ggaaagagca tgcacgttgg
    40861 ttgtatcgtt tggacttgga aaacctatgt cagggaattt ctcaatgtcg gtagcattaa
    40921 gctggataaa ctcaaaaggc aaaagaaccg ccgctagtct gacaacgaag atggctagca
    40981 gtataaaaga ctggtatagt agcatggcgg gttgcttcag agtatcggtt cggacagaat
    41041 cttgtgtgaa tataaacgaa aacaagcgac agttgaaggt tgaaaataaa ataatctgca
    41101 agaacgttga acgttttaag tacctcaatc ttcaaagcct tcccccatac agagcgactg
    41161 ttacagtatt gcatgacggg aataaaaatg gggtgttcta attgaccctc acccaataac
    41221 gacccgactc gggtgacacg gcagattcga tagtcagtaa atatgcaacg gcaagcctac
    41281 aaggcagctg ctagacctgt tgtctcattt taggattcga aatacgttta acactacagg
    41341 atgcagcagc gccaatcacg cagatactca ttttggctaa atgtagaagc ccgtgtgccc
    41401 ggtagaaatt ggttgctttg gtctggatta ggaccatgca gcgtgatatc ctgaactaca
    41461 gcatcaattt gcctgccata tttaaagatg atttgaattt gaataagtat ctttcactgt
    41521 tgagcctcat gataaggcaa tgcaacccag acttacccag aacgaggcgt ggaggcgctc
    41581 tgtgcacgag ctatattgta tacgggcatg ctactggggc caaacctcca atctcggcag
    41641 ctacttgaca tgtatgaaca cctgttcgca cagtcatatc tcttggctag cgcaaatgcg
    41701 tctcgtcgcc tggacctcca ccgagtgctt atcgaacacg aaaccacttc atccaatgtt
    41761 actagcctga cccgtcaatt ggcaatttat cagactagcg ggctcgagct ggaggccttc
    41821 aaaccggcgg tgcggaagta gagagtaaga tgcggcttgc ggataatgca ggcggcagag
    41881 agtggatttc cgcgagtgat tggacaccaa cttatcactt tacatattct gatgttatcg
    41941 ttcagttgct gtaaatgaag ccattaagtc aacgcactaa caagtttctg cacagtttat
    42001 cagtttgcgg caacaaatag attcgcgccg ccggtaagtg ggttgaactc ctggtgacag
    42061 caatctcaac gagtagggcg cggttcctaa ctgacagaga tcggctaatg aaagctgaag
    42121 accacatatt ctccgcacca gtctgcttca actctcaaat gtcagcggat ataacttgct
    42181 taaacccgcc caaaccttgc tcgctgttta gggccagtgc atctaggtat gattggccgc
    42241 attctccgca atcacgtgga gtttacgaac cccttacagc cgctaaagga agcttttgta
    42301 tgatgggcta gtgtgataca atgatgagaa gcggacttaa gcaaaatggc cattattaat
    42361 ccgtcaagga acgtttgcat gattatattt ataagttgga acttgatggc gaatcttgat
    42421 tatcggaaag ctcagtcaat cacaccacga cgctcttatt gtcaactcac attcgaacaa
    42481 ccagcctgcg atggattcct ctgcattatt cagagttgat ggaattgttg ccgtaataag
    42541 tggcggcggc actggtaact ctccagggac ctttatatct ctaccatgtc taataccatc
    42601 aagggctggg gctgatgatg gcgaaggctc tcgcaggagc tggcgcaaag aaggtctaca
    42661 ttcttggtcg acgtcaagca ccgttggaag cagcagctac tacccaccct gctattagtc
    42721 cactggtatg tgatgtcacc tcaaagcagt cactacaggc ggctgcagac gttgttgcca
    42781 aagactctgg ctacgtgaac ctcgttatcg tgaactcagg agtatatgga ccaccacagg
    42841 gttttgaccc tcaaatgaac atcgacgagc ttagaaggcg cctatttgac aacgttgcaa
    42901 tggaagactt cacaggcgta cttcatatca atatcacggg ggcatacttt acgatgcttg
    42961 ctttcttggg tcttctcgat gccggcaacc agactgcgct aaagggaggg ttcggagcgc
    43021 ccctgactgc agagagcacg gttccctcgg tgcagagcca agttgttttc gtaggaagcg
    43081 tggggtcgtt tagccgtgag cggtcagcgc ctccagggta cgcgggaagc aaggcggcga
    43141 ttgcgcagtt ggcgcagcaa gccgcaacca acctggcgcc ttatcagatc agggtcaaca
    43201 ccatagctcc cggatgtgag tttcctgggc ctgtgagttg tacgagacta ggctgaccag
    43261 ccgtgcaggg ttcccgtcgg aaatggcctc gcccatcatg gacactcgcg accctgaatc
    43321 cgaggcagtg gatcatccag cattcatgcc ggcaaggcga ttcggcacgc aagaggagat
    43381 ggccgggtcg atattgtacc ttgcaagccg agctggggct tactgcaacg gcttcgtcct
    43441 cctgaatgat ggaggccggc tttgcgttgt cccatccaca tattgatgac agacatcgtt
    43501 gggccgaggg gctctgtcta cgctgcatat gcctacctga tgtgtagttc taacatcata
    43561 ccccctgggc gagaggagtt gttgcctaca ccggtaagta tacatactta ggtacctagg
    43621 tgtctttagc gcattccgta cctacagcag gtggtagttg ttcacaattg aacatgccaa
    43681 attggaaggg gggaaaaacg actgtttatt gttccccctc cacggcataa attgaaattg
    43741 ccatgttttg tttcgaggac ccagcgacgc aaagggcatg actcatagga cgatagggag
    43801 tatagcgtgt cgagaaagat cgtatcggat gagttactac aaggcgtata tagacttatg
    43861 agatccacac acctataact tggtttccat gccttatctg ctgtgtgatg ggtgtgagcc
    43921 cgccttgtcc cgcatcctgc tgatcgggat ggaatctaga acggtcggca caaatgccaa
    43981 cccctgctac tgcgtgcatg gaaaagtaac agagcaaggt gcttctgcag gctaggtcgc
    44041 ttgagggtag gcccgggggc ccaggcgacg ctgtgattgg gcggcaccaa ggccccggag
    44101 cagcgctagc actcacgcct cagatccctc agttgccgcc actggctggg cctccaggcc
    44161 tcgagccaaa gtctggcagc tagggctgat tctgggaagc tttgggagcg ggacctcctt
    44221 gaacccccct cttccccaag ggcccattgg tccagacagg aggaccctta tacatagtag
    44281 ttgctgggag gcccagtcca gtcaagccgg tgggcaattt agggccccgc tggtgaggga
    44341 tcgaccatcg gcttctgctg gtctgcaggt gaattccatc tttcaactcc atcccccaat
    44401 gtcacgattt cgacttcgcc accaccaccg caacctacct gcctaccaac ctgcccctac
    44461 ctgcccgccg ccttctcctg cccgaccaaa tgacaacgac cgggtttcgc tgcacttgtc
    44521 gcgcctgatg cgaccgcttg cgtccatgtg accatcgata gccttccgtc tgtcgaaccc
    44581 tgggcctcgg gacctgcccg ttgccccccc ccgcgagagc catggctacc gtgtcagaag
    44641 ccgcccgcgg ccgggaaaca ttcaggtcag tcgcccaaga acctcgtcgc cgggtcctct
    44701 cctccctggc agccctctac caaagctggg catctgcctg acctccaagt gcgcccgttt
    44761 agatatgccg ccccgcagct catgaaccta tcctaccaga cgggaccgac gctccaatcc
    44821 tcggcgcatc tcacatccag cgacaccgtc ctgaccggct tggcccagct ggcagcgctg
    44881 cgcttcaacg cttctcgcgc catcatatcc cttttcgacc agagctggca gtacgtggtt
    44941 gccgaggcca cccctcaagg tcccctctcg ccgtcaacac tttgtcgcca aggttctgat
    45001 cggctcctgc tatgcggcct cgctgtgccc cgttcggtct ccatgtgcga acatgttctc
    45061 cagaacacgc ttggcgcatc ccagcccacc gaccccagat ctttgcctgt atccgtcatc
    45121 tcggatctgt ccgaggagct gcgcctgtcc gagaatccgt acttcaagga ctggccacat
    45181 cgcttttacg cggccacccc cctccggacc gccaggggca tcaacatcgg cgtgctgagc
    45241 gtatacggcg atgacgccag aaaggaactg gacgaggcct cgattgcgct gatgcaggat
    45301 ttgtcccaat cagtcatgac ttatttgggc gccatacgct ctagggatgg ccatcgtcgc
    45361 gccgatcgta tggtccgcgg tgtcggctcg tttgtcgaag gccaggctag tctggccggc
    45421 tggcaggagg gccctaatgt cgactcgttc aaggacgact tcaggctcga gggctcgctc
    45481 aacgcgaagc agcagaccct ccaagagaaa cagcgggttg aagtagacag ccctgacggg
    45541 agtctgaacg ggattctgga cacagagacg ccgtcttccc cttcggtgga gaccaacacc
    45601 actctcagcc ggcgtcttga ggctgtcgtc atagtagatt ccccgaaacc ggaagaaaac
    45661 ctcgagatga gcaacctgaa acatattctc tccaaggcgg caaatgtgtt gagagagtct
    45721 gtcgaggttg aaggcgttct gttcctggat gcagcgattt catcctttgg tggcgatgtc
    45781 actcgcacag ataacatgca tggtaccgag tcgtcgagca gtgatgaggg aagagccttt
    45841 cagtcctcct ttgcccagga tgcgccttgt cgtgtgcttg gattctccga ttctctgcgc
    45901 tccagcgtcg atggtgcacc ggggtcgaca gtcatacccg aaaagtattt gagtaagctt
    45961 ctccgacggt atccccacgg caagattttc aatttcgatg ggaacggctc cttgcagtca
    46021 tcagactcca gtgatgatgc ttcctcggtt cctttgaccc cctctccgtc tacacaagtc
    46081 tcgcagcctg agaatgctag accacaaccc gttagaagca aatcatggtc taggaaaaac
    46141 gacgggacga atatcatctc acttttcccg ggggctcgga gcgtggcatt tttccccgtg
    46201 tgggacgcac acaggcaacg ctggctcgcc ggcgggtttg cctacaccaa aacagcaacc
    46261 cgtaccttca cagtcgaagg cgagcttagt tatttgatcg cattcgcgag catagcaacg
    46321 gccgaagtcc agcgcgcacg cgaaatgctc ctcaacaaaa caaagacgga tctccttggc
    46381 tccctgtccc acgaattacg ctctcctctt cacggcattg ttctcggtgc tgagctcctc
    46441 caagacacag agatggatgt attccagaag gacgttctca actcgatcga gaattgcagc
    46501 cgcacccttg tagataccat cgatcacctt ctcgactgga ctaaaataaa caagttcaaa
    46561 acatctacca cagaccgccg gaacagtatc cgggggaaac gtggtgtctc ttccagtaac
    46621 gacgtgtcca tcgagactgg catgatgagt attacttcag atgtcgaggt cgatgttgtc
    46681 gcagagcagg ttgtggaaag cgtcttcgcg ggccattgct ttcagactca gtctgtaaca
    46741 cggctcgtcg atgggcaggg gtcccaggac acggacatgg atgccatgcg cagactcgat
    46801 agtacgaagg ctatagaggc tttaggcatc cgcggtagga ctggccagat tcaggttgtg
    46861 ttgggagatg ttgtggtcag cctcgatatc aatgcaaatt cgcgctgggc attcaccact
    46921 cagccggggg cgatccggcg gatactgctc aatgttttgg gtaatgcact gaagttcaca
    46981 gcacgcggat ccgtcaagat taccctacac caagaaccac tggctgggaa accacataac
    47041 aagcgcatgg tctgctttac agtggcagat accggttgtg gcatgtccca agaatttttg
    47101 caccatcgcc ttttccggcc gttctcacaa gtagacagct tgactcccgg cacgggtctt
    47161 ggtctcagcc tggtgcataa gattgtcggt gccatggatg gttcgataca tgtacgaagt
    47221 aaactcggcg tgggatcgac agtggttgta aaagttccac tcagaaagac gctgccacca
    47281 acgcccgggg gctctttgcc aactgataca caggctgagt ttcgggccca ggtgtgtgaa
    47341 ctgaagggac tgcgcgttgc cattactggc tattcggccg tcgaagggat accctctacc
    47401 gacgttgcca tgcaggcgct gactgacgaa cacgccatgt tggtaaaggt ttgcaaagaa
    47461 tggctacata tgcacgtcat tgagcccagt gaagccaacc agcttctacc ggaccttatt
    47521 ctgtgcggag cgcaccattt agatcaactc gtggcgcggg accatacttc aaccccgaca
    47581 gtcgcgatat gtcgcagtgc tctagctgca cgacaattat ctacatctcc tcggttcatg
    47641 cgtaaggatg gtgtgggtgt tgtcgacttc atttcacagc cgtgagtatc atcatgattg
    47701 tcctcccaaa actcgctaac ctgtcacttc tagccttggt cctcgaaagc ttgcgaagat
    47761 ccttctccag tgctttaagc gctggtcaaa gctccaggag tccgctctat cgacgcaagt
    47821 accatccgaa ttcgacgttg cagagacagc aagccctacg gacacgtcga agacgtcgcc
    47881 ggatgtaggc ccagaatacc ttcccgaacc cgacgtcgaa cctaacggag ttgtcgacga
    47941 ccatgcagcg gagctcccac cttcttcgcc gaagggccca acagaacctt ggtcgatatc
    48001 gactgagcag caacccatag agttgcagcg cacagaacca cagcacatgg agctggaaca
    48061 gttcccctca gagggtagta ctcctagagg gaagaccgga tcaccggtcg ttcctgtcgc
    48121 tcgttattta cttgtcgagg acaacgcaat caacctcaaa atactcaccg tatacatgaa
    48181 aaaactcggt cgcgtgtatg agacagcctc aaatggtctt gaggccttgg agacgttcaa
    48241 aaaaggcaac ggccagttca agtgcatcct tatggatatc tcaatgcctg tcatggacgg
    48301 cttcgaatct gctaggcaca tacgcgcgtt cgagcgtgac aagcagcttc cccgctgcgc
    48361 catttacgcc ctgacgggat tggcttccga tgatgcgcag caagaggcat ttgcgagcgg
    48421 cctggacctg tttctgacga aaccggtcaa gctcgcagaa ctctctcaaa ttataggaag
    48481 gggaacaagg gacgatcaaa gaggcacacc ggatatgatt tagggtttat gttctttcta
    48541 gcatggcgca accagagcaa tcgttttcta gaacgggcaa ggcttcacca gcaaggcgtc
    48601 aaaatggatc aggagatgac acatgaggtt atatatcata ggatttttct ccgggtgggg
    48661 gataccgata ccagctagcc attggcaaca acgtcaacag cagagacatg ttctctgagt
    48721 acacgaggaa atcaagaata tttcaaaagc cccatcccgt cttgatcgtc tgtaatcact
    48781 tggcttttgg agtctgacct gtgactgttc gtaaccgctg tagagaagtt aggtggcacc
    48841 ttgacgcatc ggcttctgta tgtgatgtga cttatatctc aatgacagtg atcaatccca
    48901 accgctggcg gatgcggggg attctcagtg aaagggtcac tatagagaga atcaggttgc
    48961 tgaattcgta tggaaccatg aaatatgctg agccttatcc ggcgaggatc gacgttgtcc
    49021 gtcatacagg tggacttgac acaagggaca taataagtct aatgccttcc gtccacgtta
    49081 gcttctacta ccaacagggg ctttccggag ctgtagccga aagaaaaccc ctgcaacgcg
    49141 ggtggccaag tatatatcca accgagacaa ctgcaaagca ccctataggg ggcgacatcg
    49201 tatggttgcg gtacggggcg gaccgttgtt atcagtgttt gcacgcgtga ccaattcgct
    49261 tgaccgacat gatcggctct gcaatctcta tatggaacct ctatgcgaca agcctcggcg
    49321 acggcgtggc ccgcaaacgc tgggacgacc tgtcaatcgg accgctgtag ggacgtgagg
    49381 cgatttctct tagtcaggcc gggcgctgat tggccgcgcc gccctggccg gtgggtgcag
    49441 aaaatttcct cccgctccct agcgcgcctc cggccgggtg ctctgcaggg cccggattcc
    49501 aacgtcacct cacgaagatc gcgtggtgag gtttcagcgt gctcccatcg ctctctttgc
    49561 cagtacgaga aaattttcat gggtgatggg cggacccgcg atatggagct cgtcctggct
    49621 ccgcgaccgc gcgcgacgtc gccgctcgcg catagcgtcg gtaggtacag atttccatat
    49681 taaagctttg gagctccagt gagcccccga gcccgaggag gtgttttctg tctttctgtg
    49741 gtagtagagc tgctttacaa gtcgaagagc gtgtcccctt ctccttcaca cgaccacctc
    49801 ccatcttccc cgtcgtgact tgtgcgccgt ctgcccgcag cggacgctcc aggaagaatc
    49861 aatcatgatg atggagaagt caacggacct cgaggtcaag ccggccagcg atgcctcggg
    49921 ctccaactcg ctcaatggct ccaaggacat cgaggccgcc gacacccagc tcaagcgtgg
    49981 catgcagagc caccatctcc agttcctcgc catcggtggc acgataggta ccgggctttt
    50041 cctgggtagc ggtaccgccc tgtcgacatc cggtccggtc ggcaccctca tcgcctttgt
    50101 cttcgtcggc accatcgtct tctcggtcat ggtgagcttg ggggagatgg ccagcttcat
    50161 ccccgtcccc ggctcgttca cggtttacgc ctcccgattc gtcgacccgt ccctcggttt
    50221 tgccatgggc tggatctact ggttcagctg ggccatgaca tttgccctgg aactcacggc
    50281 ggccggtatc atcatccagt actggaacaa gtctctcagc atcgctatct ttattgccgt
    50341 cttctgggtc gttttcacgt gcatcaactt gctcccggtg cggtggttcg gcgagattga
    50401 gatgtacctc tcgagcatca aggtcgtgac catcattggc ttcatcatct tcgccatttg
    50461 catcaacgcc ggtgctggcg agcagggata tctcggcttt cgctactggg tgactcctgg
    50521 cccgttcgcc gagtccatct acacgggtgc gatcggcaag ttcgtgggct tctggtcggt
    50581 cctagtgacc gctggattca gttaccaggg ttccgagctg gtgggtgtag gagccggcga
    50641 gacggccgac cccgccaagg ccgtcccttc ggctatccgc tggacattct ggggtatttt
    50701 cagtctcttc gtatcgacca tcttcttcat cggtctgctc gtgccctacg acaacggtgg
    50761 attgctggga gattccagcg atgcgtcttc gtcgccgttg gtgattgcct gtaacctggc
    50821 tggcgtgtcg gtcctgcccg acattatcaa cgccgtcctc ctcactgccg tgctctcggc
    50881 cgcacagtcg aactgctaca gtggcagccg aatcatcgtt gccttggccg acgagagtca
    50941 cgcgcctaag tttatggcac gcctcaaccg aaacggcacc ccgtacgtcg ccgtgttgtt
    51001 tacctcggct tttggcttgc tggctttcct caacctgtcc tcgagtggtg ccgatgtctt
    51061 caactggttc atgaacatca cggcaatcgc cggtttcatc acctggtctt gtatcagcgt
    51121 ctgccacctg cgcttcatga aggctctccg agtccaaggc ctgtcccgaa acgacctgcc
    51181 ataccgagcc ccttggatgc cgtacctcgc atggtacggg ctgttctttt tcatcctgat
    51241 cctgcttact aacgggttca ccgtgttcat cgagtggaac accagcgact ttttcgctgc
    51301 ctatatcagc ttggtgatct ttgtagtgtt gttcgtggga cacaaggccg tacgccgtac
    51361 gaagcctatt aagcttgccg agattgactt gaatcgtggc cgggtagatc aatgatcaga
    51421 atctatgggt tcggccactg tagtaatgta ggattataat aatgattgat gtgtgacaac
    51481 atatctcatg gttttgatgg ctgtggtgag ctgtgaataa tttgaatttg gtgtaaagag
    51541 atctgatgtg atgtagtata actaccacga gatacctatg caacgcccat cactggtagt
    51601 ggatcatatg taatcctgaa tgacaccttt cccaatgcaa cgccaattcc atatgtttgt
    51661 gatgattccg atgatgctgc tggaaagaag aagaaaaaaa aaaaaaagga accacccgag
    51721 agattgattg ctgcttccat gtggagagca tcttgtcacc acctatgctc aaaacgccaa
    51781 taccctcgtt cgtaaatcat gatatcgtaa gtcgcaagtg ctatggtagc tgataactct
    51841 caaacatact cgcgcgtgga agagcgtcct tttgtcaggg agtcggagtt gtgtctcgaa
    51901 gaccttgggg aggagctcgg cgatgccaca ggggaagacg caggtgagct gataggggat
    51961 cctgcccagt cggtctcgac cgagcttcgt gatggatagg gatagtcctt gggccacttc
    52021 tcgttaagag aaggctgtgg ctttctctgc cagcggttgg gtgtcacccg ggcgatgatt
    52081 ttctcccagc caagtgcaca tgccaggatg ccgccgccga gaacgacgac taacacaacg
    52141 accaccacga tggtgacgat caaggagctc atgttgtttt tggctgtgtg gtgggtgtag
    52201 ggtccagatg gtggaggtct tggacgacgg caggggacag gggtatcaga acttgtgtga
    52261 cagggtcaca acgagtgaga agcgggccgg tagctcgtgg tattctgggg ttacaacgaa
    52321 aacacgacct gcaactctac tcggggtccc gggtcgaaat atatcgtgct acgcattctg
    52381 cgaccgctac ttagtatccg aaagatccga cgtcatgccc cgcgaaagca gcggtgatgc
    52441 cgcgcacgca agcgatcagt gcgaactcgc ggccctagac cagtgtgtcc cactgatcga
    52501 agcgtcgagc ccgccatgca tccctgggca ttcgggtagc acgaggactt gctaaaccgt
    52561 agcgagcttg ggctgaagcc atgctcacca tggtgtacgg gaggcggctg acgattcgct
    52621 gtgcgtggcg cgctagccaa cgccattgcg ggcgccgggg cgtcccctcc agtcccggat
    52681 cgtgcggcta tgacatctga agtctaaaac gacgcagaaa tggggaccca ggccccagtc
    52741 gccagcatcg tcccgctgcc agcacccggg tatcaagtgc cctatcgaga cccttgctgt
    52801 cgtcattgac ttttatggag tctgtagggt ccctgctggg gagccatgga gccatggagt
    52861 aggactggca gagaccgggg gtgtctagaa aaagttcagc ccaaaggaag ccctgtgagc
    52921 caaccacccg tttcccccaa cctcccacca acggaccctg ctgagagttc ttgctactgg
    52981 ggttggcaca cgcaaacact cgacactctg tcagcgggat cgtgcattaa gcgcccgcta
    53041 aagcccttgc gacaactctg gctggggact gcggctcatc agcgcaggtg aggctgcgga
    53101 catcggactg ccgttggatc cattggatcg caggcttacg actcttctcg cccttggctt
    53161 ttccttggct ggctcgtggg tttgccggga actccgtctg tggctcctgt gagcgaatcc
    53221 cctgagaatc actgaatatc accgaaacgt ctcttgaaga tcagacggga ctgcaagctg
    53281 aacaagtttc ttgatttcgg tgtgacatga tgcttagcgt agatcgagtc gtgacttgct
    53341 ttgtctgtcg cagggattgg ccgatgcgat ggaatcaatg cccttactca accatcaatc
    53401 atcgaactaa aacagccagc tcgacgccta tttgggacat gagatgctct cgtcctcgca
    53461 gcttattggt ccaatttcac gtgcatttcg atccgacagg cacatgtctc tacagggatt
    53521 gagaccatga agtaattgca gatcaccgcg cataactagt tctatgccac ttttgcaatg
    53581 gcaagttgac cgcagcaccc acaaaatatg cgagattccc tcacaaacag ctgcatcgag
    53641 atcaacgttt ccatgtgaat cgaccaagaa tcatgtgctc acggtgaata ctgcggggtg
    53701 acgaaagcgc agcatgtggc ttttatttca tcgaggactg aggcgtggtg aagccaactg
    53761 atggtaacct ctttccaaga gtgacaagcc ccacggaaga tgcagcctcc atatctattg
    53821 tattgcgaca attacacaag catgattgaa ccaagaccct ccggaacatt tccaccactc
    53881 tagtgaccag tacgccgcat atgcatccct ttcccttact catcgtcgtt gtcttggtcg
    53941 tcttcctctg agggtgagtc gaatatctct gggtgaagga tttccgcctc ctggggcgcg
    54001 ttcctcatac gttcgatccc cgcgaggact gactccagta cccagacatg ggaattcgag
    54061 tctgacaaga ccgggtcttc cttcagctcc tcgagctctg cttccatcag tcgaactcgg
    54121 tttgcgaaat ccgccttcag ctcctcgtac tcgtcggcga atctgacagc agccagtgcc
    54181 tccagggctg gggacaagtc gccgggttca atcatgtccc agtcaggtcc ttcatgcttg
    54241 tcaaagtcac gccgaatttt cagaaggcga cgggatcgcg tttccctctg gcatgacaag
    54301 cattcagtca ccatcagatc agccttgaga atgtttctgg gctccacaag gcgatgcgcc
    54361 tccaggggat gaccgcatgc agtgtatttg aactcttcac gacacttggg gcagtgtacc
    54421 tggggtccct gctggttgta gagttgctgg aaccatgtgg tgatacacaa agtcatgaac
    54481 ctgtgtccat gctcgcaagg gagggttgtg aactgggtag agagggcatc gtcgaagcag
    54541 atctcacagt tttcgtagcc ctcgatggtg ggcggcggtg actctgtggc tgagacgcgt
    54601 tggccatccg atcctgcccc agtactacaa gcctcggcgc gggtgatgga gctgggctca
    54661 tcatccacgt ctagggtggc agaggtgtcg ctcgagtcgt tactggccat agcttggctt
    54721 ggcttggctc gccctgaggt cagctggtgg acaggttctt cgaggaggaa tttgaaaggc
    54781 agcaccagat gtctcgctgc tgttcctgca gcgaggcgtg ttcttggtgt ttcaaggcgc
    54841 tcgaagatga aaagtccaca acgagtgtga ttgccaggaa tccaagacgc ctgtcgcgtt
    54901 gggttcctga ggttcccagc aaccgatagc gctcaatgga ccgtgtcaag tccagagaga
    54961 acgcgccacg ggtaaaagtc tccaaaagcg cagcattgcg gtcgaaggga caacggagtt
    55021 ccatggttat tccatattac gccagcggca tctcatggtg agttgaagcc tacggcatcg
    55081 taaacttcgc cgctgatgcc acaaacactc atggagacgc aaatctgtga agaaatagga
    55141 ggccgatcag gtattcctag ctacactaca tactacgccg ctccgatgct tgtgcgttat
    55201 aaaggtggaa atacagacca tgtttggttc atttggtgct ttgatggttt gccagaggcg
    55261 cttcgtcctc ctgggcatta gtggctctag acaatacttt tgcgtcatgt ccaagacaga
    55321 aaggacagat gattgagcgt atattttgta gacttcgacg tgtgcttgga gaataagaga
    55381 ataataccaa gacctgacgt tggtctcggt ccctagatca ccacgttgct ccgatgtgac
    55441 ctcgaattgg acgcccaaga ccaaatggcc cgtgctgatg acgtaccggc aaattggagc
    55501 ccgggtcggt accgcattag gaagctgcaa atgaggtgtc aagaactggt gaattgggac
    55561 tggaatacat atattgcagc gatcactcaa ccttcacgcc gacggctcat gaagcagttt
    55621 gccaagcact tgcgcttgct cacaagatac cagacaacca tggcgcgcga tattaccctc
    55681 cagcagagcc gcgacgcgaa caggcagatc aacccgcgga tcctcgacac gtttggcgac
    55741 tacttgaagt tctcaagctc cagatctaca gccgacgcgg cgcaggtaat cgccaacagt
    55801 gtcgtcgaga agggggagga tgcagctgag ggagcattgt ggtctgcctg ggccgacctg
    55861 attagcattg cggagcaggt accccacgac caccccgccc aagataagct cgtgagggtc
    55921 gttcgggaac tggctctctt gcccgacgcc ggcatcaaag tatgggatgt aaggattcaa
    55981 tctgttgtcg cgagggggcc atggttgtgt gtactaatac gggctgctgc agtcacgttt
    56041 atgggcggat ctccccgtcc tgagtgcgca agtgagggaa tggctcaacg gacccaagac
    56101 cccagaaaac gatgaagaaa aggcggagat aaccagaaag tgggtcaact ccaacgcctt
    56161 cttcgccaga ctaaatgctg ccggtgttct tcgatccgaa gaccactcca tctggatgct
    56221 gcgggccgct ctggaggaag acatcaccac gaccccgctg ctcgtcgact gccgtatcat
    56281 gacggctgct caaatcatcg agcacaatgg gcccctgtta taccagcaac tccaggcggg
    56341 tagaaaactg gacgagacag aggagcggat gttcaaaggc ggctcgctat tcgacggcga
    56401 ttcgggcctg aatgcgaaac ggtgggagtt ctggatttct cggttcaggg acttggcagg
    56461 gaagacagcg acagaagacg tgagggcagc atctcttcgt gcagccaggc taatggagat
    56521 atggcatggg tgagtcaggc aggcaggcag gcctgtgtcg ggtctcatgt ttgcggcgtc
    56581 atatcgaata cacagatgta ggcgagagga gctaccatgt cgaagagcac cgataacagg
    56641 ttgccttaca ttagtcgtct tgactgtccc ctccctccgc aaaggtaatg aatagcaaga
    56701 catttcgaat cccggccgag ttcttctata ctcataaaca gggcatttca tatgatcaga
    56761 caccgaggag atatatctta ggtcaagttt cgagtagatg aaccgcgctg gtcgcagcac
    56821 atgcgacaac gtatggtgat ggggacttct caatacgaca aggtcgactc attctgcctc
    56881 accgaatttc ggcctatgca tttactcatt tacaagcatc tttactgtct aagcgaattc
    56941 caaaattggg tgagaaaagg gagagtggta tacatgccat cgctcaggtg attatagcat
    57001 gcgcctttct cggtaaattc cgtagcatca agttgggtat ctgatttgca ctattatctc
    57061 tatgtggcca ttggctacaa ttgtctgatg ttccaagcac agccacccag ctgaactggc
    57121 gatcaaagtc gaattacccc gcgctcagcc tcgcatcata tggcgagctg aacgccatag
    57181 ttttctgatg aggtactctt actttacctc tgaagtggca ttgaaacggc tgtcgtaggg
    57241 tgcagcacca gatctcacca agcatggctg ctacctctag gagacctgga cagcggcatg
    57301 gcttgtttgt gttacatatc ccatcaggct cccccaacgt ctgcaaggtt gagtaggttc
    57361 tcattcatcg tgaactgcta ccacacccgc acagcacagc ttacaatccc cttagtatag
    57421 ttgctcttca tgggctgaat ggcgatgcat tcaacacctg gtctgagaaa gatggtcact
    57481 tgtggctgcg tgactcactg ccagctcatg ttcccgaggc gcgaatactc acttatggct
    57541 acgattcggc tgtcttcttt agcagttcaa ccatgaccct tgacgggttt tcccgggact
    57601 tgctgtcgag tcttggtcat gagcggcgcc gtgacgacag cagacaaagg ccccttattt
    57661 ttatctgcca tagtcttgga ggcttgcttt tcaaacagat gctgatctcg ggaaccctgg
    57721 ctggcgaaga atacaaggac ttgattaata gtacccaagg tgccattttt atgggaacac
    57781 cgcaccgcgg gtccatctca gcaagttatg ccagcatatt ttccagacta gcgaacgtgg
    57841 cgacatttgg cagcggtgtc aggtcagatt tgctggcagc tctaaagaca tcatcaccga
    57901 ttctggaaca aatcacgcag cagtcgaaga atttgctcaa gtctctgtcg attatttcgc
    57961 tctacgaaca gaagccactc gggccttcgc tgattgtcga accgttctcc gccatcctcg
    58021 gtctcccgaa tgagcggact atcccgatca atgaagatca ccggcagatt gccagggttt
    58081 cgcctcggaa tgagcatcat ttcaatgttg taaagaatgc ggtcgtcgac ctcgtggagg
    58141 agtgcatttt aggggacgac gaagccaagt gcaagccttt actcgatgct ttgtactgct
    58201 atgactacag atcatctcag ctccggcctc gacagccaca cacgggaacc tgcgggtggc
    58261 tttttcgcca cgaagcattt cggaaatggt ccagatcaga tcaaacatca atgctgctcc
    58321 tgtcgggccc tcccggcgcg ggcaaaagtg tcctagctag gtatgctgtg gaggagatcc
    58381 aatcaggctc tcgggatacc ggtctagtcg acgatttcaa agttgcaagc tttttctgtt
    58441 ctcatgaccc ggatggttcc acaacagatg agacagttct tcgatccatc ctccaccagc
    58501 ttctgcagct tcttcctcaa gggcaaagtc ttgtgcggaa ccggctggag aaacgggtga
    58561 attacatggt aacgatttca acgacaacag ataagttgtg gccagcaatt gtagaccttc
    58621 taggtatgga gaaaatgaat cgatgtgtta ttgcgttaga tgccatcgat gaactcgcaa
    58681 cagactacgc tatttcgctc ctttctggat tctggaacgt cgtggcagaa ctcaagacgc
    58741 aacatcctgg ccaccaggta aaagtattat gctcgagtcg atataatttt gcgcatttgc
    58801 cagaaatgga gtccgttttg gtggtccata tgtcaccttc attaaaccgg ccgggggtgg
    58861 aaagctatat caaattctgc atcgaggatt tcgaaaagaa gaataggagc ttcgctgact
    58921 ctgtcggaca tcatgacaaa caacagatac tgaagaagat aacaggccgt gcatctggta
    58981 tgtttctgtg ggcggttgtg gcctgggagt cgttcaaaaa gggtatcctt tggaacaatg
    59041 aacaggtccg gaagaaactg aagcaactgg attcaaaccc tgctggaatc gatgatcttt
    59101 tcgaagagat gataaacagg gtcccaaagg atgtacgaca acacatgtgg gctatattca
    59161 caattatcgc cattgcaaga cgaccactca aagaaatgga actcaccatt cttctgaccc
    59221 ttttcttatc tgacgaatct ccctcgtcat ccacagatat cgatctgttg agaaacgttg
    59281 ctgagtccat cagtcagcat ttcccggagt tcgtggtcat ccagagcgac gggactttca
    59341 catttgttca cctctcgttt aatgagtatt tgtatgcatc ttggtcgagg aaacacccag
    59401 gctggcttga taaagcacac tatcaaatgg cacaagcctg tctcgattac ctcggattgg
    59461 aggatttggt tcaggcttca aaggtaactc caacggaagg taaactctcc accatgtctc
    59521 cagacgttac aaaacacgct actcattctg cacagatatt gttctcgact accccctcct
    59581 cgaatactcg gccaacttct acttgaatca tttgcaaaga gtcaatcatc gggatgatat
    59641 ctggctcaaa tacgccgcaa tgggatcgtc gcaaagtgta ttcgcggtga caaagttcac
    59701 aggcagttcc ctgttaggtg tgccttatat cagtcccctc aacgtggtag cgctcctcat
    59761 tggctctcag gaactagtga ggaggttcca cgagaacggg tacgatatcg atgacaaatg
    59821 gaacgccaga tcaggcgagt ggagagccgt tcaaggttgc tcattccgtc tccacgagaa
    59881 gaaaatgaaa gagatgatgc tgcttttgct ggaacttggc gctaatccga acgaccccca
    59941 tgagtcagta tcggaaacca tcttgcagag cacaattcgc tcgggagaat gggatatctt
    60001 ccaaatcatc atggacaacc cgaagacgga cctcgaccga caaaacagaa ggggccaagc
    60061 ggcgttgcac tcgctgatac cgcatggcac ggatgcagtc ttggaaaagt ttcttgagaa
    60121 tggagttttc gatgtgaatg cacaagatgc tgtgggttat accgcacttc atctggccac
    60181 atatatgcgt aaactgagcc ggatgaagaa gctcctccag gtaccaggaa tccgtatcga
    60241 catcattgac aagcaaggcc gcactccttt ggcgttggca acgtactggg gccatgccga
    60301 tgctgctcgg gtgttgattg gagcttctgc tgcgtccccg ctgccagaac cagggcaact
    60361 aagtcccctg atctgcgcat tcatccagga taatcaaggc ctagctgata tgctcttgaa
    60421 tcactgtggt ttcaccggac taataaagca tattgacctt tcagggaaag gagtgctgca
    60481 tcacgctgcc ttaaacaact ggcccaacgt catcaacaca tgcatactca attgtaacga
    60541 cggcagcatc ctggaccaga ttgaccactc cggaagtact gcgctccact atgcagctgc
    60601 caaaggcaat actgtatgtt gcagggtcct gaagtctcat ggtgccagct ccatcgtgca
    60661 ggatcgaaac ggccgcacgg cggctcaagc tgccctggac atgggtttca aggatacgat
    60721 cgcggctttg ctcgactact cggatgtcga cgtgaaccaa agggaccacc aaggcaggaa
    60781 ccttgtccat tgggcggctt cgttggattg cttagatatc atgcagaggg tcgtggggtt
    60841 tccgggggcg gatctgtacc gaagagacaa catgagtcta atgccagtcg acatagcgtt
    60901 tcggtgttcg agcgccaggg ttgggcgctt tctgtcagaa gagatgcaca ggcggttccc
    60961 cagcgtcccc ttcacgtact atccttggga tttgctctat caaagccccg tcgtcaccga
    61021 tgttgaggac tactggaaga tcgaagacag agacaaggac ctcctcgaca gggaggcacg
    61081 aaggaggcag attacggccc aggaacaagc actcatatat caacagtatc ctccagattt
    61141 g
//
