# Supplementary material for: Genome sequencing and physiological characterization of three Neoarthrinium moseri strains
Source: BMC Microbiol. 2025 Aug 21;25:526. doi: 10.1186/s12866-025-04274-z (PMC12369201; doi:10.1186/s12866-025-04274-z)
Supplement: Supplementary file 16 — Supplementary Material 16. [file 12866_2025_4274_MOESM16_ESM.zip › BiGSLICE/input/Nmoseri/TUCIM5799/JAFIMR010000029.1.region002.gbk]

LOCUS       JAFIMR010000029        52352 bp    DNA     linear   PLN 06-APR-2022
DEFINITION  Neoarthrinium moseri strain TUCIM 5799
            scaffold29_Wmoseri_TUCIM_5799, whole genome shotgun sequence.
ACCESSION   JAFIMR010000029
VERSION     JAFIMR010000029.1
KEYWORDS    .
SOURCE      Neoarthrinium moseri
  ORGANISM  Neoarthrinium moseri
            Eukaryota; Fungi; Dikarya; Ascomycota; Pezizomycotina;
            Sordariomycetes; Xylariomycetidae; Xylariomycetidae incertae sedis;
            Neoarthrinium.
COMMENT     ##antiSMASH-Data-START##
            Version      :: 7.1.0
            Run date     :: 2023-12-04 11:58:05
            NOTE: This is a single region extracted from a larger record!
            Orig. start  :: 264105
            Orig. end    :: 316457
            ##antiSMASH-Data-END##
FEATURES             Location/Qualifiers
     protocluster    1..52352
                     /aStool="rule-based-clusters"
                     /category="NRPS"
                     /contig_edge="False"
                     /core_location="[20000:32352]"
                     /cutoff="20000"
                     /detection_rule="cds(Condensation and (AMP-binding or
                     A-OX))"
                     /neighbourhood="20000"
                     /product="NRPS"
                     /protocluster_number="1"
                     /tool="antismash"
     proto_core      20001..32352
                     /aStool="rule-based-clusters"
                     /tool="antismash"
                     /cutoff="20000"
                     /detection_rule="cds(Condensation and (AMP-binding or
                     A-OX))"
                     /neighbourhood="20000"
                     /product="NRPS"
                     /protocluster_number="1"
     protocluster    1..52352
                     /aStool="rule-based-clusters"
                     /category="PKS"
                     /contig_edge="False"
                     /core_location="[20000:32352]"
                     /cutoff="20000"
                     /detection_rule="cds(PKS_AT and (PKS_KS or ene_KS or mod_KS
                     or hyb_KS or itr_KS or tra_KS))"
                     /neighbourhood="20000"
                     /product="T1PKS"
                     /protocluster_number="2"
                     /tool="antismash"
     proto_core      20001..32352
                     /aStool="rule-based-clusters"
                     /tool="antismash"
                     /cutoff="20000"
                     /detection_rule="cds(PKS_AT and (PKS_KS or ene_KS or mod_KS
                     or hyb_KS or itr_KS or tra_KS))"
                     /neighbourhood="20000"
                     /product="T1PKS"
                     /protocluster_number="2"
     cand_cluster    1..52352
                     /SMILES="C([*])C(-O)NC([*])C(=O)O"
                     /candidate_cluster_number="1"
                     /contig_edge="False"
                     /detection_rules="cds(PKS_AT and (PKS_KS or ene_KS or
                     mod_KS or hyb_KS or itr_KS or tra_KS))"
                     /detection_rules="cds(Condensation and (AMP-binding or
                     A-OX))"
                     /kind="chemical_hybrid"
                     /product="T1PKS"
                     /product="NRPS"
                     /protoclusters="2"
                     /protoclusters="1"
                     /tool="antismash"
     region          1..52352
                     /candidate_cluster_numbers="1"
                     /contig_edge="False"
                     /product="T1PKS"
                     /product="NRPS"
                     /region_number="2"
                     /rules="cds(PKS_AT and (PKS_KS or ene_KS or mod_KS or
                     hyb_KS or itr_KS or tra_KS))"
                     /rules="cds(Condensation and (AMP-binding or A-OX))"
                     /tool="antismash"
     gene            complement(2257..4674)
                     /locus_tag="JX265_009527"
     mRNA            complement(join(2257..2291,2354..2727,3009..3530,
                     3583..4028,4097..4213,4357..4674))
                     /locus_tag="JX265_009527"
                     /product="hypothetical protein"
     CDS             complement(join(2257..2291,2354..2727,3009..3530,
                     3583..4028,4097..4213,4357..4674))
                     /codon_start=1
                     /gene_functions="biosynthetic-additional
                     (rule-based-clusters) Pkinase"
                     /gene_functions="regulatory (smcogs)
                     SMCOG1030:serine/threonine protein kinase (Score: 92.7;
                     E-value: 4.7e-28)"
                     /gene_kind="regulatory"
                     /locus_tag="JX265_009527"
                     /product="hypothetical protein"
                     /protein_id="KAI1861560.1"
                     /sec_met_domain="Pkinase (E-value: 2.5e-37, bitscore:
                     122.1, seeds: 54, tool: rule-based-clusters)"
                     /transl_table=1
                     /translation="MSVVSLLSDLVRDSKIETEFLDSCIQHVFYETGPSARERRVRKEE
                     RWVRREFIGRGAYGSVYLEQSKVDSSYKLRAVKEIKKSVAPGEEVDYIRELEAVAKFSH
                     QKKYLTTPFPESETRQIASQVLEGLIYMHENGFVHRDLKPGNIMVVTQGPDWFVKIADF
                     GISKRRQQGVTTLHTMQRGTLGFVAPEVLGFYSNGTYTYSVDMWSFGAVIYRIITNTTA
                     FGSPAELFKYSSGIADFPTDQFDGKSLSCEVQEYISALMKPDPKDRLSAVSASSHPWIA
                     QTFHSRSNFPRFSATSSSSTIKATENPTLDTMGSKPWTIDHSTQLSNTDPPSTVTTKLA
                     INTTVEHISTALAMSDTDNFDAQPTRNTGQHLNYQPPSVTDCVEDIEHSPNLPDINTTD
                     SFHSGPQQRAARDRSTGEYSQGTVDLQQVATSASPSMHSAPGTDETHTETDNSFAYSDS
                     IDHVDANQTTPEVNKAWAFLKDFEEKARTRFWTCPKGHRLRDHLKVTSSDTPVWKTQVA
                     CPRCPVSTHLPIDTKLGQRGSRMAEYCIFCGGHSRKCRCARNLDEIIQSLVNAFKGRGM
                     LTQHTKTEMDHAMVIKACETYVKELPS"
     PFAM_domain     complement(join(3624..4028,4097..4201))
                     /aSDomain="Pkinase"
                     /aSTool="clusterhmmer"
                     /database="35.0"
                     /db_xref="PF00069.28"
                     /db_xref="GO:0004672"
                     /db_xref="GO:0005524"
                     /db_xref="GO:0006468"
                     /description="Protein kinase domain"
                     /detection="hmmscan"
                     /domain_id="clusterhmmer_JX265_009527_0022"
                     /evalue="2.30E-37"
                     /gene_ontologies="GO:0004672: protein kinase activity"
                     /gene_ontologies="GO:0005524: ATP binding"
                     /gene_ontologies="GO:0006468: protein phosphorylation"
                     /label="JX265_009527"
                     /locus_tag="JX265_009527"
                     /protein_end="280"
                     /protein_start="110"
                     /score="128.9"
                     /tool="antismash"
                     /translation="TPFPESETRQIASQVLEGLIYMHENGFVHRDLKPGNIMVVTQGPD
                     WFVKIADFGISKRRQQGVTTLHTMQRGTLGFVAPEVLGFYSNGTYTYSVDMWSFGAVIY
                     RIITNTTAFGSPAELFKYSSGIADFPTDQFDGKSLSCEVQEYISALMKPDPKDRLSAVS
                     ASSHPWI"
     gene            4997..6657
                     /locus_tag="JX265_009528"
     mRNA            join(4997..5049,5094..6657)
                     /locus_tag="JX265_009528"
                     /product="hypothetical protein"
     CDS             join(4997..5049,5094..6657)
                     /codon_start=1
                     /locus_tag="JX265_009528"
                     /product="hypothetical protein"
                     /protein_id="KAI1861561.1"
                     /transl_table=1
                     /translation="MSAELVLAVIAGADICLQYGKKLIRAYKDLKSANDIVTAKILIVD
                     AFWSRTVLQVEFVKRVASTMGPEHCGIHIEVFEMLRSKLAIATARVDSLITDGGEVKKW
                     RMPFVRSLLDDTIEQLEMWQRIFDPTWYLILRIGDKLIDSALSSEYETMNSINGTLEMQ
                     AVPSKTSTHTRVLSVARGLRKVMNPATKAKAHISLPDGGLDWEDAQSVLYSETRIIKRA
                     NSAKRYAVDTIDCRSGIDVTQLRADSESLARKLQQVDPETFGLLASYGIVKRKLPTKNQ
                     IASLNMIFSLPAESRTVRSLRQSLMRPQECSLSRVLRLARQLTEAISFIHTCEFVHKNI
                     RPETILSFMDEESHNRAFGSTYLLGFDSFRNVNFHTMRGGDTAWERNLYRHPFRQGLLA
                     HDKYTMQHDVYSLGVCLLEIGLWTSFIEYESNHSNIVEDITGPIPSNTLGLQVEDFKPR
                     KAELLGPYNHIKDHLVELAKSRLPMRMGDKYTSVVITCLTCLDEGNEDFGDDCGMQDED
                     GVLVGVRFIEKVLLRLDGISF"
     gene            10463..11912
                     /locus_tag="JX265_009529"
     mRNA            join(10463..10712,10822..11912)
                     /locus_tag="JX265_009529"
                     /product="hypothetical protein"
     CDS             join(10463..10712,10822..11912)
                     /codon_start=1
                     /locus_tag="JX265_009529"
                     /product="hypothetical protein"
                     /protein_id="KAI1861562.1"
                     /transl_table=1
                     /translation="MRLGHYRRSCDRCHDQKLRCRRDDNEQSCQRCQRAKAKCTVSGVP
                     QGPRAANSAFAGQGSVAVLSDADQEIAETMALASANTTDHRLPRTPKSHQGLLPDLAMG
                     RQALGLDFSFADAPLHESDLSWDSMIHSAFPVGTSSESSIVSSVTNAQSNTMGMSTYGG
                     GLGSMFHHKEFTDGSLLAATTPQSLDMPSFSPPASDLASGRTAAAERNQAMISRGVRQL
                     SDLSLELYSFASLMPPASAWDRPGEYSPLEGKEFALDRVLKISQLFIETLDRLFPKSHK
                     NDDDVTVEPPSLDQPCQLIVLSSYLRIIEIYHNILEHVAACARLKRSTANSIPNSNSNS
                     VPSNRFMHLPSLAIGSFTMESSTTTQVLVLVQVIEIMMTRSRYLIQFMVNAGKDGDATS
                     MEGDSERERRPTAGEASLEGLKSTEDATLAMVEQVRGLLFELVLSRS"
     PFAM_domain     10484..10582
                     /aSDomain="Zn_clus"
                     /aSTool="clusterhmmer"
                     /database="35.0"
                     /db_xref="PF00172.21"
                     /db_xref="GO:0000981"
                     /db_xref="GO:0006355"
                     /db_xref="GO:0008270"
                     /description="Fungal Zn(2)-Cys(6) binuclear cluster domain"
                     /detection="hmmscan"
                     /domain_id="clusterhmmer_JX265_009529_0023"
                     /evalue="4.50E-05"
                     /gene_ontologies="GO:0000981: DNA-binding transcription
                     factor activity, RNA polymerase II-specific"
                     /gene_ontologies="GO:0006355: regulation of DNA-templated
                     transcription"
                     /gene_ontologies="GO:0008270: zinc ion binding"
                     /label="JX265_009529"
                     /locus_tag="JX265_009529"
                     /protein_end="40"
                     /protein_start="7"
                     /score="23.6"
                     /tool="antismash"
                     /translation="RSCDRCHDQKLRCRRDDNEQSCQRCQRAKAKCT"
     gene            complement(12384..12935)
                     /locus_tag="JX265_009530"
     mRNA            complement(join(12384..12698,12759..12935))
                     /locus_tag="JX265_009530"
                     /product="hypothetical protein"
     CDS             complement(join(12384..12698,12759..12935))
                     /codon_start=1
                     /locus_tag="JX265_009530"
                     /product="hypothetical protein"
                     /protein_id="KAI1861563.1"
                     /transl_table=1
                     /translation="MSAPTTSPEVQKKRLLRLTIAHYRNENCSEKDMYEWGTKEHAVHA
                     AAVHARHGIEGYAVHWSPSSFRNAAKTLNASLGDRWVVRDQDMWVEFWFRDMEQLSATA
                     QDPDFQKLQAAEGPYASKIHVEASLGWVEQYVADGKVVNVTADGKPDFLSFEEMSTPPL
                     "
     PFAM_domain     complement(join(12525..12698,12759..12860))
                     /aSDomain="EthD"
                     /aSTool="clusterhmmer"
                     /database="35.0"
                     /db_xref="PF07110.14"
                     /db_xref="GO:0016491"
                     /description="EthD domain"
                     /detection="hmmscan"
                     /domain_id="clusterhmmer_JX265_009530_0024"
                     /evalue="1.40E-09"
                     /gene_ontologies="GO:0016491: oxidoreductase activity"
                     /label="JX265_009530"
                     /locus_tag="JX265_009530"
                     /protein_end="117"
                     /protein_start="25"
                     /score="39.1"
                     /tool="antismash"
                     /translation="ENCSEKDMYEWGTKEHAVHAAAVHARHGIEGYAVHWSPSSFRNAA
                     KTLNASLGDRWVVRDQDMWVEFWFRDMEQLSATAQDPDFQKLQAAEG"
     gene            13769..15551
                     /locus_tag="JX265_009531"
     mRNA            join(13769..14052,14114..15551)
                     /locus_tag="JX265_009531"
                     /product="hypothetical protein"
     CDS             join(13769..14052,14114..15551)
                     /codon_start=1
                     /gene_functions="transport (smcogs) SMCOG1005:Drug
                     resistance transporter, EmrB/QacA (Score: 337.9; E-value:
                     1.2e-102)"
                     /gene_kind="transport"
                     /locus_tag="JX265_009531"
                     /product="hypothetical protein"
                     /protein_id="KAI1861564.1"
                     /transl_table=1
                     /translation="MEKDAQSQSETDKPRSDLEPPSPTKETAAPAPPAPATVNQAKGWR
                     FWAVFPALCVTTLLAAVESTVVATAMPFIANEIGAGDSYVWIVNVYLLTSCAFLPLIGQ
                     LANIWGRRYLMIAVICLFALGSGIAGGSTNVAMMIAGRAIQGMGGGGVNLVIMLIVGDL
                     VPLRERGKYMGAIFMFFTLGTAIGPFIGGAIVERSNWRWVFYLNLPIAGLALLLHILFL
                     QVKFNRQGSLSEKLRRIDYIGNLILILSIVSVLIALSWGGARYPWASYQVLVPFILGFV
                     GLAAFHFYEAAPWVKAPVLPERLFLRRTPAAALIIAFIDFMLLYWLIFFFPVYLQAVKG
                     LSPIQSGVQFLPSSAISVFTGTASGFLLSKWGRYRPMHFASFVLMVIGLGLFSRFDKDT
                     SKAEYIGIQVIFALGLGLLMTSNLPAVQADLPEADAGVSAAAFNFMRNYGAIWGVSIPA
                     AIFNARCDAESWRVSDPALRAQLSGGKAYDFVTRYADAALNATSNVQGEIVEVYTRALR
                     MTWQVSLAFALLGFLLVFVEKEISLRKTLDTEYGLKEKKKPGADVEAVPTSTEPKA"
     PFAM_domain     join(13928..14052,14114..15188)
                     /aSDomain="MFS_1"
                     /aSTool="clusterhmmer"
                     /database="35.0"
                     /db_xref="PF07690.19"
                     /db_xref="GO:0022857"
                     /db_xref="GO:0055085"
                     /description="Major Facilitator Superfamily"
                     /detection="hmmscan"
                     /domain_id="clusterhmmer_JX265_009531_0025"
                     /evalue="1.00E-48"
                     /gene_ontologies="GO:0022857: transmembrane transporter
                     activity"
                     /gene_ontologies="GO:0055085: transmembrane transport"
                     /label="JX265_009531"
                     /locus_tag="JX265_009531"
                     /protein_end="453"
                     /protein_start="53"
                     /score="166.3"
                     /tool="antismash"
                     /translation="CVTTLLAAVESTVVATAMPFIANEIGAGDSYVWIVNVYLLTSCAF
                     LPLIGQLANIWGRRYLMIAVICLFALGSGIAGGSTNVAMMIAGRAIQGMGGGGVNLVIM
                     LIVGDLVPLRERGKYMGAIFMFFTLGTAIGPFIGGAIVERSNWRWVFYLNLPIAGLALL
                     LHILFLQVKFNRQGSLSEKLRRIDYIGNLILILSIVSVLIALSWGGARYPWASYQVLVP
                     FILGFVGLAAFHFYEAAPWVKAPVLPERLFLRRTPAAALIIAFIDFMLLYWLIFFFPVY
                     LQAVKGLSPIQSGVQFLPSSAISVFTGTASGFLLSKWGRYRPMHFASFVLMVIGLGLFS
                     RFDKDTSKAEYIGIQVIFALGLGLLMTSNLPAVQADLPEADAGVSAAAFNFMRNYGAIW
                     G"
     gene            16358..17522
                     /locus_tag="JX265_009532"
     mRNA            join(16358..16927,16998..17306,17373..17522)
                     /locus_tag="JX265_009532"
                     /product="hypothetical protein"
     CDS             join(16358..16927,16998..17306,17373..17522)
                     /codon_start=1
                     /locus_tag="JX265_009532"
                     /product="hypothetical protein"
                     /protein_id="KAI1861565.1"
                     /transl_table=1
                     /translation="MSTLEKSAEGGFSRAARKIYNPIGFSKGYNFVLWFIFSGALMGFT
                     LARLPFLNFYGFFCGPAARVPIDLHTPPGECFYYLQGHTKVGILLHLATILPASFLVCF
                     QFVPIIRHRLRIFHRINGYLVILLSLVSTAGAFMLVRHAFDGEPETQIFLTLLGIMFLI
                     ATAMAYINIKRLQIEQHRAWMLRAWFYAASIITLRIITKIAAPIISQQGGYYTTRMCSQ
                     IASIYSGSQNITLALYPNCAPYFAGGPPDLRVMVRADLGGNVAEKAAAAGIFFGSAGWL
                     ALTIHAIGIEIYLQMTPAEHERLRNVSYQRQVEAGMRNPGRAGLTVDRLGDSAKWVPNT
                     DS"
     PFAM_domain     join(16619..16927,16998..17045)
                     /aSDomain="DUF2306"
                     /aSTool="clusterhmmer"
                     /database="35.0"
                     /db_xref="PF10067.12"
                     /description="Predicted membrane protein (DUF2306)"
                     /detection="hmmscan"
                     /domain_id="clusterhmmer_JX265_009532_0026"
                     /evalue="1.00E-16"
                     /label="JX265_009532"
                     /locus_tag="JX265_009532"
                     /protein_end="206"
                     /protein_start="87"
                     /score="61.6"
                     /tool="antismash"
                     /translation="ILLHLATILPASFLVCFQFVPIIRHRLRIFHRINGYLVILLSLVS
                     TAGAFMLVRHAFDGEPETQIFLTLLGIMFLIATAMAYINIKRLQIEQHRAWMLRAWFYA
                     ASIITLRIITKIAAP"
     gene            18418..18969
                     /locus_tag="JX265_009533"
     mRNA            18418..18969
                     /locus_tag="JX265_009533"
                     /product="hypothetical protein"
     CDS             18418..18969
                     /codon_start=1
                     /locus_tag="JX265_009533"
                     /product="hypothetical protein"
                     /protein_id="KAI1861566.1"
                     /transl_table=1
                     /translation="MASQLSQSGIDSHTIGLALLRLAPLSVSSASLMFSWAQDLFISGF
                     VNPKLANHPDHLSGKLLPYYMPGVWITGTTAIFIAYPGTMLLALANSVGRGAVENQLAR
                     RLYLAGSVMSIAHFYYGLRSKSLMAAIGSPQDPGVKNENVVRTWLSMHFRRSLLVNLPA
                     WLCLVSATAVVLINGLDSKH"
     gene            complement(20001..32352)
                     /locus_tag="JX265_009534"
     mRNA            complement(join(20001..24577,24629..24779,24844..25299,
                     25356..25710,25771..31324,31392..32352))
                     /locus_tag="JX265_009534"
                     /product="hypothetical protein"
     CDS             complement(join(20001..24577,24629..24779,24844..25299,
                     25356..25710,25771..31324,31392..32352))
                     /NRPS_PKS="Domain: PKS_KS(Iterative-KS) (10-445). E-value:
                     2.9e-170. Score: 558.6. Matches aSDomain:
                     nrpspksdomains_JX265_009534_PKS_KS.1"
                     /NRPS_PKS="Domain: PKS_AT (567-884). E-value: 4.6e-88.
                     Score: 287.3. Matches aSDomain:
                     nrpspksdomains_JX265_009534_PKS_AT.1"
                     /NRPS_PKS="Domain: PKS_DH (962-1141). E-value: 1.5e-27.
                     Score: 88.8. Matches aSDomain:
                     nrpspksdomains_JX265_009534_PKS_DH.1"
                     /NRPS_PKS="Domain: PKS_KR (2140-2313). E-value: 3.5e-50.
                     Score: 162.3. Matches aSDomain:
                     nrpspksdomains_JX265_009534_PKS_KR.1"
                     /NRPS_PKS="Domain: PKS_PP (2420-2496). E-value: 2.6e-10.
                     Score: 32.4. Matches aSDomain:
                     nrpspksdomains_JX265_009534_PKS_PP.1"
                     /NRPS_PKS="Domain: Condensation_LCL (2590-2885). E-value:
                     1.1e-55. Score: 180.7. Matches aSDomain:
                     nrpspksdomains_JX265_009534_Condensation_LCL.1"
                     /NRPS_PKS="Domain: AMP-binding (3055-3466). E-value:
                     4.2e-83. Score: 271.0. Matches aSDomain:
                     nrpspksdomains_JX265_009534_AMP-binding.1"
                     /NRPS_PKS="Domain: PP-binding (3586-3654). E-value:
                     6.2e-14. Score: 44.2. Matches aSDomain:
                     nrpspksdomains_JX265_009534_PP-binding.1"
                     /NRPS_PKS="Domain: TD (3696-3929). E-value: 2.5e-55. Score:
                     179.2. Matches aSDomain: nrpspksdomains_JX265_009534_TD.1"
                     /codon_start=1
                     /gene_functions="biosynthetic (rule-based-clusters) T1PKS:
                     PKS_AT"
                     /gene_functions="biosynthetic (rule-based-clusters) T1PKS:
                     itr_KS"
                     /gene_functions="biosynthetic (rule-based-clusters) NRPS:
                     Condensation"
                     /gene_functions="biosynthetic (rule-based-clusters) NRPS:
                     AMP-binding"
                     /gene_functions="biosynthetic-additional
                     (rule-based-clusters) adh_short"
                     /gene_functions="biosynthetic-additional
                     (rule-based-clusters) PP-binding"
                     /gene_functions="biosynthetic-additional
                     (rule-based-clusters) NAD_binding_4"
                     /gene_functions="biosynthetic-additional (smcogs)
                     SMCOG1022:Beta-ketoacyl synthase (Score: 225; E-value:
                     2.8e-68)"
                     /gene_kind="biosynthetic"
                     /locus_tag="JX265_009534"
                     /product="hypothetical protein"
                     /protein_id="KAI1861567.1"
                     /sec_met_domain="itr_KS (E-value: 3.6e-177, bitscore:
                     582.8, seeds: 96, tool: rule-based-clusters)"
                     /sec_met_domain="PKS_AT (E-value: 1.4e-87, bitscore: 287.3,
                     seeds: 1682, tool: rule-based-clusters)"
                     /sec_met_domain="adh_short (E-value: 3.6e-42, bitscore:
                     137.8, seeds: 230, tool: rule-based-clusters)"
                     /sec_met_domain="Condensation (E-value: 2.9e-47, bitscore:
                     154.6, seeds: 42, tool: rule-based-clusters)"
                     /sec_met_domain="AMP-binding (E-value: 2.3e-85, bitscore:
                     280.1, seeds: 400, tool: rule-based-clusters)"
                     /sec_met_domain="PP-binding (E-value: 1.9e-13, bitscore:
                     44.2, seeds: 164, tool: rule-based-clusters)"
                     /sec_met_domain="NAD_binding_4 (E-value: 1.9e-34, bitscore:
                     112.4, seeds: 102, tool: rule-based-clusters)"
                     /transl_table=1
                     /translation="MGYTHSPKEPIAIIGSGCRFPGNASSSKELWKLLCEPRDLTKEIP
                     ESRFNANGFYHPDGEHHGASNVTKAYFLEDDPRLFDSKFFSIAPREAEAIDPQQRMLLE
                     TVYEAMDSAGLSLSPMRGSDTACYVGVMTGDYAEVVTRDPENFSQYMATGTSRALISNR
                     VSYVFDWRGPSMTIDTACSSSLVAVHLAVQSLRSGESTVACAAGSNLILNPDSFIGETS
                     LHMISPEGKSKMWDASANGYARGEGVAAVFLKTLSKALEDGDRIDAIIRESGVNQDGRT
                     QGITLPNPEAQAALIRSTYRNAGLDLDNESDRCQYFEAHGTGTQAGDPREASAVSQAFF
                     PDSLNGDVQHQKLYVGSIKTVIGHTEGCAGVAGLLKVALSLKNKTIPPNQHFHNLNPSV
                     APSYKNLCIPTVPTPFPSSEPGQVLRASVNSFGFGGTNSHAILESYVPEVHDVGPWGRK
                     TAAPTPTTLDKDFTPLPLLLSANSGSALESMVERYAQHLTANNSPLHELASTLHSRRSV
                     LPFKVSIAGGTRDAILGEMDAALAEARNKKVDFGKRPTQSSFSGAPRMLGIFTGQGAQW
                     PMMGASLMRKSTLFRKTIAALDEALRTLPDGPDWGLAEELMAPPSKSRVREAAISQPAC
                     TALQVALVDVLTAAGVSFHTVVGHSSGEIAAAYAAGFISGVDAVRIAYYRGLHAKLAAG
                     REGQKGSMMAVGWGIDQAASFCRSEPQLRDRLSVAASNSPGSVTLSGDMDAVKIAKELL
                     DRDGVFNRVLQVDTAYHSHHMLPCSEAYLESLRQCRVQVRKPRSDCSWFSSVHAGRKMT
                     WEQMATEIAGPYWKDNMAQTVLFSQALEAAVTANDGPFAFGLEVGPHPALKGPALQTIK
                     AKLGDSIQYEGALDRKRDDVAAFASSLGSLWMSFGPGFVDFAGYSSAFEEDEGRRKNIS
                     PVWDLPIYPWEHRFLWRESRINKQLMSRREPPHELLGARTTDDSEHEPRWRNILKVEEL
                     PWLSDHRIQGQTIVPGAAYCAMALEAASALGRSRGENVYQVELRDLEIVKAISLDEGSE
                     GTETLFSLKTLETGSGGLITADFSLSAASLEDGIMRRVCTGNVLIYTGDGGLNSGSTSW
                     IEDKHSNLLPMNIDRFYSALGDLGLGYTGAFRGLSSLERSMDKASGVISVHDEARSVPV
                     HPTWLDVSFQTVFAAFAATNDDSLWTAFLPTKIGSMKLFYPSADITGHDTGLGHATNEI
                     AVDSYISCFEPASPGAMPKITADLNIFDSATSQCRIEIQDLTMSAFLPVTSKDDRHVYQ
                     RTEWVQDILSGVPATGEYRENRLENEELATCEEVAYQYLDALRSSKHVNAIAEKHAMLA
                     QIVDKLPLMPTKPNDGPHISTTHSVDLQLLRAIGEKLLASGNPRNRLLRRSKESAGLSI
                     DSLYAQWQSRRLGVAQTERDIISTTKQIAHRFPRMKILQIGASAPQFIDRLTAELGTQF
                     AALTVADRSAEAIQLVKDQSIFHDVRVQFSVLNEPITDVFAPGSFDLVVIEDPLAAAES
                     IQDARQLLRLGGFLIMAAPTGNTLHLAMIQAGWESSNHGLATRMSPVKIHRKLRQGGFS
                     GALSILFDSAQPENHSISVVVAQATDASFDLLRHPLSASSQSAGIFQGKIIILGGGSFK
                     TLHLAETVQSKLASVWKGDIDIIESLDDIDVYSLESIHAVLSLTELDHPVFEQLDSGSF
                     ARLQQVLRHIKTILWVTKTTSSSGPYQSAMMGLARTVIAEDTDLILQTVDVDTIDGCES
                     IVAESLLRLIASIRLQSQNSAFSPLWTDELELAVRDGKFLIPRVVMDKARNDNINSVRR
                     VIDADLSSSTDAITLVKPEDGQYVACQDRSASATTAIALTDSITVQVAYCSEQPVLSGH
                     KGTSYFLCAGRTLEGTHVLALTQSITSRIMVPKELAVIVEGKSPEGRENDLARLVGEAA
                     CYLQAKVLSNIIPEGNGTLIYEPDEMLISYLDKCLQEKGDNSTWFIRFLPATSSPALLG
                     RHGRTIAVRSGVSRREITALLPADISFVTHFGENRTSENGNLSILKSCIPQKSIMLPIS
                     KLQSVLFHKNATTVSARTSAMRSITEFLNTDTVSRLTNTKPLTVIRATDLLGSAQYSVK
                     TRTVVDWTGDQTFKIQCTPLDPSTLFDSAKTSLLVGLTGQMGQSICRWMVHNGARNIVV
                     TSRNPSQNCTWASELMYLGARISIKAADVTKYDDVMRLREDIAKDMPPIAGVMNGAMLL
                     ADGLFADMSFDNMNKVLQPKVGGSRNLDAVFSGPELDFFIMLSSVNAATGMIGQANYAA
                     ANMFMVGLAADRRARGLAASVIDIGMVIGIGVIQRTEGDAGTGVIETNLRKQNLAPISE
                     RDLHHMLSEAIVAGTRDSDVEIITGLQYYVSTSPNRPLWYKNPRFSHLVIEGVADQAND
                     GSAQDEKAQSVVNAENAEEACQMLEAVLIAYLASELKIPAEDISVDSPIIDLGIDSLVA
                     ASARSWLLSEHQVDVPVLKILGGSSTKQLSQEAVSKMTFVSKAGKSTSQTEPAAAVKSQ
                     EQPMAPPVKATEHQRQVSLHDEAQNDSSSSSISSTMSTPVGTSKGTSLSPSVVQHALKN
                     TETSHLMKKQSLSLGQSRLYFSSLYLDDIAPFNCTTSYRLSGTLDVKRLAEAIQSIIVR
                     HEIFRTAFYTDELSGKAMQAVLDVSRMKLKVQNSTDEMTDIQSEFQRIHHYSFDLEAGE
                     TFIATLLSHSPVSHTLIFGYHHIIIDGVSWQLFLQDLGRYYREPSLQLPAPAQTCDFVE
                     KQRQDIKTGAYSDRLDFWKKMYPEPPAPLPLFPFAKVGARRAMDRYSMRDTMVSVDAAL
                     IESIKKASVASRTTPFHFWLAGYQVLLQRLLDINDLSIGIVDANRSDPTFSETIGFLLE
                     IMPLRFQVSKTQRFVDILRNTRSKTYSALSQSGVPIEEIARACGVAADKTQTPFFQVIF
                     NYRMGATKTPDMGDTSMSFLDYSDAKVPFDIAVSVDEKEDGSGFLTFSAQDYLYDQEAI
                     DLLITTYKLLLTELAADVSRVAGDVPLYDNSSVQKAIDLGTGPKTGPGVLEPQLDTLSR
                     RFSAWVTKDPDATAVKDLSGLSRTYLQTSQRADAIALTLHTTRAGKGSRIAVLLEPTVD
                     TIAVILAIHRTGAVYVPLDIYANEQRLSDILDESGATILVHHARTASRASTLAVGRKVR
                     LLDLAAAKDLSVQPFSDASSSTEDAYILYTSGSTGKPKGIPLTHANVSTVITASTQRLS
                     IGREVVLQQTGQGFDAAAWEIFVALANGGTIIMSDNHGDPADLAALMARERVTVTLLII
                     SEAHSLLQYGQQSLLECDAWRVAICAGENFTPNLVDKLAALNLSGLRVFNGYGPTETSI
                     FSALGDVPLNRSNTDRVPIGAPLPDYGMYIVDAEGKPVPVGWVGEVVICGPGVGSGYLN
                     RAELTSTKWKPARFLAGHEAGSRKKWNRLYLTGDRGRTLADGSIVILGRIDGDSQVKLR
                     GFRVELDEVASCLVESSGGLLTDARVVVRGEAAEHKFLVAFVVFKSGFDATDKSEYLRS
                     LLQSLPLPPYMRPSFAIPLDTLPFTERGKLDSAALAKITLPSAPLEGEEDEKDMTDSEV
                     LLKNIWRDIVQRAGGIPVAIRRDSDFFSIGGNSLLLLQLKAEIRRVFDVTVQLPELFQN
                     STLRGLAARLEGSSDPTAQAIDWKEEANPGKLAEGLLQTKSLARTTVPDALTVVLTGAT
                     GFLGAELLRQLIANPTISHIHCVAVRNPQRIETDSPKVTIHAGNLSKPLLGLPNEQMAA
                     EIFGSAHAIVHNGAEVSHMKNYHSLRAPNVGSTRELLRLAIRYQDEEFGLAAFHFVSTG
                     GVATLTGQDSLREGPIPSSAFPPTDGSHGYVSSKWASERLLENVTQGVAGLRVVVHRPS
                     NITGEGVPSQDIVHSVLRYSKLLHAVPDLGPDFGSFDLIGVQTAALNIVKDVVDVAVSN
                     PSLTSGERITYRHQSGETVVPAAKLKEYLGHSDQTPFKVLPNQEWVLAAKTAGLDELVA
                     SFLSASVEHMKMPLLEKAE"
     aSDomain        complement(20268..20966)
                     /aSDomain="TD"
                     /aSTool="nrps_pks_domains"
                     /database="nrpspksdomains.hmm"
                     /detection="hmmscan"
                     /domain_id="nrpspksdomains_JX265_009534_TD.1"
                     /evalue="2.50E-55"
                     /label="JX265_009534_TD.1"
                     /locus_tag="JX265_009534"
                     /protein_end="3929"
                     /protein_start="3696"
                     /score="179.2"
                     /tool="antismash"
                     /translation="VVLTGATGFLGAELLRQLIANPTISHIHCVAVRNPQRIETDSPKV
                     TIHAGNLSKPLLGLPNEQMAAEIFGSAHAIVHNGAEVSHMKNYHSLRAPNVGSTRELLR
                     LAIRYQDEEFGLAAFHFVSTGGVATLTGQDSLREGPIPSSAFPPTDGSHGYVSSKWASE
                     RLLENVTQGVAGLRVVVHRPSNITGEGVPSQDIVHSVLRYSKLLHAVPDLGPDFGSFDL
                     IGVQTAALNIV"
     aSModule        complement(20268..24284)
                     /complete
                     /domains="nrpspksdomains_JX265_009534_Condensation_LCL.1"
                     /domains="nrpspksdomains_JX265_009534_AMP-binding.1"
                     /domains="nrpspksdomains_JX265_009534_PP-binding.1"
                     /domains="nrpspksdomains_JX265_009534_TD.1"
                     /final_module
                     /locus_tags="JX265_009534"
                     /monomer_pairings="X -> X"
                     /tool="antismash"
                     /type="nrps"
     PFAM_domain     complement(20391..20960)
                     /aSDomain="NAD_binding_4"
                     /aSTool="clusterhmmer"
                     /database="35.0"
                     /db_xref="PF07993.15"
                     /description="Male sterility protein"
                     /detection="hmmscan"
                     /domain_id="clusterhmmer_JX265_009534_0037"
                     /evalue="5.50E-29"
                     /label="JX265_009534"
                     /locus_tag="JX265_009534"
                     /protein_end="3888"
                     /protein_start="3698"
                     /score="101.2"
                     /tool="antismash"
                     /translation="LTGATGFLGAELLRQLIANPTISHIHCVAVRNPQRIETDSPKVTI
                     HAGNLSKPLLGLPNEQMAAEIFGSAHAIVHNGAEVSHMKNYHSLRAPNVGSTRELLRLA
                     IRYQDEEFGLAAFHFVSTGGVATLTGQDSLREGPIPSSAFPPTDGSHGYVSSKWASERL
                     LENVTQGVAGLRVVVHRPSNITGEGVP"
     CDS_motif       complement(20907..20969)
                     /aSTool="nrps_pks_domains"
                     /database="abmotifs"
                     /detection="hmmscan"
                     /domain_id="nrpspksmotif_JX265_009534_0015"
                     /evalue="6.50E-02"
                     /label="PKSI-KR_m1"
                     /locus_tag="JX265_009534"
                     /protein_end="3716"
                     /protein_start="3695"
                     /score="6.0"
                     /tool="antismash"
                     /translation="TVVLTGATGFLGAELLRQLIA"
     PFAM_domain     complement(21093..21293)
                     /aSDomain="PP-binding"
                     /aSTool="clusterhmmer"
                     /database="35.0"
                     /db_xref="PF00550.28"
                     /description="Phosphopantetheine attachment site"
                     /detection="hmmscan"
                     /domain_id="clusterhmmer_JX265_009534_0036"
                     /evalue="9.00E-11"
                     /label="JX265_009534"
                     /locus_tag="JX265_009534"
                     /protein_end="3654"
                     /protein_start="3587"
                     /score="42.1"
                     /tool="antismash"
                     /translation="KNIWRDIVQRAGGIPVAIRRDSDFFSIGGNSLLLLQLKAEIRRVF
                     DVTVQLPELFQNSTLRGLAARL"
     aSDomain        complement(21093..21296)
                     /aSDomain="PP-binding"
                     /aSTool="nrps_pks_domains"
                     /database="nrpspksdomains.hmm"
                     /detection="hmmscan"
                     /domain_id="nrpspksdomains_JX265_009534_PP-binding.1"
                     /evalue="6.20E-14"
                     /label="JX265_009534_PP-binding.1"
                     /locus_tag="JX265_009534"
                     /protein_end="3654"
                     /protein_start="3586"
                     /score="44.2"
                     /tool="antismash"
                     /translation="LKNIWRDIVQRAGGIPVAIRRDSDFFSIGGNSLLLLQLKAEIRRV
                     FDVTVQLPELFQNSTLRGLAARL"
     aSDomain        complement(21606..22823)
                     /aSDomain="TIGR01733"
                     /aSTool="tigrfam"
                     /description="AA-adenyl-dom: amino acid adenylation domain"
                     /detection="hmmscan"
                     /domain_id="TIGRFam_JX265_009534_0003"
                     /evalue="3.20E-97"
                     /identifier="TIGR01733"
                     /label="JX265_009534"
                     /locus_tag="JX265_009534"
                     /protein_end="3483"
                     /protein_start="3077"
                     /score="323.9"
                     /tool="antismash"
                     /translation="TYLQTSQRADAIALTLHTTRAGKGSRIAVLLEPTVDTIAVILAIH
                     RTGAVYVPLDIYANEQRLSDILDESGATILVHHARTASRASTLAVGRKVRLLDLAAAKD
                     LSVQPFSDASSSTEDAYILYTSGSTGKPKGIPLTHANVSTVITASTQRLSIGREVVLQQ
                     TGQGFDAAAWEIFVALANGGTIIMSDNHGDPADLAALMARERVTVTLLIISEAHSLLQY
                     GQQSLLECDAWRVAICAGENFTPNLVDKLAALNLSGLRVFNGYGPTETSIFSALGDVPL
                     NRSNTDRVPIGAPLPDYGMYIVDAEGKPVPVGWVGEVVICGPGVGSGYLNRAELTSTKW
                     KPARFLAGHEAGSRKKWNRLYLTGDRGRTLADGSIVILGRIDGDSQVKLRGFRVELDEV
                     ASCLVES"
     CDS_motif       complement(21627..21674)
                     /aSTool="nrps_pks_domains"
                     /database="abmotifs"
                     /detection="hmmscan"
                     /domain_id="nrpspksmotif_JX265_009534_0014"
                     /evalue="4.50E-06"
                     /label="NRPS-A_a8"
                     /locus_tag="JX265_009534"
                     /protein_end="3476"
                     /protein_start="3460"
                     /score="19.2"
                     /tool="antismash"
                     /translation="DSQVKLRGFRVELDEV"
     aSDomain        complement(21657..22889)
                     /aSDomain="AMP-binding"
                     /aSTool="nrps_pks_domains"
                     /database="nrpspksdomains.hmm"
                     /detection="hmmscan"
                     /domain_id="nrpspksdomains_JX265_009534_AMP-binding.1"
                     /evalue="4.20E-83"
                     /label="JX265_009534_AMP-binding.1"
                     /locus_tag="JX265_009534"
                     /protein_end="3466"
                     /protein_start="3055"
                     /score="271.0"
                     /specificity="substrate consensus: X"
                     /tool="antismash"
                     /translation="FSAWVTKDPDATAVKDLSGLSRTYLQTSQRADAIALTLHTTRAGK
                     GSRIAVLLEPTVDTIAVILAIHRTGAVYVPLDIYANEQRLSDILDESGATILVHHARTA
                     SRASTLAVGRKVRLLDLAAAKDLSVQPFSDASSSTEDAYILYTSGSTGKPKGIPLTHAN
                     VSTVITASTQRLSIGREVVLQQTGQGFDAAAWEIFVALANGGTIIMSDNHGDPADLAAL
                     MARERVTVTLLIISEAHSLLQYGQQSLLECDAWRVAICAGENFTPNLVDKLAALNLSGL
                     RVFNGYGPTETSIFSALGDVPLNRSNTDRVPIGAPLPDYGMYIVDAEGKPVPVGWVGEV
                     VICGPGVGSGYLNRAELTSTKWKPARFLAGHEAGSRKKWNRLYLTGDRGRTLADGSIVI
                     LGRIDGDSQVKL"
     PFAM_domain     complement(21678..22886)
                     /aSDomain="AMP-binding"
                     /aSTool="clusterhmmer"
                     /database="35.0"
                     /db_xref="PF00501.31"
                     /description="AMP-binding enzyme"
                     /detection="hmmscan"
                     /domain_id="clusterhmmer_JX265_009534_0035"
                     /evalue="8.50E-73"
                     /label="JX265_009534"
                     /locus_tag="JX265_009534"
                     /protein_end="3459"
                     /protein_start="3056"
                     /score="245.5"
                     /tool="antismash"
                     /translation="SAWVTKDPDATAVKDLSGLSRTYLQTSQRADAIALTLHTTRAGKG
                     SRIAVLLEPTVDTIAVILAIHRTGAVYVPLDIYANEQRLSDILDESGATILVHHARTAS
                     RASTLAVGRKVRLLDLAAAKDLSVQPFSDASSSTEDAYILYTSGSTGKPKGIPLTHANV
                     STVITASTQRLSIGREVVLQQTGQGFDAAAWEIFVALANGGTIIMSDNHGDPADLAALM
                     ARERVTVTLLIISEAHSLLQYGQQSLLECDAWRVAICAGENFTPNLVDKLAALNLSGLR
                     VFNGYGPTETSIFSALGDVPLNRSNTDRVPIGAPLPDYGMYIVDAEGKPVPVGWVGEVV
                     ICGPGVGSGYLNRAELTSTKWKPARFLAGHEAGSRKKWNRLYLTGDRGRTLADGSIVIL
                     GRID"
     CDS_motif       complement(21807..21893)
                     /aSTool="nrps_pks_domains"
                     /database="abmotifs"
                     /detection="hmmscan"
                     /domain_id="nrpspksmotif_JX265_009534_0013"
                     /evalue="1.40E-11"
                     /label="NRPS-A_a6"
                     /locus_tag="JX265_009534"
                     /protein_end="3416"
                     /protein_start="3387"
                     /score="36.6"
                     /tool="antismash"
                     /translation="PVGWVGEVVICGPGVGSGYLNRAELTSTK"
     CDS_motif       complement(22407..22466)
                     /aSTool="nrps_pks_domains"
                     /database="abmotifs"
                     /detection="hmmscan"
                     /domain_id="nrpspksmotif_JX265_009534_0012"
                     /evalue="1.20E-08"
                     /label="NRPS-A_a3"
                     /locus_tag="JX265_009534"
                     /protein_end="3216"
                     /protein_start="3196"
                     /score="27.1"
                     /tool="antismash"
                     /translation="AYILYTSGSTGKPKGIPLTH"
     CDS_motif       complement(22659..22700)
                     /aSTool="nrps_pks_domains"
                     /database="abmotifs"
                     /detection="hmmscan"
                     /domain_id="nrpspksmotif_JX265_009534_0011"
                     /evalue="2.60E-03"
                     /label="NRPS-A_a2"
                     /locus_tag="JX265_009534"
                     /protein_end="3132"
                     /protein_start="3118"
                     /score="11.4"
                     /tool="antismash"
                     /translation="LAIHRTGAVYVPLD"
     PFAM_domain     complement(22995..24281)
                     /aSDomain="Condensation"
                     /aSTool="clusterhmmer"
                     /database="35.0"
                     /db_xref="PF00668.23"
                     /db_xref="GO:0003824"
                     /description="Condensation domain"
                     /detection="hmmscan"
                     /domain_id="clusterhmmer_JX265_009534_0034"
                     /evalue="4.60E-60"
                     /gene_ontologies="GO:0003824: catalytic activity"
                     /label="JX265_009534"
                     /locus_tag="JX265_009534"
                     /protein_end="3020"
                     /protein_start="2591"
                     /score="203.7"
                     /tool="antismash"
                     /translation="QSLSLGQSRLYFSSLYLDDIAPFNCTTSYRLSGTLDVKRLAEAIQ
                     SIIVRHEIFRTAFYTDELSGKAMQAVLDVSRMKLKVQNSTDEMTDIQSEFQRIHHYSFD
                     LEAGETFIATLLSHSPVSHTLIFGYHHIIIDGVSWQLFLQDLGRYYREPSLQLPAPAQT
                     CDFVEKQRQDIKTGAYSDRLDFWKKMYPEPPAPLPLFPFAKVGARRAMDRYSMRDTMVS
                     VDAALIESIKKASVASRTTPFHFWLAGYQVLLQRLLDINDLSIGIVDANRSDPTFSETI
                     GFLLEIMPLRFQVSKTQRFVDILRNTRSKTYSALSQSGVPIEEIARACGVAADKTQTPF
                     FQVIFNYRMGATKTPDMGDTSMSFLDYSDAKVPFDIAVSVDEKEDGSGFLTFSAQDYLY
                     DQEAIDLLITTYKLLLTELAADVSRVAGDV"
     aSDomain        complement(23400..24284)
                     /aSDomain="Condensation"
                     /aSTool="nrps_pks_domains"
                     /database="nrpspksdomains.hmm"
                     /detection="hmmscan"
                     /domain_id="nrpspksdomains_JX265_009534_Condensation_LCL.1"
                     /domain_subtypes="Condensation_LCL"
                     /evalue="1.10E-55"
                     /label="JX265_009534_Condensation_LCL.1"
                     /locus_tag="JX265_009534"
                     /protein_end="2885"
                     /protein_start="2590"
                     /score="180.7"
                     /tool="antismash"
                     /translation="KQSLSLGQSRLYFSSLYLDDIAPFNCTTSYRLSGTLDVKRLAEAI
                     QSIIVRHEIFRTAFYTDELSGKAMQAVLDVSRMKLKVQNSTDEMTDIQSEFQRIHHYSF
                     DLEAGETFIATLLSHSPVSHTLIFGYHHIIIDGVSWQLFLQDLGRYYREPSLQLPAPAQ
                     TCDFVEKQRQDIKTGAYSDRLDFWKKMYPEPPAPLPLFPFAKVGARRAMDRYSMRDTMV
                     SVDAALIESIKKASVASRTTPFHFWLAGYQVLLQRLLDINDLSIGIVDANRSDPTFSET
                     IGFLLEIMPLRFQV"
     CDS_motif       complement(23832..23897)
                     /aSTool="nrps_pks_domains"
                     /database="abmotifs"
                     /detection="hmmscan"
                     /domain_id="nrpspksmotif_JX265_009534_0010"
                     /evalue="7.20E-07"
                     /label="C3_LCL_132-143"
                     /locus_tag="JX265_009534"
                     /protein_end="2741"
                     /protein_start="2719"
                     /score="21.8"
                     /tool="antismash"
                     /translation="YHHIIIDGVSWQLFLQDLGRYY"
     CDS_motif       complement(24108..24218)
                     /aSTool="nrps_pks_domains"
                     /database="abmotifs"
                     /detection="hmmscan"
                     /domain_id="nrpspksmotif_JX265_009534_0009"
                     /evalue="5.60E-12"
                     /label="C2_LCL_024-062"
                     /locus_tag="JX265_009534"
                     /protein_end="2649"
                     /protein_start="2612"
                     /score="38.1"
                     /tool="antismash"
                     /translation="PFNCTTSYRLSGTLDVKRLAEAIQSIIVRHEIFRTAF"
     aSDomain        complement(join(24567..24577,24629..24779,24844..24909))
                     /aSDomain="PKS_PP"
                     /aSTool="nrps_pks_domains"
                     /database="nrpspksdomains.hmm"
                     /detection="hmmscan"
                     /domain_id="nrpspksdomains_JX265_009534_PKS_PP.1"
                     /evalue="2.60E-10"
                     /label="JX265_009534_PKS_PP.1"
                     /locus_tag="JX265_009534"
                     /protein_end="2496"
                     /protein_start="2420"
                     /score="32.4"
                     /tool="antismash"
                     /translation="NAEEACQMLEAVLIAYLASELKIPAEDISVDSPIIDLGIDSLVAA
                     SARSWLLSEHQVDVPVLKILGGSSTKQLSQE"
     aSModule        complement(24567..32322)
                     /complete
                     /domains="nrpspksdomains_JX265_009534_PKS_KS.1"
                     /domains="nrpspksdomains_JX265_009534_PKS_AT.1"
                     /domains="nrpspksdomains_JX265_009534_PKS_DH.1"
                     /domains="nrpspksdomains_JX265_009534_PKS_KR.1"
                     /domains="nrpspksdomains_JX265_009534_PKS_PP.1"
                     /iterative
                     /locus_tags="JX265_009534"
                     /monomer_pairings="pk -> pk"
                     /tool="antismash"
                     /type="pks"
     PFAM_domain     complement(join(24570..24577,24629..24779,24844..24876))
                     /aSDomain="PP-binding"
                     /aSTool="clusterhmmer"
                     /database="35.0"
                     /db_xref="PF00550.28"
                     /description="Phosphopantetheine attachment site"
                     /detection="hmmscan"
                     /domain_id="clusterhmmer_JX265_009534_0033"
                     /evalue="8.10E-08"
                     /label="JX265_009534"
                     /locus_tag="JX265_009534"
                     /protein_end="2495"
                     /protein_start="2431"
                     /score="32.6"
                     /tool="antismash"
                     /translation="VLIAYLASELKIPAEDISVDSPIIDLGIDSLVAASARSWLLSEHQ
                     VDVPVLKILGGSSTKQLSQ"
     PFAM_domain     complement(join(25228..25299,25356..25710,25771..25862))
                     /aSDomain="KR"
                     /aSTool="clusterhmmer"
                     /database="35.0"
                     /db_xref="PF08659.13"
                     /description="KR domain"
                     /detection="hmmscan"
                     /domain_id="clusterhmmer_JX265_009534_0032"
                     /evalue="2.00E-49"
                     /label="JX265_009534"
                     /locus_tag="JX265_009534"
                     /protein_end="2314"
                     /protein_start="2141"
                     /score="168.1"
                     /tool="antismash"
                     /translation="SLLVGLTGQMGQSICRWMVHNGARNIVVTSRNPSQNCTWASELMY
                     LGARISIKAADVTKYDDVMRLREDIAKDMPPIAGVMNGAMLLADGLFADMSFDNMNKVL
                     QPKVGGSRNLDAVFSGPELDFFIMLSSVNAATGMIGQANYAAANMFMVGLAADRRARGL
                     AASVIDIGMV"
     aSDomain        complement(join(25231..25299,25356..25710,25771..25865))
                     /ASF="KR domain putatively catalyzing D-configuration
                     product formation"
                     /ASF="catalytic triad S,Y,N found: True"
                     /aSDomain="PKS_KR"
                     /aSTool="nrps_pks_domains"
                     /database="nrpspksdomains.hmm"
                     /detection="hmmscan"
                     /domain_id="nrpspksdomains_JX265_009534_PKS_KR.1"
                     /evalue="3.50E-50"
                     /label="JX265_009534_PKS_KR.1"
                     /locus_tag="JX265_009534"
                     /protein_end="2313"
                     /protein_start="2140"
                     /score="162.3"
                     /specificity="KR activity: active"
                     /specificity="KR stereochemistry: (unknown)"
                     /tool="antismash"
                     /translation="TSLLVGLTGQMGQSICRWMVHNGARNIVVTSRNPSQNCTWASELM
                     YLGARISIKAADVTKYDDVMRLREDIAKDMPPIAGVMNGAMLLADGLFADMSFDNMNKV
                     LQPKVGGSRNLDAVFSGPELDFFIMLSSVNAATGMIGQANYAAANMFMVGLAADRRARG
                     LAASVIDIGM"
     CDS_motif       complement(join(25270..25299,25356..25436))
                     /aSTool="nrps_pks_domains"
                     /database="abmotifs"
                     /detection="hmmscan"
                     /domain_id="nrpspksmotif_JX265_009534_0008"
                     /evalue="8.00E-17"
                     /label="PKSI-KR_m4"
                     /locus_tag="JX265_009534"
                     /protein_end="2300"
                     /protein_start="2263"
                     /score="53.8"
                     /tool="antismash"
                     /translation="LDFFIMLSSVNAATGMIGQANYAAANMFMVGLAADRR"
     CDS_motif       complement(join(25707..25710,25771..25859))
                     /aSTool="nrps_pks_domains"
                     /database="abmotifs"
                     /detection="hmmscan"
                     /domain_id="nrpspksmotif_JX265_009534_0007"
                     /evalue="1.90E-12"
                     /label="PKSI-KR_m1"
                     /locus_tag="JX265_009534"
                     /protein_end="2173"
                     /protein_start="2142"
                     /score="39.8"
                     /tool="antismash"
                     /translation="LLVGLTGQMGQSICRWMVHNGARNIVVTSRN"
     PFAM_domain     complement(28476..29399)
                     /aSDomain="PS-DH"
                     /aSTool="clusterhmmer"
                     /database="35.0"
                     /db_xref="PF14765.9"
                     /description="Polyketide synthase dehydratase"
                     /detection="hmmscan"
                     /domain_id="clusterhmmer_JX265_009534_0031"
                     /evalue="2.00E-46"
                     /label="JX265_009534"
                     /locus_tag="JX265_009534"
                     /protein_end="1270"
                     /protein_start="962"
                     /score="158.7"
                     /tool="antismash"
                     /translation="HELLGARTTDDSEHEPRWRNILKVEELPWLSDHRIQGQTIVPGAA
                     YCAMALEAASALGRSRGENVYQVELRDLEIVKAISLDEGSEGTETLFSLKTLETGSGGL
                     ITADFSLSAASLEDGIMRRVCTGNVLIYTGDGGLNSGSTSWIEDKHSNLLPMNIDRFYS
                     ALGDLGLGYTGAFRGLSSLERSMDKASGVISVHDEARSVPVHPTWLDVSFQTVFAAFAA
                     TNDDSLWTAFLPTKIGSMKLFYPSADITGHDTGLGHATNEIAVDSYISCFEPASPGAMP
                     KITADLNIFDSATSQCRIEIQDLTMSA"
     aSDomain        complement(28863..29399)
                     /ASF="catalytic triad H,G,P found: False"
                     /aSDomain="PKS_DH"
                     /aSTool="nrps_pks_domains"
                     /database="nrpspksdomains.hmm"
                     /detection="hmmscan"
                     /domain_id="nrpspksdomains_JX265_009534_PKS_DH.1"
                     /evalue="1.50E-27"
                     /label="JX265_009534_PKS_DH.1"
                     /locus_tag="JX265_009534"
                     /protein_end="1141"
                     /protein_start="962"
                     /score="88.8"
                     /tool="antismash"
                     /translation="HELLGARTTDDSEHEPRWRNILKVEELPWLSDHRIQGQTIVPGAA
                     YCAMALEAASALGRSRGENVYQVELRDLEIVKAISLDEGSEGTETLFSLKTLETGSGGL
                     ITADFSLSAASLEDGIMRRVCTGNVLIYTGDGGLNSGSTSWIEDKHSNLLPMNIDRFYS
                     ALGDLGLGYTGAFRGL"
     CDS_motif       complement(29238..29315)
                     /aSTool="nrps_pks_domains"
                     /database="abmotifs"
                     /detection="hmmscan"
                     /domain_id="nrpspksmotif_JX265_009534_0006"
                     /evalue="2.00E-14"
                     /label="PKSI-DH_m2"
                     /locus_tag="JX265_009534"
                     /protein_end="1016"
                     /protein_start="990"
                     /score="45.8"
                     /tool="antismash"
                     /translation="WLSDHRIQGQTIVPGAAYCAMALEAA"
     PFAM_domain     complement(29613..30584)
                     /aSDomain="Acyl_transf_1"
                     /aSTool="clusterhmmer"
                     /database="35.0"
                     /db_xref="PF00698.24"
                     /description="Acyl transferase domain"
                     /detection="hmmscan"
                     /domain_id="clusterhmmer_JX265_009534_0030"
                     /evalue="1.40E-47"
                     /label="JX265_009534"
                     /locus_tag="JX265_009534"
                     /protein_end="891"
                     /protein_start="567"
                     /score="162.9"
                     /tool="antismash"
                     /translation="IFTGQGAQWPMMGASLMRKSTLFRKTIAALDEALRTLPDGPDWGL
                     AEELMAPPSKSRVREAAISQPACTALQVALVDVLTAAGVSFHTVVGHSSGEIAAAYAAG
                     FISGVDAVRIAYYRGLHAKLAAGREGQKGSMMAVGWGIDQAASFCRSEPQLRDRLSVAA
                     SNSPGSVTLSGDMDAVKIAKELLDRDGVFNRVLQVDTAYHSHHMLPCSEAYLESLRQCR
                     VQVRKPRSDCSWFSSVHAGRKMTWEQMATEIAGPYWKDNMAQTVLFSQALEAAVTANDG
                     PFAFGLEVGPHPALKGPALQTIKAKLGDSIQYEGALDRKRDDV"
     aSDomain        complement(29634..30584)
                     /ASF="Neither malonyl-CoA or methylmalonyl-CoA specific"
                     /ASF="found active site serine: True, scaffold matched
                     GHGE: True"
                     /aSDomain="PKS_AT"
                     /aSTool="nrps_pks_domains"
                     /database="nrpspksdomains.hmm"
                     /detection="hmmscan"
                     /domain_id="nrpspksdomains_JX265_009534_PKS_AT.1"
                     /evalue="4.60E-88"
                     /label="JX265_009534_PKS_AT.1"
                     /locus_tag="JX265_009534"
                     /protein_end="884"
                     /protein_start="567"
                     /score="287.3"
                     /specificity="substrate consensus: pk"
                     /specificity="PKS signature: Malonyl-CoA"
                     /specificity="Minowa: mmal"
                     /tool="antismash"
                     /translation="IFTGQGAQWPMMGASLMRKSTLFRKTIAALDEALRTLPDGPDWGL
                     AEELMAPPSKSRVREAAISQPACTALQVALVDVLTAAGVSFHTVVGHSSGEIAAAYAAG
                     FISGVDAVRIAYYRGLHAKLAAGREGQKGSMMAVGWGIDQAASFCRSEPQLRDRLSVAA
                     SNSPGSVTLSGDMDAVKIAKELLDRDGVFNRVLQVDTAYHSHHMLPCSEAYLESLRQCR
                     VQVRKPRSDCSWFSSVHAGRKMTWEQMATEIAGPYWKDNMAQTVLFSQALEAAVTANDG
                     PFAFGLEVGPHPALKGPALQTIKAKLGDSIQYEGAL"
     CDS_motif       complement(30231..30338)
                     /aSTool="nrps_pks_domains"
                     /database="abmotifs"
                     /detection="hmmscan"
                     /domain_id="nrpspksmotif_JX265_009534_0005"
                     /evalue="1.70E-09"
                     /label="PKSI-AT-mM_m3"
                     /locus_tag="JX265_009534"
                     /protein_end="685"
                     /protein_start="649"
                     /score="30.2"
                     /tool="antismash"
                     /translation="GVSFHTVVGHSSGEIAAAYAAGFISGVDAVRIAYYR"
     CDS_motif       complement(30537..30581)
                     /aSTool="nrps_pks_domains"
                     /database="abmotifs"
                     /detection="hmmscan"
                     /domain_id="nrpspksmotif_JX265_009534_0004"
                     /evalue="7.30E-04"
                     /label="PKSI-AT-M_m1"
                     /locus_tag="JX265_009534"
                     /protein_end="583"
                     /protein_start="568"
                     /score="12.5"
                     /tool="antismash"
                     /translation="FTGQGAQWPMMGASL"
     PFAM_domain     complement(30726..31076)
                     /aSDomain="KAsynt_C_assoc"
                     /aSTool="clusterhmmer"
                     /database="35.0"
                     /db_xref="PF16197.8"
                     /description="Ketoacyl-synthetase C-terminal extension"
                     /detection="hmmscan"
                     /domain_id="clusterhmmer_JX265_009534_0029"
                     /evalue="2.00E-12"
                     /label="JX265_009534"
                     /locus_tag="JX265_009534"
                     /protein_end="520"
                     /protein_start="403"
                     /score="47.7"
                     /tool="antismash"
                     /translation="KNLCIPTVPTPFPSSEPGQVLRASVNSFGFGGTNSHAILESYVPE
                     VHDVGPWGRKTAAPTPTTLDKDFTPLPLLLSANSGSALESMVERYAQHLTANNSPLHEL
                     ASTLHSRRSVLPF"
     aSDomain        complement(join(30951..31324,31392..32322))
                     /ASF="found active site cysteine: True, scaffold matched
                     GSSS: True"
                     /ASF="found active site histidines: True"
                     /aSDomain="PKS_KS"
                     /aSTool="nrps_pks_domains"
                     /database="nrpspksdomains.hmm"
                     /detection="hmmscan"
                     /domain_id="nrpspksdomains_JX265_009534_PKS_KS.1"
                     /domain_subtypes="Iterative-KS"
                     /evalue="2.90E-170"
                     /label="JX265_009534_PKS_KS.1"
                     /locus_tag="JX265_009534"
                     /protein_end="445"
                     /protein_start="10"
                     /score="558.6"
                     /tool="antismash"
                     /translation="IAIIGSGCRFPGNASSSKELWKLLCEPRDLTKEIPESRFNANGFY
                     HPDGEHHGASNVTKAYFLEDDPRLFDSKFFSIAPREAEAIDPQQRMLLETVYEAMDSAG
                     LSLSPMRGSDTACYVGVMTGDYAEVVTRDPENFSQYMATGTSRALISNRVSYVFDWRGP
                     SMTIDTACSSSLVAVHLAVQSLRSGESTVACAAGSNLILNPDSFIGETSLHMISPEGKS
                     KMWDASANGYARGEGVAAVFLKTLSKALEDGDRIDAIIRESGVNQDGRTQGITLPNPEA
                     QAALIRSTYRNAGLDLDNESDRCQYFEAHGTGTQAGDPREASAVSQAFFPDSLNGDVQH
                     QKLYVGSIKTVIGHTEGCAGVAGLLKVALSLKNKTIPPNQHFHNLNPSVAPSYKNLCIP
                     TVPTPFPSSEPGQVLRASVNSFGFGGTNSHAILESY"
     PFAM_domain     complement(join(31110..31324,31392..31551))
                     /aSDomain="Ketoacyl-synt_C"
                     /aSTool="clusterhmmer"
                     /database="35.0"
                     /db_xref="PF02801.25"
                     /description="Beta-ketoacyl synthase, C-terminal domain"
                     /detection="hmmscan"
                     /domain_id="clusterhmmer_JX265_009534_0028"
                     /evalue="4.90E-31"
                     /label="JX265_009534"
                     /locus_tag="JX265_009534"
                     /protein_end="392"
                     /protein_start="267"
                     /score="107.3"
                     /tool="antismash"
                     /translation="AIIRESGVNQDGRTQGITLPNPEAQAALIRSTYRNAGLDLDNESD
                     RCQYFEAHGTGTQAGDPREASAVSQAFFPDSLNGDVQHQKLYVGSIKTVIGHTEGCAGV
                     AGLLKVALSLKNKTIPPNQHF"
     CDS_motif       complement(join(31293..31324,31392..31407))
                     /aSTool="nrps_pks_domains"
                     /database="abmotifs"
                     /detection="hmmscan"
                     /domain_id="nrpspksmotif_JX265_009534_0003"
                     /evalue="1.70E-03"
                     /label="PKSI-KS_m5"
                     /locus_tag="JX265_009534"
                     /protein_end="331"
                     /protein_start="315"
                     /score="11.0"
                     /tool="antismash"
                     /translation="YFEAHGTGTQAGDPRE"
     PFAM_domain     complement(31576..32328)
                     /aSDomain="ketoacyl-synt"
                     /aSTool="clusterhmmer"
                     /database="35.0"
                     /db_xref="PF00109.29"
                     /description="Beta-ketoacyl synthase, N-terminal domain"
                     /detection="hmmscan"
                     /domain_id="clusterhmmer_JX265_009534_0027"
                     /evalue="1.00E-74"
                     /label="JX265_009534"
                     /locus_tag="JX265_009534"
                     /protein_end="259"
                     /protein_start="8"
                     /score="251.4"
                     /tool="antismash"
                     /translation="EPIAIIGSGCRFPGNASSSKELWKLLCEPRDLTKEIPESRFNANG
                     FYHPDGEHHGASNVTKAYFLEDDPRLFDSKFFSIAPREAEAIDPQQRMLLETVYEAMDS
                     AGLSLSPMRGSDTACYVGVMTGDYAEVVTRDPENFSQYMATGTSRALISNRVSYVFDWR
                     GPSMTIDTACSSSLVAVHLAVQSLRSGESTVACAAGSNLILNPDSFIGETSLHMISPEG
                     KSKMWDASANGYARGEGVAAVFLKTLSKA"
     CDS_motif       complement(31612..31650)
                     /aSTool="nrps_pks_domains"
                     /database="abmotifs"
                     /detection="hmmscan"
                     /domain_id="nrpspksmotif_JX265_009534_0002"
                     /evalue="1.10E-03"
                     /label="PKSI-KS_m4"
                     /locus_tag="JX265_009534"
                     /protein_end="247"
                     /protein_start="234"
                     /score="12.1"
                     /tool="antismash"
                     /translation="WDASANGYARGEG"
     CDS_motif       complement(31792..31839)
                     /aSTool="nrps_pks_domains"
                     /database="abmotifs"
                     /detection="hmmscan"
                     /domain_id="nrpspksmotif_JX265_009534_0001"
                     /evalue="5.20E-07"
                     /label="PKSI-KS_m3"
                     /locus_tag="JX265_009534"
                     /protein_end="187"
                     /protein_start="171"
                     /score="21.5"
                     /tool="antismash"
                     /translation="GPSMTIDTACSSSLVA"
     gene            33239..34537
                     /locus_tag="JX265_009535"
     mRNA            33239..34537
                     /locus_tag="JX265_009535"
                     /product="hypothetical protein"
     CDS             33239..34537
                     /codon_start=1
                     /gene_functions="biosynthetic-additional
                     (rule-based-clusters) Abhydrolase_6"
                     /gene_kind="biosynthetic-additional"
                     /locus_tag="JX265_009535"
                     /product="hypothetical protein"
                     /protein_id="KAI1861568.1"
                     /sec_met_domain="Abhydrolase_6 (E-value: 1.4e-09, bitscore:
                     32.3, seeds: 455, tool: rule-based-clusters)"
                     /transl_table=1
                     /translation="MHKFFKGDFFNFEYLRLLAMAPHEGAEIGEALEAAGRIRDGDPES
                     WYSAFLDIGNVAERIGRECEEAGDRAGARRGYLRSSNYLRAAQFMLNDGPIGHDPRVLP
                     TIERAIANFRKGIKYRDGATFFLDIPYEKGAQLPGYLYMPDASKRLPGQKVPVLINSGG
                     GDSTQEEIYFINGAYGPEVGYAVLTFEGPGQGIVLRRDKLIMRPDWEAVTGRVLDHLHA
                     FAAAHPELDLDLDHVAIVGASMGGYFALRGAADPRIGAAICVDSFYDLGMYAGGRMPAP
                     LFNGFMSGRIPDWLFDGFLRVLQSLSFQARWEFNHMRWVTGETSEAAIMRACLPFTLQK
                     ADGTEYLADVKCPTLVTGAAASWYYDPTTTTDKLYDSLQSLKPEVEKEKWVASEISLGG
                     LQAKVGAFAYSAQRTFHWLDKVWEIKREELVQS"
     PFAM_domain     33779..34180
                     /aSDomain="Abhydrolase_6"
                     /aSTool="clusterhmmer"
                     /database="35.0"
                     /db_xref="PF12697.10"
                     /description="Alpha/beta hydrolase family"
                     /detection="hmmscan"
                     /domain_id="clusterhmmer_JX265_009535_0038"
                     /evalue="8.30E-07"
                     /label="JX265_009535"
                     /locus_tag="JX265_009535"
                     /protein_end="314"
                     /protein_start="180"
                     /score="29.9"
                     /tool="antismash"
                     /translation="EVGYAVLTFEGPGQGIVLRRDKLIMRPDWEAVTGRVLDHLHAFAA
                     AHPELDLDLDHVAIVGASMGGYFALRGAADPRIGAAICVDSFYDLGMYAGGRMPAPLFN
                     GFMSGRIPDWLFDGFLRVLQSLSFQARWEF"
     gene            36530..38008
                     /locus_tag="JX265_009536"
     mRNA            36530..38008
                     /locus_tag="JX265_009536"
                     /product="hypothetical protein"
     CDS             36530..38008
                     /codon_start=1
                     /gene_functions="biosynthetic-additional
                     (rule-based-clusters) Abhydrolase_6"
                     /gene_kind="biosynthetic-additional"
                     /locus_tag="JX265_009536"
                     /product="hypothetical protein"
                     /protein_id="KAI1861569.1"
                     /sec_met_domain="Abhydrolase_6 (E-value: 5.1e-12, bitscore:
                     40.3, seeds: 455, tool: rule-based-clusters)"
                     /transl_table=1
                     /translation="MLKLSFLGCFSIVMMLQAVAAQACDPACQQLIARASAWEQSQRAS
                     EDDSFYSVPSNYSTSLKPGSLLKLEIATNLTNYTVPASLTVSRFIYTTTDLSGTILPAS
                     AYILWPFAPLTSQSSQAGFETSSTAQLETELHYPFVAWGHGTAGTFGPCAPSNYRALQY
                     HFQVPFALASQGIAVVAPDYLGLGVKQLANGTRIPHPWASGPSLASDLANAITAARVAF
                     PSMISQDGPFVAMGHSQGALAAWSFAERMANDELTLPGYKGTVAIAPPLRVLESIDRAS
                     QNVSLPWASAILGIQNLLMHSITTVYPQYGMAGLTQDGMSRWNAITEVDGCLPVKTAAG
                     IGLLPSNIAHANWTQNPYVQQFNKRTLTGGKKIKGPLLALVGELDPLVQPDSLSEVIDE
                     TCKAISINDSLEFNVYKGLSHFPLVQGSQQKWMGWIKDHLLEKTDQNLSRRGGLEPCNS
                     KTIQGLQRGATNQGVFPNFLVASADVGVAWEYAL"
     PFAM_domain     36992..37696
                     /aSDomain="Abhydrolase_6"
                     /aSTool="clusterhmmer"
                     /database="35.0"
                     /db_xref="PF12697.10"
                     /description="Alpha/beta hydrolase family"
                     /detection="hmmscan"
                     /domain_id="clusterhmmer_JX265_009536_0039"
                     /evalue="7.10E-10"
                     /label="JX265_009536"
                     /locus_tag="JX265_009536"
                     /protein_end="389"
                     /protein_start="154"
                     /score="40.0"
                     /tool="antismash"
                     /translation="PSNYRALQYHFQVPFALASQGIAVVAPDYLGLGVKQLANGTRIPH
                     PWASGPSLASDLANAITAARVAFPSMISQDGPFVAMGHSQGALAAWSFAERMANDELTL
                     PGYKGTVAIAPPLRVLESIDRASQNVSLPWASAILGIQNLLMHSITTVYPQYGMAGLTQ
                     DGMSRWNAITEVDGCLPVKTAAGIGLLPSNIAHANWTQNPYVQQFNKRTLTGGKKIKGP
                     LLALVGELDPLVQ"
     gene            39693..41199
                     /locus_tag="JX265_009537"
     mRNA            join(39693..39880,39936..41199)
                     /locus_tag="JX265_009537"
                     /product="hypothetical protein"
     CDS             join(39693..39880,39936..41199)
                     /codon_start=1
                     /locus_tag="JX265_009537"
                     /product="hypothetical protein"
                     /protein_id="KAI1861570.1"
                     /transl_table=1
                     /translation="MDLNNAEVVQLDQPLPFRTARSGPSTVEWQEYKDRIAFLYLEEDR
                     PLNEVMEIMLTNHGFKASVRMYKFRFQQWGFRKYLSKEESKRFVAEAVTRKDADLPVVH
                     GRELGSKRLKARRTRLHRQSSRVMATESRGENTLLPMKIDPPDVFRLADNSLRAVIALS
                     KEQLKLWGLTLHDDKRTDTANWASKTYLAAYRIYKRQEVASNFQVLNKACDEYKDVVRK
                     QEPHLIYATYTAVLQLLRAGNELAMSFLRLAMGLCSIYFGRSHPLTLLWANLLRLDPNE
                     LRQLAIPLMDAQFELFLREMPEGNTFLPLYSIDVTKLLGDLNVISNEAALSRYDSTIES
                     LRHQIRSGLNAKMAEARLIPTLIFTTLTCLDTQEYGRAEAALAEAEELIDARGEVTLQK
                     VNLLETKAELLYETGNYGASELHYKKALETAQKLFGTSEAGRIRIGHSFTALENFYIQR
                     GDMEGAELVRSGYDEHLKHIVGEAI"
     PFAM_domain     join(39774..39880,39936..39981)
                     /aSDomain="Clr5"
                     /aSTool="clusterhmmer"
                     /database="35.0"
                     /db_xref="PF14420.9"
                     /description="Clr5 domain"
                     /detection="hmmscan"
                     /domain_id="clusterhmmer_JX265_009537_0040"
                     /evalue="6.70E-20"
                     /label="JX265_009537"
                     /locus_tag="JX265_009537"
                     /protein_end="78"
                     /protein_start="27"
                     /score="71.2"
                     /tool="antismash"
                     /translation="EWQEYKDRIAFLYLEEDRPLNEVMEIMLTNHGFKASVRMYKFRFQ
                     QWGFRK"
     gene            complement(41523..42795)
                     /locus_tag="JX265_009538"
     mRNA            complement(join(41523..42123,42179..42260,42308..42360,
                     42428..42795))
                     /locus_tag="JX265_009538"
                     /product="hypothetical protein"
     CDS             complement(join(41523..42123,42179..42260,42308..42360,
                     42428..42795))
                     /codon_start=1
                     /gene_functions="biosynthetic-additional
                     (rule-based-clusters) 2-Hacid_dh_C"
                     /gene_functions="biosynthetic-additional (smcogs)
                     SMCOG1072:dehydrogenase (Score: 111.6; E-value: 5.2e-34)"
                     /gene_kind="biosynthetic-additional"
                     /locus_tag="JX265_009538"
                     /product="hypothetical protein"
                     /protein_id="KAI1861571.1"
                     /sec_met_domain="2-Hacid_dh_C (E-value: 1.2e-30, bitscore:
                     99.6, seeds: 135, tool: rule-based-clusters)"
                     /transl_table=1
                     /translation="MSLQRVLGRWWSSANGTLKGHQLLVIAPAPPAPEWVEKVKKKYPA
                     LEIIHYNKNPWEAGQTVPRDIDWSDVTIVLTGPLVPRPEQAPKLQVVQVSSAGVNYLLD
                     NPLFKDTDVNFCTANGVHGPQIAEWVITTYLASQHHIPDYLELQNRGTWKRLDANVQDG
                     VGARVGILGYGSIGRQVARVAKALGMEVIAYTNGRRPTPESRKDEGYIVPGTGDPDGIF
                     PSRWLSGADDQFEEFLSSDLDLLVVAVPLTPSTTGLISGPQFKLLSKKKTFLSNIARGP
                     IVDTDALIDALDNRMIRGAALDVTDPEPLPDGHPLWSKPNAIITPHISGNSSAYMDRVY
                     DILELNLQKLSEGKGELVNKVNKKTGY"
     PFAM_domain     complement(41640..41930)
                     /aSDomain="2-Hacid_dh_C"
                     /aSTool="clusterhmmer"
                     /database="35.0"
                     /db_xref="PF02826.22"
                     /db_xref="GO:0051287"
                     /description="D-isomer specific 2-hydroxyacid
                     dehydrogenase, NAD binding domain"
                     /detection="hmmscan"
                     /domain_id="clusterhmmer_JX265_009538_0042"
                     /evalue="1.30E-28"
                     /gene_ontologies="GO:0051287: NAD binding"
                     /label="JX265_009538"
                     /locus_tag="JX265_009538"
                     /protein_end="329"
                     /protein_start="232"
                     /score="99.6"
                     /tool="antismash"
                     /translation="QFEEFLSSDLDLLVVAVPLTPSTTGLISGPQFKLLSKKKTFLSNI
                     ARGPIVDTDALIDALDNRMIRGAALDVTDPEPLPDGHPLWSKPNAIITPHIS"
     PFAM_domain     complement(join(42018..42123,42179..42260,42308..42332))
                     /aSDomain="2-Hacid_dh_C"
                     /aSTool="clusterhmmer"
                     /database="35.0"
                     /db_xref="PF02826.22"
                     /db_xref="GO:0051287"
                     /description="D-isomer specific 2-hydroxyacid
                     dehydrogenase, NAD binding domain"
                     /detection="hmmscan"
                     /domain_id="clusterhmmer_JX265_009538_0041"
                     /evalue="3.50E-12"
                     /gene_ontologies="GO:0051287: NAD binding"
                     /label="JX265_009538"
                     /locus_tag="JX265_009538"
                     /protein_end="203"
                     /protein_start="132"
                     /score="46.1"
                     /tool="antismash"
                     /translation="TYLASQHHIPDYLELQNRGTWKRLDANVQDGVGARVGILGYGSIG
                     RQVARVAKALGMEVIAYTNGRRPTPE"
     gene            43349..44548
                     /locus_tag="JX265_009539"
     mRNA            43349..44548
                     /locus_tag="JX265_009539"
                     /product="hypothetical protein"
     CDS             43349..44548
                     /codon_start=1
                     /locus_tag="JX265_009539"
                     /product="hypothetical protein"
                     /protein_id="KAI1861572.1"
                     /transl_table=1
                     /translation="MAEFKIPKTATGLREVPDSHLDLRAESDIIAELQSFRPVTTEKNV
                     WAFWDKGLDAMYPSYRCTVFNWVRKLGPSWTVRIVDLAEGSPNNIYNFVSRDWFPDCFV
                     HRTMDGNHAAQHAADLVRLPLLYEHGGVWMDVGNMLHTHLDHLFWDPLTAPNSPYEMGA
                     WIITGQIRKQWGSFGNYMLAAKKGCTFIKNWHDCYKELWKNRTNADGFHKLPLVQDIGL
                     AEGMADWNFADKIREMSDCVAHMLIADRTRNLLDVSTGWNGREFFKNNVFMVEGINNGV
                     LGAIKTDYDGYKQVQLLTTRLDDPDAGKRQAAEAFVVEMLEKSHMYKVYHNSAGGLPAL
                     GDLVKKEGFRDADHRPGTFGEMYRYGTVHWQSTRGVERLVPQLDEEDLIQATPIEPARR
                     "
     PFAM_domain     43451..44044
                     /aSDomain="Caps_synth"
                     /aSTool="clusterhmmer"
                     /database="35.0"
                     /db_xref="PF05704.15"
                     /db_xref="GO:0016757"
                     /description="Capsular polysaccharide synthesis protein"
                     /detection="hmmscan"
                     /domain_id="clusterhmmer_JX265_009539_0043"
                     /evalue="5.10E-15"
                     /gene_ontologies="GO:0016757: glycosyltransferase activity"
                     /label="JX265_009539"
                     /locus_tag="JX265_009539"
                     /protein_end="232"
                     /protein_start="34"
                     /score="55.7"
                     /tool="antismash"
                     /translation="SFRPVTTEKNVWAFWDKGLDAMYPSYRCTVFNWVRKLGPSWTVRI
                     VDLAEGSPNNIYNFVSRDWFPDCFVHRTMDGNHAAQHAADLVRLPLLYEHGGVWMDVGN
                     MLHTHLDHLFWDPLTAPNSPYEMGAWIITGQIRKQWGSFGNYMLAAKKGCTFIKNWHDC
                     YKELWKNRTNADGFHKLPLVQDIGLAEGMADWNFA"
     gene            45213..46609
                     /locus_tag="JX265_009540"
     mRNA            join(45213..45561,45635..45728,45784..45841,45901..45978,
                     46043..46304,46401..46609)
                     /locus_tag="JX265_009540"
                     /product="hypothetical protein"
     CDS             join(45213..45561,45635..45728,45784..45841,45901..45978,
                     46043..46304,46401..46609)
                     /codon_start=1
                     /gene_functions="biosynthetic-additional (smcogs)
                     SMCOG1066:alpha/beta hydrolase domain-containing protein
                     (Score: 219.3; E-value: 1.1e-66)"
                     /gene_kind="biosynthetic-additional"
                     /locus_tag="JX265_009540"
                     /product="hypothetical protein"
                     /protein_id="KAI1861573.1"
                     /transl_table=1
                     /translation="MPSEYKPKYVEVDADFKPLPKYGHLSQKTPQFAEAEPAIKAAYAP
                     FSDLMPDWPTIRAGAGDPDAPMPPGGPDRYRDVATELLQFAARDGHMIELKVYKSLNVK
                     QDATLVYRMHGGGWVVGRHEVDGAENVYAATHKNIVVVSVDYRLAPEYPFPYAINDSYD
                     GLLWCKKNANTLGFNPEKIIIAGSSAGGNLAAALVLEAWENRVTGIVAQVLHFPITCHP
                     KFSPKDKYEFGSYVQNRDNAVIGIKEMETVFDAYAPNATPDYRHSPLLANSLAGLPPAL
                     IQCGGCDVLRDDAFAYAEALRAANVEVEIHGYQGVPHCFPAVLATLPETPEFYKRYNAF
                     LDKYAGQVA"
     PFAM_domain     join(45549..45561,45635..45728,45784..45841,45901..45978,
                     46043..46304,46401..46519)
                     /aSDomain="Abhydrolase_3"
                     /aSTool="clusterhmmer"
                     /database="35.0"
                     /db_xref="PF07859.16"
                     /db_xref="GO:0016787"
                     /description="alpha/beta hydrolase fold"
                     /detection="hmmscan"
                     /domain_id="clusterhmmer_JX265_009540_0044"
                     /evalue="2.90E-56"
                     /gene_ontologies="GO:0016787: hydrolase activity"
                     /label="JX265_009540"
                     /locus_tag="JX265_009540"
                     /protein_end="320"
                     /protein_start="112"
                     /score="190.8"
                     /tool="antismash"
                     /translation="MHGGGWVVGRHEVDGAENVYAATHKNIVVVSVDYRLAPEYPFPYA
                     INDSYDGLLWCKKNANTLGFNPEKIIIAGSSAGGNLAAALVLEAWENRVTGIVAQVLHF
                     PITCHPKFSPKDKYEFGSYVQNRDNAVIGIKEMETVFDAYAPNATPDYRHSPLLANSLA
                     GLPPALIQCGGCDVLRDDAFAYAEALRAANVEVEIHGYQGVPHCF"
     gene            complement(46908..49476)
                     /locus_tag="JX265_009541"
     mRNA            complement(join(46908..47697,47753..48716,48770..49215,
                     49274..49476))
                     /locus_tag="JX265_009541"
                     /product="hypothetical protein"
     CDS             complement(join(46908..47697,47753..48716,48770..49215,
                     49274..49476))
                     /codon_start=1
                     /locus_tag="JX265_009541"
                     /product="hypothetical protein"
                     /protein_id="KAI1861574.1"
                     /transl_table=1
                     /translation="MLVPLTLAVGLLATRVKANEPTPDYTKHVNLFIGTEGPVPGTAFS
                     AGNVFPGASLPFGAVKVGIDTTRWNVSFSANAGYTPDGNVTAITMLHESGTGGAPTYGL
                     IPQMPLTTLEGVNLLDNLTYMQPRVVEDIATVGYYKTQLSNGVTAEMSASHHAGIMRYH
                     YPNDSERFVLVDLSHFIPSTGKKEQWYSNGLIERSEDGDWYSGYGVYREGWAWGGEYRV
                     YFCGHFDTKPLKTQFFSGKATDPYWPNTTDVRHSFTDATTLQGGTVGYQYADRIGSLFE
                     FPPNTTTVTSKVGISWVSADKACQFIEEIPAWDLEATIQAARDQWNTEVLSKIDIKTEN
                     QTQLEMFYTGLYHSHLLPSDRTGENPNWISDEPYYDDFYTIWDTFRCLHALTTLILPNR
                     VIGIVRALIDIWRFERFMPDGRSHNTNGRVQGGSNADNVLADAYVKGLQGGINWTDAYR
                     AMKTNAELQPYNNFDFEDPTGSTKEGRGGLQDWKQYGYVTPNRGRSLSKTTEYSHNDFS
                     LAQVAKGEAPNDVGLYLNRSRGWQKTWNNNVTSLNFTGFLAPTYANGSILSYDPLSCGA
                     CDWTSYSYEGVPWEYSFSFPFDMKTLISLMGGQETFESRLDTMFIPGLTRSNQGGNSAG
                     TTIFNPGNEPSFMTPFLYNYLPQKQYKSVQRSREVVNQYYNNGRSGIPGNDDAGAMSSW
                     LVWNMIGLYPVVTQPVYLILSPWFEEVKLKLGDEGSFLRITASGLDKGPYIQSLKVNGR
                     EWTQSWLSHNDLVGVDGEGALLEFEMGADAALWDTGDIPPSPGALNK"
     PFAM_domain     complement(join(46971..47697,47753..48462))
                     /aSDomain="Glyco_hydro_92"
                     /aSTool="clusterhmmer"
                     /database="35.0"
                     /db_xref="PF07971.15"
                     /description="Glycosyl hydrolase family 92"
                     /detection="hmmscan"
                     /domain_id="clusterhmmer_JX265_009541_0046"
                     /evalue="8.80E-145"
                     /label="JX265_009541"
                     /locus_tag="JX265_009541"
                     /protein_end="780"
                     /protein_start="301"
                     /score="483.3"
                     /tool="antismash"
                     /translation="KACQFIEEIPAWDLEATIQAARDQWNTEVLSKIDIKTENQTQLEM
                     FYTGLYHSHLLPSDRTGENPNWISDEPYYDDFYTIWDTFRCLHALTTLILPNRVIGIVR
                     ALIDIWRFERFMPDGRSHNTNGRVQGGSNADNVLADAYVKGLQGGINWTDAYRAMKTNA
                     ELQPYNNFDFEDPTGSTKEGRGGLQDWKQYGYVTPNRGRSLSKTTEYSHNDFSLAQVAK
                     GEAPNDVGLYLNRSRGWQKTWNNNVTSLNFTGFLAPTYANGSILSYDPLSCGACDWTSY
                     SYEGVPWEYSFSFPFDMKTLISLMGGQETFESRLDTMFIPGLTRSNQGGNSAGTTIFNP
                     GNEPSFMTPFLYNYLPQKQYKSVQRSREVVNQYYNNGRSGIPGNDDAGAMSSWLVWNMI
                     GLYPVVTQPVYLILSPWFEEVKLKLGDEGSFLRITASGLDKGPYIQSLKVNGREWTQSW
                     LSHNDLVGVDGEGALLEFEMG"
     aSDomain        complement(join(46971..47697,47753..48716,48770..49215,
                     49274..49425))
                     /aSDomain="TIGR01180"
                     /aSTool="tigrfam"
                     /description="aman2_put: putative alpha-1,2-mannosidase"
                     /detection="hmmscan"
                     /domain_id="TIGRFam_JX265_009541_0004"
                     /evalue="3.70E-108"
                     /identifier="TIGR01180"
                     /label="JX265_009541"
                     /locus_tag="JX265_009541"
                     /protein_end="780"
                     /protein_start="17"
                     /score="360.5"
                     /tool="antismash"
                     /translation="ANEPTPDYTKHVNLFIGTEGPVPGTAFSAGNVFPGASLPFGAVKV
                     GIDTTRWNVSFSANAGYTPDGNVTAITMLHESGTGGAPTYGLIPQMPLTTLEGVNLLDN
                     LTYMQPRVVEDIATVGYYKTQLSNGVTAEMSASHHAGIMRYHYPNDSERFVLVDLSHFI
                     PSTGKKEQWYSNGLIERSEDGDWYSGYGVYREGWAWGGEYRVYFCGHFDTKPLKTQFFS
                     GKATDPYWPNTTDVRHSFTDATTLQGGTVGYQYADRIGSLFEFPPNTTTVTSKVGISWV
                     SADKACQFIEEIPAWDLEATIQAARDQWNTEVLSKIDIKTENQTQLEMFYTGLYHSHLL
                     PSDRTGENPNWISDEPYYDDFYTIWDTFRCLHALTTLILPNRVIGIVRALIDIWRFERF
                     MPDGRSHNTNGRVQGGSNADNVLADAYVKGLQGGINWTDAYRAMKTNAELQPYNNFDFE
                     DPTGSTKEGRGGLQDWKQYGYVTPNRGRSLSKTTEYSHNDFSLAQVAKGEAPNDVGLYL
                     NRSRGWQKTWNNNVTSLNFTGFLAPTYANGSILSYDPLSCGACDWTSYSYEGVPWEYSF
                     SFPFDMKTLISLMGGQETFESRLDTMFIPGLTRSNQGGNSAGTTIFNPGNEPSFMTPFL
                     YNYLPQKQYKSVQRSREVVNQYYNNGRSGIPGNDDAGAMSSWLVWNMIGLYPVVTQPVY
                     LILSPWFEEVKLKLGDEGSFLRITASGLDKGPYIQSLKVNGREWTQSWLSHNDLVGVDG
                     EGALLEFEMG"
     PFAM_domain     complement(join(48478..48716,48770..49215,49274..49395))
                     /aSDomain="Glyco_hydro_92N"
                     /aSTool="clusterhmmer"
                     /database="35.0"
                     /db_xref="PF17678.4"
                     /description="Glycosyl hydrolase family 92 N-terminal
                     domain"
                     /detection="hmmscan"
                     /domain_id="clusterhmmer_JX265_009541_0045"
                     /evalue="4.00E-54"
                     /label="JX265_009541"
                     /locus_tag="JX265_009541"
                     /protein_end="296"
                     /protein_start="27"
                     /score="184.1"
                     /tool="antismash"
                     /translation="HVNLFIGTEGPVPGTAFSAGNVFPGASLPFGAVKVGIDTTRWNVS
                     FSANAGYTPDGNVTAITMLHESGTGGAPTYGLIPQMPLTTLEGVNLLDNLTYMQPRVVE
                     DIATVGYYKTQLSNGVTAEMSASHHAGIMRYHYPNDSERFVLVDLSHFIPSTGKKEQWY
                     SNGLIERSEDGDWYSGYGVYREGWAWGGEYRVYFCGHFDTKPLKTQFFSGKATDPYWPN
                     TTDVRHSFTDATTLQGGTVGYQYADRIGSLFEFPPNTTTVTSKVGIS"
ORIGIN
        1 gtgatctcgg gagcccagac ttcacctctg ccagcgctat caaaccagac tctgtgacca
       61 tcagaagcgc caaggccctc cattgacgtg gcatcatgta cccaaatgga cgcgccatcc
      121 gaatctgcgg agtaatatgt gctgccgtgt ttcatgatcg ttggatctga tccgtccctg
      181 atcttcctgg caattgtgca atcaataaag aggccaagta tgaccggact tgttagcagg
      241 aaaaagcgaa aatccgcata gtcccgccct ggtaaggtat taggagttag catctgggaa
      301 gtggaagtat ttagacaaga aataggaata tgtatcgatg taatcatata ttgaactgga
      361 gtggtgctcc tgggccatat tccccaagta acacaacctc agccaacgca gttctcctcg
      421 tcaatatcga cgaatcgaac gtacattatc cgtatggtta aaatagacgt ataaatcgac
      481 ggtcgccaaa ccgaatagtc gtaaattaaa ggcaaaaaat gcaatagtat attaaatttt
      541 tagagaaaag aaggaaaata aataaataaa gcgcgaaaaa gcacagccac aatttcttag
      601 ccacaattct ataccacgtc tcaccagccc gagcttaata tgtctggcag tcctcgttat
      661 ctatatgtac ccaggatatc tatgcacagc cgcacgccgt ctatcaacga tctcacgccc
      721 agactccacc actgatgatt tcaaatctat ccaccgaagg ctttgcttaa atagattgat
      781 gatgcagcct agagactttg tcagttaata caagatttta actacaccct tgcttgacac
      841 ctaagcgctg ccttagccaa cttaagaata caacacttta caaaatattc ttgtaaaagg
      901 agttgaatat tacaccgcag aattcattct cagcctttat agaatagttt tgataaatgt
      961 aataatgtaa tagcaatatt atattatagt gttaggcggc tatgcagtgg ggcacatcat
     1021 caatgcgtgg cgaggcaggt ttatacgaat agtggtcagc accacggtcc ttttgactag
     1081 aagcaattgc gcgtcgtaga accctcacgg tagcccaaca ttactatttg tatgaacttc
     1141 tcagccgttt gaccacaagg atctcagccc tagtaatctc attaagcagg ttcagagtat
     1201 gccactaaga gggcttgcag caaattaggc gcaaaccgac gtgatatctc tatccatcat
     1261 gcagcttact tgccttcacc tattgaatat agcgtgttcg cgccgctatt aactggagac
     1321 gatagctaca tgctccaacg atgtgtcacg ccgtgtgact agaataggat aatctgatat
     1381 ttcatagaaa taatggaaca tagcttatat tgttcatggc tcggtgccgg aataagatga
     1441 cgcgatttac gcatttagtt actcttgtcc atgtcatgaa gaaggaatcg acgacgatac
     1501 aaaagtcttt cacaaagttg ggcctacaaa aactctctcc tcagccctac caacggacag
     1561 aagattacat atccttactc tcactattat acacttatgt cgtatcagca gctcaaagta
     1621 tagactttga cgataaccga gtttgatttc agactatgag tgggtgtaca tcgttttcta
     1681 tagctgaaca tataggaccg caatggtaca atatttgcca agacaattac tgcttcgagg
     1741 ggaacaacac tctagacaga ctatcctttt cctgtagaat cctcagacac tttcctcctc
     1801 caagctgcga tatctcgtat atctagacca caaggagtag cttccttgat gaaatgaccg
     1861 tttagaaata cgttttccct acgcggttgc ctcagctttg gctcaagtgg tatctctccc
     1921 gggggaggat ggctcaataa ccaatcttcg ctgagaggtg ggtatcgcga tgccgtcttg
     1981 ccattttgaa ctgtaatgcg agagttatgc agctgactat tccgagtggg ggatactgag
     2041 attgcatcgt aacatctaca caggatcgga gggagtaagc atctcaagca ctgcagtttg
     2101 cgattattag gactgggctg agggctttgg cgtcctcggt caggaccgcc tccaccggtt
     2161 gtcgcctgtt ctgaccattt cgattcactt ccttcatcag atgactcagt ccccttgatt
     2221 cggtcggcct caatcgttgc ataggattga ggcatgtcaa ctggggagct ctttgacata
     2281 ggtctcgcaa gcttcgagat tgtgaggttg ttaaacggta taagttcttt tgcttctcca
     2341 gcctctatct tacctttgat caccatggcg tgatccattt cggtctttgt gtgctgtgtg
     2401 agcattcctc ggcccttgaa agcattgaca agagattgaa taatttcgtc gagattccga
     2461 gcacatcgac actttctgga atggccgcca caaaaaatac aatactccgc cattcgtgaa
     2521 cctcgttgcc ccaatttcgt atctatgggc aaatgcgtag atactgggca tctgggacac
     2581 gccacctgag tcttccacac aggtgtatca ctggatgtga ccttgaggtg gtcccgtaat
     2641 ctatggccct tggggcaggt ccaaaatctt gttcgagcct tttcttcgaa atccttgagg
     2701 aaagcccagg ccttgttgac ttctggtctg agtatgattc tcgtttgtct aaaatcgatc
     2761 ttgccatttg ggctattgca gcactctgga ggcatatact ttggcgagat catagacata
     2821 gtaaaagtcc caagaacaca atcatggcac atccaatgac cgcaggaaag atattctatt
     2881 gggtcgtggg gatatatgta tctcgatcga cagcctttgc atttagcggg ttgccaatac
     2941 tgactggctg ttctgtgcga ccaatgagta cgcagacgaa attgtggttc agtgcagcaa
     3001 atactcacgt tgtttggtta gcatcgacat gatctattga gtctgaatac gcgaagctgt
     3061 tgtctgtttc tgtatgggtc tcgtctgtgc caggtgctga atgcattgat ggagaagctg
     3121 atgtagctac ttgttgcagg tcaacggtac cttgggagta ttccccagtt gacctgtctc
     3181 tggctgcacg ctgctgtgga cctgagtgaa aggaatcggt cgtgttgata tctggaaggt
     3241 ttgggctatg ttcaatatct tcaacacagt ctgtgacgga gggtggttga taattcaaat
     3301 gttgacccgt gtttcgagtg ggttgagcgt caaaattatc cgtgtctgac atcgccaatg
     3361 cagtagaaat atgctctacg gtagtgttga tagctagctt tgtagtaaca gtactggggg
     3421 gatccgtgtt actaagttga gtggagtggt caattgtcca aggcttcgac cccatcgtat
     3481 ccaaagtagg gttttcagta gctttgattg ttgatgagga cgaagtggca ctagtgaacc
     3541 ctttagttcc ccggcacaat acctaactcg gataacacgc acctaaatct tgggaaattt
     3601 gaacgagagt ggaaggtttg tgcaatccat ggatgagaag aggccgatac agccgataag
     3661 cgatccttgg gatctggctt catcaatgct gatatgtatt cttggacctc gcaggagagg
     3721 cttttgccgt caaattgatc cgttggaaaa tcagctatac cgctgctgta tttgaacagc
     3781 tcagctgggc tcccaaaagc tgtcgtgttc gtgataatcc tgtatatgac tgcgccgaat
     3841 gaccacatat ccacagagta cgtgtacgtg ccatttgaat aaaacccaag aacctcagga
     3901 gccacgaagc ctagtgtacc acgttgcatg gtgtggagtg tagtgacacc ttgctgccgc
     3961 cgcttgctga tcccaaagtc tgctatcttt acgaaccagt ctggaccttg cgtaacgacc
     4021 atgatattct tgttgcagta ttaatgggag tttttctttc tttcttttct cacgaggcaa
     4081 atgaggtgtt acatacccct ggttttagat ctcggtgcac aaacccgttc tcatgcatgt
     4141 agatcaggcc ttccaggact tgagaggcaa tctgcctagt ttcgctttct ggaaaggggg
     4201 tagtaaggta tttctgtaag tcgccatgtt tgaagtactc catggcaatg aagatagagt
     4261 ctcccagttc aaaccaaccc gacgatcgca caaaacaatg tgaatacttc cctaagttaa
     4321 tgtttggccc gcagatcttg gtgagggaga ccgtactttc tggtgtgaga acttggccac
     4381 tgcctctaac tcccgtatat agtccacctc ttcgccaggt gccacagact tcttgatctc
     4441 tttcaccgcc ctaagcttat aagagctgtc gaccttggac tgttccaaat atacactccc
     4501 gtatgcgcct cgtccgataa attcccgccg aacccaccgt tcctctttgc gcacacgacg
     4561 ctctctggcg gatggccccg tctcgtagaa aacatgttgt atgcaggaat cgaggaactc
     4621 ggtttcaatc ttggagtcgc ggacaagatc ggatagtagg ctgaccacgg acatgcttgg
     4681 gggaacttta gtgacgcata ctggacgatg ttagaaagaa ccgttggaga gtctattgag
     4741 aataatacag tcagcctgtt agacaccgta tccttcggga agaccgcaac gagatcaaag
     4801 aaagtaaatg tggcatgaca ggtgcccggg ttcgtgttgc tgtattcccc gctcagagcc
     4861 tcgctgcaag catgcgtagg tgcctgaggc atttgtgtaa cctactgtga tgtctcgaag
     4921 cccagccgcg cctaggggca gctgagactc tcaaaatcag ttaaatatga ttttattcga
     4981 gctgagttga ctcatcatgt ctgccgagct ggttcttgcg gtaattgcag gagcagatat
     5041 ttgccttcag tatgtgaaac ccttgacttg ataatcctcg ctgatcgccc caggtatgga
     5101 aagaagctta ttcgcgcata caaagacctc aaaagcgcaa atgatattgt gacagccaaa
     5161 atcctcattg ttgacgcatt ctggagccgt acggtgctac aagtcgaatt cgtcaaacgc
     5221 gtggccagca cgatggggcc tgagcattgt gggattcata tcgaggtttt tgaaatgctc
     5281 cgcagcaaac ttgcaatagc cactgcaagg gtcgatagcc taatcacgga tggtggtgaa
     5341 gtgaagaaat ggcggatgcc atttgttcgt tcattgctcg atgacaccat tgaacagctc
     5401 gagatgtggc agcgcatctt tgaccctaca tggtatctaa tactcaggat aggagacaag
     5461 ttgattgaca gtgccctatc tagcgagtac gagaccatga actcgattaa cggaaccctg
     5521 gaaatgcagg ctgttccaag caaaacgtcc acacacacga gggtgctctc cgtagcaagg
     5581 ggcttgcgga aggttatgaa ccctgccacc aaggcgaagg cgcacatctc cttgcctgat
     5641 ggtggtttag attgggaaga cgcgcaaagt gtcctttatt cagaaactcg aatcataaaa
     5701 cgagccaact ctgcgaaacg atatgctgta gacaccattg attgccggtc cggaatcgat
     5761 gtcactcagc tacgagcaga ttcagagtca ctggctagga agttgcagca agttgacccc
     5821 gagacgtttg ggctcctggc tagctacggc attgtcaaga gaaagctccc aacgaaaaac
     5881 caaatcgcat cattgaatat gattttcagt ctgccagcag agtcacgtac ggtgagaagt
     5941 ctacggcaga gtttgatgcg cccgcaagaa tgtagcctct cacgagtatt gcgcttggca
     6001 cgacagctta cggaggcgat tagtttcatc cacacctgcg aattcgttca caaaaatatc
     6061 aggcccgaga caatcctctc atttatggat gaagaatctc ataaccgcgc ttttggatct
     6121 acgtatcttc tgggcttcga ttcattccgc aacgtcaact tccacaccat gcgcggtggc
     6181 gatacggctt gggaacggaa cctctataga catcctttcc ggcaaggact tcttgcgcac
     6241 gacaaatata ccatgcagca cgatgtgtat agcctgggcg tgtgccttct tgagattgga
     6301 ttgtggacca gtttcatcga atatgagagt aatcacagta acatagtcga agatataaca
     6361 ggccccatcc catcaaatac cttaggatta caagtggagg atttcaagcc gaggaaggcc
     6421 gaactattgg gcccatacaa ccacattaaa gatcaccttg tcgaattggc caagtcaaga
     6481 ctgccaatga gaatggggga caaatacacg tccgtggtga ttacgtgctt gacttgtctt
     6541 gacgaaggca atgaagattt cggagatgac tgtgggatgc aggacgaaga cggagttctc
     6601 gttggtgtga ggttcataga gaaggtgctt ttgcgactgg atggaatctc cttttgagag
     6661 atgatctgcg ccgaaccaca agctgaaaat gaaatgcgta tggcaatacg aggattgtgt
     6721 tatgctgtag tgcgataccg taatcactgt gacacatggc ggcgtcgttg tggcagctat
     6781 cctcagacat gaaaaagtcc cgacgtacag catagtacgg catgcagagt cttttaggtg
     6841 caataaaact tagatgggga ttatttggat gtgtcagcta agtcatcctt tatcgaacta
     6901 tcggtcacac caacctcact tgctttcgaa gaacggctct cggaactgac tgataggagg
     6961 ggcaatgtca gcaagagatg gtttgagttg ataactgtca ctccggagac ccgtatttat
     7021 tcctagtagc agcgtggtcg tccattgctg tattcgcata atgctccctc gcaaactgag
     7081 ccgcgaagaa atacgcagat gctatcactg atctgtggct tgattgcggt acggcatttt
     7141 ggttacccac aagtaacacc cagaagaacc cctcaattcg cctgaactgc atgatccatg
     7201 tcaacgaatg agtacatcac tattactcaa tgggatcctt atgcattgga aaatcgggtc
     7261 tcattgggaa cattgtaaaa gattcagact tgactgcctc tgcgcttcta tactccgtgc
     7321 ttgtagatgg tagtgacttg gtaatgctac tcgataaaaa ttgtttgtct aagtgaaagc
     7381 gtgccagcag cggtcatagg ggtcaaacta cacttagtta tcattgtatc agcgtccttc
     7441 aaggatggaa gcttcaggct cttgtggctt actcctgttg gggagttaat ggccaaggct
     7501 aatgtaaaag taatctgcat ctcatataga tcagagtatt ggaatcagtt cgtgacaggt
     7561 ttcacgtaaa caattactgc agtggttctt gcgttctgag ccttcccctt ggcacaaaaa
     7621 ttgtcggtaa ggcagtcggg tagctatata gataggtatt gtcttgatga tcaatatcag
     7681 gtttatctta aaaatcgatt ttgtcctaac tgtctgccca aggccaggct aagatggtag
     7741 tgtacactgt gctctttata tgatgcttgt gaggagtaat ataggcagga aacatgctac
     7801 caatttgctg caaaatgatc gtggtatctc tgtgtctatg agctgggtat gccgctgcga
     7861 aattcacttt gtcaggtagc ttttagtagc tggtataagg cctttgcaaa tcaaactttt
     7921 gactggaatt cagtggtgat aaactgaccg gatcaattga gactgcaaga tccccccagt
     7981 aggtagttta ttacacgttg caaagtggga gtagttataa atataatttc tttttccgga
     8041 gaagggctag atgagccttt gagtatatgt cacatgttcg taaatgtggt tttgttcgtt
     8101 ttccaaccat tgagtgtttt cctctgaaga ttcttgcgga caagcatcca ctagactagt
     8161 cacgactgat gtaaccagaa tcatgtggta gacggtaaaa tggctgtcga tactccacat
     8221 atgaataccg aaaatgtggc ttgcaggcct tggccggacc cattttcgga tatccttgcc
     8281 gctattggaa tgagaccaat gaccacccac ggcaacacat cgtggcacat ccgagctttc
     8341 cgtatattcc ccaatggatg ggactttagt caatgactct catgattgat cgcagatgga
     8401 aggttctgtg ggaatgtata agctgactca gggtgggcta aaatcttgcc gcgcttatcc
     8461 aagcccatgg agggcaagga gctggcagat tatattcctt caccttagcg taattggggc
     8521 cattggatgt ggtaggttgt tcacttttag gtcttgtcgt aagggggtat gtaaggcagg
     8581 gagttgaata cctaagtcct acgagactaa aacgcggcaa tttatattcc aaacatggac
     8641 ttgatgtgtc taactacctg gtatagtgca gtgtataact tagacgcgcc ggtgtagact
     8701 gccatcgcag ccgaattcaa catgtgctca ggttcgtaaa gactttcgat cttcaacgaa
     8761 atcacatgta cccctatcaa aacagtgcat gttctagccc attaggcatc cgggacccta
     8821 gtggttgtgt tgctgatcct tgcctctaca tacaatccgt ttcggaataa atagaccttt
     8881 ccatcgtaaa ccgatatacc ttagtcccct taaggcatag gcaaatcctc ctcgcgctta
     8941 cacgcagggc actaacaacg actacaccga ctctcatttc ttaggttagt tgagacgcag
     9001 tcggttggat ccgcttcaag gctggaaaag actatacatt tttcattgca aaatatctta
     9061 tatttcaata tgaatacata cagtcatgaa ttgagcctgt tgatatttct tcacaaatat
     9121 cttcgtctcc gtgtactaat gtgtagagta ggtaatagtc ctagtctcgg cactagaaga
     9181 cccgggcaag ctaggggcgt ccggaatcgc atccgctagt atcttgttaa tcggtccgtg
     9241 ccgaaaaagt cttgtcgatt gcgtgcctca acggtaagtg gcctttccca ctaataagct
     9301 tatgatatga tggtgactca ctaggcctaa aacacgggcg gtgggccagt ccctgcaggg
     9361 aacactgctt ggtacttttg aacaatactt tactaagcta agtcagcccc ttctcaagag
     9421 ccggagcgga gcggcatgcc tcaggccccc gatggtgaca tagacttatt gcgtacgcgt
     9481 caactgtaag gcgcggccgc ttgacgccgg accatcatat catccagagg caaccatcaa
     9541 agtccttgag atccttgagc actttgatac ggctccccac gtcccttcat cattagcttg
     9601 gcggagcctc catgattgaa ccactaacac gtcgttgtgt cagtaaagcg ggacgccaag
     9661 aatgagagga gacctcgcag gcccaggaac tacggcacgg gagaatcctt cacggctacg
     9721 ttgcaagtaa aaacgcggcg gaggtcaaag cggccacatt aaacaatagc agggtacgat
     9781 gttgcaacct gtggctttcc aaccaccagc ttgtgctgcg tcggggatgc caattcagct
     9841 ggcgtcaaag agagttgtat tttgatgatt aggtcagcag ggcgttccga ggcgctggca
     9901 ggtccccgcg gcaggcggcc cgggcccagg ccctaagtta gacccttcgg cgggcagagt
     9961 atttgagcat ggcgtacctt gtgtgttctg atctagggtc caagacgccc tgacacggac
    10021 tttagctgac taccttgttc ttccgcgttg gcaagggtgg gtgcgggctt tgtaaatttg
    10081 ttttttggtc cccatgtgtt catcttgccc ctcgctggtg agatgctggc aagaacaaaa
    10141 ctatcttgtc cgttctggcc tgaaaacgcc tgcggtcagc atttggtgtc gaggcacgta
    10201 aaacggctgg acccctaatt ggctggcgcc agatcccagt cgctgcatgc cggaggatcc
    10261 tgcccaatcc taccgccgct ttgccttacc tatttggcct gtgttccccg cgtcggcggg
    10321 caaggcgggt gggcccagga ccgacatcta aaggcatatg tcgccgcggg cgtcagtaga
    10381 tatcccgagg tacggcaggt atttcattgc tattccccgc ctgtgtccgg ctgagttggc
    10441 atttgagcga gcaatgtcaa ccatgcgcct gggccactac cgccgatctt gcgacaggtg
    10501 ccacgaccag aagctgcgct gcaggcgcga cgacaacgaa cagagctgcc aacgatgcca
    10561 gcgggccaag gcgaagtgca ccgtctcggg cgtgccccag ggcccccgtg ccgccaacag
    10621 cgcctttgct gggcaaggct ccgtcgccgt tctgagtgac gcagaccaag agatcgccga
    10681 gacaatggcc ttggctagcg ccaacaccac aggtcagtcc tctccacagg tctctctccc
    10741 ccctggggtc cgggcatggt ggtgatatag ccaagagccc gtggccaaga gcccgtagct
    10801 aagtcttccg taactactca gatcaccgac ttccaagaac ccccaagtcg caccagggcc
    10861 tgctgcccga cctcgccatg ggtcggcagg ccctgggact cgacttctcc ttcgccgacg
    10921 cccctctcca cgagagcgac ttgagttggg atagcatgat ccactccgcc ttccccgtgg
    10981 gcaccagctc cgaaagcagc attgtctctt ctgtcacgaa tgcccagtcg aacaccatgg
    11041 gcatgtccac ttacggcggt ggcttgggga gcatgttcca ccacaaggaa ttcacagacg
    11101 gcagcctgct ggcggcgacc actccccagt cgttagatat gcccagtttc tcgccacccg
    11161 cgtccgatct ggcgtccggt cgcacagcgg ctgcagaacg gaaccaggca atgatcagtc
    11221 gtggagtgcg gcagctttcc gatctgagtc tcgagctgta cagttttgcg tcgctgatgc
    11281 cgcccgccag cgcgtgggac cgtccgggcg agtacagccc actggagggc aaggagtttg
    11341 cgctagatcg agtcctcaag atctcgcagc tcttcattga gacgctggac cgcctgtttc
    11401 ccaagtcgca caagaacgac gacgacgtga cggtagagcc gccgtctctc gaccagccgt
    11461 gtcagctgat cgtgctgtcg tcctatcttc gcatcattga gatttaccac aacatcctgg
    11521 agcacgtggc ggcctgtgcg cgtctaaaga ggtctacggc aaactcaatt ccaaactcaa
    11581 actcgaactc tgtcccgtcc aatcgcttta tgcacctgcc aagcctcgct ataggcagct
    11641 tcaccatgga gtcgtcgacc acgacacaag tgctggtgtt ggtccaagta atcgagatca
    11701 tgatgacgcg gtcgcgatac ttgatccagt tcatggtcaa tgctgggaag gatggagacg
    11761 ctaccagcat ggagggcgat tcggagcgag aacgaaggcc cacagctggt gaggcatctc
    11821 tggagggact caaatctacc gaggacgcaa ctctagctat ggtagaacag gtcaggggac
    11881 tgctttttga gctcgtcttg tcacggtcat gacacgatga gattctgatt acgacacggt
    11941 gcattcctcc gttatgaact ggcgtttcgg ggtccatgaa gaaatggcag gaggcaaatt
    12001 gatttactca gctacttgtt ctatagatct tacctgatag actaaaacta ttgctgcaca
    12061 gattttgaga cgcatgtcag ctgtccctta ggctagcaca agacacctat gggaatgtac
    12121 gccttggtcc aagtacctcg aatttagcct acctcccgac aatgtctgag tctccctcaa
    12181 cttgcttctt agtgaccttc agtttgcatg aattgttgtc cccactaccg tcgactacta
    12241 attggtcttt gtctttgtgt atcacaattc aatgccgttg gaataaccac ttatatctac
    12301 ttgctgtcca tgaactgcgc ccaagcagct ccacgaggaa gcggtgccta tgcaatctgg
    12361 tccctgcact tccaacgggc agcttacaac gggggagtgc tcatctcctc aaagctcagg
    12421 aagtcgggct tgccatctgc tgtgacattg accaccttgc catcggcaac gtactgctct
    12481 acccagccga gactagcttc gacgtggatc ttgctggcat acgggccctc agcagcctgg
    12541 agcttctgga agtcagggtc ctgcgcagtg gcagagagct gctccatgtc gcggaaccag
    12601 aactcgaccc acatgtcctg gtcgcggacc acccagcggt cacccaggct ggcattcagg
    12661 gtcttggcgg cgttgcggaa cgaggacgga gaccagtgct gtaaaagtcg cattaggacg
    12721 ggctactcgg ggttggtata tatggggaag aaacatacga cagcgtagcc ctcgataccg
    12781 tgtctggcgt ggacagcagc agcgtggaca gcgtgctcct tggtacccca ctcgtacatg
    12841 tccttctcgc tgcagttctc attgcggtag tgggcaatgg tcagacgtag gagtctcttc
    12901 ttctggacct cgggggatgt ggtgggggcc gacatcttgt cttgtgttac agcggagtgt
    12961 tctggaagag aagtttgtgt aagagagaag ggaactggta agagacagga ctcgtttttc
    13021 ttggggaaca gaggatagcc cgtgagtctg acgtgggaaa agctcagctt tcatatgtag
    13081 ggttggaaga cgcgacttgg gggcatcgtc gctgcccctc actaggcccg aaacatgtct
    13141 gtatgcaagc gacaggcaca cgcacacgac cgagacccct ccattgcctc gcctcggagg
    13201 gaagctcagc cctgtttggg tatgaccgat atccccggct tcacgatcgt cgaccctagc
    13261 cgagacgggg acatccgcca tttgccgggc tgcagcaacc ttacacggct gaggtaagaa
    13321 aatgttcggt gttatagagc cacccctcgg ggcgcccctc tgtcgaaccg ccgaatttcc
    13381 caccgggcaa ccattctgcg aattgctttg ctttataatc acttgtttgc tggaaattgc
    13441 actgccggca tggagatatc gacgccctct taattccgtt cttgatcgac ggtttcaccc
    13501 gtgtgctctg ctcccagcga accacacccc tcgcccgccc agggctatta ccacccttct
    13561 tcactcctgg tcctggacaa ccatttcggt gtctcggatt tagcattcac ggcatttctt
    13621 aattgggata gcacatggtc ctcttttgct ttttttcatt ccctctaata agaactcggc
    13681 acacagaact cgcaacctcg aactaggatc tccctcatca cctcacctat caaccgcaca
    13741 ggacactgac tctatcatac aaaacaagat ggagaaagac gcccagagtc agtcagagac
    13801 tgacaagccc agatcggatc ttgagcctcc aagccctacg aaggagaccg ctgcaccagc
    13861 accgccagcg ccagcaacgg tgaaccaagc caaaggatgg cgtttctggg cagtcttccc
    13921 ggccttgtgc gtcactacgc ttctagctgc ggtagagagc accgtagttg ctactgcgat
    13981 gcctttcatc gcaaatgaga taggggccgg ggattcatat gtctggatag tcaatgttta
    14041 tcttctgacg aggtgagtcc agtcagcttc caagtccact aaggccttga cctctggcta
    14101 accaagcacg aagctgtgcg ttccttccat tgatcggtca gctggccaac atctggggtc
    14161 gccggtactt gatgattgct gtcatctgct tgttcgctct tggtagcggc attgcgggtg
    14221 gatctacaaa cgttgccatg atgattgctg gacgtgctat ccaaggcatg ggaggtggcg
    14281 gtgtcaactt ggttattatg ttgatcgttg gcgaccttgt ccctctccga gagcgtggca
    14341 aatacatggg cgccatcttc atgtttttca ctctcggcac cgccattggc ccgttcatcg
    14401 gcggtgccat cgtcgagcgc tccaactggc ggtgggtttt ctaccttaac ctgccgatcg
    14461 ctggccttgc cctcctattg cacatcctct tcttgcaggt caagttcaac cgacagggtt
    14521 cactgtcgga gaagttgcgc cgcatcgatt atatcggcaa ccttatactc atcctctcga
    14581 tcgtctccgt cctcattgca ctatcgtggg gtggcgcgcg ctatccttgg gcctcttatc
    14641 aggtccttgt gccttttatc ctcggtttcg ttgggttggc ggccttccac ttctatgagg
    14701 cggccccatg ggtcaaggcg ccagtcctgc ctgagcgact attcctgcgc cgtacccccg
    14761 cagcagctct catcattgcc ttcatcgact ttatgctgct ttactggctc atcttcttct
    14821 tcccagtgta cttgcaagca gtgaagggcc tgtctcccat ccagagcggt gttcaattcc
    14881 ttccttcctc ggcaatcagt gtattcactg gcactgcgtc aggctttctg ctcagcaaat
    14941 ggggaagata taggcctatg catttcgctt cctttgtgct tatggtcatt ggactcgggc
    15001 ttttcagccg ctttgacaag gacacctcga aagccgagta cattggcatt caggtcattt
    15061 ttgcactcgg tctcggattg ttgatgacct ccaacctgcc ggctgtacaa gctgatctcc
    15121 cagaggctga cgctggtgtt tcggctgctg cattcaactt tatgcgcaac tacggtgcga
    15181 tctggggtgt ttcaattccg gcagccatct tcaatgcgag gtgtgatgcc gagtcttggc
    15241 gcgtcagcga cccggcgttg cgggcccagc tgagcggcgg caaagcttat gatttcgtca
    15301 ctcgctacgc agatgccgca ctcaatgcca cgtccaacgt acagggcgag attgtcgagg
    15361 tctacacccg cgcactgcgc atgacgtggc aagtctcgtt ggctttcgcg ctcctgggtt
    15421 ttctcctggt gtttgtcgag aaggagatct ccctgagaaa gacgctggat acggaatacg
    15481 gcctgaaaga aaagaagaag ccaggtgccg atgttgaagc tgtgcctacg tcgacagagc
    15541 ccaaggccta agagagggtt gcaaaaatgc tgcgaggttg attacaaagg cttgcgggga
    15601 aaatcgaggt tgctgggagt tcacaagtac aaatagtttg ttgctgatgt acatggtagc
    15661 ttagacttgt agctggctca aacggccata tatcactgta ctgctacaga aggcattatg
    15721 gggcgctatg gtaatttctt tgactttgat acatatatcc ataataattc tgggattgca
    15781 attttcataa caccttcgct catgcgtaag ggtatatata tttgactgac aattcgggga
    15841 tttcgtcctg cgcaatctgt agccatgtta cgcaactcat cttgggtttc ctaaatgaca
    15901 aactcaagga aagcccatag gcacgcacgt caacgggcgc ctgtcctatc cattgcgtcc
    15961 agcccgttct gtaacatgca ggccttgaat aaagtgctta ctcgtgatcg ccggggtgtt
    16021 aaatagtcga atctcacttc ggtgtggcac cggcctacca ccgaaaattt ggcgtccgac
    16081 cgaattgtag attcgctaag tggactcgtt tatagcttac tcatatctat cagcgtcgag
    16141 tcaaagcatg atcaagtcgt gttcccagtc catcttttca cggccaggct ttacttagtc
    16201 attgtcgggc tgacatctag actgttggat ctaaattcta tccctccagg tggattgata
    16261 gcctcttcaa ttctacacaa ctaaaggcat caagcaacgc gcaagcactc tttgtgtact
    16321 ttcggtgtgt cacactgcag ttcaatcacg aagtactatg tccaccctag agaagtccgc
    16381 cgagggtggc ttttcccgag cagcgcggaa gatctataat cccataggct tctcgaaagg
    16441 atacaacttt gtgctgtggt tcatattctc gggtgcattg atgggcttca ccctcgcccg
    16501 actgcccttc ctaaacttct acggcttctt ttgcggcccg gccgctcggg ttcctatcga
    16561 tctgcacaca cccccgggcg agtgcttcta ctatctgcag ggtcacacaa aggttggcat
    16621 cctcctgcac ctcgctacta tcctgcccgc ctctttcctg gtgtgtttcc agtttgtgcc
    16681 cattatccga catcgactgc ggatctttca ccgtatcaat ggatacctcg tcattttgtt
    16741 atccttggta tctacggcag gtgcattcat gcttgtccgc catgccttcg atggggagcc
    16801 cgaaacccag atctttttga cgcttctggg catcatgttt ctcattgcca cggctatggc
    16861 gtacataaat atcaagcggc ttcaaatcga gcagcataga gcttggatgt tgagagcttg
    16921 gttctacgtg agtgttccac gacatccaac cggtctatga taacggaatg atactcatgt
    16981 tcctgtctac tcactaggct gcttccatca ttactcttcg aatcatcaca aagatagccg
    17041 caccaatcat cagccaacaa ggggggtatt acacgacccg tatgtgcagc cagattgcga
    17101 gcatctactc aggaagccag aatatcactc ttgcattgta cccgaactgc gccccatact
    17161 ttgctggcgg tccccctgat ctgagggtga tggtgcgagc agacctcggc ggcaacgtgg
    17221 cagagaaagc tgccgcggca ggcatcttct tcggttctgc cggatggctg gcactgacca
    17281 tacacgctat tggcatcgag atctatgtaa gtgatgcacc gctcatgcct gcgctgcgaa
    17341 aggatatcac tgactggtgt gcaccccttt agcttcagat gacacccgcc gaacacgaac
    17401 gacttcgaaa cgtctcgtat cagcgacagg tagaagcggg catgagaaac cctgggcgag
    17461 ctgggcttac ggtagaccga ctgggcgata gtgcaaagtg ggtgccaaac accgactcat
    17521 gaggcttcag agagtcacct gaagaagagc tgtagagaga agagcgatag gaggcgtggc
    17581 ttctggcata ttcaaatcta ctggcttcga ctgttatact attgactgta tagtcacagc
    17641 tcaacaccag accaatgcaa aactgaatcc cctgtgaatt tatctcctga cttgtgattt
    17701 ggaggtgcga gctacatcaa aatttgcaag tagcattcgt atcacatgtc catcgcgact
    17761 tttttgcaag ctcggatctg accagggaga aaggagccaa atggagattt cagcactcgg
    17821 catcatggtt acggagttag ttccatagct gcacacgtgg gtgtcggcct attcatggct
    17881 tcaggggtat gctcagggat cattcctggc gctaggcagg ctgacagcgt cgcgccagcg
    17941 ccgcctcgga ggctgaccca catctatgcc gaagacccac agttgcgccg aagaggatcc
    18001 acacctgggc cgaatgtcat caatgtcaga tgtgtcagca accggcactg cctcttgatc
    18061 gtcagggagg ccggattacg acgtgtaaca ctcgtatccc gagtccttcg aaagtctaca
    18121 ccagggccag ccaagatgtg cacgaccccg aagtgcattc ctgtcgctcc atatcgtcgg
    18181 cgatactatc accatgcgat caaaagcatc gtaccattct cacagcaagt gttcgagctt
    18241 agtggtaaca gtcctcatga tccaaaggaa ctatgaggta taagaggctt gtcaattgag
    18301 tagtcttaca tcgtgaagca gtctgtcata acatcgtatc tcttgaatcg accctgtgtt
    18361 actgtctaca acaggactgt tgcactgtta catctctcac tacaagacgc tgacaagatg
    18421 gcatctcaac tttctcaatc cggcatcgat agccatacga tcggcctggc gcttctgcgc
    18481 ctcgcccccc tctccgtctc ctcggcctct ctgatgttct catgggcgca ggatctcttc
    18541 atctcaggct ttgtgaaccc caagctagcc aaccaccctg accacttgtc gggcaagctg
    18601 cttccatact acatgcctgg cgtatggatc acagggacca cagccatctt cattgcgtac
    18661 cctggcacca tgctccttgc gcttgccaac agtgtgggca gaggcgccgt ggaaaatcag
    18721 ctggcccgcc gcctgtacct tgccggcagt gtcatgagca tcgctcactt ctactacggc
    18781 ctgcgcagca agtctcttat ggcagccatt ggatcccctc aagacccagg tgtgaagaat
    18841 gagaatgtgg tacgcacatg gctctccatg cacttccgaa ggtctttgct tgtcaacctt
    18901 ccggcttggc tgtgcctcgt cagcgccaca gctgtggtcc taattaatgg tctggactca
    18961 aagcactagc cagtggacat atacctgtat tgatgttcat caatatgcaa aattccctca
    19021 ccaggtccgt tcgtgctggt gctgaaacgg cgctgaatgt gccggctgag agaaatttga
    19081 gaacgcgggt ggactgatat gtgtagacat cccagtgata ggcgtggaaa aggttgagat
    19141 tcttcgccgc agcgagggcg agctaggtga tagacttgat tcgtattaac acttaggaca
    19201 tgagatatga aatagtagag caatattatt gttagcactc acacgaaaat agcatcttat
    19261 cacggtcaaa ttgtacctag tctgtgatgg tcagcactag aggtcgacag cctgacacag
    19321 tgtactatgg tgtaagacat atacaaagtt agggcactcg cgacaaaaga aaggcacttc
    19381 cggccaagtc aactgggaag aggaaatata gatgatgtat gccgagcgtt catatacttt
    19441 ccacataagc gtattgcacc tcacaacaac acgtactgct cttatgtcga aagtgcagcc
    19501 aatctggttg ctggcaaata gtatagctta caaaatcctt tcatgaactg cccatgtgta
    19561 actgtacgta ttacgaagtg atggtctacg gctgcaacat tgcatatcaa ctgtacttgc
    19621 atgccagtac cccatgaatt ttcaatgaga caagccagga aaaggacatt tagccaacgc
    19681 tatataagtc tcaaagcttg gaacccagcg tgtagtgtca ttaagttggt gtggatcgtg
    19741 gtattaagct tcacggattc attgcagttg agtgtcacca atataatcca cagtttgtaa
    19801 cgaaatgctc agtacgtcta tgtgatataa ataaatataa aaacaaaagt attgtaggaa
    19861 attgaaatcc gtgagaagca aataatctat actaacgcca accaaccctt tttcaaaact
    19921 tttctctctt ccccaagttt ccgtgttcta gagaactaac caccggacgt tgcacctccg
    19981 tctacccctg atgataccat ctactcagcc ttttctagca atggcatttt catgtgctcc
    20041 actgatgcac tcaagaagct cgcaacaagt tcgtctaagc ctgcagtctt tgcagctaac
    20101 acccattcct ggttgggtaa caccttgaac ggggtttggt ctgagtggcc gagatactcc
    20161 ttgagcttgg ccgctggcac gactgtctct ccagactggt gcctgtaggt gatccgctcg
    20221 ccactggtca atgaggggtt tgatacggca acgtcaacaa cgtccttcac gatgttcagc
    20281 gctgccgtct gcactccgat aagatcaaat gatccaaagt ctgggcctaa atctggcacg
    20341 gcatgcagaa gcttcgagta tcgcagcaca ctgtgcacaa tgtcttggct cgggacgccc
    20401 tcgccagtga tattggatgg acggtgcacg accactcgca gacccgcaac tccctgcgtc
    20461 acgttttcga ggagtcgttc gcttgcccat ttgctgctca cgtagccgtg cgacccgtct
    20521 gtgggtggga aggcactcga agggattggt ccctcgcgca atgagtcctg gcctgttaat
    20581 gtggctacac cacctgtgga gacgaagtgg aatgccgcca ggccgaattc ctcgtcctgg
    20641 taccgaattg ccaatcgcaa aagctccctt gtcgacccta cgttgggtgc gcgcaagctg
    20701 tggtagttct tcatgtgcga gacctcggcg ccgttatgga caatagcatg tgccgacccg
    20761 aagatctcgg cggccatctg ctcattaggg agacctagca gcggtttcga aagattacct
    20821 gcgtgaattg tgaccttggg cgagtctgtt tcaatgcgct gagggttgcg gactgccacg
    20881 cagtggatgt ggctgatggt tgggttggcg atcaattgac gcaatagctc agcaccaagg
    20941 aaacctgtgg ctcccgtgag cacaaccgtg agagcatctg gtacagtagt tcgtgccaga
    21001 gattttgttt gaagaagacc ttctgcaagc ttgcctgggt ttgcctcctc tttccagtca
    21061 atggcctgtg ccgtcgggtc cgacgaacct tcaagtcgtg cagcgagccc tcgtagcgtg
    21121 ctgttctgaa acagttctgg tagttgtaca gtcacgtcaa agactcgtcg gatctccgcc
    21181 ttgagctgca gcaacagcaa agagttgccg ccaatcgaga agaagtcaga gtcccgtctg
    21241 attgccaccg ggatgccccc agctcgttgg acgatgtctc tccagatatt tttcaataac
    21301 acttcgctgt cagtcatatc cttttcatcc tcttcacctt cgagcggtgc acttggaagc
    21361 gtgatctttg caagagcggc tgagtcgagc ttgcctcttt cagtgaaagg tagtgtgtcg
    21421 agtggaattg caaagctggg acgcatatac ggcggcaaag gcagactctg gagcagagac
    21481 cgtaagtatt cagatttgtc tgtagcgtcg aacccggact tgaacacgac aaaagcgacg
    21541 aggaatttgt gttctgcggc ctctcctctc acaacgactc gagcgtcagt aagcaaacca
    21601 ccagatgatt cgacgaggca gcttgcgacc tcgtcgagct caacgcggaa tccacgcagt
    21661 ttaacttggc tgtcgccatc aatgcgcccc aaaataacaa tagaaccatc cgcaagtgtt
    21721 ctcccacggt cacccgtgag gtagagacgg ttccatttct tccggctgcc ggcttcgtgg
    21781 cctgctagaa accgggctgg cttccatttc gtgctggtga gctccgctct attgagatat
    21841 ccggaaccta caccgggtcc acatatgact acctcaccca cccacccaac tggtacgggt
    21901 ttgccttcgg cgtcgacaat gtacatgcca tagtcgggca gcggtgcacc aatgggcact
    21961 ctgtcagtgt tactccggtt tagtggaaca tcacccagtg ccgaaaatat ggaggtctct
    22021 gtcgggccgt acccgttgaa gacgcgcaag cctgaaaggt tgagagctgc aagcttatcg
    22081 acgagattgg gtgtgaagtt ctcgccagcg cagatggcca cgcgccaggc atcacactca
    22141 agtagggact gttgcccgta ttgtagcagt gaatgtgcct cggaaatgat caagagtgtg
    22201 actgtaacac gttcgcgagc catgagagcg gccaagtcgg ctggatcgcc gtgattgtca
    22261 ctcatgatga tggtccctcc atttgcaagc gccacaaaga tctcccacgc agctgcgtcg
    22321 aatccctgtc ctgtctgttg gagcactacc tcgcgtccga tcgacagtcg ctgggtgctc
    22381 gctgtgataa cagtgcttac attggcgtgt gtcaaaggta tgcccttggg ttttccggtg
    22441 gatccactgg tgtacaagat gtatgcatcc tccgtcgagg atgatgcatc agagaaaggc
    22501 tgtacactta ggtcctttgc tgctgccaga tcgaggagtc gcactttgcg acccacagcc
    22561 agcgttgatg cgcggctggc agtgcgtgca tggtggacga gtattgtggc gccagactcg
    22621 tccagtatgt cactgagccg ctgttcatta gcatagatat ccaatggaac ataaaccgca
    22681 ccagtacgat ggatagccaa aatcactgct atcgtatcaa ccgtgggctc gagaagcaca
    22741 gcgatacgag atcccttccc ggcacgcgtg gtatgtagtg tcaaagcgat tgcatcggcg
    22801 cgctgactag tttgcaggta tgtccgtgat aatcccgaca ggtctttgac tgctgtcgcg
    22861 tccggatctt tggtgaccca ggcactgaac cttcttgaca aggtgtctag ctggggctcc
    22921 agtactcccg gcccagtctt aggacccgtc cccaagtcga tcgctttctg gaccgaagag
    22981 ttgtcgtaca aaggaacatc acctgccacc ctagaaacgt ccgctgctag ctctgtcaac
    23041 agcagtttat aggttgtgat cagcaaatcg attgcctcct ggtcgtagag gtagtcttgg
    23101 gctgaaaatg tgaggaagcc gctgccgtct tccttctcgt ctacagagac ggcgatatca
    23161 aaaggaacct tggcgtctga gtagtccagg aagctcatgc tagtatcgcc catatcagga
    23221 gtcttggtcg cgcccatgcg gtagttgaaa atgacctgga agaaaggtgt ctgggtcttg
    23281 tcggctgcaa cgccacaggc acgtgcgatc tcctcgatgg ggacgccgga ctgggacaac
    23341 gccgaataag tcttagaacg ggtgtttctt agaatatcaa caaagcgttg ggttttggac
    23401 acttggaagc gcaatggcat gatctcgaga aggaacccga tggtctcgct gaaggtcggg
    23461 tcagaccggt tcgcgtcgac aatacctatg gatagatcgt tgatgtcgag cagcctctga
    23521 agcaggactt ggtatccggc gagccagaaa tggaaaggcg tcgtgcgcga cgctacactc
    23581 gctttcttga tgctctcgat gagtgcggca tcgactgaca ccatggtatc acgcatcgag
    23641 taacggtcca tagctcgcct agctccgact ttggcgaagg ggaatagagg gagtggtgca
    23701 gggggttccg ggtacatttt cttccagaag tccaatctgt cgctataagc tcctgtctta
    23761 atatcttggc gctgcttctc aacgaagtcg catgtctgtg ctggtgcagg tagctgcagc
    23821 gaaggctccc tgtagtatct cccaaggtct tgcaaaaaca gctgccagct gacgccatca
    23881 ataatgatat gatggtagcc aaagatcaaa gtgtgcgaca ccggtgagtg cgacagtaaa
    23941 gtggcaatga aagtctctcc agcttccaaa tcaaagctgt aatggtgaat gcgctgaaac
    24001 tcggactgga tatcggtcat ctcatcggtt gaattctgaa ctttcagttt cattctggaa
    24061 acatcaagca ctgcttgcat agctttccca ctcaactcat ctgtgtagaa ggcagtccgg
    24121 aagatctcgt gtcgtacaat aatcgattgt attgcttcgg ccaacctctt aacatcgagg
    24181 gtgccggaca ggcgatagga tgttgtgcag ttgaacggcg cgatgtcgtc caaatacagg
    24241 gaggagaaat atagtcttga ctgtccgaga gataatgatt gcttcttcat gagatgtgag
    24301 gtctcagtgt tcttcagagc atgctggacg acagaagggc tgagtgacgt tcccttgctt
    24361 gtcccaactg gggtggacat tgtggaggat atagacgacg acgaactatc gttttgagct
    24421 tcatcatgca aagaaacttg gcgttgatgt tctgtggctt taacaggggg tgccattggt
    24481 tgttcctgag atttgacggc agccgctggc tcagtttggc tggtggactt tcccgctttc
    24541 gatacaaaag tcatctttga tactgcttcc tgagatactg atgaagagat tagtcgaaat
    24601 caatcacttc ttacaagcct aaacttacat tgtttggtag atgatccacc caggatcttc
    24661 aagacgggca catctacttg gtgctcggac aaaagccagc tccgcgccga tgctgccaca
    24721 agggagtcga ttcccaggtc aattattggg ctatcaacgc taatatcctc ggcaggtatc
    24781 tggtagttaa tgtagcgtca gtttatatgc ttcaggtgcc ccgcattcat cagactatct
    24841 caccttaagc tcggatgcca gataggctat caagactgct tcaagcattt ggcacgcctc
    24901 ttcagcattc tccgcattta cgacactttg tgccttttcg tcctgcgcgg atccgtcgtt
    24961 ggcctgatcc gcgaccccct cgatcactag atgggagaac cgcgggtttt tgtaccacaa
    25021 tggacgattg ggagatgtag acacgtaata ttgtagacca gttatgatct ccacatcact
    25081 gtcgcgtgtg cctgctacaa tagcctcaga gagcatatga tgcaggtcgc gttctgaaat
    25141 gggtgccaga ttctgtttgc gtaagttcgt ctcgataaca ccagtgccgg catcaccttc
    25201 ggtacgctgg atgacaccaa taccgattac catgccgata tcgataaccg aagcggccag
    25261 gccgcgagct cgtcgatcgg ccgccagtcc aaccatgaac taagcaggga gttattataa
    25321 cagttatttc aataggcgct gtagtcaaca cttaccatat ttgcagctgc atagtttgcc
    25381 tggccgatca tgccggtagc ggcgttgacc gatgaaagca taatgaagaa atcgagctcg
    25441 gggccagaga acacggcgtc gagattacgg gagccgccca ccttgggttg cagcaccttg
    25501 ttcatgttat caaaactcat gtcagcaaag aggccgtcag ctaacagcat ggcgccgttc
    25561 ataactcccg ctatcggtgg catatccttg gcaatatctt cacgaagtcg cataacgtca
    25621 tcatattttg tgacatcagc agctttgatg gagattcggg ccccaagata catcaactct
    25681 gaagcccagg tacagttctg tgatggattc ctgcgaaata atcagtctgg ttgtcatttc
    25741 aaatgcaacc tatacagata tccaacatac ctgcttgtga ccacgatatt gcgggcgcca
    25801 ttgtgcacca tccaccggca gatagactgc cccatctggc ccgtgaggcc gactaacaga
    25861 gaagtcttcg cggaatcaaa gagcgtcgaa gggtcaagcg gtgtacactg gattttgaaa
    25921 gtctggtccc cagtccagtc aacaacagtt cgagtcttga ccgagtattg agctgaacca
    25981 agtagatctg tagctcgaat gacagtcaat ggctttgtat tagtaagacg agataccgtg
    26041 tctgtgttca gaaattctgt gatagagcgc atcgccgagg ttcgtgctga cacggtagtg
    26101 gcattcttgt gaaagagcac agactgcagc ttggagatag gcagcataat gctcttctgg
    26161 ggaatacaac ttttcaaaat agaaaggttt ccattttcgc tcgttctatt ttctccaaag
    26221 tgagtcacaa agctgatatc tgccgggaga agggcagtga tttcacgtcg agaaacgcca
    26281 gagcgcacag caatagtgcg gccatgccga cccaacaagg caggggagga ggttgcaggc
    26341 aaaaacctga tgaaccaagt tgaattgtct cctttctcct gtaggcattt gtcgagatag
    26401 ctgatgagca tttcatcagg ctcatagata agcgtgccgt tcccttcggg aatgatgttg
    26461 gacaacactt tggcttggag atagcaggca gcttctccca caagccgagc caagtcgttt
    26521 tcacgacctt ccggactttt cccctctaca atcactgcta attccttggg gaccattatg
    26581 cgcgatgtga ttgactgtgt gagtgcaagc acgtgggtac cctctagcgt acgaccggcg
    26641 cagagaaagt aggaggtacc tttgtgcccc gataagacag gttgctcaga gcagtacgcc
    26701 acttggaccg taatagaatc cgtcaaggct atggcagtag tcgcactggc ggacctatct
    26761 tggcaggcaa catattgacc atcctctggc ttgaccaacg tgatggcgtc tgtagaagat
    26821 gacaagtcgg catcaattac tcttcggacg gagttaatgt tgtcattgcg ggctttatcc
    26881 atgactacgc gaggaatcaa gaacttcccg tcgcggactg ccaactcgag ttcgtcggtc
    26941 catagtggcg aaaacgccga gttttgactc tggaggcgga tcgacgcaat caaacgtagc
    27001 agactctctg cgacgatgct ctcacatcca tctatagtgt caacgtccac tgtttggagg
    27061 atcagatccg tgtcctctgc gatcactgtt ctggcaagtc ccatcattgc gctttggtac
    27121 ggacccgaag acgaagtcgt tttggtcacc cagagtattg tctttatatg gcgcagcacc
    27181 tgctggagtc tagcaaatga gccgctgtca agttgttcga acaccgggtg gtcaagttct
    27241 gtcaagctga gaacagcgtg gatactctca agggaataaa catcgatatc gtcgagagac
    27301 tcgataatgt caatgtctcc cttccagaca cttgcaagct tcgactgcac tgtctcagca
    27361 aggtgcaggg tcttgaagga tcctccacct aggataatga tcttgccctg gaagatgcca
    27421 gccgattgcg aggaagcaga caaaggatga cgcaagaggt caaatgaagc atcagtagct
    27481 tgcgccacga ccacagagat tgagtggttc tcaggctggg cgctatcgaa caaaatggag
    27541 agtgcaccgg agaagccacc ctgcctgagc ttcctatgta tcttaacggg tgacatcctc
    27601 gtggcaagac cgtgattaga agattcccat ccagcttgta tcatggccaa atggagagtg
    27661 tttcctgtgg gcgctgccat aatcaagaac ccacccaggc ggagcagttg ccttgcatcc
    27721 tggatgctct cagcagctgc caaagggtct tcaataacca ccaaatcgaa agaaccagga
    27781 gcaaagacat ccgtaattgg ttcattcagc acactgaact gaactcggac atcatgaaag
    27841 atcgattgat ccttcaccag ctgaatagct tcggcggacc tatctgcgac ggtcagagca
    27901 gcgaattgtg taccgagttc cgcggttaat cggtcgataa actgtggtgc cgaggctccg
    27961 atctggagga tcttcattcg aggaaaccga tgagctattt gctttgtagt tgatatgata
    28021 tccctctctg tttgagcaac accgagcctt ctggactgcc actgcgcgta caaggaatca
    28081 atagaaagac cggcggactc tttggatcga cgcaatagcc tattcctcgg gtttccactc
    28141 gccagcagct tttctcctat tgctcgaagg agctgtaaat caactgagtg ggtagtggaa
    28201 atgtgtggtc cgtcgtttgg tttggtaggc ataaggggca gcttgtctac gatttgagca
    28261 agcatagcat gcttctcagc aatcgcattg acgtgtttag acgaccgtag agcgtcaagg
    28321 tactggtagg ccacctcctc gcatgtagca agctcttcat tctccagacg gttctcacga
    28381 tattcgccgg tggcagggac acctgataga atatcttgaa cccattcagt acgctgataa
    28441 acgtgacgat catctttgga tgtgacggga aggaaggcac tcatagtcag atcctgaatc
    28501 tcgattcggc actgactagt tgcactgtcg aagatgttaa gatcagccgt aatcttgggc
    28561 attgccccag gcgaagctgg ttcgaagcac gagatataag agtcaaccgc gatctcgttg
    28621 gtagcatgtc caagccctgt gtcatggcct gtaatgtccg ccgaggggta aaatagcttc
    28681 atagagccta tcttggttgg aaggaaggcg gtccacaatg aatcgtcatt cgtagcggca
    28741 aaggcagcaa aaacggtctg aaaactgacg tcaagccacg tcgggtgcac gggaaccgac
    28801 ctggcttcat cgtgaacgga gataacgccg gaggccttgt ccatcgatcg ctctaaggaa
    28861 gagagaccac ggaatgctcc agtatagccc aatcctagat ctcccagagc cgagtagaaa
    28921 cggtcaatgt tcataggcag tagatttgag tgcttgtctt cgatccatga cgtggagccg
    28981 ctgttaagtc cgccatctcc ggtgtatata agcacgtttc ctgtacaaac acgtctcatg
    29041 attccatcct caagagaagc ggcgcttagg gaaaagtcgg cagtgatcag cccgccagag
    29101 ccagtctcca gcgtcttgag ggagaagaga gtctctgtac cctctgaacc ttcgtctagt
    29161 gagattgctt tgacgatctc taggtctctg agttcaactt gatacacatt ctcaccacga
    29221 ctgcgaccca gagcggacgc ggcctcaaga gccattgcac aataggcagc tccaggtaca
    29281 atggtttgtc cctggattcg gtggtcagac aaccaaggca gctcttctac cttcaaaatg
    29341 tttcgccacc tgggttcgtg ctcgctgtcg tctgtcgtcc gcgcaccaag gagttcgtgt
    29401 ggaggctcgc gccgcgacat gagttgcttg ttaatgcggg actccctcca caggaagcgg
    29461 tgctcccatg gatagatagg caggtcccaa acaggagaga tattcttgcg gcgcccttcg
    29521 tcttcttcaa aagcggaaga gtacccagcg aagtcaacaa agcccgggcc aaagctcatc
    29581 cagagtgagc ccagtgagct tgcaaacgca gcaacatcat cgcgcttccg gtccagtgcg
    29641 ccttcgtatt ggatactatc accaagcttg gccttgatag tctgcaacgc gggacccttt
    29701 agcgctgggt gagggcctac ctccagacca aatgcgaacg ggccatcgtt tgcggttaca
    29761 gcggcctcca aagcctgaga gaagagaaca gtctgtgcca tgttatcttt ccaatatggc
    29821 ccggcaatct ctgtggccat ctgctcccat gtcatcttcc tgccggcatg gacgctcgaa
    29881 aaccaagagc agtctgacct gggcttgcga acttggactc gacattgccg cagagattct
    29941 agatatgctt ctgagcaggg gagcatatgg tgagaatggt atgccgtatc gacttgcagg
    30001 actcggttga aaacaccgtc ccggtccaag agctccttag caatcttcac agcatccata
    30061 tcaccagaaa gcgtaacact ccccggcgaa ttgctggcag caacggaaag ccggtctctc
    30121 agttggggtt cagagcgaca gaaacttgcg gcctggtcaa tgccccagcc gactgccatc
    30181 attgacccct tttgcccttc gcgaccagct gcaagcttcg catgcaggcc acgataatac
    30241 gcaatccgaa cggcgtcaac gcctgagatg aaacccgctg cgtatgctgc cgcgatttct
    30301 cctgacgaat ggccgacaac ggtgtggaat gagacgcccg ccgcggtcag cacatctact
    30361 agggcaactt gcagcgccgt gcaggcaggc tgggagatgg ctgcttcgcg cacgcgggac
    30421 ttggacggtg gtgccatcaa ttcctctgca aggccccaat caggtccatc tggcaatgtc
    30481 cgcagtgctt cgtctagggc ggcgattgtc tttcggaaca aggttgattt gcgcatcaga
    30541 ctggcaccca tcatcggcca ctgggcacct tgtcccgtaa agattcccaa cattctcggc
    30601 gcgccagaga atgatgactg tgtaggtctc ttaccaaaat cgactttctt gttgcgtgcc
    30661 tctgcaagcg ccgcgtccat ctcgccaagt attgcgtcgc gagtgccacc agcaatcgac
    30721 accttgaacg gtagtacaga tcgacgggag tggagggtag aagctagttc atgcagcgga
    30781 ctgttgttgg cagtcaaatg ctgcgcgtat ctttccacca tggactccaa agcggaacca
    30841 gagtttgcgg ataatagaag tggaaggggt gtgaagtctt tgtcaagagt tgtcggagta
    30901 ggagctgctg tcttgcggcc ccagggtcca acatcatgga cctctggaac atagctttcc
    30961 aatatagcgt gagagttggt gccaccaaac ccgaagctat tcacactggc acgcagaact
    31021 tggccaggtt cagatgatgg gaaaggagtt gggacggtag ggatgcacag gttcttgtaa
    31081 gagggtgcca cgctggggtt taggttgtga aaatgttggt tgggtggaat agtcttattt
    31141 ttcaaagaca aggccacctt aagcaatcct gcaacaccag cacagccttc agtatggcct
    31201 atgaccgtct ttatggagcc aacatatagc ttttgatgtt gtacatcccc gtttaagctg
    31261 tctggaaaga atgcttgact gacggccgac gcttctctag ggtctcccgc ttgggttcca
    31321 gttcctggaa atcaaagatt gttagataca tacgcatgac caatagtcaa gcataaatcg
    31381 actaaactca ccatgggctt cgaaatactg gcatcggtct gattcattgt ccaagtccaa
    31441 accggcgttg cgataagtcg agcggatcaa cgcggcttga gcttcaggat tcggtagagt
    31501 aattccctga gtgcgaccat cttgattcac cccagactct ctgatgatag catcaattct
    31561 atcaccatcc tcaagagctt tggacagggt cttgaggaag actgcagcca ctccttctcc
    31621 acgggcgtac ccgtttgcag aggcgtccca catcttagat ttcccttctg gagagatcat
    31681 gtgcaagctg gtttcgccaa tgaaactatc ggggttgaga ataaggtttg atccagctgc
    31741 gcaggctacg gtgctctcac cgctacgtaa gctctgcacg gccagatgta cggcaacaag
    31801 actggatgaa caagccgtgt caatcgtcat ggatgggccc ctccagtcaa acacgtacga
    31861 cacccggttt gagatgaggg cacgagacgt tcccgtggcc atatattgtg aaaagttctc
    31921 agggtcccgc gtcaccactt cggcatagtc tcctgtcatg acaccaacgt agcaggccgt
    31981 atcactgcca cgcataggtg ataagctaag gccagccgag tccattgcct cgtatactgt
    32041 ttcgagcagc attcgctgtt ggggatctat agcttccgcc tctctgggcg caatgctgaa
    32101 gaatttcgaa tcgaacaggc gtggatcgtc ttcgaggaag taggctttgg tgacattgct
    32161 ggcaccgtgg tgctcgccat cgggatggta gaagccattc gcattgaacc gcgactcggg
    32221 aatctccttg gtaagatctc ttggctcaca gagaagtttc catagttctt tggatgagct
    32281 agcatttcca ggaaatcgac aaccactacc aatgatggca atgggctctt tgggagaatg
    32341 tgtataaccc atcttgtctg tgattctagc cctctagatg ttgacgaggg tagcaaaatg
    32401 caaaaagatg tgcaccagtt tggcagcttt caaagaatta ttgaaagggc attttacagt
    32461 aagctgtatg gtctctttct atctcaataa ctttcctacg gggagctctt tcaagtccta
    32521 gccattgcgc aataaacaag gtataattct cacttctctg cgcgccccag tggcccatcc
    32581 aggttccgca tactcggcat acccttattt ctgactccat cgaatccttt ccgagcaaga
    32641 ccgaacacaa atcggcgtct tgcatcgcga aggcgctcga gaccgtcgtc gacagtcagc
    32701 attatccaca acgcacagcc agcctcataa caatctaaga ctattgcgaa aggtgtatag
    32761 cgacagtgca actatccatt gccgagtctg gcatttttcg aatcctttct aagtgacacc
    32821 gaagataaat cggcaacctg catgcagaag ccagtcttcg gcagtcagct ttatccacag
    32881 ttctcagcta gccactctac tacctaaggc ttttgtgaaa gaagtatagc ggtactacgc
    32941 ttatccatcg ccaagtctga ctgtgccgcc aacaggccgt agattcggcg gtggagccgc
    33001 attaatcttt agaggcagat gccgaacgaa ggaatagccc cctgcagtaa tatcggcgtc
    33061 ttacaccgaa aagtcccgcc tggtccctgg aatccttcag ctctaatcgg agagcaggaa
    33121 gagcccaata cgctactcat ggaggtggcg ccctcaatgt caacatttga acaaatatgt
    33181 aagctttcga cctgttcgac cagatctggg cagagcactc tgcccacatc ttcacaaaat
    33241 gcataaattt ttcaagggcg attttttcaa ctttgagtac cttcgcctgc tcgctatggc
    33301 cccccatgag ggggccgaga taggcgaagc tctcgaggca gcgggcagga tccgcgatgg
    33361 tgacccagaa agttggtata gtgccttctt agatattggc aacgtggctg agcggattgg
    33421 tcgagagtgc gaagaagcgg gcgaccgggc cggcgctcgg cgtggttacc tgcggtcgtc
    33481 aaactacctc cgcgccgctc agttcatgct gaatgatggg ccaatcggtc atgatcctcg
    33541 tgtcctgccg actattgagc gcgccatagc caacttccgc aagggtatta aataccgcga
    33601 cggggccact ttcttcctcg acatccctta tgagaagggg gcccaactgc caggctatct
    33661 ttacatgcca gacgcctcca agcggctccc cgggcagaag gtgccagtct tgatcaactc
    33721 gggcggtggc gactcgacgc aggaggaaat ctactttatc aacggcgctt atggccctga
    33781 ggtgggctac gcggtgctca ctttcgaagg gccaggtcaa ggcatcgtcc tccgccgtga
    33841 caagctcatt atgcggccag actgggaagc agtaacgggt agggtactgg accacctaca
    33901 cgcctttgcc gcagcacacc ctgagctcga cctggacttg gaccacgtgg ccatcgtggg
    33961 agcatctatg ggcggctact tcgctctgcg cggtgctgcc gatcctcgca ttggtgcggc
    34021 catctgcgtg gacagtttct atgatctggg gatgtatgca ggcgggcgca tgccagctcc
    34081 gttgtttaac ggcttcatga gcggcaggat tcccgactgg ttgtttgatg gcttcctgcg
    34141 agtcttgcag agtctctcat ttcaggcgcg atgggaattc aaccacatgc gctgggtcac
    34201 cggcgaaacc tccgaagccg ccatcatgcg cgcctgtcta ccatttacgc tgcagaaggc
    34261 agatggcacc gaatacctcg ccgatgttaa gtgtccaact ctggtgactg gtgcggccgc
    34321 cagttggtac tatgacccca cgactacaac ggacaaactc tatgactcgt tgcagagtct
    34381 taagcccgaa gttgagaagg agaagtgggt agcaagcgag atatcgcttg gagggctgca
    34441 agctaaggtc ggggctttcg cttactccgc gcagcgaaca ttccattggc tggacaaggt
    34501 gtgggaaatc aagcgagagg aattagtcca gtcgtaaaac tcattatagt ctttcttatt
    34561 aatgccatcc attatgatca acagcttact atatatcgtc cgtatatcaa aaccattatt
    34621 caagtattta cagtgaaata gttagctaaa tttgacaacc ccagctaggt acctgaaaat
    34681 tctagttctg tgcacatcta aatagtccca gtaatacacg atgctggggc gctggtgggg
    34741 agcaagctgg atggcggggc gtagtggccg cgaaatgttc cagtttccac acctttcgtt
    34801 gattaattat gaaggcgctc agcatggttg ctgcacaaga tccgtgagat catgttgggc
    34861 aagggtgtgt cgccaaatgg ccagaggcgc actttgtcat ctccatctca tgtggttggc
    34921 ctgggtcagc ttcgtgtctc cgcaaattgg ggctcagtgc tatcggtgtt tggagtcatc
    34981 agacgctcca cccaatgcac gaaagcttgt atgtatgggc cacttcgctg agaatatccc
    35041 cgagatacaa acaagatggc agcgagaatc cgtggggatg cacagaatga agtctaaatt
    35101 tcgatggggc ttggcaccga tcggtcggcc gaacgcagtg agtattcaga acggttcgca
    35161 acgccgatgc atctggctac ctctccaaag gtttggagag tatgtggact tgaccgttca
    35221 agaagacggc aaggtttcgt atccctaggt tgcttagaat caaatcatct tgatcactta
    35281 atattttctc cctaggtcga ggggctgaca cgaactggaa ccgtgactat gcgaatgcca
    35341 gcgagttgta ttacggggtc tcaaaatttc atgtcaggaa catgctccta attccttcta
    35401 tccttcttct tgatcaccga atagcctgtc ttataaagtt tgcaaacacc atgcctataa
    35461 ctattagcta cgtaagatct tgctatgact tgacgtagtg tatgtgaatg aaagtttagt
    35521 atttacagct taattaaccc ttctactaaa gccagaaaca aattgtcttt gtcacggaaa
    35581 atagtttggc aagcgggaag ttgagctttg tgggaagtgt ccttgaacag ggctggggtc
    35641 gagggtctaa aagtctgaac aagcacatta gctaaatagg cgattcaatc tagtcctata
    35701 ttcttcttgt ccttacacaa tcgctgtttc gggaacttac tgttccgtca agtcacaatc
    35761 gcgtaagcac tagctgttct gtccataagc ccaatgcccg tcagctgctt gacacaatgc
    35821 tgccacacaa tgctgccaca gcccaactgt tcggagattc cgaacgcaca tcaccgcctc
    35881 ggcgagggcg gcaactttag tttcataatc catcagttac ttcaccgctt ctctaagaac
    35941 cgttcttgat gcttggcgtg ctcagggaca ggtccagagc cacaaaaagt gcctatgaga
    36001 caacatcatg atgtcagagc cgtcttacaa gtggaggtaa ttagcacaac gatgatcgct
    36061 gaccctggaa atgcagttac aatagaatca ctcattcgca taactctctg ttagtcaaag
    36121 tagagctttc gtacaaacta cctagtatta tttttctttt gagaataatc cgagacttat
    36181 tttgaaaatg aaccggtgaa aatcgaactt caaagtgtaa gcaaatgtgg cgaagcgtcc
    36241 atagccaacg taagcgaaag cggccgaacc tttcacacga gcgggcatga ccgaattagg
    36301 ctaaagaatg ctgaccacta ctcttctttt ccaaaggggg aaatgagaag acatttctga
    36361 cattcgctaa caaaggatac tcattcactt tagctggtaa tactctgcta aaatgccctt
    36421 atatatacag caggccttcg tagagtttat cttttcctac aattcgaatt tcgctgagct
    36481 ttctcactca ccagccacat cttattcctt tgcatccaac ctcttcatca tgttgaaact
    36541 ttcattcttg ggttgtttct ctattgttat gatgctccaa gcagtggcag cacaagcttg
    36601 tgatccggcg tgccaacaac ttatcgcacg agcctcggct tgggaacaga gccaacgtgc
    36661 ttctgaagat gattctttct actctgtgcc ctcgaattac tccacctcac tgaaaccagg
    36721 gtctcttttg aaattagaaa ttgcaacgaa tttgacaaat tacaccgtcc ccgccagcct
    36781 taccgtttcc cgattcatct acactaccac tgatctcagt ggcacaatac ttcccgcttc
    36841 agcgtacatc ctctggcctt ttgcgccact tacgtcgcag tccagccagg ccggttttga
    36901 aacaagcagt actgctcagc ttgagacaga gcttcactat ccatttgtag cctggggtca
    36961 tgggacagcg ggtacctttg gaccgtgcgc accctccaat taccgcgccc tgcagtatca
    37021 ctttcaagtg ccatttgctt tggcgtcaca aggcatcgcc gtcgttgctc ccgactacct
    37081 cggactggga gtcaagcaac ttgccaatgg cacccgaatt ccacatccct gggccagtgg
    37141 gccttcacta gcttccgatt tagcgaatgc gattacggca gcgagagttg cgttcccgtc
    37201 gatgatttca caggatggtc ctttcgtagc catgggccac tcacaggggg ccttggcagc
    37261 gtggagcttc gcagagcgca tggcaaatga cgaactcact ctaccaggtt acaaaggaac
    37321 ggtcgcgata gcaccaccac tacgagtgtt ggagtctata gaccgggctt cacagaatgt
    37381 gagcctccca tgggcatctg ccattcttgg catccagaat ctgttgatgc attctatcac
    37441 gacggtgtac ccacaatacg gcatggcagg tctgacccag gatgggatgt cgagatggaa
    37501 tgccattacg gaagttgatg gctgcctccc agtcaagact gctgccggca tcggtctcct
    37561 gccatctaac atagcacacg cgaactggac gcagaaccca tacgtccaac agttcaacaa
    37621 gcgcacactt acaggtggca aaaaaatcaa aggacctttg ctggcattgg taggagaact
    37681 ggatccctta gttcaaccgg acagcctcag tgaagtgata gatgaaacat gcaaagcgat
    37741 cagcatcaat gatagcctgg agttcaacgt atacaaaggg ttaagccatt tccctctcgt
    37801 ccaaggatca caacaaaagt ggatgggttg gatcaaagac catttacttg agaagactga
    37861 ccaaaactta tcacgacgtg gcggtctcga gccatgcaat agtaagacca ttcaggggct
    37921 tcaacgggga gcgaccaacc agggggtgtt ccccaacttc ttggtagcta gcgcggatgt
    37981 tggggtagcc tgggagtacg ctctgtaatc caactacagc tgtttgacaa ggccaactac
    38041 ttcaagaatg aaatttcccg caactattca gattgcggta tctatatcga agtatactga
    38101 gctcgcatcg attcataaac tacgagaaat tggaaatgct ttacggtgga cggatatcac
    38161 ggcccactga aggaaactta gaggcagatt tagcatcact cgtactcttc tttagctaga
    38221 ataatctaat gaacttcata tctgatacta caatgcagct gttgcgctaa agttctaaat
    38281 aatgcgtagt aattataggt agtctacgta acagctgaaa gtgacatggg caacctcctg
    38341 tgttatgaca agataattcc cagtagctga gttactcgac accgtggaac aaccgaagat
    38401 gaactctagc taagctaagt cattgtttaa ctaatgtgtc tcctatgcat tttcttggtc
    38461 catgctacgt aatcttatta aaaggcgaaa aataatctga agaagatagg tttatagaag
    38521 aagagggcgc aggttgcaat attgctgcag atataacttt ttttcatttt cctgttcatt
    38581 aaatcatctg cacccccaac agctagatat acaactacaa cagcttataa gtcaaaaaaa
    38641 ggcggctaag ggtaggacac tcgtccgtca tacctcaggt ccacgattgt agtagctaac
    38701 agacccttgg acgaaccagg taaatcatgg taccatacat gtttcactgg cgtttcccag
    38761 atttagaatt ggggtggccg ttacaacctg aggcgtattg atatgtgaaa agtaagatgc
    38821 agaatcctcc agcccgttga ttgggctgag gttggagggc ttataggccc gtcctacgtg
    38881 ataaggcaac atgataccag ccacagtgac atcagccact ccgtggcgca tcaatggcct
    38941 ccctacttga ctctgtggtg ataaggtgtc ttgcattcaa ggttgtacta tcactaatcg
    39001 aatgtaagaa taaccatcga gaggtgttag tctggaggtc gtacaaccat tacacgattg
    39061 agcagaacaa cgtagttccg aggcatcact gtacacagca agctcgttag ctgttcttca
    39121 taacagctcg agcaggaatg agtgtttatg cattcgcgtg ctgcagtatc gcatcatgtc
    39181 aggccgacaa ttcccaagat ctggtgttct taacttagcc aacttacatt agccaatgca
    39241 gaaagccaca gaaccgcaat agccgggcat ccagcttgta ccatagtcca cggtaatagg
    39301 caatggtatg gcggggccgc agagataatt ttccgtgttg gattcacaaa ctagccgctc
    39361 aagtgagtgg ctcgtttcaa tttcgatatc cctactcgtt tacgtgccgc cacgcagagt
    39421 gctaatttct cacggatcat attcctgcgc tgcggctgtg ctgcagcgca gcacacatgc
    39481 gctatcaccg gtcgacaggg ggaatggagg atcgtgatag aatccatgct tagcgtggca
    39541 gaccccagtg tgctaccgcg ccggcacgtc cctaacttat atgattcgcc cattgcagcc
    39601 ttagctcctg gggcgaaata atgaaaaatg accgcaccac ccatcgtcaa tcgaagtcac
    39661 accagaacgc cggacgcgtt agaccgactg ctatggatct taataacgct gaggtcgtgc
    39721 agctcgatca gccgctgccg tttcgcacgg cacgcagcgg gccttcaact gtagaatggc
    39781 aggagtacaa agacagaatc gccttcttgt acctggagga ggacagaccg ctaaacgagg
    39841 tcatggagat catgctcaca aaccatgggt tcaaggcttc gtaagcacaa taaactgatg
    39901 agaaccactg aaagttgtta ctgacgtggt tccagagtga ggatgtataa gtttcgtttt
    39961 cagcagtggg gatttcgcaa atacttgtcg aaagaagaat ccaagcgttt cgtggccgag
    40021 gccgttactc gcaaagacgc tgatctccca gttgtccatg ggcgcgagct cgggtctaaa
    40081 cggctgaaag cacggcgtac gagattgcac aggcagtcgt cacgtgtaat ggcgacagag
    40141 agcagggggg aaaacaccct acttcccatg aaaatcgacc ctccagacgt gtttcgcctc
    40201 gcagacaact ccctgcgtgc cgtcatagct ctatcaaagg aacagctgaa gctctggggc
    40261 ttgacattgc acgatgacaa gagaaccgat acggccaatt gggcaagcaa gacgtatctc
    40321 gcagcctata ggatctacaa gcggcaagaa gtggcctcga acttccaagt tttgaacaaa
    40381 gcttgcgatg aatacaaaga cgtcgtacgg aaacaagagc ctcacttgat atatgcgacg
    40441 tataccgccg tcctgcagct tttgagagcc ggcaatgagt tagcgatgtc tttcctaagg
    40501 ctagccatgg gcttatgttc aatttacttt gggcgctccc accctttgac tttactctgg
    40561 gccaacttac tgcggttgga tccgaatgaa cttcggcaac tagcgattcc tttaatggac
    40621 gcccaatttg agcttttcct tcgcgagatg ccagagggga acacgttcct acctttatat
    40681 agcattgacg tgaccaagct cctcggagat cttaatgtca tatccaacga ggcggcactt
    40741 tcgagatacg atagcacgat cgaatcgctc cgccaccaaa taagatcggg cctcaatgcc
    40801 aaaatggccg aagcgcgact aatcccgact ctcatattca caacgctcac atgtctcgac
    40861 acccaggagt atggtcgagc tgaagcagct ctggctgagg ctgaggagtt gatagatgcc
    40921 cgcggcgaag tgacccttca gaaagttaac ctgctagaaa ctaaggcgga acttctatat
    40981 gagactggca actatggggc ttcggaactt cattacaaaa aagcacttga gaccgcccaa
    41041 aagctgtttg gaacaagcga agcaggtcgt atccgtattg gtcattcatt cactgccttg
    41101 gaaaatttct atatacagag aggagacatg gaaggggctg agctagtccg atcaggctat
    41161 gatgaacatt tgaagcatat tgtgggagaa gccatttaga aaggattctt ctgcagcaat
    41221 agaagttggg ctttacatag aaacgtcagg gttgttggca gttgggggtg tcactatgaa
    41281 accaatatct gccagaaata gaagaactcc tggccgccat cctgttacgc actaaatcgt
    41341 ctgctcgcga ttcaatatct catgccaaca aacacatgac taaacttgta tttcatgctt
    41401 agaactctaa tcatctgaaa aaggaaaaaa gacacagctt agaaacactg atccgggtaa
    41461 ccagcctttg caccgcattc tacaacctgg cgcctgcaac caactttccc aatgaaagac
    41521 atctaatatc cagtcttctt gttaacttta ttcaccaact ccccctttcc ctcactaagc
    41581 ttctggaggt tcaactctag aatatcgtac actcgatcca tgtacgcact ggagttccca
    41641 ctgatgtgag gtgtgatgat tgcgttgggc ttggaccaca agggatggcc gtccggcagg
    41701 ggttcagggt cagtcacatc caacgcagcc ccgcggatca tcctgttgtc caaagcatca
    41761 atcaatgcat cggtgtcgac gatggggccc cgagcaatgt tcgagagaaa ggtctttttc
    41821 ttggagagga gcttgaactg aggtccagag atgagaccgg tggtacttgg tgtcaaaggc
    41881 actgcaacaa ccagtaaatc caagtcagag ctcagaaatt cttcaaactg atcatctgct
    41941 ccagatagcc atctggatgg gaaaatgccg tccggatcac cagttccagg aacgatgtat
    42001 ccctcgtctt tgcgtgactc aggtgtgggt cggcggccgt tagtgtaagc aatcacctcc
    42061 atgccgagag ctttggcaac tctggcaact tgccttccaa tgctaccgta tccaaggata
    42121 cccctaagag cacaggtcag tctggtatcg agaagcctca cggattggtg cggcttacac
    42181 tcgcgcgccg acgccgtctt gaacgttggc atcaagtcgt ttccaggtac cgcgattttg
    42241 aagctctaaa tagtcgggaa ctatgcccat gtgagctaac gccattatgt gtcccgaatc
    42301 aacttactgt gatgttggct tgccaaatac gtagtaatta cccattccgc tatctgtggc
    42361 ctgcaatatg tatcagcatc aatgacagcc tggctcgagt caaccgaatg aggactgcgg
    42421 tacttacccg tgcacaccgt ttgctgtgca gaaattcaca tcggtatctt tgaagagagg
    42481 gttgtctagg aggtagttta ctcctgcact cgagacttgc acaacctgta gttttggtgc
    42541 ctgctcgggg cgaggaacca gaggtccagt caggacaatc gtgacatccg accaatcaat
    42601 atcacgcggc actgtctggc ctgcctccca ggggttcttg ttgtagtgta taatctcgag
    42661 ggccgggtac ttcttcttga ccttctccac ccactcaggt gccggtggcg cgggggcaat
    42721 tacgaggagc tggtgccctt tcagcgtccc gttggctgaa gaccaccagc ggcccagaac
    42781 tctctgtaaa gacataccag agcaatacgt gagcgtggcg gcggatggca gatgatatta
    42841 tactggtatg gtgttgctgc ggtttgggag aatactgtca tcgatggagg atgcagagag
    42901 atacagggcg catgtcggcc ggcagaccgc cccaccacga caccagctca atcgcgacgt
    42961 tcacagttac ctcaattagt aagacgccgg atcatgccat accagggtca actcgcctca
    43021 tcatttggaa ttagcgcatc ggcgttaagt cacttctcca tcaattcatc tctacgaagc
    43081 gactatgatg gtccatgtcg gatgaaatat agaaagagta tcacctgagg tcggaactcc
    43141 cattctgaga ctgcgcacca ggcgtcctga tccgctggtg caacgggcgc taggccacta
    43201 aagatagtgc tatcattatg aatcattcag gtggcagtca atctcttcaa atttccagac
    43261 gacgtgacaa gccctataag ttgcgtctca aaccgcaata gcaatatgcg agagtccagg
    43321 aagtatcgca attgatcact tcaacaggat ggccgaattc aagatcccca aaacagcaac
    43381 aggcctccgc gaagtgcctg actcgcacct cgaccttcgt gctgaatcag acatcattgc
    43441 agagctccag tcattccgtc ctgttaccac tgaaaagaac gtatgggcct tttgggataa
    43501 gggactagat gccatgtatc cgagctatcg gtgcacagtg ttcaattggg tacggaagct
    43561 cggcccatcc tggaccgttc gcatcgtgga ccttgctgag ggttccccaa acaacatata
    43621 caactttgtg tctagggatt ggtttcccga ttgcttcgtc cacaggacca tggatgggaa
    43681 tcatgcggca caacacgctg cagatctagt gcgtcttcct ttgctctacg agcatggagg
    43741 cgtatggatg gatgttggaa acatgctgca cacgcatcta gaccatctgt tctgggaccc
    43801 tctcacggct ccaaactcgc cctacgagat gggtgcatgg atcatcaccg gccaaatcag
    43861 gaagcagtgg ggcagttttg gcaactacat gttggctgcc aagaaaggtt gcacattcat
    43921 taagaactgg cacgactgtt ataaggagtt atggaagaat cgcaccaacg ccgacggctt
    43981 ccacaaactg cctctggtcc aagatatcgg tcttgctgaa ggcatggcag attggaattt
    44041 cgctgacaag atccgcgaga tgagtgactg tgttgcccat atgctcattg cggaccgcac
    44101 aaggaatcta cttgacgtca gcactggttg gaacggacgc gaattcttca agaacaatgt
    44161 gttcatggtt gaaggcatca acaatggcgt tcttggtgcg atcaagacag attacgatgg
    44221 ctataagcaa gtccagcttt tgaccacccg gctcgatgat ccagatgctg gaaagaggca
    44281 ggcagcggag gccttcgtgg tggagatgct ggagaagagt cacatgtata aggtgtatca
    44341 caactcggca ggtggtctgc cagcactggg agatctcgtc aaaaaagaag gatttcggga
    44401 tgctgatcat agaccaggaa cttttggtga gatgtacaga tacgggacgg tgcattggca
    44461 gtcgacacgt ggagtggagc gcttggtgcc gcaactagat gaggaggact tgattcaggc
    44521 tacaccgata gaaccagcaa gacgatagat atttagaatg tataaattca acccacgaaa
    44581 tgccaagcta gttctcctgg atggcgatat gacgcgcaga ggtacgaacg tgcagaaagt
    44641 gtcaaagaat cagacgctca attggttgag aaaagtgact ctgacagtaa tgctaggaga
    44701 cttggtaagc ctgtgatttt cgcctcctcc agcggttgct gctgacccaa gcttgcatac
    44761 ttggtgatac ctagcgcaga aatggactct acgtgcagca cgacattgaa gacacgccgt
    44821 acctgaagat ggcatagtcg cctgtgaatc ataatgacgg ggcgcacaag tgcttcccag
    44881 ccccacaccg gtaagcaagc cgtctgccca aatcccagtg tagcaggctt acaggaacag
    44941 aagaagccaa tcgcaattcc gaataatgga tgcgggcaat gaaaagtatg ccatgttgac
    45001 tgtgtagtca taacggcgac cgcctgtccc gcaggtcgta tgagcctcga gtccgcaatt
    45061 gatctattca gccccgttct atcgaagtgg ctcatcatga tgcaggctgg gcgccagatc
    45121 attaatgtag ccgagcgata tataagaagc tatggtcagc attgtacgag ctattctagt
    45181 gcttcggaat tgacatcaat cagccagaaa ccatgccttc cgaatacaag cctaagtatg
    45241 tcgaagtcga cgccgacttc aagccactcc ccaaatatgg ccacctctcc cagaaaacac
    45301 cacagtttgc tgaagctgag cccgccatta aggccgccta cgcccctttc tcggatctaa
    45361 tgcccgattg gcccaccatt cgcgcaggcg ctggcgaccc tgatgcccca atgcccccag
    45421 gtggaccaga ccgataccgc gacgtagcga ccgagttact gcaatttgct gcgcgcgacg
    45481 gccatatgat cgaacttaag gtctataagt ctctgaatgt caaacaagac gcgactctgg
    45541 tgtaccgcat gcacggcggc ggtaagtagt tgtgaaaaca ctccgggcat tggctgagta
    45601 tcgtctgctg actcttctac tttcttgacg tcaggatggg tagttggacg ccacgaagta
    45661 gatggtgccg agaacgtcta tgccgctact cacaagaata tcgtggttgt cagcgtagat
    45721 taccgattgt tcgtcggtca cgtcatctaa cttttgagat gcaagccact aacatttatg
    45781 cagggcacca gaatacccgt tcccatacgc aataaacgat agctatgacg ggctcctatg
    45841 ggtaagtctc ggttaactca gttaccggaa gaaaatacag atgttgactt tcagtctcag
    45901 tgtaagaaga atgcgaatac tcttgggttc aacccagaga aaatcatcat cgctggtagc
    45961 agtgcgggcg ggaaccttgt aagtccctgc ctattcctat tgataccagt tatgaagtct
    46021 aatactttat atcattgacc aggcagcggc actagtcctc gaggcttggg aaaacagagt
    46081 tacggggatt gtggctcaag ttctacactt ccctataacc tgccacccaa agttttcccc
    46141 aaaggacaaa tacgagtttg gcagctacgt ccagaatcgc gacaacgctg ttatcggcat
    46201 caaggagatg gagactgtct tcgatgcata cgcacctaat gccacacccg attaccgtca
    46261 ttcaccactc cttgctaact cgttagccgg cctacctcca gcttgtaagt gtccattcca
    46321 ctgatgtcat accatagtct atccattctt gctcttggtt cgtgcggctg accatttgcc
    46381 tctctgttcc gcacatttag tgatacaatg cggagggtgt gacgtattgc gcgatgacgc
    46441 tttcgcctac gccgaagctc tgcgagcggc aaacgtcgaa gtggaaatac acgggtacca
    46501 aggcgttcca cactgctttc cagccgttct tgctacccta ccggaaactc ctgagttcta
    46561 caagcgatac aatgcatttc tagacaaata cgcaggtcaa gttgcatgag ccatgcgtaa
    46621 catgcgcgaa cacaggcgca actgaatatg tactatcagc cgttgggggt tactggaaaa
    46681 tagaccattc atacaatatg catctcatac taagagtttt attgaactgc gtggctactt
    46741 cgttttgttt actagatcta ggccatggcg aaccagaaag tgtataagcc aacataaata
    46801 gtgccagtag taaatggctt gactttacgg gcagcacctt gaaagggaaa ttcttctggt
    46861 tttctcttta ctgattttga ggacctaagc atttgctatc tcatgtatca cttattgagt
    46921 gcacctggac tcggtgggat atctccagta tcccacagtg cggcgtcggc acccatttca
    46981 aactccaaca aagcgccttc accatcaact ccaactaggt cattgtgact caaccagctt
    47041 tgagtccatt ctctgccatt gaccttcaaa ctttgaatgt aaggaccctt gtccaaacca
    47101 gacgcggtga ttctcaagaa gctgccttcg tctccaagct tcagctttac ctcttcaaac
    47161 catggggaga ggatcaggta aacaggttgt gtaacgacag gatataaacc aatcatattc
    47221 cataccagcc aactcgacat ggcccccgca tcatcattgc ctggaatacc cgagcgtccg
    47281 ttgttgtagt actggttgac gacctcccgt gaccgctgca cagatttgta ctgtttttgt
    47341 ggaagatagt tatagaggaa aggagtcatg aagcttggct cgtttccagg attgaaaatt
    47401 gtggtaccgg cgctgttacc tccctggtta gaacgtgtca ggccgggaat gaacatcgtg
    47461 tcaaggcgtg attcaaaggt ctcttgcccg cccattaggg agatgagtgt tttcatatcg
    47521 aaggggaagc tgaagctgta ctcccacggt acaccctcgt aagagtaaga ggtccagtcg
    47581 caagcaccgc agctcaacgg atcgtaactg agtatgctgc cattggcgta ggtcggggcc
    47641 aagaacccag tgaagttgag agatgtcaca ttgttgttcc aggttttctg ccacccccta
    47701 gcaagaccat cagtaactgg cagccctttc tcagtcaaaa cggcactctc acctagacct
    47761 gttgaggtat agaccaacat cattcggggc ctctcctttt gcaacctggg caaggctgaa
    47821 gtcattgtga gagtactccg tagttttgct aagtgaccgg ccacggtttg gggtaacata
    47881 gccgtactgt ttccaatctt gcagcccgcc gcgtccttct ttggtgctcc cagtcggatc
    47941 ttcaaagtca aaattgttgt acggttgtaa ctccgcgttc gttttcatgg cacgatacgc
    48001 atcggtccag ttgatacctc cttgtagccc cttaacatac gcatcggcca acacattgtc
    48061 agcatttgaa cctccctgta ctcggccatt ggtgttgtga cttcgtccgt caggcatgaa
    48121 tcgctcgaac ctccagatgt caatgagtgc gcgtacgatt cctatgactc tatttggcaa
    48181 gatcaaagtt gtaagcgcgt gtagacatct gaaggtgtcc cagatggtgt agaagtcgtc
    48241 ataatatggc tcatcagata tccagttcgg gttctcgccc gtgcggtccg agggcaacaa
    48301 atgcgaatgg tagagtcccg tatagaacat ctccagctgt gtctgattct cagtcttaat
    48361 atcgatcttg gatagcacct cagtgttcca ttggtccctg gctgcttgga tagttgcttc
    48421 aagatcccag gcgggaatct cttcgatgaa ttggcaggct ttatctgcgg atacccacga
    48481 aatgccgacc ttggatgtaa ccgtcgtggt attgggcggg aactcaaaaa gagagccgat
    48541 gcgatcggcg tactgataac ctaccgtacc accttgaagc gtcgtggcat cggtaaaact
    48601 gtgtcttaca tctgtcgtat tcggccagta gggatccgtt gccttgcccg agaagaactg
    48661 agtctttagt ggcttagtgt caaagtggcc acagaagtat accctgtact ccccacctgc
    48721 aatcaagtca gtccaaacct ctttcacaca cgtggacagg aaaatttacc ccacgcccat
    48781 ccttcacggt aaaccccgta acccgagtac cagtccccat cttcgctcct ctcgatcagg
    48841 ccattgctgt accattgctc cttcttcccc gtgctaggaa tgaagtgact aaggtctacc
    48901 aagacaaagc gctcactgtc atttggataa tggtatctca taataccggc gtggtgagaa
    48961 gcactcatct cggcagtgac accattgctc agttgcgtct tgtagtatcc taccgtggca
    49021 atgtcctcaa cgacacgtgg ctgcatatac gtgaggttat ccaggagatt gacgccctcc
    49081 aatgttgtga gaggcatctg cgggataaga ccatatgtag gcgcaccgcc agtgccactt
    49141 tcgtgaagca tcgtgatggc tgtgacgtta ccgtctgggg tatagcccgc attagctgag
    49201 aatgacacat tccatctatc catattagac attgtttaca atcacaagga gcggttaaat
    49261 ctgtttggct caccttgtgg tgtcgatgcc aaccttcacg gcgccgaagg gtagtgaagc
    49321 tcctggaaag acattgccag cgctgaaagc tgtccccggc actggccctt ccgttccaat
    49381 gaatagattg acgtgcttgg tatagtctgg agttggctcg ttggctttta ctcgtgtggc
    49441 aagcaggcca accgccaagg ttagcggtac aagcatgctg gaggcacgga gtaaagcaga
    49501 ctctcgtgga ctcaaagtct cctgagtcta gaggaaagtt gcactcacgc cgtatcatag
    49561 cgtctattta tgatcggtga ggccggtgaa agttccccgg aagttcccac aaaagttccc
    49621 atcgtcggca ttattgccga tctctatcaa ctccaacctc ctccttggcc ctggaatagt
    49681 cttgctcaac tccccacaag ggccttggaa gcttggaatt gcggagatac cccgcattgt
    49741 tggtgagtgc aaggcgatgg aagacaaggg catgacataa aactgtccat actccttcac
    49801 catgttgatg aagtatgtca ttgatatgta cttgaaagaa aaagataata gaaatacgag
    49861 ctgtgtatac agacctctga cgaatcatag ttgtgattga tgttgaagca tacactggcc
    49921 agcaaccaaa ccaaaatccg gggcaggcgt cggccccagc ttccccgcgt gcggtgtaag
    49981 atcccttgtc ccgggcaaac cagggttgtg actaggcctt gcttgtactt accccgaaca
    50041 accgacccag ctaactcagt tggtgaccac agagatccac tgacacttca gatattgacg
    50101 tctatccaac caacggggta acgttcgagt atttcgatat tcgttgagaa ttccgtgcaa
    50161 taattgccac cgctcgcctg tcatgagttt atcttcagag tctccagtct cacatctcgc
    50221 gtcccgtccc tcaaaaaggc caaattcttg catactgcca gctcaacatt tgcagtaaca
    50281 ctctcatatt tgccgccagt aggttgaagc cgcaacgtta gcagacgtga aagtagtaca
    50341 gcgtattcgc ctgcgtccca gtctgagagt actcttgtcg ttgatggtca cgatttatat
    50401 agatccttgg ttttatgttt atggttgcga gcaaagaaca atatgtgccc cgtttccccc
    50461 cactcaattg cactacctcc ttaaggtcaa taccacccaa gctgctactc gatagccgac
    50521 tacaatagcc atcagaatgc ctacgttccg tcccatgtgg ccgggtcggt atccatactg
    50581 gtccaggacg ccttgtcctt ggatgaggca ctgttgctcg agctttgtcg aatacatgca
    50641 atgacaccca ccaccgggaa cttgcgcgca gtcgtacact ctgtcggcga actcgttgac
    50701 catcataccc tcgaataccc actgaaacat acgttgttag tgatactggg cgataacaag
    50761 catcttggat ctgaccgacc ttctggtagt cccaataatg gaagacgtat ttgtagaaaa
    50821 cgttcaggat atccggtgac actaggaagc cgccaacact catccataaa ccgttggcga
    50881 atgcgacgag cgccaacgag atcacgaacg acggaaacag cgatgtgaag aagacgacca
    50941 gagactcagc cgccagcaga tccaaaaaca gccacatcag gtatgtaaag aaggccggtg
    51001 cactaggacg gaagttgatg agccagtacg aaattgcaga aaacagtagc gagatgatga
    51061 ctagattagc ctggagttag aacgaacaga tggcaggtta ccgttgtcat tacgagactt
    51121 acataaatac ggaattccga tgaggaaatt cgaaattatc agctcggtag ccccatatag
    51181 accattatgg tgctccttga cgtattgcag acgatcttcg agaaacgcgg gcacataggc
    51241 aacagccata aacgacatga acgccgagcc aaagaactga ttcaaagtgt taatatggag
    51301 atccaaggag tcaatcggga tgcaaaactt acaagaccgt tggtgaatgg ctggattgat
    51361 gactggtcgg tatccatacg cacccatacc gtgcccatca tgatagcaag gccgagatac
    51421 attgcaatcc gtataccgta agctacaacg tcgcgatagc ttttaatcaa ggaccggtga
    51481 agcaaggtca tgataacact cggcacgctg ggcttctggt gtgcctcgtc cagcactatc
    51541 ttgccacagt caaaggtgac agctgccatc tcatatcttg cccccgcgca ttgtggtgac
    51601 gcctcccagg ctcgctgcag atattctact tgctccgggg caaagccgcg gctgctagcg
    51661 aagtcggtgt tgacaagctc gagcagatat tctgcggtat tcatctccaa tgggatggtc
    51721 tgacctagct gagcatagta ctgccttact agcggcacag gaccgaaata gtgagttttg
    51781 ccctttgaaa gcagcagaag cttgtcgaac aagttgaaag tggaggtgga aggctggtgg
    51841 atactcgcta tcacaatcag gttgttacgc ttcgcaaccc acttcagata gcttataact
    51901 tcgtagctcg ctgtggaatc gaggccgctg gtgggctcgt cgagaaagag aatctttggg
    51961 ccggtgatga gctgacttgc aactccaacg cggcgctttt gaccaccact gatgcccttt
    52021 cgtatcgggg tgccgatcag cgtatcggcc tgttcgcgta ggccaaaggc ttcgaggagg
    52081 ctgtcgattc gggcaacacg atccttcaca gggagagatc tacttcattg ttagtcgcct
    52141 aactctcgac gttgattgat gcgttatgta cttagtgtcc gtcgatagcc gtgaggcaaa
    52201 gctcaatgtc tctcgcacgg taagtgatcc gatgagcgca tcttcttgct cgacgaagca
    52261 agatatcttt ctaaatgttg aaaggggcat cttcaaaccg ttgaccaaga ctgtgctgtc
    52321 gacagtcttt gcatttgttt ctcggtgagc ca
//
