# Supplementary material for: Genome sequencing and physiological characterization of three Neoarthrinium moseri strains
Source: BMC Microbiol. 2025 Aug 21;25:526. doi: 10.1186/s12866-025-04274-z (PMC12369201; doi:10.1186/s12866-025-04274-z)
Supplement: Supplementary file 16 — Supplementary Material 16. [file 12866_2025_4274_MOESM16_ESM.zip › BiGSLICE/input/Nmoseri/TUCIM5799/JAFIMR010000029.1.region003.gbk]

LOCUS       JAFIMR010000029        60937 bp    DNA     linear   PLN 06-APR-2022
DEFINITION  Neoarthrinium moseri strain TUCIM 5799
            scaffold29_Wmoseri_TUCIM_5799, whole genome shotgun sequence.
ACCESSION   JAFIMR010000029
VERSION     JAFIMR010000029.1
KEYWORDS    .
SOURCE      Neoarthrinium moseri
  ORGANISM  Neoarthrinium moseri
            Eukaryota; Fungi; Dikarya; Ascomycota; Pezizomycotina;
            Sordariomycetes; Xylariomycetidae; Xylariomycetidae incertae sedis;
            Neoarthrinium.
COMMENT     ##antiSMASH-Data-START##
            Version      :: 7.1.0
            Run date     :: 2023-12-04 11:58:05
            NOTE: This is a single region extracted from a larger record!
            Orig. start  :: 439563
            Orig. end    :: 500500
            ##antiSMASH-Data-END##
FEATURES             Location/Qualifiers
     protocluster    1..60937
                     /aStool="rule-based-clusters"
                     /category="RiPP"
                     /contig_edge="False"
                     /core_location="[30000:30937]"
                     /cutoff="20000"
                     /detection_rule="DUF3328"
                     /neighbourhood="30000"
                     /product="fungal-RiPP-like"
                     /protocluster_number="1"
                     /tool="antismash"
     proto_core      30001..30937
                     /aStool="rule-based-clusters"
                     /tool="antismash"
                     /cutoff="20000"
                     /detection_rule="DUF3328"
                     /neighbourhood="30000"
                     /product="fungal-RiPP-like"
                     /protocluster_number="1"
     cand_cluster    1..60937
                     /candidate_cluster_number="1"
                     /contig_edge="False"
                     /detection_rules="DUF3328"
                     /kind="single"
                     /product="fungal-RiPP-like"
                     /protoclusters="1"
                     /tool="antismash"
     region          1..60937
                     /candidate_cluster_numbers="1"
                     /contig_edge="False"
                     /product="fungal-RiPP-like"
                     /region_number="3"
                     /rules="DUF3328"
                     /tool="antismash"
     gene            complement(1388..6547)
                     /locus_tag="JX265_009578"
     mRNA            complement(join(1388..2188,2260..3011,3078..3577,
                     3633..3937,3989..4226,4283..4513,4565..5504,5551..6383,
                     6438..6547))
                     /locus_tag="JX265_009578"
                     /product="hypothetical protein"
     CDS             complement(join(1388..2188,2260..3011,3078..3577,
                     3633..3937,3989..4226,4283..4513,4565..5504,5551..6383,
                     6438..6547))
                     /codon_start=1
                     /locus_tag="JX265_009578"
                     /product="hypothetical protein"
                     /protein_id="KAI1861611.1"
                     /transl_table=1
                     /translation="MDDVAARDAYPGLAEQSFNPKHAVSWIEEKPATAQVLYAHDVFQD
                     LLQSAARPKQSSGHACVKLCGFVDQCAKAESAALREYAFAEKTAYDLFNFYVEWNEQDQ
                     HRSMRLVLDLLKLSIAKNPDQEAGTSIKTRILHDTISYITLRSTKPSIKSALTALDYFL
                     QKKLICLSDILGTYRQLHQSPEHDVDWDSLIAKVFAWMEMKNIWPIAGKLLVSIFTAPQ
                     NQDEGAMFRPDSWHRFLHAGVTANVELLEAFQIYTLIPLFKTDKEQMLQYLDDLFSLQG
                     LTKDQTNLDISSMIWLAALEAGKKVGVLGEPGSETDGKSHLQQGVLEDILSHTSHEARS
                     SAVSILIASPSTTKPYTTGSLDLLRKHLPAFHADTDAKFRYDVLGLSRNMIARILGAIA
                     ALRRDCERKFKKTKKNEAQSDLPDSNSNATNAIAELKSLLQHHEEFLSWYLSFLKHELV
                     PTASYQRHITSLKVMEFILKSGLLKGYHDETQESKLKVPLFDTTWLRAVLDLIMDPFED
                     VRETAAGLLLLLSSSDGTTLLTDIPTPMVDSLEEFCTRANTLALRTSRADHSDGVARSF
                     EVLCHWTVSREDKLAIPGRVLEDLETKLSAAERDLASAVLDAPIHGGFAALRYIWGSLS
                     SVKYTQGELDVLSSLQSRAVACCQRIWSTVRVVLCDDSPEGHLPEELEEVDGLDTKDLL
                     SYSFRAIHESSHLLRVIAGNARSPQNAGLVRPSSDTFEVIGNLTFDQLSNLRHRGAFTT
                     VSQTFSSCCQLVKWFPSPSADGQGLLDQWYQGALKCIYGQASTTRRSAGIPALVVGILS
                     SNATQPSFHTVMLQLQDIARQEARISETDGSNLPQVHALNCIKDIFKSSMLSRRAEPYL
                     TDCLQLAASSLRSEVWAIRNCGLILLRSLIDVLFGTSESKTSMEAGWDGRTTRIAWHKY
                     PALPALLVSLLEAGQVNIDLTKGATAESVFPALDIIRRAGPPQDFKDKLYGTVSWYLGS
                     HFWHVREIAARTLCSFLLRPQWLEPLRDILRESQSSANKLHGALLTFKFLLERLLDAMP
                     EQLIKEYPAGLLDLIEEIRSANGSFQTCSEARAVYYEIITFINELTTSQALSSKSQEAV
                     LIEPASAQLSNTQQRHNPSALELSKKARASAGYDLQKVTTSSWKGLNIGLSSTIDDINV
                     TCDMLEEVLLSYEANHLSSFDQATEAALMETCMATCSETDAPEPRALALKIITIQLDRI
                     LGQGSRDILPSKERLTALWDGLQTKPMNPGLADSVIQASGSLMAAIIKQPSEDGQDPSP
                     ASHLRSWGVMIAHAGSVDNGFDTRMSGIQAVRSFTSHTDLSAPSPAHLPVLLALYDYLN
                     DDDDEIRDAAAAATLPILGKPLVSMEAGARLLSWLGARFSDDTEFRAHVACRLVGHPAV
                     PAAAAARATEALLRDWAPAADQLATALRFDDALFVVEEQNLYVDEVREARRWRHVYVQI
                     RLASSPGSQERKEAAGPGVATTADDEKLVEWTTAGLRTLIQLADAHRDDGVLGWTSKPE
                     VFAICARIVTAGAVLADAHPGVKEELRRFVEKGAGSRVHGLLLGMCGRE"
     PFAM_domain     complement(join(3571..3577,3633..3937,3989..4226,
                     4283..4449))
                     /aSDomain="DUF2428"
                     /aSTool="clusterhmmer"
                     /database="35.0"
                     /db_xref="PF10350.12"
                     /description="THADA/TRM732, DUF2428"
                     /detection="hmmscan"
                     /domain_id="clusterhmmer_JX265_009578_0047"
                     /evalue="2.30E-67"
                     /label="JX265_009578"
                     /locus_tag="JX265_009578"
                     /protein_end="888"
                     /protein_start="649"
                     /score="227.3"
                     /tool="antismash"
                     /translation="LQSRAVACCQRIWSTVRVVLCDDSPEGHLPEELEEVDGLDTKDLL
                     SYSFRAIHESSHLLRVIAGNARSPQNAGLVRPSSDTFEVIGNLTFDQLSNLRHRGAFTT
                     VSQTFSSCCQLVKWFPSPSADGQGLLDQWYQGALKCIYGQASTTRRSAGIPALVVGILS
                     SNATQPSFHTVMLQLQDIARQEARISETDGSNLPQVHALNCIKDIFKSSMLSRRAEPYL
                     TDCLQLAASSLRSEVWA"
     gene            7151..7947
                     /locus_tag="JX265_009579"
     mRNA            join(7151..7825,7894..7947)
                     /locus_tag="JX265_009579"
                     /product="hypothetical protein"
     CDS             join(7151..7825,7894..7947)
                     /codon_start=1
                     /locus_tag="JX265_009579"
                     /product="hypothetical protein"
                     /protein_id="KAI1861612.1"
                     /transl_table=1
                     /translation="MSGIWETLTGRKSSSSSSSSQQSPSSTSANASSPDTAPTTTFAPP
                     PFDPSEAQGVDAFLKSSAFADPSQLHPLAGLNKDTLEYITLEDSALSDLPGAQSAIPSR
                     GFSDDLCYGTGITYLTALTLGGAWGLQEGLRRSANQPPKLRLNSVLNAVTRRGPFLGNS
                     AGVVAICYNLFNSGIGYARGKHDAFNTILAGGLSGMLFKSTRGLRPMMVSGGVVASIAG
                     AWAVTRRAMFADPTEQEQRL"
     PFAM_domain     7481..7807
                     /aSDomain="Tim17"
                     /aSTool="clusterhmmer"
                     /database="35.0"
                     /db_xref="PF02466.22"
                     /description="Tim17/Tim22/Tim23/Pmp24 family"
                     /detection="hmmscan"
                     /domain_id="clusterhmmer_JX265_009579_0048"
                     /evalue="4.90E-25"
                     /label="JX265_009579"
                     /locus_tag="JX265_009579"
                     /protein_end="219"
                     /protein_start="110"
                     /score="88.3"
                     /tool="antismash"
                     /translation="CYGTGITYLTALTLGGAWGLQEGLRRSANQPPKLRLNSVLNAVTR
                     RGPFLGNSAGVVAICYNLFNSGIGYARGKHDAFNTILAGGLSGMLFKSTRGLRPMMVSG
                     GVVAS"
     gene            8519..9453
                     /locus_tag="JX265_009580"
     mRNA            join(8519..8923,8989..9453)
                     /locus_tag="JX265_009580"
                     /product="hypothetical protein"
     CDS             join(8519..8923,8989..9453)
                     /codon_start=1
                     /locus_tag="JX265_009580"
                     /product="hypothetical protein"
                     /protein_id="KAI1861613.1"
                     /transl_table=1
                     /translation="MAESPAATVTTPEQLKNQLVSSYVETWRANGVRVTMQEMLFEACQ
                     VGSTSNGDARRPEVFYLALIPDDGYLRVCCDDAAPVDPKLRALHGDSMAMLGDPAVVSA
                     ITPLLDENIRKIDLIAWLGPKPLEDMTTKEKVYYLAKHDLQFPSKPREPEMEVCLLTYD
                     HHNKMTYKCHHTAEPKSLEDLHTWLDSLVDPLNPASWGHNVHGVSMSPADGGINQFMDF
                     LGQDDEGQDEQDRKWLYKKLSKSLKKLTDTSEWRALETEDEFQQLVKDHAKNPDEIPAF
                     IQVCSLSP"
     gene            11210..12941
                     /locus_tag="JX265_009581"
     mRNA            join(11210..12178,12435..12941)
                     /locus_tag="JX265_009581"
                     /product="hypothetical protein"
     CDS             join(11210..12178,12435..12941)
                     /codon_start=1
                     /locus_tag="JX265_009581"
                     /product="hypothetical protein"
                     /protein_id="KAI1861614.1"
                     /transl_table=1
                     /translation="MPSEDKGKKVTVEDETPATSVPSSSQPASGRQRSSSQPSSSRPSS
                     SGDAGGVAGGNGTRTTRVRVETPSYASAGTASDPARWFLPALPGSRDRLQVQHTISRNA
                     QPAVNGPNPAVGPQPQYQHRAGRYQPQAQQGPGAWNTPLFFQRGPSLQRGAYHNQFIHS
                     SPHYGHSYVHHNHPGVFPYLSGNLIPSGANHNHFHHHNDLVSSPSAQDPDTTALSALTA
                     AIGRLLRTLSNLTMADYGNGTMPNTGQHFQPPVPDTTYGPMHHVYRPRYDNGVPFAAPA
                     AYPAGQVYPSYHSGPCECQFPNAPAPVYATQAGYPQQGVPMNVHPGAATIPVQMPMMAY
                     QPQPHAAMYNGAAMMPGMPAAMPTPGVAYAMQTPGAAQPAVQVGTMAAGQPQFITGTCA
                     PSSLPHGMLPPDIMGVGKTQGENTLDLLESMHRDNLLEPQDFKPDDDDPARMYLLRELD
                     GNWTKRNRFTIDRLPTRWYITPWGGFYAVRLED"
     gene            15378..16746
                     /locus_tag="JX265_009582"
     mRNA            join(15378..15533,15592..15696,15763..16157,16233..16746)
                     /locus_tag="JX265_009582"
                     /product="hypothetical protein"
     CDS             join(15378..15533,15592..15696,15763..16157,16233..16746)
                     /codon_start=1
                     /locus_tag="JX265_009582"
                     /product="hypothetical protein"
                     /protein_id="KAI1861615.1"
                     /transl_table=1
                     /translation="MAQDEDDRSPLMFNITVTLLAVSSVTVALRCYVRLYVIKSFRWED
                     WMALVTMTFFACYCTCVFLSIKHGAGKHLSDIPPEDIPEALKARWFGEIAYILTSVFLK
                     LTVGLFLLRICSRRWQSAAIWAVLAVVLAFNVFYFLIALLQCRPIGYFWLRVLPTTPRG
                     TCVSEEVATGSTYAASAVNAFADWVLGLLPVALVWNLELSRRSKISIAAILGLGVIASS
                     ATLIRIPYVWQLTHDADFLYVFTDFLIWSTVENGLGLIASSIATLRPLFRKPVDPTRGH
                     YRSTTIRASPRRQSSRLSVRSTAFHCRGLSDQGDVEMAETGGQYGVGRARITMAPQAHV
                     REKRTERATYDHNSGWSWDSAGPGWEDSIHEWRNSSKSQLMSGSKRSTL"
     gene            17522..18691
                     /locus_tag="JX265_009583"
     mRNA            join(17522..17943,18121..18691)
                     /locus_tag="JX265_009583"
                     /product="hypothetical protein"
     CDS             join(17522..17943,18121..18691)
                     /codon_start=1
                     /locus_tag="JX265_009583"
                     /product="hypothetical protein"
                     /protein_id="KAI1861616.1"
                     /transl_table=1
                     /translation="MATLSRAAAAAVKGPGSVVLALDTNANTNTNPHQRALALLQPLQP
                     ILAGLNHRNHNQFRGAQWWGSLGMLRRQLGKLVAELQEAARTSRSRPKSKSASSKAKRK
                     RSNGLEEDDAAATAADDGPAEVRARWTRDQLVPGCYVAFSQLAADNQFATLGIVLLGAL
                     AQVHAACVQVVGAEAAGAGGEQPVADEEGEADTRSTKTTKATAVPAVADRIMKKAASAK
                     AVPGLGIGTVDVGEVVSREEIAAAARRGKDKAGAGAAERRTEEAGSPPPKRKKREAGEA
                     VSSSGASARLRAGLVEKGDKAAKEEKAKAKKKKKAKKGDEFDALFSSLM"
     gene            complement(19173..21212)
                     /locus_tag="JX265_009584"
     mRNA            complement(join(19173..19403,19454..20834,20896..20977,
                     21089..21212))
                     /locus_tag="JX265_009584"
                     /product="hypothetical protein"
     CDS             complement(join(19173..19403,19454..20834,20896..20977,
                     21089..21212))
                     /codon_start=1
                     /gene_functions="other (smcogs) SMCOG1173:WD-40
                     repeat-containing protein (Score: 143.1; E-value: 1.8e-43)"
                     /gene_kind="other"
                     /locus_tag="JX265_009584"
                     /product="hypothetical protein"
                     /protein_id="KAI1861617.1"
                     /transl_table=1
                     /translation="MSMYPQHRGLPQNASRLNELLDQIRAEFDNQVRLNEGYEQQIQQQ
                     VQEAQLVREKVYQLEQTHMTLKAKYEEELLLLRRQLEAARGGAPQPGMPGPPQHGGPSN
                     VPPPPSIGMGNNLFQGIMTGQGGQAGLPPQPPPQEQGPGPQQHQMPQPPPGLQGPPPPQ
                     PPPSQQPPFQQPYQQGPGPNGFPGQPPQSTASPGPGSKRGIGGRPPTGPATPQINNPMP
                     YPPGPGASPQVHNQPTPDHRGPMPPHPGPGQLVNNALGDLDPDRLPAHSKKTRDDWFVI
                     FNQQVPRTLDVELVHTLGHESVVCCVRFSHDGKYVATGCNRSAQIYDVNTGEKVCVLQD
                     ENVDISGDLYIRSVCFSPDGKYLATGAEDKLIRVWDIQNRTIRNTFSGHEQDIYSLDFA
                     RDGRTIASGSGDRTVRLWDIETGAAMLTLTIEDGVTTVAISPDTRYVAAGSLDKSVRVW
                     DIQQGILVERLEGPDGHKDSVYSVAFSPNGRELVSGSLDKTIKMWELSAPRGISNPPAK
                     GGKCLRTFEGHRDFVLSVALTPDNAWVMSGSKDRGVQFWDPVTGYTQLMLQGHKNSVIS
                     VAPSPAGGFFATGSGDMRARIWSYRSVGR"
     PFAM_domain     complement(19194..19301)
                     /aSDomain="WD40"
                     /aSTool="clusterhmmer"
                     /database="35.0"
                     /db_xref="PF00400.35"
                     /db_xref="GO:0005515"
                     /description="WD domain, G-beta repeat"
                     /detection="hmmscan"
                     /domain_id="clusterhmmer_JX265_009584_0056"
                     /evalue="6.30E-04"
                     /gene_ontologies="GO:0005515: protein binding"
                     /label="JX265_009584"
                     /locus_tag="JX265_009584"
                     /protein_end="599"
                     /protein_start="563"
                     /score="20.6"
                     /tool="antismash"
                     /translation="QLMLQGHKNSVISVAPSPAGGFFATGSGDMRARIWS"
     PFAM_domain     complement(join(19320..19403,19454..19486))
                     /aSDomain="WD40"
                     /aSTool="clusterhmmer"
                     /database="35.0"
                     /db_xref="PF00400.35"
                     /db_xref="GO:0005515"
                     /description="WD domain, G-beta repeat"
                     /detection="hmmscan"
                     /domain_id="clusterhmmer_JX265_009584_0055"
                     /evalue="1.10E-08"
                     /gene_ontologies="GO:0005515: protein binding"
                     /label="JX265_009584"
                     /locus_tag="JX265_009584"
                     /protein_end="557"
                     /protein_start="518"
                     /score="35.6"
                     /tool="antismash"
                     /translation="GKCLRTFEGHRDFVLSVALTPDNAWVMSGSKDRGVQFWD"
     PFAM_domain     complement(19532..19624)
                     /aSDomain="WD40"
                     /aSTool="clusterhmmer"
                     /database="35.0"
                     /db_xref="PF00400.35"
                     /db_xref="GO:0005515"
                     /description="WD domain, G-beta repeat"
                     /detection="hmmscan"
                     /domain_id="clusterhmmer_JX265_009584_0054"
                     /evalue="2.30E-07"
                     /gene_ontologies="GO:0005515: protein binding"
                     /label="JX265_009584"
                     /locus_tag="JX265_009584"
                     /protein_end="503"
                     /protein_start="472"
                     /score="31.5"
                     /tool="antismash"
                     /translation="DGHKDSVYSVAFSPNGRELVSGSLDKTIKMW"
     PFAM_domain     complement(19664..19744)
                     /aSDomain="WD40"
                     /aSTool="clusterhmmer"
                     /database="35.0"
                     /db_xref="PF00400.35"
                     /db_xref="GO:0005515"
                     /description="WD domain, G-beta repeat"
                     /detection="hmmscan"
                     /domain_id="clusterhmmer_JX265_009584_0053"
                     /evalue="1.70E-05"
                     /gene_ontologies="GO:0005515: protein binding"
                     /label="JX265_009584"
                     /locus_tag="JX265_009584"
                     /protein_end="459"
                     /protein_start="432"
                     /score="25.6"
                     /tool="antismash"
                     /translation="GVTTVAISPDTRYVAAGSLDKSVRVWD"
     PFAM_domain     complement(19787..19891)
                     /aSDomain="WD40"
                     /aSTool="clusterhmmer"
                     /database="35.0"
                     /db_xref="PF00400.35"
                     /db_xref="GO:0005515"
                     /description="WD domain, G-beta repeat"
                     /detection="hmmscan"
                     /domain_id="clusterhmmer_JX265_009584_0052"
                     /evalue="1.10E-08"
                     /gene_ontologies="GO:0005515: protein binding"
                     /label="JX265_009584"
                     /locus_tag="JX265_009584"
                     /protein_end="418"
                     /protein_start="383"
                     /score="35.7"
                     /tool="antismash"
                     /translation="NTFSGHEQDIYSLDFARDGRTIASGSGDRTVRLWD"
     PFAM_domain     complement(19913..19990)
                     /aSDomain="WD40"
                     /aSTool="clusterhmmer"
                     /database="35.0"
                     /db_xref="PF00400.35"
                     /db_xref="GO:0005515"
                     /description="WD domain, G-beta repeat"
                     /detection="hmmscan"
                     /domain_id="clusterhmmer_JX265_009584_0051"
                     /evalue="1.10E-06"
                     /gene_ontologies="GO:0005515: protein binding"
                     /label="JX265_009584"
                     /locus_tag="JX265_009584"
                     /protein_end="376"
                     /protein_start="350"
                     /score="29.3"
                     /tool="antismash"
                     /translation="IRSVCFSPDGKYLATGAEDKLIRVWD"
     PFAM_domain     complement(20057..20161)
                     /aSDomain="WD40"
                     /aSTool="clusterhmmer"
                     /database="35.0"
                     /db_xref="PF00400.35"
                     /db_xref="GO:0005515"
                     /description="WD domain, G-beta repeat"
                     /detection="hmmscan"
                     /domain_id="clusterhmmer_JX265_009584_0050"
                     /evalue="4.30E-05"
                     /gene_ontologies="GO:0005515: protein binding"
                     /label="JX265_009584"
                     /locus_tag="JX265_009584"
                     /protein_end="328"
                     /protein_start="293"
                     /score="24.3"
                     /tool="antismash"
                     /translation="LVHTLGHESVVCCVRFSHDGKYVATGCNRSAQIYD"
     PFAM_domain     complement(join(20792..20834,20896..20977,21089..21167))
                     /aSDomain="Tup_N"
                     /aSTool="clusterhmmer"
                     /database="35.0"
                     /db_xref="PF08581.13"
                     /description="Tup N-terminal"
                     /detection="hmmscan"
                     /domain_id="clusterhmmer_JX265_009584_0049"
                     /evalue="1.10E-13"
                     /label="JX265_009584"
                     /locus_tag="JX265_009584"
                     /protein_end="83"
                     /protein_start="15"
                     /score="51.4"
                     /tool="antismash"
                     /translation="RLNELLDQIRAEFDNQVRLNEGYEQQIQQQVQEAQLVREKVYQLE
                     QTHMTLKAKYEEELLLLRRQLEA"
     gene            complement(26884..28040)
                     /locus_tag="JX265_009585"
     mRNA            complement(join(26884..27600,27655..27876,27933..28040))
                     /locus_tag="JX265_009585"
                     /product="hypothetical protein"
     CDS             complement(join(26884..27600,27655..27876,27933..28040))
                     /codon_start=1
                     /locus_tag="JX265_009585"
                     /product="hypothetical protein"
                     /protein_id="KAI1861618.1"
                     /transl_table=1
                     /translation="MHAPSLLQLAVSSLLATSAVSGFQITGPRDLARPLAGVLAVYAAP
                     ALAAPAIEARHHAGGKGNKKGAKAQRDESELETREPHHAGGKGNKKGANAAAKNQRDEA
                     ELEARHHAGGKGNKKGANAAAKNQRDEAELETREPHHAGGKGNKKGAKAQRDESELETR
                     EPHHAGGKGNKKGAKAQRDESELETREPHHAGGKGNKKGANAAAKNQRDESELETREPH
                     HAGGKGNKKGANAAAKNQRDESELETREPHHAGGKGNKKGAKAQRDEAELETREPHHAG
                     GKGNKKGANAAAKNQRDEAELETREPHHAGGKGNKKGAKAQRDEAELETREPHHAGGKG
                     NKKGAKAN"
     gene            30001..30937
                     /locus_tag="JX265_009586"
     mRNA            join(30001..30271,30334..30456,30510..30937)
                     /locus_tag="JX265_009586"
                     /product="hypothetical protein"
     CDS             join(30001..30271,30334..30456,30510..30937)
                     /codon_start=1
                     /gene_functions="biosynthetic (rule-based-clusters)
                     fungal-RiPP-like: DUF3328"
                     /gene_kind="biosynthetic"
                     /locus_tag="JX265_009586"
                     /product="hypothetical protein"
                     /protein_id="KAI1861619.1"
                     /sec_met_domain="DUF3328 (E-value: 1e-50, bitscore: 166.0,
                     seeds: 45, tool: rule-based-clusters)"
                     /transl_table=1
                     /translation="MAKAYRSVPHEEEEPLTGNGNDAVDEKWSWRSSESSEMESPITKR
                     LRRISPHWPWIAHAILLSISMLFFTLSFCMKSARHGPAGRLPETYSPALGAIKYEIQHF
                     DLPPIAEGPFIGKGDDVDARWDYITDGIPDTMISREEMIKIGLDPEGALEITDPRTGKH
                     GYRVAIEVFHQLHCLNLMRQNNYKSHYEQFGGDTAAPKHDLAGHIDHCIDALRQFVMCQ
                     GDVNVFAFRYPFGDNDPWPDYTTPHVCRNFESLRTWAVEHGVPHTPGEPPH"
     PFAM_domain     join(30154..30271,30334..30456,30510..30901)
                     /aSDomain="UstYa"
                     /aSTool="clusterhmmer"
                     /database="35.0"
                     /db_xref="PF11807.11"
                     /db_xref="GO:0043386"
                     /description="Mycotoxin biosynthesis protein UstYa"
                     /detection="hmmscan"
                     /domain_id="clusterhmmer_JX265_009586_0057"
                     /evalue="1.10E-48"
                     /gene_ontologies="GO:0043386: mycotoxin biosynthetic
                     process"
                     /label="JX265_009586"
                     /locus_tag="JX265_009586"
                     /protein_end="262"
                     /protein_start="51"
                     /score="166.0"
                     /tool="antismash"
                     /translation="HWPWIAHAILLSISMLFFTLSFCMKSARHGPAGRLPETYSPALGA
                     IKYEIQHFDLPPIAEGPFIGKGDDVDARWDYITDGIPDTMISREEMIKIGLDPEGALEI
                     TDPRTGKHGYRVAIEVFHQLHCLNLMRQNNYKSHYEQFGGDTAAPKHDLAGHIDHCIDA
                     LRQFVMCQGDVNVFAFRYPFGDNDPWPDYTTPHVCRNFESLRTWAVEH"
     gene            32734..33849
                     /locus_tag="JX265_009587"
     mRNA            join(32734..32984,33063..33849)
                     /locus_tag="JX265_009587"
                     /product="hypothetical protein"
     CDS             join(32734..32984,33063..33849)
                     /codon_start=1
                     /locus_tag="JX265_009587"
                     /product="hypothetical protein"
                     /protein_id="KAI1861620.1"
                     /transl_table=1
                     /translation="MDVVNELWDTFIGDYAYAYLLPARPAPYDFPDSTINSTQQVFSAW
                     RYEPATKYLQVQPSQYAYMSAWDRDNIYRQSVNLFLITWIFGLLTYFVFATLSYLFIFD
                     KATFQHPKYLKNQIRLEIRQTMISMPIMSVLTLPFFLAEVRGFTKCYDTPDEGPGAWYN
                     VMQFPFFILFTDFCIYWIHRGLHHPLVYKTLHKPHHKWIMPTPYASHAFHPVDGWAQAL
                     PYHVYPLLFPLQKLAYVGLFIFVNFWTIMIHDGEYVANSPVINGAACHTMHHLYFNYNY
                     GQYTTLWDRFGGSYRKPNDELFQRDTKFSQKEWKAQVKEMEKMVLEVEGKDDRQYDPTE
                     VKKNK"
     PFAM_domain     33313..33690
                     /aSDomain="FA_hydroxylase"
                     /aSTool="clusterhmmer"
                     /database="35.0"
                     /db_xref="PF04116.16"
                     /db_xref="GO:0005506"
                     /db_xref="GO:0008610"
                     /db_xref="GO:0016491"
                     /description="Fatty acid hydroxylase"
                     /detection="hmmscan"
                     /domain_id="clusterhmmer_JX265_009587_0058"
                     /evalue="3.10E-24"
                     /gene_ontologies="GO:0005506: iron ion binding"
                     /gene_ontologies="GO:0008610: lipid biosynthetic process"
                     /gene_ontologies="GO:0016491: oxidoreductase activity"
                     /label="JX265_009587"
                     /locus_tag="JX265_009587"
                     /protein_end="293"
                     /protein_start="167"
                     /score="86.0"
                     /tool="antismash"
                     /translation="PFFILFTDFCIYWIHRGLHHPLVYKTLHKPHHKWIMPTPYASHAF
                     HPVDGWAQALPYHVYPLLFPLQKLAYVGLFIFVNFWTIMIHDGEYVANSPVINGAACHT
                     MHHLYFNYNYGQYTTLWDRFGG"
     gene            complement(35241..35627)
                     /locus_tag="JX265_009588"
     mRNA            complement(35241..35627)
                     /locus_tag="JX265_009588"
                     /product="hypothetical protein"
     CDS             complement(35241..35627)
                     /codon_start=1
                     /locus_tag="JX265_009588"
                     /product="hypothetical protein"
                     /protein_id="KAI1861621.1"
                     /transl_table=1
                     /translation="MAYLLPSLVLLTLITGTILYVTRAHWLHLVPDLSAYGPGHLYARL
                     PSSFTGDMEAGLSSSTFDLTGNVESGDGRAGLDDAAKAEILKIMKKRRLRFDAARKVYM
                     EQRFSANGIGPDGRPRDPKFVSFS"
     PFAM_domain     complement(35259..35603)
                     /aSDomain="DUF2015"
                     /aSTool="clusterhmmer"
                     /database="35.0"
                     /db_xref="PF09435.13"
                     /description="Fungal protein of unknown function (DUF2015)"
                     /detection="hmmscan"
                     /domain_id="clusterhmmer_JX265_009588_0059"
                     /evalue="4.10E-46"
                     /label="JX265_009588"
                     /locus_tag="JX265_009588"
                     /protein_end="123"
                     /protein_start="8"
                     /score="155.6"
                     /tool="antismash"
                     /translation="VLLTLITGTILYVTRAHWLHLVPDLSAYGPGHLYARLPSSFTGDM
                     EAGLSSSTFDLTGNVESGDGRAGLDDAAKAEILKIMKKRRLRFDAARKVYMEQRFSANG
                     IGPDGRPRDPK"
     gene            36721..37616
                     /locus_tag="JX265_009589"
     mRNA            join(36721..36766,36877..37285,37439..37616)
                     /locus_tag="JX265_009589"
                     /product="hypothetical protein"
     CDS             join(36721..36766,36877..37285,37439..37616)
                     /codon_start=1
                     /locus_tag="JX265_009589"
                     /product="hypothetical protein"
                     /protein_id="KAI1861622.1"
                     /transl_table=1
                     /translation="MASPQVSSDLIWEIVRSNNAFLVKSKTSGGIQFSRDPMNLKNKHS
                     RKVSQPIPHQPSPEQRHGSKFKGVVQLTGVAYSTPVSSTRRYETQSYRTPLGITKRIYE
                     YFFLEQAVGVIPNEKGGVKVVSKKPATQHKPATSTTETTFHGGKSARNSYKAVANQTAK
                     NGYRADLREAAVQRVSAIRRSQLEVKPEPEKKLRGNAAKKAAAAASS"
     PFAM_domain     join(36748..36766,36877..36977)
                     /aSDomain="Ribosomal_L28e"
                     /aSTool="clusterhmmer"
                     /database="35.0"
                     /db_xref="PF01778.20"
                     /description="Ribosomal L28e protein family"
                     /detection="hmmscan"
                     /domain_id="clusterhmmer_JX265_009589_0060"
                     /evalue="8.40E-13"
                     /label="JX265_009589"
                     /locus_tag="JX265_009589"
                     /protein_end="49"
                     /protein_start="9"
                     /score="49.1"
                     /tool="antismash"
                     /translation="LIWEIVRSNNAFLVKSKTSGGIQFSRDPMNLKNKHSRKVS"
     PFAM_domain     join(37134..37285,37439..37535)
                     /aSDomain="Ribosomal_L28e"
                     /aSTool="clusterhmmer"
                     /database="35.0"
                     /db_xref="PF01778.20"
                     /description="Ribosomal L28e protein family"
                     /detection="hmmscan"
                     /domain_id="clusterhmmer_JX265_009589_0061"
                     /evalue="1.30E-14"
                     /label="JX265_009589"
                     /locus_tag="JX265_009589"
                     /protein_end="184"
                     /protein_start="101"
                     /score="55.0"
                     /tool="antismash"
                     /translation="IYEYFFLEQAVGVIPNEKGGVKVVSKKPATQHKPATSTTETTFHG
                     GKSARNSYKAVANQTAKNGYRADLREAAVQRVSAIRRS"
     gene            39543..41006
                     /locus_tag="JX265_009590"
     mRNA            join(39543..39555,39624..39655,39737..39847,39930..40017,
                     40144..40606,40668..40812,40866..41006)
                     /locus_tag="JX265_009590"
                     /product="hypothetical protein"
     CDS             join(39543..39555,39624..39655,39737..39847,39930..40017,
                     40144..40606,40668..40812,40866..41006)
                     /codon_start=1
                     /locus_tag="JX265_009590"
                     /product="hypothetical protein"
                     /protein_id="KAI1861623.1"
                     /transl_table=1
                     /translation="MVKAVVAGASGGIGQPLSLLLKLSPLVDELALYDVVNTPGVATDL
                     SHISSTAKVTGYLPKEEGGKAAFKDADIIVIPAGIPRKPGMTRDDLFNINAGIVKGLIE
                     IAAEVAPKAYILVISNPVNSTVPIAAEVLKAKGVFNPQRLFGVTTLDIVRAETFVAEIA
                     GKKTGSELTVPVIGGHSGETIVPLFSAVKPGVSIPDDKYDALVNRVQFGGDEVVKAKDG
                     AGSATLSMAFAGFRFAEKVLKAIKGEKGLVEPSYIYLPGVPGGKEIAEKTGVDFFSVPV
                     ELGPNGAEKATDILANITDKEKTLLDAAIKGLKGNIEKGINFAHNPPQK"
     PFAM_domain     join(39549..39555,39624..39655,39737..39847,39930..40017,
                     40144..40337)
                     /aSDomain="Ldh_1_N"
                     /aSTool="clusterhmmer"
                     /database="35.0"
                     /db_xref="PF00056.26"
                     /db_xref="GO:0016491"
                     /description="lactate/malate dehydrogenase, NAD binding
                     domain"
                     /detection="hmmscan"
                     /domain_id="clusterhmmer_JX265_009590_0062"
                     /evalue="4.10E-44"
                     /gene_ontologies="GO:0016491: oxidoreductase activity"
                     /label="JX265_009590"
                     /locus_tag="JX265_009590"
                     /protein_end="146"
                     /protein_start="2"
                     /score="150.2"
                     /tool="antismash"
                     /translation="KAVVAGASGGIGQPLSLLLKLSPLVDELALYDVVNTPGVATDLSH
                     ISSTAKVTGYLPKEEGGKAAFKDADIIVIPAGIPRKPGMTRDDLFNINAGIVKGLIEIA
                     AEVAPKAYILVISNPVNSTVPIAAEVLKAKGVFNPQRLFG"
     aSDomain        join(39552..39555,39624..39655,39737..39847,39930..40017,
                     40144..40606,40668..40812,40866..40988)
                     /aSDomain="TIGR01772"
                     /aSTool="tigrfam"
                     /description="MDH_euk_gproteo: malate dehydrogenase,
                     NAD-dependent"
                     /detection="hmmscan"
                     /domain_id="TIGRFam_JX265_009590_0005"
                     /evalue="7.60E-126"
                     /identifier="TIGR01772"
                     /label="JX265_009590"
                     /locus_tag="JX265_009590"
                     /protein_end="325"
                     /protein_start="3"
                     /score="417.6"
                     /tool="antismash"
                     /translation="AVVAGASGGIGQPLSLLLKLSPLVDELALYDVVNTPGVATDLSHI
                     SSTAKVTGYLPKEEGGKAAFKDADIIVIPAGIPRKPGMTRDDLFNINAGIVKGLIEIAA
                     EVAPKAYILVISNPVNSTVPIAAEVLKAKGVFNPQRLFGVTTLDIVRAETFVAEIAGKK
                     TGSELTVPVIGGHSGETIVPLFSAVKPGVSIPDDKYDALVNRVQFGGDEVVKAKDGAGS
                     ATLSMAFAGFRFAEKVLKAIKGEKGLVEPSYIYLPGVPGGKEIAEKTGVDFFSVPVELG
                     PNGAEKATDILANITDKEKTLLDAAIKGLKGNIEKGINFAH"
     PFAM_domain     join(40341..40606,40668..40812,40866..40982)
                     /aSDomain="Ldh_1_C"
                     /aSTool="clusterhmmer"
                     /database="35.0"
                     /db_xref="PF02866.21"
                     /db_xref="GO:0016616"
                     /description="lactate/malate dehydrogenase, alpha/beta
                     C-terminal domain"
                     /detection="hmmscan"
                     /domain_id="clusterhmmer_JX265_009590_0063"
                     /evalue="6.50E-47"
                     /gene_ontologies="GO:0016616: oxidoreductase activity,
                     acting on the CH-OH group of donors, NAD or NADP as
                     acceptor"
                     /label="JX265_009590"
                     /locus_tag="JX265_009590"
                     /protein_end="323"
                     /protein_start="147"
                     /score="159.8"
                     /tool="antismash"
                     /translation="TTLDIVRAETFVAEIAGKKTGSELTVPVIGGHSGETIVPLFSAVK
                     PGVSIPDDKYDALVNRVQFGGDEVVKAKDGAGSATLSMAFAGFRFAEKVLKAIKGEKGL
                     VEPSYIYLPGVPGGKEIAEKTGVDFFSVPVELGPNGAEKATDILANITDKEKTLLDAAI
                     KGLKGNIEKGINF"
     gene            complement(41752..42960)
                     /locus_tag="JX265_009591"
     mRNA            complement(join(41752..41883,42165..42372,42593..42960))
                     /locus_tag="JX265_009591"
                     /product="hypothetical protein"
     CDS             complement(join(41752..41883,42165..42372,42593..42960))
                     /codon_start=1
                     /locus_tag="JX265_009591"
                     /product="hypothetical protein"
                     /protein_id="KAI1861624.1"
                     /transl_table=1
                     /translation="MSFDQPLPPFNASDPTATFLNSSCLDLLLIEIVPMAYRLVNELDD
                     AAEVAAADRSTAAGAGTGTGTASKQGAGGDAASLSTTATATATATATGRKLDDEEERDA
                     VFYRLETLGYRVGLGLVERFSRDRPRFNDTLDVIKFLCKDLWTLVFRKQIDNLKTNHRG
                     VYVLTDNLFRPLSRMSTDAGGQAVVRAQPFLWFPCGIVKGALAALGINATVQAESSELP
                     GAVFQIKTIPAKS"
     PFAM_domain     complement(join(41770..41883,42165..42372,42593..42885))
                     /aSDomain="TRAPP"
                     /aSTool="clusterhmmer"
                     /database="35.0"
                     /db_xref="PF04051.19"
                     /description="Transport protein particle (TRAPP) component"
                     /detection="hmmscan"
                     /domain_id="clusterhmmer_JX265_009591_0064"
                     /evalue="4.10E-48"
                     /label="JX265_009591"
                     /locus_tag="JX265_009591"
                     /protein_end="230"
                     /protein_start="25"
                     /score="163.0"
                     /tool="antismash"
                     /translation="DLLLIEIVPMAYRLVNELDDAAEVAAADRSTAAGAGTGTGTASKQ
                     GAGGDAASLSTTATATATATATGRKLDDEEERDAVFYRLETLGYRVGLGLVERFSRDRP
                     RFNDTLDVIKFLCKDLWTLVFRKQIDNLKTNHRGVYVLTDNLFRPLSRMSTDAGGQAVV
                     RAQPFLWFPCGIVKGALAALGINATVQAESSELPGAVFQIKT"
     gene            complement(44720..47129)
                     /locus_tag="JX265_009592"
     mRNA            complement(join(44720..45481,45600..45940,46185..46703,
                     46973..47129))
                     /locus_tag="JX265_009592"
                     /product="hypothetical protein"
     CDS             complement(join(44720..45481,45600..45940,46185..46703,
                     46973..47129))
                     /codon_start=1
                     /locus_tag="JX265_009592"
                     /product="hypothetical protein"
                     /protein_id="KAI1861625.1"
                     /transl_table=1
                     /translation="MASNANAQTQRDISSLYARVQTLLVKQLQNVCQVSGLKSSGVKAD
                     LQKRILNDSIPHPPEERALTKAFSPSAALYENVNADPAQYGHIKDAINNVMAGSGRHVS
                     NGSSGAGGPYGRAGGGATAAAAAGGAGAFSAAPTTHATAHPPVYGQNSFSGFGSQGRAG
                     YGAGGAGASASAPQRPGTMPFRPFTWHSPSPSSGLISRPALQFKASPFHKMEQILGNVR
                     TLEVMSQHRNSTNIPLKISDVPALARCIHDKTLRVMVFCAADDRGPQDIAFPYQSELKV
                     NGGDIKANLRGLKGKPGSTRPVDITSSLRLDKNSYVNNIEFTYALTTKVKKHQAAERQK
                     FYLALYLCKLVPVDELAARVKGRKIPRASVIKELTKAAHDPDVVATSQVLSLKCPLTYG
                     KLKNPCRSTTCSHIQCFDVTSYLYLQEQGPQWVCPICNKPATFDNLAIDEYVKGILDST
                     SEDTDQVTIEPDGQWGTEGRKEPEPKRPRVSGAASMTSVNLDDDDDIVALDDFSIVSNR
                     TTQTPNRSMLGTPAGAANGSSSTPNGSRKRPAAEVIDLTLSDDDDDAPLHAPKRQNYGT
                     SASLTSTPDWNYGATF"
     PFAM_domain     complement(45182..45331)
                     /aSDomain="zf-MIZ"
                     /aSTool="clusterhmmer"
                     /database="35.0"
                     /db_xref="PF02891.23"
                     /db_xref="GO:0008270"
                     /description="MIZ/SP-RING zinc finger"
                     /detection="hmmscan"
                     /domain_id="clusterhmmer_JX265_009592_0066"
                     /evalue="9.00E-20"
                     /gene_ontologies="GO:0008270: zinc ion binding"
                     /label="JX265_009592"
                     /locus_tag="JX265_009592"
                     /protein_end="439"
                     /protein_start="389"
                     /score="70.3"
                     /tool="antismash"
                     /translation="LSLKCPLTYGKLKNPCRSTTCSHIQCFDVTSYLYLQEQGPQWVCP
                     ICNKP"
     PFAM_domain     complement(join(45452..45481,45600..45940,46185..46251))
                     /aSDomain="PINIT"
                     /aSTool="clusterhmmer"
                     /database="35.0"
                     /db_xref="PF14324.9"
                     /description="PINIT domain"
                     /detection="hmmscan"
                     /domain_id="clusterhmmer_JX265_009592_0065"
                     /evalue="2.00E-40"
                     /label="JX265_009592"
                     /locus_tag="JX265_009592"
                     /protein_end="349"
                     /protein_start="203"
                     /score="138.6"
                     /tool="antismash"
                     /translation="LQFKASPFHKMEQILGNVRTLEVMSQHRNSTNIPLKISDVPALAR
                     CIHDKTLRVMVFCAADDRGPQDIAFPYQSELKVNGGDIKANLRGLKGKPGSTRPVDITS
                     SLRLDKNSYVNNIEFTYALTTKVKKHQAAERQKFYLALYLCK"
     PFAM_domain     48109..48240
                     /aSDomain="DUF2423"
                     /aSTool="clusterhmmer"
                     /database="35.0"
                     /db_xref="PF10338.12"
                     /description="Protein of unknown function (DUF2423)"
                     /detection="hmmscan"
                     /domain_id="clusterhmmer_JX265_009593_0067"
                     /evalue="1.40E-17"
                     /label="JX265_009593"
                     /locus_tag="JX265_009593"
                     /protein_end="44"
                     /protein_start="0"
                     /score="63.8"
                     /tool="antismash"
                     /translation="MAKSSRASTVKANNQRLKAKVFGPVESARMERLSSKLLELAAAP"
     gene            48109..48544
                     /locus_tag="JX265_009593"
     mRNA            join(48109..48337,48408..48544)
                     /locus_tag="JX265_009593"
                     /product="hypothetical protein"
     CDS             join(48109..48337,48408..48544)
                     /codon_start=1
                     /locus_tag="JX265_009593"
                     /product="hypothetical protein"
                     /protein_id="KAI1861626.1"
                     /transl_table=1
                     /translation="MAKSSRASTVKANNQRLKAKVFGPVESARMERLSSKLLELAAAPK
                     PPKPEENEMKIVDDEDESATEHKAPEADAEDAAMDIDGGKAASASKRNPKGRIAKRRKT
                     SKIVFPKYSDRKQGKKR"
     gene            complement(48841..51678)
                     /locus_tag="JX265_009594"
     mRNA            complement(join(48841..49391,49449..51678))
                     /locus_tag="JX265_009594"
                     /product="hypothetical protein"
     CDS             complement(join(48841..49391,49449..51678))
                     /codon_start=1
                     /locus_tag="JX265_009594"
                     /product="hypothetical protein"
                     /protein_id="KAI1861627.1"
                     /transl_table=1
                     /translation="MAADGEEQAQGLEQEQRMSVDQEGEQAATSSSSDDDSDSDSGEPA
                     APQVEWLATGREKRSTAGNRMKSMLAAEEPDDDLELLFAEVEGEDAGFTDVDDGDSDAV
                     MDSSSDDEDAQENADEDEGERELERQAREKRQAARKRKAQEAIPVKFRKKVKISTRTAA
                     PATATDSSASTPAPRPKKKSERASWLPTQADMPTRASKRETTMLSKEQLHQQMVEREAK
                     RLKQIEAMERKAKRMEAMRKPPKTQAERLAEAAIIEKRNAKSLNRWEEAEKQREEERRA
                     KLAALNNRQLSGPVVTFWSGVGEWVDGKLKHLGKTVIIEDKPIKKRVSMAGPGKSSDTP
                     AKEDAVKEEQAKDAGSTTTQAPKPADNDKAAVPSETADKQTPDNPKTADVPSEPSDQPA
                     ARPEAASTVEAVNAPAESQTLEQKDPESKAPESEAAESEAPEPKAPEANAPEANTPESK
                     AHEPEAPEPKAAASVPEPPEERPAETKVMEKTLEETKLPETRPPEPKPQASKPSEMKAP
                     DLQPPSTSPYTTSMFAPPPQPQSSPIMKPPDMSRPPNSFLAPPPGATKNGLSMPMLAYG
                     SPVNAPSHGLAPPNTAQRQSPLSMPQAAARPPPLSAPPPPPTPAASHTAPVHTTPSQST
                     PHAPPSHTAPSRTTPTPTPTPMPRTASATKPAGQPPAKPLSSLKPSHTNAAKKQQSVPD
                     LPPSPRPPPPPNGKATCNSFILQNFDENAIEQKSVQQRILFGKETGKLAKQAPAPRCII
                     TNKVARYKDPKTGLPYYDSRAYKEIQKLQRGDYKWSRLVGAWVGTGASAAQGVPARFLD
                     PNAPAPPKPVPVKQEPASTPNQGAPAGVTASTPSKGVENGQSAKPATPASSATPTVTPG
                     ATAPTPDVAAATTKATTPSSNPPASLDQKAPEPAPSAAAAETAPVPAAQPAPTAA"
     PFAM_domain     complement(49288..49371)
                     /aSDomain="YL1_C"
                     /aSTool="clusterhmmer"
                     /database="35.0"
                     /db_xref="PF08265.14"
                     /description="YL1 nuclear protein C-terminal domain"
                     /detection="hmmscan"
                     /domain_id="clusterhmmer_JX265_009594_0069"
                     /evalue="4.20E-13"
                     /label="JX265_009594"
                     /locus_tag="JX265_009594"
                     /protein_end="778"
                     /protein_start="750"
                     /score="48.9"
                     /tool="antismash"
                     /translation="CIITNKVARYKDPKTGLPYYDSRAYKEI"
     PFAM_domain     complement(50779..51513)
                     /aSDomain="YL1"
                     /aSTool="clusterhmmer"
                     /database="35.0"
                     /db_xref="PF05764.16"
                     /description="YL1 nuclear protein"
                     /detection="hmmscan"
                     /domain_id="clusterhmmer_JX265_009594_0068"
                     /evalue="1.80E-68"
                     /label="JX265_009594"
                     /locus_tag="JX265_009594"
                     /protein_end="300"
                     /protein_start="55"
                     /score="231.3"
                     /tool="antismash"
                     /translation="REKRSTAGNRMKSMLAAEEPDDDLELLFAEVEGEDAGFTDVDDGD
                     SDAVMDSSSDDEDAQENADEDEGERELERQAREKRQAARKRKAQEAIPVKFRKKVKIST
                     RTAAPATATDSSASTPAPRPKKKSERASWLPTQADMPTRASKRETTMLSKEQLHQQMVE
                     REAKRLKQIEAMERKAKRMEAMRKPPKTQAERLAEAAIIEKRNAKSLNRWEEAEKQREE
                     ERRAKLAALNNRQLSGPVVTFWS"
     gene            52632..54109
                     /locus_tag="JX265_009595"
     mRNA            join(52632..52694,52798..53177,53270..53330,53501..54109)
                     /locus_tag="JX265_009595"
                     /product="hypothetical protein"
     CDS             join(52632..52694,52798..53177,53270..53330,53501..54109)
                     /codon_start=1
                     /gene_functions="biosynthetic-additional (smcogs)
                     SMCOG1066:alpha/beta hydrolase domain-containing protein
                     (Score: 184.7; E-value: 3.7e-56)"
                     /gene_kind="biosynthetic-additional"
                     /locus_tag="JX265_009595"
                     /product="hypothetical protein"
                     /protein_id="KAI1861628.1"
                     /transl_table=1
                     /translation="MAPRTREELLSYGIPDPALLAELERNPVRDPQPSDPYYGRDDHAA
                     KRAHRATTLREKHHLRYLPGPIPEQVHEEDRRIPVRDGAEITVRIYRPTAPLPAPTDEG
                     AAGRPLIVMYHEGGWSMGDLTDEEVNCRLFSRDLGAVCVNVEYRLAPEHPFPTWINDSW
                     DALQWAAANAASLGADPGGAGFVVGGGSAGGNIAAVLAHVARDSGLSPGLTGQYLCVPA
                     ITCLLDPGLVPAAYRAEYLSHPAVTPARDPVLKLGGDGDDPAAGRRMLRRLGADPHSPL
                     MVPLHYGRQGERGHRGVPPAYFQVCGLDPLRDEALIYERVLREEAGVRTKVDLYPGLGH
                     YFWTNYPGLEASKKFVEDTVVGVRWLLQQK"
     PFAM_domain     join(53065..53177,53270..53330,53501..54025)
                     /aSDomain="Abhydrolase_3"
                     /aSTool="clusterhmmer"
                     /database="35.0"
                     /db_xref="PF07859.16"
                     /db_xref="GO:0016787"
                     /description="alpha/beta hydrolase fold"
                     /detection="hmmscan"
                     /domain_id="clusterhmmer_JX265_009595_0070"
                     /evalue="6.70E-46"
                     /gene_ontologies="GO:0016787: hydrolase activity"
                     /label="JX265_009595"
                     /locus_tag="JX265_009595"
                     /protein_end="343"
                     /protein_start="110"
                     /score="156.9"
                     /tool="antismash"
                     /translation="IVMYHEGGWSMGDLTDEEVNCRLFSRDLGAVCVNVEYRLAPEHPF
                     PTWINDSWDALQWAAANAASLGADPGGAGFVVGGGSAGGNIAAVLAHVARDSGLSPGLT
                     GQYLCVPAITCLLDPGLVPAAYRAEYLSHPAVTPARDPVLKLGGDGDDPAAGRRMLRRL
                     GADPHSPLMVPLHYGRQGERGHRGVPPAYFQVCGLDPLRDEALIYERVLREEAGVRTKV
                     DLYPGLGHYFW"
     gene            complement(54807..57338)
                     /locus_tag="JX265_009596"
     mRNA            complement(54807..57338)
                     /locus_tag="JX265_009596"
                     /product="hypothetical protein"
     CDS             complement(54807..57338)
                     /codon_start=1
                     /locus_tag="JX265_009596"
                     /product="hypothetical protein"
                     /protein_id="KAI1861629.1"
                     /transl_table=1
                     /translation="MDSEDGEFFIKQLASFVRTHEKALANALQFKRQNSGPRHGSSQSV
                     SALPAMSQSSAPLPERPSTASSTSGGLAAALSLGSFSFTSHNMKPAKLALTPHHLFYLL
                     SRFEEMGINVGPMKVRLENLHDTSSSANYVSFLSSSQRTRSSDVVSIRSVSSVRSVMSG
                     MSALWTSFGLGASISAARNEKQKAALAADLKYLYSAFTKIPCLRFAPDWRARLIRGYEE
                     FPFDSAVPLYVFKNLQALEISGIDFRQFFGWDRLADQVRSLTLKRAGIDDPADILIDIV
                     LDDMDKRRRRTSKNQHSPTIPNPSPRRSPTMAHAELHRSGSTPGSPNPRGSLGDLPVGS
                     LGTDSSSPYGSRRPSVARIETDEPRSPGKSDRPRSHSPSRPASSRHHTAPTTRHSYKVR
                     RSGSGSSHSSLSDSWHNSRNSASNLLGMGILPASKWRFLKHLSLADNSLTAIQATSLTP
                     LANTLYSLDLSSNLFTQIPDSLATLTALRALNLSHCMIDSLHSLTRNPLPAITALNLRA
                     NRLQSIAGVEKLYPLERLDLRDNRLTDPMELARLTGIPDIREIWVEGNPFTRSHRDYRI
                     TIFNLFRKTPGYTEDVIIDASGPTYSEKRYLVERVDVPAAVPVVKQPMPEVPAVDVSKP
                     AIVYDAPKAPAVLRKERPTPKAVASEINTSSTRRKRTPKRRIVDLATNDPAKAASQAIK
                     IKELGADKTSRPVGTESNYRISQSPEAQRPISTEMRSSNSFNLPEIPRFDSSAISTVSP
                     TFGSDTIPSQWRDSQDWNASGEIYRQKIEALRDKVGNGYLSVLNEESWEPNRPPIPTFS
                     GDYAPASTIRPSLASPRTTSAQTITSGRTLG"
     PFAM_domain     complement(55851..56027)
                     /aSDomain="LRR_8"
                     /aSTool="clusterhmmer"
                     /database="35.0"
                     /db_xref="PF13855.9"
                     /db_xref="GO:0005515"
                     /description="Leucine rich repeat"
                     /detection="hmmscan"
                     /domain_id="clusterhmmer_JX265_009596_0071"
                     /evalue="2.20E-08"
                     /gene_ontologies="GO:0005515: protein binding"
                     /label="JX265_009596"
                     /locus_tag="JX265_009596"
                     /protein_end="496"
                     /protein_start="437"
                     /score="33.8"
                     /tool="antismash"
                     /translation="LKHLSLADNSLTAIQATSLTPLANTLYSLDLSSNLFTQIPDSLAT
                     LTALRALNLSHCMI"
ORIGIN
        1 ccatcgcaag caataagagc agaggcagag gaagagcctc ctaggcccgg tggtttctac
       61 ggtatgatcg ccgaagcatt aggtgcggtt gcctctcgcc tccccaaccc actgggatcc
      121 gcgaaagggg gtgacacgga atcggatctt tcctcgatgg acgaggacga tacgtcctcg
      181 gtaggaagct tccacagcct agaatccgat cacgagggag acgacaactt gagcaagacc
      241 gcgagcaacg acgtcatgac gccggccatc tccaactcca aggacggcga gggccagtcc
      301 acccactcct ccgagtcggc agggggcaag tccgtgtctc tcacgcagca cgagaaggag
      361 ctgcgcaagc tcgaggaccg ccggcgcaag ctggccgaga agatggcgcg ggcgcaggag
      421 cgcgctgtct ccaagaagga cgccgactcg cagcgcgacg aggcggccat cgccaagctg
      481 cgcgagaagc acgaccgcga ggtgcagaag caggaggaga agtaccagcg cgagctcaag
      541 cggctcgagg acaagcgcct gcacgagcag cgcaaggccg aggaccgcaa gcgcaagcag
      601 gccgagcgcg aggagaaggc caacctggcc atggagctcg acaagacccg cgccgagcgc
      661 gacgtcgccc tcaagcaggt cgaggtcctc aaggcccaga tcggcgagct gcagggccag
      721 aacaccatgc tcgtcgccaa gctcggcaag cagagcagcc ccgccctact ggccgacctg
      781 cgccgcaccg acagcttcaa gagcaccggc gccggcgccg gggtctaggg gccccgggcc
      841 gcgtcggtgg tcgctgccca aggccgcagg gccggcagcg tgggcagtat gcggagctgg
      901 ctgcggcagg ggctcgagga cggggccggc cggctccagc agaggagggg gagcatggct
      961 tgagaggttg gcggtgagac gacgaagcca tcctccttgt tcttttgtct tggagcattc
     1021 tcacagggac gggattggaa tgcatggaat gagcattgag cctgattttt gcatgcgttg
     1081 ctttgtacat ctttgcttac aatacgttgt gcgtgtatca ccctatacca gtgctggcgt
     1141 ggccggcacc cgcgatcatc cttttagaat atgactatga tatgaattca atggaaaatt
     1201 tcttatgaca aaaaagcgtg gagtagctgt aagaataaat cttcaactaa gacgaaacat
     1261 attatcatgt ctccctcttt caagaagata catatcacag aaaagacgta ggtgcaaatc
     1321 aaaagtcaac ttttcatttc tcccatgatc cgagcccgat gggcctccct ctacgtctaa
     1381 taacaaatca ctcccgtcca cacatcccaa gtaacagccc atgcacccgg ctgcccgcgc
     1441 ccttctccac gaacctccgc agctcctcct tgacgccggg gtgcgcgtcc gccagcacgg
     1501 cgcccgcggt cacgatgcgc gcgcagatgg caaacacctc gggcttggac gtccagccga
     1561 gcacgccgtc gtcgcggtgc gcgtcggcga gctggatcag cgtccgcagg cccgcggtcg
     1621 tccactcgac cagcttctcg tcgtccgcgg tggtggcgac ccccggcccg gcggcctcct
     1681 ttcgctcctg tgaccccggg gacgaggcga ggcggatctg gacgtacacg tggcgccagc
     1741 gccgcgcctc ccgcacctcg tccacgtaca ggttctgctc ctcgacgacg aacagcgcgt
     1801 cgtcgaagcg cagggccgtg gccagctggt ccgcggcggg ggcccagtcg cgcaggaggg
     1861 cctcggtggc cctggcggcg gcggcggcgg ggacggcggg gtgcccgacc aggcggcagg
     1921 cgacgtgggc ccggaactcg gtgtcgtcgc taaagcgggc gccgagccag gacagcagcc
     1981 gggccccggc ctccatggac accaggggct tgccaaggat gggcagcgtg gcggcggcgg
     2041 cggcgtcgcg gatctcgtcg tcgtcgtcgt tgaggtagtc gtagagcgcg agaaggacgg
     2101 gcaggtgggc ggggctgggg gccgagaggt cggtgtggga tgtgaaggac cggacggcct
     2161 ggatcccgga catgcgggtg tcgaagccct ggagttgatt tttgttaata tgctgggctg
     2221 gagggaattc attacggaga aggagaggag gaaacgtacg ttgtccacgg atccggcgtg
     2281 agcgatcatc actccccatg acctgaggtg acttgccgga ctgggatctt gaccatcttc
     2341 agacggctgt ttgattatgg cagccataag agacccgctg gcttgtatga ccgagtctgc
     2401 cagcccaggg ttcatcggtt ttgtctgcag gccatcccat aacgcagtaa gcctctcctt
     2461 tgacgggagg atatctctcg acccctgtcc aagtattctg tcgagctgaa tcgtaataat
     2521 cttgagggcg agggctcgtg gttcaggagc gtctgtctcc gaacatgtcg ccatgcacgt
     2581 ttccatcaaa gccgcctctg tggcttgatc aaaagaggac agatggtttg cttcgtacga
     2641 tagcagaacc tcctccagca tatcgcatgt tacgttgata tcatcgatgg ttgagctgag
     2701 accgatgttc aagcctttcc atgatgaggt agtcaccttc tgtagatcgt atcccgcgga
     2761 agcccgtgct ttcttggata attccagtgc tgacgggttg tgtcgttgct gggtatttga
     2821 cagttgagca gaggctggct caatgagaac cgcttcctgt gacttgctag acagcgcctg
     2881 ggatgtagtt aattcgttaa tgaaggtaat gatctcgtaa tacaccgcgc gtgcttcaga
     2941 gcaagtctgg aaactgccat ttgcgctgcg tatctcttcg ataaggtcta atagaccagc
     3001 tggatactct tctatgccat ggattagaaa gtactcttga cgttgtggac aaagaacaag
     3061 aaatccaagg tactcactga taagttgttc aggcatcgca tctagcaaac gctctaggag
     3121 aaacttgaac gtcaggagag ccccgtgcaa cttgttagct gaagattggg actctctcag
     3181 tatatcccga agaggctcga gccactgtgg ccgaagtagg aaagaacaga gcgtccgagc
     3241 cgcgatctcc cgcacgtgcc agaagtgact cccgagatac cacgagacgg tcccgtagag
     3301 cttatccttg aagtcctgcg gtggcccggc acggcggata atgtctagcg ctgggaacac
     3361 agactctgcc gtggctccct tggtcagatc gatattcacc tggccagctt ccagcaggct
     3421 cacaagcaaa gcaggcagtg ccggatactt gtgccacgca atccttgttg ttcggccgtc
     3481 ccatcccgcc tccatggagg ttttgctctc gctcgttccg aagagaacat cgataagact
     3541 cctcaacaaa ataaggccgc agttgcggat agcccacctg tccacgatat tggcaaatgt
     3601 gtcatcattt gctggaggta gggaggactt acacttctga tcttagactg cttgccgcaa
     3661 gttgcaggca gtccgttaga tatggttccg ctcttctgct gagcatggag ctcttaaata
     3721 tgtccttgat gcaattgaga gcgtgaactt ggggcaagtt tgaaccatcc gtctccgaga
     3781 tgcgcgcttc ctgccgcgca atatcctgca gctgaagcat gacagtgtgg aaagaaggct
     3841 gcgtcgcgtt tgacgacaga atgccaacca caagagccgg tatgcctgca gaccttcttg
     3901 ttgttgaggc ttgcccatag atacatttca aagcaccctg agaatgttag accgaggtgg
     3961 atttctatag agacgaaatt gtatttacct gataccactg gtcgagaaga ccttgaccgt
     4021 cggcagaagg cgatgggaac catttgacta gttggcaaca gctactaaat gtctgggaca
     4081 cggtagtaaa cgctccccta tgcctgagat tggacagctg atcgaatgtc agatttccga
     4141 taacttcgaa cgtatcggac gagggcctga cgaggccggc gttctgtggt gatctggcgt
     4201 tgccagcaat aacacgaagt agatgactac ggtaaaacgt aagctacatt tccccaaagt
     4261 taggagaaca ggtggaacaa acctggactc gtggatcgca cggaagctgt aactcagcaa
     4321 atccttcgta tcaagcccat ctacttcctc tagctcttcg ggtaaatggc cttcaggaga
     4381 gtcgtcacaa agaacaactc gaaccgtaga ccaaattctc tgacaacaag caactgcgcg
     4441 agactgcagg gaactcaaca cgtcaagctc cccctgtgtg tatttaacag aagacaatga
     4501 cccccaaatg tagctgttgg tgtcagccag gtataaattc agtgcacaga accggaaatc
     4561 ttaccggaga gcagcaaagc ctccatgaat gggggcatcc agtacagctg aagcaaggtc
     4621 acgctcagct gctgagagct ttgtctcaag atcttccaag actctgcctg ggatggccag
     4681 cttgtcctcc ctagatactg tccagtgaca gaggacctcg aaggacctgg caacaccgtc
     4741 cgaatggtcg gcgcgcgagg ttcgcagagc aagagtgtta gcccttgtgc agaactcctc
     4801 gaggctgtct accatagggg ttgggatgtc tgttagaagc gttgttccgt cggaagagga
     4861 taacagcagc aagagccctg cggccgtttc tctaacatcc tcgaatgggt ccatgatgag
     4921 atccaagacg gctctcagcc acgtcgtgtc aaagaggggt accttgagct tagactcctg
     4981 ggtttcgtca tggtaaccct tgagcaggcc tgatttcaga atgaattcca tgaccttcag
     5041 agaagtaata tggcgttggt aagaagcggt aggaactaac tcgtgcttga ggaagctcaa
     5101 ataccaagac aaaaactctt cgtggtgctg taatagagac ttcaactccg caatggcatt
     5161 ggtcgcattc gagttgctgt ctggaagatc gctttgagcc tcgttcttct tggtcttttt
     5221 aaacttccgc tcgcaatctc ggcgaagcgc ggcaattgct ccaagtatgc gggcaatcat
     5281 atttctagaa agacccagca cgtcgtatct gaactttgcg tcggtgtcgg catggaatgc
     5341 aggtagatgt ttccgtaaca aatcaaggga acctgtggta tatggttttg tagttgaagg
     5401 tgaagcgatc aatattgaga ccgcggaaga acgagcttca tgcgacgtat gagacaggat
     5461 gtcttcgagt acgccctgtt gcaggtggct tttaccatcc gtttcttgcc aagtcagtaa
     5521 atatatccat gcaaagaacg gggagcatac cgctaccagg ttcgccaagg acgccgactt
     5581 tcttccctgc ctccaatgct gcaagccata tcatcgagct gatatcaagg ttagtttgat
     5641 cctttgtcag gccctgcagg gagaacaagt catcgagata ttgcaacatt tgctccttgt
     5701 cagtcttgaa caggggtata agtgtgtaga tttggaaggc ttcaaggagc tcgacgttcg
     5761 ctgtcacacc tgcgtgcaag aatctgtgcc atgagtcggg gcggaacatg gccccctcgt
     5821 cttggttctg cggcgctgtg aagatgctca ctagaagctt cccagcaatg ggccagatgt
     5881 ttttcatctc catccacgca aacactttcg caatgaggct gtcccagtct acatcgtgct
     5941 ccggggactg gtggagctga cgatacgtgc ccaggatatc agacaggcaa atcagcttct
     6001 tttgtaagaa gtagtccaag gcggtcaggg cagatttgat ggagggtttg gtcgaccgca
     6061 aagtgatgta ggaaatagtg tcatgcaaga tccttgtctt gatggacgtg cccgcctcct
     6121 ggtccgggtt ctttgctatg gagagcttga ggagatctag gacaagccgc atggagcggt
     6181 gctggtcttg ctcgttccac tcgacgtaga aattgaagag gtcataggca gtcttctcgg
     6241 caaatgcata ttctcgcaag gcagcagact cggccttggc gcattggtcg acgaagccac
     6301 acagcttgac acatgcgtgc ccggacgact gcttgggcct ggcggcgctc tggagcaagt
     6361 cctggaagac atcatgggca tacctttttc acctataagc aaccattccc gcaagcctgt
     6421 ttgatgaagt aacctacaag acttgggcgg tcgccggctt ttcttctatc caagagacgg
     6481 catgtttagg gttgaacgac tgctccgcga ggccaggata ggcatcccgg gctgctacgt
     6541 cgtccatgat ttccctcgtc ctcgtcctcc cggaaaacag tcaagaaaag tgaaaggtct
     6601 tggttttgca actttcattc atggccagga tcacatgcag gcgctctgag aaaagccgtc
     6661 gttcttcccc cacaatgcgt ggatatgacg aggccaaaga cctcagcttg gacctggggg
     6721 cagaatcgca gactggactg caaagattga acttgatcct atcagagcgg tttcctccct
     6781 gacccaagca taaaatttgg agctgcccgt tccccaagtc gcgaacaaat tccgctagta
     6841 atgtgtgctc taaacgatcc cagctctcca agaatccatg aggcaaggat ccctgtcggc
     6901 gcacgggcca tctgacttaa tcgcggaccg aattttttta tcgtgtccgg gcttgggggg
     6961 agcttcagca ttttcgaacc agcgccgcct ccagactgcg actgcgacag cagacaacga
     7021 ccaccccccc tttctcagaa gaacacgctt cgacatcgca gacggacacc tcggatccac
     7081 tccccatcgg cgcgctcgct cttctttgtc ataatacctc agtcctcgac cctcgcagtc
     7141 cgccgccgcc atgtctggaa tctgggagac cctcacagga cgcaagtcct cgtcttcgtc
     7201 ctcgtcatca cagcaatcac catcgtccac atccgccaac gcctcatccc cggacacggc
     7261 gccgacgacc acattcgcgc ccccgccctt cgacccctcg gaggcccagg gcgttgatgc
     7321 cttcctcaag agctccgcct tcgccgaccc gtcgcaactg caccccctgg ccggcttaaa
     7381 caaagacacc ttagaataca tcaccctcga ggactcggcc ctgtcggatc tccccggcgc
     7441 ccagtccgcc atcccgtctc gcggcttcag cgatgacttg tgttacggaa ccggtatcac
     7501 gtacctgacc gccctgacgc tcggaggtgc ttggggtctg caggagggcc tgaggaggtc
     7561 ggcgaaccag cctcccaaac tacgtctcaa ctcggtgctg aacgctgtga cgcgacgcgg
     7621 ccccttcctc ggcaactcgg ccggtgtcgt cgccatctgc tacaacttgt tcaactctgg
     7681 tatcggctac gccaggggca agcacgacgc attcaacacg attctggctg gtggtctgag
     7741 cggcatgctc ttcaagagca cgagaggcct gcggccgatg atggtttcgg gaggagttgt
     7801 cgcctcgatt gctggagcat gggctgtaag tgaacccccc ttttgtgtca accgctgcaa
     7861 gtggcacggg cactgaactg acttcggaaa caggtgaccc gacgcgccat gttcgcagac
     7921 ccgactgagc aggaacaacg actataagaa gcgaaccgct ttataaaaaa aaaatttgga
     7981 tcccgaagca cctcacggta ttctggcaac ctacgtttcg ggtgctgtgt ataaatacgg
     8041 gacctcgccc caggtctcta cgacaaatgt aattcttctg acatcataac ctgaaaaatg
     8101 gtgcctcctt gggctggtcg catagcgatg gatcatctct cctctggctg gacgtgtaac
     8161 atagacggtg aagcgcatta gaaggcagtc cgcagttgtg gagtgcggtt aggtaggcgt
     8221 tctagtcagc actgggatgg caattgagat tttttcatga ccctgagccg agctccttcc
     8281 gcgtgtttcg tatggtgttg gtgttagtgt tgccaggcca cctgcaattg gattgttcga
     8341 gtagcatgtt tatcccaccc tgccggcaac gagattttgg gatcgaagca ggacaacaaa
     8401 agtacggcca ttagcatgct tccgcccctc acgttagcag acttggacct ttgtattcga
     8461 tcttagcctt tgcgaggttt cgttgccatc aaccagtcca gacctggttc cggtagccat
     8521 ggccgaatcg ccagccgcca cggtcaccac gcccgagcag ctgaagaatc agcttgtctc
     8581 gtcctatgtc gagacctggc gcgccaacgg cgttcgcgtg acgatgcaag agatgctatt
     8641 tgaggcttgc caagttggtt ctacatcaaa cggtgacgcc cgccggcctg aagtattcta
     8701 cttggctctg atcccggatg atggctatct ccgggtatgc tgtgatgatg ccgcgccagt
     8761 cgaccccaag ctgcgagcgc ttcatggcga ctcgatggct atgctaggag accccgcggt
     8821 cgtttccgct attacgccgc tgctggacga gaacatcaga aagatcgatc tgatcgcgtg
     8881 gttgggccca aagcccttgg aggacatgac gaccaaggaa aaggtaccca acacatgaaa
     8941 gtaatcggtg tgctccgagc aagtctcatt aatattctcg acgaataggt ttattacttg
     9001 gccaagcatg acctacaatt cccttccaag ccccgggagc ccgaaatgga ggtctgcctt
     9061 cttacttacg accaccataa caagatgacg tacaaatgcc accacactgc ggaacccaaa
     9121 agcctggaag accttcacac ttggctcgac tcccttgtag atcccctcaa cccagccagc
     9181 tggggtcaca atgtgcatgg agtctccatg tcccctgcag atggggggat caaccagttc
     9241 atggactttc tgggtcaaga cgatgaaggc caagacgagc aggaccgcaa gtggctgtac
     9301 aagaagctat ccaaatccct caagaagcta acggacacga gcgagtggcg ggcgttggag
     9361 acagaggatg agtttcagca gctcgtcaag gaccatgcca aaaaccccga tgagattcca
     9421 gcttttattc aggtgtgctc gctctcacct tagcaacttc ttgatttata ctgatgaggc
     9481 tccagacctg gcttctagag gaacgacgta ctgccttagc cagtatggag tgatctcgga
     9541 atgacgagcc cctgaagtgt ttgtgggcta caggggttga atcaaccctc tagggttgtg
     9601 tcgcctccgt tggcatgtgt accatggcta tgggactttg aggacgtgtg gattggttat
     9661 tacagcaaag tttgtatacc agtcgaattg aattcaggat cggccggcgc tggatgctgt
     9721 gtgtttatag atttgacagt aaggagacaa tgccctctgc gtcagagtgg tatctgattg
     9781 tacatatccg tgtcccagtt gagtatcttg tgatgcaaat gatcgtagaa tatctcgttt
     9841 gtgcatcgag gtccggttgc gtttaggacc ttagacaaat ctcatagctg tagagtgcaa
     9901 cagaatgagg aacttgggct tacggtttag aagtccgagc agaagctttg aagggatcct
     9961 tttgtattgg ttgtgagcct tcacatccgt gcaagtcgcg ggtgtcggca aaggtgggtg
    10021 cctgtgtctt gcggtggatg agccttctac ctcttgtcgc aactgccgcc gcttgttatc
    10081 aggacagaac aacacaacat attcactctg catttgcatt gagagaaaaa ttctaatcgg
    10141 ccgaaaaata caccagacca caacatcaac gcccgcaaaa ctcactaatt ccatcatcac
    10201 gaccacaaca agcatacaga ctttactcaa gatgtgtttc ccgtgctggc ccgttcaaga
    10261 cattgtcctc gaggacgatt cggctaccga actgcagcag cgccgccagc accgccagcc
    10321 agcgctccag tacgtatgga atggccgaca atgggctccg gttgtaggga atattgtaag
    10381 tttgattctt ttccgtcgtt ttccgttcac tcgccgaagc caacatgttg cccccttgac
    10441 gcaccaggtc tgctatgttt tgatgccttt cggccgataa gtgaagtgaa ttttgtccat
    10501 ccgataccag cacatgggat gctctggagg gttacggttc catctgcgtg ttttcatccg
    10561 taccatcgcg cttttcacgt tctccggctc gatatgctgt agcccgggtt cggcttcccc
    10621 catcaccgca gcagagactc atggaggagt gacttcagca aaaaaagtcc attgacaact
    10681 cattctttgc tacctatgcc actatgcaaa cttttcctct tgagaaagct tggcaactac
    10741 ctccaccaag tctcgaacaa caatccagag ttgagtccat tcatctgaac ctcaattcgc
    10801 catcaaagtg aatttatgaa agacttgaat tcacttcaat gtgaattgga tacctaactg
    10861 gcccactcac cttccctcca gttttatatt taatccgcca caatctcccc cccagagata
    10921 tctttgtctc aacatcactc acacccaggc gagcagtcca gctccgagtg aactcttcgc
    10981 ccaatccttc tgcccctctt ccgtctgcta cataagctag aacaaggctt tctcttgaaa
    11041 cattctcacc ccgagcctcg acgacctcat cattctacga ctcgtcgagt cccaatcaca
    11101 ccctctgggg acatcgtcgc ctgatatccc ttccccagat tcgtcgacct cgccgtcgta
    11161 catcgtcgcc cttgccccct aaaccaaaca tccacatcac actctcacga tgccgtccga
    11221 ggacaaaggc aagaaggtga ccgttgagga cgaaactccg gctactagcg ttccgtcttc
    11281 gagccagccc gcttccggcc gccagcgctc ttcgagccaa ccctcttcca gccgtccctc
    11341 ttccagcggt gatgcgggcg gcgttgctgg cggtaacggc accagaacga ccagagtcag
    11401 agttgagaca ccgtcgtatg cgagcgctgg cacagccagt gatcctgctc gctggttctt
    11461 gccggctctc ccaggctcgc gcgaccgact tcaagtgcag catactatct ctcggaatgc
    11521 ccaacctgct gtgaacggtc ccaatcctgc cgttggcccg cagccccagt accagcacag
    11581 agctggtcgt tatcaacctc aggctcagca gggtcctggt gcctggaaca cgcccttatt
    11641 ctttcagaga ggcccatccc ttcagagagg tgcctaccat aatcaattca tccactccag
    11701 cccccactat ggtcactcct acgttcacca caatcacccg ggcgtctttc cttacttaag
    11761 tggcaatctc atcccttccg gggccaatca caaccacttc catcaccaca acgaccttgt
    11821 aagctctccc tctgcgcaag acccagacac cacagccctc tctgccctca cagctgcaat
    11881 tggaagactc cttcgcactc tttccaacct caccatggcc gactacggta acggcaccat
    11941 gcccaacacg ggccagcatt tccagccgcc cgtacccgac accacctacg gcccgatgca
    12001 ccatgtctat cgacctcgat atgacaatgg tgttccgttt gctgccccgg ctgcgtaccc
    12061 cgctggccag gtttacccct cctaccattc gggcccttgc gaatgccagt ttcccaacgc
    12121 ccctgctccc gtctatgcta cgcaggccgg ataccctcag cagggtgttc cgatgaacgt
    12181 tgccgctcct ctccagcagc agcagcagca cccgcagccg gctcagttct atccttacaa
    12241 tgcaagtgat tcgtccaaat tcaccaacat ctgacctggc ctggcttggc atggcgtcgc
    12301 atcaatcgat gtgccatgaa tcacagctcg atcactcctc gtttcgtttt gttttcattt
    12361 tcccttcgct ttcgctttca ccttcattgc aaacaaaact tgttggactt tgctaacaat
    12421 ctcttccaat gtaggtccac cctggcgctg ccaccattcc cgtccagatg ccgatgatgg
    12481 cataccagcc gcagccgcat gctgccatgt ataacggcgc cgcgatgatg cccggtatgc
    12541 ctgccgccat gcccacgccg ggcgttgcct acgcgatgca gactcctggc gctgctcagc
    12601 ccgcagtcca ggtcggcacc atggccgctg gccagcctca gttcatcaca ggtacttgtg
    12661 cccctagctc gctcccccac ggcatgctgc ctcccgacat catgggggtc ggcaagaccc
    12721 agggagagaa cacgctcgac ctgttggagt cgatgcacag agataatctc ctggagcctc
    12781 aggacttcaa gcctgatgac gacgaccccg cccgcatgta tcttcttcgt gagctcgatg
    12841 gtaactggac caagcgcaac cgatttacca ttgatcgact gcccacccga tggtacatta
    12901 ccccctgggg tggcttctac gccgtccgcc tcgaggacta aatttgcctg gtaagcagcc
    12961 tggcaagcag cctcgcgccc aagacacaca tgctctttcg attgctgaca ccatctctag
    13021 accggccttt cacacacatc ccttcgacaa agtccacttt caccagggct aagagatgtt
    13081 gtgagtttct gttcccactc taatcagcgt gataatgttc actaacagag aatagttgac
    13141 ccgatttcct acctttcttt gcttctttcc tgattctcta tgattgaccg acacaccgcc
    13201 acgagatgtg gttttcacca gcctagatgt caccgccagg tatgttctac ttgccgtcct
    13261 tccctctctt ctcccaccct accccctggc gacatatata caccatgaca ttctcatgat
    13321 gtatattttt tttatttttt tttcttacac atgtcggcga catgtatatc cctgtactga
    13381 acttcggcga cacgtatata ccttcttata cctatactca atgtcggcga catacatata
    13441 tcttttctat tatttccaat catgtttata tcggcgacat atatatcaag cctttaacta
    13501 acagtgaaat agttttcatg caacattctt cggaatcatc gtcgcccacg accgacctac
    13561 acggcacaag ccttgcctgg acgttgacga gacaaagttt gatatggaag cggacggggc
    13621 atggacaggg tggttaatga tggtgtgtcg actggacctt tgtgatggtc ccggattttc
    13681 cttgttttcc tgatttgcgt cgcggacgat acccactcgg cattgttttc attgcgacgg
    13741 acgcggctgt gtcgccgcca tcggcctttc acggaagaca ccgaacggaa acaggccggt
    13801 gcctggtcct acagaagatg taggcatgga gcctctcttg aggccgtatt tcgtgattcg
    13861 tacagggttg ggccttggag atagatagat cagaaccaat gaattcatga ttctgacaaa
    13921 caaaactcgc tatcatcgtg gggctttgtg aagtctcaag ctgatactgc actcagtcac
    13981 tcaagaagaa acaggacgtg aagttggctg ccacggttgc caagacgtcc catgcactgc
    14041 aaccccgttt ctagcgccgg ctctcgtccc gcacctgcag cggccccctg ccggattctg
    14101 atctgcttcg tcagatctcc catactatct gaagccacag gacagtcaac cattttcaga
    14161 tctgccgaat ctggacaagt gtcttataca aacggcaggt cgttgttcct tggtgacgga
    14221 acccgcaaga cacatctaaa cttagccgtt tgctgatact gtcctgtcct cgtatcttct
    14281 ggcacctgtg tcatttgcac gcatagttgt caaagcgagc tccgcagaag attagtgcct
    14341 tggatggcct ctaagctcaa tggtcagggc cggtgctcag ctcatcttga gcatttgcct
    14401 gcgcaatggc tttactctaa atattgcgtg ccgaaggccc cagcttgtag gatccgaatg
    14461 caccgccgag tgtcggccgg aggcatcccc gcagcactga gggaccattc acaggaccaa
    14521 gggctgttga aagacccaaa ctcaccttga acccacggcg gaacacgaga gtcatccatg
    14581 ctctcttgta tgtctttcaa aaactttgtt gtgctcccgt gctcctaatc cggcctgacc
    14641 ccggaacgca taatcgccac ggcgggctta gcttcccgtt tcacgacctg cgtccgatgc
    14701 gcggcctccg cggcactgtc aggcgcacat gtgagaccgc gtccgctttc atatctttcg
    14761 gctatacgac gggcattgtc tactatcctg ggccatgaac ctactcggac gagggcgcag
    14821 tgcgcgcgcc cctcgtccga cccaggcagg cctgataagc cggcgatgtg tccacgagta
    14881 tacgtatgcc tccgtcgagg cccgtggtgg cgcctctgga gcctgcggtg agccgccgcg
    14941 catacatacc acgtgcggca gcttgcaaga cgagctgcga tctgggcgcc cgtgactaaa
    15001 ggaagcagtt cccccttgcg gactaagagc ggcatggagg cgtgcgctgg acagcaccaa
    15061 tagagtagat ggcagacagt agatggggcg agaatcctcc cccgcgtccc cggcgtcgcg
    15121 gcggccctgg tcgacgatct cccgaggcat cgacccatac acacctgggc caggcacccc
    15181 aggtgcgggc ctgcggcgaa gggtagcatt ctgtggtata tctcggcttg cgccctcgtg
    15241 ctatactcgc ggatgtgact ctgtctgttt attgatggcc ttcggctggc gtgggttgac
    15301 gctttgactt tgaattacat ctgtcgactt acatgaacac aggccttggc atctatgata
    15361 ctcagcgaca gacaaccatg gcgcaagatg aggatgatcg gagtcccctg atgttcaaca
    15421 tcacggtcac gctgctggcg gtttccagcg tcacggtggc cttgagatgc tatgtgcgac
    15481 tctacgttat caagtcgttc cggtgggagg actggatggc tctggtgacc atggtaaaca
    15541 ctaattgttt acgtcttctg gaggaagcag ttgctgattt gtgcaataca gacattcttc
    15601 gcgtgttact gcacctgtgt cttcctaagc atcaaacacg gcgctgggaa acacctctcg
    15661 gatatcccac cggaagacat ccccgaggcc ctgaaggtga gagaaacaac catgccatct
    15721 acacacggtc cccatgactg acactcacaa ccccctttgc aggcccgctg gttcggcgag
    15781 atcgcctaca tcctgacctc ggtcttcctc aagctcaccg tgggcctgtt cctgctgcgc
    15841 atctgctcgc ggcggtggca gagcgcggcg atctgggccg tgctggccgt cgtgctggcc
    15901 ttcaacgtct tctacttcct catcgccctg ctgcagtgcc ggcccatcgg ctacttctgg
    15961 ctgcgcgtgc tgccgaccac gccccgcggc acctgcgtca gcgaggaggt cgccaccggc
    16021 tcgacgtacg ccgcctcggc cgtcaacgcc ttcgccgact gggtcctggg cctgctcccc
    16081 gtggccctcg tgtggaacct ggagctgagc cggcggagca agatcagcat cgctgccatc
    16141 ttggggctgg gcgtcatgta cgttgcaact ttgttgattg ccaatctacc gtgcggtaca
    16201 gaactgctca cactaacatg gtgaaactcc agtgcttcat cggcgaccct catccgcatc
    16261 ccctacgtct ggcagctcac ccacgacgcc gacttcctgt acgtcttcac cgacttcctc
    16321 atctggagca ccgtggagaa cgggctgggc ctgatcgcct cgtccatcgc cacgctgcgg
    16381 ccgctcttcc ggaagcccgt cgaccccacg cgcgggcact accggagcac caccatccgc
    16441 gcgtccccgc ggcgccagtc ctcgaggctg tcggtccggt ccacggcgtt ccactgccgc
    16501 ggtctgtcgg atcagggcga cgtcgagatg gccgagaccg gcggccagta cggtgttggt
    16561 cgtgcaagga tcacgatggc gccacaggcg catgtcagag agaagaggac ggagcgggcc
    16621 acctacgacc ataacagtgg gtggagctgg gattccgcgg ggccgggctg ggaggactcg
    16681 atacacgagt ggaggaactc gtcgaaatcg cagctgatgt cgggcagcaa gaggtcgacg
    16741 ttgtagtcgg agatggaaaa gatattctgg caactctccg gggaggaaag catcatgagg
    16801 tttacgggtc acgaataatg gttacatctt tgggcaagga attggcggtt caaatgggac
    16861 ataccacaca ttcttttatc aacggcgcgc atggatcatc actcatttcg gatacaggcg
    16921 tggagctcgg cttgcatcta ggtacataca actccacggt catggatagg cggccgttct
    16981 tttagttggg atactgtata taacaggata ggccagtata ttcacagcaa aatgttacat
    17041 aaaagaatgc aattgagctc aatatatggg aagcagaggc agttatgtcc tgggtgccgg
    17101 ccgtggaata agtgtataac atagtccact tctctagact tcctggaaat gacgagcttg
    17161 tatccagtcg gccgtgacgg ccaacatgac agcctctgga tatcgaatag actttcatta
    17221 tcaaccgtga tgtctaaatc gtataattcg catggcattt tcaattacat ctgtatcgca
    17281 agtagcagcc accaattcgg acacatgaca tccctcctcc gtctggatct actgtcagca
    17341 ccaactagaa tcgcctgtcc gaaagtggag ccaacttttc aacacggctg ctccaccaca
    17401 cattcacatc aaacctttac tccagcatct tataagaact tcacctccgg ctcaaagcaa
    17461 agttaactca acatccgcac gctgatcttt aatcccagtc agaagccgca cgcaccatgt
    17521 gatggctacc ctctcacgcg ccgctgcagc tgctgtgaag ggccccggca gcgtcgtcct
    17581 cgccctggac accaacgcca acaccaacac caaccctcac cagcgcgccc tggccctgct
    17641 gcagccgctg cagcccatcc tcgcggggct caaccaccgc aaccacaacc agttccgcgg
    17701 cgcgcaatgg tggggcagcc tcggcatgct gcggcggcag ctgggcaagc tggtcgccga
    17761 gctgcaggag gcggcgcgga cctcgcggtc gaggccaaag tcaaagtccg cctcgtccaa
    17821 ggcgaagcgc aagcggtcca acggccttga ggaggacgat gccgccgcaa ccgctgccga
    17881 cgacgggccg gccgaggtcc gcgcgcggtg gacgagggat cagctggtcc cgggatgcta
    17941 tgtgtgagtc tctctatctc tgttccctcc atgcagaata gattcttccc cttgaattcc
    18001 ctcaccggaa gaagaaccct cccatctcgg tgcaaacccc cccatgaagc ctacaggggc
    18061 aactccgggg agttgcaatt cctccctcga acattgcagc tgactcccaa tgacccacag
    18121 ggcgttctca cagctcgcgg cggacaacca gttcgcgacg ctggggatcg tgctcctggg
    18181 cgcgctggcg caggtccacg cggcgtgcgt gcaggtcgtc ggcgccgagg ccgccggcgc
    18241 cggcggggag cagccggtgg cggacgagga gggcgaagcg gacacgaggt cgaccaagac
    18301 gaccaaagct accgcagttc cggcggtcgc ggaccggatc atgaagaagg ccgccagcgc
    18361 caaggccgtg cctggcctcg gcatcgggac cgtggacgtg ggcgaggtcg tgtcgcgcga
    18421 ggagatcgcg gcggcagcaa ggcgcggcaa ggacaaggcg ggcgcgggcg cggccgagag
    18481 gcggaccgag gaggccggca gcccgccgcc gaagcgcaag aagcgcgagg ccggggaggc
    18541 cgtgtcctct tctggcgcgt cggcgcgttt gcgtgccggg ttggtagaaa agggggacaa
    18601 ggctgccaag gaggagaagg ccaaggccaa gaagaagaag aaggcgaaga agggggacga
    18661 gttcgacgcc ctgttcagct ctctgatgtg agtgcgcctg gggatgtagg gaggagggga
    18721 ctacagatca cggatttctt tccaagtaga aagcagagaa tatggtctag tagtcgccaa
    18781 caagtaattc cacgggggtg gatatcatga actggtttgg tgcgagaaaa gtgacaatgt
    18841 ataactccat taatactaac aagcggtcgc cacttctaca agccagcaat tccttggcca
    18901 acgttttgga cctttcccca tgtattgcgc caaccctgtt tccacgacaa gccagcagcc
    18961 aacgaacgca tctgtgtaca caagccccaa ggtctcgtaa agctagctaa ttcttcctac
    19021 aatcttgata agcctgggta attgctccat ttgcccagct aacccgcctt gattttccca
    19081 tacaaaaaaa ggtctttcga gctgccgtga gttcatcgct tagtctcctc taagatcaac
    19141 gatttaccaa acgccccgtt cggtgtgagc tcttaccggc ctacggacct gtaggaccag
    19201 atgcgagctc tcatatcacc agaaccggtc gcgaagaagc ctccagcggg gctgggtgcc
    19261 acggaaataa ccgagttctt gtgtccctga agcatgagct gggtgtaccc agtgactggg
    19321 tcccagaatt gcacgccacg gtccttggaa ccggacatga cccacgcgtt atcaggggtg
    19381 agcgcgacgg atagaacgaa atcctgtcat cagttagcaa gtggcaaaat ccacagataa
    19441 gaaatatgct taccctgtga ccttcgaagg tcctgagaca tttgcctccc ttcgcagggg
    19501 ggttgctgat tcctcggggc gcagagagct cccacatctt gatagtcttg tccagactgc
    19561 ccgagaccag ttctctgcca ttgggagaga atgccacact gtagacactg tccttgtggc
    19621 catcgggacc ctccagtcgc tcgaccagga taccctgctg gatatcccag acgcgcacgc
    19681 tcttgtctag cgagccggcc gcgacgtatc ttgtgtcggg cgagatggcc accgtggtga
    19741 cgccatcctc aatagtcagg gtcaacatgg cagcgccggt ctcgatgtcc cacagacgga
    19801 cagtcctgtc tccactacca gacgcgatcg ttcggccgtc gcgggcgaag tcgagggagt
    19861 agatgtcctg ctcgtggcct gagaaggtgt tgcggatggt tctgttctgg atgtcccaga
    19921 cgcggatgag cttgtcctcg gcaccggtgg ccaagtactt gccatcgggg ctgaagcaga
    19981 cgctccgaat gtagaggtcc ccgctaatgt cgacattctc gtcctggagc acgcagacct
    20041 tctcaccggt gttgacgtcg taaatctgcg cggatctgtt gcagccggta gcaacgtact
    20101 tgccatcgtg gctgaatcgc acacagcaga caacgctctc gtggcctagg gtgtggacaa
    20161 gctcaacatc caacgtgcgt gggacctgct ggttgaagat gacgaaccag tcatcgcggg
    20221 tcttcttgct gtgagcaggg agacggtcgg ggtcgagatc gcccagggcg ttgttcacga
    20281 gctgaccggg accggggtga ggcggcatcg gtcctctgtg gtcgggcgtg ggttggttgt
    20341 gaacctgagg ggaggcaccg gggccgggcg ggtaaggcat ggggttgttg atctgcggag
    20401 tggcagggcc ggtcgggggt ctaccaccaa tgccgcgctt gctgccaggt ccggggctag
    20461 cggtactctg gggcggctgg cccgggaagc cgttggggcc gggaccctgc tggtagggct
    20521 gctggaacgg gggctgctga gacggcggag gctgtggggg aggaggtccc tggagcccgg
    20581 gaggaggctg cggcatctgg tgctgctgag gtccggggcc ctgctcctgg ggcgggggct
    20641 gcggtggcag gccggcttgg ccaccttggc cggtcatgat accctggaag aggttgttgc
    20701 ccatgccgat ggagggcgga ggaggaacgt tcgaggggcc accgtgctgg ggaggcccag
    20761 gcatgcccgg ctgaggggcg ccaccgcgag cggcctcaag ctggcgacgc agcagaagca
    20821 gttcttcctc atacctggac ggggtcttgt cagcaaaaca gggggttcag tggctactga
    20881 ttgctggtca cctacttggc cttaagggtc atgtgcgtct gctcaagctg gtagaccttt
    20941 tcgcgcacca gctgggcctc ttgcacctgt tgctggactg ggggcattgg tcagcgtcct
    21001 ggcatctgac gacggcaaag attgctcgtg ggaggaagcg caagtgtgct ctggccacgg
    21061 cgtgaggctg cgcgcaatgg ttacttactt tgctgctcgt agccctcgtt gagccggacc
    21121 tggttgtcga actcggcgcg gatctggtcc aggagctcat tcaagcggct cgcattctgg
    21181 ggaaggcccc ggtgctgcgg gtacatggac atgatggcgg acttgatcgg cggctgtgtg
    21241 tcctccaaag ggctggttga agtgatgaaa gccggtggtt gcaccgaacg tgagacggat
    21301 tagacgcgaa ggggggtctt tcttggcgca gtgttcgaca aggctggtac ctgagcaggc
    21361 ggcgtccagg tcggttgcga caatgctcgg ctggcgatgg gcgcagacga tggaggaatt
    21421 gcagtccggt ccggcgcacg ttgaacggag ccacgcagcc tgggagcctg tgaggcggtc
    21481 ggaggggcga gcgatagacg gcgacggaca cgacgcggtg cgatgaggct gtctgtctcg
    21541 ggagatgtcg agccccgttc agacggcagt gagcatgtcg gtcgtgacgg gggttggcag
    21601 cagtgaggag atggccgcgg tgggatggca ggccagcggt caatggaagg tcgcgatgga
    21661 aagggggtgc gatgcgatgg acggatcgcg acgggcgggc gttggcgggt gagaagggtg
    21721 gatgggatgg gatgggatgg gaatctctgg gaaaaacaag cgctggggag cacggcagag
    21781 gaagaggagt tttacccttg caccggcctg gaaggaagaa gagaaggcgg ccagcggcca
    21841 gcgggccagc gagagggccc gggcgtcttg tgcatctggg ggcccttttt tgggcgactt
    21901 gcgaccctgg cccggccgct aaaggtaaac ttacaggggg gccagggggg caggggggag
    21961 ggggggagca cccactgagc gggctggtag tgatgatgat gatgatggcc caaggtacgg
    22021 tactgtgcag ttagtgacta cctaacttta ggtagctact gtagcatgca gtacctactt
    22081 aggtaccttg gagcctgcag ggcctgcagg ctggtgcagc cgctagaagc ccctgcccgc
    22141 ctgggatgca tggtggcatg gccatggccc gcatgtctaa taactagtgg gtgggcaatt
    22201 aatggagcgg cgcgcatggg aggctccagc aagccagcaa ccagggccgg actgactggt
    22261 caagccaggc tggccgctgg ctggccgccg ggcgcgctcg gcgctcgagg cgtacagatt
    22321 gacctgggct gcgtcgactg gggggtccac atcggacgtg ggttaggtag ggtgccatct
    22381 ggaagagacg ctacggaatc tcgcgtaccc agcccaacat tgcaaaccta agttccctat
    22441 caatcagccg acggtaccgt gccacgcgcg atacagtacg taccgcgttc ccacaagctt
    22501 ccggcagtgt ccaggcggcg ctgcggtaca gggacggtgg gagggggggt gttcgcagca
    22561 gagacattgc ttacctacta ccatgcactc gctcacaagt acctgactac catggtacag
    22621 gaggtcggtc ttgtacacga gcgacatgga aaccttcaag tccacttgca caaatactca
    22681 gatacttgag tagtcaatca gtcagccctc tgcttgctat gccgaagccc tccatgcatc
    22741 gcgttgagct ccagattgca aactgtctgg ggaaagacgc ctcaagcttg gactcccagg
    22801 cgggacacag tgactgcttg gttggccatg ccacggtccg acagcttatg tgctcagaga
    22861 aatattgaca gacaacatag aattagacga cagtgcgtac tcccatccaa tgtgtcgtta
    22921 aatgtgccca gcatatttgc atcgagtgtg tggggtgggg agagcatttg ccagcagggg
    22981 atccccatga cggcaaacac cctatatcac tttctttaaa cgtcgctttc gcatcggctg
    23041 gttgcgtgcg gcctgccacg catgcacacc cagccagtgc atgtgctgaa tcaatgcaga
    23101 ttacaggttc cggaccgact gcagcccgcg gtgatggtac atcatcgaga tgcagtaaga
    23161 aagccgttgc taacgtgcgt cttggtttac ctacaatagc cacccaagag cctgcatcgg
    23221 gaccccagga ggttggcttc actgcagccg gttgcttgtg ctctgccgtc gacgatcgag
    23281 gataacttgg ttcaactggc ctcccacatc cacggccaac actagggaac cacttgacag
    23341 acaacaggcc tccgtcttgg attgcctgcc ttgcctgcca ttcggtgtgc ggcacctgcc
    23401 cgggctcggg gtaatttgtt cggtcatcta ggcctagagt cgtactatgg taaacgcatg
    23461 ctgtcttggc aaggatcgat ctgcatcccc atagtgagca gccttggtct tgcttttctc
    23521 tgcggctggg accacgatcc tcagcgagaa ggacggggtg ggcgaagcca gcaaggcatg
    23581 gcccgaccat gacgaaatgc atgtgcctaa ccttacatat ctgtaggatg tcagactttg
    23641 gcgcgcatgt ttccgatggt attcctgata agaaacgaag tctttggtcc ttttgaacct
    23701 atcgcagccg cttatggcag tgtgcccgag acagccccag ctgactgcag acagggggct
    23761 cgattcggtc agggaaacca gcgagctttg gttccccgat ggctcgccaa gctctagcgg
    23821 aacccctcac gcgttcgggt tgccgttccc tacgagattg cccgggagtt accggggtct
    23881 cgggcccagc ttaaccccag cttcctcccc ggggtgcatc tagacaagtt gactttggtt
    23941 tggcgccgac cgaattactc aggccagaac gaagaacaca cccaatgact cgcctccctc
    24001 ctctgctgcg aaagcaatca gtgcaggccg cgctcggcag tgccttttgg cagagtttgg
    24061 tgccttgctc cgtttagact tttgctcgtt agccttcccg aacctcaacg gatccaaaag
    24121 ccgtcaaggc cactttcctg gctgggcaat ctgctagcag ccaagactgg agccgaaact
    24181 ggagaagaga tcccggcggt tggaaaagga atcttgttcc gcacaccact caccccctct
    24241 tcctagagtc ttacgacatg tgcctactgc atgcagcggg caggcgggtc aaatagtatt
    24301 tggaacccca ttggattcca tgtatgtatg ccaggcaggg cgtgctggac gaaacgttgc
    24361 gggctagtgc agcagtgcgc tgcaggcttg ctgcacgact ccgaaagcgt gagaatatga
    24421 tctctttttt tcctttgccg cccatgcaag gcaggtccca tcaaaccatc cgcatgactc
    24481 tggctgcttt agctcaaaac gaaacgacac cgcctggtga gagacatact tgtgtgtgca
    24541 ttgccacgga ttacttgctc tccatcccag ccactgccca ggcttcaaaa gccgtacacc
    24601 gacaagtccc accagtatcc aatgggcgca cagatttagt cagttgcgaa agttcccgtt
    24661 gcgtagccag attaccctct tcgggctggg gctttgtaac cacgcgggag cgagagtagt
    24721 acgaacgccg aaattacata ggtagtcttc acgatgacta gcatatccga actccacaac
    24781 ttgagttacc tgggctgatg aaataaatcc tagaaaaagc tcctcatcgt ccctcgttat
    24841 atttctttct ccgcagaact ggagacccta gcgtgatcag gaacaagaag caggaaagca
    24901 cgaatatacg gctaccgcaa cacactcaac aggagcataa cagggagaaa aaagagagca
    24961 atgggagccg aaggatctgg aaaccatatt agcaaaacct acgttcccaa gattttctct
    25021 gccaacgatc tatatgtctt aaagtgacag acttgccacc aaactgatgc tctctgctgg
    25081 ggccccagaa caactggaac tcgcctatcc aacgcggctg tgctcggctc ggcgcgtctc
    25141 gtcaagtgcc ttcaaagtga ccgtcatggt ctatcttacc tcagctgcat tagaaatagc
    25201 aaccgacgtt gttaccatca ttatcattat catcgaacaa gcaagtgtgt gtgctggtga
    25261 atctcgccct ggagtatcac aggcagcatc atagcatcaa ggaatgtttg aaaactcacc
    25321 caggctcgag atgttcagtt tcacggtagc atagtcgagt ccgcagtcct atgggcttcc
    25381 gcatcagtcc tagctatcgc ccaaaccgat aatgacttgg cagcaacagc gatcatgcaa
    25441 catcagactg cttgttatgg ctttaagatc taacttacac ggcacagttt gtgaaagatc
    25501 agatagggca ttgtagaagc agaagaccag ggcagactgg aatgagtatt attcacatca
    25561 gtcatactgt gtactgacgc cgatatttac ttctgcgtcg ctcacggttg aggaggagca
    25621 taattcatcg gaactagacc gtgatcctga cccccgagac tcggatagaa agcttagagc
    25681 ttaggtacat tacataacgg tttagcgatc gaggctaggc ttctggtata ggggttctag
    25741 tttttatcgt gcacctaaaa gcgcgtggct taatataacc gttgtgtttt ccatctagca
    25801 ctattgaatt aaaggacata gaaacttgcc atgggaaagt gtgatatcga ccaaagtatt
    25861 tcttaccgtt tccaggcacg attttttgtc tggatggaaa acttagaaac gatggcctcc
    25921 gaaggatatc ggcaggtttg tcaatctcct tccagaatga ctttgatctc atgccagcaa
    25981 acttcgaaca tgccacccga tcctcctctg caacatcaac catgaatgct gcaaatgcac
    26041 gacagccaca ccaacgcagt cgatgcactt ctattccccc ctggccgcga ttatcgatgg
    26101 ggatcagagg aaaccatgcg tcgatttcga ggatcccttt gcagatctgg aacggcgact
    26161 gttctgtggt ggagcacata agagcagatt atggccggtt catcggctca tgtcatgtta
    26221 tacggggcgc aactcgaaac ccgccaagaa ccccgtgaga gcaagatttc gtgcagcata
    26281 taaacagagc tggcaaccct cgaaattatg aacttgatat tcattttgct gcaaatgcca
    26341 gcactaagca tgatcacttc tgttatgctt gctattgctt gagaactttt cgctcatgca
    26401 acttacgccg tatcccacga aatggtcgat ggcatgtgga caccttcaat ttccgaaatg
    26461 agcacctcgc cgcagtacta tgaagcagta tggtaacttc tcagttcaaa atttttagga
    26521 caagaaagca gcacaggtgc ctctgcaagc tggtggacca atactgaaca actgaaactg
    26581 gcactgagcg cagatcacac ttgacgcgga ggccatttaa catgggatta ttcaagtctt
    26641 ttttatatta acacgcacac cacgcgcggg acgatccatc actcggtgac gtgaccatgg
    26701 cgcggcagaa gctaagctgt atacagggat atcgaaccgg aagaaattga gcaaaagacg
    26761 ccgccaaagg gcaagtagtc gactctggca aaaaagagcg aaagcgagac cctttccaat
    26821 gttttcagta gcagaagcag cggataatgc tgtgtatact ggacattatc acatataatg
    26881 ctcctagttg gccttggcgc ccttcttgtt gcccttgcca ccggcgtggt gcggctcgcg
    26941 ggtctcaagc tctgcctcgt cgcgctgtgc ctttgctccc ttcttgttgc ccttgccacc
    27001 agcgtggtga ggctcgcggg tctcgagctc tgcctcgtcg cgttggttct tggcagcagc
    27061 gttggcaccc ttcttgttac ccttgccgcc ggcgtggtga ggctcacggg tctcgagctc
    27121 tgcctcgtca cgctgtgcct tggcgccctt cttgttgccc ttgccgccag cgtggtgcgg
    27181 ctcacgggtc tccagttcgg attcatcacg ctggttcttt gcggcagcgt tggcaccctt
    27241 cttgttaccc ttaccaccag cgtggtgagg ctcacgggtc tccaattcgg attcatcgcg
    27301 ctggttcttg gcagcagcgt tggcaccctt cttgttgccc ttaccgccgg cgtggtgcgg
    27361 ctcacgagtc tctagctcag actcatcacg ttgtgccttc gctcccttct tgttaccctt
    27421 gccaccggcg tggtgaggct cgcgggtctc gagctcagac tcgtcacgct gtgcctttgc
    27481 tcccttcttg ttacccttac cgccggcgtg gtgaggttca cgggtctcaa gctctgcctc
    27541 gtcgcgctgg ttcttagcgg cggcattggc acccttcttg ttaccctttc caccagcatg
    27601 ctgaaagacc ggttagctac gctctagtga cgtgattgag aatgaaaagc ttacgtggcg
    27661 ggcttcgagc tcggcctcgt cgcgctggtt cttagcggcg gcattggcac ccttcttgtt
    27721 gccctttccg ccagcgtggt gaggctcacg agtctctagc tcagactcgt cacgctgtgc
    27781 ctttgccccc ttcttgttac cctttccgcc agcatggtgc cgagcttcga tggcaggagc
    27841 agccaaggcc ggggcagcgt agacagccaa gacgccctaa ggggatgagt tagtaaactt
    27901 gtaccatatt gcagtaactg ggtgacactt acagctagag gacgggcaag gtcgcgggga
    27961 ccagtgatct ggaagccgct gacggccgag gtagccagca agctggaaac ggccagctga
    28021 aggagcgaag gagcgtgcat attgactgaa taagtaaagg ctggccggca gctgaaagaa
    28081 tgactaagtt atagtactgt ctaagaaacg aagggtgtca aaccaaagat gtcgagccaa
    28141 agagagaagc ggatactaag agaagatttc tgggcaagcc tagaggtagt ttgagtgggt
    28201 ttatattcga aatcgcacgt tagtcgggac ccaagctttc tgcaaagaca aggggatcgg
    28261 aactgggtca gccaccaagt ttcccgccaa agggcagatc ggatggaggc tcaaaccccg
    28321 aggacgtggg aacggtctcg tctctcgacg tctcaagata cagccgctaa gatcggctcg
    28381 tggtctctcc tgctcagagg gcgacatcgt gacttctcac cccgatctac ggcaggcatc
    28441 ttggcgtcca ctcagagccg gtgctgagct aaagaagcgg ggagacgagg gctatgagat
    28501 ctatccaagc gaaatgcacc ccatggaagc gtggccgaag attgaaggct cgtacacaag
    28561 gttgggtttc atcgtggact gggaccccat tcgacgacaa cggcattggg ggcccagctt
    28621 gcgatgggac ggcaatgcgg ccctgtgacg gtgaggctcg aggtatgcca tttgggggat
    28681 agtcggcggt tgcagagcct cacgcaggga aggcgatgtt agacctgggt atgaaggctt
    28741 ggcctaccag attaacatgc acccgcccgc tgacagcatt ggacctgggc gatctgcttg
    28801 tgccgtcaat cataagcctt gggagctatt cccaaaccat cgaggccagc cgttggaagt
    28861 cggaggaggc tgtctcacat ccctgtctga aacttgtgtc gccaagaggg gcgcgaagat
    28921 cttgcctggt gcgcgaggat gtgacatcgg ggggggactg tctcgcttcg tcatgcactt
    28981 ccccagcatc aggaaaatat ggctgtcgca accgcagtgt ggacatggga tgaaacgcat
    29041 ggactgccca tgtgtcatcg tgggtgccct gggcaggctg gcagccaggc agcccagcgc
    29101 cgctggacga ggcctgtcca aatttagccg ccctctgggg tgcatgtccg tttcccaaga
    29161 ttttgagaga gcgatcagtc ttaagggcgg ttgctattgt cgcgaatcat cgtctacact
    29221 tgcgtcgcaa gaaatagctc aatgccaagg gatagacact gttcccttgc cgtgaatctc
    29281 acatcatagc gattcgcaaa agccaagccc gagtctgccg aacctctgct tggcactcgc
    29341 tgacaatgat gaacttcctg cgtatgataa cttgggtatt ctcgtgatga ggaaagctag
    29401 tgccccaacc ccaacccagc agcctgcagc taattcagtg agcgagtggg ctctctgcat
    29461 ggccatggcc cgcccatcca caagttccaa gagttcagac ctcagactcc aggcgcctct
    29521 ctcaagtcgt acctgcattt ggcctagtgc tgcccgcaac gccaactctc tattgtggat
    29581 ttagtatgtg gacccgccct ccatggatgc gtgagacgtc tcgtcttggt ttgaagctag
    29641 ggccagtctc gtcagtatag gctgcaggcg accacgcccc cccggcaaca gaagcttgtc
    29701 tgttgcatcg agggatgttt ccaaatgccc tcacaattgt cgccagcatg cgccttgacc
    29761 atgcctctgt ccgctttcga cgaacacgtc gccaaggcgt cggccgccgc ccgctgatgt
    29821 tggtatctct ccttcaaggc cggattcttc ttcgtctcaa ccttctctct ctcgctctcc
    29881 ttctccttgt gtcacttccg cgcctttcgc agtgtgcacc gttttaattc ccagttctct
    29941 tcccttctcg cagcaccagg tgtgcccgta ctatatttct gtttttgttt cgtttcccag
    30001 atggccaagg cttaccggtc cgttcctcat gaggaggaag agcctcttac gggcaacggc
    30061 aacgatgccg tagacgagaa gtggtcgtgg aggtcatcag agtcatcaga gatggaatcg
    30121 cccataacga agaggctgcg aaggataagt ccacattggc cttggattgc gcacgccatt
    30181 ctgttgtcga tctccatgct tttctttacc ttgtccttct gcatgaagtc ggccagacat
    30241 gggccggcag ggcggttacc agagacgtac tgtatgttgc cagactggac agcgcgattg
    30301 cattttgttc tactggagct aacgagaccc cagcgcctgc actcggtgcg ataaagtatg
    30361 agatacaaca cttcgacctg ccgccgatag ctgaagggcc cttcatcggc aaaggcgacg
    30421 acgtggatgc gcgatgggac tacatcaccg atggcagtat gtaaccggcc gccgctgaca
    30481 tctttgacta gttgactaac actagcaagt tccggacaca atgatatctc gggaggagat
    30541 gatcaaaata ggtctcgacc cggaaggcgc tctcgagatc acagacccga ggactggcaa
    30601 gcatggatac cgagtggcca tcgaggtctt ccaccagctg cactgcctga acctcatgag
    30661 acagaacaac tacaagtcgc actacgagca gtttggcggg gacacggctg ccccgaagca
    30721 cgacctggct gggcatattg accactgcat cgatgcactc cgccagtttg tcatgtgcca
    30781 gggagacgtc aatgtgtttg cgttcaggta tccatttggc gacaacgacc cctggccgga
    30841 ttacactaca ccgcatgtgt gcaggaactt tgagagtctt cggacgtggg cagttgagca
    30901 cggtgtccca cacacgcctg gcgagcctcc ccattaaggg acctccaaac ccaataagga
    30961 gtactgcaag atacattgaa gacttgtata taaaactaga ataagcgcca gtcctgttaa
    31021 gaacaattgg ataccaggcc gttcctattt ttccaaggat gttatcggac gacaccagag
    31081 ctgtcgctac gactaaagga ttgaaatgtg tctacttgat cgtgcagccc ataatcaaat
    31141 gagtttccaa aagagacacc cagctggtat agacatgcag gtgcggttgg ccggtcatga
    31201 gatctgtatg tttgtggaga gtgcatgttc agacatatat aaatgtctta tcaaacctgg
    31261 gggtccaggc cacagaaacg ggcacggaca gacgtgtgaa gcggaagaac tattgttatt
    31321 gagtttcgca aactgctggt tgaacacgca ggcaaaaggc ttggacgggc acggaaatac
    31381 cgttgtcggc cggagacggg ccccgagact gtcagattgt ccaatcttat cagatcaagg
    31441 agatcttgcc aagggcgcat tagcaccatc agtgggacga tcgccatcgc catcgcgacg
    31501 cagcgcatgg agaacacgaa cacgagtatt cgtataattg aatatcgaca ctgcaaagcc
    31561 tgcattggca catgcagccg tacggtaccg aacagcgggt tgactaaaag attgctcagg
    31621 gaagagtcgg cggtgcaagc cactctcctt cactggttga ctggtcactt ttggaaaact
    31681 ccgatgttga gtggcctgat tatttgggcg aatgagatgt ttcgctcacc tgcatatcat
    31741 cgaaccgcgc ttttctatct cttaagtcgg tgagctcggt cctgcggggt gcatttatga
    31801 gggggggcta cccaatcagc ttacacgatc ccctatttcg atcgagtctt gtgcaatcac
    31861 attggcctgt acaatcttca gcgggaagca ttgtattaag gcagggaaac ttcttcttta
    31921 ctataaatca tcaagcggct gtgctcgacg gatatcatca tacccccagc gaaagatgta
    31981 ctttgaattg gcgccagcct tggccactaa caccacgagt acctaactaa gtacttagaa
    32041 aatgctccac gccttatgag catggggacc ccgatttccg gcgtgacctg atgtcagtcg
    32101 ttggggctgc aaaatggggg cactgtcgtt cgatatatcc gatatttgtc tccaggggcg
    32161 cgcaggcaat ctcccagagg cgacaccaaa aaggctgcga cgcgccactg agtaaatgtc
    32221 caagttaggt ttccgttgca tccgtcggcc tcttgtgtcc tcatttgctg cctcgccagg
    32281 tttatagtcg agcaacggag attttgagtt tggcattccc ccttctcccg cgccgtaacc
    32341 aaaagtttct ggaacaactc ggagaaaaaa agaagggtct ctttccccct taggccgatc
    32401 tgcaaacccg ccaactcaat tcatcctgca gctcaagcgt ggcgccggac gaaagaaacc
    32461 ccccttaacg aggccgcctg atccctgcaa ttcgcgagaa ttgcatagta cgagggagca
    32521 aatttccgtt accgtgctgt cgctccgctc ctaccctcca tattgattgt ccgataacat
    32581 tgcaatctgc cgctctcttt tcctgaccat attccttcct tttacttgcg cctcggcctc
    32641 ggcctcgctt tgcctttgct ttgatctttc tttggcacgc gcgcagcttc gtgtactttg
    32701 tctgctgggc gattcacact ctctatattc gccatggacg tcgtcaatga gctctgggac
    32761 acttttatag gcgactatgc ctacgcatac ctgctgccgg cgcgtcccgc cccgtacgac
    32821 ttcccggact cgaccataaa ctcgacgcag caggtcttct ctgcgtggcg ctatgagccc
    32881 gcgaccaagt acctccaggt ccagcccagc cagtatgcct acatgagcgc atgggacagg
    32941 gacaacatct accgccagtc ggtcaacttg ttcctgatca cctggtgagt ttgggccctg
    33001 tgacaaagcg ccacccacct atactatacc gccgcgttgc taaactttgc gctctcccct
    33061 aggatctttg gtctgctcac ctactttgtt ttcgcaacgc tatcgtacct gttcatcttc
    33121 gacaaggcga ccttccagca cccgaaatac ctgaagaacc agatccgcct ggagatccgg
    33181 cagaccatga tctccatgcc catcatgtcg gtgctgacgc tgcccttctt cctggccgag
    33241 gtgcgcggct tcaccaagtg ctacgacacg ccggacgagg gcccgggggc gtggtacaac
    33301 gtcatgcagt tcccgttctt catcctgttc accgacttct gcatctactg gatccaccgg
    33361 gggctgcacc acccgctcgt ctacaagacg ctgcacaagc cgcaccacaa gtggatcatg
    33421 ccgacgccgt acgcgtcgca cgccttccac ccggtcgacg gctgggcgca ggcgctgccg
    33481 taccacgtgt acccgctgct gttcccgctg cagaagctgg cgtacgtggg gctgttcatc
    33541 tttgtcaact tctggaccat catgatccac gacggcgagt acgtggccaa cagccccgtc
    33601 atcaacggcg ccgcctgcca caccatgcac cacctgtact tcaactacaa ctacggccag
    33661 tacacgacgc tctgggaccg cttcggcggc agctaccgca agcccaacga cgagctgttc
    33721 cagcgcgata ccaagttcag ccagaaggag tggaaggccc aggtcaagga gatggagaag
    33781 atggtcctcg aggtcgaggg caaggacgac cgccagtacg acccgaccga ggtcaagaag
    33841 aacaaataag cgagggacct cgctgcttct acaccgtgac aagcggcgaa gcaatccatc
    33901 cgatgttcaa tgagagaccc tttgggatgg tattgtcgat gcacaaccgt aggttgtgtg
    33961 tgtacatatc cacaaacctt atgagaacag ggctcttttc tgaatgaaga gggggcgcta
    34021 tcattgcctg gagctatatg acacaaaaat ctatgtacat atgcatgaaa agctagccca
    34081 gcctcgccca cgacgggatg agtgcaatca tggcagcagg cgttattttt atttttcagg
    34141 atcatggcgg ccacgtacat ctatatcttc ttcacagcac gtaggaagaa gcaggatttc
    34201 gccaccgcag tagggtttct cgggccatct gaggatagag tgtggctacc aggaggccac
    34261 tccgtgtcac tatctcaagg atgcagacga tttatatcat atttgtaatg cccaccgcgg
    34321 atgaaagact atgaaatact aataattata ccccactctt cggtttatgt taaaccagtg
    34381 ctagtcgttc tgtccgagaa tgctgtttcc ctataaatgt gtgtgtagga agaagcaaca
    34441 gatctagtag ccaaagttga taatgagagt ggtcgtacgg gcggggcgta tatataagac
    34501 attgtgtgga tacgtatact cattttcaaa gcacgggcac cataacatat agttggacaa
    34561 gaaaaatgaa gcctgtcaac ccctttgatg tcaagttgat gtgaactatc gatagcagag
    34621 gaccgacagt gtccgaaggc cccgaaagca atgggatctt agtgcgaact gaagccttct
    34681 cagattagag tcatccccct ataggaagga attgctctac atggcccgaa aaaaaaagta
    34741 agaacagagt aaaaggaaac cttagtgaaa agagtcgagt agttgaatcg gcatccgcgc
    34801 cgcccgtctt cgcttcccat gtcgcgggaa gtctgaagcc tgaaaaaatc ccagcaagca
    34861 agccagccag ccgaccaacg ccgtaacgct aaaaagacac aagaaaacag attacgtcga
    34921 atgactggaa atccaagcca agctccctgc agccgctttg gggctcctgc cttcctccgt
    34981 cggtgccaat gcccctcaaa caaactgttt ctgtcgtcgc caccgcttat agtagatgcg
    35041 ggcttcctgg cgattgatat atttcagtca tttgggtccc ggtcgaaatt tcggaccctt
    35101 atagattcca ctctcgtatt ggagccgttg ggtgaggtac aatctgtaag caggtttcgc
    35161 gatccagccc ggccactcgt ttgcccccac ttgacgccta acacccctaa atccctctcg
    35221 tgtttccgtt ttctcctctc tcacgagaag ctgacaaact tggggtcgcg ggggcggccg
    35281 tcgggcccga tgccgttggc gctgaagcgc tgctccatgt agaccttgcg ggcggcgtcg
    35341 aagcggaggc ggcgcttctt catgatcttg aggatctcgg ccttggcggc gtcgtcgagc
    35401 ccggcgcggc cgtcgcccga ctcgacgttg cccgtcaggt caaaggtgct gctgctcagg
    35461 ccggcctcca tgtcgcccgt gaaggacgac ggcagccgcg cgtacaggtg gcccggcccg
    35521 tacgccgaca ggtccggcac caggtgcagc cagtgcgcgc gcgtcacgta caggatcgtg
    35581 cccgtgatca gggtcaggag gaccagcgag gggaggaggt aggccattgt tgccgcttgg
    35641 ggttgggttg gcttgcgatc gcctggcggt gggtgggtgg ctgtcgtaaa tgctggagtt
    35701 acccgaggga cgagtcggaa agaagaggaa atgagagtcg agtattgtag tagtgggtat
    35761 taaatgtact gtattgtaac gaagatgcga tgaggaatcg gtgtcgaaga aagtcggccg
    35821 atggggtttc cacgctcgcc gcgctcgttc gtatcgacgg caaggtcggt ctgcttggaa
    35881 gcgatgggac gttggcgtgc ggctgacgga cgtacgggcc tctggtggaa cggggtctcg
    35941 gaaagggagg ccaacggaca gaacaagaag aaaagcgaaa ctgttgcaga tgtgcagtcg
    36001 caactagacc agaagtcgca tactgtaacg ggccatctgc tggacctggg ggtatcgcag
    36061 tcgagtgcag cggattcgtg gttggggaag ctcacgacga cggactctcc tgggctcggc
    36121 gtcgcaaagg ggaggccgct gggcactttt ggcactactg tggtagattg ctttaatcag
    36181 agagactgac gacgcggcag catgaactga gccaaggcaa gcaagggtgg ggcgctgtgc
    36241 ttctttcatg cgtgtctggc cgcgtagagt gtgtccgaac caaggaagac tcaaccctgg
    36301 aagactctgg ggactctcat cgaggacagc attcgacagg gggcaaggga tacatacacc
    36361 aactaggtta tcgagaggga ttgggagcag cagggagtgg cgcatagtta gcccatacct
    36421 aggtagctga cacaactcat gcaccgccac gtcctgccga caaccttgag ccacctgtgg
    36481 ccccgttggc agaacgaatg accacctggg gctgatgggc tgctgggctg ctgggcagtg
    36541 acgctagtgg ggaccgtcgc cctaggctag tttaggtatg ctaagcgact cccacagatc
    36601 aatcgcagag atcggtgaga attgtctatc gggcatattt tcgaacgaaa cgacgacgaa
    36661 ctctcgacgc accaccagat tcaaggcatc tcgaatcctc aaccccccca cacgctcaca
    36721 atggccagcc ctcaagtttc gtcggacctg atctgggaga tcgtccgtaa gtttgggacc
    36781 ccgcgaccgc gctttttggg cggcacacac acacacatag cccgcgcaca cgagaaattt
    36841 gatagctgat ctgcttcgtt ctaccccgtc gtccaggctc caacaatgcc ttcctcgtca
    36901 agagcaagac cagcggcggc atccagttct cgcgggaccc catgaacctg aagaacaagc
    36961 actcgcgcaa ggtgagccag ccaatcccac accagcccag cccggagcaa agacacgggt
    37021 caaaattcaa aggcgtggtc cagctaacag gggtggcata cagtacgccg gtttcgtcaa
    37081 cgagaaggta tgagacgcag tcctacagaa cacccctcgg gataacgaag cgcatttacg
    37141 aatacttttt tttggaacag gccgtcggtg ttatccccaa cgagaagggc ggtgtcaagg
    37201 tcgtcagcaa gaagcctgct acccagcaca agcccgccac cagcaccacc gagaccacct
    37261 tccacggtgg caagtctgct cgcaagtgag tagcctcccc cctcggatga ttgagatcta
    37321 catccatctc cctcggtcgc tctgtgtaca tctctactgg accgcctggg agggaagtac
    37381 ccgggcaatg ggatatgagg agcacaaatg actgacccgg cctccctctc cgccacagct
    37441 cctacaaggc cgttgccaac cagaccgcca agaacggcta ccgtgccgac ctgcgcgagg
    37501 ccgccgtcca gcgcgtctct gccatccgcc gatcccagct tgaggtcaag cccgaacccg
    37561 agaagaagct ccgcggcaac gctgccaaga aggccgccgc cgccgcgtcg tcgtagatgc
    37621 tttcctttgc tttgtaaacg gcatggaggg gagagggggt tttcccccca cggacagtac
    37681 ggggaaggtt caggttggcg aaacaggcgt atttctgtag ctagctttgt agagccctgg
    37741 taacgggccg ttgggcagct tggcgaatac aaaaggtttc aacctcagca gagatatccc
    37801 tcagacagac aacctggaag tcgctactta tggccgagtg catggaacaa cagcggcgag
    37861 gagccagtct cagcatggcg tcttggaagt gacagcgacg tttctctcat ggggccgtac
    37921 ggtttcatca ggattgggcg gacggcctgc ggcgttacct ttctgctgct gctccatcca
    37981 gaggcgaagg ctggaaacct ggtggggaga cgacttggga ttcggaccgc agtctgctgc
    38041 caagtgtttc ctgtcattga ttgtcaaaag attgttttac acgggcgtgg agcctcgaaa
    38101 ctgcggctgc gcttcatcac gtcatggggc tcacccaatg ccgagcgcca tgtgacacag
    38161 cttgtttcct cggcggcggg acagcccaat tgtggattga ctgggagtcg ccgccaacat
    38221 ggtccggcta cgtgctatgt aatccttgtt acgtatggga gtagtgactg tacagtaggt
    38281 actcctgacg agaatccgca cgataatcga cgggtggata gagtcggaat gccgtggtcg
    38341 agatattgtc gtccagagtc cggtcccgcc cgaggcgtag acgggcaggg tgaataatac
    38401 ctcgggacac gaagattcac gacaagtgcg ggatgggcaa atgggcgatg cggctcgcta
    38461 gtgcgccggc aacggtgcgg caatagtcac gatgatcggg tcggcaagac aagatgggca
    38521 ggctggctgg accctcactc gggtggtttt gttgtgtgtg tgtgtatacg tgtgtgtgtc
    38581 ttgtccaagg caggtaggtg gtcctcgagt gagacccagc tatccgcact cgggatctaa
    38641 agcacaccag agacgcaaga gacgcaaact acgggcttaa gttacaaggc tgggtgggat
    38701 ctagaatctg gagcctcccg atggctgggc gggaaacagg acagacagat gctggaactg
    38761 gtgagtgcga gtccaatgct gcgcaagcgc tggcgagtgc atgctgcagt ccggtgtcca
    38821 atggatcggg cacctgactc tgctggcagc agctacgacg actgttgagc tctgcaaaag
    38881 cacttctgaa tgtatctggg ccgatggcga tggcggggtc agtgtggtcg cgcactccca
    38941 tcccatggat gccactcgga ccccggtcca ctaggccgaa acagggcttg gaggtgcctg
    39001 tgtgtccctg tggatgtggg atggtggttg caggagcttg tgaggatccc gctcgccagg
    39061 cccccggccc cagggcagag agctgcttgc tctgcttcgg ttcccaacga gcagagcagc
    39121 ctttcgggct aggtacacgc tgcgggctgc gggctgctgg ctggctgctg gtctgccccg
    39181 ccatcgtggt tgctcccttt cccccaaaac ccaaaacccg aacccaagac aagcaaacca
    39241 gcagccagca gccagcccgt cccgaagctc gcgtgaatta taataagcac aggtgagtcc
    39301 gctggccctc ttctcccctt cccgactcca ttgatattct tctcacattg tccgcgccat
    39361 ctctccctcc ccctctctcc tgctctctca ttttctgcca tcgtcagtcc acacgtcttc
    39421 taccgtgtct cgtctgcatc ttgatcttct ctgaccccgc attctagagc tcgactccca
    39481 acacgcccgc aaccccccac ctaacactca cacccgttca gcgacgaatc acttcagtca
    39541 caatggtcaa ggcaggtatg tcaccaacga attgtccccc tatctgctca tctcgagatc
    39601 gaatggctga cactaccgaa cagtcgttgc tggagcctct ggcggcattg gccaggtccg
    39661 tcccctcccc catgtccctt gaactaatcc gcctgctcat ccgggagccc ggacgactaa
    39721 cacgcacccg tggcagcctc tttcgctcct cctcaagctc tccccgctcg ttgatgagct
    39781 cgccctctac gatgtcgtca acaccccggg tgtcgctact gatctttccc acatctcctc
    39841 cactgctgta agacttgccc ttgcccctcc aacccctccc ctctgctctc aggtaggatc
    39901 ttcgtggctg acgcatccga aacaaccaga aagtcaccgg ctacctgccc aaggaggagg
    39961 gcggcaaggc cgctttcaag gatgccgaca tcattgtcat ccctgctggc attccccgta
    40021 cgtgcaaaaa aatcccccgt ccccaaaccc cagaccccac ggcgccagct gcagttttcc
    40081 tgtgtgtacg cgggtggctg ggtgggtgtc cacagcgcca ctgtgactta cacggactcg
    40141 caggcaagcc cggcatgacc cgtgacgatc tcttcaacat caacgccggc atcgtcaagg
    40201 gcctcattga gattgccgcc gaggtcgccc ccaaggccta catcctggtc atctccaacc
    40261 ctgtcaactc gaccgtcccc atcgccgccg aggtcctcaa ggccaagggc gtcttcaacc
    40321 cccagagact cttcggtgtc accaccctcg acattgtccg tgccgagacc tttgttgccg
    40381 agattgctgg caagaagacc ggctccgagc tcaccgtccc cgtcatcgga ggccactccg
    40441 gcgagaccat cgtccctctc ttcagcgccg tcaagcccgg cgtttccatc cccgatgaca
    40501 agtacgatgc tctggtcaac cgcgtccagt tcggtggtga tgaggtcgtc aaggccaagg
    40561 acggtgctgg ctccgccact ctgtccatgg ctttcgctgg cttccggtac gtttatgtac
    40621 ttcccgtcct cgctgatgtc ggctgactga cttccctccc tccccagctt cgccgagaag
    40681 gtcctcaagg ctatcaaggg tgagaagggc cttgtagagc ccagctacat ctacctcccc
    40741 ggtgttcccg gcggcaagga gattgccgag aagaccggtg tcgacttctt ctccgtgccc
    40801 gtggagcttg gcgtaagtgc aatggcctca cagagaccac agcccggact aacggtttct
    40861 cgcagcccaa cggtgccgag aaggccaccg acatcctggc caacatcacc gacaaggaga
    40921 agaccctgtt ggacgctgcc atcaagggcc tgaagggcaa catcgagaag ggcatcaact
    40981 ttgcccacaa ccctccccag aagtaaatct accccatctg actttccccc ccagaccgcg
    41041 agaaacctcg cggacgtttg cgccttttcc tattcttgat gggttcatgg gacacacagt
    41101 ttgcctatgg aacggcgtgg tgtgtagaca aacaaaaaag catgatttga gcgataaaat
    41161 gacgagaccg gtgactgata gcatgcgttc tccccaggct gtaaacgtga tgtccttagg
    41221 aatttaaccc ttcccgagtg atgaacccct tttattttga tccccccccc gcgcggaatt
    41281 accctcgccc agcgcttggc gctctgacga cggcgaaccg agacgggatg gtggcggtgg
    41341 aaaggggggc tgaggattcg acggtttggg agggacgaga gctcaggcag aagcacggat
    41401 ggacatacag acgggaaagg attcgggtgg gaaacgggga ggcaaacaaa tcttcatgta
    41461 gatattcacc aaatgccata aacgccatag aacgccatca ctccatctag atgctttcca
    41521 ccccgctcat gcccccgcgc ccacctccgg cgtcgtgcat tactacattg gcaagctgcg
    41581 ccacaaatcc ccagtcttgc cttcggtcgg cgccgggtat acgacagacg ggacaggcca
    41641 gaagaacacc caaacctcat cccctccgac ctcactcggt aagagacgag aaaagcgtag
    41701 aaagggggaa cgggggtttt aatcttcttc tctcgttccg tctctcttct ctcacgactt
    41761 ggccggtatc gtcttgatct gaaacacggc gcccggcagc tcgctcgact cggcctgcac
    41821 cgtggcgttg atgcccagcg ccgccagcgc gcccttgacg atgccgcagg gaaaccacag
    41881 gaactggagg acccccccgg cggcgcgggg ttcgtgtcag taatggggat ttcggcgtgt
    41941 ttgttggttt ggtttgtgtg ataatcatgt tctgtcgtcc cgctcgtctc gtataaagaa
    42001 gacggcagac gtacgagata cacgagtttt tttttggggg tagtgggata catgtgtgca
    42061 cacgaaactc aatacagaga gggaggctga acagcaaatg tcgatgacaa gagtagaagg
    42121 cagaaagagg aagcgaggaa aggaaaaaaa aaaaaaaaac tcacaggctg ggcgcgcacg
    42181 acggcctggc cgccggcgtc ggtgctcatg cgcgacaggg gccggaacag gttgtccgtc
    42241 agcacgtaga cgccgcggtg gttggtcttg aggttgtcga tctgcttgcg gaacacgagc
    42301 gtccacaggt ccttgcacag gaacttgatg acgtcgagcg tgtcgttgaa gcgcggccgg
    42361 tcgcgcgaga agctggtttg gccccctaat cagcggcggc ccttttttct ttctttttcc
    42421 acttgttctt ttccggtttt gttgggacga agtcaggtag cgtaggaggg aaaggggagg
    42481 gcggcgccca ggccatagag agagacggag agataaggtc ccgtagataa agagagagag
    42541 agagagacct gtacgctggg caaaggggga atatgaacac acacacactc accgctcgac
    42601 gagccccagt cccacacggt accccagcgt ctcgagccgg tagaagacgg catcgcgctc
    42661 ctcctcatcg tccagcttcc tgcccgtcgc cgtcgccgtg gccgtagccg tggccgtcgt
    42721 cgacagcgag gcggcatcac cacctgctcc ttgcttggat gccgtcccgg tcccggtccc
    42781 ggcccccgcc gctgtgctcc ggtccgccgc cgccacctcg gccgcgtcgt ccagctcgtt
    42841 gaccagccgg tacgccatgg gcacgatctc gatcagcagc aggtcgaggc acgacgagtt
    42901 gaggaaggtg gccgtcgggt ccgaggcgtt gaagggcggg aggggctggt cgaaggacat
    42961 ggttgcctgt ttgctttctt gttcttctcg tttgggtcgt ctgtttcgct tctgcaggtc
    43021 gcggccgccg aagccggggg ggttttgtgg tctggtgcgt gcgaagcgtg gtggtgatgg
    43081 tgctggtggt tttcgttctt ggtgcctctt gtctctacca cgtttcaagt cccgggcgcg
    43141 ctgctgttgc tcgtgtgggt gctatgggcg gcggcgcatt ggtcgagttg aagaacccgg
    43201 gctatgtgcc gtatgcagct ttgcgggttt gtacgccggc gctgtggttc cccgaggtgt
    43261 agggggagga ggaggtatgc gcgtgtgcga aaggccgtcg tcgcaattga ggctcgctcg
    43321 agttggtaat atgatcggag tcgctggctg ttctctagac ccaagatgta tttgtggagg
    43381 gtgaattgag aggtcggctt tcctggtaac acgcccaaag tcaagggtag acccgcgagg
    43441 ctgagagatt ggaggcggcg gtcgacgttg actgacgtct ggagtggata gggctgaagc
    43501 tctgagccgg gcccaggggg tgaggtcaag ggaacgaggg gcccggtctg gcgacgcggc
    43561 ggctctgtgg gggagcttct atgtggtggt ggggcgccct ctgtctggcg tctggggggg
    43621 cattttcaac tggagagagt ttagggggca gccctggttg tatttgagca ggctaaaaaa
    43681 aataagatgc tgcagcataa tctagatttc gtgaaatgtg aattggtccc cctatcttga
    43741 agattataca gaaaaccttt ggaaaagtgt attcttgcct gggattcggc tagcggggtg
    43801 cttttactat agcccctttc ttagtatcta atctacttgc ctagggaaat atccagtaca
    43861 tgtcctataa gaggcctgga gttcagcaac gcatgcacac caacccaaca aacccagcct
    43921 tggaaatgcc ccgtgcagcc cttgtcatct ctgcattcga catactttgg tgagagagga
    43981 tttccgtttc ccattgttct agtgttaaac ctcgcgtggt cccgtgctat aattatagta
    44041 ctaggtagga acccagtaat tcaagttcac gccggaccga gagaccgtaa aataggcttc
    44101 ataacgttgc gtttcacctg cgccggcacc caaaaccaac tccccacgcc agcagacacc
    44161 acaccactca tcgagctcgt gatatagatt cagtatattg gctgccgagc agctcagcgg
    44221 gccagggcca acacaacgac cgagacgccc aacacacttt tggcagaacg gggtggcttg
    44281 cataagtaga cggacaagca tgcccgtctg ccagaccacc ctgggaatcc gacgtgaagc
    44341 agcctctcta tctcgcaccc caggctctct ctcactgcct tggtcatcaa ataggtagat
    44401 acacaggcca agaggagcaa tccagaaacg atcatgacaa caataacaaa tccatcgcac
    44461 catgttgcat ggcacagcta tgcaatttcc tttccggggg gtgggctcat cataagcaag
    44521 gctttccatt tttctcttct ccctggtccg ctgcaagaaa actcgtggta tatccgggtg
    44581 ggggaattct ccgtggttcc ccccctcaag gtacgtaaaa agatgccatc cttagccacc
    44641 aacgcctaat acaatgcaca agttttcctt cccttctttc ttcctttctt cgtcgtgcgc
    44701 cgttccccct gatggggcgc tagaaggtcg cgccgtagtt ccagtccgga gtcgaggtca
    44761 agctcgcact cgtgccatag ttctggcgct tgggcgcgtg gagaggcgcg tcgtcgtcgt
    44821 cgtcgctcaa cgtcaggtcg atgacctcgg cggccggtct cttccggctg ccgttgggcg
    44881 tcgatgagga cccgttggcc gcaccagccg gcgtgccgag catggagcgg ttcggtgtct
    44941 gcgtggtgcg gttgctgacg atgctaaagt cgtcgagcgc cacaatgtcg tcgtcgtcgt
    45001 cgaggttgac actcgtcatg gacgccgccc ccgaaactcg aggcctcttg ggctcgggct
    45061 ccttccgccc ttctgtgccc cactgcccat caggttcgat cgtgacctga tctgtgtcct
    45121 cggacgtact gtccaagata cccttcacgt actcatcaat ggcgaggttg tcaaacgtcg
    45181 ccggcttatt gcagatcgga cacacccact gggggccttg ctcctggaga tagagatacg
    45241 acgtgacatc gaaacactgg atgtggctgc acgtggtgga ccggcagggg ttcttcagtt
    45301 tgccgtaggt cagagggcac ttgagagaca ggacctgaga cgtggcgaca acgtccgggt
    45361 cgtgtgctgc cttggtgagc tccttgatga cggatgctcg ggggatcttc ctgcccttga
    45421 ccctcgccgc cagctcgtca actgggacca gcttgcacag gtacagcgcc agatagaact
    45481 tctacatttc atgagtcagt aaacagacta ctcgtaaagc caaatgaaac gaacagaaga
    45541 gacagggggt aacgtgagca tgggcaccac ttggatccgg gagaaaaatc aatgctcact
    45601 tgtctctctg ccgcctggtg cttcttcacc ttagtggtca acgcatacgt aaactcaatg
    45661 ttgttcacgt atgagttctt gtccaggcgc aacgagctgg taatgtctac cggccgcgtc
    45721 gacccaggtt tgcccttgag gcctcgcagg ttggccttga tgtcgccccc gtttaccttg
    45781 agctccgact ggtagggaaa cgcgatgtcc tggggtcctc ggtcatctgc ggcgcagaag
    45841 accatgacgc gcaacgtctt gtcatgtata caacgggcaa gagctggcac gtcgctgatt
    45901 ttgaggggaa tgttggttga gttgcgatgt tgcgacatga ctggagtaaa aatcagcaca
    45961 tggccaaagc gcgaggcgaa cgaaaatgag aagcatcatg tgccaccggt cagaaggctc
    46021 gccctctcct gtcgcaaaaa aaggggaatc cttgacatgt gagcttcaaa gtggtaatcc
    46081 aggctggaaa caagaagctc aaatgtctct cgtcaagaag tggcgcacat gcgaacgaga
    46141 tcgtcgccca gagatatgga aaccagccag gaggtgaacc ttaccttcaa gtgtccggac
    46201 gttcccgagg atctgctcca tcttgtggaa ggggctggcc ttgaactgga gtgctggacg
    46261 cgagattaga cctgaggacg gggaaggaga gtgccaggta aacgggcgga agggcatcgt
    46321 accgggccgc tgcggcgcgg aagccgatgc gccggctcct cctgcgccat agccagcgcg
    46381 gccctggctg ccgaagccgc tgaagctgtt ctggccgtag acgggcgggt gcgccgtcgc
    46441 gtgtgtggtc ggggctgctg agaatgcgcc ggctcctcct gctgctgctg ctgctgttgc
    46501 tcctccgcct gcccggccgt agggcccgcc ggctccagag ctgccgttgc tcacgtggcg
    46561 acctgagcct gccatgacgt tgttgatcgc gtccttgatg tgtccgtatt gtgccgggtc
    46621 ggcattgaca ttctcgtaca gggctgcgga gggagaaaag gcctttgtca gcgctcgttc
    46681 ttcaggaggg tgtggaatac tgtctggatc caggatgatt ttcgtctgaa ccgagaatga
    46741 aggggcggtg tggtgaatgg gaaaggagga gtagagtgga aaggtcaaga gtcaagttgt
    46801 gattgtttgg gcacatgaca gtctaggtct tgtcgcctgg gtgaacgggc gcgatatacg
    46861 agagtgagtg cctgggcagg cgcgaacaca cggcgcagag gtgaactgag cgcgaaacgg
    46921 aggggcagag ggggggaaag ggggtagtat ctggggatcg gggattcctt accgttgagg
    46981 atgcgcttct gcagatcggc cttgacaccg ctcgacttaa gaccgctgac ctggcagacg
    47041 ttctgcagct gcttgaccag cagcgtctgg acccgggcat agagcgacga gatgtccctc
    47101 tgggtctggg cgttggcgtt ggaagccatc gtgggtgggg gaggggacgg gcctggctac
    47161 cgtcgtcgcg tgaggcttct tcggcttcgg ctgaggcgtg ggcggtgctg aggcgggagt
    47221 tttggttgcc gcatgggggg aagagaagcg cgaggcaagc tcgaaccggc gctgtcggcg
    47281 cggacacggg cgcggtatag ggtgggctcg tcgtgtcccc agaaacccgg agcaggctgt
    47341 ggcaatacac ggcgtccgac gggcggacga cccgggcaga ggctgcgcgc gtgcgtgcgt
    47401 gggcgaaccg gggaggcggg cggcgggcgg gcctttgtta ggctatagtc aaagccaagg
    47461 atcctattca ccagaatccg ggtatacaga ttcgatgggg ctgaaagcag aaggcccggg
    47521 gcgccctcgt gagcagtgca gaaggctgga gcggtatccc cagaacgggg gtggtctgag
    47581 gtcgtatcta catgcaaaaa gtctatagcc agccagccag ccttgccgcc cgttgcatac
    47641 ctgttcccgt cctgtcgtcg cagttcgccc gggggcggcg aaaccagaga caccgcctgc
    47701 cgtttgcgac ctcagcacca ttcaagggtc ccccgaccac ccagcacctg ggcgtagcgg
    47761 atcggcttcg tgctttgacg cccctcgtct agcctgtcag gcctgtcggg cctgtagata
    47821 ggtagtactg caagctcgtt ctccacggcg gaccccaact ctcaggctct ccaaccgata
    47881 cggcagccga taagcagccg cgcccaggcc tgccagggaa tttttttctt cgataggcgg
    47941 acagaacacc gactgggaaa agagggaaaa aaagccccac caaaaagttg cacagtcgat
    48001 aacggccgcg cgagactctc tcatctgcag cagcagcaaa acagccaacg tcccaaagac
    48061 aaccaacaac cccctatagc cagaagacaa ccgtgccatt acgacaccat ggccaagagc
    48121 tcgcgcgcca gcacggtcaa ggccaacaac cagcgcctca aggccaaggt cttcggcccc
    48181 gtcgagtccg cccgcatgga gcgcctgtcg tccaagctgc tcgagctggc cgccgccccc
    48241 aagccgccga agcccgagga gaacgagatg aagatcgtgg atgacgagga cgagagcgct
    48301 accgaacaca aggcccccga ggccgacgcc gaagacggta agtgttgaag aagaagaaaa
    48361 aaatgcgccg tatggagtta ccaaaaacta acaagtcccg cgaacagccg ccatggacat
    48421 cgacggtgga aaggctgcgt ccgcgagcaa gcgcaacccc aagggccgca tcgccaagag
    48481 gcgcaagacg tccaagatcg tcttccccaa gtacagcgac cgcaagcagg gcaagaagag
    48541 gtagagatcg gggggacgct cggcttccgg gatatacggt ggttttcttc gcgtgctgta
    48601 catacacagc acaagcgagc gggcatctgc attcgaggag ttacggtgtc acaggcgttt
    48661 cttgcaaagg ggtcatcgaa tttgattgtc agtagttttg tggtatcgga ttggccccat
    48721 tcacgggctt ttaaaattca ttgtttaccc tagtcatttc tcatgtccca atgattctac
    48781 atctaatagt acaacatgtg cagcgccagc ccctttggaa gggatattct aacgcccctc
    48841 ctatgccgct gttggagcag gctgcgcagc cggcacaggc gccgtttctg ctgccgcagc
    48901 agatggggcg ggctctggag ccttctgatc aagactggcc ggcggattcg acgacggagt
    48961 ggtggccttg gtggtcgctg ccgctacatc tggagtaggt gccgtagccc ctggcgtgac
    49021 cgtgggagtg gcgctcgatg caggggtcgc gggcttggcc gactgtccgt tttcaacccc
    49081 tttactcggt gttgacgccg tcacgccggc tggcgctcct tgattagggg tgctggccgg
    49141 ctcctgcttg acgggaaccg gcttcggagg cgcgggtgcg ttggggtcga gaaaccgagc
    49201 cgggactcct tgggcggcgg atgctcccgt accaacccaa gcacctacca atcggctcca
    49261 tttgtagtcg ccccgctgca gtttctggat ttccttgtat gctctcgagt cgtaatacgg
    49321 gaggcccgtc ttggggtcct tgtaccttgc caccttgttc gtgatgatac accttggcgc
    49381 cggtgcttgc tctgtaacat gtgttaatat ttgctacgtc tcgagtttgg gcacgtggaa
    49441 agactcactt gcgagcttgc ccgtctcctt gccaaacaga atgcgctgct gcacgctttt
    49501 ctgctcgatg gcattctcat caaagttctg caggatgaaa gagttgcagg tggctttgcc
    49561 attaggcggt ggtggtgggc ggggcgaagg tggtaaatcc ggtacacttt gctgtttctt
    49621 ggccgcattc gtatgcgatg gcttgaggct actgagaggc tttgccggcg gctgccctgc
    49681 gggctttgta gcagatgctg tacggggcat tggtgtgggt gtgggtgttg gcgtcgtacg
    49741 ggatggcgca gtgtgcgagg gtggagcatg tggtgtagat tgggatggtg tagtatgcac
    49801 gggtgctgta tgtgatgctg caggtgtagg tggtggtgga ggtgctgata gtggaggagg
    49861 tcgagcagct gcctgcggca tagacaatgg cgactgtctc tgtgctgtat tgggaggtgc
    49921 caagccatga gagggggcat tgactggcga gccgtaggca agcataggca tcgagagccc
    49981 gttcttcgta gccccaggag gtggtgccag aaagctgttc ggcggccggc tcatatctgg
    50041 aggtttcatg atcggtgagc tctgtggctg cggcggcggt gcaaacatgc tcgtcgtgta
    50101 ggggcttgtg cttggaggtt gcaagtcggg ggctttcatc tcagacggtt ttgacgcttg
    50161 aggtttgggc tctggcggcc ttgtctctgg aagtttcgtc tcctcgagcg tcttctccat
    50221 caccttcgtc tccgccggcc gttcctccgg aggttcagga accgaagcag cagcttttgg
    50281 ttctggggct tctggttcat gagctttcga ctctggcgtg tttgcctctg gagcgtttgc
    50341 ttctggagct tttggctctg gggcctctga ttctgcagcc tccgactctg gagcctttga
    50401 ttccggatct ttttgttcta gagtctgtga ctcggccggc gcgttcacag cctcgaccgt
    50461 agaagcagct tccggtctag ccgcaggctg atctgagggc tcactgggga cgtctgccgt
    50521 cttaggattg tccggcgtct gcttatcggc tgtctcggac ggaactgcag ctttgtcgtt
    50581 gtctgctggc ttgggggctt gggttgtcgt agaacctgca tcctttgcct gctcctcctt
    50641 gacagcgtcc tccttggcgg gcgtatccga ggacttgccg gggccggcca tggaaacacg
    50701 cttcttgatg ggcttgtcct cgatgatgac ggtcttcccg aggtgcttca gcttgccgtc
    50761 gacccactcg cccacgccgc tccagaacgt cacgaccggc ccgctcagtt gcctgttgtt
    50821 cagcgcggcc agcttggccc ggcgttcctc ctcgcgctgc ttctcggcct cctcccagcg
    50881 gttcaggctc ttcgcgttcc tcttctcgat gatggccgcc tcggccaggc gttcggcctg
    50941 tgtcttgggc ggcttcctca tggcctccat gcgcttcgcc ttgcgctcca tggcctcgat
    51001 ctgcttgagg cgcttggcct cgcgctccac catctgctgg tggagttgct ccttgctgag
    51061 catggtggtc tctcgcttcg aggccctcgt gggcatgtct gcctgggtgg gcagccagct
    51121 cgcgcgctcc gacttcttct tgggcctggg tgcgggcgtc gacgcggacg agtcggtggc
    51181 ggtggcgggg gcggcggtcc gggtgctgat cttgaccttc ttgcggaact tgacgggtat
    51241 ggcctcttgg gctttgcgct tccgcgccgc ctgccgcttc tcgcgggcct gcctctcgag
    51301 ctcgcgctct ccctcgtctt cgtcggcgtt ctcctgcgca tcctcgtcgt cggacgagga
    51361 atccatcacg gcatccgagt cgccgtcgtc gacatcggtg aagccggcat cctccccttc
    51421 gacctcggcg aacaggagct caagatcgtc gtcgggttct tctgcggcga gcatcgactt
    51481 catgcggttc ccggcggtcg agcgcttctc tcggcccgtc gccagccatt cgacctgggg
    51541 ggctgccggt tcaccggagt cggaatcgga gtcatcgtcg ctgctcgaac tcgtggcggc
    51601 ctgttcccct tcttggtcga ccgacatgcg ctgctcctgc tctagcccct gcgcctgctc
    51661 ctccccatcg gcagccatgg tcgcgtcggt ggcgctcatc ggaggaggac tctcaggtct
    51721 tcctctcggt ggttcggtga tgagcttgag agagcatcga tagtttcgtc gcagtggtct
    51781 aagctaatgt ggtgaaatgt gttgatggtg tgatgcgttt gcggaaatgc aggctgagga
    51841 tgcgcgttgg tgatggaccg cgtcgggcaa cctttttttt tttttaattg acacggcccg
    51901 ctggagagca gcatgcggga aggcaaacgc tggcgatgat gtaggtacct ggcaggcgca
    51961 cagccacagg acccatggac cccctagctt agcccccttg gcctagcgcg gatcgctata
    52021 gaaatcctgg gcggggtgac taacgctcat gttccgctat actcccccac tatctctggg
    52081 tagcgcaagg ttcatttgat gacattctgt aaattcatcc gtgctataga acggaggtct
    52141 ctcatctcaa gagtgcaccg gatctaggct cagaataatt gacatgtaat tgtgtgtgca
    52201 tctattcacg ccattcaaca gcagcatctg acccttgttg tgacccagtg gtttccgcgg
    52261 cctccaaaat gcaatgttgt taacgcttcg ttggggatca tgtttgatct ttgcacctgg
    52321 agattgacaa aggatgttat tcactatcgc tttaagcctg tggctgtatt tctgcttttc
    52381 acttggtagt tctcatttct attccgcccg tgcttgatcg agtgctggta ggaccctcct
    52441 aatgccgact aagggtggtt gagcatatga cgtcgatcag agcagagcta agcttgcata
    52501 cagttgtttc catagaaagc ggccccatcc gcttcgcaga tatgctttta ccaatctaga
    52561 tcgtctccaa cccggcatac gatacgagac cagagatcct agctgtcata aactatcaag
    52621 tccaaagagc catggcaccg cgcacgcgag aggagcttct ttcctacggc atcccggacc
    52681 ccgctctcct ggccgtgagt ctcgttccat tctgtcccct acttccctcc cttcttttgt
    52741 attttctacg cattcacaac caagatcaaa gtccccagta actcactcat gtaacaggag
    52801 ctggagcgca acccggtccg ggacccgcag ccgtcggacc cgtactacgg gcgggacgac
    52861 cacgcggcca agcgcgcaca ccgcgccacg acgctgcggg agaagcacca cctgcggtac
    52921 ctgccggggc ccatcccgga gcaggtgcac gaggaggacc ggcggatccc cgtgcgcgac
    52981 ggcgccgaga tcacggtccg gatctaccgg cccacggcgc cgttgccggc ccccaccgac
    53041 gagggagccg ccggccgccc gctgatcgtc atgtaccacg agggcggctg gagcatgggc
    53101 gacctgacgg acgaggaggt caactgccgg ctgttcagcc gcgacctcgg cgctgtctgc
    53161 gtcaatgtgg agtaccggta tgtgacaatg ctgctgcgcc tcgacgtcta tttgaaacgg
    53221 gaaggaagag acacagaaat agacagagat gactgatgtt caagggcagg cttgcaccgg
    53281 aacacccctt cccaacctgg atcaacgact cctgggatgc gctacaatgg gtgagaaagt
    53341 ttccattcct ccgctgctcc acatccctcc acgccaccca cgcccccatc gtctcattct
    53401 cccgatcctg atccctccat ccccatcctc cccatccccg ctccgccagg aaggataacg
    53461 accgcccagc taacacggcg ggcgcgcccg ccaaaaatag gccgccgcca acgccgcatc
    53521 cctgggcgcc gacccgggcg gcgcgggctt tgtcgtgggc ggcgggtcgg cggggggcaa
    53581 catcgcggcg gtgctggcgc acgtggcgcg ggacagcggg ctgtcgccgg ggctgacggg
    53641 gcagtacctg tgcgtgccgg ccatcacgtg cctgctggac ccggggctgg tgccggcggc
    53701 gtaccgggcc gagtacctgt cgcacccggc ggtgacgccg gcgcgggacc ccgtgctcaa
    53761 gctgggcggc gatggcgacg acccggccgc gggccgccgc atgctgcgga ggctcggcgc
    53821 cgacccgcac agcccgctca tggtgccgct ccactacggc cggcagggcg agcgcgggca
    53881 ccgcggcgtg ccgcctgcgt acttccaggt ctgcgggctg gacccgctga gggacgaggc
    53941 gctgatctac gagagggtcc tgagggagga ggccggcgtg cggacaaagg tggacctgta
    54001 ccccggcctg ggccactact tctggacgaa ctatccgggg ctcgaggcga gtaagaagtt
    54061 cgttgaggat acagttgtgg gggtgaggtg gcttttgcag cagaagtaat cgtgaaatca
    54121 tacgggaagg gctctttggt gaattaagta tagtcgtatt tgcaatttat caaagtcact
    54181 ttgatgccga tgctagaagc agaagaaagt aggaggacac cgcgagaatg caagtttttg
    54241 attaaccatg gcgccgagga accgtctctc tactgagtgg tcccctgtct caatgcagac
    54301 cagtgtacta taatgctgga aatcccaacc atcgttagag acgttgcaat ctcgcctcat
    54361 accacaacct gaacgcctat cctgaagcca gatgctgaga gagcttgggc tcctgctctc
    54421 atcctcgact tcgttcttgg agtctaagtg ttcctgatgc atctctcacc atgcgagacc
    54481 gccatccacc actctaacct gatgcgagcc aacaactggt ctcctgtcat accaaatcca
    54541 gcgcacaaaa aaggggggga gtatcttctg caaaaaatgg aagcaaacaa atgcacaacc
    54601 gtgtcaagcc cctcagatca aaatcaaccc ttccaaaaac gccgcgacgc tatgctccat
    54661 gacctcaaac aaaaatgtgt aacaatgctg caatggtgta taatgtgcag agaaacaagc
    54721 gcaaaaaaac acaaaatggg gtattctggt aggctgacca agcccaaaga tgttggtcga
    54781 gagtgacatg accaagtccc gttggatcaa ccgagtgtgc ggccgcttgt gattgtctgc
    54841 gcactcgtcg tccgcggact agctagactt ggtcggatgg tagaagccgg ggcgtaatcg
    54901 cctgaaaatg taggaatagg aggtcggttt ggctcccagc tctcttcgtt gagaacgctc
    54961 aggtacccgt tgccaacctt atccctcaac gcttcgatct tctgccgata gatttcccca
    55021 ctggcattcc agtcctggct gtctctccat tggctgggga tggtgtcact tccaaaggtg
    55081 ggagacaccg tcgagatcgc actcgagtca aaacggggaa tctcgggcag gttgaacgag
    55141 ttcgacgacc tcatctctgt cgatatcggt ctctgtgctt ccggcgattg ggagatgcgg
    55201 tagttgctct ctgtaccgac cggtctcgag gttttgtctg cccccagctc cttgattttg
    55261 atggcctgac tggccgcctt ggccggatca ttcgtcgcca ggtcaactat cctccgtttg
    55321 ggtgtccgct tccggcgtgt cgagcttgtg ttgatctcac tggcgaccgc cttgggcgtt
    55381 gggcgctcct tcctcagtac ggcaggtgcc ttgggtgcat cgtagacgat ggctggtttg
    55441 ctgacgtcca cggcaggtac ttctggcatg ggctgcttca ctacgggaac agctgctggt
    55501 acatcaaccc gctccacgag atatcgtttt tcggaatatg tcgggccaga tgcgtctatg
    55561 atgacatcct cagtatagcc gggtgtcttt cggaataggt tgaagatggt gatacggtag
    55621 tcccggtggc ttcgagtgaa cggattcccc tcgacccaga tctctcgaat gtcgggaatg
    55681 ccggtcaagc gtgccagctc catggggtca gtcaaacggt tatctctcaa gtcgagtctc
    55741 tccaggggat agagcttctc gaccccggcg atagactgca ggcggttggc gcggaggttc
    55801 aaagcagtga tggcaggcag ggggttgcgc gtcagcgagt gcaatgaatc aatcatacag
    55861 tgtgacaagt tgagggcgcg cagcgcggta agcgttgcca ggctgtcagg gatctgtgtg
    55921 aacaagtttg acgacagatc caaagagtac agagtgttgg caagaggtgt taaacttgtt
    55981 gcctgaatgg cagtcaatga gttgtcagct agactgaggt gcttcaggaa acgccacttg
    56041 gaagccggga gtatgcccat gcccaacaga ttagatgcgc tgttcctcga gttgtgccac
    56101 gagtcggaca ggcttgagtg ggaactgcca gagccggacc gcctgacttt gtacgaatgt
    56161 ctggtggttg gcgccgtgtg gtggcgagag ctggcagggc gcgaagggga gtggctcctc
    56221 gggcgatcgg actttccagg agatcgtggc tcatcggtct cgatcctggc caccgaaggg
    56281 cggcggctac cataagggga cgacgaatcg gttccaagcg agccgaccgg aaggtctcca
    56341 agagatcccc tggggttggg cgagcctggg gttgatccag atctgtgcaa ttcagcatgg
    56401 gccatggtcg gacttctccg ggggcttggg ttgggtatgg tgggcgagtg ctggttcttg
    56461 gatgtcctcc ggcgcctctt atccatatcg tccaagacga tgtcaatcag gatatcagca
    56521 gggtcgtcga tgcccgcacg cttgagtgtt agcgaccgga cctggtctgc gaggcgatcc
    56581 cagccgaaga attgtctgaa atcgatcccg ctgatctcca aggcctggag gttcttgaaa
    56641 acatagagcg ggacggcaga gtcgaaggga aattcctcgt atccacgaat caacctggca
    56701 cgccaatccg gggcaaacct gaggcagggg atcttcgtaa aggccgagta gagatacttc
    56761 aggtcggcgg cgagggcagc tttctgcttt tcgtttctag ccgccgatat gctagctccg
    56821 agaccgaaac tggtccagag agccgacatg cctgacatga cgctcctcac actcgagacg
    56881 gaccgtatcg agacgacgtc agagctgcga gtacgctgag aggagctgag aaaagacacg
    56941 tagttggcag agctcgaagt gtcatgcaga ttctccaggc ggactttcat ggggccaacg
    57001 ttgattccca tctcttcgaa ccgcgacagg aggtagaata ggtggtgcgg cgtgagtgcc
    57061 agcttggcgg gcttcatgtt atgcgaggtg aagctaaagg agcccaggga cagtgccgca
    57121 gccaggccac cggacgtgga agacgcggtc gagggccgtt cgggcagcgg ggccgacgac
    57181 tgggacatgg cgggcagcgc cgagacgctc tgcgaggagc catgtctggg gccactgttc
    57241 tgcctcttaa actgtagagc gttggccagc gccttctcgt gcgtgcgcac gaagctggcc
    57301 agctgcttga tgaagaactc cccgtcttct gagtccattt gttcggctta cggagacatg
    57361 gggtagggtc ggagggagaa gcggttcggt aaggcggctc gtttgttaag tacaggggac
    57421 tatcgacctc tcccgacgag gggttcgtcc gatagggtcg aacggtcgaa caaacggtct
    57481 atagcctctg gtctcgagtc ggctagcaac cgttcgaggc tctgggccaa gataagtctg
    57541 ggggacgcga tcggttagtc ttgatacatg aaactgatga acacgacgat aggcacggca
    57601 acgttgctag gcgcgtggga cggcagtggg aaaaggtgga ggtctcaaga gccgcgtgct
    57661 ctctgaaaca caaggacggc tgaaggtttg gtgcccatga ctcgagatgc ctccaagtcc
    57721 ggctattgac tcttataggc cagctccgcc ctcgatgcca tcaggcggct ccgtgtcagg
    57781 cagatgggtc ttgggacgac caacgacaag tctcacacac atcacacaat cttttgaatg
    57841 acacattcaa cgggcggcgc gcggggatcc gtgagcccga ggcagaggaa gaggcgaggg
    57901 gaaggaactt gtggcaggtc gcgtagcagg gccagggcgg cggaggcgag gcaacgcgcg
    57961 aggcgatgca atccagcagc agtgtcacgg caacgacaaa agggcaagac gggagagaag
    58021 gtggtagtag tagtaacaga aaaacggcac ccgcgcagag aggatgagaa cctactggcg
    58081 cagcgctcaa gcagaaaaga acggcagagg gattgtttcg tcgaacgtac cagggatttt
    58141 gaccgtgagc cagccggtcg acgctggcag agagacggtc gagataagcg tctcgtctcg
    58201 tctcggtttc gtctcgcagg gcggaatgtg caaaagcaca gagggggagc ggtaggacgc
    58261 gagaggcgag aggccggagg atgcaaagga caaccaaagt gagtgacgcc tgtctccaac
    58321 tctcaaccct tctcgagatc ctcaggtgca gtgaagcagc ttttgtgagg gatggcaggc
    58381 ggggaggatc gcaagattgg ccggcggcgg ttggagaggg aaatataata aacgacatgg
    58441 acggccggcg agcggcccac tcaagcagca gggttggccc accttggctc ccacgggctc
    58501 ccaggtgctc ccaaggtgct cccaaggtgc tcccaagtcc caagggttcc catggccgtg
    58561 gccttgccca ctctcttcct ctcggccata catgctggtc ccagtgtggt gctgcagccg
    58621 ggggggctgt tcgacagagt gggccccacg cgcggcgggg ccagcgtcgg taccggtaca
    58681 agacctgacc gttgcttggg gctggcgcgc tggacggcca ccactccagc agggttcgcg
    58741 cggtggtttg gtgggccgcg gtgggcacaa cagcggagta acagtgggat cagctccaag
    58801 ccccccgctg ctggcctgcc gctcgccatg tagagagact tgggcgccca cgcgcactgg
    58861 ccattggcgc agagtcagat gccccagcac ccaactgacc aaccaatggg cccgcatgct
    58921 ctggggactg gggggtggaa cgggccaata atgggcagct gtctcgccag ttcccatgct
    58981 gcaggaggta gcacttgcct tggtgcatgt aagtctgagt cgagtaaagc gcgtgctgct
    59041 ctgggggggg tttttttctg atgcaatatc caatgctgcg ctgctgcggc tgcttcagct
    59101 tgagtgcggt actcccaggt aagttcgctg tcagtattgt ttattcatgg ctttgctcac
    59161 tcgaaacatt ccgcatgagg acaagaaatc ctagaggaag gctagggaat ctctgctatc
    59221 tgtgatgccc agcaaccaac cgcccgagga ccagggcccc tgctcgtccg tggctcgccc
    59281 gccatggatg ggccccgact cttcgcgatt ggggagaaaa gggtgtgata cccatgtcga
    59341 tagcgactct cgcgccagct actaacacct ctccccagag ccacatgagt cttcgcagcc
    59401 gtggccccgt cacgatggct tcctgcttgg gtgcctggag ggtaatacga ggggccccaa
    59461 gggcacccgt gggcaccgtg ggcaaatgcg tgataccaag ggggtgctcc gacatgtctc
    59521 tctgtcaggc gggccggcca cctggtttcc tcgacaattc taggtgtgac gtacagtaac
    59581 cataccatac tacaccaagg tacacctcag catcggcagc cagagcttct agtcatttca
    59641 cgccggcagt ggacgcgctg ttggcttttg ttgtttacaa tcagctcccg cctgttgttt
    59701 ttgttgatgt tgatgttgcg cctttccttt tagcctccga ctcggacatt acgcctctct
    59761 tatcgtcaat gccatgcgcc agcactagac cggcttgttt gattaatttc gtcggcgcaa
    59821 gccataccgt cgccagaaat tagagcccgc gcctacaacg attcctcgct ggggggcacc
    59881 cacgtcgatg caacttggct ggtaatggaa acaactgtgc acgcccgcct gtttcccaac
    59941 ggggatcatc gggccccata tcagaagctt cgacggtatg caatcaaact ggccagtcgc
    60001 cgtatgcgaa tgtaaacacg gaacagactg tgtcgccagt tgagcaaagc attcattcga
    60061 tgcccacacg acaggctttt acttctatcc ctgcgagagc acgcagaggc ccttggagat
    60121 tcagggtcct ggtccgtcat catggaccct ttcttttttt cgactcgcat cctgcgccgg
    60181 aaacacctgg ttcggtcgct aatcttaaac cgacatgccc gatcctgggc ctgctggcct
    60241 atcagcggcc gagtctgtgc gctatccttc cagctagaac cgctcccgag gaaatctgac
    60301 ccgaccgaac cttccacgag atcctattag ccatggtcta ctgtaggtac ttgcgtaacc
    60361 tcagctagga gagacgcgtt ctaccatact gagctgaatt tcatcgtcct accaatgcct
    60421 cgctttcgcg gtaccttctg gtcatggcag actcgtgggc cactgttaca acccccagcg
    60481 acgcgtgtca ctggctggga ttttgagttg ctccccgttt tgcgccgatc ccgtgagtga
    60541 tcctctgcca cttgacctgt ttctacccgg ctgtacttgg ctctgcttgg accgtgccag
    60601 catctgtagc cgcttcaatg acagcacggg caccaatcac ttactcatgt gggaatcttc
    60661 caagatatcc atgccaatgc cgacaaatcc atcccacggc atgataatct gctggttggc
    60721 cttggggcac aattatgtca taactccaca tccgacagtt tgggcaacgt ctgattggga
    60781 tgtcattcca ctcacgagct ttctccaagt ggcccaactg ggcagaggtg agcagctatg
    60841 gccaattttg ttcctcgacc ccaccggact actgcgtgag cttctgttct ggttggtttc
    60901 cgcgccggtc ctgctgggtc agacctcgat gagagag
//
