# Supplementary material for: Genome sequencing and physiological characterization of three Neoarthrinium moseri strains
Source: BMC Microbiol. 2025 Aug 21;25:526. doi: 10.1186/s12866-025-04274-z (PMC12369201; doi:10.1186/s12866-025-04274-z)
Supplement: Supplementary file 16 — Supplementary Material 16. [file 12866_2025_4274_MOESM16_ESM.zip › BiGSLICE/input/Nmoseri/TUCIM5799/JAFIMR010000031.1.region001.gbk]

LOCUS       JAFIMR010000031        21330 bp    DNA     linear   PLN 06-APR-2022
DEFINITION  Neoarthrinium moseri strain TUCIM 5799
            scaffold31_Wmoseri_TUCIM_5799, whole genome shotgun sequence.
ACCESSION   JAFIMR010000031
VERSION     JAFIMR010000031.1
KEYWORDS    .
SOURCE      Neoarthrinium moseri
  ORGANISM  Neoarthrinium moseri
            Eukaryota; Fungi; Dikarya; Ascomycota; Pezizomycotina;
            Sordariomycetes; Xylariomycetidae; Xylariomycetidae incertae sedis;
            Neoarthrinium.
COMMENT     ##antiSMASH-Data-START##
            Version      :: 7.1.0
            Run date     :: 2023-12-04 11:58:05
            NOTE: This is a single region extracted from a larger record!
            Orig. start  :: 116257
            Orig. end    :: 137587
            ##antiSMASH-Data-END##
FEATURES             Location/Qualifiers
     protocluster    1..21330
                     /aStool="rule-based-clusters"
                     /category="other"
                     /contig_edge="False"
                     /core_location="[10000:11330]"
                     /cutoff="20000"
                     /detection_rule="(indsynth or dmat or indole_PTase)"
                     /neighbourhood="10000"
                     /product="indole"
                     /protocluster_number="1"
                     /tool="antismash"
     proto_core      10001..11330
                     /aStool="rule-based-clusters"
                     /tool="antismash"
                     /cutoff="20000"
                     /detection_rule="(indsynth or dmat or indole_PTase)"
                     /neighbourhood="10000"
                     /product="indole"
                     /protocluster_number="1"
     cand_cluster    1..21330
                     /candidate_cluster_number="1"
                     /contig_edge="False"
                     /detection_rules="(indsynth or dmat or indole_PTase)"
                     /kind="single"
                     /product="indole"
                     /protoclusters="1"
                     /tool="antismash"
     region          1..21330
                     /candidate_cluster_numbers="1"
                     /contig_edge="False"
                     /product="indole"
                     /region_number="1"
                     /rules="(indsynth or dmat or indole_PTase)"
                     /tool="antismash"
     gene            complement(6528..8389)
                     /locus_tag="JX265_009840"
     mRNA            complement(join(6528..7259,7310..8389))
                     /locus_tag="JX265_009840"
                     /product="hypothetical protein"
     CDS             complement(join(6528..7259,7310..8389))
                     /codon_start=1
                     /gene_functions="biosynthetic-additional
                     (rule-based-clusters) p450"
                     /gene_functions="biosynthetic-additional (smcogs)
                     SMCOG1034:cytochrome P450 (Score: 103.6; E-value: 2e-31)"
                     /gene_kind="biosynthetic-additional"
                     /locus_tag="JX265_009840"
                     /product="hypothetical protein"
                     /protein_id="KAI1860441.1"
                     /sec_met_domain="p450 (E-value: 2.2e-30, bitscore: 99.2,
                     seeds: 50, tool: rule-based-clusters)"
                     /transl_table=1
                     /translation="MSQLILHNAPFLANNYDDLKSLGFLLVTTILCGYLIYQWALPKPI
                     PGIPHNKASARRLLGDIPDLIETTSSSDLTLLNWMHNRVAAHNSPIIQVFVRPFGKPFV
                     VVADFREAQDVNMRRKEFDRSPIMHEFFKGIIPNHHIHEQTNAVWKAHRRLLQDLMSPP
                     FLNKVAAPAIYTDASNLIRLWELKASIADGRPFEITKDVHEAVLDAVLGFAFGPSLKAR
                     ATLPNAELLGGLSTEEIQKLRGEDHLTSGDAQISFPKASPDDLIRTLLDSTDSLADIHG
                     SPVPQLRWHLVTKWKPRFRRALRMKNRILAQELQKAVERMGSAHSGARSAVEHMIERER
                     KLAENDGRAPEYVSPVMVDETFGFIVAGHDTSSTEISWACKILADHPKPQTRLRSKLQA
                     AYTKAVQENRSPSIDEITGMQIPYLDAIIEELLRYSGTVPMVDRQAINDTEILGFPVPK
                     GTTVTFLSMGPSMMSPGFEVDESKRSESSQNAMRDGKGRAWDPNDIGLFKPERWLVPTP
                     SGNKKGGDESWQFDATAGPQLAFGLGTRSCYGKRLAYVELRVLLTLVIWNFVLLPCPKK
                     LSGYAAVAGITHRPTQCFVRLRKVELK"
     PFAM_domain     complement(6615..6821)
                     /aSDomain="p450"
                     /aSTool="clusterhmmer"
                     /database="35.0"
                     /db_xref="PF00067.25"
                     /db_xref="GO:0004497"
                     /db_xref="GO:0005506"
                     /db_xref="GO:0016705"
                     /db_xref="GO:0020037"
                     /description="Cytochrome P450"
                     /detection="hmmscan"
                     /domain_id="clusterhmmer_JX265_009840_0002"
                     /evalue="8.20E-09"
                     /gene_ontologies="GO:0004497: monooxygenase activity"
                     /gene_ontologies="GO:0005506: iron ion binding"
                     /gene_ontologies="GO:0016705: oxidoreductase activity,
                     acting on paired donors, with incorporation or reduction of
                     molecular oxygen"
                     /gene_ontologies="GO:0020037: heme binding"
                     /label="JX265_009840"
                     /locus_tag="JX265_009840"
                     /protein_end="575"
                     /protein_start="506"
                     /score="34.8"
                     /tool="antismash"
                     /translation="FKPERWLVPTPSGNKKGGDESWQFDATAGPQLAFGLGTRSCYGKR
                     LAYVELRVLLTLVIWNFVLLPCPK"
     PFAM_domain     complement(join(6945..7259,7310..8119))
                     /aSDomain="p450"
                     /aSTool="clusterhmmer"
                     /database="35.0"
                     /db_xref="PF00067.25"
                     /db_xref="GO:0004497"
                     /db_xref="GO:0005506"
                     /db_xref="GO:0016705"
                     /db_xref="GO:0020037"
                     /description="Cytochrome P450"
                     /detection="hmmscan"
                     /domain_id="clusterhmmer_JX265_009840_0001"
                     /evalue="2.50E-28"
                     /gene_ontologies="GO:0004497: monooxygenase activity"
                     /gene_ontologies="GO:0005506: iron ion binding"
                     /gene_ontologies="GO:0016705: oxidoreductase activity,
                     acting on paired donors, with incorporation or reduction of
                     molecular oxygen"
                     /gene_ontologies="GO:0020037: heme binding"
                     /label="JX265_009840"
                     /locus_tag="JX265_009840"
                     /protein_end="465"
                     /protein_start="90"
                     /score="99.2"
                     /tool="antismash"
                     /translation="IIQVFVRPFGKPFVVVADFREAQDVNMRRKEFDRSPIMHEFFKGI
                     IPNHHIHEQTNAVWKAHRRLLQDLMSPPFLNKVAAPAIYTDASNLIRLWELKASIADGR
                     PFEITKDVHEAVLDAVLGFAFGPSLKARATLPNAELLGGLSTEEIQKLRGEDHLTSGDA
                     QISFPKASPDDLIRTLLDSTDSLADIHGSPVPQLRWHLVTKWKPRFRRALRMKNRILAQ
                     ELQKAVERMGSAHSGARSAVEHMIERERKLAENDGRAPEYVSPVMVDETFGFIVAGHDT
                     SSTEISWACKILADHPKPQTRLRSKLQAAYTKAVQENRSPSIDEITGMQIPYLDAIIEE
                     LLRYSGTVPMVDRQAINDTEILGFPVPKGTTVTFL"
     gene            complement(10001..11330)
                     /locus_tag="JX265_009841"
     mRNA            complement(join(10001..10145,10195..11330))
                     /locus_tag="JX265_009841"
                     /product="hypothetical protein"
     CDS             complement(join(10001..10145,10195..11330))
                     /codon_start=1
                     /gene_functions="biosynthetic (rule-based-clusters) indole:
                     dmat"
                     /gene_kind="biosynthetic"
                     /locus_tag="JX265_009841"
                     /product="hypothetical protein"
                     /protein_id="KAI1860442.1"
                     /sec_met_domain="dmat (E-value: 3.1e-86, bitscore: 283.5,
                     seeds: 47, tool: rule-based-clusters)"
                     /transl_table=1
                     /translation="MIEVITSNEPRDFVNSVLRFRDDNSQFWWDTTGRMFSKLLKYAGY
                     STAEQYRELNFYSLFVAPELGPSPDCHGNVRRWRSPGTPDSTPIDFSWEWGRDNQAIVR
                     YSFEPIGPHAGTELDPLNRFATNEWILKLKQQNMVPRLDLEWYEHFTRQILQHDNRTAK
                     TVDRFVEETTPKAGTVVALDIEKTGPVMKIYIYPGLKAEELGISNLDLVESAIISLPPD
                     QLKSLNPEPLLEFLREGTNKYNFETGILAIDCLVPSDARIKVYTRARYTTFEYMMDCIT
                     MGGRLYISTEAIKDLEDFWRTFLGDASDVLPEDVPGRASPGFYYTLSCGKAILPKVYIS
                     PQYFCKSDVDVLSRLRKFFSTRRSDQMMDNYEAAVFDIFGTKTLESRCGSHYYIGCALA
                     KGQLRVVTYLSPQTFDCEKEKANVDES"
     aSDomain        complement(join(10052..10145,10195..11291))
                     /aSDomain="TIGR03429"
                     /aSTool="tigrfam"
                     /description="arom_pren_DMATS: aromatic prenyltransferase,
                     DMATS type"
                     /detection="hmmscan"
                     /domain_id="TIGRFam_JX265_009841_0001"
                     /evalue="8.20E-85"
                     /identifier="TIGR03429"
                     /label="JX265_009841"
                     /locus_tag="JX265_009841"
                     /protein_end="410"
                     /protein_start="13"
                     /score="283.5"
                     /tool="antismash"
                     /translation="VNSVLRFRDDNSQFWWDTTGRMFSKLLKYAGYSTAEQYRELNFYS
                     LFVAPELGPSPDCHGNVRRWRSPGTPDSTPIDFSWEWGRDNQAIVRYSFEPIGPHAGTE
                     LDPLNRFATNEWILKLKQQNMVPRLDLEWYEHFTRQILQHDNRTAKTVDRFVEETTPKA
                     GTVVALDIEKTGPVMKIYIYPGLKAEELGISNLDLVESAIISLPPDQLKSLNPEPLLEF
                     LREGTNKYNFETGILAIDCLVPSDARIKVYTRARYTTFEYMMDCITMGGRLYISTEAIK
                     DLEDFWRTFLGDASDVLPEDVPGRASPGFYYTLSCGKAILPKVYISPQYFCKSDVDVLS
                     RLRKFFSTRRSDQMMDNYEAAVFDIFGTKTLESRCGSHYYIGCALAKGQLRVVTYLS"
     PFAM_domain     complement(10212..11258)
                     /aSDomain="Trp_DMAT"
                     /aSTool="clusterhmmer"
                     /database="35.0"
                     /db_xref="PF11991.11"
                     /db_xref="GO:0009820"
                     /db_xref="GO:0016765"
                     /description="Tryptophan dimethylallyltransferase"
                     /detection="hmmscan"
                     /domain_id="clusterhmmer_JX265_009841_0003"
                     /evalue="4.30E-96"
                     /gene_ontologies="GO:0009820: alkaloid metabolic process"
                     /gene_ontologies="GO:0016765: transferase activity,
                     transferring alkyl or aryl (other than methyl) groups"
                     /label="JX265_009841"
                     /locus_tag="JX265_009841"
                     /protein_end="373"
                     /protein_start="24"
                     /score="322.6"
                     /tool="antismash"
                     /translation="SQFWWDTTGRMFSKLLKYAGYSTAEQYRELNFYSLFVAPELGPSP
                     DCHGNVRRWRSPGTPDSTPIDFSWEWGRDNQAIVRYSFEPIGPHAGTELDPLNRFATNE
                     WILKLKQQNMVPRLDLEWYEHFTRQILQHDNRTAKTVDRFVEETTPKAGTVVALDIEKT
                     GPVMKIYIYPGLKAEELGISNLDLVESAIISLPPDQLKSLNPEPLLEFLREGTNKYNFE
                     TGILAIDCLVPSDARIKVYTRARYTTFEYMMDCITMGGRLYISTEAIKDLEDFWRTFLG
                     DASDVLPEDVPGRASPGFYYTLSCGKAILPKVYISPQYFCKSDVDVLSRLRKFFSTRRS
                     DQMMDNYEA"
     gene            complement(13504..14001)
                     /locus_tag="JX265_009842"
     mRNA            complement(join(13504..13803,13858..14001))
                     /locus_tag="JX265_009842"
                     /product="hypothetical protein"
     CDS             complement(join(13504..13803,13858..14001))
                     /codon_start=1
                     /locus_tag="JX265_009842"
                     /product="hypothetical protein"
                     /protein_id="KAI1860443.1"
                     /transl_table=1
                     /translation="MIHVARREKIALYCVFGIGAFATAISCVRLQSIYVFTFSKDPFHD
                     SIPVNLWSVIEVNSAIICATIPSLKPLFRFRRLVEMAKKNSNYEYHGNERSGDLDASGE
                     AKNAARRWSDKAVSRDPMQPVRASIDSEGSIELQTISEVYLRI"
     gene            complement(18387..18674)
                     /locus_tag="JX265_009843"
     mRNA            complement(18387..18674)
                     /locus_tag="JX265_009843"
                     /product="hypothetical protein"
     CDS             complement(18387..18674)
                     /codon_start=1
                     /locus_tag="JX265_009843"
                     /product="hypothetical protein"
                     /protein_id="KAI1860444.1"
                     /transl_table=1
                     /translation="MKASVLTSLAILSGGLVEAASHCTSTTTITSTPRVHCDIACIKPT
                     STCKKGEPTGPPATVTITSGCTVSVIGKGCVGCASCVSPIHTPYPVKTVY"
ORIGIN
        1 tctccaagcc aggctctcca ggggacccag gtcctgagct ctgagcatca tcgccagcaa
       61 caaacttgtt aaatttgtcc cacatggtgc tagagacctt ttccacgcta ggcttgggta
      121 gccaagatga agaaccctcc ttgggcaact gtttgagcct caccataaga tcgtccacag
      181 cagacattaa accagggtgg tagtagggcg accgcctggt ctgagctgtg atggaagtca
      241 tgattgcctc gcagtactga agagccttgt cccttgagcc gtattcagca agtgtcatgg
      301 catgctggag cttgtagccg gcaaggtgag ggcagctttg ttgggtgttc gacccggaca
      361 gggcaaggcc gtactcgtag acttcactca gcaggagtgg ttcaatctcc ttggcgaatt
      421 gatcggcctg gcgacgatgg tcggcaccca caaggacgaa gttggcatta gggtcgtcca
      481 gcccgccaaa tacggcatgc tttcgggcaa acaagaagca aatgtgcgcg gcttcagctc
      541 tgccgtactc ggacaagagc ttgcccagtg aggtcagagc cacgatatca ccttcacttc
      601 tgttgctcaa taccaagcca agagtttctc gccatttctc aagcccggcg agagcgtcag
      661 tagagttacc agaggttgtt gacatcagct ggcgtcctgc acgagcatgg cttggtacca
      721 gtgcatcgac cgcttcttca aggttacccg acaaaacccc atagagcgcg ccaagtgact
      781 gattgctacg gcttgagtca ttgacctcct ttttaatgaa ctcttgtgtt acctgcttgt
      841 acaggtcacc ttgcacagtg ttggagatga gcatggcatg cccccatagc ctcttgtcaa
      901 cagcggccca aacagctttc tcgcggtctc caagctgtag gaatttccga atttgctcca
      961 tcgccgatga gtccaccgca tccgattgca tgcctgccaa agcagaaata ccgtgtagat
     1021 cgccagccgt catgatcggg gatgcgagct cgccatttga atcttcgagc tcaggggaca
     1081 aaacctggcg cacagccttt tctacagcag ggtttccttc gagcacaccg tcattctcga
     1141 caaaaaggcg taggatcttc cagagaagaa ctctttcgac ggctctcttg tcttcatggg
     1201 atacatattg ctggaatgca gcattcggta gagcactctc cagagtttca ataccttgcg
     1261 aaagccaggc aactgtctcc tttttctttg acttgccctt caatggaccg gggaacttcg
     1321 tgatgcgctc ctcaatcagc tggacatcct tggcatgctt gatattgact tcaccggggc
     1381 tccggagaat cataggtagg gcttggttca tgccgtatcg aggaacatct ttcgggaaag
     1441 acgtgaccat agcaccaccc acaccccaag aaatcaacgg tgcacccctc catcgtgtca
     1501 atggatcaag ctcacgccca tccgtggggg cgaccaagtt cagggcctgt gacatgccgc
     1561 gagcacgagt aactggcggc cgtgcaggct gagattgagg aggcgccctt ggcgaggttg
     1621 gcccctgcgc ggaagacggc ctaggaattg catcggcagg tttcgtgggt gaggctctgc
     1681 cgtagagtga gcctggagac tgtgtctggg agcgaggagg cggcgcgaaa ttgacctggt
     1741 tagcaggaac ggtggcctgg ggaactgggc ctggagcgta atttgagatc atgcgtttcg
     1801 gcggcgacaa agtgctgctt gcgggagaaa ggactggtgg aggggttctc cgcgcttgtt
     1861 gagggctgta tctagactca gccgaaggaa catgaggtct agtcatcggt ggtggagatt
     1921 gcatcaaaac agtcggacca tcctcctcga cttccctggt aggaggcaac gatggcaccc
     1981 tcgtaaggcg aggctcgtac tgggaggaca cacttcttgc caagggagcc ccttggccag
     2041 caccgggact cggaagcttt tgagacggat cttgcgactt ctcaaagtga gccaacggac
     2101 ttgacgtcct tggttgatgg gccaaaatcg ggggagggac agctgaatac gcgccgctgc
     2161 tcgagcggct cggtggagct ggggaatatc gactggtcgc cgctgtggga ggcgacatgc
     2221 cattggttgt cggcccctga ccgggcgcag gagagtaccg attgcttgca ggtgcagtcg
     2281 cttgctgggg cccattcgac tgaagctgag aatagggact catctgctcg ggggggacta
     2341 gaccagctag tccggcaggt tgctgctgga caggagaagc catcgggggc gggataggag
     2401 gtggtcccat aggcaccccc tggggaggtc gcactggggg cccttggggt gattgcgcgt
     2461 aggcagtctg ctgtggagag ggcaggctat tctggcgcga agcaggccga ggtttggagg
     2521 tcatggggag atcttcaaag aagcccgact tggatgtcag ctgtggcgcg ggcttgagcc
     2581 cgggaactgg ctgattagaa tggcttgatg tcggtggcgt ggggacggat cccgaagacc
     2641 ccattgtagg cgatggttgc gaatacatac tcgctgctcg tgcgggcggc ccaggaggcg
     2701 gcgccgacgg agcaaggttt gcccgcggca gctgctgcat actaacgcgc tttcgcggag
     2761 cagtcactac atccatcggc aggtcatacg gtgaagaata tccgcccttc ttgtccacga
     2821 agctctgggc tttggagact tcaggtctcg tggccggagc tccatatgcc tgtcccatag
     2881 gggatgccaa tgttgaaact ccatattgcg gcggatgggc tgccaagcct tgctgtgtcg
     2941 ctgaaggagc cgggatggcg ttgaacgtat tcaagaccgg ctgggctgga gatggtagcg
     3001 cggctggcgt atagcgtccg gtgataggtg cagtcggggc ctgagttgaa gcaggctggg
     3061 aggtagcggg tgcggccaca ggcgcgtcgt cctcatcctc caagaagccc tcgtcatcac
     3121 ttccaaagaa ggccgccggg tcgatctcct tgtctgcaga gtcttccagg aggaattcgt
     3181 cctcgtcgtc tccttcgaaa gcagcagccc atttggcatc cagttcgttt gactcgccgg
     3241 gcttggattc ttctaggcta ctggcctcgg tggcgccggc ctcggtggca gctctgtcag
     3301 cctcctgctt catgaaatcc gcctgtgaat tgtcggtttc gggtatgacg ggggtatctg
     3361 gttcgacggc cgcattggca gtggtctcga tgaacatgct ggtgtccttt ctctgcaatg
     3421 ccgggctcgg gtcatctggg gtttggttct cctggatctg actgaaaaag tcgtcgcccg
     3481 gtgcttcatc ggcgaacgtg tcatcaaaac ccggtagttt cgagtcctcc tcggcgggga
     3541 taggttcttc ggcttcgttg tgcggaatca gaggtaggcc ttcctcaaag cgagcatccg
     3601 aagcttcttg ctcaggaccg accgtgtcgc cgcccaggga ttgctgctgg aagaacgagt
     3661 cctcgtgctg ctcttgcccg gcagccgggc cgtcatcgaa ggatcgtaag aactctggct
     3721 catccgcagc agactcgtcg tggtgagcct cttgctcgac ctcctgcatg atttcttctg
     3781 cctgagtcgc agggatcgcg tggtccagtg gttgttcatt ctcgggcgac ggggcggatg
     3841 gcacaacggg gaacgagttg gttcgctcgt tggcaggcat gaacttgaaa gggtcggtgt
     3901 cggtgcgctg cagattccac tcggcatcgt cgtcgtcgtt ccagttgaac tcgtgcgaca
     3961 cggtccgcgc gaaggagacg gtgctggagt gtttggcggc attggcggcg ggtgcggcgg
     4021 gtgctgcgtc cggctcagta gacatgactg actccggggg tacagcagtc tcctcggcga
     4081 caggtatctc ttcggcaagg gcggcttcgg gatctagcac cggctcttcc gtagcagctg
     4141 tcgcgtcgcc ggctacagga tttgacagat cccaaccacc gacttcatca tcatcggcgg
     4201 ctagttgatc gaggaatgcg ccttcgctcg ccggctctgt cgacgtggtg tcattgggta
     4261 tcgtgtggcc ggaggtctct tctggcccct gggggtgcgc ttgttctaca gtgggctcgg
     4321 gttctgactc tgtttgctgg gtatctggcg agacgtctgg caagacgtct ggctggggat
     4381 gcgaggagaa gttatgggcg gccgagtttg gcatcagggc gggatgccat gatgcgctga
     4441 cggggtcgga cgccatggcg aggtagtatt aaagggtcta tggtacgaga gtgcaaagcc
     4501 cgtgggtgac ggaagggtac tagaagcgcg catgtgttag gagacggtga tctgtcttga
     4561 tcgtgtgcgg cttgcacgct gcgctgccgc cgccgtagct gtggaactgt gccatctcac
     4621 aggtcccgtc gggccctcag gtgaatgcac cggcacagca tggcgcgccg acatcctcga
     4681 ggcgcatcag gcgaggcgag cgagcaagca aaacaggggg ggagggcgcg gaacgtactt
     4741 atacaagaac aagaacagtc gtaaatgcta gtatcattac aatgctcgct ccatcatcga
     4801 cggcggtggt cctcggagcg aatagacggg agggcggcgg gcggcgggcg gcggcagctc
     4861 gcgggcaaag gtgttcaatt ccagatgtgg tggtggtgtt gcaaaggtgt caccctgctg
     4921 atggtcagat ccagatgcag atgcagatat ggcgtcgtgg tgccgggagc gacttggcca
     4981 cgacctcctt tagccccatg cacctccgac gcctcttttg ggcatggtcc cacatgtggc
     5041 agcgtggcct gggctgcctt ttgggggatc ctttcggggg ctttcggggc ctgtggggcg
     5101 gcgttggcac ctgctgcacc ttgggtaccc gctgtggcca ctggatggaa cccctgcaat
     5161 cacctgggca ccatggatcc cttgcaacgc ctcgggctgt cgggtcccgc tgacttttct
     5221 tcctgacgga cggttcttct gcaccaaaac ccgactcgtt cgaccccgtt ccaaagctcg
     5281 ctttccaacc gtccctgggc tggcccgagc cacaaaccac acaatgcacg tccggccggc
     5341 taagggcatc ctctgcttgc ctttctattg gaatggcaat ccagcttccg gatcaggacg
     5401 agtgtcgccc gggagctctt atcaactata acgagtcgat atcgagagac ggtcgtctgg
     5461 aaaagtaatt cttcaatcaa gatctgcgac cactaatata tggctttgaa ccgttcattc
     5521 agtcaatcaa tcaatgttat atctacgaga gctacgtagc gcttcgcgct gttccgccct
     5581 ctataactta cgggggtatc tcttttcctt tattcccggc acctttaaca ctctcctcac
     5641 tacggtcgct ccgctcccta cattcgaaga gtattacggt accggtatat ctcgccgtac
     5701 gggccttatt taaggcacac gatctacgcc tctcgtagcg cagcacccca aattcgtgaa
     5761 aaagggcgcc aaaaggtcga aaaacaacaa attcgaggtc cgatatctcg acgtagggcg
     5821 gtcgtacggg ctcgaaaaca gttgggttcc gagtttttcg gcgcgaggat cccaacggtg
     5881 taggtctcac ggggcggcgc ctaaggtggg aaaaagtagc aaaatccctt tatatatata
     5941 aattggcagc gatgtttacc acgaggtcac ggttatcacg tgctcgcttg gctttcaaca
     6001 ggagcctctt caactgcccg aatgggtttc tgagtcgagt tttgataccg agggttctgg
     6061 gacgcctcgg ctcgagtttc agttggaggt ttacaaaccc gttcaaccct ggtgaaaaac
     6121 ttcaagtctg cacgccgatc ctggaggact attaggatcg cggggacaag atcaaatcag
     6181 ccttacagat taattctgat gttagttggc ttggcgtctc cccaaggaca tcggagatgg
     6241 tggtttgagc tgaggagctc gaaataatca tgaatgcatg aatgggtatt agcaatgcag
     6301 ggacacactt ctcagtctaa aatacaccat atcaatgacg agagaggcta tttatgttcc
     6361 cagaatacta aaaagctaac accatcatcc gtagaagaaa taatacacgt accatttctg
     6421 atagcgctct atgcatataa atataaaatc ctacgtagac ttgcattgtt tagtagaagc
     6481 cagactagat taacgtattc cgtgttgttt aacgtaacca ttagtgttca tttgagttca
     6541 acttttcgca accgcacaaa gcactgagtc ggccgatgtg ttatgccagc aactgccgca
     6601 tagcccgaca gcttcttagg acacggcaaa agcacaaaat tccagataac cagagtgagt
     6661 aagactcgca actcgacata cgctaaacgt ttcccgtagc agcttctagt gccgagcccg
     6721 aaagcgagtt gcggcccagc agtggcatca aattgccaac tttcatctcc gcccttctta
     6781 ttaccggagg gtgtgggaac gagccaccgt tctggcttaa agaggccgat atcgttggga
     6841 tcccaggcac ggcccttgcc gtctctcata gcattctggc tactttcgct acgtttgctt
     6901 tcgtcgacct caaacccggg gctcatcata ctaggtccca tagagaggaa ggtaacagtg
     6961 gttcctttag gcacagggaa gcctagaatc tccgtatcgt ttatagcctg gcgatctacc
     7021 ataggtacgg tgccggaata tcgaagcaac tcctcgatta tagcgtcgag gtaagggatt
     7081 tgcataccgg taatctcgtc gattgacggg ctgcggttct cctggacggc tttcgtatag
     7141 gcagcttgca gtttcgaccg gaggcgagtt tgaggtttgg gatgatcggc caatatctta
     7201 caggcccaag atatctccgt actgctcgta tcatgtccag ccacgatgaa accaaatgtc
     7261 taggactggt tagagcggtg tttaaagtga tattcggcgc atagcttacc tcatctacca
     7321 taacgggaga gacgtattcg ggggctctgc cgtcgttttc tgctagcttc cgttccctct
     7381 caatcatgtg ctccaccgcg gaccgcgcac cggaatgcgc acttcccatc ctctccacgg
     7441 ccttctgaag ctcttgggcg agaatcctat tcttcattct aagggcgcgt cggaaacgtg
     7501 gtttccactt cgtcacgagg tgccatctca gctgaggcac agggcttccg tggatgtcag
     7561 ccaaagagtc cgtgctgtcc aagagtgttc taatcaggtc gtctggtgaa gccttcggga
     7621 acgatatttg tgcatcgccg ctagtcaagt ggtcttctcc acgcagtttc tggatctcct
     7681 cggtactcaa cccaccgaga agttcagcat taggcagcgt agctcgagcc ttcaacgatg
     7741 gtccgaaggc gaagccaagg acggcgtcca gtacagcctc atggacgtcc ttggtgatct
     7801 cgaatggcct gccatcagcg atgctagcct tgagttccca cagacggatc agatttgatg
     7861 cgtcagtgta aatcgccggg gctgccactt tatttaggaa aggaggagac ataaggtcct
     7921 gaaggagccg tcggtgggct ttccagacag cgttggtctg ctcgtggatg tggtggttcg
     7981 gtatgatgcc cttaaagaac tcatgcatga tgggagaacg gtcaaactcc ttgcggcgca
     8041 tgttcacgtc ctgcgcctca cggaaatcgg cgaccactac gaacggtttt ccaaacgggc
     8101 ggacgaatac ctgaataatg ggcgagttgt gggccgcaac ccgattatgc atccagttga
     8161 gcaaggttaa atctgaactc gaagtcgttt cgatcagatc agggatgtcg cccagcagcc
     8221 ggcgcgctga ggccttgttg tgtgggatgc ctgggatagg cttcgggagt gcccattggt
     8281 agatcagata accacatagg atggtcgtta cgagcaaaaa tcccaacgac ttgaggtcgt
     8341 catagttgtt cgctaggaac ggagcattat gcaaaattag ttgcgacatg gcggaactcg
     8401 gtggtcatac tagttaagat actaccgctt tatagagaga gagagagaga gagagagaga
     8461 aagagagaaa gagaaggttg acgcactggt gttcagtgac atgctagttt catagatcct
     8521 gataggggat tcggggagac ttctgagtcc gccgtgtcgg tcttcggcct cttgttcggc
     8581 gccataaact caaatcaatc acgccacgga tagtgccaca taatgtaccc gctaaagcat
     8641 ggagttgtgg acatagttgt tctatgtgaa caaggtactt tctgagataa acgttaaata
     8701 agatataagt acttggttct aagcacggca taccggacgg aagttatgga catagacgat
     8761 aggcactatc tgccgtaagg gctttgctgc tgatcaaagt gcgcctcata gtgagctatt
     8821 ccgctgctaa aagtggcatg taatgttaaa ccgcgcggct atcaggcgaa accttactat
     8881 agtccctcct tgtgagtcaa gcggcagttg taatcttgaa gacaacaacc aaggaagtgg
     8941 tttagctttc ctgttatact tgaaacgttg ttcccgtgta ttgcgcgctc cggtggatga
     9001 ctcgtatatc tcaagatctg accatgtggc tgattttagc agtgactgca gcacgcttgt
     9061 acctcttccc gctgtctttc tggctagcct ctttgatgtg acaactttcg gcagctttat
     9121 caaggtatcg tgggtatggt tctacaagtg aactgtttct tacaccatgt gtttatgtat
     9181 ggcattccag ggtaggatca actaccgaag caacagccca aacaaaagtg atgctcgctt
     9241 ctggagacgc tgcggtgcag atctcagaaa tctaatttct tgtgctgcac gctttcttgt
     9301 aggcggggcg aggatatatt ccttgcgaat gatttgttct ggaacttgcg ctagtcaacc
     9361 gtagactctt ccactcccgt ggtagttccc ggcctccatc ccggaagctt aaatcgactg
     9421 ggtagtttgt tatagctttg acttgcttaa gctgagtggg actcaaaact ttatggtacg
     9481 ggccacaggg gtagaaacct agtaaagggc cgatgattat cggaccgtgt atacagtaat
     9541 tcaggccgat ttaccacaag ttatccctac ttgtaattgc agtaatatgt gattgcactc
     9601 ataattcgcc ccatacacac cgagaggact tggcctttgt gtggacaaag ttatgcctaa
     9661 caaatcttat agacattacc ttacctctgc cttggttcaa cagaacatca ccgtagtaaa
     9721 tcgacgacta agtaggcact gccacacgga gaccaaccgt gtagaatttt ccaggtctca
     9781 aatcgaatgc atcgacatct ggtacagctg ttttatcacg accaaagtaa tccccaaata
     9841 aagacggaga aagctcaatg gctgtaccac aacccaagaa acgcagtctg tcaggaattc
     9901 gatcatcaag gtggaaatat cttcgtgttc catcatacac actttgatca atatctccct
     9961 cacacaccta tgaagatata tatctatttt cctggttttc ctatgactca tccacgttgg
    10021 ccttctcctt ctcacaatcg aaggtttgag gactgagata ggtgactact ctgagctgac
    10081 ccttggccaa agcacagcca atatagtaat gactgccaca ccgggattcc agggtcttgg
    10141 taccgctatg gaaacgtgag ccggggctag attaagtgcg tgatgataac ttacaagata
    10201 tcaaatacgg ctgcttcgta attatccatc atctgatcgg atcgacgcgt ggaaaagaac
    10261 tttcggagac gggacagcac atccacgtca ctcttgcaaa aatactgcgg agagatataa
    10321 accttgggta agatggcctt gccgcagctg agggtgtagt aaaatcccgg gcttgctcta
    10381 ccaggaacat cttcaggcag aacatcggaa gcatctccga ggaacgttct ccagaagtcc
    10441 tcgagatctt taatggcttc cgtagatatg tagaggcggc cgcccatggt tatacagtcc
    10501 atcatatact cgaaggtggt gtagcgggct cttgtgtaca ccttgattcg tgcatcactt
    10561 gggaccaggc agtcgatggc gaggattcct gtctcaaaat tgtacttatt cgtaccctcc
    10621 cggaggaatt cgagaagagg ctccgggttg agagacttca gctgatccgg aggcaagctg
    10681 atgatagcac tctccacaag atcgaggttg ctgataccca gctcctcggc cttcagcccg
    10741 gggtaaatgt aaatcttcat gacgggacct gtcttctcaa tatctagtgc aacaacggtg
    10801 ccggctttgg gcgtggtctc ctcgacgaaa cggtctaccg tttttgcagt gcgattgtca
    10861 tgctgaagga tctgccttgt aaagtgctcg taccactcca gatccagtcg aggtaccata
    10921 ttctgctgtt tcaatttaag aatccattca ttcgttgcaa atctgttgag ggggtccagc
    10981 tccgttccgg catgtgggcc gatgggttca aagctatacc tcacgatcgc ctggttgtct
    11041 ctaccccatt cccaactgaa gtcgatcggt gtggagtctg gcgtcccagg gctcctccat
    11101 ctcctgacat tgccatggca gtcgggagaa ggaccaagtt caggagcgac aaaaagagag
    11161 tagaaattga gttcgcggta ctgttctgct gtgctatagc cagcgtactt gaggagcttg
    11221 gagaacatgc gaccagttgt gtcccaccag aattgggagt tgtcatctct gaatcggagc
    11281 actgagttta cgaagtcccg aggctcgttt gaagtgatca cttcaatcat tttagtggtt
    11341 ataaaaagac ttagaaggta ttttgatggc gctgaacact ctgaatatgg atacagaaca
    11401 gtggagggaa ctcagttacg gctccctgaa atgaatgccc ttaatatatc acaggcaagt
    11461 ttaagcgtca ttcgtatttg atttgcctct atcttccgcc actccgatgt tgtggagcat
    11521 gatactgggc agctcattgg attattcatt tcctatggag atgaaactat aatatacccc
    11581 atcgagaatt ttcatacgat atggttactg tctcacgcta tggtcgtcaa ttcgacacag
    11641 gtttgagatt agaaaactta aaaatgcggg ttggggacat atggacattt gttaacttct
    11701 ttccattatc tttcccgaag ggccacgtgg aatagtcacg tcatcgtcag taaccgctga
    11761 ttggtcaatt gagtaaagaa ctgtccatac cagtcggcca tttcagatcc caggtgccgg
    11821 ggaagctatc aaaccatgaa aatcaagcgc tcggtatgac gtgactgctc caccggaact
    11881 taaattcgtg gatcagtata atgtgtcaca gtcaggctga gggttcaaga cgaaagcacg
    11941 atacacctgc gcggtttttt aaatcaaccg aaagccttac accagaaccc accggagacc
    12001 ccaaatgccg gtggacaaag tggataacgg aattgccggc gccagatctt ggcacgcggt
    12061 agaggctcca caacctactg gtaagcgctg cgacttggta tgcttaggtt ttggcacatg
    12121 ctagcacgaa agccttggaa ttctttttgt acttttgttc tttccgtcct tctcgattat
    12181 tttatctgtg tcttgcatgg tagctaattt gtcctggcta aggtgttgaa acgttaacaa
    12241 tcccaaaatg gaatagagat ccgggagaca ctttgaacta gatgtggttt ctcacgtcaa
    12301 gctcacaaga tgaagttcga caaccgataa acagaggatc ttggttttga ttggtcgagg
    12361 gtacagtatg gatagtctgt tgtcagcatc acggcagggc gcctctgcgg ggcgcctgat
    12421 ctaactcaac ctggggtctc taccaagaag tcaaagtttc ttgaggctct taggatcggc
    12481 tcggtacttt tgaaggtgtc attcgtacat ttggtttgct atgagatgta gtggttcgtc
    12541 tacgatagaa agttaaaaca ccatctttag ccccgagggt tggcaattgt cttacactga
    12601 ataacaaaca gataaagtaa cttgtcgtag gtagacgtat tccgtaaccc accagtgagc
    12661 tcgatcgtgt ttcggtgtga gagtgccggg ttcttcgaat ctcgccacgt tcaccatata
    12721 cgacggcgcc tccaatccgg agaataatgc tgcatgtaat gtacaattag gtgatatctt
    12781 ccagtatatc gcagcttccc gcggtccatt tcgactgaat tgtgttcaag atgagtagtt
    12841 gttgccatca aagagaaaac tctaactcac gaacgcgtct gcggtgctcc tcgccaagcc
    12901 tgtacaattc atcgtgtcga gtactaccgt atcgacccta tgcataccca ctctcggtag
    12961 tagctcaaac caggtttatt ttttacttgt cagcctaact gtacttaaga tatgatatcc
    13021 aagcaaattg gctctgcaat ggtacaaggc gggtgctacg atggtccgag cgtgcatgtt
    13081 caactgtttc tccccccccc cctcctcccc ccaagaggtt gggggtttca gcatgatcaa
    13141 gtcattcatt gcaatagtcc agtaatttaa ccggtaggat tatgaatcgg tggaacacct
    13201 caaatatctt tggatgatag cggtagactg ttgtccggag tcttacgcat acatttggtc
    13261 cacctttgct ataatgcgtg cctgcctgca ttgcaaacag gatgtcccag cattacattc
    13321 acctagcaag cgtgtctgat gctatccgat atacctggca tcacataact ggcttctcga
    13381 tcgaatcacc cgttggctac atcgtctcca tgggaatgag gcgcgcctct caagccaaac
    13441 atagagcgac ccagtaactc caagcacgat agctacacct gacctacctt attctcttgc
    13501 ccattatatt cgtagataca cctcagagat tgtttgcagc tcgatcgaac cctcactgtc
    13561 gatgctggcc cgcactggct gcatggggtc acggctcaca gccttgtcgc tccagcgtct
    13621 ggctgcgttc tttgcctcac cggacgcatc cagatctccc gacctctcat taccatggta
    13681 ttcgtaatta ctgtttttct ttgccatctc gaccaggcgc cggaatcgaa agaggggctt
    13741 cagcgatggg atggttgcac agatgattgc gctattgacc tcgataaccg accagaggtt
    13801 gacctgtgcc ctgggtgagt atcttgagca gccgagctcg gcggtattgc gacttaccgg
    13861 tatggagtcg tggaatgggt cctttgagaa ggtgaataca tagatagact ggagccgaac
    13921 acacgatatc gccgtagcga aagcaccgat cccgaaaacg caatacagcg cgattttctc
    13981 gcgtcgagcc acgtggatca tccttaacgt gggaatcggt atgactagta tccaaatatc
    14041 ggtaactatg ttgaaactag acgtgactgg ggcgcagagt gctaaagtca gctttgagtt
    14101 gactgggtat cagtgttacg tagcgtacag tagaaaaagg ctgtactgtt aatacatgct
    14161 ccaggctgcg gtggggtgag gttccagact gcgctcaacg gccggcactg gccgagtgtt
    14221 acagagacac aaataatgaa gaatacgatg agcagaatta gggttccttg acaaagtcga
    14281 agaaagttct ttgcgacggc ttcaggtcaa atcgagacag gtcagctacc agcatcaatc
    14341 ttcaaatgtg gttaggatac ttgccgaatc tcatgtacat gaacactaga gacgccttga
    14401 tggcgaacac gatggcgtag tacagaactt ctatcgcgac gattgactag aaacttagtg
    14461 ctcatgaaaa cgacaagctt tttgtgattc attaccttta aaagcgtcac catattcccg
    14521 acggtcaaca tttgcatagg gtaacctatc ttattggacc gtgcgaggag aagtatggcg
    14581 aggtatccta tattcaaaac cttccggttt gtttagaagg ccgaaagttc gaacgatgct
    14641 tagcagtcca taccgttccc agtatgattg ttgtatcatc ccatccgggt ttccgtaaga
    14701 ttccgaaccg cacgccgcat cgtacgacaa cgagcatagc tagcacaatc gatgagcacg
    14761 taccgaatga tggacaagag taaataattg cttacttgac aatgaagtca ggactgcggt
    14821 tgtcgcaatc aagccatctt gttgtgcttg atcggtgctc gacatattct cgctttaaga
    14881 agtggtggca aggaatccct tgagcacatc tgatctatta attagaggca gatcaggtgt
    14941 atcatgggtc aagaagaaat gagtggcatt gtcagatatt aaagttgcgc gggattcaca
    15001 tttctttcgc ccgcgcctgc caaggcctgg gaagaaagaa gggcaggtgt ttgttcagtg
    15061 taccaaagaa gaaaagtagc tcttgtacag tataggaatt aaacccggcg ttgtacagta
    15121 cgctaacaag tcctctgcca gatgtgaaac cgcaaggtag tctatgataa ggaggctcag
    15181 tctaaaccgg gggctgacga cgacgagtaa cgacgcaggg ccttgatgcg cagctagtga
    15241 agagtatcgg ggcgcagggc cgcgtgccaa actgttggaa aggattgagt ggctttcctg
    15301 cctacctggg tatgcagccg ttcagcaatt cgacggtgac cgctcgccac cgaaagccaa
    15361 ctcttggcca gccactggaa cacgcaagac ttgtagatcc tgttccatcg tggcacccca
    15421 tttttgcacc aatcccgcta tagccacaaa cgtatagttt catagttgct gcaattatct
    15481 acggacgggc acatctaacc cggaagacgg aggtattggg gcacataacc cttagagaca
    15541 agattgcctc gaggtgtgcg atgtacttcg ctcttcaaac actcccaagg agacactgaa
    15601 ccacgaaaca gaaatctcat tcaggaaaac gcgttagttt cgaacagcca agaacgcacg
    15661 cgatccgccg aaccatacac ccgacgaacc gagctaagac gacattggat gaatgggaac
    15721 gggcccaggg ctcagacccc cttttttccc tctcgtccga gcggctctag ctccgttgta
    15781 caagagaccc tagccacggc gacaattgga ccaaaaccgg ttgagcctag tattcggcaa
    15841 gactagtgca gtaatcacag gttgtagata gaccggtaag gtgaaaatgc tgatcctgcc
    15901 aagtcagatt ccaacccgga cgatcatctc cgtctagcgg gagagcacac aagccttctc
    15961 acgcggtacg ttgggattcg ccgtgaactc aacactgcaa gaacttgatg ctactagcgg
    16021 aacacaagat aggcagtgca gtaggctcgt agaggagcag gtttgtcgca tttctccatt
    16081 gctccaagta tctatcaagc atcagaacga ttggtttcat gacgttggca acgctaatga
    16141 agccacctaa ctcttcaggt cctcgcttcg aacagtagct tatgaaagct gaggtacata
    16201 tggcatagaa ggaacgccac acgggcccgg ccaacttgat ggctaccaaa tctgtgtctg
    16261 cggcattgtc ttgctcgtgc agcgaacatg gtcatgctca tcacctcctg catgcagcct
    16321 tgacaccggc tcgtcatgtg caggaggcat ccacctactc tgcaatgttg taagctctat
    16381 tttactcgct atgagtatac ttctgtaggt ggccatcgca aggctatatg tgctggggtt
    16441 tatgcgaact ggactggtaa ccaaagagat ggccgacttc tctattggta ccgcaagtga
    16501 agaacttcac cgatgcgcaa ggcgaagacg atgttactat tttgtctata gtagtagaac
    16561 ctctgtttca gaaaacgtca attcatttct tcgctgattg gggctggatc actgtctttt
    16621 cctgatctgc cccgtcttgt ttccgaaccg attaagctat tttaacatga attagtcacg
    16681 cgacgagtgg atcttttgtt gacacccgca acgtttctcg ccagggaaaa ttcaaagcct
    16741 gatcatgtag cgccacttcc ataaacggcg cctacggtgg cccaagacta agtaccacat
    16801 gtggtacaca gcggaacact acatgaagcc agtaaagagg actttcggca gtaggaaaat
    16861 gcccacctgg tgaacgtatg ccatcccgta tatggaattg aaaagtgcca acattcggtg
    16921 cataagtcac aactacatca taactcgtaa gggcatagtc tgcgacgatc tgccgaacta
    16981 gcggatgaat tatcgataat aagttaaact gcgtgctagt agcccgaaga gacctaccaa
    17041 ttgcagtgta ggttactgcg cgcgctcaca agcttgtgga atcttggaac taacagatat
    17101 attgaccagc cacaagctga gaagatgtat gtcatattgg tttagaatgg cagactgttg
    17161 cgaagttccg cagaaaatca ccgcttggtc ctctatagga aaccctgatg tgcaagatct
    17221 tcatcctaga tcgaggtcat aggtcggatg ggcagccacg ttctcttaat aaattatctg
    17281 cttacgactt ttgaggttga tcaccctaac cccgtgcggc gctggttgca tccaatcctg
    17341 agcaacacca catagaggca ctgcgaccgt tcgcttccta ggtcgggctg aaatcgcctt
    17401 ctaaatagtc tatctaccta agaacacaca gcatggaatg caacctgttc cgtaaaaagt
    17461 ggtagaccac atatcactgt tcacaacgag cactaaccaa gaggtagaaa ggaaatcgta
    17521 agatttcgat tcaaacattt taaatacaat acaaggccga ataaaggtcg caattctatt
    17581 tgtgaaatta taaacttgtg aagaaatgca aggaaaagcg gtttaagttt tggtggttga
    17641 ttatcgcata aagtcaatat tacactttgt tgcggataaa ggtgcttttt gctatttgag
    17701 gtgcctggct atcaacagcc atatggtcta ttgatcaggt gattttagcc ctaatgacca
    17761 caagtagaaa aacaatacag gatagagact atgggtcgat gcaaatggaa tgagtggaag
    17821 ggtgcaaaaa tacgatattg cagcgcttaa gaggggagga gcaggttcct tcatagggaa
    17881 atctactcta ccctaggccg gagctaacgc acatatcaga aatgagatca cgtgcccgtg
    17941 agagttcgat cggaagacca ggatacgtct tcgatggtat tacccaaggc ctccgaagtc
    18001 tcaatgattt ccatcattat tccaaggcta tcttaaaatg cgatattttg aaattacact
    18061 cgctgggatt attgagtggc cggagaactc gaacccgttg ctcaacctgt ggaataggcc
    18121 aacatctgat cctctttcct ccaaagataa acaaaaccga caagtccaat cattcaatca
    18181 ataaaatcaa ggttactttg attcttgatg aaaagtcgtc acttgtcacg gtaaacggtt
    18241 gtggagttta tcaaagtctc aatgaaaact ggtacttaga gaatacagaa aatccgtagc
    18301 cattgccttc caatcaatct ttccttttct gaagtcgttc acgcacttca tcatgaccac
    18361 gctcaaccca cacggttcca cctcccttaa tacaccgtct tgactggata cggagtgtgg
    18421 ataggagata cacaactagc acagccaaca caccctttcc cgatcacaga tacggtgcag
    18481 cctgaagtga tggtaacggt ggcagggggc ccggttggct ctcccttctt gcaggtgctt
    18541 gtgggcttga tgcaggcaat gtcgcaatgg actcgcggcg tcgacgtgat ggtcgtggtc
    18601 gaggtgcaat gcgaagctgc ctcgacaaga ccaccagaca ggatagccag agaggtgaga
    18661 acagaagctt tcattttgaa aatcgaggtg tcttcgaagt gtgtataatc tttgtcttcg
    18721 ttcttggcgg ggaacggcag cgtcttggca ttcatttata ctactaccat tccactcatg
    18781 tctcaccatc agcagcgtgg ctgaactcag ctgcgaatcc tacacgccta agtggactag
    18841 ctttcgaacg gcaattgccg tgtaggatgg aacagggctt aggattctac taaacctgcc
    18901 caataatagg agcggactca ctgaaacatt gatgagtggc ttgtcagcta catcgcccta
    18961 ggcctcagaa ggacataaga atgacgacga tctctgaaat acgagaatac tgtaagctgc
    19021 taatcgccga acggaccatt atggcggagc ctaaatgaat cctccagaag ctggttcagt
    19081 gcagagaacg gagtttttcc acagggatct ttgccgcata atgcattcga aattggtttt
    19141 ggcgtgagag cagaaatccc atatgttcgc taatgtcttg atgtacgtag agagcaggaa
    19201 aactacgttg tcatctcagc aagaacagga atcaacgccc tgcaaattgt tgataggcaa
    19261 agaatatgct atggcgtaga ggcgacactt acctcggtcg ttatcatgtg cgattagaat
    19321 atagactcaa caatttatat gaagagtagg ggcccagagc acgcgttctt ctgccacaaa
    19381 ccacggggac atcgattgct gtcaaaggaa aacttaggcg gccaattcct gaacaggtag
    19441 aatggaaggc agataaggtt tatggagggt aacgatttac ttacacgaat atgctctatg
    19501 catgaagcaa atcaagtgac gtaggctgac ttggagtcca ggagagccaa tatggaggat
    19561 agagaagtga gcgttattag atatagataa acactgatac ttttataagc cgacgatgta
    19621 tggatctaag gtctatattg ccctgaaagg aggttacccg cattcaaaat gcaacgatgg
    19681 caacaaccat aatcaattgc cttctcacct tccgcctaat atattctcgg ccttttgtga
    19741 ttgcagtatg gcatgatagc aaaatgacta cataaaatag atctataaac tacccatggt
    19801 atgagttcta ggtcattagt tcacgaacct caagatagat tttgtgcata gtgggaagcg
    19861 ttactgcttt cccccgtatt tggaacggct tcctgaagat ggattcctta tacaattgca
    19921 ccatatacaa tagcaagacg aatagccttt aaataatttg tgtatgcgaa aagcaatccc
    19981 ttttactccc agaatactgt cttgttctga tctaaatcgt gcccagcgtt atagcggaag
    20041 tgccggctcc agtagatttc tgatgcttta gagaacctgt catcatgtaa gcaaagagat
    20101 agtggcctac atcccctagt gggacatcac ggacctgaca gtttccccaa aggttggtgg
    20161 gacaaccgca ggatttctgg tctgtgcagg gtgcaccacc cggctcagtg gcgctgcaga
    20221 cacaccactg tcccttagga caaccgcagc tctgactcag agcacaatgg cagagttcgg
    20281 cgcgagccag aagctgactc gaagtcttag gactgccagg tgaggccacg atgagagtgg
    20341 tgagggcacc cagaactacc atagcgatat gcattatttc aaatttatga gaacagagaa
    20401 aggtttggtt cgtcctttga tgatggtaaa taattccggt tggctgggcc gattgagttt
    20461 aagaacgggt cagggcttca tgaattggga tcgaggaagt gagggctggc atcatactta
    20521 tacttcgcag tcgatctcta aaatggaagg ccatactcca ctcctgcgtt taatattgct
    20581 gattgcagat attgaggttc tctgaacgcc gtcagcggat caactatggc agtcctttgt
    20641 ggttgtggtt tttagcgtac ccgacgtgac aaatcagggt tcgctctgac ataggctcca
    20701 ctggagaccc aatttcccaa cggatattga gctcaatacc ttgtgaagtc ttgtcagctt
    20761 accgagtctt gacaggcgtt cccacgctgt tggctccact tgacggatag cacatgtaag
    20821 caagcatttt gctgcctgtt tggtatgttt gtcacgagtc acgtcatctc tgtgaaatgt
    20881 gatctccgtg tggataaccg gcgatctatc aacattcttc actgaattca agacactcga
    20941 gaacacttga ttctaatgta ctagtgataa cgtcttggtg gtactctcga ttgactaaag
    21001 atgttcagga aaggccgtgg gtcaagatcg aaacatggca agttttactg tggtgcccac
    21061 gttattccat ctacttacca tgccattatg actaggttgt gcatcatgcc ggattcgcaa
    21121 aataaagtgc gatgagcaac acccagtgtg tggtggctgt accaagatgc agttcaagtg
    21181 cgattggcca gggccggatg gtgttctgga ggcaggaatc ggtccaaatc caacgcgacg
    21241 caagaagacc tcccccccgt ttaaacagag accactgaga ccagcgactg gcagctctac
    21301 aaccgagagg caccaaccag tggtatctga
//
