# Supplementary material for: Genome sequencing and physiological characterization of three Neoarthrinium moseri strains
Source: BMC Microbiol. 2025 Aug 21;25:526. doi: 10.1186/s12866-025-04274-z (PMC12369201; doi:10.1186/s12866-025-04274-z)
Supplement: Supplementary file 16 — Supplementary Material 16. [file 12866_2025_4274_MOESM16_ESM.zip › BiGSLICE/input/Nmoseri/TUCIM5799/JAFIMR010000031.1.region002.gbk]

LOCUS       JAFIMR010000031        46984 bp    DNA     linear   PLN 06-APR-2022
DEFINITION  Neoarthrinium moseri strain TUCIM 5799
            scaffold31_Wmoseri_TUCIM_5799, whole genome shotgun sequence.
ACCESSION   JAFIMR010000031
VERSION     JAFIMR010000031.1
KEYWORDS    .
SOURCE      Neoarthrinium moseri
  ORGANISM  Neoarthrinium moseri
            Eukaryota; Fungi; Dikarya; Ascomycota; Pezizomycotina;
            Sordariomycetes; Xylariomycetidae; Xylariomycetidae incertae sedis;
            Neoarthrinium.
COMMENT     ##antiSMASH-Data-START##
            Version      :: 7.1.0
            Run date     :: 2023-12-04 11:58:05
            NOTE: This is a single region extracted from a larger record!
            Orig. start  :: 266804
            Orig. end    :: 313788
            ##antiSMASH-Data-END##
FEATURES             Location/Qualifiers
     protocluster    1..46984
                     /aStool="rule-based-clusters"
                     /category="PKS"
                     /contig_edge="False"
                     /core_location="[20000:26984]"
                     /cutoff="20000"
                     /detection_rule="cds(PKS_AT and (PKS_KS or ene_KS or mod_KS
                     or hyb_KS or itr_KS or tra_KS))"
                     /neighbourhood="20000"
                     /product="T1PKS"
                     /protocluster_number="1"
                     /tool="antismash"
     proto_core      20001..26984
                     /aStool="rule-based-clusters"
                     /tool="antismash"
                     /cutoff="20000"
                     /detection_rule="cds(PKS_AT and (PKS_KS or ene_KS or mod_KS
                     or hyb_KS or itr_KS or tra_KS))"
                     /neighbourhood="20000"
                     /product="T1PKS"
                     /protocluster_number="1"
     cand_cluster    1..46984
                     /SMILES="C([*])C(-O)"
                     /candidate_cluster_number="1"
                     /contig_edge="False"
                     /detection_rules="cds(PKS_AT and (PKS_KS or ene_KS or
                     mod_KS or hyb_KS or itr_KS or tra_KS))"
                     /kind="single"
                     /product="T1PKS"
                     /protoclusters="1"
                     /tool="antismash"
     region          1..46984
                     /candidate_cluster_numbers="1"
                     /contig_edge="False"
                     /product="T1PKS"
                     /region_number="2"
                     /rules="cds(PKS_AT and (PKS_KS or ene_KS or mod_KS or
                     hyb_KS or itr_KS or tra_KS))"
                     /tool="antismash"
     gene            complement(652..1823)
                     /locus_tag="JX265_009882"
     mRNA            complement(join(652..1051,1345..1823))
                     /locus_tag="JX265_009882"
                     /product="hypothetical protein"
     CDS             complement(join(652..1051,1345..1823))
                     /codon_start=1
                     /gene_functions="biosynthetic-additional (smcogs)
                     SMCOG1001:short-chain dehydrogenase/reductase SDR (Score:
                     56.3; E-value: 5.4e-17)"
                     /gene_kind="biosynthetic-additional"
                     /locus_tag="JX265_009882"
                     /product="hypothetical protein"
                     /protein_id="KAI1860483.1"
                     /transl_table=1
                     /translation="MEPSSVQGVIVVTGAAGGLGSCIAAEIASSPQLAATYRGIYAVRN
                     PSQTTALSYALDQGRQRTTPHPHEIVSLDLEQFDSVRALATDLNQRVATGNIPRIRALV
                     LSAGYLELENQRWLGNGLDATWTVNYLSQWLLTLLLLQSMDRENGRIVVLGSHTHEGEL
                     QQRLDRDPLLNNVAILGVDPGWMATAISRRHPMYSVVSVVMPWVASFLSWMQPSGMYRT
                     PGRSAKDVVAAMFDIGWINGASPKGMYFKGAVRAEVSGEAQDVEKRRMVWKGSVKYAGL
                     QHDDTLLLHWK"
     PFAM_domain     complement(1350..1799)
                     /aSDomain="adh_short"
                     /aSTool="clusterhmmer"
                     /database="35.0"
                     /db_xref="PF00106.28"
                     /description="short chain dehydrogenase"
                     /detection="hmmscan"
                     /domain_id="clusterhmmer_JX265_009882_0004"
                     /evalue="2.10E-08"
                     /label="JX265_009882"
                     /locus_tag="JX265_009882"
                     /protein_end="158"
                     /protein_start="8"
                     /score="34.0"
                     /tool="antismash"
                     /translation="VIVVTGAAGGLGSCIAAEIASSPQLAATYRGIYAVRNPSQTTALS
                     YALDQGRQRTTPHPHEIVSLDLEQFDSVRALATDLNQRVATGNIPRIRALVLSAGYLEL
                     ENQRWLGNGLDATWTVNYLSQWLLTLLLLQSMDRENGRIVVLGSHT"
     gene            4585..5558
                     /locus_tag="JX265_009883"
     mRNA            join(4585..4847,4895..5558)
                     /locus_tag="JX265_009883"
                     /product="hypothetical protein"
     CDS             join(4585..4847,4895..5558)
                     /codon_start=1
                     /locus_tag="JX265_009883"
                     /product="hypothetical protein"
                     /protein_id="KAI1860484.1"
                     /transl_table=1
                     /translation="MCRLFEILNTPQSGSGAFATRDIPVGTVILREKALRISPRIKFVD
                     REDQLGPYDPCIPGLEDLMDAYDGLTREKKEQVLELSSHRPERGRSPDTREQYLQLWFA
                     TRTNSFIEDDAGYRSRIPDKSFPNLLSLAITRVALFTVASRFNHSCAHNALHAVEAGFI
                     ELRARCDIREGKEITLTYIDPWVEDRAAQLERSWGFRCCCPICDESNTTMSPEVRGNYE
                     KMFKQLQYWRNGDPLSGFAWVRRHARRLEALEFLGCSYALLQEYVLAADAYEYVGDIAK
                     KEHSLEAALEMAVLSCGHDHDTTQRIA"
     PFAM_domain     join(4624..4847,4895..5174)
                     /aSDomain="SET"
                     /aSTool="clusterhmmer"
                     /database="35.0"
                     /db_xref="PF00856.31"
                     /db_xref="GO:0005515"
                     /description="SET domain"
                     /detection="hmmscan"
                     /domain_id="clusterhmmer_JX265_009883_0005"
                     /evalue="6.50E-11"
                     /gene_ontologies="GO:0005515: protein binding"
                     /label="JX265_009883"
                     /locus_tag="JX265_009883"
                     /protein_end="181"
                     /protein_start="13"
                     /score="43.0"
                     /tool="antismash"
                     /translation="GSGAFATRDIPVGTVILREKALRISPRIKFVDREDQLGPYDPCIP
                     GLEDLMDAYDGLTREKKEQVLELSSHRPERGRSPDTREQYLQLWFATRTNSFIEDDAGY
                     RSRIPDKSFPNLLSLAITRVALFTVASRFNHSCAHNALHAVEAGFIELRARCDIREGKE
                     ITLTY"
     gene            complement(6945..8420)
                     /locus_tag="JX265_009884"
     mRNA            complement(join(6945..7449,7507..7592,7662..8420))
                     /locus_tag="JX265_009884"
                     /product="hypothetical protein"
     CDS             complement(join(6945..7449,7507..7592,7662..8420))
                     /codon_start=1
                     /locus_tag="JX265_009884"
                     /product="hypothetical protein"
                     /protein_id="KAI1860485.1"
                     /transl_table=1
                     /translation="MSQEKGGPPVSTGEQANLAVDTQQTRDRARTDAEVPDALPSPPGI
                     AALQDDRRTQSAPDAINAAAAVHSSPTSPLASQPALGHPRTSLNMQRATNTKPRNVRAS
                     EEFDRRYDGPFGRPSLVMARRRSSQQPGLPEEDATENAVQLTTVEPMPDGGEQLHVQLY
                     EPEPPKLNYTLRTRKMAIFIFWFVVVFDSTVMPIGLYFGLWYGVGPGNPANEKLSANTV
                     FSIVTAALGGVSILEYFVRFWRLWKKDSTCRVIGARRWYLDWFHWMFTLAWLIVMVELI
                     VGSVPEDPYIRLLAMPLATMLFVFGTLLLTIDGCRYFHVTAPCRISSIPKGAQLRPGIY
                     SLIEDVCAVDGSGGTDFRVAFDRRYEASHVFRSMLRRLGIFWAFGAQGCAILNTALIFG
                     LNNADAAYTIGWSVPFIWAGIWTLVTFWYAKRELKKEKKLWAAEAAKNRA"
     gene            complement(9799..10694)
                     /locus_tag="JX265_009885"
     mRNA            complement(join(9799..9973,10055..10341,10431..10694))
                     /locus_tag="JX265_009885"
                     /product="hypothetical protein"
     CDS             complement(join(9799..9973,10055..10341,10431..10694))
                     /codon_start=1
                     /locus_tag="JX265_009885"
                     /product="hypothetical protein"
                     /protein_id="KAI1860486.1"
                     /transl_table=1
                     /translation="MASSRTRRIQKELADIEKDAKLSKITASPADATGDLTHLKAQIFG
                     PPGTPYEGGQFVVDVKIPPEYPFRPPIMKFDTKVWHPNISSQTGAICLDTLSTAWSPVL
                     TIKSTLLSLQSLFESPEPKDPQDAEVAKMMMTDPEAFNIKAHEWAVLHADAPKNATFSG
                     VKPRQAATSAAAQPQQIDAARYQGYNRNLVDRFVNMGFDVDRVVDAFLFVGIDKNDGRD
                     YILEEAYMGDITARLLGEP"
     PFAM_domain     complement(join(9847..9973,10055..10059))
                     /aSDomain="UBA_3"
                     /aSTool="clusterhmmer"
                     /database="35.0"
                     /db_xref="PF09288.13"
                     /description="Fungal ubiquitin-associated domain"
                     /detection="hmmscan"
                     /domain_id="clusterhmmer_JX265_009885_0007"
                     /evalue="4.00E-06"
                     /label="JX265_009885"
                     /locus_tag="JX265_009885"
                     /protein_end="226"
                     /protein_start="182"
                     /score="26.7"
                     /tool="antismash"
                     /translation="ARYQGYNRNLVDRFVNMGFDVDRVVDAFLFVGIDKNDGRDYILE"
     PFAM_domain     complement(join(10162..10341,10431..10673))
                     /aSDomain="UQ_con"
                     /aSTool="clusterhmmer"
                     /database="35.0"
                     /db_xref="PF00179.29"
                     /description="Ubiquitin-conjugating enzyme"
                     /detection="hmmscan"
                     /domain_id="clusterhmmer_JX265_009885_0006"
                     /evalue="6.60E-42"
                     /label="JX265_009885"
                     /locus_tag="JX265_009885"
                     /protein_end="148"
                     /protein_start="7"
                     /score="142.6"
                     /tool="antismash"
                     /translation="RIQKELADIEKDAKLSKITASPADATGDLTHLKAQIFGPPGTPYE
                     GGQFVVDVKIPPEYPFRPPIMKFDTKVWHPNISSQTGAICLDTLSTAWSPVLTIKSTLL
                     SLQSLFESPEPKDPQDAEVAKMMMTDPEAFNIKAHEW"
     gene            complement(11688..13005)
                     /locus_tag="JX265_009886"
     mRNA            complement(join(11688..12536,12598..13005))
                     /locus_tag="JX265_009886"
                     /product="hypothetical protein"
     CDS             complement(join(11688..12536,12598..13005))
                     /codon_start=1
                     /locus_tag="JX265_009886"
                     /product="hypothetical protein"
                     /protein_id="KAI1860487.1"
                     /transl_table=1
                     /translation="MIEDEFKYFCLSGDIPVGGPSTWHVTDWDQRRVVSVTMDGEQDDD
                     SIAIKHYSRYSSHLSRDIYRIHVSHTGEIISTYTDPENDPTCCVHYPFLHEVFLPEGIQ
                     TVRRDELEELDRLGPDVDLVEYPPYLGGPTKKVVFKYYFLWQYAQWSWKEMNLWMRLPR
                     HPNIVPFDRVVVDELEGRVVGFTNIYVPGGSLQENQSRVFRLEWLQQLIRVVDELNLRY
                     GIAHQDIAPRNLVVDESTDSIMLFDFNFAARIHHPSPGEGESYCEDRNDVKGVIFTAYE
                     IITRDSSLRSKPHEEQNLDDLGLEWVKHPGVKLNHPVASYQLILQEWRERRAGALYAAH
                     PGDVPEAIDWPSMPKPPQKTETFMDAHGQPSYMTVEDWDESRQDVRDRGGKVLNWERPP
                     QRLLDSGTRVLSTGEVINC"
     gene            13302..15454
                     /locus_tag="JX265_009887"
     mRNA            join(13302..13319,13772..15454)
                     /locus_tag="JX265_009887"
                     /product="hypothetical protein"
     CDS             join(13302..13319,13772..15454)
                     /codon_start=1
                     /gene_functions="biosynthetic-additional
                     (rule-based-clusters) PF04055"
                     /gene_kind="biosynthetic-additional"
                     /locus_tag="JX265_009887"
                     /product="hypothetical protein"
                     /protein_id="KAI1860488.1"
                     /sec_met_domain="PF04055 (E-value: 1e-17, bitscore: 58.4,
                     seeds: 518, tool: rule-based-clusters)"
                     /transl_table=1
                     /translation="MAFNGGKDAGLAPENERYLRCCAEVASALIEDYEASKDPKKPKRD
                     INLNSLRSKLSRKHKLANLPPLTAIIAAVPEHYKKYILPKLVAKPIRSSSGIAVVAVMC
                     KPHRCPHIAYTGNICVYCPGGPDSDFEYSTQSYTGYEPTSMRAIRARYDPFEQARGRVD
                     QLKSLGHSVDKVEYIIMGGTFMSLAPSYREEFIAQLHNALSGYQTANVDEAVEAGEMSN
                     NKCVGITIETRPDYCLAPHLTDMLRYGCTRLEIGVQSLYEDVARDSNRGHTVAAVAETF
                     CLAKDAGFKVVSHMMPDLPNVGMERDIDQFKEYFENPAFRTDGLKIYPTLVIRGTGLYE
                     LWRTGRYQNYTPNALIDLVARILALVPPWTRIYRVQRDIPMPLVTSGVENGNLRELALA
                     RMKDFGTTCRDVRTREVGINEVKHKIRPNQIELIRRDYTANGGWETFLAYEDPKQDILV
                     ALLRLRKCTEKYTYREELTGQQTSMVRELHVYGTAVPVHARDPKKFQHQGFGTLLMEEA
                     ERIARDEHGSDKISVISGVGVRSYYKKLGYWLDGPYMSKWLDGRKQPGA"
     aSDomain        13880..15427
                     /aSDomain="TIGR01211"
                     /aSTool="tigrfam"
                     /description="ELP3: radical SAM enzyme/protein
                     acetyltransferase, ELP3 family"
                     /detection="hmmscan"
                     /domain_id="TIGRFam_JX265_009887_0002"
                     /evalue="7.70E-223"
                     /identifier="TIGR01211"
                     /label="JX265_009887"
                     /locus_tag="JX265_009887"
                     /protein_end="558"
                     /protein_start="42"
                     /score="738.6"
                     /tool="antismash"
                     /translation="KRDINLNSLRSKLSRKHKLANLPPLTAIIAAVPEHYKKYILPKLV
                     AKPIRSSSGIAVVAVMCKPHRCPHIAYTGNICVYCPGGPDSDFEYSTQSYTGYEPTSMR
                     AIRARYDPFEQARGRVDQLKSLGHSVDKVEYIIMGGTFMSLAPSYREEFIAQLHNALSG
                     YQTANVDEAVEAGEMSNNKCVGITIETRPDYCLAPHLTDMLRYGCTRLEIGVQSLYEDV
                     ARDSNRGHTVAAVAETFCLAKDAGFKVVSHMMPDLPNVGMERDIDQFKEYFENPAFRTD
                     GLKIYPTLVIRGTGLYELWRTGRYQNYTPNALIDLVARILALVPPWTRIYRVQRDIPMP
                     LVTSGVENGNLRELALARMKDFGTTCRDVRTREVGINEVKHKIRPNQIELIRRDYTANG
                     GWETFLAYEDPKQDILVALLRLRKCTEKYTYREELTGQQTSMVRELHVYGTAVPVHARD
                     PKKFQHQGFGTLLMEEAERIARDEHGSDKISVISGVGVRSYYKKLGYWLDGPYMSKWL"
     PFAM_domain     14102..14668
                     /aSDomain="Radical_SAM"
                     /aSTool="clusterhmmer"
                     /database="35.0"
                     /db_xref="PF04055.24"
                     /db_xref="GO:0003824"
                     /db_xref="GO:0051536"
                     /description="Radical SAM superfamily"
                     /detection="hmmscan"
                     /domain_id="clusterhmmer_JX265_009887_0008"
                     /evalue="1.10E-15"
                     /gene_ontologies="GO:0003824: catalytic activity"
                     /gene_ontologies="GO:0051536: iron-sulfur cluster binding"
                     /label="JX265_009887"
                     /locus_tag="JX265_009887"
                     /protein_end="305"
                     /protein_start="116"
                     /score="58.5"
                     /tool="antismash"
                     /translation="NICVYCPGGPDSDFEYSTQSYTGYEPTSMRAIRARYDPFEQARGR
                     VDQLKSLGHSVDKVEYIIMGGTFMSLAPSYREEFIAQLHNALSGYQTANVDEAVEAGEM
                     SNNKCVGITIETRPDYCLAPHLTDMLRYGCTRLEIGVQSLYEDVARDSNRGHTVAAVAE
                     TFCLAKDAGFKVVSHMMPDLPNVGME"
     PFAM_domain     14720..14959
                     /aSDomain="Radical_SAM_C"
                     /aSTool="clusterhmmer"
                     /database="35.0"
                     /db_xref="PF16199.8"
                     /description="Radical_SAM C-terminal domain"
                     /detection="hmmscan"
                     /domain_id="clusterhmmer_JX265_009887_0009"
                     /evalue="7.40E-32"
                     /label="JX265_009887"
                     /locus_tag="JX265_009887"
                     /protein_end="402"
                     /protein_start="322"
                     /score="109.4"
                     /tool="antismash"
                     /translation="DGLKIYPTLVIRGTGLYELWRTGRYQNYTPNALIDLVARILALVP
                     PWTRIYRVQRDIPMPLVTSGVENGNLRELALARMK"
     PFAM_domain     14978..15394
                     /aSDomain="Acetyltransf_1"
                     /aSTool="clusterhmmer"
                     /database="35.0"
                     /db_xref="PF00583.28"
                     /db_xref="GO:0016747"
                     /description="Acetyltransferase (GNAT) family"
                     /detection="hmmscan"
                     /domain_id="clusterhmmer_JX265_009887_0010"
                     /evalue="4.80E-09"
                     /gene_ontologies="GO:0016747: acyltransferase activity,
                     transferring groups other than amino-acyl groups"
                     /label="JX265_009887"
                     /locus_tag="JX265_009887"
                     /protein_end="547"
                     /protein_start="408"
                     /score="36.6"
                     /tool="antismash"
                     /translation="RDVRTREVGINEVKHKIRPNQIELIRRDYTANGGWETFLAYEDPK
                     QDILVALLRLRKCTEKYTYREELTGQQTSMVRELHVYGTAVPVHARDPKKFQHQGFGTL
                     LMEEAERIARDEHGSDKISVISGVGVRSYYKKLGY"
     gene            17081..19246
                     /locus_tag="JX265_009888"
     mRNA            join(17081..17269,17336..18085,18146..19246)
                     /locus_tag="JX265_009888"
                     /product="hypothetical protein"
     CDS             join(17081..17269,17336..18085,18146..19246)
                     /codon_start=1
                     /gene_functions="transport (smcogs) SMCOG1005:Drug
                     resistance transporter, EmrB/QacA (Score: 290.5; E-value:
                     2.8e-88)"
                     /gene_kind="transport"
                     /locus_tag="JX265_009888"
                     /product="hypothetical protein"
                     /protein_id="KAI1860489.1"
                     /transl_table=1
                     /translation="MAVQFEQEPQYDVSSLSQAEDGRAKAQPEDWKPSGHEILIIITLA
                     IVSLLVALDASIIVTSLGAMANELQADTTAAFWIGTSYLLVNAVTMPVIAALSEIFGRP
                     ICLEFALAAFTLGTVLCATSHSVAVMLLGRCVQGVGGGGVHVLSGVILTDIVPLRFRPK
                     WFGVVLGAWALGTCVGPLIGGAIVQNTTWRWVFYLMFPICAYGLVAVPLLLTLAPRAES
                     FRDKLLRVDWFGSFLFMGSATSFLVAICWGGTQKPWESAAAIAPLVLGLLGLAATLVWE
                     ARFAREPIFKRELFNNVSSTITYVCGGAQGFLMWGCFYYFPFYFMSVMQTTPLTAGVNL
                     LPAVLITVPGSIITGRLVTRYNNYRIFVWVGWAVAVLFSILSVVWRFIDVTTAVWAISF
                     VFFGLGQGMVLNAQQFAVQAMCPAGDEGHAASMYLFLRQFGAAVGVGVGGSTFQNVMAL
                     KLGWEGLPIEIAAQAEGYIAELHQLPDDSPVKAKIIDAYRFGFAGVFQVYLGVAAVALL
                     LSLLFVKHYSLDRDLGTEHVLKESKTSKMLVGEGGASSRALSGSSTAPPSRSSSNTEMS
                     NSSMHAMAEAQPLDMTKYGWNPVAASDPEPIYPQCGSHPAVSLVYTEYTPYAPTSGYMT
                     VDNAYNPSRYPAYSAASGSSMPDAGSYDASHQYAQPGGYMSQRY"
     PFAM_domain     join(17210..17269,17336..18085,18146..18538)
                     /aSDomain="MFS_1"
                     /aSTool="clusterhmmer"
                     /database="35.0"
                     /db_xref="PF07690.19"
                     /db_xref="GO:0022857"
                     /db_xref="GO:0055085"
                     /description="Major Facilitator Superfamily"
                     /detection="hmmscan"
                     /domain_id="clusterhmmer_JX265_009888_0011"
                     /evalue="3.20E-40"
                     /gene_ontologies="GO:0022857: transmembrane transporter
                     activity"
                     /gene_ontologies="GO:0055085: transmembrane transport"
                     /label="JX265_009888"
                     /locus_tag="JX265_009888"
                     /protein_end="444"
                     /protein_start="43"
                     /score="138.3"
                     /tool="antismash"
                     /translation="LAIVSLLVALDASIIVTSLGAMANELQADTTAAFWIGTSYLLVNA
                     VTMPVIAALSEIFGRPICLEFALAAFTLGTVLCATSHSVAVMLLGRCVQGVGGGGVHVL
                     SGVILTDIVPLRFRPKWFGVVLGAWALGTCVGPLIGGAIVQNTTWRWVFYLMFPICAYG
                     LVAVPLLLTLAPRAESFRDKLLRVDWFGSFLFMGSATSFLVAICWGGTQKPWESAAAIA
                     PLVLGLLGLAATLVWEARFAREPIFKRELFNNVSSTITYVCGGAQGFLMWGCFYYFPFY
                     FMSVMQTTPLTAGVNLLPAVLITVPGSIITGRLVTRYNNYRIFVWVGWAVAVLFSILSV
                     VWRFIDVTTAVWAISFVFFGLGQGMVLNAQQFAVQAMCPAGDEGHAASMYLFLRQFGAA
                     VG"
     gene            complement(20001..26984)
                     /locus_tag="JX265_009889"
     mRNA            complement(join(20001..21146,21203..25722,25786..25970,
                     26039..26249,26303..26984))
                     /locus_tag="JX265_009889"
                     /product="hypothetical protein"
     CDS             complement(join(20001..21146,21203..25722,25786..25970,
                     26039..26249,26303..26984))
                     /NRPS_PKS="Domain: PKS_KS(Iterative-KS) (84-500). E-value:
                     1.7e-161. Score: 529.7. Matches aSDomain:
                     nrpspksdomains_JX265_009889_PKS_KS.1"
                     /NRPS_PKS="Domain: PKS_AT (606-919). E-value: 3.3e-101.
                     Score: 330.4. Matches aSDomain:
                     nrpspksdomains_JX265_009889_PKS_AT.1"
                     /NRPS_PKS="Domain: PKS_DH (992-1176). E-value: 8.9e-27.
                     Score: 86.3. Matches aSDomain:
                     nrpspksdomains_JX265_009889_PKS_DH.1"
                     /NRPS_PKS="Domain: PKS_ER (1543-1857). E-value: 1.3e-109.
                     Score: 357.9. Matches aSDomain:
                     nrpspksdomains_JX265_009889_PKS_ER.1"
                     /NRPS_PKS="Domain: PKS_KR (1880-2059). E-value: 1.8e-54.
                     Score: 176.3. Matches aSDomain:
                     nrpspksdomains_JX265_009889_PKS_KR.1"
                     /NRPS_PKS="Domain: PKS_PP (2158-2236). E-value: 1.5e-11.
                     Score: 36.3. Matches aSDomain:
                     nrpspksdomains_JX265_009889_PKS_PP.1"
                     /codon_start=1
                     /gene_functions="biosynthetic (rule-based-clusters) T1PKS:
                     PKS_AT"
                     /gene_functions="biosynthetic (rule-based-clusters) T1PKS:
                     itr_KS"
                     /gene_functions="biosynthetic-additional
                     (rule-based-clusters) ADH_N"
                     /gene_functions="biosynthetic-additional
                     (rule-based-clusters) ADH_zinc_N"
                     /gene_functions="biosynthetic-additional
                     (rule-based-clusters) adh_short"
                     /gene_functions="biosynthetic-additional (smcogs)
                     SMCOG1022:Beta-ketoacyl synthase (Score: 245.3; E-value:
                     1.9e-74)"
                     /gene_kind="biosynthetic"
                     /locus_tag="JX265_009889"
                     /product="hypothetical protein"
                     /protein_id="KAI1860490.1"
                     /sec_met_domain="itr_KS (E-value: 4.3e-166, bitscore:
                     546.3, seeds: 96, tool: rule-based-clusters)"
                     /sec_met_domain="PKS_AT (E-value: 1e-100, bitscore: 330.4,
                     seeds: 1682, tool: rule-based-clusters)"
                     /sec_met_domain="ADH_N (E-value: 3.4e-09, bitscore: 30.1,
                     seeds: 66, tool: rule-based-clusters)"
                     /sec_met_domain="ADH_zinc_N (E-value: 5.9e-19, bitscore:
                     61.8, seeds: 86, tool: rule-based-clusters)"
                     /sec_met_domain="adh_short (E-value: 1.9e-50, bitscore:
                     164.7, seeds: 230, tool: rule-based-clusters)"
                     /transl_table=1
                     /translation="MAPTAISGEGATSTVNGLANGLGSHINGLSNGTANGSVNGLANGH
                     TNGHTNGLPDGHTSEYTTSGHASGTSTPLSSRPTPPQMPIAIVGMSCRLPGNVATPGEF
                     WEMLARARSGYSEIPKERFDLAPFHHPNPGKAGCANPVGGHFLNIDLHAFDAPFFSLTE
                     KEAISMDPQQRLLLEGTFEALEHAGIPKQSIVGKDVGVFIGGSFPEYESHLFRDSDTIP
                     MHQATGCAYGMQSNRLSHFFDLKGPSFTSDTACSSSLVALHLACQSLRTGESSMAITGG
                     CHLNMLPEFYISFAKSRSYSFDDRGTGFGRGEGCGVIVLKPLDQAIKDKDSIKAIIAGS
                     GINQDGRTPGITMPCGNAQTDLMNQVYTNAGLNPRDTGFIEAHGTGTRVGDPIEATAIH
                     NVFGEGRTLRDPLFLGSLKSNVGHLEGASGIVAVIKAAMMLERGFVLPNYDFKVPNPKI
                     PWKEWNFKVPVTQRPWPRNKKYISVNNFGFGGTNAHVVLEKVPFATRATKDDADLKDDN
                     PGRKLFVMSANDKNTLETVMKNMVVYLEQRPEMFQKDLMGNVAYTLGQRRSLLQHRVAI
                     SANRSFDLIEAISAGNYTTGKEVDPLRIGFVFTGQGAQWYGMGRELYAQYPVFQNAIDC
                     ADSVLSSLGASWSLVEELSKDEKTSQVGAAHISQPSCTAVQLALVDLLRSWGIRPAAVT
                     GHSSGEIGAAYAAGILPFESCMAIAYHRGRLIPVLKERYPDLRGSMLAVGGSKEEFEPL
                     LSELNDGEVKIACFNSPTSLTISGDESGIDELKKIVDEKQLFNRKLFVDTAYHSHHMNL
                     LAKDYQESIQMIGSPAPTETRFHSSLLGRQCDASELESTYWVQNLTCAVRFNEALQSML
                     APIGEHKTGVNMLIELGPHSALQGPIKQIMQAVGPDATKVPYASALSRKKDAVETALAL
                     AGSLFTKGQTLNFDAINFPKSQKTEPMLLTDLPRYPWNKTVKYWHDSRLTQKHKNRNAP
                     RNDILGTVAHYSNDLEPTWRNIVRLEDLPWLEHHKVQSLTVFPMSGFITMAIEAASQRA
                     IAAELTFDKYKLRDVSVVAPLVIPDEDVEMTTTLRPDQESTQGAWDEFRICSWSKSQGW
                     KEHCKGFIAVENDECNGVDDSRRAYEAKAMLKSTILSVEARASAPVSSEKLYETLGELG
                     VSYGTTFQGITNCSANNDCSKAEITVPDIAKEMPNHHISPAVLQPALLESLISTYWPIA
                     DGGHGGIDTIYLPSSVDRITISKKITEATKEPGKLLNAYSQGHFSMDAPMTTKISMFAA
                     SKDDPSEPLITIEDLMIAPIIDREAATEESHRELCYKLDWEPALESEPAEPSQSTDSEI
                     VIVHAETALQAKIATELAGGLEKLTGKMPQISSLASANAEDKVAIFLPEIEKPLLSTLK
                     AQEFEALQRILTKVAGALWVVRGAYDKATSPDLNMITGLSRTIRSETLLPFSTLDLDGR
                     VPLEADAVVEAVLKVFQAVFSKDSPANCEMEFMQREGKFLTPRIVNDPEMNAVVHRQTK
                     SAALQPTPFGQSDRSLKLKIGNIGALETLHFVDDESKGSPLRPDEIEIQVKAVGLNHRD
                     LTAAHGKLATDDFGVEASGVVVKVGCDVTNLSAGDRVAAMTQGAFATTTRTKASFAFKL
                     PAGMTFEAGASLPLAYSTAYYSLIELGRLQDDESVLIHAAARAVGQAAISLAQMIGADV
                     FVTVGSAEKKEFLMKEYNIPEDHIFYSRNNNFGKSLRQVTNGNGVDVVLNCLAGDAVRE
                     SWDCLNKFGRLIDVGTRISSTSMKLEMDQFEHNSSFMTVDMMALAAERPKLMQRVLTDV
                     SKLIKYNKVAPPSPITTFPISEVESALKSLQTGANAHGKLVVVPNATDIVKATPPKRPK
                     QLLKSDATYILIGGTGGLGRSMSKWMISRGARNLVLVSRSGSATGKVKELVDQAAEQGA
                     NVVVRRCDVANPADVEDLVNQGLEGMPPVRGLIHGAMVLHDVLFEKMTYDQYTTVIESK
                     VQGGWNFHNALVNAPLDFFVAISSVAGAVGNRGQAAYAAANCFLNALVQYRLARGLPAS
                     SLDLTAISDTGYLAEDAEKAAEVAKNLAGDTICEAEVLALLGCAISGELGAVCNNHTIT
                     GMRISADVQPFWTPDAKCKHLREAAEAEAAANAAAGGSKAVSWNAAAKAAKTLEEAEQV
                     VCEGLVEKCAAVMMMEKEDLDVTRALSHYPLDSLVAIEIRNFITREFEATLQVLELLSS
                     GSIQTLAKGVCVKSKVINF"
     PFAM_domain     complement(20037..20225)
                     /aSDomain="PP-binding"
                     /aSTool="clusterhmmer"
                     /database="35.0"
                     /db_xref="PF00550.28"
                     /description="Phosphopantetheine attachment site"
                     /detection="hmmscan"
                     /domain_id="clusterhmmer_JX265_009889_0019"
                     /evalue="3.60E-04"
                     /label="JX265_009889"
                     /locus_tag="JX265_009889"
                     /protein_end="2236"
                     /protein_start="2173"
                     /score="20.9"
                     /tool="antismash"
                     /translation="LVEKCAAVMMMEKEDLDVTRALSHYPLDSLVAIEIRNFITREFEA
                     TLQVLELLSSGSIQTLAK"
     aSDomain        complement(20037..20270)
                     /aSDomain="PKS_PP"
                     /aSTool="nrps_pks_domains"
                     /database="nrpspksdomains.hmm"
                     /detection="hmmscan"
                     /domain_id="nrpspksdomains_JX265_009889_PKS_PP.1"
                     /evalue="1.50E-11"
                     /label="JX265_009889_PKS_PP.1"
                     /locus_tag="JX265_009889"
                     /protein_end="2236"
                     /protein_start="2158"
                     /score="36.3"
                     /tool="antismash"
                     /translation="AAKTLEEAEQVVCEGLVEKCAAVMMMEKEDLDVTRALSHYPLDSL
                     VAIEIRNFITREFEATLQVLELLSSGSIQTLAK"
     aSModule        complement(20037..26732)
                     /complete
                     /domains="nrpspksdomains_JX265_009889_PKS_KS.1"
                     /domains="nrpspksdomains_JX265_009889_PKS_AT.1"
                     /domains="nrpspksdomains_JX265_009889_PKS_DH.1"
                     /domains="nrpspksdomains_JX265_009889_PKS_ER.1"
                     /domains="nrpspksdomains_JX265_009889_PKS_KR.1"
                     /domains="nrpspksdomains_JX265_009889_PKS_PP.1"
                     /iterative
                     /locus_tags="JX265_009889"
                     /monomer_pairings="pk -> pk"
                     /tool="antismash"
                     /type="pks"
     aSDomain        complement(20568..21104)
                     /ASF="KR domain putatively catalyzing D-configuration
                     product formation"
                     /ASF="catalytic triad S,Y,N found: True"
                     /aSDomain="PKS_KR"
                     /aSTool="nrps_pks_domains"
                     /database="nrpspksdomains.hmm"
                     /detection="hmmscan"
                     /domain_id="nrpspksdomains_JX265_009889_PKS_KR.1"
                     /evalue="1.80E-54"
                     /label="JX265_009889_PKS_KR.1"
                     /locus_tag="JX265_009889"
                     /protein_end="2059"
                     /protein_start="1880"
                     /score="176.3"
                     /specificity="KR activity: active"
                     /specificity="KR stereochemistry: (unknown)"
                     /tool="antismash"
                     /translation="ATYILIGGTGGLGRSMSKWMISRGARNLVLVSRSGSATGKVKELV
                     DQAAEQGANVVVRRCDVANPADVEDLVNQGLEGMPPVRGLIHGAMVLHDVLFEKMTYDQ
                     YTTVIESKVQGGWNFHNALVNAPLDFFVAISSVAGAVGNRGQAAYAAANCFLNALVQYR
                     LARGLPASSLDLTAIS"
     PFAM_domain     complement(20568..21104)
                     /aSDomain="KR"
                     /aSTool="clusterhmmer"
                     /database="35.0"
                     /db_xref="PF08659.13"
                     /description="KR domain"
                     /detection="hmmscan"
                     /domain_id="clusterhmmer_JX265_009889_0018"
                     /evalue="9.80E-62"
                     /label="JX265_009889"
                     /locus_tag="JX265_009889"
                     /protein_end="2059"
                     /protein_start="1880"
                     /score="208.2"
                     /tool="antismash"
                     /translation="ATYILIGGTGGLGRSMSKWMISRGARNLVLVSRSGSATGKVKELV
                     DQAAEQGANVVVRRCDVANPADVEDLVNQGLEGMPPVRGLIHGAMVLHDVLFEKMTYDQ
                     YTTVIESKVQGGWNFHNALVNAPLDFFVAISSVAGAVGNRGQAAYAAANCFLNALVQYR
                     LARGLPASSLDLTAIS"
     CDS_motif       complement(20616..20723)
                     /aSTool="nrps_pks_domains"
                     /database="abmotifs"
                     /detection="hmmscan"
                     /domain_id="nrpspksmotif_JX265_009889_0013"
                     /evalue="1.30E-18"
                     /label="PKSI-KR_m4"
                     /locus_tag="JX265_009889"
                     /protein_end="2043"
                     /protein_start="2007"
                     /score="59.6"
                     /tool="antismash"
                     /translation="LDFFVAISSVAGAVGNRGQAAYAAANCFLNALVQYR"
     CDS_motif       complement(21003..21101)
                     /aSTool="nrps_pks_domains"
                     /database="abmotifs"
                     /detection="hmmscan"
                     /domain_id="nrpspksmotif_JX265_009889_0012"
                     /evalue="3.20E-17"
                     /label="PKSI-KR_m1"
                     /locus_tag="JX265_009889"
                     /protein_end="1914"
                     /protein_start="1881"
                     /score="55.0"
                     /tool="antismash"
                     /translation="TYILIGGTGGLGRSMSKWMISRGARNLVLVSRS"
     PFAM_domain     complement(21230..21646)
                     /aSDomain="ADH_zinc_N_2"
                     /aSTool="clusterhmmer"
                     /database="35.0"
                     /db_xref="PF13602.9"
                     /description="Zinc-binding dehydrogenase"
                     /detection="hmmscan"
                     /domain_id="clusterhmmer_JX265_009889_0017"
                     /evalue="4.80E-14"
                     /label="JX265_009889"
                     /locus_tag="JX265_009889"
                     /protein_end="1857"
                     /protein_start="1718"
                     /score="53.6"
                     /tool="antismash"
                     /translation="DHIFYSRNNNFGKSLRQVTNGNGVDVVLNCLAGDAVRESWDCLNK
                     FGRLIDVGTRISSTSMKLEMDQFEHNSSFMTVDMMALAAERPKLMQRVLTDVSKLIKYN
                     KVAPPSPITTFPISEVESALKSLQTGANAHGKLVV"
     aSDomain        complement(21230..22171)
                     /ASF="ER domain putatively catalyzing 2R-configuration
                     product formation"
                     /aSDomain="PKS_ER"
                     /aSTool="nrps_pks_domains"
                     /database="nrpspksdomains.hmm"
                     /detection="hmmscan"
                     /domain_id="nrpspksdomains_JX265_009889_PKS_ER.1"
                     /evalue="1.30E-109"
                     /label="JX265_009889_PKS_ER.1"
                     /locus_tag="JX265_009889"
                     /protein_end="1857"
                     /protein_start="1543"
                     /score="357.9"
                     /tool="antismash"
                     /translation="GALETLHFVDDESKGSPLRPDEIEIQVKAVGLNHRDLTAAHGKLA
                     TDDFGVEASGVVVKVGCDVTNLSAGDRVAAMTQGAFATTTRTKASFAFKLPAGMTFEAG
                     ASLPLAYSTAYYSLIELGRLQDDESVLIHAAARAVGQAAISLAQMIGADVFVTVGSAEK
                     KEFLMKEYNIPEDHIFYSRNNNFGKSLRQVTNGNGVDVVLNCLAGDAVRESWDCLNKFG
                     RLIDVGTRISSTSMKLEMDQFEHNSSFMTVDMMALAAERPKLMQRVLTDVSKLIKYNKV
                     APPSPITTFPISEVESALKSLQTGANAHGKLVV"
     CDS_motif       complement(21554..21592)
                     /aSTool="nrps_pks_domains"
                     /database="abmotifs"
                     /detection="hmmscan"
                     /domain_id="nrpspksmotif_JX265_009889_0011"
                     /evalue="4.60E-05"
                     /label="PKSI-ER_m7"
                     /locus_tag="JX265_009889"
                     /protein_end="1749"
                     /protein_start="1736"
                     /score="15.8"
                     /tool="antismash"
                     /translation="TNGNGVDVVLNCL"
     CDS_motif       complement(21671..21721)
                     /aSTool="nrps_pks_domains"
                     /database="abmotifs"
                     /detection="hmmscan"
                     /domain_id="nrpspksmotif_JX265_009889_0010"
                     /evalue="2.00E-07"
                     /label="PKSI-ER_m6"
                     /locus_tag="JX265_009889"
                     /protein_end="1710"
                     /protein_start="1693"
                     /score="23.4"
                     /tool="antismash"
                     /translation="GADVFVTVGSAEKKEFL"
     CDS_motif       complement(21731..21793)
                     /aSTool="nrps_pks_domains"
                     /database="abmotifs"
                     /detection="hmmscan"
                     /domain_id="nrpspksmotif_JX265_009889_0009"
                     /evalue="5.70E-09"
                     /label="PKSI-ER_m5"
                     /locus_tag="JX265_009889"
                     /protein_end="1690"
                     /protein_start="1669"
                     /score="28.3"
                     /tool="antismash"
                     /translation="DESVLIHAAARAVGQAAISLA"
     CDS_motif       complement(21818..21859)
                     /aSTool="nrps_pks_domains"
                     /database="abmotifs"
                     /detection="hmmscan"
                     /domain_id="nrpspksmotif_JX265_009889_0008"
                     /evalue="5.70E-05"
                     /label="PKSI-ER_m4"
                     /locus_tag="JX265_009889"
                     /protein_end="1661"
                     /protein_start="1647"
                     /score="16.4"
                     /tool="antismash"
                     /translation="ASLPLAYSTAYYSL"
     CDS_motif       complement(21989..22027)
                     /aSTool="nrps_pks_domains"
                     /database="abmotifs"
                     /detection="hmmscan"
                     /domain_id="nrpspksmotif_JX265_009889_0007"
                     /evalue="6.40E-03"
                     /label="PKSI-ER_m2"
                     /locus_tag="JX265_009889"
                     /protein_end="1604"
                     /protein_start="1591"
                     /score="9.6"
                     /tool="antismash"
                     /translation="FGVEASGVVVKVG"
     PFAM_domain     complement(23000..23827)
                     /aSDomain="PS-DH"
                     /aSTool="clusterhmmer"
                     /database="35.0"
                     /db_xref="PF14765.9"
                     /description="Polyketide synthase dehydratase"
                     /detection="hmmscan"
                     /domain_id="clusterhmmer_JX265_009889_0016"
                     /evalue="4.90E-47"
                     /label="JX265_009889"
                     /locus_tag="JX265_009889"
                     /protein_end="1267"
                     /protein_start="991"
                     /score="160.7"
                     /tool="antismash"
                     /translation="DILGTVAHYSNDLEPTWRNIVRLEDLPWLEHHKVQSLTVFPMSGF
                     ITMAIEAASQRAIAAELTFDKYKLRDVSVVAPLVIPDEDVEMTTTLRPDQESTQGAWDE
                     FRICSWSKSQGWKEHCKGFIAVENDECNGVDDSRRAYEAKAMLKSTILSVEARASAPVS
                     SEKLYETLGELGVSYGTTFQGITNCSANNDCSKAEITVPDIAKEMPNHHISPAVLQPAL
                     LESLISTYWPIADGGHGGIDTIYLPSSVDRITISKKITEATKEPGKLLNAYSQG"
     aSDomain        complement(23273..23824)
                     /ASF="catalytic triad H,G,P inconclusive"
                     /aSDomain="PKS_DH"
                     /aSTool="nrps_pks_domains"
                     /database="nrpspksdomains.hmm"
                     /detection="hmmscan"
                     /domain_id="nrpspksdomains_JX265_009889_PKS_DH.1"
                     /evalue="8.90E-27"
                     /label="JX265_009889_PKS_DH.1"
                     /locus_tag="JX265_009889"
                     /protein_end="1176"
                     /protein_start="992"
                     /score="86.3"
                     /tool="antismash"
                     /translation="ILGTVAHYSNDLEPTWRNIVRLEDLPWLEHHKVQSLTVFPMSGFI
                     TMAIEAASQRAIAAELTFDKYKLRDVSVVAPLVIPDEDVEMTTTLRPDQESTQGAWDEF
                     RICSWSKSQGWKEHCKGFIAVENDECNGVDDSRRAYEAKAMLKSTILSVEARASAPVSS
                     EKLYETLGELGVSYGTTFQGI"
     CDS_motif       complement(23669..23746)
                     /aSTool="nrps_pks_domains"
                     /database="abmotifs"
                     /detection="hmmscan"
                     /domain_id="nrpspksmotif_JX265_009889_0006"
                     /evalue="1.00E-07"
                     /label="PKSI-DH_m2"
                     /locus_tag="JX265_009889"
                     /protein_end="1044"
                     /protein_start="1018"
                     /score="24.5"
                     /tool="antismash"
                     /translation="WLEHHKVQSLTVFPMSGFITMAIEAA"
     PFAM_domain     complement(23999..24985)
                     /aSDomain="Acyl_transf_1"
                     /aSTool="clusterhmmer"
                     /database="35.0"
                     /db_xref="PF00698.24"
                     /description="Acyl transferase domain"
                     /detection="hmmscan"
                     /domain_id="clusterhmmer_JX265_009889_0015"
                     /evalue="4.70E-50"
                     /label="JX265_009889"
                     /locus_tag="JX265_009889"
                     /protein_end="934"
                     /protein_start="605"
                     /score="171.0"
                     /tool="antismash"
                     /translation="FVFTGQGAQWYGMGRELYAQYPVFQNAIDCADSVLSSLGASWSLV
                     EELSKDEKTSQVGAAHISQPSCTAVQLALVDLLRSWGIRPAAVTGHSSGEIGAAYAAGI
                     LPFESCMAIAYHRGRLIPVLKERYPDLRGSMLAVGGSKEEFEPLLSELNDGEVKIACFN
                     SPTSLTISGDESGIDELKKIVDEKQLFNRKLFVDTAYHSHHMNLLAKDYQESIQMIGSP
                     APTETRFHSSLLGRQCDASELESTYWVQNLTCAVRFNEALQSMLAPIGEHKTGVNMLIE
                     LGPHSALQGPIKQIMQAVGPDATKVPYASALSRKKDAVETALALAGSL"
     aSDomain        complement(24044..24982)
                     /ASF="Neither malonyl-CoA or methylmalonyl-CoA specific"
                     /ASF="found active site serine: True, scaffold matched
                     GHGE: True"
                     /aSDomain="PKS_AT"
                     /aSTool="nrps_pks_domains"
                     /database="nrpspksdomains.hmm"
                     /detection="hmmscan"
                     /domain_id="nrpspksdomains_JX265_009889_PKS_AT.1"
                     /evalue="3.30E-101"
                     /label="JX265_009889_PKS_AT.1"
                     /locus_tag="JX265_009889"
                     /protein_end="919"
                     /protein_start="606"
                     /score="330.4"
                     /specificity="substrate consensus: pk"
                     /specificity="PKS signature: Malonyl-CoA"
                     /specificity="Minowa: mmal"
                     /tool="antismash"
                     /translation="VFTGQGAQWYGMGRELYAQYPVFQNAIDCADSVLSSLGASWSLVE
                     ELSKDEKTSQVGAAHISQPSCTAVQLALVDLLRSWGIRPAAVTGHSSGEIGAAYAAGIL
                     PFESCMAIAYHRGRLIPVLKERYPDLRGSMLAVGGSKEEFEPLLSELNDGEVKIACFNS
                     PTSLTISGDESGIDELKKIVDEKQLFNRKLFVDTAYHSHHMNLLAKDYQESIQMIGSPA
                     PTETRFHSSLLGRQCDASELESTYWVQNLTCAVRFNEALQSMLAPIGEHKTGVNMLIEL
                     GPHSALQGPIKQIMQAVGPDATKVPYASALSR"
     CDS_motif       complement(24623..24742)
                     /aSTool="nrps_pks_domains"
                     /database="abmotifs"
                     /detection="hmmscan"
                     /domain_id="nrpspksmotif_JX265_009889_0005"
                     /evalue="5.40E-13"
                     /label="PKSI-AT-M_m3"
                     /locus_tag="JX265_009889"
                     /protein_end="726"
                     /protein_start="686"
                     /score="41.0"
                     /tool="antismash"
                     /translation="GIRPAAVTGHSSGEIGAAYAAGILPFESCMAIAYHRGRLI"
     CDS_motif       complement(24932..24985)
                     /aSTool="nrps_pks_domains"
                     /database="abmotifs"
                     /detection="hmmscan"
                     /domain_id="nrpspksmotif_JX265_009889_0004"
                     /evalue="4.30E-07"
                     /label="PKSI-AT-mM_m1"
                     /locus_tag="JX265_009889"
                     /protein_end="623"
                     /protein_start="605"
                     /score="22.0"
                     /tool="antismash"
                     /translation="FVFTGQGAQWYGMGRELY"
     PFAM_domain     complement(25082..25441)
                     /aSDomain="KAsynt_C_assoc"
                     /aSTool="clusterhmmer"
                     /database="35.0"
                     /db_xref="PF16197.8"
                     /description="Ketoacyl-synthetase C-terminal extension"
                     /detection="hmmscan"
                     /domain_id="clusterhmmer_JX265_009889_0014"
                     /evalue="2.50E-20"
                     /label="JX265_009889"
                     /locus_tag="JX265_009889"
                     /protein_end="573"
                     /protein_start="453"
                     /score="73.2"
                     /tool="antismash"
                     /translation="PNPKIPWKEWNFKVPVTQRPWPRNKKYISVNNFGFGGTNAHVVLE
                     KVPFATRATKDDADLKDDNPGRKLFVMSANDKNTLETVMKNMVVYLEQRPEMFQKDLMG
                     NVAYTLGQRRSLLQHR"
     aSDomain        complement(join(25301..25722,25786..25970,26039..26249,
                     26303..26732))
                     /ASF="found active site cysteine: True, scaffold matched
                     GSSS: True"
                     /ASF="found active site histidines: True"
                     /aSDomain="PKS_KS"
                     /aSTool="nrps_pks_domains"
                     /database="nrpspksdomains.hmm"
                     /detection="hmmscan"
                     /domain_id="nrpspksdomains_JX265_009889_PKS_KS.1"
                     /domain_subtypes="Iterative-KS"
                     /evalue="1.70E-161"
                     /label="JX265_009889_PKS_KS.1"
                     /locus_tag="JX265_009889"
                     /protein_end="500"
                     /protein_start="84"
                     /score="529.7"
                     /tool="antismash"
                     /translation="IAIVGMSCRLPGNVATPGEFWEMLARARSGYSEIPKERFDLAPFH
                     HPNPGKAGCANPVGGHFLNIDLHAFDAPFFSLTEKEAISMDPQQRLLLEGTFEALEHAG
                     IPKQSIVGKDVGVFIGGSFPEYESHLFRDSDTIPMHQATGCAYGMQSNRLSHFFDLKGP
                     SFTSDTACSSSLVALHLACQSLRTGESSMAITGGCHLNMLPEFYISFAKSRSYSFDDRG
                     TGFGRGEGCGVIVLKPLDQAIKDKDSIKAIIAGSGINQDGRTPGITMPCGNAQTDLMNQ
                     VYTNAGLNPRDTGFIEAHGTGTRVGDPIEATAIHNVFGEGRTLRDPLFLGSLKSNVGHL
                     EGASGIVAVIKAAMMLERGFVLPNYDFKVPNPKIPWKEWNFKVPVTQRPWPRNKKYISV
                     NNFGFGGTNAHVVLEKV"
     PFAM_domain     complement(join(25448..25722,25786..25861))
                     /aSDomain="Ketoacyl-synt_C"
                     /aSTool="clusterhmmer"
                     /database="35.0"
                     /db_xref="PF02801.25"
                     /description="Beta-ketoacyl synthase, C-terminal domain"
                     /detection="hmmscan"
                     /domain_id="clusterhmmer_JX265_009889_0013"
                     /evalue="1.10E-36"
                     /label="JX265_009889"
                     /locus_tag="JX265_009889"
                     /protein_end="451"
                     /protein_start="334"
                     /score="125.5"
                     /tool="antismash"
                     /translation="AIIAGSGINQDGRTPGITMPCGNAQTDLMNQVYTNAGLNPRDTGF
                     IEAHGTGTRVGDPIEATAIHNVFGEGRTLRDPLFLGSLKSNVGHLEGASGIVAVIKAAM
                     MLERGFVLPNYDF"
     CDS_motif       complement(25514..25558)
                     /aSTool="nrps_pks_domains"
                     /database="abmotifs"
                     /detection="hmmscan"
                     /domain_id="nrpspksmotif_JX265_009889_0003"
                     /evalue="4.50E-03"
                     /label="PKSI-KS_m6"
                     /locus_tag="JX265_009889"
                     /protein_end="429"
                     /protein_start="414"
                     /score="9.9"
                     /tool="antismash"
                     /translation="GSLKSNVGHLEGASG"
     CDS_motif       complement(25619..25666)
                     /aSTool="nrps_pks_domains"
                     /database="abmotifs"
                     /detection="hmmscan"
                     /domain_id="nrpspksmotif_JX265_009889_0002"
                     /evalue="2.70E-04"
                     /label="PKSI-KS_m5"
                     /locus_tag="JX265_009889"
                     /protein_end="394"
                     /protein_start="378"
                     /score="13.0"
                     /tool="antismash"
                     /translation="FIEAHGTGTRVGDPIE"
     PFAM_domain     complement(join(25886..25970,26039..26249,26303..26735))
                     /aSDomain="ketoacyl-synt"
                     /aSTool="clusterhmmer"
                     /database="35.0"
                     /db_xref="PF00109.29"
                     /description="Beta-ketoacyl synthase, N-terminal domain"
                     /detection="hmmscan"
                     /domain_id="clusterhmmer_JX265_009889_0012"
                     /evalue="2.50E-66"
                     /label="JX265_009889"
                     /locus_tag="JX265_009889"
                     /protein_end="326"
                     /protein_start="83"
                     /score="223.9"
                     /tool="antismash"
                     /translation="PIAIVGMSCRLPGNVATPGEFWEMLARARSGYSEIPKERFDLAPF
                     HHPNPGKAGCANPVGGHFLNIDLHAFDAPFFSLTEKEAISMDPQQRLLLEGTFEALEHA
                     GIPKQSIVGKDVGVFIGGSFPEYESHLFRDSDTIPMHQATGCAYGMQSNRLSHFFDLKG
                     PSFTSDTACSSSLVALHLACQSLRTGESSMAITGGCHLNMLPEFYISFAKSRSYSFDDR
                     GTGFGRGEGCGVIVLKPLDQA"
     CDS_motif       complement(26149..26196)
                     /aSTool="nrps_pks_domains"
                     /database="abmotifs"
                     /detection="hmmscan"
                     /domain_id="nrpspksmotif_JX265_009889_0001"
                     /evalue="1.30E-05"
                     /label="PKSI-KS_m3"
                     /locus_tag="JX265_009889"
                     /protein_end="261"
                     /protein_start="245"
                     /score="17.3"
                     /tool="antismash"
                     /translation="GPSFTSDTACSSSLVA"
     gene            29145..30055
                     /locus_tag="JX265_009890"
     mRNA            join(29145..29186,29240..29258,29312..29830,29880..30055)
                     /locus_tag="JX265_009890"
                     /product="hypothetical protein"
     CDS             join(29145..29186,29240..29258,29312..29830,29880..30055)
                     /codon_start=1
                     /locus_tag="JX265_009890"
                     /product="hypothetical protein"
                     /protein_id="KAI1860491.1"
                     /transl_table=1
                     /translation="MKFLCLPGAYGSAEKFQVQLAPLVNELTGDKSAEFHFINGPCEAV
                     PPKGFEDFFGKPPFYRFIEPDDKTSEETDPLSRIRDFPECDTPEETMRELMKEGVASCI
                     LSTIAAIDYLFRIMEEEGPFEGIIGYSEGATVAGTLLLAEQRRRELEGREPMIKCAIFF
                     AGWPPLDPSTFAMVLSDESEVMIDIHTCHIIGSLDPYVGGSLALYNTCDPDVAYMFDHG
                     KGHTLPREKAVIKELGDVIRNMITEATGA"
     PFAM_domain     join(29148..29186,29240..29258,29312..29830,29880..30004)
                     /aSDomain="FSH1"
                     /aSTool="clusterhmmer"
                     /database="35.0"
                     /db_xref="PF03959.16"
                     /description="Serine hydrolase (FSH1)"
                     /detection="hmmscan"
                     /domain_id="clusterhmmer_JX265_009890_0020"
                     /evalue="4.40E-28"
                     /label="JX265_009890"
                     /locus_tag="JX265_009890"
                     /protein_end="235"
                     /protein_start="1"
                     /score="98.5"
                     /tool="antismash"
                     /translation="KFLCLPGAYGSAEKFQVQLAPLVNELTGDKSAEFHFINGPCEAVP
                     PKGFEDFFGKPPFYRFIEPDDKTSEETDPLSRIRDFPECDTPEETMRELMKEGVASCIL
                     STIAAIDYLFRIMEEEGPFEGIIGYSEGATVAGTLLLAEQRRRELEGREPMIKCAIFFA
                     GWPPLDPSTFAMVLSDESEVMIDIHTCHIIGSLDPYVGGSLALYNTCDPDVAYMFDHGK
                     GHTLPREKAVIK"
     gene            30840..36215
                     /locus_tag="JX265_009891"
     mRNA            join(30840..31895,31947..32137,32195..32249,32298..32802,
                     32849..32945,32999..33359,33420..33674,33723..34317,
                     34372..34544,34600..35491,35541..36133,36189..36215)
                     /locus_tag="JX265_009891"
                     /product="hypothetical protein"
     CDS             join(30840..31895,31947..32137,32195..32249,32298..32802,
                     32849..32945,32999..33359,33420..33674,33723..34317,
                     34372..34544,34600..35491,35541..36133,36189..36215)
                     /codon_start=1
                     /gene_functions="transport (smcogs) SMCOG1288:ABC
                     transporter related protein (Score: 274.9; E-value:
                     2.4e-83)"
                     /gene_kind="transport"
                     /locus_tag="JX265_009891"
                     /product="hypothetical protein"
                     /protein_id="KAI1860492.1"
                     /transl_table=1
                     /translation="MENPGTDNRPRRAGQHSSDASDPVHARTPSETSFLSLSDSSTDTL
                     SVANPVGDPALAVSRPDLSVNSPSQHLLDAAAPIADSRDRPRPPPLSPSIASSATEHLK
                     SPAPWIDPHLSRDFRHVNRDTTADIIDEYLAPRSPKSRATSVSSRLSVEFAPENVGASK
                     AHRPVPLKPTTAFERRQQRKRARDVAQDALSPIESVTAYSGSPTSPTKPPTPVTPAAPA
                     TPATPAKLGITEDHISPGPTDSPGSIQSHNGPSGRGGLRGRGGQRGRGGLRGRDGRQGR
                     GGMRGLDGPRSLEGTGGPQGSSGAGAKEPNDEKKSSQEEKKAEAAPPGPLNDRRRKRLA
                     KGKYGDTIKDFVRIFSYTTKRDRVFIAISAFAAIVTGLTFPAMTIVFGNLVGSITTASF
                     AGHDVKLVLTGIINQSVLYMLYLFAARFVSEYIATLGFNIMSIRVSSTLRLAYLQALMK
                     QRVSMLDTQPPGQLAAIITATANTVQDGVSEKFALLIQSIALMIGAMGNAFYHSWKLTL
                     VTSSGLVLIIICYCITTPFVVRNMKAVEQINIKASGVASEVFGAIRMIAAFGAEARMVK
                     KYEDWVSQSRQRGMRLSKIVAVQKSIVYFSVIGTFALSCWFAARMIVDGEIPNNSILII
                     VLMCVMMTTNTIGNIAQPLSAASRAAASARILFNGIEAPKPKPGGKKAPEVNAADRLVL
                     WNVNFTYPSRPKQKILDQLKLVIPAGKVTAIVGPSGSGKSTVVNLIERWYELDGAANKN
                     KLVQYFRNGSVKCGGVPLHEIDLKWWRSQIGLVQQEPFLFNDTIFTNVAYGLIGTEWEN
                     AEEDKKRELVAQACREAFADEFIARLPDGYDTAVGESGGKLSGGQRQRLAIARAIIKKP
                     KILILDEATSAIDVRAEKVVQAALDKVSKGRTTIMIAHRLSTVKKADHIIVMAKGKVSQ
                     WGKHEQLMAKKDGPYYLLTQAQQLSLGDEKEPSEDSSDITESEVRTMDLMEKDEETKKR
                     VSMGTSSDGDEESEPKSKGLIKSFGPLLLEQKQHWPWYLTMFSGAVVAGASSPVQAYLF
                     AALLSSFNVGGQLLLMLTNFWSLMFVILAGCVGVGYFALGFASTRVAFIITTSFQREYF
                     NNIIAQPISWFDKEDSNQGSLTSRLAMDAQALQQLLGINMAFVIIAILSVTGCLAVAFY
                     FGWKLTAVALSCAMPLAIGAGFFRSRIEKKFHKMNNKVFAESAKFATESMGAIRTVTAL
                     TLEDSICRRYENLLDDHVSKAFKKARLATIIFAASDAIPLLCMAFILWYGGGLLVSGEY
                     WSFQYLVVYIAVIQGAMGVGQWLSFVPNMAQATVAANRLEELRKREFDAEHGIKIDDEI
                     LELDDKNDIMGPKIELQDVWFKYPTRDVPVLCGLDMTIEKGQFAAIVGPSGCGKTSVIS
                     LLERYYNVKSGSVLYNGFNIEDINLRDYRKTISLVAQEAFMFQGSIRENILLGVDEDAV
                     SEEDLHQACRDAEIHDFIISLPDGYNTKVGFKGILLSGGQKQRMAIARALIRNPRLLLL
                     DEATSALDSETEKLVQGVLERTKKSRTMIVVAHRLSTIQNADIIYVLGDGSVVESGTHA
                     QLLQKRGVYWSMCQAQALDR"
     PFAM_domain     join(31989..32137,32195..32249,32298..32802,32849..32945,
                     32999..33020)
                     /aSDomain="ABC_membrane"
                     /aSTool="clusterhmmer"
                     /database="35.0"
                     /db_xref="PF00664.26"
                     /db_xref="GO:0005524"
                     /db_xref="GO:0016020"
                     /db_xref="GO:0055085"
                     /db_xref="GO:0140359"
                     /description="ABC transporter transmembrane region"
                     /detection="hmmscan"
                     /domain_id="clusterhmmer_JX265_009891_0021"
                     /evalue="1.30E-41"
                     /gene_ontologies="GO:0005524: ATP binding"
                     /gene_ontologies="GO:0016020: membrane"
                     /gene_ontologies="GO:0055085: transmembrane transport"
                     /gene_ontologies="GO:0140359: ABC-type transporter
                     activity"
                     /label="JX265_009891"
                     /locus_tag="JX265_009891"
                     /protein_end="642"
                     /protein_start="366"
                     /score="143.2"
                     /tool="antismash"
                     /translation="AISAFAAIVTGLTFPAMTIVFGNLVGSITTASFAGHDVKLVLTGI
                     INQSVLYMLYLFAARFVSEYIATLGFNIMSIRVSSTLRLAYLQALMKQRVSMLDTQPPG
                     QLAAIITATANTVQDGVSEKFALLIQSIALMIGAMGNAFYHSWKLTLVTSSGLVLIIIC
                     YCITTPFVVRNMKAVEQINIKASGVASEVFGAIRMIAAFGAEARMVKKYEDWVSQSRQR
                     GMRLSKIVAVQKSIVYFSVIGTFALSCWFAARMIVDGEIPNNSILIIVLMCVMM"
     PFAM_domain     join(33222..33359,33420..33674,33723..33845)
                     /aSDomain="ABC_tran"
                     /aSTool="clusterhmmer"
                     /database="35.0"
                     /db_xref="PF00005.30"
                     /db_xref="GO:0005524"
                     /description="ABC transporter"
                     /detection="hmmscan"
                     /domain_id="clusterhmmer_JX265_009891_0022"
                     /evalue="2.80E-30"
                     /gene_ontologies="GO:0005524: ATP binding"
                     /label="JX265_009891"
                     /locus_tag="JX265_009891"
                     /protein_end="881"
                     /protein_start="709"
                     /score="105.7"
                     /tool="antismash"
                     /translation="LDQLKLVIPAGKVTAIVGPSGSGKSTVVNLIERWYELDGAANKNK
                     LVQYFRNGSVKCGGVPLHEIDLKWWRSQIGLVQQEPFLFNDTIFTNVAYGLIGTEWENA
                     EEDKKRELVAQACREAFADEFIARLPDGYDTAVGESGGKLSGGQRQRLAIARAIIKKPK
                     ILILDEATS"
     PFAM_domain     join(34293..34317,34372..34544,34600..35214)
                     /aSDomain="ABC_membrane"
                     /aSTool="clusterhmmer"
                     /database="35.0"
                     /db_xref="PF00664.26"
                     /db_xref="GO:0005524"
                     /db_xref="GO:0016020"
                     /db_xref="GO:0055085"
                     /db_xref="GO:0140359"
                     /description="ABC transporter transmembrane region"
                     /detection="hmmscan"
                     /domain_id="clusterhmmer_JX265_009891_0023"
                     /evalue="1.40E-47"
                     /gene_ontologies="GO:0005524: ATP binding"
                     /gene_ontologies="GO:0016020: membrane"
                     /gene_ontologies="GO:0055085: transmembrane transport"
                     /gene_ontologies="GO:0140359: ABC-type transporter
                     activity"
                     /label="JX265_009891"
                     /locus_tag="JX265_009891"
                     /protein_end="1301"
                     /protein_start="1030"
                     /score="162.8"
                     /tool="antismash"
                     /translation="FSGAVVAGASSPVQAYLFAALLSSFNVGGQLLLMLTNFWSLMFVI
                     LAGCVGVGYFALGFASTRVAFIITTSFQREYFNNIIAQPISWFDKEDSNQGSLTSRLAM
                     DAQALQQLLGINMAFVIIAILSVTGCLAVAFYFGWKLTAVALSCAMPLAIGAGFFRSRI
                     EKKFHKMNNKVFAESAKFATESMGAIRTVTALTLEDSICRRYENLLDDHVSKAFKKARL
                     ATIIFAASDAIPLLCMAFILWYGGGLLVSGEYWSFQYLVVYIAVIQGAM"
     PFAM_domain     join(35437..35491,35541..35935)
                     /aSDomain="ABC_tran"
                     /aSTool="clusterhmmer"
                     /database="35.0"
                     /db_xref="PF00005.30"
                     /db_xref="GO:0005524"
                     /description="ABC transporter"
                     /detection="hmmscan"
                     /domain_id="clusterhmmer_JX265_009891_0024"
                     /evalue="1.40E-30"
                     /gene_ontologies="GO:0005524: ATP binding"
                     /label="JX265_009891"
                     /locus_tag="JX265_009891"
                     /protein_end="1525"
                     /protein_start="1375"
                     /score="106.7"
                     /tool="antismash"
                     /translation="GLDMTIEKGQFAAIVGPSGCGKTSVISLLERYYNVKSGSVLYNGF
                     NIEDINLRDYRKTISLVAQEAFMFQGSIRENILLGVDEDAVSEEDLHQACRDAEIHDFI
                     ISLPDGYNTKVGFKGILLSGGQKQRMAIARALIRNPRLLLLDEATS"
     gene            complement(36517..37029)
                     /locus_tag="JX265_009892"
     mRNA            complement(36517..37029)
                     /locus_tag="JX265_009892"
                     /product="hypothetical protein"
     CDS             complement(36517..37029)
                     /codon_start=1
                     /locus_tag="JX265_009892"
                     /product="hypothetical protein"
                     /protein_id="KAI1860493.1"
                     /transl_table=1
                     /translation="MSLNKAPSHGQKVTLGKNAPVTREGPGAVHASSLAAESQAFQAGN
                     EAAASQSSRENVASASKPHEGRSYAQAGTGTEAKHVPQAPSYVHSQYDRAHSRPHGKNI
                     TEDNSIGDDEAKNASFTEFGTAADPSHLAEERIIAVDSTPANLTGTRQKHIDGKTIYDS
                     LGSDQQA"
     gene            complement(37668..39291)
                     /locus_tag="JX265_009893"
     mRNA            complement(join(37668..38292,38510..39291))
                     /locus_tag="JX265_009893"
                     /product="hypothetical protein"
     CDS             complement(join(37668..38292,38510..39291))
                     /codon_start=1
                     /locus_tag="JX265_009893"
                     /product="hypothetical protein"
                     /protein_id="KAI1860494.1"
                     /transl_table=1
                     /translation="MSSNTYHPGHVRREKGERLGPGDPDAGVLAESDRERGGYTGPGFV
                     NDVFGEEQGHDIKYKTLTWPMVALLMITEIVSNGMLSLPSSLAAVGIVPAVVVIFFLGA
                     FATYTAWALIQFKLRHPEVHNMGDAGMIMFGPIGREILAGGTIIFAVCATGSQMLAGQL
                     ALTVLSDTKLCALAFTGIFAAATVMVSFPRTLGNLGWLSVAGGISIIVAGIVAMAGAGA
                     SPIAPGDIAITISTDFTSAFISITNPVFAYAGHFMFFILISEMQRPRDAMKAAWALQIV
                     ATTFYIVFAVVTYWYVGSGVSSPSLLSLEPLWAKISFGLAIPNFLIAGALYSHTAAKLV
                     FVRIFRHSRHIHSHTFTGWGMWTFLILLANVAAFVLAVGIPSFNYLVGITASLFAAWYT
                     YGLAGMFWLHDTYHFKGGARAWVKRPLMLVVNVLTILAGAFICVGGLYATIKALQMASE
                     AGLLPSPFQC"
     PFAM_domain     complement(join(37737..38292,38510..39111))
                     /aSDomain="Aa_trans"
                     /aSTool="clusterhmmer"
                     /database="35.0"
                     /db_xref="PF01490.21"
                     /description="Transmembrane amino acid transporter protein"
                     /detection="hmmscan"
                     /domain_id="clusterhmmer_JX265_009893_0025"
                     /evalue="6.40E-35"
                     /label="JX265_009893"
                     /locus_tag="JX265_009893"
                     /protein_end="446"
                     /protein_start="60"
                     /score="120.8"
                     /tool="antismash"
                     /translation="TLTWPMVALLMITEIVSNGMLSLPSSLAAVGIVPAVVVIFFLGAF
                     ATYTAWALIQFKLRHPEVHNMGDAGMIMFGPIGREILAGGTIIFAVCATGSQMLAGQLA
                     LTVLSDTKLCALAFTGIFAAATVMVSFPRTLGNLGWLSVAGGISIIVAGIVAMAGAGAS
                     PIAPGDIAITISTDFTSAFISITNPVFAYAGHFMFFILISEMQRPRDAMKAAWALQIVA
                     TTFYIVFAVVTYWYVGSGVSSPSLLSLEPLWAKISFGLAIPNFLIAGALYSHTAAKLVF
                     VRIFRHSRHIHSHTFTGWGMWTFLILLANVAAFVLAVGIPSFNYLVGITASLFAAWYTY
                     GLAGMFWLHDTYHFKGGARAWVKRPLMLVVNVLTILAGAFICVGGL"
     gene            complement(42433..43854)
                     /locus_tag="JX265_009894"
     mRNA            complement(42433..43854)
                     /locus_tag="JX265_009894"
                     /product="hypothetical protein"
     CDS             complement(42433..43854)
                     /codon_start=1
                     /locus_tag="JX265_009894"
                     /product="hypothetical protein"
                     /protein_id="KAI1860495.1"
                     /transl_table=1
                     /translation="MVPHLICSILCGLSTFVIPVLCRDFPSTATNPTQYDPKDVIKRDV
                     IVVGGGSTGTYSSIRLRDHGKSIIVVEKKATLGGHAEAWIDPSTGTAIDIGVIVFAYSE
                     TVDNYFARFNLSLAPLSDTGPSIYADFSTGQMVDFVPPSQEAVGAALAVYKSHLDKYPA
                     LQDGFNLSYPVDPELLISFGDFVAKYGLQDMIPLVFTVNQGASPLLNISMLYTFKYLNA
                     EVVEQLERGFRTTEHHSTTELYHKAAEFLGPDVLFNSTVLEVDRSCPDEVRVAVQTPTG
                     PKLVIAKKLLSTIPPMLENLQEYDLSEDEKDLFGQFFANGYYTGILKNTNLNISISAAE
                     PDQPYNVPEIPGLYSLMALPISGGITSIKYGRPTVLPNEQIQADIVASIQRYQKENGVP
                     VTEPEWLVFSSHSPFNLMVSNDAIAAGFYQKLYSLQGERNTFYNGAAWQTQDSSVLWKF
                     TDDYIIPNILASLKK"
     PFAM_domain     complement(43525..43716)
                     /aSDomain="NAD_binding_8"
                     /aSTool="clusterhmmer"
                     /database="35.0"
                     /db_xref="PF13450.9"
                     /description="NAD(P)-binding Rossmann-like domain"
                     /detection="hmmscan"
                     /domain_id="clusterhmmer_JX265_009894_0026"
                     /evalue="2.80E-06"
                     /label="JX265_009894"
                     /locus_tag="JX265_009894"
                     /protein_end="110"
                     /protein_start="46"
                     /score="27.6"
                     /tool="antismash"
                     /translation="VVGGGSTGTYSSIRLRDHGKSIIVVEKKATLGGHAEAWIDPSTGT
                     AIDIGVIVFAYSETVDNYF"
     gene            44867..45748
                     /locus_tag="JX265_009895"
     mRNA            44867..45748
                     /locus_tag="JX265_009895"
                     /product="hypothetical protein"
     CDS             44867..45748
                     /codon_start=1
                     /locus_tag="JX265_009895"
                     /product="hypothetical protein"
                     /protein_id="KAI1860496.1"
                     /transl_table=1
                     /translation="MGAVKELHGIALPSRYEIRPIEPQHEEWCRALLAQALLLRAPIWR
                     PLIPEPKVKTILTGWRTLEPYYGHSLRNGLSYAVYDKEYVFKRPESVASGGALYWDEIN
                     AEDPELEVKGEQWMLDGLDFPIVSLALSYDLLQPPPKEAYAAMGRLLPAWGAMMAQFTD
                     TAQTIPNLPQPTEIGQYAHRSGCITRSEYEGKGLGKLASWWVMHEMAAKGFWGLLVGAG
                     NDQISKIWLHKDAPFRVATIIKEDLWQVELEVDGQKIRPYKGHPLRDFRYLQCDLKERK
                     TGLSSEAMGREY"
ORIGIN
        1 aatcaggaaa aggcaaacgt cgccaaatat atgcttaaaa cgttacttgt gactggctaa
       61 tcgggctctt tcgcctccct tctttcgttg cagattgaac acaagtgtac tgcttgcaaa
      121 tctctcctat tgaccctata taatgggacg ccaaaatgct tcgtgaatgt gagagactta
      181 ttcatttgct gtgaataact gaaaaacttc aagctactca cagtccgaaa gttgcagttt
      241 tcgtccatca tcccatactc ttatcacaac ggatagtaat tgctgacagt acgacaacgg
      301 tgtcaactgc aatcgctagt gatagtcaac gagtaatcat tcaagcgcag ccgcgtccgc
      361 cggcacggag cagaggtcag ctcctgtggc tgcgagctcg tcctgacttt taagaattgc
      421 ggctgaaaga aaagaatggg atcattttcc tcacaatttc ctcactaaat ggggtcatta
      481 acaactgaaa ttttggggaa acgcagaaaa gtagacaata cggtgagtag aagtgcacat
      541 tccaagctgg gtgaataatg gagtctggaa ggtttgtatt tccctccaat atctctcgac
      601 cgcggcgcaa ctgggatggt cctggatagt ttacttgtct aattacaagc atcatttcca
      661 gtgcagtaaa agggtgtcat catgctgcag gcctgcatac ttcacactac ccttccacac
      721 cattcttcgc ttctctacgt cttgcgcctc cccgctcacc tcggcccgca ccgccccttt
      781 gaagtacata cccttaggac tggccccatt aatccagcca atgtcgaaca tggctgccac
      841 aacatctttt gctgaccgac caggggtgcg atacatgccg ctgggctgca tccaggacag
      901 gaagctagcc acccagggca taacaacgct cactacagag tacattggat gccgccggga
      961 gattgcggtg gccatccagc ctggatcaac gcccagtatg gcgacgttgt tgagtaaagg
     1021 atcgcggtcc agacgctgct gtagttcacc tctagaaccg aaagttagcc aatatatatc
     1081 acatggcgtt ccatttgata tacatgcatc atcatagcta ggcaaagttt tgaggctcca
     1141 taacgacgca agcctgcgtc tgatggatcc ccatcgccat aaggactcca agttcccttg
     1201 gagagcggct caatactgtc gccaagaatt tgcttccacc tgtcatcatc aaattgccca
     1261 cccatcgagc ctttgttgaa tttgtcatac ggactaaata gtcatgtttt aatacgactt
     1321 caacgtacag aaagcaaaac tcactcgtgg gtgtggctcc caagtaccac tattcggccg
     1381 ttttctcgat ccatgctttg caacagtagc aaagtcaaaa gccactgact caagtagttg
     1441 accgtccagg tcgcgtccag tccatttccc aaccatctct ggttctcaag ctccaggtag
     1501 cctgcgctga gcacgagtgc gcggattctg ggaatgttac ctgtagccac ccgttggttg
     1561 agatcggtgg ctaaggcgcg aacgctgtca aactgctcaa ggtccagtga cacaatctca
     1621 tgagggtgag gagtagttct ctgtcgtccc tgatcaagag cgtaggatag cgccgtggtc
     1681 tgcgaagggt tgcggacagc atagataccg cggtaagtag cagcaagttg gggcgatgaa
     1741 gcgatctctg cggcaatgca gctgccgagg cctccagccg ccccggtaac cacaatcacg
     1801 ccttggactg aagaaggttc cattctcagc caacgtagtg attgacttga tggagatatg
     1861 aaaagaaaaa aaaattttta atcaagcaga gcgcagtcct aaggtggagg aaagcagcgg
     1921 ttctgtacgt cagaatgcag agaaacggaa ggagcccaag gaagacaggg gagcaacggg
     1981 ctcgttcgta ttgtcttgcc gtaataaggt accgggccac tgtttatgat atataaattc
     2041 agttgttatg caatgttaag tatttggaag gggattcatt gaaaactcca gagcgtatgt
     2101 tatgaactgg ctgatgcaag tggttgttgt agttgggtac ctgtacaaga ggcaagaggt
     2161 aagggatggt ctaccccaca tgtaaaatag taaagccggt aactgtggag ggaactcctc
     2221 tttccttcct cccttgcttt aggcttttgc aaagtcacaa gatttgcagc agtcttaatc
     2281 tacctgtggt gaactgagag cgcaagcata acttttacac aattgttcgc cagattatct
     2341 ctcgaagtaa cgctggagaa accaggcgat tggggtaagt tacttcaacc gagcttcgta
     2401 ggtctatact gatatcgcat agccgggcct tggggcaaat tccttatttt atggaaggat
     2461 ctcttagcag cttcaaattt tacaaaggag ggtggttccg ggtgttgctg tagacttctg
     2521 ggagcggagc gacaaggagg ttcagtcata cctttggcag tttgagaacg catatcagat
     2581 ggcgtgcgtc aagaggagaa tttctcagtc ccgtggggag gacgatgctt tctcacataa
     2641 aagtacaaat ttggtaaact ctaaaagaca ccgccaaaaa tggcagcgta ttctgacacg
     2701 gttgctgtgc cagctgggtc agagtcataa actcaagaga atgcataata acaccgaagt
     2761 gttccactat gctgcttctg tgccttatat cacgcgctcc agtagcccct tcgaaagatc
     2821 ccagggtcca cattatgtgc agtatcttcc ataccctagg cccttttgta gtgttctggc
     2881 gagcctcata caaaattctt gcgctgtatc aatgctacgg cgaagttgtt cctacgggtc
     2941 caaagtctgt gtctcttctt agccctgggc atggaaagag agttacggtc atcgcaaagt
     3001 tggcacttcc gagaaccagg aaaactctga gttctttggg caagagtgac attgtggcgt
     3061 atccggagaa ccacagtcgc atgcggcaaa taccggtctg tatgcaggaa atcagaagta
     3121 gatccggcca ccatccgcgt tgtgagtctt ctcgcattct aagttcaatc acttgtccct
     3181 gggctttctg gtcaactaaa cgctattttc tggccataat tgtatctcat acactactga
     3241 tgatgttttc tttcagaatt gttagcatcg cactcgtcag ggtgtaaaca attggttcac
     3301 ccaatgcagg ccgccaatag tggtatggtg gcttcaagct ttagccataa catggcgtgt
     3361 gctaaaagta acggaatgta tatagatagc taccttgtca ttgaagagat gtagccgccc
     3421 agatcgctta acgatcactt gcctgtgcct ttgccgtatg ggtactcata actctcccca
     3481 tcgctatact cagtcctgcg gggctcccat gtaacagtct caacttcaca agtgatgtta
     3541 gactccgatt tgctagactt ctttttctgt cctccactgg atcctccgcc tgacgtcttg
     3601 ccgctgctgc tcccaccacc acttgacttc ttctttgaag actcagatgg cttacttttg
     3661 gactggcctt gaagagagta ctgggactta gacattttgc tcaatgtttt actcgtcggc
     3721 gtgaatatat ttagataggt atataaatgt cgaaaaatgc gtttgtagtt ggaaggtttg
     3781 atgttggaaa gcaggaattc cgcaaccagg aattgtgggt tttataggtt gaccccttta
     3841 gtgaaacact cttgcaccag gcctatgaat cactgtacta ttgatgattt cacttgtatt
     3901 tcctgcagta agagaacttg gaatcgccgt ttcagagatg ttgtgactgc gtgggagtgg
     3961 tgaaataccc tgtgataatt agtatttatg agttcttgct gaacaagatt gacattttta
     4021 tacattgagt gtattcagaa acacagttcc ttagcatggg atgagatggc tcagactcat
     4081 gacgaggagc tgacccccac atcagacgcg taaccatatt ccaggtgact ggtagcgaat
     4141 gaccctgaat agttacaaat gtgatgttta gcgtctgtca aatgttgctt tgaagtgtat
     4201 gacgagagac acactgattg cgctgctgca ctgtgctcag aatttctcaa cgtatacttg
     4261 ttgcggctct gtcagattga caagcaacaa cggcttctac ttcaataaca atagcttttt
     4321 tgattatgca aattaatgcc gaaacacaaa caattgtagg tcctctccgt gttgtttctt
     4381 cagagacttt atgctagaga ctacaagaac aaagcaattg aacttcgtgg tagacacaaa
     4441 tatataaagc tttgctccgg cacccattct tgactcatga ctcgaatgca gttgccatca
     4501 tcatcatctt caccaccatc ataatccaat ctcacaatcg acatttgaaa ccattcccgt
     4561 gcacaaagta cgccgtgtga caatatgtgc aggcttttcg aaatactcaa cacaccacaa
     4621 tcgggatctg gcgcctttgc cacacgcgac ataccagttg gaactgtaat tcttcgcgaa
     4681 aaggcacttc gtatttctcc aaggatcaaa ttcgttgaca gagaagacca actcgggcca
     4741 tatgacccgt gtattcccgg ccttgaggac ttgatggacg cctatgatgg tctgacacgg
     4801 gaaaaaaagg agcaggttct ggaactcagc tcacatcgac cagagcggtg ggttagcaga
     4861 tcaatcaggc gctagacttg atcatgagcc gcagcggtcg atctccggac acgcgcgagc
     4921 agtacttgca gctgtggttc gccaccagaa ccaactcatt tatagaagat gacgccggct
     4981 accgcagccg gatccctgac aagtcctttc ccaacttgct tagccttgcc attacacggg
     5041 tggcactctt taccgtcgcc agccgcttca atcactcgtg tgctcacaat gctctccacg
     5101 cggttgaggc tgggttcatt gaactacgag cccgttgtga cattagggaa ggcaaagaga
     5161 tcaccttgac ctatatagac ccctgggtag aggaccgtgc ggcccagcta gagcgctctt
     5221 gggggttccg gtgctgctgc ccgatctgcg acgaatccaa caccacaatg tcgcccgagg
     5281 tgcgtggaaa ttacgagaag atgttcaagc agctccagta ctggcgcaat ggcgacccgc
     5341 tctcgggttt tgcgtgggtg cggcgccacg cacgacggct agaagccctc gagttcctcg
     5401 gctgctcata cgcgctgctg caggagtacg tccttgccgc tgatgcttat gagtacgtag
     5461 gggatatcgc gaaaaaggag cattcgctcg aggctgcttt agagatggcc gtacttagtt
     5521 gtgggcacga ccatgacact acacagcgta tagcttagct tatctaaatt ccgacgagaa
     5581 tgttattgga agattctcaa gttagactaa gtcgggttta ataattttca atactaatag
     5641 tgagctcggg ccggtgagac gtggtataga attgtggctg agaaatagtg gctgtgcttt
     5701 ttcgcgtttc acttatttaa cttccttctt ttccgtagaa tttaatacac catcgcactt
     5761 tttgccttca ttttacaact attcggtttg gcgaccgtcg atttacacgt ctattttgac
     5821 cacacgaaca atgtacgttc aattcgtcgg cactgacgag gagaactgcg ttggctgagg
     5881 ttgtgttact tggggaatat ggcccaggag caccactcca gttcaatagc tggcattgtg
     5941 gcctcagctt tgatgtgcgc tatgcattgt tcacacccta ggcctttgaa atgactgcca
     6001 cgacagttgt gtctgtgact ggttttatac tagttcatat gtctttatgg tacgtaaatg
     6061 gcgattaaaa gactcgacat tctctctcgc gacgaagatg cgctttcatg gtagtgctat
     6121 gtgtaacttg tacaactatt atacgactcc ccaaacttcc ttccaacttg atgcatactt
     6181 gtaagttcct tcaaagtcca ctcaaccaaa caattccact attatcgcgt gtcaccttat
     6241 cctgttgcaa cttggtggct gtggttctga gatctagctt cctgggattg gacaaactac
     6301 gtacgacggg aaagagtttt tgaaaatcac ctgcttgttc atgtatagat tgcccctggg
     6361 gcttcccatg gcacttcgac gaagttggac aactcggact tcaacccaag tattacacac
     6421 tcggctgacc cgtgaaattg gaatgatgag cgaggagtgt tgtcacaaac tagaacaggg
     6481 gcacactagg agaatttgtg ggcaggagtt gtatcgtcgg tgccctgccg acttggtcca
     6541 taagcgtagc cggggaacgt ggggaaccgt ctgccctgga tccgccggcg acaggccgtg
     6601 cgttaatggg agtcgtgtat gcagatggtg gtcaggagct tacgaatccg ccaccggcat
     6661 atacaagact agctggggca aacggccagg catatctaga cgtatctggt cacccactgc
     6721 ccgcgcacat atcatgaggc tctttgtcta tactttcgga atgcacaagg gcaagaagaa
     6781 caagccagtt ctcggagaat ttcgtttatc tgtctcattt atctttctgt ctttgtaggc
     6841 accatatcgg tgtatgatct agattgcgtt cgacaccgct tatgaccagt ttcctacatt
     6901 ctggggtatc atatgtgttc cttaaatctt ctttgtcttc cgctctaagc ccggttcttg
     6961 gccgcttcgg cagcccacag cttcttctcc ttcttcagct cccgcttggc gtaccagaag
     7021 gtgaccaggg tccagatgcc ggcccagata aacgggacgc tccagccgat ggtgtaggcg
     7081 gcgtcggcgt tgttcagacc gaagatgagc gccgtgttca ggatggcgca gccctgcgcg
     7141 ccgaacgccc agaagatgcc caggcggcgc agcatggagc ggaagacgtg gctggcctcg
     7201 tagcgccggt cgaaggcaac gcggaagtcg gtcccgccgg agccgtccac ggcgcacacg
     7261 tcttcgatca aggagtagat gccgggccgc agctgcgctc ccttggggat ggaggagatc
     7321 cggcagggcg cggtgacgtg gaagtatcga cagccgtcaa tggtaagcag cagtgtgccg
     7381 aacacgaaaa gcattgttgc caatggcatg gcaagtaggc ggatgtaggg gtcctctgga
     7441 acggagccac tgcgagattt gtcagtacgg agaagggttg ggaactcggt aatgatgggg
     7501 acgtacacaa ttagctctac catgacaata agccacgcca gggtgaacat ccaatgaaac
     7561 caatcgagat accatcttcg ggcgccgatg acctgatggc ggctgttagc tttcgtgatc
     7621 ttggcgagag acacagggca ggatgaattg gcctgactta cccgacaagt actatccttc
     7681 ttccacagcc tccaaaaccg gacgaaatac tccaggatac tcacaccacc caacgcggcc
     7741 gtgacaatac tgaagacggt gttggcactc agcttctcgt tggccgggtt tcctggtcct
     7801 acaccatacc acagaccgaa gtagagcccg atcggcatga cggtcgagtc gaagacgacg
     7861 acgaaccaga agatgaagat ggccatcttg cgtgtgcgca gggtatagtt cagcttgggc
     7921 ggctccggct cgtacaattg gacgtgcaac tgctcgccgc cgtcgggcat gggctcgacc
     7981 gtcgtgagct gtacagcgtt ctcggtggca tcctcttcgg gaaggccggg ctgttgggat
     8041 gagcgtctcc gggccatgac caggctcggc cggccgaacg gtccatcgta ccggcggtcg
     8101 aactcctcgc tagcgcgtac gttgcgaggc ttggtatttg ttgctctctg catattcagg
     8161 ctcgtccggg gatgcccgag cgccggctgc gatgccagcg gcgaggtagg cgagctgtgc
     8221 accgccgcgg cagcgttgat tgcgtcgggc gcgctctgcg tcctcctgtc atcttgcagc
     8281 gcggctatgc caggcggcga tggtagcgca tccggcactt cggcgtccgt acgggctcgg
     8341 tctcgggttt gttgtgtatc aaccgccaga ttcgcttgct cgccggttga caccggcggg
     8401 cctcctttct cttgtgacat cctaagcgtg tgtgcctgta tccatctgct tccacagcgg
     8461 cgagggtgag agagacaaag tcccggtgtc tgttatacaa caaggttgat gttccaggta
     8521 gcctgatgga agaacgatcg gctctgcgac agtgatgaat gagtcgatac cggactgggc
     8581 cgccggcaag tcccaacagc actctagatt ctgaccgcgg acaagagctg attcgcgcca
     8641 aatataagtg tagcgctaga tctactatcc caaggtagag agtgcggatt cgcggtggat
     8701 tcgtgggcga agaaccagca aggcgtgcaa ttccagcgaa cgattgtcga aggatgaggt
     8761 atgtatgtgg tctggacgat cgataagatg cgatagtgca atgtctcgga ggatagtgga
     8821 aagaaaggag tcaggaagcg agagtctaga agtggaaagc cttggtccta cgttgccgaa
     8881 acgtcactcg ggcattggca caagcattgg cacaagcaca ggcactgggg ggatattttc
     8941 aggatctagt cagtggatag gatagaaaac ggatcacgga tccccaaatc gggattgtga
     9001 tgtcattgta gaccgttgac gccaagccaa agtttacagg gctaaaactg gacgtggacg
     9061 ggggtggcac gggccgtccg gagtacttcc tccactgatc tacacgtaaa gtcaacaccc
     9121 agcagcccag gcccaccagg taccatggag ccgtagggca gttggcaggg cctgggcttg
     9181 ctaggcctgc taggcctgct aggggcctcg gcgatgtatg atggtataca tggctcgtat
     9241 aaaccatttt acgaaacagt tactgtagtc tggcttgttg attacctagg taactcctcg
     9301 acatataggc gcatcatccc ctgcgaggct gtcgatgact tgggagcaac ggagccatgg
     9361 cggggtggaa gcagacggat gacattgacg aggcaagact gttgctatca agcggtgcaa
     9421 tcaaatccag cccacaacat ctgaagcacc aacctcgcta ggtcaatcgt ggtgcgcccg
     9481 tcacgatgca tgctgagcgt gttgattgct tgaattgcag cgacaaatcc tctcatgtaa
     9541 gcaggtgata cccccacagg gaaacctgaa atgtaaacag ctccccaata aacgccagta
     9601 tgaatgaccc cccggtaact caggcggcac aaatgctata cccggcccaa catgactcta
     9661 gaactccaca aatgctatga tgctgtgtta accctttctt gccgcccatg tatgaacttc
     9721 gtccgtcctc gaccgcggca gctccggacg gaatcaccgc caatcccgag cggccgtatc
     9781 ccaaaggctc gggcacacct acggctcgcc aagcagtcgc gccgtgatgt cgcccatgta
     9841 tgcctcctcg aggatgtagt cgcggccgtc attcttgtca atgcccacga aaaggaaggc
     9901 gtcgacgacc ctatccacgt cgaagcccat attgacgaag cggtcgacaa gatttcggtt
     9961 gtagccctgg tacctgttcc tcgcgtatgt cagcaagcag accatccgaa ctcggcgagg
    10021 agcgggctcg ccggggaagt ggacaggtcc ttacctggcg gcgtcgatct gctgcggctg
    10081 ggcagccgcc gacgtcgcgg cctgacgagg cttgacgccc gagaaggttg cgttcttggg
    10141 ggcatcggcg tggaggacag cccactcgtg ggccttgatg ttgaaggcct cggggtccgt
    10201 catcatcatc ttggccacct cggcgtcctg ggggtccttg ggctcggggc tctcgaagag
    10261 ggactgcagc gacagcagcg tcgacttgat ggtgaggact ggcgaccacg ccgtgctaag
    10321 ggtgtccagg cagatggcgc cctttttgtt ggagagtgaa tccgtcagtg cgtgctcaat
    10381 gatgcagccc ccagcagatg gggactttgg gcggcggtcg agagacttac agtttgactg
    10441 ctgatgttgg ggtgccagac ctttgtgtca aacttcatga tgggcgggcg gaaggggtac
    10501 tcgggcggga tcttgacgtc gacgacgaac tggccgccct cgtagggggt gcccggaggc
    10561 ccgaagatct gggccttgag atgggtgagg tcgccggtgg cgtcggcagg agaggccgtg
    10621 atcttgctga gcttggcatc cttctcaatg tcggcgagct ccttctggat gcgccgagtc
    10681 cgggagctgg ccatgttgtc gacagtcggg gtcgggaggg gagagggcgg gagccgttgg
    10741 aatggtggtt cgccgaggtt ggatctagat ttagaccaac ggcagtgcag tgtgtttcaa
    10801 gcagagccgc cgatgagcag cgcagcaggg cgaagacaaa gggcgaggta cggtgaggcg
    10861 cgtgcaggtt ctggcgggcg ttggtctgcc gtttcgcagc ttcgaatcgc gtggtcatgt
    10921 gcagacagac agtcgacctc agacagccca ggcctaagcg accccagggc agagcaataa
    10981 agtgaaatgg aggggtcctg ggtgggtttg gatgtgtaag acactgccag actgcatgtg
    11041 gtgctgtaga ggctcccgat tcctgagtgg tcggcctctc cctcctcccc tcctccactc
    11101 ctcccctcct cccctctagc cggccccttg ctctgccaat cagaacctgg tgcacgggcc
    11161 ttgactttgt tctttgtccc tcaggttgtc cctggaccct gacgactgct gccgtaccag
    11221 cttccacggt tgccagcttc tcgactcgcc aggttgattg ttcacgataa gtactttcca
    11281 tgcgctccgc cccgagcctc aactctgtta gacttcatga ctttagtatg ttgggtggct
    11341 atgcttttgt ttttctgtct ccatggatga gtcgagcact ttgagaaagc tgtcacctct
    11401 gttccccgag acttcgttca agacttcgtt gggcaaggcg ctggcgcttt gcgtcttcta
    11461 ttttattgta aagcgagact ctcctattgc ttcagtttcg agcatatgct cagatgaggg
    11521 cggctgcaaa gtagactgct gggtgcatcc cctaggggaa gcagttactg caccatctgg
    11581 tacgcgctgt accgcatttc agcctaggcg gagaagccgt caagccatgc caacgcgccc
    11641 cttgacggtc ggttcaataa atataattca acaatagcag ttcgattcta gcagttgatt
    11701 acttcaccgg tggagagcac ccgggtcccg ctgtctaaaa gtctctgcgg cggccgttcc
    11761 cagtttaaga ccttaccacc cctgtcccgc acatcctgcc ggctctcatc ccaatcttct
    11821 acagtcatgt aggacggctg cccatgtgcg tccatgaaag tttcagtctt ctgcggtggc
    11881 ttgggcatgg aaggccagtc aatggcctct ggaacgtcgc ctggatgggc ggcatagagg
    11941 gctcctgccc ttcgctcccg ccattcttgc aaaatgagct ggtatgatgc aaccgggtgg
    12001 ttaagcttca cccccgggtg cttcacccac tctagtccaa ggtcatcgag gttctgctct
    12061 tcgtgaggct tactccggag actactgtct cgggtaataa tctcgtaggc ggtgaatata
    12121 acgcccttga catcgttccg gtcctcgcaa taagactcac cctccccagg tgaaggatga
    12181 tgaattcggg ctgcaaaatt aaagtcgaag agcatgatag agtctgttga ctcgtcaacc
    12241 acgaggtttc gcggggcgat gtcctggtgc gcgataccgt atcggaggtt caactcgtct
    12301 acaaccctta tgagctgctg tagccactcc agtctgaaaa cgcgcgactg gttctcctgt
    12361 agactgccac caggcacgta gatgttggta aatccaacca cgcgaccctc gagctcgtca
    12421 acgacaaccc ggtcaaacgg aacaatattt gggtggcggg gcaggcgcat ccacaggttc
    12481 atctccttcc aggaccattg cgcatactgc cacaagaagt agtacttaaa tacaacctgc
    12541 ccgagggtca gcttaatcac agggcgagac aatccaaggc cggcagtttg gtttcacctt
    12601 tttggtaggc ccgcccaggt atggagggta ttcgacaagg tccacgtcag ggccaagcct
    12661 gtcgagttcc tcaagttcgt cccgccgtac cgtctgaatc ccttccggga gaaaaacttc
    12721 gtggaggaat ggatagtgta cgcagcaggt cggatcgttc tccggatcag tatatgtcga
    12781 gatgatctcg ccggtatgcg atacatgtat cctatagatg tcgcgagata aatggctgct
    12841 atagcgactg taatgcttaa tggcaatact atcgtcgtcc tgctccccgt ccatagttac
    12901 cgaaaccacc cgtctctggt cccaatcggt aacgtgccag gtgctcggcc caccgacagg
    12961 gatgtcgcca ctcaaacaaa aatacttgaa ctcgtcctca atcatattgc tgtgctgttt
    13021 ggcaaccaag gcgttggctt tgaacaggaa tgaagcaggg cactggaact gcggtgagat
    13081 gactgcagag tgtgcaaatc gctgcggatg aattgtttta tacggctata gtctggacta
    13141 tgcctgacga gctatacctc cagagactcc cgaggtcact tgatatagac actaacaaga
    13201 gtgcatagta ttatggatat gcttaaccag ctacctcgcg agtagcacat aaaactgcaa
    13261 ctggatgtac caactggatg tacccatgtt ggtaacatat catggctttt aatggagggg
    13321 taagtctcct ttttcccaca gggtgctccc tcattgtcca ctcccgggcc ggtgtgccac
    13381 tcccctgtaa ccgggcagcc gggctattcg cttttcctct tccgcccaga tttgacgaat
    13441 cagccgcctc tccattggcg ggcggcctag cttgaggcga aaccccacca aacttttctg
    13501 gacaagagag catctgaggc tgcagataaa gacacacaca cgcacacaca tacgaccata
    13561 ccacgccacg agaaggggct cacacatttc ccaccgacag agcacaggcc caaggcagag
    13621 agggagaaac acacacacac acacgcacac acacacacac acacgcacac acacgcacac
    13681 acgcacgcac gcctgctcgg atgcccatca ccacacaatg gcgaccacca cggtgacaac
    13741 caccaccacc actaccacca tccgcaccaa gaaagatgcc ggcctcgccc ccgagaacga
    13801 gcgctacctg cgctgctgcg ccgaggtcgc cagcgccctg atcgaggact acgaggcgtc
    13861 caaggacccc aagaagccga agcgcgacat caacctcaac agcctgcgct ccaagctgtc
    13921 gcgcaagcac aagctcgcca acctgccccc gctgacggcc atcatcgccg ccgtccccga
    13981 gcactacaag aagtacatcc tgcccaagct ggtcgccaag cccatccgct cctcctcggg
    14041 catcgccgtc gtcgccgtca tgtgcaagcc ccaccgctgc ccgcacatcg cctacaccgg
    14101 caacatctgc gtctactgcc ccggcgggcc cgactcggac ttcgagtaca gcacccagtc
    14161 ctacaccggc tacgagccca cctcgatgcg cgccatccgc gcccgctacg accccttcga
    14221 gcaggcccgc ggccgcgtcg accagctcaa gtccctcggc cactcggtcg acaaggtcga
    14281 gtacatcatc atgggcggca ccttcatgtc gctcgccccc tcctaccgcg aggagttcat
    14341 cgcccagctg cacaatgccc tcagcggcta ccagacggcc aacgtcgacg aggccgtcga
    14401 ggccggcgag atgagcaaca acaagtgcgt gggcatcacc atcgagacgc gaccggatta
    14461 ttgcttggcc ccacatctga ccgacatgct gcggtacggc tgcacccgcc tagagatcgg
    14521 tgtgcagtcg ctgtacgagg acgtggccag ggactccaac cgaggccaca ctgttgccgc
    14581 cgtcgccgag actttctgtc tggccaagga cgccgggttc aaggttgtct cccacatgat
    14641 gcccgacttg cccaacgtcg gcatggaacg tgatatcgac cagttcaagg agtacttcga
    14701 gaacccggcc ttccgcaccg atggcctgaa gatctacccg accctggtca tccgcggcac
    14761 tggtctctac gagctctggc ggacgggcag atatcaaaat tacaccccga acgctctgat
    14821 cgacctggtt gctaggatcc tggcgctagt accgccgtgg acgcgcatct atcgtgtgca
    14881 gcgagatatc cccatgccac ttgtaacgtc cggcgtcgag aacggcaacc tccgtgagtt
    14941 ggcactggcc cggatgaagg atttcggcac tacctgccgt gacgtgcgca cacgagaagt
    15001 cggcatcaac gaggtcaagc acaagattcg gcccaaccag attgagctca ttcgccgcga
    15061 ttacaccgcc aacggagggt gggaaacctt ccttgcctac gaggacccga agcaggatat
    15121 cctggtagct ctgttgcggt tgcgcaagtg caccgagaag tacacctatc gcgaggaact
    15181 taccggacag cagaccagca tggttcgcga gctccacgtc tacggcacgg cagttcccgt
    15241 gcacgcgcgc gaccccaaga agttccagca ccaaggtttc ggcaccctgc tcatggagga
    15301 agcggaacgc atcgctcgag atgagcacgg cagcgacaag atcagtgtca tcagcggagt
    15361 cggcgtgcgc agctactaca agaagctggg ttactggctt gatggtcctt acatgagcaa
    15421 gtggctcgac ggcagaaagc aaccaggcgc gtgaagggat aagccaagtt agttacttga
    15481 acaggatacg tgtgggagtc aacgccacgc gccgcggacg tcttagggcc acgcgaggtg
    15541 gccgatcagc ccactgttgg tcaccggacc cgacgtggtt ttacagatgc tataaggcca
    15601 gcgccacaaa tcacgcacga gacgatcact caacatgctc gcagtacgaa cgcaaaatat
    15661 gtgagccgac tgagaagcgt tgggccgttg ccaagaagga tccaaccact tgcggtggaa
    15721 ctgttagcta aaacacttta tctgacataa agctgcccaa gtaagcaggt gttcatagat
    15781 gagaacactc ctgtaggcgt ggaagaaaaa aaaacgtcga ttcgggggaa atcttctcat
    15841 ggcgcataga cgagaccatg tatagtcagg gccacggacc ggacactacc catagtcgcg
    15901 gcatctttgc tgtgagcctc aacttggcga actgccagct ttacaaaagc ttatcaacta
    15961 aactacactg cccacggtta ttataagctc gtccggtggg gcactagact agatctaata
    16021 gaggaacctg gcggcgtgag ctcgcgcgca catggctgtc agcatcttac ttcggcttgt
    16081 gtgtattcac tggatcctcc caacagccac attcgctcgc acatggacat gtgattaatc
    16141 tttgcttctc ccgtaccccg accccaatcg ctgtgacgct tcgcgttacg ggatcaggcc
    16201 aacacggcag tttgcttcat tgggggcgat gcgtcatggt caaatgatgg tttaaattcc
    16261 ttatccgtcg cccaatattc gctgcaccgc ccccatagcc ctatcagtga ttgtaggcca
    16321 gcatggccga atgcgtgatc atgcagatgg acccccatag ggtcggcgcc attgttgaag
    16381 atttactgta acgggttctt ccgaatatat gcatcgtccc cactcggtgg gctgaagtga
    16441 accccacgta tctttatata gagttttgtt cctagctaaa aagtaaggat aggtgtctca
    16501 ccatatactg ccccagtgaa cttgcctacc tctcggaaca ggctcaacta attcccagtc
    16561 tttagatcgc tctgagtttc agactcttac aaaggtctgc caaggccgtt ggaacaattg
    16621 ctacacctac tttttaacac cttgctcatc cgcctgggcg ccccgttaac tcgttatggt
    16681 ggcacccatc ctaggatgct cagcccccaa agttgtggtt gggctgagca cccggccgca
    16741 catatcgtca aggtaagcga aagcgggcgg tgctattgct gccgacggga ccaaccgctg
    16801 aaccacatac gtacgagtcg aaggttccaa ttatagacga accccacacg ataggcgcaa
    16861 tgattaggtc catggccccg ggtgttgtgc ttgttggcca gccttgcgat accagtgtga
    16921 caaccacaac agggtgtggg ttgtgtggag ctgcagtata ggatcgaggt ccagccatgc
    16981 atataatacc attggagctc ccggaaagat ggctgcggaa tgggcaatgc agtattttct
    17041 gtgttgcaca ggctccagtc ttggatgaag gcagcacacg atggcagtcc agtttgagca
    17101 agaaccacag tacgatgtct cctcgctatc gcaggcggaa gacgggcgag caaaggccca
    17161 gcccgaggac tggaagccgt ccggtcatga gattctcatc atcatcacac tggctatcgt
    17221 cagtctactc gtggcgctgg atgctagcat catcgtgacg tctcttggtg taagtcactg
    17281 cgtaccatct aacctacttc cttctcccat ttcaaacctg accgaaacgt aacaggcaat
    17341 ggccaacgag ctccaagccg acacgacggc ggcgttctgg atcgggacat cgtacctgct
    17401 cgtcaacgcc gtgaccatgc cggtcatcgc ggcgctgtcc gagatcttcg gccggcccat
    17461 ctgcctcgag ttcgccctgg ccgccttcac gctcggcacc gtgctctgcg ccacgtcgca
    17521 cagcgtcgcc gtcatgcttc tcggccgctg cgtccagggc gtcggcggcg gcggcgtgca
    17581 cgtgctcagc ggcgtcatcc tgaccgacat cgtgccgctg cgcttccggc ccaagtggtt
    17641 cggcgtcgtg ctgggcgcct gggccctggg cacctgcgtc gggcccctca tcggcggcgc
    17701 catcgtccag aacacgactt ggcgctgggt cttctacctc atgttcccca tctgcgccta
    17761 cgggctcgtc gccgtgccgc tgctgctgac gctggccccg cgcgccgagt ccttccgcga
    17821 caagctgttg cgcgtcgact ggttcggcag cttcctgttc atgggcagcg ccaccagctt
    17881 cctcgtcgcc atctgctggg gcggcaccca gaagccgtgg gagagcgccg ctgccatcgc
    17941 cccgttggtg ctcgggttgc tgggcctggc ggcgacgctg gtgtgggagg ctcggttcgc
    18001 cagggagccc atcttcaagc gggagctgtt caataacgtg agcagcacca tcacgtacgt
    18061 ttgtggtggc gctcagggat tcctggtaag tagctggccc agcattatta ttcgtaccgt
    18121 caacaaatgt actaacactt gccagatgtg gggttgtttc tactacttcc ccttctattt
    18181 catgtccgtg atgcagacga cacctctcac ggccggagtc aacttgctcc cagccgtgtt
    18241 gatcactgtg cccggatcca tcatcacggg tcggctggtg acacggtaca acaactaccg
    18301 cattttcgtg tgggtagggt gggctgtggc cgtgttgttc tccatcctca gcgtggtctg
    18361 gcggttcatt gacgtcacaa cggccgtgtg ggctatctct ttcgtcttct tcggtctcgg
    18421 tcagggcatg gtgctcaacg cgcagcagtt cgccgtccag gccatgtgcc ccgccggcga
    18481 cgagggccac gccgctagca tgtacctatt cctgcggcag ttcggcgctg cagtcggcgt
    18541 tggtgtcggc gggtcgacgt tccagaacgt catggctctg aagctgggct gggaaggcct
    18601 gccgattgag atcgcggccc aagccgaagg ctacattgcc gaactgcacc agttgcccga
    18661 cgacagccct gttaaggcca agatcatcga cgcttaccgc ttcggcttcg ccggcgtctt
    18721 ccaggtctac ctcggcgtag ctgccgtggc gctgctcctc agtctactgt ttgtcaaaca
    18781 ctacagccta gaccgtgatc tgggaacgga acacgtgctc aaggaaagca agacgagcaa
    18841 gatgcttgtt ggcgaggggg gagccagctc acgagctttg agtggatcgt ctacagctcc
    18901 gccgtcgagg tcgagttcta atacggagat gagtaacagc agcatgcacg ccatggcaga
    18961 ggcacagccc ctggatatga caaagtacgg ttggaatcct gtggctgcat ccgatccgga
    19021 gccaatatac ccacagtgcg gctctcaccc tgccgtaagt ttggtttata cagagtacac
    19081 cccgtacgcc ccaacatccg gctacatgac ggtggacaac gcgtataatc cctcgcgcta
    19141 ccctgcttac tcggccgcat cggggagctc gatgccggac gctggatcgt atgacgccag
    19201 ccatcaatat gcgcagccgg gtgggtacat gtcacaacga tattagccta cttgataggg
    19261 caggcaatgt gggcggcatg cattttccta ggagtccggg attgttctat gcatcaacgg
    19321 ttgaggcact cgcaatggac ttgggtcacg cccaagacag aagtttttcc ctacggtacg
    19381 gggtgaacag ggcgtggtag tgtgtaagat gcgtttgtat acgagttagt aacgatatga
    19441 taccctagcg tcatgaggct ttctcctatg aagagttaga caacagatga cgttttatca
    19501 atgctttcct aattttcacg tgtattggaa atgggagtca gactgcatag gtaattcaca
    19561 agaatgccgc gcaggaaggg ctcaggaagg agaggcttga atctaaagca gtatatatga
    19621 gatctatata cgaatcgact accgacatca acaagcagca agcatcgatg caactcgacc
    19681 agaaaagggg ggcccggcat tctcccgatc ttctcccgaa ccagtaccca aagatttgcc
    19741 tccccattgc cccttagaag gtatatatac agagtccgac atacaagcaa gacgtcaggc
    19801 ccaaggaaag ttaattccca atcgatagag aaaatgtgca aacaattcca gcgcaaatgc
    19861 agatacaaaa caggcgacag aagtacagcc cagagcaaag acaaggaaaa gtactcggat
    19921 agtcatcgga actgtagtcc cactcattct gcaagtccgt ccttcttgga aatgagtggt
    19981 gcatgtgtga gtgcgtatga tcagaagttg atcaccttgc tcttgacgca gacacccttt
    20041 gcgagagtct ggatggagcc gctggaaagc agctccagga cctgcagggt ggcctcaaac
    20101 tcgcgtgtga tgaagttgcg gatctcgata gcgacgagtg agtcaagcgg gtagtgggac
    20161 agggcgcgcg tcacgtctag atcctctttc tccatcatca tgacggcagc gcacttctca
    20221 accaggccct cgcacaccac ctgctcggcc tcttcgagag tcttggccgc cttggccgct
    20281 gcgttccacg agacagcctt ggagccgccc gcggcagcgt tggctgccgc ctctgcttct
    20341 gccgcctcgc gcaagtgctt gcacttggca tccggcgtcc agaaaggctg cacgtcagcc
    20401 gagatacgca tgcctgtgat ggtatgattg ttgcacacgg caccgagctc gccactgatg
    20461 gcgcatccga ggagggcgag cacctcggct tcgcagattg tgtcaccagc caggttcttg
    20521 gcaacttcag cagccttctc agcatcctca gctaggtatc ccgtgtccga aatggctgtg
    20581 agatccagcg acgaggccgg caagccacga gccaggcggt attgcaccag ggcattgagg
    20641 aagcagttag cagcggcgta ggcggcttgc ccacggtttc caacagcgcc ggcaacggac
    20701 gagatggcaa cgaagaagtc aagcggtgcg ttcaccagcg cattgtggaa gttccaccct
    20761 ccctgtacct tggactctat gacagtagta tactggtcat atgtcatctt ctcgaacagg
    20821 acgtcgtgaa gaaccatagc tccgtgaatg agaccgcgga cagggggcat gccttcaagc
    20881 ccctggttga cgaggtcttc aacgtcagca ggattggcga catcgcagcg ccgaacgaca
    20941 acgtttgcac cttgctcggc agcttggtca accagttcct taaccttgcc ggttgccgaa
    21001 ccggatcgag agaccaaaac gaggttgcgt gcaccgcgac tgatcatcca ctttgacatg
    21061 ctccgaccta aaccaccagt accaccgatg agaatgtagg tagcgtcgga tttaagtagc
    21121 tgcttcggtc tcttaggagg ggttgcctgt gtggtattgg tcagtcacgt tttccatgat
    21181 atgagacaca gtagcgatat accttgacaa tgtctgtcgc atttggcacg acgaccagct
    21241 taccatgtgc attggcaccc gtctggagac tcttgagcgc agactcaacc tccgagatgg
    21301 ggaatgtcgt gatcggtgag ggtggcgcga ccttgttgta cttgatcaac ttagagacgt
    21361 ctgtgaggac tctctgcatc aacttcggcc tctcagcagc tagtgccatc atatcgacag
    21421 tcataaagct ggagttgtgc tcgaattggt ccatctcgag cttcatgctg gttgacgaga
    21481 ttcgcgtgcc aacatcgatc aagcgaccaa acttgttgag gcaatcccag gactcgcgta
    21541 ccgcgtcacc ggcaaggcaa ttcagcacga catcgacgcc attgccgtta gtgacttggc
    21601 gcaatgactt gccaaagttg ttgttgcggc tgtagaagat gtgatcttct gggatgttgt
    21661 actctttcat cagaaattcc ttcttctcgg cgctaccaac cgtcacaaat acatcagccc
    21721 cgatcatctg agccagcgat atagcagcct gcccaactgc acgagcagca gcatgaatga
    21781 gaaccgattc atcgtcctgc aggcgaccca actcaatcaa tgagtagtag gcagtgctat
    21841 aggctaaagg aagcgatgca ccagcctcga aggtcatgcc agctggcaac ttgaaggcga
    21901 aggatgcctt ggtacgggtg gtggttgcaa aggcgccttg ggtcatggcg gcaacacggt
    21961 cacctgcact gaggttcgta acgtcacagc ccactttcac aacgacaccg ctggcctcga
    22021 cgccaaaatc gtcagtggca agcttgccgt gtgcagccgt gagatcacgg tggttaagac
    22081 caactgcctt gacctggatt tctatctcgt cagggcgaag aggcgacccc ttgctttcgt
    22141 cgtcgacgaa gtgcaaggtc tccagtgcgc caatattgcc gatcttcagc ttcagcgatc
    22201 tatcactctg gccaaatggc gtgggctgca gagcggccga cttggtctgg cgatggacga
    22261 cagcattcat ctccggatcg ttgacgatgc gcggggtcag gaacttgcct tctctttgca
    22321 tgaattccat ttcgcagttt gctgggctat ctttgctgaa cacagcctgg aagaccttga
    22381 gcacagcttc gacgaccgca tcagcctcaa gcggaactct gccgtcaagg tcgagagtcg
    22441 agaaaggcag cagggtctcc gagcggatag tcctgcttag cccagtgatc atgttgagat
    22501 cgggcgaagt cgccttgtca taggccccac gaacgaccca gagagcgcct gcgactttag
    22561 tgaggatcct ctgcagagct tcgaactctt gcgccttcag cgttgaaagc aggggcttct
    22621 cgatctctgg caggaaaatg gcgactttgt cctctgcatt cgcggaagcc aggctgctta
    22681 tttgaggcat cttgccagta agcttctcta aacctccagc cagctctgtt gcgatcttag
    22741 cttgaagcgc tgtttcggcg tgtacgatga cgatctctga gtcggttgat tgtgaaggct
    22801 cggcaggctc agattccaag gcgggttccc agtcgagctt atagcacagc tctctatggg
    22861 actcctcggt tgctgcctca cggtcaatga taggtgcgat catgaggtcc tcaatggtga
    22921 tgagaggctc agatggatca tccttggagg cagcaaacat gctgatcttt gtggtcatag
    22981 gagcatccat tgaaaagtga ccctgcgaat aagcattaag tagtttacca ggctcctttg
    23041 tcgcttctgt gattttcttg gagatggtta tgcgatcgac cgatgatggt aggtagatag
    23101 tatcgattcc accgtggcca ccatcggcga ttggccaata agttgatatc aaagactcta
    23161 gcagcgctgg ctgaagaacg gctggagata tgtgatgatt gggcatttcc ttggcaatat
    23221 cgggcacggt gatctctgcc ttggaacaat cgttatttgc agagcaattg gtaatgccct
    23281 ggaaagtggt accgtaagat accccaagct cacctagagt ctcatagagc ttctctgatg
    23341 agactggcgc tgaagcgcga gcttcgactg ataagatagt cgacttcaac atggccttgg
    23401 cctcgtatgc acggcgagag tcatcaacac cattgcactc gtcattttcg acagcaatga
    23461 agcctttgca gtgctctttc cagccttgcg acttgctcca ggagcagatt ctgaattcat
    23521 cccaagctcc ttgggtgctc tcctgatcgg gacgcaaggt cgtcgtcatc tcaacatctt
    23581 cgtctgggat gaccagcggg gcaaccactg atacgtctct gagcttgtat ttgtcaaagg
    23641 tcaactctgc ggcaatagct ctctgagagg ctgcctcgat tgccattgtg ataaaaccag
    23701 acatcgggaa gaccgtcagt gactgaacct tatgatgttc gagccatggg agatcctcaa
    23761 gccgaacaat gttcctccag gtcggctcta aatcatttga gtaatgtgcg acggttccaa
    23821 ggatatcgtt tcgaggagca ttcctgttct tgtgcttctg cgtcaagcgt gagtcgtgcc
    23881 agtacttaac ggtcttgttc cagggataac gcggcaagtc agtaagaagc ataggttctg
    23941 tcttctgtga cttggggaag ttgatcgcgt cgaaattcag agtctgtccc tttgtgaaca
    24001 agcttcctgc aagggccaaa gcagtctcga cagcatcctt tttccgcgat agggccgaag
    24061 cgtatggcac cttggttgca tcagggccaa cagcctgcat gatctgcttg atgggcccct
    24121 ggagagcgga gtggggaccg agctcaatga gcatgttgac acccgttttg tgctcgccaa
    24181 taggagccag catgctctga agagcctcat tgaatctgac agcacatgtt aaattctgga
    24241 cccagtaagt tgattccaac tcagaagcgt cgcattgtct gcccagaaga gaggagtgga
    24301 atcttgtctc tgtcggtgca ggagacccga tcatttggat ggactcctgg taatctttgg
    24361 cgagcagatt catgtggtga gaatggtacg cagtatcgac gaagagtttc cggttgaaca
    24421 gctgcttctc gtctacaatc ttcttgagct catcgatacc cgactcgtca ccagagattg
    24481 tcaagctggt aggcgagttg aaacaagcga tcttgacctc gccatcgttg agttcagaga
    24541 gcaggggttc gaattcttcc ttgcttccac caaccgccag catggagccg cggaggtctg
    24601 ggtatctctc cttcaagact gggataagtc ttccgcggtg gtaggcaata gccatgcagg
    24661 actcaaaagg cagaattcca gcagcgtaag cagcaccaat ctcgccactg gagtggcctg
    24721 ttacggctgc cgggcggatg ccccacgaac gcagcaggtc aaccaaagcg agttggactg
    24781 ctgtgcatga cggttggctg atgtgggcag cgcccacttg agaggtcttc tcatctttac
    24841 tgagctcctc caccagcgac caagacgcac cgagcgatga caaaacgctg tcggcacagt
    24901 cgatggcatt ctggaagacg gggtattggg catacagctc gcgacccata ccataccatt
    24961 gagcaccctg accggtgaag acaaacccaa ttctcaaagg gtcaacctcc ttgccagtag
    25021 tatagttacc agctgaaata gcctcaataa ggtcaaagga tcggtttgcg gaaatcgcca
    25081 ctctgtgctg cagcaatgat ctgcgttgac caagagtgta agccacattt cccatcaggt
    25141 ccttctggaa catctcaggc ctctgctcca gatagacgac catgtttttc atgacagtct
    25201 caagagtatt cttgtcattt gcagacatga caaacagttt gcgtccaggg ttgtcatctt
    25261 tgagatccgc gtcatccttc gtcgctctag tcgcgaatgg gaccttttcc aggacaacat
    25321 gcgcattcgt gccgccaaag ccaaaattgt taacactgat gtacttcttg tttctcggcc
    25381 acggtcgttg agtaacgggg actttgaagt tccattcctt ccacggtatc ttggggttcg
    25441 gcactttgaa gtcatagttt ggtagaacaa aaccccgctc aagcatcatg gccgctttga
    25501 tgactgccac gatacccgaa gctccttcca agtgtccgac gtttgatttc agcgacccta
    25561 ggaagagggg atccctcaat gtgcgacctt caccaaagac attgtgaatg gcagtcgctt
    25621 caattggatc tccgactctt gtaccggttc cgtgggcctc gatgaaaccg gtgtctctgg
    25681 ggttaagacc ggcattagtg tagacctggt tcatcagatc cgctgcaagg tcggcctgtt
    25741 agcaagctgt atcctaggct gtatctgtgt gtagggataa ctcactctgt gcgttgccgc
    25801 agggcatcgt gataccggga gtccttccat cttgattgat gccacttccg gcaatgatgg
    25861 ctttaataga gtctttatct ttgatggctt gatcgagggg tttcaagacg atgacgccac
    25921 aaccttcgcc gcgtccaaaa ccagtgcctc tatcgtcgaa ggaatatgat ctacccgagt
    25981 ccgaaaaaag tctaactagt tagtgcggca ctgatatgtt cgcgttgcca gatcatacct
    26041 tgattttgca aaagaaatgt aaaactctgg aagcatattg agatggcagc caccggtaat
    26101 agccatgctg gactctcccg tccttagact ctgacatgct aaatgtaatg caactaaact
    26161 agaggaacaa gctgtatcgg aagtgaaact gggacctttg aggtcaaaga aatgagaaag
    26221 tctgtttgac tgcatgccat atgcgcaacc tagagtgtcg atcagctaac aaggccttgg
    26281 gcacataaac caagagactt acctgtcgcc tgatgcatgg gaatagtatc cgagtcgcgg
    26341 aagagatgcg actcatactc tggaaatgag ccaccgatga agacgccgac atcctttcct
    26401 acaatagact gcttagggat accggcgtgc tcaagagcct cgaatgtgcc ttccaacagc
    26461 aagcgctgtt gagggtccat ggaaatggcc tccttctcag tcagactgaa gaacggggca
    26521 tcgaaggcgt gaaggtcaat gttcagaaag tgaccaccaa ctgggttggc gcaaccagcc
    26581 tttccagggt tggggtggtg gaaaggggcc aggtcgaacc tctctttggg tatctctgaa
    26641 taaccgctcc gagctcgtgc caacatctcc caaaactccc ctggcgtggc aacgtttccg
    26701 ggcaggcgac atgacatgcc gacaatcgcg ataggcatct gaggtggtgt tgggcgggac
    26761 gacaagggcg ttgaggtgcc acttgcgtgt ccgctggtgg tatattcact ggtatgtcca
    26821 tctgggaggc cgttggtatg accattggta tgaccattgg caaggccgtt tacactgcca
    26881 tttgcagtgc cattggacag accattgatg tgagagccga gtccattagc tagaccgttc
    26941 actgtgctcg tggcaccctc gccgctgatg gctgttggcg ccatggctgc aggctctcgt
    27001 agggtttgtc aatgtttgca gtagttcaga gaggaaagcc accggatctc gtcatctaag
    27061 tgaggtatag tggtttatat gccattgccc tgtgggtcgg aagccagccg ccttggccgg
    27121 gcagtccccc ttcatctctg tatatggcag gcgcgaacag attgcacatc agtttctgcg
    27181 tctggggatg ggcactgggc ctcgggaaag ggggtaatct ttccgacctg agaacggaag
    27241 ggtctagtgg ctggtgcctt taggcgaaaa cgcccctgtg atacttgctc gagtatatcg
    27301 ggaagagagg tcttggcggt ctgatggaaa gagacggact cgaccgatca gggcgacgat
    27361 tggccacgtg tgattcctgg ttactcagtc caatgtctcg agacatggag cccaggtacc
    27421 atgcagcgtg ggcacagagg cagctgcttt ggggagccgc ttaaggcatg acatcaaagt
    27481 gccggagctg gaccccggtt gaggcaagag gtgaagacta accgccagca accgcagcaa
    27541 tggaagtgtt cgagatggcc gcaggttgag cgttgcatta ccgggataca tgtgcgtcgt
    27601 tgtgcccttc ttggcgagca tggagctgcg ctgtagctat cacgggcgac tggtgcgtgt
    27661 tcctggtatg atgtggagag cgatctgctt cgttccatgg acaggggttc actgcgcact
    27721 cctgggctac cattggcacc gcgccgtacc tcccctcgca tggtacaaga gggaacatgg
    27781 aaacagacgt acgtagacga gcacagacgg tgtactcact cgccgtggcc tgcttaacgg
    27841 cgactgatta cgtgtatcca tcctagccca agcccaagtc catccagtcc atcaatcaag
    27901 cccatggacg gctcgatatg acaggcttgc gcagccaatg gcctcggcca gtcgagcaat
    27961 agattgctca gataagcttg atttgatccg cggcggactg gcatagtgct gagcggctcg
    28021 ccgatcagag ccagccttgg aagaagccag ccggttgttt gctgggccaa acggatcgcg
    28081 ataggtaaaa tgcgaaaatg gagcttggat taattccata taggtaagtg acgccaggat
    28141 ggaactgcag ccatgcgaac agggggggcg acggcggcca gggtgcatgt gaatagattg
    28201 aaagcttcca tgcgtcgatc tcagccggtt ccatagactg aggtcaaact tagcgttggc
    28261 ggccgaggct ggccctcccc tgtggcgtcg gcacttccag cacttacagc acttaggagc
    28321 ctagtgtggg ggtggggccg ggccaatcta gcggctatga tcgtatgttt tagcgccccc
    28381 ctgtagcgtg ctactgtcag ccagccagcc catgccccct ggccccctgg ccccctgacc
    28441 cctgggcagt cagtccgtcg ccgataacag cagccggcgc actcgtcaca tgaagctgct
    28501 atcggccgac cgcatcgtcg ttatgcttaa acgtctcaac ctgtcacctt ccacttgagt
    28561 ttacccgtgg tttatctgtg ctattcctct aatcgcaggc gccggtcata atacccggaa
    28621 ctcgcgtagt tctcggcgac agagcctcag ttaccaatct gggcgagacc cccggaaacg
    28681 ttgcccctaa tctcgacgaa ctttgtgttt gacagagtcg aaacgtgccg agacttctgc
    28741 tttcctcggg ctttcggccc ctattggcct atacctcaga cacggatatt tccttctgcc
    28801 aaccatggtt ccctctggcg gcccatgggg atgggtggat ggcattggca catgagattg
    28861 aaaagacgcc cgttccacat tccaagttca attattcagc gatgcatgtg agtggcccga
    28921 ccagcataga ttgtgcctgt tgaagacaac gtctctgtcc cgtggcttcg gcgcatgcat
    28981 gtgaatgtga agctcgaagg aaaaaaaaaa tattgatctt ccgccgggct gaacctctgt
    29041 tttgcccagc tgttgtctct tgctcgtcaa ctttatcttt cagttcgggt gtcggcatct
    29101 gcaaccaccc caactagatc ggtttctaag attactattt caagatgaag ttcctatgcc
    29161 tgccaggtgc atacgggagt gcggaggtga gtgatcacgt catcggagcc tggcatctat
    29221 atactgacga cagtccaaga aattccaagt acaactcggt atatccacat attcgatccc
    29281 gactgagagt ttaaactgac acattctcaa gcgccgcttg tcaatgagct cacgggcgac
    29341 aagtcggccg agttccattt catcaatggg ccatgcgaag ctgtcccgcc caagggtttc
    29401 gaggatttct ttggaaaacc gccattctac cgattcatcg agcccgatga caagacgagc
    29461 gaggagaccg accctctgtc acgtattcga gacttcccag aatgcgatac gcccgaggaa
    29521 accatgaggg agctgatgaa agagggcgtg gccagctgca ttctgagtac tatcgctgcc
    29581 attgactatc ttttcagaat catggaagaa gagggcccat ttgagggaat cattggctac
    29641 tctgaaggag caaccgttgc tggaacattg ttattagctg agcagcggag acgcgagctc
    29701 gagggaagag agcccatgat taaatgcgcc atcttcttcg ctggatggcc accattggac
    29761 cccagcactt ttgccatggt tctgtccgac gagtctgagg tgatgattga cattcacact
    29821 tgtcacatca gttggtctct cgattccact tttaggtttc tttcgctaac agggtgcagt
    29881 cgggtcactg gatccctacg ttggaggctc cttggcacta tataacacgt gcgatcccga
    29941 cgtcgcttac atgtttgacc acgggaaggg acacacattg ccaagagaga aggccgtgat
    30001 caaggaattg ggtgatgtca taagaaacat gatcacagaa gcaactgggg cgtagctttt
    30061 agacagcgtt ttgggtatgc agctcggcgg ctttcttcag catatagaac ttggctttgt
    30121 aaaacacaaa aagcaaccct gcaatctaat aagtgtaggt acctaggtac tcaattctaa
    30181 acgttttcgc agctcaaatt acgtatgatg gcgcccaagc accttgttcg catagattgg
    30241 acgggcgtga aaacgatccg cgagtccggg atgcatgggc aagtaggacc catcaactca
    30301 agcgttcccg actgttctgt caatggttgg gtccgacaag tcctcggata tgtgatagtg
    30361 cagcggtgtt tcgtccaatg tacggccatc acgagcgcca agacttgagg ttgtcggttc
    30421 tagttacgga agtggaaagc cagaataata ggggcattat agcggtcaca tcctcgatgc
    30481 atagggaagc ccagttaaac acccctgctt tcggcagtcc gataaggggt cgacgtgggc
    30541 cgcaatctaa tcaaattgaa gcgcaacgtt cctgcagaat ccacggaggc atgccggaga
    30601 gcgcctccgt accggccgtg tcatttagcc aggcgacaag ttgagcgcaa agctttcaca
    30661 aggtttcgca ggcgcgcgcc gttggccagc gccataaggt atacctgaag cccctagaac
    30721 tcacttctac aatgtttttc tcctcttccc agccttttcg caggcctgta atccccgatt
    30781 agagcttatt tcttggcgca ggatgcacta actacatccc tcccatgcaa caatgcaaca
    30841 tggagaaccc gggcaccgac aaccgcccgc gccgagccgg gcagcattcg agtgatgcat
    30901 cagacccggt acatgcaaga acaccgtccg agacgtcatt cttgtcacta tccgattcta
    30961 gtaccgacac gctcagtgta gcaaaccctg ttggtgatcc ggcactggca gtgtcacggc
    31021 ctgacttgtc tgtgaattcc ccttcacagc acctgctcga cgctgcggcg ccaattgcag
    31081 acagtaggga caggccaagg ccgccgccac tctcaccgtc aatagcatcg tcagcgactg
    31141 aacatctgaa gtcgccggcg ccatggatag acccccattt gtcgcgagac ttcaggcatg
    31201 tcaacagaga tactacagca gacattatcg atgaatacct ggcaccaaga tctcctaagt
    31261 ctcgagccac ttcagtgtct tcaagactgt ctgtagagtt cgcccctgaa aatgttggcg
    31321 cttcaaaagc acaccgcccg gtgcctctga aacctacaac cgcatttgag cggcgacagc
    31381 agaggaaacg ggccagagat gttgcccagg atgccctgtc acccatcgag tcagtaacgg
    31441 cgtatagcgg gtcgccaact agtcccacaa aaccacctac accagtaaca ccagcggcac
    31501 cggcgacacc agcaacacca gcaaaactag gcattactga agaccacatt tctcctggcc
    31561 ccacagatag tcctggtagt atacaaagtc ataatggccc tagcggtcgt ggtggcctac
    31621 gaggtcgcgg tggtcaacga ggacgcggcg gcttgcgggg tcgggacggc cgacagggtc
    31681 gcggtggcat gcgcggcctc gatggtccac gaagccttga aggtacagga gggcctcagg
    31741 gatccagtgg tgcgggcgct aaggaaccta atgatgagaa gaagtcttcc caagaagaga
    31801 agaaggcgga agcggcaccg ccggggcctc tcaatgatcg gaggaggaag aggttggcga
    31861 agggcaagta tggagacacg atcaaggatt tcgttgtaag tagtacctgc ctttgggcac
    31921 gcaaacatat gtcttaccag ttgcagagga tcttctctta taccaccaaa cgagaccgag
    31981 ttttcatagc tatttcagcc tttgctgcca tagtgacggg actgacattt ccggcaatga
    32041 ccatcgtttt tggaaaccta gttggaagta ttaccactgc ttctttcgcc ggtcatgacg
    32101 ttaagttggt tttgacgggg atcattaatc agagcgtgta agcaaccatc gcggatcacg
    32161 agtccgagaa ccccttggct gacgcaatcc acaggctata catgttgtat ctcttcgccg
    32221 cgagattcgt ttcggaatac atcgcaacag taaggttatt tgcgcgcctt ggaagctcca
    32281 tactgatgca atcacagctt gggttcaaca tcatgagtat tcgcgtatct tctacacttc
    32341 gactggccta tctgcaggct ctcatgaaac agcgggtatc gatgctggat actcaacctc
    32401 ccggtcaact tgcagcaatc attactgcaa cagccaacac agtgcaagac ggtgtctcgg
    32461 aaaagtttgc tcttctgatt caaagcattg ccctgatgat cggtgcaatg ggcaatgcct
    32521 tctatcacag ctggaaactt accctcgtca caagtagtgg cttggtcttg attatcatct
    32581 gttactgtat cacaacacca tttgtcgtca gaaatatgaa ggcagtcgaa caaatcaaca
    32641 tcaaagcttc tggtgttgcg agcgaggttt tcggggcaat acgaatgata gcggcgtttg
    32701 gcgccgaggc gcgaatggtg aagaagtatg aagattgggt ttcgcagtct cgacagcgag
    32761 gcatgcggct ttccaaaatt gttgctgtgc aaaaatcgat aggtgtgtaa ttcctcataa
    32821 taacatgata ctttgctaac ttgagcagtt tacttcagtg tcatcggcac atttgcgctg
    32881 tcttgctggt ttgcagctag aatgattgtt gacggtgaaa tacctaacaa cagcattctt
    32941 atcatgtacg ttctctacca agctccaacc tgaagtaaac agcactgaca tccatcagcg
    33001 tcttgatgtg cgtgatgatg acaacgaaca cgatcggaaa tattgctcag cctctgtctg
    33061 ctgcctctcg agcagctgcc tcggctagaa ttcttttcaa tggaatcgag gctcctaaac
    33121 ccaagcccgg agggaaaaaa gcgccggaag taaacgccgc agatagactc gtcctttgga
    33181 acgtcaattt cacctaccca tcccggccaa agcagaaaat tctggatcaa ctgaagctgg
    33241 tcataccagc cggtaaggtt actgccattg ttggcccttc aggctccggg aagagcacag
    33301 tggtaaatct tattgaaaga tggtatgaac tcgatggtgc agcgaacaaa aacaagctag
    33361 taagtatagg taccattgaa tcgccttgaa agtcgctaaa actgaccgac cttgtgcagg
    33421 tccaatactt ccgcaacggt tcggtaaaat gtggtggtgt acctctgcat gagattgatc
    33481 tcaagtggtg gagatctcag ataggacttg tccagcaaga gccatttctg ttcaatgaca
    33541 cgatcttcac gaacgttgca tatgggctga taggaacgga atgggaaaac gcagaggagg
    33601 acaagaagcg ggagcttgtg gcgcaagcct gcagagaagc cttcgccgat gagttcattg
    33661 ctaggcttcc ggatgtaagt gagcaatgtc aaggagtgaa tcagaaactg acctatgtct
    33721 agggctacga taccgccgtg ggagagtcag gtggcaaact aagcggtggt cagaggcaac
    33781 ggctcgcgat cgcccgtgcc attatcaaga agccgaaaat tctgatttta gacgaggcga
    33841 caagcgcgat tgatgttcgg gctgaaaagg tggtacaagc agccttagac aaggtgtcga
    33901 agggccgtac gacaatcatg attgctcata ggctgtcaac tgttaaaaag gcagaccaca
    33961 tcattgtcat ggccaagggc aaagtctcgc agtggggaaa gcatgaacaa ctgatggcaa
    34021 aaaaagacgg tccatattac ttactcactc aggcccagca gctttcccta ggtgatgaga
    34081 aagagccatc ggaagattca tccgatatca ccgagtcaga ggtacgcaca atggatttga
    34141 tggagaagga tgaggagacg aagaagaggg tgtctatggg tacatcaagc gatggagacg
    34201 aggaatccga gccaaaatcc aagggcctga tcaagtcttt tggtcccctg ctcctggagc
    34261 agaagcagca ttggccatgg tacttgacca tgttctctgg tgcggtcgta gccggaggta
    34321 tgcatacaca ccaactttct gctattaggg agactaatca caacgttaca gcaagttcgc
    34381 ccgtacaggc gtatctattt gccgctcttt tgtcctcatt caacgttgga ggacagctat
    34441 tgctgatgtt gaccaatttt tggagcctca tgttcgtcat tctggcgggc tgtgttggtg
    34501 ttggctactt tgcgctcgga tttgcctcca cgcgagtcgc ctttgtgagt ttaccagtcc
    34561 acccaagaaa ttgggacttg tataagttaa caatgataga ttatcaccac ttcatttcag
    34621 cgcgaatatt tcaacaacat tatcgcgcag cctatttctt ggtttgataa ggaagattcc
    34681 aaccagggat ccttgacgtc gcgacttgcg atggatgcac aagcactcca gcaacttctg
    34741 ggcatcaaca tggctttcgt catcattgcc atattgagtg tcaccggatg tctggcagtg
    34801 gcattctatt ttggctggaa gcttacagcg gtcgcactat cttgtgctat gccgttagct
    34861 ataggtgcag gtttcttccg ttctcgcata gagaaaaagt tccacaaaat gaacaacaag
    34921 gtgtttgccg aaagtgccaa gtttgcaaca gagtctatgg gcgccattag aacagtcact
    34981 gccctcacac tggaagacag catatgccgg aggtacgaaa atcttctcga tgaccatgta
    35041 tcgaaagcat tcaaaaaagc acgcttggct accatcatat ttgccgccag cgatgccatc
    35101 cctctactct gcatggcttt cattctttgg tacggagggg ggctcctagt tagcggtgaa
    35161 tactggtcct tccagtatct tgtcgtgtac attgccgtca tccaaggcgc aatgggtgtc
    35221 ggccaatggc tcagctttgt gccaaatatg gcgcaagcca cggtagccgc aaaccgtctg
    35281 gaagaattgc ggaagaggga gtttgatgct gagcatggta tcaagatcga tgatgaaatt
    35341 cttgagttgg atgacaagaa cgacataatg ggacccaaga ttgagctcca agatgtctgg
    35401 ttcaagtatc ctacgcgtga cgtcccagtg ctatgcgggt tggatatgac gatagaaaag
    35461 ggccaattcg ctgcaattgt cgggccttcc ggtatgctat caccactaga cgtgtacaat
    35521 caagactaac aattgcttag gttgtggcaa aaccagcgtc atatctctgc tcgagagata
    35581 ctataacgtc aaatcaggta gtgttctcta caacggcttc aacatagaag acatcaacct
    35641 ccgtgactat cgaaaaacga tctcgttagt cgcacaagaa gccttcatgt ttcaaggctc
    35701 aattcgtgag aacattcttc ttggcgtcga tgaggatgca gtatcagaag aagatctgca
    35761 tcaagcgtgc cgagacgccg agatccacga cttcatcatc tctcttccgg acggatataa
    35821 caccaaagta gggtttaagg gcatcctact ctccggtggc cagaaacagc gaatggctat
    35881 agcaagagcc ctgatcagaa acccgcgtct gttgcttctc gatgaagcta cttcggccct
    35941 tgactccgag acggagaagc tggtacaagg cgttctagag agaacaaaga agtctagaac
    36001 tatgatagtc gtcgcccaca gactgtccac catacagaat gcagatatta tatacgtcct
    36061 aggcgacggc agtgtagtcg aaagcgggac acatgcccaa ctattgcaga aaaggggggt
    36121 gtactggagt atggtaagtc tatattccgc tctcttcgtc actaaactcc tacttactac
    36181 gagattagtg tcaagctcaa gctttagatc gatgaactgc cctctgcgca tgtctgcgcg
    36241 actgcgaata atgtcctggg caactgtact cctcgacgct gtaagatagg atagatgtcc
    36301 aagcaatatc aagagcatgg caaaacatag aaataatgca catcatgaat agacacccta
    36361 caattattgt gcttatcgaa gaagtacaat ttagcaaatg ttcaatttgt gcttcaagtg
    36421 aatacaccac tacctattga aaccccacaa tgcgaaattg tacggccgaa aatccaatat
    36481 attccttcgc ctcgcattgg cgtcgagggg cgcaaatcac gcctgttgat cagagccaag
    36541 ggagtcgtaa atcgttttgc catcaatatg cttctgccgg gtgcctgtga ggttcgcagg
    36601 agtactgtca acggcaatga tcctctcctc tgccaagtgg ctggggtcag ctgcagtgcc
    36661 gaactcggtg aaacttgcat tcttcgcctc atcgtcgccg atgctgttgt cctccgtgat
    36721 gttcttgccg tggggtctcg agtgggcccg gtcgtattgg ctgtggacgt agctaggtgc
    36781 ctgggggaca tgcttggctt cagtgccggt gcccgcctgg gcatagcttc ggccctcgtg
    36841 gggttttgaa gcggatgcaa cattctcacg cgaggactgc gaggcggcgg cctcattacc
    36901 agcttgaaat gcttgagact cggcagccaa tgaacttgca tgaacagcac ctgggccttc
    36961 gcgggtcacg ggagcattct tgccgagagt caccttctgg ccgtggctag gtgctttgtt
    37021 tagagacatg atttcaatag gcgtcactgg tatgtgattt cttttcttcg aacggttgtt
    37081 caattctgga gttgaaggat gggtgtaaat gagaatattt gaattggatt aatcgaatct
    37141 agaggcagat tgaaaatgtg gtgacgagct ttcttattga gagctccgag ctgtgaactg
    37201 tgaagctccg gctatgacga catagcgtgt ccgatgcgcc atcaacgtca gagcaggcgg
    37261 ttaatgactt cacttgtgcc tgaatacgcc gtattctgtt tgtttcactg attatcgaaa
    37321 cagtttggtc tccagaaaca ttgggtccgt tgtgggggta gaagtcaatg caattgctga
    37381 tttctacaga tttatgcgat tgggatggag ttttggccgc cacattaccg gagttttagt
    37441 tccgaccacg cagcgtcata ttgctgaacc tttacgtgca tgcttttgaa ctagggcact
    37501 tgcggctctt cgcagagtgg tataccgtac tggaaggatt ccacatatgc cttcccgtgc
    37561 ggaataaaat aaaaataaaa taaaataaaa aaaccgaagt cctggtccat gtgcagcaaa
    37621 tactcactat ccctacggat tataatgttg acaagatcca ttcaagccta gcactggaaa
    37681 ggtgaaggca ataaacccgc ctcagatgcc atctgcaatg ccttgattgt tgcatacagc
    37741 cctccaacgc agatgaaggc cccggccaga atggtaagaa catttaccac cagcatgagc
    37801 ggtcttttga cccaggcgcg tgctccacct ttgaagtggt aagtatcgtg gagccagaac
    37861 attcccgcga gaccataggt gtaccaggcc gcgaacaacg atgctgtaat accaaccaaa
    37921 tagttgaagg atgggatgcc gacagccaac acgaaggctg caacgttagc aagaagtatc
    37981 agaaaggtcc acatgcccca gccggtaaat gtatgcgagt gaatatgccg gctgtgcctg
    38041 aagatccgca cgaacacgag ttttgctgcc gtgtggctgt atagtgcccc agcgatgagg
    38101 aagtttggaa tcgcgagacc aaagctgatc ttggcccaca ggggctccag gctgagaaga
    38161 cttgggctcg agacccctga gcctacatac cagtacgtaa caactgcgaa aacgatgtag
    38221 aatgtcgtgg ctactatttg cagggcccaa gcggccttca tggcatctcg gggtctttgc
    38281 atctcagata tcctttggac atatcaagtt agcatttctc cagccaagca cttctggggc
    38341 gtcgagctcc tgagacacta atccatggag cggcaacatc ccaaagtcgg catattccag
    38401 cgtcggacta cgtatagtat tccaggtgtg cataggagaa taagactcaa ggtggttatg
    38461 ccagcatacg ggggggaatg gacgagccaa gaaattaccg attacgcaca ggatgaaaaa
    38521 cataaaatgc ccggcatagg cgaaaacggg attggtgatg ctgatgaagg ccgacgtaaa
    38581 gtctgtcgag atcgtgatgg cgatatcacc tggcgcaata ggagacgctc cagcgccagc
    38641 cattgcaacg ataccagcca caatgatgga tattcctcca gctaccgaaa gccagccaag
    38701 gtttccaagg gtccttggga aactgaccat gactgtagcg gcggcaaaaa tgcctgtaaa
    38761 ggccagggca catagcttag tgtccgagag gactgttaac gcaagttggc cggcaagcat
    38821 ctgactgcct gtagcgcaaa cggcgaagat gatagtcccg ccggcgagta tctctctccc
    38881 gataggccca aacatgatca taccagcatc gcccatgttg tggacttccg ggtgtctgag
    38941 cttgaactgt attagtgccc atgccgtata cgtcgcaaat gcgccaagaa agaagatcac
    39001 gacaactgcc gggacaatgc cgaccgctgc tagactacta ggcagactca gcatgccatt
    39061 cgacacgatc tcggtgatca tgaggagcgc caccattggc catgttaatg tcttgtattt
    39121 gatgtcatga ccctgttcct cgccgaagac gtcgtttacg aagcctgggc ctgtataacc
    39181 gcctctctcg cggtcgcttt ctgctaggac accagcgtcg ggatcgcccg gacctagtct
    39241 ttcacctttc tcccgtcgca catggccagg atggtaggtg ttactgctca tagtcgtttt
    39301 cttgactcga ggtggtatgc cggtttcttg tcacgcgtgt atgagcgccc ctctcgcgag
    39361 ccgagcgcag caggtggagt tgttgtgaat gataagggta agtaacactg agaaaccaat
    39421 tgagacaact gcccggcatg taagaaaatc cgcctggggt aactcgctga gtgcgttact
    39481 tgtgatgaag gttcctgtac ttcctcgcga tactatcgtg tcagcatgcc ccgcgcgtgt
    39541 ctcactcgtg acattgcatt agcgatgatc attcccacta ccctctcagc cgtaatcctg
    39601 cgactctcca ctgcacaggc gcacggcgcg gggttatcta gtacagtagc attgctgaca
    39661 acgacgctgc cacatggcta tgataacgat ttacaggggt ttcgaaagac tagggttgct
    39721 gagctaggca tccccataaa acctcaactt cctgtttggg aaggagagcg atgtttcatt
    39781 gcttcactta aggttgtcgg tgacggctag cacggttgtc ggaccctccc gactacctat
    39841 gttgcacaat aatttggcca aggacagtat attgttacct tacaatctcg tcagttcacg
    39901 tgccatgggc atctacaagc gatcttggcg ttatcgtcct gcaccgagga agggtcggtc
    39961 cgccaaagct gggttgcaag ctggtcatat ccaaagccac agtctaactc ttgctgtata
    40021 tgcggaacaa tgttcattga atctaagtct ttagaaatgc tgtaaatata tcgatctttc
    40081 aatatggaat ccggttatgc ggccccatct tggtgcccag tagacggttc ggataacttc
    40141 taatacggtg acccctcaga aaaagaataa accgttgaag tttgagctac acaaactgag
    40201 ctacattgca gcaggaaaac gtattctggt aaatcgattc attgtccact gcattactgg
    40261 aaaagtcacc caaaaaaggc aggggaaact agtgatgtaa tcaacccttg cacatacgac
    40321 aaccacatga aatcaaaacg agatgtatcg ttggatttcc atcggccagt aacgtggtct
    40381 ggcttcaact tgtcatctct ccaaactgtt gagaatatac atgccatgta tggacgccct
    40441 cgactggttt tctgcaactt ccatgcactc cattcgtgag aagtggcaca ctcagctata
    40501 tacattaggc cgcagcatgg taaatatcgt agtgaggaat catatgtgtg atgattgatc
    40561 ttgcctaagg caaaagaaaa tgttccgtta tgcatgtctc ccagatcgag gcgaagaaag
    40621 cgtcgtgcgc tctgccaaac tctcagtaaa taaacgccct ttgcaagtgt cataactcgc
    40681 gacattgacg atgttacaaa gtgcatctag ctgggagaaa tgccaagtgg agctcattaa
    40741 tgcggctttc gcgagaccat gagggccctg cttctgcgtg cgattccttc ataagggtcg
    40801 accatgcgct ccgccgagac tggttattat cccatcatgg agtcagagat cagggtgaac
    40861 ggtaaaccca caatgtcaat tatacagtta tgcgtactcc gctttcatgt tcaattgctt
    40921 taccaactgg cttatctagg atcccgccag gtttgctagt atccgtcggt tcgttaccgt
    40981 ctatatgact ggaaataacc ttttggaaaa tcagacgttc gagtgatcaa caagcactgt
    41041 aatacatgca ctggaacgca acaaatttca acggagtgat aagcaatgtg ctatgaggcc
    41101 tttgggaaat tcagggcact ggtcggccac gaattctcga aaccattctc acgctattat
    41161 actgaacctg ctacctgagt aagtacgtat tgctcgacac atcattccat catcggcttt
    41221 gccgaacctt cacgatgagc cagcatattg tatctgatta attttcaaat ttgctgaaag
    41281 tagcaattgt tctcatgcta tttatagagt ccaatggatg aattggctga gcagttcgct
    41341 aaactgagga atacccgcat atggccgttc agcctacaag aatggccacg tgcaggtgga
    41401 cgagttatct aacatgaact ggtaccagtt ccatgggatg atatggggta catcaaaccc
    41461 cacgcgggtg ctttaagata tgcagcttga gatgcctgct gcgttggtag ctgcattgtt
    41521 gcaacccatt cgagtgcagg tcacatcgag cgatcgtatg ccgtgcttgg ccctgtacta
    41581 aaaatgacac aggggatcat tcaggcgagt ggccatataa gggacatccg caggttccga
    41641 tgctactatt accagtgcta tcagccactc aggtctcaat cacgcacccg ctagtagata
    41701 cttgtcctac cttggtttat atgcttgaaa gctctccaag gtcttgcaag gtgagaaatt
    41761 tagaaaataa ccccttctgg tcctgatgag ggtctgtagc ggggacatcc aaaagcagag
    41821 gtattggtag ggtcagatca tgttgttgct cattcgcccc ttatacgcgc gcagtgagca
    41881 cctttgcgtc ttccaattca gagctagcaa agagtgtact ataccagcat tgcgtttcgt
    41941 atcagttgtg ctttcactat gttcccaata cagctcgttt tacgaaaatt acttgaagta
    42001 tacggagatt aagtttcttg agaacaagca cgcaaggctc cgcttaaagc acccgtagct
    42061 gcagctacag ccgattatgg ccgtatacag tgctgttgaa acgtaacgat tacccatgac
    42121 agaaatagac atatcaaaag tgacagagtg ggctcattgc ttatcctggt gtaggaatgt
    42181 attagaatca accgttgatt cagcgtatca tttcatggcc aatctcaaaa tagcactgtc
    42241 taaccgcaat gacacaaggt attacataac ctatgatact ttccacgtga ttcctcccaa
    42301 tgcagatgaa tagaacacgt caagtagtag ctccaagaag actgaaatgt cacatgttga
    42361 tgatttgact ttgaacaggg gtgtttcttt tccctcgaaa ctcactttcg aactacccag
    42421 cccgatccca agctactttt ttaaggatgc tagtatgttg ggaataatat agtcatctgt
    42481 gaacttccag aggacgctcg aatcttgcgt ctgccacgcc gctccattgt agaaagtatt
    42541 cctctcgccc tgcaacgaat agagcttctg atagaatccg gcggcaatcg catcattaga
    42601 aaccatgaga ttaaagggag agtgactgga aaaaaccagc cattcgggtt ccgtcaccgg
    42661 cactccattc tctttttgat agcgctgtat gctcgccaca atatctgcct ggatctgttc
    42721 gttcgggagc actgtcggtc ttccgtattt tatcgatgtt attccaccac tgataggaag
    42781 tgccatcaaa gagtagagac ctggtatctc cggaacattg taaggctgat ctggttccgc
    42841 ggccgaaata gatatgttca ggtttgtatt cttgaggata ccggtgtagt atccattggc
    42901 gaaaaactgg ccaaagaggt ccttttcatc ctctgaaaga tcatactcct gcagattctc
    42961 gagcattggg gggatagttg acaaaagttt cttcgcaatt accagcttgg ggccggtggg
    43021 tgtctgaacg gcaactcgta cctcgtcagg gcatgaacgg tctacttcca acacagtgct
    43081 gttaaacaga acatcagggc cgaggaattc tgcagctttg tggtataatt ccgtcgtgga
    43141 gtgatgctca gtagtccgaa accctcgctc aagttgttca accacttcgg cgttgaggta
    43201 cttgaacgtg taaagcatgc tgatgttcag gagtggtgac gctccctggt ttacggtgaa
    43261 gaccaggggg atcatgtcct gcagcccgta ctttgcaaca aaatctccga atgagataag
    43321 cagctctgga tcgactgggt aggacaagtt gaagccgtct tgtagggccg ggtacttatc
    43381 cagatgactc ttatagactg ctaacgcagc gcccactgct tcctggctcg gtgggacaaa
    43441 atcaaccatc tgcccagtac tgaagtcggc atatatactt gggcctgtgt ctgacaaggg
    43501 ggccagtgat agattgaaac gggcaaagta attatcgact gtttccgagt atgcaaatac
    43561 aatgaccccg atatcgattg ccgtaccagt tgaagggtca atccaggctt cggcgtgacc
    43621 acccagggta gctttcttct cgaccacgat tatcgattta ccatgatctc taagtcggat
    43681 tgagctgtag gttcctgtgg agccgcctcc aacaacaata acgtcccgct taataacatc
    43741 ttttggatcg tattgggtag ggttggtcgc agtagatgga aagtctctac aaagcacggg
    43801 gataacgaag gtgctaagtc cgcatagaat gctgcagatc aaatggggca ccatgacgac
    43861 cacgctatca cggccttatt accagttttt gtgcaaaaga aaacagagta ctgttcgaaa
    43921 tttctctgat atgttaagct ggtttgatga atgttgcgaa atatcttcat cgtagacttt
    43981 catcactata tggttcgatc aggaggccga gacacagtac aaattttttt gcatctggga
    44041 aatgaccgca tgactgcttc tgataaaaga tccttgtata cggcgtttga tgcaggctct
    44101 gaccacaagt cccgattttg agcctatgat tacgaatcag ctggatgcaa caggaaatcg
    44161 acatgacttc acgtagcact tgacgtagtg gtggcgcgtt agtgtgccag aagaacccac
    44221 aaaacaaata aaagaaaccc tggaaggcag cctcgtttgg aagtggcttg tagggagaag
    44281 agatgtaggg gtaagtctcc gagatattgg gatcaccata gggtggtgcg aggggcttac
    44341 tcaccaccgc ataaggaaat ccttcggcgt tcttgtctca tctgaggaga ctatttcaca
    44401 acttgtatac acgacatttt aaagtctacg agctaaggac aggtgtctcc ctgcgggtta
    44461 aagtataacg agtttcgtgg cggtcttttg tcccaacccc agtggaacct aaaaacacat
    44521 gtacaggcac cattgaaccg acagacgtca tacccaggtc tatccagctc cggaagtagc
    44581 cgttgttacg gacttgcggt gtacatatgt gctcctagag cgtacagtga acaccctctt
    44641 cgtctcgccg aaacgccaat gaactggctc aaagcaaggc tgctcacacg ccactagctg
    44701 ctgactgcat gctgacatgg cctcccaggt gccgaaaatg cgtattggca attgagtcgc
    44761 atctccgaat tgagccagtc gatttgtgaa agccttcaca gcctgctttg agcttctgct
    44821 gcagagaaag gcactgaatt ctgggcggtg tctcgctata gctaggatgg gcgccgtaaa
    44881 agagcttcat ggcatcgcct tgcctagtcg atacgaaatc cgcccgatag agccgcagca
    44941 cgaagaatgg tgtcgcgcgt tgctcgccca agcactgctg ctgcgtgcgc caatctggcg
    45001 accattaatc cctgagccga aagtcaagac gatactgaca ggctggcgga ctctggagcc
    45061 ttactatggc cactctctac gcaatggcct ctcctacgcc gtctacgata aagagtatgt
    45121 cttcaagcgt cctgaatctg tcgccagcgg cggtgcactc tactgggatg agattaatgc
    45181 cgaagacccg gaacttgagg tcaagggaga gcagtggatg ttggatgggc tagactttcc
    45241 aatcgtttcc ctggctctgt catacgactt gcttcagccg ccacccaagg aagcatatgc
    45301 ggccatgggc aggctactcc ccgcatgggg tgcgatgatg gcgcagttca cagacacggc
    45361 ccaaaccatt cccaatctcc cgcagcccac tgaaattggt cagtatgcac accggtccgg
    45421 gtgcataacg cgttcggagt acgaagggaa gggactgggg aaactggcat catggtgggt
    45481 gatgcacgag atggcggcca aagggttctg ggggctgttg gtaggcgccg gaaatgacca
    45541 gatttcgaag atttggctgc ataaagatgc gccattcaga gtcgcaacaa tcatcaagga
    45601 agacctttgg caggtggagc tagaagtcga tgggcagaag atacgtccgt ataagggtca
    45661 tccgttgcga gacttcagat accttcagtg tgatttgaaa gagagaaaga ctggactgag
    45721 ttcggaggca atgggccgag agtattagag taactcatag agtatacaag aatggtgagt
    45781 agcaccctga atgtgcaact tacacttgca agctgtttta tagcaatgtc tggacattta
    45841 tactaccata aaacatacca aagtcgaaaa actcaagaac ttcaatcccc gctagggctg
    45901 agacactact ttccactatc tcccatcttt aagttcaagt agaacatatt tcagacccta
    45961 tgaagtggtt cacatggcgc attctcacgt ttgtcgaaag tgtactatag ggcttggtct
    46021 cattaacagg ttcagtagtg tagtacaact cagtgctgcg tatatcgtat ctctactcta
    46081 tcgggtaaat atatacacat aaccctaccg gagacacgac aggtcatccg cgatctggtt
    46141 tctagtatgc actcctgtct tagccaccca ttctacagtt tcatggacag actcgtgtta
    46201 attttcaagc ttgaccccca acgcatcatt gtctcgttgg tggaacgaca caatcatcgg
    46261 tattcgcaag ctgaagatcc gttctcggcg agcctggcgg cggcggcagt gagaacgtgc
    46321 cgtcccacca ggggttaatc tcatcagcgt agagcagctt ctgaatgagc cacgcgacgg
    46381 ctgtgggcac ccacttcacg tagtccaggt ggacgggcat gacatacaac gttccgatgc
    46441 acaccaggtc accgatgtta cagatgatca gggtcttgtt agcatcgaag ccccggatct
    46501 ggccgccgtc ctgccacgtt tgcgtgtcgc cgaacgtgac aacgccggca atcctatctt
    46561 tcaccgggtc actcagcccc tggatcgcac ggtgcgtgag ggctgccccc tggctatgtc
    46621 aaacgtagcg agtcagtggt gttcatcgtc tttggcacta ccttgccgag aactcttacc
    46681 tgtagcctga ggccacgatc ttcgagttgg gacacttagc agcagcactc agaagtacct
    46741 gcatcagccc aaccccaaac ggtggtgcgc ctcccgggaa gaagttggtg tccggaagac
    46801 taagatagtc aaccccttcg gtggccacat aggtcactcc aaacgcagcc ttgagtgcgt
    46861 tggatatccg gggcccaacc gtgttcccct gcgtaaccgt gagcctccga gataagaaca
    46921 tatgaacaac gaatggccta ccatattccc aggctctatc gtcgcccggg caaaaatgaa
    46981 gatg
//
