# Supplementary material for: Genome sequencing and physiological characterization of three Neoarthrinium moseri strains
Source: BMC Microbiol. 2025 Aug 21;25:526. doi: 10.1186/s12866-025-04274-z (PMC12369201; doi:10.1186/s12866-025-04274-z)
Supplement: Supplementary file 16 — Supplementary Material 16. [file 12866_2025_4274_MOESM16_ESM.zip › BiGSLICE/input/Nmoseri/TUCIM5799/JAFIMR010000032.1.region001.gbk]

LOCUS       JAFIMR010000032        48278 bp    DNA     linear   PLN 06-APR-2022
DEFINITION  Neoarthrinium moseri strain TUCIM 5799
            scaffold32_Wmoseri_TUCIM_5799, whole genome shotgun sequence.
ACCESSION   JAFIMR010000032
VERSION     JAFIMR010000032.1
KEYWORDS    .
SOURCE      Neoarthrinium moseri
  ORGANISM  Neoarthrinium moseri
            Eukaryota; Fungi; Dikarya; Ascomycota; Pezizomycotina;
            Sordariomycetes; Xylariomycetidae; Xylariomycetidae incertae sedis;
            Neoarthrinium.
COMMENT     ##antiSMASH-Data-START##
            Version      :: 7.1.0
            Run date     :: 2023-12-04 11:58:05
            NOTE: This is a single region extracted from a larger record!
            Orig. start  :: 342300
            Orig. end    :: 390578
            ##antiSMASH-Data-END##
FEATURES             Location/Qualifiers
     protocluster    1..48278
                     /aStool="rule-based-clusters"
                     /category="PKS"
                     /contig_edge="False"
                     /core_location="[20000:28278]"
                     /cutoff="20000"
                     /detection_rule="cds(PKS_AT and (PKS_KS or ene_KS or mod_KS
                     or hyb_KS or itr_KS or tra_KS))"
                     /neighbourhood="20000"
                     /product="T1PKS"
                     /protocluster_number="1"
                     /tool="antismash"
     proto_core      20001..28278
                     /aStool="rule-based-clusters"
                     /tool="antismash"
                     /cutoff="20000"
                     /detection_rule="cds(PKS_AT and (PKS_KS or ene_KS or mod_KS
                     or hyb_KS or itr_KS or tra_KS))"
                     /neighbourhood="20000"
                     /product="T1PKS"
                     /protocluster_number="1"
     cand_cluster    1..48278
                     /SMILES="CC(=O)C(=O)O"
                     /candidate_cluster_number="1"
                     /contig_edge="False"
                     /detection_rules="cds(PKS_AT and (PKS_KS or ene_KS or
                     mod_KS or hyb_KS or itr_KS or tra_KS))"
                     /kind="single"
                     /product="T1PKS"
                     /protoclusters="1"
                     /tool="antismash"
     region          1..48278
                     /candidate_cluster_numbers="1"
                     /contig_edge="False"
                     /product="T1PKS"
                     /region_number="1"
                     /rules="cds(PKS_AT and (PKS_KS or ene_KS or mod_KS or
                     hyb_KS or itr_KS or tra_KS))"
                     /tool="antismash"
     gene            2873..4444
                     /locus_tag="JX265_010094"
     mRNA            2873..4444
                     /locus_tag="JX265_010094"
                     /product="hypothetical protein"
     CDS             2873..4444
                     /codon_start=1
                     /gene_functions="biosynthetic-additional (smcogs)
                     SMCOG1088:acyltransferase 3 (Score: 87.3; E-value:
                     1.9e-26)"
                     /gene_kind="biosynthetic-additional"
                     /locus_tag="JX265_010094"
                     /product="hypothetical protein"
                     /protein_id="KAI1860170.1"
                     /transl_table=1
                     /translation="MPNLESLPMEDIGPSHTKESEAEYHELSNDSIGDAEEGVAEGGNP
                     ELLPRTQPRWLEGRFDWLWCLLPFFLTAALGKSRRKQAKVTSTTYMNGIRGLACVVVFS
                     AHVTGHYYKAFGNPWGAYPPELNHGILQLPVLRTMLAGKSMVCVFFVLSGFILSYSPLR
                     TIVSAAKSPESTNDLTVKLCSGLLRRGIRLFLPMVVLAAITCVLTWYYPSFNPGGWREF
                     SPTFPIHMWNFYQITITVMNPYYWEVYIPMSFDHCWTLGTEYRGSLVIFMLCLAVSELS
                     TRMRKLLFIASAIWAMYWGRWDMSCFIEGMFLAELRYCPLSEDFEYLIPRSRRATMPTD
                     GLQACPTSDDLHPSRGRRQIKTALASVLLLFSVLVLGWPASGHQQIEPFNTINKLTPLM
                     YRVTNDTTVCFWGSIGGFLFLVACENLPWIQWLLSTPPVLYLGDISFSFYLLHWLTYLW
                     PGVEMMNFFYYKLQWSKDSSFYLMYFVVFILIIISSDYYWRLVDEPSVKLGRFLFEKIR
                     ARKDKG"
     PFAM_domain     3137..4366
                     /aSDomain="Acyl_transf_3"
                     /aSTool="clusterhmmer"
                     /database="35.0"
                     /db_xref="PF01757.25"
                     /db_xref="GO:0016747"
                     /description="Acyltransferase family"
                     /detection="hmmscan"
                     /domain_id="clusterhmmer_JX265_010094_0001"
                     /evalue="9.80E-23"
                     /gene_ontologies="GO:0016747: acyltransferase activity,
                     transferring groups other than amino-acyl groups"
                     /label="JX265_010094"
                     /locus_tag="JX265_010094"
                     /protein_end="498"
                     /protein_start="88"
                     /score="80.9"
                     /tool="antismash"
                     /translation="TYMNGIRGLACVVVFSAHVTGHYYKAFGNPWGAYPPELNHGILQL
                     PVLRTMLAGKSMVCVFFVLSGFILSYSPLRTIVSAAKSPESTNDLTVKLCSGLLRRGIR
                     LFLPMVVLAAITCVLTWYYPSFNPGGWREFSPTFPIHMWNFYQITITVMNPYYWEVYIP
                     MSFDHCWTLGTEYRGSLVIFMLCLAVSELSTRMRKLLFIASAIWAMYWGRWDMSCFIEG
                     MFLAELRYCPLSEDFEYLIPRSRRATMPTDGLQACPTSDDLHPSRGRRQIKTALASVLL
                     LFSVLVLGWPASGHQQIEPFNTINKLTPLMYRVTNDTTVCFWGSIGGFLFLVACENLPW
                     IQWLLSTPPVLYLGDISFSFYLLHWLTYLWPGVEMMNFFYYKLQWSKDSSFYLMYFVVF
                     ILIIISSDYYW"
     gene            5070..5669
                     /locus_tag="JX265_010095"
     mRNA            5070..5669
                     /locus_tag="JX265_010095"
                     /product="hypothetical protein"
     CDS             5070..5669
                     /codon_start=1
                     /locus_tag="JX265_010095"
                     /product="hypothetical protein"
                     /protein_id="KAI1860171.1"
                     /transl_table=1
                     /translation="MKWYVKVCTKAKDVWEEAYGEPPRSGDGFGVCSRKTLTKYYWLEN
                     GHCTRCREQILCWEWQQDPAHLYDPYRGMRIKQRTKRMQKLQKRFLKDVLCKDFTWDRF
                     KDARRRFRHQYEEPKWAECIVSDDPNNRYWWTQWVSFTLPLPRLYQSLSKLFLNPVTAP
                     SWGLWPRRWTSFDTAPMHHSKQDRATVNQGIVHIVP"
     gene            6285..7330
                     /locus_tag="JX265_010096"
     mRNA            join(6285..6336,6387..7330)
                     /locus_tag="JX265_010096"
                     /product="hypothetical protein"
     CDS             join(6285..6336,6387..7330)
                     /codon_start=1
                     /gene_functions="biosynthetic-additional (smcogs)
                     SMCOG1039:aldo/keto reductase family oxidoreductase (Score:
                     161.3; E-value: 4.8e-49)"
                     /gene_kind="biosynthetic-additional"
                     /locus_tag="JX265_010096"
                     /product="hypothetical protein"
                     /protein_id="KAI1860172.1"
                     /transl_table=1
                     /translation="MATLAGKAVGQNGLGLMRMTLPGSVLPDDEAFVVLKAALDAGVNV
                     WNGADFYGTPEHNSLHLLARYFAAYPDDADRVVICIKSGIVDMRTLSIDGSPKMVRHFA
                     AEANKILGGHKKIDVFGMARVDRKVPIEETVQALAELVAAGEIGGIQLSEVGGDTIRRA
                     AAVAKIDMVEDEVSLWATEVFSNGVTTTCAELGIPIVAHTPLGAGMLTGQLKSLNDLPS
                     GHYPRVFPRFQPANFEKNLGLVAELEKLAKIKRVTPAQLALSWLKLQSQRPGVPLIIPI
                     AGARSKTRVQENAETVHLTGEDLKSISTILNSFPVHGDRYPAAGMELVEF"
     PFAM_domain     join(6321..6336,6387..7261)
                     /aSDomain="Aldo_ket_red"
                     /aSTool="clusterhmmer"
                     /database="35.0"
                     /db_xref="PF00248.24"
                     /description="Aldo/keto reductase family"
                     /detection="hmmscan"
                     /domain_id="clusterhmmer_JX265_010096_0002"
                     /evalue="1.20E-52"
                     /label="JX265_010096"
                     /locus_tag="JX265_010096"
                     /protein_end="309"
                     /protein_start="12"
                     /score="178.9"
                     /tool="antismash"
                     /translation="GLGLMRMTLPGSVLPDDEAFVVLKAALDAGVNVWNGADFYGTPEH
                     NSLHLLARYFAAYPDDADRVVICIKSGIVDMRTLSIDGSPKMVRHFAAEANKILGGHKK
                     IDVFGMARVDRKVPIEETVQALAELVAAGEIGGIQLSEVGGDTIRRAAAVAKIDMVEDE
                     VSLWATEVFSNGVTTTCAELGIPIVAHTPLGAGMLTGQLKSLNDLPSGHYPRVFPRFQP
                     ANFEKNLGLVAELEKLAKIKRVTPAQLALSWLKLQSQRPGVPLIIPIAGARSKTRVQEN
                     AETVHLTGEDLKSIST"
     gene            complement(7564..8757)
                     /locus_tag="JX265_010097"
     mRNA            complement(join(7564..8279,8359..8667,8733..8757))
                     /locus_tag="JX265_010097"
                     /product="hypothetical protein"
     CDS             complement(join(7564..8279,8359..8667,8733..8757))
                     /NRPS_PKS="Domain: PKS_ER (17-171). E-value: 4e-21. Score:
                     67.3. Matches aSDomain:
                     nrpspksdomains_JX265_010097_PKS_ER.1"
                     /codon_start=1
                     /gene_functions="biosynthetic-additional
                     (rule-based-clusters) ADH_N"
                     /gene_functions="biosynthetic-additional (smcogs)
                     SMCOG1028:crotonyl-CoA reductase / alcohol dehydrogenase
                     (Score: 121.2; E-value: 8.6e-37)"
                     /gene_kind="biosynthetic-additional"
                     /locus_tag="JX265_010097"
                     /product="hypothetical protein"
                     /protein_id="KAI1860173.1"
                     /sec_met_domain="ADH_N (E-value: 1.2e-06, bitscore: 21.9,
                     seeds: 66, tool: rule-based-clusters)"
                     /transl_table=1
                     /translation="MKEALVSKGPLVQIVDSPVPEPNDDQLLIKVVVSGSNPKDWKLPE
                     MQNLTANAGDDIAGIVEKVGANVYEFKPGDRVAAFHEVKTEGGSYAEYGIAWQHTTFHI
                     PKQTSFEEAAAIPLAAMTAVVGLYQHLALPQPWSLPLPETQTRETPLVIYGASSSVGFY
                     ALQLALRSNIHPIICVAGRASEYVRGFIDKSKGDTVIDYREGPEVVVDSIKKALEGKPA
                     IGHVFDAFSESNSAAVIGQVFEQAGDGKTAKFTFTSWGNKPEIPQWVQQNMVFVGSVHM
                     APQAKDLAYVYFRYIARGLQEGWFRAQRTEVVPGGLNGIQKALENLKNGNASALKYVFR
                     IEETGQLAN"
     aSDomain        complement(join(8101..8279,8359..8641))
                     /aSDomain="PKS_ER"
                     /aSTool="nrps_pks_domains"
                     /database="nrpspksdomains.hmm"
                     /detection="hmmscan"
                     /domain_id="nrpspksdomains_JX265_010097_PKS_ER.1"
                     /evalue="4.00E-21"
                     /label="JX265_010097_PKS_ER.1"
                     /locus_tag="JX265_010097"
                     /protein_end="171"
                     /protein_start="17"
                     /score="67.3"
                     /tool="antismash"
                     /translation="PVPEPNDDQLLIKVVVSGSNPKDWKLPEMQNLTANAGDDIAGIVE
                     KVGANVYEFKPGDRVAAFHEVKTEGGSYAEYGIAWQHTTFHIPKQTSFEEAAAIPLAAM
                     TAVVGLYQHLALPQPWSLPLPETQTRETPLVIYGASSSVGFYALQLALRS"
     gene            complement(9879..11481)
                     /locus_tag="JX265_010098"
     mRNA            complement(join(9879..11342,11401..11481))
                     /locus_tag="JX265_010098"
                     /product="hypothetical protein"
     CDS             complement(join(9879..11342,11401..11481))
                     /codon_start=1
                     /gene_functions="biosynthetic-additional
                     (rule-based-clusters) p450"
                     /gene_functions="biosynthetic-additional (smcogs)
                     SMCOG1034:cytochrome P450 (Score: 355.3; E-value:
                     8.6e-108)"
                     /gene_kind="biosynthetic-additional"
                     /locus_tag="JX265_010098"
                     /product="hypothetical protein"
                     /protein_id="KAI1860174.1"
                     /sec_met_domain="p450 (E-value: 1.1e-75, bitscore: 248.6,
                     seeds: 50, tool: rule-based-clusters)"
                     /transl_table=1
                     /translation="MAIIDSILWSSFARISVVELIALGFVLYATYYFIYAVYATTFSPL
                     AKIPGPLARKFSYLPCVFMSLQGRESHAVRDLHHQYGPVVRVNPEMVSFTNPTAWKEIY
                     GYPGVKKFKKSGYRQLRPGVPDLLTANGTDHARQRAALNRAFSEKALREQEHYFQDHVH
                     LFLTRLDERCAQKQSINITQWIEFLAFDIIGTLAFSSPFNCLEDQGYHPWVLLLLNFFK
                     STHWVLAARMCGIFFPLVLAFGPIRDLQKGEEHLRRSYAKVQERINMPEDEERNDFWTY
                     ISRQNEQKEGSMSIQEMEVNAALLIPAGSDTIATTVSGCLYLLLKHPNTLARLRKELED
                     EFVSEKDITMTRLAALPYIRAVVEEALRMYPPISGELRRVVPREGAVVCGHFIPGNTII
                     SVYAFAACDNPANFARPKQFTPERWLQTDERPTWTRNDHLEASQPFSVGPRNCIGISLA
                     YAETKLILARLLFRFDLELLDDDFNIENQKVYVMWKKPPLSVNLTKRSATDRKTSS"
     PFAM_domain     complement(9924..11249)
                     /ASF="active site cysteine inconclusive"
                     /aSDomain="p450"
                     /aSTool="clusterhmmer"
                     /database="35.0"
                     /db_xref="PF00067.25"
                     /db_xref="GO:0004497"
                     /db_xref="GO:0005506"
                     /db_xref="GO:0016705"
                     /db_xref="GO:0020037"
                     /description="Cytochrome P450"
                     /detection="hmmscan"
                     /domain_id="clusterhmmer_JX265_010098_0003"
                     /evalue="1.10E-73"
                     /gene_ontologies="GO:0004497: monooxygenase activity"
                     /gene_ontologies="GO:0005506: iron ion binding"
                     /gene_ontologies="GO:0016705: oxidoreductase activity,
                     acting on paired donors, with incorporation or reduction of
                     molecular oxygen"
                     /gene_ontologies="GO:0020037: heme binding"
                     /label="JX265_010098"
                     /locus_tag="JX265_010098"
                     /protein_end="500"
                     /protein_start="58"
                     /score="248.7"
                     /tool="antismash"
                     /translation="LPCVFMSLQGRESHAVRDLHHQYGPVVRVNPEMVSFTNPTAWKEI
                     YGYPGVKKFKKSGYRQLRPGVPDLLTANGTDHARQRAALNRAFSEKALREQEHYFQDHV
                     HLFLTRLDERCAQKQSINITQWIEFLAFDIIGTLAFSSPFNCLEDQGYHPWVLLLLNFF
                     KSTHWVLAARMCGIFFPLVLAFGPIRDLQKGEEHLRRSYAKVQERINMPEDEERNDFWT
                     YISRQNEQKEGSMSIQEMEVNAALLIPAGSDTIATTVSGCLYLLLKHPNTLARLRKELE
                     DEFVSEKDITMTRLAALPYIRAVVEEALRMYPPISGELRRVVPREGAVVCGHFIPGNTI
                     ISVYAFAACDNPANFARPKQFTPERWLQTDERPTWTRNDHLEASQPFSVGPRNCIGISL
                     AYAETKLILARLLFRFDLELLDDDFNIENQKVYVMWKKPPLSV"
     gene            12017..13024
                     /locus_tag="JX265_010099"
     mRNA            join(12017..12071,12135..13024)
                     /locus_tag="JX265_010099"
                     /product="hypothetical protein"
     CDS             join(12017..12071,12135..13024)
                     /codon_start=1
                     /locus_tag="JX265_010099"
                     /product="hypothetical protein"
                     /protein_id="KAI1860175.1"
                     /transl_table=1
                     /translation="MVGTIDAHHHLIPPRFRDLWFSNIEKARGLVLPKWSPEGTLGLID
                     EVGLSTVILSMGHPVHPYVQDQIEVGPICREINDYTAKLRDEHPSKLGFLATLPPMDQS
                     KACIEEIRYALDELRADGVVIFSSYAQRYLGHPDFRDVWAELNRRKAVALVHPGFEGMA
                     PIEEPRHFAPTVIDWTHETTRTACHLITTGVTREFPDVKIILSHAGGTLPYVVRRAANL
                     SCRIRLVDMTEEEFIEEARSFYIDVAFSAHDPQLRLLKEFVKPGHVLFGSDYPWEHGAI
                     VTEQLAATDKVFAQETLHAGLELFPRLKQYHGL"
     PFAM_domain     join(12029..12071,12135..12976)
                     /aSDomain="Amidohydro_2"
                     /aSTool="clusterhmmer"
                     /database="35.0"
                     /db_xref="PF04909.17"
                     /db_xref="GO:0016787"
                     /description="Amidohydrolase"
                     /detection="hmmscan"
                     /domain_id="clusterhmmer_JX265_010099_0004"
                     /evalue="9.70E-38"
                     /gene_ontologies="GO:0016787: hydrolase activity"
                     /label="JX265_010099"
                     /locus_tag="JX265_010099"
                     /protein_end="299"
                     /protein_start="4"
                     /score="130.7"
                     /tool="antismash"
                     /translation="IDAHHHLIPPRFRDLWFSNIEKARGLVLPKWSPEGTLGLIDEVGL
                     STVILSMGHPVHPYVQDQIEVGPICREINDYTAKLRDEHPSKLGFLATLPPMDQSKACI
                     EEIRYALDELRADGVVIFSSYAQRYLGHPDFRDVWAELNRRKAVALVHPGFEGMAPIEE
                     PRHFAPTVIDWTHETTRTACHLITTGVTREFPDVKIILSHAGGTLPYVVRRAANLSCRI
                     RLVDMTEEEFIEEARSFYIDVAFSAHDPQLRLLKEFVKPGHVLFGSDYPWEHGAIVTEQ
                     LAATDKVFAQETLH"
     gene            complement(13277..14423)
                     /locus_tag="JX265_010100"
     mRNA            complement(join(13277..13611,13700..14423))
                     /locus_tag="JX265_010100"
                     /product="hypothetical protein"
     CDS             complement(join(13277..13611,13700..14423))
                     /NRPS_PKS="Domain: NAD_binding_4 (76-211). E-value:
                     9.7e-10. Score: 29.8. Matches aSDomain:
                     nrpspksdomains_JX265_010100_NAD_binding_4.1"
                     /codon_start=1
                     /gene_functions="biosynthetic-additional (smcogs)
                     SMCOG1010:NAD-dependent epimerase/dehydratase (Score: 73.9;
                     E-value: 2.5e-22)"
                     /gene_kind="biosynthetic-additional"
                     /locus_tag="JX265_010100"
                     /product="hypothetical protein"
                     /protein_id="KAI1860176.1"
                     /transl_table=1
                     /translation="MLSFMPSEDLAFARGSLILVTGVSGMIAVHIADEALRAGFRVRGT
                     TRSLEKGQAVTELLQSPSFDFAVVEDMAADGAFLEASEGASAIIHTASIHDFSSNLEDV
                     RGPLVRGSMNVLKAAEATSSVKRVVFTSTTGTAANPNPGSSFHVSRNTWNQTAVDLVKN
                     TPPEDQIKMGFDWKMQVYRVAKIETELAVWDYVEQNKSHFTVNVINPGLNFGKAMGSIG
                     VSGSQVLSLLEGSVPRIPSLYMIDIVDDARIHVAAAIDAKVTGQRIFACDEPFNWHLVT
                     KIIQRLLPDAELPLSDPKEPLDISTIENGLGAKLLKKWWGQPGYKGLEQSIQETVEMCL
                     ERRNGDYKRRSP"
     aSDomain        complement(13791..14195)
                     /aSDomain="NAD_binding_4"
                     /aSTool="nrps_pks_domains"
                     /database="nrpspksdomains.hmm"
                     /detection="hmmscan"
                     /domain_id="nrpspksdomains_JX265_010100_NAD_binding_4.1"
                     /evalue="9.70E-10"
                     /label="JX265_010100_NAD_binding_4.1"
                     /locus_tag="JX265_010100"
                     /protein_end="211"
                     /protein_start="76"
                     /score="29.8"
                     /tool="antismash"
                     /translation="AFLEASEGASAIIHTASIHDFSSNLEDVRGPLVRGSMNVLKAAEA
                     TSSVKRVVFTSTTGTAANPNPGSSFHVSRNTWNQTAVDLVKNTPPEDQIKMGFDWKMQV
                     YRVAKIETELAVWDYVEQNKSHFTVNVINPG"
     PFAM_domain     complement(13809..14372)
                     /aSDomain="Epimerase"
                     /aSTool="clusterhmmer"
                     /database="35.0"
                     /db_xref="PF01370.24"
                     /description="NAD dependent epimerase/dehydratase family"
                     /detection="hmmscan"
                     /domain_id="clusterhmmer_JX265_010100_0005"
                     /evalue="4.50E-10"
                     /label="JX265_010100"
                     /locus_tag="JX265_010100"
                     /protein_end="205"
                     /protein_start="17"
                     /score="39.5"
                     /tool="antismash"
                     /translation="ILVTGVSGMIAVHIADEALRAGFRVRGTTRSLEKGQAVTELLQSP
                     SFDFAVVEDMAADGAFLEASEGASAIIHTASIHDFSSNLEDVRGPLVRGSMNVLKAAEA
                     TSSVKRVVFTSTTGTAANPNPGSSFHVSRNTWNQTAVDLVKNTPPEDQIKMGFDWKMQV
                     YRVAKIETELAVWDYVEQNKSHFTV"
     gene            15396..17090
                     /locus_tag="JX265_010101"
     mRNA            join(15396..15647,15717..15933,15994..16765,16841..17090)
                     /locus_tag="JX265_010101"
                     /product="hypothetical protein"
     CDS             join(15396..15647,15717..15933,15994..16765,16841..17090)
                     /codon_start=1
                     /gene_functions="biosynthetic-additional (smcogs)
                     SMCOG1138:FAD linked oxidase domain protein (Score: 254.5;
                     E-value: 4.9e-77)"
                     /gene_kind="biosynthetic-additional"
                     /locus_tag="JX265_010101"
                     /product="hypothetical protein"
                     /protein_id="KAI1860177.1"
                     /transl_table=1
                     /translation="MISFRSAVVCGLVHFCSLHAALAGSVSTQQIIKDLKATLSPGSEV
                     VLTSDPAFAQDFTARFSGTHAPQFVVAAKPKLVTDVQKLIKYASRQKVPFLATGGGHGY
                     TWSLGQLQNAIQLDLGNFQTIEVDAAGNTMKVGGAVRIGNVTQELHALGKEFPVGMCPS
                     VGVSGLTLGGGVGPLGGFYGATSDNLISAEVVTGTGKILTASATENADLFYGIRGAGFN
                     FGVVTSLNYRIHPATNQGRVTVVNAMFPANLSTSVWQATNKYVGHHPKELAILFAIRFN
                     ETLGGMSFVGSFIYFGPETQALEVIKPFLDLNPLYLEVINDASYSNFSSVALYGDVADI
                     GPKKSIDFAPYTLNLYKVDVKNLVSSLNHMNATLTANLNLRPATLSWAQYSPEGYLKFP
                     LESSAFAYRDVVVWFSYDGFTTDPAQIPALDKFGKDIRGLVQRGSGRRDLETYVHFSHG
                     DEGPAAWYTKGKLPGLRKLKRTYDPESLFSWYNPISGY"
     PFAM_domain     join(15609..15647,15717..15933,15994..16136)
                     /aSDomain="FAD_binding_4"
                     /aSTool="clusterhmmer"
                     /database="35.0"
                     /db_xref="PF01565.26"
                     /db_xref="GO:0050660"
                     /description="FAD binding domain"
                     /detection="hmmscan"
                     /domain_id="clusterhmmer_JX265_010101_0006"
                     /evalue="6.40E-25"
                     /gene_ontologies="GO:0050660: flavin adenine dinucleotide
                     binding"
                     /label="JX265_010101"
                     /locus_tag="JX265_010101"
                     /protein_end="204"
                     /protein_start="71"
                     /score="87.6"
                     /tool="antismash"
                     /translation="AAKPKLVTDVQKLIKYASRQKVPFLATGGGHGYTWSLGQLQNAIQ
                     LDLGNFQTIEVDAAGNTMKVGGAVRIGNVTQELHALGKEFPVGMCPSVGVSGLTLGGGV
                     GPLGGFYGATSDNLISAEVVTGTGKILTA"
     gene            complement(17767..19369)
                     /locus_tag="JX265_010102"
     mRNA            complement(join(17767..17955,18019..19143,19244..19369))
                     /locus_tag="JX265_010102"
                     /product="hypothetical protein"
     CDS             complement(join(17767..17955,18019..19143,19244..19369))
                     /codon_start=1
                     /gene_functions="biosynthetic-additional
                     (rule-based-clusters) p450"
                     /gene_functions="biosynthetic-additional (smcogs)
                     SMCOG1034:cytochrome P450 (Score: 265.7; E-value: 1.3e-80)"
                     /gene_kind="biosynthetic-additional"
                     /locus_tag="JX265_010102"
                     /product="hypothetical protein"
                     /protein_id="KAI1860178.1"
                     /sec_met_domain="p450 (E-value: 9.3e-56, bitscore: 182.9,
                     seeds: 50, tool: rule-based-clusters)"
                     /transl_table=1
                     /translation="MGYLPKLLATRGNVVDRTHGAYSNAFPGFWQLTGLLIGSYVIYCL
                     LSAAYLLIFHPLAKFPGPKLWAISRIPWAYYIITGDLWLVLDRLHEKYGTIVRIAPDEV
                     TTINPAAWKDIYITKPVLAKDPYSLTPPLNGAHSLFTAEGDTHRRLRGALVNGFADKSL
                     RDQAPIVEGYANQMIARLRREVAQSSDGNVDIQKLYGYATFDIVTDLSFGESLLDALQG
                     DGENEEIRTFFLHAKFSTIRNCLSRFSPLDILLGLFLLGVTRTKRERNWRLTTAKIDRR
                     LARGDLTGVRSDLLTPLVGKLSENGAPGQRATITKAELTTNQLAFVIADCQLTTVALAT
                     STYLLLRDPSKWQRLVDEIRAQFDSDLAITVQSTQGLPYLEAVINETMRFRHPTPISLP
                     RCTPAGGRMVDGELIPGNTIVGINLQNIQTTPTLWVEPQAFHPERFLPESDPRYQHRFD
                     KDVKSAFMPFSAGPRNCLGSK"
     PFAM_domain     complement(join(17773..17955,18019..19083))
                     /ASF="active site cysteine inconclusive"
                     /aSDomain="p450"
                     /aSTool="clusterhmmer"
                     /database="35.0"
                     /db_xref="PF00067.25"
                     /db_xref="GO:0004497"
                     /db_xref="GO:0005506"
                     /db_xref="GO:0016705"
                     /db_xref="GO:0020037"
                     /description="Cytochrome P450"
                     /detection="hmmscan"
                     /domain_id="clusterhmmer_JX265_010102_0007"
                     /evalue="9.70E-54"
                     /gene_ontologies="GO:0004497: monooxygenase activity"
                     /gene_ontologies="GO:0005506: iron ion binding"
                     /gene_ontologies="GO:0016705: oxidoreductase activity,
                     acting on paired donors, with incorporation or reduction of
                     molecular oxygen"
                     /gene_ontologies="GO:0020037: heme binding"
                     /label="JX265_010102"
                     /locus_tag="JX265_010102"
                     /protein_end="478"
                     /protein_start="62"
                     /score="183.0"
                     /tool="antismash"
                     /translation="PKLWAISRIPWAYYIITGDLWLVLDRLHEKYGTIVRIAPDEVTTI
                     NPAAWKDIYITKPVLAKDPYSLTPPLNGAHSLFTAEGDTHRRLRGALVNGFADKSLRDQ
                     APIVEGYANQMIARLRREVAQSSDGNVDIQKLYGYATFDIVTDLSFGESLLDALQGDGE
                     NEEIRTFFLHAKFSTIRNCLSRFSPLDILLGLFLLGVTRTKRERNWRLTTAKIDRRLAR
                     GDLTGVRSDLLTPLVGKLSENGAPGQRATITKAELTTNQLAFVIADCQLTTVALATSTY
                     LLLRDPSKWQRLVDEIRAQFDSDLAITVQSTQGLPYLEAVINETMRFRHPTPISLPRCT
                     PAGGRMVDGELIPGNTIVGINLQNIQTTPTLWVEPQAFHPERFLPESDPRYQHRFDKDV
                     KSAFMPFSAGPRNCLGS"
     gene            20001..28278
                     /locus_tag="JX265_010103"
     mRNA            join(20001..20438,20505..27108,27180..27545,27620..27702,
                     27805..28278)
                     /locus_tag="JX265_010103"
                     /product="hypothetical protein"
     CDS             join(20001..20438,20505..27108,27180..27545,27620..27702,
                     27805..28278)
                     /NRPS_PKS="Domain: SAT (96-236). E-value: 1.2e-09. Score:
                     29.9. Matches aSDomain: nrpspksdomains_JX265_010103_SAT.1"
                     /NRPS_PKS="Domain: PKS_KS(Iterative-KS) (388-815). E-value:
                     2.8e-145. Score: 476.3. Matches aSDomain:
                     nrpspksdomains_JX265_010103_PKS_KS.1"
                     /NRPS_PKS="Domain: PKS_AT (932-1230). E-value: 2.1e-60.
                     Score: 196.4. Matches aSDomain:
                     nrpspksdomains_JX265_010103_PKS_AT.1"
                     /NRPS_PKS="Domain: PKS_DH (1355-1465). E-value: 1.3e-06.
                     Score: 20.7. Matches aSDomain:
                     nrpspksdomains_JX265_010103_PKS_DH.1"
                     /NRPS_PKS="Domain: PP-binding (1712-1776). E-value:
                     3.2e-12. Score: 38.7. Matches aSDomain:
                     nrpspksdomains_JX265_010103_PP-binding.1"
                     /NRPS_PKS="Domain: PP-binding (1816-1875). E-value:
                     1.7e-10. Score: 33.2. Matches aSDomain:
                     nrpspksdomains_JX265_010103_PP-binding.2"
                     /NRPS_PKS="Domain: cMT (2108-2286). E-value: 3.9e-35.
                     Score: 112.4. Matches aSDomain:
                     nrpspksdomains_JX265_010103_cMT.1"
                     /codon_start=1
                     /gene_functions="biosynthetic (rule-based-clusters) T1PKS:
                     PKS_AT"
                     /gene_functions="biosynthetic (rule-based-clusters) T1PKS:
                     itr_KS"
                     /gene_functions="biosynthetic-additional
                     (rule-based-clusters) PP-binding"
                     /gene_functions="biosynthetic-additional
                     (rule-based-clusters) Peptidase_S9"
                     /gene_functions="biosynthetic-additional (smcogs)
                     SMCOG1022:Beta-ketoacyl synthase (Score: 245.2; E-value:
                     2.1e-74)"
                     /gene_kind="biosynthetic"
                     /locus_tag="JX265_010103"
                     /product="hypothetical protein"
                     /protein_id="KAI1860179.1"
                     /sec_met_domain="itr_KS (E-value: 7.5e-151, bitscore:
                     496.2, seeds: 96, tool: rule-based-clusters)"
                     /sec_met_domain="PKS_AT (E-value: 6.9e-60, bitscore: 196.4,
                     seeds: 1682, tool: rule-based-clusters)"
                     /sec_met_domain="PP-binding (E-value: 1.1e-11, bitscore:
                     38.7, seeds: 164, tool: rule-based-clusters)"
                     /sec_met_domain="Peptidase_S9 (E-value: 2.5e-07, bitscore:
                     23.9, seeds: 64, tool: rule-based-clusters)"
                     /transl_table=1
                     /translation="MMLPQEKRQGLVSAAFFCPQARAPDQEYLAGMHSFLSQDTHGRML
                     LKEVMALKENRVWTIFAEARDDVAALSQGPQYIDMLHNWAAEGTCAPLATARSGIVALP
                     LLLILQVTQYLRYLTHHGLSHKEFLESVRGSGGLQGYCGGLPSAMAIACAKDESEVVKY
                     TATAMRIIVGIGAYGEAADDSNSTGSTTLALRLKYEGQGDDLTRRFPGTHVSAVTEPRS
                     VSIVGPASQLHELYCFAREQEGLQVQKMEVRGKVHNPDNKELAKELCRLCSDNPRLLLP
                     EAGQLQVQVRSNRTGQPLSQGSLAEELVTTILASRCEWYSLLSEVAKDLETSQSNTPTF
                     VYFGLTDCVPLTPFHKRAIRATKVAAHGLIRKRTDGKSVVQTFPDDTLAVVGASCRLPG
                     ASNLEELWSMVAAGSDLHQKLDTDRFDIYGSFRASQSGTFTKDRTFYGNFLEDVRRFDN
                     AFFGVNAREAANMDPQQRILLELAHEALEDAGYLATHRRDSGDNVGCFIGASFVEYLDN
                     TNAHAPTAYTSTGTIRAFLCGRISYYYGWSGPAEVIDTACSSSLVAINRACKAVQSGEC
                     RMALTGGINIISGMNNYFDLAKAGFLSPTGQCKPFDASADGYCRSDGAGLVFIKKLKHA
                     VADGDAILGVIPGIATNQGGLSASITVPHSAAQQALYRNVLDQAGLSPESVTYVETHGT
                     GTQAGDPLEIESIRSVFSRKPSHPPESGMSSSRNTLYVGSIKGNIGHCETAAGVAGLLK
                     VLAMIKHGQVPPQASHKQLNPKIKPLEPDGFAISRSLHSWDVPLRAALINSYGAAGSNC
                     ALLCCSFNETQLTRRKFGIGSTESFHVPIIPLLLSGASEKSLRDNARALGKYLRQQRSG
                     DISLADVALTLNGRRQRFKYLASIEASDVSEAANNLTNPESLATFPTPVAPQKGSSMPV
                     VLLFSGQYDNKVGLDRSFYNSFPAFRAHVDACDTALMAIGYSSMIPAIFETNPLDHDIV
                     TLQCSIFAMQYASARCWLDAGLQPSAIVGHSLGELTALAVSGALSLPDAIKLVAVRASM
                     IGAYVGPEKGAMLALSSCSTQAFAELRSKVKQILSNSTDVDLEIACYNGPNALVVAGTS
                     AAVDAAEAVLNADAVFQKVRIRRLATSHGFHSSLMDPILEDLNYVAKSLTWNEPKIPLE
                     VCAPKGLRSISEYSPSRHARDPVFFANSVQRLEKRLGGSGIVWLEAGIDTPVVPMASKA
                     TLQPDAHTFLPFKTKGSLEPPVNIVSRVLTRLWRSGIFPSHWSLLRECKPVWLPPYQFE
                     ATQHWLPNVDRAIEIQKQALATAKASSHEPLSARSLPPPPQLVTRRNGSSAASGGAEFS
                     INTRCQRFRAVVSGHAVRSRALCPASMYMECVAMALQLHLDGSDSDLFRKGASLVFESL
                     TISAPLGVEPEGEVVLNLDPSETSWKFSVRTLMSSGNPSPTSKPKETSHASGVIALTLS
                     PVFDTFQRLVSEPIARIENRDNVDVERLMLKRAYSLFGRVVDYASFFKGIRSVALAAHE
                     AVASIRLPGTEQPHRDDSTAWKVCDTVAVDAYIQVVGLLMNSDDSVGVDEVVVMVGLDR
                     VVMSPGCKMDDPPEFWRVYARFGYGADNQPIGDVFVCNPDGALVAILSGCRFAKLPIPR
                     LEKILDMANQNSPVSRKMSPSSKTATKPTTVPVLPSTSLNSASSSTTAESKGTTTPATS
                     ISSPITPSEDGSKALALREIISEYTGIKGSEIPEDTILTELGLDSLASVELVGELSSKF
                     GIAISEDLGECTLRDLCRHLGAQSPADLAAVTEVPHATEPATTLGVPADTDDSDNRVSK
                     FFQILSEVTGIKPEDIKPSDELTNLGVDSLSAIDLKQELEDNLSTRLDDIQVEETVRGL
                     MAQLGISSEPKSSSSSIQHRSVKTKSPDGTSDAQTVDTVLLGNPFDVLSASDSHFSASA
                     QKNGFVNYWSNVAPDQDQLVIEYVIEAFTTLGVDIAQASPGHRLPEVPHSSPKHDKVVR
                     RLWEILKGHSIVSIDSAGNFSRGSRVLDPQRPSAAQLQAEFQEKHPDYRDEAALIGLTG
                     PRLAQCLIGQLDAVSLMFGSAASMKIMENYYGQSPMISTLTDQLVIFISSLLKTTDKSR
                     PVRILEVGAGTGGTTKRLGSALASAGVSVQYTFTDISPSLVSKAKNNTLKQYGSWMEFT
                     AFNLEKEVPAALRSQFDIVIGTNCVHATSDQKASCRRLCETLVPGGIIVLSEVTRIIDW
                     YDICFGLLDGWWLAEGGTAYPIRPANAWKSCFQAAGFASASWSGGLSKESTSQQLLVAC
                     NQHWETSLQNSNSEENHRSTARVGHTFDVPETVVYKNVDGLEIHADIYFPESPSPVPMP
                     IALMIHGGGHMTLSRKAIRPAQTQYLLANGFLPVSIDYRLCPEVNLLDGPITDVRDAYT
                     WARTSLPLLAEKRGITAESTKVVIVGWSSGGHLALSIGWTAEIGGIPPPTAILSFYAPY
                     DFESGDLDSNRLASLPGRQMGLERIISALPKTPITTYDNSAQGDSTNLGWVRPGDPRSE
                     LVLALFKEGIGLRLLLNGLPAEIIKNHSSGGEDWAVLAPPSPERVASISPLAQVLGGNY
                     RCPTFLVHGTADEVAPFSGAEVFAAALAEHGVSHGFLAVPGAAHIHDLQLRPGTQKWEE
                     QVEPGYKFLFDSV"
     aSDomain        join(20289..20438,20505..20774)
                     /aSDomain="SAT"
                     /aSTool="nrps_pks_domains"
                     /database="nrpspksdomains.hmm"
                     /detection="hmmscan"
                     /domain_id="nrpspksdomains_JX265_010103_SAT.1"
                     /evalue="1.20E-09"
                     /label="JX265_010103_SAT.1"
                     /locus_tag="JX265_010103"
                     /protein_end="236"
                     /protein_start="96"
                     /score="29.9"
                     /tool="antismash"
                     /translation="RSGIVALPLLLILQVTQYLRYLTHHGLSHKEFLESVRGSGGLQGY
                     CGGLPSAMAIACAKDESEVVKYTATAMRIIVGIGAYGEAADDSNSTGSTTLALRLKYEG
                     QGDDLTRRFPGTHVSAVTEPRSVSIVGPASQLHELY"
     PFAM_domain     join(20289..20438,20505..20831)
                     /aSDomain="SAT"
                     /aSTool="clusterhmmer"
                     /database="35.0"
                     /db_xref="PF16073.8"
                     /description="Starter unit:ACP transacylase in aflatoxin
                     biosynthesis"
                     /detection="hmmscan"
                     /domain_id="clusterhmmer_JX265_010103_0008"
                     /evalue="1.30E-08"
                     /label="JX265_010103"
                     /locus_tag="JX265_010103"
                     /protein_end="255"
                     /protein_start="96"
                     /score="34.9"
                     /tool="antismash"
                     /translation="RSGIVALPLLLILQVTQYLRYLTHHGLSHKEFLESVRGSGGLQGY
                     CGGLPSAMAIACAKDESEVVKYTATAMRIIVGIGAYGEAADDSNSTGSTTLALRLKYEG
                     QGDDLTRRFPGTHVSAVTEPRSVSIVGPASQLHELYCFAREQEGLQVQKMEVRGK"
     PFAM_domain     21228..21971
                     /aSDomain="ketoacyl-synt"
                     /aSTool="clusterhmmer"
                     /database="35.0"
                     /db_xref="PF00109.29"
                     /description="Beta-ketoacyl synthase, N-terminal domain"
                     /detection="hmmscan"
                     /domain_id="clusterhmmer_JX265_010103_0009"
                     /evalue="3.00E-68"
                     /label="JX265_010103"
                     /locus_tag="JX265_010103"
                     /protein_end="635"
                     /protein_start="387"
                     /score="230.2"
                     /tool="antismash"
                     /translation="LAVVGASCRLPGASNLEELWSMVAAGSDLHQKLDTDRFDIYGSFR
                     ASQSGTFTKDRTFYGNFLEDVRRFDNAFFGVNAREAANMDPQQRILLELAHEALEDAGY
                     LATHRRDSGDNVGCFIGASFVEYLDNTNAHAPTAYTSTGTIRAFLCGRISYYYGWSGPA
                     EVIDTACSSSLVAINRACKAVQSGECRMALTGGINIISGMNNYFDLAKAGFLSPTGQCK
                     PFDASADGYCRSDGAGLVFIKKLKHA"
     aSDomain        21231..22511
                     /ASF="found active site cysteine: True, scaffold matched
                     GSSS: True"
                     /ASF="found active site histidines: True"
                     /aSDomain="PKS_KS"
                     /aSTool="nrps_pks_domains"
                     /database="nrpspksdomains.hmm"
                     /detection="hmmscan"
                     /domain_id="nrpspksdomains_JX265_010103_PKS_KS.1"
                     /domain_subtypes="Iterative-KS"
                     /evalue="2.80E-145"
                     /label="JX265_010103_PKS_KS.1"
                     /locus_tag="JX265_010103"
                     /protein_end="815"
                     /protein_start="388"
                     /score="476.3"
                     /tool="antismash"
                     /translation="AVVGASCRLPGASNLEELWSMVAAGSDLHQKLDTDRFDIYGSFRA
                     SQSGTFTKDRTFYGNFLEDVRRFDNAFFGVNAREAANMDPQQRILLELAHEALEDAGYL
                     ATHRRDSGDNVGCFIGASFVEYLDNTNAHAPTAYTSTGTIRAFLCGRISYYYGWSGPAE
                     VIDTACSSSLVAINRACKAVQSGECRMALTGGINIISGMNNYFDLAKAGFLSPTGQCKP
                     FDASADGYCRSDGAGLVFIKKLKHAVADGDAILGVIPGIATNQGGLSASITVPHSAAQQ
                     ALYRNVLDQAGLSPESVTYVETHGTGTQAGDPLEIESIRSVFSRKPSHPPESGMSSSRN
                     TLYVGSIKGNIGHCETAAGVAGLLKVLAMIKHGQVPPQASHKQLNPKIKPLEPDGFAIS
                     RSLHSWDVPLRAALINSYGAAGSNCALL"
     aSModule        21231..25394
                     /complete
                     /domains="nrpspksdomains_JX265_010103_PKS_KS.1"
                     /domains="nrpspksdomains_JX265_010103_PKS_AT.1"
                     /domains="nrpspksdomains_JX265_010103_PKS_DH.1"
                     /domains="nrpspksdomains_JX265_010103_PP-binding.1"
                     /iterative
                     /locus_tags="JX265_010103"
                     /monomer_pairings="mal -> mal"
                     /tool="antismash"
                     /type="pks"
     CDS_motif       21708..21755
                     /aSTool="nrps_pks_domains"
                     /database="abmotifs"
                     /detection="hmmscan"
                     /domain_id="nrpspksmotif_JX265_010103_0001"
                     /evalue="1.60E-05"
                     /label="PKSI-KS_m3"
                     /locus_tag="JX265_010103"
                     /protein_end="563"
                     /protein_start="547"
                     /score="17.1"
                     /tool="antismash"
                     /translation="GPAEVIDTACSSSLVA"
     CDS_motif       21897..21935
                     /aSTool="nrps_pks_domains"
                     /database="abmotifs"
                     /detection="hmmscan"
                     /domain_id="nrpspksmotif_JX265_010103_0002"
                     /evalue="4.90E-04"
                     /label="PKSI-KS_m4"
                     /locus_tag="JX265_010103"
                     /protein_end="623"
                     /protein_start="610"
                     /score="13.2"
                     /tool="antismash"
                     /translation="FDASADGYCRSDG"
     PFAM_domain     21993..22370
                     /aSDomain="Ketoacyl-synt_C"
                     /aSTool="clusterhmmer"
                     /database="35.0"
                     /db_xref="PF02801.25"
                     /description="Beta-ketoacyl synthase, C-terminal domain"
                     /detection="hmmscan"
                     /domain_id="clusterhmmer_JX265_010103_0010"
                     /evalue="1.30E-35"
                     /label="JX265_010103"
                     /locus_tag="JX265_010103"
                     /protein_end="768"
                     /protein_start="642"
                     /score="122.0"
                     /tool="antismash"
                     /translation="LGVIPGIATNQGGLSASITVPHSAAQQALYRNVLDQAGLSPESVT
                     YVETHGTGTQAGDPLEIESIRSVFSRKPSHPPESGMSSSRNTLYVGSIKGNIGHCETAA
                     GVAGLLKVLAMIKHGQVPPQAS"
     CDS_motif       22128..22175
                     /aSTool="nrps_pks_domains"
                     /database="abmotifs"
                     /detection="hmmscan"
                     /domain_id="nrpspksmotif_JX265_010103_0003"
                     /evalue="6.80E-04"
                     /label="PKSI-KS_m5"
                     /locus_tag="JX265_010103"
                     /protein_end="703"
                     /protein_start="687"
                     /score="12.0"
                     /tool="antismash"
                     /translation="YVETHGTGTQAGDPLE"
     PFAM_domain     22863..23564
                     /aSDomain="Acyl_transf_1"
                     /aSTool="clusterhmmer"
                     /database="35.0"
                     /db_xref="PF00698.24"
                     /description="Acyl transferase domain"
                     /detection="hmmscan"
                     /domain_id="clusterhmmer_JX265_010103_0011"
                     /evalue="2.30E-26"
                     /label="JX265_010103"
                     /locus_tag="JX265_010103"
                     /protein_end="1166"
                     /protein_start="932"
                     /score="93.2"
                     /tool="antismash"
                     /translation="LFSGQYDNKVGLDRSFYNSFPAFRAHVDACDTALMAIGYSSMIPA
                     IFETNPLDHDIVTLQCSIFAMQYASARCWLDAGLQPSAIVGHSLGELTALAVSGALSLP
                     DAIKLVAVRASMIGAYVGPEKGAMLALSSCSTQAFAELRSKVKQILSNSTDVDLEIACY
                     NGPNALVVAGTSAAVDAAEAVLNADAVFQKVRIRRLATSHGFHSSLMDPILEDLNYVAK
                     SLTWNEPKIPLE"
     aSDomain        22863..23756
                     /ASF="(Methyl)Malonyl-CoA specificity inconclusive"
                     /ASF="found active site serine: True, scaffold matched
                     GHGE: True"
                     /aSDomain="PKS_AT"
                     /aSTool="nrps_pks_domains"
                     /database="nrpspksdomains.hmm"
                     /detection="hmmscan"
                     /domain_id="nrpspksdomains_JX265_010103_PKS_AT.1"
                     /evalue="2.10E-60"
                     /label="JX265_010103_PKS_AT.1"
                     /locus_tag="JX265_010103"
                     /protein_end="1230"
                     /protein_start="932"
                     /score="196.4"
                     /specificity="substrate consensus: mal"
                     /specificity="PKS signature: Malonyl-CoA"
                     /specificity="Minowa: mal"
                     /tool="antismash"
                     /translation="LFSGQYDNKVGLDRSFYNSFPAFRAHVDACDTALMAIGYSSMIPA
                     IFETNPLDHDIVTLQCSIFAMQYASARCWLDAGLQPSAIVGHSLGELTALAVSGALSLP
                     DAIKLVAVRASMIGAYVGPEKGAMLALSSCSTQAFAELRSKVKQILSNSTDVDLEIACY
                     NGPNALVVAGTSAAVDAAEAVLNADAVFQKVRIRRLATSHGFHSSLMDPILEDLNYVAK
                     SLTWNEPKIPLEVCAPKGLRSISEYSPSRHARDPVFFANSVQRLEKRLGGSGIVWLEAG
                     IDTPVVPMASKATLQPD"
     CDS_motif       23094..23207
                     /aSTool="nrps_pks_domains"
                     /database="abmotifs"
                     /detection="hmmscan"
                     /domain_id="nrpspksmotif_JX265_010103_0004"
                     /evalue="5.90E-15"
                     /label="PKSI-AT-M_m3"
                     /locus_tag="JX265_010103"
                     /protein_end="1047"
                     /protein_start="1009"
                     /score="47.3"
                     /tool="antismash"
                     /translation="GLQPSAIVGHSLGELTALAVSGALSLPDAIKLVAVRAS"
     CDS_motif       24081..24110
                     /aSTool="nrps_pks_domains"
                     /database="abmotifs"
                     /detection="hmmscan"
                     /domain_id="nrpspksmotif_JX265_010103_0005"
                     /evalue="9.90E+01"
                     /label="PKSI-KS_m3"
                     /locus_tag="JX265_010103"
                     /protein_end="1348"
                     /protein_start="1338"
                     /score="-3.5"
                     /tool="antismash"
                     /translation="GAEFSINTRC"
     PFAM_domain     24129..24971
                     /aSDomain="PS-DH"
                     /aSTool="clusterhmmer"
                     /database="35.0"
                     /db_xref="PF14765.9"
                     /description="Polyketide synthase dehydratase"
                     /detection="hmmscan"
                     /domain_id="clusterhmmer_JX265_010103_0012"
                     /evalue="1.70E-19"
                     /label="JX265_010103"
                     /locus_tag="JX265_010103"
                     /protein_end="1635"
                     /protein_start="1354"
                     /score="70.3"
                     /tool="antismash"
                     /translation="VSGHAVRSRALCPASMYMECVAMALQLHLDGSDSDLFRKGASLVF
                     ESLTISAPLGVEPEGEVVLNLDPSETSWKFSVRTLMSSGNPSPTSKPKETSHASGVIAL
                     TLSPVFDTFQRLVSEPIARIENRDNVDVERLMLKRAYSLFGRVVDYASFFKGIRSVALA
                     AHEAVASIRLPGTEQPHRDDSTAWKVCDTVAVDAYIQVVGLLMNSDDSVGVDEVVVMVG
                     LDRVVMSPGCKMDDPPEFWRVYARFGYGADNQPIGDVFVCNPDGALVAILSGCRFAKLP
                     "
     aSDomain        24132..24461
                     /aSDomain="PKS_DH"
                     /aSTool="nrps_pks_domains"
                     /database="nrpspksdomains.hmm"
                     /detection="hmmscan"
                     /domain_id="nrpspksdomains_JX265_010103_PKS_DH.1"
                     /evalue="1.30E-06"
                     /label="JX265_010103_PKS_DH.1"
                     /locus_tag="JX265_010103"
                     /protein_end="1465"
                     /protein_start="1355"
                     /score="20.7"
                     /tool="antismash"
                     /translation="SGHAVRSRALCPASMYMECVAMALQLHLDGSDSDLFRKGASLVFE
                     SLTISAPLGVEPEGEVVLNLDPSETSWKFSVRTLMSSGNPSPTSKPKETSHASGVIALT
                     LSPVFD"
     CDS_motif       25083..25121
                     /aSTool="nrps_pks_domains"
                     /database="abmotifs"
                     /detection="hmmscan"
                     /domain_id="nrpspksmotif_JX265_010103_0006"
                     /evalue="9.90E+01"
                     /label="PKSI-KS_m3"
                     /locus_tag="JX265_010103"
                     /protein_end="1685"
                     /protein_start="1672"
                     /score="-3.9"
                     /tool="antismash"
                     /translation="PSTSLNSASSSTT"
     aSDomain        25203..25394
                     /aSDomain="PP-binding"
                     /aSTool="nrps_pks_domains"
                     /database="nrpspksdomains.hmm"
                     /detection="hmmscan"
                     /domain_id="nrpspksdomains_JX265_010103_PP-binding.1"
                     /evalue="3.20E-12"
                     /label="JX265_010103_PP-binding.1"
                     /locus_tag="JX265_010103"
                     /protein_end="1776"
                     /protein_start="1712"
                     /score="38.7"
                     /tool="antismash"
                     /translation="ALREIISEYTGIKGSEIPEDTILTELGLDSLASVELVGELSSKFG
                     IAISEDLGECTLRDLCRHL"
     PFAM_domain     25203..25394
                     /aSDomain="PP-binding"
                     /aSTool="clusterhmmer"
                     /database="35.0"
                     /db_xref="PF00550.28"
                     /description="Phosphopantetheine attachment site"
                     /detection="hmmscan"
                     /domain_id="clusterhmmer_JX265_010103_0013"
                     /evalue="6.00E-11"
                     /label="JX265_010103"
                     /locus_tag="JX265_010103"
                     /protein_end="1776"
                     /protein_start="1712"
                     /score="42.6"
                     /tool="antismash"
                     /translation="ALREIISEYTGIKGSEIPEDTILTELGLDSLASVELVGELSSKFG
                     IAISEDLGECTLRDLCRHL"
     aSDomain        25515..25691
                     /aSDomain="PP-binding"
                     /aSTool="nrps_pks_domains"
                     /database="nrpspksdomains.hmm"
                     /detection="hmmscan"
                     /domain_id="nrpspksdomains_JX265_010103_PP-binding.2"
                     /evalue="1.70E-10"
                     /label="JX265_010103_PP-binding.2"
                     /locus_tag="JX265_010103"
                     /protein_end="1875"
                     /protein_start="1816"
                     /score="33.2"
                     /tool="antismash"
                     /translation="FQILSEVTGIKPEDIKPSDELTNLGVDSLSAIDLKQELEDNLSTR
                     LDDIQVEETVRGLM"
     PFAM_domain     25518..25688
                     /aSDomain="PP-binding"
                     /aSTool="clusterhmmer"
                     /database="35.0"
                     /db_xref="PF00550.28"
                     /description="Phosphopantetheine attachment site"
                     /detection="hmmscan"
                     /domain_id="clusterhmmer_JX265_010103_0014"
                     /evalue="5.50E-09"
                     /label="JX265_010103"
                     /locus_tag="JX265_010103"
                     /protein_end="1874"
                     /protein_start="1817"
                     /score="36.3"
                     /tool="antismash"
                     /translation="QILSEVTGIKPEDIKPSDELTNLGVDSLSAIDLKQELEDNLSTRL
                     DDIQVEETVRGL"
     PFAM_domain     25845..26090
                     /aSDomain="HTH_51"
                     /aSTool="clusterhmmer"
                     /database="35.0"
                     /db_xref="PF18558.4"
                     /description="Helix-turn-helix domain"
                     /detection="hmmscan"
                     /domain_id="clusterhmmer_JX265_010103_0015"
                     /evalue="1.70E-21"
                     /label="JX265_010103"
                     /locus_tag="JX265_010103"
                     /protein_end="2008"
                     /protein_start="1926"
                     /score="76.0"
                     /tool="antismash"
                     /translation="SHFSASAQKNGFVNYWSNVAPDQDQLVIEYVIEAFTTLGVDIAQA
                     SPGHRLPEVPHSSPKHDKVVRRLWEILKGHSIVSIDS"
     aSDomain        26391..26924
                     /aSDomain="MT"
                     /aSTool="nrps_pks_domains"
                     /database="nrpspksdomains.hmm"
                     /detection="hmmscan"
                     /domain_id="nrpspksdomains_JX265_010103_cMT.1"
                     /domain_subtypes="cMT"
                     /evalue="3.90E-35"
                     /label="JX265_010103_cMT.1"
                     /locus_tag="JX265_010103"
                     /protein_end="2286"
                     /protein_start="2108"
                     /score="112.4"
                     /tool="antismash"
                     /translation="SRPVRILEVGAGTGGTTKRLGSALASAGVSVQYTFTDISPSLVSK
                     AKNNTLKQYGSWMEFTAFNLEKEVPAALRSQFDIVIGTNCVHATSDQKASCRRLCETLV
                     PGGIIVLSEVTRIIDWYDICFGLLDGWWLAEGGTAYPIRPANAWKSCFQAAGFASASWS
                     GGLSKESTSQQLLVA"
     PFAM_domain     26409..26717
                     /aSDomain="Methyltransf_12"
                     /aSTool="clusterhmmer"
                     /database="35.0"
                     /db_xref="PF08242.15"
                     /description="Methyltransferase domain"
                     /detection="hmmscan"
                     /domain_id="clusterhmmer_JX265_010103_0016"
                     /evalue="6.30E-13"
                     /label="JX265_010103"
                     /locus_tag="JX265_010103"
                     /protein_end="2217"
                     /protein_start="2114"
                     /score="49.4"
                     /tool="antismash"
                     /translation="LEVGAGTGGTTKRLGSALASAGVSVQYTFTDISPSLVSKAKNNTL
                     KQYGSWMEFTAFNLEKEVPAALRSQFDIVIGTNCVHATSDQKASCRRLCETLVPGGII"
     PFAM_domain     join(27063..27108,27180..27478)
                     /aSDomain="BD-FAE"
                     /aSTool="clusterhmmer"
                     /database="35.0"
                     /db_xref="PF20434.1"
                     /description="BD-FAE"
                     /detection="hmmscan"
                     /domain_id="clusterhmmer_JX265_010103_0017"
                     /evalue="9.50E-14"
                     /label="JX265_010103"
                     /locus_tag="JX265_010103"
                     /protein_end="2447"
                     /protein_start="2332"
                     /score="51.5"
                     /tool="antismash"
                     /translation="DIYFPESPSPVPMPIALMIHGGGHMTLSRKAIRPAQTQYLLANGF
                     LPVSIDYRLCPEVNLLDGPITDVRDAYTWARTSLPLLAEKRGITAESTKVVIVGWSSGG
                     HLALSIGWTAE"
     CDS_motif       27419..27457
                     /aSTool="nrps_pks_domains"
                     /database="abmotifs"
                     /detection="hmmscan"
                     /domain_id="nrpspksmotif_JX265_010103_0007"
                     /evalue="1.80E-03"
                     /label="NRPS-te1"
                     /locus_tag="JX265_010103"
                     /protein_end="2440"
                     /protein_start="2427"
                     /score="10.9"
                     /tool="antismash"
                     /translation="VIVGWSSGGHLAL"
     PFAM_domain     28012..28206
                     /aSDomain="Peptidase_S9"
                     /aSTool="clusterhmmer"
                     /database="35.0"
                     /db_xref="PF00326.24"
                     /db_xref="GO:0006508"
                     /db_xref="GO:0008236"
                     /description="Prolyl oligopeptidase family"
                     /detection="hmmscan"
                     /domain_id="clusterhmmer_JX265_010103_0018"
                     /evalue="3.70E-05"
                     /gene_ontologies="GO:0006508: proteolysis"
                     /gene_ontologies="GO:0008236: serine-type peptidase
                     activity"
                     /label="JX265_010103"
                     /locus_tag="JX265_010103"
                     /protein_end="2631"
                     /protein_start="2566"
                     /score="23.5"
                     /tool="antismash"
                     /translation="RVASISPLAQVLGGNYRCPTFLVHGTADEVAPFSGAEVFAAALAE
                     HGVSHGFLAVPGAAHIHDLQ"
     gene            complement(29040..29969)
                     /locus_tag="JX265_010104"
     mRNA            complement(29040..29969)
                     /locus_tag="JX265_010104"
                     /product="hypothetical protein"
     CDS             complement(29040..29969)
                     /codon_start=1
                     /locus_tag="JX265_010104"
                     /product="hypothetical protein"
                     /protein_id="KAI1860180.1"
                     /transl_table=1
                     /translation="MVQSFPRREADGGLMLNTASWSDVGFFDNFLDQPGSHSLHAASYE
                     HDVWTSQYHDGHFAMEQPSQLPTILMNHPEDTQTSVPASAQPKPVCPSEATPGLVAIPA
                     NSSTAMQLEGRQWYQQQLLDFDVRLSQAVLIDTTASPSKVEQAAVYVLENSSTFLDLVK
                     YLQAGSENNAGRTHEVAGGQGDRRENSTPIANTKDLHENCEDGDVGTPAQLDDKVCSFI
                     PDTATLLQLIVFSMRLTNLHFDLYSGVLRYLRLHVNTTDARPATKTHNLPPLSLSIAGV
                     NLTTHPRFQLQLLLQTGAHYLSSSTYPK"
     gene            31600..36133
                     /locus_tag="JX265_010105"
     mRNA            join(31600..31654,31720..33710,33779..35755,35816..36133)
                     /locus_tag="JX265_010105"
                     /product="hypothetical protein"
     CDS             join(31600..31654,31720..33710,33779..35755,35816..36133)
                     /codon_start=1
                     /gene_functions="transport (smcogs) SMCOG1000:ABC
                     transporter ATP-binding protein (Score: 113.5; E-value:
                     2.2e-34)"
                     /gene_kind="transport"
                     /locus_tag="JX265_010105"
                     /product="hypothetical protein"
                     /protein_id="KAI1860181.1"
                     /transl_table=1
                     /translation="MTHQSSNEALQMRAAEPHQCIREASHECMPMDKTNDDPDPQGQPN
                     DLSEVQSSQHRRRREPENAIPYTMQEYYSDNSGETKDTPTRLQPSLLPDAPFAPQEAIW
                     IGNPVSGASIQQPMNTVGVIFRNLTIEGPRSNASFIRTLPQAIIGSFGPDLFRSITDWI
                     PKLQFGRRQDLQTLINDFTGVAKPGEMMLVLGRPGSGSSTLLQVLANKPASYVSVRGQV
                     SYGSITAENMSTEAHRGEVIYNAEYDHHIPNLTVAQTVRLPFLTSMSSMGAKDVADSLL
                     RMCAIHHRKDVVVGNEFIRGVSGGERKRVSIAETLAVKSAVTCWDNSTRGLDASTALAY
                     AHSLRAITNSSGRTTIATLYQASESIYALMDKVLVVDEGRMLYQGAASEARQYFENLGF
                     YASSQQTTSEFLTSLCDVAARRFREGYEHRCPKTATELERAFRASHAYEKLMQDVADYE
                     LSLATNGRTDGSEPMPSKPGSFYQQVLACARRELWLVAADKTELYTKYFTIISNGLIVS
                     SMLYRSPASTDGVFLRSGVAFFSIVFLGWLQLTELIKAVSGRVVIARHHEYGFYRPSAV
                     SFARALVDIPLLLPQVVLFGVIVYFMTGLDLVPAKFFTYLLLSYTTTICFTTMYRMMAA
                     ISHTMDDAVRFCGSLLNILLIYAGYVIERPILLKQKIWFGWIAYVNPLSYAFEAVLSNE
                     FAGRTMRCAFSQIVPQGPDIQPQNQACTIAGAHPGSSVVLGDEYLSLKNDYSREHLWRN
                     FGIVVAFIVFYLIITVAATELFTFARAGSGGGLRFKPTKRSKQVKFSKTADEEKGSSPG
                     ALSMEEPIDACLPGASVKDLPRSENAITWENINYSVSTPQGSRLILNNVSGYAKPGVLV
                     ALMGASGAGKTTLLNTLSRRHLHGVFSGEILVGGQPLEANFQRSTGYVEQMDLHDETAT
                     VREAFEFSALLRQSHHIPRQEKLEYVDKVLELLMLLDLQDAVISSLGIEQKKRVTIGVE
                     LSAKPSLVFLDEPTSGLDSQSAFSIVRLLRRLCDAGQAVVCTIHQPSAHLIRNFDEILA
                     LSPNGSVFYSGPIGSDCSTIIKYFADRGAYCPSDRNVAEFLLETAEVGHPDWIKEWRES
                     AESKAIDDEIQRIKTAGRNDPRDGTQPKQVTPAAFAATISTQTYYLTKRMFVHQWREPS
                     YIYGRLFTSFVMGIFNGFTFWKLGDSIADMQNRMFSSFLITLIPAAVLNAVLPKFFFDR
                     ALWEAREHPSRTYGWIALCTAEVISEVPGSLIAGAVYWLLWYLPTGMPYDAPTAGYVFL
                     MTLLFFLFQSSWGQWICAWAPNFTVISNVLPFFLTVVSLFNGVVVPYDQLDVFWKYWLY
                     WLNPSTYWISGVLASTLSSQSVHCTETEAAFFNPPAGQTCLEFAGTFVQEAGRGYLTDL
                     DATSNCGYCPYASGTEYLATLSIRADQKWRDCGVFLIFCFSNWA"
     PFAM_domain     32214..32651
                     /aSDomain="ABC_tran"
                     /aSTool="clusterhmmer"
                     /database="35.0"
                     /db_xref="PF00005.30"
                     /db_xref="GO:0005524"
                     /description="ABC transporter"
                     /detection="hmmscan"
                     /domain_id="clusterhmmer_JX265_010105_0019"
                     /evalue="3.20E-14"
                     /gene_ontologies="GO:0005524: ATP binding"
                     /label="JX265_010105"
                     /locus_tag="JX265_010105"
                     /protein_end="329"
                     /protein_start="183"
                     /score="53.7"
                     /tool="antismash"
                     /translation="VAKPGEMMLVLGRPGSGSSTLLQVLANKPASYVSVRGQVSYGSIT
                     AENMSTEAHRGEVIYNAEYDHHIPNLTVAQTVRLPFLTSMSSMGAKDVADSLLRMCAIH
                     HRKDVVVGNEFIRGVSGGERKRVSIAETLAVKSAVTCWDNST"
     PFAM_domain     join(33108..33710,33779..33817)
                     /aSDomain="ABC2_membrane"
                     /aSTool="clusterhmmer"
                     /database="35.0"
                     /db_xref="PF01061.27"
                     /db_xref="GO:0016020"
                     /db_xref="GO:0140359"
                     /description="ABC-2 type transporter"
                     /detection="hmmscan"
                     /domain_id="clusterhmmer_JX265_010105_0020"
                     /evalue="6.10E-42"
                     /gene_ontologies="GO:0016020: membrane"
                     /gene_ontologies="GO:0140359: ABC-type transporter
                     activity"
                     /label="JX265_010105"
                     /locus_tag="JX265_010105"
                     /protein_end="695"
                     /protein_start="481"
                     /score="143.6"
                     /tool="antismash"
                     /translation="QQVLACARRELWLVAADKTELYTKYFTIISNGLIVSSMLYRSPAS
                     TDGVFLRSGVAFFSIVFLGWLQLTELIKAVSGRVVIARHHEYGFYRPSAVSFARALVDI
                     PLLLPQVVLFGVIVYFMTGLDLVPAKFFTYLLLSYTTTICFTTMYRMMAAISHTMDDAV
                     RFCGSLLNILLIYAGYVIERPILLKQKIWFGWIAYVNPLSYAFEAVLSNEF"
     PFAM_domain     33854..34117
                     /aSDomain="PDR_CDR"
                     /aSTool="clusterhmmer"
                     /database="35.0"
                     /db_xref="PF06422.15"
                     /db_xref="GO:0005524"
                     /db_xref="GO:0016020"
                     /db_xref="GO:0042626"
                     /db_xref="GO:0055085"
                     /description="CDR ABC transporter"
                     /detection="hmmscan"
                     /domain_id="clusterhmmer_JX265_010105_0021"
                     /evalue="2.30E-24"
                     /gene_ontologies="GO:0005524: ATP binding"
                     /gene_ontologies="GO:0016020: membrane"
                     /gene_ontologies="GO:0042626: ATPase-coupled transmembrane
                     transporter activity"
                     /gene_ontologies="GO:0055085: transmembrane transport"
                     /label="JX265_010105"
                     /locus_tag="JX265_010105"
                     /protein_end="795"
                     /protein_start="707"
                     /score="85.2"
                     /tool="antismash"
                     /translation="VPQGPDIQPQNQACTIAGAHPGSSVVLGDEYLSLKNDYSREHLWR
                     NFGIVVAFIVFYLIITVAATELFTFARAGSGGGLRFKPTKRSK"
     PFAM_domain     34304..34744
                     /aSDomain="ABC_tran"
                     /aSTool="clusterhmmer"
                     /database="35.0"
                     /db_xref="PF00005.30"
                     /db_xref="GO:0005524"
                     /description="ABC transporter"
                     /detection="hmmscan"
                     /domain_id="clusterhmmer_JX265_010105_0022"
                     /evalue="4.20E-18"
                     /gene_ontologies="GO:0005524: ATP binding"
                     /label="JX265_010105"
                     /locus_tag="JX265_010105"
                     /protein_end="1004"
                     /protein_start="857"
                     /score="66.3"
                     /tool="antismash"
                     /translation="LNNVSGYAKPGVLVALMGASGAGKTTLLNTLSRRHLHGVFSGEIL
                     VGGQPLEANFQRSTGYVEQMDLHDETATVREAFEFSALLRQSHHIPRQEKLEYVDKVLE
                     LLMLLDLQDAVISSLGIEQKKRVTIGVELSAKPSLVFLDEPTS"
     PFAM_domain     join(35174..35755,35816..35866)
                     /aSDomain="ABC2_membrane"
                     /aSTool="clusterhmmer"
                     /database="35.0"
                     /db_xref="PF01061.27"
                     /db_xref="GO:0016020"
                     /db_xref="GO:0140359"
                     /description="ABC-2 type transporter"
                     /detection="hmmscan"
                     /domain_id="clusterhmmer_JX265_010105_0023"
                     /evalue="2.00E-42"
                     /gene_ontologies="GO:0016020: membrane"
                     /gene_ontologies="GO:0140359: ABC-type transporter
                     activity"
                     /label="JX265_010105"
                     /locus_tag="JX265_010105"
                     /protein_end="1358"
                     /protein_start="1147"
                     /score="145.1"
                     /tool="antismash"
                     /translation="TQTYYLTKRMFVHQWREPSYIYGRLFTSFVMGIFNGFTFWKLGDS
                     IADMQNRMFSSFLITLIPAAVLNAVLPKFFFDRALWEAREHPSRTYGWIALCTAEVISE
                     VPGSLIAGAVYWLLWYLPTGMPYDAPTAGYVFLMTLLFFLFQSSWGQWICAWAPNFTVI
                     SNVLPFFLTVVSLFNGVVVPYDQLDVFWKYWLYWLNPSTYWISGVLAS"
     gene            complement(36648..37919)
                     /locus_tag="JX265_010106"
     mRNA            complement(36648..37919)
                     /locus_tag="JX265_010106"
                     /product="hypothetical protein"
     CDS             complement(36648..37919)
                     /codon_start=1
                     /locus_tag="JX265_010106"
                     /product="hypothetical protein"
                     /protein_id="KAI1860182.1"
                     /transl_table=1
                     /translation="MIAKSPSREPLRQSDEHGTPHGVLLAATWTPPSIGAQHAQAISSR
                     VEDEDLFNLLYDDAAMVDFDISTIDSFSAPSGSPTEILLSQQVEDTSRVLVDPTHIFNI
                     DDPADSRNLKQVTSTLDLNQWMELENRHSNPNCLGTGSSGVNFPVSDLGYKPAIRMQQL
                     MQLGSLMYELQSKYSHSENDGLTTSIETFPADLAGKVLQAADEFLQCLRHFFLSEEAIS
                     PLINGSSTANYSSEEVTNNGLSGNHQMFSDTVSRSSIYRSSASPEWQYRRVHPVDKPTA
                     LQLIANYLRLLQLFILLYSRVCHYISCAGSDLRQAKPIWDDLSIGGAPLNQFADFQIKF
                     VLQVAAKLLGEVEAALGLHEGCRVSKKPAAEGSGILCMNVTAHFVEMCMSEVSTETEQG
                     RGAIGKLRDLIECAMDMLDAAVWF"
     gene            complement(43740..44901)
                     /locus_tag="JX265_010107"
     mRNA            complement(join(43740..44167,44238..44901))
                     /locus_tag="JX265_010107"
                     /product="hypothetical protein"
     CDS             complement(join(43740..44167,44238..44901))
                     /codon_start=1
                     /locus_tag="JX265_010107"
                     /product="hypothetical protein"
                     /protein_id="KAI1860183.1"
                     /transl_table=1
                     /translation="MPEAIPPLPAYELTEVPSLVPGLDDFYLSLIVPIVGYWVVSIFFH
                     IVDVYDIWPQYRLHTPAEIASRNRATRYEVLRDVLLQQVIQTAVGAALAFMDPPQLQGK
                     EEYDIAVWATRIRIAQRALPAVLSVLGINAVTMAKNMSASHPLLAGALSGGHYPFLTTG
                     LAGPDGAAVPAFAAWEMAVAKAIYWLVIPGIQFLVAVTFVDTWQYFLHRAMHMNKWLYT
                     TFHSRHHRLYVPYAYGALYNHPFEGFLLDTAGAGLAYMLSGMTARQGMVFFTASSIKTV
                     DDHCGYALPWDPLQHLSGNNAAYHDIHHQSWGIKTNFSQPFFTFWDRLLGTMWRGDTTL
                     KYERSRRNAEDAVAAEAKKTKAL"
     PFAM_domain     complement(join(43836..44167,44238..44316))
                     /aSDomain="FA_hydroxylase"
                     /aSTool="clusterhmmer"
                     /database="35.0"
                     /db_xref="PF04116.16"
                     /db_xref="GO:0005506"
                     /db_xref="GO:0008610"
                     /db_xref="GO:0016491"
                     /description="Fatty acid hydroxylase"
                     /detection="hmmscan"
                     /domain_id="clusterhmmer_JX265_010107_0024"
                     /evalue="2.90E-24"
                     /gene_ontologies="GO:0005506: iron ion binding"
                     /gene_ontologies="GO:0008610: lipid biosynthetic process"
                     /gene_ontologies="GO:0016491: oxidoreductase activity"
                     /label="JX265_010107"
                     /locus_tag="JX265_010107"
                     /protein_end="332"
                     /protein_start="195"
                     /score="86.0"
                     /tool="antismash"
                     /translation="FLVAVTFVDTWQYFLHRAMHMNKWLYTTFHSRHHRLYVPYAYGAL
                     YNHPFEGFLLDTAGAGLAYMLSGMTARQGMVFFTASSIKTVDDHCGYALPWDPLQHLSG
                     NNAAYHDIHHQSWGIKTNFSQPFFTFWDRLLGT"
     PFAM_domain     join(46746..46760,46911..47022,47112..47249,47318..47486,
                     47548..47614)
                     /aSDomain="TCTP"
                     /aSTool="clusterhmmer"
                     /database="35.0"
                     /db_xref="PF00838.20"
                     /description="Translationally controlled tumour protein"
                     /detection="hmmscan"
                     /domain_id="clusterhmmer_JX265_010108_0025"
                     /evalue="4.50E-56"
                     /label="JX265_010108"
                     /locus_tag="JX265_010108"
                     /protein_end="167"
                     /protein_start="0"
                     /score="189.9"
                     /tool="antismash"
                     /translation="MIIFKDISNGSELLSDSFPLKEIDGILYEADCAMIQVGGESFDTG
                     ANASAEEAGEDVEDGVQKVNNIIHTFQLQEIPLGKADYKNHVKSFIKKVKKHMDETGAS
                     DAEKDAFKTKGQAFIMKVLKNFDDYECYVGEAGPTEDDDQQVVLLNYREDGTTPYFTFW
                     KHGL"
     gene            46746..47632
                     /locus_tag="JX265_010108"
     mRNA            join(46746..46760,46911..47022,47112..47249,47318..47486,
                     47548..47632)
                     /locus_tag="JX265_010108"
                     /product="hypothetical protein"
     CDS             join(46746..46760,46911..47022,47112..47249,47318..47486,
                     47548..47632)
                     /codon_start=1
                     /locus_tag="JX265_010108"
                     /product="hypothetical protein"
                     /protein_id="KAI1860184.1"
                     /transl_table=1
                     /translation="MIIFKDISNGSELLSDSFPLKEIDGILYEADCAMIQVGGESFDTG
                     ANASAEEAGEDVEDGVQKVNNIIHTFQLQEIPLGKADYKNHVKSFIKKVKKHMDETGAS
                     DAEKDAFKTKGQAFIMKVLKNFDDYECYVGEAGPTEDDDQQVVLLNYREDGTTPYFTFW
                     KHGLSEMKV"
ORIGIN
        1 gtttggtctg gccatcgcgc ttgagcttct cgtccaatac gcgtgctgta cactgtcagt
       61 ttcgccaccc aagacgtagc gagctgcaaa gacaacttac tgagtacatc gtaaccgaac
      121 tgaggatatt ccaggcacag cccccggaac tcctcctcgg cctcggcccg aagggtgtgg
      181 ctgcgggtcg cccagaagtt ggcaacgggg gcgcggatgg aattgtcttc cttgccggtg
      241 tatgcgtaga cgtagcgtgc gtaggcaatc tctcccttgg cggtggagtt gacgcagtgg
      301 atcttgctcg tggccaggcc cttcagcttg cccatgccga acttctcggc catggtgtag
      361 acgcgggcat gtttcagcag ctggtcgccc gtctcgtcaa tgtcgggcag ggaggggtcg
      421 gactcgagca cgcgctggcc gggcagcttt ctcgggaagt agtctccggt gtacaggaac
      481 tctaggaagc agccgacggc atcgatattg tcggcggcaa gctctatctg gcggggctgg
      541 gacgagttcc attagctctt ggtctcaaca tgcgtgatcg acatggcgcc catgaggcca
      601 cacccgcagt cggctggtga acttacactg ccatcgtcgc taaaggcggc acaagcgtcg
      661 gcgaagtagg ggctttgtgt gagcagggcc tggtgggctg tgaggaccgt cgaagcgccg
      721 ccgtcgccga ctatgagggt cacaatggga ctctggaggt agtcgacgaa ctggatccgc
      781 tgctcgactt cggggccatc accaccctcg gcaaagggca gttgagtggc gtccgggttg
      841 ccgtcctcga tggtcccttc cccggcgcca tcgcccatct ccacatcgcc accggcggca
      901 gactgcttct cctcgatggg gtcgtcgtgg aattcgtcgg ccatgcttgc tggaagatgt
      961 tctggaacga aacgagagta cgagtgggat gtggcgtaga gacgatccgc taccgcatta
     1021 tggagcagtg gcaggcaaaa gtggaattgg atccaatcaa tagatgcgcg aaaagagtgg
     1081 acgcaacatg cacatatgtc cctgaatgtg ccgtgtcgca agcgtagatg cgcgaactcc
     1141 agaagtgaag ctggcgatgt ttgcgaaaat ccccgaggct gggagtagct tcattcattc
     1201 atgcatgcat ccattcatca gcctggctgc tggctggctt gagctgatcc ctgtagcaaa
     1261 attactgggg gcaaatgcgc tagttactgg ttgactggga gctcgggcgc tacctaagag
     1321 cacctggcgg gtgcttattc ttggctgcct tgcgctacag gcaccaatcc aggggagcca
     1381 atggcacctt ggcttggccc tcaatggcag gtgggtcaat ggcacactga ccgaccgatg
     1441 ctgtgaatct ctcgatgatg caacaatggc acgacgcact tgaaattcca gcaggttcag
     1501 gtcttctggc caatattaca catatgatca gatcagtcta ccccgttggc atagtgccag
     1561 agcatccacg gccaccaggt tacggtttgg gtgtgtccat ggattgcatt gcaatgcatg
     1621 cagtccagtg tagggcctgt aggcattttg gtacgggaat ccgaacctag ctatcgagga
     1681 cgcaacgcta cggactatgc cattggcccg aagaaagaaa cttgccagag tcaaccaatg
     1741 ataactatat gagttagttg gtgtccagct gctcgagcga gctctgtcga ttccaacagc
     1801 ctggcgtggg cgtgtctggc atctgtgata gccctgctgc catcgaaccg aggtggctcg
     1861 acccagcatc gctagatcaa actaaagtgt tctagaaatt ctacgaattt acgcacccca
     1921 aagtgctata agatgggcga acagggagac gcagaaatcc gtgcggtcac agcctcctgc
     1981 attactccgt gtgtgacagg tgtcaagttc tgcggttatg catgtcgcaa attcctagct
     2041 gcatgctgac cgcgagaggt cgcgtcatta ttcataattg accacaatga attggagccc
     2101 atgtggcccc cttttcatcc gccctgcacg aagcgaactt gttgccgagg ctctagtctg
     2161 agagtcactg taccggacct gtgtttccgg cgccacaatg catacggagc cagggggagc
     2221 gccatctgta tggcctacga cgggcttttc tggtatgcag ctcgcgaacg aacaaccgta
     2281 tgatgctatc gaatagagct gtttttttga accatgcatg tgtgaaaggt acagacatat
     2341 ctggctctct cgtagtcttc tggcatccat gctggagttg tggaaggttg agagtctact
     2401 tgtcagcaag gcgtctatca aacactctgg ataggttcct tgggatataa agggcaatgg
     2461 aacaggaatg cacccatgcc aggaacacaa ttatgaatcg gacaatgaga agcaattttt
     2521 atgctacagg cctggcactt aagcaatcga aaaactcgtg gaatctgtct tttctttcgc
     2581 gaatctagcg tactgttcaa agacattcct attgccactt gactcaaatg gcagtacggt
     2641 cgacatattg gtggcgttga taggctcgct gtaggttcac cacaggctag tgttgtctta
     2701 aacacgccgc gcgcgaactc ctgagaatgt acccacttat agggacacct tagaaacgta
     2761 tataacgacg caagacacac tttcagaggg aacgaggagt cggagcagcc cggtgtgctc
     2821 gtgtgttcac ccctcaatgt gaacggctgt tgtgaacagg cttgatctca acatgcccaa
     2881 cttggagtca ctcccaatgg aggatatagg gcccagccat acgaaggaat cggaggccga
     2941 gtatcacgag ctctccaacg actctatcgg agatgctgaa gaaggcgtcg ccgaaggcgg
     3001 caaccccgag cttctccctc gaactcaacc acggtggctt gaggggcgct tcgattggct
     3061 ctggtgtctc ttaccgttct tcctgaccgc ggctctcggc aaatcccgtc gcaagcaagc
     3121 caaggtaact tcaactactt acatgaacgg catccgaggc ctggcttgtg tcgtcgtctt
     3181 ctcagcccac gtcacggggc actactacaa ggcgttcgga aacccgtggg gcgcctatcc
     3241 tcccgagctc aaccatggga tcttgcaact gcccgtgctc cggaccatgc tggccggcaa
     3301 gagcatggtg tgcgtgttct tcgtgctctc gggcttcatc ctctcctact cgcccctgcg
     3361 caccatcgta tccgccgcca agtctccaga atcgactaac gacctcaccg tgaagctgtg
     3421 ctcgggtctc ctgcgccgcg gtatccgact gttcctccca atggtcgtcc tcgccgccat
     3481 cacttgtgtc ctcacgtggt attacccatc gttcaacccg ggaggatggc gcgagttcag
     3541 tcctacgttc cccatccaca tgtggaactt ttaccagatc acgataacgg tcatgaaccc
     3601 atactactgg gaggtgtata taccgatgtc gtttgaccac tgttggacgc tgggcaccga
     3661 gtaccgagga tcactggtca tattcatgct gtgtcttgcg gtttctgaac tatcgaccag
     3721 gatgcggaaa ctgttgttca tcgcttctgc aatatgggca atgtattggg gccgttggga
     3781 tatgtcatgc ttcattgaag gaatgttcct ggcagagctg cgctactgcc cgctgtccga
     3841 ggacttcgag tatctcatac cgagatcccg ccgcgcgacc atgccgaccg acggcttaca
     3901 agcctgccct acttccgacg atcttcatcc ctcgcgcggc cgccgccaga taaagactgc
     3961 tctagcctcg gtcctgctcc tattctcggt acttgtgctc ggatggcccg ccagcggcca
     4021 tcaacagatc gagccgttca acacgatcaa taagctgaca ccgctgatgt accgggtcac
     4081 caatgacacc acagtttgct tctggggcag cataggtgga tttctcttcc tggtcgcatg
     4141 cgagaatctg ccatggatac agtggctgct gtcaacaccg ccggtcttgt acctcggtga
     4201 catcagcttc tccttttacc tgctgcattg gctgacgtac ttgtggcctg gcgtggagat
     4261 gatgaacttt ttctattata agttgcagtg gtccaaggac agcagcttct acctcatgta
     4321 ctttgtcgtc tttattttga tcataatttc ctctgattac tactggaggc tggtggatga
     4381 gccgtctgtc aaattgggca gatttttgtt cgaaaagatc agggctcgaa aagacaaggg
     4441 gtagacagat gtccattcat ggtatcgacc tgcatagaat catcataatc tgcatcgtgc
     4501 ctcatgcacg cctgagaata gactatccgt cccttaacta ccgcctaggt actagtgcag
     4561 aatttatcca tgaatattcg gacggtgcgc ggtttgtgtt ttcatgcgcg agagtaagtg
     4621 ttttgagtat atcggcctgt ggctcggtgc aatgctcaac gccgacccag ggcttcagtg
     4681 gtgaattctc tggaccagaa ggtgaatatt atccaatgac agaatcatga ataagcaaca
     4741 tgagcatgag tccctaaaga gctgtgatgc acataacaga aatctgattc agattctaga
     4801 tgcccgctag tgtcttatgt acgaggcggg cttgcgcccc gagagagcgt ccctttggca
     4861 aatggtcatt ctggttccgt tttgcaacag actcgccttg cctaacctat tctacactac
     4921 gtggacgagc aattacaacg gtcgtaatag caatgtgtaa gcggtatgca gtacggcctg
     4981 tctgcgtcag agcggaatgc cacaaccgcc attccctgct tcccccagat cgaggtaatc
     5041 tctctgtgca acatcgcacg gatgccccga tgaagtggta cgtcaaggtc tgcaccaaag
     5101 ccaaggatgt ctgggaagag gcgtacggag aaccgcctcg atctggggat ggctttggcg
     5161 tgtgctccag gaagacgctc accaaatatt attggttgga gaatggtcac tgtacgcggt
     5221 gccgtgagca aattctttgt tgggagtggc aacaggaccc ggcgcacctg tatgatcctt
     5281 acagaggcat gagaatcaag cagcggacga aaagaatgca gaagcttcag aaaaggtttc
     5341 tcaaggatgt cttgtgcaag gacttcacct gggacagatt caaggacgca agacgtcgct
     5401 ttcggcacca gtacgaggag cccaaatggg ctgaatgtat tgtgtcagat gatccaaaca
     5461 accgatattg gtggacacag tgggtttcct ttaccttgcc tcttcccaga ctctatcaga
     5521 gtctgtctaa gctttttctg aaccctgtca ccgcaccgtc ttggggcctt tggcctcgcc
     5581 gttggacaag ctttgataca gcaccaatgc atcactctaa gcaagatagg gcaacagtca
     5641 accagggaat agtccatatt gtcccataac ggtacaacga acagagctga ctcctgtgta
     5701 ggggtggtga tgaacctccg accgcggcgg cgaggttacc tactatccaa gtcggcatgc
     5761 aagctggacc tgtaccataa gtttgtctag ctcgagattt agatacccac ggacagaaaa
     5821 aggcctctag aaaatgaaat cacctaggaa cctaagcagc ctttgtaatt gcattccata
     5881 cccatgctta cgttgtgaga atggcagagg ttttcatggc tctagctttg ggactgctgt
     5941 cttgattgcc ctcttcaccc tgtacaaagc cgttttatgc attgcttttc cctgacgaaa
     6001 catcggtcac gccttctccc gacacaccga tgtggctttt tggtgtagca atgagtctgg
     6061 acttaagcgg cttttccgct aaatccatgc cgcatggggt tgcaagtcga aattggagaa
     6121 actcgccggc accaaacggt acgtacctac taaggtacta atccaattaa ctaccctgag
     6181 ataaatcacc aatcacgctt gtactgtcgg gttcagtgac cacagtaaaa tcaaacacct
     6241 caagcagagt acactgatct tcatcggcgg atctgagcag tacgatggct actctcgccg
     6301 gcaaagcagt cggccaaaac ggccttgggc taatgcgtac gttccgcctc ccaccctctc
     6361 cctgatgata ctaaaggtat gggcaggtat gacgttgcca ggatcagtgc tgccagatga
     6421 tgaagccttt gtagtgctga aggcggctct cgatgcgggc gtcaacgttt ggaacggcgc
     6481 ggatttctat ggcacgccgg aacacaactc tctgcatcta cttgcgcgct actttgctgc
     6541 ataccccgat gatgcagata gagtggttat ctgtattaag agtggcatag tcgatatgcg
     6601 gacgctcagc attgacggtt ccccaaagat ggtccgacac tttgcggcag aagccaacaa
     6661 gatcctgggc ggccacaaga agattgatgt tttcggcatg gcccgtgtcg acaggaaggt
     6721 gccaattgag gaaactgtgc aggccttggc tgagctcgtg gccgcaggcg aaatcggcgg
     6781 catccaactg agcgaggttg ggggagacac catccgtcga gcagctgccg tggccaagat
     6841 cgacatggtc gaagacgagg tcagcctgtg ggcaactgaa gtattcagca atggcgtgac
     6901 aaccacttgt gccgaactgg ggattcctat tgttgcccac acgccactgg gggctggcat
     6961 gctcacaggc caactcaaaa gtctcaacga tctaccctct ggacattatc ctcgcgtgtt
     7021 cccacgcttc cagccggcga acttcgagaa gaatctaggc ctggtagccg agctggagaa
     7081 actggcgaag atcaaacgag ttacgccagc gcagcttgct ctttcgtggt tgaagctgca
     7141 aagccagagg cctggagtgc ctttgatcat tccaatcgcc ggagccagat cgaagacgag
     7201 ggtgcaagag aatgccgaga ccgttcatct gactggagag gacttgaaat caatttcgac
     7261 catcctgaat agctttcctg tgcatggtga cagataccct gcagcgggaa tggagttggt
     7321 cgagttttag ttaagcgtcg tgggaacaca cgacaatacg caattgagga gatagcagcg
     7381 attccttacg attagctatg aaataaagat atgattggaa aaagcagccc caggaaacaa
     7441 atgtgcttct gcagtataca ccctttacta tgttgaaggt ggccatgcat cggagggtca
     7501 cgccatgagg aaatctccga ttaccaccgc gatttgtttc tacctatcct agctctcaag
     7561 tgctcagttt gctagctgac cggtttcctc aattctgaag acatacttca acgcacttgc
     7621 attgccattt ttcaggttct ctagtgcttt ctgaatgccg ttcaacccgc cagggacaac
     7681 ctctgtgcgt tgtgcacgaa accacccttc ctgcaagccg cgagcaatgt atcggaagta
     7741 cacgtaggca agatcttttg cttgtggagc catatgaacg ctgcccacga aaaccatgtt
     7801 ctgctgcacc cattggggaa tctccggctt gtttccccag gatgtaaagg tgaatttggc
     7861 agtcttgccg tctcccgctt gctcaaaaac ttgcccaatg accgctgcac tgttgctctc
     7921 tgagaaggca tcgaagacgt ggccgattgc tggcttgcct tcgagggcct tcttgatact
     7981 gtcgacgacg acttctggcc cctcgcgata gtcgatcacg gtgtcaccct tgctcttgtc
     8041 aatgaaacct ctgacgtact cgctggcacg tcctgcaacg caaatgattg ggtgaatatt
     8101 actgcgaagg gcgagttgca gcgcgtagaa acctacggag ctagaagcgc catagataac
     8161 cagaggggtt tcccgtgtct gggtctcagg aagcggtagc gaccagggct gcgggagggc
     8221 aaggtgctgg taaaggccta ctacagcagt cattgctgcc agcggaatag ccgctgcttc
     8281 tatcgacaag gcatacatgg ttagcttata taagtgacat gattgaacaa gatagtcgag
     8341 agatcaaggc gaacttaccc tcaaagctgg tctgcttcgg gatgtggaaa gtggtgtgct
     8401 gccaagcaat gccgtactcg gcataacttc cgccttcggt cttgacttca tggaaggcgg
     8461 cgacacggtc tccgggcttg aactcgtaga cattggcacc gactttttcc acgataccag
     8521 caatgtcatc gccagcgttg gctgtcaagt tctgcatctc cggtagcttc cagtctttcg
     8581 gattggagcc actgacgaca accttgatca aaagctggtc gtcatttggc tcagggactg
     8641 ggctatcgac gatttggacc agtggtccta cagtagatta gcacatatgc cttcaactat
     8701 gtcaggcacc cgcttagctc cgattgcttt acctttactg accagggctt ctttcattgt
     8761 gttctgcttg ttttcgagat ctgtcactga gtttgctctt cacttcaaga tagctaggtt
     8821 gttcctgagg tctctggact gtagctcaaa ggtagaggga ttgacgaggg ttggatggga
     8881 atacccagat gacggatgag gttgagcgga gcaaaacccg atatctccgt ccagagacac
     8941 gccacgaatc cagaaaaggc aaaacatgcc ggtccgggag ctaccaccca gcttatggtt
     9001 acacggcagg tgcaaggcag gcaagcgtat cagccacatc gtcgtgccaa tggcaaattg
     9061 ccagatcaat tgggcaaaaa ggttgtcgac gctaccggtg tcgataacgc gtgtcttgat
     9121 ttgtccacaa agattcgaaa tgcctcgccc ccggcaagct gcaggatgga gatgtaagat
     9181 ttgtgttgat tgccctacta gtgtcgcggg taagtttcag tagacaataa atcgaagcca
     9241 tggaatttct cgtggacctg ctacggatgg ccaacatttg aagtgatctc tcaggccgcg
     9301 cgtgctacca gggaacagcc ccagatcttg tcccggatgg gctcaaaata tccaatccaa
     9361 cagtgagcct tgcacaatcg atgaattgat cgggctttgt ggaagtaatt gtcccgagcc
     9421 gtgcaaattg atagatcgtc cacttcacgt cattgaggtc tgcctcgatg gcgtggcatg
     9481 gcacagcatt cccacgagtc tagatggaac agacatagat atcatgagga cgtgtcagtt
     9541 ttatatgtcg ctacaacaaa tgaagattga ttcaaccatg aggttgtgtg catcaattcc
     9601 cgatttgagc cacggagcag taaaaagtgt gttgctcact gcaagtcgat gttaccacat
     9661 catcccactt ccacttccat gaatcaccag tgaagatgcc ttcaacgaca gcgcaaaatg
     9721 taaatgactc catttcgttt cttgttacct attgacaaaa aactatttac cgcctggaac
     9781 cccaattgac cgacctagat tctcgctgac aggtggtgat ggaccaattc cttttcttcc
     9841 cagactatcc attgatgcct caagagggtg tatatgtact agctagaggt ttttcgatct
     9901 gtagcactcc gtttggtgag gttcaccgat agtggaggtt ttttccacat gacatagacc
     9961 ttctggtttt caatgttaaa gtcgtcgtcc aaaagctcaa ggtcaaaacg aaagagtagc
    10021 cgcgctaaga taagcttcgt ctctgcatat gccagactga taccaatgca gtttcgtggc
    10081 ccaactgaaa acggctgaga cgcctcaaga tggtcattcc gtgtccatgt aggccgctca
    10141 tccgtctgaa gccatctctc aggggtgaac tgcttgggtc gtgcgaagtt ggcggggtta
    10201 tcacaagccg caaatgcgta gacgctgatg atggtgtttc cagggatgaa gtgtccgcat
    10261 accacggctc cttctcgggg aaccacccgg cgcaactctc cagaaatagg cggatacatg
    10321 cggagagctt cctcaaccac ggcacggata tacggaagcg cggctaatcg tgtcatcgtg
    10381 atgtcttttt cggatacgaa ttcatcttca agttccttcc ggagccgtgc cagtgtgttg
    10441 ggatgcttca gtagaaggta tagacaaccc gacacggtag ttgcaatcgt gtcgcttcca
    10501 gcgggaatca ggagagcggc gttgacctcc atttcctgta ttgacattga gccttccttt
    10561 tgttcgttct ggcgggagat ataggtccaa aagtcgttgc gctcctcgtc ttcgggcata
    10621 ttgattcgct cctgcacctt ggcatagctc ctgcgaaggt gttcttcgcc tttttgcaaa
    10681 tctcgtatcg gaccaaacgc aagcaccagt gggaagaaga tgccacacat tcttgccgca
    10741 aggacccagt gagttgactt gaagaagttg agaagcagaa gtacccaagg gtgatatcct
    10801 tgatcctcaa ggcaattaaa agggctgctg aaggctagag tgccgatgat gtcaaatgca
    10861 agaaattcaa tccactgagt aatgttgata gactgtttct gggcacatct ctcgtcaagt
    10921 ctcgtcagaa acaggtgaac atggtcctga aagtaatgtt cttgttctcg taacgccttc
    10981 tcggaaaatg cccggttcag cgcagctctt tgccgcgcat gatcggtacc attggctgtg
    11041 agcaagtcgg gcacaccagg ccgcaactga cgataccccg atttcttgaa tttcttgacg
    11101 ccaggatacc catagatttc tttccatgct gttggattgg tgaaggagac catttcaggg
    11161 ttgaccctga caactgggcc atactggtga tggagatctc tgactgcatg agactctcga
    11221 ccctgcaggc tcatgaagac gcaggggaga taagaaaact ttcgcgcgag aggccccgga
    11281 atcttggcaa ggggactgaa tgtagtagcg taaaccgcat agatgaagta gtatgttgca
    11341 tactaactgc tgtttagctc gtactaaagg atggcgcatt tgcatcgcag ttgagctcac
    11401 cagaacaaac cccaatgcaa taagctccac tacggagatg cgcgcgaagc tgctccacag
    11461 tatggagtct ataatcgcca tcgttgtggt tggtatgtct atgagtcggt ctacacttca
    11521 ctgctcagta caatgccttc aatttacctc taaatagcac gttatattct ttcaacaagc
    11581 ccatcaccta ctatcggaac atttcttcga tcatcaccat gattgggggg aaacacggag
    11641 ccttgtcggc attgtgtaag ccacagcgct gtctaccggc cctttggcgc gacaaacacg
    11701 ccggagccac tgtgcagtct gacacggagg aataaaaacg atctgacaaa ttatcaacgc
    11761 cgaatcatat ccggcttgct gacccagttt gtaacctcca tgcctccgag aaagtgtccg
    11821 catttagtgg cagttatata ttcatttcat cgctatcctt tcatatccac atagactgaa
    11881 tcaacatcgt gtcacccatc cagccaactt cttctggttt cagatcgtag aattggcata
    11941 atcccatgaa atcaatcttg aatctgaaaa aatagctata aattctcatc acacgacgga
    12001 gaaaatggga gataaaatgg ttgggacaat tgacgcgcac catcacctta ttcctccaag
    12061 attcagagat tgtgagtttt cagaattgta atcgcgaatt cgaatctaaa cttgagtcct
    12121 gactgagaga caagtgtggt tttccaacat tgaaaaagcc cgcggcctcg tacttccgaa
    12181 atggtcccca gagggcaccc tgggattgat agacgaggtt ggcctctcca cagtcatctt
    12241 gtctatgggc catcctgtcc acccctatgt tcaagaccag attgaggtgg ggcctatttg
    12301 ccgggagata aacgattata cggcgaagct tcgcgacgag cacccaagca aactcgggtt
    12361 cctcgccacg ttgccgccta tggatcagag caaggcttgt atcgaagaaa tccgctatgc
    12421 tttggacgaa cttagggcag acggtgtggt tatattcagc agttatgccc aacgatatct
    12481 cggccaccct gatttccggg acgtttgggc tgagttgaac cgccggaagg ccgtggcgct
    12541 agtccaccca gggttcgagg gcatggcgcc gatcgaagag ccacgacatt ttgcccccac
    12601 tgtcattgac tggactcacg agacaacccg cacagcttgc cacctgatta cgacaggagt
    12661 gacgcgtgag ttccctgacg tcaaaatcat cttatctcac gctggaggga cgctgcccta
    12721 tgttgtgcga cgagcagcta atcttagctg ccgtatccgg ctcgtggata tgaccgaaga
    12781 ggaattcatc gaggaggccc ggtcgttcta catcgacgtt gccttcagtg ctcatgaccc
    12841 tcagctccga cttctcaaag agtttgttaa gcctggacat gtcctgttcg gtagcgacta
    12901 cccttgggaa catggtgcaa ttgttacaga acagctggct gccaccgata aagtatttgc
    12961 tcaagagact ctgcatgctg gcttggaact tttccctcga ttgaagcagt atcacgggct
    13021 atgatcagta aatggtgcat gatatctagc actttcataa tttggattta cgagtgcagt
    13081 aatgtacgtt ttcagtcagc aggaactaag actggatcct taagatctca actgaaaatc
    13141 caagtgtcta taattgaaaa gcatacttaa gaaacatgta aaccgcaatg cacgtatgga
    13201 attactattc ggagttctcg acatggcccg ggaatgagga ttgaagacac ggtagacacc
    13261 catatgccat gctagttcac ggactacgac gcttgtaatc accattcctt ctttccaagc
    13321 acatctccac agtctcttgg atagactgtt ccagtccttt gtaccctggc tggccccacc
    13381 atttcttcaa taattttgcg ccgagtccat tctcgatggt gctaatatct aatggctcct
    13441 tggggtcaga gagcggaagc tcagcgtctg gcaaaagtct ctgtataatc tttgtcacca
    13501 gatgccagtt gaatggctca tcacatgcga atattctttg gccagttact tttgcgtcaa
    13561 tggcagcagc aacatggatg cgtgcatcat caacaatatc aatcatatat actaatcgcc
    13621 ataccaggca gcaaattagc accaacaatg aacctgtttg gacttgtaag aaggtagagt
    13681 aaaagcacag gaaactcaca tgaagggatt cgaggaacac tgccttcaag taagctgagt
    13741 acttggcttc cactgacacc gatagatccc attgctttac cgaaattcaa gcctggattg
    13801 ataacgttca cggtgaagtg tgacttgttc tgttcaacgt aatcccacac agctaattca
    13861 gtctcaatct tggcaacccg ataaacttgc atcttccaat cgaatcccat cttgatctgg
    13921 tcctctgggg gggtattctt cacgaggtcg acagcggtct ggttccatgt attgcggctg
    13981 acatgaaaac tactgccagg gttcggattg gcagctgtgc cagtggtgga agtaaaaaca
    14041 acccgtttca cgctcgaagt agcctccgca gccttcagta cattcatact tcctcggacc
    14101 agcggcccac gcacatcttc aagattgctg gagaagtcgt gaattgaagc cgtgtgaatt
    14161 atggcagaag cgccctctga ggcctccaag aatgctccat cagcggccat gtcctccacg
    14221 actgcaaaat caaagcttgg agattgaagc aactcagtga ctgcttgccc cttttcgagt
    14281 gagcgcgtag tcccacggac gcgaaagccg gccctcagcg cttcatcggc aatatgaaca
    14341 gcgatcatgc ctgagacccc agtgacgagg attagggagc ctcgagcaaa ggcgagatct
    14401 tcgctcggca taaaacttag cattgcgagt tgtgtgactt ggtacgttca ctcagataag
    14461 tgccactttg atgatatagt ctttcatgag tcgtcagaag agatccatga gtgactgcaa
    14521 aggttctgtt tggtattctc aaggctcaaa gcactgtgca acccgcggct tccatatttc
    14581 ctgtatgcaa tacaataatt gagggatgcg gctattgaat gtgatgtcac cttcggcgtg
    14641 ttgttgaatt ccagtccggg ggctcactgt ctccagcgga tcagccacga gcttacatcc
    14701 cctcagctgg agtcggtgtt cgatagctta gcggcacaga accctccgaa tcgatctgga
    14761 tcatgcatgg gataaatcag accacaaaca tttcacgggg agaaacattc tggactgatc
    14821 accccgggag gcgctcggag gcttactgct ttagaagaaa tgcaccggaa acgggttggc
    14881 gtgtggcgtt ctcctacatt cagccctaaa cctccggacg gaaaatgtta ccgattgctg
    14941 agacgaattg acacctgctt caaatgaggc tgaatcatct gcaggtaaga taagccgaag
    15001 cggtgcatca tcccgactta ctcacaactc acagttccgg accttactgc cctctggtaa
    15061 tagcacgggc ggcttacacc gatggagtgc ggcttgcaga tatcccgcgc ttggagattg
    15121 aatccaagaa cctcacaatc gggtgcatac ctagtcgaaa gcctgcttca caaggcggga
    15181 agaaatagac taatgatcga tggggtgaga ctcgtggctg gcggccttgg ctcgtaactg
    15241 tagggatgat gctccctggg gcggaaacga accaaagggt ataaggcata agacgttacc
    15301 acccttgaga ccattcgctg gcatctgttg cattgcatct cgtttcatct acagaataca
    15361 caacccactg gacactctct tattcgacaa cgaagatgat tagcttccga tctgcagttg
    15421 tgtgcgggct ggtgcatttt tgcagccttc atgcagccct ggcaggctct gtatcaactc
    15481 agcaaataat caaggaccta aaggcaactt tgtcaccggg ctcagaggtc gtgctgactt
    15541 cggatcctgc atttgcacaa gacttcactg ctcgcttctc tgggactcat gcgccacaat
    15601 ttgtggtcgc tgcaaagcca aaactggtta cggacgtgca aaaactggta agctactgtt
    15661 tgatcgagta gaccgcaaag ggatgacacg tgatcgtcca ctgacaatct gtgaagatca
    15721 agtatgcatc acgccagaag gtgccatttc ttgcaactgg tggaggccat ggctacacat
    15781 ggtcacttgg tcaacttcaa aacgcaatac agcttgacct tggcaacttc caaacgattg
    15841 aggttgatgc agcgggaaac actatgaagg ttggaggtgc agtccgcatc ggcaatgtca
    15901 cccaagagtt gcatgctctg gggaaagagt tccgtaagtt gacttcgcct attggcagta
    15961 gaaaatcgca tattgatgta tccgtggaaa cagctgtggg catgtgtcct agtgttggcg
    16021 tttcagggct cactctgggt ggcggtgtcg gtcctctcgg tggattctac ggcgccacct
    16081 ctgataactt gatatcagcg gaggtcgtca cgggcactgg aaagatcctg acagcgtctg
    16141 ccactgagaa tgccgacctc ttctatggaa ttagaggcgc tggcttcaat ttcggggtgg
    16201 tgacgtccct caattatcgt attcacccag ctacaaacca agggcgggtc actgttgtca
    16261 atgctatgtt ccccgcgaac ttgagcacct cggtatggca ggcaacaaac aagtacgtag
    16321 gtcaccatcc gaaagagctt gctattctgt ttgcaattcg cttcaatgag accctggggg
    16381 gtatgtcatt tgtcggcagt ttcatctatt ttggccccga aacgcaagct ctggaggtaa
    16441 tcaaaccttt cctggatttg aaccctctat atcttgaggt tatcaacgat gcctcctact
    16501 caaacttttc atcagtggca ctctatggag acgtcgccga cattggtccg aagaagagca
    16561 ttgacttcgc cccttatact ctgaacctgt acaaggtcga tgtcaagaat ttagtatctt
    16621 ccctaaacca catgaatgcg acgctcactg cgaacctaaa cctacggcct gcaacactat
    16681 catgggctca gtactcacct gaagggtatt tgaagtttcc actcgaatcg tccgcctttg
    16741 cctaccggga tgtcgttgtc tggttgtaag tctcaacgcc ccctctgcaa ctcgactaaa
    16801 gtgaagaaag tgaaccgaga tggctaacag aattctaaag ctcgtatgat ggatttacaa
    16861 cagatcccgc tcagatccca gctttagata agtttggcaa ggacattcgt ggcctggtac
    16921 agcggggtag tggacgccgt gatctggaga cttatgtcca cttcagtcat ggggatgaag
    16981 gtccagccgc atggtacacc aaagggaagc ttccaggatt gagaaaactg aagcgtactt
    17041 atgaccccga gagcttgttc tcatggtaca accctatcag tggctattaa gacacagccc
    17101 tctgccatgt ctaggttggc catagagaca cactgtatat tcaaccccta cgagggagct
    17161 gataaacagg ttaccgcttt tatatacaga tggacctact tatactattc catgagtcaa
    17221 caatgtcttt gcaacaaata tctctcttca tcgcttcctt tcttaatatg gaaatgcagt
    17281 tcctatggaa aactgacacc ctcattaggg aaagcctacc agtcgcaccc atttgattgg
    17341 attcaccaaa acaatcgaca gatagttgcg ccgtagtttc gtgtctattt ttccacacag
    17401 tctggtctat gactaagcgc aaatcctctc gaaacctgaa acgatgcatt cgcgctaatt
    17461 ccattcaact cttctggctt aggcacagat atactgtgga gaaacctatg aaatgctgcg
    17521 gtctttactg atgacgttca gtgagcttca ctaagagcgc ttttggctcg aatactagat
    17581 acgccttctg attcagccaa tcctcctggt gtccgaccat cgccaaatca aaattccaga
    17641 caacctttgc gagtaaaacg cgggcttgag ctaggtagac tctacagtga gcgagtaggg
    17701 gaagtcagca gaagtttcac cacggcgaag agtgatatga aatacagagg tggaaagaga
    17761 aaatccttac ttcgatccca ggcagtttcg tggaccagct gagaagggca tgaatgctga
    17821 tttcacatcc ttatcaaagc gatgctgata gcgagggtcc gattctggca ggaatcgttc
    17881 cggatggaat gcttgcggct caacccacag ggttggcgtg gtttggatgt tttgtaagtt
    17941 gatcccaaca atggtctgac gacatttgat caagcagtca gtgttatgtc aaatattgcg
    18001 acatgcatgc gcactcacat tgcccggaat gagctcgcca tcgaccatcc ggccaccagc
    18061 aggggtacat ctgggaagac tgatgggcgt cggatggcga aagcgcatgg tctcattgat
    18121 gacggcctct aaatatggta aaccctgagt tgactgtacg gtgatagcaa gatcactgtc
    18181 gaactgggca cgtatctcgt caactaggcg ttgccatttc gacgggtctc gcagcaagag
    18241 atatgtcgat gttgcgagcg ctaccgtagt taactggcaa tcggcaatta cgaaggcgag
    18301 ctggttagtg gtaagctcag ccttcgttat ggtagccctc tggccagggg caccattttc
    18361 gctgagcttg ccgaccaacg gtgtcagcaa gtcagaccgc acacccgtga gatcaccacg
    18421 tgcgaggcgt cggtcaatct tggcagttgt caagcgccaa ttgcgctccc gtttggtacg
    18481 agtgaccccc agtaggaaga gtcctagaag gatgtcaagc ggtgaaaacc gactgaggca
    18541 gttgcggata gtgctgaact tggcatgtaa gaagaacgtg cggatttctt cattctcgcc
    18601 gtcaccctgg agcgcatcga gtagtgactc tccgaaactg agatctgtaa cgatgtcgaa
    18661 ggttgcgtag ccgtagagct tctggatgtc gacattaccg tcagaactct gcgctacctc
    18721 gcggcgtaga cgggcaatca tctgattcgc atagccttcg acaatcggag cttggtcgcg
    18781 cagtgacttg tcggcaaacc cattaacaag tgccccgcgg agccgtcggt gagtatcacc
    18841 ctcagcagtg aagagcgaat gagctccatt gagaggtggt gtcaggctgt aggggtcttt
    18901 ggccagcacc ggcttggtga tgtatatgtc cttccaagct gcaggattga tggtcgtcac
    18961 ctcatcgggt gcaatcctaa cgatggtccc atacttctca tggagtcggt ccaaaaccag
    19021 ccacaaatca cccgtgatga tataatatgc ccaggggatt cgcgagattg cccatagctt
    19081 aggcccgggg aacttggcga gtggatggaa tatgagcagg taagcggctg acaggagaca
    19141 gtactgcgac aaaaattgtc aacaagtgag cgagccgtaa ggcttccatc attttggaaa
    19201 gtaagaggaa gtatcatgga agtatccggt attcactgct tactataacg taagatccga
    19261 tcaaaagacc agtcagttgc cagaatcctg gaaacgcgtt tgagtaggct ccatgcgtcc
    19321 gatccacaac attgcctcga gttgctaaca gctttggtag atatcccata atgcccttat
    19381 gaccgcaaaa taacagatga atagtgactt gataggtgtg aactgacttg tgttgcagat
    19441 tcctgcaaac aatgagcagg cttttttttg ctgactgatt caagaactaa gaggactgta
    19501 caagattgat atcgtatgct acgtccaatc tcgtgcattc ggcaggtttt ttttcagatg
    19561 aacgccaccc cgaactataa gccggcaggt ttcgagcgct cagtgatacg catacgcctt
    19621 gggtggagct ggagccgaag tgccccgaac gccaccggtc agtatattca ttggatagta
    19681 ttcgcttctc gaacggatat tgcccaatcg ggttgagctt tgcgattacc ccgatgattc
    19741 tagtgctgat ggtcggcttg agaacttact atgcaggaca gtactatcag atagcgtgtt
    19801 gcagtttgag gttgatcaga ccctaggatc tataagcgaa cacagaacat tccataaggc
    19861 tatacatact accataatgc cacgcgattt acgttgaatc tccgccaatc tcaacttaaa
    19921 gagataggct ttcaggcctc ttaaatccct taacggatat ccccagttac aatcttcgca
    19981 gaatcgtgga ctcaacgacc atgatgcttc cacaagaaaa gaggcagggc ttggtctctg
    20041 cagcgttctt ctgcccgcaa gcacgagcac ctgatcagga gtatctggct ggcatgcact
    20101 cctttctcag ccaggatact catggccgga tgctcctaaa agaggtgatg gccctgaagg
    20161 aaaatcgagt ttggactatc ttcgcagagg ctagagatga cgtcgcagct ctcagtcagg
    20221 ggccgcagta tatcgacatg ctccataact gggcggcaga gggtacctgc gcaccgcttg
    20281 ctacagctag atcagggatc gttgctctcc ctctccttct tatcctccaa gtcacacaat
    20341 atctgcggta ccttacgcac cacggactct cgcataaaga atttcttgag agcgttagag
    20401 gttccggtgg cttacaagga tactgcggtg gactaccggt atgtacttat gcaggcgatc
    20461 agaagtaaga tcgtagtgtg acaaggttaa ctgatcatta acagtccgcc atggctatcg
    20521 catgcgccaa agatgagtct gaagtagtca aatacacagc gacagcgatg agaatcattg
    20581 tcgggattgg cgcatacggt gaagcggccg acgattcgaa tagcaccggg tctaccacac
    20641 tagccctgcg gctcaagtac gagggacaag gggacgacct gacacgtcga tttcccggca
    20701 cccacgtctc ggctgtgacg gagccaagat ctgtgagcat cgtcggacca gccagtcaac
    20761 tacacgagct ttattgcttt gcgcgtgagc aggaaggcct ccaagtgcag aagatggaag
    20821 tccgcggaaa ggtgcataat cctgacaaca aggagcttgc caaggagctg tgccgactct
    20881 gcagcgacaa cccgcgccta ttgctacccg aggccggcca gctccaggtt caagttaggt
    20941 ctaataggac aggacagcct ttaagtcaag gctcgctagc tgaagagctt gttacgacta
    21001 ttttagcatc ccgctgcgaa tggtatagtc tactaagcga ggtggccaaa gacttggaga
    21061 ccagccaatc aaacacgccc accttcgtct acttcggtct gactgactgt gttcccctta
    21121 cgccatttca caagagggct atccgtgcca ccaaagtcgc cgcgcatggt ctaatacgga
    21181 agcgaaccga tggaaaatct gtggttcaaa cgttcccaga tgacactctt gctgtagtag
    21241 gagcctcgtg tcggctacca ggagcaagca acctcgagga gctatggagt atggtagctg
    21301 ctgggtctga cctccatcag aagctcgata ccgataggtt cgatatttac ggtagtttca
    21361 gggcttctca gagcgggact tttacgaagg atcgaacctt ttatggcaat tttctcgagg
    21421 atgtacggcg atttgacaac gctttttttg gagtcaacgc tcgcgaggca gcaaatatgg
    21481 acccacaaca gcgtattcta ctagagctcg cacacgaagc ccttgaggat gcgggctatc
    21541 tcgctacaca tcgacgagat tccggcgaca acgtaggttg cttcatcggt gcgagcttcg
    21601 ttgagtatct ggataacaca aatgcccacg ccccgactgc ctacacaagt actggaacaa
    21661 ttcgcgcctt tctttgtggc aggatcagtt actactacgg gtggtccggc ccggccgaag
    21721 tcattgatac ggcatgttcg tcttcacttg tggctattaa tcgtgcttgc aaagctgttc
    21781 aatcgggtga atgccgcatg gctttgacgg gcggcatcaa tatcatcagt ggaatgaaca
    21841 actacttcga cttggccaag gctgggttct taagtcccac tgggcagtgc aagccatttg
    21901 atgcttcagc tgacggatac tgccgctccg acggtgccgg tcttgtcttc attaagaagc
    21961 tcaagcacgc agtggctgat ggagatgcca ttttaggtgt gatccctggc atcgctacga
    22021 accaaggagg cttgtcagct tcaattactg ttccacattc tgcagcacag caagctcttt
    22081 atcggaacgt acttgaccag gcgggtctat ctccagagag tgtcacttac gtggagaccc
    22141 atggcacagg gactcaggcg ggcgatcctc tagagattga aagcattcga tcggtgttct
    22201 ccaggaaacc ctcacaccca cctgagtctg gaatgagcag cagtagaaac acgctctatg
    22261 tgggttcaat caaaggcaac attggccact gtgagacagc cgcaggcgtt gcgggactcc
    22321 taaaggtact agcaatgatc aaacatggcc aagttcctcc tcaagccagc cacaagcaac
    22381 tcaaccccaa gattaagcct ctagagcccg atggatttgc aatttctcgc agtctgcatt
    22441 cctgggatgt tcctctccgc gcagcactta tcaacagcta tggcgcagct gggtctaatt
    22501 gtgctcttct ctgctgcagc ttcaacgaaa cacagttaac tcggcggaaa tttgggattg
    22561 gttcgacaga gtctttccac gtccccatca tcccacttct tctcagtggt gcttccgaga
    22621 agagccttcg agacaatgca cgggctttgg gtaaatatct gcggcaacag cgatctggtg
    22681 atatcagcct ggccgatgtt gcactcaccc tgaatggaag gagacagcgc ttcaaatact
    22741 tggcttccat agaagcaagt gatgtatcag aagctgctaa taaccttacg aatcctgagt
    22801 ctttggcgac attcccaacc cctgtggctc cgcagaaagg atctagcatg cccgtggtac
    22861 ttttgttcag tggacaatac gacaacaaag ttggcctgga ccggtctttc tacaactcct
    22921 tcccagcctt tcgggcacat gtagacgcct gtgacacggc cctcatggct atcggttatt
    22981 cctccatgat tccagccatc ttcgagacaa atccactcga tcatgacata gtcacactcc
    23041 agtgtagcat cttcgctatg cagtatgcga gtgcgaggtg ttggctggac gctggccttc
    23101 agcccagcgc tattgttggc cacagccttg gtgaactcac ggcacttgct gtttcaggcg
    23161 cattatccct acctgatgcc atcaaacttg tcgctgtccg cgcaagcatg atcggtgctt
    23221 atgttgggcc tgagaagggt gccatgttgg ctctcagctc ctgttcgacg caggctttcg
    23281 ctgagcttcg gtcaaaagtg aagcaaatat tatcaaactc aacagacgtc gatcttgaaa
    23341 ttgcctgtta taatgggcca aatgctctag tagttgcagg aacatctgcc gcagttgacg
    23401 ctgcagaagc agtgctgaat gcggatgccg tgtttcagaa agtacgcata cggcgtttgg
    23461 ccacaagtca cggcttccac tcatccctga tggatcctat cctcgaggac ctgaactatg
    23521 tcgccaaatc attgacatgg aatgagccta agattccact agaggtgtgt gcccccaaag
    23581 ggttgagaag catcagtgaa tacagccctt ctcgtcatgc gcgggaccct gtattctttg
    23641 ccaatagtgt acaacgcctg gaaaagcgct tgggaggctc aggtatagtc tggctagagg
    23701 ctggtattga tacacccgtc gttcctatgg caagcaaggc taccctccag cctgatgcgc
    23761 atacattcct gcccttcaag accaaaggaa gtctagagcc accagtgaat attgtctctc
    23821 gggtgttaac tcgcctctgg cgaagtggaa ttttcccaag ccactggagc ttgcttcgcg
    23881 aatgcaagcc tgtctggctt ccgccttatc agtttgaggc aacgcaacat tggcttccta
    23941 acgtcgatcg cgccattgag attcagaaac aagctctcgc cactgctaaa gcctctagtc
    24001 atgaaccctt gagtgctaga agcctaccac ctccgccaca acttgtcaca agacggaacg
    24061 ggtcatcggc agcgtctgga ggcgccgagt tctctattaa cacacgatgc caacgtttcc
    24121 gggccgttgt gagtggacat gcagtccgct cacgtgcgct atgtcctgct tcaatgtaca
    24181 tggaatgcgt ggctatggcc ttgcagctcc atcttgatgg ttctgacagc gatttgttcc
    24241 gaaagggagc cagtcttgtc tttgagagcc tgaccatcag cgctccgctc ggcgttgaac
    24301 cggaaggcga ggttgtcctg aacttggatc catccgagac atcctggaag ttttctgtgc
    24361 ggacgttgat gtcgagtggc aatccatcac ctacctcaaa gccgaaggag acttctcatg
    24421 ccagtggtgt gattgctctg actcttagtc ctgtattcga tacattccaa agacttgtgt
    24481 cagagccaat tgctcgaata gaaaatcgcg acaatgttga cgtcgagagg cttatgctta
    24541 agcgggcgta tagtcttttc ggtcgtgttg ttgattatgc ttcgttcttc aaaggcatta
    24601 ggtccgttgc gctagccgct catgaagctg tagcaagcat tcggcttccc ggtactgagc
    24661 agccgcatcg ggacgacagt acggcatgga aggtctgcga tactgtggcc gtcgatgctt
    24721 acatacaagt cgtcggactt ctcatgaaca gcgacgactc agttggcgtg gacgaggttg
    24781 tcgtcatggt cggattggac cgcgtcgtca tgtcaccggg ttgcaagatg gacgaccctc
    24841 ccgaattctg gcgcgtctat gctagatttg gctatggagc tgataaccaa cctataggcg
    24901 atgtgttcgt atgtaatcca gatggtgcac tggtagccat actctctgga tgtcgcttcg
    24961 caaagctccc aatcccacgg ttggagaaga tcttagatat ggccaaccag aactcgccag
    25021 tatcccgaaa aatgtcaccg tcaagtaaaa cagcaacaaa accaacaacg gtacctgtcc
    25081 ttccttctac ttcgctgaac tcggcgtcct ccagcacgac cgcagaatcc aagggcacta
    25141 cgactccagc caccagcatt tccagtccta ttaccccctc ggaagatgga tccaaagctt
    25201 tggcactaag agagattata tcggagtaca ccggcataaa aggctctgaa atccctgaag
    25261 ataccatctt gactgagctg gggctggatt ctctagcatc agtagagctt gttggagaat
    25321 tgtcatccaa gtttgggatt gccatcagtg aggatcttgg tgaatgcacg ttgcgagatc
    25381 tttgccgaca tctgggagcg caaagtcctg cagatcttgc tgccgttact gaagtgccac
    25441 atgccacaga accagctacg actttgggcg taccagctga cacagatgat tctgataatc
    25501 gtgtgtcaaa gttcttccag attctctctg aggtgacagg tataaagcca gaagacataa
    25561 aaccgtcaga tgaacttacc aacctgggcg tggattcgct gtctgcgatc gatttgaagc
    25621 aagagctcga ggacaatctc tcaacacgcc tcgatgacat tcaagtggaa gaaactgtgc
    25681 gaggattaat ggcacagcta ggaatatctt ctgaacctaa atccagctcg agctcgatcc
    25741 aacataggag cgtgaaaacg aagagtcccg atggtacaag cgatgcccag acagtagata
    25801 cggtcttgtt gggaaatcca ttcgacgttc taagtgcttc agattctcac ttcagcgcgt
    25861 cagcgcagaa gaacggcttc gtcaactatt ggtcaaatgt cgcccccgac caagatcaac
    25921 tagtgataga gtatgttatt gaagctttta ccaccttggg ggttgatatc gcacaagcat
    25981 ctccgggcca ccgcctaccg gaagtccctc actcatctcc taaacatgac aaggtcgttc
    26041 gaagactatg ggagattttg aagggccata gtatcgtctc aattgactca gctggaaatt
    26101 tcagccgggg aagtagagta ctcgatccac aacgaccttc tgcagctcaa ttacaagcag
    26161 aattccaaga aaagcatcca gactacagag acgaggcggc tttgattggt ctgacaggtc
    26221 ctcgactcgc ccagtgtctc atcgggcagc tggatgcggt gtcgctcatg ttcggtagtg
    26281 cggcatctat gaagattatg gaaaattact acggccaatc gccgatgatc tcgacattga
    26341 ccgaccagct cgtgattttc atttcttccc tgctgaaaac cactgacaag tctcgtccag
    26401 tacggattct agaggtcggt gcaggaactg gtggaaccac gaagaggttg ggatcagcac
    26461 ttgcgtcagc tggggtttca gtacaataca cattcacaga tatttcgccc agcttggtct
    26521 cgaaggctaa gaataataca ctcaagcagt acgggtcatg gatggaattt acggccttca
    26581 acttggagaa agaagtacct gcggcgcttc gcagtcaatt tgacattgtt atcggcacca
    26641 attgtgttca cgctacatca gatcaaaaag cttcgtgtcg aagactatgc gaaacactgg
    26701 tccccggcgg tattattgtc ctatcagagg tcactcgcat catagactgg tacgatatct
    26761 gctttggcct tctcgatggc tggtggcttg cggagggcgg tacggcatac cccatccgtc
    26821 ctgccaacgc gtggaagtcc tgctttcagg ctgcgggctt tgcttctgca agttggtcgg
    26881 gtggtctgag caaagaatct accagccagc agctacttgt cgcttgcaat caacactggg
    26941 aaacctcact tcagaattca aatagcgaag aaaaccaccg cagtacagcc agggtcggcc
    27001 ataccttcga tgttccggag acggttgtct ataagaatgt ggatggcttg gaaatacatg
    27061 cagacatcta ctttccggag tcaccctcgc ctgtaccgat gccaattggt acgcctatgc
    27121 tgtcatagtt cctcagtatt acaatttctt gtacctaact tattccgtga tttctatagc
    27181 tcttatgata catggaggtg gccacatgac actctcccga aaggctatac ggccagctca
    27241 gacacaatat ctccttgcaa atgggtttct tcctgtcagc attgactacc gtctctgccc
    27301 cgaggtcaac ctacttgatg gtccgatcac cgacgtgcgt gatgcctaca cgtgggcacg
    27361 cacatcactt cctctactgg ctgagaaaag aggcataacg gcggagtcga ccaaagtcgt
    27421 gattgtcggc tggtcgtctg gcggtcatct cgctttatca ataggttgga cagccgaaat
    27481 tggcggaata ccaccgccca cagccatctt gagcttctat gccccttacg attttgagtc
    27541 cggaggtatg tgagatgcat gccttaaaac cttccgcatt tcacgttttt ccatgttaac
    27601 atcaattggc ttcccacaga tcttgactca aatcgtcttg cttcgcttcc aggcagacaa
    27661 atgggcctcg aacgtatcat ctctgccttg cccaaaaccc ctgtaggtta cttaccatcc
    27721 tcgaatagca ccgtgccagc tacaggaatc ggctttctca atctttttca taaataattt
    27781 gctgaccgca ggaatgccct ccagataacc acatatgata actctgcaca aggcgatagc
    27841 actaaccttg gctgggttcg tccaggggac ccgcgttcgg agctcgtact agctcttttc
    27901 aaagaaggca ttggccttag gctacttctc aatggcctcc cggcggaaat tattaagaat
    27961 catagctcag gcggtgagga ctgggccgtt ctggcgcctc cgtcaccgga acgcgttgct
    28021 tccatcagcc cactagccca agtactcggg ggcaattacc ggtgcccaac tttcttggtt
    28081 cacggcacag ctgacgaagt ggcaccattc tcgggagcgg aggtatttgc agcggcgcta
    28141 gcagagcatg gtgtgtcaca cgggtttctc gccgtgccgg gggccgcaca tattcatgac
    28201 ctccagctcc gacccgggac acaaaaatgg gaagaacagg tggaaccagg ctataaattt
    28261 ctatttgaca gtgtgtgacc ggaagagtat ttccctgagg tttttcgcgg ttttatctat
    28321 ttcactctag atttcacagt tctcattgcg gccgggtttt actctagaac tacatcgagt
    28381 tccttggtaa ttggtttcaa tatcataggc tcccaggcgt cgagtatgcc agaactacag
    28441 tatctccaaa tgagaccata ccagttttct ctaagcgcaa ttgtataaaa gctcgaacga
    28501 ttggatttca tatgaggagt tatgttgacc caacttttgg acacaaaata aaagagacgt
    28561 ggaacgtgaa aatcacgaga ggaacttgtg tacgcgggtt gatactacgc tgtcaaagtc
    28621 attcaaatgt aggagtcata gtcaagcaac ttgattcgaa tgttatcgct ggtcagacta
    28681 ctgagaactt ggtttcctcg aggtagctcc agggttcgac tcgatgacgc gcgtctattc
    28741 atgtcttcaa atttgaatgc taatactaaa ctcatcgcgc aatttcccca gtacctctct
    28801 gatagcgcac atgcgtccct gctgatcctg taccatcagc attcgcatta gcaaggccac
    28861 atttgtagac ctcttggtct gtgaaggttg tggtcctgct ggcgccaccc gtgggcggag
    28921 ggtctcaagc ccacctaatg cctcttgaac tacacgcggc acagatgtca gctagttcta
    28981 tatcgacaat tcatagacac catagctagt tcatctcaaa atttcacagc cgggatgggt
    29041 catttgggat acgtactgct gctcaaataa tgcgctccag tctgtaacag gagctgcaac
    29101 tgaaaccggg ggtgcgttgt caaattaact ccagcaatag acaatgacag aggtggcaga
    29161 ttgtgcgttt ttgtcgcagg cctggcgtca gttgtattca catgcagcct caaatatctt
    29221 aggacacccg aatacagatc aaagtgcagg tttgtgagtc gcatagagaa tacgattagt
    29281 tgcagcaagg ttgccgtgtc aggaatgaac gagcacacct tatcgtcaag ttgggctggg
    29341 gtaccaacat ctccatcctc gcagttctcg tggagatctt ttgtgtttgc tattggagtg
    29401 gaattctcac ggcgatctcc ttgcccgcct gcgacctcat gcgtccgacc agcgttgttc
    29461 tcactgccag cttgtagata cttgaccaga tctaagaatg tggaggagtt ttcaagcacg
    29521 tataccgctg cctgttcaac tttcgatgga ctggcagtag tatctatgag gactgcttgg
    29581 gatagacgga catcgaagtc cagtaattgc tgttgatacc actgtcggcc ttccaactgc
    29641 atagctgtac tggagttggc aggtatggcg acaaggccag gcgtagcttc gcttgggcac
    29701 acaggctttg gttgtgcact tgcaggaaca cttgtctgag tatcctcggg atgattcatc
    29761 agaattgtcg ggagctggga tggctgctcc attgcgaaat gcccatcgtg atactgactg
    29821 gtccacacat catgctcata acttgctgcg tgcagggaat ggctgcccgg ttggtctaga
    29881 aagttgtcga agaacccaac gtctgaccag gatgccgtat ttagcatgag tccaccatcg
    29941 gcctcacgcc gggggaaaga ttgaaccatt attgcattgg attcagccag gctgccctca
    30001 gtcgccacgg agcatctggc ttccgacgtg atatgggaac tggccggtgg gcgcggggtg
    30061 tgtagtccgg aggcggcatt aggaggcctt ccggtctttc gtggggggct ataatgacag
    30121 cgctcattgg cagtttggca tcgattgcac cggtagtcat ctccggtagg tttcactgta
    30181 cagcgcatct tgagcctgcg gcatcgatca cacgctgccc gcttcgctat cgaatgtaca
    30241 ttgatctctg ccatatcgta actgaggaag ccaggattgt atgtgattcg agaccggctg
    30301 gcctagagtt gatgtgccta agccagagta tccggcgtat ttcaagctgg tttgagacgc
    30361 aagagaatca tagaccttcc tctctttgga tcagagtgaa ggtctgcctg agctgagaaa
    30421 atcaaaagag actgcactac aagtggaggg tagtaccttg tttctcatgc aattatgtca
    30481 tttcggatcc gaagcattcg accggtgtct ttttcctgtt ttggcagtcc gcggtcgtta
    30541 tacagtagga accgatagat atttatcagc gagtgctggg tagttgtcga atcggactat
    30601 cagctcgtgc acgccacaca agccaacgga acggtgaagc ggtggtgcaa tagcttgtct
    30661 ggaacaagct tgcatcctgc atgcgtggct ctttcagctc ttcgtttaga ctgcccttgc
    30721 gtgccagtct cggagcaatt gtctgcttat ctgacagttg tggctgatac ttggtgcttt
    30781 gcttatgcag gatcttagcg ctgctacacg gcatgagccg aagagcttaa ccgtgaagtt
    30841 tgaggccaga agctgacatg aagtagctct atgtgtacga ccactgctta ttcccgttca
    30901 gtacatgatt tactcttcct aatcattatg aaatctcgcc cgtaggtctg catcttgtgt
    30961 agcatgctcc tgtatgatgt ctagacttaa ttacgataat tagatggtat gattcatcat
    31021 gtttgttgga ggtcagattc ccggtgtatg acattcaaag ctattagatc tcgcatggct
    31081 ttcaacgact tggaaggata atactcggtc atggtgtatt tactgtagtg ttactaggcc
    31141 tagttgtgag acgtgtcttt gcgtgtcttg ctgtcattgc agatctccgg gtcgaggtgg
    31201 gctcccaact ccatccgccg tagatgtgtg cagcccggcc attttggttc atattggtgc
    31261 gagtaccttc ggacccgtcc aatttcggga gcggcgttct atgccattca ctggagaaat
    31321 aattgcggta cattgcctta gccgaactag tttttatgcc cacacccagg ttcctgcgac
    31381 tccggttgtt agtacggggc tactacatca ataagtgaat aacttcgttt gtggtatttc
    31441 aagttgccta ttctcatatt tcaaacctca cttacattgg ttccttgggc aaacttgctc
    31501 acgaatggat attcagccca ttatctaact gggttccaag ttccgcgaac ctacctcgca
    31561 cgaagccaga ttcgttcttt tagagagtca agggaagaca tgacgcacca atcttctaat
    31621 gaggcgctac agatgagagc agcagagcct caccgtaagt ggaacaatca taatccatat
    31681 gaaaaaagaa ttgaatctga tagacgacac atgatccaga gtgcatacgc gaagcttcac
    31741 atgaatgcat gccgatggat aaaaccaacg acgacccaga tccccagggc cagccaaatg
    31801 acttatcgga agttcaaagc tcgcagcacc gccgacgaag agaacctgag aacgctattc
    31861 cttacactat gcaggaatac tatagcgata acagcggtga aaccaaggat acacctactc
    31921 ggttgcaacc atcactgctg ccagatgccc cctttgcccc tcaagaagct atttggatag
    31981 gaaatcctgt aagtggcgcc agcatccagc aaccaatgaa cacggtggga gtcatttttc
    32041 gaaacctcac catcgaaggg cctcgctcta atgccagctt catacggaca ttaccccaag
    32101 cgatcattgg aagttttggt ccggatctct ttcgctccat tacggactgg atcccaaaac
    32161 tgcaattcgg tcgccgtcaa gacttacaaa ctctcatcaa tgattttact ggtgttgcga
    32221 aacctggaga gatgatgctt gtccttgggc ggcctggtag tggctccagt accctactcc
    32281 aggtccttgc caataaacca gcttcttatg tttctgttcg gggccaagtt tcgtatggga
    32341 gtataacggc tgagaatatg tcgaccgagg cccatcgcgg tgaggttatc tacaacgctg
    32401 aatatgacca tcatattcca aacttgactg tagctcaaac tgtcaggtta cctttcctca
    32461 ccagcatgag ctccatgggc gccaaagatg tcgccgattc tcttctacgc atgtgtgcca
    32521 tccatcatag gaaggacgtt gttgtgggca acgagttcat ccgtggcgtg tccgggggag
    32581 aacggaagcg cgtcagcatc gcagagactc ttgcagtcaa aagtgctgta acctgttggg
    32641 ataactcgac ccgtggtctt gatgcatcca ccgccctggc ttacgcgcac tcactacgcg
    32701 ccattaccaa cagttccgga cgtaccacca tcgcaacctt atatcaagcc agtgagagca
    32761 tctatgccct catggataag gttcttgtcg ttgacgaagg tcgtatgctg tatcaaggag
    32821 ccgcaagcga ggcacggcaa tatttcgaga accttggatt ctacgcttcg tctcagcaga
    32881 caacgagtga attcctgaca agtctatgtg atgttgcggc ccggaggttc cgtgaaggat
    32941 atgagcaccg ttgcccaaag actgccactg aactcgagcg ggcgttccgt gccagtcatg
    33001 cttacgagaa gttgatgcaa gatgtggcag actacgagct ctcactcgca acaaacggcc
    33061 gaactgatgg ctcagaacca atgccctcca agcctgggag tttctatcaa caagtactag
    33121 catgtgcccg tcgagagctc tggcttgtgg cggccgacaa gactgagttg tacactaaat
    33181 atttcacaat catcagtaac gggctcattg taagctcaat gctctaccgg tccccagctt
    33241 ctacggatgg tgttttcctc cgtagtggtg tcgccttttt ctcaattgta ttccttggtt
    33301 ggctgcaact gacggaactc ataaaagccg tctcgggtcg tgtcgtaatt gctcggcatc
    33361 atgaatatgg tttctaccga ccaagcgccg tcagctttgc acgcgcacta gtggatattc
    33421 ctcttctact acctcaggtt gtacttttcg gcgtgattgt ttatttcatg accggacttg
    33481 acctcgtacc tgccaaattc tttacctacc tactcctaag ttatacgaca acgatctgct
    33541 tcaccacaat gtaccgaatg atggcagcga tatctcatac tatggacgac gcagttcgat
    33601 tctgtggaag tttgctaaac attctcctga tctatgctgg ctacgtgatc gagagaccta
    33661 ttcttttgaa acagaagata tggttcggct ggatagccta cgtaaatccg gtaagcttta
    33721 ccaaccacaa caatgtctac aaatatccga gatctggctt ctaatgctac taccaaagct
    33781 tagctatgcc tttgaggctg ttctgagtaa tgaattcgcc ggacgaacga tgcgatgtgc
    33841 attttcccag atagttcctc aaggcccgga catccagcca caaaaccagg catgtacaat
    33901 cgcgggtgct catcccggaa gcagtgtcgt cttaggagat gaatatctca gtctcaagaa
    33961 tgattacagt cgagagcact tgtggcgaaa tttcgggatc gtcgttgcat ttattgtctt
    34021 ttatctcatc attaccgtcg cagcaactga attatttacc tttgctcggg cagggagcgg
    34081 tggtggtctt aggtttaaac ctactaaaag atcaaagcag gtcaagttct caaaaactgc
    34141 tgacgaggaa aaagggagca gtccaggggc attatcaatg gaagagccaa tcgatgcttg
    34201 tttaccaggt gcctcagtca aggacctacc aagaagcgaa aacgcaataa catgggagaa
    34261 catcaattat agtgtctcca cgccacaagg ctcgaggctc atattgaata acgtcagtgg
    34321 ttatgccaag cctggggttc tggtggccct gatgggcgca agcggggctg gcaagaccac
    34381 ccttctgaac acactatcgc gacgtcacct gcatggtgta ttcagtggag agatactggt
    34441 tggcggtcag ccactggaag ctaactttca acgctccacg ggatatgttg agcaaatgga
    34501 cttgcacgac gagacagcca cggtcaggga ggctttcgaa ttctctgcat tattgcgcca
    34561 gagtcatcac attccacgtc aagagaaatt ggaatacgtc gataaggtgc ttgaattgct
    34621 catgctcctg gatttacaag atgctgtgat tagttctcta ggcattgaac agaaaaaacg
    34681 tgtcacgatc ggggttgagc tttctgccaa gccgtcactc gttttcctcg acgaaccaac
    34741 gagcggcctg gattctcagt cggctttctc cattgtgagg ctgctcagga gactgtgtga
    34801 cgccggccag gctgtcgtgt gcacaataca ccagccatcc gcccacctca tccgcaactt
    34861 tgatgagata ctggcgttga gtccgaatgg tagcgtcttc tattctgggc ctatcggttc
    34921 cgactgtagc acaatcatca aatactttgc cgacaggggc gcatactgtc catctgacag
    34981 gaacgtggcc gagttcctgc tggagacagc agaagtggga catcccgact ggattaaaga
    35041 gtggcgcgaa tctgctgaaa gcaaggctat cgatgatgag atccagcgca tcaagacagc
    35101 cggcagaaat gaccctcgag acggcacgca acccaagcaa gtaaccccgg cagctttcgc
    35161 tgccactatt tcaacgcaga cctactacct taccaaacga atgttcgtcc accaatggcg
    35221 cgagccctca tacatatatg gccggctatt cacatccttc gttatgggta ttttcaatgg
    35281 tttcactttc tggaagctgg gagacagtat cgctgacatg cagaaccgca tgttctcgtc
    35341 gtttctcatt acactcattc cagcggctgt tttgaatgcg gtacttccca aattcttctt
    35401 cgatcgcgca ctatgggagg cgcgtgagca cccatctcga acgtacggct ggattgcgct
    35461 ctgcacagct gaggtcattt ctgaggtccc tgggtcgctg atcgccggcg cagtttactg
    35521 gctgctttgg tacttgccca ctggtatgcc ttacgatgca cccactgcag gctatgtctt
    35581 tctcatgaca cttctgttct tcctatttca gtccagctgg ggtcagtgga tttgtgcctg
    35641 ggctccgaat tttactgtca ttagcaacgt gcttcccttc tttctcactg tcgtgtctct
    35701 ttttaacggt gttgtggtgc cgtacgatca gcttgatgtg ttttggaagt actgggtgag
    35761 tatcgtattg atacccatgt atgctatgcc gaccatactg acgagcctct aatagctata
    35821 ttggctcaac ccaagtacct actggattag tggtgtccta gcgtcaactc taagctctca
    35881 atcggttcat tgtactgaaa cagaagcggc attctttaac ccacccgccg gacagacttg
    35941 cctggagttt gctggtacat ttgtccagga ggctggccga ggctacctga cggatttgga
    36001 tgcaacttca aactgtggct actgccctta tgcgtctggt accgagtatt tggccacgtt
    36061 gagtattcgg gctgatcaga aatggcgcga ttgcggagtt ttcctgatat tttgcttctc
    36121 aaactgggcg taagtatttt tttcttacat tcgcatttgc atgaagatca tgctacatca
    36181 aggcatgctc acttgatgca atattgcttg tcgaaaccgt gacaactgac gaatggttca
    36241 ggcttattta tttctttata tacactgtgc gggtcaggag ctggactttc ggagtttcag
    36301 cactttttac tgcgattgaa cgtgtcatcg tcgcaattca ttctgtcttg gccaacctat
    36361 gggggaaact ggccggtcca tctcggcgat gagacaagtt tttgtgtagc gattggaagt
    36421 tctagttaga taaccccgta tacgagcaga gaccatcttt tgataaaatg cgaattctgc
    36481 ccctagcaaa ggattcggag aggtgaggga caatatcgat gttcaactta ccacagaggt
    36541 gtttagaaat gtctcgtaag tctttaaggt gtctaatgat ttctatatgc agactacagg
    36601 ccttgagtac tatcttattc ccaccaagcc catcgtgggc tggcccatca aaaccacaca
    36661 gctgcgtcaa gcatgtccat tgcacactct atcaagtccc gcagtttccc aatggcacca
    36721 cgcccctgtt ccgtctcagt cgacacttct gacatgcaca tctcgacgaa gtgggcagtg
    36781 acattcatgc acagtattcc acttccttca gcggcaggtt tcttgctgac acgacagcct
    36841 tcgtgcagac ctagggcggc ctcgacctca cctagaagct ttgccgccac ttgcaataca
    36901 aacttgatct gaaaatcagc gaattggttc agaggtgctc ccccaataga caaatcgtcc
    36961 caaattggtt tggcctgtcg taaatccgaa ccggcacaac tgatgtagtg gcatactctc
    37021 gaatagagta gaatgaacaa ctgaagaagc ctgaggtagt tcgctataag ttgcagtgcc
    37081 gtgggcttgt ctacagggtg cacccgtcga tattgccatt cgggggatgc cgaggacctg
    37141 tagatagaag atcgagatac agtgtctgag aacatttggt gattccctga caagccatta
    37201 ttggtcactt cttcactact ataatttgcc gtcgaagatc catttatcag gggcgaaatt
    37261 gcctcttcgg agaggaaaaa gtgtcgaaga cattgaagaa attcatccgc agcctgcaag
    37321 actttgcctg ccagatctgc tgggaaggtc tcgattgagg tggtgaggcc gtcgttctca
    37381 ctatgagaat atttactctg caactcgtac attagactgc caagctgcat cagttgctgc
    37441 atacgtattg ctggcttata tcccaagtcc gatacaggga agttgacgcc tgagctccca
    37501 gtaccgaggc agttgggatt ggagtgcctg ttttccaact ccatccattg gttgagatct
    37561 aacgtcgagg tgacctgctt aagattccgg gaatctgctg gatcatcgat attgaatatg
    37621 tgtgtcgggt ccacgagtac gcggcttgtg tcttcgacct gctgggatag tagaatctca
    37681 gtaggactgc cagaaggagc tgagaagctg tcgatggttg atatatcaaa atctaccata
    37741 gcagcatcgt catacaacaa gttgaacaga tcttcgtctt ccacgcgaga cgagatggcc
    37801 tgagcatgct gagcaccaat ggacggtggt gtccaggtag ctgcgagcag tacgccatgc
    37861 ggtgtgccat gttcatccga ttgtcgcagt ggctctctag aaggcgactt tgctatcata
    37921 gatttgcttc gcggaaggct cggtcgaaca gtatcatggc tagtggccac agattgtccc
    37981 gtcgggccct tcacggtagg aggccgccct ggtggaaggg gcctaccaaa actgcaagtt
    38041 gtttttgcgg tagtacagcg tttgcagatc tcggatgtgt ctagtcgggt gcatttgagt
    38101 ttctgggcgc gacatctgtc acatgccagc cgtcgtgtgg attggccatc cataggattg
    38161 atatcgttga ggttattcat tggtagtata atagggaaag tgatgcgatg attcgcagaa
    38221 atagacggcc aagatatccc aagagactcc aggagttccc aaggctttag ggattgcaac
    38281 ggagggggtt acaaatattc gttcactatt aaaagggttc tcggacagcc gactggtagc
    38341 ggtacatgtt caagagaagg cttggtgaaa ctcataaccg cgctttagtt gcatgatggc
    38401 gtctggaccc ttccttcacg ggcttcaacg gttagcggtt ggcttgtttc tgattgcgtt
    38461 atggcggcgt ggcgacgccc atcattggaa caacatactc tgtgtaacat aatgggtgtg
    38521 ttcatagaga tttcaagcag ccattgaggg atatgccagt cacaataata agctttgcat
    38581 atcacaagcc acctactctc agccgatgca gtctggagat tcgggtatca acggttttca
    38641 agttaggaat taaggcctca gcctagtacg gccgcctttt cacagcatgt cgtgtgctat
    38701 attccaatga tgtattccac aatgatgtat tccacataaa tccttcgagc agtaagacta
    38761 ccatatcgac gcgaggaaat tcctccgaaa ctgaaacacg aattcggctc cgagtgcgta
    38821 aaggtgatca gacggcccag cacgccaatc acaattctcc atcgatccta gaccgctttt
    38881 tagctcttcc gtcgatatgc accttgacgc tcgtgaggcg aaagtcaaga gtgttgtgag
    38941 aaggatcctg catggtatgt ggcgtagaat gttgtgccat cactgaccag aaagaagata
    39001 aggccgacgc cacgtgcagg tggagaataa cgtttgggcg tgtcctgtaa tcaacaccac
    39061 tcggttcgac tctgtaaaga gccgctcgcc gatagttttc ttggctcatc tttgttgtat
    39121 cttctttggc gcgcgatcgg taagtgtacc cggtcaattt ttcttccaac tttgcgcgca
    39181 gggccgcgtt gccggtcagc tccttggatg gtggcttgaa atgtgtacgg cgcctagtct
    39241 tgtcaaatgc ccactgaaaa taatacctat gtagtaagcc aggttctgca agcctgccac
    39301 tagtgttagg tacggatggt acgggttccc ccatctgttg cagaatcccc cgtaaaccaa
    39361 ccatccacca tggagtagaa aacgcggatc ttcgcgtgtg ctaagctagg tacatgtgca
    39421 gtagctgcag cagtgatgca acgctgcacg ttaacgagtt gcgtgacttg ccaacaataa
    39481 cattcaagcg taccacggtc atcatcgaca aacatcgccc atttgagtgc acaagtattg
    39541 ccatagccaa gctccaggtg gttcattgtc gacgtgcatc aattgccctt actacccttg
    39601 ggcaagtcga tcaatgctca ggctaacagc ttgtgctaga cctcacgtac agtagagttg
    39661 aaagagtttg atccttgtcc ctttgcagcg ttgagaactc aatttgtatt atagtcattc
    39721 actggcccac tttcccttgc caagcatcag gaacagtcga gaccttgtgg tggctggagc
    39781 tgattgtcaa ttggtcggcc attcatggcg tgctcggaag tcgcggttga cttccttgtc
    39841 acttggcaac ccagcccagg gttgcatatc gcggttacac gaaccggatg agcatacgga
    39901 aaggtcctac ggaggacgag aaaattgcca ttttaagtcg tatctgcaac caaccttcat
    39961 tgaacgacgt gtagaacaga gtaagctgag tgagctgaat aagattcaca ttcccagcag
    40021 tttggtaatc gggtctacca tacctaacgc tggttccatt acagcagctc taatctccga
    40081 ctattgcaac tgcccctggg atggtgtttc aggcctgttt agcagtcaca aagcaaaggt
    40141 gaacaaattg caaaagacta gtctctttgt tgacagcaag aacttaaagt cctgcacgtt
    40201 tagtaatata gcctgtattt gactttctaa ccagaaactt agatactgtg aggtattcaa
    40261 ggtctcattc ttcccgtctc tttcccatat gttggtcttt actagctgaa aatgacagtg
    40321 gttgactata tgaatcaatt tctgggcttc ccacagcatg tcgtcttttt cggttggtcg
    40381 attaactggt gggaggaaca ggcttccaga ccgcaaagac gggacccatt ggctcggaaa
    40441 atcactaata gaagtactcg gtttgtaaaa gaaggctctc gcttctcgaa gacgaacact
    40501 gatccaggcc gcggttttat atacaaagaa ctgacgatgc ccaagtcaac aatggcttta
    40561 ttcatttacc tagtagactt ggcgagtggg aaatgccctg gttagtagtt cgggtgcagt
    40621 tattgaaatc atagaatagt acggcctaca ccaagagaat acgttatcaa tgccaattga
    40681 agcgaggaat aattcaacga ggcgaaaggg tgcaaagatg gagagaatga tagatttgat
    40741 gaaaactagt tctcgtcgtt gatcttctag caatatgaac aacggactca ttcgctacct
    40801 agggaggtat cttggtcatt gacactgaaa gggctacaat gaaaaccaag accaagctcg
    40861 gttcacaagc ttcggctgcc tatgttttcc catcttgacg atgggaatgt accatgtctc
    40921 agagcgatcg tccgtgccgc ttccattttt tgagcgtggc atctctttcg gactcggtgt
    40981 gccgtgcaac tcttggtgca ctgcagtata caccatccac cgtgccaagc aagctgccaa
    41041 gcaagcggcg ctttcgagaa ttgtcagctc aacttggcgt caagactcca gggagccgga
    41101 ttgcagcaac tctaattcag ccgttggtcc ctactgctaa cgtatctcgt tctccgcatt
    41161 caggcagcag ccatccagcc attgccgccc gtctgacatg aaggaagcta ggtgtaaccc
    41221 tgcaggtgaa ggtcacaaca atcagcttcc gggggatcct ccggaggtag cgaagtacag
    41281 caaatgacgc tgaggcagtc tcgagcgaga tacgaggtga accgtcctgc gtcagcctcg
    41341 aagtttgatc tcgtcggaac tacccgctgt gacatgtaat caaccttact gcaacccgtt
    41401 atgcagtagt ggggcgtttt tctatacgcc aggtttcatg tcaacactca gctttactct
    41461 cagtaccgcc ataaagtgag acagacaaaa cccgacagca cgcatcgccc agatatccat
    41521 gatctgcagc acgatgcaga cagtagccat tgagaccctg aatccagtgc tagaccctga
    41581 aatcgaaggg acagctgcat gccgatccct gacgtcgtaa cgtaacacga aaggcagccg
    41641 cgtctcgaaa gatagcacca gtctcgcgtc gggtatggaa cctcaggggc gtttccccct
    41701 ccgtcatcgg actggcaaat cactttagac tgctagacca atcttttcgc caagccttat
    41761 cttcagatcg tctccgtcgt atcatgagag ctgacgtgta tgccgtcctg cgagcaagcc
    41821 acaaatctct tgatgatggc aacgaggccc tcactcttga gagagcacaa gataggaacg
    41881 tgatattgcg cccctacttt accgtgagga cggacctgaa accccataca tggttgtgcg
    41941 gtacagttgc tcggctgatt ttgcctccaa aagagaagtt gaatcaccac ggacaccaag
    42001 gagctggaag gaagagctta agaaagattc gttgtccaat ttatacgact gaggagttga
    42061 attactaggc gatgagctta atcgaattgc ataatatcaa tattcagaaa tcatcgtact
    42121 ggtgtaactt ttgatcaggt tgtctctgtt tccaagatgc ttaggtctag attatcaacg
    42181 caggcctcag tatccatcac agggctttcc tttccccttt ccaatactcc cagcattaga
    42241 ctgccaccat taaatcagcg agagcaatta gccataggga gcctagtagt tttcttattg
    42301 tacttcctgt gaactgctga ccccattgaa cgcaactcat atttcttact tgataaggtg
    42361 catacagatg gcggattcaa agtcagttgt ttcaagtacc accgtgaaat actagcgtca
    42421 agatacatat caggtaaaat caggacggtg ggcaactctg ttgcttcata ggcacgctta
    42481 catgaaaaat gacagcaaaa gacgagccta gcaaactggt ctggacctcc atgccgatac
    42541 tgaccgatgg gatgaagcac acagagtacc ggaacgaagc aattacagat atattgaccc
    42601 atatccacgc tggagaggtg atttgtcgaa tgcaccgcag gtcgggtgcg atcagagata
    42661 catcataggg ggttagatat tgcaaaaact ggatcttgct tccgtacctg taggagagct
    42721 aatgaggcaa ttgtatcgag ggtccccctt ggtaagatcc ccgggaccga gccgtagcta
    42781 gaactccatg ctgatagtat ctaccagacc gcagagttcg gataggagaa ggcgttcttg
    42841 ccatgacgtg gtctattccc agagcaggag aggcggacta tcctaaagaa gcgcatatat
    42901 acccaagagc ctgatataga caactagatc aactttaggt gtcggctcat gggtcacagc
    42961 tcaggtcgca ggtgatggat gggatgacgg cgctctgcga ctccttttga gatcacacac
    43021 acaagcgact tgatgatgcc aatcccaggg accggctcca ctgtctgaac ccatttggtt
    43081 caagaggcat ctcatcatcg tatttcgcca aatgcgaaag agaattattc cgaacgagat
    43141 tcactggacc atcggaacta catgcgaata tcagcttggc ttccgtcaac gacaaggcta
    43201 tatcatctcg tggcgtagtt tccaggagca tttgcaaaat gcttcaatcg gcaccatctt
    43261 cggtccgagt gcagtaagaa ggcctttcgg aatgtttcca atttattcgc cgttcttcga
    43321 cgtgcggtat tatcattagc tatgaatagc agatgcggcc caaggccgca aatcggcgag
    43381 tagcgagtga catgatcctt tcgatcgttt ttctttgttt ctttctttct ctccgcgaaa
    43441 ccgtgtgtct tgaatgtgcc atatagttgt cacacttccc ccggatcccg gctgagcggc
    43501 gacgcgctca cgatatacaa ggcgtaatca tacaagcgtc ccgggcgtct ccattgtgct
    43561 ccacccggaa cattggcgcg agcccaaaaa taaacgaacg cccgtcaatg cccccttata
    43621 ggctctggtg agttgacgct cccacgacgg cagtatcctg tcgccaaccg caagaaaatg
    43681 tccctagaat acacataaag aatctgcaca aaactggtgc tgtaagctga ccaaactgat
    43741 cacaaggcct tcgtcttctt ggcttcggcg gccacggcgt cctcggcgtt cctccttgat
    43801 cgctcgtact tcaaagtcgt gtcgcccctc cacatggtgc ccagcagtct gtcccagaag
    43861 gtgaagaagg gctgggaaaa gttggtcttg ataccccagc tctggtggtg gatatcgtgg
    43921 tacgcagcgt tgttgccgga aaggtgctgt agcggatccc agggaagggc gtagccgcag
    43981 tgatcatcga ccgtcttgat ggacgaggcg gtgaagaaca ccatgccctg acgcgcggtc
    44041 atgccagaaa gcatgtaggc gaggccggca cccgcggtgt cgagcaggaa accctcgaac
    44101 gggtggttgt aaagagctcc gtaggcgtac ggcacgtaga gcctgtggtg tcgcgagtgg
    44161 aaggtagcta aattgcaagg caaggttagc aagggcccct tggtagatta agtaaaacaa
    44221 tcagagccac aacttactgt acagccactt gttcatgtgc atggcacgat gcaagaagta
    44281 ctgccaggta tcgacaaagg tgacggcgac gaggaactgg atgccaggga tgaccagcca
    44341 gtagatggcc ttggcaacgg ccatctccca ggcagcgaag gcgggcacgg cggcgccatc
    44401 aggcccagca agcccggtcg tgaggaaggg gtagtgcccg ccagagagcg cgccggccag
    44461 gagggggtgg gatgccgaca tgttcttggc catggtgacg gcattgatgc ccagaacgct
    44521 caagacagca ggcagggccc tctgcgcaat ccggatcctg gtggcccaga cggcaatgtc
    44581 gtattcctcc ttgccctgga gctggggcgg atccatgaag gccagggcgg cgcccacggc
    44641 cgtctggatg acctgctgca ggagaacatc gcggaggacc tcgtagcggg tggcgcggtt
    44701 gcgcgaggcg atctcggcgg gggtgtgcag tcggtactgg ggccatatgt cgtagacgtc
    44761 gacgatgtgg aagaagatgg acacgaccca gtagccgacg atgggcacga tcagggacag
    44821 gtagaagtcg tcgaggccgg ggacgaggct ggggacctcg gtcagctcgt aggcgggcag
    44881 cggagggatc gcctctggca tcgtggcgtt cgaagccatg gaggcgagca gagaggggga
    44941 aaaggtcgag cgagagcagc gtggtgtcgc gtcgaaatag cggcgggcgt gtgtccgggt
    45001 aggtaggtgg cgtcggcggc gggttaggtg actggccgcg tacgcgcaag gctgagggct
    45061 gagcagattg tctgagaagg aggtttaagt ccgtgaggat gaacggtccc agcgggcttc
    45121 ggaggccggc ttgagggtca aagatcgggg cgacgatgga ttaagacggg tacaagtaaa
    45181 atgctactgc tatgcaagag aagggaaggt tcgggtggtg cggcgacaga aaggagcgga
    45241 gggggagcag ttgcaaacca gacgcggaaa tgttgctctc ggtctcggtc tgcttactga
    45301 cgcttcccat gggatgacac gggagatggg atggagatgg gcctgaacta atgagcgcct
    45361 aagattacgg cgttgacggt cttcttggcc ccaaaaaaaa gctcctcatt cgtccaagcg
    45421 ctctccgctg tctggctgtc tggctgtctg atcagactct ggcgggcgaa cagcgagcag
    45481 cgagccatca acagcgaagc tccggccttc cgggctgctc ctttaagccc aatttcgctt
    45541 gcccgcgctg gccccccccc ctagcccaga gcttgccact cgttccgatg tcaccagttt
    45601 ttctcgaatt tatggggact cttggatcga taatcgcatg acgattgcat gtctgatggt
    45661 acatacaaga cttccatcat cagcttacat agtacagcag ggtgagcttg cacgggattc
    45721 aggttagcag taaatcaaaa tcccatgggc agatggcacc gtcccagctg ccaacctgtt
    45781 gggcggcctt gccttgggat agtggcaaat gtctgattac ccaagcagag tcagaccctc
    45841 tcccatgcgg gagtcccctc catgcatggt aaacttactg tactgtaaac aaacattatc
    45901 aacatgatcg attatggcta tcaccgcggg attaccctgg ttaaggtaca gcaactagtt
    45961 tctgccgaca gtgattaccc aagatgccca gcatcgaatc aaccaatgcg tgcccgacac
    46021 cacattgata actatagtta atcatatgtt ccatcatcat cattcatttg gacagcggct
    46081 caggtatacc tcccgggttg acacgacgtc cagtacttgt aggtataact tatacacagc
    46141 aaggtagagc ccggaagtct cagcgtccac agtcaatgct caaaggaaaa ctccacttga
    46201 tctcggtgcg aaaccccttg attgcgcgct cgcatctgca aaaggctgct tggagtgaac
    46261 agcacttgac gatggatgca tgataagttc atatcaacaa ctggagtggc ccaaatgaaa
    46321 ggtccaagtt ttttttcctt gtccttgtct acctacgctc ctaaaagcgt gcccctcagc
    46381 actggcccag acgaggcgat ccgaggggct agactgcgat aggactaggc cgcacgcccc
    46441 gcaatcgatt ggttggttcg ctgggcctcc tccccctttg gcaagctatt gggtgctctc
    46501 tcttttttgg ccccttgggc ccttttggtc ccctccccaa ttcgggaccc cgcccactgc
    46561 ttgtcaaatt tgtgccagtc tcgattttct attttgctgc cccgccttag cgcccgggtc
    46621 gtggtctttt ctctctcggg aacttgcgac gaccacatct ccacgacttt cttcatcctc
    46681 cccatctcta cactccttcc ctgtatctcc cccttctaca gcaagcccct agcttcgccg
    46741 ccaacatgat cattttcaag gtgagttccg actgtgttgc aggctccccc gtcccgcccg
    46801 agcagagacg aggcgcgcca gcccgcaccc cgcacctctc tcgagactct gcgcccacgc
    46861 ccagagagag ccctgaacag cgtctctgat actgaacccc gcaaccacag gatatcagca
    46921 acggctctga gctgctctcc gactccttcc ccctcaagga gatcgatggc atcctctacg
    46981 aggccgactg tgccatgatc caggtcggtg gtgagagctt cggtgagtcc caacaacaac
    47041 atggcccctc ccctccccgg gccccgcccg ccttgatgtt atcgcgcccg ctaaccgcga
    47101 cttgtaccca gacaccggtg ccaacgcctc cgccgaggag gctggcgagg acgtcgagga
    47161 cggtgtccag aaggtcaaca acatcatcca caccttccag ctccaggaga tcccccttgg
    47221 caaggccgac tacaagaacc acgtcaagtg tacgtttagc cgccccgaga gcatgtcggg
    47281 atccggacaa ctggctgaca ctccccatct actgtagcgt tcatcaagaa ggtcaagaag
    47341 cacatggacg agaccggcgc ctcggatgcc gagaaggatg ccttcaagac caagggccag
    47401 gctttcatca tgaaggtcct caagaacttt gacgactacg agtgctacgt tggtgaggcc
    47461 ggtcctactg aggatgatga ccaacagtaa gtcaagaacc ccgcgtcaca gctctacgta
    47521 ttacagtgtc ctaaccacgc cttccagggt tgtcctcctc aactaccgtg aggacggtac
    47581 caccccttac ttcaccttct ggaagcacgg tctgagcgag atgaaggtct aaattgggcc
    47641 aactgggaag gagcacatct cttgggattt ttcaacgcga cacacaaaat tctcatatag
    47701 attgtccatg tcgccggtca agcgatagga cagtacttaa aaactcattc acgtcgagat
    47761 gacattcatg ccaccaatca acaccaacca ggtgcccaca ctttcatact tgacatgtat
    47821 actcgccgtg cctccactgc ccagattatg taaatatgtg aacaacagcc agaggacctc
    47881 cgtcactgtg gatatctcgt ttccattgca ttagatagaa tgaccttcaa tggccgataa
    47941 tccaggtata ggcaggtaga tcctcgacta ttcaacgccg cgaggctacc aacactgttc
    48001 gacagctctt ataacaagta aacataatca tacatatctt gaccctctta gttataccat
    48061 atcataagag acagtcgctt gtatggaatc cgatgtatta ctgataacca ttttatcagt
    48121 ttacttacag tcgctctggc gtactgttcg ctatgctcac tttctagcgg acggacactg
    48181 atgctggatt gcaacctgtt tttatttgac ttttttctgt ttgctcccat gtccattctc
    48241 cctccctctc cttccactct tatatctcac tctattgt
//
