# Supplementary material for: Genome sequencing and physiological characterization of three Neoarthrinium moseri strains
Source: BMC Microbiol. 2025 Aug 21;25:526. doi: 10.1186/s12866-025-04274-z (PMC12369201; doi:10.1186/s12866-025-04274-z)
Supplement: Supplementary file 16 — Supplementary Material 16. [file 12866_2025_4274_MOESM16_ESM.zip › BiGSLICE/input/Nmoseri/TUCIM5799/JAFIMR010000033.1.region001.gbk]

LOCUS       JAFIMR010000033        44395 bp    DNA     linear   PLN 06-APR-2022
DEFINITION  Neoarthrinium moseri strain TUCIM 5799
            scaffold33_Wmoseri_TUCIM_5799, whole genome shotgun sequence.
ACCESSION   JAFIMR010000033
VERSION     JAFIMR010000033.1
KEYWORDS    .
SOURCE      Neoarthrinium moseri
  ORGANISM  Neoarthrinium moseri
            Eukaryota; Fungi; Dikarya; Ascomycota; Pezizomycotina;
            Sordariomycetes; Xylariomycetidae; Xylariomycetidae incertae sedis;
            Neoarthrinium.
COMMENT     ##antiSMASH-Data-START##
            Version      :: 7.1.0
            Run date     :: 2023-12-04 11:58:05
            NOTE: This is a single region extracted from a larger record!
            Orig. start  :: 405187
            Orig. end    :: 449582
            ##antiSMASH-Data-END##
FEATURES             Location/Qualifiers
     protocluster    1..44395
                     /aStool="rule-based-clusters"
                     /category="NRPS"
                     /contig_edge="False"
                     /core_location="[20000:24395]"
                     /cutoff="20000"
                     /detection_rule="cds(Condensation and (AMP-binding or
                     A-OX))"
                     /neighbourhood="20000"
                     /product="NRPS"
                     /protocluster_number="1"
                     /tool="antismash"
     proto_core      20001..24395
                     /aStool="rule-based-clusters"
                     /tool="antismash"
                     /cutoff="20000"
                     /detection_rule="cds(Condensation and (AMP-binding or
                     A-OX))"
                     /neighbourhood="20000"
                     /product="NRPS"
                     /protocluster_number="1"
     cand_cluster    1..44395
                     /SMILES="NC(C)C(=O)O"
                     /candidate_cluster_number="1"
                     /contig_edge="False"
                     /detection_rules="cds(Condensation and (AMP-binding or
                     A-OX))"
                     /kind="single"
                     /product="NRPS"
                     /protoclusters="1"
                     /tool="antismash"
     region          1..44395
                     /candidate_cluster_numbers="1"
                     /contig_edge="False"
                     /product="NRPS"
                     /region_number="1"
                     /rules="cds(Condensation and (AMP-binding or A-OX))"
                     /tool="antismash"
     gene            complement(351..1226)
                     /locus_tag="JX265_010283"
     mRNA            complement(join(351..1096,1175..1226))
                     /locus_tag="JX265_010283"
                     /product="hypothetical protein"
     CDS             complement(join(351..1096,1175..1226))
                     /codon_start=1
                     /locus_tag="JX265_010283"
                     /product="hypothetical protein"
                     /protein_id="KAI1859834.1"
                     /transl_table=1
                     /translation="MAADEKSMPFLKNLASSDRKIRTSALGTLRTFLSASTTSRALTPL
                     DNLKLWKGLFYSLYMCDRPVPQQNLCADLAALLDVLPDDAVAPWLVGFWDVMGREWTTG
                     IDVLRMEKFLLLVRRVLGRSLVWAHEVPKAKGAKGKKAADARRVALLELFREWPFESTG
                     DLKKMPVGLRLHVLDIWVDEAEKAGMIGEDSTEADAEFLNGIREILQAMIGKTVTPVKP
                     RAKESLADERLPWYEKKEGTEAEDEEMTEDGDSDRDSFGGFDD"
     PFAM_domain     complement(join(555..1096,1175..1202))
                     /aSDomain="Nop52"
                     /aSTool="clusterhmmer"
                     /database="35.0"
                     /db_xref="PF05997.15"
                     /db_xref="GO:0006364"
                     /db_xref="GO:0030688"
                     /description="Nucleolar protein,Nop52"
                     /detection="hmmscan"
                     /domain_id="clusterhmmer_JX265_010283_0001"
                     /evalue="3.40E-49"
                     /gene_ontologies="GO:0006364: rRNA processing"
                     /gene_ontologies="GO:0030688: preribosome, small subunit
                     precursor"
                     /label="JX265_010283"
                     /locus_tag="JX265_010283"
                     /protein_end="198"
                     /protein_start="8"
                     /score="167.7"
                     /tool="antismash"
                     /translation="PFLKNLASSDRKIRTSALGTLRTFLSASTTSRALTPLDNLKLWKG
                     LFYSLYMCDRPVPQQNLCADLAALLDVLPDDAVAPWLVGFWDVMGREWTTGIDVLRMEK
                     FLLLVRRVLGRSLVWAHEVPKAKGAKGKKAADARRVALLELFREWPFESTGDLKKMPVG
                     LRLHVLDIWVDEAEKAGMIGEDSTEAD"
     gene            complement(1805..2875)
                     /locus_tag="JX265_010284"
     mRNA            complement(1805..2875)
                     /locus_tag="JX265_010284"
                     /product="hypothetical protein"
     CDS             complement(1805..2875)
                     /codon_start=1
                     /locus_tag="JX265_010284"
                     /product="hypothetical protein"
                     /protein_id="KAI1859835.1"
                     /transl_table=1
                     /translation="MAVSTLPASNLDEAAVADFHETLLQSKRIVAVLGAGLSAASGLPT
                     YRGVGSGGLWRNYDATQIATPAAFRHDPGLVWQYTSHLRRLALGAAPNPAHYALAELAR
                     RVPGFMALTQNVDNLSPRAEHPAAQLNQLHGNLFDMRCSDEANCGYIERGNFKDPLTPA
                     LAASPEEQDATVSNNESVKRPKATAWLLEGIARKNRQILGHDYQEAAPLRTDQAALKSG
                     DDESTESRLAVVPEPSNIPPADLPQCPKCSTNLLRPNIVWFGEALPADIVAEVDNMFND
                     SQPIDLCIVIGTSGSVWPAAGFADLARKKGARIAVVNLDVSDVKNMRPGTDWVFAGDAA
                     VVVPELLKPVMGSLSG"
     PFAM_domain     complement(1979..2776)
                     /aSDomain="SIR2"
                     /aSTool="clusterhmmer"
                     /database="35.0"
                     /db_xref="PF02146.20"
                     /db_xref="GO:0070403"
                     /description="Sir2 family"
                     /detection="hmmscan"
                     /domain_id="clusterhmmer_JX265_010284_0002"
                     /evalue="1.10E-31"
                     /gene_ontologies="GO:0070403: NAD+ binding"
                     /label="JX265_010284"
                     /locus_tag="JX265_010284"
                     /protein_end="299"
                     /protein_start="33"
                     /score="110.3"
                     /tool="antismash"
                     /translation="GAGLSAASGLPTYRGVGSGGLWRNYDATQIATPAAFRHDPGLVWQ
                     YTSHLRRLALGAAPNPAHYALAELARRVPGFMALTQNVDNLSPRAEHPAAQLNQLHGNL
                     FDMRCSDEANCGYIERGNFKDPLTPALAASPEEQDATVSNNESVKRPKATAWLLEGIAR
                     KNRQILGHDYQEAAPLRTDQAALKSGDDESTESRLAVVPEPSNIPPADLPQCPKCSTNL
                     LRPNIVWFGEALPADIVAEVDNMFNDSQPIDLCIVIGTSGSVWP"
     gene            complement(3472..5616)
                     /locus_tag="JX265_010285"
     mRNA            complement(join(3472..3901,3970..4267,4323..4513,
                     4565..4767,4817..4939,5006..5031,5086..5095,5151..5246,
                     5299..5616))
                     /locus_tag="JX265_010285"
                     /product="hypothetical protein"
     CDS             complement(join(3472..3901,3970..4267,4323..4513,
                     4565..4767,4817..4939,5006..5031,5086..5095,5151..5246,
                     5299..5616))
                     /codon_start=1
                     /gene_functions="transport (smcogs) SMCOG1005:Drug
                     resistance transporter, EmrB/QacA (Score: 294.7; E-value:
                     1.5e-89)"
                     /gene_kind="transport"
                     /locus_tag="JX265_010285"
                     /product="hypothetical protein"
                     /protein_id="KAI1859836.1"
                     /transl_table=1
                     /translation="MEAIKITPTAAPAPGATPSAGDVADLRNDDGWKPTKRFLLAFMSL
                     LTIVAAVAIESTSLPTALPIMSAELGGTALEAFWSGTSFLLASTIIQPTVASMSHILGR
                     RIMLYVSSVGFASGSLIAALARNFKLVLVGRTIQGAGGGGLIVLLEILISDLVPLAHRG
                     TWFSIISAMWGIGTATGPLIGAGFAQDVTWRWIFWINLPIVGVGMLFVTLFLKQAQIPG
                     QIIEKLKRFDWLGSVLFSVSSAGFLFGITTGGVRFPWSSYQALVPLVIGFLGMLSFVYW
                     EFNFASEPIVDKRIFKTWTAISAYIQTMLHGLVLWAAIYFLTLYYQAVKLYSPVTSAIA
                     LLPETVGLSLSSIAVGALTGRWKRYRWALWGGWSLTTLGAGLLYLLGTNTSITQWVFLN
                     IPFGIGTGMLFTAEILAIQAATEPHLNGEAAGFFSFIRIFGQALGVAISGVIFQNSLKQ
                     TLLRIPGFASLADEYSRDATAIVTLIQDMDDGDTKARMIQAFSDALSSIWLSLLAFSAA
                     GLLLSFTVKGYSMTQEHVTAQHLVQEKEGSGNEEAGLSENTQTAEKS"
     PFAM_domain     complement(join(3835..3901,3970..4267,4323..4513,
                     4565..4767,4817..4939,5006..5031,5086..5095,5151..5246,
                     5299..5475))
                     /aSDomain="MFS_1"
                     /aSTool="clusterhmmer"
                     /database="35.0"
                     /db_xref="PF07690.19"
                     /db_xref="GO:0022857"
                     /db_xref="GO:0055085"
                     /description="Major Facilitator Superfamily"
                     /detection="hmmscan"
                     /domain_id="clusterhmmer_JX265_010285_0003"
                     /evalue="3.50E-37"
                     /gene_ontologies="GO:0022857: transmembrane transporter
                     activity"
                     /gene_ontologies="GO:0055085: transmembrane transport"
                     /label="JX265_010285"
                     /locus_tag="JX265_010285"
                     /protein_end="444"
                     /protein_start="47"
                     /score="128.3"
                     /tool="antismash"
                     /translation="IVAAVAIESTSLPTALPIMSAELGGTALEAFWSGTSFLLASTIIQ
                     PTVASMSHILGRRIMLYVSSVGFASGSLIAALARNFKLVLVGRTIQGAGGGGLIVLLEI
                     LISDLVPLAHRGTWFSIISAMWGIGTATGPLIGAGFAQDVTWRWIFWINLPIVGVGMLF
                     VTLFLKQAQIPGQIIEKLKRFDWLGSVLFSVSSAGFLFGITTGGVRFPWSSYQALVPLV
                     IGFLGMLSFVYWEFNFASEPIVDKRIFKTWTAISAYIQTMLHGLVLWAAIYFLTLYYQA
                     VKLYSPVTSAIALLPETVGLSLSSIAVGALTGRWKRYRWALWGGWSLTTLGAGLLYLLG
                     TNTSITQWVFLNIPFGIGTGMLFTAEILAIQAATEPHLNGEAAGFFSFIRIFGQALG"
     gene            complement(6217..8345)
                     /locus_tag="JX265_010286"
     mRNA            complement(join(6217..6909,6970..7187,7243..7447,
                     7499..7892,7948..8345))
                     /locus_tag="JX265_010286"
                     /product="hypothetical protein"
     CDS             complement(join(6217..6909,6970..7187,7243..7447,
                     7499..7892,7948..8345))
                     /codon_start=1
                     /gene_functions="biosynthetic-additional (smcogs)
                     SMCOG1138:FAD linked oxidase domain protein (Score: 296.1;
                     E-value: 1.2e-89)"
                     /gene_kind="biosynthetic-additional"
                     /locus_tag="JX265_010286"
                     /product="hypothetical protein"
                     /protein_id="KAI1859837.1"
                     /transl_table=1
                     /translation="MPSHWLLFVLIGGGNLFTRYSCAKPTTEPTTFPRFRFETDVLTTE
                     TLKKYRSKNAHLLAFNTSGPITASGGCKVFPGDAAWPSSDEWNALDDALGGALIKTVPL
                     AAPCYREWEVYNAAKCEAIVANWTNPHTHMEDPTSVMWPVWEGLTCLPVDGTGNSSCTI
                     GGYPTYAVNATTVAHIQLAINFARNSGLRIVIKNTGHDYLGKSSGAGALSIWTHNLKSI
                     EYLPNFGRSSVKAIHAGAGVTSLEVSQIAYGHDASVVAGMCASVGFAGGYFTGGGLSPL
                     SSLFGMAADHILAAGVVTADGQYVIASPESHPDLFWAIRGGGGSTWGVVTSVVVRLHPT
                     IPLTTSAISFQTSANVSNETFWEGARSYFENIERFTSAGFYGFSNTRRLSSFYNNSDFS
                     FALEPMLAPNTTIEAFNRVTKPFFDRLKELGIPYTNEQKFYESFHEGWIATWPDEHLVV
                     TVPTITEGSRLFPRELFTNPEGIENSLQAIRTVSERGYDITGFALAPRNPFHVDNSVNP
                     ALRNALGHFSSGVVFAEHSTSEQMAATQAELMNNILDVWREVAPSEKMGGSYLNEANIM
                     EPNWQDDFYGLNYPELLRIKRTYDPYSVFYATTGVGSEDWEVRSMEQGIRTQNGRLCRL
                     "
     PFAM_domain     complement(6292..6423)
                     /aSDomain="BBE"
                     /aSTool="clusterhmmer"
                     /database="35.0"
                     /db_xref="PF08031.15"
                     /db_xref="GO:0016491"
                     /db_xref="GO:0050660"
                     /description="Berberine and berberine like"
                     /detection="hmmscan"
                     /domain_id="clusterhmmer_JX265_010286_0005"
                     /evalue="4.90E-10"
                     /gene_ontologies="GO:0016491: oxidoreductase activity"
                     /gene_ontologies="GO:0050660: flavin adenine dinucleotide
                     binding"
                     /label="JX265_010286"
                     /locus_tag="JX265_010286"
                     /protein_end="611"
                     /protein_start="567"
                     /score="39.5"
                     /tool="antismash"
                     /translation="SYLNEANIMEPNWQDDFYGLNYPELLRIKRTYDPYSVFYATTGV"
     PFAM_domain     complement(join(7325..7447,7499..7792))
                     /aSDomain="FAD_binding_4"
                     /aSTool="clusterhmmer"
                     /database="35.0"
                     /db_xref="PF01565.26"
                     /db_xref="GO:0050660"
                     /description="FAD binding domain"
                     /detection="hmmscan"
                     /domain_id="clusterhmmer_JX265_010286_0004"
                     /evalue="1.00E-15"
                     /gene_ontologies="GO:0050660: flavin adenine dinucleotide
                     binding"
                     /label="JX265_010286"
                     /locus_tag="JX265_010286"
                     /protein_end="305"
                     /protein_start="166"
                     /score="57.8"
                     /tool="antismash"
                     /translation="PTYAVNATTVAHIQLAINFARNSGLRIVIKNTGHDYLGKSSGAGA
                     LSIWTHNLKSIEYLPNFGRSSVKAIHAGAGVTSLEVSQIAYGHDASVVAGMCASVGFAG
                     GYFTGGGLSPLSSLFGMAADHILAAGVVTADGQYV"
     gene            complement(9009..9896)
                     /locus_tag="JX265_010287"
     mRNA            complement(join(9009..9697,9764..9896))
                     /locus_tag="JX265_010287"
                     /product="hypothetical protein"
     CDS             complement(join(9009..9697,9764..9896))
                     /codon_start=1
                     /gene_functions="biosynthetic-additional (smcogs)
                     SMCOG1089:methyltransferase (Score: 57.6; E-value:
                     2.2e-17)"
                     /gene_kind="biosynthetic-additional"
                     /locus_tag="JX265_010287"
                     /product="hypothetical protein"
                     /protein_id="KAI1859838.1"
                     /transl_table=1
                     /translation="MDALIWDNNPDAHRFAEAAVKALLASFPGVGNQNVRKDRKRQSKG
                     PSVLEIGCGTGVFSLRLLPYVGSILAVDVSHPMIQVLRLKIAEMCNPTERKHIAPLCLS
                     VEDPEDPALPPGQGGKRKKFDLVTGHLLLHHVADHKALLETMFGCLKPGGRLALTDFAD
                     FGPEARLFHPEGKMGDVEHDQGVNPKAIEKLMRQVGFEETNVSVAWTSEKEVERFPGEW
                     GPKGLQKPESVRTMEFSFVLCSGRKPKDSSKYSDYSSGSEPVFYHDRTRTQ"
     PFAM_domain     complement(join(9228..9697,9764..9779))
                     /aSDomain="Methyltransf_23"
                     /aSTool="clusterhmmer"
                     /database="35.0"
                     /db_xref="PF13489.9"
                     /description="Methyltransferase domain"
                     /detection="hmmscan"
                     /domain_id="clusterhmmer_JX265_010287_0006"
                     /evalue="4.20E-20"
                     /label="JX265_010287"
                     /locus_tag="JX265_010287"
                     /protein_end="201"
                     /protein_start="39"
                     /score="72.3"
                     /tool="antismash"
                     /translation="KRQSKGPSVLEIGCGTGVFSLRLLPYVGSILAVDVSHPMIQVLRL
                     KIAEMCNPTERKHIAPLCLSVEDPEDPALPPGQGGKRKKFDLVTGHLLLHHVADHKALL
                     ETMFGCLKPGGRLALTDFADFGPEARLFHPEGKMGDVEHDQGVNPKAIEKLMRQVGFE"
     gene            10556..11344
                     /locus_tag="JX265_010288"
     mRNA            10556..11344
                     /locus_tag="JX265_010288"
                     /product="hypothetical protein"
     CDS             10556..11344
                     /codon_start=1
                     /locus_tag="JX265_010288"
                     /product="hypothetical protein"
                     /protein_id="KAI1859839.1"
                     /transl_table=1
                     /translation="MASFEQVKSEYDHQAQGYNDITHLPCSILQTELLGAALGDCTGLH
                     VLDFGGGSGIHSRQAVDAGAATVDIIDLSTEMLRVAEDTEKQLGRTGKIRTFEADVTKP
                     IDHLLEKGLRDQYDIVMSNFCFDHATSQEQLETMWRNAVSRLKPGGRFVGARVGNMKSK
                     ACADGKYGVTYKDFEDIPGGVRYRYRIHLNEPIEFEASSLDLSWKGNKEIIEKFGLTDV
                     QEVDFMSAKTVRDDTAFWQTFLDDPSMAVVKATKAVSAAA"
     PFAM_domain     10691..11005
                     /aSDomain="Methyltransf_25"
                     /aSTool="clusterhmmer"
                     /database="35.0"
                     /db_xref="PF13649.9"
                     /description="Methyltransferase domain"
                     /detection="hmmscan"
                     /domain_id="clusterhmmer_JX265_010288_0007"
                     /evalue="3.40E-14"
                     /label="JX265_010288"
                     /locus_tag="JX265_010288"
                     /protein_end="150"
                     /protein_start="45"
                     /score="53.4"
                     /tool="antismash"
                     /translation="VLDFGGGSGIHSRQAVDAGAATVDIIDLSTEMLRVAEDTEKQLGR
                     TGKIRTFEADVTKPIDHLLEKGLRDQYDIVMSNFCFDHATSQEQLETMWRNAVSRLKPG
                     G"
     gene            complement(11880..14319)
                     /locus_tag="JX265_010289"
     mRNA            complement(join(11880..12478,12537..13740,13792..14319))
                     /locus_tag="JX265_010289"
                     /product="hypothetical protein"
     CDS             complement(join(11880..12478,12537..13740,13792..14319))
                     /codon_start=1
                     /gene_functions="biosynthetic-additional
                     (rule-based-clusters) DegT_DnrJ_EryC1"
                     /gene_functions="biosynthetic-additional (smcogs)
                     SMCOG1079:oxidoreductase (Score: 96.6; E-value: 2.9e-29)"
                     /gene_kind="biosynthetic-additional"
                     /locus_tag="JX265_010289"
                     /product="hypothetical protein"
                     /protein_id="KAI1859840.1"
                     /sec_met_domain="DegT_DnrJ_EryC1 (E-value: 4.8e-75,
                     bitscore: 246.4, seeds: 38, tool: rule-based-clusters)"
                     /transl_table=1
                     /translation="MDNHVRYPLNVAIIGIGHRGYNTHFLTLLENPRLWCVKAVCDVNP
                     ATRTVFASNHPKIPILNSISALLDQHGHQLDLAIVCVPHQFHLECCQALAKAGINILKE
                     KPVAESREEYDQLLKLPVKTGITFQKRFEPRYLVIKDLLKQVGQVASFRAVLTASIDAL
                     DSGWRAKSDVGVTEDLGCHMLDMIVSLFGKPTSVTAQNALGVRIEQTYGGDDIANVIMN
                     FGESAKRNIGHVHLSRVAHRSEESLVVTGTNGTFVLEGKEVVLRDNSGSETFRFNDSSS
                     KRFAVKSMLQQFSAWITGAEPQFAASLANVSDTVSVMEAIQRSYGNPHATESLASRHRQ
                     IGKPFLEASLGGEHHVWPLLTAESEDAVVRQMHSSLSIYNRSDIYEVFEDRWRKMHNLK
                     HALVCSSGTIAILHMFEALDLRPGDQVLCPVYTFFATASPLLQYGAVPVFCDSLGDGNM
                     DPEEILKRSTPKTKAVIVTHMWGLPCRMRRIVDNAEKMGIKVLEDCSHAHGAVVDGKIV
                     GSWGDMAAWSLQAKKNVMGGQAGVMATNSTDYYSRAILHGHFNKRAKQEVSESHPLRKF
                     WLTGIGLNLRAHPLAIALANQQLDRLPSHDRRRQAYASYVARELDKIPFLKMPTLQNNR
                     RDKHAWYAFVIQFDPSRAPKGLTRDEFVRRLEKRGVKEVDIPRSTGLLNGLPLFTHAHE
                     AVPRFGPTAWCKPQATAEFPNAESFYNHAIKLPMWTTDGDKTIVEHYVREFLAVADEVM
                     GNTHGQWGEQNRRQGTENSQARL"
     PFAM_domain     complement(join(12021..12478,12537..13179))
                     /aSDomain="DegT_DnrJ_EryC1"
                     /aSTool="clusterhmmer"
                     /database="35.0"
                     /db_xref="PF01041.20"
                     /description="DegT/DnrJ/EryC1/StrS aminotransferase family"
                     /detection="hmmscan"
                     /domain_id="clusterhmmer_JX265_010289_0010"
                     /evalue="1.70E-60"
                     /label="JX265_010289"
                     /locus_tag="JX265_010289"
                     /protein_end="730"
                     /protein_start="363"
                     /score="205.3"
                     /tool="antismash"
                     /translation="SEDAVVRQMHSSLSIYNRSDIYEVFEDRWRKMHNLKHALVCSSGT
                     IAILHMFEALDLRPGDQVLCPVYTFFATASPLLQYGAVPVFCDSLGDGNMDPEEILKRS
                     TPKTKAVIVTHMWGLPCRMRRIVDNAEKMGIKVLEDCSHAHGAVVDGKIVGSWGDMAAW
                     SLQAKKNVMGGQAGVMATNSTDYYSRAILHGHFNKRAKQEVSESHPLRKFWLTGIGLNL
                     RAHPLAIALANQQLDRLPSHDRRRQAYASYVARELDKIPFLKMPTLQNNRRDKHAWYAF
                     VIQFDPSRAPKGLTRDEFVRRLEKRGVKEVDIPRSTGLLNGLPLFTHAHEAVPRFGPTA
                     WCKPQATAEFPNAESFYNHAIKLPMWT"
     PFAM_domain     complement(join(13489..13740,13792..13824))
                     /aSDomain="GFO_IDH_MocA_C"
                     /aSTool="clusterhmmer"
                     /database="35.0"
                     /db_xref="PF02894.20"
                     /description="Oxidoreductase family, C-terminal alpha/beta
                     domain"
                     /detection="hmmscan"
                     /domain_id="clusterhmmer_JX265_010289_0009"
                     /evalue="5.20E-07"
                     /label="JX265_010289"
                     /locus_tag="JX265_010289"
                     /protein_end="260"
                     /protein_start="165"
                     /score="29.8"
                     /tool="antismash"
                     /translation="GWRAKSDVGVTEDLGCHMLDMIVSLFGKPTSVTAQNALGVRIEQT
                     YGGDDIANVIMNFGESAKRNIGHVHLSRVAHRSEESLVVTGTNGTFVLEG"
     PFAM_domain     complement(13939..14295)
                     /aSDomain="GFO_IDH_MocA"
                     /aSTool="clusterhmmer"
                     /database="35.0"
                     /db_xref="PF01408.25"
                     /db_xref="GO:0000166"
                     /description="Oxidoreductase family, NAD-binding Rossmann
                     fold"
                     /detection="hmmscan"
                     /domain_id="clusterhmmer_JX265_010289_0008"
                     /evalue="3.30E-14"
                     /gene_ontologies="GO:0000166: nucleotide binding"
                     /label="JX265_010289"
                     /locus_tag="JX265_010289"
                     /protein_end="127"
                     /protein_start="8"
                     /score="53.8"
                     /tool="antismash"
                     /translation="LNVAIIGIGHRGYNTHFLTLLENPRLWCVKAVCDVNPATRTVFAS
                     NHPKIPILNSISALLDQHGHQLDLAIVCVPHQFHLECCQALAKAGINILKEKPVAESRE
                     EYDQLLKLPVKTGIT"
     gene            complement(16326..18230)
                     /locus_tag="JX265_010290"
     mRNA            complement(join(16326..17176,17224..17642,17718..18118,
                     18195..18230))
                     /locus_tag="JX265_010290"
                     /product="hypothetical protein"
     CDS             complement(join(16326..17176,17224..17642,17718..18118,
                     18195..18230))
                     /codon_start=1
                     /gene_functions="biosynthetic-additional (smcogs)
                     SMCOG1283:2`,3`-cyclic-nucleotide 2`-phosphodiesterase
                     (Score: 369.6; E-value: 5.4e-112)"
                     /gene_kind="biosynthetic-additional"
                     /locus_tag="JX265_010290"
                     /product="hypothetical protein"
                     /protein_id="KAI1859841.1"
                     /transl_table=1
                     /translation="MDEIDILHFNDVYHTSDVELVPRFASTLSKPNHVLDGFTPARHQL
                     RVFSGDAFSPSLEASVLHGGHMIDLLNALNIDVACYGNHDFDFGEARLSHLSRQTNFPW
                     TLANAVRKHCVGDQRRYLAQAQKFVTREVAGYRLGFFGLAGTDWPSNCQHLPDCEIHDP
                     ASDGRRLAAHLRNSERCDFVIAVTHMRLAEDLKLSQATLSGDGKIDLILGGHDHYVLRR
                     THTDTNFDPSIIQPGVHDIAGPATQFNGFAHIIKSGTDWRGLSIVRLRVERLSDGSASI
                     SDMNLKQIVDLTKMPKYHQIPPCPKALAAIAKSLESIDKLVQQPLVYADISLEGRSTLI
                     RSQESNLGNMVADAVRAFYNSDIALVNSGGIRCDRVIERSKDVPLCIRDILDISPFDNA
                     MVVKRVSGSTIALSLENSVSDAHTDGRFMQVSGLSISVNWHHEEGDRILSIFHHPRQNP
                     APYPLQHDRMYTVAMTNFIAAGFDGYSCFESTETMIDVEGAMTDTNLLLEVFGGAFTSR
                     DRVDGELNDNTTAGLMRARKEIVIAYNESDGLPVIRPRLEGRIKVISGVNL"
     PFAM_domain     complement(16569..17039)
                     /aSDomain="5_nucleotid_C"
                     /aSTool="clusterhmmer"
                     /database="35.0"
                     /db_xref="PF02872.21"
                     /db_xref="GO:0009166"
                     /db_xref="GO:0016787"
                     /description="5'-nucleotidase, C-terminal domain"
                     /detection="hmmscan"
                     /domain_id="clusterhmmer_JX265_010290_0011"
                     /evalue="4.10E-35"
                     /gene_ontologies="GO:0009166: nucleotide catabolic process"
                     /gene_ontologies="GO:0016787: hydrolase activity"
                     /label="JX265_010290"
                     /locus_tag="JX265_010290"
                     /protein_end="488"
                     /protein_start="331"
                     /score="121.4"
                     /tool="antismash"
                     /translation="SLEGRSTLIRSQESNLGNMVADAVRAFYNSDIALVNSGGIRCDRV
                     IERSKDVPLCIRDILDISPFDNAMVVKRVSGSTIALSLENSVSDAHTDGRFMQVSGLSI
                     SVNWHHEEGDRILSIFHHPRQNPAPYPLQHDRMYTVAMTNFIAAGFDGYSCFE"
     gene            complement(18951..19811)
                     /locus_tag="JX265_010291"
     mRNA            complement(join(18951..19678,19739..19811))
                     /locus_tag="JX265_010291"
                     /product="hypothetical protein"
     CDS             complement(join(18951..19678,19739..19811))
                     /codon_start=1
                     /locus_tag="JX265_010291"
                     /product="hypothetical protein"
                     /protein_id="KAI1859842.1"
                     /transl_table=1
                     /translation="MADSTEPQAVERRREQNRLAQRKRRDTVRSQLQQLQADNEELRAF
                     KEQIVKATQAGRVPRSTMDISAGFLRSPSSSARSPAVTAETFSLMSSDEEFAPDMKALE
                     PFLANFSTGGVGLRHGDHTQVLSPAGSITYHTTSDTLRTPEPADDLGYVHLGHGLGPGP
                     ESFCNRSSGDGRHDALRIAVANGHLSMVQLLLKHGADVNAPAGELERTSLHDAAAADDA
                     KMVELLLDHGADVSAVDKSGMTALQVAASLGNVEVAGIFLQWKG"
     PFAM_domain     complement(18966..19214)
                     /aSDomain="Ank_2"
                     /aSTool="clusterhmmer"
                     /database="35.0"
                     /db_xref="PF12796.10"
                     /db_xref="GO:0005515"
                     /description="Ankyrin repeats (3 copies)"
                     /detection="hmmscan"
                     /domain_id="clusterhmmer_JX265_010291_0012"
                     /evalue="2.40E-13"
                     /gene_ontologies="GO:0005515: protein binding"
                     /label="JX265_010291"
                     /locus_tag="JX265_010291"
                     /protein_end="262"
                     /protein_start="179"
                     /score="50.6"
                     /tool="antismash"
                     /translation="RIAVANGHLSMVQLLLKHGADVNAPAGELERTSLHDAAAADDAKM
                     VELLLDHGADVSAVDKSGMTALQVAASLGNVEVAGIFL"
     gene            complement(20001..24395)
                     /locus_tag="JX265_010292"
     mRNA            complement(join(20001..23855,23913..24395))
                     /locus_tag="JX265_010292"
                     /product="hypothetical protein"
     CDS             complement(join(20001..23855,23913..24395))
                     /NRPS_PKS="Domain: AMP-binding (248-649). E-value: 1.3e-84.
                     Score: 276.0. Matches aSDomain:
                     nrpspksdomains_JX265_010292_AMP-binding.1"
                     /NRPS_PKS="Domain: PCP (786-854). E-value: 6.6e-17. Score:
                     53.4. Matches aSDomain: nrpspksdomains_JX265_010292_PCP.1"
                     /NRPS_PKS="Domain: Condensation_DCL (926-1178). E-value:
                     3.8e-34. Score: 110.0. Matches aSDomain:
                     nrpspksdomains_JX265_010292_Condensation_DCL.1"
                     /codon_start=1
                     /gene_functions="biosynthetic (rule-based-clusters) NRPS:
                     Condensation"
                     /gene_functions="biosynthetic (rule-based-clusters) NRPS:
                     AMP-binding"
                     /gene_functions="biosynthetic-additional
                     (rule-based-clusters) PP-binding"
                     /gene_functions="biosynthetic-additional (smcogs)
                     SMCOG1002:AMP-dependent synthetase and ligase (Score:
                     276.1; E-value: 7.6e-84)"
                     /gene_kind="biosynthetic"
                     /locus_tag="JX265_010292"
                     /product="hypothetical protein"
                     /protein_id="KAI1859843.1"
                     /sec_met_domain="AMP-binding (E-value: 2.2e-97, bitscore:
                     319.6, seeds: 400, tool: rule-based-clusters)"
                     /sec_met_domain="PP-binding (E-value: 6.4e-14, bitscore:
                     45.7, seeds: 164, tool: rule-based-clusters)"
                     /sec_met_domain="Condensation (E-value: 2.5e-27, bitscore:
                     89.1, seeds: 42, tool: rule-based-clusters)"
                     /transl_table=1
                     /translation="MGSQVDPSPSWENWDSCHVFTAKEYSSKSSGGKNFETIIVDESID
                     YEVVLSFCQDRQVSEMSLFKLAWGIVVGTYAGVEDVCFGIKTSRGQSILRCRLDAKQTT
                     GSLLSSMEEVSLVVDGEKHGLSALASSTELFDTILSIQDHSSTMVTDAIQTNGGISADS
                     PNVILEAQVHLQKGPIVIRYPQHIFSELRASRIARCFSTCILAIVANADERLQDLDILP
                     PTDAVDIQTWNGKDLGTYKNCLHEVIRERMKEDPEAPAVSAWDGDLTYGELDVLSSRLA
                     SKLYNLGVHVGSSVAFLFQKSKWTVVSILAILKAGGAAVALNPEFPVERLKNILEFTQA
                     PVLLVDCALEGMLCMSQKGVVELIVNESFFHQASDSPNETSEYVCSTVKPDDVAYIQFT
                     SGSTGQPKGIVIEHCTYLANAVSQHEACHVNRCSRVLQFASHSFDAILVEILTPLLVGA
                     CICIPSEERRLNDLAGAMRDLRVNWMGVTPTLAKIISPKDVPALKTLCTWGEAASSDMI
                     ETWADSVELINIYGPSENSVEATSHSWSRGIRDPSHMGKGMKAVNTWVVRIDNREKLTP
                     IGAIGELVLQGPTVARGYLHDEARNAVAFKAEVPWIPPTTNSYRMYYTGDLVRYTPDGS
                     LEFCGRRDTQVKIRGHRVELGEIEHHINQSNSGNYLQSVAEVVRPIYRPTQKILIAFIC
                     ESRNAAASIESLLQPTSDAFRIKAMSIKSYLTKYLPSHFIPSIFLPLTYIPTAASGKAD
                     RHRLRTMVESLSEVELMEYSSHALPAKEKGSEKEILIARLWAQILGVDENAITPGDNFF
                     WLGGNSILAMRLAVAAREKGIAITVAQVLQHPRLQDIASTVKIEKIKEAVVKQHYGYNP
                     FSTLYNVFAEDFVKRVVAPELGIAASNIKDIALATDYQIENLAWSSLKSRGGTNYVTFD
                     FDVALEPDRVQAAIERLVSYHAILRTVYCVYRQRVYQVAVNQLAFDIVHSLHVENVDKT
                     TASVMECDARQRLDITAALVKFWLLRGAHGRVMRLIIRASHLQYDGVTLIRWCNEFGLA
                     YSGSNLLPKTSFPEYMNFAANHNANDACHYWRKLLDGSSMTNVFQHSSIPWKHVLNGQV
                     ETLIDTSLVHSHSDITIGTTIKAAWALVLAEMASSGDVVFGSVVWGRNAMFPGVEQVVG
                     ACIDNIPVRVRLGPGMTRLQLLQQIQEQYFEAVSFENFQYKRIVKECTDWRPWERLSTL
                     VEYENLGEESSRFKLGREYGSFTVDEIRPPADRHDVTIYSMPMGEKQTFIALDFCRDIV
                     PIAVAQRMLDRMVEHIRAFHDDHHVQVVLSPPDEIGLPHIPMSLGPSAGGNSNKLNEGG
                     QRKKACDRLIPEDETNHTRVRQLVEKAWSSVLGCQQADLATCWANRVPFYNVWGNLIAS
                     YALARYYEREGSLVAAEDLLQNVDMQSQVALLFGQAKPMYYTD"
     PFAM_domain     complement(20421..21560)
                     /aSDomain="Condensation"
                     /aSTool="clusterhmmer"
                     /database="35.0"
                     /db_xref="PF00668.23"
                     /db_xref="GO:0003824"
                     /description="Condensation domain"
                     /detection="hmmscan"
                     /domain_id="clusterhmmer_JX265_010292_0015"
                     /evalue="1.20E-27"
                     /gene_ontologies="GO:0003824: catalytic activity"
                     /label="JX265_010292"
                     /locus_tag="JX265_010292"
                     /protein_end="1306"
                     /protein_start="926"
                     /score="96.8"
                     /tool="antismash"
                     /translation="VTFDFDVALEPDRVQAAIERLVSYHAILRTVYCVYRQRVYQVAVN
                     QLAFDIVHSLHVENVDKTTASVMECDARQRLDITAALVKFWLLRGAHGRVMRLIIRASH
                     LQYDGVTLIRWCNEFGLAYSGSNLLPKTSFPEYMNFAANHNANDACHYWRKLLDGSSMT
                     NVFQHSSIPWKHVLNGQVETLIDTSLVHSHSDITIGTTIKAAWALVLAEMASSGDVVFG
                     SVVWGRNAMFPGVEQVVGACIDNIPVRVRLGPGMTRLQLLQQIQEQYFEAVSFENFQYK
                     RIVKECTDWRPWERLSTLVEYENLGEESSRFKLGREYGSFTVDEIRPPADRHDVTIYSM
                     PMGEKQTFIALDFCRDIVPIAVAQRMLDRMVEHIRAFHDD"
     aSDomain        complement(20805..21560)
                     /aSDomain="Condensation"
                     /aSTool="nrps_pks_domains"
                     /database="nrpspksdomains.hmm"
                     /detection="hmmscan"
                     /domain_id="nrpspksdomains_JX265_010292_Condensation_DCL.1"
                     /domain_subtypes="Condensation_DCL"
                     /evalue="3.80E-34"
                     /label="JX265_010292_Condensation_DCL.1"
                     /locus_tag="JX265_010292"
                     /protein_end="1178"
                     /protein_start="926"
                     /score="110.0"
                     /tool="antismash"
                     /translation="VTFDFDVALEPDRVQAAIERLVSYHAILRTVYCVYRQRVYQVAVN
                     QLAFDIVHSLHVENVDKTTASVMECDARQRLDITAALVKFWLLRGAHGRVMRLIIRASH
                     LQYDGVTLIRWCNEFGLAYSGSNLLPKTSFPEYMNFAANHNANDACHYWRKLLDGSSMT
                     NVFQHSSIPWKHVLNGQVETLIDTSLVHSHSDITIGTTIKAAWALVLAEMASSGDVVFG
                     SVVWGRNAMFPGVEQVVGACIDNIPVRVRL"
     CDS_motif       complement(20814..20909)
                     /aSTool="nrps_pks_domains"
                     /database="abmotifs"
                     /detection="hmmscan"
                     /domain_id="nrpspksmotif_JX265_010292_0005"
                     /evalue="5.20E-09"
                     /label="C5_DCL_263-294"
                     /locus_tag="JX265_010292"
                     /protein_end="1175"
                     /protein_start="1143"
                     /score="28.6"
                     /tool="antismash"
                     /translation="DVVFGSVVWGRNAMFPGVEQVVGACIDNIPVR"
     CDS_motif       complement(21465..21554)
                     /aSTool="nrps_pks_domains"
                     /database="abmotifs"
                     /detection="hmmscan"
                     /domain_id="nrpspksmotif_JX265_010292_0004"
                     /evalue="8.40E-05"
                     /label="C2_DCL_024-062"
                     /locus_tag="JX265_010292"
                     /protein_end="958"
                     /protein_start="928"
                     /score="14.9"
                     /tool="antismash"
                     /translation="FDFDVALEPDRVQAAIERLVSYHAILRTVY"
     aSDomain        complement(21777..21980)
                     /aSDomain="PCP"
                     /aSTool="nrps_pks_domains"
                     /database="nrpspksdomains.hmm"
                     /detection="hmmscan"
                     /domain_id="nrpspksdomains_JX265_010292_PCP.1"
                     /evalue="6.60E-17"
                     /label="JX265_010292_PCP.1"
                     /locus_tag="JX265_010292"
                     /protein_end="854"
                     /protein_start="786"
                     /score="53.4"
                     /tool="antismash"
                     /translation="EILIARLWAQILGVDENAITPGDNFFWLGGNSILAMRLAVAAREK
                     GIAITVAQVLQHPRLQDIASTVK"
     aSModule        complement(21777..23594)
                     /complete
                     /domains="nrpspksdomains_JX265_010292_AMP-binding.1"
                     /domains="nrpspksdomains_JX265_010292_PCP.1"
                     /locus_tags="JX265_010292"
                     /monomer_pairings="Ala -> Ala"
                     /starter_module
                     /tool="antismash"
                     /type="nrps"
     PFAM_domain     complement(21786..21971)
                     /aSDomain="PP-binding"
                     /aSTool="clusterhmmer"
                     /database="35.0"
                     /db_xref="PF00550.28"
                     /description="Phosphopantetheine attachment site"
                     /detection="hmmscan"
                     /domain_id="clusterhmmer_JX265_010292_0014"
                     /evalue="9.50E-14"
                     /label="JX265_010292"
                     /locus_tag="JX265_010292"
                     /protein_end="851"
                     /protein_start="789"
                     /score="51.6"
                     /tool="antismash"
                     /translation="IARLWAQILGVDENAITPGDNFFWLGGNSILAMRLAVAAREKGIA
                     ITVAQVLQHPRLQDIAS"
     aSDomain        complement(22341..23534)
                     /aSDomain="TIGR01733"
                     /aSTool="tigrfam"
                     /description="AA-adenyl-dom: amino acid adenylation domain"
                     /detection="hmmscan"
                     /domain_id="TIGRFam_JX265_010292_0001"
                     /evalue="3.00E-104"
                     /identifier="TIGR01733"
                     /label="JX265_010292"
                     /locus_tag="JX265_010292"
                     /protein_end="666"
                     /protein_start="268"
                     /score="347.0"
                     /tool="antismash"
                     /translation="TYGELDVLSSRLASKLYNLGVHVGSSVAFLFQKSKWTVVSILAIL
                     KAGGAAVALNPEFPVERLKNILEFTQAPVLLVDCALEGMLCMSQKGVVELIVNESFFHQ
                     ASDSPNETSEYVCSTVKPDDVAYIQFTSGSTGQPKGIVIEHCTYLANAVSQHEACHVNR
                     CSRVLQFASHSFDAILVEILTPLLVGACICIPSEERRLNDLAGAMRDLRVNWMGVTPTL
                     AKIISPKDVPALKTLCTWGEAASSDMIETWADSVELINIYGPSENSVEATSHSWSRGIR
                     DPSHMGKGMKAVNTWVVRIDNREKLTPIGAIGELVLQGPTVARGYLHDEARNAVAFKAE
                     VPWIPPTTNSYRMYYTGDLVRYTPDGSLEFCGRRDTQVKIRGHRVELGEIEHHINQSN"
     CDS_motif       complement(22362..22427)
                     /aSTool="nrps_pks_domains"
                     /database="abmotifs"
                     /detection="hmmscan"
                     /domain_id="nrpspksmotif_JX265_010292_0003"
                     /evalue="6.10E-12"
                     /label="NRPS-A_a8"
                     /locus_tag="JX265_010292"
                     /protein_end="659"
                     /protein_start="637"
                     /score="37.4"
                     /tool="antismash"
                     /translation="FCGRRDTQVKIRGHRVELGEIE"
     aSDomain        complement(22392..23594)
                     /aSDomain="AMP-binding"
                     /aSTool="nrps_pks_domains"
                     /database="nrpspksdomains.hmm"
                     /detection="hmmscan"
                     /domain_id="nrpspksdomains_JX265_010292_AMP-binding.1"
                     /evalue="1.30E-84"
                     /label="JX265_010292_AMP-binding.1"
                     /locus_tag="JX265_010292"
                     /protein_end="649"
                     /protein_start="248"
                     /score="276.0"
                     /specificity="substrate consensus: Ala"
                     /tool="antismash"
                     /translation="RERMKEDPEAPAVSAWDGDLTYGELDVLSSRLASKLYNLGVHVGS
                     SVAFLFQKSKWTVVSILAILKAGGAAVALNPEFPVERLKNILEFTQAPVLLVDCALEGM
                     LCMSQKGVVELIVNESFFHQASDSPNETSEYVCSTVKPDDVAYIQFTSGSTGQPKGIVI
                     EHCTYLANAVSQHEACHVNRCSRVLQFASHSFDAILVEILTPLLVGACICIPSEERRLN
                     DLAGAMRDLRVNWMGVTPTLAKIISPKDVPALKTLCTWGEAASSDMIETWADSVELINI
                     YGPSENSVEATSHSWSRGIRDPSHMGKGMKAVNTWVVRIDNREKLTPIGAIGELVLQGP
                     TVARGYLHDEARNAVAFKAEVPWIPPTTNSYRMYYTGDLVRYTPDGSLEFCGRRDTQVK
                     IR"
     PFAM_domain     complement(22392..23594)
                     /aSDomain="AMP-binding"
                     /aSTool="clusterhmmer"
                     /database="35.0"
                     /db_xref="PF00501.31"
                     /description="AMP-binding enzyme"
                     /detection="hmmscan"
                     /domain_id="clusterhmmer_JX265_010292_0013"
                     /evalue="1.70E-75"
                     /label="JX265_010292"
                     /locus_tag="JX265_010292"
                     /protein_end="649"
                     /protein_start="248"
                     /score="254.4"
                     /tool="antismash"
                     /translation="RERMKEDPEAPAVSAWDGDLTYGELDVLSSRLASKLYNLGVHVGS
                     SVAFLFQKSKWTVVSILAILKAGGAAVALNPEFPVERLKNILEFTQAPVLLVDCALEGM
                     LCMSQKGVVELIVNESFFHQASDSPNETSEYVCSTVKPDDVAYIQFTSGSTGQPKGIVI
                     EHCTYLANAVSQHEACHVNRCSRVLQFASHSFDAILVEILTPLLVGACICIPSEERRLN
                     DLAGAMRDLRVNWMGVTPTLAKIISPKDVPALKTLCTWGEAASSDMIETWADSVELINI
                     YGPSENSVEATSHSWSRGIRDPSHMGKGMKAVNTWVVRIDNREKLTPIGAIGELVLQGP
                     TVARGYLHDEARNAVAFKAEVPWIPPTTNSYRMYYTGDLVRYTPDGSLEFCGRRDTQVK
                     IR"
     CDS_motif       complement(22524..22613)
                     /aSTool="nrps_pks_domains"
                     /database="abmotifs"
                     /detection="hmmscan"
                     /domain_id="nrpspksmotif_JX265_010292_0002"
                     /evalue="2.20E-12"
                     /label="NRPS-A_a6"
                     /locus_tag="JX265_010292"
                     /protein_end="605"
                     /protein_start="575"
                     /score="39.2"
                     /tool="antismash"
                     /translation="PIGAIGELVLQGPTVARGYLHDEARNAVAF"
     CDS_motif       complement(23100..23159)
                     /aSTool="nrps_pks_domains"
                     /database="abmotifs"
                     /detection="hmmscan"
                     /domain_id="nrpspksmotif_JX265_010292_0001"
                     /evalue="1.70E-09"
                     /label="NRPS-A_a3"
                     /locus_tag="JX265_010292"
                     /protein_end="413"
                     /protein_start="393"
                     /score="29.7"
                     /tool="antismash"
                     /translation="AYIQFTSGSTGQPKGIVIEH"
     gene            25108..29165
                     /locus_tag="JX265_010293"
     mRNA            join(25108..25407,25471..28712,28808..29165)
                     /locus_tag="JX265_010293"
                     /product="hypothetical protein"
     CDS             join(25108..25407,25471..28712,28808..29165)
                     /codon_start=1
                     /gene_functions="transport (smcogs) SMCOG1288:ABC
                     transporter related protein (Score: 273.8; E-value: 5e-83)"
                     /gene_kind="transport"
                     /locus_tag="JX265_010293"
                     /product="hypothetical protein"
                     /protein_id="KAI1859844.1"
                     /transl_table=1
                     /translation="MGSTDKKTMPGEIVPESSLTSVSSCNGDCTHTADCSEKPESNRAL
                     PNTLEKEILERQLDFQDVKASFFGLYSHATWVDIVIVLVSTLAAIAAGALHPTAPIVNA
                     YLVQFFARAGTEGDTLTAIINQFTLYYVYFFIVSLVSWTVATAGFIHTAARIARRIKTK
                     YFAAVLKQNMAVFDEVGTGSILSHLTSDTNMIQEALGSKLAISIAAIGNLTGTVIVCFA
                     LDWILTFILSWSFILGTSVLILSGKATVRYSGRSLDASSAGTAVVEEALGSIKSTTALG
                     MQKFVHRTYTDYLKKASKHGFVLKTLNSSMISLCVASGYINVALGFWQGSRRLTDGITP
                     FTHVVAITLVLKSAAFCVLNVGSNLEAFNMAVAAASRIYRMSNRESPIDSSSDKGTVPQ
                     YVDGTIELRNIKHIYPSRQSVRVLDDVNILFPAGKITAIVGPSGSGKSSIASLILRFYD
                     PVSGGIFLDGSNLTSFRLRWLRQQIHVVQQEPFLFNKTVYENIEFGLTGPQWDNTSEDE
                     KRRLVVNAAKVAQAHDFITKLPEGYDTMVGAKGSRLSGGQAQRVAIARALVGQPRILIL
                     DEATSALDSETEARVLAAMSESHPSCNKIVIAHRLSTIRDADKIVVLRAGRVVEEGTHT
                     DLMASRSVYFDLVKAQDLSEHRETQTSPLLTGKVEESTEDIVSRASKDGTSDGDDASFL
                     ISEELDTGKRSSSLWSLIRFGWNLNRPELWWVILGLICAAIAGFEEPGSAILFGKAIVS
                     ISQPLSEAEKVRSETGFYSWMFFLLAMVMLVVLAVEGIVFAWCSEKMTNRARSMALEKM
                     LRMEVAFFDKKKNSSGALASFLSTSTNDLAGVSGAALSVILICASTAICGIVVALAYGW
                     KLALVCLALFPLLLASGYFGVWLVGEFERHTEAFNNEAAEHANETLLGIRTVATMAREE
                     KALSQFKGTLKATSSRALRANLQTSFLYALAQAIYYAGMALTFWYGSRLIMQHEYTLDQ
                     FIVVQSSMLMSAYSAGLVFSWTPSMGKAKRASAMLQHLLRQKSSIDPLDPSAGIDPGVP
                     KGRIEFDAVTFSYPSRQDHAALRDLSFTIPAGSNIAFVGPTGSGKSTIISMIERFYDPT
                     RGAIRIDNQPLSSLQVAKYRQHIGLVNQDPTLYNGTIHMNLLAGLEDEGIRPSKEAVED
                     ACRQANIFEFIKSLPKEFETTVGNRGTQLSVGQKQRIALARALIRQPSILLLDEATSSL
                     DSQSESLIRDALEKAKKGRTTITIAHRLSTIVKADRIYVLDQGTIVESGTHADLMNSKG
                     RYHALFVSSSSGQAI"
     PFAM_domain     join(25354..25407,25471..26214)
                     /aSDomain="ABC_membrane"
                     /aSTool="clusterhmmer"
                     /database="35.0"
                     /db_xref="PF00664.26"
                     /db_xref="GO:0005524"
                     /db_xref="GO:0016020"
                     /db_xref="GO:0055085"
                     /db_xref="GO:0140359"
                     /description="ABC transporter transmembrane region"
                     /detection="hmmscan"
                     /domain_id="clusterhmmer_JX265_010293_0016"
                     /evalue="1.30E-37"
                     /gene_ontologies="GO:0005524: ATP binding"
                     /gene_ontologies="GO:0016020: membrane"
                     /gene_ontologies="GO:0055085: transmembrane transport"
                     /gene_ontologies="GO:0140359: ABC-type transporter
                     activity"
                     /label="JX265_010293"
                     /locus_tag="JX265_010293"
                     /protein_end="348"
                     /protein_start="82"
                     /score="130.1"
                     /tool="antismash"
                     /translation="LVSTLAAIAAGALHPTAPIVNAYLVQFFARAGTEGDTLTAIINQF
                     TLYYVYFFIVSLVSWTVATAGFIHTAARIARRIKTKYFAAVLKQNMAVFDEVGTGSILS
                     HLTSDTNMIQEALGSKLAISIAAIGNLTGTVIVCFALDWILTFILSWSFILGTSVLILS
                     GKATVRYSGRSLDASSAGTAVVEEALGSIKSTTALGMQKFVHRTYTDYLKKASKHGFVL
                     KTLNSSMISLCVASGYINVALGFWQGSRRLTDGITPFTHVVAIT"
     PFAM_domain     26437..26913
                     /aSDomain="ABC_tran"
                     /aSTool="clusterhmmer"
                     /database="35.0"
                     /db_xref="PF00005.30"
                     /db_xref="GO:0005524"
                     /description="ABC transporter"
                     /detection="hmmscan"
                     /domain_id="clusterhmmer_JX265_010293_0017"
                     /evalue="1.40E-33"
                     /gene_ontologies="GO:0005524: ATP binding"
                     /label="JX265_010293"
                     /locus_tag="JX265_010293"
                     /protein_end="581"
                     /protein_start="422"
                     /score="116.5"
                     /tool="antismash"
                     /translation="LDDVNILFPAGKITAIVGPSGSGKSSIASLILRFYDPVSGGIFLD
                     GSNLTSFRLRWLRQQIHVVQQEPFLFNKTVYENIEFGLTGPQWDNTSEDEKRRLVVNAA
                     KVAQAHDFITKLPEGYDTMVGAKGSRLSGGQAQRVAIARALVGQPRILILDEATS"
     PFAM_domain     27346..28161
                     /aSDomain="ABC_membrane"
                     /aSTool="clusterhmmer"
                     /database="35.0"
                     /db_xref="PF00664.26"
                     /db_xref="GO:0005524"
                     /db_xref="GO:0016020"
                     /db_xref="GO:0055085"
                     /db_xref="GO:0140359"
                     /description="ABC transporter transmembrane region"
                     /detection="hmmscan"
                     /domain_id="clusterhmmer_JX265_010293_0018"
                     /evalue="4.00E-49"
                     /gene_ontologies="GO:0005524: ATP binding"
                     /gene_ontologies="GO:0016020: membrane"
                     /gene_ontologies="GO:0055085: transmembrane transport"
                     /gene_ontologies="GO:0140359: ABC-type transporter
                     activity"
                     /label="JX265_010293"
                     /locus_tag="JX265_010293"
                     /protein_end="997"
                     /protein_start="725"
                     /score="167.8"
                     /tool="antismash"
                     /translation="VILGLICAAIAGFEEPGSAILFGKAIVSISQPLSEAEKVRSETGF
                     YSWMFFLLAMVMLVVLAVEGIVFAWCSEKMTNRARSMALEKMLRMEVAFFDKKKNSSGA
                     LASFLSTSTNDLAGVSGAALSVILICASTAICGIVVALAYGWKLALVCLALFPLLLASG
                     YFGVWLVGEFERHTEAFNNEAAEHANETLLGIRTVATMAREEKALSQFKGTLKATSSRA
                     LRANLQTSFLYALAQAIYYAGMALTFWYGSRLIMQHEYTLDQFIVVQSSM"
     PFAM_domain     join(28378..28712,28808..28934)
                     /aSDomain="ABC_tran"
                     /aSTool="clusterhmmer"
                     /database="35.0"
                     /db_xref="PF00005.30"
                     /db_xref="GO:0005524"
                     /description="ABC transporter"
                     /detection="hmmscan"
                     /domain_id="clusterhmmer_JX265_010293_0019"
                     /evalue="2.40E-33"
                     /gene_ontologies="GO:0005524: ATP binding"
                     /label="JX265_010293"
                     /locus_tag="JX265_010293"
                     /protein_end="1223"
                     /protein_start="1069"
                     /score="115.7"
                     /tool="antismash"
                     /translation="LRDLSFTIPAGSNIAFVGPTGSGKSTIISMIERFYDPTRGAIRID
                     NQPLSSLQVAKYRQHIGLVNQDPTLYNGTIHMNLLAGLEDEGIRPSKEAVEDACRQANI
                     FEFIKSLPKEFETTVGNRGTQLSVGQKQRIALARALIRQPSILLLDEATS"
     gene            30365..31045
                     /locus_tag="JX265_010294"
     mRNA            join(30365..30831,30886..31045)
                     /locus_tag="JX265_010294"
                     /product="hypothetical protein"
     CDS             join(30365..30831,30886..31045)
                     /codon_start=1
                     /locus_tag="JX265_010294"
                     /product="hypothetical protein"
                     /protein_id="KAI1859845.1"
                     /transl_table=1
                     /translation="MSFMERFRASAINRWIQRLLRVMQFLSSIISLGLFSSRLATMYRF
                     ARRAYNAADGAVEGMLAAAVVYTAVAMILNCCLKNGGPKILRWLLVLGDILFMGAFIAV
                     AALTRPNHGPAGPHGSECQNDTFAAGIVSAEFRRRHNCNLPWGTFILAIISTILHFLTA
                     LFHQVRDHRKADRREADRLDSNAVAGDAEGYGKKERKSHHSSSTV"
     gene            32851..33757
                     /locus_tag="JX265_010295"
     mRNA            join(32851..33358,33423..33757)
                     /locus_tag="JX265_010295"
                     /product="hypothetical protein"
     CDS             join(32851..33358,33423..33757)
                     /codon_start=1
                     /locus_tag="JX265_010295"
                     /product="hypothetical protein"
                     /protein_id="KAI1859846.1"
                     /transl_table=1
                     /translation="MPTRAKAQALALVGLVAFQSTVAALVVPDAQISATLGGTNLTEAA
                     KALLTNPFASHNWTTKGPNGTSDYTHTITVVDSKINDTTARPFALLSLTAPAGVDLADW
                     ELLYEVVVPDYNQTWIDLFDRSDSGDCRTAFSDACLRKLTEKSLRSTRQGWPEECPSPS
                     SGAYGLNSTATSMVNDDSWAQLYMSPHDINNKTLVNMLASSVFPITFEWSNYKTGKSSR
                     SVSCVRASVPSASASPSPSPSPTTGTPSATGNIAGPTAAVKKEYLLGAAAVVVGYMAY"
     gene            35361..36415
                     /locus_tag="JX265_010296"
     mRNA            join(35361..35804,35858..36415)
                     /locus_tag="JX265_010296"
                     /product="hypothetical protein"
     CDS             join(35361..35804,35858..36415)
                     /codon_start=1
                     /locus_tag="JX265_010296"
                     /product="hypothetical protein"
                     /protein_id="KAI1859847.1"
                     /transl_table=1
                     /translation="MATSDGTELPQGFSFRNCKDYVDVFPQYCKYDESYYLYRIEVVPN
                     AVFAGLFALSFLGFAAVFVLTRFRNVGFTVALLLGVLCEVLGYMGRIMSWQDQWSENGF
                     LIQICCLTIGPAFMAAGIYFCLRSIIITFGAENSRLNPLWYPRIFIPCDVISLILQAVG
                     GGMASVASHNRTDIDPGNNIMIAGLAFQVFTLLVFIIFAVDFAIRTLRRGPAALDHDPA
                     LVRLRASWSFRLFLGALSLSTICIFWRSVYRVAELSEGWTGPLMRKQGMFIGFEGVMVV
                     VAVLVLNVWHPNLCFQGMEHITGKSGNVRPKSSPAQSSGEEEQKVSGSHVPR"
     PFAM_domain     join(35592..35804,35858..36307)
                     /aSDomain="RTA1"
                     /aSTool="clusterhmmer"
                     /database="35.0"
                     /db_xref="PF04479.16"
                     /db_xref="GO:0016020"
                     /description="RTA1 like protein"
                     /detection="hmmscan"
                     /domain_id="clusterhmmer_JX265_010296_0020"
                     /evalue="2.20E-76"
                     /gene_ontologies="GO:0016020: membrane"
                     /label="JX265_010296"
                     /locus_tag="JX265_010296"
                     /protein_end="298"
                     /protein_start="77"
                     /score="256.2"
                     /tool="antismash"
                     /translation="LLGVLCEVLGYMGRIMSWQDQWSENGFLIQICCLTIGPAFMAAGI
                     YFCLRSIIITFGAENSRLNPLWYPRIFIPCDVISLILQAVGGGMASVASHNRTDIDPGN
                     NIMIAGLAFQVFTLLVFIIFAVDFAIRTLRRGPAALDHDPALVRLRASWSFRLFLGALS
                     LSTICIFWRSVYRVAELSEGWTGPLMRKQGMFIGFEGVMVVVAVLVLNVWHPNLCFQG"
     gene            complement(37665..38348)
                     /locus_tag="JX265_010297"
     mRNA            complement(37665..38348)
                     /locus_tag="JX265_010297"
                     /product="hypothetical protein"
     CDS             complement(37665..38348)
                     /codon_start=1
                     /locus_tag="JX265_010297"
                     /product="hypothetical protein"
                     /protein_id="KAI1859848.1"
                     /transl_table=1
                     /translation="MSGSTAPQIARCVRDTIGSLDKITDVYEAIDDADDLPPAFEEVFK
                     AVSPATTALKSIKAYLAKKKPEGDMDADKNTAQKEKAAAEKFQAAAAHLYDIYDRVVPA
                     GDGPRMARYRSAAGKSGRIEVLMKGILDGILVLAKEPIFSKDQIAAIKKALEEVLKIPK
                     SLTDETGQGVYNYGSGPQTVHYGQGDQNINTGPSPQLNGKFMREINVNPVMPKPDTLDH
                     KSRTH"
     PFAM_domain     complement(37947..38309)
                     /aSDomain="SesA"
                     /aSTool="clusterhmmer"
                     /database="35.0"
                     /db_xref="PF17107.8"
                     /description="N-terminal domain on NACHT_NTPase and P-loop
                     NTPases"
                     /detection="hmmscan"
                     /domain_id="clusterhmmer_JX265_010297_0021"
                     /evalue="3.10E-18"
                     /label="JX265_010297"
                     /locus_tag="JX265_010297"
                     /protein_end="134"
                     /protein_start="13"
                     /score="66.2"
                     /tool="antismash"
                     /translation="RDTIGSLDKITDVYEAIDDADDLPPAFEEVFKAVSPATTALKSIK
                     AYLAKKKPEGDMDADKNTAQKEKAAAEKFQAAAAHLYDIYDRVVPAGDGPRMARYRSAA
                     GKSGRIEVLMKGILDGI"
     gene            38910..39542
                     /locus_tag="JX265_010298"
     mRNA            38910..39542
                     /locus_tag="JX265_010298"
                     /product="hypothetical protein"
     CDS             38910..39542
                     /codon_start=1
                     /locus_tag="JX265_010298"
                     /product="hypothetical protein"
                     /protein_id="KAI1859849.1"
                     /transl_table=1
                     /translation="MSGAEVIGLISGIIGIVDVIIKVYGAAKDATGLPSSFRVVVRRLP
                     LIKDTLETAAGGLDETESEVYFAALKGVLEACGEKADALEKIFRRVMVDQDATRAERYA
                     AAVRTLGKGRKVEDLMDGVLGDLQTLSASCAVRAATRTQLRSLVEESKNISEKGLEDKQ
                     SPFIGNYGTGPQSIHTGNGDQNVNIGSGAQFNGNFTGPFTFSSPANC"
     PFAM_domain     38937..39299
                     /aSDomain="SesA"
                     /aSTool="clusterhmmer"
                     /database="35.0"
                     /db_xref="PF17107.8"
                     /description="N-terminal domain on NACHT_NTPase and P-loop
                     NTPases"
                     /detection="hmmscan"
                     /domain_id="clusterhmmer_JX265_010298_0022"
                     /evalue="3.10E-33"
                     /label="JX265_010298"
                     /locus_tag="JX265_010298"
                     /protein_end="130"
                     /protein_start="9"
                     /score="114.7"
                     /tool="antismash"
                     /translation="ISGIIGIVDVIIKVYGAAKDATGLPSSFRVVVRRLPLIKDTLETA
                     AGGLDETESEVYFAALKGVLEACGEKADALEKIFRRVMVDQDATRAERYAAAVRTLGKG
                     RKVEDLMDGVLGDLQTL"
     gene            complement(39688..43460)
                     /locus_tag="JX265_010299"
     mRNA            complement(join(39688..39844,39897..40566,40627..40659,
                     40735..41030,41095..42081,42143..42742,42802..42826,
                     42878..43048,43105..43146,43210..43263,43322..43460))
                     /locus_tag="JX265_010299"
                     /product="hypothetical protein"
     CDS             complement(join(39688..39844,39897..40566,40627..40659,
                     40735..41030,41095..42081,42143..42742,42802..42826,
                     42878..43048,43105..43146,43210..43263,43322..43460))
                     /codon_start=1
                     /locus_tag="JX265_010299"
                     /product="hypothetical protein"
                     /protein_id="KAI1859850.1"
                     /transl_table=1
                     /translation="MESSVPNNSSFGNHGDGAQTLHTGQGSQAIVQNGHQYNIENLIQN
                     FHQPEMAELLMKVWKKDNEGGLQDGNSSSVLSLVDDLLEWLEPQPKFGYIERQRLLFAQ
                     RTPGTGQWLLEATEFLEWKRTANGFLWLDGIIGAGKSTLMSVVIDDLQKMASNKQANVC
                     LIYIYFQEESDINPTMESLLANLLRQLLQQNRPRFNVSQSLQQAYEECQSHGILPSSDE
                     LLNLLVIESEAYSKVYLIIDALDACTNTSDYMIQDKFVRSIRKLPENWNIMASSRLGTL
                     LGSRIESDLAFHIEAQACDIKLYVEMRIRESNAMTRFTEEAIRTDSSFRETICDTVIQK
                     AQGIFLLAKLHLDTLEVQGTLGHFREMLRKLPEDLTETFEAALLRIDKQTDFERKVAKH
                     VLSWLLFSMRPPTVEEVRYAYAVDWRTRSFDSEKILGENHLTSYCAGLVVVDQDRRILR
                     PVHDTILGYLRNWNSMPDDLNSHMALQCMTYISMKDFSQEPSSKTEHQEIVLEYPLMKY
                     ATDHWFNHVRRVEKGDDLEKDLETRIPEFLKDARTLPASIGLGRYRPITGLHTCAYFGT
                     EHWAKSLIATGVEVDLAGEDGRSPLHWAVFYNHPSIVSVLVHHRADANIKDKKGSTPLH
                     LAVQGDNGPVVSQLIKAGARLSCRDNQGRTPLICAIRLGFTSIAKLLLGRTDDIDEVDA
                     DGFTPFREAVTYSTLDIVQVLLESGCDVNQRSKDGWTALRHASQYGNEQLALLLLRKGA
                     EVDLRDEKGGLTPLRWAILHGHALMVKLLLDWGADPNVTHKDGLTPLIQAAKGGNESAT
                     WLLVSHRVKGKKVELDDTDHSGSTPLHYAVKNGYASIMWLLVIAGADLDIMDDEGRTAL
                     HLAIQNGDSPTVWLLIEKGAALSVADINGIQPLHLAARLGQAPILQLLAKKGVDLNQQD
                     KKGLTALHHAANAGKEECVLILIDSNANSNIADAEGLTCLHHAVLGKEIETIMKLGSLK
                     PSILDCQDKGGRTALMYAAQRGNDLAALGLFKKGANISIQDADSWTARDHAANGNHTFM
                     ISFLNVAGT"
     PFAM_domain     complement(40025..40303)
                     /aSDomain="Ank_2"
                     /aSTool="clusterhmmer"
                     /database="35.0"
                     /db_xref="PF12796.10"
                     /db_xref="GO:0005515"
                     /description="Ankyrin repeats (3 copies)"
                     /detection="hmmscan"
                     /domain_id="clusterhmmer_JX265_010299_0028"
                     /evalue="1.10E-14"
                     /gene_ontologies="GO:0005515: protein binding"
                     /label="JX265_010299"
                     /locus_tag="JX265_010299"
                     /protein_end="963"
                     /protein_start="870"
                     /score="54.9"
                     /tool="antismash"
                     /translation="LHLAIQNGDSPTVWLLIEKGAALSVADINGIQPLHLAARLGQAPI
                     LQLLAKKGVDLNQQDKKGLTALHHAANAGKEECVLILIDSNANSNIAD"
     PFAM_domain     complement(40322..40531)
                     /aSDomain="Ank_2"
                     /aSTool="clusterhmmer"
                     /database="35.0"
                     /db_xref="PF12796.10"
                     /db_xref="GO:0005515"
                     /description="Ankyrin repeats (3 copies)"
                     /detection="hmmscan"
                     /domain_id="clusterhmmer_JX265_010299_0027"
                     /evalue="3.40E-09"
                     /gene_ontologies="GO:0005515: protein binding"
                     /label="JX265_010299"
                     /locus_tag="JX265_010299"
                     /protein_end="864"
                     /protein_start="794"
                     /score="37.3"
                     /tool="antismash"
                     /translation="DGLTPLIQAAKGGNESATWLLVSHRVKGKKVELDDTDHSGSTPLH
                     YAVKNGYASIMWLLVIAGADLDIMD"
     PFAM_domain     complement(join(40538..40566,40627..40659,40735..40936))
                     /aSDomain="Ank_2"
                     /aSTool="clusterhmmer"
                     /database="35.0"
                     /db_xref="PF12796.10"
                     /db_xref="GO:0005515"
                     /description="Ankyrin repeats (3 copies)"
                     /detection="hmmscan"
                     /domain_id="clusterhmmer_JX265_010299_0026"
                     /evalue="8.10E-14"
                     /gene_ontologies="GO:0005515: protein binding"
                     /label="JX265_010299"
                     /locus_tag="JX265_010299"
                     /protein_end="792"
                     /protein_start="704"
                     /score="52.1"
                     /tool="antismash"
                     /translation="TYSTLDIVQVLLESGCDVNQRSKDGWTALRHASQYGNEQLALLLL
                     RKGAEVDLRDEKGGLTPLRWAILHGHALMVKLLLDWGADPNVT"
     PFAM_domain     complement(join(40982..41030,41095..41228))
                     /aSDomain="Ank_2"
                     /aSTool="clusterhmmer"
                     /database="35.0"
                     /db_xref="PF12796.10"
                     /db_xref="GO:0005515"
                     /description="Ankyrin repeats (3 copies)"
                     /detection="hmmscan"
                     /domain_id="clusterhmmer_JX265_010299_0025"
                     /evalue="1.50E-08"
                     /gene_ontologies="GO:0005515: protein binding"
                     /label="JX265_010299"
                     /locus_tag="JX265_010299"
                     /protein_end="689"
                     /protein_start="628"
                     /score="35.2"
                     /tool="antismash"
                     /translation="KGSTPLHLAVQGDNGPVVSQLIKAGARLSCRDNQGRTPLICAIRL
                     GFTSIAKLLLGRTDDI"
     PFAM_domain     complement(41229..41327)
                     /aSDomain="Ank"
                     /aSTool="clusterhmmer"
                     /database="35.0"
                     /db_xref="PF00023.33"
                     /db_xref="GO:0005515"
                     /description="Ankyrin repeat"
                     /detection="hmmscan"
                     /domain_id="clusterhmmer_JX265_010299_0024"
                     /evalue="3.20E-06"
                     /gene_ontologies="GO:0005515: protein binding"
                     /label="JX265_010299"
                     /locus_tag="JX265_010299"
                     /protein_end="628"
                     /protein_start="595"
                     /score="27.5"
                     /tool="antismash"
                     /translation="DGRSPLHWAVFYNHPSIVSVLVHHRADANIKDK"
     PFAM_domain     complement(join(42313..42742,42802..42826,42878..42896))
                     /aSDomain="NACHT"
                     /aSTool="clusterhmmer"
                     /database="35.0"
                     /db_xref="PF05729.15"
                     /description="NACHT domain"
                     /detection="hmmscan"
                     /domain_id="clusterhmmer_JX265_010299_0023"
                     /evalue="9.50E-07"
                     /label="JX265_010299"
                     /locus_tag="JX265_010299"
                     /protein_end="287"
                     /protein_start="129"
                     /score="29.0"
                     /tool="antismash"
                     /translation="LWLDGIIGAGKSTLMSVVIDDLQKMASNKQANVCLIYIYFQEESD
                     INPTMESLLANLLRQLLQQNRPRFNVSQSLQQAYEECQSHGILPSSDELLNLLVIESEA
                     YSKVYLIIDALDACTNTSDYMIQDKFVRSIRKLPENWNIMASSRLGTLLGSRIE"
ORIGIN
        1 aggaaaagta ccaggaagct gaagcgagaa gaaaaggaac agagaaaggc tcagaaggcc
       61 tacaaaactg ccagcaaggg aagaaagaaa aactgctgag aggcgaaggt cgtggtcgaa
      121 ctgagctgca agatacccct ataaatcatg catgagacga agacgtcggt agtcttgacc
      181 cattgaatac acacttaatt gagtactatc ataatgttca ggttcagtaa gtcgatattt
      241 catggacccg taccatgggt atctagacct tttgtcctaa aacgcccgaa ctccgttctc
      301 tagttaccag aatatgccac caacagcggt tcaaacgcca atgctctttc tcagtcgtcg
      361 aatccgccaa aactgtctct atcgctgtcc ccatcctccg tcatctcctc gtcctcggct
      421 tcggtccctt ccttcttttc ataccacggc agcctctcgt ctgccaaact ctccttggcc
      481 ctgggcttca caggagtgac ggtcttccct atcatggcct gcaggatctc tcggatgccg
      541 ttcaggaact ccgcgtcggc ctcggtgctg tcctcgccga tcatgcccgc cttctcggcc
      601 tcgtcgaccc agatatccag aacgtgcagg cgcaggccga cgggcatctt cttcagatca
      661 cccgtggact caaagggcca ctcgcggaag agctcgagca gggcgacacg ccgcgcgtcg
      721 gcggccttct tgcccttggc gcccttggcc ttgggcacct cgtgcgccca gaccaggctg
      781 cggccgagca cgcgcctgac tagcagcagg aatttctcca tgcgcagcac gtcgatgccc
      841 gtcgtccact cgcggcccat gacgtcccag aagccgacga gccagggcgc gacggcgtcg
      901 tccggcagca cgtccagcag cgccgccagg tccgcgcaca ggttctgctg cggcaccggt
      961 cggtcgcaca tgtacaggct gtagaacagg cccttccaga gcttgaggtt gtcgagcggc
     1021 gtcagcgccc gcgaggtcgt gctggcgctg aggaacgtgc gaagcgtgcc gagggccgaa
     1081 gtgcggattt tgcggtctgg acactcaagg agaacggtca gcgattatac ctttgggccg
     1141 aggggttagg cgtgaaggcc gcatgtggac ataccgctgg atgcgaggtt ctttaagaac
     1201 ggcatgctct tctcgtcggc tgccatcttg gctggctgag caggacgtgg cgttttggag
     1261 gtggaatgtc gctgagacag aagggcgctg gaagaccgca agtgtcaatc gccgtgacag
     1321 gccgctggct cgatagaaga aatggaatcg cttggtcgtc gctatctggt ttgagggatg
     1381 atgcagttca ctgcgttttg gtgctgtcgc cttccccgga gtacaaaaat tttggccccg
     1441 cgaaggggca gtgcggaacg gttccgggtg gcaccccact tttcaagact ataccagagt
     1501 taggtagcca taaccaactc atacaattta gtttgttagc acatcctgag tccggaacag
     1561 accgtacaat gtctcggata tatcttctct atagtcaatt tccgcagcgc ccaggttgta
     1621 tcttttgcct ccttgcgctc acgccattct gactgggcaa ctaacacctg cattcgcgtc
     1681 tcattatcgg tccgcggaag tataaagata gaagaatacc ggctctggat ggggttgacc
     1741 cggaattatt gcttgtactt gcctccagat ctactcaacg tcgccaaaag ataccgaccc
     1801 atcctcatcc actcaagctc cccatcacag gcttcagtaa ttccggcacc accactgcag
     1861 catcaccagc aaacacccaa tcggtcccgg gccgcatatt cttcacatca gacacatcga
     1921 gattcacaac tgcgattctt gcgcccttct tccgcgcgag gtcagcaaag cccgctgcag
     1981 gccagacgct tccagatgtg ccgatgacaa tgcacagatc gataggctgt gaatcattaa
     2041 acatgttatc gacctctgcc acgatatctg caggtagggc ctcgccgaac cacacgatat
     2101 taggccgaag caggttcgtt gagcacttgg gacactgagg cagatctgca ggcgggatat
     2161 tggacggctc cggcacaact gccagtcgcg actcggtgct ctcgtcatcg cctgacttta
     2221 aggccgcctg gtctgtccgc aaaggtgctg cttcttggta atcatgaccc aggatctgcc
     2281 tgttcttccg tgctatgcct tccagcagcc aggctgtggc ttttggtctc ttcacgcttt
     2341 cgttgtttga cacagttgca tcctgctcct caggtgaagc cgccagggca ggagtgagag
     2401 ggtctttgaa attccctctt tcgatgtagc cgcaatttgc ctcgtcgctg caccgcatgt
     2461 caaacaagtt tccgtggagc tggttcagct gcgctgctgg gtgctcagct cttggagaca
     2521 ggttatcgac gttttgcgtc agtgccatga aacctggaac ccggcgcgcc aactctgcaa
     2581 gtgcataatg tgcgggattt ggagctgcgc ccagcgctag tctgcgcaaa tggcttgtgt
     2641 actgccagac gaggcccggg tcgtggcgga acgcagccgg tgtcgcgatt tgggtggcgt
     2701 cgtaattgcg ccagagacct ccagagccaa caccacggta agtgggcaag ccggaggcgg
     2761 ctgagagtcc agcaccgagg acggccacaa tgcgcttgga ctggaggagg gtctcgtgga
     2821 agtcagccac ggccgcttcg tccagattgg aagcgggcaa tgtcgacaca gccatggcca
     2881 gatcagtata ttttaggtcc tcagtcacga gttagcagaa cgttgtttta tgttgctgtt
     2941 ataaacctag cattgcgcgc aaacagtatt cctgtcaata gtcgggcaga ttgttgcgtt
     3001 gattggtgct attaggcaaa agtatatgga aaagacttga cgagtctgga agttggtaat
     3061 ggatacgttt cgtgattact acacagccac aatttccgct aggccaatga catgcgcgat
     3121 cgacggttta gcaggattta tttaactgcg cataagtcga agatacacgc ttaccagacc
     3181 atttgcgaat agtctcagat tacttttttc ggtactcatc tgcaacatgt tcactttatt
     3241 tgtgcataat gaacatagct aagtgacgag tcgccaaggt gtggtctagc ggaacactct
     3301 ctgatctata gttagattgg cttctctaat acatgatcta cggcggtata tgacctcttc
     3361 tttgaacatg tcaagttcct ggactctggt tctccctgtc ttgagctatc gaagatagct
     3421 cgatccgact gtaacacggg aacagaggag tcccaagggc gggccttttg ctcaagactt
     3481 ttccgcagtc tgagtatttt ccgagagtcc agcctcttca tttccagacc cctccttctc
     3541 ttgaactaga tgttgcgcag taacatgctc ctgcgtcatg gagtatcctt tcactgtgaa
     3601 actaagcagc aatcctgcag ctgaaaacgc caacagagag agccaaattg agcttagagc
     3661 atctgagaaa gcttgtatca ttcgcgcctt cgtatcgccg tcgtccatat cctggatcag
     3721 agtgactatg gcggtggcat cacgcgagta ctcgtccgcg agagaagcga aacccggaat
     3781 tcgaagcagt gtctgtttca gtgagttctg gaagataact cccgatatag ctacgccaag
     3841 agcttggcca aagattcgga tgaacgagaa gaaacctgcg gcttcgccgt tgagatgagg
     3901 tctgcagagc gtcagcatat ggcagaaaag aggcatgaag aacacttcag cccggtcacg
     3961 ggtacgtact cagttgcggc ttggatggct aggatctctg ccgtgaaaag catgccagtt
     4021 ccgataccga aaggaatgtt caagaaaacc cattgagtga tactggtgtt tgtaccaaga
     4081 aggtacaaaa ggccagcgcc aagagtagtc agagaccatc ctccccacag ggcccatcga
     4141 tatcttttcc accgccctgt aagggcacct accgcaatgc tcgagaggga gagtcctact
     4201 gtctcgggga ggagtgctat ggctgaagta actggcgagt acaacttcac agcctggtag
     4261 tataaagcta caaaagatga tcagctcaca gtcgtagatt tgtgcaggcg gggtaatctt
     4321 actcaggaaa taaatagccg cccacaggac gaggccatgc agcatcgttt ggatataagc
     4381 ggagattgct gtccatgttt taaagattcg cttgtccacg attggctctg aagcaaagtt
     4441 gaactcccaa tagacaaagg agagcatgcc tagaaatccg atgactagtg gtaccagtgc
     4501 ttggtaggat gacctgcgtc ttgtcaatac gcctggtctc aagcagtata tgtctcttgc
     4561 ttaccaagga aatctgacac ctccggtagt aataccaaac aaaaaccctg cagaactgac
     4621 tgaaaacagt acggaaccaa gccagtcaaa tctcttgagc ttctcaataa tttgccctgg
     4681 tatctgcgct tgtttcaaaa atagcgtaac gaaaagcatg cccacaccga cgattggcag
     4741 gttgatccag aatatccacc tccatgtctt catgaattta gttccagcat tgagaatttg
     4801 cagttgtgat acgtacaaca tcttgagcga atccagctcc gatcaagggc ccagtggcag
     4861 tgccgatacc ccacatggcg gaaatgatac tgaaccaagt accgcggtgt gcaaggggga
     4921 ccagatcgga tatgagaatc tggtagatgc gtcagttcag ttctctgcag aattctacag
     4981 tgatttaggt gtgggcaagg cgcacctcca gaaggacaat cagcccccct cctgataatt
     5041 tgataagcat gcaattcaag acttgaatgg gattagacag catacctcct gctccctaaa
     5101 tatatatttg tcagactact ttagagaaca tgtgataggt cgatacatac ctgaatagtc
     5161 ctaccgacga gcacaagttt aaaattacgt gcgagggcag caatgagcga accacttgca
     5221 aatccaacgc tgctaacata gagcatctgc gagtttgatg agcgagtcat ttcgccattg
     5281 tgcgacctgt ggacttacga ttcttcgacc cagaatatgc gacattgacg cgactgtggg
     5341 ctggataatg gtcgaagcta ggaggaaact agtgccagac cagaatgctt ccagagcggt
     5401 accccctaat tctgcgctca tgatggggag agcagttggt aagctggttg attcaatcgc
     5461 cacggctgcc acgatagtga gaagagacat gaaagccagg aggaaacgct tggtgggctt
     5521 ccacccatca tcattgcgta ggtcggcgac atcaccggcg cttggggttg cgccgggcgc
     5581 tggcgccgct gtgggcgtga tcttaatagc ctccattctt gctggatttt actggtacat
     5641 gagggaatgt tgaagcgcat ttgagtccat tcgggcgtag taagaactct tgttgacttg
     5701 ggaaatagca atcaagaaag cggtgggcat gtgccgctta cctgcatctg taaccttaga
     5761 tgactaattc ctatcggctt gggatcaatc aggcaacccg gaaaccggcg gtcaagttgc
     5821 cgctttggat aagcgcataa cctaacttag gccataacgg accattcgcc cgctgtggag
     5881 tacgaatccc agttcgccaa gtgatgggca tcaaatgcaa aaagcgccca atggtctata
     5941 gccagtccct ctcatctcat caaggaggaa ttgcagcgtc taacgtagcc atgtctcgat
     6001 cctcattccc agtaccagcg cctgggaaag tcggccaatt gatgtaatca cgtaattgca
     6061 cattccattt ctctaggagt acatttacgt attaatgtat cagtagtttc atttcattat
     6121 ttgtcaacgc actgaaagtg gtagtaacat tgtccagcat acttctaacg tatagtgtct
     6181 acgactctga gcgaaataat ctggtttggc caggatttac aggcggcaca agcgcccatt
     6241 ttgtgttcga ataccttgct ccatacttcg tacctcccag tcttcgctac cgactccagt
     6301 tgtagcgtaa aagacgctgt aagggtcata cgtacgcttg attctcagca gctccggata
     6361 atttagacca taaaagtcat cttgccagtt gggttccatt atattcgctt cgttaaggta
     6421 agagcctccc atcttctctg atggggctac ttcacgccag acgtcaagaa tattattcat
     6481 aagctccgct tgagtagcag ccatttgctc cgatgtggag tgttcggcaa acacaacacc
     6541 tgagctgaag tgcccgagag cgttgcgcag ggcgggatta accgagttat caacgtggaa
     6601 ggggttacgc ggcgccaggg cgaacccggt aatgtcatat ccgcgctcgc taacagtacg
     6661 aatagcctga agggaattct ctatgccctc agggttggtg aacaattcgc gaggaaagag
     6721 gcggcttccc tcagtgatag tgggcacagt gacgacaagg tgttcatctg gccatgttgc
     6781 tatccatcct tcgtggaagg attcgtagaa cttttgctcg ttggtgtagg ggatgccaag
     6841 ctctttcaat cggtcgaaga aaggttttgt gactctgtta aatgcttcga tagtagtatt
     6901 tggtgctagc tattgatgcg caaggtttag ctatgaagga gcatcgccga tagatagtca
     6961 actacttacc ataggctcaa gtgcaaaact gaaatcggag ttgttgtaga aggagcttag
     7021 tcgtcgggta ttagagaatc cataaaagcc ggcactggtg aagcgttcga tgttctcaaa
     7081 ataagaacga gcgccctccc agaacgtctc gttgctcaca ttggctgaag tttggaagga
     7141 gatagcggat gtcgttaatg gaatcgtggg atgaagcctc acgacgactg tgaactagaa
     7201 tttagtaaga gaaactagta ttagcgcgaa tgctggacgt acctgatgtt accactcccc
     7261 aagtgctacc tccacctcca cggatagccc agaaaagatc cggatgagac tctggagaag
     7321 caatcacata ttgaccatct gctgtcacaa cgccggcggc aaggatgtgg tcggctgcca
     7381 taccgaaaag gctagacaac ggcgaaaggc ctcctccagt gaagtagcct ccggcaaagc
     7441 caacactctt gtggccaagt cagtcaactt agaatgttgg aagatatggt atacttacag
     7501 cgcacattcc cgcaactaca gatgcatcgt ggccataggc gatttgagaa acctcgaggg
     7561 acgtaactcc agccccagcg tggatagcct tgacagatga tcgtccaaag ttaggcaagt
     7621 actcaatgct cttcaagtta tgcgtccata tacttaaagc accagctccg gacgattttc
     7681 caaggtaatc atggccggtg ttcttgataa cgattcgaag accagaattg cgcgcaaaat
     7741 tgatcgcgag ctgtatatga gcaactgtcg tcgcattcac agcgtaagtc ggatagccac
     7801 caatagtaca gcttgagttg ccggtgccat ccaccggtaa acaagtcaat ccttcccata
     7861 ctggccacat cactgacgtt ggatcttcca tgctaccgtt actgttagtg gatatagagg
     7921 gaaaaaaatt gattgctcgt gactgactgc gtatgagggt tggtccagtt ggcgactatt
     7981 gcttcgcact tcgcagcgtt ataaacctcc cattcacgat aacatggtgc ggctagagga
     8041 acggttttta tcaacgcacc gccaagagca tcgtcgagag cattccactc gtcggacgac
     8101 ggccaagcgg catcacccgg gaataccttg catcctccgc tagcagtaat tggtccacta
     8161 gtgttgaagg cgagtagatg cgcattcttg ctgcgatact ttttgagcgt ttcggttgtt
     8221 agaacatccg tctcaaatct gaaccgggga aatgttgtag gttcagtggt gggcttggca
     8281 cagctatacc ttgtaaacag gttgccacca ccaatgagga cgaaaagtag ccagtgtgaa
     8341 ggcatcgggt ttggtaggcc ggtgccgcaa gactattcac agttaaatcg taaaagattg
     8401 gattaatagc ccttggcctg cctatgatag agcgagcaat gtgtgtggct caacttcacg
     8461 caggtcgtgc gtcgtcttac aagaaactgc tatcgagttc actatgtgcc gcagtgacct
     8521 accgaaaccc acctgcccca tgacctcgcc tgacagtatc tatttgacta acctgggata
     8581 gattcgggat tgaactgcat gagccaagac agatgctgtc agctgactgt gcgtaacatg
     8641 cggatatgag aggcaccagc aacctcggag tcatcataag agtggggata gctttgccaa
     8701 gtgtacaaga ccgaacatta accacgaatt gctcgaaaga aatagcaggt aaccagagca
     8761 cgaaggagtg cgcgctggcg aagacgagag agtgaaacaa cggagtcatt caaacctaat
     8821 agttaattag tttttcttat taggttttga aagtaatgga accttttaag atacaaccta
     8881 atgtactagt aaggattttc caatagcctc gacttgcagg gtattatgag ttcctgatac
     8941 tggctcactt cgagtttctt gagctgattg ttgtggtttg tagccattga taaggctcga
     9001 cacctggact actgtgttct tgtacgatca tgataaaaga ctggctcact tccgctagaa
     9061 tagtcactgt acttgctcga atctttgggc ttcctcccac tgcacaacac aaaggagaac
     9121 tccatcgtcc gaaccgactc aggtttttgc agtcctttgg ggccccactc cccggggaat
     9181 cgctcgacct ctttctctga cgtccaagca actgatacgt tcgtttcttc gaatccaacc
     9241 tgccgcatta acttttcaat tgccttggga ttcacccctt gatcgtgctc gacatcaccc
     9301 attttacctt cgggatgaaa tagccgcgct tcagggccga agtctgcaaa atccgtcaat
     9361 gccaagcgac caccaggttt caagcaacca aacatagtct ccagaagagc tttgtgatct
     9421 gccacatgat gtagcaacaa atgtcctgtc actagatcaa acttcttgcg ctttccacct
     9481 tggcctggtg gcaatgcagg atcttctggg tcctctacag acaagcagag aggtgcaata
     9541 tgctttcgct ctgttgggtt acacatttct gcaattttga gtcgaagtac ttgaatcata
     9601 ggatgcgaaa catccacggc caaaattgag cccacgtaag gaagcagtcg gagactgaag
     9661 acgccagtac cgcaaccaat ttccagcact gaaggtcctg tgatatggtg agcatacgac
     9721 cagctagaca gctaggaata cacatctatg aatgaacacg gacctttgct ttgcctttta
     9781 cggtctttcc gtacattctg attgccgaca cctggaaaag aagccaaaag ggccttcaca
     9841 gcagcttcgg cgaagcgatg agcgtcaggg ttgttatccc atattaaagc atccatggtc
     9901 gaaccaaagg gtattgccaa tattcgtttt tgtgtctatt tacgaatgaa aataccattt
     9961 actgcagaag gtcgatgaga atgaataaat cattcaactt gtccctcttg tgttacaact
    10021 agcaaatcaa aaacatgaac cgcttgccaa catgtataat gtagaataaa cacactcacg
    10081 tctgaatact tgaaatcaag tagaacacag tatggcgacc agtaagagac atgacaacgc
    10141 acacgcaatt tcggacctga tgtgtcgtgc ctagagtata tcccctgatg atgaagccca
    10201 gtgcggtagc atgctgcgtc agcaattggg gaagggtact gcagcaacac acttgtgcgg
    10261 attgggtgag tcatcaaatt acgcatgcca ttcatatgtg agatgcgatt gaatgcccaa
    10321 gaaaatcatg tctgagctct acagagcgtg cgtgattagg gtggggaaaa aactgtattc
    10381 atcattaagg gctatcaggt ccactatacc acatcattga ttatcccaag caatgctctc
    10441 gactttgagt aataagtaca tatcttcact agcagagtaa aaataatatc actgactgcc
    10501 ataaagatct taactacaac cattctatcc tgaatacata acaaatcatt tcatcatggc
    10561 tagttttgag caagtcaaaa gtgaatacga ccatcaagcc cagggctaca acgatattac
    10621 gcacctgccc tgcagcatac tccaaacgga acttcttggt gcagccctcg gggattgcac
    10681 tgggctccat gttctcgact tcggcggtgg ctctggcatt cactcgcgcc aagctgtaga
    10741 cgcaggagca gccactgtcg acattataga tctgtccacc gaaatgttgc gagttgctga
    10801 ggacactgag aagcaactcg gccgcactgg aaaaattcgt acctttgagg cagacgtgac
    10861 gaagcccatt gatcatctcc tcgaaaaagg tctacgggac cagtacgata ttgtcatgtc
    10921 caatttttgt ttcgaccatg caacctcgca agagcagctc gagactatgt ggcgcaatgc
    10981 tgtatcccgt ttgaagcccg gcggccgctt cgttggcgcc cgagtaggca acatgaagag
    11041 caaggcgtgc gctgatggca aatacggcgt tacgtataaa gatttcgaag atattcctgg
    11101 aggtgttcgc taccgatatc gcatccacct aaacgagccg atcgaatttg aggcgagctc
    11161 gctagacttg agctggaagg gcaacaagga gatcatcgag aagtttggct tgacagacgt
    11221 ccaggaagtt gactttatga gcgccaagac cgtgcgcgac gacacagctt tctggcagac
    11281 ttttctggat gatcctagta tggctgtcgt caaggctact aaggctgtgt cagctgccgc
    11341 ttgacgagag atttggaaag atggttcgaa tggaagccac atctgaggaa gttgcgtatg
    11401 agatagtccc aaatagttga taggcatctc tatcatatac aaacctaaaa gccactgcaa
    11461 ttgtctcatg tacatgcatg gaaacagtct aaaaccactc gattagtatc agagtatatg
    11521 tatgctatga atgagcccta ttataaacgg acttatcgta ttcaagggct gaagcataag
    11581 taatacatac aaggcaccga ccacggaatg tgacttctgc tcagcaaagc aaattatgcg
    11641 gccttgatat tcggtcgaga ctactatgtc acatttataa gtcatattac tactatctga
    11701 aattgccctt aatgttagtt cttcatgacg ctcagtttct gtcgcatcca gatggtttgg
    11761 ccatggagct tcagtgaggg catcacgatt agcaaagcaa cgacttctcc gcatttgtga
    11821 taatgaggct aatatgcaat gaatgtgtag caaagatcaa ggagactttc cattctaaat
    11881 tacaacctgg cttgggagtt ttcggtcccc tgtctccgat tctgttcgcc ccattgaccg
    11941 tgagtattcc ccatgacctc gtctgcaaca gccaaaaact ctctcacgta atgctccaca
    12001 atcgtcttgt caccatccgt cgtccacatg ggcagcttga tggcatggtt ataaaagctc
    12061 tcagcattag ggaattccgc tgtcgcttgc ggcttgcacc aagctgtggg cccaaatctt
    12121 ggcactgcct cgtgcgcgtg tgtgaacaat ggcaacccat ttagaaggcc agtagagcgt
    12181 ggtatgtcaa cttccttgac accgcgcttc tcgagtcgac gaacaaactc atcgcgggtc
    12241 aaacctttgg gtgcacggga aggatcgaat tgtatcacaa atgcgtacca agcatgtttg
    12301 tcccgtctgt tgttttgaag ggtgggcatc ttgaggaacg ggattttgtc aagttctctc
    12361 gcaacgtacg atgcgtaagc ttgtctgcgg cgatcatggg atggaagtcg atcaagctgc
    12421 tggtttgcta atgcgatagc caacgggtgg gctcgcaagt tgaggccaat gccagtcact
    12481 gaggggagtg gtcagcagtc actcatgtag aagctgcagt aaggtccaag acttacacca
    12541 aaatttgcgc agtggatgac tttctgagac ttcctgcttt gctcgcttat tgaagtgacc
    12601 atggaggatc gcacgagaat aataatcggt tgagttagta gccatgactc ctgcctggcc
    12661 acccatgaca ttcttctttg cttgaagtga ccaagctgcc atgtctcccc atgaacccac
    12721 aatcttgccg tcgacgacag caccatgcgc gtgtgaacag tcttccagaa ctttgatgcc
    12781 catcttttcg gcattgtcga cgatcctgcg catacggcag ggcaagcccc acatatgcgt
    12841 gacaatcact gccttcgttt tcggggtgga tcttttcaaa atttcttcag ggtccatgtt
    12901 tccatccccc aacgagtcgc agaatacagg cactgcccca tactgtagca acggcgaagc
    12961 tgtggcaaag aacgtgtata caggacatag aacttgatcg cctggtcgca gatctagtgc
    13021 ttcgaacata tgtaagatgg cgattgtgcc ggaactgcag acaagtgcat gcttcaaatt
    13081 gtgcatctta cgccatcgat cttcaaagac ttcgtatata tctgacctat tgtagataga
    13141 cagtgatgag tgcatttgtc gaacaactgc atcctccgat tcggcggtga ggagcggcca
    13201 tacatggtgc tcacccccaa gggaagcctc aaggaaaggc ttgccaattt gacgatgccg
    13261 ggatgcaaga ctctctgtgg catgcgggtt accgtaagaa cgctggatgg cctccataac
    13321 gctcacggtg tcgctgacat tggccaaaga agctgcgaac tgaggttcgg ccccagtgat
    13381 ccacgctgag aattgctgta gcatcgactt tacagcgaat ctcttggagg aagagtcatt
    13441 gaaacgaaat gtctcgctac cggaattgtc gcgcagaacc acctctttcc cttccaacac
    13501 gaaggtgcca tttgttccag tgactaccag tgattcttcg gagcggtgag ctacacgtga
    13561 aaggtgcaca tggccaatat tgcgcttcgc tgactctccg aagttcatga ttacgttggc
    13621 aatatcatcg ccaccgtatg tctgctcaat cctcactcct aaggcattct gagcagtgac
    13681 ggacgttggc ttgccaaaaa gggagacgat catgtcgagc atgtggcaac cgaggtcttc
    13741 ctgtagatac tgtcagatct ggtatccggg aatgaagctt gcagagcata cagtaactcc
    13801 gacatcactt ttagctctcc aaccggaatc taatgcgtca atgctcgcag ttaacaccgc
    13861 tctgaatgat gcgacctgcc caacctgttt caagaggtcc tttatcacca gatatcgagg
    13921 ctcaaaccgc ttttggaaag taatacctgt tttcacaggt aatttcagga gctgatcata
    13981 ttcttctctc gactctgcga ctggcttctc cttgaggatg tttatcccgg cctttgcgag
    14041 tgcctgacag cattccagat gaaactgatg cgggacgcag actatcgcca agtccagctg
    14101 atgaccatgc tgatctagca gtgcagatat agagttgaga atgggaattt tgggatggtt
    14161 gctggcgaaa acagtacgcg ttgctgggtt gacgtcgcag acagccttga cacaccacag
    14221 cctcgggttc tctagcaaag tcaagaaatg tgtgttataa ccgcgatggc caatgccaat
    14281 tatggcaacg tttaaggggt atctgacatg gttatccatg atcgccagat agttcgcttc
    14341 cttagctcag ttgctgttgt ggcaagacgc cgacgttagg attagtcgag tctatgctaa
    14401 gtaaaagggc ctgcagtcgg ttattctacc ttgcttcaac gtcgtactct gtctggtggc
    14461 ctccggcttc tgccgatgtt gtattttgag cggcaactga gcaactgtta gtgtcctttc
    14521 ttggtccgca ggtggtctta aactaggcat agtcagacag cactcagaag atatgccttc
    14581 tcagcgtact caattgctta gcgacagcga tagacagtgg tatcgccaac atgacacggg
    14641 aggccagagt atgcatgtca tcattggtac catgtctcca cacatggcga gaataatgta
    14701 atgatctttc aaagttcaaa atgatctttt gtgtgatgaa tacgcatgtg tgcaattatg
    14761 aatccatctc ccagaggtcc atcagcgtga tgtctctcat cagccaaaga gttcacaaca
    14821 gcaaacgatg aataactata gatcgaaatg atgggagatt agaccacaca ctttgatttg
    14881 catttcaagt gaaaatgtcg tatttccaca gttgcaagtc tctattagtt gaccctattc
    14941 atgtcaacaa agcctatttt tgagtatgtt taggggcttg tttcgtcaaa tcgatctcat
    15001 taaaaactac tttattgctg tgtcaagagg ctgatgcatt tttattattg gaacaggggg
    15061 aatgtgacca aagtgaaaca cttgcaatgc ttcacagatg tgcagcagat tcagaagccc
    15121 ctggactgtt ctcgaggaac ttagaaatta gcggttgaaa cgaataaaaa ctgaaatgat
    15181 attcggaaaa gcgcgtgatt gatcgaacca atcgcctgga ttcttagttc actccccatt
    15241 ttgacttgat gatactctgg tccttttgct agattaaaat tccttacatt tatacgccta
    15301 aatgctgatg tacgtgtcct gcgtcgaact gtctagccaa cttttccatc tttccaatca
    15361 ctggaagctc gccaccatgt ttctcgtgct acatcgtggc agtaaccttt gaaggtatta
    15421 aatcaaggac ctggcgttgg atactgagtc atattgacct cgcagcgcct tagtgttgcg
    15481 gattgctgac tacagctgac cacctactac ctcatcctgg cttgtctgtg gggactttct
    15541 tcatgatagg gaaattccta ctgatgttac atagcgccct tcccatcaga atacacacag
    15601 tagcgctgac gcccctttcc cgctcattcg ccagcgagta agtcgttgtt agtgcagtgt
    15661 ctacacgtag atccacctag gaccgaatta acatgggtag ccaatgtagt gcatatgccc
    15721 agaccagcaa tggcgcaatg catcaggcca ccgacgtgaa acccatctag aattgcttgt
    15781 tgcattattc ctacgaattc atatggggcg cagggtccaa agaaccttca ataccacctt
    15841 cctccccgag gcctgaagga tcctgcatac agaagcggca ccctcggtcc aagccgttgc
    15901 catcgctcat ctgcggctgt tgacggttga atcgagtttg ttattgtgtg gcagtgggcc
    15961 acttttcaga aagaagttgc attgccctgg ttttgctctc ctcgaattaa gtggtgcttg
    16021 gacagttcag catctttcgc taaagctggc aagtgtgaac tctgtcttgg cattcaaaac
    16081 tcccagtaaa ctgttccaga atagtaccat tcctccaagc ttatggcgac gaaggtatct
    16141 gcagaaggtt atatactgat tgcaatgtcc cgtgtatggt cacgtgtact acattgactc
    16201 atggcttgca ccggttacag gttgcaacgt gcaatggcaa ggcagtgtga caatctatat
    16261 atgcaacgtg ctgcaatatg aagaaacgcc tttgaggtgg cgtattgcgt gatgcaatgg
    16321 ctctcttaga gattcacgcc acttataacc ttaattctac cttccagccg tggtctgatg
    16381 actggcagtc catcgctttc attgtatgct ataacgattt cctttctagc cctcattaaa
    16441 cccgctgtag tattgtcatt caattcgccg tcaacacgat cgcgagacgt aaacgcgccg
    16501 ccgaacacct ctaaaaggag attggtgtcc gtcatggcac cctcgacgtc gatcattgtt
    16561 tcagtactct cgaagcaaga gtaaccatcg aatcccgccg ctatgaagtt agtcatggcc
    16621 acagtgtaca tacgatcgtg ctggagaggg taaggcgccg ggttctgtcg tggatgatgg
    16681 aatatgctta agatgcgatc accttcctcg tgatgccagt tgactgaaat gctaagtcca
    16741 gagacttgca tgaaacgccc gtccgtgtgc gcatcggaga cagagttctc caggcttagg
    16801 gcaatggtgc tgccactcac gcgctttacc accatcgcat tgtcgaatgg actgatgtct
    16861 aggatatcac gtatgcacag cggtacgtcc ttgctacgct caattacgcg atcgcatcgg
    16921 ataccgccgc tgttgactag cgcaatatcc gagttataaa aagccctgac agcatcagcg
    16981 accatattac caagattgga ctcctgacta cggatcagtg tcgagcgtcc ttcgagagaa
    17041 atgtcggcat agacaagagg ttgttgaaca agtttgtcaa tgctttctag acttttggca
    17101 atggctgcaa gcgccttggg gcacggcggt atttgatggt actttggcat tttggtgagg
    17161 tcgacgattt gtttcactga aaagcataag cctagtgact ggtgagaaaa cggatatact
    17221 tacgattcat gtcagatatg gaagcgcttc catctgacag cctctcaacc ctcaaacgga
    17281 caattgaaag gcctctccag tcagtcccac tcttgatgat atgggcaaag ccattgaatt
    17341 gggtggcagg cccggcaatg tcgtgaactc ccggctggat gatagagggg tcgaagttcg
    17401 tgtcagtatg tgttcttcgg agcacatagt gatcgtgccc tccaaggatg agatcaatct
    17461 ttccatctcc cgataaagtg gcttgagaca gcttcagatc ctcagcaaga cgcatgtgcg
    17521 tcaccgcaat gacgaagtcg cacctttcgg agttccggag gtgtgctgca agtctcctgc
    17581 cgtctgatgc tggatcatga atctcacagt ccggtaggtg ttgacagttt gacggccaat
    17641 ctctgactat cagtcagtct gtaaggcaca catcgacggt aaccccaggg aaggggagga
    17701 ggaagagggg ccctcacgtg ccagcaagtc cgaagaatcc cagcctgtac cccgcgactt
    17761 cccgggtgac gaatttttga gcttgagcca agtaccgtct ttgatctccg acacaatgct
    17821 tgcggacggc attggctaaa gtccaaggga aattagtttg cctcgagaga tgggacaagc
    17881 gggcttcgcc gaagtcgaag tcgtggttcc cataacaggc aacgtcgata ttgagggcat
    17941 taagcagatc aatcatatga ccaccgtgga gcacagaagc ctccagggag ggagagaacg
    18001 catcgccact gaagacgcgc agttgatgac gggctggagt aaacccatcg agaacatggt
    18061 tgggctttga cagagtactt gcaaaacgcg gaactaattc cacgtccgat gtgtgatact
    18121 acgggccaga tcgtgtaagt cctcgttacc acctctcgga tacaaggtac cgcaatgagc
    18181 accatgttac tcaccacatc attgaagtgc agaatgtcga tttcgtccat tttgatgcat
    18241 tgccgctgct gcgtgcttaa cttgccttgc cctaacagca gtcgcgcttt ctctcgtgag
    18301 atgtcctcgg acagcctatg gatgagccgg ttgcgatgga agtccaacta cgtcgacaag
    18361 gtgcaatgta tatcctggaa atggcgcgtc gtgtgctgat tgtcacgtat gtttgcaccc
    18421 ttacactgat tgatggacac ggacagcatg taggaggaca ctgcatgatt gactggccaa
    18481 tcaacgttcg tcccctggaa acattggcat tgggtatgac cccaagtatt cagaagcccc
    18541 gcatatgatt cagctgatga gacggtgctg cacgcgggac gcctgggcta tatgggagga
    18601 ttgcaggtgc atgcagtgta ctttttttct ggtcccgcag cgatgcgact tcgtctccgc
    18661 ttgttttggt catgaacggt gggatattac tggtcgccgg aacgaggctc tgcagagcct
    18721 acaaagaagg gttgtgaaat gcagagaaac gtggcaagga gcagcaggaa caatacacaa
    18781 ttaacaagag gatgttgcag cgcggagagc tgacggagat ttcttttcgt atttcttctc
    18841 acggcaaggc tgtcagcttt gcagtggcca tgtgtggggt aagcaaggcc acagctattg
    18901 gacactgcgt cgttcgttat acatcttggc gttgggtcga acccatagag tcagcctttc
    18961 cactgcagga aaatcccggc aacctccaca ttgcccaacg acgctgctac ttgcagagcc
    19021 gtcatgcccg atttgtcgac agcgctaacg tcagccccat ggtcgagcag cagttccacc
    19081 atcttcgcat catctgctgc agcggcatca tgcagtgagg tccgctccag ctcccccgct
    19141 ggcgcgttca cgtccgctcc gtgcttcaat aggagctgta ccatcgagag atggccattc
    19201 gccacagcga tccgaagcgc atcatgcctg ccatctccac tgctgcggtt gcagaaggat
    19261 tcaggaccag ggccgaggcc atgaccaaga tgtacgtagc ctagatcgtc cgccggctct
    19321 ggggtgcgga gagtgtcaga cgttgtgtgg tacgttatcg aacctgctgg cgacagcacc
    19381 tgggtatggt caccatgccg aaggccgacg cccccggtgc tgaaatttgc taggaacggc
    19441 tccagggcct tcatgtctgg tgcaaactcc tcgtcgctac tcatgagtga gaatgtctcg
    19501 gccgtcactg caggacttcg ggcagaactg cttggagatc tgagaaaccc cgccgaaatg
    19561 tccatggtgc tgcgaggcac tcgccctgcc tgggttgctt tcactatctg ctccttaaag
    19621 gcgcgtaact cttcattgtc tgcttgaagc tgttgcagct gcgatctcac ggtgtcacct
    19681 gcgtttgatg cctcagtctc catgattata gccgtgctgg tacacgtagt tgacttacgt
    19741 ctcttgcgtt gagcaagcct gttctgctcg cgtcgacgtt cgacagcctg tggctcagtt
    19801 gagtcagcca tggctgggaa cgccggcgag ctcgtcgggg aaacttcaaa cacgtcttga
    19861 tggcgtttat ataccaagag ttcgcactaa aagtaccttg atatatgata taattacagt
    19921 cgtaatatcc tatgcgatgc atggtactct tctgtcgaat tgtctcggca gcatcaagtc
    19981 tctcccgaat gccactatgc ttagtctgta tagtacatgg gcttggcttg accgaacaat
    20041 agcgccacct gagactgcat atcaacgttc tgtaaaagat cctctgcagc tactagacta
    20101 ccttcccttt cgtaatacct agccagggcg taagaggcga tgagatttcc ccacacgttg
    20161 tagaaaggga cccgattggc ccagcaggtg gcaaggtccg cttgctgaca tcccaacacg
    20221 gagctccagg ccttctctac aagctgtcgt acccgagtat ggttcgtttc gtcctcagga
    20281 atgagacgat cgcaagcctt tttccgctga ccaccctcat tgagcttgtt cgaatttcct
    20341 ccggcagagg gtcctagtga catcggtatg tggggcaacc caatctcgtc tgggggggat
    20401 aggacaactt gcacatggtg gtcgtcgtga aacgcccgga tatgctccac catgcgatcc
    20461 agcattcgct gtgccactgc tataggaaca atatccctgc agaagtcgag tgcaatgaac
    20521 gtctgcttct cgcccatggg catactgtat atagttacat cgtgacgatc tgctggaggt
    20581 ctgatttcat ctacggtgaa gctgccgtac tctcggccaa gtttgaaccg tgaactctcc
    20641 tctcccaggt tctcgtactc gacgagagtg ctcaagcgct cccaaggtcg ccaatcggtg
    20701 cattctttga cgattcgctt gtactgaaag ttttcaaaac tgactgcttc gaagtattgc
    20761 tcttgaatct gctgcagcag ttgaaggcgt gtcataccag gaccgaggcg gactcgaacg
    20821 ggaatgttgt cgatgcacgc accaactact tgctccactc ccggaaacat ggcatttcgg
    20881 ccccagacta cggaaccgaa aacaacatca ccgctgctcg ccatctcagc gagtactagg
    20941 gcccatgcag ctttgatagt agtgccaatt gtgatatcgg agtgggagtg aaccaaagag
    21001 gtgtcaatga gcgtctccac ttggccattc agcacgtgtt tccaaggaat actggagtgc
    21061 tgaaacacgt tagtcatgga cgacccatcc agaagttttc tccagtagtg gcaagcgtca
    21121 tttgcgttgt ggtttgctgc aaaattcatg tattctggaa aagatgtctt tggcaggaga
    21181 ttggacccgc tgtaagccag gccaaactca ttgcaccatc ttataagcgt tactccgtcg
    21241 tactgtaagt gcgaggcccg gataatgagc cgcataactc gaccgtgtgc gccccgaagt
    21301 aaccagaact tgacgagcgc cgcagtgata tccaggcgct gtcgagcatc gcattccatc
    21361 acagacgcag ttgttttgtc cacattttcc acgtgcagcg aatggacgat atcaaacgct
    21421 agttgattta cagcaacttg gtacacccgt tgacggtaga cacagtagac tgtccgcaaa
    21481 atagcatggt aggacacaag ccgctctatt gcagcctgta ccctatcagg ctcgagagcg
    21541 acgtcgaaat cgaaagtaac atagttagtg ccacctctgg acttcaatga ggaccacgcc
    21601 aggttttcaa tctgatagtc agtggccaac gctatgtcct tgatgttaga ggctgcaatc
    21661 cccaactctg gagctaccac cctcttgacg aaatcttcag caaacacgtt gtataacgta
    21721 gaaaaagggt tatacccgta atgctgtttt accacggcct ctttaatttt ctcgatctta
    21781 accgtagaag caatatcttg aagtcgcggg tgttggagga cctgtgctac tgttattgca
    21841 atccctttct cgcgagctgc aacagcgagt ctcatggcaa gaatggaatt gcctccgagc
    21901 cagaagaagt tgtcgccagg tgtgatagcg ttttcatcta ccccgagaat ttgagcccag
    21961 agacgcgcaa tcaagatctc tttctcggac cccttttcct tcgctgggag tgcatgggac
    22021 gagtattcca tgagttcaac ttcagacaag gactcgacca ttgtcctcag cctgtgtctg
    22081 tccgctttcc ctgaagcagc agttggtatg taagtgagcg gtaggaatat ggaaggaatg
    22141 aaatgtgatg ggaggtattt cgtcagataa ctcttgatag acatcgcttt aatcctgaat
    22201 gcgtcggacg taggttggag tagagactcg atcgatgctg cagcattccg gctttcgcaa
    22261 atgaaagcaa tgagtatctt ctgggtcggc cggtagatag gccgaactac ttctgcaacc
    22321 gattgcaaat agttgcctga gttgctttgg ttgatgtgat gctcaatctc acccagttca
    22381 acgcgatgtc ctctgatctt gacttgagta tcacgtcggc cacaaaattc taaggatcca
    22441 tctggcgtgt accgaacaag atctcctgtg tagtacatac gataactgtt ggtagtaggc
    22501 ggtatccacg gcacctcggc cttgaacgcg actgcatttc gagcttcatc atgaaggtag
    22561 ccacgggcca ccgttgggcc ttgaaggacc aattctccaa ttgctccaat cggagtcagc
    22621 ttttcccgat tgtcgatgcg aacaacccac gtgttgacgg ctttcatgcc tttgcccata
    22681 tgcgatggat ctcggattcc tctggaccaa gaatgggagg ttgcctcgac tgagttctcg
    22741 gagggtccat atatgttgat gagttcaact gagtcagccc aagtttctat catgtcgcta
    22801 cttgccgctt ctccccaagt gcacagagtt ttaagagccg gtacatcctt gggactgatt
    22861 atttttgcca gagtaggcgt gacgcccatc cagttaactc gcaaatctct catggcgccg
    22921 gccaaatcat tcagacggcg ctcttctgat gggatgcaga tgcaggcacc aaccaacagc
    22981 ggagtcagga tctcaaccaa aattgcgtca aaactgtggc ttgcgaactg cagtacccgg
    23041 gaacatctgt tcacgtggca tgcctcgtgt tgtgagacgg cattggccag atatgtgcaa
    23101 tgctcgatca cgataccctt cggttgaccc gtgcttccag acgtaaactg aatatacgcc
    23161 acatcgtccg gttttactgt cgagcatacg tactcggacg tctcatttgg ggagtcagac
    23221 gcttggtgaa agaacgattc gttgacgatg agctctacca cgcctttctg tgacatgcat
    23281 aacatgcctt ctagcgcaca gtcgactagt agtaccgggg cttgcgtaaa ctcgagtatg
    23341 tttttcagtc tctctactgg aaattctgga ttgagtgcca ctgcagcacc ccccgctttg
    23401 agaatggcca gtatggacac caccgtccat ttagacttct gaaacaagaa agcaacacta
    23461 gacccgacat gtacgccgag gttgtaaagc tttgatgcga gacgcgaaga gagaacatcg
    23521 agctcgccgt aggtcagatc tccatcccat gctgacacgg caggggcctc tgggtcttct
    23581 ttcattcttt cgcggattac ttcatgaaga cagtttttgt aggttcctag atccttgccg
    23641 ttccacgtct gaatatccac agcatcggtg ggtggcaata tgtccagatc ttgaagacgt
    23701 tcatcggcat ttgccacaat tgcgagaatg caagtcgaaa agcacctagc aattcgtgat
    23761 gcccgcaact cgctaaagat gtgctgtggg tagcggatga cgatagggcc tttttgcagg
    23821 tggacctggg cttcaagaat cacatttggg gaatcctgtg agaagaatta gtaaacatca
    23881 ttatctgtga aaaaaaggca tagctttctc acagctgaaa tgccgccgtt tgtctgtatg
    23941 gcgtcggtca ccatggtgga actgtggtct tggattgaca gtatcgtgtc aaatagttcc
    24001 gttgagctgg cgagtgcgga cagaccatgc ttctcgccat caactaccaa cgacacttcc
    24061 tccatcgatg agagaagact gcccgtggtt tgtttggcat ctaatcgaca gcgtagtatg
    24121 ctttggcctc ggcttgtctt gatgccaaaa cacacgtcct ctacgccagc ataagtccca
    24181 acgacaatgc cccaggccag tttaaagagc gacatctctg agacctgccg gtcttgacaa
    24241 aatgaaagaa caacttcata gtcaatcgat tcgtcaacta taatggtttc aaaattcttt
    24301 ccaccagaac tcttggaact gtactccttt gctgtaaaga catgacagct atcccagttc
    24361 tcccatgacg gtgatgggtc gacttgagaa cccatagctg gcttacaaac ggtgtcactt
    24421 cttcaaatgc aagtcttgca caccattcaa aggcgacccg tttgttttta cgtggctctg
    24481 gtcaaatgat atataatctc ctacattact ttttgtcatc tcgaacctgt gctgcaatac
    24541 tcaacttttg ctgatagcgc taccctcatt gctcgtgcac ttgattacaa gcttgctgga
    24601 acaccagacg tccccaaatt agacagactg actacgactc tttcttctgg gcttatcgtg
    24661 gcctgcgctt ggacgttgcc acaagaatgc tgactacaaa gagcttatgt gtggggcata
    24721 gttgtattgc agagagccct agctgcttca catgcatgca cactcatcat gctgacaggt
    24781 gtgccttggg cgccacatgc cctattgcag cgtcaatctt aggcgcctag gtaatgttac
    24841 acgcccagga ctttccaaat ccggctcgcc ggcatacctg tcaccagcag ggaccctgcc
    24901 acttgtcacc gcatcgtgtc gtcgtgccgc caactagtga gagtcgaatt gatgaggtcc
    24961 aatggttagg gaaagttcat tgtacacttc cttattttgc ctttttgctg tttcctcctc
    25021 ccgaatacct cgattctcat ttctggcatg gaataaaaga caacgcttga tctgtaccta
    25081 ttgacactgg ttatcatatg attcaatatg ggcagtacgg acaagaagac catgccaggt
    25141 gagatagtgc ccgaatcatc tttgacttca gtgagctcat gtaatggaga ctgcacccac
    25201 acggcggatt gcagcgagaa acccgagtcg aatagagcat taccaaatac acttgagaag
    25261 gagattctgg aaaggcaatt ggacttccaa gatgtcaaag catctttctt cggtctttac
    25321 agccatgcaa cttgggtcga catagttata gttcttgtca gcactctcgc tgccatcgct
    25381 gcaggagcac tgcatccaac tgcccctgtg agttctattc gatttgatct tctaacggcg
    25441 cggaacatgc tctaattgta aacgatccag atcgtcaacg cttatttagt ccaattcttt
    25501 gcacgtgcag gaacggaggg cgatacattg actgcgataa tcaaccaatt cacattgtac
    25561 tatgtttact tctttatcgt ttctctggta tcctggacag tcgctaccgc tggcttcatc
    25621 cacaccgcag ccaggatcgc gcgcagaata aagaccaaat acttcgccgc tgttctcaag
    25681 cagaacatgg ctgtctttga tgaagtaggc actggctcga tcctatcaca ccttacatcc
    25741 gacacgaaca tgattcagga ggctctgggg tccaaacttg ctatcagcat cgcagccatt
    25801 ggcaatctga cgggcacggt cattgtgtgt ttcgcattgg actggatctt aactttcatc
    25861 ctttcgtggt cattcatatt gggcacctca gtactgatcc ttagcggcaa ggccacagtt
    25921 cgctacagtg gccgatctct cgatgcatct tcggcgggca ctgccgttgt tgaagaggcc
    25981 cttggctcaa tcaagagtac cacagccttg ggtatgcaaa aattcgtcca tcgcacttat
    26041 acggactact taaagaaggc atccaagcac ggttttgtcc tcaaaacatt gaattcctca
    26101 atgatcagcc tctgcgttgc tagtggctac atcaacgttg cgctcggatt ttggcagggc
    26161 tcgagacgct taacggacgg catcacgccg tttacacatg tcgtggccat caccctagtc
    26221 cttaagtcag cggcgttctg tgttttgaac gtcggctcca atctcgaggc cttcaacatg
    26281 gcagttgcag cagccagccg catttacagg atgagcaatc gcgaatcgcc gatcgactca
    26341 tcttctgaca aaggcactgt ccctcaatac gtcgatggca ccatagagct ccggaatatc
    26401 aaacacatct accccagtcg ccaaagcgtt cgagttttgg atgatgtaaa tatactgttc
    26461 ccagctggta aaatcacagc cattgtgggc ccgtcgggtt ctggaaagag ttcgatcgcc
    26521 agcctgatat tgcgcttcta tgatcctgtt tctggaggta tctttcttga tggcagcaac
    26581 ttaacatcct ttcgtttgcg atggttgcgg cagcagattc atgtcgtaca acaggaacca
    26641 tttttgttca ataagactgt gtatgagaat attgagtttg gcctgactgg tccacagtgg
    26701 gacaacacct ccgaagacga gaagcgccgt cttgtggtca atgcagccaa agttgcgcag
    26761 gcccacgatt tcatcacgaa actacctgaa ggttacgaca ccatggttgg agccaagggc
    26821 tcgaggctct cgggtgggca ggctcagcgc gtggctatag cacgggcatt ggtgggtcag
    26881 ccgcggattc tcatacttga tgaggcgaca tcagcacttg atagcgagac ggaagccaga
    26941 gtcttggcag ctatgagcga gagtcatcct agttgcaaca agattgtgat tgcacaccgt
    27001 ctttcgacta tccgagatgc ggataagatc gttgtactcc gtgcgggtcg tgtggtcgag
    27061 gagggcactc acacagatct catggctagt cgttcggtgt atttcgatct cgtcaaagcc
    27121 caagatctga gcgagcatag agaaacacag acatcgcccc tgttaaccgg gaaagttgag
    27181 gaaagtactg aagatattgt ctccagggcc tccaaagacg gcactagcga tggagatgat
    27241 gcttcgtttt tgatcagcga ggagctagac actgggaagc gatcttcatc attgtggtca
    27301 ttgatccgat ttgggtggaa cctcaatcgc cccgagttgt ggtgggtaat acttggtctc
    27361 atttgcgctg ccattgctgg ctttgaggag ccaggatctg ccatactctt cgggaaagcg
    27421 attgtgtcca tctcgcagcc attgtccgag gctgaaaagg tccgctctga aaccggcttc
    27481 tactcttgga tgttcttttt actagccatg gtaatgctag tggtcctcgc cgttgagggt
    27541 atcgtattcg cgtggtgctc tgagaaaatg accaatcgag cacgcagcat ggccctcgaa
    27601 aagatgctga gaatggaagt tgcattcttc gacaagaaga aaaactcatc gggcgcattg
    27661 gcaagctttc tttctacctc aacgaatgac cttgccggcg ttagtggtgc cgctctcagc
    27721 gtcattctca tatgtgcatc tactgcaatc tgcggtattg tcgtcgcact cgcatacggg
    27781 tggaagcttg ctcttgtatg cttggcacta tttccactgc tgctcgcgtc gggctatttt
    27841 ggtgtttggc tcgttggtga attcgagcga cataccgaag cgtttaataa cgaagcagcc
    27901 gagcacgcca acgagacctt gttgggcatc cgaaccgtgg caaccatggc tagggaggaa
    27961 aaggcgttga gtcaattcaa agggacgctc aaagcgacgt caagccgtgc attgagagcg
    28021 aacttgcaga catcatttct ctatgcccta gcacaagcca tttactatgc gggaatggcc
    28081 ttaaccttct ggtatggcag ccgcctgatc atgcagcacg agtacactct cgaccagttt
    28141 attgttgtcc aatcttctat gttgatgagt gcctattcgg ctggcctcgt tttctcgtgg
    28201 actcccagca tgggaaaggc caaacgagct tcagctatgc tgcaacatct gctgcgccag
    28261 aagtcttcga ttgatccctt agacccctcg gctggtattg atccaggcgt cccaaaaggc
    28321 cgcatcgagt ttgatgctgt aacattctct tacccttccc gccaagatca cgctgcattg
    28381 agagacctgt cgtttaccat tcctgcgggg tcgaacatag ccttcgtagg accgacaggt
    28441 tccgggaaga gtaccattat ttccatgatt gaacgcttct acgatcctac acgaggagca
    28501 atccggatcg ataatcaacc tctttcttca ctacaggtgg ctaaatacag acagcacatt
    28561 ggtctcgtca accaagatcc aacgttatac aacggaacaa ttcatatgaa tcttttggct
    28621 ggactagaag acgaaggtat taggccatca aaggaggccg ttgaagatgc ctgtagacaa
    28681 gcgaacatat tcgagttcat caagagttta ccgtaagtcc tggtctgcaa tgtgccttga
    28741 atttcctcct gctattcatt caaggaagtc ttgtaccaag gtttgctgat acccattttc
    28801 attataggaa agagtttgag acgactgtcg ggaaccgagg aacccaattg agcgtaggcc
    28861 agaagcaacg catcgccctc gccagagcgc tgatccgcca gccaagtata cttcttcttg
    28921 acgaggccac ctcatctctg gactcgcagt ccgagtctct gattcgtgat gctttggaaa
    28981 aggccaagaa aggacgaacg actatcacca ttgcccatag attgagcact atcgtcaagg
    29041 cagaccgaat ttacgttctg gaccagggca cgatcgtaga atccggtacg catgcggatc
    29101 tgatgaattc gaagggccga tatcatgctt tatttgtctc gagtagtagt gggcaggcga
    29161 tatagtaacg atactagtgc taggtgcgac tagatgtgga cagaggcatt ataaccgctt
    29221 ctagatcaca cagtatgctt aggcttataa aagcgaatag accgaattta atcaataaag
    29281 acacactctc tcaatgccgc tcgcctttcg ctaggtacta aagctgttta tttccatccc
    29341 gcgcacagcg attgtctatc ctgtaaattc taaccggtac gcttgtcttg gtcatgctat
    29401 cataagagcc cctccaaatg gacaactcga agcgtagagc acgataatac atcttattta
    29461 ctcgggccag gttaagcaat tcgtcatcac gcagttgcgg taggcagcag gtaacgttaa
    29521 acctaggcgg ccctccgtca catttgtgca ccagattaga agcgctatga gaagtggcaa
    29581 gcggctgtat gtacttcggc tagtgcaagt aacctttacg gtttagcaat tgtagacact
    29641 acttgacttc agggcgtcat ccatgcgagt catactaggc aaagcttgcg attttcttgc
    29701 tagattcatt ggtcctatct cgtcggccaa ctctatctat ctatctagct aatgttgtta
    29761 ctcaggctgc accccaaaag caagcaacac gtgcggcaag cagccgttgc atcaactttc
    29821 ccgcgcatgc atggtagctt gaactgtatt gtggctggag cccctgacat cgtcatagcc
    29881 aatgacctag ctcttgcgcg cacaaagctc aattcgtgcc ttgacaacaa aggtggattt
    29941 ggagcttcct acccaacgcg aatggtcaat ttcatagagt tttctgcatt cccaatcaaa
    30001 gagaaccgag aagatggata ctacggtctt gactaatggt gacctgcatt tagcgttggc
    30061 ttcgcgtcac aatgatgctg attacaaaga gggaacagat tttttgaccg gcgagagcct
    30121 gagttcaagt aatcaaagtt actgtatgca taattgacgg tgcaagatgg tcttagtttg
    30181 gcgcaatcga ccgatgcacc tccgctctta cgggattata taattacctg ctctgctcaa
    30241 ggacaccttg gctccggata ttctatccca ttgcctcttt atatggaaat ctatccatac
    30301 attacactgc tcccaaaacc catttaccca gttgagaaat acgttgcttg tgtcgctcgc
    30361 aatcatgtct ttcatggaga gattccgagc ctctgcgatt aatcggtgga ttcagcgctt
    30421 attgcgcgtg atgcaattcc tatcgtctat catatcgctc gggctgttct cctcgcgcct
    30481 tgccaccatg taccgatttg cgcgacgagc gtacaatgct gcagacggtg ctgtcgaagg
    30541 catgcttgca gcagctgtgg tgtacactgc cgttgctatg atactcaact gctgtctcaa
    30601 gaacggaggc ccgaagatac tccgctggct actggtgctg ggtgatatac tgtttatggg
    30661 cgcctttatt gctgtcgcgg cacttacacg tcccaatcat ggcccagctg gaccacatgg
    30721 aagcgaatgt cagaacgaca cgtttgcggc tggcattgtc tcagcagaat tcaggcgccg
    30781 gcataactgc aacttgcctt ggggtacttt catcctggcc attatcagca cgtgagtata
    30841 tcctagactt gtctctctga acatatgcta atttggtatc ttaagtatcc ttcacttttt
    30901 gacagcactt ttccatcagg tgcgcgacca tagaaaggcc gatcgtagag aggctgatcg
    30961 cctcgacagc aatgctgtcg ctggggatgc cgagggttat ggaaagaagg agcgaaaatc
    31021 gcatcattca tcgagcacag tgtagtgcgg ttgatcgttt agtaacggga cgccttgatt
    31081 cctctggtgg cagcattagt gtcgtgttct gattattaag atagtggaag gagctagttg
    31141 cctagtgtcg cctggcgtgt tgtgacatgc tacatgaaaa tataccccag cttcttgcga
    31201 gaaggtctta aactgcatgg atacaatagc atcagaatta atgtgatttt tgtttgcaca
    31261 tgcccgttgt caacgaagaa tgtgtagagt atgatgccag tatctacggt gagcatctag
    31321 catacgatca ataacctgtt aacgctgtca gaagcactca cactctccaa tagtatactc
    31381 ttactgtact acgcttttga cattgctttg atgaataagg ataactagga aaggctgctg
    31441 tgaaggccga ggctggcacc tccatcacag tgacgaccgg taccgcaatt aatttcgcct
    31501 cagccgaagt cgctctaagt actagctttt gtcggcatgg aaaaacacta acatagtagc
    31561 tcagtaatgc tacagccatt aacatggaga tattcatcgc tctcgagacc catagatgag
    31621 tccaagtcta ggaatgcagc aacaacaaag tagagcgatt agcaaaacga acagctctcc
    31681 gtaaacagtg ctgcttttta cagcactgtt aacacagaac ctctgtgaga ggatcaaaga
    31741 tcttgtcagc cagccattcc tccaagatga gactttttac acaagctcca actgggaagt
    31801 tcgaatacct acccgacgtt ccttaaaaga ttattcagtg attctgttgg ttaacaccct
    31861 gtgactccta tcctagtcaa acaatttggt agacatgtct gagcagatag cttatatatg
    31921 aagaacaggt atcagcaaat atcccttatg aagcgttcaa gccattattg tgtcttcagt
    31981 ctgtcaatgt tattgggagc gagtgggcac ctgtttttca cctgaccccg tctctaaggt
    32041 cgagaataca ctttccaata tccaataggg tgtccgtaga accagattgt cagtgactcc
    32101 atcgtctcgt ctgcacctat tgcagtgatg ttgctgacaa ccatctggta cagtccacgt
    32161 gagatggcat ggaagtacac ctgagcagct tcgcatagca agcttagtcg atgctccccc
    32221 gagtacgctg ccgttggaga ccgcacacca catagtcagc aacgtatccc gtgagatctg
    32281 agccctgctc gctccccgtt ccgcagcttg aggggcgggg aagcaatctc actcacgcgg
    32341 tcatatggat tcattggcgc agccatgacc attgaagttg cctggaacga cctgtatcgt
    32401 gggattagag ctgaagacaa aagaggggat tggtgaagcc aagcaaacaa gcgcactgca
    32461 aattcgtatg taccggtgag cgcggtggct cacacgatca cagccatgtt ctgagcccca
    32521 ctcttgacaa ccgttttggg gtttacaacg aactactttt gatttatttt cggaaagtga
    32581 tccacccaat taatgactgc gccttactgt ttcacgagga tcgcagcctc aacccgcgag
    32641 gacaatgttg tgggaattat aagatttaga gcacatcttc tgacgaatga ggcctgtatt
    32701 taacttacat gcttgaccgc gaactttgat cattctataa ctcgacaaca cgcccttttc
    32761 cttacaaatt gcgacagctt cagctacgtt ccgctaccct ctccttggac aaaacctata
    32821 caggatcaaa gtcgtcacat gatctccaca atgcctacaa gagccaaggc acaggcactg
    32881 gcactcgtcg gcctcgtggc ctttcaatcc accgttgccg cactagtcgt cccagatgct
    32941 cagatctctg caacgctcgg ggggactaac ttgactgaag ctgcgaaggc acttctcaca
    33001 aaccctttcg caagtcacaa ctggactact aagggtccaa atggcacatc ggactacacc
    33061 cacacaatca ccgtggtcga ttccaagatc aacgacacaa cggcccggcc ttttgccttg
    33121 ctctctctta cggcgccggc tggcgtagac ctcgctgatt gggaactgtt gtatgaagtc
    33181 gtcgtccccg attataacca aacttggatc gatctgttcg atcgctcgga tagtggcgac
    33241 tgcaggacgg cattttccga cgcatgcctg agaaagctca cagagaaatc gctgagatct
    33301 acccgtcaag gctggccaga ggagtgcccg tcaccaagct ctggtgctta tggattgagt
    33361 cagcctccca ttgctacgca ccttccagtt catcagaatc atcatgttaa ctctttcttt
    33421 agacagcacc gcgacatcaa tggtaaacga cgacagctgg gcgcagctct atatgtcgcc
    33481 tcacgacatt aataacaaga cgctagtcaa catgttggcc agctcagttt tcccaatcac
    33541 ctttgagtgg agtaattata agacaggaaa atcatctcgc tctgtaagct gtgtgcgtgc
    33601 gagtgttccg tcggccagcg ccagcccgag cccgagtcca agtccaacta ccggcactcc
    33661 ctcggctacc ggcaacattg cagggccaac cgcagcagtg aagaaggaat acttgctcgg
    33721 agcagcagcc gtggtagttg ggtacatggc gtactaagtt ttcgggcagg gctggcatgt
    33781 tggagcttct ttggcttggc tcagtgacct gcgatggttg gcaaattaga tagttttcaa
    33841 gtctgcgtac tgtttactta atacaacgtt tgacacttct tggcacgttg atatcagccg
    33901 tctcttccac aagcccggtc caattctatt gtagtatgca ttaaacaata ggccatgata
    33961 caagaatctt ccaataatgg gcgcgtagag caagggacca cgcgttcact gcactagtga
    34021 tcgtgcttgg gcagtgttcg agttgttcct ctttcgtcgt cacagtcctc tgtccattcg
    34081 atatgggtta cgattggcag gccacactga ggcataacaa caaagataca ggcacctgct
    34141 cgctgctgtt aatcttggcg gctgcgctca gggtgtccta ctcggttagg ctagagggct
    34201 cgggtattct aaatggcaca ccaatgcagt ggggctcact ggcgccagtc tgtcaacgca
    34261 gtccgctgat atagccggct gttacccatg gaattgagcg tcggttacac agtatatctc
    34321 ttcaatcacg gcacagccga cacccgctga agaagagaaa ggaggcgcga tggccaggag
    34381 ctgtagatag agcagaatag caaaagttca cgttgtgcac tttgtattgg cccgtcggca
    34441 tgtggctatc gttgtaatat ttgctccttc tttgataaat caatctataa ctcttgggag
    34501 caaaacttga agggatttta attaattgca aaatagatca tatggtacgc tatatgatgt
    34561 gatggggtct tgacattctt ggatcatttt ctgtaccaca atgcgacttt ggctggtgct
    34621 aagcagccac agctgagaac tgcgtaccta agtaagttac gactcgccca atctcaatgg
    34681 tgactctggt ttctgcctaa acgccacacg gaggctttgc tacccgcaat gccttatcag
    34741 ctaatgagag actggcgcta gcacgccgac gcgtggccga aagtcaacat cgtcagagtg
    34801 tcccgttgtt gaattcttgg caaccgagct ccgagaacgt ggtgttcggg cttcggccac
    34861 ccaatgtcgc gaccagggcc tcgaagatcc tgcgccgcaa aatcgtacat taagcccaat
    34921 caggcaaact cctcattagg cgcgggccgc tagtggacac caaatcgtac gctagtactc
    34981 cgtaccaggc cctaaagcgc cgaaaaccgt gtttcgattt ttgcacgttt gatccttcag
    35041 ctggcgaggc gcagcgctcg cccaggctgc caagttacgg gttggaacac caatcccggg
    35101 tgacgggcag ctcggactgc gagcagattc gctttcttta tatgggaccc agccccgtct
    35161 cttgcatttc cacatctgga taccaactca cttcaggaag gtttagcagg ctagtagtat
    35221 acagcgaaag tagatccatc ttcgcgcttg cgtctgtcaa gtcaacgacg tgcgggaaac
    35281 gatcatccag cctttttgcg ttcaattcca gcataaacct ctctctgaac cggggccctc
    35341 gaccacaaac gccagccgcc atggcgactt cagacggcac cgagctgcca caggggttca
    35401 gcttccgcaa ttgcaaggac tacgtggatg ttttccctca atactgcaaa tacgacgagt
    35461 cgtactatct ttatcgaatc gaagtcgttc ccaatgctgt ctttgctgga ctattcgccc
    35521 tctcctttct gggatttgca gcggtcttcg tcctcacacg cttccgaaat gtcggcttca
    35581 ccgttgccct cctgctgggt gttctctgtg aggtcttggg ctacatgggt cgcataatga
    35641 gctggcagga ccagtggtcc gagaacggct tcttgatcca aatatgctgt ctcaccatcg
    35701 gtcctgcctt catggctgcg ggcatctact tctgcctccg aagtattatc attactttcg
    35761 gagccgaaaa ctcacgcctc aaccccttgt ggtaccctcg aattgtaagt cgccgatcca
    35821 aaatccgacc acacagtagc tcattagcgg attgcagttc atcccgtgcg acgtgatatc
    35881 tctcattctc caagccgttg gcggcggcat ggccagcgtc gcctcgcata accgcaccga
    35941 catcgaccca gggaataaca ttatgatcgc gggccttgct tttcaggtct tcactttgct
    36001 agtgtttatt attttcgccg tcgactttgc gatccgcacg ctccggcgtg gccccgccgc
    36061 gctcgaccac gatccagccc ttgtacgact tcgtgccagt tggtccttcc gccttttcct
    36121 tggcgccttg tcattgagca caatctgcat tttctggagg agtgtttaca gagttgccga
    36181 gttgagcgag ggctggacag gccccctaat gcggaagcag ggtatgttca ttgggttcga
    36241 gggcgtcatg gtagtggtgg cggtgctggt cttgaatgtt tggcatccga acttgtgctt
    36301 ccagggtatg gaacatatca ctgggaagag tggtaacgta cggccaaaaa gctcgcctgc
    36361 tcagagcagt ggagaggaag aacaaaaagt ctcaggctcg cacgtcccaa ggtagagatg
    36421 tgagtgctgt tcaacaatat aggtgaatgt aattcctttg tttttcttca tggtatgggt
    36481 agaatataga tacaatggcg ttcttggcgt gtccgagcaa aggatcaagg ataccaggca
    36541 gagcgcatag gatatcgcgg ggactctggc cagaagagca tgggcttatc atgcacaatt
    36601 cgattatgat atatattata gatttcataa tcagcccacc aggattattt ccaattttcc
    36661 ataatgataa tggttatgct ttgctattac ctaattaaag ttattgcaaa gtatcctcag
    36721 cgaggcgctg acgggggagt agttgctgcg gcgacgcaat gagctcgatg gacaaaccga
    36781 tggcctagag ctttgcagca acacaactga aaatatatgg accaggttct ggctgctgcc
    36841 caatgtatgg ggcttgtacc taccgaaatt gtctgccgtg aagggttccc atgttctaga
    36901 aaaagctgtg gccgtgcacg cgatagccac gtatggcaaa gtaagcccca tgtccgccgt
    36961 gtagcgaaag gaagggctac tgttggatgg tgccgacaaa agacctgccc atcaacccaa
    37021 tcgtttgcac ggagcagctc aagcttgacg acagatctaa tatataataa caaaggtctt
    37081 cttgcgcgag atctgcctct tcaatcagct tcatcgatct actcgacgtt ggctgcaagg
    37141 gggctacaga caggtgcccc aattaggcca attccctctt cctagtacta agaccatgta
    37201 tgacctcgaa ttcgtcctca aaggagatac cggagcagtc ttcagccttc agacccaagg
    37261 agccgaggcc atagctcaaa acatggcaca tcgctcaccg ccatgaacac tgagtcttat
    37321 acctgaacct caagacgttg agactactgt cgaaggattg tgacttcgga tttgttataa
    37381 tgtcttacag ctgatatcag gttgtttgtg aaaaattgga actgatacaa caactcaagg
    37441 atcaaggaaa tgctgcccgt tttgttcgat gaccaaccct gggtctgggt acagacatgg
    37501 cagtagtatt gggttattgg atgaatatca acatttgagc gctttctctc atgcgaatgt
    37561 aggatatata tatagttaac tgacgttctc tttacattca acgtagcctt gcgatatata
    37621 tctgaactgt aacctgaagc gctgttgtag atcggatcaa tggtctaatg tgtccggctt
    37681 ttatggtcta aagtgtccgg cttcggcatc acagggttga cgttgatctc tctcataaac
    37741 ttcccattca actgagggct tgggccggtg ttaatattct ggtcaccttg gccataatgg
    37801 acagtctgtg ggccgcttcc ataattgtat actccctgac ctgtctcatc tgtcaaggac
    37861 ttcggtattt tgagtacctc ttccaacgcc ttctttatag cggcgatttg atccttgctg
    37921 aatataggtt ccttcgcgag aacgaggata ccgtcaagaa tccccttcat aagtacctca
    37981 atacggccac ttttccccgc tgctgaccga tagcgcgcca tccgtggacc atctccagcc
    38041 ggcacgactc tgtcgtaaat gtcatacagg tgcgccgcgg cggcttgaaa cttttcagct
    38101 gcagcctttt ccttctgggc tgtgttttta tcggcatcca tgtcgccttc aggctttttc
    38161 ttggcaaggt acgccttaat gcttttcaaa gccgtcgtcg caggagacac cgctttaaag
    38221 acctcttcga aggctggtgg aagatcatcg gcatcatcaa ttgcctcata aacgtccgtg
    38281 attttgtcaa gcgatccgat cgtgtcgcga acacacctcg cgatttgggg tgctgtagag
    38341 cccgacattc ttgcaatggg gcggattgct gggctgggaa atgaaggtgc aatggtgtgt
    38401 gagacactga gactatgaga ggatcttgct tgagatcccc gtgtgttgtg aatatgttgc
    38461 tcgatctcca atttgtctgg agcgacgatt cttgacaact tggcggcgat tgccgcacgc
    38521 catcagcagg cttatatgac tttgatcagc tcgaccgctg tgagctggcg ggctgtgtcc
    38581 tgcagtcccc tgcaagctgc agtgacgctt tgcgcaagcc catcggtgat aagcgactat
    38641 tggtagaagc ttgcatagcc cccaccgatc aggctgcaaa gtagactcgt gccacacgca
    38701 tttaataatg catcgcctca gcgtgcctcg gattactggc ggagccctga gctcatcccc
    38761 ccaattttcg agttgcaagg cttgactctt tacctccgcg ctccaaaagg atcagcacca
    38821 accatattcc aggcattgtt ctaccaaggt gcgactaatc tgcctcctaa ggatcgagag
    38881 tatctggatt gacaagagta gttcctccaa tgtctggcgc cgaggtcatc ggacttattt
    38941 ctggaattat aggcatagtc gacgtaatta tcaaggtata cggggcagcg aaagatgcaa
    39001 ctggacttcc gagttcattc cgtgtagtgg tcagaagatt accactgata aaggatactt
    39061 tggaaaccgc ggcgggagga ttggatgaga cggaaagcga agtatacttc gctgcactga
    39121 agggcgttct tgaggcatgt ggagagaaag ccgatgctct cgagaagatt ttccgccgcg
    39181 tcatggttga ccaagatgcc acgagagcgg aacgctatgc cgcagcagta cgaacccttg
    39241 gcaaggggcg caaggttgaa gatctcatgg atggtgttct aggcgacctg cagaccttat
    39301 cggcaagttg tgccgtcagg gcagcaacta ggactcagct gcgcagtttg gttgaagaga
    39361 gtaagaacat atcagaaaaa ggcctggagg acaagcagtc ccccttcatt ggaaattacg
    39421 ggacagggcc ccagagcatt cacactggta atggcgatca gaacgtcaat atcgggtcag
    39481 gtgcccaatt caatggaaat ttcacggggc cgttcacttt ctcgtctcct gcgaattgtt
    39541 gacggggggt tagtcagctt gctacaatcc tcaagattgt cgaacactag gtcttgatag
    39601 gttactatct agtggcaata cgctggtggt tacaactttg ccttgaagtg acgaaattgg
    39661 tgcaatcgcc atacagatcg acagatatca ggttccggca acatttaaaa atgaaatcat
    39721 aaacgtgtgg ttcccattcg ctgcgtgatc tcgcgctgtc caactatccg cgtcctgaat
    39781 actgatattt gcccctttct tgaacaagcc aagagcagcc agatcgttgc ctcgctgagc
    39841 agcactgacg catatgcagt tagtacatct tcttctgttg cagggaatag acttactaca
    39901 tcaaggctgt ccggccaccc ttatcctgac agtcaagtat cgaaggcttc agtgagccca
    39961 gtttcattat cgtctcaatc tccttgccga gaacagcatg atggagacat gtaagcccct
    40021 cggcgtctgc tatgttcgaa tttgcattag agtctattag tatcaggaca cattcttctt
    40081 tccctgcgtt ggctgcgtgg tgcagagctg tcagcccttt tttgtcctgc tgattcaagt
    40141 caacgccctt ttttgccaat agctgcaaaa tcggggcttg ccctagtcga gctgcaagat
    40201 gtaagggctg tatgccgtta atgtcggcca ctgacaatgc tgcacccttc tcgataagca
    40261 accagacagt aggagaatcg ccgttttgga tcgccaagtg cagtgcagtt ctgccttcat
    40321 cgtccattat atcaaggtcg gcccctgcaa tgaccagaag ccacattatg gatgcatatc
    40381 cattcttcac agcataatgt aagggcgtgg atccgctgtg atccgtgtcg tccagctcca
    40441 ctttcttacc cttaactctg tggctcacta acaaccacgt tgccgactcg tttccacctt
    40501 tggctgcttg gatcaacgga gtcaggccgt ctttatgagt aacattgggg tccgctcccc
    40561 agtccacttg tcagatttat gttaggtgcc gtgataggtt acagcaagat tgctttggca
    40621 acttacagag caattttacc attaaagcat ggccatgtac tattgaactc caggttagaa
    40681 gatacctcag taaataaggg atggtggtat ttaagcggca gagttcagac ttacagattg
    40741 cccatctcaa aggagtcaac cctccttttt cgtctcttag atcaacttcg gcaccctttc
    40801 tgagtaacag cagagctagc tgttcattcc catattgaga tgcatgtcgt aatgctgtcc
    40861 acccgtcttt cgaccgttgg tttacgtcgc atccactctc caataggacc tggacaatat
    40921 ctagggtaga gtacgtcact gcctctctga atggtgtaaa cccatcggca tccacctcgt
    40981 cgatatcatc ggtacgcccg agaagtagtt ttgcgatgct tgtgaaacca ctatgtttct
    41041 tcggtcagaa attggtgctt ggcttaatga atcactgctt tcagaagaac tcacagtctt
    41101 attgcacata ttaaaggcgt tcgcccttga ttatctcggc aacttagcct agccccggct
    41161 ttgataagct gcgacacgac aggtccatta tcgccctgta cagcaagatg tagaggcgtg
    41221 cttcccttct tgtctttgat atttgcatct gctcgatggt ggacgagcac actgacaatg
    41281 cttgggtgat tgtaaaacac ggcccaatgc agaggtgatc gtccgtcttc tccggcaagg
    41341 tccacttcta ccccggtggc aatcaatgat tttgcccagt gctctgtgcc gaagtatgcg
    41401 caagtgtgca atccggtaat tggtcgatat cgacccagac cgatagatgc gggtagtgtt
    41461 cttgcatcct tgaggaactc cggaatacgc gtttccaagt ctttctccag gtcatccccc
    41521 ttctctactc gacgcacgtg gttgaaccaa tgatctgtgg cgtatttcat caagggatat
    41581 tcaagtacga tttcttggtg ttcggtcttc gacgacggct cctgtgagaa gtctttcata
    41641 gagatgtacg tcatgcactg aagcgccatg tgcgagttga gatcgtcagg catagagttc
    41701 caatttcgca ggtatcccaa gatcgtgtca tgcacaggtc gtagaatgcg ccgatcctgg
    41761 tcgaccacga cgaggccagc acaatatgaa gtcagatgat tctcccctaa aatcttctcg
    41821 gaatcgaagg atcttgttct ccaatcgact gcgtatgcgt atctcacctc ttcaaccgtc
    41881 ggaggtcgca tggaaaatag cagccatgat agcacgtgct tggctacttt cctctcaaaa
    41941 tcagtctgtt tgtcaatgcg caacaaggct gcttcaaatg tttctgtgag atcttcagga
    42001 agttttctca gcatttccct gaaatgacct agtgtgcctt ggacttcaag tgtgtccaag
    42061 tgcaactttg caagtaaaaa tctagtcaat gccaacgtga gccctccctc gcggcacaga
    42121 agtaattggg cgaagtactt acattccttg agccttttga atcacagtat cgcagatagt
    42181 ttcccgaaaa gaagagtcag tcctgatagc ttcctcggta aaacgcgtca tggcattgct
    42241 ttctcgtatg cgcatctcga cgtaaagctt gatatcacat gcttgagcct cgatatggaa
    42301 cgccaaatct gattctattc tgcttccaag caatgtcccc aatcgggaac ttgccattat
    42361 attccaattt tcgggtagtt tgcggatgga acggacgaac ttgtcctgta tcatgtaatc
    42421 ggaggtattg gtacatgcat ctaaggcgtc aatgatcaga tacaccttcg aataggcctc
    42481 ggattcgata acaaggaggt tgagtaattc gtccgaactt ggcaagattc catgggattg
    42541 acattcttcg taggcttgct gaagactctg ggaaacgttg aatcgtggcc tgttttgctg
    42601 tagtagctga cgtagtagat ttgcgaggag agactccatg gtgggattga tatcactctc
    42661 ttcctgaaaa tagatgtata taagacagac atttgcctgc ttattggacg ccatcttctg
    42721 caaatcatca atgacaaccg acctgtaaat aataaggcct tggttcttgg tggcgtgata
    42781 gatcttggtc agtatactta catcaaagta ctctttccag ctccgactag aatcttttag
    42841 actactagga aatcacattc gcatgggcta aacttactta taccatcaag ccacagaaac
    42901 ccattggctg ttcttttcca ttctagaaac tcagtagcct ctaatagcca ctggccagtg
    42961 cccggcgttc tttgtgcaaa tagtagacgt tgcctctcaa tatacccaaa cttcggctga
    43021 ggttcgagcc actcaaggag atcatctact agaacaccat tcagttttca agagggtaag
    43081 agagttcaag accaaagaac tcacctagtg atagaacaga gctactgttt ccatcctgta
    43141 gcccgccttc gtgatgcaaa ttgacattaa ccttccatca atactgatga ccctatattg
    43201 agctcaaacc ttcgttatcc tttttccaca ctttcatcag gagttcggcc atttcgggct
    43261 ggtcttatgt gccgtgtgag caaacgagat ccctcagtct attcactatt atgctgctta
    43321 cgaaagtttt gtatcaggtt ctcaatgttg tactgatggc cattttggac gatggcctgc
    43381 gagccttgtc ccgtgtgcaa agtctgagcg ccatccccat ggttcccaaa ggaagagtta
    43441 ttgggaacgg atgactccat ttttcatgat ttccttggat atcatcgaat tgcacggctg
    43501 gatactattc aacttcaagt aatcctcaac aatctccaga gcctcgtcca ttgccacgac
    43561 caccttttct ggcggtgggt acgcgattgg gtggatcccc cacgaccgcc actcgggtca
    43621 gcatttgggg gccgaaacga ggtaatttga agacaacttt actatggata ggcctgccct
    43681 cgtcggaggt gaccctggcg atgaaggcca atagtaacat gccacgtcga tccacgatgc
    43741 ggctgagatg cacaccgtcc cgcttcgcta taccccagtc tagactaggc gcttatgcag
    43801 cgacccaaaa atgtaagctg cagaacgcca aacggtttta agcgtgcccc agcctcgtcc
    43861 tttccaccct gcctgttttg ccttagtcgt gaagagacca tgccattttt cgttgactgc
    43921 tgggcgtatg tgatcttggg ctctcctcat gtcgcacgca tgagtacatg agagcttgat
    43981 gcccatgaca gaaaaccctt gcagagcgtt gatccattta cctgctacat cgagaatgga
    44041 caggtcagcg ggacgcaaca acgactcaaa ccgcaggcaa cgcccttatc tctccaatgt
    44101 tgatgaagaa gacgaaggag agtcattccg ggcgcctaga attcattctt ccccatctgg
    44161 atctggctcg gatgatcctc gtccacgaac ctcgggagga tacaggacaa aacgctctac
    44221 acaaccacga tacagggtag acttcgacgg tcctagtaga acggggacca atgaacgatt
    44281 gaatccaccg ggtaaggggc catctcgccg ttcgtcttgg aaggcacgtc atacagcgag
    44341 accgagggag aggggacctt atagtgaggc ttctgacagt gatcgggata tccgc
//
