# Supplementary material for: Genome sequencing and physiological characterization of three Neoarthrinium moseri strains
Source: BMC Microbiol. 2025 Aug 21;25:526. doi: 10.1186/s12866-025-04274-z (PMC12369201; doi:10.1186/s12866-025-04274-z)
Supplement: Supplementary file 16 — Supplementary Material 16. [file 12866_2025_4274_MOESM16_ESM.zip › BiGSLICE/input/Nmoseri/TUCIM5799/JAFIMR010000034.1.region001.gbk]

LOCUS       JAFIMR010000034        44756 bp    DNA     linear   PLN 06-APR-2022
DEFINITION  Neoarthrinium moseri strain TUCIM 5799
            scaffold34_Wmoseri_TUCIM_5799, whole genome shotgun sequence.
ACCESSION   JAFIMR010000034
VERSION     JAFIMR010000034.1
KEYWORDS    .
SOURCE      Neoarthrinium moseri
  ORGANISM  Neoarthrinium moseri
            Eukaryota; Fungi; Dikarya; Ascomycota; Pezizomycotina;
            Sordariomycetes; Xylariomycetidae; Xylariomycetidae incertae sedis;
            Neoarthrinium.
COMMENT     ##antiSMASH-Data-START##
            Version      :: 7.1.0
            Run date     :: 2023-12-04 11:58:05
            NOTE: This is a single region extracted from a larger record!
            Orig. start  :: 39145
            Orig. end    :: 83901
            ##antiSMASH-Data-END##
FEATURES             Location/Qualifiers
     protocluster    1..44756
                     /aStool="rule-based-clusters"
                     /category="NRPS"
                     /contig_edge="False"
                     /core_location="[20000:24756]"
                     /cutoff="0"
                     /detection_rule="cds((PP-binding or NAD_binding_4) and
                     (AMP-binding or A-OX))"
                     /neighbourhood="20000"
                     /product="NRPS-like"
                     /protocluster_number="1"
                     /tool="antismash"
     proto_core      20001..24756
                     /aStool="rule-based-clusters"
                     /tool="antismash"
                     /cutoff="0"
                     /detection_rule="cds((PP-binding or NAD_binding_4) and
                     (AMP-binding or A-OX))"
                     /neighbourhood="20000"
                     /product="NRPS-like"
                     /protocluster_number="1"
     cand_cluster    1..44756
                     /SMILES="NC(C)C(=O)O"
                     /candidate_cluster_number="1"
                     /contig_edge="False"
                     /detection_rules="cds((PP-binding or NAD_binding_4) and
                     (AMP-binding or A-OX))"
                     /kind="single"
                     /product="NRPS-like"
                     /protoclusters="1"
                     /tool="antismash"
     region          1..44756
                     /candidate_cluster_numbers="1"
                     /contig_edge="False"
                     /product="NRPS-like"
                     /region_number="1"
                     /rules="cds((PP-binding or NAD_binding_4) and (AMP-binding
                     or A-OX))"
                     /tool="antismash"
     gene            195..5570
                     /locus_tag="JX265_010338"
     mRNA            195..5570
                     /locus_tag="JX265_010338"
                     /product="hypothetical protein"
     CDS             195..5570
                     /codon_start=1
                     /locus_tag="JX265_010338"
                     /product="hypothetical protein"
                     /protein_id="KAI1859335.1"
                     /transl_table=1
                     /translation="MTGTASAEAAPAHDNPDPVLATTTAAQSSPGALVAHGKPLLDPLD
                     TAGLAKPGLASDSDSDLTPIRSDEDDPIDDPFLHDASTRQDASDADPDSLDDRPAKRPR
                     LSTPPPNGSQLRKPKPISPPWKKFEADRPTTFTEDGKRRSGRTNATTTPQSEQSPRSRR
                     PTRAALHEAKSTPSSKANQVNGYPRTSSSSTKAQSSASKAVAGKRISTPSAKAAAKTSS
                     RRRPSISPPPPTAPTRASARQRSTRNLRDSYESSQNRALATPESPRSTRIRLRVRPSTI
                     PLVHPAQVNVLPGQTVPRPKIGETFTDYIQRAPDIDIKDGGWQDLLDDGPAYTDEQAEK
                     DARILLRVEEESQPGGMLSGEKCALLVPDPADEPARQWAHYDHLVKAMSNFRKLMYQEH
                     QRHRASAKRLAEACRDEWLRRQPKTAEQIEAEERVIWIGRYKTVMKAFTGTWENVRTEI
                     NRRRFEEWEAAEQRRIKTALNEAVSKSELQLQARRARFDSETLLSDEDEDEDEDQDLED
                     DLSEEEDIDELGDGDARTSRHSGSEDDTHGHEDDDEDNMSSSDDEEDAKSVASDAGLTQ
                     EQLRQKYANIPNLPTPHVVPVDAEVDGETSVRPTEDDETSDESVDMDDDLGSSDDDMDS
                     GEDEDGSEDASADEDEGEEEPSGLLGMLFGKSELKKIKQDVVVGDAKSEVNDTEMADAP
                     PLTNGHTPQLSTHTGINEGEEEHGQTIHQSEVSEDKAEVNGHEERLPQTSTEDGTPHDV
                     GQVDPPTDPYQANKPDAVATIPKPLQPETVGMEVIDAVENLQEPRNGDVAMANGDADTE
                     NATLAVPSVELTAPQIATNASPATDGVTQSASRDESESPRTSDTRPSEVETSSSVVRSG
                     ASRSSSPSTHGPKTEVPFLLRGTLREYQHYGLDWLAGLYQNNTNGILADEMGLGKTIQT
                     ISLLAHLACHHEVWGPHLVIVPTSVMLNWEMEFKKWCPGFKVLSYYGSIEERKRKRQGW
                     KTDDMWNVCITSYQIVLQDNQVFKRRQWHYMILDEAHNIKNFKSKRWQTLLGFNTRARL
                     LLTGTPLQNNLTELWSLLFFLMPSENGVGGFADLAEFQDWFHKPESQILESGREQMDDE
                     ARAIISKLHKVLRPYLLRRLKADVEKQMPAKYEHVEFCRLSRRQRELYDGFLARTDTRE
                     ALASGNYISVINCLMQLRKVCNHPDLFVERPIMTSFRQRSSVVEEYAPISYLFRHRLLA
                     DAGIAPSVGVLPIDPMSAVSLDFLNLVPTLHEDLSATDCRRVMELTSHNTLMKLRETQK
                     ERAHTASTSLDPSTAESNLVYLESAARWGRFEELQHSVYLNALRRQQQPIYGKRLREFL
                     TIGVNERPHKPRPRVPARVMAWFEEDSTALKSMVLDLDQRAESMKSTISKFACITPAVI
                     TRDIDQFVLGSKGVAAFSESDLRLSAPVRYSPFMPKEAPLDPWHEARMRLSIQFPDKRL
                     LQYDCGKLQALDRLLRKLQTGGHRALIFTQMTKVLDILEQFLNIHGHKYLRLDGATKVE
                     QRQILTDRFNNDSRILCFILSTRSGGLGINLTGADTVIFYDQDWNPAMDKQCQDRCHRI
                     GQTRDVHIYRLVSEHTIEANILRKASQKQMLDDVVIQEGGFTTDYFNKLSVHDVMKGVG
                     EDAVEDVVGDAMDRVLGTAETGGERAVGRVLEQAEDREDVAAAHVAEKEIQDDDADFNE
                     NAPTASASGTSSARQGTPLTRDVSAAPGRSNLGLFEQSAGAVEIEHNAWGEQIHTVDDF
                     MLGTMAQMLEGTVLELPKDKKKGKNHKKGKDHRKR"
     PFAM_domain     2925..3773
                     /aSDomain="SNF2-rel_dom"
                     /aSTool="clusterhmmer"
                     /database="35.0"
                     /db_xref="PF00176.26"
                     /db_xref="GO:0005524"
                     /db_xref="GO:0140658"
                     /description="SNF2-related domain"
                     /detection="hmmscan"
                     /domain_id="clusterhmmer_JX265_010338_0001"
                     /evalue="4.20E-70"
                     /gene_ontologies="GO:0005524: ATP binding"
                     /gene_ontologies="GO:0140658: ATP-dependent chromatin
                     remodeler activity"
                     /label="JX265_010338"
                     /locus_tag="JX265_010338"
                     /protein_end="1193"
                     /protein_start="910"
                     /score="236.3"
                     /tool="antismash"
                     /translation="QNNTNGILADEMGLGKTIQTISLLAHLACHHEVWGPHLVIVPTSV
                     MLNWEMEFKKWCPGFKVLSYYGSIEERKRKRQGWKTDDMWNVCITSYQIVLQDNQVFKR
                     RQWHYMILDEAHNIKNFKSKRWQTLLGFNTRARLLLTGTPLQNNLTELWSLLFFLMPSE
                     NGVGGFADLAEFQDWFHKPESQILESGREQMDDEARAIISKLHKVLRPYLLRRLKADVE
                     KQMPAKYEHVEFCRLSRRQRELYDGFLARTDTREALASGNYISVINCLMQLRKVCNHPD
                     LF"
     PFAM_domain     4596..4934
                     /aSDomain="Helicase_C"
                     /aSTool="clusterhmmer"
                     /database="35.0"
                     /db_xref="PF00271.34"
                     /description="Helicase conserved C-terminal domain"
                     /detection="hmmscan"
                     /domain_id="clusterhmmer_JX265_010338_0002"
                     /evalue="3.90E-18"
                     /label="JX265_010338"
                     /locus_tag="JX265_010338"
                     /protein_end="1580"
                     /protein_start="1467"
                     /score="65.9"
                     /tool="antismash"
                     /translation="KLQALDRLLRKLQTGGHRALIFTQMTKVLDILEQFLNIHGHKYLR
                     LDGATKVEQRQILTDRFNNDSRILCFILSTRSGGLGINLTGADTVIFYDQDWNPAMDKQ
                     CQDRCHRIG"
     gene            6623..7930
                     /locus_tag="JX265_010339"
     mRNA            6623..7930
                     /locus_tag="JX265_010339"
                     /product="hypothetical protein"
     CDS             6623..7930
                     /codon_start=1
                     /locus_tag="JX265_010339"
                     /product="hypothetical protein"
                     /protein_id="KAI1859336.1"
                     /transl_table=1
                     /translation="MANLDTGAQVAQAETFRQYLPDLSTPRFQRIAECDAYSHAAEALV
                     HKRPPWLYGLLQHWMSLLKEPYRGVTNDGTVRHGLFKLRDEGIPIAAIAAAADAVIAKL
                     GPEQRKKTLLHVDNLEGWRTWSNPEFLISDKGVRLDELSEDLRNAVLKVLEASLSAEGY
                     QKALGAMRVNHFLGELVNAHKVMNEFSYNFVLFGLPSTDAPWGYSFYGHHLCLSVFFYG
                     PQIVVSPWFTGAEPNIIDEGPYKGTRILYEEDRLGLQLMQSLSQEDKDKAQTYKNMKDD
                     KMPKGRWNHDDQRHLLGAYRDNRTVPYEGIVVSSLSEAQQALVLGVLEQYLLYLPARSR
                     ALKLQDCRDWLHETYFSWIGGYGDADAFYFRIQSPVVIVEFDHHSGVFLTNTEPKRFHI
                     HTLLRTPHRGDYGMALRELRRPAFEGEVNQDYVWEG"
     PFAM_domain     6884..7861
                     /aSDomain="DUF3500"
                     /aSTool="clusterhmmer"
                     /database="35.0"
                     /db_xref="PF12006.11"
                     /description="Protein of unknown function (DUF3500)"
                     /detection="hmmscan"
                     /domain_id="clusterhmmer_JX265_010339_0003"
                     /evalue="1.10E-106"
                     /label="JX265_010339"
                     /locus_tag="JX265_010339"
                     /protein_end="413"
                     /protein_start="87"
                     /score="356.9"
                     /tool="antismash"
                     /translation="IPIAAIAAAADAVIAKLGPEQRKKTLLHVDNLEGWRTWSNPEFLI
                     SDKGVRLDELSEDLRNAVLKVLEASLSAEGYQKALGAMRVNHFLGELVNAHKVMNEFSY
                     NFVLFGLPSTDAPWGYSFYGHHLCLSVFFYGPQIVVSPWFTGAEPNIIDEGPYKGTRIL
                     YEEDRLGLQLMQSLSQEDKDKAQTYKNMKDDKMPKGRWNHDDQRHLLGAYRDNRTVPYE
                     GIVVSSLSEAQQALVLGVLEQYLLYLPARSRALKLQDCRDWLHETYFSWIGGYGDADAF
                     YFRIQSPVVIVEFDHHSGVFLTNTEPKRFHIHTLLRTPHRGDYGM"
     gene            10927..12447
                     /locus_tag="JX265_010340"
     mRNA            join(10927..11140,11187..11821,11872..12447)
                     /locus_tag="JX265_010340"
                     /product="hypothetical protein"
     CDS             join(10927..11140,11187..11821,11872..12447)
                     /codon_start=1
                     /locus_tag="JX265_010340"
                     /product="hypothetical protein"
                     /protein_id="KAI1859337.1"
                     /transl_table=1
                     /translation="MVGQSSTNSGRTTAAQWMRVAFHDFITADVKSGTGGIDASIGFET
                     SREENKGSAFNDSFTFWRPFVNEYVPMADLVALGTVMSVGLCGGNHIPYRPGRIDSTHA
                     DPTTGVPEPGTDLKETLSQFERAGFDQADSIALTACGHTMGSVHHGGFPEVSPESAVTP
                     NNTNGGVNFDTTRGSFDSLVVHEYIDGTGQMGGPLVTSFNESSRSDLRLFESDGNSTMR
                     DLYERGERFQDVCADVMGRTINTVPAAAKLTTPITPIALKPINFTWDFDSNDRLILSGK
                     IRVLGAIRTIPPPLNIELGGQTIRIMPEREEGTTVYGSTGIRGGRVQGVTRYYAISIPG
                     RDVTNITSFAVSADGFDRHTFPISNGPFIVPSLSTSDGDTVRFSVAVPQGHSQAFPEGL
                     VVSITAPVPQPLTLGPKLVTGTGEWSSETTSQDGFTVYTGTYRVGQRVTGAISLTLLNE
                     NQVQDTLLVGAGIAGW"
     PFAM_domain     join(10954..11140,11187..11611)
                     /aSDomain="peroxidase"
                     /aSTool="clusterhmmer"
                     /database="35.0"
                     /db_xref="PF00141.26"
                     /db_xref="GO:0004601"
                     /db_xref="GO:0006979"
                     /db_xref="GO:0020037"
                     /description="Peroxidase"
                     /detection="hmmscan"
                     /domain_id="clusterhmmer_JX265_010340_0004"
                     /evalue="7.90E-23"
                     /gene_ontologies="GO:0004601: peroxidase activity"
                     /gene_ontologies="GO:0006979: response to oxidative stress"
                     /gene_ontologies="GO:0020037: heme binding"
                     /label="JX265_010340"
                     /locus_tag="JX265_010340"
                     /protein_end="213"
                     /protein_start="9"
                     /score="81.5"
                     /tool="antismash"
                     /translation="GRTTAAQWMRVAFHDFITADVKSGTGGIDASIGFETSREENKGSA
                     FNDSFTFWRPFVNEYVPMADLVALGTVMSVGLCGGNHIPYRPGRIDSTHADPTTGVPEP
                     GTDLKETLSQFERAGFDQADSIALTACGHTMGSVHHGGFPEVSPESAVTPNNTNGGVNF
                     DTTRGSFDSLVVHEYIDGTGQMGGPLVTSFNESSRSDLRLF"
     gene            14549..16219
                     /locus_tag="JX265_010341"
     mRNA            join(14549..14913,14972..15503,15681..16044,16095..16219)
                     /locus_tag="JX265_010341"
                     /product="hypothetical protein"
     CDS             join(14549..14913,14972..15503,15681..16044,16095..16219)
                     /codon_start=1
                     /locus_tag="JX265_010341"
                     /product="hypothetical protein"
                     /protein_id="KAI1859338.1"
                     /transl_table=1
                     /translation="MVDIKAEDDQKPKGGLHHGLAQQGVTGHKPSEIAANDSGKRGREP
                     KDANDDEMAMASTKIGDSSEPKRQKLGTTQKHADNPENLAENAAGPVHDLPNDSQKTNA
                     IDTIFVLPGNEVRFFCDTVAINAAKLAVKSKRLKMIPSEDEIEVAKRFRDLRAHLTYMG
                     TNLDMTPKIRDRGKVKKTLDNILNETLYYFPEDVKAKARALRENWERENWGADEALDEE
                     QQPASPTTAPDDEATTQVALPASNDPTFGVNGIMYGVLVVRGKGGRKVYQLNPEVPRAS
                     AQVFGQNGLTVGAWFPLQILALRNGAHGSQMGGIHGSLSKGAYSVVVTDLYHDLDRDEG
                     DILYYSGSNSHDNENRDRPAESSAGTKALKASLASGRPVRVLRSGGSTLTKTKSSFAPS
                     CGIRYDGLYRVVQKLTPINKKGGMYEQFKLMRLPGQPSLADIRKRSPTRQQIEALEEFQ
                     KRD"
     PFAM_domain     join(15459..15503,15681..16044,16095..16138)
                     /aSDomain="SAD_SRA"
                     /aSTool="clusterhmmer"
                     /database="35.0"
                     /db_xref="PF02182.20"
                     /description="SAD/SRA domain"
                     /detection="hmmscan"
                     /domain_id="clusterhmmer_JX265_010341_0005"
                     /evalue="2.40E-37"
                     /label="JX265_010341"
                     /locus_tag="JX265_010341"
                     /protein_end="435"
                     /protein_start="284"
                     /score="128.1"
                     /tool="antismash"
                     /translation="FGQNGLTVGAWFPLQILALRNGAHGSQMGGIHGSLSKGAYSVVVT
                     DLYHDLDRDEGDILYYSGSNSHDNENRDRPAESSAGTKALKASLASGRPVRVLRSGGST
                     LTKTKSSFAPSCGIRYDGLYRVVQKLTPINKKGGMYEQFKLMRLPGQ"
     gene            17851..19571
                     /locus_tag="JX265_010342"
     mRNA            join(17851..17988,18042..18180,18239..18756,18818..19023,
                     19082..19571)
                     /locus_tag="JX265_010342"
                     /product="hypothetical protein"
     CDS             join(17851..17988,18042..18180,18239..18756,18818..19023,
                     19082..19571)
                     /codon_start=1
                     /locus_tag="JX265_010342"
                     /product="hypothetical protein"
                     /protein_id="KAI1859339.1"
                     /transl_table=1
                     /translation="MKSDVLEALVPIALIIGQAASQAVSPADSNLTAIVEYLQASVPKC
                     AFDCFVSTIPKSSCALTDTACICSNAGLAEALGSCMVAAKCTVIEQLQTQRFEKIMCGA
                     EVHDDSNHILAITWALYSTALIFVAARLWGRAPHLSRNAWDDWTIIACLASQMILAQRD
                     GVLTYILQLALTPASAIAHLMVNSGLGRDIWMLDPDDITNTLFYFFIEEYLYTFLVVFT
                     KISILCLYIRIFTVARFRWLCYILVGIVVAFGISCWVSTGFNCIPITFMWQGWDGVHVG
                     TCMDTSKQTFALAGVNMSLDVLIFLLPIPQLLALQMNFRRKLGVILMFAVGLFVTLCSI
                     IRLRTIMEFGKSTNPTYEYSALAIWSLVEIDVGVICASLPGVAGLLQRLWPRVFSTKGS
                     SDRSYPRPASENSGGLNSFRGHRGFSRMNDRKNISKTTSVTISYAEPTMYDTKSDELEL
                     VDRQDKAAKSTDLEMALDQDPASQYQPGSETRNYRTQW"
     PFAM_domain     join(17968..17988,18042..18180,18239..18270)
                     /aSDomain="CFEM"
                     /aSTool="clusterhmmer"
                     /database="35.0"
                     /db_xref="PF05730.14"
                     /description="CFEM domain"
                     /detection="hmmscan"
                     /domain_id="clusterhmmer_JX265_010342_0006"
                     /evalue="9.10E-13"
                     /label="JX265_010342"
                     /locus_tag="JX265_010342"
                     /protein_end="103"
                     /protein_start="39"
                     /score="48.2"
                     /tool="antismash"
                     /translation="ASVPKCAFDCFVSTIPKSSCALTDTACICSNAGLAEALGSCMVAA
                     KCTVIEQLQTQRFEKIMCG"
     gene            complement(20001..24756)
                     /locus_tag="JX265_010343"
     mRNA            complement(join(20001..22673,22765..23107,23171..24082,
                     24527..24756))
                     /locus_tag="JX265_010343"
                     /product="hypothetical protein"
     CDS             complement(join(20001..22673,22765..23107,23171..24082,
                     24527..24756))
                     /NRPS_PKS="Domain: AMP-binding (119-520). E-value: 1.7e-78.
                     Score: 255.9. Matches aSDomain:
                     nrpspksdomains_JX265_010343_AMP-binding.1"
                     /NRPS_PKS="Domain: PP-binding (645-709). E-value: 7.8e-14.
                     Score: 43.9. Matches aSDomain:
                     nrpspksdomains_JX265_010343_PP-binding.1"
                     /NRPS_PKS="Domain: TD (755-999). E-value: 1.5e-73. Score:
                     238.8. Matches aSDomain: nrpspksdomains_JX265_010343_TD.1"
                     /NRPS_PKS="Domain: PKS_KR (1144-1320). E-value: 3.6e-16.
                     Score: 51.4. Matches aSDomain:
                     nrpspksdomains_JX265_010343_PKS_KR.1"
                     /codon_start=1
                     /gene_functions="biosynthetic (rule-based-clusters)
                     NRPS-like: PP-binding"
                     /gene_functions="biosynthetic (rule-based-clusters)
                     NRPS-like: AMP-binding"
                     /gene_functions="biosynthetic (rule-based-clusters)
                     NRPS-like: NAD_binding_4"
                     /gene_functions="biosynthetic-additional
                     (rule-based-clusters) adh_short"
                     /gene_functions="biosynthetic-additional (smcogs)
                     SMCOG1002:AMP-dependent synthetase and ligase (Score:
                     270.6; E-value: 3.5e-82)"
                     /gene_kind="biosynthetic"
                     /locus_tag="JX265_010343"
                     /product="hypothetical protein"
                     /protein_id="KAI1859340.1"
                     /sec_met_domain="AMP-binding (E-value: 1.6e-81, bitscore:
                     267.3, seeds: 400, tool: rule-based-clusters)"
                     /sec_met_domain="PP-binding (E-value: 2.3e-13, bitscore:
                     43.9, seeds: 164, tool: rule-based-clusters)"
                     /sec_met_domain="NAD_binding_4 (E-value: 1.5e-64, bitscore:
                     210.8, seeds: 102, tool: rule-based-clusters)"
                     /sec_met_domain="adh_short (E-value: 1.9e-34, bitscore:
                     112.6, seeds: 230, tool: rule-based-clusters)"
                     /transl_table=1
                     /translation="MPIPVKGHEPNTKAIHMFVGESAPVPGQGLGQGKTAGDGLATQSG
                     EISRTTFRRFRSVYPHPYVAGSKLPSQQSSERGVPTSSTSSELPLSTSVVLTFQIPAIR
                     LMMAVIDTSKDLAALFYQQVQATPNAVALEDETRSLTYAELERETAVLAHRLRLRGVCR
                     DKLVGILLGRSADYVIACLAALRAGGAFLVLELAYPPGLLADVIEDAGPTVIITHRAHA
                     GKVSSSQSSLIVLDEQDSTDASNGTENPLPPLPNDEDLDRLAFVSYSSGTTGRPKGIAN
                     PHSAPVRSYNLRFGLSDLKPGDRVACNVFFVWEILRPLIRGATVFAVPDEASYDPVALV
                     ELLSSRQITETLMTPTLLATILARNTKLTSLKELRTLWLNGEVVTTDLARRALKALPES
                     TRLLNCYSASETHEIACGDIKSMLNDEATVCAVGPPLDPKHTYILGQNREKLEPGLSGE
                     LFVGGGLLARGYLNLPEVTSKVFIPDPFSPGQLMYRTGDLARILPSGLLEILGRVGGMI
                     KVRGYTVQPGAVEHTIMKRLAVSHCAVVAHGDGLERQLVAYFVRDEEPAGRSEFTVEES
                     GYSPTARKVLTSHLAHYMIPALWCELREIPTHEVSGKVDLKALPTPSTSKPRNGVTGAG
                     DDRNTEIKIETIAKIWAASLNLSVRSVTQEHDFFDLGGHSLALADLASRLSEAFGFPIP
                     LSRLAGTPTLEGHAEAIRAARDGHTAAVQADLPKVLLADSTLPDDIKATGSKIRPLSEA
                     NTVLLTGVTGYLGAFLLTSILESTTARVVCLVRFTHPSGEARGEGMSRLRKNLIDLGIW
                     NQAILDRVEVLPGNLGRKRLGLTPDTFEELASRVDVIIHAGATVNLVYPYAAMRGANVG
                     GTREILRLASRSGATVHHVSTNGVLPPSSEGWPEDAMLGIDEVPEKLLDGYGQTKWVAE
                     QLVLEAGRRGLPVRIYRPGTISGHSTLGSTNTYDLLTALIVESIQLGYAPDIKGWLAEM
                     TPVDYVSKAITTLACHTELDQPIFHVGDPKPVTATALLEDLAEIGYPTRALDWDNWVSL
                     WTERRGASKAGDDSFTAGILRRGMPTIDFLKAVTVLNDSKTQHILDTYELDRPKIDSKL
                     FETYTRDWYARGWLSRPPVRESSGTSTPKKTGPLAGRVAVVTGASSGIGAAVAEALSRE
                     GAHVVLAARRTEALEKLKIKLSASPGKVLVHKTDVTDKAQVESLIQKASSLSDTGVDIL
                     VSCAGVMYFTMMANNQTDEWERTVDVNCKGLLHCLSATVPSMLKRGSGHIVAISSDAGR
                     KVFPGLGVYSASKFFVEATLQSLRLETAGTGLRVTSVQPGNTATELLGMSTDAEAIKKF
                     GEPTGAKVLDPEDVAGAIVYALRQPEHVAVNEVLIEPRDEPI"
     PFAM_domain     complement(20154..20726)
                     /aSDomain="adh_short"
                     /aSTool="clusterhmmer"
                     /database="35.0"
                     /db_xref="PF00106.28"
                     /description="short chain dehydrogenase"
                     /detection="hmmscan"
                     /domain_id="clusterhmmer_JX265_010343_0010"
                     /evalue="7.30E-51"
                     /label="JX265_010343"
                     /locus_tag="JX265_010343"
                     /protein_end="1335"
                     /protein_start="1144"
                     /score="172.5"
                     /tool="antismash"
                     /translation="VAVVTGASSGIGAAVAEALSREGAHVVLAARRTEALEKLKIKLSA
                     SPGKVLVHKTDVTDKAQVESLIQKASSLSDTGVDILVSCAGVMYFTMMANNQTDEWERT
                     VDVNCKGLLHCLSATVPSMLKRGSGHIVAISSDAGRKVFPGLGVYSASKFFVEATLQSL
                     RLETAGTGLRVTSVQPGNTATELLGMST"
     aSDomain        complement(20199..20726)
                     /aSDomain="PKS_KR"
                     /aSTool="nrps_pks_domains"
                     /database="nrpspksdomains.hmm"
                     /detection="hmmscan"
                     /domain_id="nrpspksdomains_JX265_010343_PKS_KR.1"
                     /evalue="3.60E-16"
                     /label="JX265_010343_PKS_KR.1"
                     /locus_tag="JX265_010343"
                     /protein_end="1320"
                     /protein_start="1144"
                     /score="51.4"
                     /specificity="KR activity: inactive"
                     /specificity="KR stereochemistry: C2"
                     /tool="antismash"
                     /translation="VAVVTGASSGIGAAVAEALSREGAHVVLAARRTEALEKLKIKLSA
                     SPGKVLVHKTDVTDKAQVESLIQKASSLSDTGVDILVSCAGVMYFTMMANNQTDEWERT
                     VDVNCKGLLHCLSATVPSMLKRGSGHIVAISSDAGRKVFPGLGVYSASKFFVEATLQSL
                     RLETAGTGLRVTS"
     CDS_motif       complement(20631..20720)
                     /aSTool="nrps_pks_domains"
                     /database="abmotifs"
                     /detection="hmmscan"
                     /domain_id="nrpspksmotif_JX265_010343_0005"
                     /evalue="1.90E-04"
                     /label="PKSI-KR_m1"
                     /locus_tag="JX265_010343"
                     /protein_end="1176"
                     /protein_start="1146"
                     /score="14.1"
                     /tool="antismash"
                     /translation="VVTGASSGIGAAVAEALSREGAHVVLAARR"
     aSDomain        complement(20814..21896)
                     /aSDomain="TIGR01746"
                     /aSTool="tigrfam"
                     /description="Thioester-redct: thioester reductase domain"
                     /detection="hmmscan"
                     /domain_id="TIGRFam_JX265_010343_0001"
                     /evalue="3.40E-84"
                     /identifier="TIGR01746"
                     /label="JX265_010343"
                     /locus_tag="JX265_010343"
                     /protein_end="1115"
                     /protein_start="754"
                     /score="281.2"
                     /tool="antismash"
                     /translation="TVLLTGVTGYLGAFLLTSILESTTARVVCLVRFTHPSGEARGEGM
                     SRLRKNLIDLGIWNQAILDRVEVLPGNLGRKRLGLTPDTFEELASRVDVIIHAGATVNL
                     VYPYAAMRGANVGGTREILRLASRSGATVHHVSTNGVLPPSSEGWPEDAMLGIDEVPEK
                     LLDGYGQTKWVAEQLVLEAGRRGLPVRIYRPGTISGHSTLGSTNTYDLLTALIVESIQL
                     GYAPDIKGWLAEMTPVDYVSKAITTLACHTELDQPIFHVGDPKPVTATALLEDLAEIGY
                     PTRALDWDNWVSLWTERRGASKAGDDSFTAGILRRGMPTIDFLKAVTVLNDSKTQHILD
                     TYELDRPKIDSKLFETYTRDW"
     PFAM_domain     complement(21162..21887)
                     /aSDomain="NAD_binding_4"
                     /aSTool="clusterhmmer"
                     /database="35.0"
                     /db_xref="PF07993.15"
                     /description="Male sterility protein"
                     /detection="hmmscan"
                     /domain_id="clusterhmmer_JX265_010343_0009"
                     /evalue="4.80E-61"
                     /label="JX265_010343"
                     /locus_tag="JX265_010343"
                     /protein_end="999"
                     /protein_start="757"
                     /score="206.3"
                     /tool="antismash"
                     /translation="LTGVTGYLGAFLLTSILESTTARVVCLVRFTHPSGEARGEGMSRL
                     RKNLIDLGIWNQAILDRVEVLPGNLGRKRLGLTPDTFEELASRVDVIIHAGATVNLVYP
                     YAAMRGANVGGTREILRLASRSGATVHHVSTNGVLPPSSEGWPEDAMLGIDEVPEKLLD
                     GYGQTKWVAEQLVLEAGRRGLPVRIYRPGTISGHSTLGSTNTYDLLTALIVESIQLGYA
                     PDIKGWLAEMTPVDYVSKAI"
     aSDomain        complement(21162..21893)
                     /aSDomain="TD"
                     /aSTool="nrps_pks_domains"
                     /database="nrpspksdomains.hmm"
                     /detection="hmmscan"
                     /domain_id="nrpspksdomains_JX265_010343_TD.1"
                     /evalue="1.50E-73"
                     /label="JX265_010343_TD.1"
                     /locus_tag="JX265_010343"
                     /protein_end="999"
                     /protein_start="755"
                     /score="238.8"
                     /tool="antismash"
                     /translation="VLLTGVTGYLGAFLLTSILESTTARVVCLVRFTHPSGEARGEGMS
                     RLRKNLIDLGIWNQAILDRVEVLPGNLGRKRLGLTPDTFEELASRVDVIIHAGATVNLV
                     YPYAAMRGANVGGTREILRLASRSGATVHHVSTNGVLPPSSEGWPEDAMLGIDEVPEKL
                     LDGYGQTKWVAEQLVLEAGRRGLPVRIYRPGTISGHSTLGSTNTYDLLTALIVESIQLG
                     YAPDIKGWLAEMTPVDYVSKAI"
     aSModule        complement(21162..23955)
                     /complete
                     /domains="nrpspksdomains_JX265_010343_AMP-binding.1"
                     /domains="nrpspksdomains_JX265_010343_PP-binding.1"
                     /domains="nrpspksdomains_JX265_010343_TD.1"
                     /final_module
                     /locus_tags="JX265_010343"
                     /monomer_pairings="Ala -> Ala"
                     /starter_module
                     /tool="antismash"
                     /type="nrps"
     CDS_motif       complement(21828..21896)
                     /aSTool="nrps_pks_domains"
                     /database="abmotifs"
                     /detection="hmmscan"
                     /domain_id="nrpspksmotif_JX265_010343_0004"
                     /evalue="2.20E+00"
                     /label="PKSI-KR_m1"
                     /locus_tag="JX265_010343"
                     /protein_end="777"
                     /protein_start="754"
                     /score="1.1"
                     /tool="antismash"
                     /translation="TVLLTGVTGYLGAFLLTSILEST"
     aSDomain        complement(22032..22223)
                     /aSDomain="PP-binding"
                     /aSTool="nrps_pks_domains"
                     /database="nrpspksdomains.hmm"
                     /detection="hmmscan"
                     /domain_id="nrpspksdomains_JX265_010343_PP-binding.1"
                     /evalue="7.80E-14"
                     /label="JX265_010343_PP-binding.1"
                     /locus_tag="JX265_010343"
                     /protein_end="709"
                     /protein_start="645"
                     /score="43.9"
                     /tool="antismash"
                     /translation="TIAKIWAASLNLSVRSVTQEHDFFDLGGHSLALADLASRLSEAFG
                     FPIPLSRLAGTPTLEGHAE"
     PFAM_domain     complement(22032..22223)
                     /aSDomain="PP-binding"
                     /aSTool="clusterhmmer"
                     /database="35.0"
                     /db_xref="PF00550.28"
                     /description="Phosphopantetheine attachment site"
                     /detection="hmmscan"
                     /domain_id="clusterhmmer_JX265_010343_0008"
                     /evalue="7.60E-12"
                     /label="JX265_010343"
                     /locus_tag="JX265_010343"
                     /protein_end="709"
                     /protein_start="645"
                     /score="45.5"
                     /tool="antismash"
                     /translation="TIAKIWAASLNLSVRSVTQEHDFFDLGGHSLALADLASRLSEAFG
                     FPIPLSRLAGTPTLEGHAE"
     CDS_motif       complement(22569..22631)
                     /aSTool="nrps_pks_domains"
                     /database="abmotifs"
                     /detection="hmmscan"
                     /domain_id="nrpspksmotif_JX265_010343_0003"
                     /evalue="1.10E-04"
                     /label="NRPS-A_a8"
                     /locus_tag="JX265_010343"
                     /protein_end="530"
                     /protein_start="509"
                     /score="15.0"
                     /tool="antismash"
                     /translation="LGRVGGMIKVRGYTVQPGAVE"
     aSDomain        complement(join(22599..22673,22765..23107,23171..23955))
                     /aSDomain="AMP-binding"
                     /aSTool="nrps_pks_domains"
                     /database="nrpspksdomains.hmm"
                     /detection="hmmscan"
                     /domain_id="nrpspksdomains_JX265_010343_AMP-binding.1"
                     /evalue="1.70E-78"
                     /label="JX265_010343_AMP-binding.1"
                     /locus_tag="JX265_010343"
                     /protein_end="520"
                     /protein_start="119"
                     /score="255.9"
                     /specificity="substrate consensus: Ala"
                     /tool="antismash"
                     /translation="FYQQVQATPNAVALEDETRSLTYAELERETAVLAHRLRLRGVCRD
                     KLVGILLGRSADYVIACLAALRAGGAFLVLELAYPPGLLADVIEDAGPTVIITHRAHAG
                     KVSSSQSSLIVLDEQDSTDASNGTENPLPPLPNDEDLDRLAFVSYSSGTTGRPKGIANP
                     HSAPVRSYNLRFGLSDLKPGDRVACNVFFVWEILRPLIRGATVFAVPDEASYDPVALVE
                     LLSSRQITETLMTPTLLATILARNTKLTSLKELRTLWLNGEVVTTDLARRALKALPEST
                     RLLNCYSASETHEIACGDIKSMLNDEATVCAVGPPLDPKHTYILGQNREKLEPGLSGEL
                     FVGGGLLARGYLNLPEVTSKVFIPDPFSPGQLMYRTGDLARILPSGLLEILGRVGGMIK
                     VR"
     PFAM_domain     complement(join(22599..22673,22765..23107,23171..23955))
                     /aSDomain="AMP-binding"
                     /aSTool="clusterhmmer"
                     /database="35.0"
                     /db_xref="PF00501.31"
                     /description="AMP-binding enzyme"
                     /detection="hmmscan"
                     /domain_id="clusterhmmer_JX265_010343_0007"
                     /evalue="6.50E-71"
                     /label="JX265_010343"
                     /locus_tag="JX265_010343"
                     /protein_end="520"
                     /protein_start="119"
                     /score="239.3"
                     /tool="antismash"
                     /translation="FYQQVQATPNAVALEDETRSLTYAELERETAVLAHRLRLRGVCRD
                     KLVGILLGRSADYVIACLAALRAGGAFLVLELAYPPGLLADVIEDAGPTVIITHRAHAG
                     KVSSSQSSLIVLDEQDSTDASNGTENPLPPLPNDEDLDRLAFVSYSSGTTGRPKGIANP
                     HSAPVRSYNLRFGLSDLKPGDRVACNVFFVWEILRPLIRGATVFAVPDEASYDPVALVE
                     LLSSRQITETLMTPTLLATILARNTKLTSLKELRTLWLNGEVVTTDLARRALKALPEST
                     RLLNCYSASETHEIACGDIKSMLNDEATVCAVGPPLDPKHTYILGQNREKLEPGLSGEL
                     FVGGGLLARGYLNLPEVTSKVFIPDPFSPGQLMYRTGDLARILPSGLLEILGRVGGMIK
                     VR"
     CDS_motif       complement(22807..22893)
                     /aSTool="nrps_pks_domains"
                     /database="abmotifs"
                     /detection="hmmscan"
                     /domain_id="nrpspksmotif_JX265_010343_0002"
                     /evalue="5.70E-10"
                     /label="NRPS-A_a6"
                     /locus_tag="JX265_010343"
                     /protein_end="481"
                     /protein_start="452"
                     /score="31.5"
                     /tool="antismash"
                     /translation="PGLSGELFVGGGLLARGYLNLPEVTSKVF"
     CDS_motif       complement(23464..23523)
                     /aSTool="nrps_pks_domains"
                     /database="abmotifs"
                     /detection="hmmscan"
                     /domain_id="nrpspksmotif_JX265_010343_0001"
                     /evalue="7.50E-06"
                     /label="NRPS-A_a3"
                     /locus_tag="JX265_010343"
                     /protein_end="283"
                     /protein_start="263"
                     /score="18.6"
                     /tool="antismash"
                     /translation="AFVSYSSGTTGRPKGIANPH"
     gene            complement(25501..26097)
                     /locus_tag="JX265_010344"
     mRNA            complement(25501..26097)
                     /locus_tag="JX265_010344"
                     /product="hypothetical protein"
     CDS             complement(25501..26097)
                     /codon_start=1
                     /locus_tag="JX265_010344"
                     /product="hypothetical protein"
                     /protein_id="KAI1859341.1"
                     /transl_table=1
                     /translation="MESTTVPTPPITPAPFGGVKPLSEGLLAIEPASVADAPAMAVVGA
                     TVFTETFGHSVSKEDLAEFLSSTYSAEAMVAELADPTKVTLVARSTLGKVAGIAQLHRG
                     QTHPSVHGTTQDLATLQKLYVDSSLHGQGIGTKIVAYVENLARSEGFKQLWLTVWEENT
                     KAQKLYERLGYTKSGETEFVTGSCIQTDYVFAKKL"
     PFAM_domain     complement(25576..25866)
                     /aSDomain="Acetyltransf_1"
                     /aSTool="clusterhmmer"
                     /database="35.0"
                     /db_xref="PF00583.28"
                     /db_xref="GO:0016747"
                     /description="Acetyltransferase (GNAT) family"
                     /detection="hmmscan"
                     /domain_id="clusterhmmer_JX265_010344_0011"
                     /evalue="2.20E-14"
                     /gene_ontologies="GO:0016747: acyltransferase activity,
                     transferring groups other than amino-acyl groups"
                     /label="JX265_010344"
                     /locus_tag="JX265_010344"
                     /protein_end="174"
                     /protein_start="77"
                     /score="53.8"
                     /tool="antismash"
                     /translation="LADPTKVTLVARSTLGKVAGIAQLHRGQTHPSVHGTTQDLATLQK
                     LYVDSSLHGQGIGTKIVAYVENLARSEGFKQLWLTVWEENTKAQKLYERLGY"
     gene            27225..29225
                     /locus_tag="JX265_010345"
     mRNA            27225..29225
                     /locus_tag="JX265_010345"
                     /product="hypothetical protein"
     CDS             27225..29225
                     /codon_start=1
                     /locus_tag="JX265_010345"
                     /product="hypothetical protein"
                     /protein_id="KAI1859342.1"
                     /transl_table=1
                     /translation="MRTTMDSLPTESLRHIAEFIHLEHPRSLCDFSLVNRRCHAAASTW
                     KLRNIRFDVTSRTKLRHDVERCAEILRQSQSLQHVRGLEINGMMPRRLQDELPDQEQDW
                     TLNDDTWYGTDEVFGDSEDAVFVADGPVAILPEEDEAWAPVVEILHLLPRLRHFVFNCT
                     NQFPPCLLAVLHEHQSQCALHLGKFRFRSLGQDTPDAHEMAVATSSSLQSIGVRWVFRD
                     SNGLDDYNEEAVVSLIGGLAPNLKTVRMVHCRAASSAALHRARGAPRKPWSGFGKGFWT
                     NRLPKGSETVPASLESLTLSGYGPITSEYLVKWQKHTPFAALRYLDLQAGVNGEALRWA
                     AVNASFPQLSELRIKIDRDDETEPKPDFASDCVAFFSSLLPLDKLLLSGAIDPEVFDCI
                     VARHGKTLRQLSLSPHESSYSTTRCDRPTVFTRDDVLQLQASCPVLEELAMPIKRYKGG
                     KREVEIYRALGKMKWLTTLFLNLDCSNTSVLLDGDETPNDPSFDSYMQEFWGSGLQRRP
                     RNGHVRDALVNSAVDERLARAIWDTISTARVGRPLKSLKLWAHSGASFGDSSYQTDLMN
                     MIQHLSRAYLVERSVRDDDDSISVQELGKRAREARDEMERQRERDIERRWGDKRTDERP
                     GLALQIFRRIWPARNGSQDWRADWESLPLQI"
     gene            complement(33233..35347)
                     /locus_tag="JX265_010346"
     mRNA            complement(33233..35347)
                     /locus_tag="JX265_010346"
                     /product="hypothetical protein"
     CDS             complement(33233..35347)
                     /codon_start=1
                     /locus_tag="JX265_010346"
                     /product="hypothetical protein"
                     /protein_id="KAI1859343.1"
                     /transl_table=1
                     /translation="MAKNKPKKPITTQFDGVLLSVHQDPLATEPGISALSSGAHRWARG
                     VPRTETLHTNVRILFEAVVYFSGFWKSVCFWDRLDATLKFHRKRRDNVAFQRIVNQYCE
                     GRKAYQRRHQDTHHGQLGPRGANAPSRILHLIDQVINMEAFGNTPHMDAQAASAAWQSR
                     ASAWPSHLDGMMRLHPQNPSGQQVVLDSVAVNRGKVPALSDFSRAAAGVASPGGNIKSH
                     PAQSSSASGSLDTRKALSVHTKPGPSDLTTRSGEALGQVKEDGASIGSPLTEQRRGQVD
                     WSGVRSTTSLTRFPGQYSRVQYARASGLPTPPSFDVEHKTNKPDGGGFLFRQLQRAQPS
                     MSDNYQSSDQGLLMEHNQAESYKDPRETNNSRHDEKDDVVTKKFKQNEIIDLISADDGY
                     DEAGNTSHPASTIQRAPKRSIPTCPGTPSKKQKTSEHQAFEPSEATSKGFSVSSGKNTG
                     LYGGKSDARLDSASTPTSQEAHWDAAAGESSHVHRTDNKEVHGITQAFRYGESLDVPEL
                     RYTGKDIQCGSEALHHGKEIEQSSIRPIGYFNEMGAGLDILSELTKYQTKSEAAKLAGR
                     SEERLMQVECSLQRIDKLEVQLRDVVAQLHRPCAQNTVTYDRRPPEDPLPVGGKHLQYL
                     ESRDVKPFLDGVVDEINKIRSLIRNKIKEQEETDDGWTKMNYLGDVLWTLDSAVRKAKK
                     GFHALDDLAV"
     gene            complement(36142..36909)
                     /locus_tag="JX265_010347"
     mRNA            complement(36142..36909)
                     /locus_tag="JX265_010347"
                     /product="hypothetical protein"
     CDS             complement(36142..36909)
                     /codon_start=1
                     /locus_tag="JX265_010347"
                     /product="hypothetical protein"
                     /protein_id="KAI1859344.1"
                     /transl_table=1
                     /translation="MSVIFFRDSGCGRPSLSATTKLPLGWCLNVPPNVFSITVDAFAAC
                     PNSGTPVLLVSAKSNCPNPDYLLTESSTSSSKLATSTTRAPSIPRPTVTESCRPGDNAK
                     TAGGGDSQEDSSSCPQALSERANMGSPSGRSGESSGGSSWGPAGGGGGEGGRESGGGTS
                     SGSSDSSSDSSSDSSERDWVMITANGGCYSLPSGDNIGSIEFACPALTGPGPTATAVLY
                     SGGARRPFRKSMLVISCVVSSILAFTAAGLVVA"
     gene            38966..39759
                     /locus_tag="JX265_010348"
     mRNA            join(38966..39064,39151..39438,39508..39759)
                     /locus_tag="JX265_010348"
                     /product="hypothetical protein"
     CDS             join(38966..39064,39151..39438,39508..39759)
                     /codon_start=1
                     /locus_tag="JX265_010348"
                     /product="hypothetical protein"
                     /protein_id="KAI1859345.1"
                     /transl_table=1
                     /translation="MRSILSAVGLLALSAFVNTAPTPIEERSPNPSPGGIPSTANAKSQ
                     LAALTVATAVDDGSYDRDLFPHWIESGGCSTRETVLKRDGTGVTTGSDCYPTAGSWKSP
                     YDGATWTAPSDIDIDHMVPLKNAWISGASKWTTSKRQQFANDLTRPQLWAVTDDVNSSK
                     SDKSPDAWKPPLSSFYCTYAKSWVAVKSYWALTITSAEKSALTSMLNTC"
     PFAM_domain     join(39379..39438,39508..39741)
                     /aSDomain="DUF1524"
                     /aSTool="clusterhmmer"
                     /database="35.0"
                     /db_xref="PF07510.14"
                     /description="Protein of unknown function (DUF1524)"
                     /detection="hmmscan"
                     /domain_id="clusterhmmer_JX265_010348_0012"
                     /evalue="2.40E-08"
                     /label="JX265_010348"
                     /locus_tag="JX265_010348"
                     /protein_end="207"
                     /protein_start="109"
                     /score="34.0"
                     /tool="antismash"
                     /translation="WTAPSDIDIDHMVPLKNAWISGASKWTTSKRQQFANDLTRPQLWA
                     VTDDVNSSKSDKSPDAWKPPLSSFYCTYAKSWVAVKSYWALTITSAEKSALTS"
     gene            complement(40289..41802)
                     /locus_tag="JX265_010349"
     mRNA            complement(join(40289..41694,41760..41802))
                     /locus_tag="JX265_010349"
                     /product="hypothetical protein"
     CDS             complement(join(40289..41694,41760..41802))
                     /codon_start=1
                     /locus_tag="JX265_010349"
                     /product="hypothetical protein"
                     /protein_id="KAI1859346.1"
                     /transl_table=1
                     /translation="MELAGVGGTFMRHASPNERRCITREDLRYYNSVVIGATYEFKDRG
                     DLDLRSRSTYYWALTACIKQHPFLGVVIRQEHTEKPFYERASEIHLKSHTLIAGDLQDN
                     NITKGIESVLASTALDRSWLGDDKPPWRIVVYPILSPREAKPSRCFIAFSFSHGLSDGL
                     AGPAFHRTFLSAMSEPSMSKETPAVITPDLTLSAPFDTPERLPISWAFLLGPLLALCLP
                     KFIANFLGLRASTTTIDERTWLGAPIFIGKDSSPTQLRILEIEASILQRSLQLARENGS
                     KLTANLHQMIVRALSQSIPSPLVDNFVSQTAVNMRGSIGASATEMGMFVTGFYDIHRRV
                     DGKAPFSTQEWVTARSMTKSLAESATKLQDQPIGLLRYAPSIRKYLTGKLGQKRDCSYE
                     LSNLLAFSNAPSDGTCKITNMIFSQPCGVATAPLTFSVISVGGGSLMIAVTWQPGALGS
                     VPGGEHQFVQSICESIHSDFRNLT"
     PFAM_domain     complement(40388..41368)
                     /aSDomain="AATase"
                     /aSTool="clusterhmmer"
                     /database="35.0"
                     /db_xref="PF07247.15"
                     /description="Alcohol acetyltransferase"
                     /detection="hmmscan"
                     /domain_id="clusterhmmer_JX265_010349_0013"
                     /evalue="5.60E-15"
                     /label="JX265_010349"
                     /locus_tag="JX265_010349"
                     /protein_end="450"
                     /protein_start="123"
                     /score="55.0"
                     /tool="antismash"
                     /translation="LGDDKPPWRIVVYPILSPREAKPSRCFIAFSFSHGLSDGLAGPAF
                     HRTFLSAMSEPSMSKETPAVITPDLTLSAPFDTPERLPISWAFLLGPLLALCLPKFIAN
                     FLGLRASTTTIDERTWLGAPIFIGKDSSPTQLRILEIEASILQRSLQLARENGSKLTAN
                     LHQMIVRALSQSIPSPLVDNFVSQTAVNMRGSIGASATEMGMFVTGFYDIHRRVDGKAP
                     FSTQEWVTARSMTKSLAESATKLQDQPIGLLRYAPSIRKYLTGKLGQKRDCSYELSNLL
                     AFSNAPSDGTCKITNMIFSQPCGVATAPLTFSVISVGGGSLMIAVT"
ORIGIN
        1 cgttcctacg ctggcaaacc gcttttcgac ggccttttcc atcaccacca tccacacaga
       61 gctctgagca tggtcagact ttgcacgcct actccccccg ccctccccca tccgtagacc
      121 tgcttttcgc ctcctcaaat gcaagaatcg tcgagatcac gcccgaacac tgcctgcccc
      181 caccccggac agctatgacg ggcaccgcgt cggccgaagc tgcacctgca cacgacaacc
      241 ccgatcccgt cctcgcgacc accaccgcgg cccagtccag cccgggtgcc ctcgtcgccc
      301 atggcaagcc gcttctggat cccctggaca ccgccggcct cgccaagccc ggcctcgcct
      361 ccgacagcga ctcggatctg acccccatca gatccgacga agatgatccc atcgacgacc
      421 ccttcctcca cgacgcgtcc acccgccagg atgcctcgga cgccgacccg gacagcctcg
      481 acgaccggcc cgccaagcgc ccgcgactgt ccacgccgcc tccgaacggc tcgcagctga
      541 ggaagcccaa gcccatctcg ccgccctgga agaagtttga ggcagaccgc ccgaccacct
      601 tcaccgagga tggcaagcgc aggtcgggac gcaccaacgc gaccaccacc ccgcagtccg
      661 aacagtctcc acggtccagg cgtccgaccc gagctgcgtt gcacgaggcc aagagcaccc
      721 cgtcgagcaa ggccaaccag gtcaacggct acccgaggac ctcgtcttcc tccaccaagg
      781 cgcaatcctc tgcctccaaa gctgtcgccg gcaagaggat ctcgactcca agcgccaaag
      841 cagcggccaa gacatccagc cgcaggcgac cctcgatatc tccaccgccc cctactgcgc
      901 cgacgcgagc ctctgccagg cagcggagca cccgcaacct gcgcgacagc tacgaatcct
      961 ctcagaatcg cgccctcgcc acacccgaga gccctcgatc gacgcggatc cgactgcgcg
     1021 tgcgcccttc caccatccct ctcgtccatc ccgcccaggt caatgtgctt cctggccaga
     1081 ccgtccctcg gcccaagatc ggcgagacct tcacagacta tatccagcga gcgcctgaca
     1141 ttgacatcaa ggacggcggc tggcaagatc tgctcgacga tggccctgca tacaccgacg
     1201 agcaagctga gaaggacgcc aggatcctgc tgagagtcga ggaagagtcg caacctgggg
     1261 gcatgctcag tggcgagaag tgcgccctgc tcgtaccaga tcctgccgac gaacccgcgc
     1321 ggcaatgggc ccactacgac cacctggtca aggccatgag caacttccgg aagttgatgt
     1381 accaggagca ccaacgacat agagcctcgg ccaagaggtt ggccgaagcc tgtcgcgacg
     1441 aatggctccg ccgacaaccc aagaccgccg agcagatcga ggccgaggag agagtcatct
     1501 ggatagggag gtacaagacg gtgatgaaag cctttactgg cacgtgggaa aacgtcagaa
     1561 ccgagatcaa ccgccgtcgc ttcgaggaat gggaagccgc cgagcagaga agaatcaaga
     1621 cggcgctgaa tgaggctgtg agcaaatcgg aacttcagct tcaggcccgg cgtgctcgtt
     1681 tcgactccga gaccctcttg tccgacgagg acgaggacga ggatgaggac caagatcttg
     1741 aggatgatct atcagaagag gaggatattg acgagctcgg cgatggtgat gcacgtacga
     1801 gccgtcattc tgggtccgaa gatgataccc atgggcatga ggacgatgac gaagacaaca
     1861 tgtcttcatc cgacgacgaa gaggatgcca agtccgttgc ctccgatgca gggttgacac
     1921 aggaacagtt gcgacagaag tacgcgaata tccccaacct gcctaccccc catgtggtac
     1981 ctgtcgatgc cgaggtcgac ggcgaaacat ccgtacgccc taccgaggac gacgagacca
     2041 gtgatgagtc tgttgacatg gacgatgact tggggtcgag tgatgacgac atggacagcg
     2101 gtgaggatga ggacggttcc gaagacgcga gcgcggacga ggatgagggt gaagaggagc
     2161 catccggttt gctgggcatg ctcttcggca agagtgagtt gaaaaagata aagcaagatg
     2221 ttgtagtggg ggatgccaag agcgaggtga acgatactga gatggcggat gcaccgccgc
     2281 taaccaatgg tcacaccccg caactttcga cacacaccgg tataaatgaa ggtgaagaag
     2341 agcacggcca aaccatccat cagtcagaag tttcagagga caaagccgag gtcaacgggc
     2401 atgaggaacg actgccgcag acgtcaaccg aagatggcac acctcatgat gttggccagg
     2461 tcgacccgcc gacggacccc tatcaagcca acaagcccga tgcggtcgct acaataccca
     2521 agcctctgca accggagaca gtcggcatgg aagttatcga cgcggtcgag aacctacaag
     2581 agcccagaaa tggcgatgtc gcgatggcca atggtgacgc cgacaccgaa aatgcgacct
     2641 tggctgtccc tagtgtcgag ctcacggctc ctcagattgc aaccaatgcc agcccagcaa
     2701 ccgacggggt cacccagtcc gccagccgcg acgagagcga atcccctcgg acctcggaca
     2761 cgaggccatc agaagttgag acgtcttcat cagtcgtcag gtctggcgcc agtcgctcat
     2821 catctccttc aacacatgga ccaaagacag aggtaccctt tcttctgcga ggcacgctgc
     2881 gtgaatacca gcattacggt ctagattggc tcgctggtct ctaccagaac aacaccaatg
     2941 gcattcttgc agatgagatg ggtctgggga aaacaatcca gaccatttcg ctacttgcac
     3001 acctcgcttg ccaccatgag gtctggggtc cccaccttgt catcgtcccg actagcgtca
     3061 tgctcaactg ggagatggag ttcaagaagt ggtgtcctgg cttcaaagtg ctctcctact
     3121 acggcagtat cgaggaacgc aagaggaagc gtcagggatg gaagaccgat gacatgtgga
     3181 acgtttgcat tacatcttac cagatcgttc tccaagacaa ccaggtcttc aagcgtcggc
     3241 agtggcatta catgatcctc gacgaagcgc acaacatcaa gaatttcaag tcgaaaagat
     3301 ggcagacact gctcggtttt aatacccgcg ctcggctact cctaactgga acgcctctgc
     3361 agaacaacct caccgagttg tggtcattgc tgttcttctt gatgccttca gagaacggtg
     3421 tgggcgggtt tgcggacttg gctgagttcc aggactggtt ccacaagccc gagtctcaga
     3481 tcttggagag tggccgcgaa cagatggatg acgaagcacg agccatcatc tcaaagctcc
     3541 acaaggtgct gcgaccatac ctgctgcgcc gtctcaaggc ggacgtcgaa aagcagatgc
     3601 ccgccaaata cgagcatgtg gaattctgtc gtctatctcg ccgccagcgc gagttgtacg
     3661 atgggttcct agctcgtacg gatactcgag aagcactcgc ctctggtaac tacatatccg
     3721 tcattaactg tctgatgcag ctccggaagg tctgcaacca ccccgacctg ttcgtggagc
     3781 gccccatcat gacatccttc cgccagcgca gttcagttgt ggaagagtat gcgcccataa
     3841 gctacctgtt ccgacatagg ctcctcgcag atgctggcat agcgccctcg gtgggagtgt
     3901 tgcctatcga tcccatgagt gctgtcagct tagatttcct caacctggta cctaccctgc
     3961 atgaggatct ctcagccacc gactgcaggc gtgtcatgga gttgacttcc cacaacacac
     4021 tcatgaagct tcgcgagact caaaaggaac gcgcccacac agcatcaacc agcttggacc
     4081 cttcaacagc cgagtccaat cttgtttatc tcgaaagtgc tgcacggtgg ggccgtttcg
     4141 aggaattaca gcattcggtt tacttgaacg cgcttcgtcg acaacagcaa ccgatatatg
     4201 ggaagcgcct tcgagagttt ctgaccattg gtgtgaatga acggccgcac aagccacgac
     4261 cacgggtccc ggcaagagtc atggcctggt tcgaggagga ttcgaccgct ctgaaatcga
     4321 tggttttaga ccttgatcag cgtgccgagt cgatgaagtc taccatctcc aagtttgcct
     4381 gcattacgcc tgcagtcatc accagggaca tcgatcagtt cgtgctgggc tctaaaggcg
     4441 ttgctgcgtt cagcgaatcc gatctacggc tctcggcacc tgtcagatac tctccattta
     4501 tgccgaagga ggcaccacta gacccatggc acgaagctcg catgcggctc agcattcagt
     4561 tccccgataa gcgccttcta caatatgact gcggcaagct tcaggctctt gaccggctac
     4621 tgcgcaaact acaaacagga ggtcaccgcg ccttgatctt tacacagatg accaaggtcc
     4681 ttgatatcct tgagcagttc ctcaacattc atggccacaa gtacctccgc cttgatggtg
     4741 cgaccaaggt tgagcagcga cagattctga ccgatcgttt caacaatgac tctcgcattc
     4801 tatgtttcat cctctcaacc agatccggtg gacttggtat caatttgacg ggagcagaca
     4861 ccgtcatctt ctacgaccag gactggaacc ccgccatgga caagcagtgt caagatcgat
     4921 gccaccgtat cggccagacg agagacgtgc atatctaccg tctcgtgtcg gaacatacaa
     4981 tcgaggcgaa catcctgcgc aaggctagtc agaagcagat gctcgatgac gttgtcattc
     5041 aagaaggcgg cttcaccaca gattacttca acaagctgtc agttcacgat gtcatgaagg
     5101 gcgttggcga agacgcagtc gaggatgtgg tcggcgatgc gatggaccgc gttctcggca
     5161 ctgctgagac gggcggcgaa cgggccgttg gtcgtgtcct tgagcaagca gaggaccgag
     5221 aggatgtcgc cgctgctcac gttgccgaaa aggaaatcca ggacgatgat gccgacttca
     5281 acgagaatgc gccgactgca tcagcctccg gaacgtcgag cgccaggcaa ggcacaccac
     5341 tgactaggga tgtctccgct gcgcccggga ggtccaacct gggcctgttc gagcagtcag
     5401 ctggcgctgt cgagatcgaa cacaacgctt ggggagagca aatccatact gtcgacgact
     5461 tcatgctggg tacgatggct cagatgctgg agggcactgt actcgagttg ccgaaggaca
     5521 agaagaaggg gaagaatcac aagaaaggca aggatcacag gaagcgatag ggccgctgtt
     5581 gacctggatc gaacacaaac acacaaagac tgtattatag gtgagcggag ccatgactcg
     5641 tcgctacact gttgcattaa aggagcgagt ttcattggaa gtggtcagaa aggtctattt
     5701 tctccaaagg aactgtacat aataccgacg ggcatgggag aaaaagaggt cttgacatca
     5761 ggactacatg gcgttgcatt ggttcatcgg cgaatggcag caaaagactg gatggcagtc
     5821 taaaaggagt gtaggactag aatacaggtc atgagaacat gagaggccgt ttggctccac
     5881 caattgatat aatctcccat ccctttttcc actcgcctgc cgacactgac tgactcgtcg
     5941 aatcggcagc ttggttcccc gttgtcagtc agtctgaaga agacaacacc atccaaggat
     6001 ccgtggatgc ctctgctaga ccccttttcc ctgcccgaga ccagttcccc acaaagtctg
     6061 tctccgcaac cctcagtgcc cctcactacc atcgctgtgg gactgcgggg ccgtttgcag
     6121 cggcagccca gatgtcgcgg ttgaaaatca acatccgatt cgcaagaagc agagacgagg
     6181 gtacgtacgc gacgctttct ccacggttcg ctgtgaaccg cgatcgcact agaggacgtc
     6241 atacgatccg gtctgagcca agcatttcgc accttcgctc tctcgaccaa agccaaaggg
     6301 aactgctcgg cggccgagga cggtttgtgc aggcttgaca ttgtcccgag tgcccctcat
     6361 atatgtgcgt gttgtggggg aaggacgact gcgataccgc ggggtacttt gggacgttcc
     6421 ggaattcccg ccaggagact aataagcttg cgctaggagt aaagggtata ctccagctca
     6481 ttgagtctaa gcagccaagc cgctctgaga taattcgata ccctacctca accggtagac
     6541 acattcccag ccgcgggtct cccacttcct ctgaccctac ggtttctttt tcatacttgc
     6601 gtctcacagg gcacatacaa gcatggcgaa tcttgataca ggggcacagg ttgcgcaggc
     6661 cgaaaccttc cgccaatatc ttccagacct cagcacccca cgcttccaac gcatagctga
     6721 atgcgatgcc tacagccatg ccgccgaggc tctggtacac aagcggccac cgtggctgta
     6781 cggactcttg cagcactgga tgagcttgct gaaggagccg taccggggcg tcacaaacga
     6841 cggcactgtg cgccacggcc tgttcaagct acgggacgag ggcattccaa tcgccgccat
     6901 cgccgccgca gccgacgccg tcatcgccaa gctcggcccg gagcaacgca aaaagaccct
     6961 cctccacgtc gacaacctcg aaggctggcg gacatggagc aacccggaat tcttgatctc
     7021 ggacaagggc gtgcgcttgg acgagctatc tgaagatctg cggaacgcgg tgctcaaggt
     7081 gctggaggcg agtctcagtg ccgagggtta ccaaaaggcc ctcggcgcta tgcgggtgaa
     7141 tcatttcctc ggcgagcttg taaatgcaca caaggtcatg aacgagttca gctacaactt
     7201 tgtcctgttc ggcctgccat ccacagacgc gccctggggc tacagcttct acggtcacca
     7261 cctgtgtctc tcggtgttct tctacgggcc ccagatcgtg gtcagcccgt ggttcaccgg
     7321 cgcagagccg aacatcattg acgagggtcc gtacaagggc acgcggatcc tgtacgagga
     7381 ggaccggctc gggctccagc tgatgcagag cctgagccag gaggacaagg acaaggcgca
     7441 gacgtacaag aacatgaagg acgacaagat gcccaagggc cgctggaacc acgacgatca
     7501 gcgtcacctg ctcggcgcct accgcgacaa ccggaccgtt ccgtacgagg gcatcgtcgt
     7561 ctcgtcgctc tccgaggcgc agcaggccct ggtcctgggc gtgctggagc agtacctcct
     7621 gtacctcccc gcgcggtcgc gcgcgctcaa gctgcaggac tgccgggact ggctccacga
     7681 gacgtacttc tcgtggatcg gcggctacgg cgacgccgac gccttctact tccgcatcca
     7741 gagccccgtc gtcatcgtcg agttcgacca ccactcgggc gtcttcctga ccaacaccga
     7801 gcccaagcgc ttccacatcc acaccctgct gcgcaccccc caccgcggcg actacggcat
     7861 ggcgctgagg gagctcaggc ggcccgcttt tgagggcgag gtcaaccagg actatgtgtg
     7921 ggagggctag gaggtcttcg tccgtagtat gttatgtttg cttacacagc ggagtcgtgg
     7981 gaggttatgt gtcaacttgg tgaagcgaaa aggggcgcaa ctatctgtct tttagcacta
     8041 cctgtccatg atggtctcca ggatggttca tgttgcggta gagatgttcg taaaatgtat
     8101 ctacggaaaa tatgtcatca gtccttcaag aaaatcccac ccctcgtcca cgttcccgtg
     8161 tatggtcatt cgtctctatc caaaaatttt gaccatcccc atgtgcggca tcttttgaaa
     8221 tctggtgggt ttcgattcgg tagaagtctc gcgtgtatgc tctatggccg gatggcacac
     8281 tgtcttggag gaatgaagcc gtgggcctgt ttctccctcg ggctggtgat gatcgggact
     8341 ggagtcgcgt tgacggtctg agtacaatgg cggtctgtcg gcctcgcgct gcgactagga
     8401 tcgtcaagtc ctagctatca gctgcgtctt gcctatactg ttagtcagga actagcgcgt
     8461 aaattgtatc ctgaacacaa acgctgtata gtcgttaagt cattcggttg gtccgtggtg
     8521 catccagcca tttgggtgcg ttcgctcatc ggccaacgtc cgctaagggc tcccgggtga
     8581 ttcagagccc gacagagcct gacagtgctg accccggctt gaactttctg tggctgtgag
     8641 ccttgtgtgt aggcgagtca gtaatgaata actgtgattc ttggtggccg tgacttagat
     8701 ggcattgtaa tcacgggtcc ttcgtgtctt tgtgaatcac cgccacctat tcgacatttg
     8761 ccaaccgaca cggcctggcc tggaactcgg agcatggcag gatcggagat gccagacctt
     8821 gtcaacggtt ggttataatt cctcagccct acattcccat cattgctcac tttgtcgcta
     8881 cggcatcgtt acatgcaccc cccatcggcg acagtcctgc ccgttcgcca cgtcgtcttt
     8941 caaacatggc tgccgcatgt gctggatcct cgagagagag caagactcaa aggttattcg
     9001 actctatgag aagcacagta agttctcccc tccgtgagta gaccaatgcc cagctgacac
     9061 atacataggc agtacgtgaa gctatcctat gatgatgtta ctgtcacaca cctgggccag
     9121 tcaggagagt gctgctagct cctctactca aggtgatgaa gtttctatcc ttaaaacctt
     9181 ttctataaat actgacgcac cagcaatggt catcagtaca cagtcgatac cctgcccgac
     9241 tacagattcc cgcccccgat gggcaaacga gatccaaaga taaacgtgga aatgtcaagg
     9301 cacaacgagc gagcctacac cctgtccaat cttcctgttt tagagtacat caacccagcc
     9361 cagccactcc ttggctgttg ctagctactt cagacggatc cacgttgccc tcttggcaaa
     9421 tccgacagtt atatggctcg atatcctact gactggtcac ttcctcaaca tcaaccaagc
     9481 agtcgttgag agacgtgctg taaacggaag ttctccattc gatcacactt cacactggtt
     9541 caagtagcac aagcaagagc cggatggtat ctccgtccgt gcgatcaata atcaggctct
     9601 tgcggctgtg gaggctgcgt cgaaaagggg tcgcgtatgg cttgccgcta tgcatctacc
     9661 ccatgatccg gggcccagat gtctggcgaa gtattctggc ccgagattca tcaaggcgta
     9721 tcacgtggcc attccattga tcccatcaag tttgttacgg aggcgtagta actgctgtaa
     9781 gtcaccagcc tctcctcttc gaaagctcac ggtatcaacc tgacaaagta tttttgtttc
     9841 catagggttt tatcaaagaa gcaccgcatg ttattagacc agtgcgggtg tgtctgcctc
     9901 gcgctgtacc tgaaagtaat cttggaatag gttatgaaac cttccgggcc ggacaaccgc
     9961 atctgtgaga ccctaggttc atcatggcaa ggaatttggg gctcggatac ccagggtttt
    10021 agtctatatc agtactacga agatatgaat cagccaggag gtatcggatc cccatgagtt
    10081 tcccaggacc tatcttgcat agaacggatg ctgactctga tgtagctcgg cgccgggtgc
    10141 aactcctgac ctagatcgat ctgtcaaaga tgccggcagc caccattcgc gactacgata
    10201 tcagccatgt cagtgagagt cgaaattggc agtgcaaagc tgatttgcag tagtgcccca
    10261 ttcgtgatca gtctacacct cgaaaaggta tatttacact agacagccaa accggcatgg
    10321 tccatatctc aaacacggtc atactccatg accattactc agcgtacaag ccatcagatg
    10381 cccaggccct tcgatgaaca ggggtccgga ggataccctg gccccagacc aatcagaggg
    10441 gagatttagc tgcgtcgcat gcatatatag acactgcagt gaaaccttta ctgcaccttc
    10501 gtaaaccaat cttgtagagg ccatccacgt tgaagaaagg tcgctttacc caatcaagct
    10561 ggaagatacg acgcagccgc cacatgaaca ctgaatagag ctctgagtat tattaaggtt
    10621 caggaaagat gatgttttac aaaagttttg tgcctggcat gttgtgcgaa ttcaagtctc
    10681 cattgtctct tgtaacttct ctgtcgccta tgacggttcc gcaagatcgg agaaccgatg
    10741 gtgctttcca caatgagcag caatgctcgt gctgcatatt tgcttacact catagcaatg
    10801 ggtcaagcga tgttctatta tcccaaccca caggtctccc ttctagaaca catactagta
    10861 gataattggg gagcttatgc atcaaacttc tcctccgcca tcacgccatg caccaattat
    10921 gttactatgg tcggccagtc gtccacaaac tccggacgaa cgacagctgc ccaatggatg
    10981 cgtgtcgctt ttcatgactt catcacggcc gatgtcaagt ctggtacagg cggcattgat
    11041 gcctccattg gcttcgaaac atcccgggag gaaaacaaag ggagtgcttt caatgacagc
    11101 ttcacatttt ggcgtccttt tgtcaacgaa tatgttccta gtaggtgaac gccgactttg
    11161 caaatcaacc tactgatatg acccagtggc cgacctcgta gcactcggaa ctgtgatgtc
    11221 tgtcggcctt tgtgggggca atcacattcc ctatcgacca ggccgaatcg actcgacgca
    11281 tgccgaccca accaccggag ttcctgagcc ggggacagat ttgaaggaga cactttcaca
    11341 gttcgaacga gctggattcg accaggcgga ctcgattgct ttgacagcct gtggacacac
    11401 gatgggctcg gttcaccacg gagggttccc tgaggtttca ccagagtcgg ccgttacacc
    11461 taacaacacg aacggagggg tcaactttga tacaactcga ggatctttcg actcccttgt
    11521 agtccacgaa tacatcgacg gcactggtca aatgggcggt cccttggtga cgagtttcaa
    11581 cgaatcatcc cggtccgatc tcagactttt cgaaagtgac ggcaacagta caatgagaga
    11641 tctctacgaa agaggggaaa gatttcaaga tgtctgtgca gatgtcatgg gccgcacgat
    11701 caacacggta ccagcggccg cgaagctgac aacccccatc acccctatcg ccctcaagcc
    11761 catcaacttc acctgggact tcgattcaaa cgacagactc atcttgtctg gcaaaataag
    11821 ggtacgtgtt tccgcaacca ccactatgtg gctgaccatc atctgtacta ggtccttggg
    11881 gcgattcgca ccataccacc tcccctcaac atcgagctgg gcggccagac catacgaatc
    11941 atgcccgaga gagaggaagg taccacggtc tacggcagta caggaattag aggcgggagg
    12001 gtacagggcg tcacgagata ctacgcaata tcgataccgg gaagagacgt cactaatatt
    12061 acctctttcg ccgtttcagc cgacgggttc gacaggcata cattcccaat ctctaatggc
    12121 cctttcattg tgccaagctt gtcaacctcg gatggagaca ctgtgcgttt ctcggtggct
    12181 gttccgcagg gacacagtca agcttttccc gaaggactgg tcgtcagtat cacagccccg
    12241 gttccccaac ctctgaccct cggcccaaaa ctcgtgacgg ggacagggga gtggtcgtca
    12301 gaaactacca gccaagatgg attcacagta tacacaggga cctacagagt gggccagaga
    12361 gtgactgggg caatcagcct gacactgttg aatgagaatc aggtgcaaga tacgctgctg
    12421 gtcggcgctg gtattgcggg atggtagatg caccacgtac atcatggcag gggcttcgta
    12481 gtcctggaca acaaggcaac gaccatttct actaggctgg cgatctcaag aggattgctc
    12541 tggtagatag cacgccagaa tagctgcgac gcgcatccct atgcttctca gcttgcaagg
    12601 gttgtactag aaatccttag aggttgcggt gtaattcctg accacagttt tctcagcaac
    12661 catgtcccta tgaaggtctc gtccagttgg tccacagatt gggagggctg cttaacccag
    12721 ctagtgatat gtgacattga aaaactgccc tgcggctgtc tcaaatcctc ccgcatcttc
    12781 attgccctaa agattcgact tagcaagcgc gatgtgccgg aagccgcgtc cagccctaca
    12841 tatttactca tctcatatca gtcgatactg catagcaacg tctatggccg atggtcagga
    12901 acgattcatg tccatagatt gccaatatat acttcgtcgt caactggccc cgcgtttccc
    12961 atgccagatc cgcattttta cggagcaggc cagatccgca ttcctgcgga gaaagcgtca
    13021 gatccgcatt ttctgggtaa caggtagtcc cgcattaccg ggtccgcggg tcgtcgcgct
    13081 gccccgcaac ttcgggtctt caagcctacg ccgggcacct aagcaatcta tagttaccgt
    13141 tacctgccag cttcgtcagg ctgcaaaact gagatcgtgg gtctgtagtg aaccttgcaa
    13201 gacaacctca tacggctata tacgactgaa ggcgacacgc tcaagatcaa gcaagttcgt
    13261 tggttccgca agcatagaag gacatccggc tcgtcctcat tccagtctgc attgaagctt
    13321 atcaccgcaa aaacaatgtc agagagcatc agacacgcca aatcctgtgt tgtaagccta
    13381 cttatcccat ctcttctagt cgcaccaaac ggtgtctttt ggggggatca aaacctgatg
    13441 cagaagaata acagcaggct atttattatt tagaaactgg cctgaacatc ttctgcgtta
    13501 tcggatcgta atcgcgcaga atcacgggcg gaaggcacgg ctattcagtc tcaatcaaaa
    13561 cattcacttg gccaaacccg tacccgtgcc aacaggctct cttcactcac atttaaaacg
    13621 cgtccaccag aaactgcaca cttccgaact caattgtgtc aaagtgagtc gccgcggggt
    13681 aatttcttgc gcagtacgga ttgccgtatc tccatcaaca tcatcaaagc ctagcccttc
    13741 aggacaccca gacgattccc atcatcactc cgttccagtc ctctcactac tgctactatc
    13801 tgatctcgaa ctcggaaaac atcatcatcc gggacgtgga ttagaactcg atctctctca
    13861 cctgacaacc ccgaactccg acggtcgcga ccgttgcgac acggcctctt ccgcaatttt
    13921 acacattgcc ttttttcatg tcacgttgac tggccttctc cccagcaaac agggccaacg
    13981 gtcagaaacg ctcatcttgg tgctcctcaa gataagatca ttcctagtga gtctgccttc
    14041 atattcgatc ccaagataca tcagatagct tgtgcgaccc cccctccctt cctttctccc
    14101 tccgggggct tcttacaaga acaataagta cgtacttgct cacacaacgc ccaagaaaca
    14161 ttccgtgttt gggcctgttt aggcacttcg aagtcacgtt tttgtgtctt agaaatcgtg
    14221 atttgactgc tcggagctga atcaccgata catgatcgct cgcatcaacc tccggcttga
    14281 agatacggtt gagaagtaca acttaaggat tggtgatgta gtagagaaag tcggctaatt
    14341 tgctaccaga tacgtctgcg atcactctcg cgttggtaca taaacaacaa aagtgctttg
    14401 cggatcacca agtttctaca gactacccat tcttgagcct tgtaagtttt tctgaggtca
    14461 gataaagatt tagtaaacag atgggttgat gactcatctt acagcatgat ctttcttcag
    14521 taaagcctca gcttacaact acttcacgat ggttgacatc aaggctgagg acgaccaaaa
    14581 gccgaagggc ggtctccatc atggtctagc tcaacaagga gtcactggtc acaaacctag
    14641 cgagattgct gctaatgact ctggcaagag aggcagagag ccgaaagatg ccaacgacga
    14701 tgagatggcc atggccagca ccaagattgg cgattccagc gagcctaaac gtcagaagct
    14761 gggaaccaca cagaaacacg ccgacaaccc ggagaacctg gccgagaatg cggccggccc
    14821 ggttcatgat ctacctaacg attcgcagaa gacaaatgca atcgacacaa tcttcgtctt
    14881 acctggaaat gaggtcagat tcttctgtga cacgtaagta aaccctcctt gttgagagtc
    14941 atgttgccgg acttataacc gtttttctta gtgttgccat caacgctgca aagcttgccg
    15001 ttaaaagcaa gcgacttaag atgataccat ccgaagatga gatcgaggtt gccaagcgat
    15061 tccgtgatct tcgtgctcac ttgacgtaca tgggtaccaa ccttgacatg acaccaaaga
    15121 tcagagaccg aggaaaagtt aagaagacgc ttgacaacat cctgaacgag acgctgtact
    15181 acttccccga ggatgtgaag gcaaaggcac gagccctgcg ggagaactgg gagagggaga
    15241 actggggagc ggacgaggcc ctcgatgagg agcagcagcc agcatctccg accacggcgc
    15301 ctgacgacga ggcgacgacc caggtggcct tgccggcctc gaacgacccg acattcggcg
    15361 tcaatggcat catgtacggc gttctggttg ttcgaggcaa gggcggccgc aaggtctacc
    15421 agcttaaccc tgaagttccc cgagcgtccg ctcaagtttt cggacaaaat ggacttaccg
    15481 ttggagcgtg gttccctctg caagtaagtc tcgatcaatc ccgttctttg cgcctaaatt
    15541 cgtctcgaaa tcggttcttc gttccctact tttcaattct tgtcgtggcc acgtcgcttt
    15601 cgtaaccatt ctatctcaat gaagcctcga cgttactgtg tctttggttt ttctacgtac
    15661 taacaccctt ttcttcgaag atcttggccc tgcgcaatgg cgcgcatggc tctcagatgg
    15721 gtggaattca cggcagtctc tcgaaaggag catattcggt tgttgtcact gacctctatc
    15781 acgaccttga tcgcgacgag ggtgacattc tctactattc tggatcgaac agccacgaca
    15841 acgagaatag agatcgaccg gcagagtcta gcgccggcac caaggccctc aaggcctcgc
    15901 ttgcttctgg ccggcctgtt cgtgtcctcc gatcgggagg atcaacgttg accaagacca
    15961 agagttcctt cgcgccgtca tgtggaatcc gctacgacgg cttgtaccgg gtcgttcaga
    16021 agctcacacc catcaacaag aagggtaaac atcactattc cattgtcgtt acggagcccg
    16081 ctaacccgaa ataggaggaa tgtacgagca gttcaagctc atgagacttc cgggccagcc
    16141 ttctctggcc gacatccgca agcgctcacc tacaagacag cagatcgagg ccttggagga
    16201 gtttcagaaa cgtgattagg aggagaaacg gcagcagtta gatttgtgct gcattgcgtt
    16261 ttagtggtcg caacagtaca tacgagcgat cctgtatgac gcgttaaata cggaatgaac
    16321 tgagactctt gacctgactt attttgcctt tctgtacgct cctgtaccga tctatgtgac
    16381 attgacttta cgaagacctt tacacaccat aataacgagt gttcctgggt ggcgcattga
    16441 taagggcgta ttgataaacg cctttgccgt tttcaaatat tcttttgacc agttatggtt
    16501 ttctcgacgc gcttaccgcc accaaatgct ctgggttgcc atcaatgctg atcagtggag
    16561 ttggctgcac ggcatgctgg gaggccacgc ttgtcaagga taacgcagag tcgaagctcg
    16621 gacactccaa gttgcacgag gggagatgtc ggctcttcgt agaaattatg agaaatcagc
    16681 cagtgattgt tcccactaac gcacaagatt cgtgcgacag ttattcccgg gtttctgggt
    16741 ggcattgtca atagcttacg tgcaagggct tccggcggag gtactggcac gctacgggat
    16801 tgacactcga attgcttgac tgactacccc tgaacacgat cgccacttcg gggtttaccc
    16861 ccgcctaggc tgcttcgcga cacttggaac cccccgcatt ctcaactttt cccctccgtg
    16921 gacgtgtaaa caagtgcctg gatgcaatgc gaattcggcc gaaacattag gaatgtggag
    16981 tatgagacga gtctgtgctt cggatcttgc tatccttgtc agcctcgaaa atggatccgt
    17041 ggaagtgggt tctccataaa gccatgcgtt gcgtgcggac taccaccttc gtgagggatc
    17101 ccaactgcgc ctagggcagg gagcgttacc tcgctcaggg ccgttacgac tctgcgagat
    17161 cgagttggcg aattttcaga atatccagcg cctcctactg cgtaggaatc agtcgcgctc
    17221 ttggcaaaat cagggaccga tggcgacaaa cagtcctcag ctgtccatcc ctcttattca
    17281 ccactgcaac tcgagacttt ggagcctcgg cctggcatcc cctccggcct ctcaagatgg
    17341 gatgagactc tcggccgagg gtgtgagtgg agctgattct cggaaagccg tgtgggactt
    17401 gcccaaaggc atatccctac ccatcttggc ctctctggca ttggtctgga gaaaggacga
    17461 gtttcctatt ccgacaggtg tatgacaggt acgtctgtgc ttatacgccc cgttgatgta
    17521 cctaagtgga ggctggaccc ttcgccaggg tccaaaggcc ttactctggg ccaactgaag
    17581 tgactctatg gaggaagatg cattgcgggc accgtttgaa gccaagtggt gtgcaagtgt
    17641 ttttaatcat gcgattgcca gtacaatgtg ccgataccaa tattgccccc agacgtcgaa
    17701 gacattctcc cttagcacta ccagacgcct ttaataggta acaagtatca taataccgtt
    17761 ctgtcccgca cctcacctcg tccttgtctt ggtcttgtcc tgacgattgc cgtcaactgc
    17821 atccgtgcaa gcgattgcca gtttgccatc atgaagtccg acgtcttaga agcgcttgtt
    17881 ccaatagcat taatcatcgg ccaagcagct tctcaagctg taagcccggc ggattcgaac
    17941 ctaactgcca tagtcgaata tctacaagcg tcagtaccca agtgtgccgt aggtctcaaa
    18001 catgatatca gaatacgcaa ggaacttaat cgtccctaca gttcgactgc ttcgtctcca
    18061 ccataccaaa atccagttgt gctctaaccg acacggcatg catctgcagc aatgcaggtc
    18121 tggcagaagc tcttggtagc tgtatggtag ctgccaagtg tacagtcata gaacaacttc
    18181 gtgagtcaaa gtgttcagtc ttgataacat cctggccatg ggactcaagg gataacagaa
    18241 acccaacgat tcgagaaaat tatgtgtgga gcagaagtac acgatgacag caaccacatt
    18301 ttggcgatca cttgggcttt gtactccact gccctaatct tcgttgctgc gcggttatgg
    18361 ggacgcgctc ctcacctatc acgtaatgct tgggatgact ggactataat cgcctgcctg
    18421 gcaagtcaga tgatccttgc gcaacgtgat ggcgtgctga cgtatatatt acagctagct
    18481 ctcacacctg ccagtgcaat tgcccacttg atggtcaatt cagggctggg ccgtgatata
    18541 tggatgctcg accccgacga tatcaccaac actctattct acttcttcat tgaagagtat
    18601 ctttatacat tcctcgtggt attcaccaag atctcgatct tatgtctgta tattcgcata
    18661 ttcacggtcg cgcgattccg atggctctgc tatatcctag ttggtattgt cgtcgccttt
    18721 ggcatcagtt gctgggtttc tacaggcttc aattgcgtgc gttcccaatg tcaagtcctc
    18781 ttactattcc gaaaactgac taacaatttg attgtagata cctatcacgt tcatgtggca
    18841 gggttgggat ggtgtacatg ttggcacttg catggataca agcaaacaaa cctttgctct
    18901 agcgggcgtc aatatgagcc ttgatgtcct tattttcctg cttcctattc cccaactgct
    18961 agcactccag atgaacttta ggcgaaagct tggagtgata ctcatgttcg cggttggctt
    19021 gttgtaagtc acgaagttgc tccgctcttg acgatacact acttacatga actactttga
    19081 gtgtcacttt gtgctccatc attcggctgc gaactataat ggaattcggt aagagcacca
    19141 atccgacgta cgaatactct gctttggcca tctggtctct tgtcgaaatc gatgtcggcg
    19201 ttatctgcgc gtcattaccc ggtgtggctg gactccttca gaggctatgg cctcgggtgt
    19261 tctcgacgaa aggcagctcc gatagatctt acccgcgacc ggcttctgaa aacagtgggg
    19321 gcttgaactc gttccgtgga catcgcggat tctcccgcat gaacgatcgc aaaaacatct
    19381 ctaaaacaac aagcgttaca atatcatatg cagaaccaac catgtacgat acgaagagtg
    19441 acgagcttga gcttgtggat cggcaggata aggcggccaa atcaacagat cttgagatgg
    19501 cgcttgatca ggacccggct agtcagtacc agcctggctc agaaacacga aactacagaa
    19561 cgcagtggta ggctttataa ggctagacgg tcggagccat gtacactagt aattatgcag
    19621 aagactctgt aagcagtact gggactttct gctttatcgg acagctacga catcacgacc
    19681 acgatatccc tctcttcgcg gcccataata aaagtaacgt gaacagagtt caagctctgg
    19741 gatttcacga acgattggat tttttcacca atatgctaaa cacgtgagga taataggtgt
    19801 tgaatctatt aaggcgaaag gcagtaatgc aatagttgag atgatcaact ctaaccctcc
    19861 taatgatatt ggatctctat tcttctctaa ctctattggg gggttgtgcc gacttcaata
    19921 cctgtacaag acaatacaag gctcgcgtgg ggcatctcaa gcgcggccca actcccaggc
    19981 gtctggattg cgcattccct ctagattggc tcgtcgcgtg gctcgatcag tacctcattg
    20041 acggcaacat gttcaggctg tcgtaaagcg tacacgatgg ctcctgcaac atcctccgga
    20101 tcaaggacct tcgctccagt gggctcgccg aattttttaa tggcttccgc gtctgtcgac
    20161 ataccgagaa gctccgtagc tgtgttgcca ggctgtacac tagtgacacg caagccggtg
    20221 ccagcagtct caagtcgtaa actctgaagc gtagcctcta cgaaaaactt gctggcagag
    20281 taaacgccca gccctggaaa caccttacga ccggcatctg aagagatcgc aacgatgtga
    20341 ccactaccgc gcttaagcat cgatggcacg gtcgcagaca agcaatgaag cagacccttg
    20401 caattgacat ccactgtacg ttcccactca tcggtctggt tattggccat catggtgaaa
    20461 tacatcaccc cagcgcagct gacaaggata tcgacaccag tatcagacaa ggagctagcc
    20521 ttctgaatga gggattcaac ctgtgcctta tcggtcacat cagtcttgtg aacgaggacc
    20581 ttgccaggcg aggctgagag cttgattttc agcttttcga gagcttcagt ccgtcgggca
    20641 gcaaggacga cgtgggcgcc ttctctggat agagcctcag caacagccgc gccaatccca
    20701 gaggatgcac cagtgacaac ggcaacacgt cctgccagcg gcccagtctt cttgggagtc
    20761 gatgttcctg aggactctct aactggaggc ctggatagcc aacctcgtgc ataccagtcg
    20821 cgggtgtaag tttcgaatag tttgctgtca atcttgggcc tgtccagctc gtaggtatcc
    20881 aggatatgtt gggtcttgga gtcgttaagg acggtgactg ccttcagaaa atcaatagtc
    20941 ggcatgccac gacgaaggat gccagcagta aacgagtcat cgccggcctt gctggcgcct
    21001 ctcctctcgg tccagagcga cacccagttg tcccaatcca gtgctctcgt cggataccca
    21061 atctcagcga gatcctcgag gagggctgta gcggtcactg gcttggggtc gccaacatgg
    21121 aagataggct ggtccaattc ggtgtgacaa gctagtgtag tgatagcctt gctgacatag
    21181 tctacaggtg tcatctccgc aagccaccct ttaatatctg gagcatagcc cagctggatg
    21241 gattccacaa tgagtgctgt caacaagtcg tacgtgtttg ttgatccgag ggtgctgtgg
    21301 ccactgatgg tccctggacg gtagattctg acaggcaatc cccggcggcc agcctctaga
    21361 acaagctgct ccgcaaccca tttggtttga ccatagccat caagaagttt ctccggaacc
    21421 tcatcgatac ccaacatggc atcctctggc cagccttccg aagacggtgg caagactcca
    21481 ttggtagaaa catgatgaac agtagctccg cttcggctgg ccagtcttag aatttctctt
    21541 gtgcccccaa cgttggcacc acgcatggct gcatatgggt ataccaggtt gacggtggcg
    21601 ccagcatgaa tgatcacgtc gacgcgagaa gcaagctctt cgaaggtatc aggcgtaagg
    21661 ccaagacgtt tccggcccag atttccgggc agaacctcga cccgatccag gattgcctga
    21721 ttccatatac caagatcaat caagttcttg cgaagacgag acatgccttc accccgagcc
    21781 tctccagaag gatgagtgaa gcgaactaaa caaactaccc gagcagtggt gctttctaga
    21841 atggatgtga ggagaaacgc cccaaggtac ccagtcacac cggtgagcag aacagtattc
    21901 gcctcactga gagggcgaat tttggatcct gtagccttga tgtcatctgg cagtgtcgaa
    21961 tcagccagaa gtactttcgg caagtctgct tgcacggctg cggtatggcc atcgcgtgca
    22021 gcacggatag cctcagcgtg gccctcgagt gttggtgtcc ctgcgaggcg tgacaacgga
    22081 ataggaaaac cgaatgcttc tgacaagcgg ctggccaaat cggcaagtgc taacgagtgg
    22141 ccgcccaagt cgaagaaatc gtgctcttga gtcactgatc tgactgacaa gttcaaggaa
    22201 gcggcccata tcttagcaat tgtctcaatt ttaatctccg tgttgcggtc atcaccggcg
    22261 ccagtgactc catttcgtgg tttcgaggta gatggagtcg gtagcgcctt gaggtcaacc
    22321 tttccagaaa cctcgtgtgt cggaatctct cggagctcgc accaaagagc gggaatcatg
    22381 tagtgcgcca gatgtgaggt cagcaccttt ctagctgtcg ggctgtagcc ggattcctct
    22441 accgtgaact cggagcggcc tgctggctct tcgtcccgga cgaagtaggc aaccagttgg
    22501 cgttcgagac catctccatg agcaactacg gcgcaatgac tgacagccaa tcgcttcatt
    22561 atggtatgct cgactgctcc aggctgcacc gtataccctc gaactttgat catgccacca
    22621 acgcggccca gaatttccag gagaccagaa gggagtattc tagcaagatc accctagagc
    22681 aggaaaggtt agcttttgaa ggcggtgcaa cgactgagtc tggccggcag ggttggcccg
    22741 gcagtgttcc agatgtggac ttacagtgcg atacatgagc tgtcctggac tgaatggatc
    22801 aggaatgaaa actttggatg tgacctcagg aaggttgagg tatcccctgg ctaacaaccc
    22861 accacctacg aacagctctc cactcaaacc cggctcaagc ttctcacgat tctggcccag
    22921 aatgtaggtg tgtttggggt ctagaggcgg cccaacagca cacacagttg cttcatcgtt
    22981 gagcatggat ttgatatcgc cacaagcgat ctcatgtgtc tcactggcac tgtaacagtt
    23041 cagaaggcga gtggattctg gaagcgcttt gagtgccctc ctggcgagat ccgttgtcac
    23101 aacctcgcta ttcacccact gttagcaatg attcggggcc agcggccaag gtagaatgga
    23161 ccagtcgtac ccgttaagcc atagcgtacg caactccttt aagctggtca acttcgtgtt
    23221 tcttgctaaa atagttgcaa gcaatgttgg ggtcataagt gtttccgtga tctgcctcga
    23281 cgagagtagt tcaacaagag ccacggggtc gtagcttgcc tcgtctggaa cagcaaacac
    23341 tgttgctcca cggataagag gtctgaggat ctcccacacg aagaaaacat tacaagcgac
    23401 tctgtcgcca ggtttcaggt cactcagacc gaatctcaag ttgtaggagc gcaccggagc
    23461 gctgtggggg tttgcgatgc ctttcggccg acccgtggtt cccgaagaat atgacacgaa
    23521 cgcaagtcta tcaaggtcct catcgttcgg tagtgggggg agaggatttt ctgtgccgtt
    23581 tgacgcatct gtgctgtcct gctcatcaag aacaatgagg ctcgattggc ttgaagaaac
    23641 ctttcctgca tgagctctgt gggtgatgat gacagttggg cccgcatctt caatgacatc
    23701 ggccagaagt ccaggggggt aggccagctc gaggaccaag aaagcccccc cggcacgaag
    23761 cgcagcaaga catgcgatca cgtagtcagc gctgcgcccc aacagtatgc caactagctt
    23821 atcccggcat actccacgaa ggcgtagtct atgagccaga acagccgtct cacgctccag
    23881 ctcagcgtaa gtcaggcttc tagtctcatc ttcaagggcc acagcatttg gagttgcttg
    23941 cacctgttgg tagaagaggg cggccaaatc tttggaagtg tcaatgacgg ccatcatcaa
    24001 tcgaatggcg ggaatctgaa atgtcaagac gacgctggta gataagggaa gctcagagct
    24061 tgtggaggat gttggaacac ctctttaaca acaaacgggt ttttgttggt tagtggcagc
    24121 gatagccgac gccgcaaggc aaaattctag attctcacac caaacgaacg aatgtgggag
    24181 atgtcgaact cgtgggggtt gaccggcgtc agttgtagta gtattgtgag attggccagt
    24241 tgacgctctc ggattcagcc ctagcgagac accccacgtt gaccggtggg aggatgacga
    24301 tttggatgaa gcttcagggc ggacggtagg caaaaaagca agtggtcgac accgacaacc
    24361 gtcttctcgg ccgcggaatt tggctggggg caggatcgat tagcggtgca caattaccag
    24421 tacgcggcga ttttcgtgac gtcaagtcaa tgttctcttt tgacagctcc gactgccgcc
    24481 gtatcccgct cgggagcccg tccaagtgga gtggccggtg ccgtaccttt cgctggattg
    24541 ctgcgacggc aatttacttc cagcgacgta gggatgtggg taaacggacc tgaaacggcg
    24601 aaaggttgtg cgcgagatct caccagattg agtggcaaga ccatcaccgg ctgtcttccc
    24661 ctgaccgagg ccctggccgg gaaccggagc gctctcaccg acaaacatgt ggatggcctt
    24721 agtgttgggc tcgtgaccct ttaccggaat gggcatggcg tttggggcta acttaacagt
    24781 agcaagttga ttttggtcca aggctttgga ttcttgggac aatttttctt atcgtcgcct
    24841 ggccgggcac tgccaaggct gtgaagcgtt gaagaaacac cacaatgtgg tctgccattg
    24901 agctgaatta cattttcaag gcttgagtcg agcatccagc ttgaatgatt acaaccttga
    24961 ttagttcgtc caagtgggat tcgcagtgtc aggtactgat agaggaccag agtcaagaac
    25021 attgtcgtgg atgctatcaa agaagcccga aaatagcttg ttgactcccg gcaattcaag
    25081 acatgggcaa ccgcttccgt cccgtcttac tgctaaagac ggggccttgg ttctgaactt
    25141 gataacattt ctgttcttgt caattcaaaa tatccagtgg ccgagggcat aatgatagca
    25201 ggtacagacc gagataagta taatcaatgt atatatagtc atctatacaa ataagcataa
    25261 tcagatcttt aactcggtgt tcccaggtgc ttttcaaggg ctccgcctct agtatgcacg
    25321 accggaaatc agtggcagct cttctcgaga ccttctaaat tcccgacgct aggcttctaa
    25381 taattctgaa ccaacccatt ctggccaaac atgacagtcg tgcgtggaga aatccccaaa
    25441 ttttctagcc gcgtctgcgt ggttgactgc ccagctccgg tccgtgatgc tgatcgacgg
    25501 ttatagtttc tttgcaaaga cgtaatccgt ctgaatgcaa gatcctgtca caaactctgt
    25561 ctctcctgac ttggtataac cgagcctctc atacagcttc tgggctttgg tgttctcttc
    25621 ccaaactgtg agccaaagct gcttgaaacc ttctgaccga gccaggttct cgacataagc
    25681 gacaatcttg gtgccaatac cctggccgtg caaagatgag tcgacgtaga gcttctgcag
    25741 tgtcgcgagg tcttgagtag ttccgtgtac gctgggatgc gtttgccctc gatggagctg
    25801 ggcaatgcca gctacttttc caagagtgct ccgcgcgact agagtcacct tggtagggtc
    25861 tgcgagctca gcaaccattg cttctgctga gtaagtggat gacagaaact ccgccagatc
    25921 ttccttcgaa acagagtgcc caaaggtctc ggtgaacacg gtggcaccga ctactgccat
    25981 cgctggagca tcggcaacgc tagcgggctc aatggcgaga agcccttcgg acagaggctt
    26041 cacgccacca aacggtgctg gtgtgattgg tggtgtcggt acagttgttg attccatggc
    26101 cgtcaatgac aggagatgca gcagaagcca gagagtactg ggtttatagt aaatgcctgc
    26161 ccctaattct gggcctaatc cctagcccga gtcacgagtt gggagatcgt taatctgcta
    26221 gagtgaagga gataacaaag acctagtata tatctgacaa ttttggataa aagcaagaag
    26281 gtatgacgga aagactatat aagttatata gtcggtatgt ggtattgccg gcttttaagc
    26341 aagctgtttc cctgtgtcac tgtgaaagag agtgactaat ttgacacagc tcttctgctg
    26401 cgcgccctgt acagtacaag ctgctccacg gaactagcat tgggccactt ccacgcgact
    26461 cttcggccga ccctgcgcga aactgaagcc actagaatgt tctccgtcag ttcgcatcgt
    26521 ctgttgggac aaggggagtc aaccgttgaa tcatatatcg cagctgtcgc atgtcttgca
    26581 gaaacgagga gccatgatgt ggacagagtg acaatgtacc taggtgcctc acgtatccaa
    26641 cagctaacgc tggcaagtca cccgtttctc aggggagccg taccacagta agttaggcaa
    26701 caccagccac aaagccctag ccacagcggg ctcacaggct ctcccgtcac taataaaata
    26761 gttagttagc acacctgtgg aaccgtttca cgcggcgcag ggccactgta ccaaggcggt
    26821 gcacgttgcc caactaccta aggcaggtag acagactccc cctgccactc gcgatccgcg
    26881 ataacacaca atcttttggt agaagggggg aaatgggaaa gattcaacat gttgataaag
    26941 cagagctgca agaacttgca gaccgcggtc ggtcaagttg cccttcccac ttgcacgtta
    27001 tttgatgatc accgtcaacc tgagcacgtt ccgccgttgt tacaagatga ttgaacctac
    27061 ggtagcctgg ggcagtgctg atcctaccat gcaacgtcgc tggcagcacc gagtataaaa
    27121 agcaccaaaa cgacccatct gaaatagtct atcccttcgg caaatcattc atctgatcag
    27181 tacacagtcg ttggtggccc gtacacggca aaagacctat caagatgcgt acgaccatgg
    27241 acagccttcc cacggaatct ctcaggcata tagccgagtt catacacctt gaacatcccc
    27301 gtagtctgtg tgacttctcg ctggtcaacc ggaggtgcca cgcagctgca agcacttgga
    27361 aactccgcaa catccgcttc gatgttacta gccggacgaa gcttcggcac gatgttgaaa
    27421 ggtgcgctga aattcttcgt cagagccaga gtctgcaaca tgtgcgcggg ctagagatca
    27481 acgggatgat gccacggcgg ctgcaggatg agctcccgga ccaagaacaa gattggacgc
    27541 tgaacgatga cacttggtac ggcaccgatg aggtcttcgg cgatagtgag gacgccgtgt
    27601 ttgttgccga tggccctgta gccatcctac ccgaagagga tgaggcttgg gccccagtag
    27661 tcgaaatact gcacctgcta ccccgtctca ggcatttcgt tttcaactgt accaaccagt
    27721 ttcccccctg tttgctggct gtcctccacg aacaccaatc acagtgcgcg ctacatcttg
    27781 ggaagttccg gttccgcagc ctcggtcagg ataccccaga cgcgcatgaa atggcagtgg
    27841 ccacgtcctc ttcactacaa agcattggcg tgcgatgggt atttcgagat tctaatggcc
    27901 tcgacgacta caatgaagag gcggtggtga gcctcatcgg gggcttagcc ccaaacctga
    27961 aaaccgtcag gatggtgcat tgtagggcgg cgtcttcagc ggccttgcat cgcgctcgag
    28021 gtgctcctcg caagccttgg agcggctttg gaaagggatt ctggaccaac cgtctgccaa
    28081 agggttctga gactgttccg gcatctctcg agtccttgac actgagtgga tatggtccga
    28141 taacatccga gtatctcgtt aaatggcaga aacacactcc atttgcggca ctacgctatc
    28201 ttgaccttca agcgggcgtc aacggtgaag cattgcgatg ggcggctgta aatgcttcct
    28261 tccctcaact cagtgaacta aggatcaaga ttgaccgcga cgatgagaca gagcctaagc
    28321 cagattttgc ttccgactgt gtggcatttt tctccagcct gcttcccctc gacaaactac
    28381 tgctttcagg cgcaatagat cctgaagtat tcgactgcat cgtcgcccgt catggcaaga
    28441 ccctgaggca gctctccctc tcgccacacg aatcatcata ttccaccaca cgctgtgatc
    28501 gcccgacagt gttcactaga gacgatgtgc tccaacttca agcatcttgt cccgtcctag
    28561 aagagctagc aatgccaata aagcgctaca aaggaggcaa gcgcgaagtt gaaatctacc
    28621 gggcgctggg taaaatgaaa tggctcacaa ctttgttcct gaacttggac tgctccaaca
    28681 catctgtttt gcttgacggc gatgagacac caaatgaccc ctcgttcgac agttatatgc
    28741 aggagttctg gggttctggt ttgcaaagac gtccaagaaa tgggcatgtt cgtgatgccc
    28801 tggtcaactc tgctgttgac gaacgtctag cgagagctat ttgggatacc attagtaccg
    28861 caagggtcgg caggccactc aaatcattga aattatgggc gcacagcggt gccagctttg
    28921 gagatagcag ttaccaaacc gacctgatga atatgattca gcacctcagt cgagcatatc
    28981 ttgtagagcg aagcgtgcga gatgacgacg atagcatatc agtacaagag ctcggtaaac
    29041 gagcacgaga ggcgagagac gaaatggaac gccagcgcga gcgagatata gaaaggcgat
    29101 ggggtgacaa gcgcaccgac gagcgcccag gtttggcttt gcaaatcttt cggagaatat
    29161 ggccagccag aaacggaagc caggattggc gcgccgattg ggagagcctt ccattgcaaa
    29221 tttgaacgtt tgctatttat cccttagact gcatgctgtg ggacacgcat tgcgacgggc
    29281 tacaaatgcg cttttgagga tgcaaaaaat gcgttgaaac taccgtgcca ctttcataac
    29341 tcctgattct ggataatata ttaggacact aagctcaagt ctgttatctc ttttttcagt
    29401 actcatcttc gtgtcagtcg gacagcggca gagtggttgg cgatgtacgt taggaatcct
    29461 catttcggat tctcccattc ctgcatcctt cttcctcagg attcagtgac aataggcatg
    29521 agcacaatgg tatgggcgaa gtggaataaa caactccaag gtaattacta tggacgaata
    29581 aaagatttga gaaacgaagc catggattct gcgccccgaa atggtccgaa atttgctctg
    29641 gcgatctatt gtctgagcct tgggacgagt ctctttgccg aacgcttccc acagcatatc
    29701 ctcctataca caaagtatga ggatcgggca cttaacttgc tccaacagta caagaccgtt
    29761 atggtcttat acgcaattgt agatatgtat cctcccttcc atacccacgc gtggtccaag
    29821 gtctccagat gtaaaatgtc ttgatcatca ctcggagtgc caccatctga agcactccca
    29881 tgtttttcag ccaatgcgat caatctgtcg caggctcgtt gaacggcgca gcgactttca
    29941 aatgcatctc ttctctctcc tagccgtcca taagcgccgg cccagaaagc gtaagcgatt
    30001 gagtaaatcc ggagtgccgt agagcgaact cctcgcctag cacgccacct gaatgacgac
    30061 ccatgatgcg acatccgttt tcgaaagcag caagcggccc gaagagttcc acgtacgggt
    30121 caatatacca cgaaagagct ggtgggtcta tcaacggttc aaaggactgc cccaaaccta
    30181 gcaagttagg ggtaaaacat tggtgccctt tctcatatca tagtaaaggg tcatcagttt
    30241 ctcgaaactt gccgaagaag atgcggatat gaagaaatat tattggaggt gtgttggttc
    30301 catcggctat catgtaccga tcatgtccat ggccaatgga agtgtcgcca tatgcctctt
    30361 cgatgatcgc catactgaat tggaaccaca aaggcatgtt tcataatggc gatgcctaga
    30421 cactcagtct gggtgctaca tatttcctgc aagggcactc ggagcagtcc cgggctctta
    30481 tctatagtgt aacacgtaca ttaaaaagca cagtcggccg caacccggag tccaccgcga
    30541 cctgcatggc cgtcaagtct ctccaccgat cggatgagaa gttcaagctg gtgagtcaac
    30601 acaaaccttt atcaacgggg caaggaagtc atagggactt ctaggatatc ttcacactac
    30661 caaccgcgaa catcttatct tcagcaaaca gttatcgaat ggtcagctat agccctgcct
    30721 agtcattgtc aatccaatgt tgttcgttgt tacccagaaa acttgactct gtaactctaa
    30781 cttccaagcc ttcatctacc cagaggagat agctgcgagc ggtcattggg ttttgaggat
    30841 cgaggagttc gaagtcgaag ttccggaaca gctaagacta tatgagccat gacatatatt
    30901 aggtaagtag tgatgaattc atgtcgtacc tcaaagaaca ccttgttcag ttcgatctga
    30961 gccaagggtt taccagcgca catccatctc ccatagccaa actgcaaatc aacgttcctc
    31021 tgcatctcca ctagtgcgag cggatcaagc tccagaaatc tctccgggcg gaagacgtct
    31081 gcatcgtccc caaatacagt ctttgagcgt aggtacgcgg ggaggttcgt gccgattgat
    31141 gtgccccctg ggataaattt tccattgatt gtatcacccc cggcggggac ctctttgaac
    31201 aacaggcctg ggactacagg acggatgcga agaccttcgt atatcaccgc ctgtatcaaa
    31261 tcatccgatg ttggtgcagc tcaatgtaag acgaggattt cccgacgtac ctgtaggtag
    31321 ggaagtgttt tagactctgc attcgtgatt ggagccgaca ccttgcctcc ggtcacggcg
    31381 ctacgaatct cctgttttag ggcttggtaa actcgcgggt tcgaaagggt atgcaacata
    31441 gtcacacgga taacagacgc tgtcgtatcc gagccggcaa tgaacatgaa gagggcttct
    31501 ccttcacatt catgctgcgt caagccatgg cggatgaagg atccctgcgt gttttgcatt
    31561 agtatctgac cttcaaaaac tcgtacacat gagaaagtct taccagcata tctctctgag
    31621 gcttggcatc tggagcaaag cgtgttcgaa cggagtcatt tgtgagtccc atcaacttgc
    31681 cgattccccg agcatcggtt tctttaggcc ccatcaactt cagaaacagg tcagagtaga
    31741 agaaactacg aagccagggc acgtcaatag tcagtgacat gaaagggatg tgaactttca
    31801 aggttgagta gaactcatga atatccgtgt ctttctgcaa acagccgaac tccttgccca
    31861 gagacacttt tgatatcacg tcgagggtga agagacttgc cacccgacct agagatagtg
    31921 gctggagtct tcctggaccc gagatatact tggtgcggat caagtccacg aggctctgga
    31981 cctgctcgtc aacattggac tcaagacctg gcgtgtcttt gccactatac gcagcggcga
    32041 ccttggcttt catattgtca tgccgctccg gatccaacat aatgaacatc gtctcatgat
    32101 acggattaaa tctgttgccc gtatttgcct tgcccttcca atataggctt ttggagctgg
    32161 acatcttccg aatcagtgca gggtcatccg ttgtgagctc ttgtggtcca atcctcacaa
    32221 gtgaggagtt gtacttcttg caaatgtctc tgtataactc gcattgtcgt ccgcttttcg
    32281 taacacgagc aatccaaagg tatgagaagg aggctagcca aggcccattg atgtgacgca
    32341 ggctgtgcca agacgcaatt gatgatacca cataccatcc aagaagacac aagatgctta
    32401 tccaaaaggc atttccataa tctagattgg tggtcagaag cgccatgttg aatattgaaa
    32461 ttgatattgg aagcaaattc caacccagtc agcagaagag gagtagaaga ggacctgaga
    32521 tcaacaaaga accagtgaag cctgagatct taaaagcaaa tggactctat taagtacata
    32581 agcaggttca actgggcgta gtacttccgc tcctgcaccc ataatgtcat catcactgat
    32641 ctcgagactg agataatgag aggtcatctc atagtccatt ttcccaaaac ggcattcgga
    32701 gacagttcgg aaagagaagc agtgttgtat ggggtcgcac agcgcattag tggggttgga
    32761 tgcaggtgct acacatattc atctccaatc ccatggctag caggcgccag gcaaatatac
    32821 tgcttcagga aactccggtg ggctgtccta gagttctact ggccgatcaa cgccaaggat
    32881 tagatcgcca tcggaatatt cgccaacaat tgccccacga cctggcatca gacgtaatga
    32941 gcgcaatgta cagccgtgaa ttcattgccg tatcaaaccg agacgttcat gtttattcgt
    33001 caatgggacg gatctgcttc gcagggtcaa tgtcaatcat agcacagcta ttggccgcag
    33061 aagctctacc gtagcattct ctgagcaata tttgcgtatt tgctgagtaa taaacacttt
    33121 cagaggtggc aggtcagtac aagcaaagcc aaacaccttg ggtatcatgc agcctccatc
    33181 attcatgctg tgtccatctt tactctcata gagagcatta cgtactgcca tatcagacgg
    33241 ctaagtcatc aagtgcgtgg aatcccttct tggcttttct gaccgctgaa tcgagtgtcc
    33301 agaggacgtc gccaaggtaa ttcatctttg tccatccgtc gtctgtttcc tcctgctcct
    33361 tgatcttatt ccggatgaga gatcttatct tgttgatctc atcaacaacc ccgtcaagga
    33421 acggcttcac atcgcggctt tcaaggtact gcaagtgctt gcccccgaca ggtaaaggat
    33481 cttcgggcgg tctcctgtcg taagtgacag tattctgagc gcaggggcga tgcaattggg
    33541 ccacgacgtc ccgcagctgc acctcgagct tatcgatgcg ctgaaggctg cactcaactt
    33601 gcatcaaacg ttcttctgat cgaccagcca gcttagcagc ttcgcttttt gtctggtact
    33661 ttgtcaattc ggaaagaata tccaaacccg cacccatttc attgaaatat cctatgggtc
    33721 gtattgaaga ttgctcgatt tctttaccgt ggtgaagggc ttcactgccg cattggatat
    33781 ccttcccagt atacctcagt tcagggacat ccagcgattc accgtatcgg aaagcttggg
    33841 tgatcccatg cacttctttg ttgtcagttc tgtggacgtg ggacgattct cctgccgccg
    33901 catcccagtg cgcctcttga ctggttggag tggacgcgct gtctaatcga gcatcactct
    33961 taccaccgta gagcccagta ttctttccag atgagacgct aaaacctttg cttgtggctt
    34021 cggatggctc aaacgcttga tgctcgctag tcttctgctt tttcgaaggt gtgccaggac
    34081 aagttggaat gctacgcttg ggtgcccgtt ggatcgttga agcagggtga gaagtgtttc
    34141 ctgcttcgtc gtagccgtca tcggcggata tgaggtctat aatctcattt tgtttgaact
    34201 tttttgtcac tacatcatct ttctcatcgt gtcttgagtt gttcgtctct cgagggtctt
    34261 tatatgactc ggcttgatta tgctccatca atagcccttg gtcgcttgac tgataattgt
    34321 cactcatgct tggctgggct cgctgcagtt gacggaagag aaagccaccg ccgtctggct
    34381 tgttcgtttt gtgctccacg tcaaagcttg ggggagtggg taaaccactt gctcgagcat
    34441 attgcacgcg ggagtactgg ccagggaatc tggtaagtga ggtcgtactc ctaacacctg
    34501 accaatcaac ttggccacgc cgctgctcgg tcagtggact gccgatagaa gctccgtcct
    34561 ccttgacctg tccgagagcc tcaccagacc tcgtcgtcaa atccgagggc cctggtttgg
    34621 tatgaacact gagggccttg cgcgtgtcca gggagcctga ggcggagctt gactgggctg
    34681 ggtggctttt gatgttaccg ccaggggatg caacgccggc ggcagctcta ctgaagtcac
    34741 tcagggctgg aactttgcct cgattcacag ctacactgtc cagcacgacc tgctggccgc
    34801 tcgggttttg tgggtggagg cgcatcatgc catccagatg tgagggccag gcggacgccc
    34861 gagattgcca agcggcgctg gcggcctgag catccatgtg aggggtgttg ccgaaagctt
    34921 ccatgttgat gacttggtcg atcaggtgaa gaatcctcga gggcgcattt gcacccctcg
    34981 ggccaagctg gccgtggtga gtgtcttggt ggcgtcgttg atatgccttg cggccctcgc
    35041 agtattggtt cacgatgcgt tgaaaggcaa cattgtcccg acgctttctg tgaaatttga
    35101 gagtggcatc gagtcgatcc cagaaacaca ctgacttcca gaaacctgaa aagtagacca
    35161 ctgcctcaaa gagaatgcga acattggtgt gtaaggtctc tgtccgtggg acgccccgcg
    35221 cccagcgatg ggcccccgag ctcagagcgg agatgcctgg ttctgtggcc agaggatctt
    35281 gatgaacgga gagcagcact ccatcgaact gggtggtaat cggcttcttg ggcttgttct
    35341 tagccatgac gacccaccat cagtcaatgt aacgtcgagc tggtcgggcg agggtgtggt
    35401 tccgcggtgc agttgagcct cacgagacgg ccttttcttt tttttggcgg tggcgccgag
    35461 cggtcctgta tggttgattg gtgggggtct gggataagtt acacagagga agaattgaca
    35521 gcgcctcgac gggagcctct tgacgagtgc agcctggaaa gcgggacaac ggggctagac
    35581 atcgtcttgt actctggtta tccaaacgga gaagaggcat gtcacagaag tcagcccagt
    35641 gatagctgct ccaaatccag caaaccgatt gttcgggttc caaggttgtt actcgactgc
    35701 tccataccta ggagttgtaa ctgaaggtag gcacccgaga gcaaacgccc gagccggtgg
    35761 catttcgggc caatgtgggg agcctccagt gcgaatgact gaagggatac ctccagactt
    35821 gtgccttacc gaggagcgag gttgcaatgt tccctccatc ctatccagac gggagcgcgg
    35881 ctagctgaac agaagcagtc tgtcctcgtg tctaacacga agcctgtcag tttgctttcc
    35941 gtaccgcaat gtgacagaca tgggtcacac gatgatgaaa gatgattcac ggccgaggag
    36001 gcattttgct cctggaaatg tgcattcgcc aaggtatgta gttatttaca gttgctgcca
    36061 cgcaagacat gagcgacccc aaagctgccc tcctcctcct cgccgcgacc catgcgatgc
    36121 ggcgacccca tggtcaagtc cctatgcaac aaccaagccc gctgctgtaa atgcaagaat
    36181 gctcgataca acgcaagaaa tgaccagcat agacttccta aagggtcgac gagctccgcc
    36241 gctgtagaga actgccgtcg cagtcggccc cggccctgta agcgccggac acgcaaattc
    36301 gatgctccca atgttatccc cggatggtaa agaataacaa cccccgttcg ctgtgatcat
    36361 cacccagtcc ctctcactgg agtccgagct gctgtccgag ctgctgtccg aagagcctga
    36421 agaagttccc ccgccgcttt cccttccacc ttcaccacca ccacctccgg caggccccca
    36481 cgagctccct cctgaggatt ctccagatct tccactggga gagcccatat tggctctttc
    36541 agaaagagcc tgcgggcagc tgctcgagtc ttcttgcgaa tctccaccgc ctgccgtctt
    36601 ggcgttgtct ccaggcctgc acgattctgt gacggtcggt cgtggaatgc tgggtgccct
    36661 ggtcgttgat gttgccagct tggacgacga ggtcgaagac tccgtcaaca ggtagtcagg
    36721 atttgggcag ttcgactttg cggagacgag gagaaccggc gtgccactgt ttgggcacgc
    36781 ggcaaatgcg tcgaccgtta tgctgaagac attcggcggc acattaaggc accagcctag
    36841 ggggagtttg gtggttgcac tcaatgaggg acgtccgcat ccggagtcac gaaagaagat
    36901 aaccgacatc ttgtttggcg taggcagcac ggtgacaaga gtatctcggt gtgcatcgtt
    36961 gcgttgttat tggaatcaag cacatctgcc tgctggtctg gtttgtccgg gagctacgcc
    37021 tctgtttacc aggcatggct tcgcaacagc acatattgac ttcttcagtt gtctggtcgc
    37081 cagctcctta gcgaccgtgt tctgaactct attgttagtg agcacatctc cacggtgaag
    37141 agtacggtaa ctacctgact agccacgaat ggcgcattgt ctctggtctg ctcctagtta
    37201 aaggctctaa agacgtataa ggccagaaac gctgcattga gccaatggtc tcggaaagtc
    37261 aagctgggaa ggtgctgtgt agatgtagtg tagtgtatgg tacgacgaat tctacatttg
    37321 ccatgaacgc ggaccaaatg cgcatcctct tgctctggtt gagggatggc actagcgcgc
    37381 tcagctttcc catcacagcc gctagtgatg aaaccgctct gagatccagt ctcggtgctt
    37441 ggatcatatc aacaggaatt ttcgacgaac aacttaccaa attgttatcg attgccaagg
    37501 cagccggctt tgctctttta atccaatgca tccggaagaa gccaaaggga tgacgggtct
    37561 caaaacgctg ccgctatagc cggtttcgaa aactgctaca acacagtttt ccctctgcgc
    37621 ggaacagcgt cttcagtcag attcacgaca gtgcccgtag tcagctgcgt acactaaagc
    37681 cagctatcca accaaagggg ttgagagggc cgcgtctcac attcaatacc ttgcttaact
    37741 ccttcccagc tcaattgcaa gctccgtctt ggtatttggt ttaacataga ccagccattg
    37801 atatcttcga agaacgtctc gataaggtgc ccatagtgcc gacacgatgt aaccccgaac
    37861 cccagaagcg ttgcccgaat gaccgacaag ggtcagcaac cgaacttgcc aagaggctac
    37921 cttgaccgaa ctcgcttctg tttgattgga cggcaaccaa ttgaagggct gataaagagc
    37981 atgccgccat tactgcacga aacacattgc actcttgata tttcgccaag tcagtcgcgt
    38041 tgtatctagt cgcgcaatcc acgtgctgaa cgccaactct ccacgttcat cgccggaggt
    38101 ccgcgttgac cgccggcgtc agaagatgga caagcttttc tccgcagatc acgataacgc
    38161 atcctggcag tcggcaggtg cttctgccag atcagcttac cacgttgctg cgtcgctgcc
    38221 gattccatgc ggctgcttca catccaagag gctcccctga cgatcagcaa acctggccgg
    38281 ggcatacgcc gcctgacgtc tggagcctat actctcgtgg agctatggag gattgcaagt
    38341 ggcgctgatc ccaaccacct cttcgcgaag ttccccaagc aaatcagtgt atactgagac
    38401 ggttaagaag aactcgcaga tgtataacta agtcttcgag aaggagtaat ggtgataaat
    38461 caagtttgag gcccccttga agatgccagc catacagtat accctgcacc tcatttacgt
    38521 acagagaagt tgcactccag cataactgca ggtcctcaaa ggtgcatgag cgagcggcca
    38581 cctggtcggt tccttgatcc tctatggtca gattcgtcaa ctctcgatag gtgccttggc
    38641 ttggtaactc cgggggtggt gaaagtaacc caccttatct ttcacacagt tgccgccagt
    38701 ccatctttgg gtcgtgagaa tccactatgg tgcttggcca cgacttctga ctatcgcgat
    38761 gaatggctag agacgaacac agcggtgatg ccaagaatga agttgcaaga cgacaaaagg
    38821 gaatgtgtgc taaattgcag tatataagat tcggattccc ttgcaccaac tgcctaaact
    38881 cgtgagtatc ggctacaatc tcaactcaag acaacccaac cagaccttac cactccgtga
    38941 atttcaaggc ataccagcgt tcatcatgag atctattctt tcagctgttg ggcttttggc
    39001 tctctccgcc tttgtcaata ctgcgccgac gccaattgaa gagcggtcac ccaacccaag
    39061 ccctgtatgt aaacaattta cccgcttcag tctgatttag catcaggaag aaaaacacat
    39121 gtcattgagc agctggctaa tcctccacag ggcggcatac ccagcacggc gaacgcaaag
    39181 tcccagctcg ctgccttgac tgttgccact gcggttgacg atggctcata tgaccgtgac
    39241 ctcttcccgc attggattga gtctggtggc tgcagcaccc gagagactgt actcaagcgc
    39301 gatggcactg gtgtcacaac gggctctgac tgttacccta ccgctggctc atggaagtct
    39361 ccttatgacg gcgcaacctg gactgcacct tcagacattg acattgacca catggttcct
    39421 cttaagaacg cctggatcgt aagtctccaa gagccctctt cccagtcttc ttgaatccaa
    39481 atgtagcatc agctgacccc atgccagtcg ggtgcaagca agtggaccac gtccaagcgt
    39541 cagcaatttg ccaacgactt gaccagacca cagctctggg cggtgacgga cgacgtcaac
    39601 agctccaaga gtgacaagag ccccgatgcg tggaagcctc ctttgtcgtc cttctactgt
    39661 acctacgcga agagctgggt ggctgtcaag tcctattggg cccttacgat taccagtgct
    39721 gagaagtctg cgctgacaag catgctcaac acgtgctaag tagctcaata tgacgtttga
    39781 gcgatcagtc tggtagtctt attcttgata tttgtgttcc agctcttcct tgtgagcgat
    39841 gatagtttca gatagcaagc gacagcactt ggacgttagt ccaagggttg gcagaaatat
    39901 cgaaaggctt gctacaccac aagtctacag tcaaatacat tgatgtcgca ttggtttcgc
    39961 ttagtgtact tcctggcatt tcgcaggcga ctccaatttt gtgaggtgat aagtgacatt
    40021 gaataactgc ccctggaaag agtggagaca ctcgtgatta agcctcgtcg aagccttcaa
    40081 catgacgact cagaccacgg atgaagtacg ttgaataggg tttagggtgg tatatatggg
    40141 agcttggacg gcagccactt ttttccacta gaatccgaat actgaatcat cgtctactcc
    40201 tattgatatg atatctctgt ttcatttcta attaaattga caatatgtgg tatcaaccac
    40261 cagacttctc ttttcatgta ctcaaagttt acgttagatt tctgaagtca gaatgaatgg
    40321 actcacagat gctctgaaca aattgatgct caccacctgg aacggagccc aaagcccctg
    40381 gttgccaggt gacggcaatc atcaaacttc ccccaccaac actgataacg ctgaatgtca
    40441 gcggcgcagt tgctacacca caaggctggg agaagatcat gtttgtgatt ttacaggtac
    40501 catcgctggg agcattcgag aaggcaagaa ggttgctcag ttcgtaggag cagtctctct
    40561 tctgcccgag ctttccggtc aagtatttcc ggatactggg ggcataccga agcaatccaa
    40621 ttggctgatc ttgcagtttg gtagcacttt cagcgaggga ctttgtcatt gatctggctg
    40681 ttacccattc ctgagtagaa aaaggagctt tgccgtccac acgccgatgt atatcataaa
    40741 agcccgtgac aaacattccc atctcagtgg cagaggcccc aatagaaccc ctcatgttga
    40801 ctgccgtctg tgaaacgaaa ttgtcaacca gggggcttgg gattgactga ctcagagccc
    40861 gaactatcat ctggtggaga ttggctgtga gcttcgagcc attttccctt gccaattgta
    40921 gagatcgttg cagaatagaa gcttcgatct ccaggatcct gagctgcgta ggggagctat
    40981 ccttgccgat gaatatcgga gctccgagcc aggtcctttc atcaattgta gtggtcgaag
    41041 cacgcaaccc taggaaattg gcaatgaatt tgggcaagca cagagccaac agtgggccta
    41101 gaaggaacgc ccaggaaatt ggaagcctct ccggagtatc aaacggagct gataaggtca
    41161 gatcgggagt aatcaccgct ggcgtctctt tgctcatgct cggctctgac atcgcactca
    41221 ggaatgtccg gtggaatgcc ggtccggcaa ggccatcgct aagaccgtgt gagaatgaga
    41281 aggcaatgaa gcaccttgaa ggctttgctt ctcgcggaga gagtatggga tagacgacga
    41341 tccgccaagg cggcttatcg tctccaagcc aggatcggtc gagtgcggtc gatgccagca
    41401 ccgattcgat gccctttgtt atgttgttgt cttgaaggtc gccagcgatg agagtatggg
    41461 acttgaggtg aatctcagag gcgcgttcgt agaacggttt ttcggtgtgc tcctgtctaa
    41521 taacaacacc gagaaatggg tgttgtttga tgcaggctgt cagcgcccaa tagtaggtgc
    41581 tacgtgaccg taaatcaagg tcgccgcggt ccttgaactc ataggtggcg ccgataacca
    41641 ctgaattgta gtatctcaaa tcttctcgcg tgatgcagcg acgctcatta ggacctgtgc
    41701 tcacgcctgt cagtctttct gggtaaaggg cttgaccgga acaaactttt gttacctact
    41761 tgcatgcctc atgaatgtgc cacccactcc agccagctcc atcttgggta acagcggtgc
    41821 aagtggaatt ataaaagtgg gactttctca atattgggat acggatcaac tgagataaat
    41881 gtgcggaaag aaaatgtcgg gttatattta cttcctcaaa gagctgcatg ccggctgggc
    41941 acagtgaagc aagcacctat ggtctctttt ccttgagtgt aacaccattc ctggacaagg
    42001 gatttcgggg tgtgggggtg cagaaagtga gattcttata tgcctaatag gcacctattg
    42061 agcaattgtt taatgtctta acaggtcatg agccctcgct agcgtaatga tcgagacacc
    42121 cgcacttagt gaggcaggtt gcgatttcga accccgcact tgtggtattc cctgatcacc
    42181 aaaagatatc ttccacttaa agccggatgg aatctcagcc cttaaataca tttgcagacc
    42241 ctaatccaat atagctaggg ggacctcctt aaattcgtcg agtagacctt gtagcctatt
    42301 acgccatggg aagttctgag agacatgccc aatatgcttc tgttgattta gttgggctct
    42361 accgctgcaa ctccagtgct ttagtgcgtc ccagccaggc attatttact gtatttactg
    42421 taacggacaa ctacctacaa ttggtcgcaa tgtaactagt cacgaacaca atggttactc
    42481 cagatggagc gattgtgttc acatagccat gataaagcag tttaaaatca ataaagattc
    42541 ttggatcttg ccctagccaa cggacatccc gcgtcaatca gccttgtggg ggggttggcg
    42601 gcaacagtaa atagcacaaa aatccactac tcaccgtgca agtcatccta ataagatcta
    42661 taattataaa gagcaaggca acaagggccg gaaagcccat ggctgtcatt atgaatagat
    42721 tgtttccctg ggggctgaag cggtcgccaa ttattgagac atgtggtgtc aaatgcaggt
    42781 agtccaactt gctaaccttc taggttcatg aactgcatta cagggatagc caaggatgat
    42841 agaaatgaga gaatgcaagg tcagggggct catttccagc tttggtgaca cggaagagcg
    42901 gggttatttt aaggcgccga cagacttgtc aacgacagcc tggttaggtg ccttaacatc
    42961 ctgccagatc tggtggcctt ggccaaaccg cgatatccga atttcgaacc tatcgcatcg
    43021 gaactcaacc caacagggta tctgaagtga tgctagacct tggccagttt cactcttgca
    43081 agtattgtca gggtttcaac atagacgttg acaaacactc gcccaaagcc aaccacggga
    43141 cattccgcgg tcctgaacca gatattttcg gaaacccaca gacaacaatt ttcttcgatc
    43201 gcagtctatc cgacgttctc gaagggagtg ttagaggatg tgaattctgt gaatggcttg
    43261 acgaagattg gcggacaaac tttggcgacc gttataccca gctcaggagc tgcgcacagt
    43321 actcgcaaat ctgcgccgag acctatagcc gctcattgat tgaccggcta ccgttagatg
    43381 acattgagta ctttggactc tgggagaatg aactaccaag tagtcagata ggaggtcgat
    43441 gccatgtacg aaccagggcc cagattgagg tgttcaccac caaaggtctg ccttcactac
    43501 cacggatccg tgttacatca agtgactaaa atttacagat gacctagctg caaacttcat
    43561 ctggaatcga ccgattaacc gggagcctgg aagtcaaaag aacctagaac ttgcacggaa
    43621 ttggctggat gagtgtcgca cgagtcaccc agactgtggc tccatcctag agcaaagata
    43681 tatgccgact cgtgccctaa aactgaacag tcaagcgaag tcgttggagg ccaccgtaca
    43741 tctggtgatc aggccccctg tcgagccata cgttgcttta agttattgtt ggggcggcga
    43801 tcaactacat aaaacgacca aagcgaaaat agaatctggt aacttcagca tcgatgtaag
    43861 agggctgccg agttgtttac gagatgcaat caagactaca atgagtttgg gtcttcactg
    43921 gctttgggtt gattccctat gcattataca ggacgacatc agcgacaaga tgattgaaat
    43981 cgatcagatg ccaagcattt acgccaacgc tcttgtgaca ttgtccgcgt caaaatatgc
    44041 agctgtagca agcggatttc tggaaccaat agactacgta aagaacacat ccatgacggt
    44101 taagctgccg ttccgatgcc cagatcttga ggatatgcat ggtaatgcgt acgcgatggt
    44161 catgccggac agtagggcaa ttgatcctat tcatctgagg gcttggactc tccaggaacg
    44221 ctacctagcg cctagagtcc tcgagttttc ttcactacag atgcgttggg tttgcaatta
    44281 cacggtaccc gacgagaaac agggctattc agatggctgg aagcgtggtc aaaacccaga
    44341 agactctggt attgtgactg ccatgtcgta ccaagacata gtcaaacaaa ttgagagtct
    44401 tcgcaagcat cccgccctcg agtgtagcat aggagacgac ttgcgaggat tctgggaagc
    44461 cattgttcac acctatacag ccagaaatat gacagattca acggaccgca gtctggctat
    44521 ctcggggatg ggtaaagctc tgagcgcact ttacccggat aagtacctcg ccggactctg
    44581 gaggagatct atgcccagtc aactatgttg gacaattgcc actccggaaa atgtgtattc
    44641 tccaggaagt gttcccaggg gcaaaagaac tctgcatccg cgaccttgga gataccaagg
    44701 gccgtcgtgg tcgtggaccg cagtcaacgg gacggttgac gtcatgctag gtcgcg
//
