# Supplementary material for: Genome sequencing and physiological characterization of three Neoarthrinium moseri strains
Source: BMC Microbiol. 2025 Aug 21;25:526. doi: 10.1186/s12866-025-04274-z (PMC12369201; doi:10.1186/s12866-025-04274-z)
Supplement: Supplementary file 16 — Supplementary Material 16. [file 12866_2025_4274_MOESM16_ESM.zip › BiGSLICE/input/Nmoseri/TUCIM5799/JAFIMR010000034.1.region002.gbk]

LOCUS       JAFIMR010000034        61097 bp    DNA     linear   PLN 06-APR-2022
DEFINITION  Neoarthrinium moseri strain TUCIM 5799
            scaffold34_Wmoseri_TUCIM_5799, whole genome shotgun sequence.
ACCESSION   JAFIMR010000034
VERSION     JAFIMR010000034.1
KEYWORDS    .
SOURCE      Neoarthrinium moseri
  ORGANISM  Neoarthrinium moseri
            Eukaryota; Fungi; Dikarya; Ascomycota; Pezizomycotina;
            Sordariomycetes; Xylariomycetidae; Xylariomycetidae incertae sedis;
            Neoarthrinium.
COMMENT     ##antiSMASH-Data-START##
            Version      :: 7.1.0
            Run date     :: 2023-12-04 11:58:05
            NOTE: This is a single region extracted from a larger record!
            Orig. start  :: 397079
            Orig. end    :: 458176
            ##antiSMASH-Data-END##
FEATURES             Location/Qualifiers
     protocluster    1..61097
                     /aStool="rule-based-clusters"
                     /category="RiPP"
                     /contig_edge="False"
                     /core_location="[30000:31097]"
                     /cutoff="20000"
                     /detection_rule="DUF3328"
                     /neighbourhood="30000"
                     /product="fungal-RiPP-like"
                     /protocluster_number="1"
                     /tool="antismash"
     proto_core      30001..31097
                     /aStool="rule-based-clusters"
                     /tool="antismash"
                     /cutoff="20000"
                     /detection_rule="DUF3328"
                     /neighbourhood="30000"
                     /product="fungal-RiPP-like"
                     /protocluster_number="1"
     cand_cluster    1..61097
                     /candidate_cluster_number="1"
                     /contig_edge="False"
                     /detection_rules="DUF3328"
                     /kind="single"
                     /product="fungal-RiPP-like"
                     /protoclusters="1"
                     /tool="antismash"
     region          1..61097
                     /candidate_cluster_numbers="1"
                     /contig_edge="False"
                     /product="fungal-RiPP-like"
                     /region_number="2"
                     /rules="DUF3328"
                     /tool="antismash"
     gene            3381..5153
                     /locus_tag="JX265_010458"
     mRNA            3381..5153
                     /locus_tag="JX265_010458"
                     /product="hypothetical protein"
     CDS             3381..5153
                     /codon_start=1
                     /gene_functions="other (smcogs) SMCOG1162:threonyl-tRNA
                     synthetase (Score: 66.5; E-value: 2.4e-20)"
                     /gene_kind="other"
                     /locus_tag="JX265_010458"
                     /product="hypothetical protein"
                     /protein_id="KAI1859455.1"
                     /transl_table=1
                     /translation="MVPKRTSWMSSLSLRSLAASRHQARPYSQAPSGFPASHRACLSKI
                     WLPTGGITASGEEDGHSKLIRAGYLRQSHAGIFHMLPLGQRVQEKLEKLIDKHMMQVGA
                     SKVSLSSISSQALWEKTNRLDGYGPELFRLNDRKETPYLLAPTHEEEITTLVSKLATSY
                     KNLPIRLYQIGRKYRDEMRPRHGLLRSREFVMKDLYTFDATIESALQTYSEVRAAYSRL
                     FDELKLPYLVAEASSGDIGGDLSHEYHLPSTVGEDNVLSCDSCTYVANEELAVARPRSS
                     DKAQSLVKHCWHGITKDRSTLVTVWCMVPQELADSPVNTHAIKSIVPGLDSGVEDPKAL
                     WESVIKSATREAAEKPKTIHIVDQTYGNQTLEAADLSSATTEVEVIKSSQGGQPLNILK
                     IQNGDSCAQCSSGTLRLQKAVELGHTFHLGTRYSEPLGANVQLRENITVPMQMGCHGIG
                     VSRILGAVADHLADEKGLNWPRVIAPFEVVVIPGRGVEEGDAIRVYDYIAKGDGSQDSK
                     ATQPVDVVLDDRTESFPWKMKDADTVGYPIIVLLGRNWASEGLCEVQCRRLSVKKNVPL
                     SDLPVCINDLLSQL"
     PFAM_domain     3774..4784
                     /aSDomain="tRNA-synt_2b"
                     /aSTool="clusterhmmer"
                     /database="35.0"
                     /db_xref="PF00587.28"
                     /db_xref="GO:0000166"
                     /db_xref="GO:0004812"
                     /db_xref="GO:0005524"
                     /db_xref="GO:0006418"
                     /description="tRNA synthetase class II core domain (G, H,
                     P, S and T)"
                     /detection="hmmscan"
                     /domain_id="clusterhmmer_JX265_010458_0014"
                     /evalue="3.00E-34"
                     /gene_ontologies="GO:0000166: nucleotide binding"
                     /gene_ontologies="GO:0004812: aminoacyl-tRNA ligase
                     activity"
                     /gene_ontologies="GO:0005524: ATP binding"
                     /gene_ontologies="GO:0006418: tRNA aminoacylation for
                     protein translation"
                     /label="JX265_010458"
                     /locus_tag="JX265_010458"
                     /protein_end="468"
                     /protein_start="131"
                     /score="118.7"
                     /tool="antismash"
                     /translation="FRLNDRKETPYLLAPTHEEEITTLVSKLATSYKNLPIRLYQIGRK
                     YRDEMRPRHGLLRSREFVMKDLYTFDATIESALQTYSEVRAAYSRLFDELKLPYLVAEA
                     SSGDIGGDLSHEYHLPSTVGEDNVLSCDSCTYVANEELAVARPRSSDKAQSLVKHCWHG
                     ITKDRSTLVTVWCMVPQELADSPVNTHAIKSIVPGLDSGVEDPKALWESVIKSATREAA
                     EKPKTIHIVDQTYGNQTLEAADLSSATTEVEVIKSSQGGQPLNILKIQNGDSCAQCSSG
                     TLRLQKAVELGHTFHLGTRYSEPLGANVQLRENITVPMQMGCHGIGVSRILGAVAD"
     PFAM_domain     4911..5120
                     /aSDomain="HGTP_anticodon"
                     /aSTool="clusterhmmer"
                     /database="35.0"
                     /db_xref="PF03129.23"
                     /description="Anticodon binding domain"
                     /detection="hmmscan"
                     /domain_id="clusterhmmer_JX265_010458_0015"
                     /evalue="2.40E-06"
                     /label="JX265_010458"
                     /locus_tag="JX265_010458"
                     /protein_end="580"
                     /protein_start="510"
                     /score="27.8"
                     /tool="antismash"
                     /translation="DGSQDSKATQPVDVVLDDRTESFPWKMKDADTVGYPIIVLLGRNW
                     ASEGLCEVQCRRLSVKKNVPLSDLP"
     gene            5730..6002
                     /locus_tag="JX265_010459"
     mRNA            5730..6002
                     /locus_tag="JX265_010459"
                     /product="hypothetical protein"
     CDS             5730..6002
                     /codon_start=1
                     /locus_tag="JX265_010459"
                     /product="hypothetical protein"
                     /protein_id="KAI1859456.1"
                     /transl_table=1
                     /translation="MSSNSPLNVRIVSDSEASHAAMPELNQVSLNDRLWNHHIKPRGAG
                     RTKKKEDSKDFSDVDTLVDVASVSDKKDKEYGTAEKSRFSRVWRK"
     gene            6489..7439
                     /locus_tag="JX265_010460"
     mRNA            join(6489..6794,6849..7439)
                     /locus_tag="JX265_010460"
                     /product="hypothetical protein"
     CDS             join(6489..6794,6849..7439)
                     /codon_start=1
                     /locus_tag="JX265_010460"
                     /product="hypothetical protein"
                     /protein_id="KAI1859457.1"
                     /transl_table=1
                     /translation="MPTTLSTTEPSVSASEVDTPASDASPAPEKQPPARSSVKSETDEH
                     YTPVVSDIAPHTLRAYPLDRMPSTEQASATARTRDALPAPPVAVSPRCELCRKQRQKCN
                     FTSTSGKCDRCSKGGHECRLVDFVQRRPYVSRLTRGSRLKESGQRQCAAPSVQPQRTMA
                     RRKVTASKPTAQAPVEPESDNSDSNASIPPTLPTARKRKRKNASTSEQVQGGVVGQLRG
                     TIVKMDEEFKEILKDVQEKHAQELAALRAKYERAMDDLVHMTRSHERRVDDLIQIIKSN
                     ERRVDDLLDTMKASTRT"
     gene            8078..9618
                     /locus_tag="JX265_010461"
     mRNA            join(8078..9000,9056..9405,9464..9618)
                     /locus_tag="JX265_010461"
                     /product="hypothetical protein"
     CDS             join(8078..9000,9056..9405,9464..9618)
                     /codon_start=1
                     /gene_functions="biosynthetic-additional (smcogs)
                     SMCOG1138:FAD linked oxidase domain protein (Score: 243.6;
                     E-value: 1e-73)"
                     /gene_kind="biosynthetic-additional"
                     /locus_tag="JX265_010461"
                     /product="hypothetical protein"
                     /protein_id="KAI1859458.1"
                     /transl_table=1
                     /translation="MAPVAQLLQDNGLGPRIVAPSDAEYDARIDSYWSNSAKLKPACVL
                     LPKSAEEVATAIKVLAAASAPFAIRSGGHTNWPGSNNIDGGVTIDLSCLNTTAIAPDLE
                     TATIGPGARWKDVYAELHKFNRVVAGGREGNVGVAGLLLGGGMTFFTGRHGFACDNVVA
                     YEVVLANGRIVNADAQSNSDLFRALKGGSNNFGVVTKFTMKTIQCDRVWAGMTFYPKQT
                     IPRAIDSLCAFADNVKKDPDSNLIWMVTHLPQFKDIVVATLFNQVAGVESAPAYDQWRT
                     IPETMNTIKMTSVSEMAFEYNMPAGYHNIWFTASFKNDRRIVSKASELHDQLAQELGEI
                     APDGNFFTQCIFQPLPTLFADQSVKAGGNVMGIERHAHDGLLFLATAMLSNSEQEALAY
                     PKVKTWVDAVKRYASTIDGGNLAWTYLNYADPSQDSLMSYGKENVRLMKTVAAKYDPHQ
                     VFQNLCKGGFKITNVNA"
     PFAM_domain     8198..8605
                     /aSDomain="FAD_binding_4"
                     /aSTool="clusterhmmer"
                     /database="35.0"
                     /db_xref="PF01565.26"
                     /db_xref="GO:0050660"
                     /description="FAD binding domain"
                     /detection="hmmscan"
                     /domain_id="clusterhmmer_JX265_010461_0016"
                     /evalue="1.80E-26"
                     /gene_ontologies="GO:0050660: flavin adenine dinucleotide
                     binding"
                     /label="JX265_010461"
                     /locus_tag="JX265_010461"
                     /protein_end="176"
                     /protein_start="40"
                     /score="92.6"
                     /tool="antismash"
                     /translation="PACVLLPKSAEEVATAIKVLAAASAPFAIRSGGHTNWPGSNNIDG
                     GVTIDLSCLNTTAIAPDLETATIGPGARWKDVYAELHKFNRVVAGGREGNVGVAGLLLG
                     GGMTFFTGRHGFACDNVVAYEVVLANGRIVNA"
     assembly_gap    11752..11766
                     /estimated_length=15
                     /gap_type="within scaffold"
                     /linkage_evidence="paired-ends"
     gene            13224..15063
                     /locus_tag="JX265_010462"
     mRNA            join(13224..13232,13282..15063)
                     /locus_tag="JX265_010462"
                     /product="hypothetical protein"
     CDS             join(13224..13232,13282..15063)
                     /codon_start=1
                     /gene_functions="biosynthetic-additional (smcogs)
                     SMCOG1053:beta-lactamase (Score: 156; E-value: 2.2e-47)"
                     /gene_kind="biosynthetic-additional"
                     /locus_tag="JX265_010462"
                     /product="hypothetical protein"
                     /protein_id="KAI1859459.1"
                     /transl_table=1
                     /translation="MITLVNRLRSTFWPRTGQPTAEANDQREDVLVKNQDRTLLGPESP
                     VALQLDRLQGDIEKIRELCKVSSICYAVFHRGHFLDGSVGLCDRENSRSPDRHTLYTLC
                     SISKTFVAACIGILVEERKVEWTDTLEKLLPEYLPPGDDKRVSTEATLNDFFRHSSGLG
                     NPVVTWLGPKGKVLVAEKGFIELLNDTPVGPFRSHWEYSNIGIGMMALIVQKVSGQRFA
                     DFLRERILRPLGMDDTAVSKSDVLESCNTAHPYVQLGDAKWVKVEHEWTSEDHTPILGM
                     IGIRSSVKDLTIWGIATMAAQKYTPFESSRQEIEVPFSKSPIQNPLRQMRAILDDWYWT
                     RPHEDPHQNTSQYHLSWMKVEMPSMMTHWGSYNSKLADNAELRDQSYIDQHILGQHSPR
                     QKLIKSVGLGYCCANTLQLYPDSGSVIVVLSNGLNLGDAADFTASILSQDIFKLTPSVD
                     ILGMAKDECGERLRIYEKMMAKWEQHRDVSEPESSLDDYIGDYRLLGLTLSVRRSPKLR
                     TLELCFNNREEIVQSLEYYNKDKYSYMPRSRDEWLRGAWLDWDYYLVGILDFVRDAKNQ
                     VTGVKWMYNDWTPAVFFKRA"
     PFAM_domain     13468..14583
                     /aSDomain="Beta-lactamase"
                     /aSTool="clusterhmmer"
                     /database="35.0"
                     /db_xref="PF00144.27"
                     /description="Beta-lactamase"
                     /detection="hmmscan"
                     /domain_id="clusterhmmer_JX265_010462_0017"
                     /evalue="1.00E-37"
                     /label="JX265_010462"
                     /locus_tag="JX265_010462"
                     /protein_end="437"
                     /protein_start="65"
                     /score="130.3"
                     /tool="antismash"
                     /translation="VSSICYAVFHRGHFLDGSVGLCDRENSRSPDRHTLYTLCSISKTF
                     VAACIGILVEERKVEWTDTLEKLLPEYLPPGDDKRVSTEATLNDFFRHSSGLGNPVVTW
                     LGPKGKVLVAEKGFIELLNDTPVGPFRSHWEYSNIGIGMMALIVQKVSGQRFADFLRER
                     ILRPLGMDDTAVSKSDVLESCNTAHPYVQLGDAKWVKVEHEWTSEDHTPILGMIGIRSS
                     VKDLTIWGIATMAAQKYTPFESSRQEIEVPFSKSPIQNPLRQMRAILDDWYWTRPHEDP
                     HQNTSQYHLSWMKVEMPSMMTHWGSYNSKLADNAELRDQSYIDQHILGQHSPRQKLIKS
                     VGLGYCCANTLQLYPDSGSVIVVLSNGLNLGD"
     gene            16449..19808
                     /locus_tag="JX265_010463"
     mRNA            join(16449..16727,16785..16989,17053..17565,17658..18204,
                     18250..18330,18409..18702,18753..19262,19318..19497,
                     19565..19808)
                     /locus_tag="JX265_010463"
                     /product="hypothetical protein"
     CDS             join(16449..16727,16785..16989,17053..17565,17658..18204,
                     18250..18330,18409..18702,18753..19262,19318..19497,
                     19565..19808)
                     /codon_start=1
                     /locus_tag="JX265_010463"
                     /product="hypothetical protein"
                     /protein_id="KAI1859460.1"
                     /transl_table=1
                     /translation="MNEIRDEAVSQYLNSFRSCEKKRIQDVTSLAALEARLEYDVRQFH
                     GKSSVRLLNRVQPLIRWLAGFNECVKVFLQAAPREFVVVWGILSFLFEIAARFQRRGEQ
                     VLQVLEDIQSVAPRFTYYAETLRNTTYRPLRDALVSYHVVLTEVCIKSIRYVQGNAIVA
                     FQPGSLQTQLTSLLAKLHCVSDRVDKEASVAYTTEILGDLRQGYFGRLRSEALDDAQEL
                     EKMLLIPSPYDNLPARQSHAFYGRKTDFDNLQFHLMSPQSPYSPNIACIYGLSGVGKTQ
                     LAQEFAYRHLDDYKFIFWIDCATTARLEESVRSICNDIGLADQNIQHPKQISPDIRWLM
                     IFDNVEPDVSIESYFPRTVNGAIIITCRKSSISYQYAPQAQIALETFNAVESVGFLLNR
                     LKMDPTNSEAELSEKITAAVGGLPLALDLIGSYIRECGMSLSIFLQEYPRFEENFMFSP
                     DFLDWSKREHNKAVGIIWKRHLLELDNSTLLLAQMLAFMDASKIQTSIFSAHSRERMLY
                     EGPDVQEEFPDLYNIIIHPFMEPYRALVTVHPHSNYLKIHRLIQSFILQSMDSPTKLKV
                     FQQALFLLNGAFPTQEHGKALYEDWLTCAALSNHVTALFDSYHRHKTDLGYPLLLCEIA
                     SRCAWYFKEFGQYEAANRMADDSIALCESALKTSNHPGYSKWFVKEMICTHLNVKAAIA
                     AEYGEEDHGLPLFQEIEKLRVLNMRPNSAEDETWYQAARANTAYALMGYNCAPEALAIL
                     QEILDRDDMQPNKDLYLVNTSICLRLQGDLTNSLEQCQEAMTLAEERRGKDSSQMASCH
                     FQLGTIFLEESRIADALREFIECFRIRSSVMPTHPFTAFVSHKIGSTLQVQDSHAEAIR
                     HYLTALNILRTSETHPLSICRTLLALASAYEAIGNNAATEKCIHEALEGFAAASTYDFD
                     CTTKPTLASSFDSFVPISHR"
     PFAM_domain     join(17310..17565,17658..17962)
                     /aSDomain="NB-ARC"
                     /aSTool="clusterhmmer"
                     /database="35.0"
                     /db_xref="PF00931.25"
                     /db_xref="GO:0043531"
                     /description="NB-ARC domain"
                     /detection="hmmscan"
                     /domain_id="clusterhmmer_JX265_010463_0018"
                     /evalue="4.30E-11"
                     /gene_ontologies="GO:0043531: ADP binding"
                     /label="JX265_010463"
                     /locus_tag="JX265_010463"
                     /protein_end="434"
                     /protein_start="247"
                     /score="42.6"
                     /tool="antismash"
                     /translation="TDFDNLQFHLMSPQSPYSPNIACIYGLSGVGKTQLAQEFAYRHLD
                     DYKFIFWIDCATTARLEESVRSICNDIGLADQNIQHPKQISPDIRWLMIFDNVEPDVSI
                     ESYFPRTVNGAIIITCRKSSISYQYAPQAQIALETFNAVESVGFLLNRLKMDPTNSEAE
                     LSEKITAAVGGLPLALDLIGSYIR"
     gene            complement(20154..20696)
                     /locus_tag="JX265_010464"
     mRNA            complement(20154..20696)
                     /locus_tag="JX265_010464"
                     /product="hypothetical protein"
     CDS             complement(20154..20696)
                     /codon_start=1
                     /locus_tag="JX265_010464"
                     /product="hypothetical protein"
                     /protein_id="KAI1859461.1"
                     /transl_table=1
                     /translation="MQFSAFLLTAVLSGAAVAKYNVKLYEHRWCLVTVGKECKNIDKGD
                     CCHDNGKKYKSGKFEEVGSSETTDNLKLYADEDCGGLDIAQKAGGKCATADDKDVKGAK
                     VFIVVPGGKRDEIEQSTRPAKRVVPDNVFMEDGRFRYVLARNTTEGEAYEKLRSLDEQI
                     AHLRAFGTREAYEYKED"
     gene            21756..22190
                     /locus_tag="JX265_010465"
     mRNA            21756..22190
                     /locus_tag="JX265_010465"
                     /product="hypothetical protein"
     CDS             21756..22190
                     /codon_start=1
                     /locus_tag="JX265_010465"
                     /product="hypothetical protein"
                     /protein_id="KAI1859462.1"
                     /transl_table=1
                     /translation="MAQNNLENTAPSPALVRGPPEWPYYKMRGTEGGFRKVYIILIDSD
                     KGRALEKLETDDERLAYMRENADDSWRLVQADTAFFEDITLGKKYSIKKGTPEYEGLQK
                     TLQEDGSSWPPGTEEFNAMLQYYREYATEVEDIATNTHPH"
     gene            complement(22939..23385)
                     /locus_tag="JX265_010466"
     mRNA            complement(22939..23385)
                     /locus_tag="JX265_010466"
                     /product="hypothetical protein"
     CDS             complement(22939..23385)
                     /codon_start=1
                     /locus_tag="JX265_010466"
                     /product="hypothetical protein"
                     /protein_id="KAI1859463.1"
                     /transl_table=1
                     /translation="MATRDTAELSQAHAPKEASLAAYSEFESELKRTLLHERHDKAKHE
                     LPYFEAAAHLSDADFTSFTQSDFETVRHAQVAYGHILFGKLKIPALAGSKNCYIHFRAF
                     EPEPGTDKKAEVHSIHTERKEEPDGGFKYRALFTKEDPLEWFDT"
     gene            25017..25964
                     /locus_tag="JX265_010467"
     mRNA            join(25017..25155,25216..25964)
                     /locus_tag="JX265_010467"
                     /product="hypothetical protein"
     CDS             join(25017..25155,25216..25964)
                     /codon_start=1
                     /locus_tag="JX265_010467"
                     /product="hypothetical protein"
                     /protein_id="KAI1859464.1"
                     /transl_table=1
                     /translation="MSAARSGCRALCALRAYNTTAAPRVQIPRRAVDRLSRQIVRTYSE
                     ASSTTQPPKPSFLRRAATFIATGIVFTTLGFAMAAAPALPALNGILTPPTDEETLTMFK
                     PEDPKEIEVEEYINNHWVSAEMRKKPGFAELRPHMKIPAPFRANNLTAGVLLGPNKVVV
                     PPIAWVEEGGKSIVSISYLGPELCGHPGIVHGGFLATMLDEGMARCCFGALPHNIGMTA
                     NLNINYRAPAKASSYVVLRAETTKVEGRKAEVVGRIETLPEKEGDAPLVLAEATALFVS
                     PKQAAMMKNVYPVQ"
     PFAM_domain     25647..25865
                     /aSDomain="4HBT"
                     /aSTool="clusterhmmer"
                     /database="35.0"
                     /db_xref="PF03061.25"
                     /description="Thioesterase superfamily"
                     /detection="hmmscan"
                     /domain_id="clusterhmmer_JX265_010467_0019"
                     /evalue="1.50E-11"
                     /label="JX265_010467"
                     /locus_tag="JX265_010467"
                     /protein_end="263"
                     /protein_start="190"
                     /score="44.6"
                     /tool="antismash"
                     /translation="GIVHGGFLATMLDEGMARCCFGALPHNIGMTANLNINYRAPAKAS
                     SYVVLRAETTKVEGRKAEVVGRIETLPE"
     gene            26837..29130
                     /locus_tag="JX265_010468"
     mRNA            join(26837..27642,27696..27732,27812..27992,28056..28167,
                     28219..28512,28565..28810,28866..29130)
                     /locus_tag="JX265_010468"
                     /product="hypothetical protein"
     CDS             join(26837..27642,27696..27732,27812..27992,28056..28167,
                     28219..28512,28565..28810,28866..29130)
                     /codon_start=1
                     /locus_tag="JX265_010468"
                     /product="hypothetical protein"
                     /protein_id="KAI1859465.1"
                     /transl_table=1
                     /translation="MVTLEHSCTLLRNAVVALIFLSNSLSSAQRTPRENLVLADCGIGL
                     GPNGDSTSREILYYPADVWTGQKLDTYKPSMVVNVPWSGSYPWGQPGGVSATMPNGDVL
                     TIHINPSIRDPEPAGDAWHKFEMDIPLKCYSYHWDKVYQLTDGKWCSSAYVCNHLGKPY
                     LDPQDGNSYGDWVDPAKAHCSDPLMADRSADAMARWKASGANWAFATATLDWAAANSSA
                     NDHPTSLTFSNYVADRLGAREMFECADVDSKFCTTPIECDRVHQPAGMLILNSFIALNA
                     MQSQIHAGLEDAMNIMQNFVGDFQDIFSPGREPPKKTWLSNLVDTLQLVAGVASGFSWN
                     IAASGTKLFTQKDRWGFYKDSVNSAVGYGFQMYRHHQPTPADVQNGLSSAMGTVFRSLI
                     DAQSEFLEKLFSGTGESIGLLQKLTKNGLALQLAEKINKAKYSAEAQKLVYAQLLPLAW
                     KHSTTEIKGVPHAIRPMILMSPGCIKSGPNLNWVVDSNKSERMAVCYKGHTFFVGFPTF
                     KEVEHGTPHGLKLWALPGGEHSILNGTSQAWGGLTLDDLVISAFEGYRRNNYKNGFDAS
                     KDDGSTAPGDIIMGNGVLTPGFVKLPICTVEKLWEETKILYHVSSDLDHNTFPCGNGNL
                     TATEMAQFGFS"
     gene            30001..31097
                     /locus_tag="JX265_010469"
     mRNA            join(30001..30262,30320..30594,30654..30741,30794..30963,
                     31020..31097)
                     /locus_tag="JX265_010469"
                     /product="hypothetical protein"
     CDS             join(30001..30262,30320..30594,30654..30741,30794..30963,
                     31020..31097)
                     /codon_start=1
                     /gene_functions="biosynthetic (rule-based-clusters)
                     fungal-RiPP-like: DUF3328"
                     /gene_kind="biosynthetic"
                     /locus_tag="JX265_010469"
                     /product="hypothetical protein"
                     /protein_id="KAI1859466.1"
                     /sec_met_domain="DUF3328 (E-value: 1.3e-39, bitscore:
                     129.6, seeds: 45, tool: rule-based-clusters)"
                     /transl_table=1
                     /translation="MKPISGDSRGHYDPLQDTIHDEEESPMLDINEQLANSQSSLASTK
                     RRALTIAVFTASNILSMIGGGIMGRWATCPSITHYASSTGLESLVFEEAAIQRSTKFFD
                     TKFFGDFEDNIYRQEASPETDDAWGKLINYEQSDYIIPYEEGIRSGLTDRHMRVSEKYG
                     GGFVASTEGGHNLHCLNFLRKALWYNFNYYEPQVLDLRRLPKHHLTHCLEILRLGLMCN
                     YDTKWLGYVWYNKSHPLPFPDMTGGHMCKDFDAIQRRLSAYPNKPGRDEPDGFYTPPPD
                     SEYILEGIP"
     PFAM_domain     join(30139..30262,30320..30594,30654..30741,30794..30939)
                     /aSDomain="UstYa"
                     /aSTool="clusterhmmer"
                     /database="35.0"
                     /db_xref="PF11807.11"
                     /db_xref="GO:0043386"
                     /description="Mycotoxin biosynthesis protein UstYa"
                     /detection="hmmscan"
                     /domain_id="clusterhmmer_JX265_010469_0020"
                     /evalue="1.50E-37"
                     /gene_ontologies="GO:0043386: mycotoxin biosynthetic
                     process"
                     /label="JX265_010469"
                     /locus_tag="JX265_010469"
                     /protein_end="257"
                     /protein_start="46"
                     /score="129.6"
                     /tool="antismash"
                     /translation="RALTIAVFTASNILSMIGGGIMGRWATCPSITHYASSTGLESLVF
                     EEAAIQRSTKFFDTKFFGDFEDNIYRQEASPETDDAWGKLINYEQSDYIIPYEEGIRSG
                     LTDRHMRVSEKYGGGFVASTEGGHNLHCLNFLRKALWYNFNYYEPQVLDLRRLPKHHLT
                     HCLEILRLGLMCNYDTKWLGYVWYNKSHPLPFPDMTGGHMCKDFDAIQ"
     gene            32392..33917
                     /locus_tag="JX265_010470"
     mRNA            join(32392..32755,32827..33273,33385..33917)
                     /locus_tag="JX265_010470"
                     /product="hypothetical protein"
     CDS             join(32392..32755,32827..33273,33385..33917)
                     /codon_start=1
                     /locus_tag="JX265_010470"
                     /product="hypothetical protein"
                     /protein_id="KAI1859467.1"
                     /transl_table=1
                     /translation="MAETEWSSEAHGVLPNSRPWTPGSRSNGISRQRAGSYVNACDQCH
                     RRKLGCSRGKPSCERCRQSGRQCTYSLIRPAGRPRRSGSDGRRDFRPAPLFDTVKVHRQ
                     SLGDNGQRKATYDHSQKECEEMEPKTGDRSDSQGWASGGTSLTSPNFDRSDGPQNGMIL
                     DPALCSKSMPSYVTPESDRTSQRTPTHQERVSANQNQNKGCIQPAEIHNTLKATATADV
                     YDHGPHNGIASDHFSGTHYKHQSSPPPLMAPHLGPDILDFDFDAHEPSTQAKTGPFEAI
                     NMLNEVSERFVMCDGSHSSLWYLILLALYQDADERGVPGLPSIPDSRTQVPTAEIGVNR
                     THDDGMTHQTEASGPVGGPQVPSWSQSSGGPLTSPKRTLEVDRDSTQRSTERSIMLKAF
                     IIISTVSTTLPFKFGATGDGVACDLELVKVYADKLREKFERRLTKVKT"
     PFAM_domain     32509..32607
                     /aSDomain="Zn_clus"
                     /aSTool="clusterhmmer"
                     /database="35.0"
                     /db_xref="PF00172.21"
                     /db_xref="GO:0000981"
                     /db_xref="GO:0006355"
                     /db_xref="GO:0008270"
                     /description="Fungal Zn(2)-Cys(6) binuclear cluster domain"
                     /detection="hmmscan"
                     /domain_id="clusterhmmer_JX265_010470_0021"
                     /evalue="1.20E-07"
                     /gene_ontologies="GO:0000981: DNA-binding transcription
                     factor activity, RNA polymerase II-specific"
                     /gene_ontologies="GO:0006355: regulation of DNA-templated
                     transcription"
                     /gene_ontologies="GO:0008270: zinc ion binding"
                     /label="JX265_010470"
                     /locus_tag="JX265_010470"
                     /protein_end="72"
                     /protein_start="39"
                     /score="31.8"
                     /tool="antismash"
                     /translation="ACDQCHRRKLGCSRGKPSCERCRQSGRQCTYSL"
     gene            complement(34013..34951)
                     /locus_tag="JX265_010471"
     mRNA            complement(join(34013..34185,34249..34951))
                     /locus_tag="JX265_010471"
                     /product="hypothetical protein"
     CDS             complement(join(34013..34185,34249..34951))
                     /NRPS_PKS="Domain: PKS_KR (29-195). E-value: 9.4e-19.
                     Score: 59.9. Matches aSDomain:
                     nrpspksdomains_JX265_010471_PKS_KR.1"
                     /codon_start=1
                     /gene_functions="biosynthetic-additional
                     (rule-based-clusters) adh_short"
                     /gene_functions="biosynthetic-additional
                     (rule-based-clusters) Polysacc_synt_2"
                     /gene_functions="biosynthetic-additional (smcogs)
                     SMCOG1001:short-chain dehydrogenase/reductase SDR (Score:
                     128.6; E-value: 4.7e-39)"
                     /gene_kind="biosynthetic-additional"
                     /locus_tag="JX265_010471"
                     /product="hypothetical protein"
                     /protein_id="KAI1859468.1"
                     /sec_met_domain="adh_short (E-value: 4.3e-31, bitscore:
                     101.7, seeds: 230, tool: rule-based-clusters)"
                     /sec_met_domain="Polysacc_synt_2 (E-value: 2.8e-07,
                     bitscore: 23.3, seeds: 77, tool: rule-based-clusters)"
                     /transl_table=1
                     /translation="MALSYTKVTHNKTYAQIAPTLPHLSAVHKTVLIVGGSAGIGKATA
                     LAFLDAGAQRLALTGRREDALSSTAAEIAAKYPKANVMIFAVDVTDAKGMNDAVACVKD
                     RLGPADVIVNSAGVVGPLKPLASSDLSTWWSAFETNVKGAAVLAQAVTKHASPSATFLQ
                     LSTAGVLFPASPGFPISGYAASKLAVTKIMEYFGAENPSLKVMNIHPGVIVDTPGGKKM
                     VEESGVEFDGDDINLPAHFLVWTASEEAVFLKNKFVFATWDIDELKERKEEIMSSPELI
                     LGLNGFPRHT"
     PFAM_domain     complement(34280..34867)
                     /aSDomain="adh_short"
                     /aSTool="clusterhmmer"
                     /database="35.0"
                     /db_xref="PF00106.28"
                     /description="short chain dehydrogenase"
                     /detection="hmmscan"
                     /domain_id="clusterhmmer_JX265_010471_0022"
                     /evalue="6.50E-30"
                     /label="JX265_010471"
                     /locus_tag="JX265_010471"
                     /protein_end="224"
                     /protein_start="28"
                     /score="104.2"
                     /tool="antismash"
                     /translation="KTVLIVGGSAGIGKATALAFLDAGAQRLALTGRREDALSSTAAEI
                     AAKYPKANVMIFAVDVTDAKGMNDAVACVKDRLGPADVIVNSAGVVGPLKPLASSDLST
                     WWSAFETNVKGAAVLAQAVTKHASPSATFLQLSTAGVLFPASPGFPISGYAASKLAVTK
                     IMEYFGAENPSLKVMNIHPGVIVDTPGGKKMVE"
     aSDomain        complement(34367..34864)
                     /ASF="KR domain putatively catalyzing L-configuration
                     product formation"
                     /ASF="catalytic triad S,Y,N inconclusive"
                     /aSDomain="PKS_KR"
                     /aSTool="nrps_pks_domains"
                     /database="nrpspksdomains.hmm"
                     /detection="hmmscan"
                     /domain_id="nrpspksdomains_JX265_010471_PKS_KR.1"
                     /evalue="9.40E-19"
                     /label="JX265_010471_PKS_KR.1"
                     /locus_tag="JX265_010471"
                     /protein_end="195"
                     /protein_start="29"
                     /score="59.9"
                     /specificity="KR activity: inactive"
                     /specificity="KR stereochemistry: C2"
                     /tool="antismash"
                     /translation="TVLIVGGSAGIGKATALAFLDAGAQRLALTGRREDALSSTAAEIA
                     AKYPKANVMIFAVDVTDAKGMNDAVACVKDRLGPADVIVNSAGVVGPLKPLASSDLSTW
                     WSAFETNVKGAAVLAQAVTKHASPSATFLQLSTAGVLFPASPGFPISGYAASKLAVTKI
                     MEY"
     CDS_motif       complement(34766..34864)
                     /aSTool="nrps_pks_domains"
                     /database="abmotifs"
                     /detection="hmmscan"
                     /domain_id="nrpspksmotif_JX265_010471_0001"
                     /evalue="5.00E-08"
                     /label="PKSI-KR_m1"
                     /locus_tag="JX265_010471"
                     /protein_end="62"
                     /protein_start="29"
                     /score="25.6"
                     /tool="antismash"
                     /translation="TVLIVGGSAGIGKATALAFLDAGAQRLALTGRR"
     gene            37797..39478
                     /locus_tag="JX265_010472"
     mRNA            join(37797..38008,38066..38637,38691..39478)
                     /locus_tag="JX265_010472"
                     /product="hypothetical protein"
     CDS             join(37797..38008,38066..38637,38691..39478)
                     /codon_start=1
                     /gene_functions="biosynthetic-additional (smcogs)
                     SMCOG1038:phenylalanine-specific permease (Score: 201.8;
                     E-value: 2.3e-61)"
                     /gene_kind="biosynthetic-additional"
                     /locus_tag="JX265_010472"
                     /product="hypothetical protein"
                     /protein_id="KAI1859469.1"
                     /transl_table=1
                     /translation="MGQDEMAGIQLASVESRDRASHPRSPVYSSESPPEEASFIQKQTR
                     TRRLFNEKQLFAFSLVYMGTWSAVPANMYYSMYNGGPSAWFISYIVVVIGALFQCATFG
                     EIASIQPIAGAQYFWTYHFAPRPTKRFLTWLQGWVTWTAYVATFASSLNFGTAILEGLI
                     SLNYPGYEVVGWRTTLISLASLMVIALVNLYAFRIVPWFELLSGIVNICIFLVFIIVFL
                     VMAPKNSGEIITTSNVSSGWDNYYVASQVGALSNIWLFTGFEAVIHMGEETKHAKKIVP
                     RSLFWSIATNAGLGFVMLIVTLFCMPPVDVILDAASPVVAILLYVTKSTQATTALATFQ
                     WFLSFSATMGNAASVSRLTWAWGRDGALPRYFGHVDGKYRIPFRAVLLTCFIVALLTLL
                     NIGSETYIALGAITSLSSMAMYLSYAMVLAVVLYARLTSSIKFGPWNWGRYGTFINIAA
                     LVYSVYALIWLPFPQTLPVDGANMNYSGPVLGAVLIFAISLWFIRMNIWQGPNRAIVDL
                     VLRTGD"
     PFAM_domain     join(37965..38008,38066..38637,38691..39379)
                     /aSDomain="AA_permease_2"
                     /aSTool="clusterhmmer"
                     /database="35.0"
                     /db_xref="PF13520.9"
                     /db_xref="GO:0016020"
                     /db_xref="GO:0022857"
                     /db_xref="GO:0055085"
                     /description="Amino acid permease"
                     /detection="hmmscan"
                     /domain_id="clusterhmmer_JX265_010472_0023"
                     /evalue="3.00E-54"
                     /gene_ontologies="GO:0016020: membrane"
                     /gene_ontologies="GO:0022857: transmembrane transporter
                     activity"
                     /gene_ontologies="GO:0055085: transmembrane transport"
                     /label="JX265_010472"
                     /locus_tag="JX265_010472"
                     /protein_end="491"
                     /protein_start="56"
                     /score="184.6"
                     /tool="antismash"
                     /translation="AFSLVYMGTWSAVPANMYYSMYNGGPSAWFISYIVVVIGALFQCA
                     TFGEIASIQPIAGAQYFWTYHFAPRPTKRFLTWLQGWVTWTAYVATFASSLNFGTAILE
                     GLISLNYPGYEVVGWRTTLISLASLMVIALVNLYAFRIVPWFELLSGIVNICIFLVFII
                     VFLVMAPKNSGEIITTSNVSSGWDNYYVASQVGALSNIWLFTGFEAVIHMGEETKHAKK
                     IVPRSLFWSIATNAGLGFVMLIVTLFCMPPVDVILDAASPVVAILLYVTKSTQATTALA
                     TFQWFLSFSATMGNAASVSRLTWAWGRDGALPRYFGHVDGKYRIPFRAVLLTCFIVALL
                     TLLNIGSETYIALGAITSLSSMAMYLSYAMVLAVVLYARLTSSIKFGPWNWGRYGTFIN
                     IAALVYSVYALIWLPFPQTLPVDGANMNYSGPVLGA"
     gene            complement(41364..42089)
                     /locus_tag="JX265_010473"
     mRNA            complement(41364..42089)
                     /locus_tag="JX265_010473"
                     /product="hypothetical protein"
     CDS             complement(41364..42089)
                     /codon_start=1
                     /locus_tag="JX265_010473"
                     /product="hypothetical protein"
                     /protein_id="KAI1859470.1"
                     /transl_table=1
                     /translation="MIGKPERESFRPVDLDDSESEYSYAPPKTIRNFIRSRSCIVAGCL
                     SSFLIVVILLSNLYGKSPAITSCGNTPEEARARGCRFESHNFAWTPPECYDEYLNTEWD
                     SKNWGYSRNGEGTDLIPQSEVLEGNLEWAYVTLNQHLTHCVLIWQKYQRAVMFDRPTDN
                     WTSSFAHTYHCGHLLVQWDSNHSTYDSLLNTKYVSCDYRWKNPDPSMYDTFKGKLDGGL
                     IGDGGNHADTAGRTEPDHS"
     gene            complement(43285..43821)
                     /locus_tag="JX265_010474"
     mRNA            complement(join(43285..43709,43758..43821))
                     /locus_tag="JX265_010474"
                     /product="hypothetical protein"
     CDS             complement(join(43285..43709,43758..43821))
                     /codon_start=1
                     /locus_tag="JX265_010474"
                     /product="hypothetical protein"
                     /protein_id="KAI1859471.1"
                     /transl_table=1
                     /translation="MVYFNHLVGIAALLAASASEAAALPVSDNTIIRREANPSEYFQFK
                     KREPEPSEYFQFKRDPEPSEYFQFKREANPSEYFQFKKREPEPSEYFQFKREANPSEYF
                     QFKKRVPEPSEYFQFKRDPEPSEYFQFKKREPEPSEYFQFKREFEPSEAEAGDSKPEV"
     gene            complement(44434..45198)
                     /locus_tag="JX265_010475"
     mRNA            complement(44434..45198)
                     /locus_tag="JX265_010475"
                     /product="hypothetical protein"
     CDS             complement(44434..45198)
                     /codon_start=1
                     /locus_tag="JX265_010475"
                     /product="hypothetical protein"
                     /protein_id="KAI1859472.1"
                     /transl_table=1
                     /translation="MASSSRSPQYSKISGAYSPTSSEFLGESVNSEEDEAVLERFQPSL
                     KPGYHYKARSKAVMWIQNGSALLLGVLIAIVILTPLTPAALRATDSQNFVQRQEEVASQ
                     SSCGNSTAEAKELGCEYDPSLLNWVKPYCRFDDISDQFVRLPIHELYQDEEMKQPMDLS
                     YILSGEFAHAYDYLEHHKGHCLNAWKTLTEASLQLGPTQQEVLVSSRALSWEHTVHCSE
                     GVIIPNMNSPWRTKPHISFWVGFANCHLLRLP"
     gene            49504..51184
                     /locus_tag="JX265_010476"
     mRNA            join(49504..49707,49765..50504,50559..50575,50631..51184)
                     /locus_tag="JX265_010476"
                     /product="hypothetical protein"
     CDS             join(49504..49707,49765..50504,50559..50575,50631..51184)
                     /codon_start=1
                     /locus_tag="JX265_010476"
                     /product="hypothetical protein"
                     /protein_id="KAI1859473.1"
                     /transl_table=1
                     /translation="MDELSVKASSLGDNLSAPDGSDLPEPRRDFHDEQYLSQCSLKSRD
                     LLLLTCPNLGLQVCWFLLMSSGTPYLESLDISKSITSLVWLTGPIFGAFAQPIFGILSD
                     ESRHPWGKRKPFILCGASCVATCFLALACAEDITDGPTNAPTADSDSTKHWYTQVFAIA
                     CVGVITFAMQAYQSGVRALIVDNCPPQQQAAASAWSMRWNVAGNLVLSTVGFLDAKRTF
                     FRPEGNAKFKILAVVTTACIVVTVGLVSYYVADSSQNPRGKSRQPLTKLCWSMLCPAEL
                     SKHWNQLPPVSHRVCTIQLFAWVAWFPVLYYTSTFAYETVLPYNFARELHEKGQLDIRL
                     IEHAELHRSSSMLYFAFATFATSLLLHMIEHAMPAFDHTQPRIWFFSQCSLGFCLLLTF
                     FARTGATATIIISVMGASWAVAMWIPFALISAEISQPSPSKLGGKTGWILGLHNMAMSL
                     PQIVSAILCAVILGALRWLNIGDGIAWIFRLASIAVFYSAYLINKL"
     PFAM_domain     join(49705..49707,49765..50334)
                     /aSDomain="MFS_2"
                     /aSTool="clusterhmmer"
                     /database="35.0"
                     /db_xref="PF13347.9"
                     /description="MFS/sugar transport protein"
                     /detection="hmmscan"
                     /domain_id="clusterhmmer_JX265_010476_0024"
                     /evalue="3.30E-09"
                     /label="JX265_010476"
                     /locus_tag="JX265_010476"
                     /protein_end="258"
                     /protein_start="67"
                     /score="35.9"
                     /tool="antismash"
                     /translation="TPYLESLDISKSITSLVWLTGPIFGAFAQPIFGILSDESRHPWGK
                     RKPFILCGASCVATCFLALACAEDITDGPTNAPTADSDSTKHWYTQVFAIACVGVITFA
                     MQAYQSGVRALIVDNCPPQQQAAASAWSMRWNVAGNLVLSTVGFLDAKRTFFRPEGNAK
                     FKILAVVTTACIVVTVGLVSYYVADSSQ"
     gene            complement(52088..53225)
                     /locus_tag="JX265_010477"
     mRNA            complement(join(52088..52093,52167..52567,52733..52863,
                     53143..53225))
                     /locus_tag="JX265_010477"
                     /product="hypothetical protein"
     CDS             complement(join(52088..52093,52167..52567,52733..52863,
                     53143..53225))
                     /codon_start=1
                     /locus_tag="JX265_010477"
                     /product="hypothetical protein"
                     /protein_id="KAI1859474.1"
                     /transl_table=1
                     /translation="MADQQAWWDNPACVYLIGVCIKYKIDPYIETSVPRFRSADNLECV
                     RRLQLIRRTDNHSRSRTRPTNPPQQDGTQRLIIMSYQQSSSKVKAGPLWTKNKEDLQKQ
                     LGELKTELGQLRIQKINSSGAKLNRIHDLRKSIARVLTVINLKQRAQLRLFYKNKKYSP
                     LDLRPKQTRAIRRRLSPADAAKTLEKTKKRSTHFPQRKYAVKA"
     aSDomain        complement(52347..52499)
                     /aSDomain="TIGR00012"
                     /aSTool="tigrfam"
                     /description="L29: ribosomal protein uL29"
                     /detection="hmmscan"
                     /domain_id="TIGRFam_JX265_010477_0002"
                     /evalue="2.40E-13"
                     /identifier="TIGR00012"
                     /label="JX265_010477"
                     /locus_tag="JX265_010477"
                     /protein_end="145"
                     /protein_start="94"
                     /score="47.8"
                     /tool="antismash"
                     /translation="TKNKEDLQKQLGELKTELGQLRIQKINSSGAKLNRIHDLRKSIAR
                     VLTVIN"
     PFAM_domain     complement(52347..52505)
                     /aSDomain="Ribosomal_L29"
                     /aSTool="clusterhmmer"
                     /database="35.0"
                     /db_xref="PF00831.26"
                     /db_xref="GO:0003735"
                     /db_xref="GO:0005840"
                     /db_xref="GO:0006412"
                     /description="Ribosomal L29 protein"
                     /detection="hmmscan"
                     /domain_id="clusterhmmer_JX265_010477_0025"
                     /evalue="5.10E-16"
                     /gene_ontologies="GO:0003735: structural constituent of
                     ribosome"
                     /gene_ontologies="GO:0005840: ribosome"
                     /gene_ontologies="GO:0006412: translation"
                     /label="JX265_010477"
                     /locus_tag="JX265_010477"
                     /protein_end="145"
                     /protein_start="92"
                     /score="58.5"
                     /tool="antismash"
                     /translation="LWTKNKEDLQKQLGELKTELGQLRIQKINSSGAKLNRIHDLRKSI
                     ARVLTVIN"
     gene            53982..54732
                     /locus_tag="JX265_010478"
     mRNA            join(53982..54053,54115..54732)
                     /locus_tag="JX265_010478"
                     /product="hypothetical protein"
     CDS             join(53982..54053,54115..54732)
                     /codon_start=1
                     /locus_tag="JX265_010478"
                     /product="hypothetical protein"
                     /protein_id="KAI1859475.1"
                     /transl_table=1
                     /translation="MAAAASGNQGWAQLRQQARSLESQTETLFHTYSQFSQISNIPPKP
                     TPEERETETKLEELLAKRDTVVGQLARLLDSEAALTSSALKQNNLALLREKLAEHRRDL
                     KRIRASIDEARNRAHLLTNVRSDIDAYRASNPEAAEADYMLEERRRVDNSHNMVDSVLS
                     QAYATQESFVLQRETLANINRRITLAASQVPGLNTLIGKISARKRRDGIIMGSFIAFCF
                     LLFFWVL"
     PFAM_domain     54466..54663
                     /aSDomain="V-SNARE_C"
                     /aSTool="clusterhmmer"
                     /database="35.0"
                     /db_xref="PF12352.11"
                     /description="Snare region anchored in the vesicle membrane
                     C-terminus"
                     /detection="hmmscan"
                     /domain_id="clusterhmmer_JX265_010478_0026"
                     /evalue="2.10E-13"
                     /label="JX265_010478"
                     /locus_tag="JX265_010478"
                     /protein_end="207"
                     /protein_start="141"
                     /score="50.4"
                     /tool="antismash"
                     /translation="DYMLEERRRVDNSHNMVDSVLSQAYATQESFVLQRETLANINRRI
                     TLAASQVPGLNTLIGKISARK"
     gene            complement(55246..56334)
                     /locus_tag="JX265_010479"
     mRNA            complement(join(55246..55885,55955..56334))
                     /locus_tag="JX265_010479"
                     /product="hypothetical protein"
     CDS             complement(join(55246..55885,55955..56334))
                     /codon_start=1
                     /locus_tag="JX265_010479"
                     /product="hypothetical protein"
                     /protein_id="KAI1859476.1"
                     /transl_table=1
                     /translation="MRGTVVKPMGFVLPRRPQILCLLCESRAFSTSHRQLSEKAQATAA
                     KTLAPGTFPVSAKTIAPSPLENAPRGYGKRVEDFTPVPLPRPIGMPFPPEAGQNTGLDN
                     RTIKQRRDDFVNWNKHLERREELKTQFRKPYFRDWTNLELHKGKTFICPPRLFKGELSL
                     WFPNLYGTTLLKSDRKPRDTTPVLEDKVSVVSVYSGQWAENQAKSFASAEANPELVELL
                     QDNTDKAQHVQINIEGDRLKAFLIKLFMGGLRKSVGEANWGKYFLVRKGVSDELKEAIG
                     LLNSKVGYVYLVDSQCRIRWAGSGYAEDHERSGLVKGVQRLLEEEKSAKPRVKTTVKA"
     PFAM_domain     complement(join(55300..55885,55955..56103))
                     /aSDomain="ATP-synt_10"
                     /aSTool="clusterhmmer"
                     /database="35.0"
                     /db_xref="PF05176.17"
                     /description="ATP10 protein"
                     /detection="hmmscan"
                     /domain_id="clusterhmmer_JX265_010479_0027"
                     /evalue="1.00E-76"
                     /label="JX265_010479"
                     /locus_tag="JX265_010479"
                     /protein_end="322"
                     /protein_start="77"
                     /score="257.8"
                     /tool="antismash"
                     /translation="DFTPVPLPRPIGMPFPPEAGQNTGLDNRTIKQRRDDFVNWNKHLE
                     RREELKTQFRKPYFRDWTNLELHKGKTFICPPRLFKGELSLWFPNLYGTTLLKSDRKPR
                     DTTPVLEDKVSVVSVYSGQWAENQAKSFASAEANPELVELLQDNTDKAQHVQINIEGDR
                     LKAFLIKLFMGGLRKSVGEANWGKYFLVRKGVSDELKEAIGLLNSKVGYVYLVDSQCRI
                     RWAGSGYAEDHERSGLVKGVQRL"
     gene            57037..58618
                     /locus_tag="JX265_010480"
     mRNA            join(57037..57214,57285..58618)
                     /locus_tag="JX265_010480"
                     /product="hypothetical protein"
     CDS             join(57037..57214,57285..58618)
                     /codon_start=1
                     /locus_tag="JX265_010480"
                     /product="hypothetical protein"
                     /protein_id="KAI1859477.1"
                     /transl_table=1
                     /translation="MFFQRGARAVRSQYRVYQGLSRFLDSGARGAYAVPGRNGFHSTRS
                     LQVVKPVLLADIGEGIVECEIIQWFVEPDARVEEFSPLCEVQSDKASVEITSRFSGVVK
                     KLYYDAGEMAKVGKPFVDIDIQGDAKKEDLEVLTAPEPSQGEGAGDPMNKESLSKPPET
                     PETAQPRAEKAPPERSGEKPHKSTGKYASLATPAVRHLSKEHDVDITDIQGTGKDGRVL
                     KEDIYKFVEARKSGGTAATPSAGGFSYAQPQDTTTQTETSVPLTNIQTQMFKAMTRSLN
                     IPHFLYTDEIDFSQLYSLRQRLNKVLTSSPAQGEGDVSKLSYLPFIIKAVSLALYQYPI
                     LNARVDVDSSASQKPSVVHRSQHNIGIAMDTPSGLLVPVIKNVGARNILSIASELSRLQ
                     AAATAGKLSVQDLSGGTITVSNIGNIGGTYLSPVIVEKEVAILGVGRMRTVPAFDEDDN
                     VVKKQVCNFSWSADHRVVDGATMARAAEVVRRVVEEPDVMVMHLR"
     PFAM_domain     join(57193..57214,57285..57475)
                     /aSDomain="Biotin_lipoyl"
                     /aSTool="clusterhmmer"
                     /database="35.0"
                     /db_xref="PF00364.25"
                     /description="Biotin-requiring enzyme"
                     /detection="hmmscan"
                     /domain_id="clusterhmmer_JX265_010480_0028"
                     /evalue="4.40E-16"
                     /label="JX265_010480"
                     /locus_tag="JX265_010480"
                     /protein_end="123"
                     /protein_start="52"
                     /score="58.6"
                     /tool="antismash"
                     /translation="LLADIGEGIVECEIIQWFVEPDARVEEFSPLCEVQSDKASVEITS
                     RFSGVVKKLYYDAGEMAKVGKPFVDI"
     PFAM_domain     57683..57784
                     /aSDomain="E3_binding"
                     /aSTool="clusterhmmer"
                     /database="35.0"
                     /db_xref="PF02817.20"
                     /db_xref="GO:0016746"
                     /description="e3 binding domain"
                     /detection="hmmscan"
                     /domain_id="clusterhmmer_JX265_010480_0029"
                     /evalue="1.90E-13"
                     /gene_ontologies="GO:0016746: acyltransferase activity"
                     /label="JX265_010480"
                     /locus_tag="JX265_010480"
                     /protein_end="226"
                     /protein_start="192"
                     /score="50.6"
                     /tool="antismash"
                     /translation="LATPAVRHLSKEHDVDITDIQGTGKDGRVLKEDI"
     PFAM_domain     57878..58603
                     /aSDomain="2-oxoacid_dh"
                     /aSTool="clusterhmmer"
                     /database="35.0"
                     /db_xref="PF00198.26"
                     /db_xref="GO:0016746"
                     /description="2-oxoacid dehydrogenases acyltransferase
                     (catalytic domain)"
                     /detection="hmmscan"
                     /domain_id="clusterhmmer_JX265_010480_0030"
                     /evalue="3.20E-76"
                     /gene_ontologies="GO:0016746: acyltransferase activity"
                     /label="JX265_010480"
                     /locus_tag="JX265_010480"
                     /protein_end="499"
                     /protein_start="257"
                     /score="256.0"
                     /tool="antismash"
                     /translation="QTETSVPLTNIQTQMFKAMTRSLNIPHFLYTDEIDFSQLYSLRQR
                     LNKVLTSSPAQGEGDVSKLSYLPFIIKAVSLALYQYPILNARVDVDSSASQKPSVVHRS
                     QHNIGIAMDTPSGLLVPVIKNVGARNILSIASELSRLQAAATAGKLSVQDLSGGTITVS
                     NIGNIGGTYLSPVIVEKEVAILGVGRMRTVPAFDEDDNVVKKQVCNFSWSADHRVVDGA
                     TMARAAEVVRRVVEEPDVMV"
     gene            complement(59951..60660)
                     /locus_tag="JX265_010481"
     mRNA            complement(join(59951..60385,60439..60660))
                     /locus_tag="JX265_010481"
                     /product="hypothetical protein"
     CDS             complement(join(59951..60385,60439..60660))
                     /codon_start=1
                     /locus_tag="JX265_010481"
                     /product="hypothetical protein"
                     /protein_id="KAI1859478.1"
                     /transl_table=1
                     /translation="MDSNIATNGTNPKPVSGATMTHASHVTSKNGQNGETAPKKHHIWL
                     VTGPAGCGKTTVAQHISQALNLPYLEGDEYHPKANIDKMANGIPLTDADRWDWLTLLRE
                     ESLKKLAAGAEGVVLTCSALKRKYRDVIRVAPYYSHDVILHFIYLHATEEVLLERVGAR
                     RGHYMGANMVHSQFSILEPPTAEETDVISVDVSGSPEGVLKDSLSKVLQKIDETA"
     aSDomain        complement(join(59978..60385,60439..60528))
                     /aSDomain="TIGR01313"
                     /aSTool="tigrfam"
                     /description="therm_gnt_kin: carbohydrate kinase,
                     thermoresistant glucokinase family"
                     /detection="hmmscan"
                     /domain_id="TIGRFam_JX265_010481_0003"
                     /evalue="2.00E-61"
                     /identifier="TIGR01313"
                     /label="JX265_010481"
                     /locus_tag="JX265_010481"
                     /protein_end="210"
                     /protein_start="44"
                     /score="204.5"
                     /tool="antismash"
                     /translation="LVTGPAGCGKTTVAQHISQALNLPYLEGDEYHPKANIDKMANGIP
                     LTDADRWDWLTLLREESLKKLAAGAEGVVLTCSALKRKYRDVIRVAPYYSHDVILHFIY
                     LHATEEVLLERVGARRGHYMGANMVHSQFSILEPPTAEETDVISVDVSGSPEGVLKDSL
                     SKV"
     PFAM_domain     complement(join(59996..60385,60439..60510))
                     /aSDomain="SKI"
                     /aSTool="clusterhmmer"
                     /database="35.0"
                     /db_xref="PF01202.25"
                     /description="Shikimate kinase"
                     /detection="hmmscan"
                     /domain_id="clusterhmmer_JX265_010481_0031"
                     /evalue="2.80E-11"
                     /label="JX265_010481"
                     /locus_tag="JX265_010481"
                     /protein_end="204"
                     /protein_start="50"
                     /score="43.9"
                     /tool="antismash"
                     /translation="GCGKTTVAQHISQALNLPYLEGDEYHPKANIDKMANGIPLTDADR
                     WDWLTLLREESLKKLAAGAEGVVLTCSALKRKYRDVIRVAPYYSHDVILHFIYLHATEE
                     VLLERVGARRGHYMGANMVHSQFSILEPPTAEETDVISVDVSGSPEGVLK"
ORIGIN
        1 cggacttctt cttccagaaa gatgccgagt tcaacgaaga accagtcttg gcacctgcct
       61 tgcttgaaac cagaacactg ccttgtccag tggcagccac cggctgcatg agagaagtac
      121 cccttgccgt atcactagcc ttggggttct tgtacacgaa cttgtcgagg aagttgatca
      181 gagtgtggtt ggccaaatct ggtttctgcg ctggtttctg cccgttgatt aggcttgacg
      241 catacagatc tacggaagga tggaaatgtc gcaaaaatgg cagcaattcc cacagacagc
      301 tgcggtgagc attgctgtac tctggcactc gcttccgtcc atcgtaagcg tcggtaggct
      361 tcagtggccg gtcttcattg gccgcgtcgt cctgggtaac cacgccttct gcatcgccat
      421 gttcctctgg ttcattgagc agtgtgctaa gatccgggaa agtgccgtaa agctccatga
      481 tcaagaatat gataccgcat acaaatgaag gctgatgcaa gttcaaaatc tggagcatcc
      541 tcttcacgaa cgccttcacc ctgcgaacgt cgacatctga cttcaagctg cgatacagca
      601 ggtttagata caaagcctgc ttcgacgagg tagtcagacg aggatctaga agagactcgt
      661 aaagtgtgcg gtaaaaacgc tctgtagcaa gatgacgagt ggtagccatc tgttgtatga
      721 gcataagagc ttgaatactc gtgttgaagt tcgacgaatg ggtgatgcgg aatagggtat
      781 ctagatgtgt ttcaagtctg tatcctagtt agtacgattg acgacaatgt gccagtacaa
      841 tgtcacttac gttgatgaat ccgtctcaga gaagggaacc gcacggttga tgccagtcaa
      901 gattgccgat accagcttct ctgccgactc gcgttcagct tgtcctttct tcgagtcctc
      961 gtcaggcttt tgggatggcc cggtgggctt cccacgtttc tgcttcttcc ttttctcggt
     1021 cttgtccggt acttctgctg ttgagaagtt ctcaacttga ccaaggtcgc cactcttcag
     1081 cagcgcaacg aacaggccaa agtagatttt tagaagtgaa tcagccactt gcggttcctt
     1141 gctgctcagg atcgtctggt ttagagtatt gatagcgtag tacttggcgc gaatgctctg
     1201 accagatttg aaaataatct cctgctcaac agaacgcacc actatcgctt tcatgcctgg
     1261 gtggatgttg aggagctgga gcagtagata agatgctctg gatgcaatct tgcgctcacg
     1321 gtctcccagt ttgttgacaa ggagtctcag aagattcgac tcctgctccg gcttctcctt
     1381 cagcagggcg aagatcatat cgatagactt cagccgcgag tactccacct cgtcgttgca
     1441 ccatgtctct agggcctgga taatccggaa ataagcctcc ttgagccaat cctcataggc
     1501 ccacgcaacc agatgctcct tggtaatcct gccggggagg gcctggttgg ccgaccatga
     1561 cttgatcttt tgcttctgga gagttccaat cagcccaggc tgagtagcga aggttcgtaa
     1621 acgtctgttg gagggcagca acgctccagg cccaagcaaa tctaccaagg cggttaaagc
     1681 ggccaatgcc tgtccacgac tgcgcttgtt cgctagagca atcaggttct cgagggactt
     1741 gatgctatgg acgggcgatt cctgaatacc caaggtcaaa gccgacgtct tgtcggacat
     1801 tgtaccagaa gacatgatcg tggacatgaa cttgtgtgac gaggacgacg agagcgtggc
     1861 ggtatgagtg gcagtatcct cttcaaggat ggacttagcg tgcgtcttca ggttggctat
     1921 ggtggaagta taggctgcga cctggtcgga tgctgggtct ggcaattggt tcagttcagc
     1981 cgcatgccag tcgggacggg gctcaaagat ctggatttcg cacatgtcag ccggagcgtg
     2041 ctagtcaaga tatagagagg cttactgacc gttttccaag ttcctctcgg agcggactgc
     2101 gaggcatcct ccttctgttt ggacgcgtgt agggagtcct cctcgtccga agcttcttcc
     2161 cattcctcgt cctcgtcttc ttccctttgg tcgtcctctt caacctcctc atcggccact
     2221 tctgcttgca ccttctcaaa ccccagtcca agagcaaact tggctagctc agactgcagg
     2281 tccttgtcag cgttctttcc attggtcttg acatcgtcat cgaatgtctc gtcctcagag
     2341 tcgatgtccc cgacgagctt cagatcgtcc tcgtcgccgc ccagagctct gatctcgtcc
     2401 agcaggacgt tggacgaagt ggcgccattt tgagtcggct tgggcccgtt tgggctcttc
     2461 ttgtccttct tgtccttctt tcccttggca tccttcttcg gcggctggtc attgcgcttc
     2521 ttggcggcct ggtcggtctt gtcgtcttga cgcttgcgct tcaggtttgg ctggcctcgg
     2581 ggcgagtctt gaggcttggt ctttttgttg ttctgcttgg tctgaggcga gtcctggggc
     2641 ttgctcttct tgttgcttcc ggtcggggtc ttgttgttga gcctctggtc gatcttggca
     2701 gtcagcgacg ccagcgcagc atcatcgaag cctgccattg tgagggcaga cgggcctttc
     2761 tctggtcgag ggtggttcga gttgcttgct ccagtctcca agtccaagtg cggcgggttg
     2821 ctctgagaaa aaagttcctg cagcaaaaat taaggcgggg cgataagccg ttatcgcctg
     2881 gtgcccccgt cgacagaccc acctggtcgc cgccagattg caatacatct gggcatcaac
     2941 ttgtttccct gtaggtagtg agcacggcac gcaatgctgg aaaatgttgc gcgcaatttc
     3001 ttggctacgg agtaatgagt acacttgcta cacgggaagt acccatcatt gaagacactg
     3061 ctgcaacggc tgataccttc ttgttgtcaa gtgtctctca tctagctaga gaccctgaac
     3121 taaccactaa acctcttctg tactcaacgg ggcccacccg attcatgcga ggctactgat
     3181 tctcctggtc ttgaatccaa gatcatgata actttttttg tcagggattg actaccaaaa
     3241 caaccacttt ttctgtataa tttctccttc accatttagt cttcggatta ccaagacgat
     3301 ccggagtcta gtgtattcct ctcttgatac agtcgatgct ttcgtcgcaa gctcatgccc
     3361 atgcttttgc acaggtagcg atggtaccaa aacggacatc atggatgtct tctctcagcc
     3421 tcagatcatt ggccgcgtcg cgccaccagg ctcgtcctta tagccaggca ccttctggct
     3481 tcccagcttc ccaccgtgca tgcctgtcca agatatggct gccgaccgga ggtatcaccg
     3541 cgtctggcga ggaagatggg cactcaaaac tgatccgcgc cgggtatctt cgccaatccc
     3601 acgccggcat ctttcacatg ctgccactcg gacaaagagt gcaagagaag ctcgaaaaac
     3661 tgatcgacaa gcatatgatg caagttgggg cttccaaggt ctccctgtcg tcaatatctt
     3721 ctcaagccct ctgggagaaa accaatcgcc tggacggtta cgggcccgag cttttccgct
     3781 tgaacgacag gaaagaaacg ccctacctac tggcacctac acatgaggag gagatcacga
     3841 ctctggtttc gaagttggcg acgtcctaca agaatctccc aatcagactc tatcaaattg
     3901 ggcgcaagta tcgcgacgag atgcgacccc gccatggact tcttcgctca agagaattcg
     3961 tgatgaagga tctctacaca ttcgatgcca ctattgaatc tgcattgcag acatactcgg
     4021 aggtccgcgc tgcctattcc cgtctctttg acgagctaaa gctaccctac ctggttgcag
     4081 aagccagctc gggcgacatt ggcggagact tgagtcatga ataccacctg ccttcgacgg
     4141 ttggggagga taacgtcctc agctgtgata gctgtacgta tgtggccaat gaggaactgg
     4201 ccgtggctag acctagatca tccgacaagg cacagtcatt ggtaaagcat tgctggcatg
     4261 gcattaccaa ggatcgttcc accttggtca ctgtctggtg catggtgcct caggagctcg
     4321 cggactctcc cgtcaacact cacgctatca aatccattgt cccagggctg gactcgggcg
     4381 tggaggaccc caaagcttta tgggagtctg tgatcaaatc cgcgacacgt gaggcggcag
     4441 aaaaaccgaa gacgattcac atcgtagatc agacgtacgg caatcagact ttggaagcag
     4501 cagatctgtc atcagccacc acagaagttg aggttatcaa gtcttctcag ggtggccagc
     4561 cactcaatat cttgaagatc cagaatggcg atagttgcgc tcagtgctct tctgggacac
     4621 tcagactaca aaaggccgtc gaactcggcc acacctttca ccttggcacc cgttactctg
     4681 agccgctggg tgccaatgtt caactccgcg agaacatcac tgttcccatg cagatgggct
     4741 gtcatggtat tggtgtctcg cgcattcttg gggcggtggc agatcatcta gccgacgaga
     4801 agggcctgaa ctggccccgt gttattgcac cgttcgaggt tgtcgtcatc cccggtcgtg
     4861 gcgtggagga gggcgacgcc attcgcgtct acgactacat tgccaagggc gatggatctc
     4921 aggactcaaa ggctacccag cccgtcgatg tggttctaga tgaccgaacc gaatccttcc
     4981 cctggaaaat gaaggatgca gacactgtag gatatccaat catcgtcttg ctaggacgca
     5041 actgggcatc ggaaggactc tgcgaagtgc agtgccggag gctatctgtg aagaaaaatg
     5101 taccattaag cgaccttcct gtatgtatca atgatctgct ctcgcagctg taagattaga
     5161 aaaatgtaca ttaatttgcc cctctacata ctacaatgcc gggaagacag ttcgatttgt
     5221 ttgtcccgca ccccttcaaa actgggcgaa cattgaatgt agatcttgag tggtcagctt
     5281 actgtacccg gaaagtccgg aagtcgagat tggtgaccat gtatatttaa gatgccatct
     5341 acgtatcgtg acttgggtgc tcctacgaca ggccagggct gtatcccgca cgtggctact
     5401 taaaccatgc ccgccataag cagacagccc gattgggggg tttcgcggcg ttattgcctt
     5461 gtcggaaggt taagtcgtta gactgccctg gtgtgatgta acctatcttg gcatgcagag
     5521 tcatctccat gtagatccgg tttcttcaac cttggcagcc cgtatatgag gctttatttt
     5581 cgcgcgcagc gagcatcgtg agtaccctca ttcgctgtat agagagggat cttggttctc
     5641 ccgtgataat ccagatactc tgaggagaaa cgcaggcatt atttcacaca cacatcttgg
     5701 gcccagaagc aattcgcacc accattacaa tgagctccaa ctcgccgctg aacgtccgga
     5761 tcgtctcgga ttcggaggcc tctcatgctg ctatgccaga actgaaccag gtatcactga
     5821 atgatcggct ttggaatcat catatcaagc cgcgtggtgc agggcgtacg aagaagaagg
     5881 aggacagcaa ggacttcagc gacgtggaca cactggtaga cgttgcttcg gtctcggata
     5941 agaaggacaa ggaatatggc acggctgaga aatcgcggtt cagcagggta tggcggaaat
     6001 aagccttcta cgacaggtta tcaaattacc atgatcatcg tgggtgcgat gatggtgagc
     6061 aagcagcatt ccagatggtg gcggggcatt ttcagccatg gatcggtctt gcgtcctgtg
     6121 gcattccaat atcaagcacg ccgtgtaatt gaccagcggc aatagaggag tgtttctaac
     6181 atctactatt gcaatggaag ccgtgaagga ggtgaatgtc ccccagaaat aacagtgaca
     6241 gcgttcgtgg aagctctgct cagacagtgg gtttcatacc tcgggagccc cgccgtccct
     6301 gctgtatgcc gcttgcagcc acctaaacta caccaaacaa tgcaccgcgg agtttactaa
     6361 caagccacta ccagcttctg cctcaataac gcgtccaaat gtgccaccaa tacactgtgt
     6421 gcctcaagta attaaacagg caaccccatg tttctccaat tcgatcaata tctgcagaat
     6481 atgtggcaat gcctaccacc ttgagcacta ccgaaccttc ggtctctgct tctgaggtgg
     6541 acactccagc ttcggacgca tccccggcac ccgagaagca accgccggcc aggtcctcgg
     6601 tcaagtcgga gactgacgag cactacaccc ctgttgtgtc tgatattgca ccacacaccc
     6661 taagagcata tccactggac cgtatgccct cgaccgagca agcttctgca actgctcgta
     6721 cacgtgacgc cttgcctgct cctcccgtcg ctgtctcacc acgttgtgaa ctgtgccgaa
     6781 aacaacgaca gaaagtaagt aatcgatatc ccgccaggaa ctccttccat cagctaactt
     6841 ccaagtagtg caacttcacc agtacatcag ggaaatgtga caggtgctcc aaaggtggcc
     6901 acgaatgtcg cttagttgac ttcgtgcaac ggcgccctta cgtttctcgt cttaccagag
     6961 ggtctcgcct gaaggagtct ggacagcgac agtgtgctgc acccagcgta cagccacagc
     7021 gtacaatggc tcgccgtaaa gtcacggcgt cgaagcccac agctcaggcg ccggtcgagc
     7081 ctgagtctga taactcggat tccaatgcgt caatacctcc aaccctgcca actgcgcgaa
     7141 agcgaaagcg aaagaacgca tcaactagcg aacaggttca aggtggagta gttggtcagc
     7201 ttcgtggcac aattgtcaag atggacgagg agtttaaaga aatcctaaag gatgtccagg
     7261 agaagcacgc acaggagctc gcagcgttgc gggccaagta cgagcgggcc atggatgatc
     7321 tggtccatat gacaagaagt catgaacgaa gggtagacga cttgatccag atcattaaga
     7381 gtaacgagcg gagggtagat gacctacttg acaccatgaa ggccagtacg cgcacatgac
     7441 ggtgttgtgg tgtaccagtg cagtcctaca ttcggctgtg ccccttcaac tcaatctcat
     7501 gatcggtata caccagggtt catacctacg cggtgagtag ttagccgctg cgttgacaac
     7561 ccaaatcatt ctatattcca tatgatcagc aactccactt gaaggctgta gctggagata
     7621 gaataatctc agatgatgac caaggtcttt catggggcac cataattctt tgatttagtt
     7681 ggtgaacaga ggcggaaaat gcacagttta tagcctatcc ttaattacaa tcaagactcg
     7741 cctttcttgc gcctagtgga gctgctcagg gttactccag aactgttgtc gtagttggag
     7801 tacaggtata gctactacca ggtctccaat acctacaggt atatacgaaa aatgcatgca
     7861 ggccctctcc tctgacatgc agaggctcat gcagcataca ccccatcgac ctcggcatgc
     7921 tgacaaagat accatgcatg gttgacgaat ctgccgaccg gagacggttc atatcttgtc
     7981 ttccgttctt cattatccag ggcctcccaa tttgcaataa gaaaatactt tgtcgcaact
     8041 atacttgatc cacatggcaa tcgcagctcc taaggcgatg gcaccagtag cccaacttct
     8101 tcaagataac ggtcttggcc cacggatcgt ggcacccagc gatgccgaat atgatgcacg
     8161 gattgactct tactggtcca atagcgcaaa gctgaagcct gcgtgtgttc tgctcccaaa
     8221 gagtgcagaa gaggttgcca cagcaatcaa ggtgctggca gcagcaagtg cgccattcgc
     8281 aatccgtagc ggggggcata ccaattggcc gggatccaac aatatcgatg gcggtgttac
     8341 gatagatctt agctgcttga acaccacagc cattgcacct gaccttgaga cagccaccat
     8401 cggcccaggg gctcgctgga aagacgtata cgctgagctg cacaagttca atcgtgttgt
     8461 tgccggcggg cgtgagggga acgtcggggt tgctggcttg ctcctaggtg gtggaatgac
     8521 gttctttacc gggagacatg gtttcgcctg cgacaacgtc gtcgcgtacg aagttgttct
     8581 tgccaatggt cgaatcgtca acgccgacgc tcaatcgaat tctgacctat ttcgggccct
     8641 gaaaggcggc tccaacaact ttggagtggt cactaagttc acgatgaaga ctattcagtg
     8701 cgatcgggtc tgggctggca tgaccttcta cccaaagcag acaattccac gagcaattga
     8761 ttctctctgc gcttttgctg acaatgtcaa aaaagatcca gatagcaatc tgatttggat
     8821 ggtcacgcat ctgccacaat tcaaagacat cgttgtggcc accttgttca accaggtggc
     8881 tggtgtagaa tctgcaccag cctatgacca atggcgtacc atcccggaaa ccatgaatac
     8941 catcaagatg acctcagtat ctgagatggc attcgagtat aatatgccag cgggatatca
     9001 gtaggtggac atgtttttgc cttgcgtgcg acataacggc tgatgttttc tggagcaata
     9061 tatggttcac ggcttctttc aagaatgatc gccgcatcgt atccaaagca tcagagctgc
     9121 atgatcagct ggcccaagaa cttggagaga tcgctccgga tggcaacttc ttcacgcaat
     9181 gcatcttcca accacttcct accctgtttg ctgatcagtc agtcaaagca ggtggcaatg
     9241 tcatgggtat agaacgccat gctcacgatg gtcttctatt tcttgccaca gcaatgctca
     9301 gcaactcaga gcaagaagcg ttggcttacc ccaaggtcaa aacttgggta gatgctgtga
     9361 aacgttatgc ctctaccata gacggtggta acctggcatg gacttgtaag tcaatagttt
     9421 ggagccaaat tcagtccact tgacactaat gaggaagtca tagatctaaa ctacgcagat
     9481 cctagccagg attctcttat gagttacggg aaagaaaatg ttcggctaat gaaaacagtt
     9541 gctgcaaaat acgacccgca tcaagtgttt caaaaccttt gcaaaggtgg tttcaagatc
     9601 acgaatgtga acgcgtaata ccgcaactaa gaacactatt ttcaattttc ctgttaggtt
     9661 cagaaggttc agcgctgtat acacaaagtg aaatccgaag acatgctttc gatcctcagt
     9721 ctccttcccg aataaatttc gtgtcaagcc gggaagttcc tgaatatctt agcatctaag
     9781 tagtccatag ctttagcctg gtttatgatt tcagaatact gaggcacctt gtagtcagat
     9841 ataagagtct ccggaccact ctctgctgtc gaagctgaat ccaccggata gtcttcctgt
     9901 cttcaatcca tcaacgaatg agcacagcag taaactaaat gctgactgac tatcactctg
     9961 ggaaattcat tataaaatct acgagtccgc caatccggca acaatgcgac attgttcaca
    10021 cacttttgat atcaggcaac aggcggctta taaatctcca cggtgacatc gcgtatccgc
    10081 acgccttggt taacaccacc atacgtaacg tcaaaacact ggccaaccac actatcgctc
    10141 gatgctgtcc gttttttatc tcagagatat ggtcaccgac cgtatcacgc tcgtacatca
    10201 tggacacctt aaaccgctta tgctgagcaa tgttctcgtc cgtgtcagcg atgggtgtca
    10261 tttggtcacc aatcgcttta taaacaaaaa gcggaatctc cggtgtaccg tggtatccaa
    10321 gcatccactc aaccttctcg atcttgcgca acacttccgg ttttgtgagg tcagcctggc
    10381 cattcttgaa gtactcataa atatcctgac ctgcgaaagc atgaaaagct tgtaatgact
    10441 gcatgttacg tccttcaagg aaggcagagg cgttatgagg gccatcgcgt tttaagcagc
    10501 tacgtatata gacgttagcc tcggggtatt cgtttataat ggcccaataa aacgaggata
    10561 cggttgcctg taaaagggga cttttttatg acgctaaaca ttgatccgat attgctcact
    10621 aaaccgccta atgccgcacc tactagacct gtcaacagtt catcagcata ttgtacctgc
    10681 aattcggcgg ctttctcaga acccagtaag ccgccgctat acccccacat tgcgtacttg
    10741 aactgacttg catcataaga caacgagaca tccttgttgc cagccaaaga aagtacagcg
    10801 cggataccat caagagtggc atacccagct aagacaattg ctccaaacgc agcatagggg
    10861 ccttcgaagt cgggaacgat aacgaaccag ccgcgatttc acaaggtatc gaacctatca
    10921 tttccattgg gaattccatg cgagctcggc ggtaccggtt ggaaaaggcg gcatgagggg
    10981 ctccagtcca catgtgccga gttatatgca atctggcaag acaatagggc attatacccc
    11041 gagggaaggg tgcaagggtt ttcagggatg aatagtcagc tgatccaata taaacacgat
    11101 ttccatcgac gaaaactttc aggggcactt acgcaactgc ccatgcgggt tggtatcgtg
    11161 agccagtggt gcggtacaaa acatgatagg ccttcgaggt gtgggcgaaa ggaaatgacc
    11221 ttctcggcgt agttcgaacc cgcggcacgg ttcctgggct atattattcg aagtctggca
    11281 atgccgtgta ccatgaatcc tggcttggaa gaatcaagtc attcgatccg gccgttacag
    11341 taagacttgg tggcgtcata gttcgctttt agaagagcaa gaagtgatag gcaaagtgtg
    11401 ctcagattag tcaccgtact ggtcttggtg tatatcgagt tatgtggtat gcacagaata
    11461 aggatttctc tgtgcaagga gtagggtaga ctctgctaat tattttctcc tcgtgttcgg
    11521 gagtacgagt aagatgcatc tacttggacg gcattacaat atcctgaaca acactgcagc
    11581 acagcaagag gaacatgttg cctatcactt gcgacgcggc attgggatat ctcttcaagt
    11641 ggctgtagat actagtacgt gcaatgcggc ttgcttaaac ttgccagttg ccaatgcagg
    11701 gcgttaaggc ttgacgaaag gcttgatcat agtcaatcgg ttcaaatgcc cnnnnnnnnn
    11761 nnnnnnaatg aaaaaaaaaa aaaaaaaaaa aaaaaaaaaa aaaaaaaaaa aaaaaaaaaa
    11821 agcatgctca agaactactg aacgaataat ttcacgaaag atccttcgcg tatacgtaat
    11881 tggtagttgt ttcagcgtat tgcagaccct gcggggttcc aagcccagct atcaggaatt
    11941 gctacgtggt ggtgtataag gtgctactgc attctctacg ctgtgtaatg taaccgtttt
    12001 gacatcacca cagcatcggg aacagtcggc ggtgtgctgt aacggctgca gctgtacatg
    12061 tatgacttta aacacgtacg atctgacctc aataaagcac cacaagctta gcaaggctta
    12121 tcgaggcccc tgctcgcata gggacagaac cttcagtgtt ttcgcacagc gaatgagcca
    12181 aataacttag agcctacagg ctggaacagc tcgataagcg cacggttcaa cgtcaattgg
    12241 gcatttccaa tctaaatgta tggaactgat ttactacttg agttgcatta agaccaggat
    12301 aggatgtctc cagcaaagca caaattgtgc gccgaggtca ctaagatacc aaggagtgta
    12361 atacagactc tcctgcaatg caagatccta gtacagacta attgaaagca attcttcggg
    12421 cgaatggaaa gcagcgtgac gaggcgaggg aatctgcgtc attgtgtcca gaatgaatgg
    12481 gaggaagtga atggtgcaac gcactatcat gcgggcaggc ttttcattga ggctgacgga
    12541 gatgctcgca gcgctaccct acgttctgat gagggagtag gcacgtaagg ccaggttgtt
    12601 ggtagtccca ttaagtagtc cagtttctga taccaaaaga actgacctac acatcaaacg
    12661 gtatttttgt tgaggttgaa ctattggcat atcctagggg ctgggggcta acgactcgct
    12721 ctctcaggga tgtgccgctt agtgagaccc tgattcaggg gtgtgcatca ccagtcgatt
    12781 tcaattgaaa ctgccgaaga acgtaccacc ttatcaaaaa ccatcaatca tactcggggg
    12841 ctggatttgc aaatggctgg actcaacatc gctagatgtg agttcgagta gatgtggaca
    12901 aaagccggcc tacctaagta actgggtaat ttaggctgct ggtgggttca gcaccatgct
    12961 aaaagaagcc gcgcggcggg ggacaggcgg tcaaggttgc agcgcccagg gcctgcacag
    13021 gtatctctgg aagtataagt acgtaccttg tacttgtaca tgggtcctgt aaccggtgaa
    13081 gggggcacag gattgctgag agagctgtaa agcaacataa aatgaggacc acccgcagag
    13141 ccgctattga acacgcgtgg tcttgggcct gcagcgcgtc tgcatccgcc acccatgtct
    13201 agctcactgc tagctaccac acgatgatta cagtaagtca aacgatgaat tcacaaccta
    13261 ttacgctgac ccgtcaagta gttggtaaat cggctacggt cgaccttctg gcctcgcacc
    13321 ggtcaaccca ccgcagaagc aaacgatcaa cgagaagatg ttcttgtcaa gaaccaagat
    13381 cggacacttc tggggcctga aagtcctgtc gcactgcaat tggatagact ccagggcgac
    13441 attgagaaga tccgggaact atgcaaagtc tcgtccattt gttacgccgt tttccaccgc
    13501 ggtcatttcc tagatgggag tgtaggctta tgcgacaggg aaaatagtcg ctctcctgac
    13561 cgtcacacac tctatacact ctgctcgatt tccaaaacct tcgttgctgc ttgtattggc
    13621 atcttagttg aggagcgcaa agtagaatgg acagatacgt tggagaagct cttgccggag
    13681 tatttgccac caggagatga caagcgtgtc tcgactgaag cgacgctcaa cgactttttc
    13741 agacattcta gtgggctggg taatcctgtt gtcacatggc taggacctaa gggaaaggtt
    13801 ctagtcgcgg aaaagggatt catagagctg ctcaatgata caccagtcgg tccttttcgg
    13861 tcccattggg aatacagtaa cattgggatt ggcatgatgg ctttgatcgt ccaaaaggtc
    13921 agcggtcaga gatttgctga cttccttcgg gagcgcattc tgcgcccttt gggaatggat
    13981 gacacggcag tgtctaaatc tgacgtcttg gaaagttgca acacggctca tccatatgtt
    14041 caattgggag atgctaagtg ggtcaaggtt gagcacgagt ggacatcgga agaccatact
    14101 cccattctcg gaatgattgg gatcagaagt tcagtgaaag atctcactat atggggcatt
    14161 gcaaccatgg ccgcgcagaa gtacacgccg ttcgaatcgt cacggcagga aatcgaggtt
    14221 ccattctcaa aatcaccaat acaaaaccct ttgcgacaga tgcgtgccat tttggacgat
    14281 tggtattgga ctcgaccgca cgaagatcct catcagaaca cttctcagta tcacctcagt
    14341 tggatgaagg tggagatgcc atctatgatg acacattggg gctcttataa cagcaaatta
    14401 gcggacaatg cggagttacg ggatcaatca tacattgatc aacacattct tgggcagcat
    14461 tctccacgcc aaaaattaat caagtcggtt ggcctgggat actgctgtgc caatactctc
    14521 cagctatacc cagactcagg ttctgtcatc gttgtactta gcaatggatt gaatctggga
    14581 gatgcagccg acttcacggc ttcgatcctg tcacaagata tattcaaact cacaccttct
    14641 gttgacatcc taggcatggc caaagatgag tgcggggagc gtctcagaat ctacgaaaaa
    14701 atgatggcca agtgggagca acatcgggat gtgtcagaac cagagtcttc ccttgatgac
    14761 tacattggag actatcgttt attaggattg acattatcag ttcgccgatc ccccaagtta
    14821 cggactctgg aactgtgctt caataataga gaggagattg tacagtctct tgagtactac
    14881 aacaaggaca agtatagtta catgccaagg tcgagggatg aatggctgcg aggcgcctgg
    14941 cttgactggg attactacct ggtgggcatt ttggatttcg tcagggacgc taaaaaccag
    15001 gttactggcg tgaagtggat gtacaatgac tggacgccgg ctgttttctt taaaagagcg
    15061 tagcatgcgt agcatatgaa agcgtttatt tcgcctcatc ttcattccga tggcgatgta
    15121 caagcatcat cgagcgtcga ggttcaaccg gtgagcgtga aattctgcaa atcgcgcatc
    15181 gcgaggctcc agtgtgactt caagcgggag ttgcttggat gctgttggta cacgtgggtt
    15241 cttttccgat caagtgggtg tagaaagccg gcagctgatt tgctagttcc acttgtggca
    15301 ggagcctgct tgtcgcagaa ttgattgtgg ccatacatct ccgaagcggg gggagcggga
    15361 tgatggcaca gccatgagac gatccaggaa tctgtaccgg cccgaggtac catataatga
    15421 gttcttttgt cagaggaaaa tacttgcatt cgcacgactc tctgggagcc tgactgtcaa
    15481 gagtcataaa catgacaaac acggcactcg tattagttgg ttgaaccgca acagcctcaa
    15541 cgtcttgatc ctcatattgg cttaccccaa ctctccgcag tcgagcgtca aataaagtta
    15601 ctaccaactt catagaagtt ttgatgagcc agtaccaatc tcggatccgg tatgcgtcag
    15661 aatacatctg cttcaacgct agcaaagctc ataatattta gaaaattacg cagccgtatc
    15721 aagttacaaa atgccggaaa catcaaatga aagcacaaca ggatctggcg gcgggagggg
    15781 gggcggcggc ggtggtagcg gcagtggaag cggcagtgga agcggtagcg gccagggtgg
    15841 aactaaatct ggataactgc ctttggggca aggctacaag tgtgaggctc agacgaatat
    15901 tgggcggtga tgcttgttgt cctcgtcttt tgcttggagt ttttagcctc atattttttg
    15961 gactctgtac ccataaatgg tcagcctgat gtttctcgaa catggcgctc acgccccctt
    16021 gagtaatttt ctaggtgggt ggtcagacgg atatcttttt ggcaagcttc gatcgaagtg
    16081 tctctcaata ccgccctgtg tacatagcct tccttccttt acgcatcggg cacctctgca
    16141 tttcatatgg cattgtaatg gcacacaaga gatatttaac aaatgggacg cttggaagta
    16201 gaacccattt gcactgattc gagattaggc ccgaagttct cctgcttgaa cctcgcgatg
    16261 tatgtagtct ctctggtctg tcgggcgtgg cagcctgata gctgttcatt gtcgagatgg
    16321 gacttacgtc cgatctgact tagtagcagg cattcccaga ccacaaactg aggtttgacg
    16381 aggaatggca tacagaacct ttgattttga attttctttt ggcagcagtt gctgagcaat
    16441 tagtcagaat gaacgaaatt cgagacgagg ctgtttccca gtacctgaac tcttttcgtt
    16501 cctgtgagaa gaaacggatt caggacgtga cgagccttgc agcgctagaa gcgaggctgg
    16561 aatatgatgt tcgccagttc cacgggaaaa gttcggtccg gttgctgaat agagttcaac
    16621 ctctcatcag atggctagct ggcttcaacg aatgtgtcaa agtattcctt caagcagcac
    16681 ctcgcgaatt tgtcgtggtt tggggaatcc tatcatttct cttcgaggta atagagtaat
    16741 gagaaaggga caaagtacag accaaagaat tgacatgtat gcagatagcg gctcgtttcc
    16801 aacggcgggg agagcaagtt ttgcaggttc tcgaggatat ccaaagtgtc gcccctcggt
    16861 tcacatacta cgcggaaacc ctccgtaaca caacatatcg gccattacga gacgcacttg
    16921 tgagctatca tgttgtattg acggaagtct gcatcaagtc gattcgctac gttcaaggaa
    16981 acgcaatcgg taagacgcat cacgtgtccg ctcagccaag tcgctaagta ctggaagaaa
    17041 acttgatcaa agtcgccttc cagccaggaa gccttcaaac tcaacttacg tctttgttgg
    17101 ccaagctcca ctgcgtgtca gatcgtgtag acaaggaagc cagcgttgcg tatactactg
    17161 aaatcttagg agatctacgc caaggatact tcggcaggct acgttccgaa gcactcgatg
    17221 acgcacagga gctcgaaaag atgttgctga taccatcacc ctatgataat ctgcctgcgc
    17281 ggcaaagcca tgcattctat ggcagaaaaa ccgacttcga taatctccag tttcacctaa
    17341 tgtctccgca gtcaccctat agcccgaata ttgcttgtat ttacggttta tccggtgttg
    17401 ggaagacgca acttgcgcaa gagtttgctt atagacatct agacgactac aagtttattt
    17461 tttggataga ctgcgcgacg acagctcgat tggaagaatc cgtcagatcc atttgcaatg
    17521 atattggatt ggctgaccag aacatccagc accctaaaca aatatgtcat attttctctc
    17581 gttggctgaa tcaggcaagc agaaaaggtt ggtacttttc ttgcggcttt gggggtcctg
    17641 actgacaacc actacagcac cggacatcag atggcttatg atcttcgaca acgtggagcc
    17701 agatgtctcg atagaatcct actttccaag gactgttaac ggtgctatta tcattacttg
    17761 tagaaaatca agcatttctt atcagtatgc tcctcaggcc cagatagcat tagagacctt
    17821 caatgccgtg gaatcagtag gatttctttt gaatcgcctg aagatggatc caactaactc
    17881 agaggctgag ctctctgaga agattaccgc agctgttggt gggcttccac ttgcgctgga
    17941 tctcatcgga agctacattc gggagtgcgg catgtctctt tcaatatttt tacaagaata
    18001 tcctaggttt gaggagaact tcatgttcag tccagatttc ctagattgga gtaaaagaga
    18061 gcataacaaa gcagtaggaa tcatctggaa gaggcattta cttgagctag acaatagcac
    18121 tctattgtta gctcagatgt tggcatttat ggatgcttcc aagatccaaa catcaatctt
    18181 cagcgctcat agtcgagaaa ggatgtaagt aatacagagc caatgcagat atatgagcta
    18241 actttgtagg ttatacgagg gacctgacgt ccaagaagag ttccctgatc tgtacaacat
    18301 catcattcat ccatttatgg aaccataccg gtatgttatg gttatgttac tgatggaagt
    18361 cgcttacgga tatagacggg acaaatgtat catgttcctg aaagataggg cactcgtcac
    18421 tgtccaccct cacagcaatt atctcaagat ccaccgactc atacagtcat tcatactcca
    18481 gtcgatggat agtccaacca aattgaaagt gttccaacaa gccttattct tgttgaacgg
    18541 cgcattccca acacaggaac atgggaaagc tctctatgaa gattggctta catgtgctgc
    18601 tctgtccaac catgttacag ccctgtttga ctcgtatcac cgacataaga cggacctagg
    18661 atacccacta ctcctgtgtg agattgcatc ccgatgtgct tggtaaactt tatatttccc
    18721 tacatttgta ctggaaacta ataatattcc aggtacttca aggaattcgg acagtacgag
    18781 gcggcgaacc gcatggctga tgactccata gccctctgtg agagtgctct aaagacaagc
    18841 aaccacccag gttacagcaa atggtttgtg aaagagatga tatgtacaca tttgaacgtg
    18901 aaagctgcaa ttgccgctga atacggggaa gaggaccacg ggttgccgct ctttcaagag
    18961 atagaaaaat tgagggtctt gaatatgcgg ccgaactcgg cggaagatga aacatggtat
    19021 caagcagcaa gagctaatac ggcttatgcg cttatgggtt acaattgtgc ccctgaggca
    19081 ttggcgattc tacaggagat cttggataga gacgacatgc aaccgaacaa agatttgtat
    19141 ctcgtcaata cctcgatttg cttacggctt caaggggatc ttacaaactc tcttgaacag
    19201 tgtcaggagg caatgacact ggcagaagaa cgcaggggga aagactcctc ccaaatggct
    19261 aggtgagttc ctagtcgaat tgagaagatt cgcagctcac gcacagtcat tgctcagttg
    19321 ccattttcaa cttgggacga tattcctaga agagagtcgc atagctgatg cactacgaga
    19381 gttcatcgaa tgcttccgaa tacggtcgtc tgtgatgcct acacacccat tcacggcgtt
    19441 tgtaagccac aagataggca gcaccttgca ggtacaggat agccatgcag aagctatgta
    19501 tgtatctcta acctaaatca aagtacaaga tttgaccacc caacgctgac cacttcctgc
    19561 ttagtcgaca ctacttgaca gcattgaata ttcttcgcac cagcgagaca catccgctgt
    19621 cgatatgccg tacccttcta gcactcgcct cagcgtacga ggcaatcgga aacaatgcgg
    19681 caacggagaa gtgcattcac gaggccctcg aaggctttgc tgcagcttct acgtatgact
    19741 tcgactgcac taccaagcca actttggcat cgtcatttga ctctttcgtc cccatcagtc
    19801 acagataaag gccggggttt gaacttgaat ttcttccttt aatactctct cgtttattga
    19861 agtagtctta ccattttatg aatgaacatg agtttattta taaagaagta tttattatca
    19921 tttgcaaagt ttaacgcttc gttgcttaac attatcacgg tgaatttgaa aagccgccat
    19981 ataaggggaa tttgcatcgt attttcatac ttgattcaat aagaaagaat tcatgatcct
    20041 acgccgaact ccagccaaag aaatgacacg aaggaagccc gattgatgat caaccagcag
    20101 gctgctccgg tggatgagtc actcattggc tctatacacc tcaatgtgtc cctttagtcc
    20161 tctttgtact catatgcctc tcgtgtgccg aatgccctca agtgtgcgat ctgctcatca
    20221 agactcctca acttctcata ggcttcgcct tcagtggtgt tacgggcaag gacgtagcgg
    20281 aacctgccat cctccataaa cacgttgtcg gggacgacgc gcttagcagg gcgagtcgac
    20341 tgctcaatct catcacgctt accgccagga acaacaatga agaccttggc acccttgacg
    20401 tccttgtcgt cggcggtggc gcatttgcct ccggccttct gcgcaatgtc caggccccca
    20461 cagtcctcgt cggcgtacag cttgaggttg tcggtagttt cactggagcc gacttcctcg
    20521 aacttgcctg acttgtactt tttcccgttg tcatggcagc agtctccctt gtcaatgttt
    20581 ttgcactcct ttccgactgt gaccagacac catcggtgct cgtacagctt gacgttgtac
    20641 ttggcaacag ccgcgcccga aagtacggca gtaaggagga aggcactgaa ctgcattgtg
    20701 attttctgtg ttggtgactg aagtttgaat atatgacaaa gatgtgaatg atattcttgt
    20761 tgttcaactt tcgggtgaaa ttatagaagg agagacgata tttatacaat gttagtaggg
    20821 tcaggctctt gcatcttttc ttagaaacct aatgcatctc tcgacctcta cattacgcga
    20881 cttctcctcg acgatctttt cgtgagacaa cgagccacct agatccttca tgatttatac
    20941 gacggtgatc cgtttcgaaa cagagggtat tgggtagatc agtcatccat gcgatttggc
    21001 gggtggtgca gcactcggtg agcatgatgc tgcttgtctg gaaactgatt gccattctta
    21061 tgcctttcga caatccaacc tgcacattcc actctccata ccgtcgatca tagtctagta
    21121 agctgacttg tagcctggta taatgtcagt tctggacgcc ggcagctctt gcaacgcaag
    21181 gattgaatcc gcatatacca ttagcgtcgc cggttaagag gcttagttgt atttttatta
    21241 tggctgtgct cgatcgacgg gaccatatca acaacctcct cttgacttaa ttgtgtaaaa
    21301 aaggtaaagc ttccgcgata ggagtaagtt acttatgttt caggattcat ggtcacgtgt
    21361 atttctatgg taggcttccg aaaaaaaatc taaattaagc aagccgatca ttgatcggct
    21421 ggtacccggc caggccgcaa ccccgactcg ctgcgtttgg ttgggaggga acattgatgt
    21481 ggaggcttgc aggggctgaa cttcttcgcc atcataatcc tccaagcccc caatgacgtt
    21541 caaagtataa taagctcgct tttgacgtca caatgtaagc acatcgtgat ttgactgata
    21601 ggattcaatg ctgtaaatcg tttagctgat agaagtggcc ggttttagca agatccatca
    21661 tctccattta cacaatatct agcaacgcct gccttggctg ggtcaagtca ctgaaatctc
    21721 acgacctaac acgtgttctc gtcaagccct agatcatggc acaaaacaac ctagaaaaca
    21781 ccgcgccctc gcccgcgttg gttcgaggcc ctcctgagtg gccatactac aagatgcgcg
    21841 gcacagaagg cgggtttcgc aaagtctata ttatattgat tgattccgac aaggggcggg
    21901 ctctagagaa gcttgagacc gacgacgagc ggttggctta catgcgcgaa aacgccgatg
    21961 acagttggcg gcttgtacag gcagacacgg cgtttttcga agacatcacg ttagggaaga
    22021 agtactctat caagaagggc acaccggagt acgaaggtct tcagaagacg ctccaggagg
    22081 atgggtccag ttggccgcca ggcacggagg agtttaatgc catgctgcag tactacagag
    22141 agtatgcgac tgaagtggaa gacatcgcta ccaacaccca tcctcattag actatccaac
    22201 tcaaattcga tctaggcgct ctcgcgaaac agtggtatct agatggaagt atgaaaggca
    22261 tagtcaatat gggcggcggt gaactctgga aagccgcact taagtctgcc aaaagctgtg
    22321 agggtctcat gaactcctac gccttccagc tatacgcgcg ctctcagctt caagcatcgg
    22381 tcaagaaggg tgcgaactca tatttctcga tcacagcagt actatcggtc ccgtggcgtt
    22441 gtcgccaatc ggctcttacg gagcagagag caagaagcat ctgcaaggtt ttggtcacaa
    22501 attcgacgct gaagggatct tccagggagc cgttcctgga gggtggaagc tatttcgttg
    22561 aaatggcctt gtcataatat ccaggctaag attgatacat cgcggttcga ttaatacctt
    22621 gagattacga ctgctttgtt gcaagacgtc gtctgtgaac atggttttgg gaagggctat
    22681 attgcccagc agagtgctga gcaagcacca ccgaaaggag aaaacaaagt cacacatatg
    22741 caccgttcac gacagcatcc aacccggaga tatcctctgc cgctcttttc ctcagcttga
    22801 tttaataccc tccagtaaga cgcatagtga gtatttggaa caaatgcatc tgttcaaaca
    22861 agttgagacg gcaacccaac cggttgggaa gcgaaggttt gattattata ctatatttct
    22921 gacctgatcg cctcatgctt aagtgtcaaa ccactccaaa ggatcctcct tcgtgaacaa
    22981 agcccggtac ttgaagccac catcgggctc ctccttgcgt tctgtgtgga tgctgtgaac
    23041 ctcggccttc ttgtcggtgc cgggctcggg ctcgaacgcc cggaaatgga tgtagcagtt
    23101 cttgctgccg gctaacgccg ggatcttcag cttgccgaat agaatgtgtc cgtaggcgac
    23161 ctgcgcgtgg cgcacggtct caaagtcgga ctgggtgaac gacgtgaagt cggcatcgga
    23221 caggtgggcg gccgcctcaa agtagggcag ctcgtgcttg gccttgtcgt ggcgctcgtg
    23281 cagcagggtg cgcttcagct cggactcgaa ctcggagtag gctgccagcg atgcttcctt
    23341 gggcgcgtgg gcctgcgaaa gctcggcggt gtctctggtc gccatggcgc tgtttgtggt
    23401 gcttgcgttt ggaggttgga attaggtgtg caggttagag ttggagttgg agttggagat
    23461 ggcggggcca gctgttttgc ggggatgaga gcttgtggat agcggctgcg agacgagctg
    23521 cagaccttat atgcccgtga cggtcttgta agtcggaaaa ccttgtcgta caactatgac
    23581 ctcagattcc gtgcgctggg catgagttaa agctgtgatg catgaagctg cagatctatc
    23641 aaggaagcag gtttgaactc catcttgggt cctaatgagg ggtcaggctg aaccctggaa
    23701 cctaaattag cgaatcatca gccccatatg gggtgaggcg ttgctgagtc caaacttggc
    23761 aatgtcggtt tcactcatgc tctccaagtt ctcccaattg aggtggcaga ggcaatgagt
    23821 tgtcacaatc aaggccaatg ccgtgtttcc gtttctcaag tgccactatt gtagtgtgtc
    23881 cggctaccgc agccactcat ttttctggca gacgaagttc tcatcatagt caaacagtgt
    23941 aatgtcactt ccgtcgctcg cctgagtgcc cgctgtgttt gatgggggaa tcttctaccg
    24001 aaaagaggcg gtcaagatgc gatggcattg agacccatct tgattgacgc cgacgtcctc
    24061 catttacaca ggggacggta ttacctgtat tttctgtgtc gatagctggt tgctggacgc
    24121 ccgtcatgta caactctgga ccgactatca cgatcaaact tgaaggcaac ccatgcacca
    24181 tgcaagcgag actgattgca gccggttcct ccttgcattc ccccagacca acagataagg
    24241 cctgccgcta tgctcgctgg gctgccagct aacagatgtc actcattgga attcagcagg
    24301 ggtggttggt agctagaggg cgaggcggcc cggctgactg gtcccttgca gatcaatgcg
    24361 aacatgacgc aacgcccttc aggtccctga aagtctatcc cagccggaaa cagacgacaa
    24421 gcctgccacg taccacgatg gacgaagtcc acaagctgga aacacttgga gacaggctat
    24481 tcatgcaatt cttgtagcct cgcgccaagt tgttgagccg gctgcctggc aatgattaca
    24541 agcgtcatca tctcatctct ctcaattcgc gatgtgttgg ggccatcatg agccgaagat
    24601 cccgaataca tgtgatagtg tctagctcga caactctctt ggtgacttat gtaagttgac
    24661 tgttgcagtc gactcggccc ctttctagca cactcgagag gctctgtaag tatgggggat
    24721 aaatgccgac ggcgactgag ctgcctggac tgactcgcaa gtgcaacaat atacggcacc
    24781 cggagctact gatccaccga tgcctcggct ctttcgccca aatcagcgcc aaggccgcga
    24841 ctcaggccgg caaggacgac gatagcgccc attctcagga accgttggga attttctgaa
    24901 cggcccaacc gagccggatc catgcagcgc ttttgaggaa ttgatcttgg ctaggccctg
    24961 cgaacctccc ttgcctattg catgggccca gattgctcgt tgaacccaca aaaaagatga
    25021 gtgcggcgcg gtcgggatgt cgcgcgttat gcgccctccg ggcatacaac accacagccg
    25081 ccccccgagt tcaaatacct aggcgtgcag tagacaggct ttctcgtcag atcgtgcgga
    25141 cgtattcaga agcttgtgag tgccccgttg ccctagtata ctgcttcacg gctctcaact
    25201 aacatcgggt tatagcctcc acgactcaac caccgaaacc ctccttcctc cgacgtgcag
    25261 ccacattcat agcaaccggc atagtcttta cgactcttgg attcgccatg gccgccgcac
    25321 cggctctacc agccctcaac gggatcctta caccgcccac agacgaagag accttgacca
    25381 tgttcaagcc tgaggaccct aaggagatcg aggtcgagga atacatcaat aatcactggg
    25441 tctcggcaga gatgcgcaag aagccgggct tcgccgagct gcggccacac atgaaaatac
    25501 ccgcaccttt ccgagccaac aacctgaccg ccggtgtgct tttgggccca aacaaggtcg
    25561 tcgtgccccc tatcgcctgg gttgaggagg gcggcaagtc gattgtcagc atctcatatc
    25621 tcggtcctga gctgtgcggc cacccgggaa tagtacatgg cgggtttcta gccactatgc
    25681 tggacgaggg gatggcccgg tgctgctttg gcgctcttcc gcacaacatc ggtatgacgg
    25741 caaacctgaa catcaactac cgggccccgg caaaagctag ctcgtatgtg gtgctgcgcg
    25801 cagagactac caaggtggaa ggcaggaaag cagaggttgt gggcaggata gaaactctgc
    25861 cagaaaagga gggtgatgcg cctttggtgc ttgcagaagc gacggccttg ttcgtcagcc
    25921 ctaagcaggc cgctatgatg aagaatgtct accccgtgca gtgaagcgag gatagagcta
    25981 ggaggaaact tgcttcgaac ggcgcacgca ccagggaaat ggtgcctgct gaacgctagc
    26041 ctggaggaca ttttgagtct gtgtatatga tagacatggt agacggtaga tcacgtctct
    26101 agagagcgaa cgaatgtaaa tcacgaatgt aaatcaattt gccaaatgct ctcacagatc
    26161 ccactgtgcc ccaaggaacc cctgccattg cagactccct ttcgcacgtt gtagtacact
    26221 atggtatatc gattatacaa aaccgccagc tctcatagtg ctacggtcgc accagtgttg
    26281 tttctaatgc gcagtaactg actgcggctt ctatgtaatt tctttcgaac gtttatagaa
    26341 ttattatctt acatgcatgc cagcggttcg tacatttcct tgttttcaga cacgatggcg
    26401 ataacgtgag cttcatgcac gctctgatgg tgccatgatc acaagtatca cagctgatgg
    26461 gcggccacat gaaagctgag aaaattcaga atgcctacaa taagctcttt tagcatttta
    26521 ggggcccagt tgggccaatc catcgctgct gttcgaagtc ggcattgccg gttgtggata
    26581 tttcgcatga cgtgagatac acgccaagcc gagggcttgc agcgccgtac gtttgctagt
    26641 ataatggtcg ccgacctatg tcgccgggca gtatagggaa actcttcaaa ctaacattgc
    26701 acttcaaaac aggtgcccga agtgtttata aaagacgttg caatgccgtt cctagaagta
    26761 atgtcttcaa acagcacact gccagcgcga cgagtaggca agacccgact atcacatttc
    26821 tacgaaatca ttcacgatgg tcaccctgga acattcctgc acgctattgc gcaatgctgt
    26881 ggtcgctctt attttcctct ccaattcctt gtcgtcagcc caacgcaccc ccagggagaa
    26941 tttggtgctc gcagactgcg gcattggcct tggaccaaac ggggactcga cttcacgcga
    27001 gatactgtat tatccagctg acgtctggac tggtcagaag ctagatacct ataaaccttc
    27061 tatggtcgtt aacgtcccct ggagcggttc gtatccatgg ggtcagccag gcggtgttag
    27121 tgcgacgatg ccgaatggcg acgtactcac catacatatc aatcccagca tcagagaccc
    27181 tgagcccgcc ggagacgctt ggcacaagtt cgaaatggac attcccctaa aatgctactc
    27241 gtatcactgg gataaggtgt atcagctcac tgacggcaag tggtgttcga gtgcatacgt
    27301 ctgcaaccac cttggtaaac catacctcga cccccaagac ggcaattctt acggagactg
    27361 ggtggaccct gcgaaggctc attgcagcga tccgctgatg gctgatcgca gtgcggatgc
    27421 catggctcgc tggaaggctt ccggcgccaa ctgggcattt gcaacagcaa cactcgactg
    27481 ggcagccgcc aattcatcgg ccaatgacca cccaacatct ttaacgttca gtaattatgt
    27541 agccgatcgc ctgggtgcca gagaaatgtt cgaatgtgcc gacgttgaca gcaagttctg
    27601 cactacgcca atcgagtgtg atagagtgca tcaaccggca gggtaggttt cgaaacccgt
    27661 caacaagtac ggctgtagct aatgaattat cctagtatgc tcatcttgaa ctccttcatc
    27721 gccttgaatg ctgtaagtac cggctgacaa tctaccactc tcatcacgtt cgtaggttag
    27781 cattgctgat ttcaatttgt gcgcaattta gatgcagagc cagattcacg ccggacttga
    27841 agatgcaatg aatattatgc agaacttcgt cggagacttc caagatatct tttctccagg
    27901 tcgagaaccg ccaaagaaaa cgtggctgtc caacctggtt gataccctac agcttgtggc
    27961 aggggtggcc tccgggttca gctggaatat cggtaagcat gcatggaggt taatcgcctg
    28021 tgcgtcttgt actgacagat acaatttaca tacagccgcc agcggtacaa agttgttcac
    28081 ccagaaagat cgctggggct tctacaaaga cagcgtaaat tcagctgttg ggtatggatt
    28141 ccagatgtac cgtcaccacc agccaacgta agcaatgact ctgagttctc ttcagatcat
    28201 aactgagcca ctcaataggc ctgcagacgt tcaaaatggt ctatcatctg caatgggcac
    28261 ggtattcaga tcattgatcg acgctcaatc agaattcctc gagaagctgt tctctggaac
    28321 gggtgaaagc atcggccttc ttcagaaact gaccaagaat ggactggccc tgcagctcgc
    28381 agagaaaatc aacaaggcca aatattcagc cgaggctcaa aaacttgtct atgctcagct
    28441 tttgccactc gcctggaagc attccacgac cgagatcaag ggcgtacctc atgccatccg
    28501 ccccatgata ttgtaagtcc gcaaactcct gagcattgtc acgctactga cattgagctg
    28561 gcagaatgtc tcctggctgt attaaatcgg gaccgaacct caactgggtg gttgattcca
    28621 acaaatcaga gagaatggca gtctgctaca agggccatac gttcttcgtc ggctttccta
    28681 ccttcaaaga ggtcgaacac ggaacaccgc atggcctcaa gctctgggct ctgccaggtg
    28741 gtgaacatag catcctgaat ggtaccagcc aagcatgggg cggtctaacc ttggatgatt
    28801 tggtaatcag gtatgcgttc cttaccacct tgccactggg tgcgactaac cactagtcta
    28861 tgaagcgcct tcgaaggata tcggcgcaat aactacaaaa atgggtttga tgccagtaaa
    28921 gatgatggaa gcacggcgcc gggggatatt atcatgggga atggtgtcct cacgcctggt
    28981 tttgtgaaat tgccaatctg taccgtggag aaactttggg aagagacgaa gatcttgtat
    29041 catgtcagct ctgacttgga ccacaatacg tttccctgtg gaaatggcaa tctgactgcg
    29101 acggaaatgg ctcagttcgg cttttcatga tagtttctac cttagaatag agttaggcct
    29161 aggtagtccg caaagcattc atatagttgt ttttcctaat acgcatgggg cagtggttga
    29221 acaatgttta ttatattcac acatcaagta gcttgagact tctttatgca tggagaggct
    29281 gtacgaaggg ttaagttgga cattctgatt acatgtataa gatagagcga taggtacaat
    29341 aagtatcata aggggaggac ggaagagggc agtgagacct cgcttccgta ctcggtagta
    29401 gaagacagtc aaacagggtg aaaattatcg cagcacttat aagacgctgt gcaaccgcat
    29461 tttactatgg agtcccagta tagcattgag tttagcgacg acagtattgc attatgggag
    29521 gaattcctta tggagatcat cagaccccat gttgataaat ttggtcttgt cctcactatg
    29581 ttgtaaacac atcgcactga aaagattgca ttcgcagttg tgtttactgc cgttccggct
    29641 ctggaaatgc acttgccaac ctgtgcaact gccgatgcaa aaagtaacct ttggttggcg
    29701 caattccgaa agaaagtatt gataagtcat aatatccccc acacctacgg tgaccgtctg
    29761 gatcatactg tcgcctgtcc cgatgaataa acttcctttc gtgcagtcgt catgacggcg
    29821 gaggttctcc ctccacaatc ggatgttatt aacctcccgt aaaatttccg acgctaagct
    29881 gcctatcaaa tgagcttgta caacgctaaa aagaaacaat ggttgaaatt tagtcattta
    29941 tatgacctga ccttttttat gaggattatg tattgtcagc cataaccgag tgtagtagcc
    30001 atgaaaccta tttcagggga ttcgcgtggt cattatgatc cgttgcaaga cacaattcat
    30061 gatgaagagg agagccccat gctggatatc aacgaacaac tagccaatag tcaatcgagc
    30121 ttggcttcta caaaacgaag ggctctgacc atagcagtct tcactgcctc aaacattctg
    30181 agtatgatcg gcgggggcat tatggggcgc tgggctactt gcccttccat cactcactat
    30241 gcatctagca caggtctgga atgtacgtta ccagaagtca acttgctgct tagaagacta
    30301 acgtcacttg ggtgtgcagc attggtattt gaagaggctg ctattcaacg tagcaccaaa
    30361 ttctttgata ccaagttttt cggcgacttc gaagataaca tttatcggca agaagcgtcc
    30421 cctgagactg atgacgcgtg gggaaaactg atcaactacg agcaatcgga ctacatcatt
    30481 ccgtacgaag agggcattcg gagcggactc actgatcgtc acatgcgagt tagtgaaaaa
    30541 tatggtggag gttttgttgc atcgactgaa ggaggacaca atttgcactg tctggtaagt
    30601 acaacacaac gcattgaatt acctagtaga gtggtaacca atgtctgtcc cagaattttc
    30661 tccggaaggc actttggtac aactttaact actacgaacc gcaagtactt gatttgcgga
    30721 ggctcccgaa gcaccactta agtactttcg tcggcagtcc tcatttgtaa aagataccac
    30781 taaccattag aagctcattg cttggagatc ttacgccttg gtttaatgtg caactatgac
    30841 acaaaatggc tcggctatgt ctggtacaac aagtcgcacc cgttaccctt tccagatatg
    30901 accggtggtc acatgtgcaa ggactttgat gccattcaga gacgtctctc ggcctatcca
    30961 aatgttggta ctatgtccat ccactacggt aaccacgata tcctgactag ttcctacaga
    31021 aacctggccg agacgaacct gatggatttt atacccctcc gccggactca gagtacattc
    31081 tggaaggaat cccgtaaatg tcggtcgaag ggtgtggaaa caacgttgtt ggttccagtc
    31141 gcaatgctaa acttgtgtta taatactgta aggcacaacg cagaggcctc gagttagaat
    31201 tctcggcaac gcaaagtggt atctaactgc atctgcgtac gcaatttcac aggtactcat
    31261 taaaacgtat agcacagtct taaacaagtt gctaatcgta gaagactaag acattcctgg
    31321 cataaagtaa atttcgggcg gaatggccca cagcgagaag tgttgcagtc ttgatttgga
    31381 ttgtgacttg accgactagg aagtgcgtcc agtcttcggt agctgcataa ttagcgaggg
    31441 cgcagatctg cgatttgcag tgggacacta agaagtgaat taaccttcga aacgtatata
    31501 ctctacattt tcattgtagt aaaattccaa agtaaactgt gagccaaact ggaggacccc
    31561 gagatcctat ttccactggc aggtggttga ttaagtaagc ggtcatgtag tggaccgtta
    31621 gctaaacctt cgcttttaga aggaggatac ctggatcatt taaggtccaa gaccccccaa
    31681 gaattccgat taggcatagc tagcgtagct aactaagaat aattggaagc aaacgatata
    31741 tacacggaag gtagctcggt aattttacgt atccgacctc gaagtgccgg ttgaccgaga
    31801 taccactcgt tgtggataca atcgccgttt taggggtttt agaggggcct cagacaggct
    31861 gtcgatgcga agatactgca ttcatgctcc aatcgaaaag gtattgtatc atgggccttg
    31921 gtaagtcgtc aggcaatcaa ggttcacaat tcgcggcttt ccatgggtgg aaagttttcc
    31981 aacgcatttc gtgaaacagc aacaggcgaa tcgggttgtg tgaaatgatt cctggtagcg
    32041 ccgggacctt ccgttggttt gtcggctcat atcttaagtt ttccctctag ccacgagaaa
    32101 ctctaacatt gcgcaagagc agggtccggt agaaccgttt ggatagtggc aaggcggcag
    32161 attcgagcgg caaaacagga taatgtaatg cggtgccaag atttggcggt cttcaaacac
    32221 gctctaaagt aatttgacgt agtgagtagg tagttttatc tgacaatgtg cataaggtgg
    32281 atcctgttac tagtacatct cccgtagata acactgcatt taaaccacaa tatctgcagg
    32341 ttttatcgac gatttacttc aacactcaat ccaatctaaa tagaggagaa gatggctgag
    32401 accgaatggt cttctgaggc tcatggtgtc ctaccaaact cacgaccgtg gactccgggt
    32461 tctcgttcaa acggtatctc acggcaacgt gctggttcgt atgtcaacgc ctgcgatcag
    32521 tgtcatcgcc gcaagctcgg ctgctcgcgc ggcaaaccct cgtgtgagcg atgtcgtcag
    32581 tcaggccggc aatgtacata cagcctcatc agaccggcgg gtcgcccaag gcgatcagga
    32641 tctgatggaa ggcgtgactt caggcctgct cccctgttcg atactgtcaa ggtgcataga
    32701 cagtcactcg gagacaatgg tcaacgtaag gccacctatg atcatagcca aaagggtgcg
    32761 ttggtctatc tgttactgcg ctatgaatgc tgcccgttca cagtggtcac taactcaatt
    32821 tttcagaatg tgaagaaatg gagcccaaga ctggtgatcg atcagattct caaggttggg
    32881 cttctggcgg taccagccta acttcgccaa actttgatcg ctctgatgga cctcaaaatg
    32941 gaatgattct tgacccagct ctttgttcga agtcaatgcc atcttatgtc acaccggaaa
    33001 gcgatcgcac gtcgcagagg accccaactc atcaagagcg cgtttctgcc aatcagaacc
    33061 agaataaagg ctgcatccaa ccagctgaaa ttcacaacac actgaaagcg acagccacgg
    33121 cagatgtcta tgatcatggt ccccacaatg gtattgcttc cgaccacttt agcgggaccc
    33181 attacaagca ccagagctca ccgcccccac tgatggcacc gcatctggga cccgatatct
    33241 tggactttga ttttgacgca catgaacctt ctagtatgtc ggatttgggc tcgcccaact
    33301 ccgcctcccc gagcagctac actgaagaga gctgtctctg tttatctgac ctcatgcagt
    33361 gtcttaatgc taagatagat atagctcagg cgaagacagg tccttttgag gccatcaaca
    33421 tgctcaacga ggtctccgaa cgcttcgtca tgtgtgatgg cagtcacagt agtctgtggt
    33481 acctgatcct gttggcgctt tatcaagacg ccgacgaacg tggcgttcct ggattgccca
    33541 gcatacctga ttcacggacg caggttccaa cggccgaaat tggtgtgaat agaactcatg
    33601 acgatggaat gacacatcaa accgaggctt cggggccagt tggaggtcct caagttccaa
    33661 gttggtctca aagttcaggt ggcccattga catcgccaaa acgaactcta gaggtagatc
    33721 gcgattcaac gcagcggtca acagagagga gtatcatgct gaaggctttc atcataatat
    33781 caacggtatc aacaactctg cctttcaaat ttggggcgac aggtgatggt gtagcatgtg
    33841 atctggagtt ggtgaaggtc tatgccgaca agcttcggga gaagttcgag cgcaggctga
    33901 caaaagtgaa aacataagtt ttgcgcctgg tttaagactg aaacttagat tcgttctatt
    33961 taatcataca cgaactagaa gcacaggaat aattaagtca ttcagtgtct ctttaagtat
    34021 gtctcggaaa tccgttcagc ccaagaatta attcaggcga gctcatgatc tcctcctttc
    34081 tctctttgag ctcgtctata tcccaagtag cgaacacgaa cttgttcttc aagaaaactg
    34141 cctcttcact tgcagtccat accaggaagt gcgccggcaa gttgactaat ccatgcatct
    34201 cagtacattg atcttggcaa atacggtcgg tcgggagtag ggacttacta tcatcgccat
    34261 cgaactccac gccactctct tcaaccatct tcttaccgcc aggcgtgtcc acaatcacgc
    34321 caggatgaat attcatgacc ttaaggcttg gattctcggc gccgaagtac tccataatct
    34381 tggtgacggc cagcttactt gcagcgtatc cactgattgg aaaccctggg ctcgcaggga
    34441 acaagacgcc agcggtcgag agctggagaa aggtggctga tggggacgcg tgcttcgtca
    34501 cagcttgcgc aagaactgcg gcgcccttga cattagtctc aaaggctgac caccatgtcg
    34561 ataagtcgct gctggccagc ggcttcagtg gtccaacgac gccggcggag ttgacaatca
    34621 cgtcggcagg gccaaggcgg tcctttacac aggcgaccgc atcgttcatt cctttggcgt
    34681 cagtcacgtc gacagcgaaa atcatgacgt tggcttttgg gtatttggcg gcaatttcgg
    34741 cagccgtgga ggagagggca tcctctcttc gacccgtcaa tgctagacgc tgagcccctg
    34801 catcaaggaa ggctagggca gttgcttttc caataccagc ggatccaccc acaatgagca
    34861 ccgtcttatg gacagcagaa aggtgaggaa gggttggagc aatctgagcg taggtcttgt
    34921 tgtgagtgac cttggtgtag gagagagcca ttgctgcaag tattgctgat cggattgttc
    34981 tgggtgattg gcgagtttta tcaggagatc taaccagcta ttaataatct attgacatga
    35041 aggtgtatgc gctttgcatg caagtctgta gctggtagcc cgtatcgaaa acatggtcca
    35101 ttcatatatc tacacaattg attcttgcgt ttgatagaca attcttctca tgctagtatc
    35161 taagcagtgc ggaatgagag gtaagattat aaatcaaatt cagggtatta tgtaaccttt
    35221 aaagtgttgt ccaattcgtt ttaccactcg ctccctatta tactgtgcct tcactaggca
    35281 gctttgtcat atgctggcac aagtgcggaa tgagaccgca catgtgattg tcagcaacca
    35341 gagtgcaggc tcataaagtg ggagggggtc tgtgtagtgt agcttcatta gcgaatagcc
    35401 caattgtgat tattaattaa aaagccagaa accctctcga agatgatgga taacgataag
    35461 aattatatct caatacacgc aaccgttcgc aaacaaagtc accccggtga atccaggatg
    35521 atactttgat aaacaagatt accgacgtat gcttgttcat gtcaacatcg attaagtgta
    35581 ttcttcggag tggcaatact tttgaggcct cgataaataa ctgtagagat ttccaagaat
    35641 actaagcacc gttgtagaca tgccacccat ggtacgggaa gacgaacacc tttcactgcg
    35701 ccctgttctg tattctggag ataaacggcg aagacattct acgacgggag ataaggaaca
    35761 aaacagcact tttgaatcct tggttaaatt ggccgagtct tctcatgtag cctgggcagt
    35821 ctttattgct aaccgctgca aagctcgttt ctggaccacc tacgccgaga aaatcgagtg
    35881 tggttgcatc caccactcga ggcggtcaag gtttcatgaa ataaagggta aactgagttg
    35941 aatttgaata aagaaatcca cgctagatta ggactagcgg cagcgagcag aaatagccag
    36001 gtgttgttct cgtctacgag acgtgaatcg gaggtttact cggaatttcc ataaacttcc
    36061 gatcgtgcag tgagttgttt gaacaagtca tcccaacaat gtggcagcaa taatcaagtg
    36121 atccaaaatt tgtattcatc catggccccg aaactcctaa gaacattgtc aaatcagccc
    36181 tagcaacatt tcattcttac catggactcc gaacgtacca gcaaagacct agacagcagc
    36241 gagtctcatt tgttgctgac cggcgaggcc atgtcacccg tcattaggtc taaatattca
    36301 aggttttggc gcattgcaag agtagtggtg tggacactgt ttgccgtttc gcaagcaatc
    36361 tcaatcacgt tgctcttgag aaaagaccat agggtgtctg aggtcggcaa tggttcaact
    36421 ggaatagtac cacaatgtag gtcttattct gccacagtcg ggcctctaga tcatgactga
    36481 tttaaacggt atcaagtctc acaagaaatt gtacaattta agcctgcgct tgaacaatat
    36541 acaactaatt acagttctga ggacaatgca cgtgagattc gtcgtcagtg gaaagacctc
    36601 ctaccgcgta cctaccacct cttccccaat tatgatatcg agggcagcca actaataagt
    36661 cttaggcggc ggggggttga ttcatgtacc agatttcgac cagtatcccg gcgtcttagg
    36721 taaacctata cgtcaaccag aggctggtat gcggccagca tatctgctat cctgggggca
    36781 tcagttgcac tgcctcgtaa gttcgatgtt taaacgattc tttacgtgtt atctaacgga
    36841 ctcaagtaca cggtaatgga cgcatatgac cttgtagtcc gagagggccc gacagggcga
    36901 gagaatgatc ctggagaagg ccacgatatg gtccataccc gtcactgctt cgactatcta
    36961 cgacaggcta tattatgtaa tctcgacgta acgctggagg gcagtgcaga tggtgggact
    37021 ggaactaatg gatacggcca acggcatgtg tgccgcaatt atcgagaagt ggtggcttgg
    37081 gcagagcaga attctgtcta cgatgaaacc tggatcattg gcactgatcg cggtggatcg
    37141 ggttaaggta taagccatag caatgacagc atggttcaag ttgaggggtt tgtatgtagt
    37201 catagcatag gtgaacgagt gcgtcccggt gcacatcacg attgttgatt aggagtgaga
    37261 ctgtgagtgt acgcacactc cactgtgtga ccattggtgg atggcaaagc gtggggtcag
    37321 caacagcgtt gtatcatagg gttactctca tcgaataaac agatacgagt ggctatctgc
    37381 ggtcctaaat agtctacttg gcggcatgca gctagactct caagcgaggc ctagacgctc
    37441 tggctgccgg ggcatatgtg gaaaagaagc aaagtaaatc attgacaagt ggggaagtat
    37501 ttatctgaat ctcaaactcc cctggccccc tgtggcaaga gaccccgcat cgtggtttaa
    37561 catcgcacgc atttggaggc agttgagttc ggtgccgaag gactataatc atccaggtca
    37621 agatcttctg gttaaaaatc ttgcgccgca taatattcgc cagtctaagt ctgatcaact
    37681 gcgacttgcc tcatcacttc cagacacaca ttctcagcgt gctcgcctaa acaacttcca
    37741 ttgcacttta ggcatgatcc tgcgattcac ggtttggcgt aaagatcttt ttcaaaatgg
    37801 gccaagatga gatggctgga atccagctgg catctgtcga atcgcgggat cgagcttctc
    37861 atcccagatc gcctgtgtac tcaagcgagt cgcccccgga agaggcttca tttatccaga
    37921 aacagacacg aacccgaagg ctattcaacg aaaagcaact tttcgccttc tctctggtct
    37981 acatgggcac atggagcgcc gttcccgcgt cagttaccag caggtctggg atttggagaa
    38041 acgtgtacag ctgactgagt aacagaaaca tgtattactc gatgtataat ggcgggcctt
    38101 cagcgtggtt catcagctac attgtggtcg tgatcggggc gctattccag tgtgccacgt
    38161 ttggcgagat tgcatccata caacccatcg ctggtgcaca gtacttctgg acatatcact
    38221 tcgcgccgcg tcccacgaag cggtttctga cctggcttca ggggtgggta acgtggaccg
    38281 catacgttgc cacgttcgct agttcgctca acttcggcac tgcgattctc gagggcctaa
    38341 tttcgctgaa ttatcctggt tacgaggtag tcggctggcg aacgactctc atcagtctcg
    38401 cttccctgat ggtgattgca ctagtcaatc tctatgcatt tcggatagtg ccctggttcg
    38461 agctactatc aggcatcgtc aacatatgca tatttctagt ctttattatc gttttcctcg
    38521 ttatggcccc taaaaatagc ggcgagatca tcacaacctc taatgtatcc tctggctggg
    38581 acaactacta tgttgcctcc caagtggggg cgctgtcaaa catatggctg ttcactggta
    38641 agccgccctt cctgcttcca gaatgcccca aaactcacta cgttgtccag gatttgaggc
    38701 cgttatccac atgggcgaag agacgaagca cgctaaaaag attgtcccaa ggtcgttgtt
    38761 ctggtcaatt gctacaaatg ccggtctcgg atttgtgatg cttattgtga ccctgttttg
    38821 catgccgcca gtcgacgtca ttctggatgc tgccagccct gtcgtcgcaa tccttctcta
    38881 cgtaaccaaa tcaacacagg caacgacggc tttggccact tttcagtggt tcctgagctt
    38941 ctctgcaacc atgggcaatg ctgcctccgt atcacgcctt acgtgggctt ggggacgtga
    39001 tggcgccttg ccacggtatt tcggacacgt ggacgggaag tatcgcattc cattcagggc
    39061 agtgctactg acctgtttca tcgttgcgct acttaccctc ctgaatattg gcagcgaaac
    39121 ctacatcgcc ctgggtgcca tcacgtcact gtcctctatg gccatgtacc tcagttacgc
    39181 tatggttctc gccgtagtct tgtatgctcg gctgactagt tcgatcaaat ttggaccctg
    39241 gaactggggg cggtatggga cattcatcaa tatcgctgca ctggtctata gtgtttacgc
    39301 cctcatttgg cttccatttc cgcaaacgct gcctgtggat ggggccaaca tgaattactc
    39361 cggcccagtc cttggagctg tcttgatctt tgcgatctcg ctgtggttca ttcggatgaa
    39421 catctggcaa gggccaaata gagccatagt tgatcttgtg ctgcgtaccg gcgattgagc
    39481 cgagggcgaa ttatgaattc gaggtcagta gggattaact tggcttacgt tcttccacct
    39541 tgctcttagc ttcttcaact gtttctgagt tgggattcta taacattacg gcactgtcgt
    39601 atcatccgta gctagatatt atgccaattc aacttctacc acaatgaatt tggaagaaga
    39661 tgcatgcatg aagtatgggt gcgaactttc tctaccgcgg attggcccat tctacaacag
    39721 tattatacca caatagtctg acatggagct gagaggcttt aggtagttct agccctagta
    39781 gcaataagcc ctagcgcagc ttgggaatgg cttggcgaaa acagaatgag gggctgggcg
    39841 aaacagaggg ggaaaaaaac ttgcccctct atttcccctt cgactatttt ccttcaagat
    39901 gtgctgtgta taccaacgag gttagaggtg atcacgcaca tttgcgatat gtgaacatcc
    39961 gatgctcagc gctcaagaga gtgcatgcga ctcttttgac cgagctcaat tgtgaccgaa
    40021 gacgaaatgg agcaggtctg ggcgagcctc agaataccgc ccaacaccga cagcaagagc
    40081 ctacgatcag aaccctggac atgagcgaat cgacactgag agttgcccat atatgatatg
    40141 cgacagcgct ggcacctccg aatacctcat ccaaccgaat cgcacttgac acgacgccgc
    40201 tgggatgagg atgcggaagc cataagtatg acaagtattg gagcagggtc gctgaaatcg
    40261 acatgcgcgg ggttcagttg ggtgcctggg gcgaagtcct cagcgcacag ggacagtgct
    40321 ggctgcgcga agattggtcg ccccgcacca caccctaggg gtcatttaga ttgtaataag
    40381 ccaaaattct ccgccttcgg gcatttggtc aaattgtaag ttagcccagt ggtagttgtg
    40441 gtctaccccc aattctaacc ctgctcccag gaaacgatac agagaagatt agcatggccc
    40501 ctgcactagt aggtctcaca ctgtgataac tttctccggt gtcaacacta actctcactc
    40561 cagaggatga cacgcttaat caaagtcgag ctgactaatt ttttttctct tttttttgtc
    40621 cccctttcct agagcgcata tacgaggcac atcctggcta ccttactatg gcattttatg
    40681 tgtctatagt tccagtccat tgctgacctt attttctttc ccttaaattt aatactgcga
    40741 tgagggatga aactctcaac cggcgtgtca cctcattttt gtcacatata gacagtgatg
    40801 acgttaggtg gcaagtgaaa tccatttcgc gaaatctgca ctttgacgat atcaagggag
    40861 atgccttata cccttgacca ggttttctag ccatctttac tacaggataa taggtgggac
    40921 aaaatgacca gctggcagcg ggatgtcata gttcattatg catgtgggat ttaggcacgc
    40981 cagctggggc atgcgctttc agttacggcc gggttaaggc gtcagatgtg gatgcgacgg
    41041 gatgggggcg ataagtacgc agcttgcaag ctcagagacg acggggtaga tgcgacggcg
    41101 taagttgctt gtctgaaaat tataacaagg tgaacagagt aacaccagct tttaggcgta
    41161 agagtggtgc gagtcagtca tattccactt aaaagaacag gcatccaagt tttattaaca
    41221 aaagacttta gactggttct tccgattcaa cgtggcatcc ttgtccaaat ggagagcgtt
    41281 tgaggaatac tacgtgaagc tcctctgttt gaatatgtca aatatcatct ttgcaacacc
    41341 caatgttctt actacagcta catttaacta tgatcaggtt ccgtccggcc tgcagtatcc
    41401 gcgtgattcc cgccatcccc gatcaaccct ccatcaagct ttcccttgaa tgtatcgtac
    41461 atgctagggt caggattttt ccaccggtag tcgcatgaca catacttggt gtttagtagg
    41521 ctatcatacg tcgaatggtt ggagtcccac tgaaccagaa ggtgtccgca gtgataagta
    41581 tgagcaaagc tcgaagtcca gttgtccgta ggcctgtcaa acatgactgc ccgttggtac
    41641 ttttgccata tcaggacgca gtgcgtcagg tgctggttca gagtcacgta tgcccactcc
    41701 aaattgccct ccagcacttc gctctgcggg atgagatccg tgccttctcc attcctcgag
    41761 tacccccagt tcttagagtc ccactcagtg ttcagatatt catcgtagca ttctggaggt
    41821 gtccaagcaa aattgtgcga ttcgaagcga cacccacgcg cgcgagcctc ctccggcgtg
    41881 ttaccacagc tcgtaattgc aggcgacttc ccatacagat tagaaagcag tatgacaact
    41941 atgagaaaag aggacaaaca gccggccaca atgcaggagc gcgaccgtat gaaattccgg
    42001 attgttttgg ggggcgcgta agagtattcc gattcggagt cgtcaaggtc aactggtcga
    42061 aaagactcgc gttctggctt gccaatcatc attcaagtat gttggagtga atttgaggcg
    42121 atgctcggag tgcaagttct tgcaggggag aatgggagcc tgtactgagg aagcggtgat
    42181 agaccgagac agctttatgg gtctcggcgc cccagccata acctccggtc ttccatcgga
    42241 cattttccaa aattgaattt catatgctga gtgcgacgtc acgattttca atcacttcaa
    42301 acctgtctag gcgatacaat tcattgaaaa acaccgcttt cagtcctctg tgcttcattt
    42361 gccatgtggt atgatgttgc accgcgatag catcggatgt ggcaattcgc agtataatat
    42421 ccgctaaact tccggtctga atcaagattt gagctcagtc caggtgtcca tcaatctttg
    42481 gttctcattg ccattgcccc ttcatcaacg tacatcgtgt cgtggcacca gaaatattta
    42541 ctcagactgt atgcgaagat atgaggattg gaattgcaat cgcatgtagt tttcaatttt
    42601 ggcgtctctg tatgctgtgc ccgctacttt cattgatata tcaagtgaag gtcaagactc
    42661 gtattttaac ggagataatt tcgatcttgg gtttcatttt cttgggcagt ttttacttgc
    42721 ctcgtcacta agcagcgcgt tgacgtgcaa ttgcatcagt tggctgcgaa ttgttgggta
    42781 aaacggtacc cagactggag taggatgtaa acaattccca ttttttctcg tcatattaag
    42841 ttcgaaatag aggaaggagc tttccgttga tccttggtgt gacttgacta ctatatattt
    42901 tgggaagctt gtcatccata agatattgat tttgagacct aggaaaacgt cttggttgtt
    42961 ccaaattgca acgacttcta gatttgattg cggagaagcg gttgttgaat gtgccatgca
    43021 agattgaagg cagtccgcaa gtttacatac tcctttggac ccacataagt caggagtagg
    43081 cgcgccgact tgaattatga caaatcacga cgtcggcaat atgcagaaaa taatatcgga
    43141 ggcaccatgc tgtattgagg aatagaaaga tgggggcctg aagataacac atccatttag
    43201 cccatgttac ttcctgcttc gatgtcccaa acttgaaccc ccagaccttc agtcgcacgc
    43261 taagcttcct gggtcaagtg catcctaaac ctcaggtttg gaatcgccgg cctcggcctc
    43321 gctaggctca aactcgcgct tgaattggaa gtactcgctt ggctcaggct ctcgcttctt
    43381 aaattggaag tattcgctgg gttcagggtc gcgtttaaac tgaaagtact cgctaggttc
    43441 gggcacccgc ttcttgaact ggaagtactc gctggggttg gcctcccgct tgaattgaaa
    43501 gtactcgcta ggctcaggct cccgcttctt gaattgaaag tactcgctgg ggttggcctc
    43561 ccttttgaac tggaaatact cgctaggctc agggtcgcgc ttgaattgga agtattcgct
    43621 gggctcaggc tcccgcttct tgaattgaaa gtactcgctg gggttggcct cgcgtctaat
    43681 gatagtattg tcggacacgg gcaaagcagc tatactcgtt agtatatatt actcaaagta
    43741 ggatcgggtt tacgcacctg cctcagaggc agaggcagct agaagggcgg caatgcctac
    43801 gaggtggttg aagtaaacca tgatgtgcgt cgagttttct gtttgagtca aggactgttg
    43861 aagtttgcgt tgatgagcca tcctctaatc caatcgtttc tgatgttgtt cttataagac
    43921 taatgtggta actgacgacc ttgtcggcta ttccaatgaa tcatccgcta catgccaaca
    43981 agatacgcag ttatcggcgt ttatctctat ggaacttccg tcgtccagta gtatcaattt
    44041 actgtactta actaagggca gaaagcacac aactgtggtc cgaatcataa aatctccgaa
    44101 agctaagaca tgagagcgct cgctagtagc aacatccttg attttggccc tggcgcaatc
    44161 cgccatgcga tggtttgaat tgtccccata atgattccat gcttctcagt gaagcataga
    44221 taagcgtatt cacagtcatt ttttgtaggc ttgacgcgaa tctggatgtt cttgctctag
    44281 agcgtaacga tctttgatgc aattacattg tgatgggctg tgataacaga cgtgatatcg
    44341 aagacatttc aacattctca atataagaca catattgttt catgtcttaa actaacatgc
    44401 aacatttctc aagtttctgc tatattggag caatcacggt aaccgtaaca ggtgacagtt
    44461 tgcgaatcca acccagaaac taatgtgtgg cttagtcctc catgggctgt tcatatttgg
    44521 tatgatgaca ccctcactac aatgtacagt atgctcccaa gacaatgccc gactagaaac
    44581 caggacctct tgctgggtag ggccaagttg caacgaggcc tcagtcagtg tcttccacgc
    44641 atttagacag tggcctttgt gatgctccag gtagtcatat gcgtgggcaa actctcccga
    44701 gagtatgtat gagagatcca taggttgttt catctcctca tcctggtata gctcatgtat
    44761 tggcaaccga acgaattgat ctgagatatc gtcgaacctg cagtaaggtt ttacccagtt
    44821 caatagcgac gggtcgtatt cgcagccgag ctctttggcc tccgcggttg agtttccgca
    44881 cgacgactga ctagcaacct cttcttgtcg ttgcacgaaa ttctgactgt ccgttgctcg
    44941 aagggccgct ggagtgagtg gcgtgagtat aacaatggcg atgagtacac ctaacaagag
    45001 tgcactgcca ttctgaatcc acattacagc cttggatcga gctttgtagt gatatcctgg
    45061 cttgagacta ggttgaaatc tttctaagac agcttcgtct tcttcgctgt tgaccgattc
    45121 gccaaggaat tcggaggacg taggtgagta tgcgccacta attttgctgt attggggtga
    45181 acggctgctt gaggccatgg tcagtgagat tgatgcagcc cgaactgttc aagtatttcg
    45241 tcaggagttt aaatggtggt attgactcgc tgccacgctc gtgatttctg attgaatgtt
    45301 gaaggcgtgt tgcgcatcga gaaacaatgc tcgcaccctc acttcaaaat ttgatgctcc
    45361 aatttacact caactcttaa agtttcaaga acggccgaac gttttgggct cagcttgcac
    45421 ctacatggct cggacgtata gcaggagtgg gtcgtggacc tgaatccgga cggccagacc
    45481 cctgtcgcat ctcgcaagtg gtcgggattt tctcgatcat tcttactttc atcaaaatat
    45541 catgtacact ctgcgttgat tcctctagct atgcttgata tgcatccttg aggttgcgaa
    45601 tgtccatttg cttctaaaag catactttcg aggattgatt ccatccgata cttgaggtcc
    45661 agtacagatt ccagaatgag gcgaacttat cttgaaactc tctccaatct tcgaccgaag
    45721 aatgcccata tactctactt tgtcgtcggg ttcctcgccg ttctaattag ttggggtgca
    45781 aaagtggaag tgttagatgg taacaacaag aggctttcgt tgtcctctaa tcaaaatcgc
    45841 tggtcggagg gagctgcttt cgcttccaga tatccatgcg gtactcaaaa aagctcggct
    45901 atggcgcgag gctgtatttt cgaactagca acggggacat ggcagctacc tgaatgcact
    45961 cacgaggagg aggaagccaa gttccgcggc caccgcgaat ggaaattcta cgtttacctg
    46021 aacgtggagt atggggaatc acacccaagt atcgatggtg tgcatgatag ccgaaacatg
    46081 cgcgaggtgt caatggaggt gttgccaggc cttgatccgc gaacgcaagt atggactacc
    46141 tgggagtttc acctttatcg atgtgcatgg ctgtggaggc gagatgtgtt ggtcggcaat
    46201 gggaacatta cagggcctat gggaggcagg caacactgta tcgacaatgc actgatgaac
    46261 gagaacaaat atacactcat agatatagtt acgggatatc gtgttcgatt tgcaagctgt
    46321 tcagcaccac ctgactacgt ggtttaggtt caaatagaag ctctaggatt ttagaacatt
    46381 cagaaattca gtacacatct tccgccaccc acgtgtctag gcggcttctc tccttgcaca
    46441 cgtattgcat ttgttcgaaa caaagcaaat tcttttgaaa acaagctgac tatctcatca
    46501 ttcccttttc cataacattc taagttccac attcagaatc atcctcatac taaactgatg
    46561 caaatttccc gctcctcttc aagtctaaca agcctctatc gggttattta caagatcatc
    46621 tagattgagt ggagtatgta atcattctca ccggccgctt gtacttattt aactacttca
    46681 gctccttgac ctgttttatc cctaggcttc atacagagcg gcttttttaa gcggcttttc
    46741 tctttgagac ttcaaactct cataattgaa ctcatctgat agactcacaa tctaaacttc
    46801 catggacttg gcggaaaacg tcacatgctc ttgtgaaatg caccatcgag tcttagttat
    46861 ttcggtctga cgtaggaagc ttccctcgag tgtagacaga gtatcgaagg aaggcaaaaa
    46921 gagtagataa agtcaggaaa agcgtcatta gacccaagta cgcccagaaa atatctgcac
    46981 tcatttcgcc taagcgatat gctttcctct catttcttgt ggttgtcgga tcaacaagct
    47041 cactctgttg ttctagatct agaatcttct cctgctgacg gtgaaagcaa ggcgaacggc
    47101 ttaggataga ttgctgttct gaaaacatag tttctaaatg tagatattgc gtctctactt
    47161 gattttaacg gcagcaatgg gccagaagca tgccatccta tgtgaacagc tcagggaaac
    47221 ttttaattaa agatcaattt ccaagaaaca caattcccca ctgggtctcg ccttccgaaa
    47281 accgcggcac aaaaagtggc cagcagattg tcgactttaa gctgactaaa ctgacgctgg
    47341 cagctaagtt caaaacctcc gaatgaatgt ccgtaactct ctgccactga aaccgatggg
    47401 cttctaaccg aacacagaag tagcattcaa attatacgat tgcacattgc cctgcctatc
    47461 caaagtcagg ctctttcatc cacatccaca actgtcagcc catttttaca gccagcaggt
    47521 cagaatggct ctgcccaagt actcccgggt tgagactgat gacctcgatc aagcaaatga
    47581 aaagtcttta gatggtttcc agaacccagc tcctaagcga caagagatac gaagctaccg
    47641 gggtatatca atctcatact ggatagtcgc acaactagcc ctttggctgt cgagcctgat
    47701 cctgttgatc ttagcacttt tattatacaa aaatgctctt gcaaggaccg gttcatttga
    47761 ggcaggttgg aaggatacag aacttcgtgg gtgactctcc attgtccgtc ttgaaatgca
    47821 gtctaatagc ctcaggggct tcatttccat caatccaact agagaagata acggtgcatc
    47881 aatacgtgaa agtgcccaac acggcaagtc ttgagccgtc tccgtcggta tacattggag
    47941 aaccatcggt agagattgat acagcctggg agctactcat cgcgcgtcag ttccctgaag
    48001 tgcttttgac gtagtaagag ctgagatctt tacagcaatg atacttttgc tggatgagga
    48061 ggagatcggg tcatacgcag accttacggt caaaaatgaa gacggctact acatcagtgg
    48121 gtaagtagag acgcaagaca cccctcattt gcatgccttt gttctgcaac ttaaactttt
    48181 ggctagacta caggttcacc attatttgca ctgcctgaac tcattgagga aagcttcata
    48241 ccagcatgta tacggcacac cctcgaaaag tcatctgtct caccttggta agtctttttc
    48301 catcattttc tgtgtctcgc ttcacgtttc atgctaacga taatgcttga gtagatcact
    48361 gtgtcgatat actgcgacaa gccttgcagt gccagtcaga cctgacgccc atgctatttt
    48421 tctacaatgg taataaaggc ggtgcaatgg agattaggtc gcacacgcat acttgccgcc
    48481 agtttccttc ggtgcataaa tgggcagtag acagatcaca ttgtaaggac aactccacct
    48541 gtgcggtcag tgttggcaaa aatataaata ctgtacctga gtagatgagc aacgcaaatc
    48601 agacggagtc ttcgtggtcg gccacgcccg cacatacgtt catgcgaggc atctgaattg
    48661 gacatcggat tatcatgtgc atccagtagt atgagtacat ttctggtcta gaggatgttc
    48721 atagatatcc aattggtctt ctctaaggag cagttgccca aatttaccgg cctatttcaa
    48781 acagtactac caaatgatag acatacaatg ttatctgttc gaagccgcca gccagaagaa
    48841 tatgtagatt aagaatccta tcgaaacaat ggaacaagag gcgataaatg cgatagctcc
    48901 aattgcttta ccaccaggtt tcttgtcaac tatattgctt tcaacgtctc ttgggaggtc
    48961 acgcatccac ttgcaggagg gctgtttctg ctgagtccaa actgcatcac aagtcagcca
    49021 ggtactcttc gtgaacatgt gggcaattat tctcttacgc ttgtacatta tcttcatctg
    49081 ctgtaactgt tcagaatttg gttgtagtga tgcccgataa cggtttgttg ggtacaatac
    49141 agaattgttc gatgcggctt tgaggttgtt tccacaaacc aaccgaatct gcatacctta
    49201 tgcagcacca gtgcttgtat aacttgaaag aaactgaggt tgataccaat acgaaactcg
    49261 ctaacgtagg tatggcgggc agacattcgc aacgcattcc gagagattgc ccgtaaatct
    49321 ccgagaccac cacgacaaat atccgagaag actacgagca gacggtggtt gggtggatct
    49381 gccatccagg cactttcgta gtggtaatgg gtaaatctct tgatccgtac agttaatctc
    49441 aaagcctatc agccagcagt cgttagcgaa acggccgcag cgagcattct gctcgatttc
    49501 aacatggacg aactcagcgt caaggcgtct agccttggag ataatctatc agcacctgac
    49561 ggctcagatc taccggagcc tagaagggat ttccacgatg agcaatatct ttcgcaatgt
    49621 tctctgaagt ctcgagacct cctacttctg acatgtccaa atctcggcct ccaagtctgc
    49681 tggttccttc tgatgtccag tggcacggtc agtccacttg aacttcatac gaacaaggag
    49741 aacattttct ctaacgacat acagccttac ttagagtcgc tagacatatc caaatccatc
    49801 acgtcgttgg tgtggctcac tggccccatc tttggtgcct ttgcccaacc gatctttggc
    49861 atcttgagcg acgagtcgcg gcacccgtgg ggaaagagga agccgttcat cctctgtggt
    49921 gcgtcgtgtg tcgccacatg cttcctcgcc ctcgcctgcg cggaggacat tacagatggg
    49981 ccgacgaacg ctcccacagc ggatagcgac agcacaaagc actggtatac tcaagttttt
    50041 gccattgcgt gcgtgggcgt catcactttc gcgatgcaag cttatcagag cggtgtacgc
    50101 gctctgatcg tagacaattg ccctccccaa caacaagctg cagcgagtgc ctggagtatg
    50161 agatggaatg tggcaggtaa ccttgttctg tccactgtcg gcttcttgga tgcgaaaagg
    50221 accttcttca gaccagaggg caacgccaag ttcaagatcc tggccgtggt gactaccgct
    50281 tgcattgtgg tcaccgtcgg tcttgtatct tactatgtcg ccgacagcag ccagaatccg
    50341 cggggtaaaa gtcgacaacc gctgacgaaa ctatgttggt ccatgttatg tcccgctgaa
    50401 ctaagtaaac actggaatca actccctcca gtgagtcatc gagtctgcac tatccagctt
    50461 ttcgcttggg tggcttggtt tcccgtccta tactacacgt ctacgtaagt ccacaatcga
    50521 tattggataa gcgatatctc aactgatggt gggtgtagat tcgcctacga aacaggtagc
    50581 tggtgacatt ctctgatgtg gtggtctgtg aactaacaga gtgatcatag ttctgcccta
    50641 taattttgca agagaactgc atgaaaaggg gcaacttgac attcgcttga tcgaacatgc
    50701 agagttgcac cgctcgtcat ctatgctcta cttcgccttt gctacatttg ccacgagcct
    50761 cctgcttcac atgatcgagc acgctatgcc agctttcgac catacgcagc ccagaatctg
    50821 gttcttctcg caatgctcct tgggattctg tctgcttctc accttcttcg cacgcactgg
    50881 cgccacagcc acaatcatca tcagtgtgat gggtgccagt tgggcagtcg ccatgtggat
    50941 cccatttgca ctcatcagtg ctgagatctc acagccttca ccaagcaagc tgggtgggaa
    51001 gacaggctgg atattaggac tacacaacat ggccatgtct ctgcctcaga tcgtctcggc
    51061 gattttgtgc gcagtcatat taggggcact taggtggctg aatataggag acggcatcgc
    51121 gtggatattc cggctggcca gcatagcagt gttctactca gcctacttga tcaacaagct
    51181 gtaatagaat acctaccata cgattgcata atatagctag gcatggggaa gatcaagctg
    51241 tagggccgga aagactctac ggtatgtgta taaattgtgc acctgcctag ggacggagat
    51301 agcctggact atgtgtacct ggaactagac gccccgtggt gcgtgtccct ggattaggta
    51361 ttgaggccga ggctaatgat atgtgcacac gcatccaggc tcgggggttg acatcacgaa
    51421 ggtccctcat cagaggcacg ttcacaaccc ccgatgtgca cgcagtcctg gccgttcatc
    51481 gagtaggaca tcgccagtgg caaagaccag agtcgcctct gaagaccacg atattgcgta
    51541 gcgctccccg aactgtggtt acacaacagt agcgtgtcaa tggttcctcc ttgctactct
    51601 ggatgagcag tacccgggcg cgttctggag gctcagtgtc aagattttcc tgggctatgt
    51661 tcgaaggact acggtactgc gagcacccaa atggcgattg ctttgagcct cgcctctcgc
    51721 cacctgctcc gtacccttca tgaaggcaat cccttgggcc gcgtgggtgg tcgtcgtgta
    51781 gacaggctat cgtcaatcga gctgccaatt agtgtctgaa caattaggag cacagcacca
    51841 caagtaggac gtggaagaag ggtggattgg ttcagtaacg cagcgtatgc gattcattgg
    51901 cagctacatt tggctgcaga cctcgtaata aacaccgtga ccatttgtga atgaaccgaa
    51961 atgccgttga tgccatgcaa agatcagaga ttcccttttt cacttttagg aaccgtatcg
    52021 cgcctcatct acatcatcct tgccaagtcc cccattctcc caatcccccg aacacagaaa
    52081 aggcaattta ggcctgcaga ggacaagtta gcgaacctgt gctcgacgga gcgctgtgcg
    52141 ttggtggttg accggttcta gcgtaccttg acggcgtact tgcgctgagg gaagtgggtg
    52201 gaacgcttct tcgtcttctc aagggtcttg gcggcgtcgg cgggagacaa ccgtcttcgg
    52261 attgcgcggg tctgcttggg acgcagatcc agcggcgagt acttcttgtt cttgtagaac
    52321 aggcggagct gggcgcgctg cttgaggttg atgacggtga gaacgcgggc gatcgacttg
    52381 cggaggtcgt ggatgcggtt cagcttggcg cccgacgagt tgatcttctg gatgcggagc
    52441 tggcccagct cggtcttcag ctcgcccagc tgcttctgca ggtcctcctt gttcttggtc
    52501 cagaggggac cggccttgac cttcgaggat gactgttggt aggacatgat gattagcctc
    52561 tgtgtgcctg actgtatgtg gttgtggttg tggttgtggt gtcgggggag ggtcgacgag
    52621 cagacggggg agcgtcgtgt cgtgtgagat cgcggcggcg gaagcgcacg aggtcaacga
    52681 gggcgggttg gtgcaatgat caggatcaat ccggtggatg gctgccactt accatcttgc
    52741 tgaggggggt tagtaggtcg ggtgcgagat cgcgagtggt tgtcggttct tcgaatgagc
    52801 tggaggcgtc ggacacactc gaggttgtct gcggatctga agcgcgggac ggacgtttcg
    52861 atgctggaat ttcccagtca gtaaattttt ggcggttagg gttgattttc tcttttctgt
    52921 gggctggctg gtgccggtgc agcgggtggg gcccgagcgc tgtggccaag caggctggca
    52981 ggctggcagg ctgacaagcc tctttctctc gcctctcgag ctgtggcggt gcgaggcccc
    53041 cgtctcctgg cgtgtggctg tcgcgctgcc gagggatgga gccaaggggg ccaggggcca
    53101 gggtccaggg tctggttagc gagcggaaca gacttaactc actaggggtc aatcttgtac
    53161 ttgatgcaca ctccgatgag atagacgcag gcgggattgt cccaccacgc ctgctggtcg
    53221 gccatgtcga ctgcagtcgt cctgtgtcct gtggttgttg tcaaggcagt gtttgaagac
    53281 gagaaaatat gtaataaaac gaattttgaa atacacgaga ttgagggtga ttcacctggt
    53341 ctctgagagc tcagcgtcac ttatgcggta accggggcgt ccaggacccc ccgggtgcgc
    53401 tgtatgcagt tacttccagc catgcgttgc gttcaaggtt gcatctacag gcgtcgagca
    53461 gccaactata tgccaccaac caagttgcaa ttcagtgtcc cattgacaga taacggatca
    53521 gataacttgt gaatccaagt gaatttcaag tcttcatatt gttgcaactt ggctggactc
    53581 taacgacaaa gctcgccgtc tcgaagtgcg gtgctcccgt ccagatcgtg acccacgatt
    53641 tatggagtta acggtggtcg ctgcggcacc tcagcccgtc cgcactacgt aaccaacttg
    53701 catgccgaat cggtcccatc ccagcttcat gtgactgctc gattgtgatc aagacgacca
    53761 agcccacgat acccataata ctgtcgagtc gaagaccatc gcgcacgctg gattgataac
    53821 atcatcttgt attggtccat gcgacggcac ctccccaagc ggtgaccgca ttcccgttcc
    53881 agccgaacga ttccactgac cacggagctc ctaagcacct aaggctcccg gacttgggta
    53941 gcggagagac tgccaccaaa gaagtcttgt atggagacat catggcggcg gcagcatcag
    54001 gaaatcaggg ctgggctcag ctgcgccagc aagcccggag tctagagtcc caggtagaag
    54061 cagcctgccc ctttccggga agctcgcgct gacttttttc gtgctcgccc gtagaccgag
    54121 acgctgttcc acacctactc gcagttctcc cagatctcca acataccgcc gaagccgacg
    54181 cccgaggagc gcgagaccga gaccaagctc gaggagctgc tggcgaagcg cgacacggtc
    54241 gtgggccagc tggcgcggct gctcgactcg gaggcggcgc tgacgtcgtc ggcgctgaag
    54301 cagaacaacc tggcgctgct gcgcgagaag ctggccgagc accggcgcga cctcaagcgc
    54361 atccgggcca gcatcgacga ggcgcgcaac cgcgcccacc tgctgaccaa cgtgcgctcc
    54421 gacatcgacg cctaccgggc cagcaacccc gaggccgccg aggccgacta catgctggag
    54481 gagcgccgcc gcgtcgacaa cagccacaac atggtcgaca gcgtgctgtc ccaggcctac
    54541 gccacccagg agagcttcgt gctgcagcgc gagaccctgg ccaacatcaa ccgccgcatc
    54601 acgctggccg ccagccaggt gcccgggctc aacacgctga tcggcaagat ctcggcgagg
    54661 aaacggaggg acggcatcat catgggcagt ttcatcgcgt tttgcttcct gctcttcttc
    54721 tgggttctgt gagcgggagg ggctggtcta tatgtgtgtg tgctgttaat tatatacctg
    54781 gaaccggcct ggggttcttt caggttcatg atgcgaagct tgcatggatg tatactccgc
    54841 atggcgtttc ggttactgct gttggtgttg gaactgcaat tgtatagtaa gggatcgctg
    54901 ggtacgcccg acacaatgtg aggatagcta ctatttttat gtcctaacac gtatcgtaac
    54961 ggcatacacc gtcgtggttc actgtagagt tcgaccacgt cagaggtgag ctgttgtgct
    55021 tgcacgtatg gagcggtggc atagtgcccg ggccagtacc aaactactgc taataaaatg
    55081 tcggagtgac cgcaatgcag gttgcaggcc tgcggtaggc acgaaaggta atggaatttt
    55141 ggagacatat agtgaagtcg ggtatcattt ctatagacac agccatcgcc ttgccttgta
    55201 catcattcgc caggatcata caccaatcgt acattttgca atacctcacg cctttacggt
    55261 agtcttaacc ctcggcttgg cgctcttttc ctcctcgagc aacctctgca cgcccttcac
    55321 caagccggat ctctcatggt cctcagcgta accactcccg gcccagcgga tgcggcactg
    55381 gctgtccaca aggtacacat agccgacctt gctgttcagc aacccgatcg cctccttgag
    55441 ttcatctgag acgcccttgc ggacgaggaa gtatttcccc caattcgcct cgccgacact
    55501 cttccggagc ccgcccatga acaatttgat caagaaggcc ttcaaccggt ctccctcaat
    55561 gttgatctgc acgtgctgcg ccttgtctgt gttgtcctgg agcagctcta ccagctcagg
    55621 gttggcctcg gcagaggcaa aggacttggc ctggttctcg gcccattgtc cgctgtacac
    55681 gctgaccacg gacaccttgt cttctagtac gggcgtcgtg tcacgtggtt tgcggtcgga
    55741 cttgaggagg gttgtgccgt ataggttcgg gaaccagagc gagagctcgc ccttgaacag
    55801 ccgcgggggg cagatgaagg tcttgccctt gtgaagctcg aggttcgtcc agtcacggaa
    55861 gtagggctta cggaattgtg ttttcctagc aattgtcatg ttagccgatc aagatcgaaa
    55921 actggctcgt gggggaggtt ccgaggggac gtacagttcc tcccttctct ctaggtgctt
    55981 gttccagttg acaaagtcgt ctctgcgctg ctttatcgtt cggttgtcaa ggcctgtatt
    56041 ctgaccggcc tctggcggga acggcatgcc tataggccga ggcaacggga cgggcgtgaa
    56101 atcctcgaca cgcttgccgt aaccccgtgg cgcattctcg aggggcgaag gggcgatggt
    56161 tttagcagac accgggaacg tgccgggagc caatgttttt gctgctgtcg cctgtgcctt
    56221 ttcggaaagc tgtcggtgcg atgtgctgaa ggctcgcgat tcgcacagga ggcatagtat
    56281 ttgtggcctc cggggaagca cgaaccccat gggcttgaca acggtgcctc tcattctggg
    56341 cgcgcgagcg ggaagtcagt aaatgacagg gctgaacgtt cagaagagtg tgcgaggtta
    56401 tgtaaatatc atcagcacct cacagttcct cccgtatgtg caacttgacg ctgtcgccaa
    56461 atttttggga gcttggggaa cgcggcgatc ggactttaga agctacgtac ataagtggat
    56521 ctggtcccct tcagtggtag ttatcgctaa cttatcgcta tcgctaacta tcactatcag
    56581 tgagccgaga tgctctctct gtgtacattt cacagtccca tctagttaac ttggttgctt
    56641 tattccacaa tcggacttgc cacaaggtgt ttgatccatg gctttctgca gcatctacac
    56701 ttttacgagc gtctgttcgc gctgttccca tttacaagca tgcggtcaac ctgaaatcga
    56761 ttgttcttga ccgtctgctc gtcggccggt tccaacccca ggcacctgaa cagggggccc
    56821 attagcggtt gtcgacggcc gaaccccaga ttcggctacc agcggtcaat ggcggggaga
    56881 acggtgcacc gtcatactcc ccttcctcgt ctgatcaggt gagccgcagg cgccctgcat
    56941 tcccgacgga atccagatca ggtatatttt ctcctcggac cttggagcat gtagcagaga
    57001 gtccaattga gccggattca cctttatata cacaagatgt tcttccagcg aggcgcgcgc
    57061 gcagtgcgtt cgcagtaccg tgtataccaa ggcctgtccc gcttcctcga ctccggcgct
    57121 cgtggcgcct acgccgtacc cgggaggaat ggcttccact cgacgagaag tctgcaggta
    57181 gtgaagccgg tgttactggc agacattggt gaaggttggt tttcctgcgt cgctagcctc
    57241 cagcgcttat cttatcactt acacgttcaa ccccattgtc acaggaatcg tcgaatgcga
    57301 gatcatccag tggtttgtcg agccagatgc gcgcgtcgag gaattctcgc ccctgtgcga
    57361 ggtgcaaagc gataaggcct cggtcgagat cacgagtcgc ttctcgggcg tcgtcaagaa
    57421 gctttattac gacgcaggcg agatggccaa ggtcggcaag ccttttgtcg atatcgacat
    57481 acaaggagat gccaaaaagg aggatctcga ggtcttgacg gcaccagagc cctcgcaggg
    57541 tgagggcgcc ggtgatccca tgaataaaga aagcttgagc aagccaccgg agacaccgga
    57601 gacggcccag ccgcgcgcag agaaagcacc gccggagagg agcggggaga agccgcacaa
    57661 gtcgactggc aagtatgcct cattagcgac gcctgccgta cggcatttat caaaagagca
    57721 cgatgtcgat attacggata tacaaggcac ggggaaagac ggccgtgtcc tgaaggaaga
    57781 tatatacaaa ttcgtggagg ctcgcaagtc tggcggcact gcagcaactc caagcgcggg
    57841 aggcttttcc tacgcccaac cacaagacac gacaacgcaa accgagacgt cggtcccgct
    57901 taccaatatt cagactcaga tgttcaaggc catgacccgc tccctcaaca tcccacactt
    57961 cctctacacc gatgagatcg acttctccca gctgtactct ctccgccaac gtctcaacaa
    58021 ggtcctcact tcctcaccag cacaaggaga aggcgatgtg tccaaactct cttatctccc
    58081 tttcatcata aaagccgtct cactggcact ataccagtac ccgatactaa acgcacgggt
    58141 cgacgttgac tcctcagcga gtcaaaaacc aagcgttgtg caccgtagcc agcacaatat
    58201 cggcatcgcc atggacacac cgtcagggct gctggtgccc gtgatcaaga acgtcggcgc
    58261 ccgcaacatc ctgtccatcg catcggagct ctcccgcctg caagccgcgg ccaccgctgg
    58321 caagttgtcg gtccaggacc tcagcggcgg gaccatcacc gtgtccaaca tcggcaacat
    58381 cggtggtacc tacctgtcgc ctgtgatcgt cgagaaggag gtggcgattt tgggcgtggg
    58441 ccgcatgcgc accgtgccag ctttcgacga ggatgacaat gttgtcaaga agcaagtgtg
    58501 caatttcagc tggagcgccg accaccgcgt agtggacggc gcgaccatgg cgcgggctgc
    58561 cgaggtcgtg cggcgcgtcg tagaggaacc tgatgttatg gttatgcact tgagatgatg
    58621 aggggatatg tccagagtct tgttcaccct gatatctcaa aagagcggaa tgctaggttt
    58681 ggagtgtggc gaggtcagga gaagcgtggc tagtgtagta tacacgccat agacatgatc
    58741 gaaatgcagg ggtctatgac attgagtaca tggctataga agtactgaac tactttagca
    58801 ggcgagttgt tcaatctaac aaaattggtc tggcaataga tcttgcagtt cattcggaat
    58861 atttgaagcc cattagtttt gttccacagt gccccggcat caggtaaatg ttgaggggca
    58921 tgacacaaac aatatacaac aggagagtac aatatacaac gagagctatc tattgccggg
    58981 cttccctagc ctcgcttcta gattaagcgc attcggcgcc tatattccct ctaaccctcg
    59041 ccaaggataa agtacgcgcg gtgcgttgat ctcaagggct aaaaacggga aaatgccaag
    59101 ttgcagtgca gtgcagcatc tcacttgggt gtcactctgc acgatgctgc agggctgaga
    59161 gagagcgcgc gcgcgcggca tatactccct cccaccctcg atcacatcac accggtttca
    59221 actcccgcga atgacgaggg acagcaagcg tgttcatgac gtggacgagg cacatgttcg
    59281 agctgcaggg agccggatcg ggtatttcca gggggaaagc cgttccagac cttgggcctg
    59341 ccgtaccggg aggttgaggc tcagcggccg gaacagtctt ttcaggtggg cgggggggtt
    59401 cgtggatcga ttcaaggtcg aagacttcgc ttgcagtgta gatcagtgtt tttcttgatc
    59461 tacgcatgtg tgtacgtggg gctagacctt ctactccatt tgcgcccatg cgatacatgg
    59521 caaaaatcag gtatgttaca tccaatgctt gaactccggg gaagaccagg ttccgagatc
    59581 tcccttcaaa ccaaatgcat atgctagctg cccccggggg aaagaaaaac ctggggcccc
    59641 gcaatgcgta caacttgaca cccggtggct ccaggttggt ctattcctca tgcagggcag
    59701 agtatgcccg cgtgcagcaa aacaaaacag gccaggccgc atgtacctga ctatacaagc
    59761 cttctcgcta tccccttctt caagatgtca agatgcccaa actcccaaaa aggcaagacg
    59821 ttgaacccat gcatactcct ggaataccgt ggtcgccgat tcgaccagtg aaatagacaa
    59881 cccgaaacga ccaccgaaat gcttcgataa tgcaattgtg cacgtaaaag ataggatgac
    59941 tccagctggc tcatgccgtc tcgtcgatct tctggagaac cttgctgaga gaatctttga
    60001 gcacaccttc tgggctgccg ctgacgtcca cgctgatcac gtccgtctct tcggcggttg
    60061 gcggctcgag gatgctaaac tggctgtgca ccatattggc ccccatgtag tgccccctcc
    60121 gggcgccgac acgctcgagc aggacctctt cggttgcgtg taggtagatg aagtgcagta
    60181 taacgtcgtg cgagtagtaa ggagccactc tgatgacatc acggtatttg cgcttcagtg
    60241 ccgagcacgt cagcacgacg ccctcagctc cagcggccag cttcttgagt gactcctcac
    60301 ggagcaaagt gagccaatcc catcggtcgg cgtctgtgag agggatgccg ttggccatct
    60361 tgtcgatgtt ggccttgggg tggtactgat tgcggttagt gcttgttgta aaagcgccaa
    60421 gatatttgct tcccatacct cgtcgccctc cagatatggt aggttcaatg cctgtgagat
    60481 gtgctgtgcc acagtcgtct ttccacagcc ggcagggcca gtaacaagcc agatgtggtg
    60541 cttctttggc gcagtctcgc cattttgccc gtttttgctc gtaacgtgtg acgcatgggt
    60601 catggttgcg ccactcactg gcttcgggtt tgtgccattg gtggcaatat tcgagtccat
    60661 tgtcgtcgta ggagttggat ttcctggcac cgagactgga ctattcaagg aaagcatttt
    60721 gcaacttttc gcgacctgga ctactgcacc aggaaactat tcacccaagt atgcgctggc
    60781 aagccgatcg gaatgtgtaa gtgaaagcgc aggtagtaga cttggaagac gcaggggatc
    60841 agatgtcgcg aaacggccgt tttcagttgg aactatccaa aaaccactgg aattgcgaat
    60901 tggtgtaggt cggtttggga gaagatgaaa ggccgtatgt agggacaaga ggtggtaaaa
    60961 taagtgaaga ccaaatccag aggaagaggt gcgggcccaa gggcggcttt atgtctgatg
    61021 tcagagcctg atcttagact gactggcgta ggttacaagg cgggtcaatg agaacggccc
    61081 cggatgaatg aggtaaa
//
