# Supplementary material for: Genome sequencing and physiological characterization of three Neoarthrinium moseri strains
Source: BMC Microbiol. 2025 Aug 21;25:526. doi: 10.1186/s12866-025-04274-z (PMC12369201; doi:10.1186/s12866-025-04274-z)
Supplement: Supplementary file 16 — Supplementary Material 16. [file 12866_2025_4274_MOESM16_ESM.zip › BiGSLICE/input/Nmoseri/TUCIM5799/JAFIMR010000035.1.region001.gbk]

LOCUS       JAFIMR010000035        47771 bp    DNA     linear   PLN 06-APR-2022
DEFINITION  Neoarthrinium moseri strain TUCIM 5799
            scaffold35_Wmoseri_TUCIM_5799, whole genome shotgun sequence.
ACCESSION   JAFIMR010000035
VERSION     JAFIMR010000035.1
KEYWORDS    .
SOURCE      Neoarthrinium moseri
  ORGANISM  Neoarthrinium moseri
            Eukaryota; Fungi; Dikarya; Ascomycota; Pezizomycotina;
            Sordariomycetes; Xylariomycetidae; Xylariomycetidae incertae sedis;
            Neoarthrinium.
COMMENT     ##antiSMASH-Data-START##
            Version      :: 7.1.0
            Run date     :: 2023-12-04 11:58:05
            NOTE: This is a single region extracted from a larger record!
            Orig. start  :: 96651
            Orig. end    :: 144422
            ##antiSMASH-Data-END##
FEATURES             Location/Qualifiers
     protocluster    1..47771
                     /aStool="rule-based-clusters"
                     /category="PKS"
                     /contig_edge="False"
                     /core_location="[20000:27771]"
                     /cutoff="20000"
                     /detection_rule="cds(PKS_AT and (PKS_KS or ene_KS or mod_KS
                     or hyb_KS or itr_KS or tra_KS))"
                     /neighbourhood="20000"
                     /product="T1PKS"
                     /protocluster_number="1"
                     /tool="antismash"
     proto_core      20001..27771
                     /aStool="rule-based-clusters"
                     /tool="antismash"
                     /cutoff="20000"
                     /detection_rule="cds(PKS_AT and (PKS_KS or ene_KS or mod_KS
                     or hyb_KS or itr_KS or tra_KS))"
                     /neighbourhood="20000"
                     /product="T1PKS"
                     /protocluster_number="1"
     cand_cluster    1..47771
                     /SMILES="CC(=O)C(=O)O"
                     /candidate_cluster_number="1"
                     /contig_edge="False"
                     /detection_rules="cds(PKS_AT and (PKS_KS or ene_KS or
                     mod_KS or hyb_KS or itr_KS or tra_KS))"
                     /kind="single"
                     /product="T1PKS"
                     /protoclusters="1"
                     /tool="antismash"
     region          1..47771
                     /candidate_cluster_numbers="1"
                     /contig_edge="False"
                     /product="T1PKS"
                     /region_number="1"
                     /rules="cds(PKS_AT and (PKS_KS or ene_KS or mod_KS or
                     hyb_KS or itr_KS or tra_KS))"
                     /tool="antismash"
     gene            484..2281
                     /locus_tag="JX265_010519"
     mRNA            join(484..520,587..718,769..828,888..1176,1225..2281)
                     /locus_tag="JX265_010519"
                     /product="hypothetical protein"
     CDS             join(484..520,587..718,769..828,888..1176,1225..2281)
                     /codon_start=1
                     /gene_functions="biosynthetic-additional
                     (rule-based-clusters) Pyr_redox_2"
                     /gene_functions="biosynthetic-additional
                     (rule-based-clusters) FMO-like"
                     /gene_functions="other (smcogs) SMCOG1092:hypothetical
                     protein (Score: 264.6; E-value: 3.5e-80)"
                     /gene_kind="biosynthetic-additional"
                     /locus_tag="JX265_010519"
                     /product="hypothetical protein"
                     /protein_id="KAI1859042.1"
                     /sec_met_domain="Pyr_redox_2 (E-value: 7e-09, bitscore:
                     28.5, seeds: 64, tool: rule-based-clusters)"
                     /sec_met_domain="FMO-like (E-value: 2e-69, bitscore: 227.6,
                     seeds: 5, tool: rule-based-clusters)"
                     /transl_table=1
                     /translation="MSSPATVAVIGAGSSGLSMLKTLREDGFRVTCYERRTQVGGLWAY
                     TDDKSMTTALKSTVANISKYTCGMSDFPMPDKYPHHLNQWEFQEYMELYANHFDLLKDI
                     IFGASLKQVTRNQNDTKWIVELEIGGEPHFKEFDKVAFTHGYQTKAVTPDLPDRTKFEG
                     VLIHTQQYRSADEFRGKKVVVVGIGSTAGDVVEELLPVASTVYASHRRGIVIFPRWRNG
                     TPGDLMISWRRRQINSFLQKNFPNAAKWLADKALGFILHQTWGRLDPTWRLQPYPSAVL
                     SLPASSETIIPALKNGTLTSLHGLKRFVGPKAIEFDDGTIIDDVDAVICATGYSADFNV
                     APFLERSRPANYGGEDLVRLWMNMFPPKYADSICLLCYSAYGKNNGFSFSDVSSMAVSN
                     VWRGVHPLPPLPDMENAIDAHHDWVASRWRMDDKIDVSMVKQYQFQGFIHEAAGTGMDN
                     LGWGWKGWKFWFKDPKLYYLMNDGVETAHAFRFFETGKRKTWPGARDAIIHMNEAVKIF
                     PLKEKSQ"
     PFAM_domain     join(502..520,587..718,769..828,888..1176,1225..2242)
                     /aSDomain="FMO-like"
                     /aSTool="clusterhmmer"
                     /database="35.0"
                     /db_xref="PF00743.22"
                     /db_xref="GO:0004499"
                     /db_xref="GO:0050660"
                     /db_xref="GO:0050661"
                     /description="Flavin-binding monooxygenase-like"
                     /detection="hmmscan"
                     /domain_id="clusterhmmer_JX265_010519_0001"
                     /evalue="2.50E-67"
                     /gene_ontologies="GO:0004499: N,N-dimethylaniline
                     monooxygenase activity"
                     /gene_ontologies="GO:0050660: flavin adenine dinucleotide
                     binding"
                     /gene_ontologies="GO:0050661: NADP binding"
                     /label="JX265_010519"
                     /locus_tag="JX265_010519"
                     /protein_end="512"
                     /protein_start="6"
                     /score="227.6"
                     /tool="antismash"
                     /translation="VAVIGAGSSGLSMLKTLREDGFRVTCYERRTQVGGLWAYTDDKSM
                     TTALKSTVANISKYTCGMSDFPMPDKYPHHLNQWEFQEYMELYANHFDLLKDIIFGASL
                     KQVTRNQNDTKWIVELEIGGEPHFKEFDKVAFTHGYQTKAVTPDLPDRTKFEGVLIHTQ
                     QYRSADEFRGKKVVVVGIGSTAGDVVEELLPVASTVYASHRRGIVIFPRWRNGTPGDLM
                     ISWRRRQINSFLQKNFPNAAKWLADKALGFILHQTWGRLDPTWRLQPYPSAVLSLPASS
                     ETIIPALKNGTLTSLHGLKRFVGPKAIEFDDGTIIDDVDAVICATGYSADFNVAPFLER
                     SRPANYGGEDLVRLWMNMFPPKYADSICLLCYSAYGKNNGFSFSDVSSMAVSNVWRGVH
                     PLPPLPDMENAIDAHHDWVASRWRMDDKIDVSMVKQYQFQGFIHEAAGTGMDNLGWGWK
                     GWKFWFKDPKLYYLMNDGVETAHAFRFFETGKRKTWPGARDAIIHMNE"
     gene            complement(2308..3925)
                     /locus_tag="JX265_010520"
     mRNA            complement(join(2308..3805,3855..3925))
                     /locus_tag="JX265_010520"
                     /product="hypothetical protein"
     CDS             complement(join(2308..3805,3855..3925))
                     /NRPS_PKS="Domain: Condensation_DCL (56-182). E-value:
                     7e-09. Score: 27.0. Matches aSDomain:
                     nrpspksdomains_JX265_010520_Condensation_DCL.1"
                     /codon_start=1
                     /gene_functions="biosynthetic-additional
                     (rule-based-clusters) Condensation"
                     /gene_kind="biosynthetic-additional"
                     /locus_tag="JX265_010520"
                     /product="hypothetical protein"
                     /protein_id="KAI1859043.1"
                     /sec_met_domain="Condensation (E-value: 1.3e-09, bitscore:
                     30.8, seeds: 42, tool: rule-based-clusters)"
                     /transl_table=1
                     /translation="MSCFRAGKASDTKKPNVLRRLGSVEGFQSVQHLRGYYYACGVTCR
                     YAIPRASGSDLHLRGSTLRDVFERALALVILHHPFLQAGIANEGSRKPLWVKLNSIDLG
                     KEVQWQRVEPSEKYDEVVCRILEKKHDTRFPDLERRPSWRIIVLESSDLTSLDVLFVWN
                     HAIADGMSGKIFHQTLLEKLNVAPSETGIIDLNEHVLQLPKSLQFTPPLEKLIKFPLSA
                     GFIVSEGWRAFRPPSLVPANPYAASWAPFEVSSNQTRLCLVTIQNAELKNVLQLCRHRE
                     TTLTGLLHGLTLASMAKRIPKEKAQAFESGTPIDLRRFMTPSPGVDSEFRPDRTIGNFV
                     TYFSSRFDKTIVEKLRQHFIQSKTDADVDGSFEAIIWSVAKEFRHDISKKLERGPRNDT
                     VGLAKLVTDWRTYMKDEAKKPRAVSWEFSNIGVIDATVASREDASEKQEDWIIDRALFS
                     QSSAALGPAIVFSPIAVKGKDLVICCSWQSKVVEDALVEGVAADLQAWLEDLGTDGQLH
                     VGQRD"
     PFAM_domain     complement(2407..3471)
                     /aSDomain="AATase"
                     /aSTool="clusterhmmer"
                     /database="35.0"
                     /db_xref="PF07247.15"
                     /description="Alcohol acetyltransferase"
                     /detection="hmmscan"
                     /domain_id="clusterhmmer_JX265_010520_0002"
                     /evalue="5.90E-19"
                     /label="JX265_010520"
                     /locus_tag="JX265_010520"
                     /protein_end="490"
                     /protein_start="135"
                     /score="68.1"
                     /tool="antismash"
                     /translation="DLERRPSWRIIVLESSDLTSLDVLFVWNHAIADGMSGKIFHQTLL
                     EKLNVAPSETGIIDLNEHVLQLPKSLQFTPPLEKLIKFPLSAGFIVSEGWRAFRPPSLV
                     PANPYAASWAPFEVSSNQTRLCLVTIQNAELKNVLQLCRHRETTLTGLLHGLTLASMAK
                     RIPKEKAQAFESGTPIDLRRFMTPSPGVDSEFRPDRTIGNFVTYFSSRFDKTIVEKLRQ
                     HFIQSKTDADVDGSFEAIIWSVAKEFRHDISKKLERGPRNDTVGLAKLVTDWRTYMKDE
                     AKKPRAVSWEFSNIGVIDATVASREDASEKQEDWIIDRALFSQSSAALGPAIVFSPIAV
                     KGKDLVICCSWQSKV"
     aSDomain        complement(3331..3708)
                     /aSDomain="Condensation"
                     /aSTool="nrps_pks_domains"
                     /database="nrpspksdomains.hmm"
                     /detection="hmmscan"
                     /domain_id="nrpspksdomains_JX265_010520_Condensation_DCL.1"
                     /domain_subtypes="Condensation_DCL"
                     /evalue="7.00E-09"
                     /label="JX265_010520_Condensation_DCL.1"
                     /locus_tag="JX265_010520"
                     /protein_end="182"
                     /protein_start="56"
                     /score="27.0"
                     /tool="antismash"
                     /translation="HLRGSTLRDVFERALALVILHHPFLQAGIANEGSRKPLWVKLNSI
                     DLGKEVQWQRVEPSEKYDEVVCRILEKKHDTRFPDLERRPSWRIIVLESSDLTSLDVLF
                     VWNHAIADGMSGKIFHQTLLEK"
     gene            complement(4723..6447)
                     /locus_tag="JX265_010521"
     mRNA            complement(4723..6447)
                     /locus_tag="JX265_010521"
                     /product="hypothetical protein"
     CDS             complement(4723..6447)
                     /codon_start=1
                     /gene_functions="transport (smcogs) SMCOG1202:major
                     facilitator transporter (Score: 42.8; E-value: 4.3e-13)"
                     /gene_kind="transport"
                     /locus_tag="JX265_010521"
                     /product="hypothetical protein"
                     /protein_id="KAI1859044.1"
                     /transl_table=1
                     /translation="MRHQATDALETGATGEQLRHTCRQGFLRDRSACTATATDTQCGGE
                     TDTAERPPVSARRVRWRDLPNKDQLFILALCRFSEPLSNVCLLPYIFYLVRSTLPTDND
                     ETPDATAARVSEYSGLLVAAFPLAQFAVSLPWGRLSDARGRRLSILIGLLASTVANVGF
                     GLSRSFGALLFWRIVAGLANGNVGIMRTVTAEIVRERKYQTKAFLLLPLVFNSGMVASL
                     ALGGFLAEPATNLPWLFGPSGVFNTNKHSDGVEWTLTYPYALPAFMNAMFLTVALVAAF
                     FGLRETLPGKEGYSDYGLRIGRMIGRFLGGTSPYRAEEDYTIVDGSEERLLPDGAQTIV
                     RLSHGEKGSMKPEPSLGDILDRKVISAMLSFGLLPLHNSTFMHIFPVYLSSPPSDNSEA
                     TLFAFSGGLGLRSATIGIWLSVFGVCGIFLQLFIYPRMQARWGTLGVFRIALVLFPITY
                     AAAPYLSLVAGDHDARWIFLGLVVCAQIMARTMAIPSTVILLTESAPQKTCLGTIHGAG
                     NMLASLARAVGPALGGWVFAMGVHEGVVGMVWWFYLVTTALVALAWSFLMDVDGFTK"
     PFAM_domain     complement(5278..6102)
                     /aSDomain="MFS_1"
                     /aSTool="clusterhmmer"
                     /database="35.0"
                     /db_xref="PF07690.19"
                     /db_xref="GO:0022857"
                     /db_xref="GO:0055085"
                     /description="Major Facilitator Superfamily"
                     /detection="hmmscan"
                     /domain_id="clusterhmmer_JX265_010521_0003"
                     /evalue="2.90E-14"
                     /gene_ontologies="GO:0022857: transmembrane transporter
                     activity"
                     /gene_ontologies="GO:0055085: transmembrane transport"
                     /label="JX265_010521"
                     /locus_tag="JX265_010521"
                     /protein_end="390"
                     /protein_start="115"
                     /score="52.9"
                     /tool="antismash"
                     /translation="EYSGLLVAAFPLAQFAVSLPWGRLSDARGRRLSILIGLLASTVAN
                     VGFGLSRSFGALLFWRIVAGLANGNVGIMRTVTAEIVRERKYQTKAFLLLPLVFNSGMV
                     ASLALGGFLAEPATNLPWLFGPSGVFNTNKHSDGVEWTLTYPYALPAFMNAMFLTVALV
                     AAFFGLRETLPGKEGYSDYGLRIGRMIGRFLGGTSPYRAEEDYTIVDGSEERLLPDGAQ
                     TIVRLSHGEKGSMKPEPSLGDILDRKVISAMLSFGLLPLHNSTFMHIFPVYLS"
     gene            7234..9150
                     /locus_tag="JX265_010522"
     mRNA            join(7234..7310,7397..7720,7772..7855,7917..8045,
                     8098..8527,8579..8716,8770..8928,8992..9150)
                     /locus_tag="JX265_010522"
                     /product="hypothetical protein"
     CDS             join(7234..7310,7397..7720,7772..7855,7917..8045,
                     8098..8527,8579..8716,8770..8928,8992..9150)
                     /codon_start=1
                     /gene_functions="transport (smcogs) SMCOG1169:sugar
                     transport protein (Score: 287.1; E-value: 3.8e-87)"
                     /gene_kind="transport"
                     /locus_tag="JX265_010522"
                     /product="hypothetical protein"
                     /protein_id="KAI1859045.1"
                     /transl_table=1
                     /translation="MATLTKSVVRLHLLCIFFAVGSFVWGYHVGVLSSVLVHPGFVAAL
                     GKPTAAQKGVITAIYYLGTWTGYIFISHPAADYFGRRFAALMGTATVAVGTAFEAGATA
                     PGAYAMMIIGRIISGIGVSIISTSVPLYQSEVAPAAQRGKYVVLNHIGFVAGLAAGFWV
                     GYGVTFWQSTPHDVYVSWRFSIAIVLIPCLIFGTGLPFLPETPRWLVEHGHYHRAQRSL
                     HWLREGSYTNSEMEAELNKIQDAVEEHKSSTLNWLSLFKERDLFNRLWRASLLQFMAQM
                     CGATAMKYYLPTLLGKLGVSTRVTLLIGGIESTAKIGMTVIEMLIIDVVGRRTTLVAGC
                     AAMSAGMLINGALGEAFPDNQNKTADVVCIVFIFVYAIGYSMGFGPAAWVYGSEIFPTS
                     VRARGLNFSASGGAIGSIIVAQVWPVGIDQIGSRIYFFFFAVNVVCVPIIYLFYPETRG
                     RALEDMDVLFSKSVIRRNSNLSEEHEDTAAPKPAAHAVWST"
     aSDomain        join(7243..7310,7397..7720,7772..7855,7917..8045,
                     8098..8527,8579..8716,8770..8928,8992..9039)
                     /aSDomain="TIGR00879"
                     /aSTool="tigrfam"
                     /description="SP: MFS transporter, sugar porter (SP)
                     family"
                     /detection="hmmscan"
                     /domain_id="TIGRFam_JX265_010522_0001"
                     /evalue="7.60E-87"
                     /identifier="TIGR00879"
                     /label="JX265_010522"
                     /locus_tag="JX265_010522"
                     /protein_end="463"
                     /protein_start="3"
                     /score="289.9"
                     /tool="antismash"
                     /translation="LTKSVVRLHLLCIFFAVGSFVWGYHVGVLSSVLVHPGFVAALGKP
                     TAAQKGVITAIYYLGTWTGYIFISHPAADYFGRRFAALMGTATVAVGTAFEAGATAPGA
                     YAMMIIGRIISGIGVSIISTSVPLYQSEVAPAAQRGKYVVLNHIGFVAGLAAGFWVGYG
                     VTFWQSTPHDVYVSWRFSIAIVLIPCLIFGTGLPFLPETPRWLVEHGHYHRAQRSLHWL
                     REGSYTNSEMEAELNKIQDAVEEHKSSTLNWLSLFKERDLFNRLWRASLLQFMAQMCGA
                     TAMKYYLPTLLGKLGVSTRVTLLIGGIESTAKIGMTVIEMLIIDVVGRRTTLVAGCAAM
                     SAGMLINGALGEAFPDNQNKTADVVCIVFIFVYAIGYSMGFGPAAWVYGSEIFPTSVRA
                     RGLNFSASGGAIGSIIVAQVWPVGIDQIGSRIYFFFFAVNVVCVPIIYLFYPETRGRAL
                     ED"
     PFAM_domain     join(7273..7310,7397..7720,7772..7855,7917..8045,
                     8098..8527,8579..8716,8770..8928,8992..9054)
                     /aSDomain="Sugar_tr"
                     /aSTool="clusterhmmer"
                     /database="35.0"
                     /db_xref="PF00083.27"
                     /db_xref="GO:0016020"
                     /db_xref="GO:0022857"
                     /db_xref="GO:0055085"
                     /description="Sugar (and other) transporter"
                     /detection="hmmscan"
                     /domain_id="clusterhmmer_JX265_010522_0004"
                     /evalue="8.80E-92"
                     /gene_ontologies="GO:0016020: membrane"
                     /gene_ontologies="GO:0022857: transmembrane transporter
                     activity"
                     /gene_ontologies="GO:0055085: transmembrane transport"
                     /label="JX265_010522"
                     /locus_tag="JX265_010522"
                     /protein_end="468"
                     /protein_start="13"
                     /score="308.4"
                     /tool="antismash"
                     /translation="LCIFFAVGSFVWGYHVGVLSSVLVHPGFVAALGKPTAAQKGVITA
                     IYYLGTWTGYIFISHPAADYFGRRFAALMGTATVAVGTAFEAGATAPGAYAMMIIGRII
                     SGIGVSIISTSVPLYQSEVAPAAQRGKYVVLNHIGFVAGLAAGFWVGYGVTFWQSTPHD
                     VYVSWRFSIAIVLIPCLIFGTGLPFLPETPRWLVEHGHYHRAQRSLHWLREGSYTNSEM
                     EAELNKIQDAVEEHKSSTLNWLSLFKERDLFNRLWRASLLQFMAQMCGATAMKYYLPTL
                     LGKLGVSTRVTLLIGGIESTAKIGMTVIEMLIIDVVGRRTTLVAGCAAMSAGMLINGAL
                     GEAFPDNQNKTADVVCIVFIFVYAIGYSMGFGPAAWVYGSEIFPTSVRARGLNFSASGG
                     AIGSIIVAQVWPVGIDQIGSRIYFFFFAVNVVCVPIIYLFYPETRGRALEDMDVLF"
     gene            complement(9389..10928)
                     /locus_tag="JX265_010523"
     mRNA            complement(join(9389..10070,10125..10545,10598..10928))
                     /locus_tag="JX265_010523"
                     /product="hypothetical protein"
     CDS             complement(join(9389..10070,10125..10545,10598..10928))
                     /codon_start=1
                     /locus_tag="JX265_010523"
                     /product="hypothetical protein"
                     /protein_id="KAI1859046.1"
                     /transl_table=1
                     /translation="MASPGDYGRSLSTEIPFIVTSNIERADPATRKLIRSHVMRGKRSK
                     KALSHKARDASSMGAITGRINAARVELGEVAEIYQAVAPSHFGSDVSFLTLADSIEPSA
                     LLSLTKVSPIATKIISPLIAAIGYQPEKQGWLHIIGSDAAALHISVFAVEEFIEKVLRR
                     HMYTENLTSMLHFQKGLEILQERLSGPDDQIKISDSTIGVVVKLATAAHFNGDYRTSKQ
                     HMEAIRKMVDLRGGITALKGKSMFTEILKCDIAIALLNASMPFIFSQSSEPVIPYPQKL
                     LPASDTILDAHNNDEPFQDVDSGLATAWRVMKNFCFLVNLGAEVQRPIRLEIIHETMTA
                     VMYRLLKKAFPFGSTNETLRQGLLAFSYHVFVQWQDIKSPYHEFRFTFKNCIESLKPES
                     AASSQMMLWLLMTGALAVFDLSDETWVGEYWHESARRCQVETWNEVKIILKSFMWVALI
                     DDEPGKRIYDTFNLRRGQI"
     gene            11269..12247
                     /locus_tag="JX265_010524"
     mRNA            join(11269..12114,12173..12247)
                     /locus_tag="JX265_010524"
                     /product="hypothetical protein"
     CDS             join(11269..12114,12173..12247)
                     /codon_start=1
                     /gene_functions="biosynthetic-additional (smcogs)
                     SMCOG1001:short-chain dehydrogenase/reductase SDR (Score:
                     122.5; E-value: 3.4e-37)"
                     /gene_kind="biosynthetic-additional"
                     /locus_tag="JX265_010524"
                     /product="hypothetical protein"
                     /protein_id="KAI1859047.1"
                     /transl_table=1
                     /translation="MAQPRKSVLITGCSAGGIGEAMAEAFLEKGYYVFATVRNSSSVSQ
                     SLSTAASVTIVTLDVLSSDSIAAAAELVQREAGGMLDVLVNNSGGVLFLPALDIPIEDG
                     KKLFDLNFWGPFAMLQAFAPLLIKAQGCIVNNSSANAYAAMPLMSQCIVSEEFSSLSLT
                     SPGVYNSSKAALAMASETWRHELRPLGVRTITLITFAVKTDSFSKYHQFALPETSNYFE
                     IRDFIYSLSDGRLQDGAISARQYAIEVVREIEKGSVGTIWAGTNAWLSRFAFSLLPQSV
                     MDKLLETIIPISSTMARSREGTKSR"
     PFAM_domain     11284..11712
                     /aSDomain="adh_short"
                     /aSTool="clusterhmmer"
                     /database="35.0"
                     /db_xref="PF00106.28"
                     /description="short chain dehydrogenase"
                     /detection="hmmscan"
                     /domain_id="clusterhmmer_JX265_010524_0005"
                     /evalue="3.00E-23"
                     /label="JX265_010524"
                     /locus_tag="JX265_010524"
                     /protein_end="148"
                     /protein_start="5"
                     /score="82.4"
                     /tool="antismash"
                     /translation="KSVLITGCSAGGIGEAMAEAFLEKGYYVFATVRNSSSVSQSLSTA
                     ASVTIVTLDVLSSDSIAAAAELVQREAGGMLDVLVNNSGGVLFLPALDIPIEDGKKLFD
                     LNFWGPFAMLQAFAPLLIKAQGCIVNNSSANAYAAMPLM"
     gene            12936..14472
                     /locus_tag="JX265_010525"
     mRNA            join(12936..13716,13785..14089,14149..14472)
                     /locus_tag="JX265_010525"
                     /product="hypothetical protein"
     CDS             join(12936..13716,13785..14089,14149..14472)
                     /codon_start=1
                     /locus_tag="JX265_010525"
                     /product="hypothetical protein"
                     /protein_id="KAI1859048.1"
                     /transl_table=1
                     /translation="MPLLSALKSDSSGNEDSTANLLRTNVNPFHSVHDCKDALSRAFDT
                     FGDCKVLLIGDASHGTSEFYAVRAEITKHMILHHEFNIVAVEADWPDAESVDRYVRRRQ
                     GPGPVGDVEPASESRRKGREPAFMRFPTWMWRNQEVQQFVEWLRDYNDGRDVHDAVSFN
                     GLDLYSLGTSMAAIIEYLDHIDPQMAEIARERYGQLMLWAEDPHEYGYEIAMKKFQGYE
                     REVVQMLRDLLARRVEYSDATWNGEEFHGSEQNAQLVVDAEHYYKSMYYGRDETWNLRD
                     THMFRTLSRLLKHRGPKSKAVVWAHNSHIGYARATSMGWAEGELSIGQLCKEAFGKQAL
                     SIGCGTNTGTVAAANQWDGDMQVKNMKPGLPGSVEELMHDTGISNFALDLRQDFCSEML
                     RQKLRRRRLERFIGVIYRPETERQSHYSTVILPDQFDGFLWFDKTRHVGSLEVHQPQTK
                     LEFGETWPFGL"
     PFAM_domain     join(13167..13716,13785..14089,14149..14394)
                     /aSDomain="Erythro_esteras"
                     /aSTool="clusterhmmer"
                     /database="35.0"
                     /db_xref="PF05139.17"
                     /db_xref="GO:0046677"
                     /description="Erythromycin esterase"
                     /detection="hmmscan"
                     /domain_id="clusterhmmer_JX265_010525_0006"
                     /evalue="9.30E-120"
                     /gene_ontologies="GO:0046677: response to antibiotic"
                     /label="JX265_010525"
                     /locus_tag="JX265_010525"
                     /protein_end="444"
                     /protein_start="77"
                     /score="400.6"
                     /tool="antismash"
                     /translation="HHEFNIVAVEADWPDAESVDRYVRRRQGPGPVGDVEPASESRRKG
                     REPAFMRFPTWMWRNQEVQQFVEWLRDYNDGRDVHDAVSFNGLDLYSLGTSMAAIIEYL
                     DHIDPQMAEIARERYGQLMLWAEDPHEYGYEIAMKKFQGYEREVVQMLRDLLARRVEYS
                     DATWNGEEFHGSEQNAQLVVDAEHYYKSMYYGRDETWNLRDTHMFRTLSRLLKHRGPKS
                     KAVVWAHNSHIGYARATSMGWAEGELSIGQLCKEAFGKQALSIGCGTNTGTVAAANQWD
                     GDMQVKNMKPGLPGSVEELMHDTGISNFALDLRQDFCSEMLRQKLRRRRLERFIGVIYR
                     PETERQSHYSTVILPDQFDGFLWFDKT"
     gene            14920..15593
                     /locus_tag="JX265_010526"
     mRNA            join(14920..15162,15213..15593)
                     /locus_tag="JX265_010526"
                     /product="hypothetical protein"
     CDS             join(14920..15162,15213..15593)
                     /codon_start=1
                     /locus_tag="JX265_010526"
                     /product="hypothetical protein"
                     /protein_id="KAI1859049.1"
                     /transl_table=1
                     /translation="MFRAILTVVGIVMSQVELAQAIPNVTVTPLPPTCASYPAYDNSTG
                     QAGPWYLVADATGSSIDGFAATATYYTNPDFHRWGFITIPSVKATKNPAMRCANGTLQV
                     QLSTGNNNTAWQDIVVAGDNNWQAGIGFAFPGDQSKDIPVQPYAHFINGTRQPGVFLGA
                     KNVTTWYFKDNWAGNAGEYYLLRLWASGTELEEKDHAGFLKLVV"
     gene            16564..17901
                     /locus_tag="JX265_010527"
     mRNA            16564..17901
                     /locus_tag="JX265_010527"
                     /product="hypothetical protein"
     CDS             16564..17901
                     /codon_start=1
                     /locus_tag="JX265_010527"
                     /product="hypothetical protein"
                     /protein_id="KAI1859050.1"
                     /transl_table=1
                     /translation="MGRPKRPPKSPLSGTAAKDGRPRAPIMPKEQQPPPPLYQAAMDLI
                     HLGIEQQAQHSVHPSPLDTNDNLGGSEHMGEAPRRLTSNMAANGPDLKVSSSSSPGASS
                     DIATGTSLPPLSDNSLGLGLVSSGEGVYPPSCYIGNRDVGDCLFRQDTSMPWSSGNAYD
                     GNLDSQLDVWPCNNSASGGTAAQKHSYNDTASLATANRQELDITLDVCNPSRNCYVALL
                     SRLTQLESYLASRPLENPAPIDDTLRATKDLLDLKERIYSCRGHAIPGGRKSPSCLLSS
                     RPIILFLCLLTERIVYLFEDLFRRAPSLIQPFTEALQPPAYGPNWQRSMRAVRSLLDYS
                     STCPFPDANRPLQIGSMEVSNEVKTRALRRILRGRIERLLVMLEDMKRMSGPRGEEDGG
                     RQSHSPDRILGPDGGCGAANHAASRQTVAELYLRVEMLLGRLTLTA"
     gene            complement(18003..18503)
                     /locus_tag="JX265_010528"
     mRNA            complement(18003..18503)
                     /locus_tag="JX265_010528"
                     /product="hypothetical protein"
     CDS             complement(18003..18503)
                     /codon_start=1
                     /locus_tag="JX265_010528"
                     /product="hypothetical protein"
                     /protein_id="KAI1859051.1"
                     /transl_table=1
                     /translation="MSSSSSSSASPSSTPLHQQPRLQQEQQQPVYLDGALLLGRRLVLE
                     WERVNGCPNVQDHIGPAALRSTANAVEQILKLHQVLLESVLTTTSSPVQVSMVPVTLGS
                     LELDAEEARMVVHEALRHTITRLGDLLNDIEDESKQATAHDIVEDVKRAQMLMFRLLGR
                     VPI"
     gene            complement(20001..27771)
                     /locus_tag="JX265_010529"
     mRNA            complement(join(20001..20932,21002..25465,25563..27084,
                     27142..27771))
                     /locus_tag="JX265_010529"
                     /product="hypothetical protein"
     CDS             complement(join(20001..20932,21002..25465,25563..27084,
                     27142..27771))
                     /NRPS_PKS="Domain: SAT (97-255). E-value: 2.7e-10. Score:
                     32.1. Matches aSDomain: nrpspksdomains_JX265_010529_SAT.1"
                     /NRPS_PKS="Domain: PKS_KS(Iterative-KS) (417-832). E-value:
                     9e-142. Score: 464.7. Matches aSDomain:
                     nrpspksdomains_JX265_010529_PKS_KS.1"
                     /NRPS_PKS="Domain: PKS_AT (936-1228). E-value: 5.2e-56.
                     Score: 182.0. Matches aSDomain:
                     nrpspksdomains_JX265_010529_PKS_AT.1"
                     /NRPS_PKS="Domain: PKS_DH2 (1341-1551). E-value: 1.7e-09.
                     Score: 29.2. Matches aSDomain:
                     nrpspksdomains_JX265_010529_PKS_DH2.1"
                     /NRPS_PKS="Domain: PP-binding (1672-1738). E-value:
                     1.5e-14. Score: 46.2. Matches aSDomain:
                     nrpspksdomains_JX265_010529_PP-binding.1"
                     /NRPS_PKS="Domain: cMT (1983-2140). E-value: 3.3e-50.
                     Score: 162.1. Matches aSDomain:
                     nrpspksdomains_JX265_010529_cMT.1"
                     /codon_start=1
                     /gene_functions="biosynthetic (rule-based-clusters) T1PKS:
                     PKS_AT"
                     /gene_functions="biosynthetic (rule-based-clusters) T1PKS:
                     itr_KS"
                     /gene_functions="biosynthetic-additional
                     (rule-based-clusters) PP-binding"
                     /gene_functions="biosynthetic-additional (smcogs)
                     SMCOG1093:Beta-ketoacyl synthase (Score: 75.4; E-value:
                     5.9e-23)"
                     /gene_kind="biosynthetic"
                     /locus_tag="JX265_010529"
                     /product="hypothetical protein"
                     /protein_id="KAI1859052.1"
                     /sec_met_domain="itr_KS (E-value: 1.6e-147, bitscore:
                     484.9, seeds: 96, tool: rule-based-clusters)"
                     /sec_met_domain="PKS_AT (E-value: 1.4e-55, bitscore: 182.0,
                     seeds: 1682, tool: rule-based-clusters)"
                     /sec_met_domain="PP-binding (E-value: 4e-14, bitscore:
                     46.2, seeds: 164, tool: rule-based-clusters)"
                     /transl_table=1
                     /translation="MTGAFPSVLVFGPQGEIGPETAYQDLRTELISNNRLLALQEAVDG
                     LPDFWGALTDFDPNLRRVPGAKYLGKLKELLRGTGSIHHPQGHLPNHYALGLSVLLQIT
                     QYTHYLDHLGRGSHRKLLDSVKVGGVQGFCVGFLSAVAVAVSETESALGSSAAIALRLA
                     VCIGAYVDLDGAYSSAPIEYQATALRWRQGNPTDTTSVASVISSTPGAYISSINDDSSV
                     TATAPAVESEGLIARAQSSHLRTKSVHVYGRYHTPDHAGIVDQLMELVSSSKELQFPDP
                     KDLRAPIRNTATGETISSGSLTRLALESALVNVADWHKTIQLAVQHLTGPQHTIAVSGL
                     GNALPSSLVAEKSFNMFSLSDLNGRNMKLGRENPADANLNGNLHGVNETNGADGVDGTN
                     DVSGIEDYDDAHEYPPHSIAIVGMAGRFPGADSVDELWDLIMEGKSMVEPAPLDRLKLS
                     ETGEQAGVKWWGNFLKDPDAFDHKFFNKPSREALAWDPQQRILLEVVYEALESAGYFGA
                     SENATLDYGCYIGAVMSNYYDNISCHASTAYATVGTQRAFVSGCMSHYFGWTGPALSID
                     TACSSSLVALNTACRAIWSGECSRAIAGGTNVFSSPFDYRNLAAAGFLSPSGQCKPFDA
                     AADGYCRGEAVSVVVLKRLSDAIKDHDNILGVVIGSAANQNHNHSHISAPQSDSQLELF
                     RKVIKLGGAKPESITYVEAHGTGTGVGDPIEVRSIRDAFGGPKRDSPLHFGSIKGNIGH
                     SEATAGVAGLVKVLLMMRHRKITPQASLELLNPKLPDFSQDQMSINTREVITWEAPSLV
                     ACVNSYGAAGSNSAVMIRQKPSIYGQSLTPAKLPKYPIFISSGSPNSLSRFSKKLLVWL
                     EKATVERRPDLLAHLAFNLADRANHSLPQNLVTTVSTVRQLENTLKAVGNGIGITQAPK
                     RKPVVLVFGGQESDFIGISEEIYRTSKVYRTHLDSVDKLMISNGLESFYPSIFGSVPIK
                     DLVTLHSALFAVQYASAKTWIDSGLKIDAVVGHSFGQLSALCISGVLSLPDALKLVSGR
                     ASLMQKNWGSEPGSMLFLQANRATVDEILQSLNYKGRGHYAEIACHNGPNSHVVVGSSE
                     SIELLQTHAATTRRSIRTKKLNVTNGFHSQFTEPMLKPLDSLARQLEWNEPKIHLETTD
                     EFRSNPSPDYRIVSEHTRGPVFFQRAIERITAKFSQCTWIESGRGSSVIQLVKGCIADT
                     HAHSFHASPLTSAKNSQEFLIDLTVDLWKSGQAVQYWPFHRSGKLEYEYLSLPPIQFEK
                     TRHWLEFTGIRGPAAVVEAGPVTDVEETHELLTFTEFKDKARSEAVFCIDPQSERFQKM
                     LAGHVMAGQTLAPASLYFELVARAALRLMDDMQTEKYVPIFKDLLMKSPIGHITTKKIL
                     LVLKKDAGFVQPSWSFSITTEDTKGHNSQPFEHSTGIVSLNKRDEPTSAQEFQRFETLI
                     GPRRCEEIMGHPDAEKMRGNHIYRAFNTVVYYGEPFRGIKEIACLDLESAGKVKITPAP
                     NDPADQRLCDTPMTDSFMQFAGLMVNYFNNSSTEEVFVCMRIDHIQIGGGFDPDAGEWL
                     VYATMRRNSNNDVMADAYVFDSKTKAMVMAVFGLHFTKMSQNLLARMLKSVNKAAGIKA
                     QPIKDEILENAPPLPLVTQQVTTLVTKRSPGKRHELLQMLSNVSDVPLDEINDEMSLED
                     LGVDSLMATEMLNDIRSVLGVTIDLSTFLFFPNIRAVVKHVEEKLGIVSVKEASEPGPD
                     STISDIDTPHGATGSVTPESITMEPEAESSEVPILSALEAFQKTRMNYDRQAEAAQAIG
                     FWDNAYPHQARLVLAYVVEAFAELGCALRHLETGEVAPKIKAADKHRRLVLQLWRVLED
                     GGLVAPSEGQEFIRTDTPVDPATADSIYQDIINMHPQHAMVNKLVRATGSQLAACLRGE
                     KEGIQVVFGDRDIKKTLEEAYEFWPLWRAPTLVLGDFLYEALSSASGVGKFRILEIGAG
                     TGGTTRYIVNFLKSRGINFEYVFTDISPSLVNSTAKQFKGIKELTFDLLDVEQPPKPEH
                     VGAFHCIIATNCIHATKDLDVSLGNIRPMLREDGVLALVEITKNMFWLDAVFGLFEGWW
                     LFNDGREHALIDEKQWERKLRAAGFGAVSWSDGKTPESKAVRVIAAFSSGGTTPERPVK
                     AAVEALTYKKVGDLEIHADVYYPLEGEEVAASRMPVALMIHGGSHILFSRKDVRPAQTR
                     LLLRKGFLPVSLDYRLCPEVALMEGPMVDVCDALEWARNQLPKVTLPSNPSLQIDGERV
                     VVVGWSSGGQLAMSLAWTAPARGLRPPDAILAFYAPTNYEDTWWQNPIEPLGAPYKSQQ
                     YDVLEGILDQPIAKYEIVGAWEEPLSDPRSHSDPRLKIVLHINWKAQTLPVILGGLPSR
                     EKATAAGSDIDWNALPQPTLDTIRKASPYAHINNGGYHVPTFFIHGTADDLIPWQQSHG
                     TYQLMKEKGVATGMALVDNAPHICDLSGDPESDGWKAVVQGYDFLFSFGSS"
     PFAM_domain     complement(20562..20930)
                     /aSDomain="Abhydrolase_3"
                     /aSTool="clusterhmmer"
                     /database="35.0"
                     /db_xref="PF07859.16"
                     /db_xref="GO:0016787"
                     /description="alpha/beta hydrolase fold"
                     /detection="hmmscan"
                     /domain_id="clusterhmmer_JX265_010529_0015"
                     /evalue="1.10E-12"
                     /gene_ontologies="GO:0016787: hydrolase activity"
                     /label="JX265_010529"
                     /locus_tag="JX265_010529"
                     /protein_end="2329"
                     /protein_start="2206"
                     /score="48.4"
                     /tool="antismash"
                     /translation="LMIHGGSHILFSRKDVRPAQTRLLLRKGFLPVSLDYRLCPEVALM
                     EGPMVDVCDALEWARNQLPKVTLPSNPSLQIDGERVVVVGWSSGGQLAMSLAWTAPARG
                     LRPPDAILAFYAPTNYEDT"
     CDS_motif       complement(20640..20687)
                     /aSTool="nrps_pks_domains"
                     /database="abmotifs"
                     /detection="hmmscan"
                     /domain_id="nrpspksmotif_JX265_010529_0007"
                     /evalue="2.90E-03"
                     /label="NRPS-te1"
                     /locus_tag="JX265_010529"
                     /protein_end="2303"
                     /protein_start="2287"
                     /score="10.2"
                     /tool="antismash"
                     /translation="VVVGWSSGGQLAMSLA"
     aSDomain        complement(21198..21668)
                     /aSDomain="MT"
                     /aSTool="nrps_pks_domains"
                     /database="nrpspksdomains.hmm"
                     /detection="hmmscan"
                     /domain_id="nrpspksdomains_JX265_010529_cMT.1"
                     /domain_subtypes="cMT"
                     /evalue="3.30E-50"
                     /label="JX265_010529_cMT.1"
                     /locus_tag="JX265_010529"
                     /protein_end="2140"
                     /protein_start="1983"
                     /score="162.1"
                     /tool="antismash"
                     /translation="FRILEIGAGTGGTTRYIVNFLKSRGINFEYVFTDISPSLVNSTAK
                     QFKGIKELTFDLLDVEQPPKPEHVGAFHCIIATNCIHATKDLDVSLGNIRPMLREDGVL
                     ALVEITKNMFWLDAVFGLFEGWWLFNDGREHALIDEKQWERKLRAAGFGAVSW"
     PFAM_domain     complement(21357..21659)
                     /aSDomain="Methyltransf_12"
                     /aSTool="clusterhmmer"
                     /database="35.0"
                     /db_xref="PF08242.15"
                     /description="Methyltransferase domain"
                     /detection="hmmscan"
                     /domain_id="clusterhmmer_JX265_010529_0014"
                     /evalue="1.30E-15"
                     /label="JX265_010529"
                     /locus_tag="JX265_010529"
                     /protein_end="2087"
                     /protein_start="1986"
                     /score="58.0"
                     /tool="antismash"
                     /translation="LEIGAGTGGTTRYIVNFLKSRGINFEYVFTDISPSLVNSTAKQFK
                     GIKELTFDLLDVEQPPKPEHVGAFHCIIATNCIHATKDLDVSLGNIRPMLREDGVL"
     PFAM_domain     complement(21975..22229)
                     /aSDomain="HTH_51"
                     /aSTool="clusterhmmer"
                     /database="35.0"
                     /db_xref="PF18558.4"
                     /description="Helix-turn-helix domain"
                     /detection="hmmscan"
                     /domain_id="clusterhmmer_JX265_010529_0013"
                     /evalue="1.90E-25"
                     /label="JX265_010529"
                     /locus_tag="JX265_010529"
                     /protein_end="1881"
                     /protein_start="1796"
                     /score="88.7"
                     /tool="antismash"
                     /translation="FQKTRMNYDRQAEAAQAIGFWDNAYPHQARLVLAYVVEAFAELGC
                     ALRHLETGEVAPKIKAADKHRRLVLQLWRVLEDGGLVAPS"
     aSDomain        complement(22404..22601)
                     /aSDomain="PP-binding"
                     /aSTool="nrps_pks_domains"
                     /database="nrpspksdomains.hmm"
                     /detection="hmmscan"
                     /domain_id="nrpspksdomains_JX265_010529_PP-binding.1"
                     /evalue="1.50E-14"
                     /label="JX265_010529_PP-binding.1"
                     /locus_tag="JX265_010529"
                     /protein_end="1738"
                     /protein_start="1672"
                     /score="46.2"
                     /tool="antismash"
                     /translation="ELLQMLSNVSDVPLDEINDEMSLEDLGVDSLMATEMLNDIRSVLG
                     VTIDLSTFLFFPNIRAVVKHV"
     PFAM_domain     complement(22404..22601)
                     /aSDomain="PP-binding"
                     /aSTool="clusterhmmer"
                     /database="35.0"
                     /db_xref="PF00550.28"
                     /description="Phosphopantetheine attachment site"
                     /detection="hmmscan"
                     /domain_id="clusterhmmer_JX265_010529_0012"
                     /evalue="4.80E-13"
                     /label="JX265_010529"
                     /locus_tag="JX265_010529"
                     /protein_end="1738"
                     /protein_start="1672"
                     /score="49.3"
                     /tool="antismash"
                     /translation="ELLQMLSNVSDVPLDEINDEMSLEDLGVDSLMATEMLNDIRSVLG
                     VTIDLSTFLFFPNIRAVVKHV"
     aSModule        complement(22404..26463)
                     /complete
                     /domains="nrpspksdomains_JX265_010529_PKS_KS.1"
                     /domains="nrpspksdomains_JX265_010529_PKS_AT.1"
                     /domains="nrpspksdomains_JX265_010529_PKS_DH2.1"
                     /domains="nrpspksdomains_JX265_010529_PP-binding.1"
                     /iterative
                     /locus_tags="JX265_010529"
                     /monomer_pairings="mal -> mal"
                     /tool="antismash"
                     /type="pks"
     PFAM_domain     complement(22755..23588)
                     /aSDomain="PS-DH"
                     /aSTool="clusterhmmer"
                     /database="35.0"
                     /db_xref="PF14765.9"
                     /description="Polyketide synthase dehydratase"
                     /detection="hmmscan"
                     /domain_id="clusterhmmer_JX265_010529_0011"
                     /evalue="5.10E-20"
                     /label="JX265_010529"
                     /locus_tag="JX265_010529"
                     /protein_end="1621"
                     /protein_start="1343"
                     /score="72.1"
                     /tool="antismash"
                     /translation="LAGHVMAGQTLAPASLYFELVARAALRLMDDMQTEKYVPIFKDLL
                     MKSPIGHITTKKILLVLKKDAGFVQPSWSFSITTEDTKGHNSQPFEHSTGIVSLNKRDE
                     PTSAQEFQRFETLIGPRRCEEIMGHPDAEKMRGNHIYRAFNTVVYYGEPFRGIKEIACL
                     DLESAGKVKITPAPNDPADQRLCDTPMTDSFMQFAGLMVNYFNNSSTEEVFVCMRIDHI
                     QIGGGFDPDAGEWLVYATMRRNSNNDVMADAYVFDSKTKAMVMAVFGLHFTKMSQN"
     aSDomain        complement(22965..23594)
                     /aSDomain="PKS_DH2"
                     /aSTool="nrps_pks_domains"
                     /database="nrpspksdomains.hmm"
                     /detection="hmmscan"
                     /domain_id="nrpspksdomains_JX265_010529_PKS_DH2.1"
                     /evalue="1.70E-09"
                     /label="JX265_010529_PKS_DH2.1"
                     /locus_tag="JX265_010529"
                     /protein_end="1551"
                     /protein_start="1341"
                     /score="29.2"
                     /tool="antismash"
                     /translation="KMLAGHVMAGQTLAPASLYFELVARAALRLMDDMQTEKYVPIFKD
                     LLMKSPIGHITTKKILLVLKKDAGFVQPSWSFSITTEDTKGHNSQPFEHSTGIVSLNKR
                     DEPTSAQEFQRFETLIGPRRCEEIMGHPDAEKMRGNHIYRAFNTVVYYGEPFRGIKEIA
                     CLDLESAGKVKITPAPNDPADQRLCDTPMTDSFMQFAGLMVNYFNNS"
     CDS_motif       complement(23427..23453)
                     /aSTool="nrps_pks_domains"
                     /database="abmotifs"
                     /detection="hmmscan"
                     /domain_id="nrpspksmotif_JX265_010529_0006"
                     /evalue="9.90E+01"
                     /label="PKSI-KS_m6"
                     /locus_tag="JX265_010529"
                     /protein_end="1397"
                     /protein_start="1388"
                     /score="-2.6"
                     /tool="antismash"
                     /translation="MKSPIGHIT"
     aSDomain        complement(23934..24809)
                     /ASF="(Methyl)Malonyl-CoA specificity inconclusive"
                     /ASF="found active site serine: True, scaffold matched
                     GHGE: False"
                     /aSDomain="PKS_AT"
                     /aSTool="nrps_pks_domains"
                     /database="nrpspksdomains.hmm"
                     /detection="hmmscan"
                     /domain_id="nrpspksdomains_JX265_010529_PKS_AT.1"
                     /evalue="5.20E-56"
                     /label="JX265_010529_PKS_AT.1"
                     /locus_tag="JX265_010529"
                     /protein_end="1228"
                     /protein_start="936"
                     /score="182.0"
                     /specificity="substrate consensus: mal"
                     /specificity="PKS signature: Malonyl-CoA"
                     /specificity="Minowa: mal"
                     /tool="antismash"
                     /translation="VFGGQESDFIGISEEIYRTSKVYRTHLDSVDKLMISNGLESFYPS
                     IFGSVPIKDLVTLHSALFAVQYASAKTWIDSGLKIDAVVGHSFGQLSALCISGVLSLPD
                     ALKLVSGRASLMQKNWGSEPGSMLFLQANRATVDEILQSLNYKGRGHYAEIACHNGPNS
                     HVVVGSSESIELLQTHAATTRRSIRTKKLNVTNGFHSQFTEPMLKPLDSLARQLEWNEP
                     KIHLETTDEFRSNPSPDYRIVSEHTRGPVFFQRAIERITAKFSQCTWIESGRGSSVIQL
                     VKGCIADTHAH"
     PFAM_domain     complement(24021..24812)
                     /aSDomain="Acyl_transf_1"
                     /aSTool="clusterhmmer"
                     /database="35.0"
                     /db_xref="PF00698.24"
                     /description="Acyl transferase domain"
                     /detection="hmmscan"
                     /domain_id="clusterhmmer_JX265_010529_0010"
                     /evalue="1.20E-18"
                     /label="JX265_010529"
                     /locus_tag="JX265_010529"
                     /protein_end="1199"
                     /protein_start="935"
                     /score="67.9"
                     /tool="antismash"
                     /translation="LVFGGQESDFIGISEEIYRTSKVYRTHLDSVDKLMISNGLESFYP
                     SIFGSVPIKDLVTLHSALFAVQYASAKTWIDSGLKIDAVVGHSFGQLSALCISGVLSLP
                     DALKLVSGRASLMQKNWGSEPGSMLFLQANRATVDEILQSLNYKGRGHYAEIACHNGPN
                     SHVVVGSSESIELLQTHAATTRRSIRTKKLNVTNGFHSQFTEPMLKPLDSLARQLEWNE
                     PKIHLETTDEFRSNPSPDYRIVSEHTRGPVFFQRAIERITAK"
     CDS_motif       complement(24459..24569)
                     /aSTool="nrps_pks_domains"
                     /database="abmotifs"
                     /detection="hmmscan"
                     /domain_id="nrpspksmotif_JX265_010529_0005"
                     /evalue="9.30E-17"
                     /label="PKSI-AT-M_m3"
                     /locus_tag="JX265_010529"
                     /protein_end="1053"
                     /protein_start="1016"
                     /score="53.1"
                     /tool="antismash"
                     /translation="DAVVGHSFGQLSALCISGVLSLPDALKLVSGRASLMQ"
     aSDomain        complement(join(25122..25465,25563..26463))
                     /ASF="found active site cysteine: True, scaffold matched
                     GSSS: True"
                     /ASF="found active site histidines: True"
                     /aSDomain="PKS_KS"
                     /aSTool="nrps_pks_domains"
                     /database="nrpspksdomains.hmm"
                     /detection="hmmscan"
                     /domain_id="nrpspksdomains_JX265_010529_PKS_KS.1"
                     /domain_subtypes="Iterative-KS"
                     /evalue="9.00E-142"
                     /label="JX265_010529_PKS_KS.1"
                     /locus_tag="JX265_010529"
                     /protein_end="832"
                     /protein_start="417"
                     /score="464.7"
                     /tool="antismash"
                     /translation="IAIVGMAGRFPGADSVDELWDLIMEGKSMVEPAPLDRLKLSETGE
                     QAGVKWWGNFLKDPDAFDHKFFNKPSREALAWDPQQRILLEVVYEALESAGYFGASENA
                     TLDYGCYIGAVMSNYYDNISCHASTAYATVGTQRAFVSGCMSHYFGWTGPALSIDTACS
                     SSLVALNTACRAIWSGECSRAIAGGTNVFSSPFDYRNLAAAGFLSPSGQCKPFDAAADG
                     YCRGEAVSVVVLKRLSDAIKDHDNILGVVIGSAANQNHNHSHISAPQSDSQLELFRKVI
                     KLGGAKPESITYVEAHGTGTGVGDPIEVRSIRDAFGGPKRDSPLHFGSIKGNIGHSEAT
                     AGVAGLVKVLLMMRHRKITPQASLELLNPKLPDFSQDQMSINTREVITWEAPSLVACVN
                     SYGAAGSNSAVMIRQK"
     PFAM_domain     complement(join(25275..25465,25563..25722))
                     /aSDomain="Ketoacyl-synt_C"
                     /aSTool="clusterhmmer"
                     /database="35.0"
                     /db_xref="PF02801.25"
                     /description="Beta-ketoacyl synthase, C-terminal domain"
                     /detection="hmmscan"
                     /domain_id="clusterhmmer_JX265_010529_0009"
                     /evalue="8.20E-33"
                     /label="JX265_010529"
                     /locus_tag="JX265_010529"
                     /protein_end="781"
                     /protein_start="664"
                     /score="113.1"
                     /tool="antismash"
                     /translation="LGVVIGSAANQNHNHSHISAPQSDSQLELFRKVIKLGGAKPESIT
                     YVEAHGTGTGVGDPIEVRSIRDAFGGPKRDSPLHFGSIKGNIGHSEATAGVAGLVKVLL
                     MMRHRKITPQASL"
     CDS_motif       complement(25341..25385)
                     /aSTool="nrps_pks_domains"
                     /database="abmotifs"
                     /detection="hmmscan"
                     /domain_id="nrpspksmotif_JX265_010529_0004"
                     /evalue="1.60E-02"
                     /label="PKSI-KS_m6"
                     /locus_tag="JX265_010529"
                     /protein_end="759"
                     /protein_start="744"
                     /score="8.4"
                     /tool="antismash"
                     /translation="GSIKGNIGHSEATAG"
     CDS_motif       complement(join(25443..25465,25563..25587))
                     /aSTool="nrps_pks_domains"
                     /database="abmotifs"
                     /detection="hmmscan"
                     /domain_id="nrpspksmotif_JX265_010529_0003"
                     /evalue="3.90E-04"
                     /label="PKSI-KS_m5"
                     /locus_tag="JX265_010529"
                     /protein_end="725"
                     /protein_start="709"
                     /score="12.6"
                     /tool="antismash"
                     /translation="YVEAHGTGTGVGDPIE"
     PFAM_domain     complement(25744..26466)
                     /aSDomain="ketoacyl-synt"
                     /aSTool="clusterhmmer"
                     /database="35.0"
                     /db_xref="PF00109.29"
                     /description="Beta-ketoacyl synthase, N-terminal domain"
                     /detection="hmmscan"
                     /domain_id="clusterhmmer_JX265_010529_0008"
                     /evalue="3.10E-71"
                     /label="JX265_010529"
                     /locus_tag="JX265_010529"
                     /protein_end="657"
                     /protein_start="416"
                     /score="240.0"
                     /tool="antismash"
                     /translation="SIAIVGMAGRFPGADSVDELWDLIMEGKSMVEPAPLDRLKLSETG
                     EQAGVKWWGNFLKDPDAFDHKFFNKPSREALAWDPQQRILLEVVYEALESAGYFGASEN
                     ATLDYGCYIGAVMSNYYDNISCHASTAYATVGTQRAFVSGCMSHYFGWTGPALSIDTAC
                     SSSLVALNTACRAIWSGECSRAIAGGTNVFSSPFDYRNLAAAGFLSPSGQCKPFDAAAD
                     GYCRGEAVSVVVLKRLSDA"
     CDS_motif       complement(25780..25818)
                     /aSTool="nrps_pks_domains"
                     /database="abmotifs"
                     /detection="hmmscan"
                     /domain_id="nrpspksmotif_JX265_010529_0002"
                     /evalue="3.20E-04"
                     /label="PKSI-KS_m4"
                     /locus_tag="JX265_010529"
                     /protein_end="645"
                     /protein_start="632"
                     /score="13.7"
                     /tool="antismash"
                     /translation="FDAAADGYCRGEA"
     CDS_motif       complement(25960..26007)
                     /aSTool="nrps_pks_domains"
                     /database="abmotifs"
                     /detection="hmmscan"
                     /domain_id="nrpspksmotif_JX265_010529_0001"
                     /evalue="3.50E-06"
                     /label="PKSI-KS_m3"
                     /locus_tag="JX265_010529"
                     /protein_end="585"
                     /protein_start="569"
                     /score="19.0"
                     /tool="antismash"
                     /translation="GPALSIDTACSSSLVA"
     aSDomain        complement(join(26950..27084,27142..27480))
                     /aSDomain="SAT"
                     /aSTool="nrps_pks_domains"
                     /database="nrpspksdomains.hmm"
                     /detection="hmmscan"
                     /domain_id="nrpspksdomains_JX265_010529_SAT.1"
                     /evalue="2.70E-10"
                     /label="JX265_010529_SAT.1"
                     /locus_tag="JX265_010529"
                     /protein_end="255"
                     /protein_start="97"
                     /score="32.1"
                     /tool="antismash"
                     /translation="SVLLQITQYTHYLDHLGRGSHRKLLDSVKVGGVQGFCVGFLSAVA
                     VAVSETESALGSSAAIALRLAVCIGAYVDLDGAYSSAPIEYQATALRWRQGNPTDTTSV
                     ASVISSTPGAYISSINDDSSVTATAPAVESEGLIARAQSSHLRTKSVHVYGRYH"
     PFAM_domain     complement(join(26950..27084,27142..27480))
                     /aSDomain="SAT"
                     /aSTool="clusterhmmer"
                     /database="35.0"
                     /db_xref="PF16073.8"
                     /description="Starter unit:ACP transacylase in aflatoxin
                     biosynthesis"
                     /detection="hmmscan"
                     /domain_id="clusterhmmer_JX265_010529_0007"
                     /evalue="3.00E-10"
                     /label="JX265_010529"
                     /locus_tag="JX265_010529"
                     /protein_end="255"
                     /protein_start="97"
                     /score="40.2"
                     /tool="antismash"
                     /translation="SVLLQITQYTHYLDHLGRGSHRKLLDSVKVGGVQGFCVGFLSAVA
                     VAVSETESALGSSAAIALRLAVCIGAYVDLDGAYSSAPIEYQATALRWRQGNPTDTTSV
                     ASVISSTPGAYISSINDDSSVTATAPAVESEGLIARAQSSHLRTKSVHVYGRYH"
     gene            31124..32628
                     /locus_tag="JX265_010530"
     mRNA            join(31124..31262,31331..31413,31496..31685,31753..31880,
                     31990..32511,32578..32628)
                     /locus_tag="JX265_010530"
                     /product="hypothetical protein"
     CDS             join(31124..31262,31331..31413,31496..31685,31753..31880,
                     31990..32511,32578..32628)
                     /codon_start=1
                     /gene_functions="biosynthetic-additional
                     (rule-based-clusters) p450"
                     /gene_functions="biosynthetic-additional (smcogs)
                     SMCOG1034:cytochrome P450 (Score: 169.6; E-value: 1.9e-51)"
                     /gene_kind="biosynthetic-additional"
                     /locus_tag="JX265_010530"
                     /product="hypothetical protein"
                     /protein_id="KAI1859053.1"
                     /sec_met_domain="p450 (E-value: 8.1e-45, bitscore: 146.6,
                     seeds: 50, tool: rule-based-clusters)"
                     /transl_table=1
                     /translation="MALLLAEHILPLSIIALSYGFSLTIRRHLSAISKDHFWPSSLIFD
                     DLRIGPNIVSLSDPDLLKTVYSTRGEFLKSEHFAVADGQHSGRPVSTIFSARSNAFHAQ
                     TTQPIAKLYSLPSILKIESLTDQSLVNLYRGLFDRCIELIMERVGDSGTSRERTDMLDI
                     FLQAKETYPDVVEDSDIMAAGSDTSASLEKAVIYHVLKDPAILAKLQAEPDAAYLSFTP
                     KYSEVEALPYLDATIKEGLRIHPPIGVLLERIVPRSGLKLRDGRVIPAGTIVGMNAWVL
                     IRNKEIFGDDDDVFRPERWLQVEGESARTYKERVGMMKEASFSWGGGNRVCIGKNMATV
                     SIYKVIATIFRNYNLEPTDRQRNGSCINIG"
     PFAM_domain     join(31664..31685,31753..31880,31990..32511,32578..32592)
                     /aSDomain="p450"
                     /aSTool="clusterhmmer"
                     /database="35.0"
                     /db_xref="PF00067.25"
                     /db_xref="GO:0004497"
                     /db_xref="GO:0005506"
                     /db_xref="GO:0016705"
                     /db_xref="GO:0020037"
                     /description="Cytochrome P450"
                     /detection="hmmscan"
                     /domain_id="clusterhmmer_JX265_010530_0016"
                     /evalue="1.10E-42"
                     /gene_ontologies="GO:0004497: monooxygenase activity"
                     /gene_ontologies="GO:0005506: iron ion binding"
                     /gene_ontologies="GO:0016705: oxidoreductase activity,
                     acting on paired donors, with incorporation or reduction of
                     molecular oxygen"
                     /gene_ontologies="GO:0020037: heme binding"
                     /label="JX265_010530"
                     /locus_tag="JX265_010530"
                     /protein_end="359"
                     /protein_start="130"
                     /score="146.5"
                     /tool="antismash"
                     /translation="NLYRGLFDRCIELIMERVGDSGTSRERTDMLDIFLQAKETYPDVV
                     EDSDIMAAGSDTSASLEKAVIYHVLKDPAILAKLQAEPDAAYLSFTPKYSEVEALPYLD
                     ATIKEGLRIHPPIGVLLERIVPRSGLKLRDGRVIPAGTIVGMNAWVLIRNKEIFGDDDD
                     VFRPERWLQVEGESARTYKERVGMMKEASFSWGGGNRVCIGKNMATVSIYKVIATIFRN
                     YNLEPTD"
     gene            complement(33333..34527)
                     /locus_tag="JX265_010531"
     mRNA            complement(join(33333..33992,34057..34527))
                     /locus_tag="JX265_010531"
                     /product="hypothetical protein"
     CDS             complement(join(33333..33992,34057..34527))
                     /codon_start=1
                     /locus_tag="JX265_010531"
                     /product="hypothetical protein"
                     /protein_id="KAI1859054.1"
                     /transl_table=1
                     /translation="MTTLEYPDFLDDQSLTYYDEDVLHDFDAWSHSPHFEVSNNLICDN
                     YLDDIKHTYRELHKCVDQVVAKFSSRKPMCLDEIRDHNRKVIEKLTTLENTILESAHTE
                     DAIPVIPGSASHLYPSPTASDLTPPGGRRRHKRRRATSSSCPKAGELFPSAQNGARTES
                     GALQGSLSSHDRLRGNPKLAEKLLHISNEESGLKVTRFASQLNLNPPEPGVNTVQLPNA
                     HQFSSLSQIADASHFRGLILNLGVAIENSGFGEQYFRIRKRIALAHFYHTYTLAQDNPE
                     LFFVWCEGQPQWLASMLPKGGSRSAVQRRFADLIFAQPEKSSLYHSNHLHHVDDVKKRV
                     SKIQMWRKLGKKWAQVIQRFGCGILLLLPSSLTDEE"
     gene            36143..37792
                     /locus_tag="JX265_010532"
     mRNA            join(36143..36319,36385..36440,36585..37033,37087..37150,
                     37394..37650,37713..37792)
                     /locus_tag="JX265_010532"
                     /product="hypothetical protein"
     CDS             join(36143..36319,36385..36440,36585..37033,37087..37150,
                     37394..37650,37713..37792)
                     /codon_start=1
                     /gene_functions="transport (smcogs) SMCOG1005:Drug
                     resistance transporter, EmrB/QacA (Score: 110.1; E-value:
                     1.4e-33)"
                     /gene_kind="transport"
                     /locus_tag="JX265_010532"
                     /product="hypothetical protein"
                     /protein_id="KAI1859055.1"
                     /transl_table=1
                     /translation="MSSQPAPSTPPRSSDDMANMEKQKPGLEQDAQQVQVTVHHPAGFR
                     LNAIILGLVLSFFLSALDMSITTGFRSTASVRCSVALIVGRAVQGAGAAGITAGCYTIV
                     NFIVSPSKVPGVSGLLGSVFTLASVAGPLLGGAFTSKLTWRWCFWINLPVGGVAIACLA
                     VFFKTPDHSRTMHGKLTWAQIALQFDAIGTVLLVSSLTLFILAMQWEASQSHEDPLRSL
                     EALSVALIVYRILKNRAIALCRGFIFFFVHTLCFHHGRQVGYFQPFLVVGSILQTVGVG
                     LYYTFGLDTGLGPVIGYQIIFGIGTGLGIQTCIIVGQMLSSMEDRSMTMATIIFFQFGV
                     GAYGTPLPQIPSSTISSYKA"
     PFAM_domain     join(36293..36319,36385..36440,36585..37033,37087..37150,
                     37394..37650,37713..37732)
                     /aSDomain="MFS_1"
                     /aSTool="clusterhmmer"
                     /database="35.0"
                     /db_xref="PF07690.19"
                     /db_xref="GO:0022857"
                     /db_xref="GO:0055085"
                     /description="Major Facilitator Superfamily"
                     /detection="hmmscan"
                     /domain_id="clusterhmmer_JX265_010532_0017"
                     /evalue="9.70E-17"
                     /gene_ontologies="GO:0022857: transmembrane transporter
                     activity"
                     /gene_ontologies="GO:0055085: transmembrane transport"
                     /label="JX265_010532"
                     /locus_tag="JX265_010532"
                     /protein_end="341"
                     /protein_start="50"
                     /score="61.0"
                     /tool="antismash"
                     /translation="LGLVLSFFLSALDMSITTGFRSTASVRCSVALIVGRAVQGAGAAG
                     ITAGCYTIVNFIVSPSKVPGVSGLLGSVFTLASVAGPLLGGAFTSKLTWRWCFWINLPV
                     GGVAIACLAVFFKTPDHSRTMHGKLTWAQIALQFDAIGTVLLVSSLTLFILAMQWEASQ
                     SHEDPLRSLEALSVALIVYRILKNRAIALCRGFIFFFVHTLCFHHGRQVGYFQPFLVVG
                     SILQTVGVGLYYTFGLDTGLGPVIGYQIIFGIGTGLGIQTCIIVGQMLSSMEDRSMTMA
                     TIIFFQFGVG"
     gene            complement(40415..41821)
                     /locus_tag="JX265_010533"
     mRNA            complement(join(40415..41215,41280..41657,41732..41821))
                     /locus_tag="JX265_010533"
                     /product="hypothetical protein"
     CDS             complement(join(40415..41215,41280..41657,41732..41821))
                     /codon_start=1
                     /locus_tag="JX265_010533"
                     /product="hypothetical protein"
                     /protein_id="KAI1859056.1"
                     /transl_table=1
                     /translation="MSLPPTPIRCDDPDNRDEQQHKSGWFQFMKSVATFKGDLASLSAP
                     PFLLSPESITQFSQYFNDHPQLLIAPSKEGNAEKRALLVMKWFLSGLRRQMATKNEDGT
                     RKKLKPLNPFLGEIFLGKWVDDAGTTELISEQVSHHPPQTAYHIRNREHGVTLEGHIGP
                     RSYFSHTINIERRGFGKLTLSKYSEDHVFTMPKVHVEGIVTFQIAPELGGTSYIHSSAG
                     FTTKIEYCSKGWLRGSSHSFKAALFRDGAEKSPLYVAAGQWDGKYTVTDSRGKIVDTVD
                     LGSLKRTPLQVAPIEKQHPLETGRAWQHVISAIHNNDIFAIGHEKSKIEVAQRAMRKEE
                     AREGRSWERRYFTQLEQYPDVEKLALRGKGEPCHDYRVFWKFDESKYERILENQTQGIK
                     SPTHARFDSGVGMCLDDIEVERE"
     PFAM_domain     complement(join(40754..41215,41280..41645))
                     /aSDomain="Oxysterol_BP"
                     /aSTool="clusterhmmer"
                     /database="35.0"
                     /db_xref="PF01237.21"
                     /db_xref="GO:0008289"
                     /description="Oxysterol-binding protein"
                     /detection="hmmscan"
                     /domain_id="clusterhmmer_JX265_010533_0018"
                     /evalue="5.80E-46"
                     /gene_ontologies="GO:0008289: lipid binding"
                     /label="JX265_010533"
                     /locus_tag="JX265_010533"
                     /protein_end="310"
                     /protein_start="34"
                     /score="157.1"
                     /tool="antismash"
                     /translation="FKGDLASLSAPPFLLSPESITQFSQYFNDHPQLLIAPSKEGNAEK
                     RALLVMKWFLSGLRRQMATKNEDGTRKKLKPLNPFLGEIFLGKWVDDAGTTELISEQVS
                     HHPPQTAYHIRNREHGVTLEGHIGPRSYFSHTINIERRGFGKLTLSKYSEDHVFTMPKV
                     HVEGIVTFQIAPELGGTSYIHSSAGFTTKIEYCSKGWLRGSSHSFKAALFRDGAEKSPL
                     YVAAGQWDGKYTVTDSRGKIVDTVDLGSLKRTPLQVAPIEKQHPLETGRAWQHV"
     gene            42677..47204
                     /locus_tag="JX265_010534"
     mRNA            join(42677..42690,42863..43325,43620..43760,43817..44419,
                     44468..44535,45461..45571,45642..45976,46054..47204)
                     /locus_tag="JX265_010534"
                     /product="hypothetical protein"
     CDS             join(42677..42690,42863..43325,43620..43760,43817..44419,
                     44468..44535,45461..45571,45642..45976,46054..47204)
                     /codon_start=1
                     /locus_tag="JX265_010534"
                     /product="hypothetical protein"
                     /protein_id="KAI1859057.1"
                     /transl_table=1
                     /translation="MALVYALAQCLRVTELVQQPSSARNICQRAFGIGHQHPLLHHDLR
                     LSVLFAINCLLNECWVNCTKLLQVPARLSSAALVIQTYGNGSYPDRVDYIKEWPSSPSN
                     HSGLVSSKVPTRIREDGNNEIEWGFQIRMNAEDVDPDDIVVWFKLGLDADQIPEEETSQ
                     HGLKVGQTFVVVNAGDGTVDLISYTIKSLAPLLEVSVTSPGSGLGEEDGFDNDIVHRAQ
                     ERLNSLIKRQFAMSSLPHGSWTFPCALATNKELGIRVGCMTVKATDIYIIYESVITQIV
                     KLVNDQIGASDVPVYAIILVGGFGSSMHLQQRLKLAFSDRSGMKVLQSIHAWEAVVRGA
                     VFKGLAQVNPQRSTVIKTRDQAARKDYGTELSLTYDHSIHQSILNKRYWDGYDGHFRVD
                     AVEWFIKRGNYVSKTTPYRKSFSQTSIVDYGHKVEWHHDYNCSEYDGFVADPVKFRSPA
                     WILISLVDSTCRRTLDISQPIGVAFRPELQFRAKPNGYWPGSVLSLRDDTPVGRLLLHV
                     RRPEAEDSQHPHVDVCSVAHDFNGIKPLTDTFTSFLIQAADFPFARFLEPKPYSLRKRQ
                     MGPKNSHASENHLAWSAGFLCPTFDFLSTSNSHLQQIVLGQIPDLTRNRYVKSLSQAQL
                     GNINICGVGWMHPLAVTACLLFENPWIGKILICCSTHREVANVAVAVDRTTKFSINQYN
                     HSQHEAVRKPYFTIVRARKHEVEVDQVIKMIENHGKDRSCWVNPGDITQEWLEDHELSA
                     AVWVLKVIGYRGDQGQRLSWSLTSYDSPILLDIRQRFLADRSSSYVRDAIFENIAWRSL
                     SEQHEKAVIVWEKQYTQGQAALADRLAKPVRIIGKLIEEIIFEAASTLCATPGGATSDG
                     LIDFTLGVTKATLIGDAGRLTVSELITVWHDARPLVQVGSFLVKPYVNTLTEKEKNGKN
                     YVNMFAQCLYQSSLEKFVKLGFPSFPAERFD"
ORIGIN
        1 ctccaccact gtaaatagcc ggaagctcca actgcacgta cgaattgccc cccttacggg
       61 aaatcacgcc tttttgaact gtattgtcct ccatgactcc accttcagtc aacacctgaa
      121 acaagctaca aagatgtaac ctgcagcgac attggaggtc gaaagcaggg cgcttctggg
      181 cggttcaaat ggtgaatgcg acttatggcc taatggtccc aagggaacta gagaagttgg
      241 aggatcaatt agtgggatcc gactcaaatc gggcggtgcc cattggcaag ctccttctac
      301 catgcctgat tggatggagg acgccaaaga ttgcgcttga gctccgacag gggctctgaa
      361 gtcgaaggat ggacgctagc cgagagtcct catcagcact tgagaccgcc atcacttttc
      421 ctctaatcca taaagacctg ttataagagc atgactgcgg tgacacacgc cgtcgcacgc
      481 acaatgagct cgccggcgac tgtcgctgtt attggtgctg gtgagtgagc cgcctacagc
      541 gcccgccgca gggatgcatg tttgacgcaa gtctgacagc cgctagggtc cagtggactg
      601 tccatgctca agacactgcg agaagatggc ttcagagtca cctgttatga gcgaaggacg
      661 caagtcggtg gcctctgggc ttacactgac gacaagtcaa tgaccacagc cttgaaatgt
      721 aagtctaggt cacaatccac tagactgcag tatctaagct cagcatagcc accgttgcca
      781 acatcagcaa gtatacttgc ggaatgtcgg acttccctat gcccgacagt acgtttatct
      841 actatttcga ggatggaaaa tttcgtgtat atactaaagc cttcaagagt atcctcacca
      901 cttgaaccag tgggagttcc aggagtatat ggaactctat gcaaaccatt ttgacctgct
      961 aaaggacatc atctttggtg cttctttgaa acaggtcact aggaaccaaa atgacactaa
     1021 gtggattgtg gaactcgaaa taggagggga gccccatttt aaggagtttg ataaggtagc
     1081 tttcacccat ggctatcaaa ccaaagcagt gacgccagat ctcccagacc ggacgaagtt
     1141 tgaaggcgtt ctgattcata ctcaacagta cagatcgtaa gtacaattca ataaaatggg
     1201 tatccaagtt actgacgttc ttagtgccga cgagttcagg gggaagaaag ttgtggttgt
     1261 aggaattggc agcaccgctg gcgacgtagt tgaagagtta ctacctgtgg catccacagt
     1321 gtacgcttca catcggcgag gcatagtcat tttcccacga tggcggaatg gcacaccggg
     1381 agatctcatg atcagctggc gacggcggca gatcaatagc tttctgcaga agaactttcc
     1441 aaacgctgcc aaatggctag ccgacaaagc tttgggtttc atattgcatc agacatgggg
     1501 ccggctcgac cccacctggc gtctccagcc gtacccatcg gccgtcttgt cattgccagc
     1561 gtcttcagaa actatcattc cagccctcaa gaatggtacc ctgacttcct tgcatggatt
     1621 gaagcgattc gttggcccaa aggcaatcga atttgacgat ggaaccatca ttgacgatgt
     1681 ggatgccgtt atttgtgcga caggctactc tgcggacttc aacgtcgcgc ctttcctgga
     1741 gagaagcaga cctgctaact atggtggcga ggacttggtt agactgtgga tgaatatgtt
     1801 ccctccaaaa tacgctgatt cgatatgtct gctgtgctac tcagcctatg gcaagaataa
     1861 cggtttctct ttctctgacg tatcatccat ggcggtaagc aatgtttggc gaggagtcca
     1921 tcccttgccg ccgctcccag atatggagaa tgccattgat gcacaccacg attgggttgc
     1981 atcgcgatgg aggatggacg acaagattga tgtctctatg gttaagcagt accagtttca
     2041 agggtttatt catgaagcag cgggtacagg catggacaac ttgggatggg gatggaaagg
     2101 gtggaagttt tggttcaagg atccgaagct atactatctg atgaacgatg gagtcgaaac
     2161 tgcgcacgcc ttcaggttct tcgagacggg aaaacggaag acatggcctg gggccagaga
     2221 tgctatcata cacatgaatg aggctgtgaa gatattccca ttaaaggaga agagtcaata
     2281 aatgtagaca tcgtttagtt cctcttttca gtccctctgg ccaacgtgca gttgtccatc
     2341 ggtcccgagg tcctctaacc aggcctgcaa atctgcagca acaccttcta cgagcgcgtc
     2401 ctcaacaact ttgctctgcc aactacaaca aatgaccaaa tccttgccct tgacagcaat
     2461 aggactgaac acaattgccg ggccaagagc agccgagctc tgagagaata gcgctcggtc
     2521 gatgatccag tcttcctgct tttcagatgc atcctctctc gatgccactg tagcgtcaat
     2581 cacgccaatg ttactaaact cccatgacac tgctcgaggc ttctttgcct cgtccttcat
     2641 gtaagttctc caatcggtca ccaatttcgc taaccccaca gtgtcatttc gtggtcccct
     2701 ttcaagcttt ttagaaatat catgcctgaa ctcttttgcc acagaccata ttatggcctc
     2761 aaaacttcca tccacatcgg catcggtctt tgactggatg aaatgctgtc gcagcttttc
     2821 cacaatggtc ttgtcgaacc tagaagagaa ataggtaacg aagtttccaa tggtcctgtc
     2881 aggcctgaac tccgagtcaa ctcctggaga tggagtcata aatctacgca agtcgattgg
     2941 ggtaccagac tcaaaagcct gtgccttctc tttaggtatc cgtttggcca tggaggcgag
     3001 agtgaggccg tgcagtaaac cggttaatgt cgtttctcta tggcgacaca attgaagcac
     3061 gtttttcaac tctgcgtttt ggatcgtaac cagacatagt cgcgtttggt ttgaactgac
     3121 ttcgaacggt gcccaagatg ctgcgtaagg attggccggg actaaagacg gcggacgaaa
     3181 ggctctccag ccctcagaca ctatgaagcc agccgacaaa gggaatttga tgagtttttc
     3241 caggggaggc gtgaattgga gcgatttagg gagttgaagt acatgctcgt tcaggtcgat
     3301 aatacctgtt tcagagggtg cgacattgag tttctcaagc agggtttgat ggaagatctt
     3361 tccgctcatc ccatcagcta ttgcatggtt ccacacgaat aacacgtcca gcgaagtcag
     3421 atccgacgac tccaggacaa tgattctcca tgatgggcgt ctctccaaat ccgggaagcg
     3481 agtgtcgtgc ttcttctcca gaatgcggca tacaacctcg tcgtacttct cagatggctc
     3541 taccctctgc cactggacct ccttgcccaa atcaatcgag ttgagtttca cccacaaggg
     3601 ttttctggat ccttcattgg ctatccctgc ttgcaggaat ggatggtgta agatgactag
     3661 agcaagggcc ctctcgaaga cgtccctcaa agttgaacct cggaggtgga ggtctgaacc
     3721 cgaggcacgt ggaatcgcat accggcaggt cactccacat gcatagtagt atccacgcag
     3781 atgctgcacc gactggaaac cttctcttga cgatgtcagc ttcttgtagc aggaaagggg
     3841 atcatgtcac taacacggaa ccgagccgcc ggaggacatt gggttttttc gtgtcggagg
     3901 ccttgccagc cctgaagcaa gacatgttga acttggtatt gaatgcacta tggaaacaga
     3961 cgatctctaa gttgtcctct cggacgcaga ttatatggca tgttacaaag aaacacatag
     4021 accatcacga ggtttgcgca cggaaatgga cccactaggg aaaggacaaa ttatcggggc
     4081 cgtcggcctc cgcaatggct ggggtagaac acgaaggatc ctagcacaaa acccgattac
     4141 ggttaggcac cagctgatgc atgaactgct tcagggcaaa actgctaata aggtcgaagc
     4201 catagcaagc agggcggact tgcgatccct gcatagtctg taaggggtaa aagcgtaatc
     4261 gtatgttggt tgctggcgcc gtttggagtc ggcagccgaa tgcgaggccc acttcgcgca
     4321 tcaggctctg tgattgcaat agaaaggctg tgattgggca tttctagaac tgtcataaag
     4381 actggaagca aacacaaagc taggcaaatt cgcgttaact agctctgtat aaaatctcgg
     4441 ctcgtgtgtt gtgcgacgcg cataaactgg aaaactgcag ctgtaggtgg atcgagacgg
     4501 gtagaacaga gcggtcttct tatatatcta cacgacacca tccatgccaa gtctaatccg
     4561 atgccgttct ccccgatctt cgcagaccag cctggtctcg cctgacattg actttttctt
     4621 gaaaattccg agacgaagta tatatatatc ctgtagagtg aggtgcaacg aagagatggc
     4681 ggaagttccc attgcttcgc aagtccagag tacagcaatt ctctatttag tgaatccatc
     4741 tacatccatc aagaaggacc aggccaaagc gaccagtgcc gtcgtgacga ggtaaaacca
     4801 ccagaccatg cccactactc cctcatgaac acccatagcg aacacccagc cgccgagagc
     4861 cggcccaacc gcacgtgcca ggctagccaa catgttaccg gctccatgaa tggttcccaa
     4921 acatgttttc tgaggtgccg actcggtcaa gagaatgacc gtgctcggaa tagccatcgt
     4981 ccgagccata atctgggcac atactacgag gccaaggaag atccatcgcg cgtcgtgatc
     5041 tccagccacg agtgacaggt aaggtgcagc tgcgtatgtt atcgggaaaa gcaccagcgc
     5101 tatccggaac acacccagtg tcccccaccg tgcctgcatc cggggatata tgaacagctg
     5161 taggaatata ccacatactc caaatacgga cagccatata ccgatcgtgg cggatcgaag
     5221 gcctaaacca ccactgaaag caaatagtgt tgcctcgctg ttgtccgaag gggggctgct
     5281 caagtaaacc gggaaaatgt gcatgaaagt gctgttgtgt agaggcaaga gtccaaatga
     5341 cagcatagca gaaatcacct tgcggtccag gatatctccg agtgatggct caggcttcat
     5401 agagcctttc tccccatgag acaacctgac gatggtttgt gctccatctg gcaggagtct
     5461 ttcctccgac ccatcgacta tcgtgtaatc ctcttcggct ctgtatggtg aagtgccacc
     5521 gaggaagcgg cctatcatac gtccgattcg gagtccatag tcgctatagc cttctttgcc
     5581 tggcagggtc tcgcgcaacc cgaagaatgc tgcaacgagt gccactgtca agaacatcgc
     5641 attcatgaaa gccggcagcg cgtacggata tgtaagcgtc cattcaacgc catcggagtg
     5701 tttattagtg ttaaaaaccc cagatggacc gaagagccac ggcaagttgg ttgcaggctc
     5761 ggcgaggaag ccgcctagcg cgaggctggc aaccatacca gaattgaaca ccaatggcaa
     5821 aagcaagaat gccttggtct ggtacttgcg ctcccggact atctctgccg tcaccgttct
     5881 catgatgccc acattgccat tggcaagccc agcaactatc ctccagaaga gcaaggcacc
     5941 gaaggatcta gacaacccga agccgacatt cgccacagtg gacgcaagca accctataag
     6001 gatggataac ctccggccac gtgcgtcgga cagtcggccc catggtaaac taacggcaaa
     6061 ctgggccagg ggaaaggctg cgacgagcag gccagagtac tcggagacgc gtgcagcggt
     6121 ggcatcgggc gtctcgtcat tgtcagtggg cagcgtggac cgaacaaggt agaaaatgta
     6181 cggtagtagg cagacgttgg acaaaggctc cgagaaccgg cataacgcta ggatgaacaa
     6241 ctggtccttg ttcggcaagt ctctccatcg cacgcgccgg gcgctgactg gtggtcgctc
     6301 tgccgtgtct gtctcacccc cacactgggt gtctgtcgcc gtagcggtgc aagctgacct
     6361 gtcacgtaag aatccctgtc ggcatgtgtg tctcaattgc tcacctgtgg ccccagtttc
     6421 caaagcgtcg gtagcttgat gtctcatggt tcgtctccca ttttccgtgc gctagggtcg
     6481 gcacgtccct tgatagtagt aaactcaatg atgaggtctg tccatctgtg gaacgcgatg
     6541 cgatctgggg cttcagggag ttttatgagt tcctcggagc ttagctggcc gacattggcc
     6601 catggttggc ctaatcgaca tggtatgaac aagctaccac cttaccttac agtacattat
     6661 cacatctctt attaaccatt ccaatcaacc agacaatgct taaacggcgc cgtcctccct
     6721 catctggaac ccacgtaaga ctccccaagc ttggccgaat caactttacc cgcacttacc
     6781 cggcagattt gttctcgcag ccctagctgc tcgtcccaca gtgggtgagc tggagcgtgc
     6841 acctccaagg ttgtctgcat gttcatcaca cccgcaggac accgtgaaat tgcggagaag
     6901 tcgcctctgc ccgcgcagag tggtgcgggg attaagcatg ggggagcaca tggtcgccag
     6961 agtggcggga gacacgattc cataggaacg gattggcctt agcaatcgca gaactcgggc
     7021 tcaggtttcg atagtccgga gcttgtggcg cttgagatgt ttcttttttg gaatatatgc
     7081 acggcgggct gccaggtcgt agctgagctg caggccgatg aggccatgat ttaatgcttc
     7141 tgtggtccca atacccactg ttgcagtgtc atcttgcact tggactctcg gatttgactt
     7201 cattcttata tgtctgtgcc ttgacggatc atcatggcaa ccttgactaa gtccgtggtc
     7261 agacttcatt tgctgtgtat tttctttgct gttgggtcct tcgtctgggg gtaagtggtt
     7321 cccgctgcaa cctctcgcct tctccgcacg gcattactag gacaccctac tcagatgtta
     7381 acctggtgat gattagctac catgttggtg ttctatcttc ggtccttgtt caccctggat
     7441 ttgttgccgc tttgggcaaa cccactgcag cacagaaagg tgtaataaca gccatatact
     7501 acttgggaac atggactggc tacattttca tctcgcaccc ggcggccgac tatttcggaa
     7561 gacgttttgc tgcactgatg ggcacagcca cggttgcggt aggaactgct tttgaggctg
     7621 gcgcaacagc ccccggcgca tacgcgatga tgattattgg gcgcatcatt agtggaatcg
     7681 gagtttctat tatctctaca tcagtgcctc tctatcaaag gtatggctgt gtttccggtg
     7741 tcagtaagct tttctactaa gacaacctca gtgaagttgc gcccgctgcc cagcggggaa
     7801 agtatgtcgt gttaaatcac attggatttg tcgcgggtct ggctgctggc ttctggttcg
     7861 tatcgcgaaa atccatgtta tgaaagttct ctaattttcc ttaccacggc tcctagggtt
     7921 ggctatggag tgacattttg gcagagcacg cctcatgatg tctatgtctc gtggcgattc
     7981 tccatcgcca ttgttctaat cccctgtctt atatttggca cgggacttcc attccttcca
     8041 gagacgtatg tatcacggtt cccttttcgt agttcttcat actgagctac ttcacaggcc
     8101 gcgctggctc gtagagcatg gccattacca tcgggcacag cgttccctcc actggctccg
     8161 tgagggcagt tacaccaact ccgaaatgga agccgagctc aataaaatcc aggacgctgt
     8221 ggaagaacac aaatcatcaa cactaaattg gctatcccta ttcaaggaga gagatctctt
     8281 caatcgcctt tggcgggcat cgctgttgca gttcatggct caaatgtgtg gggccacagc
     8341 gatgaagtac tacctaccca cattgctcgg gaaactaggg gtttctactc gggttacact
     8401 tctgatcggt ggcatcgaat ccacagcgaa aattgggatg acggttatcg aaatgctgat
     8461 catcgacgtg gtgggccgaa gaacgacttt agttgctgga tgtgcagcaa tgagtgctgg
     8521 aatgcttgta ggtatccctc cactcagcat gcagttcctt taacttaccg ttattaagat
     8581 caatggtgca ctcggcgaag cattccctga taaccaaaac aagactgcag atgttgtctg
     8641 tatcgtcttt atctttgtct atgctatagg atattctatg ggtttcggac ccgctgcatg
     8701 ggtttatggc tcagaagttt gttgccaatc ctcgtcgtca attcggatat gttactgacg
     8761 cactggtaga tctttcccac atcagtccga gcaagaggtc ttaacttttc tgcttctggt
     8821 ggagctatcg ggtcgataat agtcgcacag gtctggccgg tgggtattga tcagattggg
     8881 tcacgtatct acttcttttt ctttgcagta aacgttgtat gcgtcccagt aagttccata
     8941 tgcccattaa ttcctcttct catgcactaa gtcaactgat caacctgcaa gattatttac
     9001 ctattttatc cggaaacacg tgggcgcgca cttgaagata tggatgtctt gttctccaag
     9061 agcgttattc ggcgaaacag caacctgagc gaagaacatg aagacacagc agcaccaaag
     9121 cccgcagctc atgctgtatg gtcgacctag gttagggaaa gtctgagtat ttctataaac
     9181 actggttggg agtactcttt cgaatgattg aaagcatctt cgtcacaggt tgatgtcaaa
     9241 cgcactagac atgacaccgg tacgaaccga actgtcgtcc atacgtttcc gtgaccttgt
     9301 ggaagaatct tcaataataa tcacaatagt catccagcct ctgctgatcg aatctgaaac
     9361 gatatatatg atgccattgc tgctaaattc aaatttgccc cctcctcagg ttaaacgtgt
     9421 catatatcct cttgcctggc tcgtcgtcta tcaatgcaac ccacatgaat gatttcaata
     9481 tgatcttcac ttcattccat gtctccactt ggcatctgcg agcactttca tgccagtact
     9541 ctcctaccca tgtttcatct gataagtcaa atacagctaa ggcacccgtc atcaatagcc
     9601 aaagcatcat ttgagaagaa gctgcgctct caggtttgag actctcgata cagttcttga
     9661 atgtgaagcg aaattcatgg taaggtgatt taatgtcttg ccattgcacg aagacgtgat
     9721 aagagaaagc cagtaatcct tggcgtagag tttcgttggt cgagccgaac gggaatgcct
     9781 ttttgagcag acgatacatc accgcagtca tagtttcatg aattatttcc aggcgaatcg
     9841 gacgctggac ttctgccccg aggttgacaa ggaagcagaa gtttttcatg actctccatg
     9901 ctgttgccaa cccactatcc acatcttgga aaggttcatc attgttgtgg gcatccaaaa
     9961 ttgtgtcaga agctgggagc agcttttgag gatatgggat caccggttct gaggattgag
    10021 agaaaataaa aggcattgat gcgttgagta acgcgatcgc aatatcgcat ctataagaaa
    10081 tcagtacctc acactgagga gcccgtgtct ctgctatcac tcacttcaat atctctgtaa
    10141 acatgctctt gccttttaac gctgttatac ctcctctcag atccaccatt ttgcggatgg
    10201 cttccatatg ctgttttgaa gtacgatagt caccattgaa atgtgcggca gtagccaatt
    10261 tcaccaccac tccaatggtg gaatccgaaa tcttgatttg gtcgtccggg cccgaaagcc
    10321 tttcttgaag aatttccagt cctttctgaa aatgcagcat agaggttaaa ttctcagtgt
    10381 acatgtgacg gcgtaagact ttctcaataa actcttcaac agcgaacact gatatatgaa
    10441 gagcagcggc atctgatcca ataatgtgca gccatccctg tttttctggt tggtacccaa
    10501 ttgctgcaat gaggggtgag atgatctttg tggcaatcgg tgaaactgta ggtccagggc
    10561 gttagtcaat taatgacaga gaactttact aatatacctt tagttaagct tagaagagct
    10621 gatggttcta tgctatcggc cagcgtaagg aaagagacat ccgaaccaaa gtggctaggt
    10681 gctactgctt ggtaaatctc ggctacttca ccaagttcga cacgcgcagc attgatgcgg
    10741 ccagtgattg cacccatact ggatgcgtct ctggctttgt gggaaagagc ctttttggat
    10801 ctcttccctc gcatcacgtg gcttcggatt agtttcctgg tggccggatc agctcgttcg
    10861 atgttcgatg tcacaatgaa aggtatttca gttgacaaag atctcccata gtctccgggt
    10921 gaggccattt tggcagtctt ggctcttgag attgttaacc cgagtcggta agggcacagg
    10981 agtgagcggt tttgctggtt atatgatgca aggaagttga attctcggtc agctgggact
    11041 gccaagacat cctttgtttg ccatttcagg tatagcgcct gcacattagc aaggatacta
    11101 ggatttagag acatcatcct caactaatat ttgtcatccc tctttcaaca catttgttgt
    11161 atgtccttgc cctttttcat ctataaaacg tgcccatagc tgatatcaac atcatgacag
    11221 ctgcagatct tataagccga tttaccaaga tccccttcca cgattgcaat ggcacaaccc
    11281 agaaagtcgg tattgatcac cggctgctca gctggtggta ttggcgaagc aatggctgaa
    11341 gctttccttg agaagggtta ctatgtcttc gcaactgtac gaaactcatc gagtgtttca
    11401 cagagtctct ctactgcggc aagtgttaca atcgtaacac tcgatgtgtt atcctccgat
    11461 tcgattgccg ctgccgctga gcttgtccag agagaggctg gcggaatgct tgatgtcctc
    11521 gtcaacaata gcggtggagt tcttttcctg cctgctctgg atatcccaat tgaagacggg
    11581 aagaaactgt ttgacttgaa cttctggggt ccattcgcca tgcttcaagc gtttgcgcct
    11641 ctcttgataa aagctcaagg ttgcatcgtg aacaattcat ccgctaacgc ctatgctgcc
    11701 atgccgttga tgagtcagtg tatagtgagt gaagagttca gtagtctgtc actgacaagc
    11761 ccaggtgttt acaatagctc aaaggcggca cttgccatgg ccagcgagac ttggcgtcac
    11821 gagctacgac ctcttggagt tcgaaccatc acactcatta cgttcgctgt caagaccgac
    11881 agtttctcca agtatcatca atttgcgctg cccgagacgt cgaactactt cgagatacgc
    11941 gattttatat atagcctttc cgacggcaga ctgcaggacg gtgctattag tgcaaggcaa
    12001 tacgcaattg aagtggttcg ggaaatcgag aaaggttcag taggaacaat ttgggctggt
    12061 acaaatgctt ggctgtctcg gttcgcattt tccttgctac cgcagtccgt tatggtgagt
    12121 ttcttgcttg tcatcgtgtt cttgtcaagt gttcgtctaa tcaacatatc aggacaagtt
    12181 actagagacc atcattccga tttctagcac catggccaga tctcgagagg gcacaaagtc
    12241 tagatagaga ggactattcc cgaatgacga atagtgttct taggaagctg agaatcggta
    12301 ttacaatcaa cgattttaaa tccccacttc actggcaact gtatagcgac ataatgacgc
    12361 gcaagtacct gtcgggcggt aatcttaaaa ggcttcaagt aatcattcat catcattgcg
    12421 ctagctacta gtttagtcta cagctgtcgt atcaaattgc tcagcactac taaaaaacgg
    12481 gttcgtgggc gtctcatacg tttagtttga aatggcatat ataatatcaa ataagattac
    12541 aaaagtgtct ggtcatgttt gcacgaaccg attgtgcata tttctctggt ccttactact
    12601 acactgtccc ggggttgtaa atgaagctcc acggacatga cgaaacacac catggctgat
    12661 tggctcagcg cagcatcagc ttcagtagat gcataaagtc aaattcgcca ctgacgacaa
    12721 agtctagtac aaactatcct cacttttcca taagttaggg gcattcctcg cattctccaa
    12781 tatcgtttat tgtgcaattt gagcaagata tgttctgctc atgccacagt ctgggtttat
    12841 ttgccaccac cagagtccgc ctcctcctcg agctcaatca acgcagacta attcgccttt
    12901 tggcatcaag atcctcatca attaaatact gcattatgcc gttgctgagt gctctcaagt
    12961 cggattcatc tggcaatgaa gacagcaccg ccaaccttct tagaaccaac gtcaacccct
    13021 tccactccgt acacgactgc aaagatgcgt tgagcagagc ttttgacact tttggtgatt
    13081 gtaaagtact tttgattggt gacgcctcac atggtacctc agagttttac gccgtgcgcg
    13141 ccgaaatcac caagcacatg atcttgcatc atgaatttaa tattgttgcc gtcgaggcag
    13201 actggccaga cgctgaaagt gtcgacagat acgtgagacg aaggcagggt cctggaccgg
    13261 taggtgacgt cgaaccagcc tcagagtcaa gacgaaaggg acgagaacct gcctttatga
    13321 gattccccac gtggatgtgg cgaaaccaag aggtgcagca gtttgtcgag tggctacgag
    13381 actataatga cggtcgagat gtacatgacg ctgtcagctt caatggtctc gatctatact
    13441 cgttggggac gtccatggca gccattattg aatatcttga tcacattgat cctcagatgg
    13501 ccgaaattgc tcgcgagaga tatggccaat taatgctatg ggccgaggac ccacatgagt
    13561 acggatatga aattgcaatg aaaaagtttc aaggttatga gagggaagtc gttcagatgc
    13621 ttcgagattt actagccaga agagtggagt actcggatgc gacctggaac ggagaagagt
    13681 tccacggttc ggagcaaaat gcacaacttg ttgtaggtaa gtggcagcta gaaatatcgc
    13741 accgagccaa ggcaaaaata tatctgacta ttggtgaaat gtagatgccg agcactacta
    13801 caagtccatg tactatggac gcgacgaaac ctggaatctg cgtgatactc acatgtttcg
    13861 gaccctcagc cgtctcttga aacatcgagg gcccaaatcg aaagctgttg tttgggctca
    13921 taactcgcac attggctatg ccagagcgac gagtatggga tgggccgagg gagaactcag
    13981 tattggccag ctttgtaagg aagcgttcgg caaacaagcg ctcagtattg gctgtggcac
    14041 aaatactggc acagtagcag ctgcaaatca atgggatggt gatatgcagg tatgaataat
    14101 gatccgcggt ctgaactgtg tgatttcaat gctgatcctg attggaaggt taaaaacatg
    14161 aagcctggcc tgcctggtag cgttgaggag cttatgcatg acactggcat cagtaacttt
    14221 gccctggatt tacgacagga tttctgcagt gaaatgctgc gccagaagct tcgaagacgc
    14281 cgtctcgaaa gattcatagg ggttatatac agacctgaga ccgagcgtca gtcacattac
    14341 tcaacggtaa tactcccaga ccagtttgat ggattcctat ggtttgacaa gacgcgacac
    14401 gtcggatctc tagaagttca tcagcctcaa accaagttgg aatttggaga gacttggccg
    14461 tttgggttgt agccgatgga gagtggtatg ggcgaatagc agattacgat ggtgctactt
    14521 cactgctcac ctcgtaggtt caaatggggc aagctggttg gtatccttct cctccaagaa
    14581 tcaattacag cgcagccttt tctctttgga aagcttcaca cttgccgacc agtaggtcgc
    14641 gctgaattaa tttccagaag ggttctataa gttcgaagct atagcgtatt gagccctgga
    14701 caaccccacc tccgtaaggg gatgcaactt ctaccaacct tttcaaatta tccgctgcag
    14761 ttattgattg tgtcgtggga cgaacattca ggctgtgtga cgcgttggtg ccaaggattc
    14821 gtcttcttaa gtcccttcac aagctgcaac tgttgaatgt ccgaattctt gctacaaaat
    14881 ctgaacctag acatgactga agtctaaccg atgaccaata tgttcagagc catcctcaca
    14941 gtagttggca tcgtcatgtc ccaggttgag ttggcacagg ctatcccgaa cgtgaccgtg
    15001 actcctttgc cgccgacgtg cgcgtcttat cccgcatacg ataattcgac aggtcaagct
    15061 gggccgtggt atctagtggc agacgcgaca ggctcctcta ttgatgggtt tgcggcaaca
    15121 gcaacctatt atactaatcc tgacttccac agatggggct tcgtaagcgt gtcggatcga
    15181 taaacacttt caagtaactg acgtggcttc agattaccat accatctgtt aaggcaacaa
    15241 agaatccagc aatgcgctgt gcgaatggca cactgcaagt gcagctatct actggtaata
    15301 ataataccgc atggcaggac atcgtggttg caggcgacaa caactggcaa gctgggatcg
    15361 ggttcgcttt ccctggtgat cagagcaagg atatcccagt ccagccctac gctcacttta
    15421 tcaatggtac cagacagccc ggcgtattcc ttggggctaa aaatgtgacg acctggtatt
    15481 tcaaggataa ttgggctggc aacgctggcg aatactattt gctcaggctg tgggcctcag
    15541 gcactgaact tgaggagaaa gatcacgccg ggtttttgaa gttggtagtc tagccaggcg
    15601 cacaactaca tcattgagcc aatacgactc cagactatgc gctttggatt tatcacttct
    15661 cttctgtcat taccggccgt gcgaaaaaca atatgtttcg ccgagaaagc ttaatttctg
    15721 tatgttgata accgccttca tatagcgtca cagatggcaa agaatgggag acaggttcca
    15781 aaaacggata tgaaaatgtt ggtgttcatc attttgcatc ttcctaaaga atcattgcag
    15841 caatcacggc tgaacgtcat cggggccgtg gttggtcaga cacctttcat gtttcttgta
    15901 aagggatata ggtaaacaga ggtgaatatg gcttccaaga attcggtatt tgattagact
    15961 taagcctgac tcgtacggac tctattctct aggctttgct ttgtggacgc tgttgtggcg
    16021 ccgccgcagc aattacaccc acccttttga accacctgcg tgcatccagt aataggttca
    16081 cgtgtctgct gcaggtgatt gggccacaga gcacgtggtc ttcctgcaat cagcccaggg
    16141 gcgtagttat gggataggta tgtcagactt gatatcggtc atcaacaatg gttggcattg
    16201 gtctagaatg gtctgcaacg gagctgcctg tgtaaacact agagttctac taatcttgga
    16261 gtcacgtcac cccccgacag gtacaattta tgcccgttgt ttgacacaca tctcactcgc
    16321 agcatctgac accatcagaa cactgctttc tgaatctgca catgcccaaa gcaaggcagc
    16381 cacagtccct ggtcttgatt gagagccaca gcagagactc gagagtcgaa tatgaaggcc
    16441 ttgaggtatc ggtcatcatg cgatcggtgt caggacacca aagtgaaatg tagtaaaaca
    16501 aaaccgtctt gtcagcgctg tacaatgcag gggttcgaat gcgtctacag cccactgcga
    16561 accatgggaa ggcccaaaag accgcccaag tcgcctttgt cagggactgc agcaaaggac
    16621 ggacgcccga gagcaccaat catgccaaaa gagcagcagc cgccgccgcc gctctaccaa
    16681 gcggccatgg acctgatcca tcttggaatt gaacagcagg ctcagcactc agttcatccc
    16741 tcgcctctgg ataccaacga caatcttggt ggctctgagc acatgggcga agcacccaga
    16801 cgattgacga gcaacatggc agcgaatggg cctgacctaa aagtgagtag tagcagcagc
    16861 cctggcgcat catctgatat cgcgacggga acatctttgc ctcctctctc agataattcc
    16921 ttgggcttag ggttggtgtc atccggcgaa ggcgtctacc cgccatcgtg ctacatcggg
    16981 aatagggacg ttggagactg cttgttccgc caggacactt caatgccttg gtcatccgga
    17041 aacgcgtacg acggaaatct ggacagccaa ctcgatgtgt ggccttgcaa caactctgcc
    17101 tcgggaggga cggccgctca gaagcacagt tataacgata cggcatcact cgccactgct
    17161 aacaggcaag agctagacat cacattggac gtttgcaacc ctagcaggaa ctgttacgtt
    17221 gccctcttga gccgtcttac ccagttagag agctacctgg cttccagacc ccttgagaat
    17281 ccagctccaa ttgacgacac gctaagagcc accaaggacc tgctggatct gaaggaacgc
    17341 atttactctt gccgcggcca tgccattccg ggcggccgca aatccccatc atgtctcttg
    17401 tcttctcgac ccatcatcct cttcctctgc ctgctcaccg agcgcatcgt gtacctattc
    17461 gaagacctgt ttcggcgtgc ccccagtctc attcaacctt tcaccgaagc gctgcaacca
    17521 cccgcatatg gtccgaattg gcagcgctcc atgcgcgccg tgcgcagcct tctggactac
    17581 agctcgacct gtccgtttcc cgacgccaac cggccgctgc agatcggcag catggaagtc
    17641 agcaacgagg taaagacacg ggcgttacgc aggattctga gagggcgaat tgaacggcta
    17701 ctcgtcatgt tagaggacat gaagcgaatg tccggcccaa ggggagagga ggacggcggg
    17761 cgacaatcgc attcacccga ccgcatcctc ggcccggatg ggggttgtgg cgctgcaaac
    17821 cacgcggcct caaggcagac cgtggccgag ctgtatttac gcgtcgaaat gcttctgggt
    17881 aggctgactc ttactgcatg atctgacagc cgtttgtggt agagcttccc tgaagtatta
    17941 ttcctggctc caagttcaca gtttccagtt tatacatgct agtgccaggg agaagtcgtg
    18001 tatcatatgg ggacccgtcc gaggagccta aacatcagca tctgtgccct tttgacgtcc
    18061 tcaacaatat catgtgccgt ggcttgtttg ctttcatcct caatatcatt gagtaggtct
    18121 cctagccttg tgatggtgtg tcgcagagct tcatgcacca ccatgcgagc ctcctccgcg
    18181 tcgagctcga gcgagcccag tgtcacaggc accatggaga cctggaccgg cgacgaagtc
    18241 gtagtgagca cgctctccag caggacctgg tgcaatttca ggatctgctc aacggcgttg
    18301 gctgtgctac gcagggcggc aggtccgatg tggtcctgga cgttgggaca accgttgacg
    18361 cgctcccatt ccagtaccag acggcgaccc aggagtagcg cgccgtccag atatacaggt
    18421 tgttgttgtt cttgctgaag tcgtggttgt tgatgcagtg gcgttgatga tggcgaggcc
    18481 gatgatgacg aggatgatga cattctgttc gggagtagtt cttcagtggt tcgactgatt
    18541 tcggccatga gaagagacgt tgattgctga cattcgcatg gccaatggtt gccgtctccg
    18601 cccggaatgg gggaatttgt tgtttccatg actggagcct gcctttactt tacggtatgt
    18661 agacgtggca ccggcgcagg ttgtggggag ggttgaagga gaacaccaag gtcctgtatc
    18721 gagggccttg cctccatggg cctgtgccac agtcaccacc tgcactgcag caacgatgtg
    18781 gtgtctctag atgtatgcgc ggagcaggat acattgctta ttaggtgcca cgataatgac
    18841 ctgacctggt gcgtacatgt atgtgtatga cgggattact gtatccctct ttgggcatct
    18901 catgacttcc ggtaacactc cgttagagta gactggcagt cttttccgtt gctacatcat
    18961 tataaagctc ttgtagtcaa gccatcggtg ctgttaaatg tacgcgactt tccaacatgg
    19021 ccaccagtgt ttcgtttggg atgttgggat tcgtcctttg gtctaattac tccccatctg
    19081 ggaattcctt gagtccatag taactattcc aaaatcctac catgtccatg aatggcactc
    19141 cccgtatctc agaacgtggt tctgtgtccc aaattctcat tgaagaaccg ctaggcccca
    19201 aagttggcca aaaggacatg cgcgcctccc cgccgtataa ggcatcagaa catcccgtcc
    19261 gtggaaccac ggatgggata ccgaccccca cataaaggca cccatgtgaa accacactaa
    19321 tatcggcctc ctgacgatgg cggcgtcttt gacgcccgta tacatgttca gataaagaca
    19381 gtcttcactg acctcggtct ccccgccgga atatagcgac gtcgctggcg gtgggaattg
    19441 gacgatgctg gggccaaatt tgccagccat ccgtagtcca gcccagggtc gggggctctg
    19501 cggagcccgc catagtaggt ctcgcactgg gggcgctgca tatggaactc ctagaaaagc
    19561 tctggtgcca tttggaagct cgagtccgga aatttgggcg gactcgatgt cgattgggcc
    19621 acatgggatg tgccgaaggt cctcgggatt actcatatct ttctgaatca tatgttactg
    19681 atttatgctt ctgaaagtct agcagacgga cggagctgtg agggaggttg gtcgctctat
    19741 acatacgtgt ctcagctagc gtccgcggat gcaattcctg caaggccatc gacaggatgt
    19801 tttcttccgc cacttagcgc atagggccgt cttgtgttca acccattctt caagaaacac
    19861 taatgcagcg gaaatggtcc tacaggtatg tgtcataatc atggagagac ttcatttgaa
    19921 ctggcaccgg aagtgccgga agggaactat caaactacag ctctttccta aatggtaacc
    19981 ataaaggcaa gacgaattca tcaagaggac ccaaaggaga aaagaaagtc gtagccttgt
    20041 acaaccgcct tccaaccatc cgactccggg tcaccgctca ggtcgcatat atgaggagcg
    20101 ttgtcaacaa gcgccattcc agttgcgaca cccttctctt tcatgagctg gtacgtacca
    20161 tggctttgct gccaaggaat aagatcatct gcggtgccgt gaatgaagaa agttgggacg
    20221 tggtatccgc cattgttgat atgcgcgtag gggctggctt tcctgatggt gtcgagcgta
    20281 ggctgcggga gcgcgttcca gtcgatatcc gatcccgcag ctgtggcctt ttcgcgactg
    20341 ggcagtcccc caagaatcac gggaagcgtc tgcgccttcc agttgatgtg tagaacaatc
    20401 ttaaggcgcg gatcgctgtg gctgcgaggg tccgagagag gttcttccca cgcacccact
    20461 atctcgtatt tggcaatcgg ctgatctagg attccttcca ggacatcata ttgttggctc
    20521 ttatatggcg caccgagagg ctcaatcgga ttctgccacc atgtatcttc gtagtttgtg
    20581 ggcgcgtaga aggccaggat tgcatcagga gggcgtagtc ctcgagccgg cgccgtccat
    20641 gccaatgaca tagctaactg gccccctgat gaccagccca ccaccaccac tctctcaccg
    20701 tcgatctgaa gacttgggtt gctcggaagc gtcaccttgg gcagctgatt gcgagcccat
    20761 tcaagagcgt cgcatacatc aaccattggc ccctccatca gggcaacctc tgggcatagc
    20821 cggtaatcca gactgacagg caagaagccc ttccttagta ggaggcgtgt ctgcgcaggc
    20881 cgtacgtctt tcctgctgaa caatatgtga ctgccaccat gtatcatcag ggctgtccgt
    20941 tctctgttag cgatggtcaa aatgaaaaaa tgctaacaga gcaatggact ccattacgta
    21001 cctactggca ttcggctagc tgctacttcc tcaccctcca agggatagta gacatcagca
    21061 tgtatctcca ggtctcccac tttcttatac gtcaaagcct ccactgccgc cttgactggc
    21121 ctctctgggg tggtgccacc acttgagaag gccgcaatga cacgaactgc tttggactcg
    21181 ggtgtcttgc catcactcca tgacacggca ccaaatccag ccgccctcag ttttcgttcc
    21241 cactgctttt cgtctattaa tgcatgttct cttccatcat tgaaaagcca ccatccctcg
    21301 aacaggccga aaacagcatc gagccagaac atgttcttcg tgatctcgac gagcgccaag
    21361 acaccgtcct cacgcagcat cgggcggata ttccctagcg acacatcgag atctttcgta
    21421 gcatggatac agttggtggc aatgatgcaa tgaaaggctc caacgtgttc tggcttgggt
    21481 ggctgttcga cgtccaacaa atcgaaggtc agttccttaa tacccttgaa ctgtttcgcc
    21541 gtgctgttta ctaacgaggg actgatgtca gtaaagacat actcgaagtt gataccacga
    21601 ctcttgagaa agttcacgat gtaacgggtc gtgcctcctg ttccggcacc gatctcaagg
    21661 attcgaaact tgcccacgcc gcttgctgag gagagtgcct cgtacaggaa gtcgccgagg
    21721 acgagtgtag gcgccctcca cagtggccag aactcgtaag cctcctctag tgtcttctta
    21781 atgtctcggt cgccaaagac cacctgtatt ccctcctttt caccacgcag gcatgcggct
    21841 aattgagacc cagtcgctcg caccagtttg ttcaccatgg cgtgctgagg gtgcatattg
    21901 atgatgtctt ggtaaatgga gtcggccgtt gctggatcca ctggcgtatc tgtccgtatg
    21961 aactcctggc cttctgatgg cgcaaccagt cctccatcct ccaacacacg ccaaagttga
    22021 agtaccaacc gcctgtgttt gtcggcagct ttgatctttg gtgctacctc gccggtctcc
    22081 aaatgtctca gagcacatcc tagttcagca aatgcttcga caacgtaggc cagaaccagt
    22141 cttgcttgat gagggtaggc gttgtcccag aacccgattg cctgcgcggc ttcggcctgg
    22201 cggtcatagt tcatgcgtgt cttttgaaat gcctccagtg ccgatagtat aggaacttcg
    22261 gaactttcag cctctggctc cattgtgata ctctctggtg tgacggaccc ggtggcgccg
    22321 tgaggtgtgt caatgtcgct aatggtggaa tcgggccctg gctcgctggc ttctttcaca
    22381 ctaacaatgc ctagcttctc ttcaacatgc tttactacgg ctcgaatatt ggggaagaac
    22441 aagaaagtcg acaagtcgat ggtgacacct aagacggagc ggatatcgtt gagcatttca
    22501 gtggccatca gagaatctac tccaagatct tccaaagaca tctcgtcatt gatctcgtca
    22561 agtgggacat cgctgacatt ggacagcatc tgcaggagct catgacgctt tccaggcgac
    22621 cttttcgtga cgagagtagt cacctgctgg gtgacgagag gaagaggcgg agcgttttct
    22681 aggatttcgt cttttattgg ttgcgctttg atgcccgcag ccttattgac actcttcagc
    22741 atccgggcca ataggttctg tgacatcttg gtgaaatgga gcccaaatac agccatgacc
    22801 atcgctttgg tcttggagtc gaatacatat gcatccgcca tcacgtcgtt attgctgttt
    22861 cttctcattg tcgcgtaaac aagccattcc cctgcgtctg gatcgaagcc cccgccgatt
    22921 tgaatatggt cgattctcat acacacaaac acctcttccg tgcttgaatt attgaagtaa
    22981 ttcaccatga gccccgcaaa ctgcatgaaa ctatcggtca taggcgtgtc acagaggcgt
    23041 tggtccgctg gatcattcgg agccggtgtg atttttactt ttccggccga ttcaagatct
    23101 aggcaggcta tttccttgat cccacggaac ggctcgccgt agtagaccac ggtgttgaag
    23161 gctcggtata tgtggttacc tcgcatcttt tcggcgtcgg gatggcccat gatctcctca
    23221 caacgacggg ggcctatcag ggtttcaaag cgctgaaact cctgagctga tgtcggttca
    23281 tcacgcttgt tgagactcac aatgccagtg gagtgttcga agggctgcga attgtgacct
    23341 ttggtgtctt ctgttgtgat ggagaatgac caagatggct gcacaaaccc ggcgtccttt
    23401 ttgaggacaa gcaggatctt cttcgtagtt atatgaccga tgggagactt catgagtaga
    23461 tccttaaaaa ttggcacata tttctccgtt tgcatgtcgt ccataagacg cagggcagcg
    23521 cgggctacca attcaaagta gagcgatgcc ggggctagag tctgtccagc catgacatga
    23581 ccagccagca tcttctggaa gcgctcggac tgtggatcaa tgcagaagac ggcctcgctc
    23641 ctggctttgt ccttgaattc ggtgaaggta agaagttcat gtgtttcttc cacatctgtt
    23701 acgggtcccg cttcgacaac cgccgcagga cccctgatcc cagtgaattc cagccagtgg
    23761 cgtgtcttct caaactggat aggaggcagg ctcaggtact cgtactccaa tttcccgctg
    23821 cggtgaaaag gccaatactg aacagcttgc ccgctcttcc aaagatccac agtgagatca
    23881 atcagaaact cttgggaatt cttagcagaa gtgagcggcg aggcgtggaa tgaatgagca
    23941 tgagtgtccg caatacagcc tttcacgagc tgtatgaccg acgagcctcg ccctgactcg
    24001 atccatgtgc attgcgagaa ctttgcagtg attctctcga tagctcgttg gaagaacact
    24061 gggccccttg tgtgttctga aacaatccta tagtcaggtg aaggattgct cctaaactcg
    24121 tcggttgttt ccaaatgaat tttcggctcg ttccactcca gctgtctagc caaagagtcc
    24181 agaggtttga gcatcggttc ggtgaactgg gagtgaaaac cattagtaac attgagtttt
    24241 ttggtacgaa ttgagcgcct cgtcgtagcg gcatgggtct gcaagagttc gatggactca
    24301 gaagacccca cgacgacatg actatttggc ccattgtggc aagcgatctc agcatagtga
    24361 ccacggccct tgtaattgag gctttggaga atttcgtcga cagtcgcacg attggcctgt
    24421 aagaacaaca ttgaacctgg ctcggaaccc caattcttct gcattagaga tgctcgcccc
    24481 gaaaccagct ttagagcatc gggaagtgag agcacacctg agatgcatag cgcagagagt
    24541 tggccaaagc tgtgtcccac aacggcatca atcttgagcc cggaatcaat ccacgtcttg
    24601 gctgaggcat actggacagc aaacagcgcc gaatgcaatg tcaccagatc cttgatcggc
    24661 accgacccga atattgaagg atagaagctc tccaagccat tggagatcat cagtttgtca
    24721 acagaatcaa ggtgtgtacg atacaccttg gaagtccgat atatctcttc tgagatgcca
    24781 atgaagtcgc tttcctggcc tccaaaaaca agaacgacag gttttcgctt tggagcttga
    24841 gtgattccta tgccatttcc aacagctttc agagtattct caagctgccg aacagtactg
    24901 acggtggtga caagattctg aggtagcgag tggttagccc tatctgcaag gttgaaagcc
    24961 agatgagcga gtagatcggg gcgacgctcc actgtggcct tttctagcca aacaagaagc
    25021 ttcttgctga accgcgacaa actgttgggc gaaccagagg aaatgaaaat cgggtacttt
    25081 gggagttttg cgggagtcaa cgactggcca tatatagatg gcttctggcg aatcatcacg
    25141 gctgagttac ttccagccgc accatagcta ttgacgcacg ccactagaga gggtgcctcc
    25201 caagttataa cctcccgtgt gtttatggac atctggtcct ggctgaaatc agggagctta
    25261 ggattcagca gctcgaggct cgcttgtgga gtgatttttc gatgcctcat catcagcaaa
    25321 actttcacta ggccagcaac cccagcagtc gcctcagagt ggccaatgtt tcccttgatc
    25381 gacccaaagt gaaggggaga gtctcttttt ggcccgccaa aagcatcacg tatgcttcga
    25441 acctcaatgg ggtcgcctac accagctgta tgaaaaaaag aaaagtcagt gatttgggtt
    25501 gtagagtagt gattcgggaa agaatactaa aggacaggac acgataaata tgagtgactg
    25561 acttccagtt ccatgagcct caacgtaagt aatggactct ggcttcgcgc cgcccagctt
    25621 tatgaccttt cgaaaaagct cgagctgaga atccgactgc ggtgccgaga tgtggctgtg
    25681 gttgtgattt tgattcgcag cactcccgat aacaacgcct agtatattat cgtgatcttt
    25741 aatggcatcg gaaagccgct taaggacgac gactgatact gcctctcccc ggcaatatcc
    25801 gtcagcagcg gcatcgaagg gcttgcactg ccctgacgga ctcaagaaac cggcggccgc
    25861 aagattccgg taatcgaatg gactgctaaa gacattggtg ccgcccgcga tggcccggga
    25921 gcactctcca gaccagatgg ctcggcaagc cgtgtttaag gcgacaagag atgatgagca
    25981 tgcggtatcg attgataaag ctggcccagt ccacccaaag taatggctca tacagccact
    26041 aacgaaagct ctttgagttc caactgtggc gtaggcggtt gacgcatggc atgagatgtt
    26101 gtcgtaatag ttgctcataa ctgcgccaat gtaacagcca tagtcaagtg tcgcgttttc
    26161 cgaggctcca aaatagcccg ctgattccaa agcctcgtac acaacttcta gcaagatcct
    26221 ctgctgggga tcccacgcaa gggcttcgcg agatggcttg ttaaagaact tgtgatcgaa
    26281 tgcgtccggg tctttcagaa agttacccca ccatttgacc cccgcttgct ctccagtctc
    26341 ggacaatttg aggcgatcca gaggtgcagg ctcgaccatg gatttcccct ccataatcag
    26401 atcccagagt tcatcgaccg agtcggcgcc cgggaacctg ccagccatac cgacgatagc
    26461 aatggaatga ggaggatact catgcgcgtc atcataatct tcgatgccgg agacatcatt
    26521 cgtgccatcg acaccgtccg caccattggt ttcgtttaca ccgtgcaagt tgccgttcaa
    26581 attggcatcc gccgggtttt ctctccccag tttcatgttc cttccgttga gatcgctcag
    26641 agagaacata ttgaagctct tttctgccac taaagatgat gggagagcat ttccaagtcc
    26701 agaaacagca atggtgtgct gaggcccagt gaggtgctgg acggccaatt gtatggtttt
    26761 gtgccagtct gccacgttga caagggcact ttccagagcc aaccgggtta gcgaaccact
    26821 tgaaatggtc tcacccgtcg ctgtgttgcg tatcggtgct cttaggtcct tggggtctgg
    26881 aaattgtaac tccttggacg atgagaccag ctccataagc tgatcaacta tacccgcatg
    26941 gtcgggggta tggtagcggc cgtaaacatg gacggacttg gttcgcagat gactcgattg
    27001 tgccctggct atgagaccct ctgattcaac ggctggagcc gtggcagtaa cactcgagtc
    27061 atcgttgata ctagagatgt aggcctgatt gtgaaaatgg tcagcatttt cacatgagat
    27121 tcacacatat tttaggctca ctcccggagt agaacttatc accgatgcca cgcttgttgt
    27181 atctgttgga ttcccttgtc tccaccttaa ggcagtcgcc tggtactcta tgggggccga
    27241 agagtatgcc ccatccagat caacatatgc accaatgcac accgcgaggc gaagggctat
    27301 ggcagcagag gaacctagtg cagattcggt ctcagaaact gccacggcga cagcactcag
    27361 gaaacccacg cagaatcctt gcactcctcc cacttttaca ctgtcaagaa gcttgcgatg
    27421 tgagccgcga ccaagatggt caagatagtg tgtatactgt gtgatttgaa gaaggaccga
    27481 caggccaagc gcgtaatgat tgggtaggtg accctgcgga tgatgaattg aaccagtgcc
    27541 tcggagtaac tctttgagct tgccaaggta cttggcgccg gggacccgac gaagatttgg
    27601 atcgaaatca gtgagagccc cccagaagtc tggaagacca tctactgctt cctgaagagc
    27661 caatagtcga ttgttgctga taagctcggt gcgtagatct tggtaagccg tttctggccc
    27721 aatctcaccc tgtggtccaa agaccaggac ggatggaaac gcaccagtca tctctgaaga
    27781 ggccgcagtg ctacacaata gactcgatga gatcagtcaa gctgaatcaa atgttgaatt
    27841 gacggtaaat ttcttcagat tcacacgtcc taggttttga acactgagtg gcacgggaac
    27901 ttatataggt gtgccctttg taggacatga tttgaatatg accctgccta acccttccta
    27961 gtgcttataa aagtacctat gtagtagatt ttacaagaag agctaggaca gctgcataag
    28021 agcagcattt gtaacacagg atcgcccttg tgatacgcgg ttcaacagca tggatcttcc
    28081 cggaagtgtg ggttggtatc cagcgaacag agcgagaagt acgaataaga cgaatcaatc
    28141 tctacatagc gccacattat cagaatgaaa gcccatatcg gacgcttatt ctacctgagc
    28201 ccgtaaattg tagggcccta caggtgttca cgattggatc gatacagata cgcactatct
    28261 acgcagtact atagtgcttg tgcttaacca ttttttggct tgcatcttgt cgcaaaccaa
    28321 attacgaaca catgcgtggg attatagata aggctcagca tcttgttaaa atattttcca
    28381 cccttatttc gccctattag ctagccaact ccacgctaca aagcttgaac tcgacgcccc
    28441 tggatttatt ataggacggt atgaagaagt tcccgaccat ctcgacgtct tgaggggtcg
    28501 tattgtagag gctgataatg cccatctcgt ccccgatccg tacatcggag gtagcccaca
    28561 tcctccaaat ctgtgccagg gccaggcgca tgataccata cgcctggtcc atacccaagc
    28621 agatccggct ccccttgcca aacgaaaccc tgtacttgtc caacttcctt cctttctcgc
    28681 ctagccatcg ctcggggtcg taattatagc tgtctgggaa attgacctcg ttgtgatgca
    28741 tcaacacgct ggtcataccc accggagttc ctgtcggaat catccagtct cggcccgttt
    28801 ccttgtccgt gaaatgccaa attttctacg gttgatcata atattcgaac acgccgagcc
    28861 gccctatcgc cctatttaag tacagcgtat actagaaatt tgcaatcgat gtaccaggat
    28921 tggttggata tactccaaag cagaatgtta gagctaaaag acacggacga gccactgaac
    28981 gcaaactgtg tttttgcggc ttttactaac ggtgagcatc cacaatagct gacatttggt
    29041 gcggaagggc tcatgttgta ttaaaaccga agacaccatg caaggattgg tctttggacg
    29101 gcatgcgcgc aagctcggta gggtgttccc atactggcca gagtttgtga cggaaactca
    29161 catatacact agaaacccca gattttgact caacggagcg cgatgcttct ctgtcaggtg
    29221 ctatgagcta tcatgtccta aagcgaattt tgtggttcaa tgaagtcttg atggcaacgc
    29281 ctgaaccggt cttgcaggtc ttgagcaaca cgctatactc ctatacgcat caaaaaaggg
    29341 caacgctgga tatggtcgtc cagaccaaag aatctctcta ccttattgct cgtcttccat
    29401 tggcagagct tggaaatagg gtgtcaaaga attcctgtgg gtgggcgaaa ttcgaacaac
    29461 ttgtccgtat tttatgtgca tcgaccgaat tctgtatata tattttccgc cgagccagat
    29521 attgtagtat gcttcgtacc taacgagaat tcagcacatg ttctgcttgc tactaatcat
    29581 gatgaaggct tcacaggcta gtgagagcgg ccatccgtgg ccctggatac gctgctattg
    29641 ggctgaagta cagcctccag atagcgacat agatcacgta gccggcgatg gccccaaggc
    29701 cactccagat ctgaagaaga gccatatcga agcgatagaa actcagctat ccagtagacg
    29761 ccctgtcaaa ggtggagtgg ctcaaaggct gactgaaacc tagaagctct tgccttcaca
    29821 cacgaaaggc tttgaagcca atgatgcggg cagagttgcg aacaggaagc tcttatgaag
    29881 agactatgtt actaaagctt ggcctgtatc tattcagctc gcaggggttt gtggtttcct
    29941 tagtacatgc attggtcacg ccgccgattt tccaaacagg cagtctagca gcttatgaca
    30001 aggatctagc gacgggctgt tgccactctc atgatttcca gctagataac ttgggttttc
    30061 atctagaatc ggctattgaa tggaattctt cacacaaccc ggcacgggtt cgtagggcgt
    30121 caggcgtcat attccagagc aagagccagc ggttgttgcg gccattccta tcaaacatgt
    30181 gggggatgtt tcttggtggc gctgggtggc gctttgatcg gagcttggtg ttgaggctat
    30241 cgcgaatcgc atcacaatct gcttattgac tgcaagactg cgttgaagga tttggttgag
    30301 agttggcgcc aacctcagaa gctgatgtcg gattggtgga aggcgggcga tccggtaagg
    30361 tgattcatta gtgccactcc gaaaaaacgt ggggattcta agatttaaga tcttatcaga
    30421 cagtcaggtg gatacacgct tacagcgacc taacaggtat gttcttgatt gtggttcatc
    30481 tggttgatcg tgtctgtttc ttaacccctt ggtcccttga cttccaattt actagtaaat
    30541 cccgcaggga ccgtggaagg tccactactc acgtgaccac cccagctcat cgtcctttag
    30601 actgaccact ttgtttgaca gatctggacc attgtgggcg ttaatatcac ggtacaaacg
    30661 tgggatcgag gctgggttat aaattttata atattataaa tgttacgggc tggctagtgc
    30721 aggtggttgt tgtggtgggg gacgagaggt gatccacccc acttgtaaat agcaaacgcc
    30781 acagctgtgg agagagctct tctttcctct ccttcccagc tttggagttt ttgcaatact
    30841 acaggatttg cagcacagcc tcgatcctcc ccgtggtgcc gtaacacctt ccattatcaa
    30901 tggaatagcc gaatcctatg ctactactcg tcaggtgccg acggtgattt ccatgcacga
    30961 ggagaagtag acctggcaca acgatccatt cttgggtgat ggagacaaca gtataaatca
    31021 aagagagtgg tagtgaatgc ttataaccca tatctccctc ttctcacaac cgacggagcg
    31081 agaatagctg cgctacccag gagtttctgg gaggatccca aacatggccc ttctcctagc
    31141 tgagcatata ctgcccctga gcatcattgc cttgtcttat ggcttctcgt tgactatcag
    31201 acgtcatcta tctgccatat ccaaggacca tttctggcca agttcactga tctttgacga
    31261 ctgtatgatc actggcgaat gaagcacctg gagacacagc gtagcctaca cgacaaatac
    31321 ggtgttgcag tgcgcatcgg tcctaatatt gtcagtctca gcgacccaga ccttctgaag
    31381 acagtatatt caacccgtgg agagtttctc aaggtaggtc gtcgtaaatt gtgcggcccc
    31441 ttcacgtacc ctctttttga tcgtgcttac caacggcggc tggcgttcac actagagtga
    31501 gcatttcgcc gtggctgatg gtcagcacag tggtcgccct gtctccacca tcttttccgc
    31561 ccgaagcaac gcatttcacg ctcaaacgac ccaaccaatc gccaagctct actcgctgcc
    31621 cagcatcttg aaaattgaga gcttgacgga ccagtctctc gtcaacctgt accggggact
    31681 attcggttga ccgcttgctt ggcaagaatc cttatttccc tttcaagatc ataacgctgc
    31741 agagcgttgt agaccgatgc atcgaactga ttatggagcg tgtcggagat tcgggcactt
    31801 ctcgagagag gacagacatg ttggacattt ttcttcaagc caaggaaacg taccctgatg
    31861 tggtggagga cagtgacatc gtaggatatg ccgtcgtata gtgagtaata cccctcttta
    31921 cggccccacc tgcgagtaga gggtttgaac ggctctactg actcagcttc tgtgctgcgc
    31981 gttattcaga tggctgcggg ttccgatacg agtgcgtctc tggagaaggc agtcatttac
    32041 catgtactaa aggaccccgc catcttggcc aagctgcagg cggagcctga tgctgcttat
    32101 ctctcattta ctcccaagta ctcggaggtc gaggcgctgc cgtatctaga cgctactatc
    32161 aaagaaggcc ttcgtattca cccgccaata ggcgtcctgc tagaacgcat cgtaccgaga
    32221 tcggggctca aactacgtga cgggcgcgtc attcccgctg gaacgatagt aggcatgaac
    32281 gcgtgggtgc tcatacgaaa caaggagatc ttcggtgacg acgatgatgt ctttcgtccc
    32341 gaaaggtggc tacaagtgga gggagaaagt gcgcgcacgt ataaagagcg tgttggcatg
    32401 atgaaggagg ccagcttctc ctggggtgga ggcaaccgag tctgcattgg caaaaacatg
    32461 gctactgtca gcatttacaa agtcattgcg acaatcttcc gaaactacaa tgtacgtatc
    32521 agtgcttcga catcttatag attgcatgtc aacggtaaga ctaacaaaag tctacagttg
    32581 gagcctacgg atcggcaaag gaatggaagt tgcataaata ttggctagta ttccaaaaac
    32641 gttatgaggt gcgggccagc aggcgaacca ggagtgattg agcttttttt tttttttttt
    32701 ttggatggaa aggagctggt tgactttgag agtttatggt cttttatgtt tatattgcaa
    32761 aaaatttaaa ttcccgtcat caattatgaa cggtcagccc ggttactcat ctcttttcat
    32821 ctaaccgtca tccgtttggt ggagaatcaa tgcaattgac aggcttaata cacacgtata
    32881 aaacaaggag aaaggagtta agaacatatt tcgtattacc tgcaagatgt tttgaccaat
    32941 tcaagccaag cccgtaatca gatacggatt ggagaggttt agtatttcac cttctgatag
    33001 aatgatgtag cataatctaa ctatgccgtt tcactgcttc tcagtgaatc actgtagacc
    33061 ctgtgcaagc ggttcaatcc gacttgtcta aagactctag gctgcgcaat gatctccttc
    33121 gctagggaag aagtgtgagt tgaggagcac gttcgcccgc tgtaatggtt cctcgaataa
    33181 atgccttcgt gattcgacca agtcccaccc acaagccaat ctctcgtcgg ttgtgacccg
    33241 cagactattg tgtgcatgaa atgttagagc aagaggtgcc atgaccagtg agagaatgaa
    33301 aggggcgtgg cgatagattg gagaagagac acctactctt cgtctgtgag actgctgggt
    33361 aaaagtagaa gtataccaca gccaaagcgc tgaataacct gcgcccattt cttgccaagc
    33421 tttctccaca tctgaatctt tgagactcgc ttttttacgt cgtcaacatg gtgtaagtgg
    33481 tttgaatgat aaagactcga tttttccggt tgcgcgaaga tcaagtcagc aaaccgtcgc
    33541 tgaactgcag acctgctgcc gcccttgggc agcatcgacg cgagccattg gggctggcct
    33601 tcacaccata caaaaaacag ttctgggttg tcctgggcaa gcgtatatgt atgatagaag
    33661 tgcgcgagtg cgattctctt cctgattctg aagtattgct ccccgaagcc gctattctca
    33721 atggcgacac ccaaattcag tatcagccct ctgaagtgtg aggcgtcggc gatctgtgac
    33781 aaactggaaa attgatgggc attggggagt tgcactgtgt ttacaccagg ctctggtgga
    33841 ttcagattca gctgcgaggc aaatctcgtg actttcaatc cggattcctc attgctaata
    33901 tgcagcagtt tctctgcgag cttagggttg cctctcagcc tatcatgtga agaaaggctt
    33961 ccttgaaggg cgccactctc cgttcgagcg ccctgaaagg attatgagta tgcttatggt
    34021 tgtgcgttga tggatacctt gcgggtctga actcacattt tgcgcgcttg gaaataattc
    34081 tccagctttg gggcatgaag atgatgtagc ccgtcgtctc ttgtggcgcc gtcgaccacc
    34141 tggcggtgtc aagtcggatg ccgttggaga ggggtataga tgagacgcag atcctgggat
    34201 gacaggaatt gcgtcctctg tatgggcact ctctaaaatg gtgttttcta aagtcgtgag
    34261 tttctcaatc accttgcggt tgtggtctct aatctcgtcc aggcacattg gcttgcggct
    34321 cgaaaacttt gcgaccacct gatctacgca cttgtggagc tccctgtacg tatgcttgat
    34381 gtcgtcgagg taattatcgc agatcagatt gtttgacact tcgaaatggg ggctgtgaga
    34441 ccaagcgtcg aaatcatgca gcacatcttc gtcgtaatag gttaaagatt gatcatcaag
    34501 gaagtcaggg tattctaggg ttgtcattat tttggctatt gatgagtaaa gaggtgagat
    34561 agacgacgtt atactagaat gatcgaataa tcatttttct gaaagtcaaa atcctgactt
    34621 cagatgcctt ccagtggcgg ctcttctact ccacgtcagc ctcaatcgtg tactttcctt
    34681 accgtttctt actttgctgc tgactacata acccaatcag aagacggaag agatgatatg
    34741 gtacaaagct cgtgtggtcc ctgccgcact aaagctcgtg tggtccctgc aacactaaag
    34801 ctcgtgtggt ccctgcaaca ctaaagcact taatcttacg tgcatcagtg agaatgatgc
    34861 tgttgatgcg taaccgtacc caatagcccg gcccgtaatc gtacccttgc cgcgaactca
    34921 cattccaagg caggtgagaa cgtgttgctg atcttggaag tggaccagcg aatcctccaa
    34981 gcacagggat gcgggattga ctggcatcca cctcctccgg tcccgagata taggtacacg
    35041 gcgagacaag tgcgcgagga gtatgtacga gggagtcatg ggcaagcagt catactgtgg
    35101 caggcttcaa gtctttccga tactcactat aggttcatgt gcagagaagc gactatgcgt
    35161 ttgggtccaa tgatcccaac ggttagaaga tttgaacaac tgacggcgag tgttatcggc
    35221 gaagctccaa gccggtcggt tgtaggtgcc aaattaggtt tatttactct ataaaagaag
    35281 aaaggagaag gagtccccct ttcccgtgca cgtaacgctc ttctcgtgag cgggtaatcc
    35341 tcggagattg cggtgccggt attataggca cttaacctac gggctcggcc cgtaaccgtg
    35401 aggaccaaca gaaacatata aagaacgccg cagagactgc gacgaagttc tcattcaata
    35461 tatattggct cgtacacgat acagagacga tggcacgaag tcaaaaagaa attcccaaaa
    35521 gcaacaataa aacagacatc atgcaagctc aagacgcgga agccagctaa gcgaggaccg
    35581 aacgagccgg gccggggctt cccaggttgg tcattcgttt ggccattggc tgtttgggcc
    35641 aatcgacagc atccgcgctg aaccctgagc atggttcaat cgtcgggtac ctaagtacct
    35701 cgaactaaat ttgtttgttc gtggaaagta cccgactgtg gttacttccc ccgcaaccca
    35761 tgcacgttgt tgtttctcga tacggtctgc tcttgaaaaa gaagaggctg gccacgcttc
    35821 aaattccgcg gccgcgtccg ctcaggcaat tgcaaatgca tttctgggat aagtacccga
    35881 tgcttgagga tggcattcgg agtgtattac caatcttccc agcgagggcc cgggttgctg
    35941 ggttgctcgg tggcatcggg ggagtctgtc gttttcatca attcagacat tggaatttct
    36001 ctccagatgg cattcactct actgctaatt cttgatatca acactaattg gctgtgtgga
    36061 actgaaggtc tgccgttgtt atgttttgca cccaggactc tggctcttcc cattaagttc
    36121 cccatcgata taaaacgaag cgatgagctc ccaacctgca ccctccactc cgccgagatc
    36181 gagcgacgac atggcgaaca tggaaaagca gaagccgggc ctcgagcagg acgcgcaaca
    36241 agtacaggtc acagtccatc accccgcggg ttttcgactc aacgccatca tcctcggctt
    36301 ggtgctttcc ttcttcttag tatgttaatt cagacgtcaa tcgctggtcc gtgaatcgag
    36361 tgacccttac gtctgcgttt ctagagcgct ctggacatga gcatcaccac cgggttccgc
    36421 tccaccgcct ccgtccgctg gtacggttcc gctttcgccc tcacccttcc tgccttccaa
    36481 tcccactagg gtaaagctta cctgtatttc cctctgaagt agtccttcct cgccgctgtc
    36541 agcctcttcg agattggttc cctcgtctgt gctcttgtcc ccagctcagt ggccctaatc
    36601 gtcgggcggg ccgtgcaggg tgctggtgcc gccggcatca ccgcgggatg ttataccatc
    36661 gtcaacttca tcgtttcacc ttccaaggta cccggcgtca gtggcttgct gggcagcgtc
    36721 ttcacactcg ccagcgtggc gggtccgcta ctcggcggcg ccttcactag caagttgaca
    36781 tggcgttggt gcttctggat taatctgccc gtcggcggtg tggctattgc gtgcctcgcc
    36841 gttttcttca agacccctga ccattcgagg accatgcacg ggaagttgac ctgggcgcag
    36901 atcgccttgc agttcgatgc cattggaact gtgcttctag tatcttctct gaccctcttc
    36961 atcctagcca tgcagtggga ggcgtctcaa agtcatgagg atcctctgag gtcattggaa
    37021 gccttgtctg ttggtttgtc atgtccgttg tatacgccat caatgagtgg tacatgggag
    37081 acaaagccct gatcgtctac cgcattttaa agaacagagc tatcgcacta tgtcgtggtt
    37141 ttatcttctt gtaagtatca atcgctttcg tgccaccaat accacctccc ctttgggttc
    37201 tggattaagc tttttacagc atgatgtgtg gcaatcaggc gctatactac aaccttccca
    37261 tctatttcca gtccattggt ggcgatagcc cgttggcgag cggttcaaag ttcattccta
    37321 caattttgtg cacatgtaag ctccaaaaac gtcccaagta gctcatacag attgttgaca
    37381 cccgtgactc tagctttgtg cacactttgt gcttccacca tggtcggcaa gtcggctact
    37441 tccagccatt tctagttgtt ggaagtattc ttcagaccgt tggcgtaggc ctgtactaca
    37501 catttggcct ggacactggg ctaggtcccg tgatcgggta tcagataata ttcgggatag
    37561 gtactggcct aggaatccaa acctgtatca ttgttggcca aatgctgagt tctatggagg
    37621 ataggtccat gaccatggcg acgatcatat gtgagtccgc cttccaccca cgatcacaag
    37681 cactttcttc atactgacaa ccacttttgt agtctttcaa ttcggagtag gtgcttacgg
    37741 cacgcctcta ccacaaattc cgtcctcgac aatatcctcc tacaaagcgt gaagcgtaac
    37801 gtcccggatg ttaacccata cgatgttctc catgtgggag ccagggcgat gtgcttcttg
    37861 gtgtacggca ggccaatctt gatggtgtcc gtgctagcat gatactagta tgtgtgtatc
    37921 ttggtataag catctgctgg tccttggctc cgaaatggcc gttgcgatta ataaagttat
    37981 aaaaaataaa ttataaaata ttataaaaat ataaaaataa aagtaaaaac ttgttataat
    38041 aattattttc tccaagatgc cgacctacaa cccgagatta atgcaataac ctgattgaat
    38101 ggtgaagtca aaatcaagaa tattgggcag ggctgtacaa aaatgtattc acgatggaat
    38161 cccctgtcct gctctctgca catgtgggga caggggatgt attgcgtatc cggtctgctg
    38221 ggttgctatc gacacagcaa agttggagtc acagctgcgt aatgtaattg cagccaatcg
    38281 cgcgttcaac tccaatatca tcaaatcggc agatgtttag aaaagtttcc attgtacgtc
    38341 acctcagatg ccatatcacc ggccataggt cattaatcaa ttgctgaaat cttgaatcaa
    38401 ttgagacaga agggttcaag cttaggccca cattgaagaa aattaccaca aaatcgagcc
    38461 attgtgctgc ccatctggca tgtgtgatct tccattgggt attgacagct tcagctcgat
    38521 ttaggcacgg aatgtgtact gagtatatat aacgtcgact gataacattg taacggcgct
    38581 ccttgatttg tagccttaca ggtcgatctc cgcctgatgg ttcatgtgac gagattaaga
    38641 ccccagaata caggatgcat ttatagacaa cgatatatag ccgaattaga tatccaattc
    38701 aaccagtccc atactagttg ctagggtctg ttatgccaga gggccaaccg attggcaatc
    38761 catgtatcca cggtcagttc ggcgatctcg gtcacagcag ttctccttca ccaagggtta
    38821 gtggccggtg acctatccga acacacacat gcacacaagc caaaacttac agtatccgaa
    38881 ggcacataag cgcagcagag aaagatgtaa aagttgggca tctgccacgg catggaggct
    38941 ggacagcctg gatcaacacg gggctgaatc acagcagcct tggcgctggt ggcagctagt
    39001 aaagtgacga gccagaactt catggtgatt ctgatggtta ccacagtggg aaaagctatg
    39061 agggttgaag gtgtcttaat gtttggtggg aggtgtggga ggtggaaaga aagcagttga
    39121 tacacgttca ttcggctcat gcatgtgtgg catttatttt acactcaggg attgactacc
    39181 agttcccccg atgctacatc gtagaggccc acgtgtgatt taagtgactt cgaatgaacc
    39241 caaggtaggt ttaaggtttc aggggttggg ccaagatcca tttacccccc aatccagtcc
    39301 cgtttcggcc gagcttttta aagcgccagt agaccaaaat tggcaggacg cctggctaat
    39361 aatttccggt ccaaggttgc atcttaattg tagttacaag ggagaaaggt agcattatgc
    39421 accgcaaaga ttatctatgc cagaaacaga aatagcggta tcgttaaaga ggacgccaga
    39481 tggcgacgtt ggttcgaggg tcaggttgcc gatgggggtt ggacctactc gctggcggcg
    39541 cgagtggaat atgccgctat ggatggagta tcatgatgat atagatacta gtctgggtca
    39601 tcaaaaaatg cgactacatt atcgatcatt gcattgccgg cccatgctct cgcttcgtcc
    39661 cgtacgcgat gagactagtc gtgaaaatag ctcacacgta taggactgtg tcaagtcccc
    39721 gtcgtgctcc cttaagctac tgacaaggaa gtcggaacac caaggccagt tgtatagcgc
    39781 caatgctatg ccctccatgg ttagcatatc gccagcttcg gggcatattt ctacggtcga
    39841 ccggctggac ctttcgataa agtcagcaga caaaatggtg ccgtatttgt agatcgtgca
    39901 tcatagatca actcatcacc atcgtttagc aggacactgt agcttggtat ggtacaacct
    39961 cgatgttctg gaaagatgtg ttaggaattg gaacattatg gcacttgtta ttaattaaat
    40021 gagggattga ttgatgcctg gaatggctca attctttatc ttcggtagct gatggaataa
    40081 cttcagaccg aacgaggcga aaatgtacca actaggcaac ctatagggcg ttacaagaac
    40141 cgatatcaca cagttagact taaaagcccc ggtatccatt ccgtgattaa cgcctataca
    40201 acccggcaga acgcaagacc tagatttgca tgttcattgc tcagattagg caaaactcgt
    40261 ctagcgtacc aataactcat acgacggtaa tgcgcggact tatcgcaacc aagcgattgt
    40321 cttacaatcg gaacgatcct ttctatccca gggggtattc cgaacgccac cgagaccccc
    40381 atcaaatatc atgctatttc taaacccccg atttctattc cctttcgacc tctatgtcat
    40441 ccaagcacat accgacacca gaatcaaacc tcgcgtgtgt ggggcttttg attccctgcg
    40501 tctgattctc caaaatccgt tcgtattttg actcgtcaaa cttccagaaa actcgataat
    40561 cgtgacaagg ctcgcccttg cctcgcaggg caagcttttc aacgtcgggg tattgttcta
    40621 gttgcgtgaa gtatcgtctt tcccaggaac gcccttccct tgcctcctct ttccgcatcg
    40681 ctctctgtgc cacctcgatc ttgctcttct catgccctat ggcgaatatg tcgttgttat
    40741 ggatggcgct gatgacatgt tgccaggccc ttccggtctc tagaggatgc tgcttctcaa
    40801 ttggcgccac ttgcagcggc gttctcttca aggaaccaag gtcaacagtg tcaacaattt
    40861 tgccgcggga gtctgtgaca gtatatttcc cgtcccattg tccagcggct acatagagcg
    40921 gggacttctc ggcaccatcc cggaatagcg ctgctttgaa cgaatgactg gagcctctaa
    40981 gccacccctt tgagcagtat tcgatcttgg tggtgaagcc tgccgaactg tggatatacg
    41041 aggttccgcc aagctccggt gcaatttgaa aagtaacaat gccctcaaca tgaacctttg
    41101 gcattgtaaa tacgtgatcc tcgctgtatt tactcaacgt gagttttccg aagccgcgcc
    41161 gttcaatgtt gatggtatgt gagaaataag atctggggcc gatgtgtcct tcaagctgtg
    41221 gccaacaatt agtggacgct ccctgccggt ttgcagctga tagctctggg gatactcaca
    41281 gtaaccccgt gctctcgatt ccgtatgtga tatgcagtct ggggcggatg gtgcgagact
    41341 tgctccgaaa tcaactcagt ggtgcccgca tcgtccaccc atttccctaa gaagatctcg
    41401 cccaggaatg gattgagcgg cttcagtttc tttcgcgtgc cgtcctcgtt tttggtggcc
    41461 atttgccgcc gcagcccact gagaaaccat ttcatcacaa gcagtgccct tttctcggca
    41521 ttcccttcct tcgacggagc tattagtaac tgcgggtggt cgttgaagta ctgcgagaac
    41581 tgtgtgatgc tctcaggaga aagcagaaat ggcggggctg aaagagatgc gagatcgcct
    41641 ttaaaagtag caacagactg tgatggcaat tggtgagcac tcattccttt ctctcaaact
    41701 tgcatgtgcc cggtatcgtt ggtccacgta ctttcatgaa ctggaaccag ccagacttgt
    41761 gctgctgctc atccctgtta tcgggatcat cgcatctgat aggtgtggga ggcaaggaca
    41821 tgataggcct ggtttgatta tggattactg actactccgt gcttctggta gtgatcacaa
    41881 acaatagcaa gttcaagacg gcagaaatgt attagaaaat gtgcaagagg tgagagagga
    41941 aaccaagtaa cagtgtgctt cgcgacattc atgagttgcc tccccgtccc acagttcaaa
    42001 ctcgccaagc ctcaagagcc gcgacgacat cagggccacg gggttcaacc tggccgctga
    42061 tttgggatga cgcgcagggg acggtgagat cagacgctat cgggccctgg aagctaagct
    42121 tatctaggcg ctcataggtg gtggtctaga gcctggcagt gccaggaccc actggcccag
    42181 agatcttgca tgccctagct tcgaatctcg aaacccgctg tgcttcatct gccgcactcg
    42241 cactcggcat gtgacgctgc ccctcgtttc tgcggggggc agttcagctg tttcgaccat
    42301 cattgtctga gggcctgcgc ggcgaggtcg tggctgagag ggcgtgcatg gtgcgatctt
    42361 acgaagtttg gatggttttt gacggacgac acagctctga tgctgcgatg ttgacgagtg
    42421 cctcgaatgc gcaagttgaa tgccgttgcg aattgagttc agtggacctg agccagtcat
    42481 gtggtgggtt tggtgcagat ttctggcgtc ggcacgttgc ctatccggct cgtccattgc
    42541 acggccacag gaatgcgggc gggctgggct gcccaaatcc gctttaggat aacgagatgc
    42601 acgccacaat ccggtcttta ttttccatca tttccctgaa ccagttaagt actttacgcg
    42661 caagctcaac gaagcaatgg cgctggttta gttagctgtc ctcacatgag gaaagttttg
    42721 ggggctcagc atcaacaact tgttccattt cgtctctcta tcacgcccga tcgttgcacc
    42781 agactggcct ccactcacgt caacaaccta acctggatac taagtatgtt cacaaatggt
    42841 ggttgaatgt gcaatcacgc agtgcacttg cgcaatgcct tcgcgtgact gagctggtac
    42901 agcaacccag tagtgctcgc aacatttgcc agcgcgcctt tggaataggc caccagcacc
    42961 ctctccttca tcatgatctc cgactttccg tactctttgc catcaattgc ctgcttaatg
    43021 agtgctgggt gaactgcaca aaacttcttc aggttcctgc gcgtctgagc tccgccgctc
    43081 ttgtcattca aacttatggt aatgggtctt atcccgatcg tgtcgattac atcaaggaat
    43141 ggccgagttc tccctccaat cattcaggcc ttgtttcgtc aaaggttccc acaaggattc
    43201 gagaagatgg aaacaatgag attgaatggg gcttccagat tcgaatgaat gccgaagatg
    43261 ttgatcccga tgacattgtt gtgtggttca aactcgggct agatgccgac cagattcccg
    43321 aggaagtcca gagtatctga gccaagctca ctgcttacga caatgacagc ctggccacaa
    43381 agtatcttga agcgataggt aaacacgtca tgtaccactt aaagcggaga tacggtcatg
    43441 gagtgatggc agatagtcgt ctcgatttca tcctgactgt tccccctatc tggagcgact
    43501 tagcgaagca gcgcacactt caagccttcg aacgcgccca aagtttcaag tcaacgggtc
    43561 cagtgactac aatctcactc ttgtctgagc cagaagacgc agccattaat gctctttagg
    43621 agacatctca gcatggattg aaggtgggac aaaccttcgt ggtggttaac gcaggagacg
    43681 gcacagttga tctcatcagt tatacgatca agtctttggc gcctcttctt gaggtcagcg
    43741 tgacatctcc tgggtcgggg gtatgtgtgg tgctgcatac tttgatcacc gatttactga
    43801 gttcctctgt tccaagctag gagaggaaga tgggtttgat aatgacatcg tccaccgtgc
    43861 acaggagcgg cttaattctc tcatcaagcg ccagttcgcc atgtcctccc tcccccacgg
    43921 atcatggacc ttcccttgtg cactggctac caacaaagaa cttggcatcc gcgtcggatg
    43981 tatgacggtc aaagccaccg atatatatat tatctacgag tctgtaatca cacagatcgt
    44041 caagctcgtc aatgaccaga ttggagctag cgatgtgccg gtctacgcca tcattctagt
    44101 tggaggtttc ggatcttcaa tgcatcttca gcagagactt aaattggcat tcagcgacag
    44161 gtcgggaatg aaagtcctgc agtcaattca tgcgtgggag gctgtggtga ggggcgctgt
    44221 gtttaagggt ctcgcacagg ttaacccaca gagatccaca gtcatcaaga ccagggacca
    44281 agcagcccgc aaagactatg gcacggagct ctcacttacc tatgaccaca gcattcacca
    44341 atctatcttg aacaagcggt attgggacgg ttacgatggt catttccggg ttgacgccgt
    44401 ggaatggttc atcaaacggg taggttgaac atatagaggt tattgcattt catgctgacc
    44461 tgcataggga aactatgttt cgaagaccac accataccgc aagagcttca gtcaaacatc
    44521 catagtcgac tatgggtgac ctcagaggat tcatcttgta gtgtactcgg acgaagtatc
    44581 agccactgca cctatcgcac gtaacaatgt caagatatta tgacatgtga acgccgacct
    44641 gagtcccatt gagtcgattc aacatttaag aaggccagga tggatacatg tactatggtc
    44701 ttgattgtga tattgaggcc ctgtgtgagt tcttcttcgg atattgcttc caatcgaggg
    44761 ataaatatgc tgataactgt gaactaaatg gctcagcaag catttcttac accttggtcc
    44821 acaaaggtgt gagatataag actgttaatg ctgcgtacgt ctgaggatat acgatctggc
    44881 gctagcacac tcggtcaaag aatgttgggt actggagttt ttgattactt acttcctgaa
    44941 attggcgcag ttgtgtactg tcatggactt ggtgacatgg aaataatcat taaaacattc
    45001 ccggttattc gatgtggcca tttcatttat ttcttccatt cattcttaca aatatttccg
    45061 tggtttggtt gtaccacaac tacctaggta tcgaggcaag tgtgtaaaag agcttaatgg
    45121 tagttcctcg ggtgtcaaag ttcctgtgca actcttatga ggcatccaaa gtctaagacc
    45181 aaatgacgag ccatacccct aggtcctgag agtgctagac atttgtccag aatatgcaag
    45241 actggtgtcg tctcaggtca ccatttattc ggacttttca cttggctata atatattcaa
    45301 tgacacgatc ctcctcgatc tatcctgcgc tgccacagta aaccctattc cgcctaaaat
    45361 aaaaccacac aataggctgc aatgctggcc aaaaacatct ccccggcatc caacagccca
    45421 acgtgctgtg cgagatttgt aaccgccagt ggtgcttcag acacaaggtc gagtggcacc
    45481 acgactacaa ctgttcagaa tacgacggct tcgttgccga tcctgtcaaa tttcgcagcc
    45541 cagcttggat attgatctcc ctcgtggatt cgtaagttct ctaccatatc ccgcccttcg
    45601 aaacccttca ctgattgacc ccagctacac aaatatcgca gaacgtgtcg tcggacacta
    45661 gatatcagtc agcccattgg agtcgcattc cgaccagaac tgcagtttcg tgcgaagccc
    45721 aacggatact ggccgggttc agtcctttcc ttgagagacg acacgcctgt aggacgcctg
    45781 ttgttacatg ttcgtcgccc agaggccgag gatagccaac atccacacgt agatgtttgc
    45841 tctgtggcac acgatttcaa cggcataaag ccattgacag acacatttac ctcgttcttg
    45901 atacaggctg cggatttccc attcgccagg tttctagagc caaaacccta ctccttgaga
    45961 aagagacaaa tgggtcgtgc gactcccttg aatatctcca agctgaaatt atccgaggct
    46021 catcgctaag gtctaatctc catcatcgga cagccaagaa cagccacgcc tctgaaaacc
    46081 accttgcctg gagtgcaggt ttcctatgcc ctacgttcga ttttctcagt acttcaaaca
    46141 gccacttgca acagattgta cttggtcaaa ttccagatct gactcgtaat cgatacgtta
    46201 agtcactgtc ccaagcacaa cttggaaaca tcaacatctg tggcgttgga tggatgcatc
    46261 ccttggcggt cacggcgtgt ctcctgtttg agaacccatg gatcggcaag atcttgatct
    46321 gctgcagcac acaccgtgag gtagccaacg ttgcagtagc ggtggatcgc accaccaagt
    46381 tcagcatcaa ccaatacaac cactcccaac acgaagcagt acggaagccc tactttacta
    46441 ttgtgcgagc tcgcaagcac gaggttgagg ttgatcaagt catcaagatg atcgagaatc
    46501 acggaaaaga tagaagctgc tgggtgaatc caggagatat cacccaagag tggcttgaag
    46561 accacgagct ttctgcggcc gtatgggttc tgaaagtcat aggttatcga ggcgaccaag
    46621 gccaaagact gagctggtca ctcacaagct acgacagtcc aatccttctt gatattcgac
    46681 agagattctt ggcggataga tcctcctcgt acgtgagaga tgcgatcttc gagaacatcg
    46741 catggagatc tttgagtgag caacacgaaa aagccgtcat agtttgggaa aaacaataca
    46801 cccagggcca ggctgctctg gctgatagac ttgcaaaacc cgtacgcatc attggaaaac
    46861 tcatcgaaga aatcatcttc gaggccgcat cgacactttg tgcaactcct ggtggagcga
    46921 cgtctgacgg attgatagat ttcacactgg gcgtgaccaa agctacactc atcggcgatg
    46981 ccggcaggct tacggtgtct gagctcatta cggtctggca tgatgcaagg ccgttggttc
    47041 aggtcggtag ctttttggta aagccctatg tcaacacact gacagagaaa gaaaagaatg
    47101 gcaagaacta cgtcaacatg ttcgcccaat gtctctacca gtccagcctt gagaagtttg
    47161 tcaagcttgg ctttccttct tttccggctg agcggttcga ttaatacccc cgaacgctta
    47221 gaggcacaca aacgcttagg gaggcaccaa ctgtaggtac gaatgctaca ttcgtgtccc
    47281 actcagagcc ttcataaaga atacacagcg ccgtaacacc agacgcgttg ctcaaggagg
    47341 gtttgggttc tgatagggaa aggggtggta ctggaaggct gaagatttgc aagaatggca
    47401 acaacgacgg gtgtataaca tgaagtcaaa tcggttgcta tttgagtgca gtgtaccctt
    47461 gagaaaagct tgtaaaacct gatcccccag aataagttgt cggacataat tacatgtcac
    47521 tacacatcgt ggctcaaatc aagtttcttg gttcgccaaa tagatctgta tagcgttgaa
    47581 gtggcactac ggtttattaa gattgggtcg tggctagagc atttctgcgt ttcaatgact
    47641 tactacgacc catcgcttca acagtaatgg ccaagttctg acctgcggta agatggtgca
    47701 gtgctttgaa gttgactttt gaaattatgc tttgactaac ggggccatga tatgcccgaa
    47761 aatgactccg c
//
