# Supplementary material for: Genome sequencing and physiological characterization of three Neoarthrinium moseri strains
Source: BMC Microbiol. 2025 Aug 21;25:526. doi: 10.1186/s12866-025-04274-z (PMC12369201; doi:10.1186/s12866-025-04274-z)
Supplement: Supplementary file 16 — Supplementary Material 16. [file 12866_2025_4274_MOESM16_ESM.zip › BiGSLICE/input/Nmoseri/TUCIM5799/JAFIMR010000035.1.region002.gbk]

LOCUS       JAFIMR010000035        60938 bp    DNA     linear   PLN 06-APR-2022
DEFINITION  Neoarthrinium moseri strain TUCIM 5799
            scaffold35_Wmoseri_TUCIM_5799, whole genome shotgun sequence.
ACCESSION   JAFIMR010000035
VERSION     JAFIMR010000035.1
KEYWORDS    .
SOURCE      Neoarthrinium moseri
  ORGANISM  Neoarthrinium moseri
            Eukaryota; Fungi; Dikarya; Ascomycota; Pezizomycotina;
            Sordariomycetes; Xylariomycetidae; Xylariomycetidae incertae sedis;
            Neoarthrinium.
COMMENT     ##antiSMASH-Data-START##
            Version      :: 7.1.0
            Run date     :: 2023-12-04 11:58:05
            NOTE: This is a single region extracted from a larger record!
            Orig. start  :: 205467
            Orig. end    :: 266405
            ##antiSMASH-Data-END##
FEATURES             Location/Qualifiers
     protocluster    1..60938
                     /aStool="rule-based-clusters"
                     /category="RiPP"
                     /contig_edge="False"
                     /core_location="[30000:30938]"
                     /cutoff="20000"
                     /detection_rule="DUF3328"
                     /neighbourhood="30000"
                     /product="fungal-RiPP-like"
                     /protocluster_number="1"
                     /tool="antismash"
     proto_core      30001..30938
                     /aStool="rule-based-clusters"
                     /tool="antismash"
                     /cutoff="20000"
                     /detection_rule="DUF3328"
                     /neighbourhood="30000"
                     /product="fungal-RiPP-like"
                     /protocluster_number="1"
     cand_cluster    1..60938
                     /candidate_cluster_number="1"
                     /contig_edge="False"
                     /detection_rules="DUF3328"
                     /kind="single"
                     /product="fungal-RiPP-like"
                     /protoclusters="1"
                     /tool="antismash"
     region          1..60938
                     /candidate_cluster_numbers="1"
                     /contig_edge="False"
                     /product="fungal-RiPP-like"
                     /region_number="2"
                     /rules="DUF3328"
                     /tool="antismash"
     gene            2991..3495
                     /locus_tag="JX265_010554"
     mRNA            join(2991..3368,3433..3495)
                     /locus_tag="JX265_010554"
                     /product="hypothetical protein"
     CDS             join(2991..3368,3433..3495)
                     /codon_start=1
                     /locus_tag="JX265_010554"
                     /product="hypothetical protein"
                     /protein_id="KAI1859077.1"
                     /transl_table=1
                     /translation="MEYPDVPERNSPSPPPSPTLDRPASPELPLTMTASAVLTALPQDA
                     SSALASAGDFEQDKVVVRFKAVGSAPQLQREVRKISATQKFEAVVSHLRKALRVSPSDG
                     LFLYVNSAFAPALDEIVGNLHRCFKDSSDQLIVAYSMTPAFG"
     PFAM_domain     join(3165..3368,3433..3492)
                     /aSDomain="APG12"
                     /aSTool="clusterhmmer"
                     /database="35.0"
                     /db_xref="PF04110.16"
                     /db_xref="GO:0000045"
                     /db_xref="GO:0005737"
                     /description="Ubiquitin-like autophagy protein Apg12"
                     /detection="hmmscan"
                     /domain_id="clusterhmmer_JX265_010554_0019"
                     /evalue="1.40E-26"
                     /gene_ontologies="GO:0000045: autophagosome assembly"
                     /gene_ontologies="GO:0005737: cytoplasm"
                     /label="JX265_010554"
                     /locus_tag="JX265_010554"
                     /protein_end="146"
                     /protein_start="58"
                     /score="92.8"
                     /tool="antismash"
                     /translation="KVVVRFKAVGSAPQLQREVRKISATQKFEAVVSHLRKALRVSPSD
                     GLFLYVNSAFAPALDEIVGNLHRCFKDSSDQLIVAYSMTPAFG"
     gene            complement(3660..4747)
                     /locus_tag="JX265_010555"
     mRNA            complement(join(3660..4298,4352..4747))
                     /locus_tag="JX265_010555"
                     /product="hypothetical protein"
     CDS             complement(join(3660..4298,4352..4747))
                     /codon_start=1
                     /locus_tag="JX265_010555"
                     /product="hypothetical protein"
                     /protein_id="KAI1859078.1"
                     /transl_table=1
                     /translation="MPATLFRSCALSLYRGTRSTAPLSAAKPLLSSLTQQRWSSHSPMG
                     TPTGPPRKKVTVGTIRSMYKKDEPISVMTAHDFPSAAVADAAGMDILLVGDSLAMVSMG
                     MEDTSEVLVEEMLLHCRSVARATKGAFTVGDLPMGSYEISPEQALETAIRFVKEGRIQG
                     IKLEGGKEMAPTISRITSAGIPVLAHIGLTPQRQNALGGFRVQGKTSSGAMSVLEDAFA
                     VQEAGAFAMVLEAVPAEVATLITKKLSVPTIGIGAGNGCSGQVLVQNDMIGNFPPGRFL
                     PKFVKQYGNVWDETLRAITSYKTEVKARQYPGPEHTYPIAQHELEAFEEQLERKTEENE
                     SSWF"
     aSDomain        complement(join(3741..4298,4352..4564))
                     /aSDomain="TIGR00222"
                     /aSTool="tigrfam"
                     /description="panB: 3-methyl-2-oxobutanoate
                     hydroxymethyltransferase"
                     /detection="hmmscan"
                     /domain_id="TIGRFam_JX265_010555_0002"
                     /evalue="7.60E-85"
                     /identifier="TIGR00222"
                     /label="JX265_010555"
                     /locus_tag="JX265_010555"
                     /protein_end="318"
                     /protein_start="61"
                     /score="282.6"
                     /tool="antismash"
                     /translation="SMYKKDEPISVMTAHDFPSAAVADAAGMDILLVGDSLAMVSMGME
                     DTSEVLVEEMLLHCRSVARATKGAFTVGDLPMGSYEISPEQALETAIRFVKEGRIQGIK
                     LEGGKEMAPTISRITSAGIPVLAHIGLTPQRQNALGGFRVQGKTSSGAMSVLEDAFAVQ
                     EAGAFAMVLEAVPAEVATLITKKLSVPTIGIGAGNGCSGQVLVQNDMIGNFPPGRFLPK
                     FVKQYGNVWDETLRAITSYKTEVKARQYPGPEHTY"
     PFAM_domain     complement(join(3756..4298,4352..4588))
                     /aSDomain="Pantoate_transf"
                     /aSTool="clusterhmmer"
                     /database="35.0"
                     /db_xref="PF02548.18"
                     /db_xref="GO:0003864"
                     /db_xref="GO:0015940"
                     /description="Ketopantoate hydroxymethyltransferase"
                     /detection="hmmscan"
                     /domain_id="clusterhmmer_JX265_010555_0020"
                     /evalue="7.20E-106"
                     /gene_ontologies="GO:0003864: 3-methyl-2-oxobutanoate
                     hydroxymethyltransferase activity"
                     /gene_ontologies="GO:0015940: pantothenate biosynthetic
                     process"
                     /label="JX265_010555"
                     /locus_tag="JX265_010555"
                     /protein_end="313"
                     /protein_start="53"
                     /score="353.4"
                     /tool="antismash"
                     /translation="KVTVGTIRSMYKKDEPISVMTAHDFPSAAVADAAGMDILLVGDSL
                     AMVSMGMEDTSEVLVEEMLLHCRSVARATKGAFTVGDLPMGSYEISPEQALETAIRFVK
                     EGRIQGIKLEGGKEMAPTISRITSAGIPVLAHIGLTPQRQNALGGFRVQGKTSSGAMSV
                     LEDAFAVQEAGAFAMVLEAVPAEVATLITKKLSVPTIGIGAGNGCSGQVLVQNDMIGNF
                     PPGRFLPKFVKQYGNVWDETLRAITSYKTEVKARQYPG"
     gene            6016..7030
                     /locus_tag="JX265_010556"
     mRNA            join(6016..6048,6101..7030)
                     /locus_tag="JX265_010556"
                     /product="hypothetical protein"
     CDS             join(6016..6048,6101..7030)
                     /codon_start=1
                     /locus_tag="JX265_010556"
                     /product="hypothetical protein"
                     /protein_id="KAI1859079.1"
                     /transl_table=1
                     /translation="MSHAKNVAIVGATGSVGQFIVAELLKAGKHQVTAITRFESKAVIP
                     DGVKVAKVNYDDHESLVAALRGQEVLIITMNVTAPPESQLKLIDAAAEAGVPWVLPNEW
                     GCDQTNEQLANDIFLGPNSRKVRARIEELGKSSWIGIASNFWYEFSLGGTADRYGFDFN
                     NRSVVFFDDGKQPINTTTWPQSGLAVARLLALPINADDGKTPALSNFKNKFVYVSSFCV
                     SQKDMFASVLRVTNTKAEDWKITHENSHERYQSAVKALQQGDRTGFGRAMYTRMFFPDG
                     SGAYETTHGLQNEALGLPKEDFDEFTKRGIDRAKEGLTY"
     PFAM_domain     join(6034..6048,6101..6466)
                     /aSDomain="NmrA"
                     /aSTool="clusterhmmer"
                     /database="35.0"
                     /db_xref="PF05368.16"
                     /description="NmrA-like family"
                     /detection="hmmscan"
                     /domain_id="clusterhmmer_JX265_010556_0021"
                     /evalue="1.90E-17"
                     /label="JX265_010556"
                     /locus_tag="JX265_010556"
                     /protein_end="133"
                     /protein_start="6"
                     /score="63.7"
                     /tool="antismash"
                     /translation="VAIVGATGSVGQFIVAELLKAGKHQVTAITRFESKAVIPDGVKVA
                     KVNYDDHESLVAALRGQEVLIITMNVTAPPESQLKLIDAAAEAGVPWVLPNEWGCDQTN
                     EQLANDIFLGPNSRKVRARIEEL"
     gene            7911..8710
                     /locus_tag="JX265_010557"
     mRNA            join(7911..8166,8265..8710)
                     /locus_tag="JX265_010557"
                     /product="hypothetical protein"
     CDS             join(7911..8166,8265..8710)
                     /codon_start=1
                     /locus_tag="JX265_010557"
                     /product="hypothetical protein"
                     /protein_id="KAI1859080.1"
                     /transl_table=1
                     /translation="MKAFVALAAVLAPLTEAHYIFNRLIVNGASIGGEYAYTRKNSNSY
                     NPAFTNELMNSNDLRCNKGAKAGGVPTYSVKAGDKIGFKLFNNEFIEHPGPGFVYISKA
                     PGSVAEYDGSGDWVKVMENGLCNPSSPGNDGSWCSWQKDRLEWTIQKNIPAGEYLVRVE
                     HIGLHEAHQGKAQFYIECFQLKIESSGTGTPGPAVKIPGLYKASDPGIAFNKWNNPKSY
                     TMPGPKMWDGN"
     PFAM_domain     join(7962..8166,8265..8668)
                     /aSDomain="AA9"
                     /aSTool="clusterhmmer"
                     /database="35.0"
                     /db_xref="PF03443.17"
                     /description="Auxiliary Activity family 9 (formerly GH61)"
                     /detection="hmmscan"
                     /domain_id="clusterhmmer_JX265_010557_0022"
                     /evalue="1.30E-50"
                     /label="JX265_010557"
                     /locus_tag="JX265_010557"
                     /protein_end="220"
                     /protein_start="17"
                     /score="172.3"
                     /tool="antismash"
                     /translation="HYIFNRLIVNGASIGGEYAYTRKNSNSYNPAFTNELMNSNDLRCN
                     KGAKAGGVPTYSVKAGDKIGFKLFNNEFIEHPGPGFVYISKAPGSVAEYDGSGDWVKVM
                     ENGLCNPSSPGNDGSWCSWQKDRLEWTIQKNIPAGEYLVRVEHIGLHEAHQGKAQFYIE
                     CFQLKIESSGTGTPGPAVKIPGLYKASDPGIAFNKWNNPK"
     gene            9932..10748
                     /locus_tag="JX265_010558"
     mRNA            join(9932..9969,10029..10158,10224..10748)
                     /locus_tag="JX265_010558"
                     /product="hypothetical protein"
     CDS             join(9932..9969,10029..10158,10224..10748)
                     /codon_start=1
                     /locus_tag="JX265_010558"
                     /product="hypothetical protein"
                     /protein_id="KAI1859081.1"
                     /transl_table=1
                     /translation="MVPLQLQLWFLSFEHSQRSVLPGEFGFWYVSTGAHFDDHAVQNKT
                     LSDSQDPILSLQGVPYAIRQVAKIARMELDIAVTPLTMGFIGNCQPANLRISMTSSLTG
                     LGFIGTAPLRAVGIPTKKTEVRTLDGSELTQEEPVVGRFLGKMWICSIVQLESEDVDEY
                     LKEGWDGDKDDNSVIRWSVKSLKLENQEPWFSEQAWGIQGMRYTGRVKMSNGAGAAAYA
                     KLVYDYQW"
     gene            11742..13299
                     /locus_tag="JX265_010559"
     mRNA            join(11742..11828,11887..13299)
                     /locus_tag="JX265_010559"
                     /product="hypothetical protein"
     CDS             join(11742..11828,11887..13299)
                     /codon_start=1
                     /locus_tag="JX265_010559"
                     /product="hypothetical protein"
                     /protein_id="KAI1859082.1"
                     /transl_table=1
                     /translation="MTLDLPYNLSLPLAVENETNSTNDGGLKLDNDLGIPGALVGIILP
                     HVICTLFVLLRVCSRLACLKKWFVDDTLMVIAWIWSTAVCTVYGLAVQAPGIRDARITT
                     ESSIVPYLLRTYLGLIFYQLCLCFTKLSIAAFYLRMLSSKPAMRWLSWATIVLVVGFGV
                     PLLFMSLLQCYPTKGRVLGRPMGCLDFTELLVFSSCMHTATDAWLIILIVPTISRLDLP
                     TRQKVALTIILSLGIFVIAASMIRLQLSLHKDFRPTTGVQGSNTMAFFIMTVLECDTAI
                     ICASAPMIRPIISKMWPPSPKEQPRIRQQDRSFNLTTVVSYHGYPWTEPNTPLVRSRNG
                     SLANMRVSMPRPPIPAFNSSHRTPTSLSLKSMVSARLPRSRGLTMTGPDTTPILDKACN
                     EAESRRTSVGFEGYEDQYLGYGEKKKSKFKGSPIKVIGSSKEWSSSQESFMSPKDPASP
                     RTLGSNPRPSGDTSNDEERHHDIGGSIAQSLRDIDKPELDR"
     gene            complement(15636..16835)
                     /locus_tag="JX265_010560"
     mRNA            complement(join(15636..16531,16589..16624,16763..16835))
                     /locus_tag="JX265_010560"
                     /product="hypothetical protein"
     CDS             complement(join(15636..16531,16589..16624,16763..16835))
                     /codon_start=1
                     /locus_tag="JX265_010560"
                     /product="hypothetical protein"
                     /protein_id="KAI1859083.1"
                     /transl_table=1
                     /translation="MSSPPAPPTSPAPSIFAGGVESDCCAVSGPGRPVDVDVENSGPEV
                     VSVDVSIDVLLLPSDDITSDEDIELGDVPSEGSGDVLLELDKVVVVGGSPVITVVCETL
                     PVSEEPLGPELGGEVKEDVEPLEFMVLLVIDTVDSVPGTVLDEVGTVDVDPIVDVLDGS
                     VCVYDPVGLGEVSQIVVLIVIVAVALGAIVTEVKIVMNIVLVTVGVEVTFIVVVDCVVS
                     DVNQVEGITNAPALLKAYPTEEAERGPKGKFPPVVRAEPSVANKGWLRLMVAKQDVTVV
                     FNVSVSFSGLMKVMVSVTVDEKISVTVGPMTVFVCVMFIPGTLMVGLRLLGMI"
     gene            18049..19260
                     /locus_tag="JX265_010561"
     mRNA            18049..19260
                     /locus_tag="JX265_010561"
                     /product="hypothetical protein"
     CDS             18049..19260
                     /codon_start=1
                     /locus_tag="JX265_010561"
                     /product="hypothetical protein"
                     /protein_id="KAI1859084.1"
                     /transl_table=1
                     /translation="MSGSAPISAGLDPTVTPTVIPRQDTGILNRAGPTITPSWTTTFTE
                     TDSYGRPTATGTKLAVITTISGGRTVVVLRETGTETVPLTTAFMPPSSCIGRYYSMTAF
                     SESVATRSPVIFSDASDRLYKSCLPTATASARETVFSPGICPSLMAPVTNMAYGREYTE
                     VCCQSGFTWDFRGCASQVMSTTRVLVAPNITTTDIHIRVSNVVALHPAFTVYWQHSDLS
                     LFPTDVASRLREVETSLGPVLTPTPTPSTLPRSGEASDGLGRNGKIGIGVATTVVLLIV
                     IVITSAWAWKVKKRRSRAPRPGVSELGSDHPGIWKCFLGGQWRAELTNQGQLAELEGSG
                     NMQRNCDGQGVMMNPAELEGTRPWHDSDDGKVSSNSVATGKGECTRSLDTAQDTLPNKC
                     AATN"
     gene            complement(19647..20187)
                     /locus_tag="JX265_010562"
     mRNA            complement(join(19647..20069,20185..20187))
                     /locus_tag="JX265_010562"
                     /product="hypothetical protein"
     CDS             complement(join(19647..20069,20185..20187))
                     /codon_start=1
                     /locus_tag="JX265_010562"
                     /product="hypothetical protein"
                     /protein_id="KAI1859085.1"
                     /transl_table=1
                     /translation="MAHRLITQVVITASRVLGRSFVEAYKQAQASSNYQRAQAKLNPNA
                     ASARASLGSGMTMDEACKILNVKPPQGGKTNMDEVMERFKKLFDANDPQKGGSFYLQSK
                     VLRARERIEAEVKPALEKAAQEAEVQEGWKPKVYKDR"
     PFAM_domain     complement(join(19695..20069,20185..20187))
                     /aSDomain="Pam16"
                     /aSTool="clusterhmmer"
                     /database="35.0"
                     /db_xref="PF03656.16"
                     /description="Pam16"
                     /detection="hmmscan"
                     /domain_id="clusterhmmer_JX265_010562_0023"
                     /evalue="3.10E-33"
                     /label="JX265_010562"
                     /locus_tag="JX265_010562"
                     /protein_end="126"
                     /protein_start="0"
                     /score="114.6"
                     /tool="antismash"
                     /translation="MAHRLITQVVITASRVLGRSFVEAYKQAQASSNYQRAQAKLNPNA
                     ASARASLGSGMTMDEACKILNVKPPQGGKTNMDEVMERFKKLFDANDPQKGGSFYLQSK
                     VLRARERIEAEVKPALEKAAQE"
     gene            20998..22013
                     /locus_tag="JX265_010563"
     mRNA            join(20998..21318,21408..22013)
                     /locus_tag="JX265_010563"
                     /product="hypothetical protein"
     CDS             join(20998..21318,21408..22013)
                     /codon_start=1
                     /locus_tag="JX265_010563"
                     /product="hypothetical protein"
                     /protein_id="KAI1859086.1"
                     /transl_table=1
                     /translation="MSQYYPNQYGAGGAGGAQNLQFYQSSYSPGIQGHDTPSQSGGYGY
                     GAPAAASYGGFGGPGAPGVSGRMGEQGGLRTGWLAAFSTEGYDNEPPLLEELGVNFDHI
                     QRKTLAVLNPFSRVDQHLMDDSDLAGPMLFFIMFGFFLLFSGKVHFGYIYGLALMGSVA
                     LHTILSLMTPDGPTSPSHTAPQYSNPGYPGDPSSHDADGKGHLSATLTFTRSASVLGYC
                     LLPLVLTSLVGIVIPMDTPIGYILTSAAIVWCTTSASGMFCAVGRMSGMRGLVAYPLAL
                     FYVGFGIMSIFSSRGTGSLGKAAGVAS"
     PFAM_domain     21423..21953
                     /aSDomain="Yip1"
                     /aSTool="clusterhmmer"
                     /database="35.0"
                     /db_xref="PF04893.20"
                     /db_xref="GO:0016020"
                     /description="Yip1 domain"
                     /detection="hmmscan"
                     /domain_id="clusterhmmer_JX265_010563_0024"
                     /evalue="1.10E-08"
                     /gene_ontologies="GO:0016020: membrane"
                     /label="JX265_010563"
                     /locus_tag="JX265_010563"
                     /protein_end="289"
                     /protein_start="112"
                     /score="35.3"
                     /tool="antismash"
                     /translation="NPFSRVDQHLMDDSDLAGPMLFFIMFGFFLLFSGKVHFGYIYGLA
                     LMGSVALHTILSLMTPDGPTSPSHTAPQYSNPGYPGDPSSHDADGKGHLSATLTFTRSA
                     SVLGYCLLPLVLTSLVGIVIPMDTPIGYILTSAAIVWCTTSASGMFCAVGRMSGMRGLV
                     AYPLALFYVGFGIM"
     gene            23733..23975
                     /locus_tag="JX265_010564"
     mRNA            23733..23975
                     /locus_tag="JX265_010564"
                     /product="hypothetical protein"
     CDS             23733..23975
                     /codon_start=1
                     /locus_tag="JX265_010564"
                     /product="hypothetical protein"
                     /protein_id="KAI1859087.1"
                     /transl_table=1
                     /translation="MVSSSFFNILTALLAAAPLVAAQTNVSPPGPTTGSFVAEQVIAED
                     AIAPAAPTQIGVGRYDARAQVVRREDAHPGPLEGW"
     gene            25483..26870
                     /locus_tag="JX265_010565"
     mRNA            join(25483..25575,25624..25725,25794..25800,25852..25881,
                     25936..25995,26046..26093,26360..26416,26462..26515,
                     26567..26602,26653..26870)
                     /locus_tag="JX265_010565"
                     /product="hypothetical protein"
     CDS             join(25483..25575,25624..25725,25794..25800,25852..25881,
                     25936..25995,26046..26093,26360..26416,26462..26515,
                     26567..26602,26653..26870)
                     /codon_start=1
                     /locus_tag="JX265_010565"
                     /product="hypothetical protein"
                     /protein_id="KAI1859088.1"
                     /transl_table=1
                     /translation="MVSKKLLAALLLGNLALAVPVDSEKRGGGNDLNNPGGLDHGGPKA
                     PGVNKPGEVGFGHDHDGGKGPEGPKPEVWHGGPKAEPVAPHPEAVPKPPEPEEPKPVPP
                     PPPPPPPPKPTEPAPPPPPPPPPPPAPKPTEPAPPPPPPPPPPAPESVQPAPPPPPPPV
                     PACPQPAPKPDSGDWNGWNGYNGNGWKGYNGDGWKGQDGYGWKGDGWKGDGWKGDGWKG
                     DGKGPWNGKGWN"
     gene            complement(27154..28059)
                     /locus_tag="JX265_010566"
     mRNA            complement(join(27154..27377,27453..28059))
                     /locus_tag="JX265_010566"
                     /product="hypothetical protein"
     CDS             complement(join(27154..27377,27453..28059))
                     /codon_start=1
                     /locus_tag="JX265_010566"
                     /product="hypothetical protein"
                     /protein_id="KAI1859089.1"
                     /transl_table=1
                     /translation="MAVNTPPMYTDTPLSLIPTPKFQTGKVRTYGSGASTWASLLTIVV
                     SNQDDPFTIEASHMALSHNAFIRGFNSIYQQAPRLQTSTDKTDFVSYSLAWIECVKTHH
                     QYEETELFPNIDKAAGKTGLMDGAVHEHEAFYSGMDRMKDYLVKEGPDFSATELIAIMD
                     SFKEPLHNHLKAEPSAIVALAKYSTPENPIDILGIADAAGKKQISLGFFLNTVPVFFLN
                     METVTFEDGMWHGVFPPLKGLAKTVVNRVVPMWHSSWWRFVSCTPEGELKRLAV"
     PFAM_domain     complement(27514..27888)
                     /aSDomain="Hemerythrin"
                     /aSTool="clusterhmmer"
                     /database="35.0"
                     /db_xref="PF01814.26"
                     /description="Hemerythrin HHE cation binding domain"
                     /detection="hmmscan"
                     /domain_id="clusterhmmer_JX265_010566_0025"
                     /evalue="4.70E-09"
                     /label="JX265_010566"
                     /locus_tag="JX265_010566"
                     /protein_end="182"
                     /protein_start="57"
                     /score="37.1"
                     /tool="antismash"
                     /translation="HMALSHNAFIRGFNSIYQQAPRLQTSTDKTDFVSYSLAWIECVKT
                     HHQYEETELFPNIDKAAGKTGLMDGAVHEHEAFYSGMDRMKDYLVKEGPDFSATELIAI
                     MDSFKEPLHNHLKAEPSAIVA"
     gene            30001..30938
                     /locus_tag="JX265_010567"
     mRNA            join(30001..30271,30358..30938)
                     /locus_tag="JX265_010567"
                     /product="hypothetical protein"
     CDS             join(30001..30271,30358..30938)
                     /codon_start=1
                     /gene_functions="biosynthetic (rule-based-clusters)
                     fungal-RiPP-like: DUF3328"
                     /gene_kind="biosynthetic"
                     /locus_tag="JX265_010567"
                     /product="hypothetical protein"
                     /protein_id="KAI1859090.1"
                     /sec_met_domain="DUF3328 (E-value: 8.4e-48, bitscore:
                     156.3, seeds: 45, tool: rule-based-clusters)"
                     /transl_table=1
                     /translation="MADRPTSKEYTPVDDEEATYLYEGDSSEGLLRDRRKSARSPPNWI
                     PLVQCNTAGFLLIAALMVISVLVTIQGTIWYERRGSNAPRWRPAFSPLYDMIEIPLVTT
                     YADHSPAPNASDPRHIYRLDPSPEVDAAWTRIATADGIYPMSASDVVRAGKDPEMAVDA
                     PESWGFPPGKTKMMGIEGLHLLHCLNAVRKSLITTYDYYWGSEYGFAPPAVFVRHLNHC
                     VDMLRQHLMCHADLEPFTFNWRVGQTKPYADFGIQKTCVDFDYLLNWAERHKNPRHEEL
                     VS"
     PFAM_domain     join(30127..30271,30358..30905)
                     /aSDomain="UstYa"
                     /aSTool="clusterhmmer"
                     /database="35.0"
                     /db_xref="PF11807.11"
                     /db_xref="GO:0043386"
                     /description="Mycotoxin biosynthesis protein UstYa"
                     /detection="hmmscan"
                     /domain_id="clusterhmmer_JX265_010567_0026"
                     /evalue="1.10E-45"
                     /gene_ontologies="GO:0043386: mycotoxin biosynthetic
                     process"
                     /label="JX265_010567"
                     /locus_tag="JX265_010567"
                     /protein_end="273"
                     /protein_start="42"
                     /score="156.3"
                     /tool="antismash"
                     /translation="NWIPLVQCNTAGFLLIAALMVISVLVTIQGTIWYERRGSNAPRWR
                     PAFSPLYDMIEIPLVTTYADHSPAPNASDPRHIYRLDPSPEVDAAWTRIATADGIYPMS
                     ASDVVRAGKDPEMAVDAPESWGFPPGKTKMMGIEGLHLLHCLNAVRKSLITTYDYYWGS
                     EYGFAPPAVFVRHLNHCVDMLRQHLMCHADLEPFTFNWRVGQTKPYADFGIQKTCVDFD
                     YLLNWAERH"
     gene            complement(31512..32510)
                     /locus_tag="JX265_010568"
     mRNA            complement(31512..32510)
                     /locus_tag="JX265_010568"
                     /product="hypothetical protein"
     CDS             complement(31512..32510)
                     /codon_start=1
                     /locus_tag="JX265_010568"
                     /product="hypothetical protein"
                     /protein_id="KAI1859091.1"
                     /transl_table=1
                     /translation="MPFKTWLTTSLGIRIPLVQGGMMWVGRAEMVSAVANAGCLGFLTA
                     LTQPTPEALRKEIHRTRSMLKPDAVQFGVNITLLPAINPPDYKAYAKVCVEEGIRIIET
                     AGDPSPVLKIVKDAGCTVIHKCVALKHALRAERLGVDCISIDGIECAGHGGEYDTTSLM
                     LLSLCAEQLKIPYLASGGFANGRQVAAALALGAAGVNMGTRWMATKESPIHPNVKDAIV
                     KASEHDTVLVLRKFRNTSRLHKNEVSTEVFKIENSKQDVKFEDVAHLMSGKRGRGVYET
                     GDVNAGVWSLGMCAGLIHDVPSCDELARRLERDAEETLSNTIALRTPKSNL"
     PFAM_domain     complement(31578..32498)
                     /aSDomain="NMO"
                     /aSTool="clusterhmmer"
                     /database="35.0"
                     /db_xref="PF03060.18"
                     /db_xref="GO:0018580"
                     /description="Nitronate monooxygenase"
                     /detection="hmmscan"
                     /domain_id="clusterhmmer_JX265_010568_0027"
                     /evalue="1.50E-45"
                     /gene_ontologies="GO:0018580: nitronate monooxygenase
                     activity"
                     /label="JX265_010568"
                     /locus_tag="JX265_010568"
                     /protein_end="311"
                     /protein_start="4"
                     /score="156.2"
                     /tool="antismash"
                     /translation="TWLTTSLGIRIPLVQGGMMWVGRAEMVSAVANAGCLGFLTALTQP
                     TPEALRKEIHRTRSMLKPDAVQFGVNITLLPAINPPDYKAYAKVCVEEGIRIIETAGDP
                     SPVLKIVKDAGCTVIHKCVALKHALRAERLGVDCISIDGIECAGHGGEYDTTSLMLLSL
                     CAEQLKIPYLASGGFANGRQVAAALALGAAGVNMGTRWMATKESPIHPNVKDAIVKASE
                     HDTVLVLRKFRNTSRLHKNEVSTEVFKIENSKQDVKFEDVAHLMSGKRGRGVYETGDVN
                     AGVWSLGMCAGLIHDVPSCDELARRL"
     gene            complement(33342..35090)
                     /locus_tag="JX265_010569"
     mRNA            complement(join(33342..33510,33699..34137,34189..34357,
                     34404..34487,34620..35090))
                     /locus_tag="JX265_010569"
                     /product="hypothetical protein"
     CDS             complement(join(33342..33510,33699..34137,34189..34357,
                     34404..34487,34620..35090))
                     /codon_start=1
                     /locus_tag="JX265_010569"
                     /product="hypothetical protein"
                     /protein_id="KAI1859092.1"
                     /transl_table=1
                     /translation="MKSLAAVAVLAGLVRSVLAQNVSGAAEGFATGITGGGNATPVYPN
                     DIDELVSLLGSSEAQVIVLSKTYDFTKSEGTTTEAGCAPYGTGAGCQLAINANDWCGST
                     TAATVTYDNAAIEGITVASNKTLIGVGSSGIIKGKGLRMTNGVSNIIVQNVHITDLNPQ
                     YVWGGDAFTFAESDLIWIDHCTTSLLGRQHYVFGQKPSSRITLSNNFIDGATSWSAGCD
                     GYHYWTIELVGTEDRITFQNNYIWSTSGRGPALSGSTLFHAVNSVWSNISGHAIEGDTN
                     GQGLFEGCVFDDVETIVVDDFKGHLFSSPDDTTNQQCESALGRACVSNIYSNSGTFDSS
                     DTEFFANFTGLSVATAVSASEAQSKVPASAGFGKLSSSSRTQKTKCKNDWVGRDNLLDD
                     AKLSLCWAEGGLGGALSRLCLPLDNAMDPHAIGAYDLMSLEAAD"
     PFAM_domain     complement(join(33989..34137,34189..34357,34404..34487,
                     34620..34781))
                     /aSDomain="Pectate_lyase_4"
                     /aSTool="clusterhmmer"
                     /database="35.0"
                     /db_xref="PF00544.22"
                     /description="Pectate lyase"
                     /detection="hmmscan"
                     /domain_id="clusterhmmer_JX265_010569_0028"
                     /evalue="2.40E-12"
                     /label="JX265_010569"
                     /locus_tag="JX265_010569"
                     /protein_end="291"
                     /protein_start="103"
                     /score="47.0"
                     /tool="antismash"
                     /translation="TTAATVTYDNAAIEGITVASNKTLIGVGSSGIIKGKGLRMTNGVS
                     NIIVQNVHITDLNPQYVWGGDAFTFAESDLIWIDHCTTSLLGRQHYVFGQKPSSRITLS
                     NNFIDGATSWSAGCDGYHYWTIELVGTEDRITFQNNYIWSTSGRGPALSGSTLFHAVNS
                     VWSNISGHAIEGDTNGQGLFEGCVF"
     gene            complement(35962..36970)
                     /locus_tag="JX265_010570"
     mRNA            complement(join(35962..36768,36818..36970))
                     /locus_tag="JX265_010570"
                     /product="hypothetical protein"
     CDS             complement(join(35962..36768,36818..36970))
                     /codon_start=1
                     /locus_tag="JX265_010570"
                     /product="hypothetical protein"
                     /protein_id="KAI1859093.1"
                     /transl_table=1
                     /translation="MAFAAPAFNNSGFSTPSSVPSGRGRRQTQPGRGPWADGPLPLLET
                     PSLTLDITHPVLHVANEVCQGHNAALRGLNAIFLQAPHVSAANDVADLLFLTKSWAGWV
                     LGQHVQRQTRLFPQFEETLGKPGSITSLYTEELNFEPALHHLLDYSEHTHSRPAAYDSS
                     NFLLLIKGVGNAFRAYVEAQTSILVDLQSLCGQSGSFEAETRSAKILQLYLSSEADIKD
                     HSDPFIVPPMTVRMRDTTYEGGNNWPGLSVLAVHAIADKLSPAHAGAWRFLPCDVWGKP
                     RGLPFLGQDAGKADGFQKVLPAVTPISGASTENLVYMR"
     gene            39482..40632
                     /locus_tag="JX265_010571"
     mRNA            join(39482..39837,39885..40632)
                     /locus_tag="JX265_010571"
                     /product="hypothetical protein"
     CDS             join(39482..39837,39885..40632)
                     /codon_start=1
                     /locus_tag="JX265_010571"
                     /product="hypothetical protein"
                     /protein_id="KAI1859094.1"
                     /transl_table=1
                     /translation="MKPVAVVSFLVTLIAVTFAKDSRTFAVLRFNNEPGKFSTEGRMDP
                     IVSPGAPAGHSHGVMGGHNFGLTVQGDQLLESNCTNAMIKNDKSNYWVPDLWFQSPRNS
                     TFKKVPLFYMQVYYFFDATNDVIKPFPPGLKMVIGDSSKRTPPATGAIQLDPSRGAIQP
                     VQWVCPANGDPNRYPVDSDGTRAGLQDPTDRGAGAGFPVINCDIAGAPLRQDIHFPSCY
                     NPAAGIDDHKNNMVFPTPNGNKFDCPKGWTHLPHLFYEVYYDTTPFANEWTRDGQTQPY
                     VLSNGDRTGYSSHGDMISGWDTITLQAIIDGCDAGNDGMDKCPRLIGGINTSDRCKIDS
                     AVPNPRDEWLTALPGNNPLSGWGVGGV"
     PFAM_domain     join(39611..39837,39885..40431)
                     /aSDomain="DUF1996"
                     /aSTool="clusterhmmer"
                     /database="35.0"
                     /db_xref="PF09362.13"
                     /description="Domain of unknown function (DUF1996)"
                     /detection="hmmscan"
                     /domain_id="clusterhmmer_JX265_010571_0029"
                     /evalue="7.60E-62"
                     /label="JX265_010571"
                     /locus_tag="JX265_010571"
                     /protein_end="301"
                     /protein_start="43"
                     /score="209.5"
                     /tool="antismash"
                     /translation="DPIVSPGAPAGHSHGVMGGHNFGLTVQGDQLLESNCTNAMIKNDK
                     SNYWVPDLWFQSPRNSTFKKVPLFYMQVYYFFDATNDVIKPFPPGLKMVIGDSSKRTPP
                     ATGAIQLDPSRGAIQPVQWVCPANGDPNRYPVDSDGTRAGLQDPTDRGAGAGFPVINCD
                     IAGAPLRQDIHFPSCYNPAAGIDDHKNNMVFPTPNGNKFDCPKGWTHLPHLFYEVYYDT
                     TPFANEWTRDGQTQPYVLSNGDRTGYSSHGDMISGW"
     gene            40808..44460
                     /locus_tag="JX265_010572"
     mRNA            join(40808..40881,40943..41430,41513..44460)
                     /locus_tag="JX265_010572"
                     /product="hypothetical protein"
     CDS             join(40808..40881,40943..41430,41513..44460)
                     /codon_start=1
                     /gene_functions="other (smcogs) SMCOG1037:heavy metal
                     translocating P-type ATPase (Score: 541.2; E-value:
                     6.9e-164)"
                     /gene_kind="other"
                     /locus_tag="JX265_010572"
                     /product="hypothetical protein"
                     /protein_id="KAI1859095.1"
                     /transl_table=1
                     /translation="MPEDARTQGSCDYPASSTEVLQQNIMGPSLDSEPDHCGGRCCGGP
                     PAPNTAPVTASQPAGSRMAYNVSGYGSGAIGGSCCAESPDESANAGDCSCCEKPDPGSR
                     DAGQESSAKDCQAKPCCADKASQDATTQECADDSNCCTGENEVSDTESLDECCASQKPP
                     TSTDNTCCSGPGCSAEVEATAPPCFTCIERLALRDCKQNCSDESHTTGGSDNGVEPDAC
                     STHRTTAFERYSEKLATLGCLCRALIAKGQESCCVAKPAFLKPRGRGKGDPAASSQTAG
                     RRGRSAPSTEDNQYCRSDVAPIQAQGSGCKTACCTPSSPISKGGCEKEAVVTNNDTPVG
                     LRQNLAASQPRDPEKGHTGREHVALTIAGMTCTGCETKLQRVLGNLPAVTNLQTSLVMA
                     RTEFVLDNAVMSVDAVMKHVERTTEFKCQEISTQGSSLEVIPKGDMKEFLDQAIPIGVN
                     YLQRSDNDSDIVQVNFDPRVVGARDLCEKQLLPSALGPFGTDPGLAAGSKHVKMTGYYT
                     LLSCILTIPVLVLAWAPLPEHDIAYGAASLVLATIVQLVVAGPFYPKALKSLIFSRMIE
                     MDLLIVLSTSAAYIFSVVSFGFLVRRQPLSTGEFFETSTLLVSLVMVGRFVGALARQKA
                     VESISIRSLQSSTALLVNEDGITSSEIDTRLLQYGDSFIVLPEHRIPTDGIVTQGESET
                     DEAMVTGESRPVEKTVGDHVLAGSINGSGKLMVRLTHLPADNTVSVIAGMIDSAKLTKP
                     KVQAVADRIASYFVPVVVALTIITFAVWVAVGIEVRRQGSSEASIQALTFAITVLIVSC
                     PCAIGLAVPMVIVIGTGVAADYGIIFKSADSIETVRSATHVVFDKTGTLTEGKLKVQNE
                     YYSPGDSQARSAVLGLVAGSKHPVSAAVGEYLKEQAVTERLIADSKAIPGHGIEGTVGG
                     RTVRGGNAHWLQVASNNHVADMLSNGYTVFCVTIDSKLCAAYALSDTLRPDAHQVVSQL
                     KKKGIQVSILSGDDDGAVQSVAEELGLDPSEAHSKCRPADKLEFIKKLQSGTLDGKSPT
                     IVFVGDGTNDAGALAQANIGVHVNSGTDIAQSAADVVLMRPTLHGVATMIDISRASMVR
                     IMFNFGWSAVYNVLALLFASGALVAANGGAGVRIPPEYAGLGELVSVLPVIVIALTLKW
                     VKF"
     aSDomain        42622..44445
                     /aSDomain="TIGR01511"
                     /aSTool="tigrfam"
                     /description="ATPase-IB1_Cu: copper-translocating P-type
                     ATPase"
                     /detection="hmmscan"
                     /domain_id="TIGRFam_JX265_010572_0004"
                     /evalue="1.10E-153"
                     /identifier="TIGR01511"
                     /label="JX265_010572"
                     /locus_tag="JX265_010572"
                     /protein_end="1165"
                     /protein_start="557"
                     /score="510.9"
                     /tool="antismash"
                     /translation="AGPFYPKALKSLIFSRMIEMDLLIVLSTSAAYIFSVVSFGFLVRR
                     QPLSTGEFFETSTLLVSLVMVGRFVGALARQKAVESISIRSLQSSTALLVNEDGITSSE
                     IDTRLLQYGDSFIVLPEHRIPTDGIVTQGESETDEAMVTGESRPVEKTVGDHVLAGSIN
                     GSGKLMVRLTHLPADNTVSVIAGMIDSAKLTKPKVQAVADRIASYFVPVVVALTIITFA
                     VWVAVGIEVRRQGSSEASIQALTFAITVLIVSCPCAIGLAVPMVIVIGTGVAADYGIIF
                     KSADSIETVRSATHVVFDKTGTLTEGKLKVQNEYYSPGDSQARSAVLGLVAGSKHPVSA
                     AVGEYLKEQAVTERLIADSKAIPGHGIEGTVGGRTVRGGNAHWLQVASNNHVADMLSNG
                     YTVFCVTIDSKLCAAYALSDTLRPDAHQVVSQLKKKGIQVSILSGDDDGAVQSVAEELG
                     LDPSEAHSKCRPADKLEFIKKLQSGTLDGKSPTIVFVGDGTNDAGALAQANIGVHVNSG
                     TDIAQSAADVVLMRPTLHGVATMIDISRASMVRIMFNFGWSAVYNVLALLFASGALVAA
                     NGGAGVRIPPEYAGLGELVSVLPVIVIALTLK"
     aSDomain        42679..44442
                     /aSDomain="TIGR01525"
                     /aSTool="tigrfam"
                     /description="ATPase-IB_hvy: heavy metal translocating
                     P-type ATPase"
                     /detection="hmmscan"
                     /domain_id="TIGRFam_JX265_010572_0003"
                     /evalue="6.50E-161"
                     /identifier="TIGR01525"
                     /label="JX265_010572"
                     /locus_tag="JX265_010572"
                     /protein_end="1164"
                     /protein_start="576"
                     /score="534.9"
                     /tool="antismash"
                     /translation="MDLLIVLSTSAAYIFSVVSFGFLVRRQPLSTGEFFETSTLLVSLV
                     MVGRFVGALARQKAVESISIRSLQSSTALLVNEDGITSSEIDTRLLQYGDSFIVLPEHR
                     IPTDGIVTQGESETDEAMVTGESRPVEKTVGDHVLAGSINGSGKLMVRLTHLPADNTVS
                     VIAGMIDSAKLTKPKVQAVADRIASYFVPVVVALTIITFAVWVAVGIEVRRQGSSEASI
                     QALTFAITVLIVSCPCAIGLAVPMVIVIGTGVAADYGIIFKSADSIETVRSATHVVFDK
                     TGTLTEGKLKVQNEYYSPGDSQARSAVLGLVAGSKHPVSAAVGEYLKEQAVTERLIADS
                     KAIPGHGIEGTVGGRTVRGGNAHWLQVASNNHVADMLSNGYTVFCVTIDSKLCAAYALS
                     DTLRPDAHQVVSQLKKKGIQVSILSGDDDGAVQSVAEELGLDPSEAHSKCRPADKLEFI
                     KKLQSGTLDGKSPTIVFVGDGTNDAGALAQANIGVHVNSGTDIAQSAADVVLMRPTLHG
                     VATMIDISRASMVRIMFNFGWSAVYNVLALLFASGALVAANGGAGVRIPPEYAGLGELV
                     SVLPVIVIALTL"
     aSDomain        42802..44343
                     /aSDomain="TIGR01494"
                     /aSTool="tigrfam"
                     /description="ATPase_P-type: HAD ATPase, P-type, family IC"
                     /detection="hmmscan"
                     /domain_id="TIGRFam_JX265_010572_0005"
                     /evalue="1.20E-67"
                     /identifier="TIGR01494"
                     /label="JX265_010572"
                     /locus_tag="JX265_010572"
                     /protein_end="1131"
                     /protein_start="617"
                     /score="226.4"
                     /tool="antismash"
                     /translation="VSLVMVGRFVGALARQKAVESISIRSLQSSTALLVNEDGITSSEI
                     DTRLLQYGDSFIVLPEHRIPTDGIVTQGESETDEAMVTGESRPVEKTVGDHVLAGSING
                     SGKLMVRLTHLPADNTVSVIAGMIDSAKLTKPKVQAVADRIASYFVPVVVALTIITFAV
                     WVAVGIEVRRQGSSEASIQALTFAITVLIVSCPCAIGLAVPMVIVIGTGVAADYGIIFK
                     SADSIETVRSATHVVFDKTGTLTEGKLKVQNEYYSPGDSQARSAVLGLVAGSKHPVSAA
                     VGEYLKEQAVTERLIADSKAIPGHGIEGTVGGRTVRGGNAHWLQVASNNHVADMLSNGY
                     TVFCVTIDSKLCAAYALSDTLRPDAHQVVSQLKKKGIQVSILSGDDDGAVQSVAEELGL
                     DPSEAHSKCRPADKLEFIKKLQSGTLDGKSPTIVFVGDGTNDAGALAQANIGVHVNSGT
                     DIAQSAADVVLMRPTLHGVATMIDISRASMVRIMFNFGWSAVYNVLALLFASGALV"
     PFAM_domain     42880..43446
                     /aSDomain="E1-E2_ATPase"
                     /aSTool="clusterhmmer"
                     /database="35.0"
                     /db_xref="PF00122.23"
                     /description="E1-E2 ATPase"
                     /detection="hmmscan"
                     /domain_id="clusterhmmer_JX265_010572_0030"
                     /evalue="1.10E-44"
                     /label="JX265_010572"
                     /locus_tag="JX265_010572"
                     /protein_end="832"
                     /protein_start="643"
                     /score="152.2"
                     /tool="antismash"
                     /translation="LQSSTALLVNEDGITSSEIDTRLLQYGDSFIVLPEHRIPTDGIVT
                     QGESETDEAMVTGESRPVEKTVGDHVLAGSINGSGKLMVRLTHLPADNTVSVIAGMIDS
                     AKLTKPKVQAVADRIASYFVPVVVALTIITFAVWVAVGIEVRRQGSSEASIQALTFAIT
                     VLIVSCPCAIGLAVPMVIVIGTGVAA"
     PFAM_domain     43504..44148
                     /aSDomain="Hydrolase"
                     /aSTool="clusterhmmer"
                     /database="35.0"
                     /db_xref="PF00702.29"
                     /description="haloacid dehalogenase-like hydrolase"
                     /detection="hmmscan"
                     /domain_id="clusterhmmer_JX265_010572_0031"
                     /evalue="4.80E-32"
                     /label="JX265_010572"
                     /locus_tag="JX265_010572"
                     /protein_end="1066"
                     /protein_start="851"
                     /score="112.1"
                     /tool="antismash"
                     /translation="HVVFDKTGTLTEGKLKVQNEYYSPGDSQARSAVLGLVAGSKHPVS
                     AAVGEYLKEQAVTERLIADSKAIPGHGIEGTVGGRTVRGGNAHWLQVASNNHVADMLSN
                     GYTVFCVTIDSKLCAAYALSDTLRPDAHQVVSQLKKKGIQVSILSGDDDGAVQSVAEEL
                     GLDPSEAHSKCRPADKLEFIKKLQSGTLDGKSPTIVFVGDGTNDAGALAQAN"
     gene            45295..46434
                     /locus_tag="JX265_010573"
     mRNA            45295..46434
                     /locus_tag="JX265_010573"
                     /product="hypothetical protein"
     CDS             45295..46434
                     /codon_start=1
                     /gene_functions="transport (smcogs) SMCOG1137:Major
                     facilitator superfamily MFS 1 (Score: 166.3; E-value:
                     1.4e-50)"
                     /gene_kind="transport"
                     /locus_tag="JX265_010573"
                     /product="hypothetical protein"
                     /protein_id="KAI1859096.1"
                     /transl_table=1
                     /translation="MDVRVQSFSFEWFQVSISCVSEYLSGRRGMADLSILQAATTRARS
                     QEAIELEESGHDGRLRQNQSRTVPPIYEAPNGGYAWICALSVFLINAHTWGVNSVGALP
                     LPGLGSIWNSNCIIQSWAVILAYYSANEIFPSATHLEYSLIGGLSISQALMVSPIVTKC
                     YHHYGLRTNLLIGTALEFVALFTTSYATQIWHLFLSQGVCFGWGMGFLYITASAALPPW
                     FSTRRSLAVGLSTAGAGIGGVIYSLATNSAIQNVGIEWAYRILALCTLLANFASVLTLR
                     EVNYGVPHRTREDHSLRLHDFTRIEVILVVFWGTVTELGYITLLYSLPSYATSVGLTPT
                     QGSIANALLNLGLGIGRPLVGYFSDRVGRINMAKFGTFG"
     PFAM_domain     45703..46425
                     /aSDomain="MFS_1"
                     /aSTool="clusterhmmer"
                     /database="35.0"
                     /db_xref="PF07690.19"
                     /db_xref="GO:0022857"
                     /db_xref="GO:0055085"
                     /description="Major Facilitator Superfamily"
                     /detection="hmmscan"
                     /domain_id="clusterhmmer_JX265_010573_0032"
                     /evalue="1.90E-18"
                     /gene_ontologies="GO:0022857: transmembrane transporter
                     activity"
                     /gene_ontologies="GO:0055085: transmembrane transport"
                     /label="JX265_010573"
                     /locus_tag="JX265_010573"
                     /protein_end="377"
                     /protein_start="136"
                     /score="66.6"
                     /tool="antismash"
                     /translation="ATHLEYSLIGGLSISQALMVSPIVTKCYHHYGLRTNLLIGTALEF
                     VALFTTSYATQIWHLFLSQGVCFGWGMGFLYITASAALPPWFSTRRSLAVGLSTAGAGI
                     GGVIYSLATNSAIQNVGIEWAYRILALCTLLANFASVLTLREVNYGVPHRTREDHSLRL
                     HDFTRIEVILVVFWGTVTELGYITLLYSLPSYATSVGLTPTQGSIANALLNLGLGIGRP
                     LVGYFSDRVGRINMAKFGT"
     gene            53070..54260
                     /locus_tag="JX265_010574"
     mRNA            53070..54260
                     /locus_tag="JX265_010574"
                     /product="hypothetical protein"
     CDS             53070..54260
                     /codon_start=1
                     /locus_tag="JX265_010574"
                     /product="hypothetical protein"
                     /protein_id="KAI1859097.1"
                     /transl_table=1
                     /translation="MSYASPYHGSATPNPDYYYPGSPSPTPSPRHNFYYATPQRPQTRA
                     HFRHASSGGQENYRTAFSPRYTSTGEYATGPGPKVSSRKHSFSKGSNQSPKRERRSSHS
                     YYRASHGDSDEDEIFEVNGVTYVLPAQLRSRRYSEYYTAAAGHGTDYYYYKQGPGYEKE
                     RTAYYEDPIQRSATRAAHTRRPSASANVPPIQRPSTVRPSSSHQKKPTPAPAKATEADA
                     RKHRIPAGYSLKNWDPTEEPIMLLGSVFDSNSLGKWIYDWTVYHHGPATPISDMAGELW
                     LLLIQLSGKIKRSEDCVPRIRAQDNREMVEDFIESGERMTDKLRALLKRCEAPMLKASK
                     RKDPSQLGKGSGVEFVETLFGRERELEKTERFMQQVRLWNLRFDANCEEILRKPTM"
ORIGIN
        1 ctaacaaact cggcatgctt aagcacgctc accgtttcgt tgcttttcac cggtatcaat
       61 ctgggattgg atatagtcat agtgatcctc tctattccgt tgacctgggc tccgaggttg
      121 cccccgaggg aggagatgct gctctgtccc acatatatcc taggagcatt gtaagtgctt
      181 tctgtaatgt ggtttcacgt ccatttactt acgagatctc aagagtcctc actgctgctg
      241 gctatcaagt atccggtctt tttgaatgga ccagttttgg catgtcctct gcagtagtga
      301 agtcacattg gtctttctta gaggtcaacg gcgctatcat ctgcaccgct gtcctcgctt
      361 tgaagccgtt tttcatgcgc tatctgccgg cggtgctgga tcctgaatac acacggcaga
      421 agaacctgga gaggaaagcc gacgaagtcc cggaactaaa ctctaccaat gtgtacgaag
      481 ctggtgggat ggaacaccca catgaactgc cagcagagca tgagcacgta cattgcctga
      541 gcgacgatag ggcgacccgc ttgggaccag ttatatatca ttcacagggg cgttagggaa
      601 ctcggtatga accgggagca gatcgaggaa ttttcatggg atagattgaa tcgtggctcg
      661 tcaaatggaa atgtcaaatg caagtcgtgt tatggtgtaa ttgcgtgccg aagcacacag
      721 atgtagccac gcaggcagtg caccagtcga cgttgcatgc caatgctggc atacataagt
      781 gtaaccatct atctgaggta tacttcgctt gaaacttata tagacaggtt aggtgattgg
      841 ccagaggata tgggtgattc tcgcgaccca tccgtcggag tggttagaag cgacttatgc
      901 aggaaccaaa agattagcgg ggcactttgt cgggtttcgt cgggatcgcc agctgcacgg
      961 ctgcgtcatt tctcggctat ctaatctatc acgataatta ctgctcgtgt actgtagagc
     1021 atgtaagtag gttagcaaag cacggcccga cggctgagac ttggaacagc agagaaacga
     1081 ccacaagcaa cgacacaatg gcttccaaga gcaaggcgct gcagtcgttc cttaccaggg
     1141 cgcgtcgcgt gcccagtgcc actccagcat gccaacagaa ccttcgggct cgttgcatcc
     1201 atgcgacgcc ttcgcggcga accgatggcg tgttcagagg gcttaccgat ggtcgtttgc
     1261 caacaccatg gattgaagca ttcaggaaac aacaggaagg ccaaagcacc cgctcatcgg
     1321 agggcaaacc acaggagcgg gacatgtccc cgaagaaaat gagtgacagc taccatcgcg
     1381 tagtcctacc tctcggccag gacccttggc tctccgacac ctacatcaac tcctcgggac
     1441 acatcaggta tggagctcgc tgtcatacag ttcttcttgt cgtgaggcct ttccctaacg
     1501 gccttgatgc agactaggga ccattttcat ggatttggat gctctctcgg gcatcatagt
     1561 ctacaaacac accggcccgg gagtcacgac cgtaaccgcc gcgctcgatc gaatcacgat
     1621 tgcacaccct ctgacggaaa tatgcgatct ggaatacagt ggccaggtca cctatgcctc
     1681 gggaagaagc agtgtagaaa tcacctgcaa agtggcaagg gctcgacctg agggcgaacc
     1741 cagccgaccc gaggacgtcc tcctcacttg cactttcacg atggtcgcgc tggattctga
     1801 gaccaagaag ccagtcaata tccctgccct agtatatacc acccctgaag aggagcagat
     1861 atacaagacg ggagaggcga aatcattggc gaagaagaat gcgcgcaaga catcactgct
     1921 cgcgaccgag ccgaatgatc cagagtcggc cttgatacac aagatatggc tcaagcaggt
     1981 ccagtaccac gatccgaatg acagccttcg ccaacccgca aatgtggtga acatggcgaa
     2041 aacacagcta tcgacggcag ctatcatgca gccgcagtac agaaaccggc accagaccat
     2101 gatctttgga gggtttcact tgaagcagac ctttgagctg gctttctgct gtgctgctaa
     2161 ctttgcgcat gcgcgtccga cgttcatcag tgcagaccct tgcacgttcc gaaaccccgt
     2221 gcctgtgggc agtgtgctct acttgaccgc aagggtagct tacactgatc cgccgctgct
     2281 agaggaagac gggagcgagt cgcggcaaca ggactcagag aacccaatga caagggtcca
     2341 cgtccgtgtg gacagcaaag tccgagacgt cgagcatgga aacgcgagac cgacgggcca
     2401 gttcaactac acattctctg tgcccagaga tatcaaggtc atgccgcaca cataccagga
     2461 gatgatgatg tacgtcgacg cccgccggcg agtgaggctg ggagacatcc aacaccgcca
     2521 ggagaagacg gactcggaca aggagcgcgc gcaactggct gacggtgcca acctgaccga
     2581 ataagccacc gtcgggcctg aaggaaggat gcacagtagt acaacagaat actgtattaa
     2641 tgataatatg caacacgttg cgtacttttg cgtgagagcc tgaataatgg tagagctcgt
     2701 ctccaggcat tgaaacagtt gacgtgggtc ccatgagtct gggtctgtca accggattgc
     2761 gtgtgccact gttccatgct atgcctgccc gcgcgcgcca gggatgcccc acgttgcagc
     2821 cctgcatacc aaatgacccc gccagatctg attcggccct ggctggttcg cgctacaacc
     2881 cagccagagg tgccttgact ccagacaacg tcttcgtctt cctcagtcat caagtcagtc
     2941 gtcgtctttc caaatataga agcgtaccta tatatcaaca gtccaccaag atggaatatc
     3001 cggacgtccc agagcggaat tctccctcac cgccaccttc gccaaccttg gaccggcccg
     3061 cctcacccga gctcccgctc accatgacag cctccgcggt gcttacggcc ttgccgcagg
     3121 atgcaagttc cgccctcgcc agcgccggtg actttgaaca agataaggtc gttgtgcgct
     3181 tcaaggcggt cggctcggcg ccccagctgc agcgagaggt ccgcaagatc agtgcgacgc
     3241 agaagttcga ggctgttgta tcgcacctgc gcaaggcact gcgagtttct ccttcggacg
     3301 gcctctttct ttacgtgaac agtgcctttg ctccagcact ggatgagatt gtcggcaatc
     3361 ttcatagggt gagtcacgct cccattcact ttccacccaa tgagtgcagg gcttgaggtt
     3421 gacatacaac agtgtttcaa agactcaagt gatcaactta ttgtagccta ttctatgaca
     3481 cccgccttcg gatgatacac ttctgtgtgt gcatactctc taacgtccaa ctccgaagaa
     3541 ccgcaacaac gtattccctt ggcaaatggt atcctaccaa ctcctgaaaa tgctaacagt
     3601 gacttgcgtg cgacgagcac cagttttccc gtggattttg ccttcgcttt tcacaccctt
     3661 caaaaccagg atgactcgtt ctcttccgtt ttacgctcga gctgctcttc aaaggcctcg
     3721 agctcgtgtt gcgcgatcgg atatgtgtgc tctgggcctg gatactgtcg tgccttcact
     3781 tcagtcttat aggatgtgat cgcacgcagg gtctcatccc agacattccc atactgcttg
     3841 acaaatttgg ggagaaaacg tccgggtggg aagttgccaa tcatgtcatt ctggacaaga
     3901 acctggccgg aacaaccatt cccagcaccg ataccgatgg tcggaaccga caatttcttg
     3961 gtgatcaacg tcgcgacttc tgcaggaaca gcctccagga ccatcgcaaa tgccccagct
     4021 tcttgcaccg caaatgcatc ttcgagcacg ctcatcgcgc cggatgaagt tttgccttgg
     4081 acacgaaagc cgccgagagc gttttgacgt tgaggagtaa ggccaatatg agccaaaacg
     4141 gggattccag cgctagtgat cctgctaatg gtcggggcca tctcctttcc gccttcgagc
     4201 ttgatgcctt ggatacggcc ttccttgacg aacctaatgg ctgtctctag agcttgttct
     4261 ggtgagatct cgtatgagcc catgggcaga tctccaacct ggtaatccat gagcctccct
     4321 ttcttggcaa acgacaaggg ttgagactta ctgtgaatgc ccctttcgtg gcacgggcga
     4381 cagaccgaca atggaggagc atctcctcca caaggacctc gctggtatcc tccataccca
     4441 tcgacaccat ggccagacta tcaccgacca ggagaatgtc catgccggcg gcgtcggcga
     4501 ctgctgcact tgggaagtcg tgggcagtca tgacggaaat gggttcatcc tttttgtaca
     4561 tagatcggat ggtgccaacc gtcaccttct tcctcggcgg gcccgtgggg gtgcccatgg
     4621 gagaatgtga gctccatcgc tgttgagtga gtgacgacag tagaggcttg gcggcactca
     4681 agggggcagt tgatcgcgtg ccccggtata aggataaggc acacgacctg aataatgtcg
     4741 ccggcattgt gggagaaatt gaaaaggata ggcgatgatg gtcttttcca attgcgaatc
     4801 aagttccttg ttcttcccta catgagttgc gaaagagaga actgactcgc gaccatgact
     4861 ggggcgtttg gcggtttttt attcttcggt catgatggga tttgcatgcg tagaattgag
     4921 tctcaccaca gaatctctgg agtttccctc agcctgtggc gtaaggggct tgaggggctg
     4981 cggtggccta ggctcgccgc ggtacgtacc actaaacgtg ctgctttttg accgctaaaa
     5041 tcgccgtgat cagcgcaggg ggccagaggt gcgccacaaa acgtcccagg cgaactcgcg
     5101 cgggaccgag gttgtagaat gagccacggg tccaacggtg cgccggcagt ctgggccctc
     5161 acctgttgag aaacgccgct ttaacacatg tagtcgttaa gagccagact tcgaacgagg
     5221 gtgatactgt atgtcgtcct gaaacagggt tgtctagagt ctcgtgctgc tcattcattt
     5281 ctttaaacgc caagtcaatg cctgtgccag gaagttcctc agcatgggcc agccggtgaa
     5341 gtagatagaa acagctgcag ggccgcatga ttgcgcgctg tcgtttattt acctaacagt
     5401 gtgatacagt agaatccagc ttttgcagca tagcttttcc gactcaatga ttgtggacga
     5461 aatggatagc gcgaacgaat tcccggccat tggtagaagc gctttttctt tccatatagc
     5521 cgctgaacgc agtcctaaac acgaaaatgc tctgcatgtc ggacggattt tctagatgcg
     5581 tcattgctca gttgtgaatc ctcctaatgt cgtttccgaa tcagatattt ccatacataa
     5641 agatgctgat ttcggtattc acaagttgcc gaagtccatt acccggcgct ctcacatatg
     5701 gagctgagtt agggccgggt aaggctagcc atattcggta atctttaata ccgaaagacc
     5761 gcttacctcc cgccgataag aacgaggccg agtgaggtcc ggatttacga aagtttaatc
     5821 tctaagtgaa tgggcttcat tacatcagag aacagtgacc gacgaggagt acttgggagc
     5881 aggcggtctt ggccaatcta gtataagtat gcgtatgccc acattccaat caacgggaaa
     5941 tgcaaccatc catcaaacac ccacttgcta atccgtcctt cgaccgtcac catcaatcaa
     6001 tatcaagaag caataatgtc tcacgcaaag aacgttgcca ttgtcggagt aagtccaggt
     6061 atgcaaatat tgccaagtat agctattaat cagaaaacag gccactggct ctgtcgggca
     6121 gtttattgtg gccgagctcc tcaaggccgg caagcaccaa gtaacggcca tcacccgctt
     6181 tgagagcaag gctgttatcc cagacggagt caaggttgca aaagtcaact atgatgacca
     6241 tgaatctcta gtcgctgcgc ttaggggaca ggaagtcctc atcattacta tgaacgtcac
     6301 cgctcccccc gaatcacagc tgaagctcat tgacgctgca gcggaggctg gagtgccctg
     6361 ggttcttccg aatgaatggg ggtgcgatca gacgaacgaa caactggcca atgacatctt
     6421 tttggggccc aacagtcgta aggtcagggc acgaatcgag gaactcggca agagctcttg
     6481 gatcggcatc gcttcaaact tctggtacga gttctctctc ggtggaaccg ctgaccggta
     6541 cggcttcgac ttcaataacc gatcggtggt atttttcgat gatggaaagc agccaatcaa
     6601 cacaaccacc tggccccagt ccggtttggc ggtggcgagg ctgctggctt tgcctatcaa
     6661 tgccgatgat ggcaagactc cggcgctctc aaacttcaag aacaagtttg tctatgtctc
     6721 gtctttctgt gtcagccaga aggacatgtt tgcctctgtc ttgagggtca cgaacacgaa
     6781 ggcggaagac tggaagatca cccacgagaa ctcgcatgag cgataccaaa gtgccgtgaa
     6841 ggcgcttcaa cagggcgaca ggactggctt tggcagggct atgtacactc gcatgttctt
     6901 cccagatggc tctggggcgt acgagaccac ccacggcttg caaaacgaag cactgggact
     6961 accaaaggag gactttgatg agttcacaaa gcggggcatc gaccgggcaa aggaaggcct
     7021 tacttactaa tgatgttgag gcaaggcccg gggagattag cgggaagtgg cttggtgcac
     7081 caggatgact cagaagatag aaggcctttg tatacacgaa acttgggggt ggtgattcga
     7141 cgtggccgtg ccggtaggta tttcacgaca ccgcgcacga tctgagtcga tttagtgttt
     7201 aaatgagtaa gccaatggag tgtatgattt tcccatctgc aatgtctatg tacattaggt
     7261 gtaactgtac agactaagca ccaatacggt ttaattacct gattggcttg aagcggcttg
     7321 agatatcgat ctcgggatcc ttcaaaaaca tttcaacttc cctagataaa cccggcttac
     7381 gcccaaataa gtcacgactt cggggaccca gcccgcatgc actatacatg tgtaaccgaa
     7441 ttcgggagtt catctgccgt cggtagtgtg taccccagat cttggcgatc ggattgtata
     7501 gcgtgagcaa ttggcgtgtg atgttctcca ggcttggcgt caggcttttg gaggtttgtg
     7561 gttgggtggg ccagatttgg ttgtttctgc tttcagccgg gatcgttcca gaagcttggc
     7621 tctggctttg tggtggctgg ctaaggtatg acaatctaaa gggtcaatag agacacggga
     7681 tcaaatgctt ggaagtcttt cgggtggcta cttgagtgaa tgcagagtaa tagaaaggcc
     7741 ggggtaccac aaggtcgagt attccaccaa cgacgttgtg ttgttggtcg aaaggtgttc
     7801 gcgcggcatt ggatataaat attggaaggt acctgtcaac actcaggtct gaacctacag
     7861 ccttgcacac gacgctcact tcaccatctt acactcttcg atcactcacc atgaaggctt
     7921 tcgttgctct cgccgccgtc ttggcgcccc ttactgaggc gcactatatc ttcaaccgtc
     7981 ttatcgtcaa cggtgcatct atcggtggcg agtatgccta tacacgcaag aacagcaact
     8041 cgtacaaccc agcattcacc aacgagctga tgaactcaaa tgacctgcgg tgcaacaaag
     8101 gtgctaaggc cggaggcgtt ccaacctaca gtgtaaaggc cggcgacaag atcggtttca
     8161 agctatgtaa gtgtaacctt aaagttgctt ctcgatttat tcgtggcaga atcatttgat
     8221 ttgtcaataa atactgtttg ctaatttcca ctttccctgg gtagtcaaca atgagtttat
     8281 tgagcacccc ggcccgggct ttgtctacat ttccaaggca cccggctctg tcgccgagta
     8341 tgacggctca ggtgactggg tgaaggttat ggagaatggt ctatgcaacc catcttctcc
     8401 aggcaatgac ggctcgtggt gcagctggca gaaagaccgg cttgagtgga ccatccagaa
     8461 gaacatcccc gcgggcgagt acctggtgcg agtcgagcac atcggtctcc acgaggccca
     8521 ccagggcaag gctcaattct acatcgagtg cttccaactc aaaatcgaga gttccggcac
     8581 cggaactccc gggcctgcgg tcaagatccc cggcctttac aaggcctcag accctggcat
     8641 cgcgttcaac aagtggaaca accccaagtc atacaccatg cctggaccca agatgtggga
     8701 tggaaactag tggcaacgtg ttagatacca gcctctatgt ttctgaatta ttgctgctag
     8761 catccttctc tacgcgctga accatgccgt acagagcagc tgagcttcaa tttagagcca
     8821 aaccgttgag tctgaagcaa cattaaatat taaataatga ctttaaggtc actaaacatc
     8881 aactcctcct aatatgctgc gtgatttgct agcctataat tttaagtaca tgccagttct
     8941 gaatgaattc taggggcaac gtcgtaagtc aacattcaaa agctagggta cttgaccacc
     9001 caaattcctc cgtacattca aactcttccc ccaaggaaac gttatctgct aatggaattt
     9061 gtccgtcagc aattcgatta aggggaatat gttgctccgt tggtaattat aggatacata
     9121 gggtcttgag gggaaccctt ctcatgacat ggactcatac cttccgacat agaaaggcct
     9181 taacagctac tggtgtgatt atgtggatag attgttcata ggaattggta acgggccagt
     9241 tcttgtgtat ccctcccggt ggcgccgagt gtgagaaggt gataccattc cgtcttggac
     9301 cggaacaact cagattggac tcaacgcggg ggaagatact tgaggggagg gaagaacaaa
     9361 aagaagaaga aaaagtttga atacagtagg gctcaacccg aaatcgaatc ggggtcactt
     9421 gcacccaaag caagtaggat accactaccc cattgagcct tgagttcttg ttggaaaatg
     9481 ggcttcaaaa acatactata tgacgcctgg tagtgcgtac ggatgcgtgt gagtcaccgg
     9541 cgagcgaacg ccgagatgat ggaaactcgg cgcagtcgtc caaatggttc attcttctca
     9601 tatatcacct gtgcgtcttg agactgacat aatcgttgtc agggttgtgt tgggctgatg
     9661 taattcaatg ggaagggatt gggaggggct gatggccgga gtgagccgag gctgcgctgc
     9721 cctgaacgga gttgggcctc caaggtacca tttgccaaac ctctgttttc caagtgtcgc
     9781 tgtacctcgg taacaagccc caagcattta tgaattgctt acctgaactg aattgctcaa
     9841 ttgcgatgcc agctgccctc caccactgct ccgcaggtaa tgtttacaaa atggagaatt
     9901 cacaggcgat gattgctaag cataaaaggc catggttcct ctgcagctgc agttgtggtt
     9961 tttgtcattg tgagtacaac atctcactta atccgataga aaaatggcag tcccttcaca
    10021 caccacagtg agcactctca aaggtcggtt ttgcctggtg agtttggctt ctggtacgtg
    10081 tccacaggcg cgcactttga tgaccatgcg gtacagaata aaaccctgag cgactcgcaa
    10141 gacccaatcc tttcactggt aagtgcccgc acatgcccgc atctatgatg tgttggccga
    10201 accttgcctt gatggtattc cagcaagggg ttccctatgc gattcgacaa gttgccaaga
    10261 tcgctagaat ggaacttgat attgcagtta cgccattgac catggggttc atcggaaact
    10321 gtcagcctgc gaatctgcga ataagcatga cttcgagctt aacgggtctt ggtttcatcg
    10381 gtaccgcccc attgagagcc gttgggatac ctacaaagaa gaccgaggtc aggactcttg
    10441 atggatctga gctcactcag gaagagccag tagttgggag gttcctgggc aagatgtgga
    10501 tttgttccat agttcaactg gagagtgaag atgttgacga atatttgaag gaaggctggg
    10561 atggtgacaa ggacgataac tctgtcatcc gctggtccgt caaaagtttg aagcttgaga
    10621 atcaagagcc ttggtttagt gagcaggcat ggggaatcca aggaatgcgt tatacaggcc
    10681 gggttaagat gtcaaatggt gcaggtgcgg ctgcttatgc taagcttgtc tacgactacc
    10741 aatggtagaa gagagggaaa ccgtcgaaga tagccgagtg tgcaagaaat cggtccgttg
    10801 agaatcggcg atgcgccacc agcatgtaac gcatagtatc gagccttaag acccattcac
    10861 agcccacact taatcaagta ttaaagagca gctgatcact ggtcaagtcc tcatatcaca
    10921 gactcgagtg gaatggaata ttagccacct ccaattccgc gtcatgtctt tcaaggttag
    10981 cgacagaact ggattgacca attgaatacc tttctccagg tggcttgtct tttgcattta
    11041 tccgcagcgg atagtcggat ctgaagccaa ttagatagtt gctgagagca cgacaacatg
    11101 ctgttcgctc cagaggtttc ttccaacaga atctaaaaca gagtcgcccc cctacagtcc
    11161 aatatcgttt cttaatgcgc aagaggaaac gtgcactgca ttagaaaaca cgactatcgc
    11221 ttgaggtcgt tgcatgtcgt ggggactgtg ccgtcctcga taccaatcgc gctggaagaa
    11281 aatccgtatg cgggggcgca cgggtaaata gatgtaaccc agctttgaac cccatagtgc
    11341 cagcacaacc ttttggcacg cagtgcacta ctgtgtcccg tcttggcgct gtacgtcgtc
    11401 cgtctgagcg gactcatggg ccggtaagcc tcgctaccag ccgtgtctag ctgcagctgt
    11461 gtggtaacct tggcaatctg gggattagcg ggcacaacta ttggccaaat cagaaaccca
    11521 tggatatgtg ttccaacttt tggcattcct atatatctcc cgacctgccg ctgaactcga
    11581 gactctgtct tggtttaccc tgggcttcag ccgactctct gcaagcaggg tcgcgcgctg
    11641 tgacgcttac cgctcagcgt gaaggaaggc ggcgaattac tttcatgcga aaaggttcac
    11701 aaccactaaa tctccggtat atctgagcat ttcggttgaa tatgacgctc gacttgccat
    11761 acaatttgtc gttgccgtta gcagtagaga acgagacgaa ttcaacaaac gatggtggtc
    11821 tcaaattagt aaataattac actggctatt aggtgcatat gagtttcgct gctgactgga
    11881 atacaggata acgaccttgg aataccaggg gctctcgttg gcatcattct tccccacgtc
    11941 atttgcacat tattcgtgct cctgcgggtc tgctcgaggt tggcatgttt aaagaaatgg
    12001 tttgtcgatg acactctcat ggtgatcgcc tggatctggt ccacagcagt gtgcactgtt
    12061 tatggacttg cagtccaggc tcctggaatc agggatgcga ggatcacgac agaaagctcc
    12121 atcgtcccgt atcttcttcg gacgtacctt ggactcatct tttaccagct ctgcctgtgt
    12181 ttcacgaaat tgtccattgc agcattctac ctccgaatgc tgagcagtaa accggcaatg
    12241 cgctggcttt cgtgggctac gatcgtgctg gtagtcggat ttggtgtccc gctgctcttc
    12301 atgagtttgc ttcaatgcta tccaacaaaa ggccgtgtgc tgggtaggcc gatgggctgt
    12361 ctggatttca cggagctgct tgtgtttagc tcctgcatgc atacagcaac cgatgcttgg
    12421 ttgattatat tgatcgttcc cactatatca cggcttgatc tacctacgcg gcagaaggtg
    12481 gcgctcacca tcattctgtc acttggcatc tttgttattg ccgcaagtat gatacggctg
    12541 cagcttagcc tgcacaaaga tttcaggccg actacaggag tccaagggtc caacacaatg
    12601 gctttcttca tcatgacagt tctcgagtgc gacaccgcaa tcatctgcgc aagcgccccc
    12661 atgatacgcc ccatcatatc caagatgtgg ccgccgtccc ccaaggaaca accacgtatc
    12721 cgccagcaag accgtagctt caatttgacg acggttgtaa gctatcatgg atacccatgg
    12781 accgaaccaa acaccccttt ggtcagaagt cgaaatggga gtctagcaaa catgcgagtc
    12841 tccatgccga ggccaccaat accagccttc aactctagcc atcgaacccc gacgtcgcta
    12901 agtcttaaga gcatggtgag cgccaggctc ccaagaagcc gtggcctgac aatgacaggg
    12961 cccgacacca cacccattct cgataaggct tgtaatgagg ccgagagcag aagaacgtca
    13021 gtagggtttg agggttatga agaccaatac ctcgggtatg gagaaaagaa gaaatcaaaa
    13081 ttcaagggtt cgccgatcaa agtgattggc tctagcaagg aatggtctag tagccaggag
    13141 agtttcatgt ctcccaaaga tccggctagt ccaaggacac tcggatctaa cccaaggcca
    13201 agtggcgaca catcgaatga tgaagagaga catcatgata tcggaggaag cattgcgcag
    13261 tctcttcggg atatcgacaa acctgaattg gacaggtgac tttttgatag ttgatggagt
    13321 tctttggaaa cggagtagtc ccactacaga gcactagata cactagcctt tcgctctcat
    13381 aaacaaaaac tctaaaaggg atataactac caaactgaat ggatactggt tcgagaaata
    13441 aagaacgacc aaacttggca ttacaatgac gacgtcgctt tatgggttga gatctgatta
    13501 ctcaatgcga aatccttatc ccgacttccg cactagtgat gagctcgtga tgatttgcct
    13561 gatgcattgc caccggttgg agtagtcacc ttccatcatg gtcaattgct cttgcatgtt
    13621 ttatctgttt atgtagcagt tttcgcctta tcgcgaaccc taaattgaac tgagctcctc
    13681 ccatcgttca acatctcaca caagcgcgcc tgggacccca ccattaaatg gttagaaggc
    13741 atgcaaaacc cgtatgatcc tccatgcttc aactgctgac gtagtgcgat agaccgttcc
    13801 tgtcgatgct ttagtggagg tggcttacgg taactatgtg cgaaccagta gatcaccacc
    13861 acctcgttcg ttgtcgcatc ccacctatct gcgtgactat ctgactaaca gcggctgact
    13921 gagtagacca agtggtgtat cacccttatg ttctatatgc tcgcgccgta ggagtcttcg
    13981 tatctgcaat ctccattgct gaccaaatgt tttcagtgtc agcgagaagg gtaccattta
    14041 catgaaagct cgttcgtgta cgcagttgcg aatgataact gtgagatagc ggatgcgggg
    14101 catatgagac ccaagagact taagttacgt tgacaaagtg atgtagctat ctttgacagc
    14161 taaggtgcaa ttacctatgg cgtttctcgc caattgcaga cagaccggtc ggcaaacttc
    14221 attgctcagt tggtggcggt acaattacgc gggttggctc ttcgctacac tgaactgcca
    14281 ggcccctgcc gagtgccaag caacgaaatg gccacgggga taaagttaag cccctccttt
    14341 ctaaggccgg tcaaaacaga gtatccgtac agattatgat gtcaaggtat aatcttaccc
    14401 gtgaaaacag caagagggat gagatgccgc cctcacagcg atgttttctg gggtctgggg
    14461 tctggggtct gagacatcgg aacgtgtaac acgggaaata cgtgtggcag taatcacccg
    14521 tcttgagtga caagggtgca tcgaattaga aaggccgcaa ttgaaaaaca ctgactgcag
    14581 aatcactgct gcaaatccag ttgtaaaatg aagagtaggt gttcagtgag cacagtttaa
    14641 tctgtacatt catgacaaat tgtctctgct ataacattct cctagtccaa ttggacgatg
    14701 tgaaggcggg tgtagatttt tcgtctgttc tttctgtgcg gtacgcatga aagcatgatg
    14761 cggctaatcc tgatcatcga atttccagaa tctttccgtc ccatctgatg tgtgcatatg
    14821 taaggtagcc attggtggcc ttggatgatc gtcgccatgg tttgagcggc tcagatgtct
    14881 accttcacga ataacccggt acaaagacac acagacggac ctaataccca attgagaact
    14941 catgaagaac catgcgaccc ggttaaggat gtgactgata tcgactttgg ttcgggatag
    15001 gcaagctcca tgcgatgcag actaccgatg gcagcggaca ggccagtcac tatacgcgcc
    15061 gtaattcata aatatggtac cacgcatttt tcctcaatgc ctcgcaggat ttctcttgtt
    15121 cttctcttca tcgagtacta ttataatttg agccatattt gaggctattt tgagaggctg
    15181 cgataaaaca gggcccaaac agaatgagtt cgtcaggagt atgcggctcg aagatgtgct
    15241 cggtgttatc atcttggggt gttctatcca actgggtagc tctctgcccc gcgtcgcaga
    15301 caccaccgtg actactgaac tctcgaaaaa cgatacgggc tcgaacgcag acagcacaaa
    15361 ttcgcaggca atggttcaac acaaagcagt atttcacaaa cgagatactg agacgcgaag
    15421 atctctcgaa gagtcactga gcctttcgtc catccggaat ttttatttgt ctaaaaggct
    15481 ctgtttgcca agatgcacag ttgttttcag cattgaccgg ctaggctacg gtgactgttg
    15541 tgaacttgag gatggagcat gctgtcccac gcaaacgtat agtaggccgt ggccaatgtg
    15601 agtcttctct tcttaatcaa gtagcaaaaa aagccttaga tcatccctaa cagacgcagt
    15661 cccaccatta gtgttcctgg aatgaacata acacaaacaa agactgtcat tgggcccacg
    15721 gtcactgaga tcttctcgtc gaccgttacg gagaccatga ctttcataag cccagaaaac
    15781 gaaacactta cattgaacac gacagtcaca tcctgttttg cgaccatcaa acgtaaccag
    15841 cctttattcg ccaccgaggg ttctgctcga actactggcg gaaacttgcc tttgggtcct
    15901 ctctccgctt cttcggtagg atacgctttc aagagagctg gggcattcgt gatcccttca
    15961 acttggttca cgtctgaaac gacgcaatcc acaacgacaa taaacgtgac ctccacacct
    16021 acagtgacaa gcacgatatt cataacgatt ttcacctcgg tcactattgc acccaatgca
    16081 acagccacta tcactataag aaccacaatc tgcgatactt ctccgagtcc gacagggtca
    16141 tacacgcaga cactgccatc tagcacgtca acaattggat cgacgtcgac agtaccaacc
    16201 tcatccagca cagtgcctgg caccgagtcg actgtatcaa tcaccagcag taccataaat
    16261 tctagcggct caacgtcttc tttaacttca ccgccgagtt caggaccaag tggctcctca
    16321 gacacaggca gtgtctcaca gacgactgtg ataacgggtg agcctccgac aacgactact
    16381 ttatctagct caagtagcac atcaccacta ccttctgagg ggacatcgcc aagttcaata
    16441 tcttcatccg atgtaatgtc atcagatggt agtagcagca catcgatgct tacatcaaca
    16501 gatacaacct ctgggccgga attctcaaca tctgcaagca gtattagcac agaaattcca
    16561 acaagctcgt caacatctct agcattacct acatccacag gccttccagg ccctgaaaca
    16621 gcgcctggtt taaacaccag tcagatagca ggaatcgtta ttggtgtaat tctattgctc
    16681 gccatattaa tcgtggctgc cctgttgctc aggagatggc ttcaacgacg ccgtgaccaa
    16741 gacgcagaag ccgggatgca acaacaatca gactcaacgc cgccagcgaa tatagatggg
    16801 gcaggagaag taggcggcgc cgggggagat gacatggtcc gtatcgttat acgtccagtg
    16861 cctaggcggg gtgtgcgaac aggattttgg ccgctccccc cagggaatac agggaatcga
    16921 tacacgtttt acttggaaca gacgacgaca ggggagacaa ctccgaggaa cggtggcaat
    16981 accaccgaga actggagcaa cgccggtgac caaggaactg aaagccctac tccaccagtg
    17041 gtcacgggtg acgccagtgc cagtgccagt aaacgatggt ttggcagctt gggtattgga
    17101 taatcaactt gaacaaaata gagacaagat gtaattcccc tttggttgaa gccttgaatt
    17161 tgcataccta ttccttacgt tgggcagtga gaccccacaa attggagttc agaaatttga
    17221 aatgacgaga gggcacatat gctcctcaat cacattggga agaggtgttt aatagcccac
    17281 tatatcagag cacacgcgga atctcttagt gacgcgagta tgaggtgaaa atagttatac
    17341 taccaacgcg catcacaagt atggatactt tctgtgcacc aaccttctcc tgcaaacacc
    17401 aactcagaat catgaaaaca tcgaactttg gctccatgct acgacaatca aatgcgagag
    17461 aagtcgatgg cctgagagtc gcgctttagt atagtgacgt cgactcacta tcgttgcctc
    17521 gcgatagcaa gcgaatacaa ggctgcgaag ctgttacgcc ttccttgact tgaaagagca
    17581 cctcggcggt cctcatcacc tgcagttttc aagttcgagc cgataaagaa gaggaaaacc
    17641 tcacgcatgt cccttttgct aaatttatgc agctcgcggc aaggcttggc ccccagggcg
    17701 attccacgcc ccctctcggt cgtgcaacct cgccatatgc accagggcct atcattacca
    17761 attgcaatgt tcggctgatg tactgcaagg aaatataggg cgcagcagga gttcggaaag
    17821 accgttataa ggcaggaccg cccccctcct catgccggca atttgaacag aatattactt
    17881 cctagatgtt ggatttctag gcggtatggc ctaatgacgg agttgataca cacaacagag
    17941 tatccgatgg caatggatgg ccaattaaat tgaccattag tattttgtca cctgagacga
    18001 aagtcgcgac cttcgattga ccaaattcga ttgaccaaac gacaagtcat gtctggctca
    18061 gctcccatat cagctgggct tgacccaaca gtgacaccta cggtgattcc gcgacaggac
    18121 acaggaatat taaatcgagc gggaccaact atcaccccat cctggactac gacgttcact
    18181 gagactgata gctatggccg tcctactgcg acaggaacta agctagctgt gataacgaca
    18241 atttcgggtg gcaggaccgt agtggtcctt cgcgagactg gtactgaaac cgtgccattg
    18301 actactgcat tcatgccgcc atcatcatgc attggacgct actacagtat gactgcattc
    18361 tcagagagcg tggcgactcg cagccctgta atattcagcg atgcatccga tcgcctatac
    18421 aaaagctgcc tgccgacggc gacggcctcg gcccgggaaa cggtatttag ccctggcatt
    18481 tgccctagtc tgatggcacc agtcaccaac atggcatatg gtagagagta taccgaggtt
    18541 tgctgccaga gcggatttac gtgggacttc cgaggctgtg cgtcacaagt catgtccact
    18601 acaagagttt tggtagcccc gaatattact accacggata tacacataag ggtctcaaac
    18661 gttgtagcgc tccacccagc tttcacggtg tactggcagc attccgatct cagcctattt
    18721 cctacggatg tcgcgtcgag gctgcgggag gtggaaactt cactgggacc tgtgctgact
    18781 ccgactccga ccccttcgac cctgccccgt tcgggtgaag cgtcggatgg attaggccgg
    18841 aacggaaaaa tagggattgg agtggcgacc acggtcgtgt tgctgatagt aatcgtcatc
    18901 acttcggcct gggcgtggaa agtcaagaag aggcggagcc gcgctccgcg gccaggtgtc
    18961 tcggagcttg gttcggatca tccgggcatc tggaaatgtt tcttaggcgg tcaatggaga
    19021 gcagagttga ccaaccaggg tcaactggcg gaactggaag gcagtggcaa catgcagagg
    19081 aattgcgacg ggcagggtgt tatgatgaac cccgcggaac tagaaggcac aaggccctgg
    19141 cacgactcgg atgatggcaa ggtatcgtcg aacagtgtcg ctacggggaa aggcgaatgt
    19201 actaggagtc tggatactgc gcaggacact ttaccaaata aatgcgcagc aacaaactag
    19261 ccgcgaagtg agatagtcac caacttaagc agaaaaaaat cgaagagtgt caaggttgaa
    19321 tcgtcgttat tttgccgatc gccggcgtga cctcttgatg tggtcatgtt ttcctgatat
    19381 acacatacac gtattatagt tgtacaagag gtctaagatt ctcctctaaa ccagaaccgg
    19441 ctgaaatcca tgtcaaaaat gaccatccac ccgtatatgc cgttgaacgc caagctatgc
    19501 cgcagtcgag tgaagatgtg ttgttgtgtc gaagggatcg gtcgtgaagt agcgacccga
    19561 atctgccctt tgtatccatg atccgaagtt gtcgtttctc ctgttgggcc atgggctgcc
    19621 taaagtaaaa ataaggcaag ctccaactac cggtccttgt agaccttggg cttccagccc
    19681 tcctgcacct cggcctcctg ggcggccttt tccagcgcgg gtttcacctc ggcctcgatg
    19741 cgttccctgg cgcggaggac cttgctctgc aggtagaagc tgccgccctt ctgggggtcg
    19801 ttggcgtcga agagcttctt gaagcgctcc atgacctcgt ccatgttggt cttgccgccc
    19861 tggggcggct tgacgttgag gatcttgcag gcctcgtcca tggtcatgcc gctgccgagg
    19921 ctggcgcgcg ccgaggcggc attggggttg agcttggcct gggcgcgctg gtagttggag
    19981 gaggcctggg cctgcttgta ggcctcgacg aaggaacggc ccagcacgcg ggaggcggtg
    20041 atgacgactt gggtgatcag acggtgagcc tggggagcgg acaaaggtca gtctctacaa
    20101 tgcgcaacaa cttgtgatga tctcttgcca cggcgagggc gggccatggc aggcagtgga
    20161 ggcaggggcg ggaggcgtat ttaccattgc gccgatgatc cggagagcag acagcaaagt
    20221 cgccctggaa acttgacaag aaagaggtat cggcgaagag acggggtggt cgttgctccc
    20281 gaaagttgca cctgttgatg gacggtcccc ggaattgatt cctcacaacg atacggagcg
    20341 cgatcgcatg tccaccggat gggcgctggc catggcactg catgctatcc gccgcgggca
    20401 taatttttgg tcggcgctgg aaaatcctgg agctccggtc cccgccgagt ccagtccagc
    20461 gtccgccagg gcccaccggt gggcgcacag ctcagcacag cacagctcag cacagcacta
    20521 gccacagacc atcagttcca ccagtccttc gtacccatcg agctgaggct tgtgtcccat
    20581 gtcttgtgtc ccgcccccct ggtccccacg tcaccagtcc agtgtctggt gtgtgtgtgc
    20641 gtgtgtcccg ggtttccagg tcccaaggag ctggggccac ggatcatcac cgacactttc
    20701 aattgaagcc aggctgctgc tttcccgcac tcccgctaac tagctcccaa ggcccaaggg
    20761 gacacatctg atattacgac tacggcgacg acgagcacga tttctctttt gtcaacccag
    20821 gtactccata ccttagggcc accccatctt cttcacactc ctttaacctt ctttctggga
    20881 cacaggcgcc cccgacctct cttgcgcctc agatcccttt ggctttccac ccaactcccc
    20941 tcccctccac ctccacctac acccccaggg acagagcaaa gcgcccagcg caccgagatg
    21001 tcacagtact acccgaacca atacggcgcc ggcggcgcag gcggtgccca gaacctccag
    21061 ttttatcagt cctcatactc gcccggcatc cagggccacg acacgccctc gcagtccggc
    21121 ggatatggct acggcgcacc ggccgccgca agctatggcg gatttggcgg ccccggggcg
    21181 cctggtgtca gtggccgcat gggcgagcag ggcggactga ggactggctg gctcgccgcc
    21241 ttctcgaccg agggctacga caacgagccg ccgctcctcg aggaacttgg agtgaacttt
    21301 gaccacatcc agaggaaggt tggtcgcccc cttcttcatc tcgaagacca ggaatcacgc
    21361 cttctggggt ttcccttttg ctaaccaatc gtcttcttga tatgcagaca ttagccgttc
    21421 tcaacccctt ttctcgcgtc gaccagcacc tgatggacga ttccgacctg gctggcccca
    21481 tgttgttttt catcatgttc ggcttcttcc tgctgttcag cggcaaggtc cacttcggct
    21541 acatatacgg cctcgccctc atgggctccg tcgccctcca caccatcctt tccctcatga
    21601 cccccgacgg cccaaccagt ccgtcgcata ccgccccgca atactcgaat ccaggctatc
    21661 cgggagaccc atcgtcgcac gacgccgacg gcaagggcca cctcagcgcc accttgacct
    21721 tcacccgaag cgccagcgtc ttgggatact gtcttctgcc actggtcctg accagcttgg
    21781 taggaatcgt cattcccatg gacaccccga tcggctacat cctgaccagt gctgccatcg
    21841 tgtggtgcac cacgagcgcc agtggcatgt tctgcgccgt cggacgcatg agtggcatga
    21901 gaggcttggt agcctacccc ctggctctgt tctacgttgg ttttggcatt atgagcattt
    21961 tcagcagcag gggcaccggg agtctgggca aagccgccgg cgttgcgtcg tgaaggcctt
    22021 caaaaggagt ggaccgtatg acgtcggggg tcatggtggg aaaataacgg cgtttagacg
    22081 gttagactgc tgggcgtcta gggtgtttcg aggcaaagtt aaaaccgcag gcacaatcta
    22141 tccgagaata caaaggttga attcttgtgg tataggccgg gagtgtcacg gcccacatcg
    22201 tcggccattt cttgaaacct cgcgttcggg tgctgaagag cccccgcggc tttaccagcg
    22261 acgagcataa aactccccat ttgaggtgtc tgcctttgga aataaatcaa actcgtcact
    22321 ctcacatgct gtcctactat ggaatggagc cacgcgcatg ggtcttggga cagctgtgta
    22381 tcgttggagt gtagagcgga gttgaggaga atcaatattc ccgagatttt gataccaaca
    22441 gacaatgttc gtagtttcat ctccacggac tccccgtcca acttgtcata catgtccatt
    22501 acaatgtcga ggcatttaca agattgtagt gttgagtgct gcgtaataac gggtaatagt
    22561 ggagaagact gtacgcaatt caaggttcgg gaactaagag cactatataa cagaaagccc
    22621 gtcgcactgt ctcgccacat cggggctttt ctaattgtct cgatcattac gagttacagt
    22681 ccaccactca caagagacga aacttttcgg tctctggcgg aagactaggg gagagaggat
    22741 ccacagacca tgcccaccat aaactaccga ttagcgctcc cgttccggca gtgagctttg
    22801 atccacattc tgctatatcg aagccgcatg gcatacttag tcaaccagaa ccagcataac
    22861 catggatgag agtcatgcca cgcgcccgga acgcaacact gatattccaa acatgaccgt
    22921 aggctttaca cgaagcctcg gcactataac aacattctga actaggtact tggcgtcaat
    22981 cgccacacgc ctattgccac gaacgtcatc agttgatttg agagtaatgg catgacaata
    23041 gagtttaatc ccttggtaag acatcgaaag gtgtataccg aggaaaatgt gtccacaagt
    23101 tggtagcctc attcgtcgtt cccaataata cactgtcggg tgtttctttt gcttgtagag
    23161 tcttgatcga cggcacccag ttcttgccgt actgccctga tgtaaacgtt cacccagccg
    23221 caaggccaag atgataagat ttgggctttg gtcggtccta taagcatgat tcactaccct
    23281 agtcagtaag tcgactttga gggatagttg aggccactag cttcaacaca acgcccagct
    23341 gagcttgcgt ggtgagtttc acgacggcga cgttgcatga tgttgcctca tccgtcgctt
    23401 ccgagtcttt aacaggagaa acgttgcttc ggtagaagag taggagaatg agtaaccgta
    23461 cgaggctttc ccaatggact tcaatcttga cgaaggggca cctctgatca agaattgtgt
    23521 atataaggag agaacttctt ccctcggagt tttgcttcac tggacagaca acagtaactt
    23581 ctcaagtatc agacttcact tcattactac gaattgccct tctcagcgga gatctttctc
    23641 gttcggacat aatcctcgaa cagccagaat catatctact actcacgcta cttgcaaaga
    23701 ctcatcacca accaccccga tagctcgaca caatggtttc ttccagcttt ttcaacatcc
    23761 tcacggccct gctggcagca gcacctctgg tggctgcgca gaccaatgtc tccccgccgg
    23821 gtcccacaac tggatctttt gtcgccgagc aggtcattgc tgaagacgca attgcgccgg
    23881 cggcgcccac gcagattgga gttggtcggt atgatgccag agcacaggtg gttcgcagag
    23941 aggacgcaca cccgggcccc cttgaaggat ggtaacgtcg gcaaagccag aggcgcagct
    24001 cgtcttgcta ggttgggcct ttgacccttg cgcctccaag attgtgttac gaagttgcca
    24061 ttgcaggctc tgtggtttgc atcgaagaag gttttccgga acacatatac ttctttcata
    24121 gtcattcgtt tagttccgtt agcaaattga ttgacccaca gtcgctcttt acaatacttt
    24181 ccacatcatt ccgcgttctt gcaaagcaac tatgatgggt aaaaagccgt cttccttctc
    24241 tgttctcact caaagtctaa agtatctagg agtaagccca ggacgtttgg atcttcctta
    24301 cggtgggagt ttccgacatg catggcctaa attgcactca accgggcgcc gagatgagga
    24361 tattagagtc gcatactata cgggtcggct ctttacggct tttggcggat gcaggccgcg
    24421 tgtgcagcct tatacagcac caggtcactg tgccttgaga acatactcca aatacgagga
    24481 agaaagcaca tcgggagtca tcacctgtat acgattgcgt ccgagagagg tgtacatcga
    24541 ccttaaaggt cctccaaacg gctcatccat cgttgaaagc caattgtggt ttcctagacg
    24601 gcggccctgc accttcaact tcgcgatcaa acctggggtg cagcatgggg tgcagcctgg
    24661 ggtgcagctc gtttccgccc gaatcggaca tgcgccccgc cccgtacacg aaactgtgct
    24721 gatcacatga aaaacatgat tggctgcaat ggccgcataa ttgatcagaa ttggcgatgc
    24781 tctagagttt ccactgagaa gtgtaatcgt gctcttcggt tggcgatcac gtcactgtca
    24841 tctacatgca cggctagttc cagagctgca ggaaagcttg ctgatgtcgt atttggagga
    24901 gaaaaccgca cgaagagttt ttcccgctgc tgcttttctt cgggagctct tggactgagt
    24961 ttagatgcca tgaggtcaac gtgcagctta gtctgcgttg cataacgggt caataatgca
    25021 gcgcggaacc caaatcccaa cggccgaagt ctgcatatct gatcacaacg ggagagagat
    25081 cttgatgatc cacgacatag ggaacagaaa tttgcccgta atcaaatctc cagaacgcaa
    25141 tattccattg aatgccatcg ttgtctaacg aagttctggt gcttggacaa cagctcatca
    25201 gccttgatcc cggatatcgc cgtgacgggc tttggaatag ccacttaggc gtgcatttgt
    25261 ttggaattaa tgcatcactc catttccatg ggatcgcggt tctcacatgt ctaggaatcg
    25321 atgcattagg ttgtactatg agatggtgca atcgctcatt agatcgctgg gtggaaatgg
    25381 ctatataagc tgcccaagcc gtccccactg tatcgtctgg aacttggtca tcacaccaca
    25441 cgcttctcca gcttgagacg attcaacgac gtaacgagaa aaatggtttc aaagaaattg
    25501 ctcgccgctc tcctccttgg caatcttgcc ctggcagtcc ccgttgacag cgagaaaagg
    25561 ggcgggggca atgatgtggg tgcaattctc atctcgactc gacctgattc taaccccttt
    25621 cagttgaaca atccaggagg cttagaccat ggcggcccca aggcacctgg tgtgaataag
    25681 ccaggtgaag tcgggtttgg ccatgaccac gacggtggta aaggggtaag tccattcaac
    25741 caacaggaat ttcgtatgac ttcagatgtg tgtatttact aacacatgca tagcctgagg
    25801 gtaggattca cagatttctt gcataataaa cagtgcttat atcacaaata ggaccgaagc
    25861 ccgaggtctg gcatggcggg cgtgagtttt attgctatat ttctttgcgt tttcggtgct
    25921 gaccataggt aacagcaaag gctgagcctg tcgctcccca cccggaagcg gtgcccaagc
    25981 ccccggagcc tgagggtaaa ggaatatgtc ttcttcaaac aagaacaagg ctaatatatt
    26041 gtcagagccc aagccggtcc ccccacctcc tcctccacca ccccctccca agcgtacgtt
    26101 tctttccttg gaacatattc ataggcaatg aaagctaaca gatgtagcgg ttgaacctgc
    26161 gcctccaccg ccgccgcctc cccctcctcc tcctctccct aagcgtaagc cttctctcat
    26221 catacttcta aatagaaact aaacagacgt agcgacggag cctgctcctc caccaccacc
    26281 accgcccccg ccgccccctc ctcctcctaa gcgtatgtgg tttctcctat agttcgatac
    26341 acgaaactga caaagatagc aactgagcct gcccctcctc caccgccgcc tccaccgcca
    26401 ccccctgctc ctaagcgtac gtttccgttc ctcatcaaaa ttttgaagct gacaaatata
    26461 gcgaccgagc ccgcacctcc acctcctcct ccccctcctc ccccggctcc cgagtgtaag
    26521 tattccagta gcaacatcgt gtaaatctga gttaacgtct ccaaagccgt ccaacctgcg
    26581 cccccaccgc cgcctccacc aggtaagata tgagaatgag tctacattat tcagcaacta
    26641 attattccac agtcccagcc tgcccccagc cagctcccaa gcccgattct ggtgattgga
    26701 acggctggaa tggatacaac ggcaacggct ggaagggata caatggcgac ggctggaagg
    26761 gacaagatgg ctatggctgg aagggcgatg gctggaaggg cgatggctgg aagggcgatg
    26821 gctggaaggg agacggcaag ggtccttgga atggaaaggg ttggaattaa agaagatttc
    26881 acttaggacg tggaagaaag ctgaagttgc ggcctatgtt tatttctact agtatgggtg
    26941 cttgagagta ctagtacgag gagcttggca attcattacc actctatgtc tgtgttccta
    27001 cccgagagtg aatgtgccgt tctccagatt tccgagacat gataccgctt ccagtgggag
    27061 cttgagagtc acacttcgtg tattccaaca aggcgatcaa cacaccttcc atttatcacg
    27121 cactgccttc tacaaagagc tgtgtcagac tggtcacaca gccaatcgct tcaattcccc
    27181 ctctggagtg cagctcacaa agcgccacca actcgaatgc cacattggta caactcggtt
    27241 gacgaccgtt ttggccaaac ccttgagggg tgggaagacg ccatgccaca tgccatcttc
    27301 gaatgtgaca gtctccatgt tcaggaagaa gacagggacc gtgttgagga agaaacctaa
    27361 gctgatttgc ttcttgccta cttggtccat tagcataacg gttcagagat atgatcacat
    27421 cacaaaacgc caaggagtat gattggtctt acctgccgcg tcggcgatgc caaggatatc
    27481 gattgggttc tccggagtgc tgtacttggc gagcgccaca atagcagatg gctctgcttt
    27541 aagatggttg tgcaacggct ccttgaagga atccatgatg gcgatcaact cggtagcgga
    27601 gaagtcgggg ccctctttca cgaggtagtc cttcatgcgg tccatgccac tataaaaggc
    27661 ctcatgctcg tggaccgcgc cgtccatcaa gcccgtctta cccgccgcct tgtcaatgtt
    27721 ggggaacaac tccgtctctt catattgatg gtgcgtcttg acacactcaa tccaagcgag
    27781 ggagtagctg acaaaatcgg ttttgtcagt agaggtctgc aaccggggcg cctgttggta
    27841 gatgctattg aaaccacgaa tgaatgcatt gtggctgagg gccatatggg atgcttcgat
    27901 cgtgaaagga tcatcctgat ttgaaacaac tatggtaagc aagctggccc atgtcgatgc
    27961 gccgcttccg taagtacgca ccttgccagt ttggaacttt ggagtgggga tcaacgacaa
    28021 cggcgtgtcg gtgtacatgg gaggcgtgtt aaccgccata gtggaatgca cgaggctgat
    28081 caaatgatca agaatttgac tgaatcagga atattatggc tgcttgagct gatgtcagaa
    28141 ttcgggaggt tctccaaagc tactgtgata tcctgcgaaa tgtcagatca tcaagttgcc
    28201 tagtcactgg ttggttggac cttagcttgt tggttggttg ctgttgagtg tgcatttacc
    28261 taagcttcta tgaggaatag tgtacgtagg actaggagct ccggtaggga tgcatgacag
    28321 tatctgcggg ccggggagga cagcaggtgc ggggataacg ggaagcaagg gagcgggcca
    28381 ctagaatcct tccaggactc cgcctatcgc gtatagaggg gattgcaatg cattgaccgt
    28441 gccacgcagg cttccgggct tcagggttag catgcaagca ggttgcttac cagagcctgg
    28501 attaatcgca gaagcgacaa ccaacatgct ggaacctgat actgaagtat aaaggcccca
    28561 gcagtgtgtg tggataacga aaacgaaaga taatgacgag cctaggaaat atccatgtaa
    28621 ggagacaagg agcaaagtag caaatgagtg gcttgtgtgt taaaaagtca gaaagtaatg
    28681 atgccgacca gtgagcgaca ctataactaa tagtccttca catcaagcag aattccctag
    28741 ccaatagaat gtctatgtag tcaaactaca aggtttaatc cgcctttcca atatcacagc
    28801 attgctcaga ggaccactct tgggcgtcct ctcgttcaac aagggctaag ttgggagcgt
    28861 gtcagcgaaa tgttcatata gactttgtga caaggtattg ccagcctacc tggtgcggca
    28921 atcacagatg caacagacac agccaaaata acgaagacag acttgaagtt catggcgtct
    28981 ttgttcgcat tcgatagttg aatgataaac ttgtactttg tcggtgattg acaatcttat
    29041 aactcaaggc tattgatgga cgtgtagcag gtttatcatt caagaaaagt gggagctctg
    29101 gtctttatag ccacaaggca gccaaaaacc caaatcgctc gccctatgaa acaagtacaa
    29161 caccctcctc aggttcccgg tgtgggatca caccggtcaa cgccaagtgg cccgatagtg
    29221 actgcctgat gtctgggccc ttgtttctga acaaatttgg aggttccagg tactctatgg
    29281 tgaaatatgg acctgtgaac gacccatgtg atagtggctg cagaaaaaag tggaatcata
    29341 attaccttgg gaggtcattg ggtgaacata actgcacgaa tgtacggtat gatagtatgt
    29401 gctgacagag gacctacagt ggtagtctac aactgattga atcacgacaa ctaatgtatt
    29461 ttatacgggt tcattctttg actcaaagcc agatgtgcaa gtaacggtga ttaaaagaag
    29521 tcagtaggcg atgcccattt cctctggctt ggggaaaccg ccatcttgcc atgccgaaac
    29581 gttaggcaac atgggagctg catattcgag tgcggttatc ggcggagtat gtgtgaagat
    29641 ccttgaggag ttcaccgctt attagtgctg acgttccgag aatgcttgaa tggtatgcat
    29701 gcaggaaact atgcatcttc atggcacagg atcattcaga actgctcgac cggtttcaga
    29761 tggtggtaat gatttcgttt tctttttggt tcccagactg cgtctctgcc cgctctgcca
    29821 tcacaggaaa agtggtgcca tcaatgattg acattgattg tcaagtcgtt tcggcctgct
    29881 cggatttcac agtagaactt caaactttca tgcccaaagc ttccatgctt gaagcaaaga
    29941 cacaaatcgg cgaattttgt atttctttgt aatattgttt cgtgtttttc ccaattcaag
    30001 atggctgatc gtcctacatc aaaagagtat actcccgtgg atgatgagga ggcgacatac
    30061 ctgtacgagg gagacagcag tgagggcctt ctcagggaca gacgaaagtc tgctagatct
    30121 ccgccgaatt ggataccgct agtgcagtgt aataccgcgg gtttcttatt gatagccgcg
    30181 ctcatggtta tttccgttct ggttactatc caaggtacca tttggtatga aagaagaggc
    30241 agcaatgcgc cgaggtggcg cccagcgttc tgtaagttat ccacttcctc tgggcccgac
    30301 actaagcgtc taaacaattt tctctgaata tttactggat ggtactgata tttgtagcac
    30361 cgttgtatga catgattgaa attccactag taacaacata tgccgaccac tctccagcgc
    30421 ctaatgcttc cgatccaagg cacatctacc gactcgaccc aagtcccgaa gtcgatgcag
    30481 cctggacccg cattgctaca gcggatggga tatatcccat gtcagcgtca gacgtagttc
    30541 gcgcaggaaa ggacccagag atggctgtag atgcgccgga gtcgtgggga ttcccaccgg
    30601 gcaaaaccaa aatgatgggt atcgaagggt tgcatctact gcattgtctg aacgcagtaa
    30661 gaaaaagcct cattactacc tatgactatt actggggctc tgagtatggg tttgcgccgc
    30721 ccgctgtatt cgtacgacac cttaatcact gcgtcgatat gttgcgacag catctcatgt
    30781 gccatgccga tcttgagcct ttcactttca attggcgcgt tggtcagacg aagccatacg
    30841 ccgactttgg aattcaaaag acgtgcgtag acttcgacta cttactgaac tgggccgaga
    30901 gacacaagaa ccctcggcac gaggagctcg taagttaact tgatatccat ttcccccctc
    30961 ctagtatttc cattgcgttt tgatcacttt tacaaatgct tgcaattctt gaggattctt
    31021 caaccttgtt gatagttgtg tttactgatc cttttcgcga aagtggagag ctttagaaaa
    31081 acccgagaat gtaaaacaaa aagaagcccc agcaggatta ccacaaataa ctaatgagac
    31141 aatatggagt acacgaggac acttcccact ggctaatctc accggtttag agggcaagga
    31201 atattgtctc ggcacaacgt gataggtaat gagaaccgga aaatcaacgg aaccgggagt
    31261 ttggtctgac aatagtagag agtctctcaa gtggcataac cctcatgaat ggtgaatatg
    31321 tatcggcaat cccttgtgtg agtagataca tgttgcattc ttcgaaaggg aaccacggtg
    31381 caagtaaatc tgcaggtaga ggtccatcac gcaatgcagt atacataaaa ccaagtgctt
    31441 gatattgcaa caggcatctc acttctaaaa tttctgaagt tttctaattg aaatacgatc
    31501 tgaatttcag ttcaaaggtt cgatttcggc gtgcgaagag caattgtgtt gctaagggtt
    31561 tcctcagcat ccctctccaa gcgccgtgca agctcgtcgc aggatgggac atcatgaatc
    31621 aaaccagcac acatacccaa actccatacg ccagcgttga catcaccagt ctcgtatact
    31681 ccacgtcctc gcttgccact catcaaatgg gccacatcct caaacttaac gtcctgtttg
    31741 gaattttcga tcttgaaaac ctctgtacta acttcgttct tgtgaagcct gctggtgttt
    31801 cggaatttac gtagcaccag tactgtatcg tgctcgcttg ctttgacaat ggcgtccttg
    31861 acattgggat gtattggtga ttcctttgta gccatccatc gtgtccccat gttcacacct
    31921 gctgccccca gcgccagtgc agcagctact tgtcggccat tagcaaaccc ccctgaagca
    31981 aggtaaggaa tcttgagctg ttcggcacat agactcagta gcatcagtga cgttgtgtca
    32041 tattcgcctc cgtggccagc acactcaatt ccatcaatgc tgatacagtc tacgcccaac
    32101 cgttcagctc gcaaagcatg cttcaacgcc acacacttgt gaattacagt gcatccggcg
    32161 tctttaacga tcttgagcac tgggcttggg tcccccgcag tttcgataat tcttatgccc
    32221 tcctcaacgc agactttggc atatgccttg tagtccggcg gattaatggc aggcagcagc
    32281 gtgatgttaa ccccgaattg gaccgcatct ggtttcaaca tgctgcgcgt tcggtggatc
    32341 tcttttcgca gtgcctcagg cgtcggttgt gtgagagcag tgagaaatcc gagacagccg
    32401 gcattggcta cagcagagac catctcagcg cgtccgaccc acatcatccc gccttgtacg
    32461 agagggattc gaatccccag actggtagtt aaccaggtct tgaatggcat ggtcggagat
    32521 gccctcagct tcttcagcag ggtcgcagtt gtaataatta aagaagacaa cctagagaat
    32581 aagaattaca atacggcgta ctgtcacact atcacaggac tttccggcag agatggtgca
    32641 cattaaccag ctgggactca aaattgcgtc tcatggcaat aggtttggaa tccttttatg
    32701 tttgtatttg atgttggtta caggggttgg agcggggttc cagaaatgcg caacatttct
    32761 ggaccgaggt atatagtggg gatgagattc gactttgaat cttcgtacca aatgggctcg
    32821 gactcaggaa gtacaaagag tcatcgcctt acagatgaaa tcattaccaa gttcattgca
    32881 cgagaagaat ttgcatgcaa tgaacctttt agaatctaga gacacgaccc tcacaagtga
    32941 gtatcggagg taaatactag tcgagtgctg agtatagcgt ctggacgacc caaagaatgc
    33001 tatatacatc aagaatatag ccaacggaga aggaaatcaa tggcccgtat ctacattacg
    33061 acatcaccgt accgttcagc tatctcgtct cattgtgaat tggctaaatc ataacccctt
    33121 cctcgtcaaa ctctatgcga cttgtaagca tattcagaga accacgttga tatacaccat
    33181 gagaatccag cttcaatgag agctaagcat caatcactcg tcttgaaatt aacgtctatc
    33241 acttaggcag accacgctga tgcgaggtgc gagagcagcc catgagagag cagaccatcc
    33301 aaagccagtg gcaaggaagc cagtggcaag gtagccaaca gttaatctgc agcctcaagt
    33361 gacatgagat cataggctcc gatagcatga gggtccatcg cattgtccag tggaagacat
    33421 agcctggaga gcgcaccacc aaggccgcct tcagcccagc atagtgacag ttttgcatca
    33481 tccagaaggt tatctctgcc gacccaatca ctacgataga ttaacacgtc attttgaaca
    33541 tctcactaat acgtgggtac gatgttggcg ctgtttctgc cacagactgg catgtagcaa
    33601 aagtggcatc tttccatatt gcacctcact tacaaggttg gcaaattatg ttcttctact
    33661 ttatttaatt tcattttatc tcatagtacc taagctactt cttgcatttg gtcttctggg
    33721 tcctgctgct gctcgacaac ttcccaaatc cagcagaggc agggaccttg ctctgagctt
    33781 cactagcaga cactgcagtc gcaactgaca gaccggtgaa gttggcgaag aactccgtgt
    33841 ctgagctatc aaaggtgccc gagttgctgt agatgttcga aacacaggct ctgccaagtg
    33901 cagactcgca ctgctggttg gtcgtgtcgt cgggagaact gaacagatgc cccttgaagt
    33961 cgtcgacaac gatggtttcg acatcgtcaa acacacagcc ttcgaagagg ccctgcccgt
    34021 ttgtatcacc ctcgatagca tggccgctga tgttggacca gacgctgttc actgcgtgga
    34081 acagagtgct gccactgagt gctgggccac gcccagacgt tgaccagatg tagttgtctg
    34141 aataggcatt aggcttgcta accgatttgg gaaaatatga gaactcactt tggaaagtaa
    34201 ttcgatcctc tgtgccaaca agctcgatgg tccagtagtg gtatccatca cacccggccg
    34261 accagctagt ggcgccatcg atgaagttgt tagacaaagt tatgcgacta ctcggctttt
    34321 ggccaaagac atagtgctgg cgtccaagta gcgaggtctt ataaaattag ttgagtatca
    34381 tcctactggc tcatttgact cactgtacaa tgatcaatcc agatcaagtc cgactcggcg
    34441 aaagtgaaag cgtcaccacc ccatacatat tgaggattca gatccgtctg cgcgttggag
    34501 cgagttagta tggtgcactt gtgatacact accgatggct ttggctctct cgcacagttt
    34561 ttttgccccc tgggacccgc cgccaagggt cttcgaatat ggtgtgctgg agagcttaca
    34621 atgtgaacgt tttggacaat gatattggag acaccattag tcattcttaa accttttcct
    34681 ttgataatac cactgcttcc cactccaatt aaggtcttat tcgacgccac tgtgatgccc
    34741 tctatggcgg cattgtcata tgtcacggtc gctgccgttg ttgagccgca ccagtcgttg
    34801 gcgttgatag ccagctgaca tccggcccct gttccgtatg gtgcacatcc agcctctgtg
    34861 gtggtccctt cggatttcgt gaagtcgtat gttttcgaga gtacgataac ctgagcctct
    34921 gacgacccga gaagcgacac aagctcgtcg atatcattcg gatacactgg cgttgcgttg
    34981 cctccaccag tgatccccgt agcaaacccc tccgcggcgc cagacacatt ttgtgcgagt
    35041 actgagcgaa caaggcctgc aagcacggcc acagctgcaa gagacttcat aatgtgtgac
    35101 ttggccgtag gttagtacta cggatatgta tggtgactgg tgttgttggc agcaagatcg
    35161 tgttcccatt gacgcagagc ttccatatag gttccatgta tgatatatac caaggcctgg
    35221 ttcgcgtact gaacacttgg gatggccaat ggttgagatc cacccttctt cgtggctcgt
    35281 ttctaacaga cgagttgtag caatttcaat ttctatggca atgctactca gccaagaaca
    35341 tgtcatgccg gtatgcaagg cttatttctg cggaccattg atgattacac gccaattgga
    35401 tctcagaccc gagctaacac atcgggtggc tggatgcatt cagcaggaat ctacagtgaa
    35461 tcattttggg tgaaacagag aaattgctag ggagcaaggg gttgtcgtct gaaggagatt
    35521 gagtacccac tagctaccca ggatctcagc gtggtccgca gtctagcgca tcgcagggac
    35581 catgcggctc tatggacaga tggagcaatc ccgaagccat cggacggctt gcgcaccact
    35641 tatttgggct ggatggtgcc cacttggttg aagttaatga accgtgcagg ggtgctagga
    35701 gtgttcggga gtttgggtcg atgaggctca aatgatctat gtgtgcccgg gcctcacgta
    35761 agcatttctc gattgacagt ccaattttcc atcacttgca tgtgtatcct atggagattc
    35821 ttagtggctc acacatcggg tcgcggggat acctcaagaa gtggccctcg gagtgagtga
    35881 cattcatgtg agatacgaaa tactaccaag caagttctct acgagggtag atataggcgt
    35941 ttgcgttata aacaccgcct tctaccgcat atacacgagg ttttccgtcg acgcccctga
    36001 gattggcgtc actgccggca agactttctg gaagccatca gccttgcctg cgtcttgccc
    36061 caagaacgga agcccacggg gcttccccca aacatcacat gggagaaacc tccatgcacc
    36121 ggcgtgtgca ggagacagtt tgtcagcaat agcgtggaca gccaacacag acaagcctgg
    36181 ccagttgtta ccaccttcgt aggtcgtgtc gcgcatgcga accgtcatcg gggggactat
    36241 gaacggatct gagtggtcct tgatatctgc ctcagatgat aggtatagct gcaagatctt
    36301 tgcactccgc gtctctgcct caaacgatcc agattggccg cagagggatt gtagatctac
    36361 cagtatagat gtctgagcct ccacataggc cctgaatgca ttaccgacgc ctttgatgag
    36421 cagaaggaag ttcgaagagt cgtacgctgc aggtctcgaa tgagtatgtt ctgaatagtc
    36481 cagcaaatgg tgaagtgctg gttcgaagtt caactcttcc gtgtacagag aggtaatgga
    36541 cccaggcttt cccaatgttt cttcgaattg cggaaacagt cgtgtttgcc gctgaacatg
    36601 ctgccccaag acccatccag cccaggattt ggtcagaaag aggaggtcgg cgacgtcgtt
    36661 ggctgccgag acatgggggg cctgaaggaa tatcgcgttc agtccgcgca gtgcggcatt
    36721 gtgtccctgg cacacctcgt ttgcgacgtg aaggactgga tgcgttatct gtgtgatgat
    36781 taatcaggtt attatccaag tgccctaaaa tacgtacatc caatgtcagc gaaggagtct
    36841 ccagtaaagg cagaggacca tcagcccaag gaccacggcc aggttgagtc tgtcgtcgcc
    36901 cacgccctga ggggactgac gatggagtag agaacccaga attgttgaac gcaggagcgg
    36961 cgaacgccat gatgcgatat tccagcggag ggcgacctca aggagaaagt aagtgacgca
    37021 aaccacagaa ttcagcgcaa gagctgtcct ggaatccttc ccatcgcgac ggtaaaattc
    37081 gcgccgtgcg gaggtcaaga tgtcataacg ttctagatcg gccactgcaa gggccgtaag
    37141 cgcttccgcg cctcaatcgg gcgttggcgt cgatgataag ctgtgtaaga tgcagggctc
    37201 atcatagaaa acgtctcggg cagtcgagcc ctttcaccct ggttctggac cgtggccagc
    37261 ttcttgccta tttcaatcca atattgacgc agctaatcac tgctgcatga actgttgcag
    37321 gataactatt ggcctggcgc ctccaatgag gacgttttta gggcccgtcg ggtgcgggaa
    37381 cgcttaccga gacaggcatt agatgtcgtg taaggggaag cttaaggtaa agtggaatcg
    37441 ttagtgggca ccaaatgtgt ggacacgtac taaaaagcaa agcgccgctg gataggagtg
    37501 gcccaagatt gaattcatca tcttgtgcac tcacctcact tagtcggaat caataaacgc
    37561 actgtaccgt gatgctcagt ttctgtcatc atgtaaacca ttctcatatt tgagttctcg
    37621 ccttgcgcgt tccaatagct tcgtgtaatg aagttacagt acatgatgca gcttacggct
    37681 gacatcgcat aggcggcttg gcagttattt ggtctacgag ctataacttc agctcaagcg
    37741 cagcttatcg accttcacat gatttcaaac gtcgcaatca cgccagcgag cttcaagttg
    37801 ggagcctcaa gtaagacggt atatagcatt ccaagggaga gatttccgga tcttctgtcc
    37861 tgtcgggaat gtcgaaggtg caagtgtacc gtgggttcgc cctcttggaa aattccgcct
    37921 gaccagactg caaaaagcag actctcggct cgtagtaagc aaatcgcctc ttgtagacca
    37981 tatagatcga aacatggaaa ccctctcttc caattccctg tgtcgctcca agttccgctt
    38041 cttgctgcat cgcacgatga aatggtgaga tcaagccccc agccttcggc ttgtaaccct
    38101 acagccacct gcacgcagag agggggctaa cagcgtcgat cacaggcctc agggtagctg
    38161 cagcgctggg aaaataccag tgttgctctc tttttgagga actccctgag tggcatcgcg
    38221 atagcaagta cgttcatcgt ggatatcgcc ctgtatcagg atcgacgcga gtgtcttttg
    38281 ccagctagtc atacatgcac aacgagtcga taacatatac tctcacctga tacctgccat
    38341 tctatttttg gtggatgaat ggtatgttgt atattaccta ctgggaagat atgcccccgt
    38401 cacaggcgac gagtgcttca tttttttcgt tgctcctcat cactaccgtt gtctgtttgg
    38461 gactgtcatc gaaatattat accttgatag accaccccca cgagcttgaa aagttatggc
    38521 tacgactaga tctggtgggg attgttgtct taaccatggg cggctttgtg tcgggaatct
    38581 acatcgtttt ctggtctgga cctctgcaac gcaatgtcta ctagtctatg gttagtcaac
    38641 atgttcacga tccattgcat caaaaattaa atgctaagtt ctccatatat tagaatacgg
    38701 ggtgccttta ccattttcgt cgggggcaac ccaaagttcc agggcacaga gtggcaaagg
    38761 tttcgtgcgc ttacttgcgc aggaacagca ttgtctgggc gtgcaccact cgtacgcgga
    38821 acgaagctgt ttaggatctc gcagttgatg aaacaatctg gaatgatgta ctatattatc
    38881 gaagggataa ttcctcctgg tggggactct aatccatgcg gcgagttcaa taagaaaggg
    38941 aatttcacta tgccctctca tcttaagcct agacaatttg gacatatggt aattgagttc
    39001 agaaacttcc tcttaccaga aacatcaacg tgtagacaaa ggaaagagat agtgattaca
    39061 tctctcaata tgccccagtc attcacctgt aaagccatca cggagctgac ggaaaactgc
    39121 cagtgtttga ttcttggcgc tgtataggat tatcttgtca gcgactcgaa tttcgatggt
    39181 agccgcagtt ttcttactga ttggcgtaga gagcatggaa atcgccattg agtgaatata
    39241 atggtgtcgg tataactagg gccggcctag aaccttacgg atttcttcca tctagtaatt
    39301 gacaatgaaa taccgcgttc tggattcgta caccagttgc ctcgctctat gaagaataaa
    39361 ttattccact gactcacggc tgtaatgtat ctgcaggtct atttatattg gcttcttctg
    39421 cgcaaagaac ggtctttgcc taaaccataa ctcccagagc actcctgaac aaccagccat
    39481 catgaagcct gtcgccgttg tctccttctt agttacactc attgcagtca catttgccaa
    39541 agattcacga acctttgcgg tacttcgatt caacaatgaa cccggcaagt tctcaacaga
    39601 aggccgaatg gaccccattg tcagcccagg tgcgccggct ggtcattccc acggagttat
    39661 gggaggtcac aacttcggct tgaccgttca aggagaccaa ctgcttgaat ctaattgtac
    39721 caacgccatg atcaagaatg acaagtccaa ctactgggtt cccgatcttt ggttccagtc
    39781 accccgcaac agcactttca agaaggttcc cctattctac atgcaggttt actacttgta
    39841 ggtacatttt tcttacagca ttaattttgt tgctaacgag ctagctttga tgctacaaac
    39901 gatgtaatca agccattccc tccgggcctg aagatggtca tcggcgactc cagtaagcgc
    39961 acgccgcctg ctactggtgc tatacagtta gatccttctc gcggcgcaat tcaaccggtg
    40021 cagtgggtct gcccagctaa tggcgatcct aaccggtatc ccgtggacag tgatgggact
    40081 cgtgcgggtc ttcaagatcc caccgaccga ggtgccggag ctggattccc tgttatcaat
    40141 tgcgatattg ccggggcgcc tctacgtcaa gacatccatt tcccttcatg ttacaatcct
    40201 gccgccggca tagatgacca caagaataac atggtgtttc ccacaccaaa tgggaacaag
    40261 ttcgattgcc ccaagggatg gacccatctg cctcatctgt tctacgaggt gtattacgat
    40321 accacacctt tcgcgaacga gtggactcga gatggccaaa cccagccata tgtgctttcc
    40381 aatggtgata gaacaggcta cagctctcat ggcgacatga tttcgggctg ggacaccata
    40441 actctgcagg caatcatcga cggctgtgac gctgggaacg acggtatgga caaatgcccg
    40501 agactcatcg gcggcattaa tacgagcgat aggtgtaaga ttgactctgc ggtgcctaac
    40561 ccaagagacg agtggcttac cgcgcttcct ggtaacaacc cattgtcggg atggggcgtg
    40621 ggaggcgttt gaggttgaag agccaatctg agttgcgcag caacgttacc ccctatgtag
    40681 tcttcgccgg ccaacgtgtg aaatcaggga attgttgtga cattttttag actgccattc
    40741 tctaaagtga ttaaatcttg gcagcctgcc agctgtcggt gttgttggcc gaaggtgctg
    40801 agacatcatg cccgaggacg ctcggaccca gggatcctgt gactacccag catcgtcgac
    40861 ggaagttcta cagcaaaaca tgttgactgt gataacaaaa ttctgcaacg ctccacaaat
    40921 tgataaagct acgatcatac agcatgggcc cgtctcttga ttctgagcct gaccactgtg
    40981 gcgggcgttg ctgcggcgga ccaccagcac cgaacacggc tccggtcacg gcctctcaac
    41041 cagctggctc gagaatggcc tacaatgtga gcggatacgg ttctggtgcc atcgggggct
    41101 cttgctgtgc cgaatcacct gatgagtctg ccaacgccgg cgattgttcg tgctgtgaga
    41161 agcctgaccc aggatctcgc gatgcaggac aagagtcttc cgccaaggat tgtcaggcca
    41221 aaccgtgctg cgcagacaag gctagccagg acgcgacgac tcaagaatgc gctgacgata
    41281 gtaattgctg cactggcgag aacgaggtat ctgatactga aagccttgat gaatgctgcg
    41341 ccagccagaa accgccaaca tctaccgaca acacttgctg ttctgggcca ggatgctccg
    41401 ctgaagtcga ggccactgcg ccgccatgct gtgaggggaa acctggacca tgctgtgatg
    41461 gtatcttcca atttacactc cgatcgaatt gacaggttct aatggatgcc agtcacctgc
    41521 attgaacgtc tcgctttgcg ggactgcaaa cagaactgta gcgatgaatc gcacaccacc
    41581 ggcggttcgg ataacggtgt tgagcctgac gcatgcagca cccacaggac cacagcattc
    41641 gaacgctaca gcgagaagct cgccacgctc ggttgtctct gccgagcctt gatcgcgaaa
    41701 gggcaggagt cgtgctgtgt cgctaagcct gcctttctca aaccgcgagg ccggggcaaa
    41761 ggtgatccag ctgcttcatc gcagaccgca ggtcgtagag gtcgcagtgc tcccagtacg
    41821 gaagacaacc agtactgccg gtcagatgtc gctcccatcc aagcccaagg ctctggttgc
    41881 aagaccgctt gttgcacccc tagcagccca atttctaaag gcgggtgtga gaaagaggcc
    41941 gtggtcacca acaatgatac acctgttggc ttgcgtcaga atttagctgc atcccaaccg
    42001 agggatcctg agaagggaca cactggtcgt gagcatgttg ctctcacaat cgccggtatg
    42061 acttgcacag gctgtgaaac caagctccag agagttctcg gaaacctccc agcagttaca
    42121 aatctgcaga ccagcctcgt tatggcccgg accgagttcg tgttagataa cgccgtgatg
    42181 tcagttgatg ctgtcatgaa gcatgtcgaa aggacgactg agttcaaatg ccaggagatc
    42241 tccacccaag gctctagcct ggaagttatc ccaaaaggcg atatgaaaga gtttctcgat
    42301 caagcaatcc caattggagt caactattta cagcgttcag ataatgactc agacattgtt
    42361 caggtcaatt tcgacccgcg cgttgtcggt gccagggatc tatgtgaaaa gcagctcctg
    42421 ccctctgctt tgggtccatt tggtactgac cctgggttgg ccgccggctc caaacacgtc
    42481 aagatgactg gctactacac gcttctctct tgtatcttga cgatccccgt tcttgtattg
    42541 gcttgggcgc ctctaccaga gcacgatatt gcgtatggcg ctgcttcctt agtcctcgcg
    42601 actattgtcc agttggtcgt cgcaggcccg ttctatccca aggccctcaa aagccttata
    42661 ttctctcgca tgatcgaaat ggacctcctt atagtgctca gtacaagcgc cgcatatatc
    42721 ttctccgtgg tctcttttgg tttcctcgtc cgacgccagc ccctgtccac aggtgaattc
    42781 ttcgagacca gcacgctgtt ggtctcgctt gttatggtcg gtcgatttgt cggcgctctg
    42841 gcgcgccaga aagccgttga gtccatttcg atacggtcat tgcaaagcag tacagcgttg
    42901 ctggtcaacg aggacgggat taccagttcg gaaatcgaca cgaggcttct ccaatatgga
    42961 gactccttta tcgttttgcc tgagcatcgt ataccaacag acggtatcgt cactcaaggt
    43021 gaatcggaaa ccgatgaggc tatggtcaca ggcgagtcgc gacccgttga gaagaccgtt
    43081 ggggatcacg tcttggctgg ttctatcaat ggatcaggca agctcatggt ccgactcaca
    43141 catctcccgg cggataacac cgttagcgtt attgctggga tgatcgatag tgccaagctg
    43201 acgaaaccaa aggtgcaggc cgtcgcagat cggattgcct cgtatttcgt accagttgta
    43261 gttgcactca ccattatcac cttcgctgtc tgggtagctg tggggataga agtacgaaga
    43321 cagggtagca gcgaggcctc catccaggcc ctcacatttg ccatcactgt cctgatcgta
    43381 tcatgccctt gcgccatcgg cttggcggta cccatggtca ttgtaattgg gaccggcgta
    43441 gctgccgact atggcattat cttcaaatcg gccgacagta tagagacagt tcgcagcgct
    43501 acccatgttg tttttgacaa gactggtaca ctgactgaag gaaaactcaa ggtccaaaat
    43561 gagtactatt caccagggga ttctcaggca cgctcggccg ttttgggcct ggtcgccggc
    43621 agcaaacatc ctgtgtccgc cgccgtaggg gaatacctca aggagcaggc cgtaactgaa
    43681 aggttgattg ccgatagcaa ggcgatccca ggacatggta tcgaaggaac cgtgggcggg
    43741 cgcactgtcc gtggtggtaa tgctcattgg ttgcaagttg ccagcaataa ccacgtcgca
    43801 gacatgctat cgaacggtta cacagtgttt tgtgtgacca ttgactccaa gctgtgtgca
    43861 gcttacgccc tttccgatac tttaaggcca gatgctcatc aggttgtctc tcaactgaag
    43921 aagaaaggga tccaagtctc catcctgagt ggtgatgacg acggcgcggt ccaaagtgtc
    43981 gctgaggagc ttggcctgga tccttcggag gcgcattcca aatgtcggcc tgccgataag
    44041 cttgagttca tcaagaaact ccagtctggc acattggatg gcaagtcacc aacaattgta
    44101 tttgttgggg acggaaccaa cgatgctgga gccctcgccc aggcgaatat tggagtacac
    44161 gtcaactcag gaacggacat cgctcagagt gcagctgatg ttgttctcat gcgtccaacg
    44221 ctccacggag ttgcaaccat gatcgacata tcccgtgcct ctatggttcg gatcatgttc
    44281 aattttggat ggagcgccgt atacaatgtc ctcgcactcc tgttcgcttc aggggccctc
    44341 gttgctgcca atggaggggc gggcgtcaga attcctcccg aatatgctgg gcttggggaa
    44401 ctagtcagcg ttcttccagt tattgttatc gctctgacgt tgaagtgggt caagttctag
    44461 tgtgatatgg aatatgcggc tgccaaagac tagctggagg taggggtact caaggttgca
    44521 cactgacagc atcacgacca aacctacaca tatacgacca aacctggctc gcttcgatgg
    44581 ctcagcctac cttcatatga cttctaacct tcaagttcat ttactgaaat gcttgtttct
    44641 ttattcgcat tccttccctt ttcaattcaa agccaataca caggaggctg cgcttgtctt
    44701 caatcacccc tttcgttcat gatacgtcgc tcccgatttt acattcattc atatctccct
    44761 ttacgggaaa gattacttga cagatgctag cttgacacgc tctaagctag gcgtctagtg
    44821 aacacgggtc gggagtgttt gagatattgg tattgccatt cgtttagttc agcacaatcg
    44881 tgggtgctgc aatctattta cacaggcaga aataaatgaa gccattaaaa gaatctaatg
    44941 aatattgcaa atgtcagctg atctgtgggt gttcgccacc ttgattgtaa gtcacaatat
    45001 taatatcttt tccttgcctt gcttgttcag agaagaaatt ggtcaattgg aggcgccata
    45061 gttgagtaca agccactact ggggagactt cggagatcct tcattactac tatatacagg
    45121 ctgtcactga ttttacacta gtctattggt cttttagtca tgtgaaaggc ttgtcacggc
    45181 agaaagtata tacgccttcc ggtaccggac gatgcggaag ctaggtcgac ccaccgtgac
    45241 ccgccgtaag ccgactatag tacagctagt agagtctttc atggtcttaa cacgatggac
    45301 gttagagttc aatctttctc ttttgagtgg tttcaagttt cgatatcctg tgtttctgaa
    45361 tatctatcgg ggcgacgagg catggctgat ctgtcgatac tgcaagccgc tacaacgcga
    45421 gctcgaagcc aagaagcaat tgagctcgaa gagtctggtc acgatggacg tctccggcag
    45481 aaccaatcac gaactgttcc accaatttat gaggccccta atggcggata tgcgtggatc
    45541 tgtgctctga gtgtctttct catcaacgcc catacctggg gtgtaaacag tgtaggtgct
    45601 ctccctctac caggcttagg gtcgatttgg aactcaaact gcattattca gtcatgggct
    45661 gttattttag cctattattc tgccaacgag atattcccga gcgcaactca tctcgagtac
    45721 tccctcattg gcggcctctc gatttcgcag gccctcatgg tctctcccat cgtaaccaag
    45781 tgctaccatc actacggttt gcggaccaac cttctcattg gtactgcact tgagtttgta
    45841 gctctgttca cgacttcata cgctacacaa atctggcatc ttttccttag tcaaggggta
    45901 tgcttcggtt ggggcatggg cttcttgtac atcacagcat ccgccgcctt gccgccgtgg
    45961 ttctcgacca gacgaagctt ggctgtgggt ttgtctaccg ccggtgctgg tataggaggc
    46021 gtcatataca gtctcgcaac aaactcggcc atccagaacg ttggcataga gtgggcgtat
    46081 cgcattcttg cgttgtgtac gctcttggcc aacttcgcct ccgttctaac gctgagggag
    46141 gtgaattatg gggtaccaca caggacgcga gaagaccata gtctcagact tcatgacttt
    46201 acacgtatcg aagttattct cgtcgtcttt tggggaacgg tcaccgagct gggttatatc
    46261 actctgctct actcgcttcc cagttatgct acatctgtcg gactaacgcc aacacaagga
    46321 tccatcgcaa atgctttgct caacctaggc ttaggtatcg gcaggcccct tgttggatac
    46381 ttcagcgaca gggtcggccg catcaacatg gcaaaatttg ggacttttgg atgaacatgc
    46441 taacccaata attcggaaaa ctgtagaaac atttggtaga gtcagaagaa tgcgcgaaca
    46501 ccgagaatca gtgagatatc attcaaccag gtggaaagat gcggtagcgc tttgggaaag
    46561 ccggagtatg ctccagtaaa accaactggg atgtagaata ccctcgcttt cgtattgctc
    46621 tggcacacgg ttcgagtctg ccagcctgag ctgcactggc gtagcgtatg cagctaatac
    46681 tacctggggg taaggccgtg cacgagagcc gctatcacgc cttattgcgc acataaagtt
    46741 gggggcggta ttactatttg ggagagcatc ccatacaggt acgaaacaca ggtcatgtac
    46801 acaagcagga acttgataac acagtgcacg aagtatatca tggtgagtca taggaaactg
    46861 aagacagtgt gactaaagtt ccgggtgtgg ctataatggc atagtcagac agacgtttaa
    46921 tacttgagga gtgtgaataa cttcagtctg aggctgactg tcgcacagga tcaccatgaa
    46981 tgtgacgaac aagatacagc ctaaaggggc gatacacctc agctaatcaa aggaaggaaa
    47041 tgaaacaagg caagctacga cattcgttat tgtgccaatc ggaaatcgca gcagcgcgac
    47101 catcggacta ccaatctctg ctattgtact gtaatatgtg cgaagtgcta cgctgctgcc
    47161 tgcaaaatcc actaaagatc gaaccgatga ttctaagttg ttcggtcttg atactagact
    47221 tggaaacacg ggcatggcta acgttggagt tcactcttaa cttgttgaaa gtcgtcgtca
    47281 tgaggcagaa gccttgcact gtagtcattg tggcctaagg tggcaatata gcatcggttc
    47341 catgttccac cgcaggcctc ccagatgcgc gtgcacgtgc atgtagatga aactgaggtg
    47401 gttggcgatt atgactacaa tgactcacac ggaaagagca aggcgagttc aagagttcgc
    47461 cttcacccca tggatgtagc caacctaccc ggtgaatcta taattgttat gatactggag
    47521 ccacttatag gagttcgcct gcaccagggt ttgggcgcgt gaccagggtg ctctagctgc
    47581 ctcctgcttc ccctgagagt aagaatgatg taaccatgct tcaaggacta atggatgcag
    47641 cctattgcgc agataccatg aggaatgaat catctggtgg gctgtgaacc gctgttatca
    47701 ggagtcggta cgtgatttga tagtgcacta gctgtagtcg tcgaatgaga ttactaaagc
    47761 ggcaatattc cggaaggcct tggaaatctg gaggtggcga tgccggccgc ttcgcctatc
    47821 acatgcaagg ggctagacca caatgaacta ttggtagctt cgttttgaca cgtcaacccc
    47881 agcagtccgg aacactgggt cacgtatcgc caatagaacg atggattaaa cttgagcagc
    47941 cagttgctct gcgtctgaca aagtagcatg acggtggtaa acactacagc tgactgaagg
    48001 caatacgcag ctagggaatg tcgagggctg cgttgggtat gcaagacaat caactttctt
    48061 ccccatgcca tcaagtcgcc gcccgcaact tctagactta cacccccaaa ccaaatggat
    48121 ttccaagagc gggcacagca tgcaaagaga ccaggcgaag agacccccaa accacgatgt
    48181 cggcgttaag tggttgaaca ccaaagttcc ggcacttgaa ccgggcatca caactcggat
    48241 gcgagtgatg actaaccgtt cagttttcga taggagggcc aggtgagcct agggcatgga
    48301 catgggtaag ggagatgcaa cgacactagc gaaagtcgtt ccggccttcc aaatgtgata
    48361 ttgatattaa ccacccgccg gtcctagtag gatattggtg gtagggtcgc cgagcatggt
    48421 gtggtgacaa tagtattcac accaccggga atgtaccaca tgatggtatt ttgaatacca
    48481 ctagctcttg gtagcaaata aggaaaagaa acgcttacac taatttgaaa cggacgccac
    48541 gtttcgagca ttgcgccgct ggtacgttgc gatccttcgc ggctcgcgat gccgtattct
    48601 ttctttctcg tgccgcttag ggagtattcc ttcacaaatt tgaagaaatt ttctagacag
    48661 tgtttttctt acttctgcag agaaatgcta cgtcagtgcc acaaaatttt ttccttcctt
    48721 tcgcatgggt caggcagtgg tgcgaatgta aacaagcccc gcgcccgctc tacggtaagg
    48781 catgaatgac atgcacagcc ttgcatcggg gcgtcgttgc catggaagct atcgtcaaat
    48841 gaaagagtcg gtgagtgacg aaagacgaca gcagctggag tctgtagcat ctattgtctg
    48901 atggccctcc ctatttttgg gtgaagctgt gttgttcata gacggtgagg agtgcggcag
    48961 agcaattagt gcagcatgag tggtgaaatg ggttagggat gctggcttag cggctccatt
    49021 ctgtcgagat cctgtggctc tggcatggca tctgcacctt gcagggcccc ccgacgtccc
    49081 aatcggaacg acgaccactg cgtcttccat gcaacagggc ctcgggttga ccattcagct
    49141 ggcagtgagt cgagcgttgg acatgaatgc atcacagcaa atttgacgtg agggcagcaa
    49201 ggcatcggct cagtgacata tgcaatcgca tgtatgcgca tggtgtgagt cactcgaacg
    49261 atgcgcagac gatatcggct gcctcctcga agaaggcatt cgctcaattg tgatttccat
    49321 ggctctcgat agcgaaaagt ttgaagaaat tagcgagcag ggaagaattt tcggtttaga
    49381 tgagatagtg gacaaagagc agcgcactga cgagactagg cgtcggaggc gctccagggg
    49441 gcacggcgag gaccagcatt ggctgattgg gggccagtgg tttccgtgcc gtgctggcca
    49501 tccgtccaag gtgtacaagg tgcccaacct atggaaaggt gtagtgtcca ctcgatggcc
    49561 gccaagtccg tgtgacgata cgaagaggca tgggtagtcg ttggattgac ccgcggtagt
    49621 ggatgtaatg tcggcgtagg ggtctaggag aatattcatc gtcgtgtatc cgtagactgc
    49681 aggctgcaag ttagcagctg ggtcctcgta tgcagacttg tgctgtactg tatggagcta
    49741 tggagctgga tgtacccgat cgtgggatct ttggcagaca ggcttgacaa cggaagacgg
    49801 gagccatatc ctagagcgac aagcgttagt gcgcacctac acggcccctc caaccgcacc
    49861 cgcgcagcgt gtgcattagt ggcgtcccga gattctgggg agcacaatcc agcgagcctt
    49921 gcgctagagt cagctgggaa cattcgataa cttgccgcgg gtcgagcgag agactgtgag
    49981 agtaagcatg cacaaccgaa gggtcgggtt gccgacattt gagcgccacc aacaccgacg
    50041 aggctggcct catcagagag accagcctcc cgcattagta ttggctgtac ctgctgagat
    50101 ctcgctcttg gcggggacgg atgaccggcc tgacaggctg gaatagataa ctaataaact
    50161 catccggtgg aaggtatccg cccggtgagc cttcattcaa tctctcctca ccggcccaga
    50221 tatagttcct ctgatgggaa ggacaaatgg gctgtagggt gtcattcgct gacgaggtgt
    50281 cagcagcatc ctattttttg agctttcgga caccagatca cacgctgaca ggaaggtaac
    50341 ggcgcactag attgctacca ttcgtccgca gctccggtgg gttggcacca ccattaacca
    50401 gtgcatgctg cgtaacccca tggcaactcg accaagagca aaaggggttg cagcacacct
    50461 gcgattagag gcccttgcgt gcatggctat caatagtacg ctcaggcacc gtgggattca
    50521 gagatcgtca agagcctgag tcaaacgttg ggggtgatct tttgaacgat tatacgtgaa
    50581 tcgctgtgaa tgattcgggg tggtcgcgca caggcactag cgacacatat ggaagaatag
    50641 gggccgagtt ggtgagacac ccaagcaggc aatgagtatg cagctttacc ccgcaagacg
    50701 gctgtatggg caaatccatc tggggttctg agcagacgtg caggtttggc gaaccgcttc
    50761 tgcaaagaac gttcgcaaga ccaagcagct ttcccacaag atcgcccatt cgcggggccc
    50821 acgttgtgac atggtgatgt tctgcatggt taagatcgtc gaagcgccgg gcctcagtga
    50881 tgatagagtc tggtgacgat tttctaccac ttgcagaccg tcaacggtgg gggtgggtgt
    50941 gcacatccct gcctcgctgc gtgctcacca cgttgctttc tagcattgtg aatgctcgtt
    51001 ccgtgctgtt tccgcctgtg gtggtgcaga agtaccgcaa gtcttgtctc tcaccgggag
    51061 tggtatgccc tatagcacgt tcgccgcaca ccatccttgg acgcctctgc aggtgttttg
    51121 ctccttcagt ctggccaccc gcatcttgcc gatgatggcg gggagtccgg ccggtgcaca
    51181 acgattaaca cacactttcc agtgtctgcc aacttttaaa ggcttcaaac cgccatgctc
    51241 cacgctcccg cgttccaccc ccgtcgctga cttcattttg gtgacctgcg acaagttccc
    51301 cgcctccagg ttattcacgt cgtcatctgc ttcgctgcct cccgggcttc ttctgttact
    51361 cattccacat tactcaccgg gagtgatcca tcatctacag gatcgcccgt acaaaagttg
    51421 gcaaacgccc tgcagacgaa caaatcgacc aacggctctg actataggca acagggagct
    51481 ttggaaagcc tatttgcctg ctagcctcgg tcgcatattg agtccaatta cggaccaata
    51541 tccaatatct tcacttgagc gcaacagcca gtcaggatca gcatcagcct tgtttgaact
    51601 gcaagtcagc agcaaactag gaactgttga tgaccaacag cacccagcac cagagaattt
    51661 cgatcactgg ccatcatctt cttcgccatc cctcttctcg gcacgacatt acctgggccg
    51721 gcctttccgc tcggcctttc tcgtatccag ccagcattgc aatccgttgc gcctcaaagc
    51781 ccagcattgt tgccgatgaa tcattggtga tcgccagcct gttcaattat aaaggcccct
    51841 tgccaaatgg acggctcgaa aatttttctc taaaccgacc acttggacct cccccagctc
    51901 ccggcagacg gtgggactgg actctggcat cgtacccgtt tggcgcgacg ttcatttcgg
    51961 ttaggaccca ggccaatttt ccagcgagga ggttaggacc ctggacgcta ggaaaccccg
    52021 gtgttctgac ccaacggcgt catatcaccc accaggatct gcaatttcga tcctcgacgt
    52081 ccaggcatgg aaaattgaca ataccactgc aagcctacta gtcgagtgac aaagagctag
    52141 ggggtttgag gtttgcctat cgcaaatccg tggccccggg ccgtagaggc ggtaccgcct
    52201 cgccgcctcc cttttcgtca cctcctgctt gcgagaccct ctgcagagga gcctcgagtc
    52261 agcgactgcg aggagatcta cggaggcaca gcgactatct ctactaccta gggaaaccgc
    52321 tgggtttctg cacgactcag cagacgcagc agggacttta ccagtccggc ggaaggccag
    52381 tgctttttgt tagcgcaaag actgtgtgtg gctggacctc tggggtgtga ctaatctcat
    52441 cttggccgtc cgaggctttg agactgcggt acctccaggg gacaccccac ccgcggcttc
    52501 agtcatcgcc tcgcccgcac ccctggcctc tccctgtttt ggtgttgggt actgggtgtt
    52561 tccctgtatg cccgaccagc gcgcctctgc acacaacgcc cgagaaattt attaaaggga
    52621 ttcaccttgg cccagccatc tactttcggt tcccttcctc tcattctggc tttttgccat
    52681 aaaccacctg ccccattcca aatccagtac tcccgctttc aaatcaaacg acctcagtct
    52741 gggcccagaa gagtccagca ttttcgagca gttactatca aagtcgtgac aagagcgact
    52801 ttggtgccca atctctcagg gagatagacc atccagactt gacatgtttt cttacggacg
    52861 aagaacctcc tctcctcctc caaccgacca cataccaagg tgacgggtgt cactccctct
    52921 agcgtcacga cacaggcgct ctctttggat tttgcgacgc gaaataccct catcctcggc
    52981 gggcgcgtcg acaggggacg attttccgcc aggagacttt tgttatcgca gactcggatg
    53041 tcagtgggac atcgcaagag tttaggaaga tgagctacgc atccccgtac cacgggtccg
    53101 ccacgcccaa cccggactac tactacccag gtagcccttc gccgacgcca tcgccgcggc
    53161 acaacttcta ctacgcgact cctcagcgac cgcagacccg ggctcacttt cgccacgcca
    53221 gcagcggtgg tcaagaaaac tacagaaccg cattttcgcc ccggtataca agcacaggcg
    53281 aatatgccac tggccctggc cccaaagtga gttcgcgaaa gcacagtttc tcaaaggggt
    53341 cgaaccagtc accgaagcgc gagcgccgca gctctcactc ctactatcgg gcctcgcatg
    53401 gggattccga cgaggacgag atatttgagg tcaatggcgt cacttacgtg ttgccggcgc
    53461 agttgaggag ccgtagatat tccgaatact atactgctgc tgcgggacat ggcactgatt
    53521 actactacta caagcagggt cccggctatg agaaggagag gacagcatac tacgaagatc
    53581 ccatccagcg ctcggcgacc agggctgccc acactcgccg cccgtcggcc agcgccaatg
    53641 ttcccccaat ccagcgcccc tcgacggtcc gcccgtccag ctctcaccag aagaagccca
    53701 ccccagcccc agccaaggcc accgaggcgg atgccaggaa acaccggatc cccgctggat
    53761 actctctcaa gaactgggac cccaccgagg agccgatcat gctgctaggt agtgtctttg
    53821 attccaattc tttgggcaag tggatctatg actggaccgt ttaccatcat ggccctgcta
    53881 ctcccatctc ggacatggct ggtgagcttt ggctcctgct catccagctt tctggcaaga
    53941 tcaagcgctc cgaggattgt gtccccagga tccgtgccca ggacaaccgg gaaatggtcg
    54001 aggacttcat cgaatctggt gagcgcatga ctgacaagct ccgcgccctc ctgaagaggt
    54061 gcgaggcccc tatgctcaag gccagcaagc gcaaggatcc ttcccagctt ggcaagggat
    54121 cgggcgtcga gttcgtggag accctcttcg gtcgcgaacg agaattggag aagacggaac
    54181 gattcatgca acaagtccgc ctctggaacc ttcgcttcga tgccaactgc gaagagatcc
    54241 tccggaagcc caccatgtag aggaagccca ggatacccga tggtcttttc tttttacatc
    54301 agccatggtt caacttccag gattggaccc aaattgcaaa ccaaacccaa aaaaaattat
    54361 tgatggccca tccatcttgt acactaggac cccatttcct atggagcctt cggagtcggt
    54421 ctttgccttt ttggaaatgg cacagcgcat tataccaggg atgtcttcct catttctatc
    54481 ggaaggcttt cccatatctg tcgcatacag aagtaggggc aacctgaaca tgcatcacgg
    54541 ggagaaggaa tcgggctttt ctgttgtctt cattgatacc ccaaacagaa gacgtgcgac
    54601 ttataatatg aacacgctag ctaacgagga catgcgatat atctgtcctg gaactttacg
    54661 aagttcgtct tgggtgttgg gaatccaaaa aagttctttt atgcttacgg gatcgctgca
    54721 tcacacgagt tattgatttt gtggaggagg cttttccgag attgaagggt actgagggat
    54781 acattttaat ggatattatg gaatgcgtta tgggatgttt tcgtcagcag ggcctttgag
    54841 aggacatcga acggcgtttt ttgttgtttg accgtgcctt ttatagacat ctcgagtgcg
    54901 gtcgataccg ggaatctggg tgtctactgg tggatatacc ctttatttag atctatcaat
    54961 ttcaagtctt ctaaacacct aattctcctt gttttgaacg tgtgacgctt tatccccacg
    55021 agtgaatcta ggtcgtctgc ggtagtatac tccagcatgg cagtcgagac gagcagtcct
    55081 tcagccagac ctcattcaac cttggacgtc acggactcct gtatgtgaga tgtgcgaagc
    55141 ctaccaggtt ttctagcatg tttttgaact gccggcgagg ctacgcagcc ttcgcgaaag
    55201 aacgtggtta ttcatgcaag gctcccgaga tctctcgcgc gtgtgtggac ctatgagtat
    55261 tgggttttgc caagatttcg agacaggcca ccgcgctctg gggccagtcg gcggtctgga
    55321 ccgcgacccc gcgtgttccc cagttgggca tcagtgagac ttgtggatgc gtgttcactt
    55381 tcgggcatgg atacctgctg caagaccctc cgggagggcc cattggagta cggtagtgct
    55441 cagaacttgg aacaggcccg gcttttgctc aattgcttcg ttggcaagta ttcgtgcctt
    55501 cgttctgcct cgctgtcaga aaccttcacc gttccgtcgc atccagtagt gcttccttat
    55561 tccgtgaaat tcctgtgcct cttcggcaag ccacaacaat ttttttctta gggcactgcc
    55621 agggttttta cccttgacca ggggaaatta ttgggcatgt gtgtgagctc tgttaaattg
    55681 gtttatgctc acaccttccc cccatgtctc agcctcaggg cattagttga tcgcataatt
    55741 ttgacggatc ggcgctgata gcaggcaaga gtcagtcagc ccgtccacat gcgagatcaa
    55801 agcagaggtg tatcatgggg gaatcaacgg acggacatgt cttccgttct catttagcta
    55861 cgggtggtat gtgcaatgtg tctattatct gcttcccttt ttgcacgtcg ttcctgggag
    55921 ggccgcaggg ttcaatggtc agttgtcggt acctacatga atgccagagg ctgcgcgcaa
    55981 tttaccgccc acaccgagaa aaaaaagtaa ttaccggcga ctcattcttc ttgcccgatt
    56041 cgaaccctgg aagcgggaaa gagaaattct caaaaggtct gtgtccctgg gctcggcagc
    56101 gtttgttccg cgcgcaggac aaaaagttga taccggccaa gctcagaaca gtctattcat
    56161 ttcattcgcc aatgggccca gggggcttct tacaggcaac aaacatggga cggacgatcg
    56221 tgcgaatgca atgatacttt atcacaacct ggatcaactc tgcggacggc acctgcaagt
    56281 tcccaggtag gcagacgtca atttacgtcg cctgcgctgg cctggcctgg cctggcccgc
    56341 ccgcgcgttc ctgcggccta ttgagccacc tgcctataca caacatatgt ggttcccttg
    56401 ggccaattct caatggcata gcaaataaaa cggaggcggg tggcgattcc aagcgaaaac
    56461 cacaaaatcc tctgggaata ccatttaaca atgagggaaa tacttttcga acctttcttt
    56521 ctcagttaat cgacacaccc cctgaaacaa gaacctcctg ccctgattgg ggtccagtat
    56581 tcgcatactg tgcgcaaaag tggttgggtc tgcacaccct caacaccacg tttggggggg
    56641 cctgggggtg tgcatcaaac acatgcctcg ggggctggga tcctacgggt acgcgatgtg
    56701 gtgtgagagt tcagcgccgg tgaaagttcg cggtcagagc cctttcccgc acacgcgact
    56761 atcccttgca gacggcgttt ctttcccacg caaacatgtc tttttgtacc ttgcatatcc
    56821 gcctccgtga ctgtggacta cagatgagac atgtctcctt tagctgcctc ccgacgtgcg
    56881 ctgcaagggg cggctggacg ggacacgaga ttagtttcgt tccttttcgg cccgcccaaa
    56941 gtcagttggc tctggcttgc gacacaagca gcactgtcgc gacgtgatgt gccaagacat
    57001 cgcggaaagc caagcacatt tttggggcgt cgcacactct ccatttccct tggtagcagt
    57061 ccacccccag cctcgcggga atgcatacct actatggtat gcctctgcag cgcctattcc
    57121 cgtctctcta taaaaggtca tgcagtcaac gtccctcgcc ggcaacaaat gagagttcaa
    57181 tgagcggttg cgtctccaat cacagggccg aggaggtctc ggcagttgca tcaccacgcc
    57241 ttgggggcta aaatggtgca tgcggcacgg atcttacaac cggatgagtc cccaaaagcg
    57301 ggtggaggag cacattccac tccactaata gagtgcatgc agtagtgcta ctaaagatac
    57361 acacaggcag ggtgactaga gaagtgcgaa ccgcctgtga ttggtctggc gcagttctcg
    57421 agcgaatcac agaacctgcc gatgtgatgt gcagaagaat gcttttctag acgcatatta
    57481 tcgcaaggct tatggatgtc tctgccgcac attgcacatt ggcgcgtggg aatcttgagg
    57541 cttattttgg gctcaactgt cttatcgtgc gcccacgatt tgcagccaac accaccacca
    57601 aacatccgtg ccgagttgag gtcagatctt cgtcctgctt ggggggcgat gcgtgtgaca
    57661 aggctgaagt gatatgcttc caatgtattc acgcctctgg tgtgggatgc acgtacgaca
    57721 tgccgctatc atcagtcaac cacggtcatc cggagtgaga tgtctaagtt gctttcatct
    57781 atggctgtca ttgacgggca gccggggcct ggtgtaggta gtacagagag agcaccaacc
    57841 cccgcatgca atcccgcaac ataggatcat gccggcggcc cttgggctag ctcctcagtt
    57901 acgaaacatg gccagtgaag gagcgaagtg tggtatcacc aaaccccaat cggctcggcg
    57961 tgattatctt atcgtgagct tcctgcgaac atattggatg cactacacca tacagtctta
    58021 ccttacctca gcgaaggtgg gcggatccag tggggctgca caagtccccg ccagtgagcg
    58081 gaactgcacc tagatatctg tagttgagtt gactgcgact aggcgatggg ggtttcactc
    58141 atgtccaaac ttgtatactg ctgcgcaccc gtcagctgca ttcgcaaaag gcagtgcagg
    58201 acttttaggg tggtgggact gcccgtcgat atgcactctc ctattttggt ccgcccaccg
    58261 tagtgtgtgt cgcacacagg tctcccccca aatcgacccc gcgcgtcagc ttctcactgc
    58321 atccaatcgt actactacca cattcaggct gtgcacatgt aagcacgccg gtatgacagc
    58381 attccactgc agatgagact aatctcccct attacgtgct cgtaaacggt gtcaccccgg
    58441 gccgctgcct tatacgaacc acaggaccca caggatgaac tatacacggc gggctccgca
    58501 gcaagtatag gcggtgttgc tcaacaccac ccaagccctc ctattcggaa tcctgcagtc
    58561 tcgttgcggc tgatggcagc tgtggttcag atttgggcta tgcgtctttc accaactgcc
    58621 aaattgagag ctacatgcat gatgtagacg acaggaatgg atagtttaag ttaaacagat
    58681 ttctcccgtc tttagaacat aggaggcttg cagaatgatt actagccctt gaggatacac
    58741 atcattgaga ccaaaattaa attataggag atatgtgtga aatgatcagg cacggtttgc
    58801 tcgcttgacg tcttgtcttc actgcacacc acagttccat agccccacgt cagcatcagg
    58861 tagcatgtaa gagccaaata tttgcagtat cggccttatt aatgttagat ttgaagagaa
    58921 cgatgaagtg aaaatatatt gccatttgaa gtatataggt ggtgacacat agcttacgcc
    58981 tcttatcgaa tgatgctcag gctcgcattg catgttgctg ggaaagtcga aaacattatg
    59041 caaaaccaga ttgctgcaca aaagatagcc caacgtcgca aacaatatga aaagtagact
    59101 gcttatccaa cttactgtgt gatgagtttt cctgcaggag ccaggtatcg actctcatgg
    59161 accacgtcct atccaccaaa atgccagagg tcattaggtg agctcacgta gttagtccgt
    59221 cacgctgagt ctcttccata agctttgttt gctagcactc ggatatgcag ctttctctgg
    59281 taaacgattt acgcctgatc cctctcatca ccgaaatgca atctttcggc tggatcctct
    59341 cgtgaggcct tctccgatcg taatatctct aggagctcta cctgtgctat ttgataagac
    59401 ccaaggagcc ttgcaccatc cgctagcggt atcaaaatgc ctacggtagt cgagaacagt
    59461 cattttctag aagtagtccc tagggaagtc aagccgtgga agttggacga tcactcgctt
    59521 ggacttgtca agccaaagtc aacatcgggc atcgaatctt gcgaagcaat cccaacatat
    59581 gttgaagaat agctcctctc caggcgactc tactcagtca attcttcttg cattagtatc
    59641 atacttgtca gcttacatga ttccaaacaa aattgtcagt gagcctagta tgcggcttcc
    59701 tagccatgca gagagctcgc acaagtgtag atcgatgaac tcctctactg actgttcaat
    59761 tagtccatgc aaagtgtaat gctcatcgcc agagcctatc gtctcacacg accattgtgt
    59821 cctgccacgg aaagtaatgt atcaatgtta aattactgtg tacgtctcta cctttatagc
    59881 tacctctgca gccgtagctt caccgagtgg ctttgctttt ctaaaggggg tgtttatagg
    59941 ggtccctcgc aagaaattct tgagtagatg ttgaagcgct tgaccaataa gggcggcaga
    60001 tggatctgac tggcagtgat cgggcaccga ccccgctccg aggctcgcat caaccaactt
    60061 tctcagcctc acaccttcct gccttagatt ctgctaacgc cagagactta ctgatatagt
    60121 cactcgccaa tcaagatgtc tgggatcgaa cttcttggtt tcgcctgcaa tatcatgcag
    60181 gtgatcagct tcagtcgcga ggtcatatct ctctgctcga atgtctacca gggaaagcat
    60241 cccgatgctg agctggcaaa gcttgccacg tctctgcagg tggtatcctc gggagtacag
    60301 acacacttcg acaccatgca accgaggaca gccgatgaga aacgcctttg cgacattgct
    60361 actcgatgtg ccattgccgc ccgcgatctt gaagaggagg tcggcttcat tacgtcccgt
    60421 cataaacaat ggaatctggc atctacgata cgtattgctg cccagacggc atggcgaaag
    60481 cgccggctag ataggttaga gaaatccttg acagaacacg aacgtgtgct cgacacacac
    60541 ttaatggcgc gggtatggta agtgtggacg atcgaggcgc ccaagcaaaa agaactgatt
    60601 tgcatagcaa acaaacggat gccattgggc tgagacaaca ggaaggcttt gataaactcg
    60661 gagctgacat ccaacatttt gtgtcacaat atgcgatcgg ccacaagaag cttcgtgagt
    60721 tggtgaaatc ggacatgtcc ctttcacata aacggtccga gaatgtcatg aagacacatg
    60781 tcacaaaaga aataacgaca tccaaaatcg ctcttgtaaa tcacattgac tcacaagctg
    60841 agataactac caaaacaatt acacgaaatt tccgtgatct caacgctcgg gggaaggacg
    60901 atagcagaga agaacaattt ctacggagct tcaaatat
//
