# Supplementary material for: Genome sequencing and physiological characterization of three Neoarthrinium moseri strains
Source: BMC Microbiol. 2025 Aug 21;25:526. doi: 10.1186/s12866-025-04274-z (PMC12369201; doi:10.1186/s12866-025-04274-z)
Supplement: Supplementary file 16 — Supplementary Material 16. [file 12866_2025_4274_MOESM16_ESM.zip › BiGSLICE/input/Nmoseri/TUCIM5799/JAFIMR010000036.1.region002.gbk]

LOCUS       JAFIMR010000036        55543 bp    DNA     linear   PLN 06-APR-2022
DEFINITION  Neoarthrinium moseri strain TUCIM 5799
            scaffold36_Wmoseri_TUCIM_5799, whole genome shotgun sequence.
ACCESSION   JAFIMR010000036
VERSION     JAFIMR010000036.1
KEYWORDS    .
SOURCE      Neoarthrinium moseri
  ORGANISM  Neoarthrinium moseri
            Eukaryota; Fungi; Dikarya; Ascomycota; Pezizomycotina;
            Sordariomycetes; Xylariomycetidae; Xylariomycetidae incertae sedis;
            Neoarthrinium.
COMMENT     ##antiSMASH-Data-START##
            Version      :: 7.1.0
            Run date     :: 2023-12-04 11:58:05
            NOTE: This is a single region extracted from a larger record!
            Orig. start  :: 309049
            Orig. end    :: 364592
            ##antiSMASH-Data-END##
FEATURES             Location/Qualifiers
     protocluster    1..55543
                     /aStool="rule-based-clusters"
                     /category="NRPS"
                     /contig_edge="False"
                     /core_location="[20000:35543]"
                     /cutoff="20000"
                     /detection_rule="cds(Condensation and (AMP-binding or
                     A-OX))"
                     /neighbourhood="20000"
                     /product="NRPS"
                     /protocluster_number="1"
                     /tool="antismash"
     proto_core      20001..35543
                     /aStool="rule-based-clusters"
                     /tool="antismash"
                     /cutoff="20000"
                     /detection_rule="cds(Condensation and (AMP-binding or
                     A-OX))"
                     /neighbourhood="20000"
                     /product="NRPS"
                     /protocluster_number="1"
     cand_cluster    1..55543
                     /SMILES="CC(=O)NC(CC(C)C)C(=O)NC([*])C(=O)NC([*])C(=O)NC([*
                     ])C(=O)O"
                     /candidate_cluster_number="1"
                     /contig_edge="False"
                     /detection_rules="cds(Condensation and (AMP-binding or
                     A-OX))"
                     /kind="single"
                     /product="NRPS"
                     /protoclusters="1"
                     /tool="antismash"
     region          1..55543
                     /candidate_cluster_numbers="1"
                     /contig_edge="False"
                     /product="NRPS"
                     /region_number="2"
                     /rules="cds(Condensation and (AMP-binding or A-OX))"
                     /tool="antismash"
     gene            1871..8633
                     /locus_tag="JX265_010739"
     mRNA            join(1871..6473,6528..6706,6757..6927,6975..7109,
                     7158..7335,7390..8633)
                     /locus_tag="JX265_010739"
                     /product="hypothetical protein"
     CDS             join(1871..6473,6528..6706,6757..6927,6975..7109,
                     7158..7335,7390..8633)
                     /codon_start=1
                     /locus_tag="JX265_010739"
                     /product="hypothetical protein"
                     /protein_id="KAI1858646.1"
                     /transl_table=1
                     /translation="MAKWRELGEVPDSDDESLLDSDESQPQLPPPLPRNDASALVEEPS
                     TKDPTIWDIPISSQDHEEPALPVARTNIEIHIRARPISQEPESSPLSSIADPTEEDATT
                     PCPSQHNESTGVDQGEVHISRNTTPEVLQSRPALTAEPSAKQINIVEEDQDVAREESLR
                     LNRSLRPRKPIQEHPYLLENAQYSHMFKSHGVRPVRLPAYEERRRALEEDSQEQDYEED
                     SQLTNGYGQEEELVGSQESRRRRSLDNGRDELALSSPSRPSPSPPRPTTSHELLGSSQN
                     DDDLPSLNDIFRQRAKGRPRTYAKRRGSPKQSSSGKRIRQNRPIIVDEPSSPPFTAVNI
                     FDIPPSPPQTSPAFISHTPATNVAFTRPGVVSLTPKPSSISTSRNQTPVPAKQAIATVD
                     LTDILDQDSSGPENDLTGGMSDPEPNHPERSATSSPEPDLVFRRRIKGVLPASWIRLDQ
                     QVSRDKVPKPLTRRSPELSPEKVHRKGVAQRRQISPRSNNSKPFFFDDDSDDDFTTLRN
                     DDIEDALETTEFPILEDDAGSVIEEDHIDQMLPGKRRAEPSVDGLPRPTKRRKTQTTFK
                     GHPVERKRQQKLTGMVNHSKSTTHTGSSSSKLARHTSSIPQRGAASQRASPPRLSILDV
                     LEPNAPSFVRIAARTASRRRNKGRSSPSGKHISLGTRQDNIDALSVLRNWRGGKIQSRS
                     LTTSSEWPRSTNSRPLQPIADNKAVRSSNLDKGVGSCGSVPVNRFSKSRKLVKQMSIDK
                     FVDTRPIYPASVTASLPDEVGIAMPQPIRRILGRSKTHGTTSRPAQLETAGDEQVHRQA
                     FHSRKRVLDALYRKSRKAAPSAPDTRLAQVFRGQLLEPGLPLAAEEPSTNSQETCLSPP
                     PETRRRFRKLLRPRHIDIAAPQYAHANDPLPVEHVPISEAVAITEASASKLQGLGPYGS
                     HYTQHFEVFPLDSGVFFRKDTLIGSGRLAKSLDEDCLGGLSQSRGSCTFQLDDRALCWS
                     QWDAQTSSEFGVLYDWVADKLQPELSIVQIDSGSAAALTATQAADFSLRYLQEVVSFPD
                     HETARHFVSRILETMAGFLDRLGALVTQQNTDVRQAAEVSTRCMLTVLQTLRVCEKLGF
                     TESLQLEELLKRTAGQSARILLRADLLNILDFCSQLQSSYVRDRGIGEEQYLIAGWVVM
                     MRVLQESRIPRAGFWDVVSPILLEAVPGSVVDAQVMERLWHTMFALLPLAEFDNAGVVT
                     SGLRHSIPLEGWNLPQKLLGRVFDTYNANQRQSPSFNDYCRALVSRCHYLVEQWGWRKC
                     SGIIGTIFDFFASQNLSHLRNEEVYKSPQFLEDLAGTPSLVVQSEDRCFRIFLKLLALS
                     IQRLRKHGLIKDLKNLIARVLPNHDRQYLKESDVHEHELASLRNHHDLLCTLFWCSPQP
                     LRPSVQLLEKLVIPGSSHKEACLINLQAWNQLGRFVVFLGEDRAAWKPFADWQNNVFKQ
                     VLDQYASVESDIQQQFLRMSKESSNGVSPELMKRVVNMNKQAATDVLHFSLKANLDVMR
                     HASSLGAASFVLNTYQLHEVFSRFSFSPPSFDWSTQRVAVEILGHYLDRIEKFFYEHET
                     NSDLPNSWHGEDAIMVLDRHVSVPFCSMARNLLGEASESSSASITDGKETGLEKTMHAS
                     GRLAALFLRHKVTRLSSFFSPGKYGLFSGPQAKLSLHSRKYMSLFASVLVERGVADFTD
                     INSTPLEFYLCSITKPSQSLAYEYRLVRALKLQGNPYLKEIAVHRDNPDYELNRDLFDR
                     TLSSMRRAIRHEQNLQREVSQALRAVMDQMKQDLKLLVSEPAAHKAFIQFVRMIVPLIK
                     KHDLCPIDPFFCQISKEYSPSAQDPRLQTAAILSYGLKLEDEDRGAVPRLFYFLYPNFK
                     LALANGKLSDERDILREGMENKHIFSFVLSRMLPAIIRAVMKAPEAWLILDVYVEAVER
                     LLDGELDGPPGKPLRGVIHRSIGHESMEDLLALLKFVGAAVQHYQRSEANIRPEHLQSL
                     TLLIKLLNQFGPSLVAYLCTARNSKSHIGMAINKELDAFTDFTREAGEYLSEVLSSSEG
                     GEGATQIDLGRLLEGIQFYYADPSTNRNENANSFAQHMVEDIQKNWVSTGGRISVRGPA
                     HTPGVSTQSGQGTAIPPWNWVQLVAQLNEQIQEWNRSFDTSPAMVWNRRQAAMDETWLF
                     "
     PFAM_domain     join(5474..6473,6528..6706,6757..6927,6975..7109,
                     7158..7335,7390..7565)
                     /aSDomain="Mus7"
                     /aSTool="clusterhmmer"
                     /database="35.0"
                     /db_xref="PF09462.13"
                     /db_xref="GO:0005634"
                     /db_xref="GO:0006281"
                     /db_xref="GO:0006974"
                     /db_xref="GO:0031297"
                     /description="Mus7/MMS22 family"
                     /detection="hmmscan"
                     /domain_id="clusterhmmer_JX265_010739_0022"
                     /evalue="1.30E-133"
                     /gene_ontologies="GO:0005634: nucleus"
                     /gene_ontologies="GO:0006281: DNA repair"
                     /gene_ontologies="GO:0006974: DNA damage response"
                     /gene_ontologies="GO:0031297: replication fork processing"
                     /label="JX265_010739"
                     /locus_tag="JX265_010739"
                     /protein_end="1814"
                     /protein_start="1201"
                     /score="447.2"
                     /tool="antismash"
                     /translation="MERLWHTMFALLPLAEFDNAGVVTSGLRHSIPLEGWNLPQKLLGR
                     VFDTYNANQRQSPSFNDYCRALVSRCHYLVEQWGWRKCSGIIGTIFDFFASQNLSHLRN
                     EEVYKSPQFLEDLAGTPSLVVQSEDRCFRIFLKLLALSIQRLRKHGLIKDLKNLIARVL
                     PNHDRQYLKESDVHEHELASLRNHHDLLCTLFWCSPQPLRPSVQLLEKLVIPGSSHKEA
                     CLINLQAWNQLGRFVVFLGEDRAAWKPFADWQNNVFKQVLDQYASVESDIQQQFLRMSK
                     ESSNGVSPELMKRVVNMNKQAATDVLHFSLKANLDVMRHASSLGAASFVLNTYQLHEVF
                     SRFSFSPPSFDWSTQRVAVEILGHYLDRIEKFFYEHETNSDLPNSWHGEDAIMVLDRHV
                     SVPFCSMARNLLGEASESSSASITDGKETGLEKTMHASGRLAALFLRHKVTRLSSFFSP
                     GKYGLFSGPQAKLSLHSRKYMSLFASVLVERGVADFTDINSTPLEFYLCSITKPSQSLA
                     YEYRLVRALKLQGNPYLKEIAVHRDNPDYELNRDLFDRTLSSMRRAIRHEQNLQREVSQ
                     ALRAVMDQMKQDLKLLVSEPAAHKAFIQFVRMIVPLI"
     gene            9779..10693
                     /locus_tag="JX265_010740"
     mRNA            9779..10693
                     /locus_tag="JX265_010740"
                     /product="hypothetical protein"
     CDS             9779..10693
                     /codon_start=1
                     /locus_tag="JX265_010740"
                     /product="hypothetical protein"
                     /protein_id="KAI1858647.1"
                     /transl_table=1
                     /translation="MSRYEERGRSRHERDYSPDYTYAGGSAGAYRVPSPGHKTYYPTPS
                     SHARLEYEPQTPLYPPPPNHNSLQVPDSRARPRSLPPPAEWRGGRSRGDKSRDDISRDR
                     SPIARARDALGNTFSDSNTGLGVGILGALVGGLAAHEAAEATSRHGSGSHHSSHHHSET
                     QRRNQLLSTVVGAAVGGLGANAVEKRLEMNRERDKVKQQKWEEKWGKGPGGNPAADYVE
                     KREVVMRPRSSRRDRDSGGWDVEPDSPRRSRGRGLEREVDPDARSWKDVEDWVYDDRDR
                     DRDRDRDRDRHRGRRSDDGGYRY"
     gene            complement(11514..13476)
                     /locus_tag="JX265_010741"
     mRNA            complement(join(11514..12978,13040..13476))
                     /locus_tag="JX265_010741"
                     /product="hypothetical protein"
     CDS             complement(join(11514..12978,13040..13476))
                     /codon_start=1
                     /gene_functions="transport (smcogs) SMCOG1106:major
                     facilitator transporter (Score: 88.2; E-value: 7.4e-27)"
                     /gene_kind="transport"
                     /locus_tag="JX265_010741"
                     /product="hypothetical protein"
                     /protein_id="KAI1858648.1"
                     /transl_table=1
                     /translation="MVNMDEVDRELMRAEEDAHWQNHPEDSSKPHRRPSNEVERVVTAS
                     SVSTSSSEGGATRRTIGMSRVSTQRDLERHPTELSRIHTARSQHSETIGRGLRSRQSAK
                     PLPAFGAGKPFPPPLPEQEEYVVEFDGPDDPYHAQNWPTKKKLLTAAMLGYTTMTSAFT
                     SSIFSSATASVAAEFNVSTEVGILGVSLYVLGFAFGPTLWAPLSELKGRRLPIVISMFG
                     FSVFTIACAVAKDLQTLLICRFFAGFFGACPLAVVAAVFSDMFNNATRGVAITIFSMAV
                     FTGPLLAPFVGGFITQSYLGWRWTMYITSIMGWVAFGLDLIFLEETYPPVILIEKASEL
                     RRRTKNWGIHAKQEEIEVDFKELLQKNFTRPMRLLFFEPIVTLLSVYMAFIYGLLYLFL
                     TAYPFVFQGVHHFNSGQSGLAFFGMILGQLLAGTVVLLDQPRYQRKLAANNGVPIPEWR
                     LPVIIAGGVSFTAGIFWFGWSGYRADIHWIVPAASGILSGFGLMAIFLQALNYLVDAYL
                     MFAASAIAGNTFLRSLCGAGFPLFSTYMFNGLGIQWASTLLGCVAALLVPIPVIFYLYG
                     EKIRAKSSFAPTNNTPRAAPAADDSTDGDANGVDMTQNHAALSNIPRTDREKDTSQA"
     PFAM_domain     complement(11805..12950)
                     /aSDomain="MFS_1"
                     /aSTool="clusterhmmer"
                     /database="35.0"
                     /db_xref="PF07690.19"
                     /db_xref="GO:0022857"
                     /db_xref="GO:0055085"
                     /description="Major Facilitator Superfamily"
                     /detection="hmmscan"
                     /domain_id="clusterhmmer_JX265_010741_0023"
                     /evalue="1.60E-36"
                     /gene_ontologies="GO:0022857: transmembrane transporter
                     activity"
                     /gene_ontologies="GO:0055085: transmembrane transport"
                     /label="JX265_010741"
                     /locus_tag="JX265_010741"
                     /protein_end="537"
                     /protein_start="155"
                     /score="126.1"
                     /tool="antismash"
                     /translation="TTMTSAFTSSIFSSATASVAAEFNVSTEVGILGVSLYVLGFAFGP
                     TLWAPLSELKGRRLPIVISMFGFSVFTIACAVAKDLQTLLICRFFAGFFGACPLAVVAA
                     VFSDMFNNATRGVAITIFSMAVFTGPLLAPFVGGFITQSYLGWRWTMYITSIMGWVAFG
                     LDLIFLEETYPPVILIEKASELRRRTKNWGIHAKQEEIEVDFKELLQKNFTRPMRLLFF
                     EPIVTLLSVYMAFIYGLLYLFLTAYPFVFQGVHHFNSGQSGLAFFGMILGQLLAGTVVL
                     LDQPRYQRKLAANNGVPIPEWRLPVIIAGGVSFTAGIFWFGWSGYRADIHWIVPAASGI
                     LSGFGLMAIFLQALNYLVDAYLMFAASAIAGNTFLRSLCGAG"
     gene            complement(15356..17049)
                     /locus_tag="JX265_010742"
     mRNA            complement(join(15356..15970,16015..16805,16875..17049))
                     /locus_tag="JX265_010742"
                     /product="hypothetical protein"
     CDS             complement(join(15356..15970,16015..16805,16875..17049))
                     /codon_start=1
                     /gene_functions="transport (smcogs) SMCOG1169:sugar
                     transport protein (Score: 306.6; E-value: 4.7e-93)"
                     /gene_kind="transport"
                     /locus_tag="JX265_010742"
                     /product="hypothetical protein"
                     /protein_id="KAI1858649.1"
                     /transl_table=1
                     /translation="MENSAQEPLIRNQENQSEDGDREASVAPVSRRHDPDEGVGIFLWL
                     LVLSAGISGLLFGYDTGVISATLVSIGTSLSGRELTSFDKSIITSSTSLFALIASPLSS
                     ILADALGRKPVILLADALFIVGAVVQGGSYTVSSMVLGRSIVGAGVGAASFVTPMYIAE
                     LAPAAHRGRLVTMNNLAITLGQVVAYVIGWMFSELVDPATGWRWMVGLGALPAAVQCVL
                     IVFMPETPRWLVKAGKSSAAKRVIRQTLASSSSSNEADHIVTDIQNEVRAEEESRRLSR
                     GGAKDNQGWLSTWRELIAVPKHRRALAIACLLQGLQQLCGFNSLMYFSATIFALLGFTV
                     PTLTSLSVATTNFAFTIAALLLIDRVGRRRILLFSIPFMIMGLLLSGFGFRVIELPSTS
                     DTAVATAKFGAPAHNTAATIVLISMILYVASYAIGLGVVPWMQSELFPLSVRSLGSGIA
                     TASNWSANFVVGLSFLPMMDALTPTWTFVLYAVVCAIGWIAVWAIYPETSNLSLEEATG
                     LLENGWGVR"
     PFAM_domain     complement(join(15389..15970,16015..16805,16875..16908))
                     /aSDomain="Sugar_tr"
                     /aSTool="clusterhmmer"
                     /database="35.0"
                     /db_xref="PF00083.27"
                     /db_xref="GO:0016020"
                     /db_xref="GO:0022857"
                     /db_xref="GO:0055085"
                     /description="Sugar (and other) transporter"
                     /detection="hmmscan"
                     /domain_id="clusterhmmer_JX265_010742_0024"
                     /evalue="2.40E-109"
                     /gene_ontologies="GO:0016020: membrane"
                     /gene_ontologies="GO:0022857: transmembrane transporter
                     activity"
                     /gene_ontologies="GO:0055085: transmembrane transport"
                     /label="JX265_010742"
                     /locus_tag="JX265_010742"
                     /protein_end="516"
                     /protein_start="47"
                     /score="366.3"
                     /tool="antismash"
                     /translation="LSAGISGLLFGYDTGVISATLVSIGTSLSGRELTSFDKSIITSST
                     SLFALIASPLSSILADALGRKPVILLADALFIVGAVVQGGSYTVSSMVLGRSIVGAGVG
                     AASFVTPMYIAELAPAAHRGRLVTMNNLAITLGQVVAYVIGWMFSELVDPATGWRWMVG
                     LGALPAAVQCVLIVFMPETPRWLVKAGKSSAAKRVIRQTLASSSSSNEADHIVTDIQNE
                     VRAEEESRRLSRGGAKDNQGWLSTWRELIAVPKHRRALAIACLLQGLQQLCGFNSLMYF
                     SATIFALLGFTVPTLTSLSVATTNFAFTIAALLLIDRVGRRRILLFSIPFMIMGLLLSG
                     FGFRVIELPSTSDTAVATAKFGAPAHNTAATIVLISMILYVASYAIGLGVVPWMQSELF
                     PLSVRSLGSGIATASNWSANFVVGLSFLPMMDALTPTWTFVLYAVVCAIGWIAVWAIYP
                     ETSNLSLEEAT"
     aSDomain        complement(join(15395..15970,16015..16805,16875..16926))
                     /aSDomain="TIGR00879"
                     /aSTool="tigrfam"
                     /description="SP: MFS transporter, sugar porter (SP)
                     family"
                     /detection="hmmscan"
                     /domain_id="TIGRFam_JX265_010742_0002"
                     /evalue="1.10E-103"
                     /identifier="TIGR00879"
                     /label="JX265_010742"
                     /locus_tag="JX265_010742"
                     /protein_end="514"
                     /protein_start="41"
                     /score="345.4"
                     /tool="antismash"
                     /translation="FLWLLVLSAGISGLLFGYDTGVISATLVSIGTSLSGRELTSFDKS
                     IITSSTSLFALIASPLSSILADALGRKPVILLADALFIVGAVVQGGSYTVSSMVLGRSI
                     VGAGVGAASFVTPMYIAELAPAAHRGRLVTMNNLAITLGQVVAYVIGWMFSELVDPATG
                     WRWMVGLGALPAAVQCVLIVFMPETPRWLVKAGKSSAAKRVIRQTLASSSSSNEADHIV
                     TDIQNEVRAEEESRRLSRGGAKDNQGWLSTWRELIAVPKHRRALAIACLLQGLQQLCGF
                     NSLMYFSATIFALLGFTVPTLTSLSVATTNFAFTIAALLLIDRVGRRRILLFSIPFMIM
                     GLLLSGFGFRVIELPSTSDTAVATAKFGAPAHNTAATIVLISMILYVASYAIGLGVVPW
                     MQSELFPLSVRSLGSGIATASNWSANFVVGLSFLPMMDALTPTWTFVLYAVVCAIGWIA
                     VWAIYPETSNLSLEE"
     gene            18528..19694
                     /locus_tag="JX265_010743"
     mRNA            join(18528..18585,18652..19694)
                     /locus_tag="JX265_010743"
                     /product="hypothetical protein"
     CDS             join(18528..18585,18652..19694)
                     /codon_start=1
                     /locus_tag="JX265_010743"
                     /product="hypothetical protein"
                     /protein_id="KAI1858650.1"
                     /transl_table=1
                     /translation="MEASVEKQRAKNREAQRRHRRAIRDKLAELEALKEALLDSTSTGP
                     PAVAPSPPPDLSKKSDPDLPPSADSESLPPRGYVHDAADWLGLLHWSDVQPTRAELDGQ
                     LRQFSLGSTQPTYADSIGTPSDTRKVQRPRMHHSATNYIPPNPQPLSNHHLGSSGNPQS
                     PPADEWSQLWHSPGLDLAINSPADQQDMRRKDLARSPRPHTGSSQALAREASKRRKTSF
                     HSNITANISSHSPETTSPSSASIATPFGSGKLPGTPKTQQNTLIDPTSPPLSIAVIHGN
                     IACVRVLLKHDVDVDGTDTLGRTPLHLCATGVQSAIDIARLLVEHGANTAARDVDGYTP
                     MQRAVEYGDDGVVGAFADLGMDINGA"
     PFAM_domain     19410..19685
                     /aSDomain="Ank_2"
                     /aSTool="clusterhmmer"
                     /database="35.0"
                     /db_xref="PF12796.10"
                     /db_xref="GO:0005515"
                     /description="Ankyrin repeats (3 copies)"
                     /detection="hmmscan"
                     /domain_id="clusterhmmer_JX265_010743_0025"
                     /evalue="2.00E-10"
                     /gene_ontologies="GO:0005515: protein binding"
                     /label="JX265_010743"
                     /locus_tag="JX265_010743"
                     /protein_end="364"
                     /protein_start="272"
                     /score="41.2"
                     /tool="antismash"
                     /translation="LSIAVIHGNIACVRVLLKHDVDVDGTDTLGRTPLHLCATGVQSAI
                     DIARLLVEHGANTAARDVDGYTPMQRAVEYGDDGVVGAFADLGMDIN"
     gene            complement(20001..35543)
                     /locus_tag="JX265_010744"
     mRNA            complement(join(20001..22999,23075..35543))
                     /locus_tag="JX265_010744"
                     /product="hypothetical protein"
     CDS             complement(join(20001..22999,23075..35543))
                     /NRPS_PKS="Domain: PKS_AT (4-287). E-value: 6.3e-41. Score:
                     132.5. Matches aSDomain:
                     nrpspksdomains_JX265_010744_PKS_AT.1"
                     /NRPS_PKS="Domain: PCP (337-387). E-value: 4.2e-11. Score:
                     34.8. Matches aSDomain: nrpspksdomains_JX265_010744_PCP.1"
                     /NRPS_PKS="Domain: Condensation_DCL (428-691). E-value:
                     4.3e-29. Score: 93.4. Matches aSDomain:
                     nrpspksdomains_JX265_010744_Condensation_DCL.1"
                     /NRPS_PKS="Domain: AMP-binding (863-1267). E-value:
                     1.1e-70. Score: 230.1. Matches aSDomain:
                     nrpspksdomains_JX265_010744_AMP-binding.1"
                     /NRPS_PKS="Domain: PCP (1397-1465). E-value: 1.4e-12.
                     Score: 39.6. Matches aSDomain:
                     nrpspksdomains_JX265_010744_PCP.2"
                     /NRPS_PKS="Domain: Condensation_DCL (1507-1778). E-value:
                     4.5e-40. Score: 129.4. Matches aSDomain:
                     nrpspksdomains_JX265_010744_Condensation_DCL.2"
                     /NRPS_PKS="Domain: AMP-binding (1958-2358). E-value: 6e-80.
                     Score: 260.6. Matches aSDomain:
                     nrpspksdomains_JX265_010744_AMP-binding.2"
                     /NRPS_PKS="Domain: PCP (2490-2558). E-value: 3.3e-18.
                     Score: 57.6. Matches aSDomain:
                     nrpspksdomains_JX265_010744_PCP.3"
                     /NRPS_PKS="Domain: Condensation_DCL (2599-2870). E-value:
                     6.1e-40. Score: 129.0. Matches aSDomain:
                     nrpspksdomains_JX265_010744_Condensation_DCL.3"
                     /NRPS_PKS="Domain: AMP-binding (3049-3446). E-value:
                     1.3e-81. Score: 266.1. Matches aSDomain:
                     nrpspksdomains_JX265_010744_AMP-binding.3"
                     /NRPS_PKS="Domain: PCP (3585-3653). E-value: 2.2e-15.
                     Score: 48.5. Matches aSDomain:
                     nrpspksdomains_JX265_010744_PCP.4"
                     /NRPS_PKS="Domain: Condensation_DCL (3693-3959). E-value:
                     4e-50. Score: 162.4. Matches aSDomain:
                     nrpspksdomains_JX265_010744_Condensation_DCL.4"
                     /NRPS_PKS="Domain: AMP-binding (4156-4520). E-value:
                     2.6e-66. Score: 215.7. Matches aSDomain:
                     nrpspksdomains_JX265_010744_AMP-binding.4"
                     /NRPS_PKS="Domain: PCP (4649-4719). E-value: 6.9e-14.
                     Score: 43.7. Matches aSDomain:
                     nrpspksdomains_JX265_010744_PCP.5"
                     /NRPS_PKS="Domain: Condensation_DCL (4776-5006). E-value:
                     3.5e-11. Score: 34.6. Matches aSDomain:
                     nrpspksdomains_JX265_010744_Condensation_DCL.5"
                     /codon_start=1
                     /gene_functions="biosynthetic (rule-based-clusters) NRPS:
                     Condensation"
                     /gene_functions="biosynthetic (rule-based-clusters) NRPS:
                     AMP-binding"
                     /gene_functions="biosynthetic-additional
                     (rule-based-clusters) PKS_AT"
                     /gene_functions="biosynthetic-additional
                     (rule-based-clusters) PP-binding"
                     /gene_functions="biosynthetic-additional (smcogs)
                     SMCOG1002:AMP-dependent synthetase and ligase (Score:
                     220.7; E-value: 4.6e-67)"
                     /gene_kind="biosynthetic"
                     /locus_tag="JX265_010744"
                     /product="hypothetical protein"
                     /protein_id="KAI1858651.1"
                     /sec_met_domain="PKS_AT (E-value: 1.5e-40, bitscore: 132.5,
                     seeds: 1682, tool: rule-based-clusters)"
                     /sec_met_domain="AMP-binding (E-value: 7.9e-89, bitscore:
                     291.1, seeds: 400, tool: rule-based-clusters)"
                     /sec_met_domain="PP-binding (E-value: 3.6e-15, bitscore:
                     49.4, seeds: 164, tool: rule-based-clusters)"
                     /sec_met_domain="Condensation (E-value: 8.2e-43, bitscore:
                     139.6, seeds: 42, tool: rule-based-clusters)"
                     /transl_table=1
                     /translation="MHAFVFPGQAASLRHVPSTMLKQYPDIKLMFEEAHQVFGIDFSTV
                     DLQDERGIRFGNTALTQPLVFLYCMAAYYQIADPTPDMMAGHSLGEIIALAASGALTVK
                     AALHLIKVRSLAMQDASNSHQSGMTAVMGLSEEEVQAACNSWNTRNPHSHLGISNYNSP
                     RQFVMSGSKEALSYAKGQLKSAERIVDLATPGAFHSPYMAQANDAFKLEAMSVHLQRPR
                     CPIYLNYTGNYTTDPADIRDGLLQHMVSPVLWTKTVQGMISDGATEFRYLGSGGGIPRM
                     IQEIHNGVKISYSLLYSEGGSRPSQNGEQNGHLSPIEETLKSLWIKNVPMTAGCLPHRH
                     SNFFELGADSIDAMRLSAAARSKGLKLSVKDIHTFPVLSDMAFVAARESGQEFLTAEVA
                     PFSLLSQDADIDSAISNAARLSNMVKDDVEDILPCSPLQEGLIALSIKREGIYVTKKSI
                     VFDTNYDIQKLQSAWSTVIQQSPILRTKIVDLSNHGLVQVVCKNYPTGKSVDGNLPMGL
                     GTWLLHLSFEQGLNSQSFRLIITMHHAIFDRWSLGLILEAVERAYHDKQVQLRPKFSSF
                     ISRLKDIPLEKASQYWTRYLQDLEAPQFPQLPTYAHQPHADDSFFHRVENLNWNRSLGT
                     PSNLIRAAYGLLISQLTASTDVVFGATVIGRQLDLDGAEQINGPMIATVPVRVRVDMDI
                     STSVFLETIRQESAQTIPYEQVGLSRISRLNRDTQRACSFQSLLVVQTQHSACSDGGDY
                     QSFTERIQNLPATPDALGNFSNYACVSECSLRSGGFDLRIEFDSKVMNKTMAQRVAQQL
                     EHIVRQLNDPKHNVLPLRELWWICDEDLSHITSWNGKWFPPADSCIHEWFMQMAVEQPF
                     APAVCAWDGELTYGELDSFSTKLARHLILAGIGSEHTGQSALLPLYFEKSMWTVVATLA
                     VMKVGGASCLMDGTLPEGRLNMISSQLAPAVVLSSKKRFEEARRSWKDKVLLIDHESIE
                     ALPLRDHLKLPTVKSTDAICSLFTSGSTGTPKGVVLQHSQLCSAIMYQKEALNFNKETR
                     FFDFAAYAFDVAWLSLAHTLATGGCICIPSDKDRRDDIAGSFSRLAANTTFLTPSVART
                     LEPEAMATLHTLMFGGEAITNDDIAQWRGLPHLIGTYGPAECTFVSTITPLKLGNSQNS
                     ILGTGAGTSTWLVNLSGEQLAPLGSIGEIWIEGPNVGAGYLNAETLTAKSFFEKPAWFS
                     ETLQQQLGRKTSRFYRTGDLATYSPNGELIFMGRQDFQVKINGQRVELGEIELQAQRAI
                     KPNTTTKIHVEVVTPSGHDKKVLVAFIAGFPQVNDDQTESLAEIAALITQGLRRKFPDY
                     MIPNSFIPLSDVPMTNTGKVNRRRLREIGSAFSVGQLIEMNPLRDRRIAPETEAERTLI
                     KLWATILHLEPEIIGRGDSFYRLGGDSISAMRLVALARSCGILMSALSIMQTPVLCDQA
                     VMVEYVESEDDDITCAPFSQLSLDFDQLQAAVAQAAEGCDLTTDQIQDIYPCTPLQEAL
                     LAATSKDRNKYIARRVYELQETVDSIDVIQAWQETCSSIDVLRTRVANVTNVGLAQVVS
                     TELCPVSEWLNLQAFEGSEPCSMGLGTALVKVDLVNVSSDSRRRLFIFSAHHAVYDGWS
                     LPLILNHFISIYEKTPTPAPIPFKNFTKYLKNLKTESARTFWTSTLSSVEATIFPNVPK
                     TPQIHPTTNTFQHDIRRITWPRGDFTPSNILTAAWAVVASRYSDSKDVVFGTVTSGRQT
                     PIPGIERIIGPTIATVPVQVRLLGGESLATLLHRVQGTALEMMQYEHTGLQNIRKYSPE
                     IERLCNFQTLLVIQPPTREIAESNTGSLFVKEELHTSAEFGPGLGHSVDDFGSHALSIQ
                     INLDDGKASLKITHDTNVLHEESARRIARQFTSVVRQFCRSSESAETTLVEKLSLDTEQ
                     DTQKIWQWNSKAPPLIQGCVHDLISEAASKYPGNPAICAWDGEITHRQLDDMSARLARH
                     LISLGLRVGSIVPLCFEKSLWTIVAIMGVMKAGGASVTMDVGQPVERLRQIVDKANPQF
                     ILCSENRQGLASMLRPQVRVLPVFSDLVEGLDAEPTVQLPIVDMSSLLYVVFTSGSTGT
                     PKGATISHANFCSAIRYQREAMRYCSASRVFDFVSYAFDVTWPNILQTLSVGGCVCVPS
                     EFDRKNDISTSIRTLRANAVHVPPSVARLIDPAAVPEIKTVVVGGEPVLLSDVTRWGPG
                     VEVIQVYGPAECTPPIMASYRVDSDEAMANIGHGFGVVPWIVDADDPQKLASIGVVGEL
                     VVEGPLVGLGYLDDLEKTEAAFLDSPRWLVSGCSTHAGRSGRVYRTGDLARYEHDGSIR
                     FIGRKDAQVKVRGQRIELGEVEVHIERLLQDQHTTDIAVDVFVPANSTTAVLAAFIAVG
                     VDTSDKSQAVKLVQSIVQSFHSGLKEALPAYMVPFVYIPVEKIPTTGTGKKDRRRLREL
                     GASFTLEELASFNPWRQEKRLPSTEWEKRLQLLVSTVLGIDVQSIGADDSFFQIGGDSI
                     AAMKLVALARERFGIRLAVGDIFKNPQLSALAQLAGTHMCVDDRVEISPFSLLSDEDPG
                     TMKLLASGVLEVSPGTIEDMYPCTALQEGLLASTSFAESSYVADKIFRLEPDVDLHQFR
                     QAWQHVFDETPILRTRIIEIPGKGPFQVVLRQTLPWFEVNGYDDFSESGKTRKVGFGNP
                     LIWLGIVFTATGESYFSWKMHHALYDGISIRILLGNLMAAYEKRSLNSTAPFSHFIAFT
                     NGRDLASRSSEFWTNQLGTSVARPFPSLPSPSYRPIADTSHTHYLRGINWPAVDLTPAN
                     ILRSVWALLISRYTASDQAIFGAVVSGRQAPVPGIESIMGPTIATVPVLVSIDEEDSIT
                     NMMKKVQSQAVDMVPFEQAGLHNIRRISPHIERHSQFNTLLLIQSESDDEDTGQDCPLW
                     TQKTPVGISPEYASQSALGTFNSYALLMQCIIRDDGLELKSEFDSAVISEDSIARLTTQ
                     FEDGLRQICSTNFSATQVKNISFLSQQDLEDIWQTNESVPQPVNECIHDIIREVSLRKP
                     ESLAVDAHDGRLTYRELENASSYLALVLASKGVKQGTIVPVIFEKSLWTTVAALAVMKA
                     GGAVVLLDTFLPMARLGAIVKQVKPVVTISSTKAAEITETLSIEENIILAPGRIPTSGT
                     YDPTTLPDVSPSDSAYIVFTSGSTGTPKGVIITHRNFSSSLRYQSEALGFSKASRVYDF
                     ASYSFDVCWTNMLHTLAAGACLCVPTESDRRNNLGESIMQFAADTIELTPSVARTLDPV
                     SLSGLKTLNLGGEAVTGEDVARWSHIPTVLNTYGPAEATPTTTVCRLSTHDLHEPRMGK
                     GVGTCCWVVQSGGKLAPVGAIGELWLEGPLVGQGYLNDAEKTASAFVDDPPWLIVGYPG
                     GSIPGRSGRVYRTGDLVKLLPDGNLSYVGRTDSQVKINGQRTELEEIEKQVQKTLPKGH
                     PAAVVVDLIIPSDGSTKVLVAFLALQTSHSGVITKERDLLLNIALELDSTLALAVPRYM
                     IPSVFLEIDTVPLGPTGKVDRRHLRQLVEVMTVGELANANLLRGKRDSVAEAVFTPVQS
                     LLQKLWGEVLHIAPKTISHHDSFFRLGGDSVSAMRLVGLARAHHVRLTVGQVFQYPQLH
                     VLAGQVKENGAATTNCTGPVLPFTLLGDADVEDCCAEAASTLGINKDQIQDMYPSTPLQ
                     EGLLATTEQQAGKYVAQYMFKLPDSVDTQRFKESWQVAATHMPILRTRFASIGHAGLLQ
                     VVTKQGIDFTEYTSWTQRTIDQPDLGFINQASRYEIVHTSAQPAVFIWTIHHALYDGWS
                     FSMILDTVQKAYEGSQLLAVTPFSAFIRHLSRADSKTAAEFWLQELESSHAVPYPKLPY
                     TNYQPRPVSQLTHTMSNLQLRQMDFTVSTVLRGAWAILASRHSNSDEVIFGAVVSGRQA
                     TLPGIEQVAGPTIATVPVRTIVDGAEKTTSFLQRVQDHAVRMVPFEQTGLQNIKKLGVG
                     MDSQSAFNTLLLVQMEDDDSHQVDRKWLFDSDYTQDEEGSTGKTIGFEAFSLYALLVQF
                     FVRKDAVEVQFWFDENVIEVALLERLSLQLETLMRQLCLEESHDLSISQLSTTSERDLC
                     DIWDWNPVPPPSVERCVHELIIDNMNHKKLQNSLAVQAHDGPSTIVPLFFEKSKWTMIA
                     ILAVWKAGGAVLTLDGNMPDDRIQAIVCQINPRLALVSAMNKQRSLNVLNLECATMVID
                     SNTISSLPGSEAFVSPVKVQPSDLVYVVFTSGSTGAPKGVLLQHRHLASASTYQAEALG
                     YNETSRVYDFASFAFDVSWSNIIQTFTTGGCLCIPTDEQRQNDLPASFRGLEANFVDLT
                     PSVSRTIDPESMVGLQTLLFGGEAVLGADVARWKTLPNIKLVNTYGPAETTPKTTAFPL
                     TDEDSTAGARFGVGLGLNTWLIEPDGESVAAVGAVGELWLEGPLVAAGYMNNPAKTAEC
                     FVANPPWLTRSAPGHPGRGGTLYRTGDLCRYNMDGTLSYVSRTDTQIKIGGQRVELAEI
                     EHIVQQASSESRLNVTIDLITPKGSQTKLLVAFVAPAAGTKTSGIETAGWSFDLRDKLS
                     RRLHHAVVPRAFILLEEMPVTTSGKSDRRRLVSMGCSMTLDELTKLSGSRNTTKRAPQS
                     EEEAILRQLWAQALSIEETSIGIDDSFMQFGGDSISAMKVVSLALRRDLKLRAAQVVNT
                     PVLREQAKHLQKSHQRATDGTNIVRKHATTLFQTHCIDAARQTPPAWYGFLVVDLAPSF
                     SGTAASLLCTWLWSSFDILRAIFTQDGHKYVQEYASSSETPVTVLCDVGDLEAESQNLI
                     ETQGHESLILGQPFVRFWILEGSDSSRLMIRLPHAQYDGISLNQMMAQLVAFGQTGMHE
                     TPLHFYRYLEMVNKSKTSGGLEYWNRLLQGASMTPPPGPPVDDEVVMKAGWTVPSIRIG
                     FPALPISKSTTAATIFTAICARAIAGVCATPDLVFGRLTSGRAMDPALSSVAGPCINFV
                     PIRIDNTGRTDIISTIQQQVAESMDYEGFGIDEICVSSNISTPRSRHPFKVRPGATPFF
                     GFTVQYQNVEEMETTNAVSFAERGFAFHWRPGNDTAEALFKDCIAIRAEEAVKQDSTSE
                     ERQLQVIISGPEWRMNVMQQLADEILHFDMNSLDME"
     PFAM_domain     complement(20319..21140)
                     /aSDomain="Condensation"
                     /aSTool="clusterhmmer"
                     /database="35.0"
                     /db_xref="PF00668.23"
                     /db_xref="GO:0003824"
                     /description="Condensation domain"
                     /detection="hmmscan"
                     /domain_id="clusterhmmer_JX265_010744_0040"
                     /evalue="2.10E-14"
                     /gene_ontologies="GO:0003824: catalytic activity"
                     /label="JX265_010744"
                     /locus_tag="JX265_010744"
                     /protein_end="5050"
                     /protein_start="4776"
                     /score="53.2"
                     /tool="antismash"
                     /translation="LWSSFDILRAIFTQDGHKYVQEYASSSETPVTVLCDVGDLEAESQ
                     NLIETQGHESLILGQPFVRFWILEGSDSSRLMIRLPHAQYDGISLNQMMAQLVAFGQTG
                     MHETPLHFYRYLEMVNKSKTSGGLEYWNRLLQGASMTPPPGPPVDDEVVMKAGWTVPSI
                     RIGFPALPISKSTTAATIFTAICARAIAGVCATPDLVFGRLTSGRAMDPALSSVAGPCI
                     NFVPIRIDNTGRTDIISTIQQQVAESMDYEGFGIDEICVSSNISTPRSRHPF"
     aSDomain        complement(20451..21140)
                     /aSDomain="Condensation"
                     /aSTool="nrps_pks_domains"
                     /database="nrpspksdomains.hmm"
                     /detection="hmmscan"
                     /domain_id="nrpspksdomains_JX265_010744_Condensation_DCL.5"
                     /domain_subtypes="Condensation_DCL"
                     /evalue="3.50E-11"
                     /label="JX265_010744_Condensation_DCL.5"
                     /locus_tag="JX265_010744"
                     /protein_end="5006"
                     /protein_start="4776"
                     /score="34.6"
                     /tool="antismash"
                     /translation="LWSSFDILRAIFTQDGHKYVQEYASSSETPVTVLCDVGDLEAESQ
                     NLIETQGHESLILGQPFVRFWILEGSDSSRLMIRLPHAQYDGISLNQMMAQLVAFGQTG
                     MHETPLHFYRYLEMVNKSKTSGGLEYWNRLLQGASMTPPPGPPVDDEVVMKAGWTVPSI
                     RIGFPALPISKSTTAATIFTAICARAIAGVCATPDLVFGRLTSGRAMDPALSSVAGPCI
                     NFVPIRID"
     CDS_motif       complement(20457..20549)
                     /aSTool="nrps_pks_domains"
                     /database="abmotifs"
                     /detection="hmmscan"
                     /domain_id="nrpspksmotif_JX265_010744_0044"
                     /evalue="2.70E-04"
                     /label="C5_DCL_263-294"
                     /locus_tag="JX265_010744"
                     /protein_end="5004"
                     /protein_start="4973"
                     /score="13.4"
                     /tool="antismash"
                     /translation="DLVFGRLTSGRAMDPALSSVAGPCINFVPIR"
     CDS_motif       complement(20844..20888)
                     /aSTool="nrps_pks_domains"
                     /database="abmotifs"
                     /detection="hmmscan"
                     /domain_id="nrpspksmotif_JX265_010744_0043"
                     /evalue="8.00E+00"
                     /label="C3_LCL_132-143"
                     /locus_tag="JX265_010744"
                     /protein_end="4875"
                     /protein_start="4860"
                     /score="-0.5"
                     /tool="antismash"
                     /translation="YDGISLNQMMAQLVA"
     aSDomain        complement(21312..21521)
                     /aSDomain="PCP"
                     /aSTool="nrps_pks_domains"
                     /database="nrpspksdomains.hmm"
                     /detection="hmmscan"
                     /domain_id="nrpspksdomains_JX265_010744_PCP.5"
                     /evalue="6.90E-14"
                     /label="JX265_010744_PCP.5"
                     /locus_tag="JX265_010744"
                     /protein_end="4719"
                     /protein_start="4649"
                     /score="43.7"
                     /tool="antismash"
                     /translation="EAILRQLWAQALSIEETSIGIDDSFMQFGGDSISAMKVVSLALRR
                     DLKLRAAQVVNTPVLREQAKHLQKS"
     aSModule        complement(21312..24464)
                     /complete
                     /domains="nrpspksdomains_JX265_010744_Condensation_DCL.4"
                     /domains="nrpspksdomains_JX265_010744_AMP-binding.4"
                     /domains="nrpspksdomains_JX265_010744_PCP.5"
                     /locus_tags="JX265_010744"
                     /monomer_pairings="X -> X"
                     /tool="antismash"
                     /type="nrps"
     PFAM_domain     complement(21321..21512)
                     /aSDomain="PP-binding"
                     /aSTool="clusterhmmer"
                     /database="35.0"
                     /db_xref="PF00550.28"
                     /description="Phosphopantetheine attachment site"
                     /detection="hmmscan"
                     /domain_id="clusterhmmer_JX265_010744_0039"
                     /evalue="3.60E-06"
                     /label="JX265_010744"
                     /locus_tag="JX265_010744"
                     /protein_end="4716"
                     /protein_start="4652"
                     /score="27.3"
                     /tool="antismash"
                     /translation="LRQLWAQALSIEETSIGIDDSFMQFGGDSISAMKVVSLALRRDLK
                     LRAAQVVNTPVLREQAKHL"
     CDS_motif       complement(21423..21452)
                     /aSTool="nrps_pks_domains"
                     /database="abmotifs"
                     /detection="hmmscan"
                     /domain_id="nrpspksmotif_JX265_010744_0042"
                     /evalue="2.10E+00"
                     /label="PCP_mE"
                     /locus_tag="JX265_010744"
                     /protein_end="4682"
                     /protein_start="4672"
                     /score="2.5"
                     /tool="antismash"
                     /translation="SFMQFGGDSI"
     aSDomain        complement(join(21858..22999,23075..23102))
                     /aSDomain="TIGR01733"
                     /aSTool="tigrfam"
                     /description="AA-adenyl-dom: amino acid adenylation domain"
                     /detection="hmmscan"
                     /domain_id="TIGRFam_JX265_010744_0005"
                     /evalue="2.00E-95"
                     /identifier="TIGR01733"
                     /label="JX265_010744"
                     /locus_tag="JX265_010744"
                     /protein_end="4537"
                     /protein_start="4147"
                     /score="317.9"
                     /tool="antismash"
                     /translation="NSLAVQAHDGPSTIVPLFFEKSKWTMIAILAVWKAGGAVLTLDGN
                     MPDDRIQAIVCQINPRLALVSAMNKQRSLNVLNLECATMVIDSNTISSLPGSEAFVSPV
                     KVQPSDLVYVVFTSGSTGAPKGVLLQHRHLASASTYQAEALGYNETSRVYDFASFAFDV
                     SWSNIIQTFTTGGCLCIPTDEQRQNDLPASFRGLEANFVDLTPSVSRTIDPESMVGLQT
                     LLFGGEAVLGADVARWKTLPNIKLVNTYGPAETTPKTTAFPLTDEDSTAGARFGVGLGL
                     NTWLIEPDGESVAAVGAVGELWLEGPLVAAGYMNNPAKTAECFVANPPWLTRSAPGHPG
                     RGGTLYRTGDLCRYNMDGTLSYVSRTDTQIKIGGQRVELAEIEHIVQQAS"
     CDS_motif       complement(21879..21944)
                     /aSTool="nrps_pks_domains"
                     /database="abmotifs"
                     /detection="hmmscan"
                     /domain_id="nrpspksmotif_JX265_010744_0041"
                     /evalue="1.40E-08"
                     /label="NRPS-A_a8"
                     /locus_tag="JX265_010744"
                     /protein_end="4530"
                     /protein_start="4508"
                     /score="27.0"
                     /tool="antismash"
                     /translation="YVSRTDTQIKIGGQRVELAEIE"
     aSDomain        complement(join(21909..22999,23075))
                     /aSDomain="AMP-binding"
                     /aSTool="nrps_pks_domains"
                     /database="nrpspksdomains.hmm"
                     /detection="hmmscan"
                     /domain_id="nrpspksdomains_JX265_010744_AMP-binding.4"
                     /evalue="2.60E-66"
                     /label="JX265_010744_AMP-binding.4"
                     /locus_tag="JX265_010744"
                     /protein_end="4520"
                     /protein_start="4156"
                     /score="215.7"
                     /specificity="substrate consensus: X"
                     /tool="antismash"
                     /translation="GPSTIVPLFFEKSKWTMIAILAVWKAGGAVLTLDGNMPDDRIQAI
                     VCQINPRLALVSAMNKQRSLNVLNLECATMVIDSNTISSLPGSEAFVSPVKVQPSDLVY
                     VVFTSGSTGAPKGVLLQHRHLASASTYQAEALGYNETSRVYDFASFAFDVSWSNIIQTF
                     TTGGCLCIPTDEQRQNDLPASFRGLEANFVDLTPSVSRTIDPESMVGLQTLLFGGEAVL
                     GADVARWKTLPNIKLVNTYGPAETTPKTTAFPLTDEDSTAGARFGVGLGLNTWLIEPDG
                     ESVAAVGAVGELWLEGPLVAAGYMNNPAKTAECFVANPPWLTRSAPGHPGRGGTLYRTG
                     DLCRYNMDGTLSYVSRTDTQIKIG"
     PFAM_domain     complement(21912..22997)
                     /aSDomain="AMP-binding"
                     /aSTool="clusterhmmer"
                     /database="35.0"
                     /db_xref="PF00501.31"
                     /description="AMP-binding enzyme"
                     /detection="hmmscan"
                     /domain_id="clusterhmmer_JX265_010744_0038"
                     /evalue="3.50E-56"
                     /label="JX265_010744"
                     /locus_tag="JX265_010744"
                     /protein_end="4519"
                     /protein_start="4157"
                     /score="190.7"
                     /tool="antismash"
                     /translation="PSTIVPLFFEKSKWTMIAILAVWKAGGAVLTLDGNMPDDRIQAIV
                     CQINPRLALVSAMNKQRSLNVLNLECATMVIDSNTISSLPGSEAFVSPVKVQPSDLVYV
                     VFTSGSTGAPKGVLLQHRHLASASTYQAEALGYNETSRVYDFASFAFDVSWSNIIQTFT
                     TGGCLCIPTDEQRQNDLPASFRGLEANFVDLTPSVSRTIDPESMVGLQTLLFGGEAVLG
                     ADVARWKTLPNIKLVNTYGPAETTPKTTAFPLTDEDSTAGARFGVGLGLNTWLIEPDGE
                     SVAAVGAVGELWLEGPLVAAGYMNNPAKTAECFVANPPWLTRSAPGHPGRGGTLYRTGD
                     LCRYNMDGTLSYVSRTDTQIKI"
     CDS_motif       complement(22056..22142)
                     /aSTool="nrps_pks_domains"
                     /database="abmotifs"
                     /detection="hmmscan"
                     /domain_id="nrpspksmotif_JX265_010744_0040"
                     /evalue="7.20E-13"
                     /label="NRPS-A_a6"
                     /locus_tag="JX265_010744"
                     /protein_end="4471"
                     /protein_start="4442"
                     /score="40.7"
                     /tool="antismash"
                     /translation="VGAVGELWLEGPLVAAGYMNNPAKTAECF"
     CDS_motif       complement(22254..22280)
                     /aSTool="nrps_pks_domains"
                     /database="abmotifs"
                     /detection="hmmscan"
                     /domain_id="nrpspksmotif_JX265_010744_0039"
                     /evalue="1.30E+00"
                     /label="NRPS-A_a5"
                     /locus_tag="JX265_010744"
                     /protein_end="4405"
                     /protein_start="4396"
                     /score="2.8"
                     /tool="antismash"
                     /translation="YGPAETTPK"
     CDS_motif       complement(22635..22691)
                     /aSTool="nrps_pks_domains"
                     /database="abmotifs"
                     /detection="hmmscan"
                     /domain_id="nrpspksmotif_JX265_010744_0038"
                     /evalue="6.40E-08"
                     /label="NRPS-A_a3"
                     /locus_tag="JX265_010744"
                     /protein_end="4278"
                     /protein_start="4259"
                     /score="24.9"
                     /tool="antismash"
                     /translation="YVVFTSGSTGAPKGVLLQH"
     CDS_motif       complement(22899..22940)
                     /aSTool="nrps_pks_domains"
                     /database="abmotifs"
                     /detection="hmmscan"
                     /domain_id="nrpspksmotif_JX265_010744_0037"
                     /evalue="2.70E-02"
                     /label="NRPS-A_a2"
                     /locus_tag="JX265_010744"
                     /protein_end="4190"
                     /protein_start="4176"
                     /score="8.4"
                     /tool="antismash"
                     /translation="LAVWKAGGAVLTLD"
     PFAM_domain     complement(23211..24464)
                     /aSDomain="Condensation"
                     /aSTool="clusterhmmer"
                     /database="35.0"
                     /db_xref="PF00668.23"
                     /db_xref="GO:0003824"
                     /description="Condensation domain"
                     /detection="hmmscan"
                     /domain_id="clusterhmmer_JX265_010744_0037"
                     /evalue="2.50E-38"
                     /gene_ontologies="GO:0003824: catalytic activity"
                     /label="JX265_010744"
                     /locus_tag="JX265_010744"
                     /protein_end="4111"
                     /protein_start="3693"
                     /score="132.1"
                     /tool="antismash"
                     /translation="QDMYPSTPLQEGLLATTEQQAGKYVAQYMFKLPDSVDTQRFKESW
                     QVAATHMPILRTRFASIGHAGLLQVVTKQGIDFTEYTSWTQRTIDQPDLGFINQASRYE
                     IVHTSAQPAVFIWTIHHALYDGWSFSMILDTVQKAYEGSQLLAVTPFSAFIRHLSRADS
                     KTAAEFWLQELESSHAVPYPKLPYTNYQPRPVSQLTHTMSNLQLRQMDFTVSTVLRGAW
                     AILASRHSNSDEVIFGAVVSGRQATLPGIEQVAGPTIATVPVRTIVDGAEKTTSFLQRV
                     QDHAVRMVPFEQTGLQNIKKLGVGMDSQSAFNTLLLVQMEDDDSHQVDRKWLFDSDYTQ
                     DEEGSTGKTIGFEAFSLYALLVQFFVRKDAVEVQFWFDENVIEVALLERLSLQLETLMR
                     QLCLEESHDLSISQLSTTS"
     aSDomain        complement(23667..24464)
                     /aSDomain="Condensation"
                     /aSTool="nrps_pks_domains"
                     /database="nrpspksdomains.hmm"
                     /detection="hmmscan"
                     /domain_id="nrpspksdomains_JX265_010744_Condensation_DCL.4"
                     /domain_subtypes="Condensation_DCL"
                     /evalue="4.00E-50"
                     /label="JX265_010744_Condensation_DCL.4"
                     /locus_tag="JX265_010744"
                     /protein_end="3959"
                     /protein_start="3693"
                     /score="162.4"
                     /tool="antismash"
                     /translation="QDMYPSTPLQEGLLATTEQQAGKYVAQYMFKLPDSVDTQRFKESW
                     QVAATHMPILRTRFASIGHAGLLQVVTKQGIDFTEYTSWTQRTIDQPDLGFINQASRYE
                     IVHTSAQPAVFIWTIHHALYDGWSFSMILDTVQKAYEGSQLLAVTPFSAFIRHLSRADS
                     KTAAEFWLQELESSHAVPYPKLPYTNYQPRPVSQLTHTMSNLQLRQMDFTVSTVLRGAW
                     AILASRHSNSDEVIFGAVVSGRQATLPGIEQVAGPTIATVPVRT"
     CDS_motif       complement(23670..23762)
                     /aSTool="nrps_pks_domains"
                     /database="abmotifs"
                     /detection="hmmscan"
                     /domain_id="nrpspksmotif_JX265_010744_0036"
                     /evalue="1.90E-13"
                     /label="C5_DCL_263-294"
                     /locus_tag="JX265_010744"
                     /protein_end="3958"
                     /protein_start="3927"
                     /score="42.8"
                     /tool="antismash"
                     /translation="VIFGAVVSGRQATLPGIEQVAGPTIATVPVR"
     CDS_motif       complement(24045..24110)
                     /aSTool="nrps_pks_domains"
                     /database="abmotifs"
                     /detection="hmmscan"
                     /domain_id="nrpspksmotif_JX265_010744_0035"
                     /evalue="6.80E-06"
                     /label="C3_DCL_135-156"
                     /locus_tag="JX265_010744"
                     /protein_end="3833"
                     /protein_start="3811"
                     /score="18.7"
                     /tool="antismash"
                     /translation="IHHALYDGWSFSMILDTVQKAY"
     CDS_motif       complement(24285..24395)
                     /aSTool="nrps_pks_domains"
                     /database="abmotifs"
                     /detection="hmmscan"
                     /domain_id="nrpspksmotif_JX265_010744_0034"
                     /evalue="4.90E-05"
                     /label="C2_DCL_024-062"
                     /locus_tag="JX265_010744"
                     /protein_end="3753"
                     /protein_start="3716"
                     /score="15.6"
                     /tool="antismash"
                     /translation="YVAQYMFKLPDSVDTQRFKESWQVAATHMPILRTRFA"
     CDS_motif       complement(24423..24455)
                     /aSTool="nrps_pks_domains"
                     /database="abmotifs"
                     /detection="hmmscan"
                     /domain_id="nrpspksmotif_JX265_010744_0033"
                     /evalue="5.60E-01"
                     /label="C1_dual_004-017"
                     /locus_tag="JX265_010744"
                     /protein_end="3707"
                     /protein_start="3696"
                     /score="3.9"
                     /tool="antismash"
                     /translation="YPSTPLQEGLL"
     aSDomain        complement(24585..24788)
                     /aSDomain="PCP"
                     /aSTool="nrps_pks_domains"
                     /database="nrpspksdomains.hmm"
                     /detection="hmmscan"
                     /domain_id="nrpspksdomains_JX265_010744_PCP.4"
                     /evalue="2.20E-15"
                     /label="JX265_010744_PCP.4"
                     /locus_tag="JX265_010744"
                     /protein_end="3653"
                     /protein_start="3585"
                     /score="48.5"
                     /tool="antismash"
                     /translation="LLQKLWGEVLHIAPKTISHHDSFFRLGGDSVSAMRLVGLARAHHV
                     RLTVGQVFQYPQLHVLAGQVKEN"
     aSModule        complement(24585..27746)
                     /complete
                     /domains="nrpspksdomains_JX265_010744_Condensation_DCL.3"
                     /domains="nrpspksdomains_JX265_010744_AMP-binding.3"
                     /domains="nrpspksdomains_JX265_010744_PCP.4"
                     /locus_tags="JX265_010744"
                     /monomer_pairings="X -> X"
                     /tool="antismash"
                     /type="nrps"
     PFAM_domain     complement(24600..24785)
                     /aSDomain="PP-binding"
                     /aSTool="clusterhmmer"
                     /database="35.0"
                     /db_xref="PF00550.28"
                     /description="Phosphopantetheine attachment site"
                     /detection="hmmscan"
                     /domain_id="clusterhmmer_JX265_010744_0036"
                     /evalue="3.90E-09"
                     /label="JX265_010744"
                     /locus_tag="JX265_010744"
                     /protein_end="3648"
                     /protein_start="3586"
                     /score="36.8"
                     /tool="antismash"
                     /translation="LQKLWGEVLHIAPKTISHHDSFFRLGGDSVSAMRLVGLARAHHVR
                     LTVGQVFQYPQLHVLAG"
     CDS_motif       complement(24696..24725)
                     /aSTool="nrps_pks_domains"
                     /database="abmotifs"
                     /detection="hmmscan"
                     /domain_id="nrpspksmotif_JX265_010744_0032"
                     /evalue="1.40E+00"
                     /label="PCP_mE"
                     /locus_tag="JX265_010744"
                     /protein_end="3616"
                     /protein_start="3606"
                     /score="3.0"
                     /tool="antismash"
                     /translation="SFFRLGGDSV"
     aSDomain        complement(25155..26345)
                     /aSDomain="TIGR01733"
                     /aSTool="tigrfam"
                     /description="AA-adenyl-dom: amino acid adenylation domain"
                     /detection="hmmscan"
                     /domain_id="TIGRFam_JX265_010744_0004"
                     /evalue="6.70E-102"
                     /identifier="TIGR01733"
                     /label="JX265_010744"
                     /locus_tag="JX265_010744"
                     /protein_end="3463"
                     /protein_start="3066"
                     /score="339.3"
                     /tool="antismash"
                     /translation="TYRELENASSYLALVLASKGVKQGTIVPVIFEKSLWTTVAALAVM
                     KAGGAVVLLDTFLPMARLGAIVKQVKPVVTISSTKAAEITETLSIEENIILAPGRIPTS
                     GTYDPTTLPDVSPSDSAYIVFTSGSTGTPKGVIITHRNFSSSLRYQSEALGFSKASRVY
                     DFASYSFDVCWTNMLHTLAAGACLCVPTESDRRNNLGESIMQFAADTIELTPSVARTLD
                     PVSLSGLKTLNLGGEAVTGEDVARWSHIPTVLNTYGPAEATPTTTVCRLSTHDLHEPRM
                     GKGVGTCCWVVQSGGKLAPVGAIGELWLEGPLVGQGYLNDAEKTASAFVDDPPWLIVGY
                     PGGSIPGRSGRVYRTGDLVKLLPDGNLSYVGRTDSQVKINGQRTELEEIEKQVQKTL"
     CDS_motif       complement(25176..25241)
                     /aSTool="nrps_pks_domains"
                     /database="abmotifs"
                     /detection="hmmscan"
                     /domain_id="nrpspksmotif_JX265_010744_0031"
                     /evalue="8.60E-09"
                     /label="NRPS-A_a8"
                     /locus_tag="JX265_010744"
                     /protein_end="3456"
                     /protein_start="3434"
                     /score="27.7"
                     /tool="antismash"
                     /translation="YVGRTDSQVKINGQRTELEEIE"
     aSDomain        complement(25206..26396)
                     /aSDomain="AMP-binding"
                     /aSTool="nrps_pks_domains"
                     /database="nrpspksdomains.hmm"
                     /detection="hmmscan"
                     /domain_id="nrpspksdomains_JX265_010744_AMP-binding.3"
                     /evalue="1.30E-81"
                     /label="JX265_010744_AMP-binding.3"
                     /locus_tag="JX265_010744"
                     /protein_end="3446"
                     /protein_start="3049"
                     /score="266.1"
                     /specificity="substrate consensus: X"
                     /tool="antismash"
                     /translation="SLRKPESLAVDAHDGRLTYRELENASSYLALVLASKGVKQGTIVP
                     VIFEKSLWTTVAALAVMKAGGAVVLLDTFLPMARLGAIVKQVKPVVTISSTKAAEITET
                     LSIEENIILAPGRIPTSGTYDPTTLPDVSPSDSAYIVFTSGSTGTPKGVIITHRNFSSS
                     LRYQSEALGFSKASRVYDFASYSFDVCWTNMLHTLAAGACLCVPTESDRRNNLGESIMQ
                     FAADTIELTPSVARTLDPVSLSGLKTLNLGGEAVTGEDVARWSHIPTVLNTYGPAEATP
                     TTTVCRLSTHDLHEPRMGKGVGTCCWVVQSGGKLAPVGAIGELWLEGPLVGQGYLNDAE
                     KTASAFVDDPPWLIVGYPGGSIPGRSGRVYRTGDLVKLLPDGNLSYVGRTDSQVKIN"
     PFAM_domain     complement(25209..26396)
                     /aSDomain="AMP-binding"
                     /aSTool="clusterhmmer"
                     /database="35.0"
                     /db_xref="PF00501.31"
                     /description="AMP-binding enzyme"
                     /detection="hmmscan"
                     /domain_id="clusterhmmer_JX265_010744_0035"
                     /evalue="3.60E-70"
                     /label="JX265_010744"
                     /locus_tag="JX265_010744"
                     /protein_end="3445"
                     /protein_start="3049"
                     /score="236.8"
                     /tool="antismash"
                     /translation="SLRKPESLAVDAHDGRLTYRELENASSYLALVLASKGVKQGTIVP
                     VIFEKSLWTTVAALAVMKAGGAVVLLDTFLPMARLGAIVKQVKPVVTISSTKAAEITET
                     LSIEENIILAPGRIPTSGTYDPTTLPDVSPSDSAYIVFTSGSTGTPKGVIITHRNFSSS
                     LRYQSEALGFSKASRVYDFASYSFDVCWTNMLHTLAAGACLCVPTESDRRNNLGESIMQ
                     FAADTIELTPSVARTLDPVSLSGLKTLNLGGEAVTGEDVARWSHIPTVLNTYGPAEATP
                     TTTVCRLSTHDLHEPRMGKGVGTCCWVVQSGGKLAPVGAIGELWLEGPLVGQGYLNDAE
                     KTASAFVDDPPWLIVGYPGGSIPGRSGRVYRTGDLVKLLPDGNLSYVGRTDSQVKI"
     CDS_motif       complement(25359..25448)
                     /aSTool="nrps_pks_domains"
                     /database="abmotifs"
                     /detection="hmmscan"
                     /domain_id="nrpspksmotif_JX265_010744_0030"
                     /evalue="1.10E-13"
                     /label="NRPS-A_a6"
                     /locus_tag="JX265_010744"
                     /protein_end="3395"
                     /protein_start="3365"
                     /score="43.3"
                     /tool="antismash"
                     /translation="PVGAIGELWLEGPLVGQGYLNDAEKTASAF"
     CDS_motif       complement(25548..25577)
                     /aSTool="nrps_pks_domains"
                     /database="abmotifs"
                     /detection="hmmscan"
                     /domain_id="nrpspksmotif_JX265_010744_0029"
                     /evalue="9.10E-01"
                     /label="NRPS-A_a5"
                     /locus_tag="JX265_010744"
                     /protein_end="3332"
                     /protein_start="3322"
                     /score="3.2"
                     /tool="antismash"
                     /translation="YGPAEATPTT"
     CDS_motif       complement(25926..25985)
                     /aSTool="nrps_pks_domains"
                     /database="abmotifs"
                     /detection="hmmscan"
                     /domain_id="nrpspksmotif_JX265_010744_0028"
                     /evalue="4.10E-09"
                     /label="NRPS-A_a3"
                     /locus_tag="JX265_010744"
                     /protein_end="3206"
                     /protein_start="3186"
                     /score="28.5"
                     /tool="antismash"
                     /translation="AYIVFTSGSTGTPKGVIITH"
     CDS_motif       complement(26181..26222)
                     /aSTool="nrps_pks_domains"
                     /database="abmotifs"
                     /detection="hmmscan"
                     /domain_id="nrpspksmotif_JX265_010744_0027"
                     /evalue="7.30E-03"
                     /label="NRPS-A_a2"
                     /locus_tag="JX265_010744"
                     /protein_end="3121"
                     /protein_start="3107"
                     /score="10.0"
                     /tool="antismash"
                     /translation="LAVMKAGGAVVLLD"
     PFAM_domain     complement(26469..27746)
                     /aSDomain="Condensation"
                     /aSTool="clusterhmmer"
                     /database="35.0"
                     /db_xref="PF00668.23"
                     /db_xref="GO:0003824"
                     /description="Condensation domain"
                     /detection="hmmscan"
                     /domain_id="clusterhmmer_JX265_010744_0034"
                     /evalue="1.80E-41"
                     /gene_ontologies="GO:0003824: catalytic activity"
                     /label="JX265_010744"
                     /locus_tag="JX265_010744"
                     /protein_end="3025"
                     /protein_start="2599"
                     /score="142.5"
                     /tool="antismash"
                     /translation="EDMYPCTALQEGLLASTSFAESSYVADKIFRLEPDVDLHQFRQAW
                     QHVFDETPILRTRIIEIPGKGPFQVVLRQTLPWFEVNGYDDFSESGKTRKVGFGNPLIW
                     LGIVFTATGESYFSWKMHHALYDGISIRILLGNLMAAYEKRSLNSTAPFSHFIAFTNGR
                     DLASRSSEFWTNQLGTSVARPFPSLPSPSYRPIADTSHTHYLRGINWPAVDLTPANILR
                     SVWALLISRYTASDQAIFGAVVSGRQAPVPGIESIMGPTIATVPVLVSIDEEDSITNMM
                     KKVQSQAVDMVPFEQAGLHNIRRISPHIERHSQFNTLLLIQSESDDEDTGQDCPLWTQK
                     TPVGISPEYASQSALGTFNSYALLMQCIIRDDGLELKSEFDSAVISEDSIARLTTQFED
                     GLRQICSTNFSATQVKNISFLSQQDLE"
     aSDomain        complement(26934..27746)
                     /aSDomain="Condensation"
                     /aSTool="nrps_pks_domains"
                     /database="nrpspksdomains.hmm"
                     /detection="hmmscan"
                     /domain_id="nrpspksdomains_JX265_010744_Condensation_DCL.3"
                     /domain_subtypes="Condensation_DCL"
                     /evalue="6.10E-40"
                     /label="JX265_010744_Condensation_DCL.3"
                     /locus_tag="JX265_010744"
                     /protein_end="2870"
                     /protein_start="2599"
                     /score="129.0"
                     /tool="antismash"
                     /translation="EDMYPCTALQEGLLASTSFAESSYVADKIFRLEPDVDLHQFRQAW
                     QHVFDETPILRTRIIEIPGKGPFQVVLRQTLPWFEVNGYDDFSESGKTRKVGFGNPLIW
                     LGIVFTATGESYFSWKMHHALYDGISIRILLGNLMAAYEKRSLNSTAPFSHFIAFTNGR
                     DLASRSSEFWTNQLGTSVARPFPSLPSPSYRPIADTSHTHYLRGINWPAVDLTPANILR
                     SVWALLISRYTASDQAIFGAVVSGRQAPVPGIESIMGPTIATVPVLVSI"
     CDS_motif       complement(26946..27032)
                     /aSTool="nrps_pks_domains"
                     /database="abmotifs"
                     /detection="hmmscan"
                     /domain_id="nrpspksmotif_JX265_010744_0026"
                     /evalue="2.10E-12"
                     /label="C5_DCL_263-294"
                     /locus_tag="JX265_010744"
                     /protein_end="2866"
                     /protein_start="2837"
                     /score="39.5"
                     /tool="antismash"
                     /translation="IFGAVVSGRQAPVPGIESIMGPTIATVPV"
     CDS_motif       complement(27321..27386)
                     /aSTool="nrps_pks_domains"
                     /database="abmotifs"
                     /detection="hmmscan"
                     /domain_id="nrpspksmotif_JX265_010744_0025"
                     /evalue="8.50E-05"
                     /label="C3_DCL_135-156"
                     /locus_tag="JX265_010744"
                     /protein_end="2741"
                     /protein_start="2719"
                     /score="15.2"
                     /tool="antismash"
                     /translation="MHHALYDGISIRILLGNLMAAY"
     CDS_motif       complement(27567..27677)
                     /aSTool="nrps_pks_domains"
                     /database="abmotifs"
                     /detection="hmmscan"
                     /domain_id="nrpspksmotif_JX265_010744_0024"
                     /evalue="2.30E-08"
                     /label="C2_DCL_024-062"
                     /locus_tag="JX265_010744"
                     /protein_end="2659"
                     /protein_start="2622"
                     /score="26.3"
                     /tool="antismash"
                     /translation="YVADKIFRLEPDVDLHQFRQAWQHVFDETPILRTRII"
     CDS_motif       complement(27705..27737)
                     /aSTool="nrps_pks_domains"
                     /database="abmotifs"
                     /detection="hmmscan"
                     /domain_id="nrpspksmotif_JX265_010744_0023"
                     /evalue="1.10E+01"
                     /label="C1_dual_004-017"
                     /locus_tag="JX265_010744"
                     /protein_end="2613"
                     /protein_start="2602"
                     /score="0.0"
                     /tool="antismash"
                     /translation="YPCTALQEGLL"
     aSDomain        complement(27870..28073)
                     /aSDomain="PCP"
                     /aSTool="nrps_pks_domains"
                     /database="nrpspksdomains.hmm"
                     /detection="hmmscan"
                     /domain_id="nrpspksdomains_JX265_010744_PCP.3"
                     /evalue="3.30E-18"
                     /label="JX265_010744_PCP.3"
                     /locus_tag="JX265_010744"
                     /protein_end="2558"
                     /protein_start="2490"
                     /score="57.6"
                     /tool="antismash"
                     /translation="EKRLQLLVSTVLGIDVQSIGADDSFFQIGGDSIAAMKLVALARER
                     FGIRLAVGDIFKNPQLSALAQLA"
     aSModule        complement(27870..31022)
                     /complete
                     /domains="nrpspksdomains_JX265_010744_Condensation_DCL.2"
                     /domains="nrpspksdomains_JX265_010744_AMP-binding.2"
                     /domains="nrpspksdomains_JX265_010744_PCP.3"
                     /locus_tags="JX265_010744"
                     /monomer_pairings="X -> X"
                     /tool="antismash"
                     /type="nrps"
     PFAM_domain     complement(27873..28067)
                     /aSDomain="PP-binding"
                     /aSTool="clusterhmmer"
                     /database="35.0"
                     /db_xref="PF00550.28"
                     /description="Phosphopantetheine attachment site"
                     /detection="hmmscan"
                     /domain_id="clusterhmmer_JX265_010744_0033"
                     /evalue="2.70E-14"
                     /label="JX265_010744"
                     /locus_tag="JX265_010744"
                     /protein_end="2557"
                     /protein_start="2492"
                     /score="53.4"
                     /tool="antismash"
                     /translation="RLQLLVSTVLGIDVQSIGADDSFFQIGGDSIAAMKLVALARERFG
                     IRLAVGDIFKNPQLSALAQL"
     CDS_motif       complement(27975..28004)
                     /aSTool="nrps_pks_domains"
                     /database="abmotifs"
                     /detection="hmmscan"
                     /domain_id="nrpspksmotif_JX265_010744_0022"
                     /evalue="5.60E-01"
                     /label="PCP_mE"
                     /locus_tag="JX265_010744"
                     /protein_end="2523"
                     /protein_start="2513"
                     /score="4.0"
                     /tool="antismash"
                     /translation="SFFQIGGDSI"
     aSDomain        complement(28422..29612)
                     /aSDomain="TIGR01733"
                     /aSTool="tigrfam"
                     /description="AA-adenyl-dom: amino acid adenylation domain"
                     /detection="hmmscan"
                     /domain_id="TIGRFam_JX265_010744_0003"
                     /evalue="2.00E-97"
                     /identifier="TIGR01733"
                     /label="JX265_010744"
                     /locus_tag="JX265_010744"
                     /protein_end="2374"
                     /protein_start="1977"
                     /score="324.5"
                     /tool="antismash"
                     /translation="THRQLDDMSARLARHLISLGLRVGSIVPLCFEKSLWTIVAIMGVM
                     KAGGASVTMDVGQPVERLRQIVDKANPQFILCSENRQGLASMLRPQVRVLPVFSDLVEG
                     LDAEPTVQLPIVDMSSLLYVVFTSGSTGTPKGATISHANFCSAIRYQREAMRYCSASRV
                     FDFVSYAFDVTWPNILQTLSVGGCVCVPSEFDRKNDISTSIRTLRANAVHVPPSVARLI
                     DPAAVPEIKTVVVGGEPVLLSDVTRWGPGVEVIQVYGPAECTPPIMASYRVDSDEAMAN
                     IGHGFGVVPWIVDADDPQKLASIGVVGELVVEGPLVGLGYLDDLEKTEAAFLDSPRWLV
                     SGCSTHAGRSGRVYRTGDLARYEHDGSIRFIGRKDAQVKVRGQRIELGEVEVHIERL"
     CDS_motif       complement(28440..28505)
                     /aSTool="nrps_pks_domains"
                     /database="abmotifs"
                     /detection="hmmscan"
                     /domain_id="nrpspksmotif_JX265_010744_0021"
                     /evalue="3.30E-11"
                     /label="NRPS-A_a8"
                     /locus_tag="JX265_010744"
                     /protein_end="2368"
                     /protein_start="2346"
                     /score="35.1"
                     /tool="antismash"
                     /translation="FIGRKDAQVKVRGQRIELGEVE"
     aSDomain        complement(28470..29669)
                     /aSDomain="AMP-binding"
                     /aSTool="nrps_pks_domains"
                     /database="nrpspksdomains.hmm"
                     /detection="hmmscan"
                     /domain_id="nrpspksdomains_JX265_010744_AMP-binding.2"
                     /evalue="6.00E-80"
                     /label="JX265_010744_AMP-binding.2"
                     /locus_tag="JX265_010744"
                     /protein_end="2358"
                     /protein_start="1958"
                     /score="260.6"
                     /specificity="substrate consensus: X"
                     /tool="antismash"
                     /translation="EAASKYPGNPAICAWDGEITHRQLDDMSARLARHLISLGLRVGSI
                     VPLCFEKSLWTIVAIMGVMKAGGASVTMDVGQPVERLRQIVDKANPQFILCSENRQGLA
                     SMLRPQVRVLPVFSDLVEGLDAEPTVQLPIVDMSSLLYVVFTSGSTGTPKGATISHANF
                     CSAIRYQREAMRYCSASRVFDFVSYAFDVTWPNILQTLSVGGCVCVPSEFDRKNDISTS
                     IRTLRANAVHVPPSVARLIDPAAVPEIKTVVVGGEPVLLSDVTRWGPGVEVIQVYGPAE
                     CTPPIMASYRVDSDEAMANIGHGFGVVPWIVDADDPQKLASIGVVGELVVEGPLVGLGY
                     LDDLEKTEAAFLDSPRWLVSGCSTHAGRSGRVYRTGDLARYEHDGSIRFIGRKDAQVKV
                     R"
     PFAM_domain     complement(28470..29669)
                     /aSDomain="AMP-binding"
                     /aSTool="clusterhmmer"
                     /database="35.0"
                     /db_xref="PF00501.31"
                     /description="AMP-binding enzyme"
                     /detection="hmmscan"
                     /domain_id="clusterhmmer_JX265_010744_0032"
                     /evalue="7.70E-67"
                     /label="JX265_010744"
                     /locus_tag="JX265_010744"
                     /protein_end="2358"
                     /protein_start="1958"
                     /score="225.9"
                     /tool="antismash"
                     /translation="EAASKYPGNPAICAWDGEITHRQLDDMSARLARHLISLGLRVGSI
                     VPLCFEKSLWTIVAIMGVMKAGGASVTMDVGQPVERLRQIVDKANPQFILCSENRQGLA
                     SMLRPQVRVLPVFSDLVEGLDAEPTVQLPIVDMSSLLYVVFTSGSTGTPKGATISHANF
                     CSAIRYQREAMRYCSASRVFDFVSYAFDVTWPNILQTLSVGGCVCVPSEFDRKNDISTS
                     IRTLRANAVHVPPSVARLIDPAAVPEIKTVVVGGEPVLLSDVTRWGPGVEVIQVYGPAE
                     CTPPIMASYRVDSDEAMANIGHGFGVVPWIVDADDPQKLASIGVVGELVVEGPLVGLGY
                     LDDLEKTEAAFLDSPRWLVSGCSTHAGRSGRVYRTGDLARYEHDGSIRFIGRKDAQVKV
                     R"
     CDS_motif       complement(28617..28703)
                     /aSTool="nrps_pks_domains"
                     /database="abmotifs"
                     /detection="hmmscan"
                     /domain_id="nrpspksmotif_JX265_010744_0020"
                     /evalue="4.00E-10"
                     /label="NRPS-A_a6"
                     /locus_tag="JX265_010744"
                     /protein_end="2309"
                     /protein_start="2280"
                     /score="32.0"
                     /tool="antismash"
                     /translation="IGVVGELVVEGPLVGLGYLDDLEKTEAAF"
     CDS_motif       complement(28818..28841)
                     /aSTool="nrps_pks_domains"
                     /database="abmotifs"
                     /detection="hmmscan"
                     /domain_id="nrpspksmotif_JX265_010744_0019"
                     /evalue="9.50E-01"
                     /label="NRPS-A_a5"
                     /locus_tag="JX265_010744"
                     /protein_end="2242"
                     /protein_start="2234"
                     /score="3.2"
                     /tool="antismash"
                     /translation="YGPAECTP"
     CDS_motif       complement(29190..29246)
                     /aSTool="nrps_pks_domains"
                     /database="abmotifs"
                     /detection="hmmscan"
                     /domain_id="nrpspksmotif_JX265_010744_0018"
                     /evalue="1.70E-07"
                     /label="NRPS-A_a3"
                     /locus_tag="JX265_010744"
                     /protein_end="2118"
                     /protein_start="2099"
                     /score="23.6"
                     /tool="antismash"
                     /translation="YVVFTSGSTGTPKGATISH"
     CDS_motif       complement(29448..29489)
                     /aSTool="nrps_pks_domains"
                     /database="abmotifs"
                     /detection="hmmscan"
                     /domain_id="nrpspksmotif_JX265_010744_0017"
                     /evalue="2.90E-01"
                     /label="NRPS-A_a2"
                     /locus_tag="JX265_010744"
                     /protein_end="2032"
                     /protein_start="2018"
                     /score="5.2"
                     /tool="antismash"
                     /translation="MGVMKAGGASVTMD"
     PFAM_domain     complement(29778..31022)
                     /aSDomain="Condensation"
                     /aSTool="clusterhmmer"
                     /database="35.0"
                     /db_xref="PF00668.23"
                     /db_xref="GO:0003824"
                     /description="Condensation domain"
                     /detection="hmmscan"
                     /domain_id="clusterhmmer_JX265_010744_0031"
                     /evalue="9.80E-42"
                     /gene_ontologies="GO:0003824: catalytic activity"
                     /label="JX265_010744"
                     /locus_tag="JX265_010744"
                     /protein_end="1922"
                     /protein_start="1507"
                     /score="143.3"
                     /tool="antismash"
                     /translation="QDIYPCTPLQEALLAATSKDRNKYIARRVYELQETVDSIDVIQAW
                     QETCSSIDVLRTRVANVTNVGLAQVVSTELCPVSEWLNLQAFEGSEPCSMGLGTALVKV
                     DLVNVSSDSRRRLFIFSAHHAVYDGWSLPLILNHFISIYEKTPTPAPIPFKNFTKYLKN
                     LKTESARTFWTSTLSSVEATIFPNVPKTPQIHPTTNTFQHDIRRITWPRGDFTPSNILT
                     AAWAVVASRYSDSKDVVFGTVTSGRQTPIPGIERIIGPTIATVPVQVRLLGGESLATLL
                     HRVQGTALEMMQYEHTGLQNIRKYSPEIERLCNFQTLLVIQPPTREIAESNTGSLFVKE
                     ELHTSAEFGPGLGHSVDDFGSHALSIQINLDDGKASLKITHDTNVLHEESARRIARQFT
                     SVVRQFCRSSESAETT"
     CDS_motif       complement(30105..30170)
                     /aSTool="nrps_pks_domains"
                     /database="abmotifs"
                     /detection="hmmscan"
                     /domain_id="nrpspksmotif_JX265_010744_0016"
                     /evalue="5.50E-03"
                     /label="C67_DCL_14fromHMM"
                     /locus_tag="JX265_010744"
                     /protein_end="1813"
                     /protein_start="1791"
                     /score="9.0"
                     /tool="antismash"
                     /translation="QGTALEMMQYEHTGLQNIRKYS"
     aSDomain        complement(30210..31022)
                     /aSDomain="Condensation"
                     /aSTool="nrps_pks_domains"
                     /database="nrpspksdomains.hmm"
                     /detection="hmmscan"
                     /domain_id="nrpspksdomains_JX265_010744_Condensation_DCL.2"
                     /domain_subtypes="Condensation_DCL"
                     /evalue="4.50E-40"
                     /label="JX265_010744_Condensation_DCL.2"
                     /locus_tag="JX265_010744"
                     /protein_end="1778"
                     /protein_start="1507"
                     /score="129.4"
                     /tool="antismash"
                     /translation="QDIYPCTPLQEALLAATSKDRNKYIARRVYELQETVDSIDVIQAW
                     QETCSSIDVLRTRVANVTNVGLAQVVSTELCPVSEWLNLQAFEGSEPCSMGLGTALVKV
                     DLVNVSSDSRRRLFIFSAHHAVYDGWSLPLILNHFISIYEKTPTPAPIPFKNFTKYLKN
                     LKTESARTFWTSTLSSVEATIFPNVPKTPQIHPTTNTFQHDIRRITWPRGDFTPSNILT
                     AAWAVVASRYSDSKDVVFGTVTSGRQTPIPGIERIIGPTIATVPVQVRL"
     CDS_motif       complement(30222..30314)
                     /aSTool="nrps_pks_domains"
                     /database="abmotifs"
                     /detection="hmmscan"
                     /domain_id="nrpspksmotif_JX265_010744_0015"
                     /evalue="1.80E-13"
                     /label="C5_DCL_263-294"
                     /locus_tag="JX265_010744"
                     /protein_end="1774"
                     /protein_start="1743"
                     /score="42.9"
                     /tool="antismash"
                     /translation="DVVFGTVTSGRQTPIPGIERIIGPTIATVPV"
     CDS_motif       complement(30594..30656)
                     /aSTool="nrps_pks_domains"
                     /database="abmotifs"
                     /detection="hmmscan"
                     /domain_id="nrpspksmotif_JX265_010744_0014"
                     /evalue="1.10E-06"
                     /label="C3_DCL_135-156"
                     /locus_tag="JX265_010744"
                     /protein_end="1650"
                     /protein_start="1629"
                     /score="21.3"
                     /tool="antismash"
                     /translation="HHAVYDGWSLPLILNHFISIY"
     CDS_motif       complement(30981..31013)
                     /aSTool="nrps_pks_domains"
                     /database="abmotifs"
                     /detection="hmmscan"
                     /domain_id="nrpspksmotif_JX265_010744_0013"
                     /evalue="7.10E+00"
                     /label="C1_dual_004-017"
                     /locus_tag="JX265_010744"
                     /protein_end="1521"
                     /protein_start="1510"
                     /score="0.6"
                     /tool="antismash"
                     /translation="YPCTPLQEALL"
     aSDomain        complement(31149..31352)
                     /aSDomain="PCP"
                     /aSTool="nrps_pks_domains"
                     /database="nrpspksdomains.hmm"
                     /detection="hmmscan"
                     /domain_id="nrpspksdomains_JX265_010744_PCP.2"
                     /evalue="1.40E-12"
                     /label="JX265_010744_PCP.2"
                     /locus_tag="JX265_010744"
                     /protein_end="1465"
                     /protein_start="1397"
                     /score="39.6"
                     /tool="antismash"
                     /translation="ERTLIKLWATILHLEPEIIGRGDSFYRLGGDSISAMRLVALARSC
                     GILMSALSIMQTPVLCDQAVMVE"
     aSModule        complement(31149..34259)
                     /complete
                     /domains="nrpspksdomains_JX265_010744_Condensation_DCL.1"
                     /domains="nrpspksdomains_JX265_010744_AMP-binding.1"
                     /domains="nrpspksdomains_JX265_010744_PCP.2"
                     /locus_tags="JX265_010744"
                     /monomer_pairings="Leu -> Leu"
                     /tool="antismash"
                     /type="nrps"
     PFAM_domain     complement(31224..31346)
                     /aSDomain="PP-binding"
                     /aSTool="clusterhmmer"
                     /database="35.0"
                     /db_xref="PF00550.28"
                     /description="Phosphopantetheine attachment site"
                     /detection="hmmscan"
                     /domain_id="clusterhmmer_JX265_010744_0030"
                     /evalue="1.20E-05"
                     /label="JX265_010744"
                     /locus_tag="JX265_010744"
                     /protein_end="1440"
                     /protein_start="1399"
                     /score="25.6"
                     /tool="antismash"
                     /translation="TLIKLWATILHLEPEIIGRGDSFYRLGGDSISAMRLVALAR"
     CDS_motif       complement(31254..31283)
                     /aSTool="nrps_pks_domains"
                     /database="abmotifs"
                     /detection="hmmscan"
                     /domain_id="nrpspksmotif_JX265_010744_0012"
                     /evalue="1.90E+00"
                     /label="PCP_mE"
                     /locus_tag="JX265_010744"
                     /protein_end="1430"
                     /protein_start="1420"
                     /score="2.6"
                     /tool="antismash"
                     /translation="SFYRLGGDSI"
     CDS_motif       complement(31713..31778)
                     /aSTool="nrps_pks_domains"
                     /database="abmotifs"
                     /detection="hmmscan"
                     /domain_id="nrpspksmotif_JX265_010744_0011"
                     /evalue="6.30E-11"
                     /label="NRPS-A_a8"
                     /locus_tag="JX265_010744"
                     /protein_end="1277"
                     /protein_start="1255"
                     /score="34.3"
                     /tool="antismash"
                     /translation="FMGRQDFQVKINGQRVELGEIE"
     aSDomain        complement(31743..32954)
                     /aSDomain="AMP-binding"
                     /aSTool="nrps_pks_domains"
                     /database="nrpspksdomains.hmm"
                     /detection="hmmscan"
                     /domain_id="nrpspksdomains_JX265_010744_AMP-binding.1"
                     /evalue="1.10E-70"
                     /label="JX265_010744_AMP-binding.1"
                     /locus_tag="JX265_010744"
                     /protein_end="1267"
                     /protein_start="863"
                     /score="230.1"
                     /specificity="substrate consensus: Leu"
                     /tool="antismash"
                     /translation="QMAVEQPFAPAVCAWDGELTYGELDSFSTKLARHLILAGIGSEHT
                     GQSALLPLYFEKSMWTVVATLAVMKVGGASCLMDGTLPEGRLNMISSQLAPAVVLSSKK
                     RFEEARRSWKDKVLLIDHESIEALPLRDHLKLPTVKSTDAICSLFTSGSTGTPKGVVLQ
                     HSQLCSAIMYQKEALNFNKETRFFDFAAYAFDVAWLSLAHTLATGGCICIPSDKDRRDD
                     IAGSFSRLAANTTFLTPSVARTLEPEAMATLHTLMFGGEAITNDDIAQWRGLPHLIGTY
                     GPAECTFVSTITPLKLGNSQNSILGTGAGTSTWLVNLSGEQLAPLGSIGEIWIEGPNVG
                     AGYLNAETLTAKSFFEKPAWFSETLQQQLGRKTSRFYRTGDLATYSPNGELIFMGRQDF
                     QVKIN"
     PFAM_domain     complement(31746..32948)
                     /aSDomain="AMP-binding"
                     /aSTool="clusterhmmer"
                     /database="35.0"
                     /db_xref="PF00501.31"
                     /description="AMP-binding enzyme"
                     /detection="hmmscan"
                     /domain_id="clusterhmmer_JX265_010744_0029"
                     /evalue="1.30E-59"
                     /label="JX265_010744"
                     /locus_tag="JX265_010744"
                     /protein_end="1266"
                     /protein_start="865"
                     /score="202.0"
                     /tool="antismash"
                     /translation="AVEQPFAPAVCAWDGELTYGELDSFSTKLARHLILAGIGSEHTGQ
                     SALLPLYFEKSMWTVVATLAVMKVGGASCLMDGTLPEGRLNMISSQLAPAVVLSSKKRF
                     EEARRSWKDKVLLIDHESIEALPLRDHLKLPTVKSTDAICSLFTSGSTGTPKGVVLQHS
                     QLCSAIMYQKEALNFNKETRFFDFAAYAFDVAWLSLAHTLATGGCICIPSDKDRRDDIA
                     GSFSRLAANTTFLTPSVARTLEPEAMATLHTLMFGGEAITNDDIAQWRGLPHLIGTYGP
                     AECTFVSTITPLKLGNSQNSILGTGAGTSTWLVNLSGEQLAPLGSIGEIWIEGPNVGAG
                     YLNAETLTAKSFFEKPAWFSETLQQQLGRKTSRFYRTGDLATYSPNGELIFMGRQDFQV
                     KI"
     CDS_motif       complement(31893..31982)
                     /aSTool="nrps_pks_domains"
                     /database="abmotifs"
                     /detection="hmmscan"
                     /domain_id="nrpspksmotif_JX265_010744_0010"
                     /evalue="8.00E-11"
                     /label="NRPS-A_a6"
                     /locus_tag="JX265_010744"
                     /protein_end="1217"
                     /protein_start="1187"
                     /score="34.2"
                     /tool="antismash"
                     /translation="PLGSIGEIWIEGPNVGAGYLNAETLTAKSF"
     CDS_motif       complement(32088..32114)
                     /aSTool="nrps_pks_domains"
                     /database="abmotifs"
                     /detection="hmmscan"
                     /domain_id="nrpspksmotif_JX265_010744_0009"
                     /evalue="3.80E-01"
                     /label="NRPS-A_a5"
                     /locus_tag="JX265_010744"
                     /protein_end="1152"
                     /protein_start="1143"
                     /score="4.3"
                     /tool="antismash"
                     /translation="YGPAECTFV"
     CDS_motif       complement(32463..32519)
                     /aSTool="nrps_pks_domains"
                     /database="abmotifs"
                     /detection="hmmscan"
                     /domain_id="nrpspksmotif_JX265_010744_0008"
                     /evalue="1.70E-07"
                     /label="NRPS-A_a3"
                     /locus_tag="JX265_010744"
                     /protein_end="1027"
                     /protein_start="1008"
                     /score="23.6"
                     /tool="antismash"
                     /translation="CSLFTSGSTGTPKGVVLQH"
     CDS_motif       complement(32718..32759)
                     /aSTool="nrps_pks_domains"
                     /database="abmotifs"
                     /detection="hmmscan"
                     /domain_id="nrpspksmotif_JX265_010744_0007"
                     /evalue="1.70E+00"
                     /label="NRPS-A_a2"
                     /locus_tag="JX265_010744"
                     /protein_end="942"
                     /protein_start="928"
                     /score="2.9"
                     /tool="antismash"
                     /translation="LAVMKVGGASCLMD"
     PFAM_domain     complement(33084..33953)
                     /aSDomain="Condensation"
                     /aSTool="clusterhmmer"
                     /database="35.0"
                     /db_xref="PF00668.23"
                     /db_xref="GO:0003824"
                     /description="Condensation domain"
                     /detection="hmmscan"
                     /domain_id="clusterhmmer_JX265_010744_0028"
                     /evalue="6.50E-28"
                     /gene_ontologies="GO:0003824: catalytic activity"
                     /label="JX265_010744"
                     /locus_tag="JX265_010744"
                     /protein_end="820"
                     /protein_start="530"
                     /score="97.7"
                     /tool="antismash"
                     /translation="NSQSFRLIITMHHAIFDRWSLGLILEAVERAYHDKQVQLRPKFSS
                     FISRLKDIPLEKASQYWTRYLQDLEAPQFPQLPTYAHQPHADDSFFHRVENLNWNRSLG
                     TPSNLIRAAYGLLISQLTASTDVVFGATVIGRQLDLDGAEQINGPMIATVPVRVRVDMD
                     ISTSVFLETIRQESAQTIPYEQVGLSRISRLNRDTQRACSFQSLLVVQTQHSACSDGGD
                     YQSFTERIQNLPATPDALGNFSNYACVSECSLRSGGFDLRIEFDSKVMNKTMAQRVAQQ
                     LEHIVRQLN"
     aSDomain        complement(33471..34259)
                     /aSDomain="Condensation"
                     /aSTool="nrps_pks_domains"
                     /database="nrpspksdomains.hmm"
                     /detection="hmmscan"
                     /domain_id="nrpspksdomains_JX265_010744_Condensation_DCL.1"
                     /domain_subtypes="Condensation_DCL"
                     /evalue="4.30E-29"
                     /label="JX265_010744_Condensation_DCL.1"
                     /locus_tag="JX265_010744"
                     /protein_end="691"
                     /protein_start="428"
                     /score="93.4"
                     /tool="antismash"
                     /translation="EDILPCSPLQEGLIALSIKREGIYVTKKSIVFDTNYDIQKLQSAW
                     STVIQQSPILRTKIVDLSNHGLVQVVCKNYPTGKSVDGNLPMGLGTWLLHLSFEQGLNS
                     QSFRLIITMHHAIFDRWSLGLILEAVERAYHDKQVQLRPKFSSFISRLKDIPLEKASQY
                     WTRYLQDLEAPQFPQLPTYAHQPHADDSFFHRVENLNWNRSLGTPSNLIRAAYGLLISQ
                     LTASTDVVFGATVIGRQLDLDGAEQINGPMIATVPVRVRVD"
     CDS_motif       complement(33483..33578)
                     /aSTool="nrps_pks_domains"
                     /database="abmotifs"
                     /detection="hmmscan"
                     /domain_id="nrpspksmotif_JX265_010744_0006"
                     /evalue="1.00E-10"
                     /label="C5_DCL_263-294"
                     /locus_tag="JX265_010744"
                     /protein_end="687"
                     /protein_start="655"
                     /score="34.1"
                     /tool="antismash"
                     /translation="DVVFGATVIGRQLDLDGAEQINGPMIATVPVR"
     CDS_motif       complement(33858..33923)
                     /aSTool="nrps_pks_domains"
                     /database="abmotifs"
                     /detection="hmmscan"
                     /domain_id="nrpspksmotif_JX265_010744_0005"
                     /evalue="2.70E-05"
                     /label="C3_LCL_132-143"
                     /locus_tag="JX265_010744"
                     /protein_end="562"
                     /protein_start="540"
                     /score="16.9"
                     /tool="antismash"
                     /translation="MHHAIFDRWSLGLILEAVERAY"
     CDS_motif       complement(34089..34151)
                     /aSTool="nrps_pks_domains"
                     /database="abmotifs"
                     /detection="hmmscan"
                     /domain_id="nrpspksmotif_JX265_010744_0004"
                     /evalue="1.40E+00"
                     /label="C2_LCL_024-062"
                     /locus_tag="JX265_010744"
                     /protein_end="485"
                     /protein_start="464"
                     /score="1.4"
                     /tool="antismash"
                     /translation="DIQKLQSAWSTVIQQSPILRT"
     CDS_motif       complement(34218..34247)
                     /aSTool="nrps_pks_domains"
                     /database="abmotifs"
                     /detection="hmmscan"
                     /domain_id="nrpspksmotif_JX265_010744_0003"
                     /evalue="8.70E+00"
                     /label="C1_dual_004-017"
                     /locus_tag="JX265_010744"
                     /protein_end="442"
                     /protein_start="432"
                     /score="0.4"
                     /tool="antismash"
                     /translation="PCSPLQEGLI"
     aSDomain        complement(34383..34532)
                     /aSDomain="PCP"
                     /aSTool="nrps_pks_domains"
                     /database="nrpspksdomains.hmm"
                     /detection="hmmscan"
                     /domain_id="nrpspksdomains_JX265_010744_PCP.1"
                     /evalue="4.20E-11"
                     /label="JX265_010744_PCP.1"
                     /locus_tag="JX265_010744"
                     /protein_end="387"
                     /protein_start="337"
                     /score="34.8"
                     /tool="antismash"
                     /translation="HRHSNFFELGADSIDAMRLSAAARSKGLKLSVKDIHTFPVLSDMA
                     FVAAR"
     aSModule        complement(34383..35531)
                     /complete
                     /domains="nrpspksdomains_JX265_010744_PKS_AT.1"
                     /domains="nrpspksdomains_JX265_010744_PCP.1"
                     /locus_tags="JX265_010744"
                     /monomer_pairings="mal -> mal"
                     /starter_module
                     /tool="antismash"
                     /type="pks"
     PFAM_domain     complement(34398..34529)
                     /aSDomain="PP-binding"
                     /aSTool="clusterhmmer"
                     /database="35.0"
                     /db_xref="PF00550.28"
                     /description="Phosphopantetheine attachment site"
                     /detection="hmmscan"
                     /domain_id="clusterhmmer_JX265_010744_0027"
                     /evalue="2.30E-05"
                     /label="JX265_010744"
                     /locus_tag="JX265_010744"
                     /protein_end="382"
                     /protein_start="338"
                     /score="24.8"
                     /tool="antismash"
                     /translation="RHSNFFELGADSIDAMRLSAAARSKGLKLSVKDIHTFPVLSDMA"
     CDS_motif       complement(34491..34520)
                     /aSTool="nrps_pks_domains"
                     /database="abmotifs"
                     /detection="hmmscan"
                     /domain_id="nrpspksmotif_JX265_010744_0002"
                     /evalue="2.90E+00"
                     /label="PCP_mE"
                     /locus_tag="JX265_010744"
                     /protein_end="351"
                     /protein_start="341"
                     /score="2.1"
                     /tool="antismash"
                     /translation="NFFELGADSI"
     aSDomain        complement(34683..35531)
                     /aSDomain="PKS_AT"
                     /aSTool="nrps_pks_domains"
                     /database="nrpspksdomains.hmm"
                     /detection="hmmscan"
                     /domain_id="nrpspksdomains_JX265_010744_PKS_AT.1"
                     /evalue="6.30E-41"
                     /label="JX265_010744_PKS_AT.1"
                     /locus_tag="JX265_010744"
                     /protein_end="287"
                     /protein_start="4"
                     /score="132.5"
                     /specificity="substrate consensus: mal"
                     /specificity="PKS signature: Malonyl-CoA"
                     /specificity="Minowa: mal"
                     /tool="antismash"
                     /translation="VFPGQAASLRHVPSTMLKQYPDIKLMFEEAHQVFGIDFSTVDLQD
                     ERGIRFGNTALTQPLVFLYCMAAYYQIADPTPDMMAGHSLGEIIALAASGALTVKAALH
                     LIKVRSLAMQDASNSHQSGMTAVMGLSEEEVQAACNSWNTRNPHSHLGISNYNSPRQFV
                     MSGSKEALSYAKGQLKSAERIVDLATPGAFHSPYMAQANDAFKLEAMSVHLQRPRCPIY
                     LNYTGNYTTDPADIRDGLLQHMVSPVLWTKTVQGMISDGATEFRYLGSGGGIPRMIQEI
                     HN"
     PFAM_domain     complement(34785..35534)
                     /aSDomain="Acyl_transf_1"
                     /aSTool="clusterhmmer"
                     /database="35.0"
                     /db_xref="PF00698.24"
                     /description="Acyl transferase domain"
                     /detection="hmmscan"
                     /domain_id="clusterhmmer_JX265_010744_0026"
                     /evalue="1.20E-16"
                     /label="JX265_010744"
                     /locus_tag="JX265_010744"
                     /protein_end="253"
                     /protein_start="3"
                     /score="61.2"
                     /tool="antismash"
                     /translation="FVFPGQAASLRHVPSTMLKQYPDIKLMFEEAHQVFGIDFSTVDLQ
                     DERGIRFGNTALTQPLVFLYCMAAYYQIADPTPDMMAGHSLGEIIALAASGALTVKAAL
                     HLIKVRSLAMQDASNSHQSGMTAVMGLSEEEVQAACNSWNTRNPHSHLGISNYNSPRQF
                     VMSGSKEALSYAKGQLKSAERIVDLATPGAFHSPYMAQANDAFKLEAMSVHLQRPRCPI
                     YLNYTGNYTTDPADIRDGLLQHMVSPVL"
     CDS_motif       complement(35190..35306)
                     /aSTool="nrps_pks_domains"
                     /database="abmotifs"
                     /detection="hmmscan"
                     /domain_id="nrpspksmotif_JX265_010744_0001"
                     /evalue="7.70E-11"
                     /label="PKSI-AT-M_m3"
                     /locus_tag="JX265_010744"
                     /protein_end="118"
                     /protein_start="79"
                     /score="34.0"
                     /tool="antismash"
                     /translation="TPDMMAGHSLGEIIALAASGALTVKAALHLIKVRSLAMQ"
     gene            36465..37853
                     /locus_tag="JX265_010745"
     mRNA            join(36465..36764,36834..37853)
                     /locus_tag="JX265_010745"
                     /product="hypothetical protein"
     CDS             join(36465..36764,36834..37853)
                     /codon_start=1
                     /locus_tag="JX265_010745"
                     /product="hypothetical protein"
                     /protein_id="KAI1858652.1"
                     /transl_table=1
                     /translation="MAAASVSIPDPEQYGIGAKTGFLPPNPPLTTLPSTYYAPWEDIAN
                     NLPLLVREQRLRKVIRKLPVLETNRLQSRQEYERAHTVLSFLLHAYVWGDEDVATVVPP
                     PLSIPFTRICQVLDLPTVAIYASVVLWNFTFIDKSDHLDFSDPAKLRSSLTFTGLPDES
                     WFYMISAAIEARGAPIIFDVMQALQAALKDDCCRVIETLHRYRTGLKDIACLFDRMYEG
                     CSPEHFCDSIRPFLSGWTKIRGGSTGEVDGLRFDMGNSRTSYMASSYGPSNAQCSLIQF
                     FDVSLGVSHRPKHQTEVSQHAGDYLHDMRKYMPIYHRKFLEHVENVPNLRHFVQLHPNN
                     SELVSAYDSAIAGLTELRDRHLRMVLRYINIEGPDEKSQGAGAEADDPVRVAEGTGGTQ
                     AVPFLTETRAHTTNAKIDKTIQMANTNDRSKNRRGKYCML"
     PFAM_domain     join(36498..36764,36834..37775)
                     /aSDomain="IDO"
                     /aSTool="clusterhmmer"
                     /database="35.0"
                     /db_xref="PF01231.21"
                     /db_xref="GO:0020037"
                     /description="Indoleamine 2,3-dioxygenase"
                     /detection="hmmscan"
                     /domain_id="clusterhmmer_JX265_010745_0041"
                     /evalue="4.70E-121"
                     /gene_ontologies="GO:0020037: heme binding"
                     /label="JX265_010745"
                     /locus_tag="JX265_010745"
                     /protein_end="414"
                     /protein_start="11"
                     /score="404.7"
                     /tool="antismash"
                     /translation="EQYGIGAKTGFLPPNPPLTTLPSTYYAPWEDIANNLPLLVREQRL
                     RKVIRKLPVLETNRLQSRQEYERAHTVLSFLLHAYVWGDEDVATVVPPPLSIPFTRICQ
                     VLDLPTVAIYASVVLWNFTFIDKSDHLDFSDPAKLRSSLTFTGLPDESWFYMISAAIEA
                     RGAPIIFDVMQALQAALKDDCCRVIETLHRYRTGLKDIACLFDRMYEGCSPEHFCDSIR
                     PFLSGWTKIRGGSTGEVDGLRFDMGNSRTSYMASSYGPSNAQCSLIQFFDVSLGVSHRP
                     KHQTEVSQHAGDYLHDMRKYMPIYHRKFLEHVENVPNLRHFVQLHPNNSELVSAYDSAI
                     AGLTELRDRHLRMVLRYINIEGPDEKSQGAGAEADDPVRVAEGTGGTQAVPFLTETRAH
                     TTNA"
     gene            complement(37958..42617)
                     /locus_tag="JX265_010746"
     mRNA            complement(join(37958..38144,38207..38581,38640..38723,
                     38775..39114,39174..39473,39542..39729,39783..39909,
                     39965..40297,40357..40525,40579..41300,41642..41921,
                     41976..42205,42257..42617))
                     /locus_tag="JX265_010746"
                     /product="hypothetical protein"
     CDS             complement(join(37958..38144,38207..38581,38640..38723,
                     38775..39114,39174..39473,39542..39729,39783..39909,
                     39965..40297,40357..40525,40579..41300,41642..41921,
                     41976..42205,42257..42617))
                     /codon_start=1
                     /gene_functions="transport (smcogs) SMCOG1288:ABC
                     transporter related protein (Score: 152.8; E-value:
                     2.3e-46)"
                     /gene_kind="transport"
                     /locus_tag="JX265_010746"
                     /product="hypothetical protein"
                     /protein_id="KAI1858653.1"
                     /transl_table=1
                     /translation="MTSDLIGTYVLLRLVLDIPIIRTYWLLGNPAVASLLTAKECLGIV
                     LLVVESWSKIAPGTSTAHSPDEDANVFSRRLLAWLISLFVKGYSQPLTIDDLYSLNKTL
                     SAGAFGKPLASAWWKNGMPRWGKYGLAKLLAAVLHLAILGPVLPRLLQIVFTFCQPFLI
                     RATTVFLDSEESSITVYYGYGLIGAYLLVYTGIAITNSWYWYSQTKFQTQLRAALITLL
                     YQKSLRKDILSLSEAEANTLMSADVDKVVIGMRNFHELWAAPVELAIGLWLLYREVKLA
                     MLALCFLSIAFSNMLLAPVLVFSTFLPLSQTYNMPYSTERIFSTLSLISLMTEPFINVL
                     QSLPHFSMVFSCLGRIELYMLGPEYKDTRKIGNSTSPKSSIELTSQVVTNSDDRSHHLM
                     ITDGDFRWGRDLPPTLTNINIQVPASQLTVIMGPVACGKTTLLHAILGEIACARGTVRV
                     PSKVISYCSQKPWITNTTIKRTIIGHGTYDERWYEKVVLACALKKDFAALPRGDESETG
                     SGGATLSGGQKQRVSLARALYQRSPLVILDDVFSGLDQATQDHISRSLFDIGGLLHKSQ
                     SDATTVLATHSVRFLKYAHHVINLSSDGTISSQGPPSTLKLDDVAHEELQQPGEETDSK
                     TEKRNTATETQPNGINDDTARTGHEVSGSDKAALRTYIGTMGAANSIAFILMGVLYVGL
                     YKIPDYWARRWGEHTDAYPRQPQTSFYLGVYSLFYGLALIVCAVWFSHLLLIIIPKTGI
                     EVHSRLLRTLMNAKYSFLARTDVGSIVTRFGQDLMLVDTELPMALMNTYIESLTLVAQL
                     VLIASASVYLLAAFPFLAAVIYTVQRMYLRTSKRLRHLELETKGPIFSHFDDTVRGLTS
                     IRAFAWQDSVTQVNNQLLDTYQRPYYLLASAQVWLELVLNLLVAGLATITIGVAVATRS
                     SGSGAQTAVALLNLVTMGEHLKSLIMFWTLLEICLAAITRVSDFVSSTPQERSEDADNS
                     KSDKEKSGRLIPPGPANINMTGVSARYSDDGDDVLADVSLRIDPGMKVAICGRSGSGKS
                     SLMNIMLKMMDVSKGELRVFNTPSTQLDPQRLRRMINTIPQEPYFFHGSVRENLDPESR
                     TSDKEIRDALQHVGFGLKLLTDGYLDGLLEVDSYSAGELQLLSLVRAMLRPRDILILDE
                     ATSNVDEETHRKMHTIIAEHFSSSTVIEVMHRLDQLHKYDAMLVMDKGRVIRWSTSLNE
                     ATIEID"
     PFAM_domain     complement(join(38209..38581,38640..38704))
                     /aSDomain="ABC_tran"
                     /aSTool="clusterhmmer"
                     /database="35.0"
                     /db_xref="PF00005.30"
                     /db_xref="GO:0005524"
                     /description="ABC transporter"
                     /detection="hmmscan"
                     /domain_id="clusterhmmer_JX265_010746_0044"
                     /evalue="2.70E-25"
                     /gene_ontologies="GO:0005524: ATP binding"
                     /label="JX265_010746"
                     /locus_tag="JX265_010746"
                     /protein_end="1169"
                     /protein_start="1023"
                     /score="89.6"
                     /tool="antismash"
                     /translation="LADVSLRIDPGMKVAICGRSGSGKSSLMNIMLKMMDVSKGELRVF
                     NTPSTQLDPQRLRRMINTIPQEPYFFHGSVRENLDPESRTSDKEIRDALQHVGFGLKLL
                     TDGYLDGLLEVDSYSAGELQLLSLVRAMLRPRDILILDEATS"
     PFAM_domain     complement(join(39029..39114,39174..39473,39542..39729,
                     39783..39859))
                     /aSDomain="ABC_membrane"
                     /aSTool="clusterhmmer"
                     /database="35.0"
                     /db_xref="PF00664.26"
                     /db_xref="GO:0005524"
                     /db_xref="GO:0016020"
                     /db_xref="GO:0055085"
                     /db_xref="GO:0140359"
                     /description="ABC transporter transmembrane region"
                     /detection="hmmscan"
                     /domain_id="clusterhmmer_JX265_010746_0043"
                     /evalue="1.50E-23"
                     /gene_ontologies="GO:0005524: ATP binding"
                     /gene_ontologies="GO:0016020: membrane"
                     /gene_ontologies="GO:0055085: transmembrane transport"
                     /gene_ontologies="GO:0140359: ABC-type transporter
                     activity"
                     /label="JX265_010746"
                     /locus_tag="JX265_010746"
                     /protein_end="932"
                     /protein_start="715"
                     /score="84.0"
                     /tool="antismash"
                     /translation="PQTSFYLGVYSLFYGLALIVCAVWFSHLLLIIIPKTGIEVHSRLL
                     RTLMNAKYSFLARTDVGSIVTRFGQDLMLVDTELPMALMNTYIESLTLVAQLVLIASAS
                     VYLLAAFPFLAAVIYTVQRMYLRTSKRLRHLELETKGPIFSHFDDTVRGLTSIRAFAWQ
                     DSVTQVNNQLLDTYQRPYYLLASAQVWLELVLNLLVAGLATITIGVAVATRSSG"
     PFAM_domain     complement(join(40472..40525,40579..40929))
                     /aSDomain="ABC_tran"
                     /aSTool="clusterhmmer"
                     /database="35.0"
                     /db_xref="PF00005.30"
                     /db_xref="GO:0005524"
                     /description="ABC transporter"
                     /detection="hmmscan"
                     /domain_id="clusterhmmer_JX265_010746_0042"
                     /evalue="6.10E-19"
                     /gene_ontologies="GO:0005524: ATP binding"
                     /label="JX265_010746"
                     /locus_tag="JX265_010746"
                     /protein_end="549"
                     /protein_start="414"
                     /score="69.0"
                     /tool="antismash"
                     /translation="LTNINIQVPASQLTVIMGPVACGKTTLLHAILGEIACARGTVRVP
                     SKVISYCSQKPWITNTTIKRTIIGHGTYDERWYEKVVLACALKKDFAALPRGDESETGS
                     GGATLSGGQKQRVSLARALYQRSPLVILDDV"
     gene            43775..45343
                     /locus_tag="JX265_010747"
     mRNA            join(43775..44758,44816..45343)
                     /locus_tag="JX265_010747"
                     /product="hypothetical protein"
     CDS             join(43775..44758,44816..45343)
                     /codon_start=1
                     /gene_functions="transport (smcogs) SMCOG1169:sugar
                     transport protein (Score: 63.8; E-value: 2.3e-19)"
                     /gene_kind="transport"
                     /locus_tag="JX265_010747"
                     /product="hypothetical protein"
                     /protein_id="KAI1858654.1"
                     /transl_table=1
                     /translation="MSDVPSESTALLGASSASAPRSDEPAAGKTSKGRVIAVSFILMVL
                     VDFAGFLIDAPQTSILETIICDQYYSSGSPSALADCTVGPVQAELATVNQLLNTFNLIP
                     GLLVALPFGVLADRYGRRPVLALSLIGIFIQDLLAKLVCWRHDIFPPRLIWLSSAARLI
                     GGGDIVASSMIYLTVADVVPAGQRANVFFVLSACILVGDIIATPLSALLMSKDPWIPYL
                     IAGVLSFLGGIIPLLFLPETLSKEHRSDETAQFSPASDESTVVGKSSPKKRTLASKSLE
                     FISKIRSLASSNVVAVLLAFFVASLGRQSTGFLLQYVRQRFNWSYEKASFLIALRGSIH
                     LVLLLLGLPSLNKLLTRYGFGNPARDLFTSRISVFLLTIGSLVIAVAPLVPLVALGVAV
                     FALGSGFAPAARSLATALVHPDEAGTLYSALGLMQSLGGLVAGPMLAGSFRWGLNHGRE
                     WTGVPFLLVAGLFGFGVFAMSFVRLQDPIPETCAREDEETPTDTM"
     PFAM_domain     join(44054..44758,44816..45154)
                     /aSDomain="MFS_1"
                     /aSTool="clusterhmmer"
                     /database="35.0"
                     /db_xref="PF07690.19"
                     /db_xref="GO:0022857"
                     /db_xref="GO:0055085"
                     /description="Major Facilitator Superfamily"
                     /detection="hmmscan"
                     /domain_id="clusterhmmer_JX265_010747_0045"
                     /evalue="2.30E-25"
                     /gene_ontologies="GO:0022857: transmembrane transporter
                     activity"
                     /gene_ontologies="GO:0055085: transmembrane transport"
                     /label="JX265_010747"
                     /locus_tag="JX265_010747"
                     /protein_end="441"
                     /protein_start="93"
                     /score="89.4"
                     /tool="antismash"
                     /translation="NQLLNTFNLIPGLLVALPFGVLADRYGRRPVLALSLIGIFIQDLL
                     AKLVCWRHDIFPPRLIWLSSAARLIGGGDIVASSMIYLTVADVVPAGQRANVFFVLSAC
                     ILVGDIIATPLSALLMSKDPWIPYLIAGVLSFLGGIIPLLFLPETLSKEHRSDETAQFS
                     PASDESTVVGKSSPKKRTLASKSLEFISKIRSLASSNVVAVLLAFFVASLGRQSTGFLL
                     QYVRQRFNWSYEKASFLIALRGSIHLVLLLLGLPSLNKLLTRYGFGNPARDLFTSRISV
                     FLLTIGSLVIAVAPLVPLVALGVAVFALGSGFAPAARSLATALVHPDEAGTLYSALGLM
                     QSLGGLVA"
     gene            complement(45626..47124)
                     /locus_tag="JX265_010748"
     mRNA            complement(join(45626..45749,45798..46222,46288..46796,
                     46983..47124))
                     /locus_tag="JX265_010748"
                     /product="hypothetical protein"
     CDS             complement(join(45626..45749,45798..46222,46288..46796,
                     46983..47124))
                     /codon_start=1
                     /locus_tag="JX265_010748"
                     /product="hypothetical protein"
                     /protein_id="KAI1858655.1"
                     /transl_table=1
                     /translation="MGGINGDRLWDDIMFTSQWGGMRGEGREGGMMRLALTDEDRMVRD
                     WFCGRFDGILGVLSGLEVLRSIKESGKKLFCGLTVIDWTNEEGARFSPGCTGAAVWSGH
                     TDIVTAHCRKSNWGNSTTLGEELSRIGYRGRLPAHHQANALSSHFELHIEQGSRLETSG
                     QKIGVVNAIQGIRWFHVSVRGERAHSGATPMTKRADALASASRIVLFVEQLCTKNHAFG
                     TVGSLTVADASPNVISGDVTFSIDLRHPSESILTDLENNIRQEMTSISKGRDGRVVFDM
                     RRIWHSPAREFDPVMLNCIEKAAIYRCGSESQVQRLPSFAGHDSALVALADCPTAMIFV
                     PSKSGISHSPEEWTDKEDCVLGADTLYQAILNYDDYLRRSYRQRSNARESEPEVFVSSL
                     "
     aSDomain        complement(join(45710..45749,45798..46222,46288..46794))
                     /aSDomain="TIGR01879"
                     /aSTool="tigrfam"
                     /description="hydantase: amidase, hydantoinase/carbamoylase
                     family"
                     /detection="hmmscan"
                     /domain_id="TIGRFam_JX265_010748_0006"
                     /evalue="2.20E-83"
                     /identifier="TIGR01879"
                     /label="JX265_010748"
                     /locus_tag="JX265_010748"
                     /protein_end="372"
                     /protein_start="48"
                     /score="278.4"
                     /tool="antismash"
                     /translation="GRFDGILGVLSGLEVLRSIKESGKKLFCGLTVIDWTNEEGARFSP
                     GCTGAAVWSGHTDIVTAHCRKSNWGNSTTLGEELSRIGYRGRLPAHHQANALSSHFELH
                     IEQGSRLETSGQKIGVVNAIQGIRWFHVSVRGERAHSGATPMTKRADALASASRIVLFV
                     EQLCTKNHAFGTVGSLTVADASPNVISGDVTFSIDLRHPSESILTDLENNIRQEMTSIS
                     KGRDGRVVFDMRRIWHSPAREFDPVMLNCIEKAAIYRCGSESQVQRLPSFAGHDSALVA
                     LADCPTAMIFVPSKSGISHSPEEWTDKEDCVLGADTLYQAILN"
     PFAM_domain     complement(join(45710..45749,45798..46222,46288..46796,
                     46983))
                     /aSDomain="Peptidase_M20"
                     /aSTool="clusterhmmer"
                     /database="35.0"
                     /db_xref="PF01546.31"
                     /db_xref="GO:0016787"
                     /description="Peptidase family M20/M25/M40"
                     /detection="hmmscan"
                     /domain_id="clusterhmmer_JX265_010748_0046"
                     /evalue="2.10E-23"
                     /gene_ontologies="GO:0016787: hydrolase activity"
                     /label="JX265_010748"
                     /locus_tag="JX265_010748"
                     /protein_end="372"
                     /protein_start="47"
                     /score="83.3"
                     /tool="antismash"
                     /translation="CGRFDGILGVLSGLEVLRSIKESGKKLFCGLTVIDWTNEEGARFS
                     PGCTGAAVWSGHTDIVTAHCRKSNWGNSTTLGEELSRIGYRGRLPAHHQANALSSHFEL
                     HIEQGSRLETSGQKIGVVNAIQGIRWFHVSVRGERAHSGATPMTKRADALASASRIVLF
                     VEQLCTKNHAFGTVGSLTVADASPNVISGDVTFSIDLRHPSESILTDLENNIRQEMTSI
                     SKGRDGRVVFDMRRIWHSPAREFDPVMLNCIEKAAIYRCGSESQVQRLPSFAGHDSALV
                     ALADCPTAMIFVPSKSGISHSPEEWTDKEDCVLGADTLYQAILN"
     gene            48881..51783
                     /locus_tag="JX265_010749"
     mRNA            join(48881..49009,49140..49218,49283..51304,51354..51574,
                     51652..51783)
                     /locus_tag="JX265_010749"
                     /product="hypothetical protein"
     CDS             join(48881..49009,49140..49218,49283..51304,51354..51574,
                     51652..51783)
                     /codon_start=1
                     /locus_tag="JX265_010749"
                     /product="hypothetical protein"
                     /protein_id="KAI1858656.1"
                     /transl_table=1
                     /translation="MAPSNTSMFRSADMSMVQLYISNEIGREVVNALGELGLVQFRDLN
                     SSVSAFQRTFTQEIRRLDNVERQLRYFHSQMEKAGIPLRKLDLDVETLAAPTTHEIDEL
                     AERSQSLETRVASLNESYETLKKREVDLTEWRWVLREAGGFFDRAHGNVEEIRASTEDD
                     DAPLLQDVEQHNQAPDVDRSFSGMNIGFVAGVIPRDRVGPFERILWRTLRGNLYMNQSE
                     IPEPLVDPTTNETVHKNVFVIFAHGKEILAKIRKISESMGAEMYKVDEDANERRDQVHE
                     VNTRLNDLQNVLRNTQQTLEAELTQIAQSLSAWMILVTKEKAAYQTLNLFSFDRQRRTL
                     IAEGWCPTNDLPLIRSTLQDVTNRAGLSVPSIINEIRTNKTPPTYLKTNKFTEAFQTII
                     NAYGTATYQEVNPALPAIVTFPFLFAVMFGDFGHAVIMFLASLAMIYWEKPLKKVTFEL
                     FAMIYYGRYIALVMAVFSLYTGLIYNDVFSLSFTFFKSAWEWKVPENWEEGQTLTGELT
                     GSYRYPFGLDWRWHGAENDLLFSNSYKMKMSIILGWVHMTYSLCLSWFNARHFKKPIDI
                     WGNFVPGMIFFQSIFGYLVVCILYKWSVDWIGEGRNPPGLLNMLIYMFLRPGFVDEQLY
                     PGQSGVQKVLLALAFIQVPILLFLKPFYLRWEHNRARAKGYRGIGEHSRVSALDDDEDG
                     DGHIGNGRASVDSDDGEGVAMIAQGQDDDEEHHEFEFSEEMIHQVIHTIEFCLNCISHT
                     ASYLRLWALSLAHQQLSVVLWSMTIGPALSKTGVVGVIGIVIMFYMWFFLTCAILIAME
                     GCSAMLHSLRLQWVEAQSKYAEFAGHMFTPFSYFTLLEEDEGLAEFRG"
     PFAM_domain     join(48974..49009,49140..49218,49283..51304,51354..51574,
                     51652..51735)
                     /aSDomain="V_ATPase_I"
                     /aSTool="clusterhmmer"
                     /database="35.0"
                     /db_xref="PF01496.22"
                     /db_xref="GO:0033179"
                     /db_xref="GO:0046961"
                     /db_xref="GO:1902600"
                     /description="V-type ATPase 116kDa subunit family"
                     /detection="hmmscan"
                     /domain_id="clusterhmmer_JX265_010749_0047"
                     /evalue="0.00E+00"
                     /gene_ontologies="GO:0033179: proton-transporting V-type
                     ATPase, V0 domain"
                     /gene_ontologies="GO:0046961: proton-transporting ATPase
                     activity, rotational mechanism"
                     /gene_ontologies="GO:1902600: proton transmembrane
                     transport"
                     /label="JX265_010749"
                     /locus_tag="JX265_010749"
                     /protein_end="845"
                     /protein_start="31"
                     /score="1055.6"
                     /tool="antismash"
                     /translation="ALGELGLVQFRDLNSSVSAFQRTFTQEIRRLDNVERQLRYFHSQM
                     EKAGIPLRKLDLDVETLAAPTTHEIDELAERSQSLETRVASLNESYETLKKREVDLTEW
                     RWVLREAGGFFDRAHGNVEEIRASTEDDDAPLLQDVEQHNQAPDVDRSFSGMNIGFVAG
                     VIPRDRVGPFERILWRTLRGNLYMNQSEIPEPLVDPTTNETVHKNVFVIFAHGKEILAK
                     IRKISESMGAEMYKVDEDANERRDQVHEVNTRLNDLQNVLRNTQQTLEAELTQIAQSLS
                     AWMILVTKEKAAYQTLNLFSFDRQRRTLIAEGWCPTNDLPLIRSTLQDVTNRAGLSVPS
                     IINEIRTNKTPPTYLKTNKFTEAFQTIINAYGTATYQEVNPALPAIVTFPFLFAVMFGD
                     FGHAVIMFLASLAMIYWEKPLKKVTFELFAMIYYGRYIALVMAVFSLYTGLIYNDVFSL
                     SFTFFKSAWEWKVPENWEEGQTLTGELTGSYRYPFGLDWRWHGAENDLLFSNSYKMKMS
                     IILGWVHMTYSLCLSWFNARHFKKPIDIWGNFVPGMIFFQSIFGYLVVCILYKWSVDWI
                     GEGRNPPGLLNMLIYMFLRPGFVDEQLYPGQSGVQKVLLALAFIQVPILLFLKPFYLRW
                     EHNRARAKGYRGIGEHSRVSALDDDEDGDGHIGNGRASVDSDDGEGVAMIAQGQDDDEE
                     HHEFEFSEEMIHQVIHTIEFCLNCISHTASYLRLWALSLAHQQLSVVLWSMTIGPALSK
                     TGVVGVIGIVIMFYMWFFLTCAILIAMEGCSAMLHSLRLQWVEAQSKYAEFAGHMFTPF
                     SY"
     gene            complement(52066..52587)
                     /locus_tag="JX265_010750"
     mRNA            complement(join(52066..52231,52301..52587))
                     /locus_tag="JX265_010750"
                     /product="hypothetical protein"
     CDS             complement(join(52066..52231,52301..52587))
                     /codon_start=1
                     /locus_tag="JX265_010750"
                     /product="hypothetical protein"
                     /protein_id="KAI1858657.1"
                     /transl_table=1
                     /translation="MTSQGTHGPTMIVSLVLPSHGLWNFALRSPDYWPVTHLEAHPASQ
                     PTERPSNAMALGAFLRPHAFVALYLIAAIYIVHGTIELVGRWKKAGNDHAPVVLMGLNW
                     AIIRTVYTTTESWIGVYCIRREQAAKDAHELFVHMAAMRGGSPGAE"
     gene            complement(53384..55370)
                     /locus_tag="JX265_010751"
     mRNA            complement(join(53384..54768,54824..55370))
                     /locus_tag="JX265_010751"
                     /product="hypothetical protein"
     CDS             complement(join(53384..54768,54824..55370))
                     /codon_start=1
                     /locus_tag="JX265_010751"
                     /product="hypothetical protein"
                     /protein_id="KAI1858658.1"
                     /transl_table=1
                     /translation="MVTTPVFSGFGKPEPTFSKEFKSSPTPTTARMHQRQGSLREISPD
                     QSGRSSFSSVRENDSDLAQTFTSTKVSSYSRLSDDEAVDDLPTPPPEMATMTTTQFRPP
                     MTRPHSRLHGSWFPAVAADGFEGWKQIDVRGKTASRSFGDLQALKIVWSTPASPSKPKG
                     PRRPPPGQAPIERLPLELLGPIIELLMLDIPPNGISARNVDLMSLLLTSRTLHTATLHA
                     LYRNITIPHSRIFRKFLNHLTLNQELGTIVRRLDFSHFNPTTLFSTASERATTQNLTPE
                     TLSQCLQLTPFLREFLAQEYIDDEIDEGVLQKLFFGMERLKALDFTGCSSPEFKNAMTA
                     IVSREWPEMLSITRLSLHKCINLPTEVFTTILPRLCNLTHLDVAGTRITDEALQSIPHT
                     ARITHLNLAKCKGLTSENVIDFIKNHPAAKSLVCLSLASDARSHQLLDEDDLDQLLPAL
                     PSSLRSLSLKGSRMDASHIDALRPLTKHLEELALGRRLKIGDIERLFRPDENDDDMSME
                     IDWEPHTLKYLDISDYAATELDLGALLNSRSSIMEKYSAPLEVIEVIDDLYTRLSKSPT
                     VQRSGWTVTEFGSRAWLVRVHSPDDGPRDSGLRSWKMGASFWGMRKIPMATQEVGGMYG
                     SYMFKRKL"
ORIGIN
        1 ctaatggagc tgggaagtac ggtctgcacc ccaaagccga actgcggcac ctgcccgatc
       61 acggcgactt gccgggctta tgcggaaggt ttggagtttt ccagtaagaa gggaatgcct
      121 acggaagaca gctgcatcgt cgatatcgaa gattcgtgct ctctttgcaa atcttacgaa
      181 gagcacgcag ttcaagacga ggaagacgag aagatagtcg ccaaactatc atccaagaaa
      241 tcatctgcgg gcggcaacaa gaagcaagcc tctctgcagt cattcttctt cgcgcagtct
      301 cagtcgaaga agcctaacaa gaaagcgact tcgtcatccg aacccgacgc cacagttctt
      361 gaggtcatcg tgaaccacgc tcgcaagttt ccggtcaagg tcattaagaa ggcagtgcgt
      421 gaagaagaga ctatcgtatg tgcaatccgc cgaaaggggg acagtcagtt tctgatccag
      481 aggcgtcctg aaaaggggct cttggcaggt ctatgggagt ttccttccta catcttgcca
      541 gatacaaacg actcgacggc caaggcccgc aagggagaag ctgcaaaatt cgtgaagggc
      601 ttgctagaga gcgaaaaggg tctgaagcac gttggagagc tgggcagtgt gccatggctc
      661 ttctctcacc tgcgcctcac aatgcatgtt cacctttttg agctggatga tcgagggaat
      721 tcgggcgcgc cgagcaatgg agcaatgggc cgaaaaagtc ggtggagtgg cgatgtggat
      781 gcggagtcta tgggcacggg tatgaggaag tgttggactt tggtcaagga gagcactgag
      841 taggaacaga ggctctggtt ataaaagagg acttgaggca cactagagat gaagaataga
      901 cagtctgaga ggtgcttctc cagtagtaca tgctctgcca gcccgagcag gcttggtaga
      961 catgtcaaga accatacgcg atcagctctt attttccgct ctatacaatt ccttcttcat
     1021 atacctgacc cctgttctaa tgataccggt gcagtgagta gacagcaaat ggcttctcgg
     1081 tttgctcagt ctaagctcat cttctgacgt gcaagcgctg cttctcagcg gccgcgggtc
     1141 cacacagcca gtggttgaca gctttcatag cggcattggg ctacttgtac atctctaggt
     1201 agacccagtc cagtccaaca gtcaacgtgt gagactggtg tgccacagac aggccatcag
     1261 gatttggacg ctggtgcctg tggttccggc tccttcttgg cggcagcctg agcagtaccc
     1321 cttgcgagtg cttgtcttgc ggggtggtga gcgttaatca ctaaggtcta caaattgatc
     1381 cataacttac tcgtcccttc tcctctgctc gtcctctaat gctggtttga agacgtactg
     1441 ggcgttgaag atgccgaagc caacggccaa cacaaggggc acggcggtac gcatgaaact
     1501 catcttgaca actcaacccg gctgagaata tctcagaaag ttcctactgc ctcatgagga
     1561 agcgagctct gtgttcgaag cacacgtttg tagtatagcg aatcgagcga gttgttggct
     1621 gtagtagcat ctaatgcgcg tcagtaggag taagtagccg ggtacatgct gcacttttcc
     1681 cgctagcgaa gcagggtgcc cgccccactg ccgaaaggcg tgggaaccac tttaagcagt
     1741 caaccacaac gcgtctccca taagctgcaa acgcgtctcg tcaacgtcac tcgaacgaaa
     1801 aacacccact acgaataatg atccgccatt tcccccgata agtcaaggcg agacatgtat
     1861 ctccggctca atggcgaaat ggagggaact tggcgaggtt ccagactcgg acgacgaaag
     1921 cctgctcgat agcgacgaat cgcagccgca gcttccacca ccgcttcctc gaaacgatgc
     1981 gagcgccctg gtggaggaac cgtcgactaa agatcccaca atctgggata tacccatctc
     2041 gtcccaagat catgaagaac ctgcgctgcc ggttgcgaga acaaacatcg aaatccacat
     2101 tcgggcgaga cctatatcgc aggaacccga atcctcgcca ttgtcttcga tcgcggatcc
     2161 aaccgaagaa gatgcgacca ctccttgtcc aagccaacac aatgaatcga ctggggtgga
     2221 tcagggagaa gtgcatatct cacgcaatac gacgcccgag gttctacaga gtaggccggc
     2281 tctcactgcc gagccaagtg ccaagcaaat caacatcgtg gaagaggatc aagatgtggc
     2341 acgagaagag tctttgcggt tgaaccgctc cttgcggccg cggaaaccca ttcaggagca
     2401 tccttacctg ctggagaatg cccagtacag tcatatgttc aagtcacacg gcgttcggcc
     2461 tgtgagactt cctgcttacg aagagaggcg acgagcctta gaggaagact cgcaggagca
     2521 ggactacgag gaagacagtc agctgaccaa cggatatgga caagaagagg agctcgttgg
     2581 aagtcaagaa agccgacgga gacgctcttt agacaacggg cgcgacgaat tggccctgtc
     2641 atctccctca aggccgtctc catctcctcc acggccgacg acatcccatg aacttctagg
     2701 aagctcacag aatgatgacg atcttccatc cttaaatgat atcttcagac aacgggcgaa
     2761 agggagacca aggacttatg ccaagcggag agggtctccc aaacagtctt ctagtggcaa
     2821 gagaattaga caaaatcgac ctatcatcgt cgatgaacca agttctccac cattcactgc
     2881 agtcaacatt ttcgatatcc ccccatctcc gccgcagaca agccccgcgt ttatttctca
     2941 cactccagcg acaaatgttg ccttcactcg acctggggtc gtgtccctga cgcccaaacc
     3001 tagtagcata agtacctcta ggaatcaaac gccggtacct gcaaaacaag ctattgctac
     3061 cgtggaccta acagacatac tcgaccaaga ctcatctggt ccagagaatg acttgacagg
     3121 aggcatgagc gaccctgaac caaatcaccc agaacggtct gctactagta gtcctgagcc
     3181 agacctggtc ttccgacgga ggatcaaagg cgtgcttcct gcttcctgga ttcgcctcga
     3241 ccaacaagtc tcgcgcgaca aagtccccaa gcctctcaca cgacggagtc cagaactgtc
     3301 cccggaaaag gtccaccgga aaggggttgc tcagcggcgc cagatatccc ctcgatccaa
     3361 taactccaaa cccttcttct tcgacgatga ttcagatgac gattttacga ctttacgaaa
     3421 tgatgacatt gaggatgctt tagaaaccac ggagtttccg attcttgaag acgatgcagg
     3481 atctgtgatt gaagaggatc atattgatca gatgcttcct gggaaaagga gagcagaacc
     3541 ttctgtcgat ggcttgccac gtccaacgaa gaggagaaaa acacagacca cttttaaagg
     3601 tcatccggtc gaacgaaaac ggcagcaaaa actgaccggg atggtgaatc actctaagag
     3661 tacgactcat acgggtagtt caagcagcaa actggcccgg cacacgtcgt ctattcctca
     3721 acgaggtgca gcctcccaac gggcttcacc gccgaggttg agcatattgg acgttttgga
     3781 accaaatgct ccttcgtttg tcaggatagc agcccgcacg gctagccgaa gacgaaataa
     3841 aggaagatca agtccatccg ggaagcatat tagcctcggg actcgccagg ataacatcga
     3901 tgccctcagt gtgctgcgaa attggagggg aggcaaaata caatctcgat cgctgacaac
     3961 gtcctcggaa tggccacgat ctaccaattc acggccattg caaccaatcg ctgacaacaa
     4021 ggcggtgcgg tcttcaaact tggacaaagg agttgggagc tgtggatctg tcccggtcaa
     4081 tcgattctca aaatcgcgaa agttggtgaa gcagatgagt atcgacaagt ttgtagatac
     4141 tcgacccatt tatcctgcat ccgtcactgc aagcctccct gatgaagttg gtattgcgat
     4201 gcctcagccc attaggcgca ttctaggtcg gtcaaaaact cacggcacca cctcgagacc
     4261 agcacagctc gagacggccg gcgatgagca ggttcatcga caagctttcc actctcggaa
     4321 gagggttcta gatgctctct atcgcaaatc acgcaaggcg gccccttcag cgccagacac
     4381 ccgcttagca caggtgtttc gtggccaatt gctggagcct ggtttgccac tcgcagcgga
     4441 ggaaccatct acaaattcac aagagacgtg tctgtcacca cctccggaga cgcggcgtag
     4501 atttcgaaag cttctgcgac ctaggcatat cgatattgct gcaccgcaat acgcacatgc
     4561 aaatgatcct ttgccggtgg aacatgtccc catatcagag gcagtagcga ttacagaagc
     4621 cagcgcaagc aagctccagg gtctggggcc gtatggctcc cattataccc aacatttcga
     4681 agtcttccca ctagattctg gggtgttctt ccgcaaggac actctaatag gaagtggtag
     4741 actggctaaa tcattggacg aagactgcct tggggggctt tcgcaatccc gcggcagctg
     4801 tacatttcag ctcgacgaca gagctttatg ttggagtcaa tgggatgctc aaacttcctc
     4861 ggagtttgga gtcttgtatg actgggtcgc tgataagctg cagcctgaac tcagcattgt
     4921 tcagattgac tctggttctg ccgccgcctt aactgcgacc caggcagcag atttcagctt
     4981 gagatacttg caagaggttg tttcttttcc tgaccatgaa accgcgagac attttgtcag
     5041 taggatccta gaaactatgg caggcttcct ggaccgcctg ggagctctgg tcacacagca
     5101 aaacacggat gtacggcagg ctgccgaagt atcgacgcgg tgtatgctga cggtgttgca
     5161 aacgttgcgg gtgtgtgaaa agcttggttt caccgagtct ttgcaacttg aagaactctt
     5221 gaaaaggact gctgggcaat cagctcggat tttgctccgg gctgatctgc tgaacatact
     5281 ggacttctgc agccagctcc agagttctta cgtacgagat cgcgggattg gggaggagca
     5341 atatctcatc gctggatggg tggtcatgat gagagtcctt caagaatctc gcataccacg
     5401 tgctggcttt tgggatgttg tctctcctat cctactggag gctgtgcctg gatctgtggt
     5461 ggatgcacag gtaatggaac gactctggca caccatgttt gctttgctcc cacttgccga
     5521 gttcgataac gctggcgtcg taacttccgg acttcgtcac agtatcccgt tggaaggctg
     5581 gaatctgcca cagaaactac taggtcgcgt ttttgacaca tacaacgcca accagcgaca
     5641 gtcgccaagc ttcaacgact actgccgggc gcttgtcagc cgatgccatt accttgtgga
     5701 gcaatgggga tggcggaagt gcagtgggat cattggcacc atttttgact tcttcgcctc
     5761 ccagaatctt tctcatcttc gtaatgagga agtgtacaaa tcaccacaat ttcttgaaga
     5821 tcttgccggc acaccctcgt tggtcgttca atctgaagat cgatgcttcc gtatatttct
     5881 caagcttctg gcattgtcta ttcagcggct cagaaaacat ggactgatca aagatctcaa
     5941 gaacctaata gcccgtgtcc ttccaaacca tgaccgtcag tatctaaagg agagcgacgt
     6001 ccatgagcat gagcttgcct cattgaggaa tcatcatgac ctactctgca cactattttg
     6061 gtgctctccg caacctttgc ggccttccgt gcagcttctg gagaaattgg tgattccggg
     6121 gagttctcat aaagaggcat gtctgatcaa tttgcaggca tggaaccagc ttggccgttt
     6181 cgttgttttc ttgggagaag accgagctgc atggaagcca ttcgctgatt ggcagaacaa
     6241 cgtcttcaag caagtcctcg atcaatatgc ttcagtcgaa tccgatattc aacagcaatt
     6301 tttgagaatg tccaaggagt cctccaatgg cgtcagtccg gagctgatga aacgcgtcgt
     6361 caacatgaac aaacaagccg ctactgacgt cttgcatttc tccctcaagg ctaatctgga
     6421 tgtcatgaga catgcttcat ctctcggagc agcttctttc gttctcaaca cttgtatgtg
     6481 gtcgacttat ttaggatttg taatttgaat gtactgattt taaacagacc aactccacga
     6541 ggtcttctct cgattctcat tttcaccacc cagttttgac tggagtacgc agcgtgtggc
     6601 tgttgagatc ctcggccact atcttgacag aatcgagaaa ttcttctatg agcatgagac
     6661 gaactcggat ttaccaaatt catggcacgg tgaagatgca ataatggtac gcggatttat
     6721 attccattgg gaggccaata actaatacgc ccctaggtcc ttgatcgcca cgtttcagtg
     6781 cccttttgct ccatggcgcg gaatctactc ggtgaagcca gcgagagttc ttctgcgagc
     6841 ataactgacg gaaaggaaac gggcctggag aaaacgatgc atgcctcagg tcggcttgcg
     6901 gctttgttcc tgcgccacaa agtcacagta agtaccaaga tatttttcga atgaactata
     6961 gctgatttta gcagcgctta tcatcattct tctctcccgg aaagtatggt ttgttctcgg
     7021 gtcctcaggc aaagctctct ttgcactcaa ggaagtacat gagcctgttc gcttcggtac
     7081 ttgtcgagag aggtgttgca gattttacag taagtcacca aatgtggaca aagatgacat
     7141 cttactgatt gacgtaggat atcaattcta cacctctcga attctatctg tgcagcatca
     7201 ccaaaccatc gcagagtctt gcgtatgaat atcgactcgt aagggcattg aagctgcaag
     7261 gcaatcctta cctcaaggag atcgcagtcc accgggacaa ccctgattat gaattgaaca
     7321 gggacctctt cgaccgtgag ttcgtgaaaa caaaaacctt gcaatcatgt gttcgctaaa
     7381 cccgtatagg tacgttgtct tcgatgagaa gagccatacg acatgaacaa aatctgcaac
     7441 gggaggtttc acaagccttg cgcgccgtca tggaccaaat gaaacaggac ctgaagcttc
     7501 tggttagcga gccagctgcg cataaagcct tcattcaatt tgtccgaatg atagtaccct
     7561 tgatcaagaa gcatgatcta tgccctattg acccgttctt ttgccaaatc agcaaagagt
     7621 attcgccatc agcacaagac ccgcgtctac agacggctgc aatactttcg tacgggctga
     7681 agcttgaaga tgaggataga ggagccgtgc cacgattatt ctactttctc tatcccaact
     7741 tcaagctagc tctggcgaac ggcaaattgt cagatgagcg agatatcctc cgagaaggca
     7801 tggaaaacaa gcacattttc tcatttgtgc tcagtcggat gcttccagca atcataagag
     7861 cggtgatgaa ggcaccagag gcatggctca tccttgatgt ctacgtcgaa gcggtagagc
     7921 gactgctcga tggggaatta gatgggcctc ctggcaagcc cctgaggggc gttatccaca
     7981 ggagtatcgg ccatgagagt atggaagacc tactcgctct cctcaaattc gtgggcgccg
     8041 ctgtgcaaca ctatcaacgc tccgaagcca atatccggcc ggagcatctt caaagcttga
     8101 cacttttgat caaacttttg aatcagttcg gaccatcact tgttgcatac ctatgcacag
     8161 ctcgaaattc aaaatctcac atagggatgg ccattaacaa ggaactcgat gcgttcacag
     8221 atttcacgcg tgaggcgggc gagtacctat ctgaagtgct ttcatcctcg gaaggcggtg
     8281 agggagcaac ccagatagac ctggggcgtc ttctcgaggg catacagttt tactatgccg
     8341 acccttcgac aaacagaaat gaaaacgcca atagttttgc ccagcatatg gttgaagaca
     8401 tacaaaaaaa ctgggtcagc accgggggta ggatttcggt gagaggccct gcgcatacgc
     8461 ccggcgtatc aacacagtcg gggcagggca ctgcaatccc cccctggaat tgggtacagc
     8521 tggtcgcgca gctgaacgaa cagattcaag agtggaatcg ttcgttcgat acatctcctg
     8581 ccatggtgtg gaacaggcga caggcggcta tggatgagac ttggcttttc taaagccccg
     8641 gcgcatggaa tgagggaaag cagcttatag cgtgttatga tcatcagaat caaacaggag
     8701 gttttggaat catccaaaat acttcttcgt caaacctata aaatgcgcaa agatgcttct
     8761 ccatctgacc aaagacgtga ccctgtgata ccggctggct tttcggttac ttgacggtcg
     8821 ttgagtatct cgcataccag cacaggcata atccctgcag catggtttta gcccatcaat
     8881 caacagcaac tggctcgcca gagagtttcg tggagagtag tcctacgtcc catcagcaac
     8941 catccatgct cgacttctta gaacgtgtat tgatcatcat gcttgactgt gtccaagcat
     9001 ctgtttccct ctttcgactg ctgaatactt gaaaaggccc catcgtgctg cagcagaccc
     9061 attccgggta taaatatgat gtcatattgt taccccacca atggtcgcgt atgactcggc
     9121 caaatggtcg catgtggctc gcaaactgcg agacatagaa tctctatggc atgcgacaca
     9181 gaggagccaa gttgcaagca gaagccagct gctggagtac ctgaggcagg catatgtgca
     9241 tggtacagga gtcaggagcc gtttaaataa aacctgctgc gcctccacgg gccttgtgtc
     9301 cccacgacct ccaaactcca acagagatcc aacaaaaggc ccacgtttga gacggaagcc
     9361 tggagtcgca acttcaccgc ttgagaggct tgccttgggc tgtttgctct gactaacact
     9421 gagtgaagag cctcggtgtc agccttgaga ccttttgaag cacagtggac ggcgagagcc
     9481 tcagcatctt gctttcgcaa gccgtcttac atctccaact tgcccattct gggttacggc
     9541 tggcgcccac gcagaggctg agctgcatcg ctttacatcg ggattcgtcc acacttttgc
     9601 cggcttgcaa gcttactgga accttatata cacagcccga cgagccgccc gtcctttggc
     9661 tggggaaatt gctatatagc accgcctagg ctacactctc gtcactttgt cgcgagtcct
     9721 cgcgatcatc caccccaccc aggaggtcct atacccttcg acgactccac cggacgccat
     9781 gtcgcgctat gaagaacgtg gccgctctcg ccacgagcgg gactactcgc cagactatac
     9841 ctacgctggg ggcagcgcag gcgcctaccg ggtccccagc cccggacaca agacctacta
     9901 cccaacaccg agctcacatg ctcggctgga gtatgagcca cagacgccgc tctaccctcc
     9961 acccccaaat cacaacagcc tccaagtccc agactcccgc gcgaggccac gctcgttgcc
    10021 gcctccggcg gagtggcgtg gtggccgctc gagaggagac aagagccggg acgacatctc
    10081 acgcgaccgc tcgcccatcg cccgggcccg ggacgccctc gggaacacct tctccgatag
    10141 taacacgggt ctaggggtcg ggatcctggg cgcactggtc ggcgggctcg ccgcccatga
    10201 ggcggccgag gcgacgtcac ggcacggcag cggcagccac cacagcagcc accaccacag
    10261 cgagacgcag cggcgcaacc agctgctgag cacggtggtg ggcgcggccg tgggcgggct
    10321 cggtgccaac gccgtcgaga agcggctgga gatgaaccgc gagcgcgaca aggtcaagca
    10381 gcagaagtgg gaggagaagt ggggcaaagg ccccggcggc aacccggccg ccgactacgt
    10441 cgagaagcgc gaggtcgtca tgcgcccgcg gagcagccgg cgggaccgcg attctggcgg
    10501 ctgggacgtc gaaccggact ccccgcgccg gtcgcgcggc cggggcctcg agcgcgaggt
    10561 cgaccccgat gcgcgcagct ggaaggacgt ggaggactgg gtgtatgacg accgcgatcg
    10621 ggaccgcgat cgggaccggg accgggatag acaccggggt cggaggagcg acgacggggg
    10681 gtatcgatac taggaaagac gtgagtagat gggggggcat tcctgtcttg tactatggga
    10741 tagtgtggga tttcttgcgg gacagagttc cagtctcttg acgaatgtta cgagttgaat
    10801 gggtccattg atcgagcgat atatgttaac ttttccttct gtctctttgt atgagaagta
    10861 gcttaagggt atataacttt cgagagattt ttcaaatgac cttcaatgca gacaagattt
    10921 atcgagaaat ctaccatctt gatgccagtc tccctcctgt gcaagctaac ttacggatag
    10981 tgctttgaag tgaaacccag ggtctcactg gtacggaggt ggtaagtcca tttctagtga
    11041 tatacttcca aataagaagg aactccacga ggatcagaat gacttactac aacatagtga
    11101 tttctcagat actggtgatc gcttcccaga acgttgtaac aatattgaac tcttgtgcga
    11161 tgggtgttgt gtctactata cttcttccat cttgggcttg gcacgccatg cttggcactg
    11221 tacaacgttg atcttatact gccaaagtta acctcatccc cacccatgtc tcaggtactg
    11281 tatctactat tgtataagct caagactagt ctcacatata gccacagttg taggtggtgt
    11341 tgaaattttg gtttgggggt attagcttta agattacttg ggcgcgttat actagcatat
    11401 atatatttcc catcctgtaa cacaaatctg gatgtcatac actggtacgg ataccccatg
    11461 tccttttcaa ttttggagct ttaagaaaat ttacatatag acagcagctc acgctacgct
    11521 tggcttgtgt ccttctcacg gtctgtccgt ggaatgttgg atagggccgc gtggttctgt
    11581 gtcatgtcca caccattggc atccccatcg gtagaatcat ccgcagcagg agctgcgcgg
    11641 ggagtgttgt tggtgggtgc gaagctgctc ttggctctga tcttctcgcc gtagagatag
    11701 aagatgactg ggatggggac caggagcgcg gccacacagc ccagcagcgt cgaagcccac
    11761 tggatgccca gaccgttaaa catgtaggtt gagaaaaggg ggaatccggc accgcaaagg
    11821 gatcgaagga atgtgtttcc agcaattgcg gaagcggcaa acattaggta ggcgtcaacg
    11881 agatagttga gtgcctgcag gaagatggcc atgagaccga agccagacag aataccggag
    11941 gcagcgggca caatccagtg aatatcggcc cggtagccgc tccagccgaa ccagaagata
    12001 ccggcggtga aagaaactcc accagcaata atgacgggaa gacgccactc gggaatgggg
    12061 acaccgttgt ttgcggcgag cttgcgctgg tatcttggct gatccagcag aacgaccgta
    12121 ccagccagga gttgaccaag gatcatgcca aagaatgcga gacccgattg gcccgagttg
    12181 aagtggtgaa cgccctggaa aacaaaagga taggctgtca ggaagaggta tagcaagcca
    12241 tagataaaag ccatgtagac agagagcagc gtgacgatgg gctcgaagaa cagcagtcgc
    12301 atgggtcggg tgaagttctt ctggagaagc tctttgaagt cgacctcgat ttcctcctgc
    12361 ttcgcgtgga taccccagtt cttggtacgg cgtcgcagct cggaggcttt ttcgataaga
    12421 atgactggtg gataggtctc ttccaggaag atcaggtcga ggccaaaagc gacccagccc
    12481 atgatcgagg taatgtacat ggtccatcgc catccgagat atgattgtgt gataaaaccg
    12541 ccaacaaacg gtgcaaggag tgggccagta aacacggcca tggagaaaat ggtgatggca
    12601 actcctcggg tagcgttgtt aaacatgtcg gagaagacgg cggcgacaac agccaggggg
    12661 caagcgccga agaagccggc aaagaaacgg cagatcaaga gggtctgcag gtccttggcc
    12721 accgcacatg cgattgtgaa aacggagaaa ccaaacatcg agatcactat gggcaaccgt
    12781 cgtcccttga gctcggaaag cggtgcccat agcgtcggtc caaacgcgaa acccaagaca
    12841 tagagtgata cacccagaat gcctacttcg gtgctaacgt tgaattcggc ggcgacagat
    12901 gctgtggcgg acgagaaaat actcgaggtg aaggcggatg tcatcgtcgt ataaccaagc
    12961 atcgcagcgg taaggagcct gatcggcaag ttagtaactg tagcgaggaa cacgagacac
    13021 aagacgcggt aatgctcact ttttcttagt aggccagttc tgggcatggt aagggtcgtc
    13081 gggaccgtcg aactcgacga catactcctc ctgctccggc agaggcgggg gaaacggctt
    13141 gccagcgccg aaagctggca agggcttcgc ggactggcga ctccggaggc ctcgaccaat
    13201 agtctcgctg tgctggctcc gggccgtgtg tatcctgctc agctccgtgg ggtgtctctc
    13261 gaggtcgcgt tgtgttgaca ctcggctcat gccaatggtc cgcctcgtgg cgccgccctc
    13321 gctcgacgac gtcgagacgg acgacgcagt gacaactcgc tcgacttcat tgctgggccg
    13381 ccgatgcggc ttagacgagt cctcggggtg gttttgccag tgagcatcct cctcggctcg
    13441 catgagctcc cggtcgacct catccatgtt taccatgttg gtgttctgaa tgcgctccga
    13501 gcgcaggtga ttttgagttc ggacgattcc tggggaagtc tatcgtgtaa gttacgtcac
    13561 gcgcacgtcg cctagagcag ctctgcaacc cgaggcctca gagtgccagt tcggaccggg
    13621 aaaagagtag atggttcacg gggaagcacg cgcaggtgaa ctctaagcag atgaagcaag
    13681 gtgtggacgg ggagcgaatg tttttctttc tacgggaaac cttctggtcg tatgtcactg
    13741 atcccagatg ctaggggcag ctagcttaaa taaaaagggc ccggcgatta ctctgggccc
    13801 cggtcggtgg agcttgaagg ccacggcaac gaggatagtg ggatccgtgc cacggtcaat
    13861 tggtaattga gcccagggag cagcaggaga ccagagtcat gaacaacgcc gcacgagccc
    13921 gcgtcgccgt caggatggac agtggatatg cgggacttcg tgagtgagcc tctgactaat
    13981 cggcgcgcat actcttccct gctggcaccc cgatttggca aaacagtgct cttgatggat
    14041 gtcgaatgtg gctgcgcgag ttcgtgcctt gggcgcgcca gttgccgagg gaaagctaat
    14101 ggacggtaca tacatacaaa ccctgggagc atcagatctt tttttgccaa tgacggcatg
    14161 gccgcctcct aacgaactgg cgggctgctt cccggccgcc tctggaaacg ggcttgccgg
    14221 tcgcacagaa gggctgagtg atcaattact taccgcctag gccagtcatt tggcccgtct
    14281 agaagtctag ctgccgcaac tacgttgttt tctgtacaga aaattttctg ccggggcaaa
    14341 gaaactctaa acgccggtgg agttatcttc cctaaaagga accagaaccc accatcggcc
    14401 ctttcgcctg ggggcgaaca ccgaccgcac caccgctccg ggcggctgtt tgcggcttta
    14461 ccaggtgtgc tctggccagc taacatcaaa gctcagcggg gagctggaaa ttggtagaaa
    14521 tttctccatc gccctccttt tatctggagg cctgagatgc gacaaagggg cggccaggga
    14581 caagaaatag cattgcgatc tgctccagtc tcgctgcgac tccaacgact gcgcccttcg
    14641 ggtccgcagg ggggttggag gacgaacgcg ttgcgatacg aaaatatcta cgtcctgagt
    14701 cggcgcctta caagaggttt acgagcctcg cgtgccgagc atagagtttg atcgataagc
    14761 tgccgcatga tgtcaagcca agttcccaga cccgacgtcc attggccggg cgcacgcggc
    14821 cgttctgggg cacggcagac gacccggtag ggcgggctac catgtccccg ggcaacttta
    14881 gtaagcaccc tacagatgag tgttgtaatg ctaggattcc tctgtgaagg taattatttg
    14941 cgcgggtcgg ttatgtaccc aacattattt ttacccaatg gaactccatc aagattcttc
    15001 gtcgtcgggt cgggtatcta gatctgcgtc aggttcggag atgagaatac agttccccat
    15061 gcccacttag acacaataga ctaagaatgg gggccgtggt taatagtaca cttcacaact
    15121 cctgaatagg cgtgattgaa aaggatgtac ccacttatat cgagaaactg gactatagtg
    15181 agtggcatgc aaggagtaca agcgaaacac agccaagtag ccaattgcag tgccaccaaa
    15241 tcacatgtgt ggccttcgcg actgcttctc gcaggtttgg gcctgaagat gagcaatggt
    15301 accattctat tatatctgtc catcacagct caatattgcc atggcttaaa cgtaatcacc
    15361 tgacgcccca tccgttctcc agtaagccag ttgcttcctc taggctcaaa ttgcttgttt
    15421 cagggtatat tgcccacact gcaatccagc caatagcaca tactacggcg tataggacga
    15481 acgtccatgt cggcgtcaga gcgtccatca taggcaaaaa agacaggcca acgacaaagt
    15541 ttgccgacca gtttgacgcg gttgctatac cgcttcccaa cgaccgcaca ctgagcggaa
    15601 acaactctga ctgcatccac ggaacaacgc ctaggccgat tgcatatgaa gccacataca
    15661 ggatcatgct gatcaagacg attgttgccg cagtgttgtg cgcgggcgct ccaaacttgg
    15721 ctgtcgcaac tgcggtgtca gaggtagaag ggagctcaat aactctaaag ccgaagccag
    15781 acagcagtag acccataatc atgaaaggaa tcgagaagag gagtatccgt cgtcgaccaa
    15841 cccgatcaat cagtaacagc gcagctatag tgaaggcaaa gttggtggtt gcaacgctca
    15901 gagatgtgag ggttggcacc gtaaagccca aaagggcgaa tatggtcgca gagaagtaca
    15961 tcagagagtt ctggctttgt tagaggagcc gccgatgctg agggaagaac ttacaaagcc
    16021 gcagagctgt tgcagacctt ggaggaggca agcaattgca agtgcgcgac gatgcttggg
    16081 gactgcgatc agctcgcgcc acgtcgaaag ccaaccctgg ttgtctttgg cgccgcctct
    16141 gctcagacgt ctgctctcct cctcagctcg gacttcattc tggatgtcgg tcacaatgtg
    16201 gtccgcttca ttggatgaag aactggaggc gagcgtttgc cggatcactc gtttggccgc
    16261 agatgattta ccggctttca ccagccacct tggtgtttcg ggcatgaaga caataaggac
    16321 acactgcaca gcggcaggaa gcgcacctag acctaccatc catcgccagc cggttgcggg
    16381 atcgacaagc tccgaaaaca tccagccgat cacatacgcg accacctgac cgagagtaat
    16441 ggcgaggttg ttcatagtga cgagtcgacc tcgatgcgca gcaggtgcca gctcggcgat
    16501 gtacatgggt gtgacaaagc tggcagcccc aactccggcg cctacaatgg acctccccag
    16561 caccatcgac gacaccgtat agcttccccc ttgcacaacc gcaccaacga tgaacagagc
    16621 gtccgcgaga aggatcactg gctttcggcc aagggcatcg gcgagaatgg acgataacgg
    16681 agacgcgatg agcgcaaaga gcgaagtgga cgaggttatg atagatttat cgaaggatgt
    16741 gagctctctg ccggagaggg aggtacctat ggaaacgagg gtcgctgaga ttacgccagt
    16801 atcatctggg tgcgacatca gcttccgcat tgcacaggaa tatatcagta ttaaatcttt
    16861 ggggatcgac taacatccaa acagaagccc gctgatacca gctgagagca ccaacagcca
    16921 caaaaagatg ccgacgcctt cgtcagggtc atgcctccgg gagaccggag cgacgctggc
    16981 ctcgcggtct ccatcttcac tctgattctc ctggtttcgg atcaacggtt cctgtgccga
    17041 gttctccata gccaggcacg cacttctcag cccttccagc caggccccga ttcagtcaac
    17101 gagtgcatca gcggttggct cggcctgatg ttgttactaa ggtagttggt ccaagagttg
    17161 gctgaagaga cgtacggtcc cacgaggcca aggccggagg tgcataaggt gccactccgc
    17221 tggaacgtct ggcaggcggg aaagcttagc ctcagctgtc agcagcagac ggggtttgct
    17281 ggcagcactt ttgagcctcg tctttataaa aacctactgt atccatcctc gtcattacac
    17341 tcgaccgtgt aggttcgcgc attgcaaatc ttacgcgtcc ggcttgttta acaaacaaag
    17401 gtattggtgc ggaagattcg aggaccgttg cacatacgtt atcatggttg aagcatcgac
    17461 gatagcaatg tcagcaacgc cagtagaaga gatggctgca gcgtctgcgt taatgagagc
    17521 aatgtaacgt tgggaagtgc ttcactgatc taacaaggtg ctgtgagcgt ggaaggtgac
    17581 ctggctggtc gagccggcca ttgatcacag cctctggctg ccagtcttac ataacatcat
    17641 ccccactgtg gcccctggca cctacaaata gtcccacttt ggcattctac ggtgtaatag
    17701 aacgttgcca gtagcctatc tcaagatgct gggatgacag aaccatcatt gcgtgacttg
    17761 agctgtgtag tcatctctgg gatgcgaaac cgaggcggca ggcacgtagc cattgcggca
    17821 cggagcgccg gtaggggttc ctagcgcggg ctgacgatcc atatagggcc gcagaccggt
    17881 aaagaagagc tgaatgccac cttggcgccc cgctggacgt cttggatgtg tggggagtac
    17941 gggtatttgc tgctgcatgg tactatacgc aacgttagcg ccatcggcat ccatgctgac
    18001 gagagggcgt caacccagca cgacctaagc tgagtccttg gcctgagtcc ttggccggag
    18061 agcagcggca ctttgccgaa ccaccggtgg aatccggtac tattgaaggt acagtcccct
    18121 caaatctacg gcggcaattt tatgtaatga tttcgacggc caaagtttcg gttacagtca
    18181 gtgacagctg ccggaatctt cagcagtttc aaaagtgcat tgacatgtgt aagtgcggcg
    18241 cagagctgga tacgaatgcc atgctggcat ggagtaagcg tctagctaat acgaagaagg
    18301 taggatccct gaacaaatga tgtattcaag tgcggacgat cagcccataa acagcagtat
    18361 atggccggtg gaatatatcg gctggagtcc tccttttctt gctggcgcca ctggcggggt
    18421 tggtagaatt atcagtcagc aggcaaagcg tcagtgggaa ttctcgtgat ccatagtcat
    18481 ttacgaagac tagaatggcg agtggtacca ccaccaattc tccggccatg gaggcgtctg
    18541 tagaaaagca acgggctaag aaccgtgaag ctcaacgtcg tcatcgtagg tctattccga
    18601 acatgaaaca tattcttctg tttgtttcgt gccaatgaaa ctgaccatca ggtcgggcta
    18661 tacgagacaa gcttgccgag ctcgaagccc tcaaggaagc tctgttggat tcgacatcta
    18721 ctggaccacc tgctgtggca ccttcgccgc cgccggactt gtcgaagaaa tcagatcccg
    18781 acctgcctcc ttctgccgac tcagaatctc tccctccgcg tggttatgta catgacgcgg
    18841 ccgactggct gggattgctg cattggtcag atgtacagcc gacacgtgca gaacttgatg
    18901 gccagttaag gcagttctcc ctaggatcaa cacagccgac ctacgccgac tctataggga
    18961 ctcccagtga tacacgaaaa gtacagcggc cgagaatgca tcattcagcg accaactata
    19021 ttccgccaaa tccacagccc ctgtcaaacc accatctcgg tagctctggc aacccacaga
    19081 gccctccagc cgatgagtgg tcgcagctct ggcatagtcc gggtctcgac ttggcaataa
    19141 actcacccgc cgaccagcag gatatgcggc ggaaggactt ggctcgctca ccacggccac
    19201 acactgggtc cagccaggca ctagcgagag aggcttccaa gcgtcggaag acgtcattcc
    19261 acagcaacat aactgctaat atcagctcac attcccctga gactacctca ccttcgtcag
    19321 caagtatagc gacaccattt ggcagtggaa aacttcctgg gacgcccaag acacagcaaa
    19381 atacgcttat agaccctacc agccccccac ttagcattgc tgtcattcac ggcaacattg
    19441 cgtgtgttcg tgtcctgcta aaacatgacg tggacgtgga cggcaccgat actcttggaa
    19501 ggacaccact gcatctctgt gcaacaggag tgcagagtgc tattgatatc gcgcgactgc
    19561 tcgtggaaca cggtgccaat acagcagcga gggacgttga tggctacaca cctatgcaac
    19621 gggcggtcga gtacggagac gatggagtcg tgggagcctt cgcggatttg ggcatggaca
    19681 tcaatggggc ataaaatgtt atattaaaaa aagggggttt agatgattgg ccttctctac
    19741 tgatgcaaca tttccagtca ctaattttag gattagaagt ttctctctct gtctgggttt
    19801 ggtgccaagt aggctaaagg tctgaagata gaataatgcc acgtgcagaa gctttactac
    19861 agattataaa gctgcatatt aaaagccaca aaagccagga aagcagaatc attacatatt
    19921 tattgaaaat caaatggcaa gatcaactta gaaatcccta gatatcatcc atccttcacc
    19981 tctcaccacg tactccactc ttattccata tctaggctat tcatatcgaa gtggaggatc
    20041 tcatcagcaa gctgctgcat gacattcatt ctccactctg ggccagagat gattacttgc
    20101 aactgtctct cctccgaggt tgagtcttgt ttgacagctt cctcagcccg aatagcgatg
    20161 caatctttga aaagcgcctc tgccgtatca ttgccaggcc gccagtggaa cgcgaacccc
    20221 cgttcagcaa aagagacagc attggttgtc tccatttctt caacattctg gtattgaact
    20281 gtgaatccaa aaaatggagt ggctccaggt cgtactttga aggggtgtct tgatcggggt
    20341 gtcgaaatgt tcgaggagac acatatctcg tctattccga acccttcata atccatactc
    20401 tctgccacct gttgctggat agtagagatg atgtcagttc gcccagtatt atcgatacga
    20461 atggggacga aattgataca aggaccggct acactactca gggcagggtc catggctctc
    20521 cctgaagtca gtcgaccgaa gacgagatcc ggagtcgcac atacgccagc aatagcacgg
    20581 gcgcaaatag ctgtgaagat ggttgcagca gtagtgctct tgctaatagg tagggcagga
    20641 aagccaatac ggatagatgg aactgtccag ccggccttca ttaccacctc atcatcgaca
    20701 ggaggcccgg ggggcggtgt catagatgcg ccttggagaa ggcggttcca atactccaaa
    20761 cctccgctcg tctttgattt gttgaccatt tctaaataac gatagaagtg aagtggagtt
    20821 tcgtgcattc cagtttgtcc gaatgcgacg agctgggcca tcatctggtt caagctgatc
    20881 ccatcatact gcgcatgggg tagacgtatc atcagccgag acgagtctga gccttccagt
    20941 atccagaatc tcacaaatgg ctgaccaaga ataagcgatt cgtgcccttg ggtctcgatg
    21001 aggttttggc tttcagcctc aaggtcgccg acgtcgcata ggacagtcac tggggtttcg
    21061 gagctggaag cgtactcttg cacgtatttg tggccgtcct gtgtgaatat cgcacggagt
    21121 atatcgaagc tagaccacaa ccaggtgcac agaagcgacg cggcggttcc tgaaaatgac
    21181 ggcgcaaggt cgacgacgag gaatccatac catgctggtg gtgtttggcg agcagcgtca
    21241 atgcaatggg tttggaacaa agtagtagca tgtttcctca ctatattggt cccatccgtg
    21301 gccctctgat gggatttttg tagatgcttg gcttgttccc tcagtactgg ggtattcacg
    21361 acttgggctg ctcttaactt gaggtctcgc ctaagcgcca agctgactac cttcatggcg
    21421 ctgatcgagt cgccaccaaa ttgcatgaag ctgtcgtcga tgccaatgct agtctcttca
    21481 atagaaagag cctgtgccca tagctgccgt aagatcgctt cttcttccga ctgtggcgca
    21541 cgcttggtcg tgtttctaga gccgctgagc ttggtcaatt catctagggt catactgcat
    21601 cccatgctga ccagtcggcg ccgatccgac tttcctgaag tcgtgacagg catctcttct
    21661 aaaaggatga aagcacgcgg aaccacggca tgatgaagcc gtcggctgag cttgtccctg
    21721 aggtcgaaag accagcccgc cgtctcaatc ccagatgtct tggttccggc tgccggtgcc
    21781 acgaatgcaa ctaaaagttt tgtctggctt cctttgggag taatcagatc aatggttaca
    21841 ttgagtcttg attcgctgga agcctgttga acaatgtgtt cgatctcggc caactctacg
    21901 cgttgcccgc caatcttgat ttgcgtgtct gtgcgggaga catacgaaag agttccgtcc
    21961 atgttatacc ggcagagatc tcctgtcctg tagagcgttc ctcctcgtcc aggatgtccc
    22021 ggtgcgctcc gagtcagcca tggaggattc gccacaaagc attcagccgt cttcgcagga
    22081 ttgttcatgt atcccgcagc aacgagcggt ccctcaagcc aaagctcgcc cacggcgcct
    22141 acggctgcta cactctcacc atctggctca ataagccacg tgttgagacc caaaccgaca
    22201 ccaaaacgtg ctccggctgt gctatcttca tcggtcaggg ggaaagccgt cgtcttgggt
    22261 gtcgtttcag caggcccgta cgtgttgacg agtttgatgt tcggtagggt cttccatctt
    22321 gctacgtcag ctcctaacac ggcctctcca ccgaatagca aggtctgcag tccgaccatg
    22381 gactctggat caatggtgcg agatactgat ggggtgaggt caacaaagtt cgcctccagc
    22441 ccgcggaatg aagcaggtaa atcattctgt cgctgctcgt ctgtgggaat gcataagcat
    22501 ccacctgtgg tgaaagtttg aatgatgttc gaccatgaga cgtcgaacgc aaacgatgca
    22561 aaatcgtaaa cccgtgatgt ctcattgtat ccgagtgctt ctgcttgata cgttgatgcg
    22621 ctggccaaat ggcgatgttg gagtaagaca cctttcggtg caccggtgct gcctgatgtg
    22681 aatacaacat agaccagatc tgaaggctgt accttgacag ggctaacgaa agcttcagat
    22741 ccagggaggc tcgagatggt attcgaatca atgaccattg ttgcacattc gagattgagc
    22801 acattgagtg accgctgctt gttcattgca gaaaccagag ctagtcgagg gtttatctga
    22861 caaacgatgg cctggatacg gtcgtcaggc atatttccat caagggtgag aacggctcct
    22921 ccggccttcc acacagccaa gatagcaatc atggtccact ttgatttctc aaaaaagaga
    22981 ggaacaatgg tactggggcc tatgagattt gttgcacgta aggccatcga aagtttcgta
    23041 gacagcgagt caagctctgc atacgtatac tgaccgtcat gagcttgcac ggcgagagag
    23101 ttttgcagct tcttgtggtt catgttgtca ataatcaact cgtggacgca cctctctact
    23161 gagggcggag gcacgggatt ccagtcccat atgtcgcaaa ggtcacgctc actcgtcgtc
    23221 gaaagctgag agatactcaa gtcatgtgac tcttccaagc atagctgtcg catcagagtt
    23281 tcaagctgaa gagataaccg ctcgaggaga gcaacttcga ttacgttctc gtcgaaccaa
    23341 aattgaacct cgacggcatc tttccgaaca aaaaactgga ctagcaaagc atagagactg
    23401 aaagcctcga atcctattgt ttttccagtc gaaccctctt catcttgcgt gtagtcggaa
    23461 tcaaagagcc attttcgatc gacctgatga gagtcatcat cctccatttg cacaagtaga
    23521 agcgtgttga aagcactctg agagtccatg cccaccccga gcttcttgat attctggagg
    23581 ccagtttgtt caaaaggcac catacgaaca gcatgatctt gaacccgctg aagaaagctg
    23641 gtagtcttct ctgccccgtc tactatcgtg cgcacaggaa ctgttgcaat ggttgggccg
    23701 gcgacttgtt caatgcccgg tagggttgct tgtctgccgg aaacaactgc tccgaaaatc
    23761 acttcgtctg aattggagtg acgggaagca aggatggccc atgctcctcg cagaacagtt
    23821 gacactgtga agtccatctg acgcaattgg aggttagaca tggtatgggt cagctgtgat
    23881 accggccgcg gctggtaatt tgtgtacgga agtttggggt acggaactgc atgggacgac
    23941 tccagttctt gtagccagaa ctctgctgcc gttttcgagt ctgcacgtga gaggtgtcga
    24001 atgaaagcac tgaatggggt tacggcaagc agctggctgc cctcgtaggc tttttgcaca
    24061 gtgtcgagga tcattgagaa tgaccaccca tcatacaatg cgtggtggat ggtccatata
    24121 aacactgctg gttgcgctga tgtgtgaaca atctcgtatc gagaagcttg gtttatgaag
    24181 ccaagatctg gctggtcaat ggtgcgctgg gtccatgagg tatattcggt gaagtcgatg
    24241 ccttgcttgg tgaccacttg taaaaggccc gcgtgaccta tcgaggcgaa tcgagtccgc
    24301 aaaattggca tgtgtgtagc ggcaacttgc caagattcct tgaatctttg cgtatcgaca
    24361 ctatctggta gcttgaacat gtattgggca acatatttac cagcctgctg ctctgtcgta
    24421 gcaaggagac cttcttgcag tggtgtcgag ggatacatat cttggatctg atctttgttg
    24481 attccaagtg tagatgcggc ttccgcgcag cagtcttcca catcggcatc accgagtagt
    24541 gtgaacggta gaacgggtcc ggtacagttc gttgtcgcag caccattttc tttcacttga
    24601 ccagcaagga catgcagctg gggatattgg aagacttggc caactgtgag cctgacatgg
    24661 tgtgctctag caagcccgac caatctcatt gccgaaaccg agtctccacc aaggcggaag
    24721 aagctgtcgt gatgagaaat cgtttttgga gcgatgtgca atacctcccc ccagagcttc
    24781 tgcaggagtg attggactgg agtaaataca gcttcggcta cagaatctct ctttccccga
    24841 agcaaattgg cgttggctag ttccccgacc gtcataactt caacaagttg tcgaagatgc
    24901 cgtcgatcta cctttcctgt aggcccgagc gggacggtat cgatctccag gaaaacagat
    24961 gggatcatgt accttggaac ggcgagagcc aaggtactgt caagctcgag agcgatattt
    25021 aatagtagat ctctctcctt ggtgatgacc cccgagtgac tggtttgcag agcgagaaag
    25081 gccaccagaa cctttgtgct gccgtctgat gggattatca agtccactac taccgcagct
    25141 ggatgtcctt tgggcagggt tttctggacc tgtttctcta tctcttccag ctcggtcctt
    25201 tggccattga tcttgacttg ggagtcggtt ctgcccacat atgaaaggtt gccgtctggt
    25261 aatagcttga ccaaatcccc agtcctatag actctgccag aacgaccagg aattgaccct
    25321 ccgggatagc caacgatcag ccatggtggg tcgtcaacaa aagcagaagc agtcttctca
    25381 gcatcattca gatatccctg cccaactaga ggtccctcaa gccacaattc gccaattgcc
    25441 cccactggtg caagctttcc gccactttgg actacccagc agcatgttcc cacgccctta
    25501 cccattcgag gctcgtgtaa gtcatgagtg gatagccggc aaacagtcgt ggtcggtgtc
    25561 gcttctgccg ggccatatgt atttaggacg gtgggaatat ggctccatct tgcaacgtcc
    25621 tctccggtga cggcttcgcc accaagatta agggttttca gtcctgataa agagactgga
    25681 tccagtgtcc tcgctaccga tggcgtaagt tcaatagtat cggctgcaaa ttgcattatg
    25741 gactctccca gattgtttcg acgatctgac tccgttggaa cgcacaaaca ggctcctgcc
    25801 gcgagagtgt gaagcatatt ggtccagcaa acatcgaagg aatacgacgc gaaatcatag
    25861 acacgcgagg ctttcgagaa cccgagagct tcgctctgat atctcagtga actggagaaa
    25921 tttctatgcg tgatgataac acctttagga gtgccagtgg agcctgaggt gaaaacaata
    25981 tatgcggaat ccgaaggcga cacatcgggc agggtggtgg gatcgtaagt acccgaggtc
    26041 ggaatccgcc ctggtgcaag tattatgttc tcctcaattg agagggtttc ggtaatttca
    26101 gctgccttcg tcgaggatat tgtgacaact ggtttgactt gcttcacgat ggcacccaat
    26161 cgtgccatgg gcaaaaatgt atcgagtagc accacggcac caccagcttt catcacggcc
    26221 agggccgcaa cagttgtcca aagactcttt tcgaagatga ctgggactat tgtaccttgt
    26281 ttgacaccct tggatgcgag aacaagtgcc aagtagctac tagcattctc cagctctcta
    26341 taagtcagcc tgccgtcgtg agcatcgaca gcaagtgact caggctttct caaagatact
    26401 tcccggatta tgtcgtgaat acattcgttg actggttgag ggactgattc gttcgtttgc
    26461 cagatgtcct caagatcctg ctggctgagg aagctgatat tcttgacttg cgtggctgag
    26521 aaattcgttg agcaaatctg cctcaagcca tcttcgaatt gggttgtcaa acgtgcaata
    26581 ctatcttcag aaatgacagc agaatcaaac tcagacttga gttcaagtcc atcatcgcga
    26641 ataatgcatt gcataagcag ggcgtacgaa ttgaaggtcc ccaaagcaga ctgtgacgcg
    26701 tattcaggag aaatgcccac aggtgtcttt tgtgtccata atgggcaatc ttggccagta
    26761 tcttcatcgt ctgactcgga ttgtatcagg agtagagtgt tgaactggct gtgtctctct
    26821 atatgagggc tgatgcgccg gatgttatgg agcccggctt gctcaaatgg aaccatatcc
    26881 acggcttgag attgaacctt cttcatcatg ttcgtaatag aatcctcttc atcgatgctc
    26941 acgagaactg gtactgtcgc gattgttggc cccataatgg attcaatacc tggcactggc
    27001 gcttgtcggc cactgactac agctccgaaa atcgcctgat cactcgctgt gtatcgagaa
    27061 atcaataacg cccagactga tcgtaggata tttgccggag tcaagtccac tgcgggccaa
    27121 ttaatgccac gcagatagtg ggtgtgactt gtatccgcaa ttggacggta ggatggactt
    27181 ggcaagctgg ggaatggtct ggctacagaa gtcccaagtt gatttgtcca aaactccgaa
    27241 gacctggacg caagatctct tccgtttgta aaggcaataa aatgactgaa tggtgctgtt
    27301 gaattcaaag agcgcttctc gtaggccgcc atcagattgc cgaggagtat cctgatcgat
    27361 atgccgtcat acagagcatg atgcattttc caagagaaat aagactcgcc agtggcagtg
    27421 aacacaattc caagccaaat caatggattg ccaaaaccaa cctttcgagt ttttccagac
    27481 tccgagaaat catcgtagcc gttgacttcg aaccatggta gcgtctgacg tagaaccact
    27541 tggaagggtc ccttgccggg tatttcgatg attcgtgtcc ggagaatagg tgtctcgtca
    27601 aaaacatgtt gccacgcctg tctaaattga tgtaaatcaa cgtcgggctc cagtctgaag
    27661 atcttatctg ccacataaga gctctcggcg aacgaagtgg acgccaggag cccttcttga
    27721 agcgcagtac aggggtacat gtcctcgatt gtcccagggg atacttcaag aactccagac
    27781 gcaaggagct tcatagtacc aggatcctcg tcgctcagaa gagagaatgg tgatatctcc
    27841 acccggtcat cgacgcacat atgtgtcccg gccagctgtg ccaatgcgct gagttgaggg
    27901 tttttgaaga tgtcaccaac cgcgagcctg attccaaatc tctcccgagc cagtgccaca
    27961 agtttcatcg ctgcgattga atcaccacca atctggaaga aactgtcgtc tgcaccaatg
    28021 ctttggacat caatcccaag gacagtggag accagcagct gaagtcgttt ttcccactcc
    28081 gtggaaggca agcgtttctc ctgtcgccag ggattaaaag aagctaactc ttcaagtgtg
    28141 aaactggcac ccaattcgcg taggcgtcgg cggtctttct taccagtccc agtagtgggt
    28201 attttctcaa caggaatata cacaaatggt accatgtatg cgggcaaggc ctccttcaaa
    28261 ccgctatgga aagactgaac gatgctctga acaagcttta cagcttgcga tttgtcggat
    28321 gtgtcaacgc caacagctat gaacgctgcg agaacggccg ttgtgctatt cgcaggtaca
    28381 aacacatcaa cagcgatgtc cgtggtgtgt tgatcctgca acaaacgttc aatgtgaacc
    28441 tcaacttccc ctagttcgat cctttggcca cggactttga cctgagcatc ttttcgccca
    28501 atgaatcgga tggaaccatc atgctcgtac ctagccaagt cccctgttct gtatacccga
    28561 ccagaccggc cagcatgagt tgaacagcca ctcacaagcc aacggggact atcgaggaat
    28621 gcagcttcag tcttctccag atcgtcgagg tatcccaacc cgacaagcgg cccttcaact
    28681 acgagctcac caaccacgcc aatcgaggcc agtttctgag ggtcgtcagc atcaacgatc
    28741 caaggcacaa caccgaatcc atgcccaata tttgccatgg cttcatcact atcgacacga
    28801 tatgatgcca tgattggggg tgtgcattct gctggaccat agacctggat gacctcgacg
    28861 ccaggccccc atctcgttac gtctgacaaa agcacaggct cgccgcctac gaccaccgtt
    28921 ttgatctcgg gcacagctgc agggtcgatt aatcttgcaa cggagggcgg cacgtggact
    28981 gcatttgccc tcagtgttct tattgatgtc gatatatcgt tcttcctatc aaattctgac
    29041 ggcacgcaca cgcagccacc gaccgagagc gtttggagta tgtttggcca ggtgacgtca
    29101 aaagcgtaag aaacaaagtc gaagactctg gacgccgagc agtacctcat ggcttcacgc
    29161 tggtacctga tggcactgca aaagtttgcg tgcgaaatag ttgcgccctt tggcgttccc
    29221 gtgctcccag aggtgaacac aacgtacaga aggctagaca tatcaacaat gggcaactgt
    29281 acggttggtt ctgcatctag accttccact agatccgaga ataccggcag aacacgcacc
    29341 tgcggccgaa gcatcgaagc tagaccttgc ctgttttctg agcacaagat gaattgcgga
    29401 tttgccttgt cgacaatttg ccgcaggcgc tccacgggct ggccgacgtc catggtgact
    29461 gacgctccac ccgccttcat aactcccatg atagcgacta tagtccacaa ggacttctca
    29521 aagcacagcg gcacaatact gccaactcgg agaccgagac ttatcaggtg acgcgctaac
    29581 ctggccgaca tatcgtcaag ctgacgatgt gtgatttcgc catcccatgc acatatagct
    29641 gggttgcccg ggtacttcga ggccgcctcg ctgattaagt catggacaca gccttgtatc
    29701 agcggaggag ctttggaatt ccattgccat attttctggg tgtcctgctc agtgtcgaga
    29761 gagagcttct caacaagggt agtctccgcc gattctgatg aacgacaaaa ttgacggaca
    29821 acactagtaa attgcctggc aatcctcctt gctgattctt catgcaatac gtttgtatca
    29881 tgtgtgatct tgagggaagc tttaccgtcg tccagattga tctggatcga gagagcatgc
    29941 gaaccgaagt cgtcgacaga atggcccaat cccgggccga attctgcact tgtatgtagc
    30001 tcttccttca cgaataaaga gccagtgttg gactcagcta tctctctcgt aggaggttgg
    30061 attaccaaga gggtctggaa gttgcaaagc cgttcaatct cagggctgta tttcctgata
    30121 ttctggagac cagtgtgctc gtattgcatc atttccaagg ccgttccctg aactcgatgt
    30181 aatagagttg ccaagctctc tccgcccagc aacctcacct gtacaggcac ggtggcaata
    30241 gttgggccga tgatgcgttc tatccctgga atcggagtct gccgtccaga tgtaaccgtg
    30301 ccgaaaacaa catctttgga gtcggaatag cgactggcaa cgactgccca agcggctgtc
    30361 aggatattcg aaggggtaaa atcacctcgt ggccaggtaa ttctgcgaat gtcgtgttgg
    30421 aaagtattcg tcgtcgggtg gatttgtgga gtctttggca cattcgggaa tattgtagct
    30481 tcgacactgc ttagcgtact cgtccagaac gttcgcgctg attcggtctt caaattcttc
    30541 aaatacttgg tgaagttctt gaaaggaatg ggcgcaggtg ttggggtctt ttcgtagata
    30601 gaaatgaagt ggttcaggat caatggtaaa gaccaaccat catacaccgc gtgatgtgcc
    30661 gaaaagatga agagtcgacg ccgtgagtcc gaagaaacat tcactaggtc tacctttaca
    30721 agggctgttc caagtcccat tgaacaaggc tcagagcctt caaatgcctg cagatttaac
    30781 cattccgaaa caggacacag ttcggttgag acgacttgcg caagcccgac attagtgaca
    30841 ttcgcgaccc gtgtcctcag gacatcgatg ctcgaacagg tttcctgcca agcctggata
    30901 acatcaatac tatccacagt ctcttgaagc tcataaactc ttctcgcaat gtatttgtta
    30961 cgatccttgg aggtggcagc gagaagcgct tcttgaagcg gcgtgcaagg atatatatct
    31021 tgtatctgat ctgtagtaag atcacatcct tcagctgctt gtgcaacagc cgcctgtaat
    31081 tgatcaaaat caagagagag ctgagaaaaa ggagcgcatg ttatgtcgtc gtcttcagac
    31141 tcgacatact ctaccatgac cgcttgatca catagaaccg gggtttgcat gatgctcaag
    31201 gcagacatga gaattccaca acttcttgcc agcgcgacaa gtcgcatagc cgatatagaa
    31261 tcccctccga gacggtaaaa gctatcaccg cgcccaatga tttccggctc gagatgcaag
    31321 atagtagccc acaatttgat gagggttcgc tcggcttctg tctcgggcgc tatgcgccta
    31381 tctcggagcg gattcatctc aatcagctgg cccacggaga atgcgctccc aatttctcgg
    31441 agacggcgac ggttgacttt cccagtattt gtcattggga catcgcttaa agggatgaaa
    31501 ctattgggta tcatgtagtc gggaaatttc ctgcggagac cttgcgtgat gagtgctgca
    31561 atctccgcca agctctctgt ctggtcatcg ttcacttgtg gaaagcccgc aatgaatgcg
    31621 acaagtactt ttttgtcgtg tccagaaggt gtgactactt caacgtggat tttggtggtg
    31681 gtattcggtt ttatcgcacg ttgagcctgg agctcaatct cgcccagttc aacacgctgt
    31741 ccgttgatct taacttgaaa gtcttggcgg cccataaaga tgagttcacc attggggcta
    31801 tacgtcgcga ggtctcctgt ccggtagaat cttgacgtct tgcgaccaag ctgttgctgc
    31861 aatgtttccg aaaaccatgc aggcttctcg aaaaaggact tcgcggttag agtctcagca
    31921 ttcaggtatc cagccccaac gttgggccct tcgatccata tctctccgat ggagcctagc
    31981 ggcgccaact gttcccctga aagattgaca agccaggttg aagttccagc tcctgtgcct
    32041 aatatgctat tctgtgaatt tcccagcttc agcggcgtaa tggtactgac gaaagtgcac
    32101 tcagcaggtc catatgtacc aataagatgt ggcaagccac gccactgtgc aatatcatcg
    32161 ttagtgattg cttcaccacc aaacatcaga gtatgaagag tggccattgc ttctggctcc
    32221 aatgttcgag ccacggacgg tgtgaggaat gtcgtgttgg ctgccaacct cgagaaggat
    32281 cctgcaatgt cgtcgcggcg atctttgtca gatgggatgc agatacaccc tcctgtagcc
    32341 aaagtgtgtg caagactaag ccaagctacg tcgaaggcat aggctgcgaa gtcgaaaaac
    32401 cgggtttctt tattaaaatt cagtgcctct ttctgataca tgatggcact gcaaagctgg
    32461 ctatgctgga gcacgactcc tttgggtgtg cctgtagatc ctgaagtgaa gaggctgcag
    32521 atggcatccg tcgatttaac agttgggagc ttcaaatgat cacgtaatgg caaggcttca
    32581 attgactcgt ggtctatcaa aagcaccttg tccttccacg acctccgcgc ctcttcaaac
    32641 cgttttttcg acgaaagcac cacggctgga gccagttggc tagagatcat gttcagtcta
    32701 ccctcaggta gtgtaccatc catgagacag gaggctcctc ctactttcat aacggcaaga
    32761 gtggctacaa cagtccacat gctcttctcg aaatataagg ggaggagcgc tgattgaccc
    32821 gtgtgttcgg aaccgatccc ggccagaatt aagtggcgcg caagcttggt cgagaagctg
    32881 tcgagctctc cgtaagtcaa ctcaccatcc caagcacata ccgctggagc aaaaggctgc
    32941 tccactgcca tctgcataaa ccattcgtga atgcaagaat cggcaggggg aaaccatttg
    33001 ccgttccagg acgtgatatg gctcaagtct tcgtcgcaaa tccaccacaa ctccctgagc
    33061 ggaagcacgt tgtgcttcgg gtcattgagc tggcgaacta tgtgctctag ctgctgagcg
    33121 acacgttgag ccatagtctt gttcatcact ttgctgtcaa actcgatgcg taagtcgaag
    33181 cctcctgacc gaagactaca ctctgacacg catgcatagt tactgaagtt ccctaatgcg
    33241 tcgggtgttg cgggtagatt ctgaatcctc tctgtaaaag actggtagtc gccgccatca
    33301 ctgcaagcac tgtgttgagt ttgaacgaca agtaaacttt ggaagctaca tgctctttgt
    33361 gtatcgcggt ttagcctgga gattctggat agaccaactt gttcgtacgg gattgtctgt
    33421 gcactttctt gccgaattgt ttcgaggaag accgatgttg aaatatccat atccacacgc
    33481 accctaacag gtacagtagc tatcataggc ccgttgatct gttctgcacc atcgagatcc
    33541 agctgtcgac caattacagt cgcaccaaag acgacgtctg tcgatgcagt aagctgcgag
    33601 ataagcaagc cgtatgctgc tctgatcaag ttggaaggtg ttcctaggct ccgattccaa
    33661 ttcagattct ctactctatg gaagaaagaa tcatctgcgt gtggttggtg ggcataagta
    33721 ggcagttgtg gaaattgagg cgcttccaga tcctgcaaat atcttgtcca gtactgcgat
    33781 gccttctcga gaggaatatc tttaaggcga ctgatgaagc tggaaaattt tgggcgaagt
    33841 tgtacttgct tgtcatgata agcacgttcc acagcttcta gtatcaggcc gagggaccat
    33901 ctgtcaaaga tggcatgatg catagtgatg ataagcctga aagactgcga gtttagcccc
    33961 tgttcgaagc tgaggtgaag aagccatgtg ccgagcccca taggcaggtt gccgtctaca
    34021 ctcttgcccg ttggatagtt cttgcagaca acttgaacca agccatggtt tgaaaggtcg
    34081 acaatctttg ttctaaggat tggggattgc tgtataactg tcgaccatgc agattgaagc
    34141 ttctggatat cgtagttggt gtcgaacaca atggatttct tagtgacata gatgccttct
    34201 cgcttgatgc tgagggctat caatccttcc tgcagggggc tgcacggaag tatatcctcg
    34261 acgtcatcct tgaccatgtt agagaggcgt gccgcattcg atatggcgga atcgatatct
    34321 gcatcttgag acaacaaaga gaaaggcgcc acttcggctg ttaagaactc ctgtccactt
    34381 tctctcgctg caacaaatgc catgtcggat aagaccggga aggtgtgaat atccttgacg
    34441 gagagtttga ggcccttgct acgagctgca gctgaaagtc tcatagcgtc aatcgaatcg
    34501 gcaccaagct caaaaaaatt gctgtgtcta tgcggaagac agcctgctgt cattgggaca
    34561 tttttgatcc agagactttt gagtgtctcc tcaataggcg ataagtggcc gttctgttcg
    34621 ccgttctgcg agggccttga accaccttca ctatagagta acgagtagga gatcttgacg
    34681 ccattgtgaa tctcttggat cattcttggt atcccaccac ctgatccaag atatcgaaat
    34741 tcggttgcac catctgagat cattccctga acagtcttag tccaaagcac aggagagacc
    34801 atatgctgca gcaacccatc tcgaatatct gctggatctg tcgtgtaatt acccgtgtag
    34861 ttaagataga ttgggcacct tggacgttgt aaatgaaccg acatcgcctc cagcttgaat
    34921 gcatcgttcg cttgggccat gtaaggggaa tgaaatgctc caggggtggc caggtcaacg
    34981 attcgctcag cagattttag ttgacctttg gcgtagctta gagcctcttt gctgccgctc
    35041 ataacaaact gccggggact gttgtagttg gatatgccca aatgactgtg tggatttctt
    35101 gtgttccatg aattacaggc tgcttgcact tcctcttcac tgaggcccat aactgcagtc
    35161 atcccggact gatgagagtt agaggcatcc tgcatggcta aactacggac tttgatcaag
    35221 tgcaatgctg ccttcaccgt gagagctcca gacgcagcaa gagcaatgat ttctccaagg
    35281 gaatggccgg ccatcatatc cggggtaggg tcggcgattt gataatacgc cgccatgcaa
    35341 tataagaaga caagaggttg tgtcaacgca gtgttaccga agcggatacc cctttcatct
    35401 tgcagatcga cagttgagaa gtcgataccg aagacctgat gtgcctcttc aaacataagt
    35461 ttgatgtcgg ggtactgctt cagcatcgtg gatggcacat gccgcagcga tgctgcttga
    35521 cccggaaata caaaagcatg catcttgatg tattctcagt atcacccagg tgtcaaggtg
    35581 gtgctaccgt gtgcccagga gagatttttc aaggtgatga cctgagcagt gtactaaaac
    35641 cagacctata gcttggttga ggatttctgc aagcgcatag tctgctacag tacggctgta
    35701 tgggcggtga ttgcagacga gatacaacta gattgctact aatcagtcct gtgtccatgg
    35761 tgcggaggac cttctgaaac gcaccttggg ggtaagtttt gtgaactctg cttgccgact
    35821 tgtgacgtct aatttcaata gaaattgtta aacacgaaaa gtagcgacgc caaatttgcg
    35881 ttgtatagca ccctgttgac tgcataatcc accatcccag tcgttagcct actttcccca
    35941 tatttgacag attccagtaa tcattcacct gtaatgtttc ctttctagaa gtcaagataa
    36001 taagcttctc tctcgtcgga attttctacg cgcaggacat atttcgtatc attaacggga
    36061 gtaggcaatg ctctgaatct gcggaagctt caatacatgc atcctatggg acttcttgcg
    36121 gcgaagcttc cgcaatggcc cctgctccaa tagccccaat atgtggatac catgagatga
    36181 gcatgatcat agtatgtatc tagggatatg tacagtcatc gcgctggtgt tacattttca
    36241 tgtacagtca accccttgtt gtaaccttgc ggcggcacag tcatggcgtg gggcgcttga
    36301 catatgaggc tgttgacacg gagtgcgccg agagaggctt caccgcaagg cgcatacata
    36361 cagagacctt aacggtgcgc gttttgatca tgggagaaat attgcagtca tcttgggaac
    36421 atcggcggat agctactgtg gatgaaaacc aaaaattgat gaacatggct gccgcaagcg
    36481 tgtcaatacc agatccggag cagtacggga taggtgcgaa gacagggttt ttgcccccaa
    36541 accctccact aacaactcta ccatcgactt actatgctcc ttgggaagac attgccaaca
    36601 atctaccact attggtgcga gagcaaagac taagaaaggt tattcgcaaa ctaccagtgc
    36661 tggaaacaaa ccgcttgcaa agcaggcagg aatacgagcg tgcacacact gtcttgtcat
    36721 ttctacttca cgcctatgta tggggcgatg aagatgtcgc aacggttcgt gtgaactatc
    36781 actcgactga gaagccataa ggatattcac taacactcga tatgtcgacc caggtagtcc
    36841 caccaccgtt gtcaataccg ttcacccgca tttgccaagt tttagatctt cctacagtgg
    36901 ccatctacgc cagtgttgtt ttatggaact tcactttcat tgacaagtcg gaccatctag
    36961 acttcagcga ccctgcgaaa ctacgttcat ccctgacttt cacggggctg ccggatgagt
    37021 cgtggttcta catgattagt gcagcgatag aggcaagggg agctcctatc atcttcgatg
    37081 taatgcaagc tctacaagct gcattgaaag atgattgctg cagagtcatc gagactctgc
    37141 atcggtatcg tacaggtctt aaggatattg cgtgcctgtt cgacagaatg tatgaaggat
    37201 gcagccctga gcatttctgt gactccatcc gaccatttct gtcaggttgg accaaaataa
    37261 gaggcggtag cacaggcgag gtcgatgggt taaggttcga catgggaaat agccgtacca
    37321 gctatatggc aagctcatat ggtccaagca atgcccagtg ctcgctgata cagttttttg
    37381 atgtgtcgct cggggtaagc caccgaccta aacaccagac cgaggtgtct cagcatgccg
    37441 gagactactt gcacgacatg aggaagtata tgccaatata ccatagaaag tttttggagc
    37501 atgttgagaa cgtgccgaat ctgcgacact tcgtacagct gcaccccaac aatagcgaac
    37561 tcgtctctgc ttatgatagt gctatcgcag gcctaacaga actgcgcgat cgacacctgc
    37621 gtatggtgtt gagatatatc aacatcgaag gtccagatga gaaatcacag ggtgcaggtg
    37681 cagaggccga cgacccagtt cgggtagcag aagggacagg aggcacccaa gctgttccat
    37741 ttctcacgga aacacgcgcc cacaccacaa acgcaaagat tgacaagacc attcagatgg
    37801 cgaataccaa tgatcggtct aagaacagga gaggaaaata ttgcatgtta tagcctatgg
    37861 ccgatggctt catagcaacc aatgtaaatg catctatgag accatatagt acacaccgca
    37921 tatccccaaa ggctaatacc cgaaatacat ttgtgtatca gtctatctct atggttgcct
    37981 cattcagaga agtggaccat ctaatcactc gacctttgtc catgaccaac attgcgtcgt
    38041 acttgtgaag ctggtccagc cggtgcatga cctcgatgac agtcgacgag gaaaagtgtt
    38101 cagcaattat ggtgtgcatt ttcctatgtg tttcctcgtc gacacttgta aagggttgta
    38161 acgtcaggaa caccgttaat ccttgataat gacatgggaa acttacttgc ttgttgcttc
    38221 atccaatatc aaaatatctc taggtcgaag cattgctcga acaagagaga ggagctgcag
    38281 ctcgccggcc gagtaagagt caacttctag cagtccatct aggtagccgt cggttagcag
    38341 ctttaatcca aagcccacat gttgtaaagc atccctgatt tctttgtcgg atgttctaga
    38401 ttccgggtcc aaattttctc gtacgctgcc gtggaagaaa tagggctctt gaggaattgt
    38461 atttatcatc ctcctgaggc gttggggatc aagctgggtt gatggtgtgt tgaaaacgcg
    38521 gagctcgccc ttggacacat ccatcatctt cagcatgatg ttcatcagac tcgacttccc
    38581 actgtatgat atgatcagct gaagccctgt gaatgactat gctcgttagg catgctcacc
    38641 tgccgcttcg accgcatatc gcaaccttca tgcctgggtc aattcgaaga ctgacgtccg
    38701 ctagcacatc atcgccatca tctctggaga ggataagtca gctcaaagaa cattccctgg
    38761 cacgtgaaac atacgaataa cgcgctgaca cccctgtcat gttgatgttt gccgggccag
    38821 gtggtatgag tctcccagat ttctccttgt ctgacttgct gttatccgcg tcttcggatc
    38881 tctcttgggg tgttgagctg acaaaatcgg atacgcgcgt gatggccgca aggcatattt
    38941 ccagtagcgt ccagaacatg atcagggact tcagatgttc acccatggtg acgagattga
    39001 gtaatgccac agcagtttga gcaccactgc cgctacttcg cgtagctact gcaaccccta
    39061 tcgtgatggt tgccagccct gcaacaagca ggtttagcac aagctctaac catactgtga
    39121 tttaagatca gtctcgaaga cacctcgcga atgttgtcat tatagttgtt taccttgggc
    39181 gctagcaagc aagtaatatg gtcgttgata ggtgtcaagc agttgattgt tgacttgagt
    39241 aacggagtcc tgccacgcaa aggcacgtat tgatgtcaaa ccgcgaaccg tatcatcaaa
    39301 atgcgagaaa attggtcctt tcgtttctag ttctaaatgc cgtaatctct ttgacgttcg
    39361 caagtacatt cgctgcaccg tgtagatcac agctgccaga aatggaaatg cggcaagcag
    39421 gtagactgaa gcagaggcaa tcaacactag ctgtgcaaca agagtgaggg actctgtgag
    39481 tttccagtca gtttatcacc ccgcaagcct tttcccattt ggtacgttat cgaagactga
    39541 ccgatatagg tgttcatcaa agccatcgga agttcagtgt cgaccaacat caagtcctgc
    39601 ccgaatctcg ttacaatact gccgacgtct gttcgagcca gaaacgaata tttggcgttc
    39661 atgagcgtcc gtaacaatcg agagtggact tcaatgccgg ttttgggtat gattatcagg
    39721 agaagatgcc taggtatact tagccgctgg agataggtcc tgcgaagggg ttgttgactt
    39781 acgagaacca cacagcgcac acgatgaggg caagaccata gaagagcgaa tataccccca
    39841 gataaaagga ggtttgcggt tggcgaggat aagcatccgt atgctcgccc caccgtcttg
    39901 cccagtagtc taagtcgacg gttaattttg gaagcaccat gctacattga gacttttgac
    39961 atacctggga ttttgtacag gccaacgtac aaaactccca tcaaaatgaa tgcgatgctg
    40021 ttcgctgcac ccatggtacc tatatacgtc cgtagcgctg ctttgtcaga gccagagact
    40081 tcatgacctg ttctcgcggt atcgtcgttt atcccattcg gctgtgtctc ggtagctgta
    40141 ttccgttttt ccgttttact atctgtctct tctcccggtt gctgaagttc ttcatgggct
    40201 acatcgtcca gtttcagtgt tgaaggcggc ccctgagatg agattgttcc gtcgctggac
    40261 agatttatga catggtgtgc gtatttgagg aatcgtacta tccggcatga tttattagct
    40321 caaataaaga catccttttt taggatgaag acacaccgga gtgggttgct aggactgttg
    40381 ttgcgtcgga ttgggattta tgaagtagac ctccgatgtc gaataagctt ctgcttatgt
    40441 ggtcctgagt tgcttgatca agtccgctga atacatcgtc caagataacg aggggcgacc
    40501 gctggtacaa tgcccgtgcc agagactgtg gaggtttgat aagttatcag tacattgtag
    40561 agagagcagg atgcttacca ctcgctgttt ctggccgccg ctcaaagtcg cgccaccgct
    40621 tccagtttca ctctcatctc cacgaggcaa ggcagcgaag tctttcttca acgcgcatgc
    40681 caatacaacc ttttcatacc atctttcatc ataagtacca tggccaatga tggttcgctt
    40741 aattgtcgta ttcgtgatcc atggcttctg tgagcaatat gaaatgactt tggatggtac
    40801 tctgactgtt cctctcgcac atgctatttc ccccaggatt gcgtgtagca gagttgtctt
    40861 gccacacgca actggaccca tgattacagt cagttgactt gcaggaacct gaatattgat
    40921 gttggtgaga gtaggaggca gatcgcggcc ccacctgaaa tcaccatctg tgatcatcaa
    40981 atgatgcgac cggtcatccg agttcgttac gacctggctg gtcaactcga tcgaggattt
    41041 cggactcgtg gaattcccaa tcttcctagt gtccttgtat tctgggccca gcatgtataa
    41101 ctctatacgg cctagacagc taaataccat ggagaagtgg ggaagtgatt gcaaaacgtt
    41161 gatgaacggc tccgtcataa gcgaaataag cgacagagtg ctgaaaatac gctcagtcga
    41221 ataaggcatg ttataagtct gcgaaagtgg caggaatgtt gagaaaacca aaacgggggc
    41281 gagaagcatg ttggaaaacg ctattggttt cgattagaat agagcgtttg atggcataag
    41341 gaagccaggg tcaacttgca caagactact gcagcagtcg ttgccactcg agagtgaaca
    41401 caggcatcca cttccatctt cctgagatct gccgtttttt ccgaaagctt gaactcaagc
    41461 ccgagaagtt tgatactgcg aaaggagttc agcatcttgg tcgtacgggt tatgcggacc
    41521 tgtaaagcag ccatccaggc agtctgcctt ggagcagcaa atcttgcaat ctgcacccca
    41581 cctagcgaga aagctggaag cgcgttaaca acaacgtccc aaagcgccga cgtctactta
    41641 ccgatggaca gaaagcaaag tgccaacata gcgagcttga cttcccgata gagaagccag
    41701 agcccaatgg caagctcaac cggcgccgcc cataattcgt ggaagttcct catccctatg
    41761 acaaccttgt cgacatcagc gctcataagg gtgttggctt ccgcctccga aaggctcaat
    41821 atatcttttc gtagactctt ctgatacaaa agtgttatca aagctgctct tagctgggtt
    41881 tgaaactttg tctggctgta ccagtaccag ctattggtaa tctttggctt atgttagcta
    41941 ttatttcatg attcttgagt cgtgaaagac cttacggcaa tgcctgtgta aacgagcaaa
    42001 taagcaccaa tgagtccgta gccataataa acagtaatgg atgactcctc gctgtcgaga
    42061 aagacggttg tagcccgaat caaaaaaggc tgacagaatg tgaatacaat ttgaagtagg
    42121 cgaggcaata ccggccccaa tattgccagg tgtagaaccg ctgcaaggag ctttgcgagg
    42181 ccatactttc cccatcgagg cattcctgta agtcttaatc acttgaatga cgcgcgtaac
    42241 attgaataaa gcttaccatt cttccaccag gcagaagcga gaggttttcc aaatgcgccg
    42301 gccgataaag ttttgttgag ggaatataaa tcgtctatag tcaacggctg agagtaccct
    42361 ttgacgaaga gcgagataag ccaagcaagt aggcgcctac tgaagacatt cgcgtcttca
    42421 tccggtgagt gggcggtaga agtgccaggg gcaatcttgg accaagactc tacaacgagt
    42481 aaaacaatac caagacattc cttagctgtc aagaggctag ctacggcagg gtttcctagc
    42541 agccagtacg tcctgatgat gggtatatct agaacaagac ggagaagaac gtaggtgcca
    42601 atgaggtcgg aggtcattgg cgaccttaca tgctcagcaa acgacaatac aaacaacatc
    42661 aatgttgcca agagtcgaag agctacagct ggaagcgttg ctggcgtcct actcttggcg
    42721 gagtccaggc ttgctagcac aacttgtgcg acttccaaca ccaggagaat accaataacg
    42781 agctaatagc attacggtca gtaggggtct gggtgattca tccaggtggc acccgtacac
    42841 atttgatggt aacaagcccc tttgggctgg taatgctggg tttgcgatat aaacgcgtca
    42901 atcgggtaca cgtggtcaag ataaacaatg ccgaaagcgg tgttgagagt atcaactcct
    42961 caaagagcaa agtgaagtca aatgagcgac atgaagcctc aatccggggg ccgaacctgg
    43021 catctagacc caggcacgtt ccactgtcca tgccggcctg cttggagtgc gcgtctggtg
    43081 tcacgagtag aaaggcaagg cagtgggaag acaaaacggt cggcaatggc acggcacgct
    43141 gcaaacaagg cgaggtccca acacgagcga aactgaccag cgcatccccg ttgctgagca
    43201 ggaggttagc cggcgattga gtgtgtagta tgtaccgatg actaacatgt gtcatcggta
    43261 cagcaggata cggaaataag taggtagtta ttatggtaag cgctagggtt gccgctccaa
    43321 tccaatgcca aacctaccat cagccggggg ttactgttgc ctactcccgg gtactcttcc
    43381 gcgaaacact aagccaacca cctgcccctt caggctgcga gattccccac aggctgttct
    43441 gataccccgt ctcattgctc acctggggtg aacatgaacg gatactgacg cctgattctt
    43501 ctggcctccc gatgcataga caaacgcatt tgggtcagtt ggccagctga aaataatctc
    43561 tcaattccgg ttgattgtct cttgcccctg atatacggac cagctgcgca cgtgccttga
    43621 ctgcggcacg gagctgccaa ggatcgggct tggcaggccg ccctgttcgc agtcttctgc
    43681 gccggtgaga cgccgtgttc tcctatgcgt gttaaccacg ctcccatcat tcgttgtgct
    43741 cgctttgtct tgcgtacgat ccggcaacct caacatgtcg gacgtcccat cagagtccac
    43801 ggccctcttg ggcgctagct ccgcttccgc gcccagaagt gacgagcccg cggctggcaa
    43861 gacgagcaaa ggccgtgtga ttgccgtaag ctttattctt atggtacttg tcgactttgc
    43921 gggctttctc atcgacgcgc cgcaaaccag tatactcgag acgatcatct gcgaccagta
    43981 ctactcctcc ggttctccat cggcgctagc ggactgcacc gttggccctg ttcaggctga
    44041 gctagcgacc gtgaaccagc tgctgaacac cttcaatctt atcccgggct tgttggtcgc
    44101 gctgcccttt ggtgtcttgg ctgatcgata tggccgccgc ccggtattgg ccttgagcct
    44161 catcggtatc ttcatacaag atctactggc caaacttgtc tgctggcgtc atgatatctt
    44221 cccgcctcgg ctgatctggc tctcgtcagc tgcaaggctc atcggcggcg gagatatcgt
    44281 ggcatcgtcc atgatttacc ttactgttgc cgatgtcgtt cccgctggcc agcgagctaa
    44341 tgtctttttc gtcctttctg cttgcatcct cgtcggcgat atcattgcta cccccttgag
    44401 cgcccttctc atgtccaagg atccttggat accctacctc atcgcgggcg tactatcctt
    44461 cctgggaggc attatccctc tcctattcct acccgaaact ctttcgaagg aacacagatc
    44521 agacgaaacg gcccaattct cgcccgcatc tgacgaatca acagtggtgg ggaaatcgtc
    44581 tccaaagaaa aggacattgg catcaaagtc tctggagttc atttctaaga ttcggtctct
    44641 ggcaagctcc aatgttgttg ctgtattact ggcattcttt gtcgcatccc tgggccgcca
    44701 atccaccggc tttctgttgc agtacgtccg acaacggttc aactggtcct atgagaaggt
    44761 aggctcttcc ccatgatctg atgtgtatat gtattagtga actaacttct acaaggccag
    44821 ttttttgata gccctccgtg gctcaattca tctcgtcctt ctcctactcg gcctgccaag
    44881 tctaaataag ctgttgacta ggtatggatt cggcaatccc gcgagagacc tgttcaccag
    44941 tcgtatatct gtctttctcc tcacaatcgg gtctcttgtc atcgccgtag cccctttagt
    45001 gccattggtc gcgttgggtg tggctgtatt cgctctcgga tcagggttcg cacccgcggc
    45061 ccgtagtctt gccactgcct tggtccaccc cgacgaagca ggcaccttat attcagcact
    45121 tggtctcatg caatctctcg gtggtctcgt ggcgggtcct atgctcgctg gctcttttag
    45181 atggggcctg aatcacggcc gggaatggac cggggtaccc tttcttctgg ttgcaggtct
    45241 tttcggtttt ggggtgttcg ccatgtcctt cgttcggcta caggatccca taccagagac
    45301 gtgcgcacgc gaagatgagg agactcctac agacactatg taacaagttg catctggaaa
    45361 gcaacattgc tttacataga aaccttgata aatacccgca tttttcaacg caccttagag
    45421 ataaaaaaac taattcaaga tactagaaca agtcgcgttt gccaattcgg aagcttcgcc
    45481 tcaagactct catcctgcta ctgtcaccag attggaatga cccaccattg catcgaccgg
    45541 taatttatac tcacaatcac ttcgcttctg gatgcttttg cccaacattg acttccgttc
    45601 ccagatatgt gtgttgacca gaattctata atgagcttac gaatacttct ggctcacttt
    45661 ccctagcatt cgaacgttgt ctataactac gacggaggta atcatcgtaa ttgagtattg
    45721 cctggtacag agtgtctgct cccagaacac tagcgagcct gtcagtttct gcatgacttg
    45781 tatgccttgg aacttaccag tcctctttat cggtccactc ctctggggaa tggctgatac
    45841 cgcttttact tggaacaaaa atcatagcag tgggacagtc agcaagtgcg acaagagcac
    45901 tatcgtgtcc tgcgaacgaa ggtaaccgct gtacctggct ctcagaaccg caacggtaaa
    45961 tggctgcttt ctcaatgcaa ttgagcatga cagggtcaaa ctctcgagct ggcgaatgcc
    46021 atattcgcct catgtcaaaa acaactcttc catctcggcc tttggagatc gatgtcatct
    46081 cttggcggat gttattttcg agatcagtga ggatggactc cgatgggtgt ctcaggtcaa
    46141 tggagaatgt cacatcccca ctgatcacat tggggctggc atccgcgaca gtgagtgacc
    46201 ctacagtacc aaaggcatgg ttcttcaagc atgagtacat tagtcaaatc gtcgtcccaa
    46261 caaaatggga ctataatttc cacaaacctt ggtacaaagc tgctcgacga acaacacaat
    46321 ccggcttgcc gaagctaaag catcagctcg cttggtcatg ggagtcgccc ctgagtgtgc
    46381 tcgctctcca cgcacgctga catgaaacca acgaatgccc tggatcgcgt tgacgacacc
    46441 tatcttctgt ccactggtct ctagacgaga gccctgctcg atatgcagct cgaaatgact
    46501 cgatagtgcg ttagcctggt gatgcgcagg cagccggccc cggtagccaa tgcgtgagag
    46561 ttcttcccca agagttgtcg agttgcccca attactcttt ctgcagtggg ctgtaacgat
    46621 atctgtatga ccagaccaca cagcggcacc agtacaacca ggcgagaatc gggcaccctc
    46681 ctcattggtc cagtcaatta cagtcaagcc gcagaagagc ttctttccag actctttgat
    46741 gcttctcagc acctcgagcc cgctaagtac gcccagtata ccatcaaacc gaccacctag
    46801 tgccaattag ttctccacta tatgatgcga gttcaaaaaa gcgtcgtcac ctgcgggctg
    46861 ggtgtctaaa tggctgccga tccccattgg aggaattgat gagcattcgc cagctaatgt
    46921 tgcaaatatg tttcccattt catccacctg tacttcgcag ccaattgccc gagcggtcct
    46981 acagaaccag tcccgaacca tgcggtcttc atccgtcagt gccagtctca tcatcccccc
    47041 ttctcgacct tcgcccctca tgcctcccca ctgagaggtg aacataatgt cgtcccagag
    47101 gcgatctcca ttgatgcctc ccatgtcgag tgtctgctat ctaagctgta agatgtactg
    47161 tgttgtttgc tgcgaagtat tcaaatgaca tggtcgtgtt aagcaacaag agcgccatgt
    47221 aatacctaaa ccacagtgaa caacgaataa attcggtgca aaccgtctgg taacatcaca
    47281 ccccgctgcg catttcatct gtacagcacg tgaccagtgt gtcaatactc ctgactatac
    47341 gctgatctgc ctaatgacaa gggtcaatat gtacagtcat gacctgacac tggttggtca
    47401 tctgcaacat caactatgtt tctcacgcac agtcacccgt cgcttgagtt ccagtcttca
    47461 cggaagacaa tataaggttc agacaaatat gtcaagatga atatagtcat tcccttagtc
    47521 atgttgcaaa tccgctgcga gttttcgcac tggtgcgagt atgcgacgag acactgaaca
    47581 gcgcattcat ccgcttatcc atacttagaa ggtaaatgac ttccctccca aagactcggc
    47641 ttttcttcca agataaacgt gacatggctg ggacaataga caacggtggg ccaatggaga
    47701 cggttgagcc agacagcaga tcaaggttgt ctaacataat tcctgcaaac ttccgttgca
    47761 gttgttatag tctaaccggg agccgtacgg gggtctagat acggcataaa agatgttcta
    47821 actgataaga gtatccgata gagccctgta tagtaggtta ttggtgcttt ctttctcgct
    47881 aatcaatccc aaactcatcg ctacatcagc ctcgcacgta agcttgggta acacgtcagg
    47941 cactattgtg aactgaggga tgcttgaaat ccatgatcta attgaaccag tgctttgttt
    48001 ggtgacgttc tgagctggcg aggagttggc cctcggtcgt cctcccccat taacgattat
    48061 cttgtgcgtt ttctcagatc aacaaaagtt tttctcgaaa tctgttcaac tcttaatcat
    48121 gaaccccact aaagcatgag tttccgtcag agtgagatca gtactcctcc tttgactatc
    48181 gtattggctg tagtgcagct agttgcaaaa taggaaaccg aaccagcccg atagtaggga
    48241 gagaaagtgg gagaaattgc agctcgatat actgtcgcaa agagtgaaga cagaaatgat
    48301 cagaagtcag cagtgagggg tgatgtattg tcaaagctgc atgttgtcct ccatgtaaat
    48361 gagagcagta cgggcgtggt tgtgaaacac gccttcagtg gcgggatggt gaaccgccta
    48421 gactcgggac ttatatggtc gtgccatgag aattattcag cttgtatgaa attgtgacta
    48481 gcaaatcgaa atacttattg ttgagctagc ccttttctca gccattcata catatttttt
    48541 gggggtttga accttcgtac atggtgttta atgggcgatt tggttgagac acagtatgaa
    48601 gtgacagtat tgtggccatc tgcactgttg aactcacgtg gctgtggacc cctcctggcg
    48661 cttctgcgct ttatacgata tgatgcgaac agcttgtcgt ctatgcatct aagcgccact
    48721 catcatctcg aatcagcggt agcgtcgtca tgcgctcaag ccggcccaag gcaaggcagt
    48781 gacatctgga tccgagcttt cgagtgcgaa ctacgacaat acgataactt gcattccttc
    48841 aacccccctc tgcagcaccc tggagccata tccgcccgac atggctccat ccaacacgtc
    48901 catgttccgc tctgcggaca tgagcatggt gcagctgtac atctcaaacg aaatcggcag
    48961 ggaggttgtc aacgccctgg gagagcttgg tcttgtccag ttccgtgacg tacgtccatc
    49021 ccatcacccg tccatctcgc ctcgcatccc gctcgctggc cacagcacgc gcgattacgg
    49081 gcttatcata ctttttgcca acgcttcatc tcgcatgcta accatctaac tccctgcagc
    49141 tcaacagcag cgtcagcgcc ttccagagaa ccttcactca ggagatccga cgactcgaca
    49201 atgtggagcg ccagcttcgt aagtcctgcc gacgttgtcc gcgcacatac gccatctgct
    49261 aaccagaact cttttgctac aggctacttc cacagccaga tggagaaggc tggcattccg
    49321 ctccgcaagc tcgacctcga tgtcgagacc ctcgcagccc ccacgacgca cgagatcgac
    49381 gagctggccg agcgcagcca gagcctcgag acacgcgtcg catccctcaa cgagagctac
    49441 gagacgctca agaagcgcga ggttgacctg acagagtggc gctgggtcct gcgggaggca
    49501 ggcggcttct tcgaccgcgc tcacggcaat gtcgaggaga tccgggcctc aaccgaggac
    49561 gatgacgccc ctctcttgca ggatgtcgag cagcataacc aggcccccga cgtcgaccgc
    49621 tccttctcgg gcatgaacat cggttttgtc gccggtgtca ttccccgtga ccgtgtcggc
    49681 cccttcgagc gtattctctg gcgaacgctg cgtggaaacc tgtacatgaa ccagtccgag
    49741 atcccggagc cgctggtcga cccgacgacc aacgagacgg tccacaagaa cgtgttcgta
    49801 atcttcgccc acggaaagga gattctggcc aagattcgca agatctctga gtccatggga
    49861 gccgagatgt acaaggtcga cgaggacgcc aacgagcgcc gtgatcaggt ccacgaggtc
    49921 aacactaggc tcaatgacct ccaaaatgtg ctcaggaaca cgcagcagac cctggaggcc
    49981 gagctgaccc agattgccca gtcgctgtct gcctggatga ttctcgtcac caaggagaag
    50041 gctgcctacc agacgctcaa cctcttctcg tttgaccggc agcgccgcac tctcattgcc
    50101 gagggctggt gtcccaccaa cgacctgcct ctcatccgct ccaccctgca ggatgtcaca
    50161 aacagggcag gcctctcggt gccatccatt atcaacgaga ttcgaaccaa caagaccccg
    50221 ccaacttatc tcaagacgaa caagtttacc gaggccttcc agaccatcat caacgcctac
    50281 ggaacggcca cataccagga ggtcaaccct gccctgcctg cgatcgtcac ctttcctttc
    50341 ttgttcgctg tcatgttcgg tgatttcggg catgccgtca tcatgttcct ggcttctttg
    50401 gccatgatct actgggagaa gccgctgaag aaggtcacgt tcgagctgtt tgccatgatt
    50461 tactacggtc gttacatcgc cctcgtcatg gccgttttct cgctgtacac tggtctgatc
    50521 tacaacgatg tcttctccct gtctttcacc ttctttaaga gcgcctggga atggaaggtc
    50581 cctgagaact gggaagaggg ccagacattg actggagagc ttaccggctc gtatagatat
    50641 ccttttggtc ttgactggag atggcatggg gctgagaacg acctcctctt cagcaacagt
    50701 tacaagatga agatgagtat cattctgggc tgggtccaca tgacctactc gctctgtctc
    50761 tcctggttca acgcccgcca cttcaagaag cccatcgaca tctggggcaa cttcgttccc
    50821 ggcatgatct tcttccagtc catcttcggc tacctcgttg tctgcatcct ctacaagtgg
    50881 tctgtcgact ggattggcga aggcaggaat cctcccggcc tgctcaacat gttgatctac
    50941 atgttcctgc gacccggctt tgtggatgag cagctgtacc ccggccaatc aggtgtacaa
    51001 aaggtcttgc tcgcgcttgc ctttatccag gtccccatcc tcttgtttct caagcctttc
    51061 tatctccgct gggagcacaa tcgagcgcgc gccaagggct atcgcggcat tggtgagcac
    51121 tcgagagtct ctgctctcga cgacgacgag gatggtgatg gtcacattgg caatggtaga
    51181 gccagtgtcg actcggacga cggtgagggc gtcgctatga tcgcgcaagg ccaggatgat
    51241 gacgaagaac accatgaatt cgagttcagc gaggagatga tccaccaagt tatccacacg
    51301 attggtaagt tcggaatgat acccacatta tcaaccctac taacaaggcg cagaattctg
    51361 cttgaactgt atctcccata cggcttcgta cctccgcctg tgggctctgt cactcgccca
    51421 ccagcagctc agtgtggtcc tctggagcat gacgattggg cccgctttga gcaagacggg
    51481 tgtcgtcggc gttatcggca tcgtaatcat gttctacatg tggttcttcc tgacatgcgc
    51541 cattctcatt gccatggaag gctgttccgc tatggtgagt caccccccgt ggtccattcc
    51601 cctggatctt tcatcaacgc tcatgtacct ctgctgacac ttctcttcca gttgcactcc
    51661 ctccgcctcc agtgggtcga ggcgcagtcc aaatatgccg agttcgccgg ccacatgttc
    51721 acacccttct cctatttcac cttgctggaa gaggatgaag ggctagccga gttccggggc
    51781 tagacatcgt ttccccatct tttccgttct tttccttttg atatcggcac agggtttaag
    51841 caatccctct tgagtctggg gcagctttga ttcatgtgtc ggtttgtagt ctatagagca
    51901 agataggggg gtgtatgatc aagaatccgc agtcaatagc atagacaaat acttgattga
    51961 gttctagtct ttatcaacac cgaattccgc cgcctttcgc ccactacgcg tagtagcttc
    52021 gctcctcgtt tgtcttgcag cggtaattac tgccactcat cgccctcact ctgccccggg
    52081 tgaacccccg cgcatggcgg ccatgtgcac gaacaactca tgagcatcct tggccgcctg
    52141 ctcgcgtctg atgcagtaca ctccgatcca gctctcagtc gtggtgtaga ccgtgcggat
    52201 aatggcccag ttcagtccca tgagaaccac cctgttggat gttagtcacg gcaagctacc
    52261 ggggcggggt gaaccgcaca caaccaccat ggcgtggaac ggagcgtgat catttcctgc
    52321 cttcttccac cggcctacca gctcgatggt gccgtgtaca atgtagatcg cggcgatgag
    52381 atagagcgcc acgaaggcgt gcggccggag gaacgcgccg agtgccattg cattgcttgg
    52441 tcgttcggtc ggttggctgg ctgggtgggc ttctaagtgg gttacgggcc agtaatctgg
    52501 ggatcgaagg gcaaagttcc aaaggccgtg cgacggaaga acaaggctga ctatcattgt
    52561 cgggccgtga gttccttgcg aggtcatgat ctctagtcac ggaaagggcg tcttctggag
    52621 ccacggcgcg gggctgcttc ttatatcgca gtagtcacca ccgagattgt tgggagaata
    52681 acctgttcga gtgcgcctcg ccgctctata gccaattggt atgcgcgttt caagtggaat
    52741 gttcacttat atatctccag gcctttctcc aaacaaacgc tccaggcgtc tgtctagccg
    52801 taggagctga tcccgttgtc atcgtgttag gttgctaggt cccaagtatc tgccacggcg
    52861 aacagcgccc tcaagtttca acactagtag cttcatcgac ccgccacctt tgtgtgtaag
    52921 tcagaaatgc gagaactcgc catatgggct gtcttggccg ttcatggaga tactgcggct
    52981 gcgtccttca ggtataccta tcgtgggttt tcttggaatc cctcgcagcc attgatttgg
    53041 tatgaaactc tccaaattaa agtcaccggc aaacacgggt accgcggcag tcatgccaaa
    53101 acctaatata aatatgttcg tgtcatcatg attcgtgcta tctagacaca taatgctcgc
    53161 tatgctaaaa atactagacg aggaaccccc gtaggatgat gtttgctttt tgatgctttt
    53221 tgactttccc cgcaggcgcc gcgctgtgtg tgaaagaaga aaccgtgacc gtgaactgat
    53281 gcaagacatg ctataccgaa gccaggaatg gggtctttct tcccatcgca tgaacaacca
    53341 aaaaagaacc gccccaatgc aaatattcgg ccccttgcgg gactcacaac tttcgcttga
    53401 acatgtacga gccgtacatg ccgccaacct cctgggtggc catgggtatc ttgcgcatgc
    53461 cccagaacga ggcgcccatc ttccacgacc gcagacccga atctcgcggt ccatcatcgg
    53521 gggagtggac acggacgagc caagcccggc tgccaaactc cgtaacagtc cagccgctcc
    53581 tctgaacagt tggcgacttg gacagacgtg tgtacaagtc atcaatgact tcaattactt
    53641 ctaggggcgc actatacttc tccatgatcg aggacctgct gttgagtagc gcgcccaggt
    53701 ccagctcggt agcagcataa tcggaaatgt cgaggtattt gagagtgtgc ggctcccagt
    53761 caatctccat gctcatgtcg tcatcattct catccggcct gaacagccgc tcaatgtctc
    53821 cgatctttag tcttcggccc aaggccaact cctcaaggtg cttggtcaga ggccggagcg
    53881 catcgatgtg cgaggcatcc atcctgcttc ccttgaggct tagcgagcgt agggatgatg
    53941 gcagagccgg aagcagctgg tctaggtcgt cttcatccag cagctgatgg cttcgtgcat
    54001 cggaagcaag actcaggcag acaagacttt ttgcagctgg gtggttcttg ataaagtcga
    54061 tgacgttctc ggaggtaagt cctttgcact tggcgaggtt caagtgcgtg attctcgccg
    54121 tgtggggaat ggactgaaga gcctcatcgg tgatccgcgt gcctgcaaca tccaagtgcg
    54181 tcaaattgca cagtctagga agaattgtgg taaacacttc tgtcggaaga ttgatgcact
    54241 tgtgcagtga caggcgtgtg atcgacagca tctcgggcca ttcgcgtgag acaatagccg
    54301 tcatggcatt cttgaactca ggtgaggagc agccggtgaa atccagagcc tttagcctct
    54361 ccatgccaaa gaacaacttc tgcaacacac cttcgtcgat ctcatcatcg atatactcct
    54421 gcgccaggaa ctctctcagg aatggagtca gctgcagaca ttgggaaagg gtctcaggcg
    54481 tcaggttctg agtagtagct cgctccgacg ccgtcgagaa cagagttgtg gggttgaagt
    54541 ggctgaagtc cagtcgacga acgatagtgc ccagttcttg gttgagtgta aggtggttca
    54601 ggaactttcg gaagattctt gagtggggga tggtgatgtt ccggtacagt gcatggagtg
    54661 ttgccgtgtg tagtgtcctc gatgtcagaa gcaacgacat caaatcaaca ttccgggccg
    54721 agatgccatt cggcggaatg tcgagcatga ggagttcaat gatagggcct gtctcgttgt
    54781 gagtctacat gtacttacgt gtcgacgacg attctgcact taccaagaag ctcaagaggc
    54841 aacctttcga ttggtgcctg gccaggtggt ggccgtcgag gacccttggg cttagaggga
    54901 gaggccggag tcgaccacac aatcttgagg gcctgcaagt cgccaaagct acgactggcc
    54961 gtcttgcccc tgacatcgat ctgcttccaa ccctcgaagc cgtcagcggc aacagcaggg
    55021 aaccaggaac cgtggagtct gctgtgcggc cgcgtcatgg gcggcctgaa ctgggtagta
    55081 gtcatggtag ccatctcggg cggcggtgtg ggcaggtcgt ccactgcttc gtcgtctgag
    55141 agccttgagt aggaagagac cttggtacta gtaaaggtct gggcgaggtc tgagtcgttc
    55201 tcacgaaccg acgagaagga ggaacggcca gattggtctg gtgagatctc ccggaggcta
    55261 ccctgccttt ggtgcatcct agcggtggtg ggtgtagggc tgctcttaaa ttccttcgag
    55321 aaggtcggct ctggttttcc aaaaccagag aagactggtg tcgtgaccat ggttggggtt
    55381 tgcgacaagg gcacaacagt atgctctggc ggacgggact agcccctgcg caaggcgaga
    55441 ttggcccttt cgatagcgtg cccgcccgtt tgttcttcag ggccaaggct tgactatctg
    55501 ggtctcttcc ccggacgtgt taccaggtcc cggtgccacg aaa
//
