# Supplementary material for: Genome sequencing and physiological characterization of three Neoarthrinium moseri strains
Source: BMC Microbiol. 2025 Aug 21;25:526. doi: 10.1186/s12866-025-04274-z (PMC12369201; doi:10.1186/s12866-025-04274-z)
Supplement: Supplementary file 16 — Supplementary Material 16. [file 12866_2025_4274_MOESM16_ESM.zip › BiGSLICE/input/Nmoseri/TUCIM5799/JAFIMR010000037.1.region001.gbk]

LOCUS       JAFIMR010000037        57156 bp    DNA     linear   PLN 06-APR-2022
DEFINITION  Neoarthrinium moseri strain TUCIM 5799
            scaffold37_Wmoseri_TUCIM_5799, whole genome shotgun sequence.
ACCESSION   JAFIMR010000037
VERSION     JAFIMR010000037.1
KEYWORDS    .
SOURCE      Neoarthrinium moseri
  ORGANISM  Neoarthrinium moseri
            Eukaryota; Fungi; Dikarya; Ascomycota; Pezizomycotina;
            Sordariomycetes; Xylariomycetidae; Xylariomycetidae incertae sedis;
            Neoarthrinium.
COMMENT     ##antiSMASH-Data-START##
            Version      :: 7.1.0
            Run date     :: 2023-12-04 11:58:05
            NOTE: This is a single region extracted from a larger record!
            Orig. start  :: 143763
            Orig. end    :: 200919
            ##antiSMASH-Data-END##
FEATURES             Location/Qualifiers
     protocluster    1..57156
                     /aStool="rule-based-clusters"
                     /category="NRPS"
                     /contig_edge="False"
                     /core_location="[20000:37156]"
                     /cutoff="20000"
                     /detection_rule="cds(Condensation and (AMP-binding or
                     A-OX))"
                     /neighbourhood="20000"
                     /product="NRPS"
                     /protocluster_number="1"
                     /tool="antismash"
     proto_core      20001..37156
                     /aStool="rule-based-clusters"
                     /tool="antismash"
                     /cutoff="20000"
                     /detection_rule="cds(Condensation and (AMP-binding or
                     A-OX))"
                     /neighbourhood="20000"
                     /product="NRPS"
                     /protocluster_number="1"
     cand_cluster    1..57156
                     /SMILES="NC([*])C(=O)NC([*])C(=O)NC([*])C(=O)NC([*])C(=O)O"
                     /candidate_cluster_number="1"
                     /contig_edge="False"
                     /detection_rules="cds(Condensation and (AMP-binding or
                     A-OX))"
                     /kind="single"
                     /product="NRPS"
                     /protoclusters="1"
                     /tool="antismash"
     region          1..57156
                     /candidate_cluster_numbers="1"
                     /contig_edge="False"
                     /product="NRPS"
                     /region_number="1"
                     /rules="cds(Condensation and (AMP-binding or A-OX))"
                     /tool="antismash"
     gene            371..1495
                     /locus_tag="JX265_010835"
     mRNA            371..1495
                     /locus_tag="JX265_010835"
                     /product="hypothetical protein"
     CDS             371..1495
                     /codon_start=1
                     /locus_tag="JX265_010835"
                     /product="hypothetical protein"
                     /protein_id="KAI1858167.1"
                     /transl_table=1
                     /translation="MRSTGTLTAYAGLLALAAQAHIILETPTPFKFAEYGPSNPLSPDG
                     RDWPCKIPPGTTKLEIDGSPTPMVIGEPQTLSFTGHAVHGGGSCQISLTPGFEPNKKSK
                     FAVIHTIEGGCPAINRKGNLDDGENPNIYNYTIPDGITPGDYTLAWTWLNRIGGQPEMY
                     MNCAPVSVSSSSKARQRREKQVEKRKQFPGVFMANIGEASGGCLTTEALKAQQAIAFPH
                     PGDSVDHPEGTDNLIRQPCDGNPDNNGVPADEPAIASSSSSSTATGTKTETQPSTLSST
                     KEQVSTLSTTKAQLSTLVTSLASEATAPVPHTSPAPPVASAVPTGLCTNGEFLCLVTQF
                     SICTGGKWKAPQPLAADTHCTGGSGVGLNVVNSA"
     gene            complement(1897..2857)
                     /locus_tag="JX265_010836"
     mRNA            complement(join(1897..2362,2431..2557,2635..2857))
                     /locus_tag="JX265_010836"
                     /product="hypothetical protein"
     CDS             complement(join(1897..2362,2431..2557,2635..2857))
                     /codon_start=1
                     /locus_tag="JX265_010836"
                     /product="hypothetical protein"
                     /protein_id="KAI1858168.1"
                     /transl_table=1
                     /translation="MSTSDNTSPQLLSGLTSAVESGDIDQVRSTLQAWDNDVSASEREL
                     RPAFRKALEGGDLSLIDEFLHRKVDTSGYETYAAMCKGSKVAKVGDIKLFELLESHGWD
                     VNYDYGHFGDVLCFAVIQKNESLVKHLLDKGADPTRNTKASKTPLEWAAKYSTPEILSL
                     VAAEATKERINSSRSLQLAAADGAVDKIDILLNAGADIDSIPDDLRIDHPDEECMTALH
                     AAVANNQAACTSHLLAKGARKDIKNQAGLTPMEVASSSGAGECTRLLDD"
     PFAM_domain     complement(1906..2178)
                     /aSDomain="Ank_2"
                     /aSTool="clusterhmmer"
                     /database="35.0"
                     /db_xref="PF12796.10"
                     /db_xref="GO:0005515"
                     /description="Ankyrin repeats (3 copies)"
                     /detection="hmmscan"
                     /domain_id="clusterhmmer_JX265_010836_0001"
                     /evalue="3.80E-08"
                     /gene_ontologies="GO:0005515: protein binding"
                     /label="JX265_010836"
                     /locus_tag="JX265_010836"
                     /protein_end="269"
                     /protein_start="178"
                     /score="33.9"
                     /tool="antismash"
                     /translation="LQLAAADGAVDKIDILLNAGADIDSIPDDLRIDHPDEECMTALHA
                     AVANNQAACTSHLLAKGARKDIKNQAGLTPMEVASSSGAGECTRLL"
     gene            3644..4237
                     /locus_tag="JX265_010837"
     mRNA            3644..4237
                     /locus_tag="JX265_010837"
                     /product="hypothetical protein"
     CDS             3644..4237
                     /codon_start=1
                     /locus_tag="JX265_010837"
                     /product="hypothetical protein"
                     /protein_id="KAI1858169.1"
                     /transl_table=1
                     /translation="MHFSSLFGTLATVLLSTSTLVAANPITARAPDRAPTAAECQAQLN
                     VPAGKTLFWTGGTSKDAIKAVRERDYLKGYKRISQMWKSQSWADQYIMDINLEKDFWCA
                     CSTALAQLTTGTAYVMMPTGTGNGANFDSVWADCEWPYIGPQTQYVIRLDPSDASHKEY
                     IRGAPPPTAPPAPPAPPAARSAAVESDGFVAFEA"
     gene            6360..7366
                     /locus_tag="JX265_010838"
     mRNA            join(6360..6576,6646..6878,6935..7366)
                     /locus_tag="JX265_010838"
                     /product="hypothetical protein"
     CDS             join(6360..6576,6646..6878,6935..7366)
                     /codon_start=1
                     /locus_tag="JX265_010838"
                     /product="hypothetical protein"
                     /protein_id="KAI1858170.1"
                     /transl_table=1
                     /translation="MVDLSWLPEPLRNPNNCHKDPIPGFPYSYGYKPSLAAGITFCALF
                     GIAFFGHGFQSIRLRRWTSILLTIGALTELIGWAGRTWSSECPYNANAYLMQITTLIIA
                     PVFVTAALYVLLGIFINNLGRQYSLLSARMYTIVFLTCDIVSLVIQAVGGAMASSASSN
                     KEDPWPGTRIMIAGVVFQLISMTIFAGLTVDFTIRSSRLGRPAEYTSILVALYISFIAI
                     YIRSIFRTVELCEGWTGYLMLREGYFIGLDGTLMVIAVSIFLVLDPARALSNRTRMSHK
                     ESKESMPGMAVY"
     PFAM_domain     join(6561..6576,6646..6878,6935..7303)
                     /aSDomain="RTA1"
                     /aSTool="clusterhmmer"
                     /database="35.0"
                     /db_xref="PF04479.16"
                     /db_xref="GO:0016020"
                     /description="RTA1 like protein"
                     /detection="hmmscan"
                     /domain_id="clusterhmmer_JX265_010838_0002"
                     /evalue="3.30E-66"
                     /gene_ontologies="GO:0016020: membrane"
                     /label="JX265_010838"
                     /locus_tag="JX265_010838"
                     /protein_end="273"
                     /protein_start="67"
                     /score="223.0"
                     /tool="antismash"
                     /translation="TIGALTELIGWAGRTWSSECPYNANAYLMQITTLIIAPVFVTAAL
                     YVLLGIFINNLGRQYSLLSARMYTIVFLTCDIVSLVIQAVGGAMASSASSNKEDPWPGT
                     RIMIAGVVFQLISMTIFAGLTVDFTIRSSRLGRPAEYTSILVALYISFIAIYIRSIFRT
                     VELCEGWTGYLMLREGYFIGLDGTLMVIAVSIFLVLDPARALS"
     gene            8583..10306
                     /locus_tag="JX265_010839"
     mRNA            join(8583..8627,8691..8841,8916..10306)
                     /locus_tag="JX265_010839"
                     /product="hypothetical protein"
     CDS             join(8583..8627,8691..8841,8916..10306)
                     /codon_start=1
                     /gene_functions="biosynthetic-additional
                     (rule-based-clusters) p450"
                     /gene_functions="biosynthetic-additional (smcogs)
                     SMCOG1034:cytochrome P450 (Score: 331.5; E-value:
                     1.4e-100)"
                     /gene_kind="biosynthetic-additional"
                     /locus_tag="JX265_010839"
                     /product="hypothetical protein"
                     /protein_id="KAI1858171.1"
                     /sec_met_domain="p450 (E-value: 8e-67, bitscore: 219.1,
                     seeds: 50, tool: rule-based-clusters)"
                     /transl_table=1
                     /translation="MHVGIPIAAGAVAIYMAARLIYLAFLHPLAKYPGPFLSKFTFARA
                     SYYAWKGDIHIDIWRCHEKYGDYVRYGPNQLLVNTAEGLQDIYGRRTSTKFLKSKHYEV
                     MMHQAANTFTHRGGKDHLVRRRILAQGVSAQAQREYETRIATHIEKFCGAVFDGTATNG
                     SGAWSEPRNMAKWCNYLSFDMMADIVFGAQYNLLGDDRFRYVTEMMEKSNVRISALVQF
                     PSLSWLRLDKHLFQEAIFARNRFLKFVFRLLRDRMELSNGNVCGIFEKSHATSQLSYST
                     KSRDIYSRLQEARDPQTGAGLRKEEMASESTTLIVAGSDTTSCCISSVLFYLSDNPQAY
                     QKAAQEVRSCVSSQDDITGSNLASCTYLRACIDEALRMSPPVGTALVREVMTEGTLVSG
                     QPVPVGCEVGVGTYAIHHSSQTYPEPFVYKPERWLEGNAAARASFIPFSAGIRSCLGKG
                     LAYTEITLVIANLLFRGDFKFADGELGTVGRGGNKSAVYGRHRENEYQLYDHIAGQKKG
                     PWLQFSRRVLS"
     PFAM_domain     join(8796..8841,8916..10153)
                     /ASF="active site cysteine inconclusive"
                     /aSDomain="p450"
                     /aSTool="clusterhmmer"
                     /database="35.0"
                     /db_xref="PF00067.25"
                     /db_xref="GO:0004497"
                     /db_xref="GO:0005506"
                     /db_xref="GO:0016705"
                     /db_xref="GO:0020037"
                     /description="Cytochrome P450"
                     /detection="hmmscan"
                     /domain_id="clusterhmmer_JX265_010839_0003"
                     /evalue="1.10E-64"
                     /gene_ontologies="GO:0004497: monooxygenase activity"
                     /gene_ontologies="GO:0005506: iron ion binding"
                     /gene_ontologies="GO:0016705: oxidoreductase activity,
                     acting on paired donors, with incorporation or reduction of
                     molecular oxygen"
                     /gene_ontologies="GO:0020037: heme binding"
                     /label="JX265_010839"
                     /locus_tag="JX265_010839"
                     /protein_end="478"
                     /protein_start="50"
                     /score="219.1"
                     /tool="antismash"
                     /translation="KGDIHIDIWRCHEKYGDYVRYGPNQLLVNTAEGLQDIYGRRTSTK
                     FLKSKHYEVMMHQAANTFTHRGGKDHLVRRRILAQGVSAQAQREYETRIATHIEKFCGA
                     VFDGTATNGSGAWSEPRNMAKWCNYLSFDMMADIVFGAQYNLLGDDRFRYVTEMMEKSN
                     VRISALVQFPSLSWLRLDKHLFQEAIFARNRFLKFVFRLLRDRMELSNGNVCGIFEKSH
                     ATSQLSYSTKSRDIYSRLQEARDPQTGAGLRKEEMASESTTLIVAGSDTTSCCISSVLF
                     YLSDNPQAYQKAAQEVRSCVSSQDDITGSNLASCTYLRACIDEALRMSPPVGTALVREV
                     MTEGTLVSGQPVPVGCEVGVGTYAIHHSSQTYPEPFVYKPERWLEGNAAARASFIPFSA
                     GIRSCLGKGLAYTEITLVIANLLFRGDFK"
     gene            11228..12534
                     /locus_tag="JX265_010840"
     mRNA            join(11228..11276,11365..11933,11991..12230,12289..12534)
                     /locus_tag="JX265_010840"
                     /product="hypothetical protein"
     CDS             join(11228..11276,11365..11933,11991..12230,12289..12534)
                     /NRPS_PKS="Domain: Aminotran_4 (91-320). E-value: 5.8e-17.
                     Score: 54.1. Matches aSDomain:
                     nrpspksdomains_JX265_010840_Aminotran_4.1"
                     /codon_start=1
                     /locus_tag="JX265_010840"
                     /product="hypothetical protein"
                     /protein_id="KAI1858172.1"
                     /transl_table=1
                     /translation="MAPITQITPPSPKEGIDWTNVSGQYLPLNGHIEVRFRASTGKWDT
                     PTLVEGTNISVSGLSPGLNYGQQCYEGLKAFRTASTETKQEEIHVFRPAFHAARMTRSA
                     MSICLPPPSEELFLECIRQAVAQNAEYVPPADSSSFLYIRPVLFGASTGLWGPCDEAIF
                     AVYVQPANPHHGVGAVSGIVCEEFDRSAPRGMGSFKVGGNYAPVWRHAAKAMKLGFGIM
                     LHLDSATHSLVEEFSTSGFLGHKMTVDGQHVLVIPASDSAIESATSDALATIARRQGWM
                     VEQAQLPFSSLGNLDEVIACGTAAAAVPIRSLTRMSTNEKFEFGSDHKRWNLIQLAVTV
                     DSIQRGKSIDEERWCWTVTGFPALKSS"
     PFAM_domain     join(11568..11933,11991..12230,12289..12366)
                     /aSDomain="Aminotran_4"
                     /aSTool="clusterhmmer"
                     /database="35.0"
                     /db_xref="PF01063.22"
                     /db_xref="GO:0003824"
                     /description="Amino-transferase class IV"
                     /detection="hmmscan"
                     /domain_id="clusterhmmer_JX265_010840_0004"
                     /evalue="2.30E-19"
                     /gene_ontologies="GO:0003824: catalytic activity"
                     /label="JX265_010840"
                     /locus_tag="JX265_010840"
                     /protein_end="312"
                     /protein_start="84"
                     /score="70.3"
                     /tool="antismash"
                     /translation="QEEIHVFRPAFHAARMTRSAMSICLPPPSEELFLECIRQAVAQNA
                     EYVPPADSSSFLYIRPVLFGASTGLWGPCDEAIFAVYVQPANPHHGVGAVSGIVCEEFD
                     RSAPRGMGSFKVGGNYAPVWRHAAKAMKLGFGIMLHLDSATHSLVEEFSTSGFLGHKMT
                     VDGQHVLVIPASDSAIESATSDALATIARRQGWMVEQAQLPFSSLGNLDEVIACGTAAA
                     AVPIRS"
     aSDomain        join(11589..11933,11991..12230,12289..12390)
                     /aSDomain="Aminotran_4"
                     /aSTool="nrps_pks_domains"
                     /database="nrpspksdomains.hmm"
                     /detection="hmmscan"
                     /domain_id="nrpspksdomains_JX265_010840_Aminotran_4.1"
                     /evalue="5.80E-17"
                     /label="JX265_010840_Aminotran_4.1"
                     /locus_tag="JX265_010840"
                     /protein_end="320"
                     /protein_start="91"
                     /score="54.1"
                     /tool="antismash"
                     /translation="RPAFHAARMTRSAMSICLPPPSEELFLECIRQAVAQNAEYVPPAD
                     SSSFLYIRPVLFGASTGLWGPCDEAIFAVYVQPANPHHGVGAVSGIVCEEFDRSAPRGM
                     GSFKVGGNYAPVWRHAAKAMKLGFGIMLHLDSATHSLVEEFSTSGFLGHKMTVDGQHVL
                     VIPASDSAIESATSDALATIARRQGWMVEQAQLPFSSLGNLDEVIACGTAAAAVPIRSL
                     TRMSTNE"
     gene            complement(13209..13770)
                     /locus_tag="JX265_010841"
     mRNA            complement(join(13209..13375,13449..13770))
                     /locus_tag="JX265_010841"
                     /product="hypothetical protein"
     CDS             complement(join(13209..13375,13449..13770))
                     /codon_start=1
                     /locus_tag="JX265_010841"
                     /product="hypothetical protein"
                     /protein_id="KAI1858173.1"
                     /transl_table=1
                     /translation="MLFDLKTTVLFGLLALAQASPVSVPGTAEIETRAKSKKVQDYMCG
                     TVTLQKNDIGAALVKGRASADRTEGNNGLRNKFPHYFGNQPAIFGATAELREYPIIEGG
                     TFQGQMWPGTYRVVYKKDGQQDFVGVMVEGNGGTFTICAPAPTAPEAPPAPPAPPAKA"
     gene            14763..15766
                     /locus_tag="JX265_010842"
     mRNA            join(14763..15234,15294..15766)
                     /locus_tag="JX265_010842"
                     /product="hypothetical protein"
     CDS             join(14763..15234,15294..15766)
                     /codon_start=1
                     /locus_tag="JX265_010842"
                     /product="hypothetical protein"
                     /protein_id="KAI1858174.1"
                     /transl_table=1
                     /translation="MSAFSWEVFESSEVFKTLRKLTEQPAEAYSSENGLQEIHGLVMAE
                     VAKNRGKSLLEVNGSQVRNEGKPMLAGAIPDSVADVLVELACRTPPSDQRRLVEFASQL
                     YRRTEIDPESGEPLTQDGKAVWAENVSLLRSANTEWRDRISAEENGGAWNIKTYSDDVG
                     LPSDIKRRWANLMAFTAQLTQLAPPVPEYDDNPIHWAHMAIWSLRAAFEADIAPHELVG
                     TTTFHVACLWFIYAADAVWACALKEIEAGGEFMSSPGSQYQEKAWKGFNQERWDTWVRA
                     LETAGTSCSDSDEETKDMIDGALKKAKNASQGN"
     PFAM_domain     join(15003..15234,15294..15664)
                     /aSDomain="DUF3632"
                     /aSTool="clusterhmmer"
                     /database="35.0"
                     /db_xref="PF12311.11"
                     /description="Protein of unknown function (DUF3632)"
                     /detection="hmmscan"
                     /domain_id="clusterhmmer_JX265_010842_0005"
                     /evalue="1.20E-24"
                     /label="JX265_010842"
                     /locus_tag="JX265_010842"
                     /protein_end="281"
                     /protein_start="80"
                     /score="87.8"
                     /tool="antismash"
                     /translation="VLVELACRTPPSDQRRLVEFASQLYRRTEIDPESGEPLTQDGKAV
                     WAENVSLLRSANTEWRDRISAEENGGAWNIKTYSDDVGLPSDIKRRWANLMAFTAQLTQ
                     LAPPVPEYDDNPIHWAHMAIWSLRAAFEADIAPHELVGTTTFHVACLWFIYAADAVWAC
                     ALKEIEAGGEFMSSPGSQYQEKAWKGFNQERWDTWVRA"
     gene            complement(17504..18694)
                     /locus_tag="JX265_010843"
     mRNA            complement(join(17504..18483,18541..18694))
                     /locus_tag="JX265_010843"
                     /product="hypothetical protein"
     CDS             complement(join(17504..18483,18541..18694))
                     /codon_start=1
                     /locus_tag="JX265_010843"
                     /product="hypothetical protein"
                     /protein_id="KAI1858175.1"
                     /transl_table=1
                     /translation="MDSPRASSPTKCGRPPNSAYIKLMKQGEDWRNVADAAERRKLQNR
                     LAQRAYRRSLRDKSKEVEALRRQLSKLQDNGGRQTAGVCKRSSSSSGKLKAQSRSPELS
                     ASSPNNCSSSISSVSPRPLSPGKIGQYPQHGSSSESPDLDDMNMVDDVNFLWFDTTGTS
                     SGSESCSATHLSSVNSEPSDVSEDESSLMSGYDVLGISSDATLLEQQNSGSIPPMFPME
                     FNFEGGDAYHTFFKDENVYHPVFCQEVVSDPSHLGLDNIMGGDGLNRVSPSLPPEPDFA
                     SLWHGLPEETPASSAIYRFETKSTTNSPRRVPGADASLLHLAVAGGNIETVRLILKQSP
                     SMMQIQDKQGYTPIQLAAVSGQTEILALLLQPESSSL"
     PFAM_domain     complement(17522..17689)
                     /aSDomain="Ank_2"
                     /aSTool="clusterhmmer"
                     /database="35.0"
                     /db_xref="PF12796.10"
                     /db_xref="GO:0005515"
                     /description="Ankyrin repeats (3 copies)"
                     /detection="hmmscan"
                     /domain_id="clusterhmmer_JX265_010843_0006"
                     /evalue="5.20E-08"
                     /gene_ontologies="GO:0005515: protein binding"
                     /label="JX265_010843"
                     /locus_tag="JX265_010843"
                     /protein_end="372"
                     /protein_start="316"
                     /score="33.5"
                     /tool="antismash"
                     /translation="ASLLHLAVAGGNIETVRLILKQSPSMMQIQDKQGYTPIQLAAVSG
                     QTEILALLLQP"
     gene            20001..37156
                     /locus_tag="JX265_010844"
     mRNA            join(20001..20576,20633..21533,21599..26620,26671..31436,
                     31493..37156)
                     /locus_tag="JX265_010844"
                     /product="hypothetical protein"
     CDS             join(20001..20576,20633..21533,21599..26620,26671..31436,
                     31493..37156)
                     /NRPS_PKS="Domain: AMP-binding (212-615). E-value: 1.7e-85.
                     Score: 278.9. Matches aSDomain:
                     nrpspksdomains_JX265_010844_AMP-binding.1"
                     /NRPS_PKS="Domain: PCP (760-827). E-value: 4.4e-11. Score:
                     34.7. Matches aSDomain: nrpspksdomains_JX265_010844_PCP.1"
                     /NRPS_PKS="Domain: Epimerization (848-1137). E-value:
                     4.9e-43. Score: 138.6. Matches aSDomain:
                     nrpspksdomains_JX265_010844_Epimerization.1"
                     /NRPS_PKS="Domain: Condensation_DCL (1316-1608). E-value:
                     1.8e-47. Score: 153.7. Matches aSDomain:
                     nrpspksdomains_JX265_010844_Condensation_DCL.1"
                     /NRPS_PKS="Domain: AMP-binding (1777-2175). E-value:
                     7.1e-80. Score: 260.4. Matches aSDomain:
                     nrpspksdomains_JX265_010844_AMP-binding.2"
                     /NRPS_PKS="Domain: PCP (2312-2381). E-value: 2.8e-16.
                     Score: 51.4. Matches aSDomain:
                     nrpspksdomains_JX265_010844_PCP.2"
                     /NRPS_PKS="Domain: Condensation_DCL (2421-2694). E-value:
                     1.6e-41. Score: 134.2. Matches aSDomain:
                     nrpspksdomains_JX265_010844_Condensation_DCL.2"
                     /NRPS_PKS="Domain: AMP-binding (2861-3259). E-value:
                     1.4e-83. Score: 272.6. Matches aSDomain:
                     nrpspksdomains_JX265_010844_AMP-binding.3"
                     /NRPS_PKS="Domain: PCP (3402-3472). E-value: 3e-15. Score:
                     48.1. Matches aSDomain: nrpspksdomains_JX265_010844_PCP.3"
                     /NRPS_PKS="Domain: Condensation_DCL (3524-3799). E-value:
                     1.6e-42. Score: 137.5. Matches aSDomain:
                     nrpspksdomains_JX265_010844_Condensation_DCL.3"
                     /NRPS_PKS="Domain: AMP-binding (3967-4376). E-value:
                     2.9e-76. Score: 248.5. Matches aSDomain:
                     nrpspksdomains_JX265_010844_AMP-binding.4"
                     /NRPS_PKS="Domain: PCP (4524-4592). E-value: 3.3e-09.
                     Score: 28.7. Matches aSDomain:
                     nrpspksdomains_JX265_010844_PCP.4"
                     /NRPS_PKS="Domain: Epimerization (4727-4916). E-value:
                     1.6e-26. Score: 84.0. Matches aSDomain:
                     nrpspksdomains_JX265_010844_Epimerization.2"
                     /NRPS_PKS="Domain: Condensation_DCL (5096-5419). E-value:
                     1.8e-39. Score: 127.5. Matches aSDomain:
                     nrpspksdomains_JX265_010844_Condensation_DCL.4"
                     /codon_start=1
                     /gene_functions="biosynthetic (rule-based-clusters) NRPS:
                     Condensation"
                     /gene_functions="biosynthetic (rule-based-clusters) NRPS:
                     AMP-binding"
                     /gene_functions="biosynthetic-additional
                     (rule-based-clusters) PP-binding"
                     /gene_functions="biosynthetic-additional (smcogs)
                     SMCOG1002:AMP-dependent synthetase and ligase (Score:
                     248.6; E-value: 1.7e-75)"
                     /gene_kind="biosynthetic"
                     /locus_tag="JX265_010844"
                     /product="hypothetical protein"
                     /protein_id="KAI1858176.1"
                     /sec_met_domain="AMP-binding (E-value: 4.8e-98, bitscore:
                     321.6, seeds: 400, tool: rule-based-clusters)"
                     /sec_met_domain="Condensation (E-value: 4.4e-50, bitscore:
                     163.7, seeds: 42, tool: rule-based-clusters)"
                     /sec_met_domain="PP-binding (E-value: 1.2e-12, bitscore:
                     41.5, seeds: 164, tool: rule-based-clusters)"
                     /transl_table=1
                     /translation="MSYTACTSSSTRRFSTVDRQCREIGYSFEAVVNAAWAIALWSYLG
                     EDDVFFPSMSIESNAQSISQCKTTLSSTTNFTTTMQNMQSCMRRQVSSIPTPQHSQQSP
                     LSRTMVVFLHNTADSTEAAARSAHPVRLVCNTSTENLDSSVHFDQQAVDQQSAEGLSAA
                     FTHILDLVMSSPDSTLDSVNLVSEHDTAQMWAWNNGQAPETVNSCAHTLFHRQVMARPT
                     ALAVDAWDGSFTYEELDRSSTRIAHYLVLQGVGPESVVPLCFDKSRWAINALLAVIKAG
                     GAMVFIDPANPASRRQEIMRQLNKTNDSVDFILTDACNASSWEAIGVRPIIVDETLVKR
                     QREYGAVPRTGVSPTSLLYVIFTSGSTGTPKGCLITHNAFLSGALQHAAGSNLGPESRV
                     MQLASYSFDVSVLEILTSLISGACVCTPSSAAMTQSLASIVNDYRITWAFLTPSLVKLI
                     QPHEVPTLKTLILGGELLHAADIKTWADRVQLINGYGPSECSIAAAGAVLNVNSDPADI
                     GRALGGLGWVVQADDHDKLVPIGAVGELLISGPILARGYLNNAEKTAEVFIDNPAWLNG
                     CSGPAADFNRFYKTGDLAKFNPDGTIHFIGRKDTQVKLRGLRIELGEIEHNIGRHSHVK
                     HVAVYMPKNGPCKDKLVAVTSLNGLSEEAQPGDTSRPIEMLINPTSKEQLNAVQAHLAG
                     CVPEYMVPAVWIVVEAWPLLTSAKLDRKSVQRWLVDMDLDMYRRAIGVETSKRTQDDDT
                     IRDVAAIEAKLTDIFGRILNISVDLVPRDKSFLGLGGDSIAAMQVMSQCRAAGLSITVK
                     DIMRCKDISELARTAVQLTQSSNASITEEVFDQPFQLSPVQCMYAARLRPDYEEMTEVH
                     FNQSFYLRLANQTPRAVLKAGLDAVVTRHSMLRARFMRAQDGTWTQKVLQRADGSYRFK
                     CHSLESIDEASTAATISQRTLGLAGPVFSADLLEVGDEQLLFMVAHHAIIDWVSWRIIL
                     RDLEEFLATGTLAGTPPLPFQNWINLQAEHEAKRAHPEKSLPFEVPSPDFAYWNMEDKP
                     NTVARAKEQVFRLDAESTAALLGDLPHKALRTETLDFLLTSLLYSFGQVFTDRQLPAIF
                     REGHGREPWDSALDVSGTVGWFTTMYPLAVAANEDLVAMLKNVKDARHSIPDNGRAYFA
                     SRFHNERAAELFREHDLIEISFDYLGQFQTLERSDAILRREPRPSFLAQSDDVGRNLER
                     LSLVEITVEILDGEMQYSFIYNKQMQFQDRIQAWIDGTKQTLHSLIAQMTTVPRSFTLA
                     DFPHLSTNYSGLDMLLKHRLPEAGVSDFDVIEEVSACSPMQQGLLVSQNLANQSLYEYC
                     HVMEVKAVGLNPIIDAERYAHAWSEVVQRHSALRTMFIQSVSEDGLFDQVVLKAVESNT
                     VVTECLEENVYDVFAAQKAVALTDRRPPHRLTICRVAADRLICQLQINHAIIDGGSIAN
                     LVRDFVQAYNGSLPEQPSFTYSDYIGYIQSRDTEEDLGFWKNYLGGQTPCLIPNLAELE
                     ELAKAENKIQSFDIEITPSLATLKEFCERSNITLVNLFQVAWGMVLRTFTDSPDVCFGY
                     LSSGRDAPLPGIEDGVGAFLTMLVCRLDLDDGVTLSDALQRAAEDFANSMPRQHCGLAS
                     IQHALGVGRDPLFNTILSFNRYDLLDTQSNVQDEKDETSIEINSISTQDPTEYPLSLEI
                     GILSNGLTAAMQHWTDHLTPAQARSIASTFDKALCTIVDHPELRVKESELVHQDHLNKF
                     LEFNGNGQPIPVSDRLMFESIEENARTQPHKEAICSWDGSWTYKELNDAATRLAHHLRT
                     LGVAPETVVPYCFNKSAWAAITMLAISKAGGAFVGLDPTNPQNRLRELVAELESSIVCV
                     SPENAVLFHNMPQIRDLIVIEPDFVNNLPTKSGDACPELQVNNLACIILTSGTTGRPKT
                     IAIEHSSMSTMSDLLGPRLKMDSNSRVFQFAAYTYDISTHDIFVTLQRGGCVCMPSEQE
                     RTQDIAGAMSRLGANWVSMTNTVLSLLRPEDVPSLKFIITGGEPVSRSTVQTWVGAGVE
                     MVIGCGPAETTITMSVSAPLHTGSHHRNIGPSYGGRAWIVDSNDHNKLVPLGAAGEVLL
                     EGPQLARCYLGNPEKTAESFIWNPKWAQNMTPGVERRFYKSGDICRYNMDGSLSIVGRK
                     DTQCKINGRRVELEEISHKIRAYLGSSVAVVLDAMPLQTSSKGLHLVAFLHYTSSTTVQ
                     DESIIIPASEELIQNYSELESSLLSSLPRYMIPNMYVPVSRIPRTPNGKLDTKRLREAV
                     LGLTDDEVSQYSLLDGVKKAPSSETEKDLQLLWASVLSRPLETIGANDDFFRLGGDSVS
                     AIRLVAAARAHDMALNVSSIFKFPKLEEMAVSIDSADQEEADVDQEPFNLLESSTLESA
                     RMEAAELCGVESQTIVDLYPCTPLQEGLMAISTRLGGGSYKAQSVFRLPANFDTINFKS
                     AWQAVAAHEPILRTRIVHVTGHGSLQAVLDQGLEWIEVEDGLDSYLSKDLEIPTTYGSP
                     LLRLALVKAAEDCYFVWSAHHAVYDAWSAAITLEQVKSVLRGGEVLPSVPYKAFIRHIQ
                     SASSNEISKEAFWESQFPEGKEAPTSLPLVATGYSPSSHETVRSGRSIAIPTQGGITMS
                     TVLRAAWALTVARYTDSDDIVFAVTLSGRTVPVDGISTMNGPTMTTVPVRVGLDLADDS
                     TVQQFLKAMQAQATDMMPFEQTGLQNIRKINSTARNVVDSLGNLLVLQPASSSTDEVFE
                     GTQLVPRNLEKFGGYPLVVLCHMEDGGKVTIEAKHDASIIDTEQMRRMVHQYEFVLEQL
                     SRKPSAPLSQIHGETSHEDVNEIVRWNGTMPENIEACIHDIVAARATEYPNAQAVCAWD
                     GDFTYQELEHLSNKLATHLKQLGVGPEIKVGICLEKSKWHVVAMLSVLKAGGVYTNLNP
                     SYPSATMQNILDDLEAITVLSSSQYASLFSSPTALILDSGFLAALPEPAAPVSSEARPT
                     NAAFIVFTSGSTGKPKGVTVEHQGFSSMQHYQAPQLGIGNATRTLQFAAHWFDISNFDT
                     FVTLMQGGCVCIASDEERLNDLAGAINKYQVNWATMVPTAAAVLQPDDIPGLKHLSLGG
                     EPIRPDLHARFSNRVVLMNSYGPAECSVLTTMGSLRPETSPQNIGVGMGCRTWVTDKDN
                     SDRLVPIGSIGELCIDGPILSRGYHKEDGLTAHAYISNPGFVECLKTASPSSKSFDQMR
                     LYKTGDLVRYSSDGTLIYVGRKDSQVKVHGRRIELGEIEHHVVSHGFSNDRVVVEKILE
                     GGDAEKPALAVFVRFAKECSTSSSLLVTNTEKDEQQALINLRRGLSNSLPPFMVPSLFV
                     ALQRMPVTQTGKKDRKALRQLGAQLTPSQLQEFHILDDESDSENQQCGFSTNSELQLQA
                     LWAGVLDIPADSIKPSDHFLQKGGDSVRAISLVAAVRRELGKTLTVGDIFAHPRLNKMA
                     MYLDSEPTPDMTSTTQVATKSINEDIAPFALVSDDDGDYSDVLDHAAQECNVQTEEIED
                     VYPCTPLQAGMMAVSTYEPEAYVAKRVFNIPDDIDLELFKQAWIKAIESIPILRTRIVP
                     SPEFGTWLQVILKKETPTFHEIRGSVKTYLSQQKESWRVDYGRPLTTYGIAPRSRRFVW
                     AIHHALYDGSTAGKLLEAVQRLYNGVALPSSPAPAFNRFIAHLNSVDSAVSAQFWRQSL
                     GASGSPATFPRLPSAGYRPRPDSEFKFSFDMTHDATTGILKTTILRAAWAFVTARYMES
                     DDIVFGETLSGRNSSVAGIEDMMGPCITTIPMRAKLDGHLTVGQYLSQMQTHYTAMMPF
                     QHAGLQAIRAIGPEVRSSLDFNNLFEVVVPETMGQTDADFIHEIEHPQLLEGFFDSYAV
                     VMECVLRNSNVSLEIRFDQNVLSAWHVERLCGHFKQVVRQLSSLSSETDQAKSLDSVDM
                     TSPEDLALIRSWNSNSATDCVNSTVHKIFAEQVRLRPRELAITGWDGDMTYEQLDNLST
                     TLAKTLVSRWGVKSNDIIPLCFEKSKWAIVAAMAVVKAGGAVTQLGVTHPLSRKMEVLQ
                     QTSAKFVITSPKQASIFRTSDTMTPLLLVDDQRIQHMQLTQQVERATISLPQVSPRDPV
                     YVLFTSGSTGRSKGIVVEHGNLCTSSSAHGAGFNINAGTRVFQFAAYTFDVSCADIFTS
                     LQRGATICVPSEEERVDDLAGAITKYNANWMFATPTVAQLIAPELVPTLRTLVLGGEAP
                     TKDNVETWAGRDDLSLLFCWGPAETTIYASTTPPITLESAPGRLGQAMGCKMWLCDPSD
                     HNKLTPIGCVGEIVVEGGIVSREYLGDEAKTSAAYIQDPDWVQYAAYDGISTHQRMYKT
                     GDLARYDSDGIMRYVGRKDTQVKLQGQRIELGEVEHRLRAHSSVYRALARVPRAGPLKD
                     KLVAILSFNATVSEQEREQSSSSQLTPLGDAARQRMNVEFEDIRQTLARALPSYMVPSI
                     YIAVEAIPLSGNGKVDAKQSELWLQEMDQALYETLMNTMLGAQESSQQHASTPEEAIVL
                     SLVSQVLNMPDGSARLNLSFLSQGGDSITAMQLRSKARAEGLNLTMQDILKSQSLSALA
                     SVSKSTNTATQTNEDTPHIVMRPEEPASNSFALSPIQQLFFDTAARSSSPTSHHFNQSF
                     MFKLSKKFTAQEMRVALEALVARHAMLRTKFTQTSDGQWSQSITDCAIHESFSFTADQT
                     HDTSEVSQILLTRGGNHGMGSIQDGPLFLAHLFDVGKESSEQLIFLSAHHLVVDLVSWR
                     IILSDLQDLLTKGSMTPSASTSFQAWLRLQQEYASTLNTKSVLPYSEVPAAQLDYWGMD
                     ATSANTFGQMIETEFLLDEAVTTKLFGSSNQAFKTEPVDIILAAIMTAFGSVFTDRTMP
                     PIFAEGHGRESWDDSVDPNGIVGWFTTMSPVHIAAPSVDLVENVRKTKDTRRRIPRNGM
                     PYFSSRFFNKDCQEQFGKDAGPVEILFNYVGKYQQLETKDALFTEADQDIWRSAAKVGA
                     DVTRFSLIDISVGVANGKTRVAFGHNKNLLHQEKIGSWISTTQDILTRGAEALNEMSGS
                     QTIGDFPLMLRHLDTEQLLAVEENLSNAAIPMNNVHDMYPCTPMQQHILAAQEQQRQQP
                     NGRQHVYEVDVSHRLLSRSTKSSISPEKLQAAWQHVVNKHSILRTIFVATAAASGRPTS
                     HFQVVLSSYKAQVPIIKCDNETELLRLVKSHKSVEYQTLEKPHHSFTLFSTNDGRSVMC
                     KLEISHALNDGMSTGILFRDLEAAYRGSSKALANVPHADGSFGDYMTWLEDQRTEQAAD
                     YWRKLLVEVTGSTTATLPKSSELGRLQQAPTQKSLEINLNPTLMAALPSFCRDHGITPA
                     TFFQAVWGLVLQTQSQSPRIKEGRKMATAATPFFGYMTANRDSVDGSEEMVGPLTNMLM
                     CRADVQPNMRIGELLRRRQGEFLEALPHQFGLDQAVEELMEKMEGEEGKLGRLCNSVMS
                     LQYIDADGGHIPQSADSRHPAGRTVGPMTRSRCVSESIPRPLPSEHARLANSGRKARHV
                     SWGGPNRLPLSEKANIEDDSITFRPLAYRDPNDYDISLGVQIMKSGGAGLANSRNTIHA
                     KAQFVYWTDAVTETKANMLKRAFEKCAEELISDATGCLRVWMLLRRVALSI"
     aSDomain        join(20693..21533,21599..21966)
                     /aSDomain="AMP-binding"
                     /aSTool="nrps_pks_domains"
                     /database="nrpspksdomains.hmm"
                     /detection="hmmscan"
                     /domain_id="nrpspksdomains_JX265_010844_AMP-binding.1"
                     /evalue="1.70E-85"
                     /label="JX265_010844_AMP-binding.1"
                     /locus_tag="JX265_010844"
                     /protein_end="615"
                     /protein_start="212"
                     /score="278.9"
                     /specificity="substrate consensus: X"
                     /tool="antismash"
                     /translation="FHRQVMARPTALAVDAWDGSFTYEELDRSSTRIAHYLVLQGVGPE
                     SVVPLCFDKSRWAINALLAVIKAGGAMVFIDPANPASRRQEIMRQLNKTNDSVDFILTD
                     ACNASSWEAIGVRPIIVDETLVKRQREYGAVPRTGVSPTSLLYVIFTSGSTGTPKGCLI
                     THNAFLSGALQHAAGSNLGPESRVMQLASYSFDVSVLEILTSLISGACVCTPSSAAMTQ
                     SLASIVNDYRITWAFLTPSLVKLIQPHEVPTLKTLILGGELLHAADIKTWADRVQLING
                     YGPSECSIAAAGAVLNVNSDPADIGRALGGLGWVVQADDHDKLVPIGAVGELLISGPIL
                     ARGYLNNAEKTAEVFIDNPAWLNGCSGPAADFNRFYKTGDLAKFNPDGTIHFIGRKDTQ
                     VKLR"
     PFAM_domain     join(20693..21533,21599..21966)
                     /aSDomain="AMP-binding"
                     /aSTool="clusterhmmer"
                     /database="35.0"
                     /db_xref="PF00501.31"
                     /description="AMP-binding enzyme"
                     /detection="hmmscan"
                     /domain_id="clusterhmmer_JX265_010844_0007"
                     /evalue="2.00E-74"
                     /label="JX265_010844"
                     /locus_tag="JX265_010844"
                     /protein_end="615"
                     /protein_start="212"
                     /score="250.8"
                     /tool="antismash"
                     /translation="FHRQVMARPTALAVDAWDGSFTYEELDRSSTRIAHYLVLQGVGPE
                     SVVPLCFDKSRWAINALLAVIKAGGAMVFIDPANPASRRQEIMRQLNKTNDSVDFILTD
                     ACNASSWEAIGVRPIIVDETLVKRQREYGAVPRTGVSPTSLLYVIFTSGSTGTPKGCLI
                     THNAFLSGALQHAAGSNLGPESRVMQLASYSFDVSVLEILTSLISGACVCTPSSAAMTQ
                     SLASIVNDYRITWAFLTPSLVKLIQPHEVPTLKTLILGGELLHAADIKTWADRVQLING
                     YGPSECSIAAAGAVLNVNSDPADIGRALGGLGWVVQADDHDKLVPIGAVGELLISGPIL
                     ARGYLNNAEKTAEVFIDNPAWLNGCSGPAADFNRFYKTGDLAKFNPDGTIHFIGRKDTQ
                     VKLR"
     aSModule        20693..23532
                     /complete
                     /domains="nrpspksdomains_JX265_010844_AMP-binding.1"
                     /domains="nrpspksdomains_JX265_010844_PCP.1"
                     /domains="nrpspksdomains_JX265_010844_Epimerization.1"
                     /locus_tags="JX265_010844"
                     /monomer_pairings="X -> D-X"
                     /starter_module
                     /tool="antismash"
                     /type="nrps"
     aSDomain        join(20756..21533,21599..22038)
                     /aSDomain="TIGR01733"
                     /aSTool="tigrfam"
                     /description="AA-adenyl-dom: amino acid adenylation domain"
                     /detection="hmmscan"
                     /domain_id="TIGRFam_JX265_010844_0001"
                     /evalue="9.90E-112"
                     /identifier="TIGR01733"
                     /label="JX265_010844"
                     /locus_tag="JX265_010844"
                     /protein_end="639"
                     /protein_start="233"
                     /score="371.6"
                     /tool="antismash"
                     /translation="TYEELDRSSTRIAHYLVLQGVGPESVVPLCFDKSRWAINALLAVI
                     KAGGAMVFIDPANPASRRQEIMRQLNKTNDSVDFILTDACNASSWEAIGVRPIIVDETL
                     VKRQREYGAVPRTGVSPTSLLYVIFTSGSTGTPKGCLITHNAFLSGALQHAAGSNLGPE
                     SRVMQLASYSFDVSVLEILTSLISGACVCTPSSAAMTQSLASIVNDYRITWAFLTPSLV
                     KLIQPHEVPTLKTLILGGELLHAADIKTWADRVQLINGYGPSECSIAAAGAVLNVNSDP
                     ADIGRALGGLGWVVQADDHDKLVPIGAVGELLISGPILARGYLNNAEKTAEVFIDNPAW
                     LNGCSGPAADFNRFYKTGDLAKFNPDGTIHFIGRKDTQVKLRGLRIELGEIEHNIGRHS
                     HVKHVAV"
     CDS_motif       20879..20920
                     /aSTool="nrps_pks_domains"
                     /database="abmotifs"
                     /detection="hmmscan"
                     /domain_id="nrpspksmotif_JX265_010844_0001"
                     /evalue="6.40E-02"
                     /label="NRPS-A_a2"
                     /locus_tag="JX265_010844"
                     /protein_end="288"
                     /protein_start="274"
                     /score="7.2"
                     /tool="antismash"
                     /translation="LAVIKAGGAMVFID"
     CDS_motif       21131..21187
                     /aSTool="nrps_pks_domains"
                     /database="abmotifs"
                     /detection="hmmscan"
                     /domain_id="nrpspksmotif_JX265_010844_0002"
                     /evalue="8.70E-09"
                     /label="NRPS-A_a3"
                     /locus_tag="JX265_010844"
                     /protein_end="377"
                     /protein_start="358"
                     /score="27.5"
                     /tool="antismash"
                     /translation="YVIFTSGSTGTPKGCLITH"
     CDS_motif       21601..21627
                     /aSTool="nrps_pks_domains"
                     /database="abmotifs"
                     /detection="hmmscan"
                     /domain_id="nrpspksmotif_JX265_010844_0003"
                     /evalue="4.20E-01"
                     /label="NRPS-A_a5"
                     /locus_tag="JX265_010844"
                     /protein_end="502"
                     /protein_start="493"
                     /score="4.2"
                     /tool="antismash"
                     /translation="YGPSECSIA"
     CDS_motif       21733..21822
                     /aSTool="nrps_pks_domains"
                     /database="abmotifs"
                     /detection="hmmscan"
                     /domain_id="nrpspksmotif_JX265_010844_0004"
                     /evalue="1.80E-15"
                     /label="NRPS-A_a6"
                     /locus_tag="JX265_010844"
                     /protein_end="567"
                     /protein_start="537"
                     /score="49.0"
                     /tool="antismash"
                     /translation="PIGAVGELLISGPILARGYLNNAEKTAEVF"
     CDS_motif       21931..21996
                     /aSTool="nrps_pks_domains"
                     /database="abmotifs"
                     /detection="hmmscan"
                     /domain_id="nrpspksmotif_JX265_010844_0005"
                     /evalue="6.70E-11"
                     /label="NRPS-A_a8"
                     /locus_tag="JX265_010844"
                     /protein_end="625"
                     /protein_start="603"
                     /score="34.2"
                     /tool="antismash"
                     /translation="FIGRKDTQVKLRGLRIELGEIE"
     aSDomain        22402..22602
                     /aSDomain="PCP"
                     /aSTool="nrps_pks_domains"
                     /database="nrpspksdomains.hmm"
                     /detection="hmmscan"
                     /domain_id="nrpspksdomains_JX265_010844_PCP.1"
                     /evalue="4.40E-11"
                     /label="JX265_010844_PCP.1"
                     /locus_tag="JX265_010844"
                     /protein_end="827"
                     /protein_start="760"
                     /score="34.7"
                     /tool="antismash"
                     /translation="EAKLTDIFGRILNISVDLVPRDKSFLGLGGDSIAAMQVMSQCRAA
                     GLSITVKDIMRCKDISELARTA"
     PFAM_domain     22408..22596
                     /aSDomain="PP-binding"
                     /aSTool="clusterhmmer"
                     /database="35.0"
                     /db_xref="PF00550.28"
                     /description="Phosphopantetheine attachment site"
                     /detection="hmmscan"
                     /domain_id="clusterhmmer_JX265_010844_0008"
                     /evalue="1.20E-08"
                     /label="JX265_010844"
                     /locus_tag="JX265_010844"
                     /protein_end="825"
                     /protein_start="762"
                     /score="35.3"
                     /tool="antismash"
                     /translation="KLTDIFGRILNISVDLVPRDKSFLGLGGDSIAAMQVMSQCRAAGL
                     SITVKDIMRCKDISELAR"
     CDS_motif       22471..22500
                     /aSTool="nrps_pks_domains"
                     /database="abmotifs"
                     /detection="hmmscan"
                     /domain_id="nrpspksmotif_JX265_010844_0006"
                     /evalue="5.20E+00"
                     /label="PCP_mE"
                     /locus_tag="JX265_010844"
                     /protein_end="793"
                     /protein_start="783"
                     /score="1.5"
                     /tool="antismash"
                     /translation="SFLGLGGDSI"
     aSDomain        22666..23532
                     /aSDomain="Epimerization"
                     /aSTool="nrps_pks_domains"
                     /database="nrpspksdomains.hmm"
                     /detection="hmmscan"
                     /domain_id="nrpspksdomains_JX265_010844_Epimerization.1"
                     /evalue="4.90E-43"
                     /label="JX265_010844_Epimerization.1"
                     /locus_tag="JX265_010844"
                     /protein_end="1137"
                     /protein_start="848"
                     /score="138.6"
                     /tool="antismash"
                     /translation="LSPVQCMYAARLRPDYEEMTEVHFNQSFYLRLANQTPRAVLKAGL
                     DAVVTRHSMLRARFMRAQDGTWTQKVLQRADGSYRFKCHSLESIDEASTAATISQRTLG
                     LAGPVFSADLLEVGDEQLLFMVAHHAIIDWVSWRIILRDLEEFLATGTLAGTPPLPFQN
                     WINLQAEHEAKRAHPEKSLPFEVPSPDFAYWNMEDKPNTVARAKEQVFRLDAESTAALL
                     GDLPHKALRTETLDFLLTSLLYSFGQVFTDRQLPAIFREGHGREPWDSALDVSGTVGWF
                     TTMYPLAV"
     PFAM_domain     22723..23949
                     /aSDomain="Condensation"
                     /aSTool="clusterhmmer"
                     /database="35.0"
                     /db_xref="PF00668.23"
                     /db_xref="GO:0003824"
                     /description="Condensation domain"
                     /detection="hmmscan"
                     /domain_id="clusterhmmer_JX265_010844_0009"
                     /evalue="1.20E-29"
                     /gene_ontologies="GO:0003824: catalytic activity"
                     /label="JX265_010844"
                     /locus_tag="JX265_010844"
                     /protein_end="1276"
                     /protein_start="867"
                     /score="103.5"
                     /tool="antismash"
                     /translation="TEVHFNQSFYLRLANQTPRAVLKAGLDAVVTRHSMLRARFMRAQD
                     GTWTQKVLQRADGSYRFKCHSLESIDEASTAATISQRTLGLAGPVFSADLLEVGDEQLL
                     FMVAHHAIIDWVSWRIILRDLEEFLATGTLAGTPPLPFQNWINLQAEHEAKRAHPEKSL
                     PFEVPSPDFAYWNMEDKPNTVARAKEQVFRLDAESTAALLGDLPHKALRTETLDFLLTS
                     LLYSFGQVFTDRQLPAIFREGHGREPWDSALDVSGTVGWFTTMYPLAVAANEDLVAMLK
                     NVKDARHSIPDNGRAYFASRFHNERAAELFREHDLIEISFDYLGQFQTLERSDAILRRE
                     PRPSFLAQSDDVGRNLERLSLVEITVEILDGEMQYSFIYNKQMQFQDRIQAWIDGTKQT
                     LHSLIAQMTT"
     CDS_motif       22735..22842
                     /aSTool="nrps_pks_domains"
                     /database="abmotifs"
                     /detection="hmmscan"
                     /domain_id="nrpspksmotif_JX265_010844_0007"
                     /evalue="1.10E-06"
                     /label="C2_DCL_024-062"
                     /locus_tag="JX265_010844"
                     /protein_end="907"
                     /protein_start="871"
                     /score="21.0"
                     /tool="antismash"
                     /translation="FNQSFYLRLANQTPRAVLKAGLDAVVTRHSMLRARF"
     CDS_motif       23032..23097
                     /aSTool="nrps_pks_domains"
                     /database="abmotifs"
                     /detection="hmmscan"
                     /domain_id="nrpspksmotif_JX265_010844_0008"
                     /evalue="8.10E-09"
                     /label="NRPS-E2"
                     /locus_tag="JX265_010844"
                     /protein_end="992"
                     /protein_start="970"
                     /score="27.8"
                     /tool="antismash"
                     /translation="LFMVAHHAIIDWVSWRIILRDL"
     CDS_motif       23482..23529
                     /aSTool="nrps_pks_domains"
                     /database="abmotifs"
                     /detection="hmmscan"
                     /domain_id="nrpspksmotif_JX265_010844_0009"
                     /evalue="3.10E-07"
                     /label="NRPS-E5"
                     /locus_tag="JX265_010844"
                     /protein_end="1136"
                     /protein_start="1120"
                     /score="22.6"
                     /tool="antismash"
                     /translation="DVSGTVGWFTTMYPLA"
     CDS_motif       23569..23631
                     /aSTool="nrps_pks_domains"
                     /database="abmotifs"
                     /detection="hmmscan"
                     /domain_id="nrpspksmotif_JX265_010844_0010"
                     /evalue="1.50E-07"
                     /label="NRPS-E6"
                     /locus_tag="JX265_010844"
                     /protein_end="1170"
                     /protein_start="1149"
                     /score="23.8"
                     /tool="antismash"
                     /translation="VKDARHSIPDNGRAYFASRFH"
     aSDomain        24070..24945
                     /aSDomain="Condensation"
                     /aSTool="nrps_pks_domains"
                     /database="nrpspksdomains.hmm"
                     /detection="hmmscan"
                     /domain_id="nrpspksdomains_JX265_010844_Condensation_DCL.1"
                     /domain_subtypes="Condensation_DCL"
                     /evalue="1.80E-47"
                     /label="JX265_010844_Condensation_DCL.1"
                     /locus_tag="JX265_010844"
                     /protein_end="1608"
                     /protein_start="1316"
                     /score="153.7"
                     /tool="antismash"
                     /translation="EVSACSPMQQGLLVSQNLANQSLYEYCHVMEVKAVGLNPIIDAER
                     YAHAWSEVVQRHSALRTMFIQSVSEDGLFDQVVLKAVESNTVVTECLEENVYDVFAAQK
                     AVALTDRRPPHRLTICRVAADRLICQLQINHAIIDGGSIANLVRDFVQAYNGSLPEQPS
                     FTYSDYIGYIQSRDTEEDLGFWKNYLGGQTPCLIPNLAELEELAKAENKIQSFDIEITP
                     SLATLKEFCERSNITLVNLFQVAWGMVLRTFTDSPDVCFGYLSSGRDAPLPGIEDGVGA
                     FLTMLVCRLDL"
     PFAM_domain     24070..25374
                     /aSDomain="Condensation"
                     /aSTool="clusterhmmer"
                     /database="35.0"
                     /db_xref="PF00668.23"
                     /db_xref="GO:0003824"
                     /description="Condensation domain"
                     /detection="hmmscan"
                     /domain_id="clusterhmmer_JX265_010844_0010"
                     /evalue="7.10E-57"
                     /gene_ontologies="GO:0003824: catalytic activity"
                     /label="JX265_010844"
                     /locus_tag="JX265_010844"
                     /protein_end="1751"
                     /protein_start="1316"
                     /score="193.2"
                     /tool="antismash"
                     /translation="EVSACSPMQQGLLVSQNLANQSLYEYCHVMEVKAVGLNPIIDAER
                     YAHAWSEVVQRHSALRTMFIQSVSEDGLFDQVVLKAVESNTVVTECLEENVYDVFAAQK
                     AVALTDRRPPHRLTICRVAADRLICQLQINHAIIDGGSIANLVRDFVQAYNGSLPEQPS
                     FTYSDYIGYIQSRDTEEDLGFWKNYLGGQTPCLIPNLAELEELAKAENKIQSFDIEITP
                     SLATLKEFCERSNITLVNLFQVAWGMVLRTFTDSPDVCFGYLSSGRDAPLPGIEDGVGA
                     FLTMLVCRLDLDDGVTLSDALQRAAEDFANSMPRQHCGLASIQHALGVGRDPLFNTILS
                     FNRYDLLDTQSNVQDEKDETSIEINSISTQDPTEYPLSLEIGILSNGLTAAMQHWTDHL
                     TPAQARSIASTFDKALCTIVDHPELRVKESELVHQD"
     aSModule        24070..27314
                     /complete
                     /domains="nrpspksdomains_JX265_010844_Condensation_DCL.1"
                     /domains="nrpspksdomains_JX265_010844_AMP-binding.2"
                     /domains="nrpspksdomains_JX265_010844_PCP.2"
                     /locus_tags="JX265_010844"
                     /monomer_pairings="X -> X"
                     /tool="antismash"
                     /type="nrps"
     CDS_motif       24085..24108
                     /aSTool="nrps_pks_domains"
                     /database="abmotifs"
                     /detection="hmmscan"
                     /domain_id="nrpspksmotif_JX265_010844_0011"
                     /evalue="8.10E+00"
                     /label="C1_dual_004-017"
                     /locus_tag="JX265_010844"
                     /protein_end="1329"
                     /protein_start="1321"
                     /score="0.4"
                     /tool="antismash"
                     /translation="SPMQQGLL"
     CDS_motif       24175..24267
                     /aSTool="nrps_pks_domains"
                     /database="abmotifs"
                     /detection="hmmscan"
                     /domain_id="nrpspksmotif_JX265_010844_0012"
                     /evalue="3.00E-07"
                     /label="C2_DCL_024-062"
                     /locus_tag="JX265_010844"
                     /protein_end="1382"
                     /protein_start="1351"
                     /score="22.8"
                     /tool="antismash"
                     /translation="GLNPIIDAERYAHAWSEVVQRHSALRTMFIQ"
     CDS_motif       24472..24531
                     /aSTool="nrps_pks_domains"
                     /database="abmotifs"
                     /detection="hmmscan"
                     /domain_id="nrpspksmotif_JX265_010844_0013"
                     /evalue="9.30E-04"
                     /label="C3_LCL_132-143"
                     /locus_tag="JX265_010844"
                     /protein_end="1470"
                     /protein_start="1450"
                     /score="12.0"
                     /tool="antismash"
                     /translation="HAIIDGGSIANLVRDFVQAY"
     CDS_motif       24841..24936
                     /aSTool="nrps_pks_domains"
                     /database="abmotifs"
                     /detection="hmmscan"
                     /domain_id="nrpspksmotif_JX265_010844_0014"
                     /evalue="7.00E-12"
                     /label="C5_DCL_263-294"
                     /locus_tag="JX265_010844"
                     /protein_end="1605"
                     /protein_start="1573"
                     /score="37.8"
                     /tool="antismash"
                     /translation="DVCFGYLSSGRDAPLPGIEDGVGAFLTMLVCR"
     CDS_motif       24991..25101
                     /aSTool="nrps_pks_domains"
                     /database="abmotifs"
                     /detection="hmmscan"
                     /domain_id="nrpspksmotif_JX265_010844_0015"
                     /evalue="8.30E-10"
                     /label="C67_DCL_14fromHMM"
                     /locus_tag="JX265_010844"
                     /protein_end="1660"
                     /protein_start="1623"
                     /score="31.0"
                     /tool="antismash"
                     /translation="DFANSMPRQHCGLASIQHALGVGRDPLFNTILSFNRY"
     aSDomain        join(25453..26620,26671..26696)
                     /aSDomain="AMP-binding"
                     /aSTool="nrps_pks_domains"
                     /database="nrpspksdomains.hmm"
                     /detection="hmmscan"
                     /domain_id="nrpspksdomains_JX265_010844_AMP-binding.2"
                     /evalue="7.10E-80"
                     /label="JX265_010844_AMP-binding.2"
                     /locus_tag="JX265_010844"
                     /protein_end="2175"
                     /protein_start="1777"
                     /score="260.4"
                     /specificity="substrate consensus: X"
                     /tool="antismash"
                     /translation="EENARTQPHKEAICSWDGSWTYKELNDAATRLAHHLRTLGVAPET
                     VVPYCFNKSAWAAITMLAISKAGGAFVGLDPTNPQNRLRELVAELESSIVCVSPENAVL
                     FHNMPQIRDLIVIEPDFVNNLPTKSGDACPELQVNNLACIILTSGTTGRPKTIAIEHSS
                     MSTMSDLLGPRLKMDSNSRVFQFAAYTYDISTHDIFVTLQRGGCVCMPSEQERTQDIAG
                     AMSRLGANWVSMTNTVLSLLRPEDVPSLKFIITGGEPVSRSTVQTWVGAGVEMVIGCGP
                     AETTITMSVSAPLHTGSHHRNIGPSYGGRAWIVDSNDHNKLVPLGAAGEVLLEGPQLAR
                     CYLGNPEKTAESFIWNPKWAQNMTPGVERRFYKSGDICRYNMDGSLSIVGRKDTQCKI"
     PFAM_domain     join(25453..26620,26671..26696)
                     /aSDomain="AMP-binding"
                     /aSTool="clusterhmmer"
                     /database="35.0"
                     /db_xref="PF00501.31"
                     /description="AMP-binding enzyme"
                     /detection="hmmscan"
                     /domain_id="clusterhmmer_JX265_010844_0011"
                     /evalue="5.40E-68"
                     /label="JX265_010844"
                     /locus_tag="JX265_010844"
                     /protein_end="2175"
                     /protein_start="1777"
                     /score="229.7"
                     /tool="antismash"
                     /translation="EENARTQPHKEAICSWDGSWTYKELNDAATRLAHHLRTLGVAPET
                     VVPYCFNKSAWAAITMLAISKAGGAFVGLDPTNPQNRLRELVAELESSIVCVSPENAVL
                     FHNMPQIRDLIVIEPDFVNNLPTKSGDACPELQVNNLACIILTSGTTGRPKTIAIEHSS
                     MSTMSDLLGPRLKMDSNSRVFQFAAYTYDISTHDIFVTLQRGGCVCMPSEQERTQDIAG
                     AMSRLGANWVSMTNTVLSLLRPEDVPSLKFIITGGEPVSRSTVQTWVGAGVEMVIGCGP
                     AETTITMSVSAPLHTGSHHRNIGPSYGGRAWIVDSNDHNKLVPLGAAGEVLLEGPQLAR
                     CYLGNPEKTAESFIWNPKWAQNMTPGVERRFYKSGDICRYNMDGSLSIVGRKDTQCKI"
     aSDomain        join(25513..26620,26671..26771)
                     /aSDomain="TIGR01733"
                     /aSTool="tigrfam"
                     /description="AA-adenyl-dom: amino acid adenylation domain"
                     /detection="hmmscan"
                     /domain_id="TIGRFam_JX265_010844_0002"
                     /evalue="6.10E-96"
                     /identifier="TIGR01733"
                     /label="JX265_010844"
                     /locus_tag="JX265_010844"
                     /protein_end="2200"
                     /protein_start="1797"
                     /score="319.6"
                     /tool="antismash"
                     /translation="TYKELNDAATRLAHHLRTLGVAPETVVPYCFNKSAWAAITMLAIS
                     KAGGAFVGLDPTNPQNRLRELVAELESSIVCVSPENAVLFHNMPQIRDLIVIEPDFVNN
                     LPTKSGDACPELQVNNLACIILTSGTTGRPKTIAIEHSSMSTMSDLLGPRLKMDSNSRV
                     FQFAAYTYDISTHDIFVTLQRGGCVCMPSEQERTQDIAGAMSRLGANWVSMTNTVLSLL
                     RPEDVPSLKFIITGGEPVSRSTVQTWVGAGVEMVIGCGPAETTITMSVSAPLHTGSHHR
                     NIGPSYGGRAWIVDSNDHNKLVPLGAAGEVLLEGPQLARCYLGNPEKTAESFIWNPKWA
                     QNMTPGVERRFYKSGDICRYNMDGSLSIVGRKDTQCKINGRRVELEEISHKIRAYLGSS
                     VAVV"
     CDS_motif       25636..25677
                     /aSTool="nrps_pks_domains"
                     /database="abmotifs"
                     /detection="hmmscan"
                     /domain_id="nrpspksmotif_JX265_010844_0016"
                     /evalue="5.60E-02"
                     /label="NRPS-A_a2"
                     /locus_tag="JX265_010844"
                     /protein_end="1852"
                     /protein_start="1838"
                     /score="7.4"
                     /tool="antismash"
                     /translation="LAISKAGGAFVGLD"
     CDS_motif       25876..25935
                     /aSTool="nrps_pks_domains"
                     /database="abmotifs"
                     /detection="hmmscan"
                     /domain_id="nrpspksmotif_JX265_010844_0017"
                     /evalue="9.70E-07"
                     /label="NRPS-A_a3"
                     /locus_tag="JX265_010844"
                     /protein_end="1938"
                     /protein_start="1918"
                     /score="21.3"
                     /tool="antismash"
                     /translation="ACIILTSGTTGRPKTIAIEH"
     CDS_motif       26287..26316
                     /aSTool="nrps_pks_domains"
                     /database="abmotifs"
                     /detection="hmmscan"
                     /domain_id="nrpspksmotif_JX265_010844_0018"
                     /evalue="3.60E+00"
                     /label="NRPS-A_a5"
                     /locus_tag="JX265_010844"
                     /protein_end="2065"
                     /protein_start="2055"
                     /score="1.5"
                     /tool="antismash"
                     /translation="CGPAETTITM"
     CDS_motif       26422..26511
                     /aSTool="nrps_pks_domains"
                     /database="abmotifs"
                     /detection="hmmscan"
                     /domain_id="nrpspksmotif_JX265_010844_0019"
                     /evalue="1.90E-13"
                     /label="NRPS-A_a6"
                     /locus_tag="JX265_010844"
                     /protein_end="2130"
                     /protein_start="2100"
                     /score="42.5"
                     /tool="antismash"
                     /translation="PLGAAGEVLLEGPQLARCYLGNPEKTAESF"
     CDS_motif       join(26617..26620,26671..26726)
                     /aSTool="nrps_pks_domains"
                     /database="abmotifs"
                     /detection="hmmscan"
                     /domain_id="nrpspksmotif_JX265_010844_0020"
                     /evalue="4.30E-08"
                     /label="NRPS-A_a8"
                     /locus_tag="JX265_010844"
                     /protein_end="2185"
                     /protein_start="2165"
                     /score="25.5"
                     /tool="antismash"
                     /translation="VGRKDTQCKINGRRVELEEI"
     aSDomain        27108..27314
                     /aSDomain="PCP"
                     /aSTool="nrps_pks_domains"
                     /database="nrpspksdomains.hmm"
                     /detection="hmmscan"
                     /domain_id="nrpspksdomains_JX265_010844_PCP.2"
                     /evalue="2.80E-16"
                     /label="JX265_010844_PCP.2"
                     /locus_tag="JX265_010844"
                     /protein_end="2381"
                     /protein_start="2312"
                     /score="51.4"
                     /tool="antismash"
                     /translation="EKDLQLLWASVLSRPLETIGANDDFFRLGGDSVSAIRLVAAARAH
                     DMALNVSSIFKFPKLEEMAVSIDS"
     PFAM_domain     27117..27299
                     /aSDomain="PP-binding"
                     /aSTool="clusterhmmer"
                     /database="35.0"
                     /db_xref="PF00550.28"
                     /description="Phosphopantetheine attachment site"
                     /detection="hmmscan"
                     /domain_id="clusterhmmer_JX265_010844_0012"
                     /evalue="5.90E-10"
                     /label="JX265_010844"
                     /locus_tag="JX265_010844"
                     /protein_end="2376"
                     /protein_start="2315"
                     /score="39.4"
                     /tool="antismash"
                     /translation="LQLLWASVLSRPLETIGANDDFFRLGGDSVSAIRLVAAARAHDMA
                     LNVSSIFKFPKLEEMA"
     CDS_motif       27177..27206
                     /aSTool="nrps_pks_domains"
                     /database="abmotifs"
                     /detection="hmmscan"
                     /domain_id="nrpspksmotif_JX265_010844_0021"
                     /evalue="1.70E+00"
                     /label="PCP_mE"
                     /locus_tag="JX265_010844"
                     /protein_end="2345"
                     /protein_start="2335"
                     /score="2.7"
                     /tool="antismash"
                     /translation="DFFRLGGDSV"
     aSDomain        27435..28253
                     /aSDomain="Condensation"
                     /aSTool="nrps_pks_domains"
                     /database="nrpspksdomains.hmm"
                     /detection="hmmscan"
                     /domain_id="nrpspksdomains_JX265_010844_Condensation_DCL.2"
                     /domain_subtypes="Condensation_DCL"
                     /evalue="1.60E-41"
                     /label="JX265_010844_Condensation_DCL.2"
                     /locus_tag="JX265_010844"
                     /protein_end="2694"
                     /protein_start="2421"
                     /score="134.2"
                     /tool="antismash"
                     /translation="DLYPCTPLQEGLMAISTRLGGGSYKAQSVFRLPANFDTINFKSAW
                     QAVAAHEPILRTRIVHVTGHGSLQAVLDQGLEWIEVEDGLDSYLSKDLEIPTTYGSPLL
                     RLALVKAAEDCYFVWSAHHAVYDAWSAAITLEQVKSVLRGGEVLPSVPYKAFIRHIQSA
                     SSNEISKEAFWESQFPEGKEAPTSLPLVATGYSPSSHETVRSGRSIAIPTQGGITMSTV
                     LRAAWALTVARYTDSDDIVFAVTLSGRTVPVDGISTMNGPTMTTVPVRVGL"
     PFAM_domain     27435..28661
                     /aSDomain="Condensation"
                     /aSTool="clusterhmmer"
                     /database="35.0"
                     /db_xref="PF00668.23"
                     /db_xref="GO:0003824"
                     /description="Condensation domain"
                     /detection="hmmscan"
                     /domain_id="clusterhmmer_JX265_010844_0013"
                     /evalue="1.70E-43"
                     /gene_ontologies="GO:0003824: catalytic activity"
                     /label="JX265_010844"
                     /locus_tag="JX265_010844"
                     /protein_end="2830"
                     /protein_start="2421"
                     /score="149.1"
                     /tool="antismash"
                     /translation="DLYPCTPLQEGLMAISTRLGGGSYKAQSVFRLPANFDTINFKSAW
                     QAVAAHEPILRTRIVHVTGHGSLQAVLDQGLEWIEVEDGLDSYLSKDLEIPTTYGSPLL
                     RLALVKAAEDCYFVWSAHHAVYDAWSAAITLEQVKSVLRGGEVLPSVPYKAFIRHIQSA
                     SSNEISKEAFWESQFPEGKEAPTSLPLVATGYSPSSHETVRSGRSIAIPTQGGITMSTV
                     LRAAWALTVARYTDSDDIVFAVTLSGRTVPVDGISTMNGPTMTTVPVRVGLDLADDSTV
                     QQFLKAMQAQATDMMPFEQTGLQNIRKINSTARNVVDSLGNLLVLQPASSSTDEVFEGT
                     QLVPRNLEKFGGYPLVVLCHMEDGGKVTIEAKHDASIIDTEQMRRMVHQYEFVLEQLSR
                     KPSAPLSQIH"
     aSModule        27435..30587
                     /complete
                     /domains="nrpspksdomains_JX265_010844_Condensation_DCL.2"
                     /domains="nrpspksdomains_JX265_010844_AMP-binding.3"
                     /domains="nrpspksdomains_JX265_010844_PCP.3"
                     /locus_tags="JX265_010844"
                     /monomer_pairings="X -> X"
                     /tool="antismash"
                     /type="nrps"
     CDS_motif       27441..27473
                     /aSTool="nrps_pks_domains"
                     /database="abmotifs"
                     /detection="hmmscan"
                     /domain_id="nrpspksmotif_JX265_010844_0022"
                     /evalue="1.00E+00"
                     /label="C1_dual_004-017"
                     /locus_tag="JX265_010844"
                     /protein_end="2434"
                     /protein_start="2423"
                     /score="3.1"
                     /tool="antismash"
                     /translation="YPCTPLQEGLM"
     CDS_motif       27501..27617
                     /aSTool="nrps_pks_domains"
                     /database="abmotifs"
                     /detection="hmmscan"
                     /domain_id="nrpspksmotif_JX265_010844_0023"
                     /evalue="3.50E-05"
                     /label="C2_DCL_024-062"
                     /locus_tag="JX265_010844"
                     /protein_end="2482"
                     /protein_start="2443"
                     /score="16.1"
                     /tool="antismash"
                     /translation="SYKAQSVFRLPANFDTINFKSAWQAVAAHEPILRTRIVH"
     CDS_motif       27798..27833
                     /aSTool="nrps_pks_domains"
                     /database="abmotifs"
                     /detection="hmmscan"
                     /domain_id="nrpspksmotif_JX265_010844_0024"
                     /evalue="4.40E-03"
                     /label="C3_DCL_135-156"
                     /locus_tag="JX265_010844"
                     /protein_end="2554"
                     /protein_start="2542"
                     /score="9.8"
                     /tool="antismash"
                     /translation="HHAVYDAWSAAI"
     CDS_motif       28149..28244
                     /aSTool="nrps_pks_domains"
                     /database="abmotifs"
                     /detection="hmmscan"
                     /domain_id="nrpspksmotif_JX265_010844_0025"
                     /evalue="1.40E-08"
                     /label="C5_DCL_263-294"
                     /locus_tag="JX265_010844"
                     /protein_end="2691"
                     /protein_start="2659"
                     /score="27.2"
                     /tool="antismash"
                     /translation="DIVFAVTLSGRTVPVDGISTMNGPTMTTVPVR"
     aSDomain        28755..29948
                     /aSDomain="AMP-binding"
                     /aSTool="nrps_pks_domains"
                     /database="nrpspksdomains.hmm"
                     /detection="hmmscan"
                     /domain_id="nrpspksdomains_JX265_010844_AMP-binding.3"
                     /evalue="1.40E-83"
                     /label="JX265_010844_AMP-binding.3"
                     /locus_tag="JX265_010844"
                     /protein_end="3259"
                     /protein_start="2861"
                     /score="272.6"
                     /specificity="substrate consensus: X"
                     /tool="antismash"
                     /translation="ARATEYPNAQAVCAWDGDFTYQELEHLSNKLATHLKQLGVGPEIK
                     VGICLEKSKWHVVAMLSVLKAGGVYTNLNPSYPSATMQNILDDLEAITVLSSSQYASLF
                     SSPTALILDSGFLAALPEPAAPVSSEARPTNAAFIVFTSGSTGKPKGVTVEHQGFSSMQ
                     HYQAPQLGIGNATRTLQFAAHWFDISNFDTFVTLMQGGCVCIASDEERLNDLAGAINKY
                     QVNWATMVPTAAAVLQPDDIPGLKHLSLGGEPIRPDLHARFSNRVVLMNSYGPAECSVL
                     TTMGSLRPETSPQNIGVGMGCRTWVTDKDNSDRLVPIGSIGELCIDGPILSRGYHKEDG
                     LTAHAYISNPGFVECLKTASPSSKSFDQMRLYKTGDLVRYSSDGTLIYVGRKDSQVKV"
     PFAM_domain     28755..29948
                     /aSDomain="AMP-binding"
                     /aSTool="clusterhmmer"
                     /database="35.0"
                     /db_xref="PF00501.31"
                     /description="AMP-binding enzyme"
                     /detection="hmmscan"
                     /domain_id="clusterhmmer_JX265_010844_0014"
                     /evalue="6.50E-74"
                     /label="JX265_010844"
                     /locus_tag="JX265_010844"
                     /protein_end="3259"
                     /protein_start="2861"
                     /score="249.2"
                     /tool="antismash"
                     /translation="ARATEYPNAQAVCAWDGDFTYQELEHLSNKLATHLKQLGVGPEIK
                     VGICLEKSKWHVVAMLSVLKAGGVYTNLNPSYPSATMQNILDDLEAITVLSSSQYASLF
                     SSPTALILDSGFLAALPEPAAPVSSEARPTNAAFIVFTSGSTGKPKGVTVEHQGFSSMQ
                     HYQAPQLGIGNATRTLQFAAHWFDISNFDTFVTLMQGGCVCIASDEERLNDLAGAINKY
                     QVNWATMVPTAAAVLQPDDIPGLKHLSLGGEPIRPDLHARFSNRVVLMNSYGPAECSVL
                     TTMGSLRPETSPQNIGVGMGCRTWVTDKDNSDRLVPIGSIGELCIDGPILSRGYHKEDG
                     LTAHAYISNPGFVECLKTASPSSKSFDQMRLYKTGDLVRYSSDGTLIYVGRKDSQVKV"
     aSDomain        28812..30014
                     /aSDomain="TIGR01733"
                     /aSTool="tigrfam"
                     /description="AA-adenyl-dom: amino acid adenylation domain"
                     /detection="hmmscan"
                     /domain_id="TIGRFam_JX265_010844_0003"
                     /evalue="1.30E-103"
                     /identifier="TIGR01733"
                     /label="JX265_010844"
                     /locus_tag="JX265_010844"
                     /protein_end="3281"
                     /protein_start="2880"
                     /score="344.9"
                     /tool="antismash"
                     /translation="TYQELEHLSNKLATHLKQLGVGPEIKVGICLEKSKWHVVAMLSVL
                     KAGGVYTNLNPSYPSATMQNILDDLEAITVLSSSQYASLFSSPTALILDSGFLAALPEP
                     AAPVSSEARPTNAAFIVFTSGSTGKPKGVTVEHQGFSSMQHYQAPQLGIGNATRTLQFA
                     AHWFDISNFDTFVTLMQGGCVCIASDEERLNDLAGAINKYQVNWATMVPTAAAVLQPDD
                     IPGLKHLSLGGEPIRPDLHARFSNRVVLMNSYGPAECSVLTTMGSLRPETSPQNIGVGM
                     GCRTWVTDKDNSDRLVPIGSIGELCIDGPILSRGYHKEDGLTAHAYISNPGFVECLKTA
                     SPSSKSFDQMRLYKTGDLVRYSSDGTLIYVGRKDSQVKVHGRRIELGEIEHHVVSHGFS
                     ND"
     CDS_motif       28935..28970
                     /aSTool="nrps_pks_domains"
                     /database="abmotifs"
                     /detection="hmmscan"
                     /domain_id="nrpspksmotif_JX265_010844_0026"
                     /evalue="7.20E-01"
                     /label="NRPS-A_a2"
                     /locus_tag="JX265_010844"
                     /protein_end="2933"
                     /protein_start="2921"
                     /score="4.1"
                     /tool="antismash"
                     /translation="LSVLKAGGVYTN"
     CDS_motif       29163..29222
                     /aSTool="nrps_pks_domains"
                     /database="abmotifs"
                     /detection="hmmscan"
                     /domain_id="nrpspksmotif_JX265_010844_0027"
                     /evalue="1.70E-08"
                     /label="NRPS-A_a3"
                     /locus_tag="JX265_010844"
                     /protein_end="3017"
                     /protein_start="2997"
                     /score="26.6"
                     /tool="antismash"
                     /translation="AFIVFTSGSTGKPKGVTVEH"
     CDS_motif       29568..29597
                     /aSTool="nrps_pks_domains"
                     /database="abmotifs"
                     /detection="hmmscan"
                     /domain_id="nrpspksmotif_JX265_010844_0028"
                     /evalue="5.10E-01"
                     /label="NRPS-A_a5"
                     /locus_tag="JX265_010844"
                     /protein_end="3142"
                     /protein_start="3132"
                     /score="3.9"
                     /tool="antismash"
                     /translation="SYGPAECSVL"
     CDS_motif       29703..29789
                     /aSTool="nrps_pks_domains"
                     /database="abmotifs"
                     /detection="hmmscan"
                     /domain_id="nrpspksmotif_JX265_010844_0029"
                     /evalue="6.90E-10"
                     /label="NRPS-A_a6"
                     /locus_tag="JX265_010844"
                     /protein_end="3206"
                     /protein_start="3177"
                     /score="31.2"
                     /tool="antismash"
                     /translation="PIGSIGELCIDGPILSRGYHKEDGLTAHA"
     CDS_motif       29916..29981
                     /aSTool="nrps_pks_domains"
                     /database="abmotifs"
                     /detection="hmmscan"
                     /domain_id="nrpspksmotif_JX265_010844_0030"
                     /evalue="1.10E-10"
                     /label="NRPS-A_a8"
                     /locus_tag="JX265_010844"
                     /protein_end="3270"
                     /protein_start="3248"
                     /score="33.6"
                     /tool="antismash"
                     /translation="YVGRKDSQVKVHGRRIELGEIE"
     aSDomain        30378..30587
                     /aSDomain="PCP"
                     /aSTool="nrps_pks_domains"
                     /database="nrpspksdomains.hmm"
                     /detection="hmmscan"
                     /domain_id="nrpspksdomains_JX265_010844_PCP.3"
                     /evalue="3.00E-15"
                     /label="JX265_010844_PCP.3"
                     /locus_tag="JX265_010844"
                     /protein_end="3472"
                     /protein_start="3402"
                     /score="48.1"
                     /tool="antismash"
                     /translation="ELQLQALWAGVLDIPADSIKPSDHFLQKGGDSVRAISLVAAVRRE
                     LGKTLTVGDIFAHPRLNKMAMYLDS"
     PFAM_domain     30384..30578
                     /aSDomain="PP-binding"
                     /aSTool="clusterhmmer"
                     /database="35.0"
                     /db_xref="PF00550.28"
                     /description="Phosphopantetheine attachment site"
                     /detection="hmmscan"
                     /domain_id="clusterhmmer_JX265_010844_0015"
                     /evalue="2.80E-12"
                     /label="JX265_010844"
                     /locus_tag="JX265_010844"
                     /protein_end="3469"
                     /protein_start="3404"
                     /score="46.9"
                     /tool="antismash"
                     /translation="QLQALWAGVLDIPADSIKPSDHFLQKGGDSVRAISLVAAVRRELG
                     KTLTVGDIFAHPRLNKMAMY"
     CDS_motif       30447..30476
                     /aSTool="nrps_pks_domains"
                     /database="abmotifs"
                     /detection="hmmscan"
                     /domain_id="nrpspksmotif_JX265_010844_0031"
                     /evalue="1.80E+01"
                     /label="PCP_mE"
                     /locus_tag="JX265_010844"
                     /protein_end="3435"
                     /protein_start="3425"
                     /score="0.0"
                     /tool="antismash"
                     /translation="HFLQKGGDSV"
     aSDomain        join(30744..31436,31493..31624)
                     /aSDomain="Condensation"
                     /aSTool="nrps_pks_domains"
                     /database="nrpspksdomains.hmm"
                     /detection="hmmscan"
                     /domain_id="nrpspksdomains_JX265_010844_Condensation_DCL.3"
                     /domain_subtypes="Condensation_DCL"
                     /evalue="1.60E-42"
                     /label="JX265_010844_Condensation_DCL.3"
                     /locus_tag="JX265_010844"
                     /protein_end="3799"
                     /protein_start="3524"
                     /score="137.5"
                     /tool="antismash"
                     /translation="EDVYPCTPLQAGMMAVSTYEPEAYVAKRVFNIPDDIDLELFKQAW
                     IKAIESIPILRTRIVPSPEFGTWLQVILKKETPTFHEIRGSVKTYLSQQKESWRVDYGR
                     PLTTYGIAPRSRRFVWAIHHALYDGSTAGKLLEAVQRLYNGVALPSSPAPAFNRFIAHL
                     NSVDSAVSAQFWRQSLGASGSPATFPRLPSAGYRPRPDSEFKFSFDMTHDATTGILKTT
                     ILRAAWAFVTARYMESDDIVFGETLSGRNSSVAGIEDMMGPCITTIPMRAKLD"
     PFAM_domain     join(30744..31436,31493..32011)
                     /aSDomain="Condensation"
                     /aSTool="clusterhmmer"
                     /database="35.0"
                     /db_xref="PF00668.23"
                     /db_xref="GO:0003824"
                     /description="Condensation domain"
                     /detection="hmmscan"
                     /domain_id="clusterhmmer_JX265_010844_0016"
                     /evalue="3.70E-40"
                     /gene_ontologies="GO:0003824: catalytic activity"
                     /label="JX265_010844"
                     /locus_tag="JX265_010844"
                     /protein_end="3928"
                     /protein_start="3524"
                     /score="138.1"
                     /tool="antismash"
                     /translation="EDVYPCTPLQAGMMAVSTYEPEAYVAKRVFNIPDDIDLELFKQAW
                     IKAIESIPILRTRIVPSPEFGTWLQVILKKETPTFHEIRGSVKTYLSQQKESWRVDYGR
                     PLTTYGIAPRSRRFVWAIHHALYDGSTAGKLLEAVQRLYNGVALPSSPAPAFNRFIAHL
                     NSVDSAVSAQFWRQSLGASGSPATFPRLPSAGYRPRPDSEFKFSFDMTHDATTGILKTT
                     ILRAAWAFVTARYMESDDIVFGETLSGRNSSVAGIEDMMGPCITTIPMRAKLDGHLTVG
                     QYLSQMQTHYTAMMPFQHAGLQAIRAIGPEVRSSLDFNNLFEVVVPETMGQTDADFIHE
                     IEHPQLLEGFFDSYAVVMECVLRNSNVSLEIRFDQNVLSAWHVERLCGHFKQVVRQLSS
                     LSSET"
     aSModule        30744..34975
                     /complete
                     /domains="nrpspksdomains_JX265_010844_Condensation_DCL.3"
                     /domains="nrpspksdomains_JX265_010844_AMP-binding.4"
                     /domains="nrpspksdomains_JX265_010844_PCP.4"
                     /domains="nrpspksdomains_JX265_010844_Epimerization.2"
                     /locus_tags="JX265_010844"
                     /monomer_pairings="X -> D-X"
                     /tool="antismash"
                     /type="nrps"
     CDS_motif       30753..30785
                     /aSTool="nrps_pks_domains"
                     /database="abmotifs"
                     /detection="hmmscan"
                     /domain_id="nrpspksmotif_JX265_010844_0032"
                     /evalue="1.60E+00"
                     /label="C1_dual_004-017"
                     /locus_tag="JX265_010844"
                     /protein_end="3538"
                     /protein_start="3527"
                     /score="2.5"
                     /tool="antismash"
                     /translation="YPCTPLQAGMM"
     CDS_motif       30810..30923
                     /aSTool="nrps_pks_domains"
                     /database="abmotifs"
                     /detection="hmmscan"
                     /domain_id="nrpspksmotif_JX265_010844_0033"
                     /evalue="4.40E-03"
                     /label="C2_DCL_024-062"
                     /locus_tag="JX265_010844"
                     /protein_end="3584"
                     /protein_start="3546"
                     /score="9.3"
                     /tool="antismash"
                     /translation="AYVAKRVFNIPDDIDLELFKQAWIKAIESIPILRTRIV"
     CDS_motif       31107..31172
                     /aSTool="nrps_pks_domains"
                     /database="abmotifs"
                     /detection="hmmscan"
                     /domain_id="nrpspksmotif_JX265_010844_0034"
                     /evalue="9.50E-01"
                     /label="C3_DCL_135-156"
                     /locus_tag="JX265_010844"
                     /protein_end="3667"
                     /protein_start="3645"
                     /score="2.4"
                     /tool="antismash"
                     /translation="IHHALYDGSTAGKLLEAVQRLY"
     CDS_motif       31517..31612
                     /aSTool="nrps_pks_domains"
                     /database="abmotifs"
                     /detection="hmmscan"
                     /domain_id="nrpspksmotif_JX265_010844_0035"
                     /evalue="1.40E-13"
                     /label="C5_DCL_263-294"
                     /locus_tag="JX265_010844"
                     /protein_end="3795"
                     /protein_start="3763"
                     /score="43.2"
                     /tool="antismash"
                     /translation="DIVFGETLSGRNSSVAGIEDMMGPCITTIPMR"
     CDS_motif       31661..31723
                     /aSTool="nrps_pks_domains"
                     /database="abmotifs"
                     /detection="hmmscan"
                     /domain_id="nrpspksmotif_JX265_010844_0036"
                     /evalue="2.70E-01"
                     /label="C67_DCL_14fromHMM"
                     /locus_tag="JX265_010844"
                     /protein_end="3832"
                     /protein_start="3811"
                     /score="3.6"
                     /tool="antismash"
                     /translation="QTHYTAMMPFQHAGLQAIRAI"
     aSDomain        32129..33355
                     /aSDomain="AMP-binding"
                     /aSTool="nrps_pks_domains"
                     /database="nrpspksdomains.hmm"
                     /detection="hmmscan"
                     /domain_id="nrpspksdomains_JX265_010844_AMP-binding.4"
                     /evalue="2.90E-76"
                     /label="JX265_010844_AMP-binding.4"
                     /locus_tag="JX265_010844"
                     /protein_end="4376"
                     /protein_start="3967"
                     /score="248.5"
                     /specificity="substrate consensus: X"
                     /tool="antismash"
                     /translation="FAEQVRLRPRELAITGWDGDMTYEQLDNLSTTLAKTLVSRWGVKS
                     NDIIPLCFEKSKWAIVAAMAVVKAGGAVTQLGVTHPLSRKMEVLQQTSAKFVITSPKQA
                     SIFRTSDTMTPLLLVDDQRIQHMQLTQQVERATISLPQVSPRDPVYVLFTSGSTGRSKG
                     IVVEHGNLCTSSSAHGAGFNINAGTRVFQFAAYTFDVSCADIFTSLQRGATICVPSEEE
                     RVDDLAGAITKYNANWMFATPTVAQLIAPELVPTLRTLVLGGEAPTKDNVETWAGRDDL
                     SLLFCWGPAETTIYASTTPPITLESAPGRLGQAMGCKMWLCDPSDHNKLTPIGCVGEIV
                     VEGGIVSREYLGDEAKTSAAYIQDPDWVQYAAYDGISTHQRMYKTGDLARYDSDGIMRY
                     VGRKDTQVKL"
     PFAM_domain     32129..33358
                     /aSDomain="AMP-binding"
                     /aSTool="clusterhmmer"
                     /database="35.0"
                     /db_xref="PF00501.31"
                     /description="AMP-binding enzyme"
                     /detection="hmmscan"
                     /domain_id="clusterhmmer_JX265_010844_0017"
                     /evalue="9.20E-67"
                     /label="JX265_010844"
                     /locus_tag="JX265_010844"
                     /protein_end="4377"
                     /protein_start="3967"
                     /score="225.6"
                     /tool="antismash"
                     /translation="FAEQVRLRPRELAITGWDGDMTYEQLDNLSTTLAKTLVSRWGVKS
                     NDIIPLCFEKSKWAIVAAMAVVKAGGAVTQLGVTHPLSRKMEVLQQTSAKFVITSPKQA
                     SIFRTSDTMTPLLLVDDQRIQHMQLTQQVERATISLPQVSPRDPVYVLFTSGSTGRSKG
                     IVVEHGNLCTSSSAHGAGFNINAGTRVFQFAAYTFDVSCADIFTSLQRGATICVPSEEE
                     RVDDLAGAITKYNANWMFATPTVAQLIAPELVPTLRTLVLGGEAPTKDNVETWAGRDDL
                     SLLFCWGPAETTIYASTTPPITLESAPGRLGQAMGCKMWLCDPSDHNKLTPIGCVGEIV
                     VEGGIVSREYLGDEAKTSAAYIQDPDWVQYAAYDGISTHQRMYKTGDLARYDSDGIMRY
                     VGRKDTQVKLQ"
     aSDomain        32192..33427
                     /aSDomain="TIGR01733"
                     /aSTool="tigrfam"
                     /description="AA-adenyl-dom: amino acid adenylation domain"
                     /detection="hmmscan"
                     /domain_id="TIGRFam_JX265_010844_0004"
                     /evalue="1.20E-96"
                     /identifier="TIGR01733"
                     /label="JX265_010844"
                     /locus_tag="JX265_010844"
                     /protein_end="4400"
                     /protein_start="3988"
                     /score="322.0"
                     /tool="antismash"
                     /translation="TYEQLDNLSTTLAKTLVSRWGVKSNDIIPLCFEKSKWAIVAAMAV
                     VKAGGAVTQLGVTHPLSRKMEVLQQTSAKFVITSPKQASIFRTSDTMTPLLLVDDQRIQ
                     HMQLTQQVERATISLPQVSPRDPVYVLFTSGSTGRSKGIVVEHGNLCTSSSAHGAGFNI
                     NAGTRVFQFAAYTFDVSCADIFTSLQRGATICVPSEEERVDDLAGAITKYNANWMFATP
                     TVAQLIAPELVPTLRTLVLGGEAPTKDNVETWAGRDDLSLLFCWGPAETTIYASTTPPI
                     TLESAPGRLGQAMGCKMWLCDPSDHNKLTPIGCVGEIVVEGGIVSREYLGDEAKTSAAY
                     IQDPDWVQYAAYDGISTHQRMYKTGDLARYDSDGIMRYVGRKDTQVKLQGQRIELGEVE
                     HRLRAHSSVYRAL"
     CDS_motif       32318..32347
                     /aSTool="nrps_pks_domains"
                     /database="abmotifs"
                     /detection="hmmscan"
                     /domain_id="nrpspksmotif_JX265_010844_0037"
                     /evalue="5.10E+00"
                     /label="NRPS-A_a2"
                     /locus_tag="JX265_010844"
                     /protein_end="4040"
                     /protein_start="4030"
                     /score="1.5"
                     /tool="antismash"
                     /translation="MAVVKAGGAV"
     CDS_motif       32576..32632
                     /aSTool="nrps_pks_domains"
                     /database="abmotifs"
                     /detection="hmmscan"
                     /domain_id="nrpspksmotif_JX265_010844_0038"
                     /evalue="5.50E-08"
                     /label="NRPS-A_a3"
                     /locus_tag="JX265_010844"
                     /protein_end="4135"
                     /protein_start="4116"
                     /score="25.1"
                     /tool="antismash"
                     /translation="YVLFTSGSTGRSKGIVVEH"
     CDS_motif       32987..33010
                     /aSTool="nrps_pks_domains"
                     /database="abmotifs"
                     /detection="hmmscan"
                     /domain_id="nrpspksmotif_JX265_010844_0039"
                     /evalue="9.00E+00"
                     /label="NRPS-A_a5"
                     /locus_tag="JX265_010844"
                     /protein_end="4261"
                     /protein_start="4253"
                     /score="0.4"
                     /tool="antismash"
                     /translation="WGPAETTI"
     CDS_motif       33122..33208
                     /aSTool="nrps_pks_domains"
                     /database="abmotifs"
                     /detection="hmmscan"
                     /domain_id="nrpspksmotif_JX265_010844_0040"
                     /evalue="2.60E-09"
                     /label="NRPS-A_a6"
                     /locus_tag="JX265_010844"
                     /protein_end="4327"
                     /protein_start="4298"
                     /score="29.4"
                     /tool="antismash"
                     /translation="PIGCVGEIVVEGGIVSREYLGDEAKTSAA"
     CDS_motif       33323..33388
                     /aSTool="nrps_pks_domains"
                     /database="abmotifs"
                     /detection="hmmscan"
                     /domain_id="nrpspksmotif_JX265_010844_0041"
                     /evalue="3.10E-10"
                     /label="NRPS-A_a8"
                     /locus_tag="JX265_010844"
                     /protein_end="4387"
                     /protein_start="4365"
                     /score="32.2"
                     /tool="antismash"
                     /translation="YVGRKDTQVKLQGQRIELGEVE"
     aSDomain        33800..34003
                     /aSDomain="PCP"
                     /aSTool="nrps_pks_domains"
                     /database="nrpspksdomains.hmm"
                     /detection="hmmscan"
                     /domain_id="nrpspksdomains_JX265_010844_PCP.4"
                     /evalue="3.30E-09"
                     /label="JX265_010844_PCP.4"
                     /locus_tag="JX265_010844"
                     /protein_end="4592"
                     /protein_start="4524"
                     /score="28.7"
                     /tool="antismash"
                     /translation="EAIVLSLVSQVLNMPDGSARLNLSFLSQGGDSITAMQLRSKARAE
                     GLNLTMQDILKSQSLSALASVSK"
     PFAM_domain     33809..33991
                     /aSDomain="PP-binding"
                     /aSTool="clusterhmmer"
                     /database="35.0"
                     /db_xref="PF00550.28"
                     /description="Phosphopantetheine attachment site"
                     /detection="hmmscan"
                     /domain_id="clusterhmmer_JX265_010844_0018"
                     /evalue="3.50E-06"
                     /label="JX265_010844"
                     /locus_tag="JX265_010844"
                     /protein_end="4588"
                     /protein_start="4527"
                     /score="27.3"
                     /tool="antismash"
                     /translation="VLSLVSQVLNMPDGSARLNLSFLSQGGDSITAMQLRSKARAEGLN
                     LTMQDILKSQSLSALA"
     CDS_motif       33869..33898
                     /aSTool="nrps_pks_domains"
                     /database="abmotifs"
                     /detection="hmmscan"
                     /domain_id="nrpspksmotif_JX265_010844_0042"
                     /evalue="1.10E+01"
                     /label="PCP_mE"
                     /locus_tag="JX265_010844"
                     /protein_end="4557"
                     /protein_start="4547"
                     /score="0.6"
                     /tool="antismash"
                     /translation="SFLSQGGDSI"
     PFAM_domain     34079..35383
                     /aSDomain="Condensation"
                     /aSTool="clusterhmmer"
                     /database="35.0"
                     /db_xref="PF00668.23"
                     /db_xref="GO:0003824"
                     /description="Condensation domain"
                     /detection="hmmscan"
                     /domain_id="clusterhmmer_JX265_010844_0019"
                     /evalue="5.50E-35"
                     /gene_ontologies="GO:0003824: catalytic activity"
                     /label="JX265_010844"
                     /locus_tag="JX265_010844"
                     /protein_end="5052"
                     /protein_start="4617"
                     /score="121.1"
                     /tool="antismash"
                     /translation="SFALSPIQQLFFDTAARSSSPTSHHFNQSFMFKLSKKFTAQEMRV
                     ALEALVARHAMLRTKFTQTSDGQWSQSITDCAIHESFSFTADQTHDTSEVSQILLTRGG
                     NHGMGSIQDGPLFLAHLFDVGKESSEQLIFLSAHHLVVDLVSWRIILSDLQDLLTKGSM
                     TPSASTSFQAWLRLQQEYASTLNTKSVLPYSEVPAAQLDYWGMDATSANTFGQMIETEF
                     LLDEAVTTKLFGSSNQAFKTEPVDIILAAIMTAFGSVFTDRTMPPIFAEGHGRESWDDS
                     VDPNGIVGWFTTMSPVHIAAPSVDLVENVRKTKDTRRRIPRNGMPYFSSRFFNKDCQEQ
                     FGKDAGPVEILFNYVGKYQQLETKDALFTEADQDIWRSAAKVGADVTRFSLIDISVGVA
                     NGKTRVAFGHNKNLLHQEKIGSWISTTQDILTRGAE"
     CDS_motif       34157..34261
                     /aSTool="nrps_pks_domains"
                     /database="abmotifs"
                     /detection="hmmscan"
                     /domain_id="nrpspksmotif_JX265_010844_0043"
                     /evalue="1.30E-05"
                     /label="C2_DCL_024-062"
                     /locus_tag="JX265_010844"
                     /protein_end="4678"
                     /protein_start="4643"
                     /score="17.5"
                     /tool="antismash"
                     /translation="NQSFMFKLSKKFTAQEMRVALEALVARHAMLRTKF"
     aSDomain        34409..34975
                     /aSDomain="Epimerization"
                     /aSTool="nrps_pks_domains"
                     /database="nrpspksdomains.hmm"
                     /detection="hmmscan"
                     /domain_id="nrpspksdomains_JX265_010844_Epimerization.2"
                     /evalue="1.60E-26"
                     /label="JX265_010844_Epimerization.2"
                     /locus_tag="JX265_010844"
                     /protein_end="4916"
                     /protein_start="4727"
                     /score="84.0"
                     /tool="antismash"
                     /translation="IQDGPLFLAHLFDVGKESSEQLIFLSAHHLVVDLVSWRIILSDLQ
                     DLLTKGSMTPSASTSFQAWLRLQQEYASTLNTKSVLPYSEVPAAQLDYWGMDATSANTF
                     GQMIETEFLLDEAVTTKLFGSSNQAFKTEPVDIILAAIMTAFGSVFTDRTMPPIFAEGH
                     GRESWDDSVDPNGIVGWFTTMSPVHI"
     CDS_motif       34475..34540
                     /aSTool="nrps_pks_domains"
                     /database="abmotifs"
                     /detection="hmmscan"
                     /domain_id="nrpspksmotif_JX265_010844_0044"
                     /evalue="1.10E-09"
                     /label="NRPS-E2"
                     /locus_tag="JX265_010844"
                     /protein_end="4771"
                     /protein_start="4749"
                     /score="30.5"
                     /tool="antismash"
                     /translation="IFLSAHHLVVDLVSWRIILSDL"
     CDS_motif       34925..34975
                     /aSTool="nrps_pks_domains"
                     /database="abmotifs"
                     /detection="hmmscan"
                     /domain_id="nrpspksmotif_JX265_010844_0045"
                     /evalue="1.70E-04"
                     /label="NRPS-E5"
                     /locus_tag="JX265_010844"
                     /protein_end="4916"
                     /protein_start="4899"
                     /score="14.3"
                     /tool="antismash"
                     /translation="DPNGIVGWFTTMSPVHI"
     CDS_motif       35015..35074
                     /aSTool="nrps_pks_domains"
                     /database="abmotifs"
                     /detection="hmmscan"
                     /domain_id="nrpspksmotif_JX265_010844_0046"
                     /evalue="1.10E-07"
                     /label="NRPS-E6"
                     /locus_tag="JX265_010844"
                     /protein_end="4949"
                     /protein_start="4929"
                     /score="24.1"
                     /tool="antismash"
                     /translation="TKDTRRRIPRNGMPYFSSRF"
     PFAM_domain     35513..36598
                     /aSDomain="Condensation"
                     /aSTool="clusterhmmer"
                     /database="35.0"
                     /db_xref="PF00668.23"
                     /db_xref="GO:0003824"
                     /description="Condensation domain"
                     /detection="hmmscan"
                     /domain_id="clusterhmmer_JX265_010844_0020"
                     /evalue="6.10E-35"
                     /gene_ontologies="GO:0003824: catalytic activity"
                     /label="JX265_010844"
                     /locus_tag="JX265_010844"
                     /protein_end="5457"
                     /protein_start="5095"
                     /score="120.9"
                     /tool="antismash"
                     /translation="HDMYPCTPMQQHILAAQEQQRQQPNGRQHVYEVDVSHRLLSRSTK
                     SSISPEKLQAAWQHVVNKHSILRTIFVATAAASGRPTSHFQVVLSSYKAQVPIIKCDNE
                     TELLRLVKSHKSVEYQTLEKPHHSFTLFSTNDGRSVMCKLEISHALNDGMSTGILFRDL
                     EAAYRGSSKALANVPHADGSFGDYMTWLEDQRTEQAADYWRKLLVEVTGSTTATLPKSS
                     ELGRLQQAPTQKSLEINLNPTLMAALPSFCRDHGITPATFFQAVWGLVLQTQSQSPRIK
                     EGRKMATAATPFFGYMTANRDSVDGSEEMVGPLTNMLMCRADVQPNMRIGELLRRRQGE
                     FLEALPHQFGLDQAVEELMEKM"
     aSDomain        35516..36484
                     /aSDomain="Condensation"
                     /aSTool="nrps_pks_domains"
                     /database="nrpspksdomains.hmm"
                     /detection="hmmscan"
                     /domain_id="nrpspksdomains_JX265_010844_Condensation_DCL.4"
                     /domain_subtypes="Condensation_DCL"
                     /evalue="1.80E-39"
                     /label="JX265_010844_Condensation_DCL.4"
                     /locus_tag="JX265_010844"
                     /protein_end="5419"
                     /protein_start="5096"
                     /score="127.5"
                     /tool="antismash"
                     /translation="DMYPCTPMQQHILAAQEQQRQQPNGRQHVYEVDVSHRLLSRSTKS
                     SISPEKLQAAWQHVVNKHSILRTIFVATAAASGRPTSHFQVVLSSYKAQVPIIKCDNET
                     ELLRLVKSHKSVEYQTLEKPHHSFTLFSTNDGRSVMCKLEISHALNDGMSTGILFRDLE
                     AAYRGSSKALANVPHADGSFGDYMTWLEDQRTEQAADYWRKLLVEVTGSTTATLPKSSE
                     LGRLQQAPTQKSLEINLNPTLMAALPSFCRDHGITPATFFQAVWGLVLQTQSQSPRIKE
                     GRKMATAATPFFGYMTANRDSVDGSEEMVGPLTNMLMCRADV"
     CDS_motif       35522..35554
                     /aSTool="nrps_pks_domains"
                     /database="abmotifs"
                     /detection="hmmscan"
                     /domain_id="nrpspksmotif_JX265_010844_0047"
                     /evalue="8.10E+00"
                     /label="C1_dual_004-017"
                     /locus_tag="JX265_010844"
                     /protein_end="5109"
                     /protein_start="5098"
                     /score="0.4"
                     /tool="antismash"
                     /translation="YPCTPMQQHIL"
     CDS_motif       35657..35728
                     /aSTool="nrps_pks_domains"
                     /database="abmotifs"
                     /detection="hmmscan"
                     /domain_id="nrpspksmotif_JX265_010844_0048"
                     /evalue="1.30E-08"
                     /label="C2_DCL_024-062"
                     /locus_tag="JX265_010844"
                     /protein_end="5167"
                     /protein_start="5143"
                     /score="27.2"
                     /tool="antismash"
                     /translation="SPEKLQAAWQHVVNKHSILRTIFV"
     CDS_motif       35966..36013
                     /aSTool="nrps_pks_domains"
                     /database="abmotifs"
                     /detection="hmmscan"
                     /domain_id="nrpspksmotif_JX265_010844_0049"
                     /evalue="2.20E-03"
                     /label="C3_LCL_132-143"
                     /locus_tag="JX265_010844"
                     /protein_end="5262"
                     /protein_start="5246"
                     /score="10.8"
                     /tool="antismash"
                     /translation="DGMSTGILFRDLEAAY"
     CDS_motif       36392..36466
                     /aSTool="nrps_pks_domains"
                     /database="abmotifs"
                     /detection="hmmscan"
                     /domain_id="nrpspksmotif_JX265_010844_0050"
                     /evalue="2.00E-05"
                     /label="C5_DCL_263-294"
                     /locus_tag="JX265_010844"
                     /protein_end="5413"
                     /protein_start="5388"
                     /score="17.1"
                     /tool="antismash"
                     /translation="FGYMTANRDSVDGSEEMVGPLTNML"
     gene            complement(38035..42794)
                     /locus_tag="JX265_010845"
     mRNA            complement(join(38035..39592,39663..41454,41511..41921,
                     41984..42515,42579..42794))
                     /locus_tag="JX265_010845"
                     /product="hypothetical protein"
     CDS             complement(join(38035..39592,39663..41454,41511..41921,
                     41984..42515,42579..42794))
                     /codon_start=1
                     /gene_functions="transport (smcogs) SMCOG1288:ABC
                     transporter related protein (Score: 176.4; E-value:
                     1.6e-53)"
                     /gene_kind="transport"
                     /locus_tag="JX265_010845"
                     /product="hypothetical protein"
                     /protein_id="KAI1858177.1"
                     /transl_table=1
                     /translation="MSTVTKCAIDTLSDFGPATTCAAVNDFTLLFEELILTIVPAAVAG
                     AVIPSYLRPLLGSDRKVVWSWHPIAKLALWASICLVNAVQFGVTSRPSSPQTVATIATC
                     VAVFAIDIGLGILSHLTHMRSLKPSSPILVFLFLTLVFDVARCRTLWFLESGEDMAKAM
                     TASVALKAVLLVLESMEKRGILLDQYRDSPPQCTVGVLNQWLCWWMNPLLIYGYRQTHS
                     LETLFEVDPDLYIQDHDGTRLSDLWNSRKSKESPNALLLVSLKHNLRAIGKAVLPRLLQ
                     TGFSFAQPFLLKRVIEYIELPETADSEFDGTGLIVSYMIVYVGIALATSVTQHWANHLV
                     TRIRAGLVDLIYAHTLKIQCLAVDEADAVTLMSTDVERITTGLRTFQELWACPIEIALS
                     LWLLSDRLHVAAVAPAAVIVAFTGTAIAVASKVGIAQKAWIDKIQQRVSATASLLGAMT
                     SVKMTGLTQTLTRKITKLRDEEIKTSFGYRLVLIKIVTLTFSSTAMTPVASFGMYILLQ
                     QYRGYAVLDPAITLTTLTLLQLLLAPVAILIDALSGVMSAVGCFERIRQYLLSKQKDDK
                     RIVQKPQSGRSWEHDSIGNLMRSSSSRRASGMDLYSIPLRRYPRRESQEGDLDGPRNSV
                     VFHRASFGWKDDEKPVLKDLNLKLPRGKLTMVIGPVGSGKSTFLQTLLGETRNSNQVGY
                     VQVCFDDAAYCQQRPWISNTTIRQNILGGFGFDPLWYSTVIQSCCLARDLELLPEGDMT
                     KVGSNGASLSGGQQVRIALARAIYSKKKTMLLDDVLSGLDATTMDAVFTSLFSRGGLLK
                     KHGVTVILATNAINRLPNSDHIIVLGQNGAISEQGSFRALSSRPGYVSSLNLEKRLNWD
                     SQASTSDEKPENATLATREALARALPLLQAPNGSSSGDLATYKYYIESFGWFRWWIFIG
                     TCSFYGFGVCFPHAWAQMWADYNILHPGEKAGYYVGIYLLLAALTVISLGAGAGFLVMS
                     IAPRVAKTMHSRVLNAVMNAPIAFFSQADSGSLINRFSQDMELIDMELPVSLIHTVLMI
                     FVLTAQTLVIVSTAKYAGVALPVCVLAAYMTQKYYLRTSRVLRLLDIEAKSLLFSHFLE
                     TLAGLVTIRAFQWTEGYAKTNAALINVAQRPAYLLLCVQRWLGLVLDLLVSGIAVVLAA
                     IAVKTRGQVDAGVMGLALLNVVGFSATLKQLITNWTLLETSTGALCRVKDFTSSVDSEM
                     DDDKAQEFYQQVVACPWKVLASEPRTGIGFNDLTASYSKYSEPILKGVSFWIEPGQRIG
                     ICGRSGSGKSSLLASLLRMTYVQSGSIVIDGIDTSILAPDQVRLRLNALPQQPFLLPGT
                     IRDNVDPLDEHDFDSIMEALDLVGLRDLLLNELPGGLDAQMPTNLLSHGQTQLLCLARA
                     LVRRHSSDVLILDEATASVDAETEALMQRLIADKFQGKTIIAVAHRLDTVIDYDRIAVL
                     DGGMLVEWDHPSRLLQQDSIFRRLYRDSREVGSDGPTGLAL"
     PFAM_domain     complement(38287..38736)
                     /aSDomain="ABC_tran"
                     /aSTool="clusterhmmer"
                     /database="35.0"
                     /db_xref="PF00005.30"
                     /db_xref="GO:0005524"
                     /description="ABC transporter"
                     /detection="hmmscan"
                     /domain_id="clusterhmmer_JX265_010845_0024"
                     /evalue="1.20E-24"
                     /gene_ontologies="GO:0005524: ATP binding"
                     /label="JX265_010845"
                     /locus_tag="JX265_010845"
                     /protein_end="1419"
                     /protein_start="1269"
                     /score="87.5"
                     /tool="antismash"
                     /translation="LKGVSFWIEPGQRIGICGRSGSGKSSLLASLLRMTYVQSGSIVID
                     GIDTSILAPDQVRLRLNALPQQPFLLPGTIRDNVDPLDEHDFDSIMEALDLVGLRDLLL
                     NELPGGLDAQMPTNLLSHGQTQLLCLARALVRRHSSDVLILDEATA"
     PFAM_domain     complement(join(38986..39592,39663..39739))
                     /aSDomain="ABC_membrane"
                     /aSTool="clusterhmmer"
                     /database="35.0"
                     /db_xref="PF00664.26"
                     /db_xref="GO:0005524"
                     /db_xref="GO:0016020"
                     /db_xref="GO:0055085"
                     /db_xref="GO:0140359"
                     /description="ABC transporter transmembrane region"
                     /detection="hmmscan"
                     /domain_id="clusterhmmer_JX265_010845_0023"
                     /evalue="1.50E-23"
                     /gene_ontologies="GO:0005524: ATP binding"
                     /gene_ontologies="GO:0016020: membrane"
                     /gene_ontologies="GO:0055085: transmembrane transport"
                     /gene_ontologies="GO:0140359: ABC-type transporter
                     activity"
                     /label="JX265_010845"
                     /locus_tag="JX265_010845"
                     /protein_end="1186"
                     /protein_start="958"
                     /score="83.9"
                     /tool="antismash"
                     /translation="EKAGYYVGIYLLLAALTVISLGAGAGFLVMSIAPRVAKTMHSRVL
                     NAVMNAPIAFFSQADSGSLINRFSQDMELIDMELPVSLIHTVLMIFVLTAQTLVIVSTA
                     KYAGVALPVCVLAAYMTQKYYLRTSRVLRLLDIEAKSLLFSHFLETLAGLVTIRAFQWT
                     EGYAKTNAALINVAQRPAYLLLCVQRWLGLVLDLLVSGIAVVLAAIAVKTRGQVDAGVM
                     GLALLN"
     PFAM_domain     complement(40253..40660)
                     /aSDomain="ABC_tran"
                     /aSTool="clusterhmmer"
                     /database="35.0"
                     /db_xref="PF00005.30"
                     /db_xref="GO:0005524"
                     /description="ABC transporter"
                     /detection="hmmscan"
                     /domain_id="clusterhmmer_JX265_010845_0022"
                     /evalue="3.90E-16"
                     /gene_ontologies="GO:0005524: ATP binding"
                     /label="JX265_010845"
                     /locus_tag="JX265_010845"
                     /protein_end="787"
                     /protein_start="651"
                     /score="59.9"
                     /tool="antismash"
                     /translation="LKDLNLKLPRGKLTMVIGPVGSGKSTFLQTLLGETRNSNQVGYVQ
                     VCFDDAAYCQQRPWISNTTIRQNILGGFGFDPLWYSTVIQSCCLARDLELLPEGDMTKV
                     GSNGASLSGGQQVRIALARAIYSKKKTMLLDD"
     PFAM_domain     complement(join(41060..41454,41511..41847))
                     /aSDomain="ABC_membrane"
                     /aSTool="clusterhmmer"
                     /database="35.0"
                     /db_xref="PF00664.26"
                     /db_xref="GO:0005524"
                     /db_xref="GO:0016020"
                     /db_xref="GO:0055085"
                     /db_xref="GO:0140359"
                     /description="ABC transporter transmembrane region"
                     /detection="hmmscan"
                     /domain_id="clusterhmmer_JX265_010845_0021"
                     /evalue="4.90E-05"
                     /gene_ontologies="GO:0005524: ATP binding"
                     /gene_ontologies="GO:0016020: membrane"
                     /gene_ontologies="GO:0055085: transmembrane transport"
                     /gene_ontologies="GO:0140359: ABC-type transporter
                     activity"
                     /label="JX265_010845"
                     /locus_tag="JX265_010845"
                     /protein_end="518"
                     /protein_start="274"
                     /score="23.2"
                     /tool="antismash"
                     /translation="VLPRLLQTGFSFAQPFLLKRVIEYIELPETADSEFDGTGLIVSYM
                     IVYVGIALATSVTQHWANHLVTRIRAGLVDLIYAHTLKIQCLAVDEADAVTLMSTDVER
                     ITTGLRTFQELWACPIEIALSLWLLSDRLHVAAVAPAAVIVAFTGTAIAVASKVGIAQK
                     AWIDKIQQRVSATASLLGAMTSVKMTGLTQTLTRKITKLRDEEIKTSFGYRLVLIKIVT
                     LTFSSTAMTPVASFGMYILLQQ"
     gene            43387..44548
                     /locus_tag="JX265_010846"
     mRNA            join(43387..43641,43698..43787,43839..44054,44121..44356,
                     44413..44548)
                     /locus_tag="JX265_010846"
                     /product="hypothetical protein"
     CDS             join(43387..43641,43698..43787,43839..44054,44121..44356,
                     44413..44548)
                     /codon_start=1
                     /locus_tag="JX265_010846"
                     /product="hypothetical protein"
                     /protein_id="KAI1858178.1"
                     /transl_table=1
                     /translation="MAATTAPLFFNLAGETASKANETSFFGAPKKHSLETNWATMADQP
                     MTSQSVLSLFANQIPLVREKKFLSTEECQMMYDIIKTHELGSYDTENTWPRVGIAGITQ
                     YDHMQGRFSHVNAYFDAIEAAQSLQNRWKKEAGVDVLQRVMDKLQNATGMPVRRAREGD
                     REYFAGILRAVDAGMHVHADYAPYEAAGWSIDGIVSQLTWNILLNEIPGGDTLVYDRQW
                     RAPDDDLAWRKTFPRDSYHPQMLEGHTFKAVKATPGDLTFFNPRNFHEVKGCDTSRDKP
                     KQAIRFTISSFVGYLPAQGSEPDTLVLWS"
     gene            complement(45289..46767)
                     /locus_tag="JX265_010847"
     mRNA            complement(join(45289..46246,46328..46767))
                     /locus_tag="JX265_010847"
                     /product="hypothetical protein"
     CDS             complement(join(45289..46246,46328..46767))
                     /codon_start=1
                     /gene_functions="biosynthetic-additional
                     (rule-based-clusters) p450"
                     /gene_functions="biosynthetic-additional (smcogs)
                     SMCOG1034:cytochrome P450 (Score: 62.7; E-value: 5.4e-19)"
                     /gene_kind="biosynthetic-additional"
                     /locus_tag="JX265_010847"
                     /product="hypothetical protein"
                     /protein_id="KAI1858179.1"
                     /sec_met_domain="p450 (E-value: 6.9e-20, bitscore: 64.4,
                     seeds: 50, tool: rule-based-clusters)"
                     /transl_table=1
                     /translation="MTSAVGTIHFPGKSVYVIHPEKFGGTKAFAKTRERSLMAGFWLAY
                     DKAIGLSPGSKHWMCLPDDDEFRKALVKVFKAQFLDLGLLKHYSAGVDERVGKYWDERF
                     TDGAPLKLNLGAWIYDDLLRAFSSLFWDEEGPFQDRELREQTSIFLGNLHNLMAPMEFL
                     NSSQARRARAFVRQKLDTGHVDSEKSPDKTTSNGKGEEASKPAGLLAAIRQHLFQWDAY
                     EPHAWVDYQISVVAVVLSNIVTAIQWTLLYILSRPELKAQIITEIRTLVEHCDGVEGST
                     GSPVIDAAKIREYCPHLLATWYEMLRMNGAVPVARYITDNAVFMSKYELKKGSIMVSPM
                     AVRHFNPDIWGPEPESFHPERMIKDGQVNTDMTRQLGTFGIPGVGICPGRYLAFNVAMS
                     MLVKMLVSFDIDCPEGGMLAQGIVPKPKGHMSLGMSEPEQDPEVLLSRRAGAASVKFDF
                     TNIKPGW"
     PFAM_domain     complement(45439..45957)
                     /aSDomain="p450"
                     /aSTool="clusterhmmer"
                     /database="35.0"
                     /db_xref="PF00067.25"
                     /db_xref="GO:0004497"
                     /db_xref="GO:0005506"
                     /db_xref="GO:0016705"
                     /db_xref="GO:0020037"
                     /description="Cytochrome P450"
                     /detection="hmmscan"
                     /domain_id="clusterhmmer_JX265_010847_0025"
                     /evalue="8.30E-18"
                     /gene_ontologies="GO:0004497: monooxygenase activity"
                     /gene_ontologies="GO:0005506: iron ion binding"
                     /gene_ontologies="GO:0016705: oxidoreductase activity,
                     acting on paired donors, with incorporation or reduction of
                     molecular oxygen"
                     /gene_ontologies="GO:0020037: heme binding"
                     /label="JX265_010847"
                     /locus_tag="JX265_010847"
                     /protein_end="416"
                     /protein_start="243"
                     /score="64.5"
                     /tool="antismash"
                     /translation="TAIQWTLLYILSRPELKAQIITEIRTLVEHCDGVEGSTGSPVIDA
                     AKIREYCPHLLATWYEMLRMNGAVPVARYITDNAVFMSKYELKKGSIMVSPMAVRHFNP
                     DIWGPEPESFHPERMIKDGQVNTDMTRQLGTFGIPGVGICPGRYLAFNVAMSMLVKMLV
                     SFDIDCPEGG"
     gene            49647..50459
                     /locus_tag="JX265_010848"
     mRNA            49647..50459
                     /locus_tag="JX265_010848"
                     /product="hypothetical protein"
     CDS             49647..50459
                     /codon_start=1
                     /locus_tag="JX265_010848"
                     /product="hypothetical protein"
                     /protein_id="KAI1858180.1"
                     /transl_table=1
                     /translation="MTSSAGDERGEEAAMFYENHPVYVEQRLKLEPTFAGKSAQIATQF
                     HQFRQEVAPVSHNKVWEKDIIAENDNVQIISNWASFDVLQYQDKPARAGMSMLHLLAIP
                     REAIINGVYLTDRNVSVIDEMIHLFEETWAKPEKQDEILQHQITAIDRRAKNMEGEPFA
                     KQAHEAARAHYDELVAMVKGGPGLGVGDFQYGLHLRPDNSADYLHLHIIAAPYEYRKYS
                     TSEHDKKTKDAVEVRDFIIQDARTSGGGSSRTPSISDEAGFRSRVDPI"
     gene            complement(52679..53495)
                     /locus_tag="JX265_010849"
     mRNA            complement(join(52679..52978,53064..53495))
                     /locus_tag="JX265_010849"
                     /product="hypothetical protein"
     CDS             complement(join(52679..52978,53064..53495))
                     /codon_start=1
                     /locus_tag="JX265_010849"
                     /product="hypothetical protein"
                     /protein_id="KAI1858181.1"
                     /transl_table=1
                     /translation="MADDDDAQNQISSTFPPPPPFWKDFTPDNVARIKDLKQEQVERDA
                     ADHDPASIRLAGLPHNLRFLQPPLPPDAGAWRVFGNHYTLNQTLPKLDGSGIQKLFPEP
                     EERDQDGKHFDRATILKRLAKSLLLNFLELTGILSINPAEAEAKITDIRDLFLNFHHLI
                     NEYRPHQARESLISMMQSQLDRTRAETNAIRDVKEKVERLLEGLGSLKMDHESLGGATE
                     GGKRREDLDGELEALLADEFP"
     PFAM_domain     complement(join(52799..52978,53064..53462))
                     /aSDomain="Med7"
                     /aSTool="clusterhmmer"
                     /database="35.0"
                     /db_xref="PF05983.14"
                     /db_xref="GO:0003712"
                     /db_xref="GO:0006357"
                     /db_xref="GO:0016592"
                     /description="MED7 protein"
                     /detection="hmmscan"
                     /domain_id="clusterhmmer_JX265_010849_0026"
                     /evalue="8.50E-65"
                     /gene_ontologies="GO:0003712: transcription coregulator
                     activity"
                     /gene_ontologies="GO:0006357: regulation of transcription
                     by RNA polymerase II"
                     /gene_ontologies="GO:0016592: mediator complex"
                     /label="JX265_010849"
                     /locus_tag="JX265_010849"
                     /protein_end="204"
                     /protein_start="11"
                     /score="218.6"
                     /tool="antismash"
                     /translation="SSTFPPPPPFWKDFTPDNVARIKDLKQEQVERDAADHDPASIRLA
                     GLPHNLRFLQPPLPPDAGAWRVFGNHYTLNQTLPKLDGSGIQKLFPEPEERDQDGKHFD
                     RATILKRLAKSLLLNFLELTGILSINPAEAEAKITDIRDLFLNFHHLINEYRPHQARES
                     LISMMQSQLDRTRAETNAIRDVKEKVERLL"
     gene            54331..55434
                     /locus_tag="JX265_010850"
     mRNA            54331..55434
                     /locus_tag="JX265_010850"
                     /product="hypothetical protein"
     CDS             54331..55434
                     /codon_start=1
                     /locus_tag="JX265_010850"
                     /product="hypothetical protein"
                     /protein_id="KAI1858182.1"
                     /transl_table=1
                     /translation="MADARSLLRAHRAANRVEHPHAVYSDAGKLLCKPCREIIKSDSLW
                     EPHVTSLAHRQKAAAVHPPPPPPSTESSTKRKLDDAEPMDVEDPDRDSSLPKKRNRTAS
                     SAAEPDKGATPPALPRRTSGTPAHGVEISIPSRPATPLIGEGSQASTPNLPPLGRSPLI
                     GSSSENAVAASTNGSAAAPQIPISTESLVVPQTAAVAPAPSGNVDEAEWAAFEAEIAAS
                     EARPPPATIGAADYADAVISAPAMTADELAAKSQEEENARKRQLLDIEIADEKEDATRA
                     LEDEFDDMAQLDERFQKLKERRDELRKASMANLRGAAAAAAAAPDKSAKPAGKENAGAA
                     NGDEAESDEDDEDEDEDWDDAFRFRGV"
ORIGIN
        1 taaagaaatg ccagtctttg ttcccatttt cagcggtttc tagactgtag ttccgtcatc
       61 aaagcccatg acaatggatt caaagttgta gttttataat ggaaacaact taattgtcca
      121 ctcctgctgc ggttaacttt aactttgtgc tcgtaaatgt tcatgataaa cgattgtgtg
      181 tagctcattg taacttactt tccacacgac gcatataaaa gtctctattt tatcgctact
      241 tggtcgtatt ctctgcattc agttcatcaa gtcctatcca accctatcca aacaaatcca
      301 aaggaacact acttctatct tattgactca ctagtcagac tgaaacatct gcttatcttc
      361 aactatcaag atgcgttcta ctgggaccct tacagcatat gctggcttgc tcgcactggc
      421 tgctcaagca cacataatct tggagacgcc aacgcccttc aagtttgccg aatatggtcc
      481 gtcgaaccct ttgtcgccag atggccgcga ttggccatgc aagattcctc cgggcaccac
      541 aaagcttgag attgacggct cgccaactcc gatggtaatc ggtgagcctc agactctgtc
      601 tttcacaggc cacgctgtcc atggtggtgg aagctgccag atttccctga ctcctgggtt
      661 tgagccgaac aagaagtcca agtttgccgt cattcacacc atcgagggtg gttgtcctgc
      721 aattaaccgc aagggcaatc ttgacgatgg cgagaacccg aacatctaca attacacgat
      781 tcctgatggc atcacacctg gtgattacac tctggcatgg acctggttga atcgcatcgg
      841 cggccaacct gaaatgtaca tgaactgcgc ccccgtttca gtttcttctt cttcgaaagc
      901 tcgacagcgc agggagaagc aggtcgagaa acgcaagcaa tttccgggcg tcttcatggc
      961 aaacattggc gaagcgagtg gtgggtgtct gacgaccgaa gcgttgaaag cgcagcaagc
     1021 catcgcgttt ccgcatcccg gcgactctgt ggatcatcct gaagggaccg acaacctgat
     1081 tcgtcagccc tgtgatggaa acccagacaa caatggtgta ccggcagatg aacctgcgat
     1141 tgcctcttct tcgagctcca gcactgcgac tggaactaag actgagacac aaccgtcgac
     1201 tttgtcttca actaaagagc aggtgtcgac tttatccacg accaaggctc aactctcgac
     1261 cttggtcacg tctctggcgt cggaagccac agcgcctgtg ccacatacta gcccggcacc
     1321 gcctgtcgca tcagcagttc ccactggact gtgtacaaat ggggagttcc tttgcctggt
     1381 cactcagttt tctatctgta ccggtgggaa atggaaagca cctcaaccct tagctgctga
     1441 tactcattgc actggtggat ctggtgttgg gttgaacgtg gttaactcag cctaagtccc
     1501 gagtttgtct caaaggggca gtaggtggag gcgcaggtga aacagaacag ggggcgaatt
     1561 acgaaacaga tagatctcag tagatagaga taaattgggg ggaaatgatg acattcatcc
     1621 aatcaatact tgttgtgtca ctgtccgaaa accaatatgc actatttaac ccattctttg
     1681 atgcgtagct taacaagggt gctttgcccc tacatgagta ccattggaat cggacgtaaa
     1741 gaacatgagc ggatcgtatt gacatagacg ccaagcagcg ctttataact tgtaatctga
     1801 ggtagtagta aaacaaagga acaaacagat agtctacagt ccagcgacaa caatcacgta
     1861 taatatgata tagtagtggc agcagtaagt tattattcag tcatcaagta atcgtgtgca
     1921 ctctccagca ccgctagaac tcgctacttc catcggcgtc aaccccgctt ggtttttgat
     1981 atccttcctt gcccctttag caagcaggtg agacgtgcaa gcggcttgat tattggcaac
     2041 tgctgcatgg agcgcagtca tacattcttc gtcgggatga tcaatcctca agtcgtccgg
     2101 aattgaatct atatctgcgc ccgcattgag cagaatatca atcttgtcaa cagctccatc
     2161 cgccgccgcc agctgcagag atctactgga gttgatccgc tccttcgtgg cctctgctgc
     2221 caccagggat aggatctctg gggtgctgta tttcgcagcc cattcaaggg gcgttttgga
     2281 cgcctttgtg ttccttgtcg gatctgcacc cttgtcgaga aggtgtttta ccaaagattc
     2341 attcttctgg atgacggcaa aacttttaga gtagaatatt agtatggcca ggcgctgtgc
     2401 gtctttctca ttgcaggctt ggtgacttac cacagaacgt ccccgaaatg tccataatca
     2461 taattaacat cccagccgtg agattcaagg agctcaaaca gtttgatatc gccgactttc
     2521 gccaccttgc tgcccttgca catggcggca tatgtctctt cacagtttta ttgtcagcca
     2581 gcaggagctg atgttcgacg tgattttgcc gtcttgaatc aaaagaacac tcaccatagc
     2641 ctgaggtatc aactttccga tgcaggaact cgtcaattag actcaaatca cctccttcca
     2701 atgcctttcg aaaggctggc cgcagctccc gttctgacgc actgacatca ttatcccacg
     2761 cttgcaaagt gctgcgtacc tggtcgatat cgcctgactc gacggctgag gtcaaccctg
     2821 aaagtaattg tggtgaagta ttgtctgaag ttgacatcgt gaatgtcatg gtcttgagac
     2881 ggctggaatg ccagcgaaga atttccccat gtaggtaaga ttaaggctga tgcctattta
     2941 tgcacaagaa cgaacggcgc caacacaagt ggcccccact tattctcatg ctggtcttaa
     3001 ccaacgtgcg tgtgtttttt gaatgctaat atcagcattg ggtaagctac aatcgaattg
     3061 aaacctacgt gaaacctatg accgggagat tttaattttc tatttcagcg agtgttcaat
     3121 tactcgcaat tcagaccatt cggcgaagtg gtggactgcg aacgctgatc atagtaatac
     3181 cattacgtgc gtatggggtg ggctgtggct gtgggcttct gcccccaaaa cctattgcta
     3241 cctggctacc tcgtcgctcg gcacccttgg acccacagct tatggactcc acgaactttt
     3301 tactattctt gacttacagg caaggtctgg aggaggtgca ccccaattac gggtcgctga
     3361 tggttcagcc ttttctcaag cttgatgtag taaggatatc ggttgatacg cgaattctcg
     3421 tgcgttcaca ttgctcagtc gtcccaatcg agcgacatgc gcagaaccat agatcatgga
     3481 gaatagtata taatctggtg aattgcaaga ctacgtactc acaacatctt caccagcatc
     3541 ctcatcaaca caccctgatc tacatcctcg cctttctagc cattctcaag tcttcagtga
     3601 cattctcccc acagcaaaga gccacaaatt catcagcatc aaaatgcatt tctcatccct
     3661 ctttggaacc ctggctaccg tgctcctgag cactagtacg cttgtggcag caaacccaat
     3721 cacggctagg gctcctgata gggcacccac tgccgctgag tgccaggcgc aactcaacgt
     3781 tcccgcaggg aagaccctgt tctggactgg cggtacctcc aaagatgcta tcaaggccgt
     3841 cagggagcgt gactacttga aaggctacaa gagaatctcg cagatgtgga agagccagag
     3901 ctgggcagac cagtacatta tggacattaa cttggaaaag gacttctggt gcgcctgctc
     3961 gaccgcgctg gcccagctga ctacgggcac ggcctatgtc atgatgccta ccggcaccgg
     4021 taatggagcc aacttcgact ccgtttgggc agactgcgaa tggccttaca tcggtcctca
     4081 gactcagtat gtcatccgac tagaccccag tgatgcttca cacaaggagt acatccgtgg
     4141 tgctcctcca ccaactgccc ctcccgcgcc tcctgctccc ccggccgccc gcagcgctgc
     4201 cgttgagtcc gacggcttcg tcgccttcga agcttaggag atttcggatc accgttagcc
     4261 aacggaaggc aatacgcttt ctcctatcat acctaggttc ttggtggaat gtggacggat
     4321 acagtttgat tgaattgtag catgatgact gcgttattgt ggtgggttgg agtattgagg
     4381 aaaatttcgg gctggtttct atggcgttta tttaggagta tttcttcaca atatatcgtg
     4441 agattcttgt tcaagtcaat atacgacggg aagatctaaa ccttgataat taatgtgaaa
     4501 tcaatggccc agcgggcaaa tgctctaata gatgtgcttg attctggttg cttgaggcat
     4561 tgagcctact cacgggagtt gcagatacaa ttccgaagac caaacatcct tgggatatgc
     4621 attttgcgag cgaagtacaa tgttctagca tttctcatgt gagtttaatc aattcaagtt
     4681 tgagttgaat agcaaatgta ccaggcctgg cgctaatgga tgcgtctcat agtggacaga
     4741 gcctggccct ggcctctgat tggcaaatga cttgtaacct catgtagctg catgcccttt
     4801 cgatctgctt caggcgtgcc ttcttctcca atgcatagct attcttcaac cttggaaatg
     4861 agtgacaaag aaggcaatgg tatgttcctg gcgtaagcgg ctttgttaat gctggcctca
     4921 tttgtcaagt ggttcagaag aagtgacatc gtcagattct actgtcgaaa tagaggactt
     4981 gaatgacatg ctacgctaca atgcgccgca cttgcataca cagtgctgag atggagtgtg
     5041 caccggattg agatcagtca tgagaaagct agcaagcagc ttattcagtt gcttctcgtt
     5101 gcgatcggcg agccagtagg gaaagcccca gacacaggtc acacaatgac ctagaatgcg
     5161 acggcgggtc tatcttgcgt gaaaatctct ttgcaaatgg actgcctgct ttttttctcg
     5221 gtctctatgc ttttcgggaa atcttccctc tgctgcctgg atagcaagcg gtcatctcgt
     5281 ttcgctcccg agctgcgcca ctcgtaggga tgggcagcaa agctgtaact agtgctagag
     5341 tttacagaca gtcgctactg atctgccagc ccacctggag cttggattac tacgggtatt
     5401 gaaatgtcct atctcgatat tgccagatcg aattgggcta tgcttccatg aaatgcacct
     5461 gcaagatgta gaacctgatt ggaagtaatg gtatgcgatt tgtgatgcac caataactac
     5521 tgcatctctc aggtaactca agagccctga agtatcgccc cccaaagcgc gctgaaatta
     5581 cttgggccgt tgtgccagcg acgcatcatt gccgagctat gggattgctt ggttgtgtca
     5641 attgccgcgg actaattgct ggaatcgcgt ggctcatgca tattgctgca tcatgtctca
     5701 cgccagagat gtgttggatc tgacggtgct tcctttacgg cacaagtatt tcagctccca
     5761 cgctctctgg ctaataccat agtactgtag cttacagtgt ggccgggctg tgccagtcgg
     5821 cggtggagcg agccctgcac gttacaagtt agcgcttgga ggctcagtgc aggtgctatt
     5881 ttagctatgt gctatctgat ctggtccccc ccgacaagtg ggtctaaagc gagatggacg
     5941 ccgctggggg tttgggggtt tgggctgttt cagcaaagag ccctgatcct gcggtctggg
     6001 gcctggggat gtgattggcc ggttcgcata ccctcttatt actatttgct tactgcctcg
     6061 aagccacgat cccacgagag cgatgacacg ttcgccatgc tcctgtcttg gccttaccgt
     6121 atatatgaag cctgccctga aggatctttt tcgcttacaa ttcgtattca ccttgtatca
     6181 tctgcaaagg caacgctgcg tggcacatat ttcatattcc gagatcgatt tcgaagagca
     6241 tcggatttga actttcctgt cccattattg gtattataca caagtagaac acccaaggtc
     6301 cggttcgatc agattcgcat ttgtgcacgc ttttttcgac gcgctcgact tctatcacaa
     6361 tggtcgatct atcatggctg ccggagcccc tccggaaccc gaacaattgc cacaaggacc
     6421 cgattccagg gtttccttat tcgtacgggt acaagcctag tttggccgcg ggcatcacat
     6481 tctgtgccct gttcggcatc gccttttttg gccatggatt ccaaagcatc cgtctgagac
     6541 gatggacatc tattcttctc acgattggag cattgagtga gtattacctg ttgactgttc
     6601 atttgctgct tctggcgcac gaaagctaat gttctcctct ttcagccgag ctcattggct
     6661 gggcaggccg tacttggtcc tccgagtgcc cgtataacgc caacgcttac ctgatgcaaa
     6721 tcaccaccct catcatcgct cccgttttcg tgaccgccgc tctgtacgtc ctgttgggta
     6781 tttttatcaa caacctgggc cgtcaataca gccttctgtc ggcccgcatg tataccatcg
     6841 tcttcttgac gtgcgatatt gtgtcccttg tcattcaggt gagtttgccc atgctgcaca
     6901 ttagcgaccg acggtctgat cttgcgcatt gtaggctgtc ggtggagcca tggcctcgag
     6961 tgcgtctagc aataaggagg acccctggcc cggcaccagg atcatgatcg ctggtgttgt
     7021 gttccagctc atctcgatga ccatcttcgc cgggctgacg gtggatttca ccatccgatc
     7081 gtcgcgcctc ggcaggcctg cggagtacac gagtattctg gttgcattgt acatctcttt
     7141 cattgccatt tacatccgaa gcatcttccg aaccgtggag ctgtgcgagg gttggaccgg
     7201 atatctgatg ctgcgggagg gatacttcat cggtctggac ggtacactga tggtgattgc
     7261 tgtctccatc ttcttggtgc tggacccggc gagagcactg tctaacagaa ctcgcatgtc
     7321 acacaaggag tccaaggagt ccatgcctgg catggctgtc tactaaacac gatgagacga
     7381 tatctacgtc attaccatga ccattatttt ggggttgggc agtgtatcct attaggattg
     7441 gaatttttca gtagcgtgct gagcggagag ctcaaggaat caaagattgg cgcatagtta
     7501 tgagtttcta gaatgtttta tgcaattttc gtttatgatc tcgcagaatg agagcgttta
     7561 ttcaagttgg agttcatcgc cgagtaccag agtgcaataa cgcgaaatcc ttttgacatg
     7621 gcccaaatac gtgaggcttg ataagatcca attgagttgg tacgagttat actcaaaaaa
     7681 aactgtcacc tgttttgcac tcttggcgca ggttcctgat cacagtgtat tgatggccca
     7741 ccctgcctct tgtcgtagat gtcaccgata atttatcggc gcgagttgtc agaataggag
     7801 aagctagatt gtacattgaa agggaatgat agcttttccg ggatgctctg ttggctgttc
     7861 accacggcat tttgagagta gtatcagatc tccacatcta ttagacagca gccgccacct
     7921 gctattttga caatcgccag cgaaaggtat caaatatgaa atatacatct tctataatct
     7981 caaaccttgg tagatatttt gcatgatgta actattcggc cagcgattct attaggattt
     8041 acttcgtact caagcaagcc agcaagatcg attggcaagg ctgcctcaga ttccagcccc
     8101 agccggttta taaatagact ttgggctagc ctaggttggt tagctcttgg catccatgac
     8161 cttttgtgga gaacacttct tatctccggt gagacccggc tgggcgtagg cgaaacccgg
     8221 acacatcagg atttgggtac agcctcgacg atcaattatc ttagtaaagc tatactacaa
     8281 ctctcagcgt ttggcaacca gcacagctgg atcattatgg cgcttctgag actcactcta
     8341 ttactgttct ttgaacagct ttaccaaagt cacacgtgat cacataacgg gcacgcttcc
     8401 gtgaccttgc gctgaaaata gcttgctaga gtaatacgag ttcacccgta ataaatttgt
     8461 tcttcccgca cactttacct tggctatccc ttcactctca gtgcgacgtg actgcccgag
     8521 taatagcaac cttacagcat actctctctt ggcgtataac ggaacatttc tgccattaca
     8581 ccatgcacgt ggggattccc atagccgctg gcgcggtagc catctatgta agtttctcaa
     8641 ccaacatcgt tgctcaatat tacagtagct aatccggggc acaaccgtag atggctgcac
     8701 gcctgatata tctggctttt ttgcacccct tggctaaata cccagggcct tttctctcga
     8761 aattcacatt cgcgcgagcg tcatactatg catggaaggg tgatatccat atcgacatat
     8821 ggagatgcca tgagaaatac ggtgcgcaaa ccactgcgtg atgcagcttg catcatatat
     8881 gaagaggcga acaagaagag ctgactagcc aataggagac tacgttcgct atgggccaaa
     8941 ccaactgctc gtcaacacag ccgaaggcct gcaggatatc tacggccgga gaacgtctac
     9001 caagttctta aagagcaagc actacgaggt aatgatgcat caagcggcca atacctttac
     9061 ccatcgcggt gggaaagacc atctcgttcg tcgccgcatc ttggcgcagg gcgtttcagc
     9121 tcaggcgcaa cgtgagtacg aaacccgcat cgctacgcac attgagaaat tctgtggcgc
     9181 cgtgttcgac ggcacggcta ccaatggttc tggagcatgg agtgagcccc gaaacatggc
     9241 taaatggtgc aattatctct cctttgatat gatggccgac atcgtctttg gcgctcagta
     9301 caatctcctt ggcgacgacc gctttcgcta tgtaactgag atgatggaaa agtctaacgt
     9361 ccgcatatcg gctctggtgc agttcccaag tctgtcatgg ctcagactcg acaagcatct
     9421 gtttcaagag gccatatttg cgcgcaaccg cttcctcaag ttcgtattcc gcctacttcg
     9481 ggatcggatg gagctctcca acggaaatgt atgcggcatc ttcgagaagt cgcatgccac
     9541 gtctcaacta agctactcaa ccaaatcgcg agacatctat agccgactgc aagaagcccg
     9601 cgaccctcag accggagctg gtttgcgcaa agaagagatg gctagtgaga gcacaaccct
     9661 tatcgtggcc ggctctgaca ccacatcctg ctgcatttca tcggttctgt tttatctctc
     9721 cgacaatcca caagcgtatc aaaaggctgc tcaagaggtg cgctcctgtg tatcatctca
     9781 ggacgatatc acagggtcga acctagcctc atgcacctat ctgcgggctt gcattgacga
     9841 ggctttgaga atgtcacccc ctgttggaac tgcactggtt cgcgaagtca tgacagaggg
     9901 taccctggtc agtggacagc cggtgcccgt tggttgtgaa gtcggggtgg gcacctacgc
     9961 gatccaccac agttcacaga cttaccctga accttttgtc tacaaacctg agaggtggct
    10021 tgagggcaat gctgctgcac gagccagctt cattccgttt tcggccggca tccgaagttg
    10081 tctcggcaaa ggcctcgcgt acactgagat cacgctcgtc atcgccaact tactgttccg
    10141 cggggacttc aagtttgcag atggagagct tggcaccgtc ggacgtggcg gtaacaagtc
    10201 ggccgtgtac ggcaggcatc gagagaacga atatcagctg tatgatcaca ttgcagggca
    10261 aaagaaaggc ccgtggttgc aattttcaag gcgtgtttta tcataagaag tcacggtgtt
    10321 tcattgtaac ataatcatct tttcttattg gcattttcta gacgggggct acatgggaat
    10381 tgtcgatata gcgacgccac acggatatag ttttgagtat tctttcctta aacacacatc
    10441 tggataccct ctgcatcctt ctctatagtt gctcaattca aatccttctt gcatttacca
    10501 tgattgaagt ctggattgcg cgtcgccatc taggtatacg cacgttgaga cgagttcaag
    10561 gccattgcct tgacatagtt cagttcgaag tcacaaagaa gttacgattg aaattactgg
    10621 gatcaagacc tagtgcgact gacgaaggag aaacatttag aatggtgttg ccccgcattc
    10681 tcccattcat tactgatgaa ctttactagt tcacaataat gcaataaatt gtgcaatacg
    10741 tagcttaata cttccaaatg ctcaattatt cacaatcccg ttcacaatca ataccggaag
    10801 agaacgttga tcacatactt cctctgagta attcacggtg tgacatcggt ggcaccttga
    10861 tgattttctg agtgtagtaa taagctcagc agaaccccac caccatagcc ttggcatgtc
    10921 tagttccatg tatttatagt aattcaactt aaatagagtt agtctgctta cagctattcc
    10981 caatatggtt agaaattata cataacaatg caacccgcga tttatacggc gcaatgcaga
    11041 gataaacata ctaacacttg tattcactga ctcagagaat ccaccaacct ggcgattata
    11101 tgaatcggaa tgcagctcgt tacattggct acgtacgacc cgctctagac ttcgcataat
    11161 accattttga tatatatctt ctgaagtagt cttcaatcat agttattagt ttttaagcag
    11221 tttgataatg gcccctatca cccagataac accaccaagc cccaaagagg gaatcggtaa
    11281 gtagttacat atccttcgcc gtacttgatt gatatttcgg cactgtcgca cccaacaaga
    11341 cactaacgtg gttcccattc acagactgga caaacgtatc cggccaatat cttcctctca
    11401 atggccatat tgaagtgcgc ttccgcgcat cgacggggaa atgggacacc ccaactctag
    11461 tcgaaggaac caacatctcc gtctccggcc tcagccccgg gcttaactat ggacagcagt
    11521 gctatgaggg cttgaaagcg ttccggacgg cttcgacaga aaccaagcag gaggaaatcc
    11581 acgtctttcg tcctgcgttc cacgccgcgc gcatgacccg ctcggctatg tccatatgtc
    11641 tcccacctcc ttccgaagag ttgttcctcg agtgcattcg gcaggccgtt gcccagaatg
    11701 ccgaatatgt tcccccagcc gatagctctt ccttcctcta tatccggccg gtccttttcg
    11761 gtgcatcaac tggcctatgg ggtccgtgtg atgaagctat cttcgcagtc tacgtgcagc
    11821 cggcaaaccc acaccacgga gttggagcag tttctggcat tgtttgcgaa gagttcgaca
    11881 gatctgcacc acgaggtatg ggcagcttca aagttggtgg aaactatgca ccagtaagta
    11941 tcgtcacttg agttctggcg gccggttcta catgctaatc tactccctag gtttggagac
    12001 acgcggcaaa ggcaatgaag cttggctttg gcatcatgct tcaccttgac agcgcaacac
    12061 attcccttgt ggaagaattc tcgacaagtg ggtttttagg ccacaaaatg acggtagatg
    12121 gccaacatgt gctggtcata cccgcttctg atagcgctat cgaaagtgcg acgagtgacg
    12181 ccctcgcaac aattgccagg cgtcaaggct ggatggttga acaggcccaa gtaagatgag
    12241 acctccagga actacaccct tgaattccac taattgcttg tctttcagct ccccttttcc
    12301 tcattaggga acctggacga ggtgattgca tgcggcacag cggccgcggc agttcctatc
    12361 cgctctctta cacggatgtc gaccaatgag aaatttgagt ttggttccga tcacaagagg
    12421 tggaatttga tccagttggc ggtcacagta gatagcatac agcgagggaa gagtattgat
    12481 gaggaacgat ggtgttggac agtcacagga tttccagcac tgaagtcttc atgaactagt
    12541 tataccttgt aatgcatgta ccatttcaca tcttgatcag tatctttggg ttcattcatc
    12601 attagcaaag gtgttgtcta catcagatgt tatgaatttc attaataaac cgcgtcatgt
    12661 ggtatttgcc aggtggctag cagatgcact gcattaaacg tattcttcta gtgcccgtca
    12721 tcgatgtctc agcttactta ttcaggtgac gtcatatatt tctctctgtc atcatcaaaa
    12781 atattcacca aaataatctt ctggttgttt ccgtgcgcac ttgtaagtta gtgtgatgaa
    12841 gggtcatgct tgaaaagacg tgtcgatcaa tacccaagtt tattaagaac caattgatct
    12901 taaaaatata catagtaaca cggaaagagt cattgacatc caaagtctaa agagtatgtt
    12961 ccaaacttta tgggcccgga aataccgaga ttcccgcata gcaccaaaat caaagtgggt
    13021 gaggcgtgta ggacagaaag atgatactga atgctgtatt tttatatata actcgacgat
    13081 ataattgcca ctaacaaccc taatttgtgg aggcctacac tacatgctaa aatgcaaacg
    13141 ccttgttccc actacccaaa atgcttcaag aaaccgcgtc tgcaggcgat gaacaacata
    13201 gtgacctcct aagccttggc aggaggggca ggaggggcag gcggtgcctc cggagcagtc
    13261 ggggcgggag cgcaaatggt aaaggtacct ccgttaccct cgaccatgac tccaacgaag
    13321 tcctgctgac catctttctt gtaaaccaca cggtaagtgc caggccacat ttgacctgtt
    13381 gcgaaacgat ctattagctt cttcgaaatt tgacggatat tcatcggtac aacctctgaa
    13441 aggcttacct tggaatgttc caccctcaat aatcgggtac tctctgagct cagcagtagc
    13501 tccaaagatg gcaggctggt tgccaaaata gtgagggaac ttgtttcgga ggccattgtt
    13561 gccctcggtc ctgtctgcgg aggctctgcc cttcacaagt gcagccccga tgtcgttctt
    13621 ctgcaaagtg acagtgccac acatgtaatc ctgaaccttc ttgctctttg cacgagtttc
    13681 aatttcggca gtgccaggaa cagagacggg gctagcttga gccagggcca gaaggccgaa
    13741 gagaacagtg gtcttaagat cgaacaacat tttgttgaaa ttgaaaatgg gtggctttga
    13801 ctatgttgga aagcgaggag ataagtcgaa tagaccaagt taagtagtgg aatggtagct
    13861 gaagctgtga agaacagggt ttgctggtga ttggattaca aggctgtgat tgttgagaga
    13921 tggtgtttga gaaagggcaa gtagaagaag atagttatat actcaaacca ccacaataac
    13981 ctcctcgata gaacctgacg attcctgaca caaaccaagg gatgagctgt aagctccgcc
    14041 ctgtttcccc tgtagagcag gctgcgacac aactcagaat agaagcagtc gctagtttgt
    14101 aaggatttgg tggatcgatg acagagaatt cagcaaagga ggacatttgg tcgactgttg
    14161 aaagcttcct gcgaaactac gcagttacga aacgcacata tcgtctatag cgtggaaata
    14221 gtaaacgttg atctgcgcgc agtgtgcccc gaggaatgct taaaatagga accacactcc
    14281 tcacctgcag ggtccattca cagtgaatgg cgttagaggc tccgtcgtag tagtagtact
    14341 aggcgctcat cagcaagtaa acactgccca caaacgcgca aagacacggc agaaaggccc
    14401 atgaccctga actgcggccc caaacgcctc tacggttcaa ttgagtggat tgacacgcca
    14461 gagcatcttc cagacgggat ccctacagag gatcagccct gcagttgtcg ccaggccgca
    14521 gccaattgct ttgtattatc gcgtcatact attcgggacc gacagagcgc gctgcgcgac
    14581 gtcatggcat ccccacaacg aagcctctac agagaaagga gcgcttaaat attgtctacc
    14641 ccggtccgtg gcgcgcaata ggatcataat ttcaaatttc atccagttgt acgattgcga
    14701 aacccttgac cgagtttcca gcagtccagc attgcaccaa ttttagcaca catcttccca
    14761 tcatgagtgc cttttcgtgg gaggttttcg agagctcgga agtcttcaag actctccgca
    14821 agctcacaga acagcccgcg gaggcctata gttcagaaaa tggtctccaa gaaatccacg
    14881 gtctggtaat ggcagaggtg gcaaagaaca ggggcaagtc tcttctggag gtcaacggct
    14941 cccaagtcag aaacgaggga aagccaatgc tcgctggtgc cataccggat tccgtcgcag
    15001 acgtgcttgt cgagctcgct tgtcgaaccc caccatccga tcagcgtaga ctcgtcgagt
    15061 tcgcctctca gctctataga cgaacagaaa ttgatccaga gtcaggcgag ccgctgacac
    15121 aggatggaaa ggcggtgtgg gctgagaatg tctctctcct gcgcagcgcc aatacggaat
    15181 ggagagaccg tatatctgct gaggaaaatg gtggcgcctg gaacattaag acatgtatgt
    15241 ttcctaccac acgtgcttga cattgcaaca ctaactcatt cctttcgcct tagattcaga
    15301 cgacgtcgga ttaccaagtg atatcaagcg tcgctgggca aatctaatgg catttaccgc
    15361 gcagcttacc caacttgcac ctcctgtacc cgaatatgac gacaatccaa ttcactgggc
    15421 acatatggca atatggtctc tgcgggctgc ttttgaggct gatatcgcac cacacgaact
    15481 tgtcggcaca accaccttcc acgtcgcctg cttatggttc atctatgctg ctgatgcagt
    15541 gtgggcatgt gcactgaagg agatcgaagc gggaggagag ttcatgtcca gtccaggttc
    15601 acaatatcaa gagaaggcct ggaaggggtt caaccaggaa cggtgggata cctgggtgcg
    15661 cgcgttggaa acagctggga caagttgcag cgattctgac gaagagacga aggacatgat
    15721 agatggtgcc ttgaagaagg ctaagaacgc aagtcaagga aactaaaatc acaatatagt
    15781 cacgagcaga agtacacaga tcttgcgcag gcgatcgcat cgtgatggcg gcttagctta
    15841 gaacgtacaa gtctatccca aagctaatca cacaacacga tgggcgtaaa cactgagact
    15901 gaatcatgcg agaatgctgc tgttgacgcg ccgcaagctt accgccagag gaaattttag
    15961 ctcaatagat gatcagcctc gaaactcctc caagaatcgc tgcgggttga cgccactaag
    16021 caggattcag cttctgaatc tggcgccaga cagataggat gcggtctgtg ctagtcggcc
    16081 gtcaagcccc acaagagctc cttgagcatg gcggatctgg aagctctgaa atcctgatca
    16141 gcgacaattt tcgccgtgat aggttggtta tgttgaggcc aatgtgacta gttaccagcg
    16201 ctggattccg cttcactagt gctcattacc tcgtcacgga aggatttagg cttggttcct
    16261 cagccctaga tttccaacgg gccgtcacta aaaataaacc ttcgccccac aggagcggcg
    16321 gcatgcaccg gcccgttgaa aagtgaatta gtcaacgtag gatttgtatg tgtctcatgg
    16381 aaagaccagg gtacgactct tgtatgtttc atctatgagc aggaatgcag gaatgtaagt
    16441 gggcgctgca agtctatacg agatggatct aagctgttgt ttctgatcgg atggcggaaa
    16501 ttttttctca agtagttcta gcttggttgt tacgcgttcg ctcaatgctg gcgcttgtaa
    16561 atgtcctgat gacaagtagg tctttattaa attgaccagt tgcttcataa tatttctcca
    16621 ccttaacgag ctatttatgt acataggtac ctacataggt aggtatgtgg ttgggctaag
    16681 aatttagaga ttgtcccaga cgctggcgct gggacggccc ttagctgccg tgacgtctaa
    16741 agttaggtgc tcactaagaa atactagggt agcagtcgtg acagatcaga tcatggggat
    16801 cttagtgtag aggcggtacc gatttaattt tatcttcaat atagtgggtt ggttgacgcg
    16861 aacgagttag ggcgtagttg agaccaagca ctgctgcaac tgagcctctt catcttacag
    16921 gccagcctag aatggtctta gtactgagtg aagatcgtgg cctatgtgag cttgaggtgg
    16981 ggtcgcgcac taatttgctg tcgctggtga gaagttcagc tcagagctga gccacgacga
    17041 gctcggcctt cggcaagtat gatccagatt aatcttgtaa gtggggtcgg tatccaacaa
    17101 accaggcctc gctaaatgaa agaattccaa cgtaatttgc cctaattttc ctcgagattt
    17161 cgcctgacag gggttcggct tcaatcctag aggttaacca gtggtcaccc aaaggacatg
    17221 gtactttcgc gccgcgtcaa tcatggtcca gagttgtgct ggggaatgaa atgtcccttg
    17281 gaactagtta ttcctgtgta taggatgttg cggtatcatg ttgcagttta aatgcatcgc
    17341 aattaaaatg cattcatcac agaatagtag cgcattttga acgcgaaaat aaagggtatc
    17401 aaattggctc tcatttctag tcccaaccca tcaaaatgtg gagatccacc gtagctccct
    17461 ttcaatgctc gacttttgac taaattacat ggctatcccc ttttcataaa ctgcttgatt
    17521 caggttgaag cagtaaagct agaatctcag tttgtcctga taccgctgca agctggatag
    17581 gggtgtaccc ttgtttatct tgaatttgca tcatggaggg cgattgcttg aggattagcc
    17641 tcacagtttc gatgttcccc ccagcaaccg caagatgaag tagcgacgcg tcagctccag
    17701 gaactcgtcg cggcgagttc gtcgtcgatt tggtctcgaa gcggtagatg gctgaactcg
    17761 ctggggtctc ttccggtaag ccatgccaca gtgatgcgaa atcaggctct ggcggcaatg
    17821 atggtgacac acggttcaga ccgtccccac ccatgatatt gtcaaggcct agatgcgacg
    17881 ggtccgagac tacctcctgg caaaagaccg ggtggtaaac attttcatcc ttaaagaatg
    17941 tgtggtaggc atctccacct tcaaagttga actccattgg aaacatgggt ggaatggatc
    18001 ccgagttttg ttgttccaag agcgtggcgt ctgatgaaat accaagcaca tcatagccgc
    18061 tcataagact gctttcgtcc tcagatacat ccgatggctc cgagttaacc gatgataaat
    18121 gcgtggccga acaggactct gagccgctgg atgtccccgt ggtatcaaac cacaggaaat
    18181 tgacatcgtc taccatgttc atatcgtcca aatccggcga ctcgcttgaa gagccatgct
    18241 ggggatattg tccgatttta ccaggggaca atggcctggg tgaaaccgaa gagatgcttg
    18301 agctgcagtt gttgggactt gatgcactaa gttctgggct tctcgactgc gcctttagtt
    18361 ttccactgct gctagagctt ctcttgcata caccagcggt ttgacggcca ccattgtcct
    18421 gaagtttgga cagttgcctc cttaaggcct ccacctcctt gctcttgtca cggaggctgc
    18481 gacctatgag caacgttagc aacgattctg atacccaaga tctagtagga tgagacttac
    18541 ggtacgctcg ctgagccagg cggttctgaa gctttcttcg ctccgcagcg tcggccacat
    18601 ttctccaatc ctcgccttgc ttcatcaatt tgatataggc tgagttgggt ggacgcccgc
    18661 actttgtggg gctgcttgca cgtgggctgt ccatctctga tgtgaggata tgtgttgata
    18721 tcgctacagc gtagacgaga gcaagtgatt cgaagttcaa gggaatataa gtggtagctt
    18781 gcatcaaggt aaatgtaccg agcgtcaata cttgttgata tgcagaaggt atagtgactc
    18841 gactggcatc ggcgacgact ttaatgtata ggctattgaa gatcccacta cattcaaaga
    18901 tatgtataga aacccgggct aactagatgc tgagagcact cgccgctagc tgacccagag
    18961 tccatctgag ttgcatggct gtgctgttcc tgcgaagaaa tcctgacaca caaatctatg
    19021 tagtttcaga cctgctcaag gcgccacggt ggggatctga ggcacttggc gcttgtgcct
    19081 ctgtgaaaag ggccttgcac ggcaccggcc aagaagactc tgatgcggtg ccgcatacta
    19141 ggctcatgta atcgagtttt gtttacaagc agccacgggc tgtgcctgct ggtgagactg
    19201 tgtggcggcc acgcgacttt gcgtaaggaa aacccaaaaa atagaatctt ggcgcccggg
    19261 acagctgacg attggccaat gacccacaaa tcgatctcat tgctgagccc ctttggggtg
    19321 gaaagggtct taaatcagta agtaaaagat ccgcaatgct tggcacggtt gcccgaagga
    19381 gcaagcccga aggaacgagc tgtacgtgac caccaatcag acaagctcct atgcctgccg
    19441 gtgatcttag cacatcccac cgctgtgggt tgtatcccag tgctgtggcc cttcgcacgt
    19501 ggcaaggacg gccccgaatg gtaacaatcg ccagcgccag gccggggccc ccaggccccc
    19561 aaaccagccg cacactggag cactggacca ctggatcact ggaccactgg gtacggagcg
    19621 cgctgcgcca ggcgtcggcg tttctctagc gctgagagcc cggaatagga tcactgaggc
    19681 taagcagctc cagaggatca gcctcgtatc tctgagtatc tgattacaca agctaagcag
    19741 tgagtttgca gccactagta tagtcctcat gtataaacaa catatatcga gtgtcatgaa
    19801 actcaaccca catcgattct cccagagctg cactcccact caaggcaaac tgacctgctc
    19861 cgtttcatcc tacgcccaca cgacttgcaa cactttgttc acatacttcc acgaacaact
    19921 aacttaaatc ctcatccaca cgacacatca cacatcacac atcacacatc aacggagata
    19981 gcagctaggc cccactcaag atgtcctaca cagcttgcac ttcgtcttcc acaaggcgct
    20041 tcagcacagt cgacagacaa tgccgcgaaa tcggctacag tttcgaggct gtggtgaacg
    20101 cagcttgggc tatcgcattg tggtcatact taggagaaga cgatgtattc tttccaagca
    20161 tgagcattga gagcaatgct caaagcataa gccaatgcaa gaccacactc agttcgacga
    20221 cgaacttcac aacaaccatg cagaacatgc aaagttgcat gaggagacag gtaagtagca
    20281 ttcccactcc tcaacactca cagcaatccc ctctctcgag gaccatggta gtcttcctgc
    20341 acaacacagc ggacagcaca gaagctgctg caagatccgc acatcccgta cgccttgtgt
    20401 gcaacacatc cacagagaac ctcgactcct ctgtgcattt cgaccaacaa gcagtggacc
    20461 aacagtctgc cgagggactt tccgctgctt ttactcacat tctagacttg gtcatgtcga
    20521 gtccggatag cacccttgac tcggtcaatc tagtcagtga gcacgacaca gcacaggtaa
    20581 gcttgcatgc atctatctcc ctactgtatt gtgtctaacc cgttgctgtt agatgtgggc
    20641 ctggaataat ggacaggctc cagagactgt caacagctgc gcccacacgc tctttcaccg
    20701 acaggtgatg gcgcgaccca cggcgctggc cgttgacgcc tgggacgggt ccttcacata
    20761 cgaggagctg gaccgctctt ctacacgcat tgcacactac ctcgtcttgc aaggggttgg
    20821 gccagagtct gtagtccccc tctgctttga taagtcacgc tgggctatca atgccttgtt
    20881 ggctgtcatc aaagctggcg gtgccatggt attcatcgac cctgccaacc cggcaagcag
    20941 acggcaagag attatgcggc aactgaacaa gactaacgat agcgttgact tcatcctcac
    21001 cgatgcgtgt aacgcgtcat cctgggaggc cattggagtc cgtccaatca tcgtcgacga
    21061 gaccctggtc aaacgtcagc gtgagtatgg cgctgtgccg cgcactggag tcagcccgac
    21121 tagtctcctt tacgtgatct tcacctccgg atccacgggc acaccgaaag ggtgtctcat
    21181 cacacataat gcctttcttt ctggtgcgtt gcagcatgcc gctggttcca atcttgggcc
    21241 agagagccgt gttatgcagc tggcctcgta cagctttgac gtgagcgtgt tggagatcct
    21301 gacgtctctg atatctggcg cttgtgtctg cacgccatcg agcgctgcca tgacacagag
    21361 ccttgcatct atcgtcaacg actaccgcat cacttgggcc tttctcacac cttcactcgt
    21421 aaagctcatc cagccacacg aggttccgac tctgaagaca ttgattctgg gaggagaatt
    21481 gctgcacgca gccgacatca agacgtgggc tgatcgcgtc cagttgatca atggtatgta
    21541 aaaagaagac tcattagtct tgcttgtccc agggatcgca aagctgactg aacttcagga
    21601 tatggcccat cagagtgttc cattgccgca gcaggggctg ttctcaacgt caacagcgat
    21661 cccgctgaca ttggccgagc gcttggcggc ttgggctggg tcgtgcaggc tgacgatcac
    21721 gacaagctag tcccaatcgg ggccgtgggc gagcttctga tctctggacc tatcctcgcc
    21781 cgcggatact tgaacaacgc agagaagact gcagaggtat tcatcgacaa tcccgcatgg
    21841 ctcaatggct gctcgggccc cgccgccgat ttcaacaggt tttacaagac gggagacctc
    21901 gccaagttca accccgatgg gacgatccat ttcatcggcc gcaaggacac gcaggtcaag
    21961 ctgcgtggcc tacgcattga actgggcgaa atcgaacaca acatcggtcg gcactctcac
    22021 gtgaagcatg tcgctgtgta catgccaaaa aatggcccct gcaaggacaa gcttgttgcc
    22081 gttacctccc tgaacggcct ctcggaggaa gctcagccag gagataccag caggcccatc
    22141 gagatgctaa ttaaccccac cagcaaagag caactcaacg ctgtccaggc gcatcttgcg
    22201 ggctgtgtac cggagtatat ggtacctgcc gtctggatcg ttgtcgaagc ctggccactc
    22261 ctgacatcgg ctaagctgga ccgcaagagc gttcagaggt ggctcgttga catggatttg
    22321 gacatgtacc gtcgcgccat tggggtagag acaagcaaga gaacacagga cgatgacacg
    22381 atccgagatg tggctgcaat cgaagccaag ctcaccgata tttttggccg tatcctgaat
    22441 atatcggttg atctcgtccc ccgcgacaaa tcgttccttg gcctcggagg agacagcatt
    22501 gccgcgatgc aggtcatgtc acagtgcaga gcagcaggac tgtcaatcac ggtcaaggac
    22561 atcatgcgat gcaaggatat ttccgagctt gcccgcactg ccgtacagtt gacacaatcc
    22621 agcaacgcct cgattaccga agaagtcttt gatcaacctt tccagttgtc gcccgtacaa
    22681 tgcatgtatg cggctagatt acgcccggat tacgaggaaa tgaccgaggt ccacttcaac
    22741 cagagcttct acctgcgtct tgcgaaccaa acaccacggg ccgtattgaa agctgggttg
    22801 gatgctgtag tgactcgaca ctcgatgctc agagcacgct tcatgcgggc ccaggatggc
    22861 acgtggactc aaaaggtgct acagcgggct gatggatcct accgattcaa atgccactcc
    22921 cttgagtcta ttgacgaggc aagcaccgct gctaccattt cccagcgaac tctgggtctt
    22981 gcagggccgg tcttttccgc cgacttactg gaggtcggag acgagcagct gttgtttatg
    23041 gttgctcacc atgccattat cgactgggta tcctggagaa tcattctgcg cgatctcgag
    23101 gagttcctcg ccaccggaac tcttgctggg acaccaccgc tccctttcca gaactggata
    23161 aacctccaag cggagcacga agccaaacgc gcacaccctg agaagtctct cccgttcgag
    23221 gtcccttcgc cagactttgc ttactggaat atggaggaca agcccaacac tgttgcccga
    23281 gcgaaggaac aggtgttccg gcttgatgca gagtcgaccg ccgccctgct tggcgatctg
    23341 cctcacaagg ctctacgcac cgagactctg gacttcctct tgaccagcct cttgtactcg
    23401 tttgggcagg tattcactga ccgccagttg cccgcgatat ttcgcgaagg acatggacgt
    23461 gaaccttggg attcggcttt ggacgtgtcc ggcactgtgg gctggttcac caccatgtat
    23521 cccctggcag tggccgccaa cgaggatttg gtggctatgc tgaagaacgt caaggatgct
    23581 cgccactcaa ttccagacaa tggccgcgct tacttcgcat ctcgcttcca taacgagcgc
    23641 gcagccgagc tcttccgcga gcacgacttg atcgagattt cattcgatta ccttggccag
    23701 ttccagaccc tagagcgatc cgacgccatc ttgcggaggg aaccacggcc atcgttcctt
    23761 gcgcagtcgg atgacgtggg gagaaacctg gaaagactat ctctggtgga gattaccgtt
    23821 gagatcctcg atggtgagat gcaatactct tttatctaca acaagcagat gcaattccag
    23881 gaccgcattc aggcctggat cgacggcacg aagcagactc ttcatagtct tattgcacag
    23941 atgaccacgg ttccacgaag cttcactttg gcagacttcc cacatctatc gaccaactac
    24001 agcggcctcg acatgctcct caagcaccga cttcctgagg ctggtgtgtc agactttgac
    24061 gttatcgaag aagtctccgc ctgctctcct atgcaacaag gtttgctggt gagccaaaat
    24121 cttgcaaacc agtctctcta tgagtattgt catgttatgg aagtgaaggc cgtaggcttg
    24181 aaccccatca ttgatgccga gcgctatgcg catgcttggt cggaggtggt gcaacgtcac
    24241 tcggcccttc gaaccatgtt catccagagc gtgtcagaag atggcctttt cgatcaggtc
    24301 gtcttgaaag ctgtcgagag caacacggtc gtgaccgaat gtctcgagga gaacgtttac
    24361 gacgtctttg cggcacagaa agccgtggcc cttaccgacc ggcgcccacc ccatcgactt
    24421 actatctgtc gcgtggccgc cgataggctc atctgccaat tgcagatcaa tcacgccatc
    24481 attgatggtg gttccattgc caaccttgtt cgcgacttcg ttcaagctta caatggttcc
    24541 ctaccggagc agcccagctt cacatacagt gattacattg ggtacatcca aagtcgggac
    24601 acagaagaag accttgggtt ctggaagaat tatctcgggg gccagacacc gtgcctcatc
    24661 cctaatctgg cggagctcga agagctcgct aaggcggaga acaagatcca gagcttcgac
    24721 attgaaatta ccccctcgct ggcgactctc aaggagtttt gcgagcgatc caatattacc
    24781 cttgtgaatc tattccaagt cgcctggggc atggttctga gaacattcac ggactcccca
    24841 gatgtctgct tcggctacct ctcgtctgga agggatgcgc cattgcccgg aattgaagat
    24901 ggcgttggtg ccttcctcac catgctcgta tgccgcttgg atcttgatga cggtgtcacc
    24961 ctctctgacg ccctccagag ggctgccgag gattttgcga acagcatgcc ccggcagcac
    25021 tgcggtctgg ctagtattca acatgccctc ggcgttggac gggacccgct gttcaacacc
    25081 attctgtcct tcaacagata tgacctactg gacactcagt ccaacgtcca ggatgaaaaa
    25141 gatgaaacga gcattgaaat caacagtatt tccactcaag accctaccga gtaccccctg
    25201 agtctggaga ttggtatctt gagcaacggt cttacggctg caatgcaaca ttggaccgat
    25261 catctaacac cggcacaagc acgcagcatc gctagcactt tcgacaaggc gctttgtact
    25321 atcgtcgatc acccggaact tcgagtcaag gaatcagagc ttgtccatca ggatcacttg
    25381 aacaagtttc tcgagttcaa cggcaatggg caacctatcc cggtgtccga taggctcatg
    25441 tttgaatcca ttgaggagaa tgcacgcacc caaccacaca aggaggcaat ctgctcatgg
    25501 gatgggtctt ggacatacaa ggagctcaac gatgccgcga ctcgtcttgc tcaccacctg
    25561 cgaacattgg gcgttgctcc tgaaacggtt gttccatact gcttcaacaa gtcggcatgg
    25621 gcagctataa caatgctcgc catctccaag gcaggaggcg ctttcgttgg tcttgacccg
    25681 actaaccccc agaaccgtct ccgggaacta gtagccgaac tggaatcctc aattgtctgc
    25741 gtcagcccag agaacgcagt tcttttccac aacatgccgc agataaggga cctgattgtt
    25801 atcgagcctg acttcgtcaa caacttacca accaagagtg gcgacgcgtg tccagaactg
    25861 caggtaaaca acctcgcatg tatcattctc acctctggca ccactggcag acctaaaacc
    25921 atcgcaattg agcattcttc catgtcgacg atgagcgacc ttctcgggcc tcgtctgaag
    25981 atggatagca actcgcgggt cttccaattc gctgcttaca cctacgacat ctccacacat
    26041 gacatcttcg ttactctgca gcgaggtggc tgcgtttgta tgccttctga gcaggagaga
    26101 acgcaagata tcgcaggggc catgagccgc ctgggtgcca attgggttag tatgacgaat
    26161 accgtgctga gcctgctgcg cccagaagac gttccgtcct tgaagtttat catcacaggt
    26221 ggagaacctg tgagccgcag caccgtgcag acctgggttg gagcgggagt tgagatggtc
    26281 atcggatgtg gccctgctga gacaacgatc accatgtctg tcagtgcccc gcttcatacc
    26341 ggctcccacc atcgcaacat tggcccgtcg tatggtggcc gggcctggat tgtggactcg
    26401 aacgaccaca acaagttggt gcccctggga gcagctggcg aggttttgct ggagggcccc
    26461 caacttgcga gatgttacct tggcaatcct gagaagactg ccgagtcctt catctggaac
    26521 cccaagtggg cacagaacat gacgcctggg gtggagcgac gcttctataa gtcaggagac
    26581 atctgccgct acaacatgga tggtagcctc agtattgttg gtgcgtacta caccttttca
    26641 attttctagg ttatgactaa tttcaaacag gccgcaagga cacccaatgc aagattaacg
    26701 gccgaagagt cgaacttgag gagatcagcc acaagattcg agcctatctc ggttccagtg
    26761 tagccgtggt tctagatgcc atgcctctcc agacgagctc caaaggcttg catctggttg
    26821 cattcttgca ctacacctcg tccactacgg ttcaggatga gtcaataatc atcccggcca
    26881 gcgaagagtt gatccagaac tacagtgaac tggaaagcag tcttctgagc tccctgcctc
    26941 gatacatgat tcctaacatg tatgtaccgg tctcacgtat cccgcgtact cccaatggaa
    27001 agctcgacac aaagcgtctc cgtgaggccg tcttaggtct cactgatgat gaagtctctc
    27061 aatactcatt actggatgga gtcaagaagg ctccgtcctc ggaaaccgag aaggatctgc
    27121 agttgctttg ggcaagtgtt ctgtctcgac ccctagagac cattggcgcc aatgacgatt
    27181 tcttccgact tgggggcgac tctgttagcg ccatacggct tgttgctgcc gctcgtgcgc
    27241 acgacatggc tttgaacgtg tctagcatct tcaagttccc caaactggaa gagatggctg
    27301 tctcaataga cagtgcggac caggaggagg cggatgtcga ccaggagcca ttcaacctcc
    27361 ttgagagcag taccctggaa tcggcaagaa tggaagcagc tgagctgtgt ggcgtagaga
    27421 gccagacgat tgtagacctt tacccctgca cacccttgca ggaaggtttg atggctattt
    27481 ctacacgctt gggtggaggt tcttataagg cccagagtgt cttccgcctg ccagccaact
    27541 tcgatactat caacttcaag tctgcatggc aggctgttgc agcccacgaa ccaattctga
    27601 gaacaagaat tgtccatgtc actggccatg gaagcttgca agctgtcctt gaccaaggtc
    27661 tggagtggat agaggttgaa gacggtttgg actcttacct cagcaaggat ttggagattc
    27721 ctaccaccta tggttcgcct ctcctgagac ttgcgcttgt aaaagctgca gaggattgct
    27781 atttcgtatg gtcggcacat cacgctgtgt acgatgcctg gagtgctgct attaccctgg
    27841 aacaagtcaa aagtgtcttg cgcggcgggg aagtactgcc ttcagtccca tacaaggcgt
    27901 tcatccgaca tatccaaagc gcctcgtcca atgaaatatc aaaggaggca ttttgggagt
    27961 cgcagtttcc cgaaggaaag gaagctccta ctagcctgcc tctggttgcc acaggctata
    28021 gtccaagctc gcacgagaca gtgagaagcg gaagaagcat tgccatccca acccaaggag
    28081 gaatcactat gtcgaccgtt cttcgtgcgg cttgggcact cactgttgcg agatacaccg
    28141 acagcgacga tattgtcttt gctgtaaccc tctccggtcg cacggtgccc gtggatggca
    28201 tctcaactat gaacggcccc acaatgacca cggttcccgt gagagttggc ctcgatctgg
    28261 ccgacgacag tactgtgcag caattcctca aagctatgca ggcccaggcc accgacatga
    28321 tgccatttga gcagactggc ctgcagaata ttcggaaaat taacagcaca gctcgtaatg
    28381 tggtcgacag ccttggaaat ctgctcgtgc tgcaacctgc gtcctcttcc actgatgaag
    28441 ttttcgaggg cacgcagctc gttccccgca acctcgaaaa gtttggtggc taccccttgg
    28501 tcgttctttg ccacatggaa gatggcggca aagtcactat cgaggctaag catgacgcct
    28561 cgatcatcga cacggagcag atgcggcgca tggtccacca atacgagttc gtacttgaac
    28621 agctcagccg caagccgagt gcaccactct ctcaaatcca cggagagacc agccacgagg
    28681 atgtcaatga gattgtgcga tggaatggaa cgatgcctga gaacattgag gcatgtattc
    28741 acgatatcgt ggcagctcga gcaacagaat accccaatgc acaggctgtg tgcgcctggg
    28801 acggcgactt cacttaccaa gaactcgagc acctttctaa caagcttgca actcacctca
    28861 agcagctcgg tgttggccca gagatcaagg ttggcatttg cctggagaag tccaagtggc
    28921 atgttgtcgc catgttgtct gtcctgaaag caggtggcgt ttatacaaac ctcaacccgt
    28981 catatccttc ggccacgatg cagaacatac tggacgatct tgaggctatc acagttttga
    29041 gctcatcgca atatgcaagc ctattttcct ccccaacagc gcttatcctc gattcaggtt
    29101 tcctcgcagc ccttcctgag cccgctgctc ctgtttcatc tgaggctcgc cctacaaatg
    29161 ccgctttcat cgtgttcacg tcaggatcaa ccggtaagcc caagggcgtg acagtggaac
    29221 accagggatt cagttccatg cagcattacc aggcaccaca attgggcatt ggaaatgcca
    29281 caaggacact gcagttcgcg gctcactggt ttgatatctc aaacttcgac acatttgtca
    29341 ccctcatgca aggaggctgt gtctgcattg cgtcagatga ggagcgactc aacgatctcg
    29401 caggggctat caacaagtac caagtcaact gggccactat ggtgccaaca gccgcagccg
    29461 tactacagcc tgacgatatc cctggcctca aacatctgtc actgggtgga gagcccatcc
    29521 gaccggactt gcatgcgcgg tttagcaacc gggtcgtgct tatgaactcg tatgggccgg
    29581 cagagtgcag tgttttgacc actatggggt cgcttcgccc cgagacctca ccacagaaca
    29641 tcggtgtagg tatgggatgc cgaacatggg tgactgacaa ggacaattct gaccgcctgg
    29701 tccctattgg ctccatcgga gagctctgca tcgacggtcc catcctgtcc aggggctacc
    29761 acaaggagga cggcttgact gcccacgctt acatctcgaa tcctggtttc gtggagtgcc
    29821 tgaagacagc ttcaccaagc agcaagtctt tcgaccagat gagactctac aagactggtg
    29881 atctcgtccg ttactcatct gacggtacat tgatctatgt gggtcgcaaa gactctcagg
    29941 tgaaagtcca cggcaggaga atcgagttag gtgagatcga acaccacgtt gtatctcatg
    30001 gcttttcgaa cgatcgtgtt gttgtcgaga agattcttga aggaggagat gcagaaaagc
    30061 ctgctctggc tgttttcgtt cgtttcgcaa aagaatgttc gacctcatcc tccctcctcg
    30121 ttaccaacac tgaaaaggac gaacagcagg ctttgatcaa cctgcgccgc ggactcagca
    30181 acagccttcc accgttcatg gtaccatctc tcttcgtcgc attgcagcgc atgcctgtga
    30241 ctcagactgg aaagaaagat cgtaaggctc tgaggcagct gggtgcgcaa ttaaccccga
    30301 gccagctgca ggagttccat atcctggatg atgaatcaga cagcgaaaac cagcagtgtg
    30361 gattttccac caactcggag ttgcagctgc aagctctgtg ggccggagta ttggacatcc
    30421 cagcggattc tatcaagccg agcgaccact tccttcagaa gggaggtgac tccgttcgcg
    30481 ccatcagcct tgttgcagcg gttcgtcggg agttgggcaa gacactaacc gttggtgaca
    30541 tattcgctca cccgcgtttg aataagatgg caatgtacct ggattcagaa cctactcccg
    30601 acatgacttc aacaacacaa gtcgcaacga agtcgatcaa cgaggacatt gccccattcg
    30661 cgctcgtcag cgatgatgat ggagattact ctgacgtcct tgatcacgca gcccaagaat
    30721 gcaatgtcca aactgaggag atcgaggatg tttacccttg tacacctctc caggcgggta
    30781 tgatggctgt ctctacctac gagcctgaag catacgttgc gaagcgcgtt ttcaacattc
    30841 ccgatgacat tgacctggag ttgttcaagc aagcttggat caaggccatt gagtcgatcc
    30901 ccattctgcg cacgaggatc gtacccagtc ccgagtttgg cacttggctt caggtaatct
    30961 tgaagaaaga gaccccgact ttccacgaaa ttcgtggctc cgtcaaaaca tacctctcac
    31021 aacagaaaga gagctggaga gttgactacg ggcggccact cactacatac ggcatcgcac
    31081 cccgctcccg ccgattcgtg tgggccatcc accatgcctt gtacgatggc tctacagcag
    31141 gcaagctgct cgaggctgtc cagagacttt acaacggtgt tgctttacca agctcaccag
    31201 ctccagcatt taatcgtttc attgctcatc tcaatagcgt agactccgca gtgtcagctc
    31261 agttctggcg tcagagcttg ggtgccagcg gatcgcctgc tactttcccg cgtctcccat
    31321 ccgccggcta tcggccacgc ccagattcag agttcaaatt ttcgtttgac atgacgcatg
    31381 atgcgacaac tggtattctt aagacaacaa tcttgcgagc cgcatgggct ttcgtggtaa
    31441 gtttcagcta tatactacat gaggtagaga atcagactaa tacaatgaac agactgcaag
    31501 gtacatggaa agcgacgaca tcgtctttgg ggagactctc tccggcagaa acagcagtgt
    31561 ggctggaatt gaagacatga tgggtccatg catcacaact atccctatgc gggcgaagct
    31621 tgacggccat ctaactgtcg gacaatactt gagccagatg caaacccact acacagccat
    31681 gatgccattc caacacgccg gactacaagc tatcagggca atcggccccg aggtcagatc
    31741 ttctctggac ttcaataact tgttcgaagt tgtcgtgccc gaaactatgg gccagactga
    31801 tgctgatttc atccacgaaa tcgagcatcc ccagctattg gaagggttct tcgactccta
    31861 cgccgtggtt atggaatgcg ttctgcgcaa cagcaacgtc tcattggaga ttagatttga
    31921 tcagaatgtc ctttccgctt ggcatgtgga gcggctctgt ggccatttca agcaggtggt
    31981 ccgccagctc tcgtcgctga gctcagagac cgaccaggcc aagagccttg acagcgtgga
    32041 catgacaagc ccggaagacc tggctctcat tcgttcctgg aacagcaaca gtgcaaccga
    32101 ctgtgtcaac tctaccgtgc acaagatctt cgctgaacaa gtcaggttgc gtcctcgtga
    32161 gctggccatt accggctggg atggcgacat gacttatgag cagcttgata acctttcgac
    32221 aaccctcgca aaaacgttgg tctcgcgctg gggtgtcaaa tcgaatgaca tcatcccgtt
    32281 gtgcttcgag aaatccaagt gggctatcgt cgcagccatg gccgtggtca aggctggcgg
    32341 tgctgtaacc cagctaggag tcactcaccc cctgagtcgg aagatggaag tgctgcagca
    32401 aacgagcgcc aagttcgtta ttacttcacc gaagcaggcg agcatcttcc gtactagcga
    32461 tacgatgacg cctcttttgc ttgtggacga ccagcgcatc caacacatgc aattgaccca
    32521 acaggtagag cgggcaacaa tttctctgcc ccaggtttcg ccccgagacc ctgtgtatgt
    32581 cctcttcacc tcggggagca ctggacgatc caagggtatt gtcgtagaac acggaaatct
    32641 ctgcaccagc tctagcgctc atggcgctgg cttcaacatc aacgcaggta ctcgggtgtt
    32701 ccagtttgct gcttacacgt ttgacgttag ctgcgctgac atcttcactt ctctacaacg
    32761 cggtgcgact atctgcgtgc cctctgaaga ggagcgcgtc gacgacctgg ctggggccat
    32821 cacaaagtac aatgcgaact ggatgttcgc cacaccaaca gttgcgcagc tgattgcgcc
    32881 cgagttggta cccacacttc gcacccttgt cctcggtggt gaggcgccca ccaaagacaa
    32941 cgtcgagaca tgggctggcc gcgacgatct ttctcttctg ttctgctggg gccccgccga
    33001 gacaactatt tatgcatcga ctacgcctcc gattaccctg gagagcgctc caggtcgact
    33061 aggacaggct atgggctgca agatgtggct ttgtgaccct agtgatcaca ataagcttac
    33121 ccccatcgga tgcgttggtg aaatcgtggt tgaaggcgga atcgtttcca gggagtacct
    33181 tggagacgag gccaagactt cggcagccta catccaggat cctgactggg ttcagtacgc
    33241 cgcttatgac ggcatcagca ctcaccaacg catgtacaag accggcgatt tggcgcgcta
    33301 tgattctgat ggaattatgc gttatgtcgg cagaaaagac acccaggtca aactccaagg
    33361 ccaacggatt gaacttggtg aggtcgagca tcgcctccgc gcccattcga gtgtttaccg
    33421 agcattggct cgagttccta gggctgggcc tctgaaagac aagctcgtgg caatcctcag
    33481 cttcaacgcc actgtttcgg aacaggagcg cgagcagtcc agcagcagcc agctcacccc
    33541 actaggcgat gctgccagac agcgcatgaa cgtcgagttc gaggacatcc ggcagacgct
    33601 ggcccgcgcc ctacccagct acatggtccc ctcgatttac attgccgttg aagccattcc
    33661 tttgagcggc aacggcaagg ttgatgcaaa gcaatcggag ctgtggctgc aagagatgga
    33721 tcaggcgctt tacgagactc tcatgaacac aatgctcggt gcccaggaga gctcccagca
    33781 gcatgcatca acacccgaag aggccattgt gttgtctttg gttagccagg tactcaatat
    33841 gccagatggc agtgcccggc tcaacctgtc gttcttgagc caaggaggag actctattac
    33901 agcaatgcag ctgcgttcca aagcccgtgc tgagggcctc aacttgacta tgcaggatat
    33961 tctcaagtcg cagagtctat ccgccctcgc atctgtcagc aaatctacca acacagctac
    34021 tcaaacaaac gaagatacac ctcacatagt gatgcgaccg gaagagccgg caagcaactc
    34081 atttgccttg tcgccaatcc aacagctgtt tttcgataca gctgcccgct cttcttctcc
    34141 cacctctcac catttcaacc agagtttcat gttcaaactt agcaagaaat tcactgcaca
    34201 ggaaatgcga gtggctctgg aagcccttgt cgctcgccat gccatgctcc gtaccaaatt
    34261 cacccaaaca tctgacggcc aatggtcgca gagcatcacg gactgtgcaa tccacgagtc
    34321 tttcagcttt accgcggatc agacccacga tacctctgaa gtttcccaga ttctactgac
    34381 acgcggtgga aaccatggca tgggcagcat tcaagacggg ccactcttcc tcgcacactt
    34441 gtttgacgtc ggcaaagagt cctcagagca gttgattttc ctcagtgctc atcatctggt
    34501 cgttgatctg gtctcgtggc gaatcattct cagcgatctc caagacctcc tgaccaaagg
    34561 ctcaatgact cccagcgcgt caacttcttt ccaggcatgg ctacgtctgc agcaggagta
    34621 cgcatcgacc ctcaacacca aatctgtcct gccatacagc gaggttccgg ccgctcagct
    34681 tgactactgg ggaatggatg cgaccagtgc taacacattt ggccaaatga ttgaaaccga
    34741 gtttctcctg gatgaagccg taacaaccaa gcttttcggg tctagcaacc aggctttcaa
    34801 gactgagccg gtagacatca tcctagccgc catcatgaca gctttcggaa gcgtctttac
    34861 agaccggact atgcctccca tctttgcgga aggtcatgga cgtgagtcat gggacgacag
    34921 cgtcgacccg aacggcattg tgggatggtt cactacaatg agcccagtcc atattgccgc
    34981 tccatcggtt gatttggtcg agaatgttcg caagaccaag gacacgcgac gtagaatccc
    35041 acgcaacggt atgccttatt tcagctccag gttcttcaac aaggattgtc aagagcagtt
    35101 tggcaaggat gctggcccgg ttgaaatcct gttcaactat gttggcaagt accaacaact
    35161 agagaccaag gatgctctct tcacggaggc cgaccaagac atatggcgct ctgctgcaaa
    35221 ggttggcgcc gatgtgaccc ggttctccct catcgatatt tctgttggag ttgccaacgg
    35281 caagactcga gtggccttcg gacacaacaa gaaccttctt caccaggaaa agattggtag
    35341 ctggatcagc actacgcaag acatcctgac ccgtggcgca gaggctctca atgaaatgag
    35401 tggaagtcag accatcggtg atttccccct gatgctccgc cacctggata ctgagcagct
    35461 ccttgcggta gaggagaatc tttctaacgc cgccatcccc atgaacaatg tgcatgatat
    35521 gtatccttgc acaccgatgc agcaacacat attggctgcg caggaacaac agcgacagca
    35581 acctaacggc cggcaacatg tctatgaggt cgacgtatct caccggcttc tttcacgctc
    35641 aaccaaatcc tcgatctcac cagaaaagct tcaagccgcg tggcagcatg ttgtcaataa
    35701 gcacagcatt ctacgcacca tttttgtagc cactgcagct gctagtggcc gacctacgag
    35761 ccacttccaa gtcgtccttt catcatacaa agctcaagta cccatcatca agtgcgacaa
    35821 cgagactgag cttcttcgcc tcgtcaaaag ccacaaatct gtcgagtatc aaaccctcga
    35881 gaaacctcat cacagcttca ccttgttctc aaccaatgat ggccgcagcg tcatgtgcaa
    35941 gcttgagatc agtcacgccc tcaacgacgg tatgtccact ggcatcctgt tccgggatct
    36001 tgaggcggca taccgaggca gttcaaaggc cctggcgaat gtgccacacg cagatggatc
    36061 cttcggtgac tacatgacct ggttggagga ccagcgcaca gagcaagcag ccgattactg
    36121 gcggaagctt ctcgttgagg tgactggaag cacaactgca actttgccca agtccagcga
    36181 actcggccga cttcaacaag ctccaaccca gaaatccctg gagatcaacc tcaaccccac
    36241 acttatggcc gcacttccat cattctgccg cgaccatggc ataacaccgg cgactttctt
    36301 ccaggcggtc tggggccttg tgctacagac gcagtcgcag tcgcctcgga tcaaggaggg
    36361 aaggaagatg gcgacagctg ccacaccgtt ctttggatac atgacggcca accgcgatag
    36421 cgtcgacgga tccgaagaaa tggttgggcc cctgaccaac atgctgatgt gccgtgccga
    36481 tgttcagcct aatatgcgaa ttggcgagtt gctgcgaaga aggcaaggag agttcttaga
    36541 ggctttgcct catcagttcg gactggacca ggctgttgag gagttgatgg agaaaatgga
    36601 aggcgaagaa ggaaaactgg gccgactgtg caactctgtg atgagtttgc agtatattga
    36661 tgcggacggt gggcacattc cacaaagcgc tgatagccgt caccctgctg gtcggacagt
    36721 gggacccatg acacgcagtc gttgcgtctc ggagtccatc cctaggccgc ttccatcaga
    36781 acacgcccgt cttgctaata gtggacggaa ggcaagacat gtcagttggg gcggtcccaa
    36841 caggttacct ctctctgaga aagccaacat cgaagacgat agcatcacct tccgtcctct
    36901 ggcgtaccgc gaccccaacg actacgacat cagcctgggt gtccaaatca tgaaatccgg
    36961 aggagctggt ctggcaaaca gccgaaacac catccacgcc aaggcgcagt ttgtctactg
    37021 gaccgatgcc gtcaccgaga caaaagcaaa tatgttgaag agggcttttg agaagtgcgc
    37081 tgaagagctt atcagcgacg caacgggatg cctgagagtt tggatgctgc tgaggagagt
    37141 ggcactttct atctaagatt attatggttc gctatttcct ttgttttagt ttggcataag
    37201 aggcgcataa tttcaggcgt tcgggggatg tgctctgggt tactgttcat cggcgccaag
    37261 gcatgcggga cggagttcgg ggctgatgtt acatctgttc ttttggcgta caggcatata
    37321 gaaacaggcg ttgacaggtt gatttgacat ttcatagaaa cttcaaaaat acggagaatt
    37381 actttaaaca tccatctctg tctgcatcag tgtatttgtc gtgccccatg ctataatatt
    37441 gaccacattg tagcggggcg ctcacctgcc aataatctca agtggccgcg caatctttta
    37501 acatgacagt gccaccacgc tcagcacgca ccctccctgt atttggctcc aggttagata
    37561 tcatagcgat ctcataacga ctagtataga gagcttgcgc tgtcgaagcc ttagtactta
    37621 ttctgctttc cttaatgcaa gagcaagtgg ctcgcggcaa tgctcccaaa accttgccgc
    37681 gcgccaagtc cttagtttac tggtcgtgca gcagcagtca gtagcacata tcgctttgcc
    37741 ttgagcagcc aaccatttcg catgcccccg aggcttgagt ttgactacga aatcggttca
    37801 agggattgtt gcgcaagcct gcgactacga gcagctcaag atctattaac gtacagattt
    37861 tcttgacttt ctcaaaatgg cagtattgca gatgagcttc actggtggac acactttgca
    37921 aagcagtatg aacagaaaca aagggtaaat gtctagtcta gggtttatat actactacta
    37981 ctgaacacat gagatacaat ctccaggtcg ctcatctctc ttgactccta aacactacaa
    38041 tgccagtccg gtaggcccgt cactcccaac ctctcgagag tcccgataga gtcgccggaa
    38101 gatggagtct tgctgaagca acctcgatgg atggtcccac tctaccaaca ttccgccatc
    38161 cagaacagcg atgcggtcgt aatcgatcac agtgtccagg cgatgcgcca ctgctatgat
    38221 cgtcttgccc tggaatttgt ctgcgatcaa gcgctgcatc agcgcctctg tctctgcgtc
    38281 tacggacgca gtcgcctcgt ctaggatgag cacgtcagag gagtgtcgtc ggaccagcgc
    38341 gcgtgcaagg cacagtaact gtgtctggcc gtgtgagaga aggttcgtcg gcatctgcgc
    38401 atccaggccg ccgggcaact cgttcaacag caaatccctc agcccgacca ggtccagtgc
    38461 ctccatgatg gaatcaaaat cgtgctcatc aagggggtcc acgttatccc gaattgtgcc
    38521 aggaagtagg aatggttgct gtggaagcgc attgagacgg agacggacct ggtccggagc
    38581 caggattgac gtgtctatcc cgtctatgac gatggaacca ctctgtacat aggtcatgcg
    38641 caaaaggctg gcgaggagag agctcttgcc gcttccgctg cgaccgcaga taccgattcg
    38701 ctggccaggc tcaatccaga aagagactcc cttgaggatg ggttccgaat actttgagta
    38761 agaggctgtc aaatcattga agccaatacc tgtacggggc tcactcgcga gcaccttcca
    38821 cgggcatgca acaacctgct gatagaactc ctgggcttta tcgtcatcca tctccgagtc
    38881 tacgctgctt gtgaagtctt tgacgcggca tagagctccc gttgatgttt ccagcagggt
    38941 ccagtttgtg atgagttgct tcagagtcgc actgaaccca accacgttca acaaagcaag
    39001 ccccatgacg ccggcatcaa cttgtcctcg agtcttaacc gctatggcgg ccagcacaac
    39061 ggcaatacca ctgaccagta gatctagaac caggccgagc caccgttgta cacatagcag
    39121 caagtatgcg ggtcgctgcg cgacgttaat cagtgccgcg ttggtcttcg cgtagccttc
    39181 cgtccactga aatgcacgga tcgtcaccaa tcccgccagc gtttcgagga agtgactaaa
    39241 caaaagagac ttggcctcga tatcgaggag acggaggacc cgcgaagttc gaaggtagta
    39301 tttctgcgtc atgtacgcgg ccaagacgca gaccggcagg gcgacaccag cgtacttggc
    39361 cgtcgatacg atgaccaacg tctgtgcagt caagacgaaa atcatgagca cagtgtggat
    39421 cagtgatacg gggagttcca tgtcaatgag ctccatatct tgactgaagc ggttgatgag
    39481 agagccggaa tcagcttggg agaagaaggc aataggcgcg ttcatcacgg cgttcaagac
    39541 acgcgagtgc atcgttttgg cgacgcgagg cgcaatgctc atgactagga agctattcag
    39601 aaacatgaaa ggttagcttg ccatcagtat ttcaaaaagg gcgacgagag gtaaagactt
    39661 acccggcacc cgctccaagg gagatcacag tgagagcggc aagcagaagg tagattccaa
    39721 cgtaatagcc ggccttttct ccaggatgca agatgttgta atcagcccac atctgagccc
    39781 atgcgtgtgg gaaacagacg ccgaaaccat agaacgagca ggttccaatg aatatccacc
    39841 acctgaacca cccgaaactc tcaatatagt acttgtacgt tgccaagtcg ccacttgacg
    39901 agccattggg ggcttgtaga agtggcaatg ctctcgccag agcttcccgt gttgccaaag
    39961 tggcattctc cggcttctcg tcacttgtac tcgcttggga atcccagttg agtctcttct
    40021 ccagattcaa gctggataca tagccgggac gggacgacaa agccctgaaa gagccctgtt
    40081 cactaatggc gccgttctgc cccagtacga tgatatggtc cgagttcgga agcctgttga
    40141 tcgcatttgt ggcaaggatg acagtaactc catgtttctt cagcagccca ccacgggaaa
    40201 atagcgaggt gaaaacagcg tccatagtcg tagcatccaa gccgctcagg acgtcgtcaa
    40261 gcagcatagt tttcttcttt gagtaaatgg cacgggcaag ggcgattcga acctgctggc
    40321 caccgctcag ggaggctcca ttactgccca cctttgtcat atccccctca gggagcagtt
    40381 ccaggtctcg agccaggcag cacgactgaa taacagtgga ataccataag ggatcaaacc
    40441 cgaacccgcc gaggatgttc tggcgaattg tagtgttcga aatccacggc cgttgctgac
    40501 aatatgccgc gtcatcgaag cagacctgta cgtatcctac ctggttgctg ttccgagtct
    40561 ctcccaacag tgtttggagg aaagtggatt ttccgctgcc taccgggcca atgaccattg
    40621 tcaacttgcc gcgaggcagc ttgagattta agtctttaag aacaggcttt tcatcatcct
    40681 tccatccaaa tgaggcgcga tgaaagacga ccgagtttcg aggaccatcg agatcgcctt
    40741 cttgtgattc acgacgagga tatcgccgta atgggattga gtaaagatcc ataccagacg
    40801 cgcgccttga ggaggacgac cgcatcagat tacctatgga atcatgctcc cacgaacgcc
    40861 cggactgtgg tttctggacg atcctcttgt catccttttg ttttgatagt agatactgtc
    40921 gaatgcgctc aaaacatcca acagcactca tgacccccga gagggcatcg atcaggatag
    40981 cgacaggtgc gaggagaagc tgcaggagag tgagggtggt gagggtgatg gcagggtcta
    41041 gaaccgcgta gccccgatat tgctgtagga gaatgtacat tccaaatgat gcaacaggcg
    41101 tcatagctgt tgaggagaat gtaagggtga cgatcttgat caatactagc ctatagccga
    41161 atgaagtctt gatctcttcg tctcgaagtt tcgtaatctt gcgggtgagg gtctgcgtca
    41221 ggccagtcat cttcacggat gtcattgcgc ccaagagcga ggcagttgcg ctaactcgtt
    41281 gctggatctt atcgatccac gctttctggg ctatgccaac cttggatgcc acggcgatgg
    41341 ctgtccctgt gaaagcaacg attactgcag caggtgccac tgctgcgaca tgcagtcgat
    41401 ctgacagtag ccagagggac agggctatct cgatgggaca ggcccataac tcctctgcaa
    41461 caattgttat aagctagttg ttcgttgaga tgaatttgga atatacgtac gaaaagtccg
    41521 gagccctgtc gtgattctct caacatcggt actcatgagc gtgaccgcgt cggcttcatc
    41581 cacagccaga cattgaatct tgagagtgtg ggcgtatatc aagtccacca ggcctgctct
    41641 gatgcgggtt accaggtggt tcgcccaatg ctgagttacg gaagtggcca atgctattcc
    41701 aacgtagacg atcatgtacg atacaatcaa cccggtcccg tcgaactcgc tgtcggctgt
    41761 ctcgggtagc tcgatgtatt cgatgaccct ttttagcaag aaaggttgag cgaaactaaa
    41821 accggtctgg agaagcctcg ggagcacggc cttcccgatt gctctcagat tatgcttcag
    41881 gctaaccaac agaagggcat tggggctttc tttcgacttc cctagagcgg acagttgagt
    41941 tagtgatgat gacatacaca gtgatgattt cgaggttact aacttgagtt ccacaaatcc
    42001 gatagtcgcg ttccatcgtg atcctggatg taaagatctg gatcaacctc gaagagggtc
    42061 tctagcgagt gcgtctgccg gtaaccataa ataagaagcg ggttcatcca ccaacagagc
    42121 cactgattga gcactccgac cgtgcattgg ggcggcgagt ctcgatattg atccagtaga
    42181 attcctctct tctccattga ctcaagcacc aggagaaccg cttttagagc gacagacgca
    42241 gtcatcgcct tggccatgtc ctcgcccgat tccaggaacc acagtgttcg acatcgcgcc
    42301 acatcaaaca ctagtgtcaa gaacaggaac acaagaatcg gagacgaggg cttgaggctg
    42361 cgcatatgcg taaggtgcga taatataccc agaccgatat caatcgcaaa gacggccacg
    42421 caggtggcta ttgtagccac ggtttgtggc gatgagggcc tgcttgtgac accaaactgg
    42481 actgcgttga ccaggcatat cgaagcccat aatgccttaa tgtaacggat aatcagcctc
    42541 tctggccttc ttcagtgccg tccgatcggg gtacttacca atttggcgat gggatgccac
    42601 gaccacacga ctttccgatc gctgcccagt agtggtcgca gataagacgg tattacggcc
    42661 ccggcgacag cagctgggac tatggtgagg atcaattcct cgaagagaag tgtgaagtcg
    42721 ttgacggcag cgcacgttgt cgccggaccg aagtcgctca gcgtgtctat tgcgcatttc
    42781 gtaactgtcg acatggtggg gctgacagca cgctggaagt aattgaacgg agagaagaga
    42841 aagatgcgag ggcgcgtctg gtcgccatat cgcctgataa tcagaagatg aagcaggcga
    42901 taggcgcggc gggtggatcg acggtacgaa gagggctgag cttatcgctg tcatgatgag
    42961 gcgccagttg gtgttgcgag tgtttcctta ctacggcttc agtaacccgc atttgatgac
    43021 ctagatggtg gtcgagtggc gcaatttagc cagctaagcc cgccccccag cggttgctaa
    43081 gttgggggct aagatccctg ccgacgggct ggcgcgcgct gggaacgtgg catgcttata
    43141 tttagcacag cagctaactt ctctcagctt caactgctga tcccgaagcc gaagtaagca
    43201 aaccaggcca gatcagcgag tcggactacc ggtgcagccc tttcactcat aaagtacgtt
    43261 ttgcgcaaga gctctcggcc gccacggaga agagccaata cctgttttct cagatcatca
    43321 gatacagtca aacgctactg ccgacagtat actactccat catcggctcg aagcatacca
    43381 gtaaccatgg cagcaactac agccccgcta ttcttcaact tggcagggga gactgcatcc
    43441 aaagcaaatg agacttcttt cttcggagca ccaaagaagc acagcttgga gaccaactgg
    43501 gcgacgatgg cagaccagcc catgacctct caatccgtgt taagcctttt tgccaatcag
    43561 atccccctcg ttcgggagaa gaagttcctg tcgacggagg aatgccagat gatgtacgat
    43621 ataatcaaga cccacgaatt ggtacgcccc gcattcgatc tggttaaaag tgaccgagga
    43681 tgctaatacg gccacagggc agctacgaca cggaaaacac atggccacgt gtaggaattg
    43741 ctggcatcac tcagtatgac cacatgcaag gcaggttctc ccacgtggtg tgactcctcg
    43801 tcattatgaa agaaagctaa ctttgacgtg cagacaagaa cgcgtacttt gatgccatcg
    43861 aggcagccca gtcgctgcag aatcgatgga agaaagaagc cggcgttgac gtgcttcagc
    43921 gtgtcatgga caaactgcag aatgctacag gcatgccggt gcggcgcgca agggagggcg
    43981 acagggagta ctttgcaggt attctgagag cagtcgatgc aggcatgcac gttcatgcag
    44041 actatgcacc atatgtaagt tattgtgctt gcctcgaaga agccgtgtac acaatgctaa
    44101 ccacacatgg gcaaatgtag gaggcggcag gttggtctat cgatggcatt gtctcacagc
    44161 tcacctggaa cattctcttg aatgagatcc ccggtggcga tactcttgtg tacgaccgcc
    44221 aatggcgcgc acctgacgac gacctggctt ggcggaagac gttcccgagg gattcgtatc
    44281 accctcagat gctcgagggc cacacattca aggctgtgaa ggcaaccccc ggagatctga
    44341 cgtttttcaa tccaaggtat gagaacatgc caataaacat gaagagcaac catctaatta
    44401 atgtattcac aggaactttc acgaggtaaa agggtgtgac acatcgagag acaagcctaa
    44461 gcaggccatt cgattcacca taagctcatt cgtaggctac ctgccggcgc aaggctcgga
    44521 accggacaca ttggtgcttt ggtcgtagac cagacatttg gataagggtc tgattggctc
    44581 aagacgcaac gctttctcgt gttaggttta ataggtttaa cgctaaatga gggtcgatta
    44641 ttcagcggtg gcttccagac tttctgtcgc ttgtatagta caaaatgagg tggaaaatgt
    44701 ataccaagat ggaaatatga gaagtttaaa tcactgatgt ctattcggaa gtttaagtcc
    44761 ctttgaaaca ccatacagtg cttgagttgc tagaatcgat ccgcgagtag tccagcattc
    44821 atgcgcctta ggttcaaaag cactagccca acaagtagcc agcccttaaa ctgagccacg
    44881 tggtatacag gtagtcacaa gtgactttca tagaatgtgc agcttgcagc agaaaattcg
    44941 catctcaaac cggatgtcgt ggtgctgaaa agctagattc catgaccaac ggtcacatcc
    45001 ctacggtctt cgccagagac ggacaactct aaagattgct ggaaacattg gcgtttttct
    45061 taaatatagg tataacaaaa agaatatttt atacataatc taaatatttc aagacgcctt
    45121 tactggagcc ttctggtatc catgaccgag atgcgtgctg tctagtatcc tacacatatg
    45181 cacccagtcc aataacttta caacaatcat aactccatga cctggtcata acgcgtctgc
    45241 ctttaagaaa cagtctgcct tgcaatcccc catcatttta cccaagaact accacccagg
    45301 cttgatgttt gtaaagtcaa actttacaga tgcggcaccc gcacgccggc tcaatagaac
    45361 ctcagggtct tgctcgggct ccgacatgcc gagtgacatg tgccccttag gttttggcac
    45421 gattccttga gccagcatgc cgccttctgg gcagtcaata tcaaaactaa ccaacatctt
    45481 gaccagcatg gacatagcaa cattgaaggc caggtaccga ccagggcaga ttccgacgcc
    45541 tgggattccg aacgtgccta gctgtcgtgt catatctgtg ttgacttgtc catcctttat
    45601 catgcgctcc gggtggaaag actcgggctc cggtccccaa atatctgggt tgaagtgtcg
    45661 tactgccatg ggtgatacca tgatggagcc tttcttgagt tcgtacttgg acatgaacac
    45721 agcattgtcg gtgatgtagc gggctacggg gactgcacca ttcatgcgca acatctcgta
    45781 ccacgttgcc aggaggtggg gacaatactc gcggatcttg gcggcgtcga taacggggct
    45841 tcctgtgctt ccctcgacgc catcacagtg ctcgaccaag gtccggattt ccgtaatgat
    45901 ctgggccttg agctctggtc tcgacaagat gtacagcagc gtccactgga tcgcggtcac
    45961 aatgttggac aacactacgg ccaccacgct gatctgatag tcaacccatg catgtggctc
    46021 ataggcatcc cactggaaga ggtgctggcg aatagcggcc aagagccctg cgggcttgga
    46081 tgcttcttcc cctttgccgt tcgacgtggt cttgtcgggg ctcttctcgg aatcaacatg
    46141 gccagtatcc agcttctgcc ggacgaaagc tcgagctcga cgagcttggc tcgagttgag
    46201 aaactccata ggggccatga gattgtgtag gttccctagg aagatactgc atcgtggcac
    46261 caagttatta gccacaggac ttgcgatgcc aatctgcaga atggtagaga tgcaggacaa
    46321 aacttacgat gtttgctcac gcaattcccg gtcttggaat ggaccctcct cgtcccagaa
    46381 caacgacgag aatgcacgga gaagatcgtc atagatccac gctccaaggt tcaatttcag
    46441 aggagcacca tcggtgaacc gttcatccca gtattttcca accctctcat ccaccccagc
    46501 ggagtagtgc ttgaggaggc ccagatccaa gaactgcgcc ttgaacacct tgactagtgc
    46561 ctttcggaat tcgtcgtcat ctgggaggca catccagtgc ttgctgccgg ggctgagacc
    46621 aatcgccttg tcgtatgcaa gccagaatcc cgccataaga cttcgctcgc gggttttggc
    46681 gaacgccttg gtgccgccaa acttttcggg gtggatcaca tacacactct ttccggggaa
    46741 atgtatcgtg cccacagctg aagtcatgga cgcgctgtgc gggtgtgagc aaaattcgac
    46801 gaaccaaggt tgacaatagc agaagaagaa gcaaggggga aaaaaattac tgaccatatc
    46861 ggtacgtagt acggcaggcc gcgccgtata aatgaaacaa gatggccaat gaatggaact
    46921 ttgtgtttta tttctggtgg ctctgaaagt gaggaggatt gtttcgtttc gcctgttacc
    46981 ataggtacga ggactttata agtgatgaat gcaccagcta caaacactaa gaggcccaca
    47041 atgcccacat tgtgcgctgt gggcgttgcg gtgtgagaga actctgtaga catgataaga
    47101 ttggtgtagg ccggcgtgca cagtgactcg tgatgcagtt gcgctgggca ctagaaggga
    47161 tcgaatttga gttaaaagag aatcgagccc aagtttccaa tgtcaagaaa tggcttcgag
    47221 tctcttttgt cgtagatctc catctgcaac tcagggatca taaggcttgg tgacattcgc
    47281 tagtaagaaa tggattagcg ccatatgtcc aaacacgtaa agtcgctgtc agcaaatggc
    47341 gcgaccctta ctacgccaag cgctgtagga tttggcgcag cactaaatac atacatatat
    47401 cagcagtcct actccttcgt cgaatgatct tctctatttg cctgctgcgc gagctgactt
    47461 gagcaacaat gtaggcagtg ccatcgcttc gtcatgactg catgtgtggc tagggtgcat
    47521 tgtagctggt cctcgtggcg ttctctctct tcgatgcagt aaattcagta aggtaaccta
    47581 ttcaagcggg tccccctcgg aactgttcga cccagtgcaa ttgagccctg ctgtctctga
    47641 ttggccgcat cgtattcatg cttacctcgc gggaatgcat gcccgttcct caaggtggaa
    47701 ctgaactagc tgtcgacatc gagttccacg tggtacttac ctaattcagt tggacactca
    47761 aaggtgcagg gtgtggtcaa ctggtgctgc agccacggta acggactacg gactgtggac
    47821 catgctgaaa cttagcgtcg ggccttggtt ccctgagctg tgccggtgca ggtactgctt
    47881 gaagttgaca tttacaccgg cactggtgac ctatcacaca ccagatacgc cccgagtggg
    47941 atgaagccag gatagactat ggtcaatcct atcaagggca tttcaattga gtgggctgaa
    48001 ttgagtattg gcatagctat gcgaaagcaa atatgtcaaa gtctgaatgt gttagccgta
    48061 accattaaag gctggaggta cggaggtgaa tggactatgg tgactagatt cacctggtga
    48121 agaagataat agataataaa gaatagttct cagaaggcca ggattttcaa tattcatgtc
    48181 ctgtcggatg gcgggaattc gtggacatgg atataagcca cacgggctcg tgggccttgc
    48241 gcttcttgat tatactccaa catagcaccg gatgaagaac taaaatctct aaaccggaca
    48301 ctgagatgga atttgttcgg actcttacta gaaagtctgg taaaaggcta caacatctgc
    48361 tacagctcgt tggcattgta taatggtttc aaattggtag ttcatttctc tctgggtaga
    48421 taatcaactg ggacagtccg atatagtgaa ctaccaacct accatatctt tgggcccctc
    48481 agcgaaagct actcgttttg gtgctacttg gtgcccatga ccctttgcta gaagtaaggc
    48541 tcacgtgcgg tgtttgcatt gcgctaattc tccaaggcaa gcacaaacat gaactgaagc
    48601 actcgagaag agatgactgg cctcaattct cagaagggca aatgtggctg ctctgcgcgt
    48661 cacaccatag aaaagaactt gtgatcatgg agatgatcct ccaggacgtg aaatgtgttt
    48721 tgccaagaga cgcacaattt gaggttcagg attagttata tcatgttcac ctggcaccgg
    48781 ctatgctatc ctgaggtttc accgggagcg agtttacacg tcctcgccac caagcgccag
    48841 tatccaattt gtgtccctca gccccctagt tcaaggtcac tttcctttcc tttcaacctg
    48901 actccatatg actgaaacgt gacacaatat aggaagagga agaaagaaaa aaaaaacagg
    48961 agagagagaa gaaatcgagg ctgaacgaag ccctgcgacg cttccgtcta gtagcttctt
    49021 cagtgtgtgc gtcgaaacca tacagactta gtcacccgat gcatacttag ttaatacatg
    49081 tggcagattc tcaaaacttt acattcgaag catttgtaca agttgtgctc agtgaaccaa
    49141 ccttcacatg tccctccaat attaagcagg ctcaaatcaa cttgtagacg atcccctact
    49201 ttagtcctct cgatgccgtg tcagccgcag ggcacaggtg agagtgagtc agtggggaac
    49261 cgtgcaagtg tttcatgcat gacaagttta ggccccacgt tgtgcgcacc aatcatgttt
    49321 tattccggcc cagctagatt ttgatccgtg tgtgtggctt agccttcttg ccgtcagtga
    49381 cctcagcccc agatccagtc cgtcgggcga cgagcctcgt ggccccttca cctgcgcatc
    49441 cctcctccat tctgcgcaga tgatgatgcc tggtgactgc ttctgattgt tcagtagttt
    49501 tcctctggcg ataagaagaa aaaaaccatg ataagttgtg tcgctgcgcg ccagtcatca
    49561 aacgtcacaa acagggctgc tcatgtagtt acgtcaagtc gagatctctt atcggcttgc
    49621 gccgttccca ttcacacatg ccccaaatga cctcgtcagc cggcgacgaa agaggggaag
    49681 aagcagcaat gttctatgag aatcacccag tgtacgttga gcagcgactg aagcttgagc
    49741 ccacgttcgc aggcaagtcg gcgcagatcg ccacccagtt tcatcagttc cgccaagagg
    49801 tggcccctgt gtcgcataac aaggtctggg agaaggacat catcgcggag aatgacaatg
    49861 ttcaaataat cagcaactgg gcatctttcg atgttctgca gtaccaggac aagcccgcgc
    49921 gggcgggcat gtccatgctg cacctgctcg ccatacctag ggaggcaata ataaacggtg
    49981 tctatctgac tgacaggaac gtcagcgtca tcgacgagat gatccacttg tttgaagaga
    50041 cgtgggcaaa gcctgaaaaa caggacgaga tattgcagca ccagataacg gccatcgaca
    50101 ggcgcgccaa aaacatggag ggcgagccct tcgcaaaaca agcacacgaa gcggcgcgtg
    50161 cgcactatga cgagctggtc gccatggtca aaggaggccc ggggctcggc gttggggatt
    50221 tccagtacgg gttacatcta cggccggata acagtgccga ttatctccat ctgcatatca
    50281 ttgccgcccc gtacgagtac cgcaagtata gcacgtcaga acatgacaag aagaccaagg
    50341 atgcggttga ggtccgtgac ttcattatcc aggacgcgcg cacctccggg ggaggtagct
    50401 cgagaacccc gtccatctcc gatgaggcag gtttccgatc gagagtggac cccatatgac
    50461 ttgttggaat gatttttatg aatgacgcgg ttgacggttt tgggggttcg gtcagggatc
    50521 aggtgttctg tgatagagtc tcacccacgt aacggtacgg cagcggtttt cctccttagt
    50581 aatacctaca tgcttccagg cttgacgtgc gccgcggcgc cgacaggaaa gccatgttca
    50641 tcggtttcga taaagtcaag atccatgatt tgtgagcgca aaatttcaag caggctcgcc
    50701 ttagtgagag tcgtcgacac ctaggctatc actactaaag aaatgtcgtg tgaagaccag
    50761 aacgtagtcc aaaagcttca ggttctgtga gtttggagac aggtgtccgt atactaattc
    50821 aaggtttgtg gtagttccta ttatttgcca cagttacagc aaatttcagc cggtattcat
    50881 tgaatcataa cgcacacacg cgcatggaac atatacattc ttaccgctac aaagcactct
    50941 tgacgctgct ttacgatcat cggcaattac aaagcattta attgctaaat ttctgtataa
    51001 aattaaccaa gcccatattt ccgtgctttc aagatgtatc acttttgaag aattagtaaa
    51061 gaagttgata tgaaatacgg taacgacaca aaagctacca agagtgtttc ccatagtact
    51121 ttacctctct tggcctgttt agggagacca gactacaccc caatatgttt cctgaaccta
    51181 tacctggtcg tagaaactca gagttgaatc aaatgaaagc cgaagcagaa agattctgcc
    51241 gaacagaatg tgacagcgta aaatcaactg catgaggatg aatctgcgta atgttcatct
    51301 gtcgctaatg tggttggtgt gctgccgagc tgtttcggct gtgggctagg cggtgaactt
    51361 gagatcctgt gactattgca cgttagattg gttgcctaag gggcttccaa gtcgaagtct
    51421 ctgtcagctt aaatcaacag ccaaactgtc gaggagaacg ggccagcgtc tggttcagat
    51481 gcgactcaga agaactggaa gccaagcgcg agacaacgag actaagatca acgaggatcg
    51541 tgtattcacc tccgtgaagc tatcaaggtg agtaggagaa atactgacta ggtagacaga
    51601 tgagaagctc aataacgtca agtcaatcaa ctgggaagtt tcaccatcta gagccatggt
    51661 caagtatgct gggcaactaa atcgatacat aacgcattga tacgagaacc caggtaagat
    51721 gcacaacccc ctgccgcata gacccactta tgacgatggc cgatcagctt tagctggcgg
    51781 gttgccagtt ccaagccatt ggccggcatg caagcagagg ggagagctgc aagttgggga
    51841 ggcgcataac aggatacagc gaatagctcg actgtttcac cgttccaggg tcatcttttc
    51901 ccaccgcccc tcctcctcct ccctttcttt cgttctcgac acccaagtct ctcatttccc
    51961 gagtggaatg cacttgatca aacataaaca cagcaaaccc cttgacgacc cagtcttgtg
    52021 tcactcaaga cagcaagagt cgatccgtaa gctgaccctc agtgcacacc ccccaaggcg
    52081 ctcagtcgcc aatcccacat gggtgtgagt gagtacagtg ctgaacccct aatgtagtca
    52141 acccaaagtc atagccatat ttgtttcttc gcgccgcctc aagatggcct gcacctcgtc
    52201 gcactccagc cttgtaaacc gcaacggccc cggcagcgca gcatcgtcga cgatcgagag
    52261 catgatcaag ggggagggca gcggcaagac caagtgcatc gagtgcgacg gctacgaatg
    52321 ctgctgcatt ccgattccct gcaccgtcat gtagagagaa cgggagtcag atggagatag
    52381 ggacacagaa atcagctttg ttctggctct ggccctcaaa cgccaatgag tgagtctcat
    52441 acgggggagt ctcgacatcc acgggaccag aaagcgctcg gcatggaacg gccggcgcgc
    52501 atatggtaga cagctttcat atagttcctc tgaatctggg gtatcatata acaaatcaag
    52561 actagttttt cacctcttac accaaaactc cgtgtaatgc accatgctta atgccaacgg
    52621 tgacgacttg gacttcgacg tcaccagttc tcgccaaaca aaacgacgcc ggccggcgct
    52681 acgggaattc atctgccagc aaggcctcga gctcgccatc cagatcctcg cgccgcttcc
    52741 cgccctctgt cgcgccgccg agggactcgt ggtccatctt caagctgccc agcccctcca
    52801 gcagccgctc gaccttctcc ttgacgtcgc ggatggcgtt ggtctcggcg cgggtgcggt
    52861 cgagctggga ctgcatcatg gagatgaggg actcgcgggc ctggtggggt cggtactcgt
    52921 tgatgaggtg gtggaagttg aggaagaggt ctcggatgtc ggtgatcttg gcctcggcct
    52981 ggatgatggg tttgggtcag cacctggtag cattgggcgc cgtagtgaca cgggcgcatg
    53041 aagcgtgaat gggcaatacg tacctccgca gggttgatgg acaatatacc cgtcagctcg
    53101 aggaagttca gcagcaggct cttggccagc ctcttgagga tggtggcgcg gtcaaagtgc
    53161 ttgccgtcct ggtccctctc ctcgggctct gggaacagct tctggatgcc ggagccgtcg
    53221 agcttgggca gggtctggtt cagggtgtaa tggttgccga agacgcgcca cgcgccggcg
    53281 tcgggcggga gaggcggctg caggaaccgg aggttgtgag gcaggccggc caggcggatc
    53341 gaggctgggt cgtgatcggc ggcgtcgcgc tcgacctgct cctgcttgag gtccttgatc
    53401 ctcgcgacat tgtccggcgt aaagtccttc cagaagggcg gcggaggggg aaaggtgctg
    53461 gatatctggt tctgggcgtc gtcgtcgtcg gccatggcga acgcgggcgg ggagcgagag
    53521 cgtggcgcgg cttcggtggg cttgagagca gacggcagac tgacgagcaa gcaagcaagc
    53581 tgtcccggtc gtgacggagc tttccctttt aagagtaacg ccgcttgaat ggcaggcgac
    53641 ggactggaat gcgcgcaccc acgttcatga aggggcggac aatcaatcgg tcggtcggtt
    53701 gatttacagc cagcttcggt cgagggaggg atgggaatgc caccaaagtg caccaaacgg
    53761 ttatgggccg ttcagcggcc ttcgttccgc ctccagggcg cttggaccct cgtcccaggt
    53821 acctgaacgc ttaagacggc ttgactgggt aggtacctag gtagcttcag gggacgatgg
    53881 cggggagcgc ttggggggct tggggagctt gattcgctaa cgatcagcgc cgtccgacag
    53941 cctgcccagt gcctgccgcc cggctccctt atcgttatcg gccttaccgc ctcgttctca
    54001 acgcttcagc tgacatcagg gacgactcca gcggtcgtag tcgacgtatt ggacggatgc
    54061 atccatgtac ctggtctagc tggaaagcca cggggctaaa cactgggtcg agcgagcggg
    54121 tagccagacg ataggacatc accacggcac ccgagcaaaa cagtcttccg cattgagctt
    54181 ccatctatct ccccttctgt cggccattga gctctgcaga ccaacaccaa cccccatcgt
    54241 gggcacaccc gtccatctcc caccacgcgc cccctccctc aggcccgcaa gaacaacata
    54301 cacagcccac tgccttagct cagggcaacc atggccgacg ctcgctccct cctgcgggct
    54361 caccgcgctg ccaatcgcgt cgagcacccc catgccgtct acagcgacgc cggcaagctg
    54421 ctgtgcaagc cgtgccgcga gatcatcaag tccgactcgc tgtgggagcc ccatgtgacg
    54481 agcctcgccc accgccagaa ggccgctgcc gtccacccgc cgccgccgcc gccctcgacc
    54541 gagtcctcca ccaagcggaa actcgatgat gccgagccga tggatgtcga ggaccccgac
    54601 cgggactcct cgttgcccaa gaagcggaac aggaccgcct cgtccgccgc cgagccggac
    54661 aagggcgcca cgccgcccgc cctgccccgg cgcacctctg gcaccccggc ccacggcgtc
    54721 gagatctcga taccctcgcg gcccgcgacg ccgctcatag gcgagggctc tcaggcgtcc
    54781 acccccaatc tgccgcctct cggccggtcc ccattgatcg gctctagctc cgagaacgcc
    54841 gtcgcggcca gcaccaatgg ctcggcagcc gcccctcaga tccccatctc gacggagagc
    54901 ctggtcgtgc cgcagacggc ggccgtggcg ccggcgccaa gcggcaatgt cgacgaggcc
    54961 gagtgggccg ccttcgaggc agagatcgcg gcgtccgagg cccgcccgcc gccggccacc
    55021 atcggggctg ctgactacgc cgacgccgtc atctcggcgc ccgccatgac ggctgacgag
    55081 ctcgccgcca agtcgcagga ggaggagaac gcccgcaagc ggcagcttct cgacattgag
    55141 atcgccgacg agaaggagga cgccacccgc gccctcgagg acgagtttga cgacatggcc
    55201 cagcttgacg agcgcttcca gaagctcaag gagcgccgcg atgagctgcg caaggccagc
    55261 atggccaatc tccgcggagc ggcggcggcg gcggcggcgg cgcctgacaa gtcggccaag
    55321 ccggccggca aggaaaacgc tggcgctgca aatggcgatg aggccgagag cgacgaggac
    55381 gatgaggacg aggatgagga ctgggacgat gccttcaggt tccgcggcgt atagggttcc
    55441 cgtcgcagac ttgggcaggg cgcaggatcc tcgggagaac cggcattgca tcgcgcgctg
    55501 accttccagc cgcgtcacta cagggagtat tcggacatag gcggcgacat ggacatggac
    55561 atggacatgg acatggacat ggacatggac gtggattgca ttgaggatca agatccgatg
    55621 gacctggatt gagagaaaaa cagacaccct cccaggatcg gagagggtaa accccagctg
    55681 gttgattggg tcatagcatt gagcgtgggc gttggttctg gctttttttg attatcgtgt
    55741 ttggtttccc cgaaaagcat ggcactcgtg ttgttatccg gttgtaatac tatatactgt
    55801 acactactag tagtacaatg caacaatggg tagacgtcag gtcaggtcag atcttatatg
    55861 gcttgcttgc tacttacatc acatcactct cgcccatttt accaacagtg atagcatttg
    55921 cgatgagagt ttggggagtg actggttgat tcttacagag ggtgatcgct agtcgacgtc
    55981 tcaatggtct tgagttggct tagagaacat cgtgcgacca acaacctcca ctactctacc
    56041 gggcacctca caacccgaca gagaggaagc cagatcctac ctttgagaag caaggtgcca
    56101 ggtgctacat tgtccggata ccagtgcgtg gagacggctg agctggagta tctaaacagt
    56161 ggaatattcg aaggccaagt tggctatgct gggtattgat acacgccggc cgaggccaag
    56221 caaaacaata aaagtacata ctcataatcg tactcaaaga ccaaagccgt acaggtaccg
    56281 ctagttgcat catacacaca cgaactcaac gagtgaacga gcgcacacat gccaggtgcc
    56341 cgtccatcca aatcacaaaa acgccgcctt gtaccttacc atcccatcag ccttacctgg
    56401 cctggaaaca cgcccccttt atataccaag acactaccga gaatggggcg aaagaacaga
    56461 gaagatgaac aagtttagaa aacaagatac tcaactcaac catcgtggcc cacgcgctcc
    56521 cagaaccggc gcagccgcca gaccctgccg acgccgcggc tctcctcggt gcggcggacg
    56581 ccctcgccgc gcttgccgac ctcgccgcgc cagacgccgc cgacccagcg ccggaggccg
    56641 tccttgaggc gctcgcgctc gacggcgcgc ttcttggcca cgagccccgg cgccacgtgg
    56701 ccctcgacgc actcgcccgg cagcacgccg cgctggacga gcgacgcggc cgtggggcgg
    56761 agcggcaggc ggcgcgagag ccggatcgcc accagcgacc gggccagccg ccgagagatc
    56821 tgcgtcgtgt gcgtcaggaa gatgtgccgc gcaatcaggt cgcccagcgt gggccggcac
    56881 ggggacagaa gcagggttgg cagcgagagg cggacacgcc ggaggcggtg gtgctggagg
    56941 atcggctgca gcgacagagc gcgcaagtga tggtttgtct gcacaaacaa aatcagtatc
    57001 cagatatgag ctgcaatttt atccagtgta agttgtgcag ttcttcgggt taaattgata
    57061 gtaacatggt tgatgcaatg gaggatgggt gtcataaatc agtacccctc gtgagcatca
    57121 agagacgcgg aacacggaga attacacagt ggctga
//
