# Supplementary material for: Genome sequencing and physiological characterization of three Neoarthrinium moseri strains
Source: BMC Microbiol. 2025 Aug 21;25:526. doi: 10.1186/s12866-025-04274-z (PMC12369201; doi:10.1186/s12866-025-04274-z)
Supplement: Supplementary file 16 — Supplementary Material 16. [file 12866_2025_4274_MOESM16_ESM.zip › BiGSLICE/input/Nmoseri/TUCIM5799/JAFIMR010000037.1.region002.gbk]

LOCUS       JAFIMR010000037        47199 bp    DNA     linear   PLN 06-APR-2022
DEFINITION  Neoarthrinium moseri strain TUCIM 5799
            scaffold37_Wmoseri_TUCIM_5799, whole genome shotgun sequence.
ACCESSION   JAFIMR010000037
VERSION     JAFIMR010000037.1
KEYWORDS    .
SOURCE      Neoarthrinium moseri
  ORGANISM  Neoarthrinium moseri
            Eukaryota; Fungi; Dikarya; Ascomycota; Pezizomycotina;
            Sordariomycetes; Xylariomycetidae; Xylariomycetidae incertae sedis;
            Neoarthrinium.
COMMENT     ##antiSMASH-Data-START##
            Version      :: 7.1.0
            Run date     :: 2023-12-04 11:58:05
            NOTE: This is a single region extracted from a larger record!
            Orig. start  :: 251229
            Orig. end    :: 298428
            ##antiSMASH-Data-END##
FEATURES             Location/Qualifiers
     protocluster    1..47199
                     /aStool="rule-based-clusters"
                     /category="PKS"
                     /contig_edge="False"
                     /core_location="[20000:27199]"
                     /cutoff="20000"
                     /detection_rule="cds(PKS_AT and (PKS_KS or ene_KS or mod_KS
                     or hyb_KS or itr_KS or tra_KS))"
                     /neighbourhood="20000"
                     /product="T1PKS"
                     /protocluster_number="1"
                     /tool="antismash"
     proto_core      20001..27199
                     /aStool="rule-based-clusters"
                     /tool="antismash"
                     /cutoff="20000"
                     /detection_rule="cds(PKS_AT and (PKS_KS or ene_KS or mod_KS
                     or hyb_KS or itr_KS or tra_KS))"
                     /neighbourhood="20000"
                     /product="T1PKS"
                     /protocluster_number="1"
     cand_cluster    1..47199
                     /SMILES="C(C)=CC(=O)O"
                     /candidate_cluster_number="1"
                     /contig_edge="False"
                     /detection_rules="cds(PKS_AT and (PKS_KS or ene_KS or
                     mod_KS or hyb_KS or itr_KS or tra_KS))"
                     /kind="single"
                     /product="T1PKS"
                     /protoclusters="1"
                     /tool="antismash"
     region          1..47199
                     /candidate_cluster_numbers="1"
                     /contig_edge="False"
                     /product="T1PKS"
                     /region_number="2"
                     /rules="cds(PKS_AT and (PKS_KS or ene_KS or mod_KS or
                     hyb_KS or itr_KS or tra_KS))"
                     /tool="antismash"
     gene            1447..1927
                     /locus_tag="JX265_010867"
     mRNA            join(1447..1452,1508..1927)
                     /locus_tag="JX265_010867"
                     /product="hypothetical protein"
     CDS             join(1447..1452,1508..1927)
                     /codon_start=1
                     /locus_tag="JX265_010867"
                     /product="hypothetical protein"
                     /protein_id="KAI1858199.1"
                     /transl_table=1
                     /translation="MRVFVVALQAMLAAIVAGSPVARSVDLAGSGDRITKMSFEQVKAM
                     VDASEGDDVPTRTKNDFPATAVLAAFGPKDTCMLDCNNDFKVAFDCWWRKNTRCWSCNL
                     SSDDQSCLDQCRCVPFNSGGSKDVILIEDAAAVLADG"
     gene            3542..5269
                     /locus_tag="JX265_010868"
     mRNA            join(3542..4304,4356..5269)
                     /locus_tag="JX265_010868"
                     /product="hypothetical protein"
     CDS             join(3542..4304,4356..5269)
                     /codon_start=1
                     /locus_tag="JX265_010868"
                     /product="hypothetical protein"
                     /protein_id="KAI1858200.1"
                     /transl_table=1
                     /translation="MDLVYGNYGFATAKVIDVAWDTLIAQAGRVFHGYIFYRHVAKKVL
                     ICYMEYSTVTYEDYISVLFSQSWPGTLKFFFGTLFCRYRIRAWFLFIGLTYMLLYTFLF
                     STIWSAASGYISPAERAYQMPDGTFLPLATPHLALCWKIDSARLGLAPGHVELGPDFST
                     LQPWLFKSSAKGSWSELELFQKFNSEVPQPKPNSAKREEPLYPYKPGKPTLSADDDRFA
                     FRGWYRSIWDNIGPAAMGLDYPASLMSKEIFSYAFTRRMLQVVFNSTGLNTTGSNTVIN
                     LPKADTTAAVDLIDTRFYTKYLSVDVDREDELPEVLEFLDFKHVDFATNSEEETQHMKL
                     FNTWPILAYLKPYFLNDSMSGPGIVPYNSTLSFNGTEHALDAPFLDIGFGCSHPYNYFT
                     ALGNCVCYNGEPLTIDWYQDSNMACLDSPRYVWGFSSFIVFIGLLCELIWIIFAICIRG
                     YCQWWSVLMKYPRVKRAGVVWNVLELAEALNRDLGVDRALLREDILRKSLKTRDSIGYE
                     ADVDAFGRLKDLHIVSRKPSTDILSKRKDKENIMESCYEMQ"
     gene            6218..7308
                     /locus_tag="JX265_010869"
     mRNA            join(6218..6353,6452..7308)
                     /locus_tag="JX265_010869"
                     /product="hypothetical protein"
     CDS             join(6218..6353,6452..7308)
                     /codon_start=1
                     /locus_tag="JX265_010869"
                     /product="hypothetical protein"
                     /protein_id="KAI1858201.1"
                     /transl_table=1
                     /translation="MPYISADQFTDLDVDAEAEAHLESDEVVKHATLSDEPCADGDETE
                     AQTFDDMNMATHLIDGNEDVNDLSDGSAIPSPKSSNNAVATAIAPTSSPEPTPVPKIAP
                     RKRGRPRKYPLPDVVANVAEVPGSVSASTPPRKRGRPAKNPVGDAATTASQGSAVTDFT
                     PRKRGRPAKNSPASISNRLVAATRRGRTKVVTESQQSPLAPASDFDQSPSFTRSFPSLS
                     RATTSSFIPVNPMRNTSSAKHVGFADAASTVSPEDRTGPCSCDSVRGIIRDVFFKNAIQ
                     EQDVWVLPQPAALEMHRFLGYGTPAPQSDLMVPIENVETIRHLLFEVEN"
     gene            complement(7838..8722)
                     /locus_tag="JX265_010870"
     mRNA            complement(7838..8722)
                     /locus_tag="JX265_010870"
                     /product="hypothetical protein"
     CDS             complement(7838..8722)
                     /codon_start=1
                     /gene_functions="biosynthetic-additional
                     (rule-based-clusters) PF00561"
                     /gene_functions="biosynthetic-additional
                     (rule-based-clusters) Abhydrolase_6"
                     /gene_kind="biosynthetic-additional"
                     /locus_tag="JX265_010870"
                     /product="hypothetical protein"
                     /protein_id="KAI1858202.1"
                     /sec_met_domain="PF00561 (E-value: 9.9e-10, bitscore: 31.7,
                     seeds: 48, tool: rule-based-clusters)"
                     /sec_met_domain="Abhydrolase_6 (E-value: 9.5e-13, bitscore:
                     42.5, seeds: 455, tool: rule-based-clusters)"
                     /transl_table=1
                     /translation="MDQILSGTVAADLAAKISADVWPQKPRRGSLDNLVINAHFNMTAS
                     SVANVKVLGNREISSPLVICFHGSGDSCAAWEPLAESLSSSFRVLLFDRSVANAKVQDV
                     LNELHASLREAKLPPPYILVAHSYGGTFARNFLHLWPADVAGMVLVETGQETPLDPVIE
                     RRQYEKQILGAKPVSVIRANTLIGKWVQFERAVATARDEAEKSRLAIQRQLLDATDKED
                     ERLKKDQLRLSRVYHYLHIPDCGHHVIRDRPDAVVEEVHWVMNNLASKNGSPGVQRFSG
                     LLERVKASMRQGF"
     PFAM_domain     complement(7949..8536)
                     /aSDomain="Abhydrolase_6"
                     /aSTool="clusterhmmer"
                     /database="35.0"
                     /db_xref="PF12697.10"
                     /description="Alpha/beta hydrolase family"
                     /detection="hmmscan"
                     /domain_id="clusterhmmer_JX265_010870_0027"
                     /evalue="1.80E-10"
                     /label="JX265_010870"
                     /locus_tag="JX265_010870"
                     /protein_end="258"
                     /protein_start="62"
                     /score="42.0"
                     /tool="antismash"
                     /translation="VICFHGSGDSCAAWEPLAESLSSSFRVLLFDRSVANAKVQDVLNE
                     LHASLREAKLPPPYILVAHSYGGTFARNFLHLWPADVAGMVLVETGQETPLDPVIERRQ
                     YEKQILGAKPVSVIRANTLIGKWVQFERAVATARDEAEKSRLAIQRQLLDATDKEDERL
                     KKDQLRLSRVYHYLHIPDCGHHVIRDRPDAVVE"
     gene            complement(8983..11092)
                     /locus_tag="JX265_010871"
     mRNA            complement(join(8983..10461,10503..10594,10660..10745,
                     10803..11092))
                     /locus_tag="JX265_010871"
                     /product="hypothetical protein"
     CDS             complement(join(8983..10461,10503..10594,10660..10745,
                     10803..11092))
                     /codon_start=1
                     /locus_tag="JX265_010871"
                     /product="hypothetical protein"
                     /protein_id="KAI1858203.1"
                     /transl_table=1
                     /translation="MRSLNATVLGSLLAVTQLVGTSAAARMPNIVFIFTDDQDYHHNSL
                     DYMPSLQEHLVKKGTLFTQHYATIAVCCPSRVSLMRGQAAHNTNNTQIAAPAGGYPKFV
                     ASGEDDDYLPHWLVQAGYQAEYIGKLYNGNSLLNYSPAPKGWNHIDILASRHLDPYINV
                     HNSIVMSQNGAKPLYYEGWQQLDVLRIKSLARLQHLMSEKDHDPFFLMIAPSAPHVENA
                     TDPPTPPSRYSGKFANLSLPYRPNFNPPDEQHQDRPSWWSALPRLNSKQIEEVELLYQR
                     RAETMLGVDDIISDVVATLEKHGELDNTYIIFSTDQGYHLGTHRDVGKCSPYIEDANIP
                     LVVRGPGVKQGAVSHLPSTVTDFAPTFLDIAGLANEKRPVFLDGTSMLQAWQNPHDSAI
                     GKSKEAINVEFWGRAFSELPTWTGGGDGAPGLYRNNTYKTMRIVSEHYGWVYSRWCTGD
                     TELYDSKNDPYELTNLANSTDPAIQRVKSRLNALLMVMKSCETETCRNPWNVIQPPKPN
                     TARSCHAVSSLGDALDPAYDDFFATIPEVNIAECVQYQYAPNETPFYPPEAQYGLGLAH
                     RNAPTPFEYPDVKPVKAVPYIPGGGWEQRTATLDTLMAAARELTADELQQAWNSTTCNE
                     RQVCSSDPRDLLF"
     PFAM_domain     complement(join(9814..10461,10503..10594,10660..10745,
                     10803..11011))
                     /aSDomain="Sulfatase"
                     /aSTool="clusterhmmer"
                     /database="35.0"
                     /db_xref="PF00884.26"
                     /db_xref="GO:0008484"
                     /description="Sulfatase"
                     /detection="hmmscan"
                     /domain_id="clusterhmmer_JX265_010871_0028"
                     /evalue="5.40E-48"
                     /gene_ontologies="GO:0008484: sulfuric ester hydrolase
                     activity"
                     /label="JX265_010871"
                     /locus_tag="JX265_010871"
                     /protein_end="372"
                     /protein_start="27"
                     /score="164.1"
                     /tool="antismash"
                     /translation="PNIVFIFTDDQDYHHNSLDYMPSLQEHLVKKGTLFTQHYATIAVC
                     CPSRVSLMRGQAAHNTNNTQIAAPAGGYPKFVASGEDDDYLPHWLVQAGYQAEYIGKLY
                     NGNSLLNYSPAPKGWNHIDILASRHLDPYINVHNSIVMSQNGAKPLYYEGWQQLDVLRI
                     KSLARLQHLMSEKDHDPFFLMIAPSAPHVENATDPPTPPSRYSGKFANLSLPYRPNFNP
                     PDEQHQDRPSWWSALPRLNSKQIEEVELLYQRRAETMLGVDDIISDVVATLEKHGELDN
                     TYIIFSTDQGYHLGTHRDVGKCSPYIEDANIPLVVRGPGVKQGAVSHLPSTVTDFAPTF
                     LDIAG"
     gene            13289..14753
                     /locus_tag="JX265_010872"
     mRNA            join(13289..13423,13500..14753)
                     /locus_tag="JX265_010872"
                     /product="hypothetical protein"
     CDS             join(13289..13423,13500..14753)
                     /codon_start=1
                     /gene_functions="biosynthetic-additional
                     (rule-based-clusters) APH"
                     /gene_kind="biosynthetic-additional"
                     /locus_tag="JX265_010872"
                     /product="hypothetical protein"
                     /protein_id="KAI1858204.1"
                     /sec_met_domain="APH (E-value: 3.5e-13, bitscore: 43.2,
                     seeds: 156, tool: rule-based-clusters)"
                     /transl_table=1
                     /translation="MKWHCAAQACRRPALWSLLGQCEQCYRHFCGEHAVSTSHTCLTTK
                     EIHTIYVSGDQSKLRELNVSRRTAGEKMISALIDSIDSDALRERAGTLRGGMKCTVSLP
                     SANQAYFNMDVVGGRNYHGSIVFEDGKAWLARFRLPNHNAPPVEERNFDRRSEFATYRF
                     LAEADIPVPRVYDCADDGDPSNTVGAGYILVEKLAGKPLAWHEADQAQRDKFMRQLAGI
                     YAQLEKHPLGALGRLQPSSSLTGQPEVGPAFFDYDSVGRLVPFGPFDDMSDYYKALIQH
                     KIGLIRTGEIAPSAPRDQYLIYRSLLDCLPRNEQGPFFLRHVDSRDANFLVDLDYNITG
                     IIDLELAIATAKGAAFQSPLLLYDLGELYDKGLSTPSEGEERFARILQEENESYQLSAL
                     VAQKLHFRVDQVIETNPEDREHFIRVFGGWWKAATGEEVFDWDMWYREALEKYGDGGFT
                     PLAV"
     PFAM_domain     13824..14405
                     /aSDomain="APH"
                     /aSTool="clusterhmmer"
                     /database="35.0"
                     /db_xref="PF01636.26"
                     /description="Phosphotransferase enzyme family"
                     /detection="hmmscan"
                     /domain_id="clusterhmmer_JX265_010872_0029"
                     /evalue="1.70E-10"
                     /label="JX265_010872"
                     /locus_tag="JX265_010872"
                     /protein_end="347"
                     /protein_start="153"
                     /score="41.3"
                     /tool="antismash"
                     /translation="RRSEFATYRFLAEADIPVPRVYDCADDGDPSNTVGAGYILVEKLA
                     GKPLAWHEADQAQRDKFMRQLAGIYAQLEKHPLGALGRLQPSSSLTGQPEVGPAFFDYD
                     SVGRLVPFGPFDDMSDYYKALIQHKIGLIRTGEIAPSAPRDQYLIYRSLLDCLPRNEQG
                     PFFLRHVDSRDANFLVDLDYNITGIIDLELA"
     gene            complement(15260..16354)
                     /locus_tag="JX265_010873"
     mRNA            complement(15260..16354)
                     /locus_tag="JX265_010873"
                     /product="hypothetical protein"
     CDS             complement(15260..16354)
                     /codon_start=1
                     /locus_tag="JX265_010873"
                     /product="hypothetical protein"
                     /protein_id="KAI1858205.1"
                     /transl_table=1
                     /translation="MSAGPVREEDTAGAATQISPSLASEFDISSGDTLALLEVETGASS
                     TTCKQSDWFYNADSWTIIDSVCFVYQMELFDLPALRQYMKTVQDWLRKWSTTGSCPFIH
                     HCLYSQRFPDCMQDAYMALAAYLARTPENSQMCFRIIRDRAEKLIDQSSLSESSIEATS
                     GIAISSLDPFDHLARVQALLIYQVIGYFDGDITLRGMAERHAPKVLHWTNEMWKCIKLE
                     SSLYSTAHSVGTDSDDSLVAANNAGLESMDWRHWIVCESIRRTWIVATTTQSIYEGLKD
                     NWSACLGGGKFTPRAGAWDAVDAYSWGQRVAPSSVPLLTSNVTADVLFETARPEDVDDF
                     SHAILGSCYGSEKVARWKAAAAKE"
     gene            complement(17765..19706)
                     /locus_tag="JX265_010874"
     mRNA            complement(join(17765..18765,18842..19706))
                     /locus_tag="JX265_010874"
                     /product="hypothetical protein"
     CDS             complement(join(17765..18765,18842..19706))
                     /codon_start=1
                     /locus_tag="JX265_010874"
                     /product="hypothetical protein"
                     /protein_id="KAI1858206.1"
                     /transl_table=1
                     /translation="MRSLARWGSPAHRFARRIYSTVTLARPSPDEAETSDLRHAGSTRN
                     RPAVARRVRSSIKTSETRKPHGHEATPGVSWHRKASVAKAAHRPDHLGRRHEGTKLKNP
                     TGKPDPNPKGSESEVGELLSSDSCDKLRDLARDHRMSGELRESKQDSRRVDETPTIFKP
                     RSSSLLKVLPDSQADTLGDGDAGVYYPGRQKRRVRRLKAVRELVSQAKDQLERLAEARH
                     ELLNMVDEFEKEAGDLSEEIDNYRNRTEGKVGESLWKATLEEIQPSTTPVSSTGGADVL
                     ASYNWVDWSPAVWQGSHMAARMPPNALHRVQDVDSVHTPKHPWNATFEAVGAMRPGFEF
                     DNVHVIADKAALTRLFNFCAGASYVFRVELSWAYNTLLMVGKPRSSVTMPDPAVKDPRI
                     HYGKYFEDLWTRFPPDLDDSLSHYRILNYRIGDLNCVVRVETDALYAPELMDSEHWSKP
                     ARPREAPVYKGGDWTKWKGKGEVDVIDRGSLVPQRMIAELKTHNCVKPVSWHLPGLWIG
                     RAPYLIQGAHADGVLSKISVKNVARHLEAFEAKDSIQATLRKLQSVLQKIREVCQHDKS
                     SHYALVCSKSDSNEPLVLDLFVNHGQKLYPMHYRYLLRHWVAGKG"
     gene            complement(20001..27199)
                     /locus_tag="JX265_010875"
     mRNA            complement(join(20001..21116,21168..24808,24876..25623,
                     25672..25824,25878..26250,26322..26413,26471..26655,
                     26710..26767,26831..26917,27014..27199))
                     /locus_tag="JX265_010875"
                     /product="hypothetical protein"
     CDS             complement(join(20001..21116,21168..24808,24876..25623,
                     25672..25824,25878..26250,26322..26413,26471..26655,
                     26710..26767,26831..26917,27014..27199))
                     /NRPS_PKS="Domain: PKS_KS(Iterative-KS) (8-413). E-value:
                     5.7e-150. Score: 491.7. Matches aSDomain:
                     nrpspksdomains_JX265_010875_PKS_KS.1"
                     /NRPS_PKS="Domain: PKS_AT (583-906). E-value: 1.2e-91.
                     Score: 299.0. Matches aSDomain:
                     nrpspksdomains_JX265_010875_PKS_AT.1"
                     /NRPS_PKS="Domain: PKS_DH (976-1148). E-value: 1.3e-24.
                     Score: 79.3. Matches aSDomain:
                     nrpspksdomains_JX265_010875_PKS_DH.1"
                     /NRPS_PKS="Domain: cMT (1408-1625). E-value: 1.1e-87.
                     Score: 285.9. Matches aSDomain:
                     nrpspksdomains_JX265_010875_cMT.1"
                     /NRPS_PKS="Domain: PKS_KR (1855-2030). E-value: 1.5e-47.
                     Score: 153.7. Matches aSDomain:
                     nrpspksdomains_JX265_010875_PKS_KR.1"
                     /NRPS_PKS="Domain: PKS_PP (2131-2205). E-value: 8.6e-12.
                     Score: 37.1. Matches aSDomain:
                     nrpspksdomains_JX265_010875_PKS_PP.1"
                     /codon_start=1
                     /gene_functions="biosynthetic (rule-based-clusters) T1PKS:
                     PKS_AT"
                     /gene_functions="biosynthetic (rule-based-clusters) T1PKS:
                     itr_KS"
                     /gene_functions="biosynthetic-additional
                     (rule-based-clusters) adh_short"
                     /gene_functions="biosynthetic-additional (smcogs)
                     SMCOG1022:Beta-ketoacyl synthase (Score: 178.7; E-value:
                     3.2e-54)"
                     /gene_kind="biosynthetic"
                     /locus_tag="JX265_010875"
                     /product="hypothetical protein"
                     /protein_id="KAI1858207.1"
                     /sec_met_domain="itr_KS (E-value: 7.9e-153, bitscore:
                     502.4, seeds: 96, tool: rule-based-clusters)"
                     /sec_met_domain="PKS_AT (E-value: 3.3e-91, bitscore: 299.0,
                     seeds: 1682, tool: rule-based-clusters)"
                     /sec_met_domain="adh_short (E-value: 2.4e-42, bitscore:
                     138.2, seeds: 230, tool: rule-based-clusters)"
                     /transl_table=1
                     /translation="MKGTKSTPIAIIGMACRFPGQVDTPEKLWDVCASARNTWSEWPKP
                     RLNERVFHHPQAEHLGTFHSRGGHFLDQDPSLWDASFFNFTADMAKAMDPQVRILLETA
                     FEAFQTAGLPLEKVAGSQTAVFAGSMFRDYHDLLMKDTENLPRYHVTGNAAAFTANRLS
                     HFFDLRGPSSIRTGESKMAVVGGANLILHPGSSMSLSNLGLTGHDGKSYSFDARAQGYG
                     RGEGIACLVLKPLEDAIRDGDPIRAVIRETGMNQDGRTQTITTPSPKAQEELILSCYDR
                     AGLDPKDTTYVEAHGTGTIAGDRIELGALGAIIGKGKSADDPLYVGSVKANFGHTESTS
                     GLAAVIKVAMMLEQGQIPPQALFENHNPRIDFKALNIKIPTELTPWPENKLRRVSISNF
                     GAGGANTHVIIEDARYFLSVTREANGSAANQDSEHTNDHVDETSQTPPTTPTRTKLFEE
                     SLSSGHRLVTDLQLNGVPDTPPKSPVKAANHDDDIAAITSSSTIVTLSARDETSLRNYV
                     SKLADFLDNADPTWTLLDLAYTLNQKRSHFPWRVAAQGSTISELRDTFRTGPLKPLNAS
                     QVPRLGFVFTGQGAQWYAMGRELIYTYPTFAETMKKGGDFMRSLGAQWDPIEELSRSKE
                     DTKLNHPYLSFPMSVLLQLALVQLLQSWGISPTATTGHSSGEISAAYAAGALSFEQALA
                     VAYIRGRLTSDFVESGAAKGGMMAVATSKEKATEYIQAVQTNGTAVIACINSPSSITIS
                     GDLGTLERIEAAATADNILARRLKVPAAYHSAEMEALAESYLNALNPHFEGESPSSFTA
                     TFSSPVTGALVEGLAVLCDPSHWVRNMVQPVLFDDSLSAMITSNGSAKARNKSSNVDIL
                     VELGPHGTLQGPIRQILDGMGLQAMKSNVTTCLKRGEDAARTVKELAMLLHCKGSRVDL
                     EKINFPAKQGAFTVIRDLPVYQWNHSVSYWDAPISTNDYLQRNHARHDLLGVRVQGLNP
                     EQAIWRNTIRLSDLPWLQHHVVQSEILYPAAGLMVMVAEAMRQLNPLADEMENGYRLSE
                     VDLSKAVIIPNSQDALEIQLVIRSSSSQISTEEEIREFVFYSRNRSGDWTKHCQGKVSK
                     APSQLKSSPAPGLGLVPMDLGHFYNFVERTGPTLGQPFRNVTKLAGGGRAAEATITVPD
                     NLAMMPYAHQSDNFIHPTTLDACFHPAWATLPEAIARKLGLSVPRSIENLFISPNVPST
                     PGAELGLTVSLEEASHESFKVSISLFLSEDPIRAPIVQIDGLQMVSIAPNPGPSPTDDL
                     MLLETVWQPSLDLLSAGDLQNRITEAPSPTEVIVFDELQTATVNVIHDALQQLTPEVEN
                     NLEWHLKKYVSWMRAQDKEFYAARAIQDPQTKLDLYSRVTPSCVNGRMLDLVAKNLPNF
                     LTKEADPLEVMAKDGFLSEYYANMIKLTRCLNHVEKYVKLFAHQNPGARILEIGAGTGS
                     CTEPALRGLSENSDEGALLAEKYVFTDVSAGFFEAAGKRFKPFASQMQFQKLDIERDPL
                     EQGFEAGDYDLVISCNCLHATTSLDQTLKNVRKLMKPGGKLLLLETTTPHLDQSLTFGL
                     FAGWWLSEEQERKDSPLLSAPRWSGFLANAGFSGVDVALGDAGSADVSNYSAMVATAFE
                     QPAVNGAWHPKSISLLRLSSVTPTSSEKSLDLLKDSVAASTGADVSVIEIGQPIPKDTQ
                     CVCIVALDSDVLATMTAQVFDQLKQALLQTEKVLWISAGATHDTIAPAAALHTGLLRTL
                     RMEHGVEKYTSFDLDTNLDIAHPDAISGICKVLGLMESREQDDPDYELAQREGEILLPR
                     LRRSTSLIRELARLQEQEVDINGQEIAEARPNTIELDSRAAYLVIGGLTGVGREILRWL
                     AYRGAKNLVLVSRSAGQKNTEELQAEMRRMGVKLIPCACDISNQTDLERFIGLCRAFMP
                     IRGVINSSLALEDSAFDSMTLDQWNVPLGAKYHGTRNLDGLFRDSDLQFFIMLSSVTGV
                     LGSHGQANYTAGSTYQDAIARSRVARGLPGVSIDLGTVLGAGYVARTEGVAERAGKAGW
                     RAHTVAEVLRLVELAMCNPRQREIVAGVAGWTAPEHVAWRNERRFTALPIRVGDDSSRA
                     PAKDTNVASLRDRLKGATLDSAPIILADALTIRLADMFVIPASDINQSQPLSALGVDSL
                     VAVELRNWLSSNVASTVTIFDVTQSSSLFELAEKVAVKSQKGS"
     aSDomain        complement(20025..20246)
                     /aSDomain="PKS_PP"
                     /aSTool="nrps_pks_domains"
                     /database="nrpspksdomains.hmm"
                     /detection="hmmscan"
                     /domain_id="nrpspksdomains_JX265_010875_PKS_PP.1"
                     /evalue="8.60E-12"
                     /label="JX265_010875_PKS_PP.1"
                     /locus_tag="JX265_010875"
                     /protein_end="2205"
                     /protein_start="2131"
                     /score="37.1"
                     /tool="antismash"
                     /translation="APIILADALTIRLADMFVIPASDINQSQPLSALGVDSLVAVELRN
                     WLSSNVASTVTIFDVTQSSSLFELAEKVA"
     aSModule        complement(20025..27175)
                     /complete
                     /domains="nrpspksdomains_JX265_010875_PKS_KS.1"
                     /domains="nrpspksdomains_JX265_010875_PKS_AT.1"
                     /domains="nrpspksdomains_JX265_010875_PKS_DH.1"
                     /domains="nrpspksdomains_JX265_010875_cMT.1"
                     /domains="nrpspksdomains_JX265_010875_PKS_KR.1"
                     /domains="nrpspksdomains_JX265_010875_PKS_PP.1"
                     /iterative
                     /locus_tags="JX265_010875"
                     /monomer_pairings="mal -> Me-ccmal"
                     /tool="antismash"
                     /type="pks"
     PFAM_domain     complement(20034..20210)
                     /aSDomain="PP-binding"
                     /aSTool="clusterhmmer"
                     /database="35.0"
                     /db_xref="PF00550.28"
                     /description="Phosphopantetheine attachment site"
                     /detection="hmmscan"
                     /domain_id="clusterhmmer_JX265_010875_0038"
                     /evalue="6.30E-05"
                     /label="JX265_010875"
                     /locus_tag="JX265_010875"
                     /protein_end="2202"
                     /protein_start="2143"
                     /score="23.3"
                     /tool="antismash"
                     /translation="LADMFVIPASDINQSQPLSALGVDSLVAVELRNWLSSNVASTVTI
                     FDVTQSSSLFELAE"
     aSDomain        complement(20550..21074)
                     /ASF="KR domain putatively catalyzing D-configuration
                     product formation"
                     /ASF="catalytic triad S,Y,N inconclusive"
                     /aSDomain="PKS_KR"
                     /aSTool="nrps_pks_domains"
                     /database="nrpspksdomains.hmm"
                     /detection="hmmscan"
                     /domain_id="nrpspksdomains_JX265_010875_PKS_KR.1"
                     /evalue="1.50E-47"
                     /label="JX265_010875_PKS_KR.1"
                     /locus_tag="JX265_010875"
                     /protein_end="2030"
                     /protein_start="1855"
                     /score="153.7"
                     /specificity="KR activity: inactive"
                     /specificity="KR stereochemistry: C2"
                     /tool="antismash"
                     /translation="AYLVIGGLTGVGREILRWLAYRGAKNLVLVSRSAGQKNTEELQAE
                     MRRMGVKLIPCACDISNQTDLERFIGLCRAFMPIRGVINSSLALEDSAFDSMTLDQWNV
                     PLGAKYHGTRNLDGLFRDSDLQFFIMLSSVTGVLGSHGQANYTAGSTYQDAIARSRVAR
                     GLPGVSIDLGTV"
     PFAM_domain     complement(20550..21077)
                     /aSDomain="KR"
                     /aSTool="clusterhmmer"
                     /database="35.0"
                     /db_xref="PF08659.13"
                     /description="KR domain"
                     /detection="hmmscan"
                     /domain_id="clusterhmmer_JX265_010875_0037"
                     /evalue="2.70E-52"
                     /label="JX265_010875"
                     /locus_tag="JX265_010875"
                     /protein_end="2030"
                     /protein_start="1854"
                     /score="177.4"
                     /tool="antismash"
                     /translation="AAYLVIGGLTGVGREILRWLAYRGAKNLVLVSRSAGQKNTEELQA
                     EMRRMGVKLIPCACDISNQTDLERFIGLCRAFMPIRGVINSSLALEDSAFDSMTLDQWN
                     VPLGAKYHGTRNLDGLFRDSDLQFFIMLSSVTGVLGSHGQANYTAGSTYQDAIARSRVA
                     RGLPGVSIDLGTV"
     CDS_motif       complement(20595..20702)
                     /aSTool="nrps_pks_domains"
                     /database="abmotifs"
                     /detection="hmmscan"
                     /domain_id="nrpspksmotif_JX265_010875_0007"
                     /evalue="3.40E-17"
                     /label="PKSI-KR_m4"
                     /locus_tag="JX265_010875"
                     /protein_end="2015"
                     /protein_start="1979"
                     /score="55.0"
                     /tool="antismash"
                     /translation="LQFFIMLSSVTGVLGSHGQANYTAGSTYQDAIARSR"
     CDS_motif       complement(20976..21074)
                     /aSTool="nrps_pks_domains"
                     /database="abmotifs"
                     /detection="hmmscan"
                     /domain_id="nrpspksmotif_JX265_010875_0006"
                     /evalue="1.00E-13"
                     /label="PKSI-KR_m1"
                     /locus_tag="JX265_010875"
                     /protein_end="1888"
                     /protein_start="1855"
                     /score="43.8"
                     /tool="antismash"
                     /translation="AYLVIGGLTGVGREILRWLAYRGAKNLVLVSRS"
     aSDomain        complement(21816..22466)
                     /aSDomain="MT"
                     /aSTool="nrps_pks_domains"
                     /database="nrpspksdomains.hmm"
                     /detection="hmmscan"
                     /domain_id="nrpspksdomains_JX265_010875_cMT.1"
                     /domain_subtypes="cMT"
                     /evalue="1.10E-87"
                     /label="JX265_010875_cMT.1"
                     /locus_tag="JX265_010875"
                     /protein_end="1625"
                     /protein_start="1408"
                     /score="285.9"
                     /tool="antismash"
                     /translation="PLEVMAKDGFLSEYYANMIKLTRCLNHVEKYVKLFAHQNPGARIL
                     EIGAGTGSCTEPALRGLSENSDEGALLAEKYVFTDVSAGFFEAAGKRFKPFASQMQFQK
                     LDIERDPLEQGFEAGDYDLVISCNCLHATTSLDQTLKNVRKLMKPGGKLLLLETTTPHL
                     DQSLTFGLFAGWWLSEEQERKDSPLLSAPRWSGFLANAGFSGVDVALGDAGSAD"
     PFAM_domain     complement(22008..22334)
                     /aSDomain="Methyltransf_12"
                     /aSTool="clusterhmmer"
                     /database="35.0"
                     /db_xref="PF08242.15"
                     /description="Methyltransferase domain"
                     /detection="hmmscan"
                     /domain_id="clusterhmmer_JX265_010875_0036"
                     /evalue="4.20E-16"
                     /label="JX265_010875"
                     /locus_tag="JX265_010875"
                     /protein_end="1561"
                     /protein_start="1452"
                     /score="59.6"
                     /tool="antismash"
                     /translation="LEIGAGTGSCTEPALRGLSENSDEGALLAEKYVFTDVSAGFFEAA
                     GKRFKPFASQMQFQKLDIERDPLEQGFEAGDYDLVISCNCLHATTSLDQTLKNVRKLMK
                     PGGKL"
     PFAM_domain     complement(22875..23762)
                     /aSDomain="PS-DH"
                     /aSTool="clusterhmmer"
                     /database="35.0"
                     /db_xref="PF14765.9"
                     /description="Polyketide synthase dehydratase"
                     /detection="hmmscan"
                     /domain_id="clusterhmmer_JX265_010875_0035"
                     /evalue="1.90E-49"
                     /label="JX265_010875"
                     /locus_tag="JX265_010875"
                     /protein_end="1272"
                     /protein_start="976"
                     /score="168.7"
                     /tool="antismash"
                     /translation="HDLLGVRVQGLNPEQAIWRNTIRLSDLPWLQHHVVQSEILYPAAG
                     LMVMVAEAMRQLNPLADEMENGYRLSEVDLSKAVIIPNSQDALEIQLVIRSSSSQISTE
                     EEIREFVFYSRNRSGDWTKHCQGKVSKAPSQLKSSPAPGLGLVPMDLGHFYNFVERTGP
                     TLGQPFRNVTKLAGGGRAAEATITVPDNLAMMPYAHQSDNFIHPTTLDACFHPAWATLP
                     EAIARKLGLSVPRSIENLFISPNVPSTPGAELGLTVSLEEASHESFKVSISLFLSEDPI
                     RAPIVQIDGLQMVSI"
     aSDomain        complement(23247..23762)
                     /ASF="catalytic triad H,G,P inconclusive"
                     /aSDomain="PKS_DH"
                     /aSTool="nrps_pks_domains"
                     /database="nrpspksdomains.hmm"
                     /detection="hmmscan"
                     /domain_id="nrpspksdomains_JX265_010875_PKS_DH.1"
                     /evalue="1.30E-24"
                     /label="JX265_010875_PKS_DH.1"
                     /locus_tag="JX265_010875"
                     /protein_end="1148"
                     /protein_start="976"
                     /score="79.3"
                     /tool="antismash"
                     /translation="HDLLGVRVQGLNPEQAIWRNTIRLSDLPWLQHHVVQSEILYPAAG
                     LMVMVAEAMRQLNPLADEMENGYRLSEVDLSKAVIIPNSQDALEIQLVIRSSSSQISTE
                     EEIREFVFYSRNRSGDWTKHCQGKVSKAPSQLKSSPAPGLGLVPMDLGHFYNFVERTGP
                     TLGQPFRNV"
     CDS_motif       complement(23601..23678)
                     /aSTool="nrps_pks_domains"
                     /database="abmotifs"
                     /detection="hmmscan"
                     /domain_id="nrpspksmotif_JX265_010875_0005"
                     /evalue="3.80E-08"
                     /label="PKSI-DH_m2"
                     /locus_tag="JX265_010875"
                     /protein_end="1030"
                     /protein_start="1004"
                     /score="25.9"
                     /tool="antismash"
                     /translation="WLQHHVVQSEILYPAAGLMVMVAEAM"
     PFAM_domain     complement(join(23913..24808,24876..25011))
                     /aSDomain="Acyl_transf_1"
                     /aSTool="clusterhmmer"
                     /database="35.0"
                     /db_xref="PF00698.24"
                     /description="Acyl transferase domain"
                     /detection="hmmscan"
                     /domain_id="clusterhmmer_JX265_010875_0034"
                     /evalue="3.70E-41"
                     /label="JX265_010875"
                     /locus_tag="JX265_010875"
                     /protein_end="926"
                     /protein_start="582"
                     /score="141.8"
                     /tool="antismash"
                     /translation="FVFTGQGAQWYAMGRELIYTYPTFAETMKKGGDFMRSLGAQWDPI
                     EELSRSKEDTKLNHPYLSFPMSVLLQLALVQLLQSWGISPTATTGHSSGEISAAYAAGA
                     LSFEQALAVAYIRGRLTSDFVESGAAKGGMMAVATSKEKATEYIQAVQTNGTAVIACIN
                     SPSSITISGDLGTLERIEAAATADNILARRLKVPAAYHSAEMEALAESYLNALNPHFEG
                     ESPSSFTATFSSPVTGALVEGLAVLCDPSHWVRNMVQPVLFDDSLSAMITSNGSAKARN
                     KSSNVDILVELGPHGTLQGPIRQILDGMGLQAMKSNVTTCLKRGEDAARTVKELAMLLH
                     CKGS"
     aSDomain        complement(join(23973..24808,24876..25008))
                     /ASF="(Methyl)Malonyl-CoA specificity inconclusive"
                     /ASF="found active site serine: True, scaffold matched
                     GHGE: True"
                     /aSDomain="PKS_AT"
                     /aSTool="nrps_pks_domains"
                     /database="nrpspksdomains.hmm"
                     /detection="hmmscan"
                     /domain_id="nrpspksdomains_JX265_010875_PKS_AT.1"
                     /evalue="1.20E-91"
                     /label="JX265_010875_PKS_AT.1"
                     /locus_tag="JX265_010875"
                     /protein_end="906"
                     /protein_start="583"
                     /score="299.0"
                     /specificity="substrate consensus: mal"
                     /specificity="PKS signature: Malonyl-CoA"
                     /specificity="Minowa: mal"
                     /tool="antismash"
                     /translation="VFTGQGAQWYAMGRELIYTYPTFAETMKKGGDFMRSLGAQWDPIE
                     ELSRSKEDTKLNHPYLSFPMSVLLQLALVQLLQSWGISPTATTGHSSGEISAAYAAGAL
                     SFEQALAVAYIRGRLTSDFVESGAAKGGMMAVATSKEKATEYIQAVQTNGTAVIACINS
                     PSSITISGDLGTLERIEAAATADNILARRLKVPAAYHSAEMEALAESYLNALNPHFEGE
                     SPSSFTATFSSPVTGALVEGLAVLCDPSHWVRNMVQPVLFDDSLSAMITSNGSAKARNK
                     SSNVDILVELGPHGTLQGPIRQILDGMGLQAMKSNVTTCLKR"
     CDS_motif       complement(24585..24701)
                     /aSTool="nrps_pks_domains"
                     /database="abmotifs"
                     /detection="hmmscan"
                     /domain_id="nrpspksmotif_JX265_010875_0004"
                     /evalue="1.40E-14"
                     /label="PKSI-AT-M_m3"
                     /locus_tag="JX265_010875"
                     /protein_end="702"
                     /protein_start="663"
                     /score="46.1"
                     /tool="antismash"
                     /translation="GISPTATTGHSSGEISAAYAAGALSFEQALAVAYIRGRL"
     CDS_motif       complement(24958..25011)
                     /aSTool="nrps_pks_domains"
                     /database="abmotifs"
                     /detection="hmmscan"
                     /domain_id="nrpspksmotif_JX265_010875_0003"
                     /evalue="4.30E-06"
                     /label="PKSI-AT-mM_m1"
                     /locus_tag="JX265_010875"
                     /protein_end="600"
                     /protein_start="582"
                     /score="19.0"
                     /tool="antismash"
                     /translation="FVFTGQGAQWYAMGRELI"
     PFAM_domain     complement(join(25516..25623,25672..25707))
                     /aSDomain="KAsynt_C_assoc"
                     /aSTool="clusterhmmer"
                     /database="35.0"
                     /db_xref="PF16197.8"
                     /description="Ketoacyl-synthetase C-terminal extension"
                     /detection="hmmscan"
                     /domain_id="clusterhmmer_JX265_010875_0033"
                     /evalue="2.90E-10"
                     /label="JX265_010875"
                     /locus_tag="JX265_010875"
                     /protein_end="414"
                     /protein_start="366"
                     /score="40.7"
                     /tool="antismash"
                     /translation="NPRIDFKALNIKIPTELTPWPENKLRRVSISNFGAGGANTHVIIE
                     DAR"
     aSDomain        complement(join(25519..25623,25672..25824,25878..26250,
                     26322..26413,26471..26655,26710..26767,26831..26917,
                     27014..27175))
                     /ASF="found active site cysteine: False, scaffold matched
                     GSSS: False"
                     /ASF="found active site histidines: True"
                     /aSDomain="PKS_KS"
                     /aSTool="nrps_pks_domains"
                     /database="nrpspksdomains.hmm"
                     /detection="hmmscan"
                     /domain_id="nrpspksdomains_JX265_010875_PKS_KS.1"
                     /domain_subtypes="Iterative-KS"
                     /evalue="5.70E-150"
                     /label="JX265_010875_PKS_KS.1"
                     /locus_tag="JX265_010875"
                     /protein_end="413"
                     /protein_start="8"
                     /score="491.7"
                     /tool="antismash"
                     /translation="IAIIGMACRFPGQVDTPEKLWDVCASARNTWSEWPKPRLNERVFH
                     HPQAEHLGTFHSRGGHFLDQDPSLWDASFFNFTADMAKAMDPQVRILLETAFEAFQTAG
                     LPLEKVAGSQTAVFAGSMFRDYHDLLMKDTENLPRYHVTGNAAAFTANRLSHFFDLRGP
                     SSIRTGESKMAVVGGANLILHPGSSMSLSNLGLTGHDGKSYSFDARAQGYGRGEGIACL
                     VLKPLEDAIRDGDPIRAVIRETGMNQDGRTQTITTPSPKAQEELILSCYDRAGLDPKDT
                     TYVEAHGTGTIAGDRIELGALGAIIGKGKSADDPLYVGSVKANFGHTESTSGLAAVIKV
                     AMMLEQGQIPPQALFENHNPRIDFKALNIKIPTELTPWPENKLRRVSISNFGAGGANTH
                     VIIEDA"
     PFAM_domain     complement(join(25723..25824,25878..26120))
                     /aSDomain="Ketoacyl-synt_C"
                     /aSTool="clusterhmmer"
                     /database="35.0"
                     /db_xref="PF02801.25"
                     /description="Beta-ketoacyl synthase, C-terminal domain"
                     /detection="hmmscan"
                     /domain_id="clusterhmmer_JX265_010875_0032"
                     /evalue="1.10E-36"
                     /label="JX265_010875"
                     /locus_tag="JX265_010875"
                     /protein_end="361"
                     /protein_start="246"
                     /score="125.6"
                     /tool="antismash"
                     /translation="AVIRETGMNQDGRTQTITTPSPKAQEELILSCYDRAGLDPKDTTY
                     VEAHGTGTIAGDRIELGALGAIIGKGKSADDPLYVGSVKANFGHTESTSGLAAVIKVAM
                     MLEQGQIPPQA"
     CDS_motif       complement(25941..25988)
                     /aSTool="nrps_pks_domains"
                     /database="abmotifs"
                     /detection="hmmscan"
                     /domain_id="nrpspksmotif_JX265_010875_0002"
                     /evalue="1.50E-03"
                     /label="PKSI-KS_m5"
                     /locus_tag="JX265_010875"
                     /protein_end="306"
                     /protein_start="290"
                     /score="11.1"
                     /tool="antismash"
                     /translation="YVEAHGTGTIAGDRIE"
     PFAM_domain     complement(join(26145..26250,26322..26413))
                     /aSDomain="ketoacyl-synt"
                     /aSTool="clusterhmmer"
                     /database="35.0"
                     /db_xref="PF00109.29"
                     /description="Beta-ketoacyl synthase, N-terminal domain"
                     /detection="hmmscan"
                     /domain_id="clusterhmmer_JX265_010875_0031"
                     /evalue="4.60E-16"
                     /label="JX265_010875"
                     /locus_tag="JX265_010875"
                     /protein_end="238"
                     /protein_start="172"
                     /score="59.3"
                     /tool="antismash"
                     /translation="SIRTGESKMAVVGGANLILHPGSSMSLSNLGLTGHDGKSYSFDAR
                     AQGYGRGEGIACLVLKPLEDA"
     CDS_motif       complement(26181..26219)
                     /aSTool="nrps_pks_domains"
                     /database="abmotifs"
                     /detection="hmmscan"
                     /domain_id="nrpspksmotif_JX265_010875_0001"
                     /evalue="1.00E-03"
                     /label="PKSI-KS_m4"
                     /locus_tag="JX265_010875"
                     /protein_end="226"
                     /protein_start="213"
                     /score="12.3"
                     /tool="antismash"
                     /translation="FDARAQGYGRGEG"
     PFAM_domain     complement(join(26471..26655,26710..26767,26831..26917,
                     27014..27181))
                     /aSDomain="ketoacyl-synt"
                     /aSTool="clusterhmmer"
                     /database="35.0"
                     /db_xref="PF00109.29"
                     /description="Beta-ketoacyl synthase, N-terminal domain"
                     /detection="hmmscan"
                     /domain_id="clusterhmmer_JX265_010875_0030"
                     /evalue="3.90E-33"
                     /label="JX265_010875"
                     /locus_tag="JX265_010875"
                     /protein_end="172"
                     /protein_start="6"
                     /score="115.2"
                     /tool="antismash"
                     /translation="TPIAIIGMACRFPGQVDTPEKLWDVCASARNTWSEWPKPRLNERV
                     FHHPQAEHLGTFHSRGGHFLDQDPSLWDASFFNFTADMAKAMDPQVRILLETAFEAFQT
                     AGLPLEKVAGSQTAVFAGSMFRDYHDLLMKDTENLPRYHVTGNAAAFTANRLSHFFDLR
                     GPS"
     gene            28496..29221
                     /locus_tag="JX265_010876"
     mRNA            28496..29221
                     /locus_tag="JX265_010876"
                     /product="hypothetical protein"
     CDS             28496..29221
                     /codon_start=1
                     /locus_tag="JX265_010876"
                     /product="hypothetical protein"
                     /protein_id="KAI1858208.1"
                     /transl_table=1
                     /translation="MADSDESKARVYKSVYSRSFLAGVYDHYVLGFNMRYMWGCATDSV
                     LVPFFSDNFSQRHMDIGVATGYFPATILKRPIRNQEKHEVTLLDFNETSLNAAKARVLS
                     VAPNTSVDCVQADVTAPLPVSLEQSRGTYESITMFNLFHCVPGGLRKLDAIPTYARLLT
                     EDGSLTGCTILGRKHTTGWFSHLYLKFYNWVDFFNNWDDEREVFERVLHQEFACVETEV
                     VGMMLLFKASKPRGSEGTV"
     PFAM_domain     28670..28993
                     /aSDomain="Methyltransf_25"
                     /aSTool="clusterhmmer"
                     /database="35.0"
                     /db_xref="PF13649.9"
                     /description="Methyltransferase domain"
                     /detection="hmmscan"
                     /domain_id="clusterhmmer_JX265_010876_0039"
                     /evalue="2.10E-06"
                     /label="JX265_010876"
                     /locus_tag="JX265_010876"
                     /protein_end="166"
                     /protein_start="58"
                     /score="28.4"
                     /tool="antismash"
                     /translation="MDIGVATGYFPATILKRPIRNQEKHEVTLLDFNETSLNAAKARVL
                     SVAPNTSVDCVQADVTAPLPVSLEQSRGTYESITMFNLFHCVPGGLRKLDAIPTYARLL
                     TEDG"
     gene            30927..32657
                     /locus_tag="JX265_010877"
     mRNA            join(30927..31043,31166..31305,31386..31497,31562..31580,
                     31632..31734,31794..32448,32520..32657)
                     /locus_tag="JX265_010877"
                     /product="hypothetical protein"
     CDS             join(30927..31043,31166..31305,31386..31497,31562..31580,
                     31632..31734,31794..32448,32520..32657)
                     /codon_start=1
                     /locus_tag="JX265_010877"
                     /product="hypothetical protein"
                     /protein_id="KAI1858209.1"
                     /transl_table=1
                     /translation="MRSSDVFTATSTPPGTPATQQTSRQSGHASGSHGPTAADILADDD
                     RLSASSAEDAADHEEVEYFPAEDSSDEATPAATTATSILKRSSTQSSNRFIRYISKKFG
                     RSFNKRAGFRGRAFLPNDEIERQRNLLQHELILDVLDGRLHLSPVRPKKALDIGCGPGV
                     CNLASRYLPYLGFGLAANSPSLAQRYPDAQVLGIDVDPVRAPYHLPNCRFEVSDASQPW
                     NYGGTFDFIHMRMVGELPIGKQKLFDTIYDHLKPGGWVEITEWLIKFQSPNHSLDKFNV
                     WNHAFKKGLRTFGTTPMYQLAWKPIMEAKGCNNVTERKYPVPINPWPPGKRLQKQGSMM
                     AENVQTFLEGATLPVFTGALGWPENQVRELLAGLKREVADEKNDGLLPETSGGFVHLVV
                     SSHRLVYGEGGKAINFYTVCLDPEYGQG"
     PFAM_domain     join(31673..31734,31794..32250)
                     /aSDomain="Methyltransf_23"
                     /aSTool="clusterhmmer"
                     /database="35.0"
                     /db_xref="PF13489.9"
                     /description="Methyltransferase domain"
                     /detection="hmmscan"
                     /domain_id="clusterhmmer_JX265_010877_0040"
                     /evalue="2.40E-14"
                     /label="JX265_010877"
                     /locus_tag="JX265_010877"
                     /protein_end="316"
                     /protein_start="143"
                     /score="53.6"
                     /tool="antismash"
                     /translation="LHLSPVRPKKALDIGCGPGVCNLASRYLPYLGFGLAANSPSLAQR
                     YPDAQVLGIDVDPVRAPYHLPNCRFEVSDASQPWNYGGTFDFIHMRMVGELPIGKQKLF
                     DTIYDHLKPGGWVEITEWLIKFQSPNHSLDKFNVWNHAFKKGLRTFGTTPMYQLAWKPI
                     MEAKGCNNVT"
     gene            complement(33223..34581)
                     /locus_tag="JX265_010878"
     mRNA            complement(join(33223..33263,33314..33782,33842..34274,
                     34331..34581))
                     /locus_tag="JX265_010878"
                     /product="hypothetical protein"
     CDS             complement(join(33223..33263,33314..33782,33842..34274,
                     34331..34581))
                     /codon_start=1
                     /locus_tag="JX265_010878"
                     /product="hypothetical protein"
                     /protein_id="KAI1858210.1"
                     /transl_table=1
                     /translation="MFKIIAPILALLGAIVYQLELPRMVRIFIGVGHTAEPLSSFPYTC
                     RRIYHKGMEACEDMWLSQSTRQLFLACSDPLARAQWMPNMLHFNVSGRGLNDAIVVVDI
                     DEMSPDKLKPRVLETPGFPGTNGDGRLHLVGLTGVDDSDGNVRLWVINAKPSVDPMSGE
                     FSDNSKVGGNSTVELFRAGPYASSLDHVKTFAHSQIATPNNVAPVGDQGNSFYFTNDHG
                     VTKTGIMGHLAPVLGGGDVSFCDDTTCKEVARGLKFPNGLAKGHDGLIYVPSSILGVID
                     VFEPQSNGNLTKVDQIDVGYSLDNLAVDSDGEIFAAVITDTFKFFAANNDPYGKDAPTA
                     AVRIHKGLDGRYKVAKVIEDSLAEVLPASTAVVHDPKTGKLFFSGVSSPFVGVCEPK"
     gene            35769..37546
                     /locus_tag="JX265_010879"
     mRNA            join(35769..35985,36045..37546)
                     /locus_tag="JX265_010879"
                     /product="hypothetical protein"
     CDS             join(35769..35985,36045..37546)
                     /codon_start=1
                     /locus_tag="JX265_010879"
                     /product="hypothetical protein"
                     /protein_id="KAI1858211.1"
                     /transl_table=1
                     /translation="MRLLNTETRQLEEPNPVPKYAILSHTWGNEEITFNDLQNGTAERF
                     KEGYSKLDGFCKRASENGYGYVWIDTCCIDKSSSAELSEAINSMFSWYQGSDVCYIYLD
                     DVPTDDDVVHPASAFCKSRWFNRGWTLQELIASRKRLFFSASWDLLRPSVTKLGKVGKL
                     RQSARVMRVVETITGIPVSVIDHSTTVFQYSVATRMSWASKRKTTRVEDEAYCLMGLFQ
                     INMPLMYGEGPRAMRRLQEEIIRSSTDQSILAWGYNHRYSSWPGYLAASVKDFADINPI
                     LEPRNPSTYVRERQGRLATHSTVTNQGLHITMPIKELFGDPKTYLGLLDAFTLNGRQFV
                     LHLIPTGPESNLFARAPGSAVVTIEMGLVNHWEWERRQIYIRDFDLQVDHLSRMHTRLG
                     SSWLPWDLVLSGPAWEEEGWKLSSCYPPTGFEPYAFSSKKGYRAHTLGAVGEPCGQLAN
                     VVLIFTNQKHCLYLQLTSGQSRPSWMKPVNTNSASVSVRFRGDGPENMVEGALFREDYS
                     GELMFAMKKAFDGHRWTTISHDDQTLVGRYMFNWDLSIWPLHNTEVEVTLVRMLN"
     PFAM_domain     join(35826..35985,36045..36142)
                     /aSDomain="HET"
                     /aSTool="clusterhmmer"
                     /database="35.0"
                     /db_xref="PF06985.14"
                     /description="Heterokaryon incompatibility protein (HET)"
                     /detection="hmmscan"
                     /domain_id="clusterhmmer_JX265_010879_0041"
                     /evalue="1.80E-09"
                     /label="JX265_010879"
                     /locus_tag="JX265_010879"
                     /protein_end="105"
                     /protein_start="19"
                     /score="38.2"
                     /tool="antismash"
                     /translation="YAILSHTWGNEEITFNDLQNGTAERFKEGYSKLDGFCKRASENGY
                     GYVWIDTCCIDKSSSAELSEAINSMFSWYQGSDVCYIYLDD"
     gene            complement(37782..38384)
                     /locus_tag="JX265_010880"
     mRNA            complement(join(37782..37873,37936..38066,38143..38384))
                     /locus_tag="JX265_010880"
                     /product="hypothetical protein"
     CDS             complement(join(37782..37873,37936..38066,38143..38384))
                     /codon_start=1
                     /locus_tag="JX265_010880"
                     /product="hypothetical protein"
                     /protein_id="KAI1858212.1"
                     /transl_table=1
                     /translation="MKSVNTIILIVGLLRAEICRAYYKDDCKEEIELLESLGSEIWLET
                     KCTTDQPMGPPWVCGWLDINHCIGLSADKKLIYQKDGNFGEHCQGCGFYEDDPTVMTCE
                     CLLRTDPNGVQVWEAAEIDTDYIISTDRATGFTKCFDYTGKKCPTPPTIA"
     gene            complement(39058..39894)
                     /locus_tag="JX265_010881"
     mRNA            complement(39058..39894)
                     /locus_tag="JX265_010881"
                     /product="hypothetical protein"
     CDS             complement(39058..39894)
                     /codon_start=1
                     /locus_tag="JX265_010881"
                     /product="hypothetical protein"
                     /protein_id="KAI1858213.1"
                     /transl_table=1
                     /translation="MAELADGTPKQYFLKTAQEHGAVMMEGEFNSLQAIDRVSPGFVPK
                     VYGWGKLESSEEYFLIMDYIDLKMALPDPERFCQILADMHQKSESPTGKFGFVVPTCHG
                     KNIQPNNWDGSWCKYFTRLITAFFDIDINVNGPWREYEEAFSILKTLVIPQILEPLQEN
                     GLILKPCLVHGDLWDENTGVDIDRGQPVVYDASAMYAHNEYELGMWRRDVIKIGDAHFE
                     QYLRHLPPSEPVHQWDDRNVLYSLKFSLAHSSAWPGSTATREKYGSPVDIIWIQES"
     PFAM_domain     complement(39121..39870)
                     /aSDomain="Fructosamin_kin"
                     /aSTool="clusterhmmer"
                     /database="35.0"
                     /db_xref="PF03881.17"
                     /description="Fructosamine kinase"
                     /detection="hmmscan"
                     /domain_id="clusterhmmer_JX265_010881_0042"
                     /evalue="7.30E-43"
                     /label="JX265_010881"
                     /locus_tag="JX265_010881"
                     /protein_end="258"
                     /protein_start="8"
                     /score="146.9"
                     /tool="antismash"
                     /translation="PKQYFLKTAQEHGAVMMEGEFNSLQAIDRVSPGFVPKVYGWGKLE
                     SSEEYFLIMDYIDLKMALPDPERFCQILADMHQKSESPTGKFGFVVPTCHGKNIQPNNW
                     DGSWCKYFTRLITAFFDIDINVNGPWREYEEAFSILKTLVIPQILEPLQENGLILKPCL
                     VHGDLWDENTGVDIDRGQPVVYDASAMYAHNEYELGMWRRDVIKIGDAHFEQYLRHLPP
                     SEPVHQWDDRNVLYSLKFSLAHSSAWPG"
     gene            41200..42841
                     /locus_tag="JX265_010882"
     mRNA            join(41200..41786,41839..42841)
                     /locus_tag="JX265_010882"
                     /product="hypothetical protein"
     CDS             join(41200..41786,41839..42841)
                     /codon_start=1
                     /locus_tag="JX265_010882"
                     /product="hypothetical protein"
                     /protein_id="KAI1858214.1"
                     /transl_table=1
                     /translation="MYHRIIFLLLKASLAHAQSSSDSGHWPTATIDSGVIIGTTAVLPL
                     ETGVVHKFLGVPFASPPERFRPSRPPPPWESPYNATIKYNRACYQNYIYSDDTREKLMN
                     LVTGGAPPPEESEDCLTLDVYAPAPATNETKKAVLFWIYGGSYRTGSNCNPNYDGSSFA
                     ANQDVILVSPNYRLNVHGFPGNPELKAPDQNLGLLDLRLALEWTRRNIAAFGGDADKIT
                     LIGQSAGAAIVDMFISAPPDPLPFRAAIMDSGQATYNGAAASPGWAWNSLAEVVNCTGN
                     AIQVYKCMRATPAKTLKRASENHVIWFGPPVQDGATWSKSPRRNRLNSTEENPLMARVP
                     ILIGSNHDEGAIYTTGVTSATAFLQSHYGLSHASAQALLAYYPIVPGGNITSEEDRATA
                     VMSESSFTCPARFVYEDSTTAGIPAWRYFFDASFANSELVPGAYHASEIPLVFGTYDRD
                     NVTTFQIQVSAAMEKAWADFAKNPSEGPGWDMAKVAVFGGGATPGQGDDGRPVMELSDV
                     NWMDARCFLYEP"
     PFAM_domain     join(41281..41786,41839..42694)
                     /aSDomain="COesterase"
                     /aSTool="clusterhmmer"
                     /database="35.0"
                     /db_xref="PF00135.31"
                     /description="Carboxylesterase family"
                     /detection="hmmscan"
                     /domain_id="clusterhmmer_JX265_010882_0043"
                     /evalue="3.80E-86"
                     /label="JX265_010882"
                     /locus_tag="JX265_010882"
                     /protein_end="481"
                     /protein_start="27"
                     /score="290.2"
                     /tool="antismash"
                     /translation="TATIDSGVIIGTTAVLPLETGVVHKFLGVPFASPPERFRPSRPPP
                     PWESPYNATIKYNRACYQNYIYSDDTREKLMNLVTGGAPPPEESEDCLTLDVYAPAPAT
                     NETKKAVLFWIYGGSYRTGSNCNPNYDGSSFAANQDVILVSPNYRLNVHGFPGNPELKA
                     PDQNLGLLDLRLALEWTRRNIAAFGGDADKITLIGQSAGAAIVDMFISAPPDPLPFRAA
                     IMDSGQATYNGAAASPGWAWNSLAEVVNCTGNAIQVYKCMRATPAKTLKRASENHVIWF
                     GPPVQDGATWSKSPRRNRLNSTEENPLMARVPILIGSNHDEGAIYTTGVTSATAFLQSH
                     YGLSHASAQALLAYYPIVPGGNITSEEDRATAVMSESSFTCPARFVYEDSTTAGIPAWR
                     YFFDASFANSELVPGAYHASEIPLVFGTYDRDNVTTFQIQVSAAMEKAWADFAKN"
     gene            complement(43114..45390)
                     /locus_tag="JX265_010883"
     mRNA            complement(join(43114..43514,43570..44050,44106..44427,
                     44478..45043,45094..45390))
                     /locus_tag="JX265_010883"
                     /product="hypothetical protein"
     CDS             complement(join(43114..43514,43570..44050,44106..44427,
                     44478..45043,45094..45390))
                     /codon_start=1
                     /locus_tag="JX265_010883"
                     /product="hypothetical protein"
                     /protein_id="KAI1858215.1"
                     /transl_table=1
                     /translation="MVSATTELHPLDPLTSSEIETAINIVKKAHGDVFYNVVSLHEPRK
                     AEMSKWLEDTAAPKPTRIADVVVIAKGGKVYDGLVDLKDGKITKWELLDGLQPIITMEE
                     LVAVEHVCRKDPKVIEQCEISGIPKEDMHKVYCDPWTIGFDERHGNKVRLQQALMYYRP
                     NVDDCQYQYPLDFCPIYDADKEEIVAIDIPKVRRPLSKAPAINYHPAAVEKAGGYRQDL
                     KPINITQPEGVSFKMTGREIEWQSWKFHIGFNYREGIVLNNISYNENGTVRPIFYRLSL
                     AEMVVPYGNPEHPHQRKHAFDLGEYGAGYMTNSLSLGCDCKGSIHYLDAEFPSRNGGIR
                     TIKNAICIHEEDAGILFKHTDFRDESSIVTRARKLIIQQVFTAANYEYAIQWIFHQDGT
                     IQPEIKLTGILNTYSMNPGEDTHGWGTQVYPGVNAHNHQHLFCLRVDPNVDGPNNTVFV
                     SDAVPSDAPVGSPENFYGNAFYAKRTKLSTTGESKTDYEGKTVRTWEICNTNKPHPVSG
                     KAASYKLISREVPPLLPKEGSLVWKRAGFARHAVQVTKYSDDQLWPAGRHVPQTSGEPS
                     LGLPEWIGDGTESIDNTDIVLWHTFGVVHIPSPEDFPVMPVEPITLLLKPRNFFSNNPV
                     MNVPPSYASTPSQVAAGNAGVYDATDKISKLAFTNGTNGTNGSCCASNGANGH"
     PFAM_domain     complement(join(43273..43514,43570..44050,44106..44427,
                     44478..44668))
                     /aSDomain="Cu_amine_oxid"
                     /aSTool="clusterhmmer"
                     /database="35.0"
                     /db_xref="PF01179.23"
                     /db_xref="GO:0005507"
                     /db_xref="GO:0008131"
                     /db_xref="GO:0009308"
                     /db_xref="GO:0048038"
                     /description="Copper amine oxidase, enzyme domain"
                     /detection="hmmscan"
                     /domain_id="clusterhmmer_JX265_010883_0046"
                     /evalue="2.00E-160"
                     /gene_ontologies="GO:0005507: copper ion binding"
                     /gene_ontologies="GO:0008131: primary amine oxidase
                     activity"
                     /gene_ontologies="GO:0009308: amine metabolic process"
                     /gene_ontologies="GO:0048038: quinone binding"
                     /label="JX265_010883"
                     /locus_tag="JX265_010883"
                     /protein_end="636"
                     /protein_start="224"
                     /score="534.3"
                     /tool="antismash"
                     /translation="INITQPEGVSFKMTGREIEWQSWKFHIGFNYREGIVLNNISYNEN
                     GTVRPIFYRLSLAEMVVPYGNPEHPHQRKHAFDLGEYGAGYMTNSLSLGCDCKGSIHYL
                     DAEFPSRNGGIRTIKNAICIHEEDAGILFKHTDFRDESSIVTRARKLIIQQVFTAANYE
                     YAIQWIFHQDGTIQPEIKLTGILNTYSMNPGEDTHGWGTQVYPGVNAHNHQHLFCLRVD
                     PNVDGPNNTVFVSDAVPSDAPVGSPENFYGNAFYAKRTKLSTTGESKTDYEGKTVRTWE
                     ICNTNKPHPVSGKAASYKLISREVPPLLPKEGSLVWKRAGFARHAVQVTKYSDDQLWPA
                     GRHVPQTSGEPSLGLPEWIGDGTESIDNTDIVLWHTFGVVHIPSPEDFPVMPVEPITLL
                     LKPRNFFSNNPVM"
     PFAM_domain     complement(join(44744..45043,45094..45099))
                     /aSDomain="Cu_amine_oxidN3"
                     /aSTool="clusterhmmer"
                     /database="35.0"
                     /db_xref="PF02728.19"
                     /db_xref="GO:0005507"
                     /db_xref="GO:0008131"
                     /db_xref="GO:0009308"
                     /db_xref="GO:0048038"
                     /description="Copper amine oxidase, N3 domain"
                     /detection="hmmscan"
                     /domain_id="clusterhmmer_JX265_010883_0045"
                     /evalue="1.70E-22"
                     /gene_ontologies="GO:0005507: copper ion binding"
                     /gene_ontologies="GO:0008131: primary amine oxidase
                     activity"
                     /gene_ontologies="GO:0009308: amine metabolic process"
                     /gene_ontologies="GO:0048038: quinone binding"
                     /label="JX265_010883"
                     /locus_tag="JX265_010883"
                     /protein_end="199"
                     /protein_start="97"
                     /score="79.7"
                     /tool="antismash"
                     /translation="PIITMEELVAVEHVCRKDPKVIEQCEISGIPKEDMHKVYCDPWTI
                     GFDERHGNKVRLQQALMYYRPNVDDCQYQYPLDFCPIYDADKEEIVAIDIPKVRRPL"
     PFAM_domain     complement(45118..45366)
                     /aSDomain="Cu_amine_oxidN2"
                     /aSTool="clusterhmmer"
                     /database="35.0"
                     /db_xref="PF02727.19"
                     /db_xref="GO:0005507"
                     /db_xref="GO:0008131"
                     /db_xref="GO:0009308"
                     /db_xref="GO:0048038"
                     /description="Copper amine oxidase, N2 domain"
                     /detection="hmmscan"
                     /domain_id="clusterhmmer_JX265_010883_0044"
                     /evalue="6.60E-15"
                     /gene_ontologies="GO:0005507: copper ion binding"
                     /gene_ontologies="GO:0008131: primary amine oxidase
                     activity"
                     /gene_ontologies="GO:0009308: amine metabolic process"
                     /gene_ontologies="GO:0048038: quinone binding"
                     /label="JX265_010883"
                     /locus_tag="JX265_010883"
                     /protein_end="91"
                     /protein_start="8"
                     /score="55.2"
                     /tool="antismash"
                     /translation="HPLDPLTSSEIETAINIVKKAHGDVFYNVVSLHEPRKAEMSKWLE
                     DTAAPKPTRIADVVVIAKGGKVYDGLVDLKDGKITKWE"
ORIGIN
        1 gaacggcttc tctgcaccac cagctcacta ttacaatcag tccgaactac caaatcacca
       61 gccgtacagt gagatgcctt ccccagcatc tgaagcgcat ggtcagcaga tatacgaagc
      121 accaggccag aacagacccg atatgtacaa cgcgagccat caaggagcaa gctggcagag
      181 tgggccagtg agcacccatt atgagatgga tggtggatgg actggtcaga atcagcaacc
      241 gcagcgctag cacgtggtag gacttttggt gatgtggaac ggctccgagc atctaatgct
      301 gttgagatcg ctgtgctttc ggttcatttt gaatatctag cgttatacag acagcatata
      361 gaggggtatt gctgctgacc ccgtaaatca gtaaataata gcgacattgc gccatgctct
      421 tttgttctac gcattgtggc caattacaga acgacgctaa acatcatcaa ggcaagagcg
      481 ctctcaggta tcactcaatg atcggaagtt taaattcagg cacccacaac gaggagaaaa
      541 ggatcgcaaa ggtcatgctt gagagctctt cgaagcgacg acgacaagtt gtataggcct
      601 cgccaattaa ccaaatcata gacgtttcct accttgccta cctctaaggg tacaaggcct
      661 aaaatctcga tcaggagatg acaagcgaca cttcaatatt tacaaagtgt gtcatggcaa
      721 caagattgtt gcaagcgaag cgcgagctca tgacatcttc tgtggacccc aacttggaaa
      781 cattctttgt atccgacttt cacgcccgct agctgtagaa gttcagccaa gcccagactc
      841 gctgttgctt gaaaccataa cccttactaa acgatttaat aaattttaga tggacatcaa
      901 gcatgtgtta tggaatctta tcctttataa ctcggtgatg ttcattgaaa gagaggtgca
      961 tccatcgcac gagtagtaat gcatgttaca cgagggccgc gttcatattg ctgcagagtt
     1021 ttgagcccat gttcaatccg accatgaaga caaaccataa gcgttattgg agattcatga
     1081 gtcactctgg ttaccgatga ttcgccaatg aattcacctg taagtgagct agctgaacat
     1141 agcgaatcag tgaatgtagg gcgctaactg ccagcgagca actatttcag cgacatccgc
     1201 atcgtttgaa tggtaaacca accatcactc tcaacctgct gcgacacgag aaaatttcag
     1261 ttcagcaatt ctcaagctct cgaggttcgc ctgaagcatt ccgaggtaag ccaattatca
     1321 tgacccttac ttttaccgtg tgaactgttt gttccaggcc aaacgcttac cggcttcgaa
     1381 ctaggttcga atacacatca caacttccca acccagcact ctgttccgat cagccaacct
     1441 atcaacatga gagtgagtaa tatcccgagg aataaaacga caagaccgct cacctgctat
     1501 ttcataggtc ttcgtcgtcg ctcttcaggc catgctggcc gccatcgtcg ccggctctcc
     1561 tgtcgcccgc tcagtcgatt tggccggcag tggcgatcgt attacaaaga tgagcttcga
     1621 gcaggtcaag gccatggtcg acgctagtga aggcgacgat gttcctactc ggaccaagaa
     1681 cgacttcccc gccaccgccg ttcttgcagc ctttggcccc aaggacactt gcatgctcga
     1741 ctgcaacaac gatttcaagg tggccttcga ctgttggtgg agaaagaaca cacgatgctg
     1801 gagctgcaac ttgagctctg acgatcagag ctgccttgac cagtgccgct gcgttccgtt
     1861 caattccggc ggcagcaagg acgtcatcct cattgaggat gcagctgctg ttcttgctga
     1921 tggctagtga tcgacgacag gtgtgagaag accgacactg tttgagattc agttcgctag
     1981 gtcattggtg tggtgacagt gatggctgca attgctctgc tgctttatgt ccatctccaa
     2041 gtagacaagc gacatgaatt gatattgggg aatgcccaca tttcccggct tcttatacgc
     2101 aaaatcgagc gatactgaac acgtgggcgc tattcatcgc taccgcttct gattaagtga
     2161 acatggtatc tgtgataggg tggcatcctg aaatttcccg atgagttagg cggagctcat
     2221 agattgcata cagccacttt cttttcgcca gctggatcag gcaatgttat cttggtgtcc
     2281 acccctcccg ctctcccgcg gccatttcga ccggtgtagt cttactatta tactactttc
     2341 cttttatgga acggtatctt cagcatagat tcatttggga cacaaggaag tagcccccag
     2401 tcatccctag gacacatacc caccaagcca aacggcgaca gtattctgac atcttcggca
     2461 ctaacgcggc gggtatcatg tattggccac gtcttaatct tgcccctagt tggctgtgac
     2521 atactggagc aatttggtac gttatcaaga ggctgatacc cgggggctgc ctcaatcctt
     2581 gccattgaga acgcggatga actgctggaa cgctcaccgg aagcatcccc gaaacaaata
     2641 accaccttgt aattaagaaa tatcatgctt agccatcccc gtcagataca aacagggccg
     2701 ggcctgcgtt ggtggaatcc taagctcttc attggttcgt aacggaggat tttgaaccag
     2761 tcatatgctg acgtagcggc ccccaatgat gtgatcctac gatttttggg ggcgaaatgt
     2821 gcctgggcct gtcaaggcgg gccgctgttt ccctttcaac atccagtaag caatattgtg
     2881 tagcgtaatt tcgatttccg tggtcaattg cggcctcggt gcagctgttc attggccaaa
     2941 catttggagg tttcacgtta cactacatta gataaggcaa tgcagccacg tgctctgtcc
     3001 aggtcaaagg aatatcacaa tttcagcgca gtgtccaatg gggtgtcatt ttgaaattat
     3061 cgccatcgct ctctcgacag tggtcatacc gcggagcaaa gccctagttg tattcaatga
     3121 taaaccctga aggtttgacg catggcgtgg tgcacttata tcaactgcgt cgtttgcgtc
     3181 gttccacaca atgctcttag gaaatagatt taccttccat taaagctagg ttcctagcac
     3241 cttcacattt gggcagcgaa ccatgtccca gctcgcgttt tctttttctt cacatgacag
     3301 cacacttcct cgggggaaaa ttccagatga ggaactccga aacccaccaa acaaggatct
     3361 ttggtcaaga tggtggtatt ttcttgttct gcctctagga ccgactattc ccttaaccgt
     3421 aattatagtc tgttttcaca aacagcaagc gtggaagtgg aagacatcag cgtcagagga
     3481 atacctctca tatcaaacct gcaatgtaca agacggtagc atggttgagc gatggttcgc
     3541 catggacctc gtttacggca actacggatt cgccacagcc aaggtaatcg atgtcgcctg
     3601 ggatacgctc attgcacaag cgggccgagt ctttcatggg tacatttttt accgccatgt
     3661 cgccaaaaaa gtactcatct gctacatgga atattctacc gtcacatacg aggactacat
     3721 ctctgtgctc ttttcacaat cctggccggg aacacttaag tttttcttcg gaacgctgtt
     3781 ttgccgctat cggataaggg cttggtttct tttcattggt ttgacttaca tgcttcttta
     3841 caccttctta ttttctacaa tttggagcgc tgcatccggg tatatcagcc cggctgagcg
     3901 tgcatatcag atgccagatg ggactttcct ccccttggcc acgccgcatt tagcgctttg
     3961 ttggaagatc gacagtgcgc gcctaggtct agcaccaggg catgtggagc tcggaccgga
     4021 cttctccacg ctacaaccat ggctcttcaa gtcatcagcc aaaggttcct ggtctgagct
     4081 ggaactcttc cagaagttta attctgaggt gccacagcct aagccgaata gtgctaagcg
     4141 ggaagagcct ctctacccgt ataagcctgg gaaaccaacc ttatccgctg acgacgatcg
     4201 gtttgcgttc agaggttggt atcggtcaat ttgggataac attggccctg cagcaatggg
     4261 ccttgactat ccggcatctc tcatgtcgaa ggagatcttc agctgtcagt tagccaagtc
     4321 ctatctactg gttgttacta attcatgtgc tatagatgca tttaccagga gaatgttaca
     4381 ggtagtcttt aattccactg gactaaacac aacgggctcc aatactgtaa tcaaccttcc
     4441 caaagccgac acaaccgcag cagtcgacct tatagataca cgcttttata caaaatatct
     4501 ttcggtcgac gtagaccgtg aggatgaact tccagaggtt ttggagttcc tcgacttcaa
     4561 acacgtggat ttcgcgacga atagtgaaga agagactcag cacatgaaat tgttcaacac
     4621 atggcctatt ctcgcatatt tgaagcctta ttttctcaac gattcaatga gtggtccggg
     4681 gatagttcca tacaactcca ctttgtcttt caacggaacg gaacatgcgc tagatgcccc
     4741 gttcctggac attgggttcg gatgctcgca cccctacaat tatttcacag cattaggcaa
     4801 ttgcgtttgc tacaacggag agcctctaac cattgattgg tatcaagata gcaatatggc
     4861 atgtttggac tcccctagat acgtctgggg gttctcgtca ttcattgttt tcattggcct
     4921 tttgtgtgag ctcatttgga taatcttcgc aatatgcata cgcggttatt gccagtggtg
     4981 gagtgtattg atgaagtacc ccagagtgaa gagagctggg gtggtttgga acgttctaga
     5041 acttgcagag gccttgaata gggacttagg agtagatagg gcgttgctac gagaggatat
     5101 actgcggaaa agtctaaaaa ctcgagatag cattggctac gaagcagatg ttgacgcatt
     5161 cggaaggctg aaggacttgc atatcgtcag ccggaagcca agcacagaca ttttgagcaa
     5221 gagaaaggac aaagagaaca tcatggagag ctgctatgaa atgcaatgat aactgatatg
     5281 caaaccttct acagagagtc gttcaattta ctgtcccatt gggcctgcac tgcttgaatt
     5341 ggtcgattgt gggacggagg gacattgttt cgttatttta tgtgcacagg atcaccgaat
     5401 gtgatctaaa gcacaatttt gcgtatatgg acaccatatc cggtgtctta cgcccatatt
     5461 tagagatgga acctgctact gctgagaatc gtatccaaac acgggacgca cacacgatcg
     5521 ggctgatatg gcatacatct tgatgttttg gccagaaatc tcatgcaaca atctgtaaca
     5581 ttcaatttta ttgtaccatt cattttcctt cgccttagcg caccggattt ggctttcagc
     5641 tcgtagtctt gttgtgcaat gctcaatatg ttgtgtactc cactcacaag ataccaggct
     5701 gggagccggc ctagacattt tgaattcctg agaactcacg gtagtgcatt tgaatttgta
     5761 tcaaattgga tgtcacatat ttcagacaag atctttgtga agtttgagcg aagtgaaccc
     5821 cattcagtta gccagaccct gttgcccgtt ctcggtgttg accatccaca aggtgactcc
     5881 tgcttattac gtaccagtga agtggataaa tggtggcata ctttacttta ttggatggag
     5941 acgtgcaaaa tgcgaaagca atccattttc actccattct cccatggaat cctaagccaa
     6001 gtagaatcct caggagcatt gatttacacc tacaattcac tgctcccatt gtactgtcgc
     6061 tcgttcactt gcaaacacat tttgcctgac aaagcctgag aaattttacc tctttcccgt
     6121 ggcaacctgt gaggtcccaa acaattcaca tgcatagtgg ctgatctcaa catcaataac
     6181 cgtttctcct tcagataatc acaccaattt caccaggatg ccttacatca gcgccgatca
     6241 gttcactgat cttgatgtcg acgctgaggc tgaggcccac cttgagagtg atgaggttgt
     6301 caagcatgcg accctttcag atgaaccctg tgcagacggc gacgagactg aaggtaaatt
     6361 ctaccgccct gctgagcatc tctgaacatc tcagaatagc gcagatgaca gcctacactg
     6421 atcatcacat ctggctgact cggccttcta gctcaaacgt tcgacgacat gaacatggcc
     6481 acacacttga ttgatgggaa cgaggacgtc aatgatttgt ccgatggctc ggcgattccc
     6541 tccccgaagt ccagcaacaa cgcagtggcg accgctatcg cgccaacctc atcccccgag
     6601 ccgacgcctg tcccgaagat agcgcccaga aagagaggcc gaccccgaaa ataccctctt
     6661 cccgatgtcg ttgccaacgt tgccgaagtc cctggttcgg ttagtgccag cactcctccc
     6721 cgcaaaagag gccgcccggc caagaatcct gttggtgatg ctgcgacgac cgcgtcccag
     6781 ggtagcgctg tcactgattt caccccccga aagagaggac gtccagcgaa gaactcgccc
     6841 gcgtcaatca gtaatcgact ggtggccgca acccgacgcg gacgtactaa ggttgtcacc
     6901 gagagccagc agtctccgct cgcacctgct tccgattttg accagtcacc ctccttcact
     6961 cgtagctttc caagcctttc ccgagccacc accagctcgt tcataccggt caaccctatg
     7021 cgtaacacct cttcggccaa acatgtggga tttgccgacg ccgcgtccac cgtttcgccg
     7081 gaggaccgca cgggtccttg ttcctgcgac tctgtcagag gaatcattcg agatgtcttt
     7141 ttcaagaacg ccatccagga gcaggacgtg tgggtgcttc cccagcccgc cgctctcgag
     7201 atgcaccgat ttcttggcta tggcacaccg gcaccacaga gcgatctgat ggtacctatc
     7261 gagaacgttg agacgattcg ccacctgctt ttcgaagtcg agaactaagt ggcaagggag
     7321 atggaaagga gagattatga gatgtgcggg caatgataaa gacttgattc gcggcacaat
     7381 gtggcattgt actggtttgg gcggacgata tgtcgtgggc tccatggggt acccatcacg
     7441 gcatttcatg aaggcatcac tctcagcacg tggatgctta gcttgatcac tgcacgtggt
     7501 taaaagagtg aactaatacg attcattact tctacatccc aacgtcctca tcccagctgc
     7561 atatgtatca cgattatatg taactctccg aaggtgtaga caccttgaag cgtgatcgcg
     7621 gagtggagga aggtggaatg tgattcagcc gctgtggtac tgactcgaag ctccaatttt
     7681 cggacgctca cattcattgg cttcacaaac ttttggaaaa gccatggatt gtccaagcat
     7741 atgtgatttt gccagctgtc atcgactctg ctgccgttcc cattaccgaa atggtcttgg
     7801 ctagaagacc tgttgatggg atatgatact actcagttca gaacccctgg cgcatgctcg
     7861 ccttcaccct ctctaatagc ccggaaaatc tttgaacacc aggagatcca ttcttactcg
     7921 ccaaattatt catgacccag tggacctcct caactacagc atcaggcctg tcccgtatga
     7981 catgatgccc acagtcgggg atgtggaggt aatggtaaac ccgtgacagc cgcaactgat
     8041 ccttcttgag ccgctcgtct tccttgtctg tcgcatcgag cagctgccgc tggatcgcca
     8101 gccttgactt ttctgcctca tctctcgctg ttgccacagc cctttcgaat tggacccatt
     8161 tccctatgag tgtgttggca cgaatgacgc tgaccggctt ggctcccaga atctgcttct
     8221 cgtattggcg cctctcaatc acaggatcca acggcgtctc ttgccccgtc tcaacgagca
     8281 ccatacctgc cacatcggcc ggccatagat gcaagaaatt tcgtgcaaat gtccctccat
     8341 aagaatgcgc aaccagaatg tacggcgggg gtaacttggc ttccctaagg gatgcgtgca
     8401 gctcgtttag aacatcctgg actttcgcgt tcgctacgct ccgatcaaag aggagaacgc
     8461 ggaatgaact actcaagctt tctgccaacg gctcccaagc ggcgcaagaa tcgccagatc
     8521 catggaaaca tatgacgagt ggggatgaaa tttcgcgatt tccaagaact ttgacattgg
     8581 cgacagagct tgcagtcatg ttgaaatggg cgttgatcac caagttgtct aggctaccac
     8641 ggcgaggttt ttgaggccag acgtcagcgc taatcttagc ggcaaggtca gcagccactg
     8701 tgccactaag aatctggtcc atgcatgcag ttcacttacc cttccattcc acttgatcaa
     8761 gctatccaag agatacgacc aacacctgcg ttttgtatac ccaaaaatcg attgttttca
     8821 atgtggcgat atcgacttcc tagggtggac aggataagag cttcgcccca tggtagcacc
     8881 tttaagtggg atctgtatcg gctcactatt taggcggcgc acggttgtac tatgttctca
     8941 taaccaatta tagtagaatt agactggact agactatagc gcctagaaca acaagtctcg
     9001 ggggtctgag ctgcaaacct ggcgctcatt acaggtagtt gaattccacg cctgctgaag
     9061 ctcatcggca gtcaactctc ttgctgcagc catgagcgtg tcgagcgtgg cggttcgctg
     9121 ttcccagccg ccgccaggta tgtagggaac tgccttcact ggcttcacat ccggatactc
     9181 aaatggcgtg ggggcgttgc ggtgagctag acccaggccg tactgtgcct ctggcggata
     9241 gaaaggagtt tcgtttggcg cgtattggta ttgaacacac tcggcaatat tgacttcagg
     9301 gatggtagcg aagaaatcgt cgtatgctgg gtccagtgca tctcccagac tggacactgc
     9361 gtggcagctc cgggccgtat tcggcttcgg cggctggatc acgttccagg ggttgcggca
     9421 agtctcggtc tcgcaggact tcatgaccat caaaagggca ttgagacgcg acttgacgcg
     9481 ctgtatggct gggtcggtcg agtttgcaag attggtgagc tcgtaggggt cattcttgga
     9541 gtcgtacagc tccgtatctc ccgtgcacca acgtgagtag acccacccgt agtgctcgct
     9601 cacaatgcgc atggtcttgt acgtgttatt cctgtataat ccgggtgcgc catctccgcc
     9661 gccagtccac gtgggaagct cgctgaaagc tcgcccccag aactcgacat taatggcctc
     9721 cttggacttg ccgatcgcac tgtcatgcgg attctgccag gcctgaagca tactagtacc
     9781 gtcaaggaat acggggcgct tctcgttggc caacccggcg atatcaagga atgtcggggc
     9841 aaagtcggtc acggtgctag ggaggtgcga aacagccccc tgcttgacgc caggaccacg
     9901 aaccaccagc gggatgtttg cgtcctcaat atatggcgag catttgccga catctcggtg
     9961 ggttcccaaa tgatagccct gatcagtgga aaagataata taggtgttgt ctagctcgcc
    10021 atgtttttcc agtgtggcaa cgacgtcgct aattatatcg tcaacgccga gcatagtttc
    10081 agcgcgtcgc tggtaaagta attcaacctc ctcaatctgt ttggaattaa gacgaggcag
    10141 tgcagaccac caactaggcc tgtcttggtg ctgctcgtcg ggtgggttga agttgggtcg
    10201 atacggtaac gacaggttgg caaatttgcc tgaataccgg gatggaggtg ttggggggtc
    10261 cgtcgcgttc tcaacatgcg gcgccgatgg ggcaatcatc aggaagaatg gatcatgatc
    10321 cttctccgac atcaggtgct gcagtcttgc gagcgatttt atgcgaagta cgtctagctg
    10381 ttgccaaccc tcatagtaca agggcttggc accattttga gacatgacaa tgctattgtg
    10441 tacattgatg tagggatcaa gctgatttat tggtcaattg gacgcctcga attataagga
    10501 acatgacgac ttgccagaat gtcaatatgg ttccatccct tgggggccgg cgaatagttc
    10561 aaaagcgagt taccattgta aagttttcca atatctgcag tgatttgcac atttaatggc
    10621 tgaatccttc atgcactccc ggagcctaga aatactcaca ttctgcttgg tagccggcct
    10681 gaacaagcca atgcggaaga taatcgtcat cttcgccaga cgcaacaaat ttcgggtagc
    10741 cccccctagc ggtgcgactt agctacaaga cgattctgaa ggagggatac aacactactc
    10801 acgcaggtgc agcaatttgc gtgttgttgg tgttatgagc cgcctgacca cgcatcaagg
    10861 atacacggct gggacagcag acagcgatgg tagcgtaatg ttgggtgaac aaagtgcctt
    10921 tctttaccag atgttcctgc aacgatggca tataatccaa tgagttgtgg tgatagtctt
    10981 gatcgtcagt gaaaataaat acgatattgg gcatgcgagc tgccgcgctg gtccctacca
    11041 attgggtaac ggcaagcaga ctgcccaaga ctgtggcgtt cagggacctc atgattccta
    11101 tattgatgac gcgctttggg gtaaagagcg aattgtgcat gcgacaacca tcaggtttgg
    11161 tgaatctgtc aacccaatga caagaataaa cagcaattga aaaggtcaat cgacatgaat
    11221 gacgtgctgg gaactggaca tactacttac tacttgcagg ctagcgagcc cccatttcgg
    11281 attgcgcaat acctattttg ccccactccg atcgaaggag gaggggcaga ggggaaatgc
    11341 ttcggatcct acacaaacag ggattatagc cttgaagtcg cctaaaaaag tagaaccaaa
    11401 acccacttcc gtttttgaac ctgagctctt ggcaatgtga cctgagctat tactcagaca
    11461 tgagctgtgg ctgaagctcc ctgagctcga acccgactac tcctgagaag ccgggtttga
    11521 ctgaggtaat cctgagcggt gcaggactgg gacatgattg atttgcgact gattatgctg
    11581 agaccaatag ctatggcccg cagatcattt agtcctggac aaaaatcacc gttcgttgcc
    11641 actgactata tgacatggcc agcactttac taagaagacc accgccgacc cttatgccca
    11701 tggacaagtt tctcctcata ctcctttcat tcgaagactt ggagtaacct gggtatgagg
    11761 ctgctagcag atttcagtat ttgctcgata tcagaagaac ttagaagcag agcttactgc
    11821 tagttgccac aactatacac tccttaatga tagctgcaca atcttgcgcg cggaattata
    11881 ttcaagcgta aaagatgccc taagagaacc tgatctccta aaaaatgccg attatatcta
    11941 atggcttgcc agcgtgagtc ttatgcctac tgaagctcat tctcgccgaa tgagcgttca
    12001 ttttctattg ttgttccgtc ctcgttacat aggacgtaca tgcgtggtga tgggaagcag
    12061 tagctagagg tagccggctc cggtgatggt tggctatttc aattcgcagg cccgcccgaa
    12121 tgggcatacc agtaagcata tcacgcggtt cccaagctct ttcatgccgg ggtgtcagtc
    12181 atagtccatt acttgcccgg cattggtttt gacgaggcgc ctgcgttata gtagcaggtc
    12241 cgaaatagcc ccggtggcct ttgtgttgtc ttgaatacct ccaagatgga gggcgtgaga
    12301 cttcaccctc cgcgtcgaca tggcgacttc gagagggggg cacgaggtct agagaatgtg
    12361 ggtcgaagga gatatcctga accgcggttg gtattatgcc ccgtgcacaa gtagaagcag
    12421 acacaaggcc ctacatatgc acgcaaataa ttgtagatac aaccgagcaa tcttgcgtgc
    12481 agttatgtca atacatcttg atggttgaac cagtacattc gctctggtga tggccggaag
    12541 ttaaactaca gacctaaatg atctcttcac tcttgtgatt gtagataccc ccagcgaagc
    12601 cgaactataa aatctagaat atcaatgtcg attattaaat caactaggtg ttcaggccat
    12661 attacttgac aatcatttgc atcattgcag gagtcggaga gctgctgcta cgctacgatc
    12721 ccaccgtctg atatttggaa ttagcataca attttttaag agagagagaa ttacttacgt
    12781 tgattcggtg tgaagaagag ggtaaaaact taatgccact ctctgtacgg cctcgtcaat
    12841 ctggcaaagg cggtggccgt taccattcac caacaggacc ctaaccccac cggtgtgcat
    12901 gaccccggtc atattggcag ggcagcgcgc ggcaagactc cggcgctagg gtgaacagga
    12961 ctacttccac gtagaatagc gcatcgggga acgtcacgtc ggaggtctgt cttacccggc
    13021 tttagaaact ggttccaccc tatgttggtg gccctgaccc ctttgttggt cctttacgtc
    13081 gtagtattgt tgggtctgga tcataccttg gattctgctt tgccttttac atatccgttg
    13141 ggctgcgacc accaaacccg gtgttggttt gatttcgatt catttgcatc gcctgccccc
    13201 tgagccacgg attgagaatc tcagtcgggt ggcatttgcg tccaccctag cagaaccaac
    13261 cgtcgaggag ttgataatca attccatcat gaagtggcac tgcgcagctc aggcatgtcg
    13321 ccgacccgct ttgtggtcgc ttctcgggca gtgtgagcaa tgctaccgac atttctgcgg
    13381 agagcatgcc gtctcaactt cacacacgtg cctgacgaca aaggttcgta tagaaagaat
    13441 aaatgattga gccaggtcga gataaagctg atacgacccc taactctctc gtatgatagg
    13501 aaatccacac gatctatgtg tctggcgacc agtctaagct tcgagagctt aatgtgtccc
    13561 gacgaacggc aggcgaaaag atgatctctg ccctgatcga cagcattgac agcgatgccc
    13621 ttcgcgagcg tgccggaact ctacgtggcg gaatgaaatg cactgtcagt ctcccatcag
    13681 ccaatcaggc gtacttcaat atggacgtcg ttgggggacg caactaccat ggctcaattg
    13741 tgtttgaaga cggaaaagcc tggttagcac gattccggct gcctaaccac aacgcacctc
    13801 cggtggagga gagaaacttt gatcggcgca gcgaattcgc cacatatcgc tttctggccg
    13861 aagctgatat cccggtccca cgcgtttacg actgtgccga tgatggtgat ccatccaaca
    13921 ctgttggcgc tggatatatt ctggttgaaa aacttgcggg gaagcctctg gcttggcacg
    13981 aagcggatca agcacagcgg gacaagttca tgcgtcagtt ggccggcatt tatgcccagc
    14041 tggagaagca ccctctcgga gcgcttggac gcctgcaacc atcgtcgtcg ttgacaggcc
    14101 agccggaagt cggcccggca ttcttcgact acgactcggt cgggcgcttg gtgccatttg
    14161 gcccattcga tgacatgagc gactactaca aggccttgat tcagcacaaa atcgggctca
    14221 tcaggacggg ggagattgcc ccttctgcac cccgcgacca ataccttatt tatcggagtc
    14281 tccttgactg tctcccccga aacgagcaag gtcctttctt cttgcgccac gttgactcta
    14341 gagacgctaa tttcctggtt gatcttgact ataacatcac tggcatcata gacttggagc
    14401 tagccattgc cacggccaaa ggcgcggctt tccagtcgcc tctattgctg tacgatttgg
    14461 gagagctgta cgataagggt ctctccacac caagcgaggg ggaagagcgc tttgctagga
    14521 tccttcagga agagaacgag tcgtaccagc tttctgcgtt ggttgcgcag aagctgcact
    14581 tcagagtcga ccaagtgata gagacgaatc ccgaggatcg ggaacacttt attagagttt
    14641 tcggcggatg gtggaaggcc gccacggggg aagaagtatt cgattgggat atgtggtata
    14701 gggaggcgct ggaaaagtat ggcgatggag gctttacacc tttagctgta taatgtcgca
    14761 ttctaaggtc gttttcaaaa ttagattacg atgatgtatt aaagtcaatg atattttatc
    14821 cctcttatta cgcgactgta attattcctt aatcggagtt gtaataaagt tatattataa
    14881 taagccggta gcgattacta tcattatcat tgctatcctc ttttgttctt ttctcattta
    14941 tgaaggcccg cttagaccta cgctgtcctg agctgtggct gcattgccct gagcgaagct
    15001 gagccgcagt tgagccagat catgttttcg aggaagcggt aagcaaataa agctacccgg
    15061 aaatggggtt tagtggatga acatattata ggcagacttg ccgacaattg gttggggtcg
    15121 ttgtgctcaa ctgtgtgctc tactagatat ggatctctct agtcagtaca gaatgaggca
    15181 aacagagata catggtaagg ttgcttcggt tatttatacc cgcgttcctc gttcaatgaa
    15241 tcacgttgaa ccattatctc tactccttgg cggctgctgc cttccacctc gcgacctttt
    15301 cagagccata acaagatccc agaatggcat ggctgaaatc atcgacatcc tcaggcctcg
    15361 cggtctcaaa tagaacatct gctgtgacat ttgatgtcag gagagggaca gagctaggag
    15421 caacccgctg gccccaggag taagcatcga cggcgtccca ggcacctgcc cgaggggtaa
    15481 acttccctcc gcctaagcag gccgaccagt tatccttcag accctcgtag attgactgcg
    15541 tagtagtcgc cactatccag gttcggcgaa tgctctcaca aacaatccag tggcgccagt
    15601 ccatggactc taggccggca ttgttcgctg ccaccagact gtcatcgcta tctgttccga
    15661 cgctgtgggc cgtggaatag agactcgatt cgagtttgat gcacttccac atttcatttg
    15721 tccaatgtaa caccttgggt gcatgccgct cggccattcc acgcagagta atatcaccgt
    15781 caaagtaccc tatcacctgg tagataagaa gcgcttgtac tcgggcgaga tggtcgaacg
    15841 ggtcgaggga agaaatggcg atcccggacg tggcttcaat actagactcg gagaggctcg
    15901 actggtcgat aagcttctct gcgcggtccc taattatacg gaagcacatc tgagagtttt
    15961 ctggcgttcg agccaggtag gctgccaagg ccatgtacgc atcttgcata caatccggga
    16021 atctttggga atagaggcag tgatggataa aaggacatga tcccgtggtg ctccatttcc
    16081 gaagccaatc ttgaacagtc ttcatgtact gccttaaggc ggggagatca aaaagctcca
    16141 tctgataaac gaaacataca ctatcgatga tggtccatga gtcggcattg tagaaccagt
    16201 cggactgttt gcaagtagta ctgctcgctc ctgtctctac ctcgagcagc gccaaggtat
    16261 caccactgga tatatcaaat tctgaggcca agctaggaga tatttgcgtc gcagcaccgg
    16321 cagtgtcctc ttcccgcacc ggcccggcgc tcatgtcagc attgtgggac cgagagacgg
    16381 cataatccca agccgttggc cgtgtaggag ggtagtgaca ggaaaggccc ttttgctcgc
    16441 acctcgcgca tagcggactt cgcttgttgc atgatttctt ggctttggtg cacgctgtgc
    16501 aggccctccg ccccgaggcg cttggagcca tggatatttc agatggagga cccagtggga
    16561 cgggatggag attgggcgcg atcccgaagg caagcgtttg actaattaga aaggagtaac
    16621 acgccacaga gtggctggta gcatagtggc gcagccatag tgccttatta cacagacggg
    16681 cttataaccc ctctctcctt agccttacaa gcgagatgga gattttatac catttaatca
    16741 gtagttttat ttaatcttat taagcagttc cgagccatta tgagtacttg gccacaagaa
    16801 gcaggtaaag catccaataa aagatgcccg acagactccc caagccacca attgcagaac
    16861 acgggttgtt ctcatcttcc ggcctcagct gctcggctgg ggtgtgtgtc tctcgccaga
    16921 gagatcgatc tgcaagtcgc actggtcgaa tatgatcgga acgcagaaaa cacagaaaac
    16981 cccgactatc gactttggtt gggtatggcg aagagagagg gcgacggcca ggtcaggatc
    17041 cggcctagca ttgtgtcgat acttatgtac ttcagctcga tatgatatat ggttagttga
    17101 gcgagttgct tgtacttagt acacaagcaa gctactattt gcataagagg gcagaccttc
    17161 cagatacaac tctagtgtca cattattgcg taccgtattc tctccactga ttctgcagcc
    17221 attcctacct ctgggaagaa cgaaaaatgc aagggtgcgc ctgtgggcag gtggtatgga
    17281 atgggctatt gaatgtcctc cttgccctct cttttcaatg tgttgaatcc gtgtgcacca
    17341 tttcaggtat ggaacctcga ctctcccacg cccgccagtg aagtacacca gatccttctc
    17401 cactaccagc tcatccatat acaaaaactc caggttctgg acatgactgg ccaggtaatt
    17461 gaagatggct atgaatggcc cggctaccat ggccactata ttcatgacaa acgctcggag
    17521 agtgatggag ctcctctcca gaaaggcgag tacatctctc tccctgagga aaacaccaca
    17581 gtagagaact tcaacgttac tctaacacac atccgtagca aacaaaaaag ctggatatta
    17641 tatttgttac acttaaatct aggacctgcc ctgtctccat aacaccggat tgttaactca
    17701 actgaagatt gggctccgct cacgagtgaa attacccccc atactcggcg gttcgtagaa
    17761 tatgttaccc ctttccagcc acccaatgcc gaagcaggta tctataatgc atcggatata
    17821 gcttttggcc atgattgacg aataaatcca ggactagtgg ttcattgctg tcagacttgg
    17881 agcagacgag ggcatagtga cttgatttgt catgttgaca aacctcccgt atcttttgca
    17941 ggacactttg aagcttgcga agtgtggctt gtatagaatc ctttgcctca aaggcctcga
    18001 gatgtcttgc aacattcttg actgagatct tggacaagac gccgtctgca tgggctcctt
    18061 gaatcaaata gggtgctctc cctatccaca atccgggcaa gtgccatgag actggtttaa
    18121 cgcagttgtg tgtcttgagt tccgcaatca tcctctgagg aaccagacta cctctgtcga
    18181 tcacatccac ttcgccctta cccttccatt tggtccaatc accacctttg taaaccggtg
    18241 cctcccgggg acgtgcaggc ttgctccagt gctcagaatc catcagctca ggggcataca
    18301 gggcgtctgt ctccacgcgg acaacgcaat tcaaatcgcc aatcctatag ttcaagatac
    18361 gataatgact caaactatcg tccaagtctg gagggaaacg ggtccaaagg tcttcaaagt
    18421 acttgccgta gtgtatccgt gggtctttca cggcaggatc aggcatcgtg acgctggatc
    18481 gaggttttcc taccatgagt aaggtgttgt atgcccagga tagctccaca cggaaaacat
    18541 agctggcccc agcgcagaag ttgaataatc tagtaagggc cgccttgtca gcgatcacat
    18601 ggacattgtc aaactcaaac cccggtcgca tagcaccaac agcttcgaag gtggcgttcc
    18661 aggggtgctt tggagtatga acagagtcga cgtcttgaac gcggtgcaga gcatttggtg
    18721 gcattctggc tgccatatgg gagccttgcc aaaccgcggg ggaccctgtg tctggttagt
    18781 cgtggacgtg gcacatggta taattttgac atgcctggaa cgtagattgt agcttgttca
    18841 caatccaccc aattgtatga tgcgaggacg tcggcaccgc cagtgcttga aacaggcgtt
    18901 gtacttggct ggatttcctc taaggtagcc ttccaaagac tttccccaac cttcccctcc
    18961 gtccggttcc gataattgtc aatctcctcg gacaggtcgc ctgcctcctt ctcaaactcg
    19021 tcgaccatat ttagtaactc atgccgtgcc tcagcgaggc gttcaagctg gtctttggcc
    19081 tgggacacaa gctctcgaac cgctttcaat cgtcggaccc gtcttttttg cctcccggga
    19141 tagtacacac cagcgtcgcc atcaccaaga gtgtctgcct gtgaatcagg taacacctta
    19201 aggagtgacg aagatcgcgg cttaaatatg gtcggggttt catctacgcg cctggagtct
    19261 tgctttgatt cccgaagttc ccctgacatg cgatgatcgc gtgccaagtc gcgcagcttg
    19321 tcgcaagagt ctgaagacag aagctccccc acctcagatt cagagccctt tgggttggga
    19381 tcgggcttac cagtggggtt tttgagcttc gtcccctcat gtctcctacc caggtggtct
    19441 ggccgatgcg ccgcctttgc cacggatgcc ttgcggtgcc aagatactcc aggggtcgcc
    19501 tcgtgcccgt gaggcttccg ggtctctgat gtcttgatgc tcgacctgac acgcctggcg
    19561 acggctggtc tgttacgcgt tgagccagca tgtctaaggt ccgatgtttc tgcctcgtcg
    19621 ggacttggac gcgctagcgt cacggtcgaa tatatgcgac gagcgaagcg atgcgctggt
    19681 gatccccatc gtgctagact gcgcattcta gcctcatctc tagcaatcct gatattttct
    19741 cctccaagac aaggcggcgg actcgatgga tggttgttac tcggtattga gccaagggag
    19801 gtgacctgga agatattggg ccttggggga ggaaaggttt gccgcacgtg gccagctggc
    19861 agcgggccga aatcagaaaa acgccgaaaa ttccataacc tggaagacga cgggatgtac
    19921 gagtcagggg aaagaagtag gagtccgaca atatgtgatt atctatctat ctattctggt
    19981 aatgcacccc gtcatggtcg tcatgatcct ttttgggatt tgacggcgac cttctcagca
    20041 agctcaaaga gactgctact ctgcgtcacg tcaaagatag tgaccgtcga agccacattc
    20101 gacgagagcc aattgcgcag ctcaactgca accaaggagt caacgccgag cgctgacagc
    20161 ggctggctct ggttgatgtc ggaggccggg atcacaaaca tgtccgccag ccggatcgtg
    20221 agtgcgtcgg ccagaataat cggcgctgag tccagggtcg cgcccttcag gcggtctctc
    20281 aacgatgcca cattcgtgtc cttggccggc gcgcgtgagg agtcgtcacc aacccggatc
    20341 ggtaatgctg tgaaccgcct ctcgtttcgc cacgctacat gctctggcgc tgtccagcct
    20401 gcgacgcctg cgacaatctc gcgctgccga gggttgcaca tggcgagctc cacgagccgg
    20461 agcacctcgg caacggtgtg tgctctccaa cccgctttcc cagcgcgctc agcgacgccc
    20521 tcggtccttg caacatagcc tgcgcctaag acggtaccaa ggtcgatgga aaccccagga
    20581 agtcccctgg cgacccggct tcgcgcgatg gcgtcttggt atgtcgaccc tgccgtgtag
    20641 ttggcctggc cgtggcttcc gaggactccc gtcacggatg acagcataat gaaaaactga
    20701 agatcagaat ctcggaacag gccatccagg tttcttgtgc cgtggtattt ggccccgagg
    20761 ggcacgttcc actggtccaa agtcatgctg tcgaaagccg agtcctctag agcaagggaa
    20821 gagttgatca ctcctcggat cggcatgaat gctctgcata ggccaataaa tctttccaag
    20881 tctgtttggt tggatatatc gcaggcgcaa gggatcagct taactcccat ccttcgcatt
    20941 tcagcttgga gttcttccgt gttcttctgg ccggcactgc gggacactag aacaagattt
    21001 ttcgctcccc tgtacgccag ccatcggaga atctcgcgac caacgcctgt cagtccccct
    21061 atcactaggt atgctgctcg agaatcaagc tcgatggtgt ttggccgcgc ctcagcctgt
    21121 cgggttgagt tagcagcagc aaagtcccag tgacatcgaa cacctacaat ttcttgtcca
    21181 ttaatatcga cctcttgttc ctgaagtcta gccagctctc tgatgagaga cgtacttcta
    21241 cgtagccgag gcagcaatat ttctccttcc ctctgggcaa gctcgtagtc cgggtcgtcc
    21301 tgttctcgtg actccataag accaagcact ttacagattc cgctgatcgc gtctggatgc
    21361 gcaatgtcca ggtttgtatc caagtcgaat gatgtatact tctccacgcc gtgttccatt
    21421 cgcagtgttc tgagcagacc agtatgcagc gcggccgctg gggcaatggt atcgtgtgta
    21481 gcacctgcag atatccagag aaccttttcc gtctgcagca gtgcctgctt cagttggtca
    21541 aagacttgtg ctgtcatagt ggctagcaca tcactgtcca aggccacaat gcaaacacac
    21601 tgtgtgtcct tgggtattgg ctgcccaatc tcgataaccg acacatcggc cccggtagaa
    21661 gcagcgaccg aatccttgag gaggtccaga gatttttccg aagacgtagg tgtgactgaa
    21721 gacaaccgaa gtaaagatat gctctttggg tgccaagcac cgtttacagc cggttgctca
    21781 aaagcagtcg cgaccattgc cgagtagttt gagacatcag cactgccagc atcgcccaaa
    21841 gcaacatcaa caccactgaa gccagcattt gccaagaaac cactccaccg aggagcactc
    21901 agaagtggcg agtctttccg ctcttgctct tcactgagcc accatccggc gaatagtccg
    21961 aatgtgagac tttgatccag atgtggggtt gtcgtctcaa gtagtagtag ttttccaccc
    22021 ggcttcatga gcttcctgac attcttgagc gtctggtcaa ggctagtggt cgcatggaga
    22081 cagttgcaag atattacaag atcatagtcc cctgcctcaa agccctgttc caatggatcg
    22141 cgctcgatgt cgagcttctg gaactgcatt tggctggcaa acggcttgaa ccgcttacca
    22201 gctgcctcaa agaagccggc agacacgtcc gtgaagacat atttctcggc tagcaaagcg
    22261 ccctcatcgc tgttttcgga caatccccgg agagccggct cggtgcagga gccggtaccc
    22321 gcgcctattt ccaggatacg ggcaccagga ttttggtgcg cgaacagctt aacatacttc
    22381 tccacgtgat tcaagcaccg cgtgagcttg atcatgttcg cgtagtattc cgagagaaac
    22441 ccgtctttgg ccatgacctc caggggatcc gcctccttcg tcaggaagtt gggtaggttc
    22501 ttggcaacca agtccagcat acgcccattg acacaagagg gcgttactct actgtagagg
    22561 tcgagttttg tctgtggatc ttgtatggcc ctcgctgcgt agaactcttt gtcctgggcg
    22621 cgcatccatg acacgtactt cttgaggtgc cattcgaggt tgttctcgac ctcgggggtc
    22681 agctgctgga gtgcgtcgtg tatgacattg actgtggccg tctggagttc atcgaaaacg
    22741 atgacctctg tggggcttgg ggcttcggta atgcgatttt gaaggtcccc tgcagacaaa
    22801 aggtctagac tcggttgcca cacagtttcg aggagcataa gatcgtctgt tggagaagga
    22861 ccggggttag gggcgattga caccatttgt agcccgtcaa tttggacaat gggagctcta
    22921 atggggtctt cgctgagaaa gagggatatt gagaccttga aactctcgtg actcgcttcc
    22981 tcgagcgata ctgttagtcc aagctcagcc cctggcgtag atgggacgtt ggggctgatg
    23041 aagaggttct cgatactcct tggaactgag agcccgagct ttcgggcaat cgcctcgggt
    23101 aatgttgccc atgctggatg gaaacaagca tctagagtag tgggatggat gaaattgtcg
    23161 gactgatgtg cgtacggcat catcgccaag ttgtcgggca cagtaattgt cgcctctgca
    23221 gcacgtcctc cacccgccaa cttggtaaca ttccggaaag gttgccccag cgtgggaccc
    23281 gttctctcga caaagttata gaaatgccca agatccattg gtaccaggcc aagccccggg
    23341 gcaggggaag attttagttg gcttggtgct ttggagacct ttccttggca atgcttcgtc
    23401 cagtcgccgc tacgattgcg gctgtagaat acaaactctc tgatttcttc ctcagtcgat
    23461 atttgggagg acgagcttcg gattaccagt tggatttcca aagcatcttg tgagttagga
    23521 atgatgacgg cttttgaaag gtcgacttcg cttaggcgat acccattttc catttcgtct
    23581 gccagtgggt tgagttgacg catagcctcc gcaaccatta ccatgagccc tgcggcaggg
    23641 tacaagatct ctgactgcac tacatggtgc tgcagccatg gaagatctga gagacggatc
    23701 gtgtttcgcc atatcgcctg ttctggattc aaaccctgca cccgtactcc aaggaggtca
    23761 tggcgcgcat ggtttctctg aaggtagtca ttggtggata tcggagcgtc ccaatagctc
    23821 accgagtgat tccactggta gacaggtagg tcccgtatca ctgtaaatgc tccctgcttg
    23881 gctgggaagt ttattttttc caagtccacg cgggaccctt tgcagtgaag caacatagcc
    23941 agttctttga ctgtcctggc cgcatcctct cctctcttga gacatgttgt gacgtttgac
    24001 ttcatggctt gcaagcccat accgtccaaa atctggcgaa taggtccctg aagagtgcca
    24061 tgaggcccaa gttcaacgag gatatcaacg ttggagctct tgttcctagc cttggcagac
    24121 ccgttgctgg tgatcatagc acttaaactg tcgtcgaaaa gcacaggctg gaccatgttt
    24181 cgtacccagt gactaggatc gcacagaact gcaaggcctt ccacaagagc tcctgtgacc
    24241 ggtgacgaga acgtagcggt aaaggaagac gggctttcac cctcgaagtg agggttgaga
    24301 gcatttaggt aggactcggc caacgcctcc atttcagcag aatgataggc tgctggaact
    24361 ttcagtcgcc gcgcaaggat gttatcagca gttgcggcag cttctattct ctccaaagta
    24421 ccaaggtctc ctgaaatggt gatactggaa ggactgttaa tacaggcaat gactgcagtg
    24481 ccattagttt gcacagcttg gatgtattcg gtcgccttct ccttgctggt cgccacagcc
    24541 atcatgcccc ccttggcagc accggactcc acaaagtcgg acgttaatcg acctctgatg
    24601 tatgcgacgg cgagcgcttg ttcgaagctc agagctccag cagcgtatgc tgcagaaatc
    24661 tcaccactgg agtggcctgt cgtggcagtc ggagatatcc cccaagactg tagtagctga
    24721 accaaagcaa gctgcaagag aactgacata ggaaagctta gataaggatg gtttagtttg
    24781 gtatcctcct tagacctgct gagttcctct gcgtgattca gtcagtataa ggctccgtgg
    24841 gccaccatac tttcagaagc aagaacggaa cataccgatg ggatcccact gtgctcccaa
    24901 tgaacgcata aagtcgccgc cctttttcat ggtttctgcg aatgtaggat aggtgtagat
    24961 gagttcccgg cccatggcat accactgagc gccttgcccc gtgaagacga agcctagccg
    25021 aggaacctgc gacgcattaa gaggcttcag aggcccagtt ctgaaagtat ctcgcagctc
    25081 ggaaatcgtc gagccttgag ctgcgactct ccaggggaag tgcgaccgtt tttgattcag
    25141 cgtgtatgcc aaatctaaaa gggtccaagt ggggtcagcg ttatccagaa agtccgccaa
    25201 cttggataca tagttccgta ggctcgtttc gtctctcgca ctcaaagtta cgatcgttga
    25261 cgatgatgtt attgcagcaa tatcatcgtc atgatttgcc gctttgacgg gggatttagg
    25321 aggggtgtcc gggactccat tcagctgaag atcggtgaca agcctatggc cactgctcaa
    25381 gctttcttcg aacaactttg ttctcgtggg cgttgttggc ggagtttgtg aagtctcatc
    25441 cacgtggtca ttagtatgtt cagaatcctg gtttgctgct gaaccatttg cttctctggt
    25501 aacggaaagg aaatatcgag catcttcaat gattacatgg gtgtttgcac cacctgcccc
    25561 aaagttgctg attgacaccc tgcgtagctt gttttccggc catggtgtca attcagtggg
    25621 aatctacccg gttagcgaat tggccttacg aatttggaaa tatagaccta ccttgatgtt
    25681 cagagccttg aagtcaatcc gagggttgtg gttctcaaag agagcctggg gaggtatttg
    25741 gccctgttcc agcatcatgg caactttaat gaccgctgca aggccgctgg tagattcagt
    25801 gtggccgaag ttggctttga cgctctatat aactgtcagt actagatcac cccgccaatt
    25861 tgttgtgcaa ttcttacccc aacgtacaac gggtcgtcgg ccgactttcc cttgccaatt
    25921 atagctccaa gtgccccgag ttcgatccta tcgccggcaa tagtccccgt accatgtgct
    25981 tcaacgtaag tggtgtcttt tgggtcaaga ccagctcggt catagcagct cagaatgagt
    26041 tcttcttgag cctttggcga cggtgttgta atggtttgcg tccgcccatc ttggttcatt
    26101 cccgtttcgc gtatcaccgc gcgaattgga tcaccgtcgc ggatcgcatc ttctaggggt
    26161 ttcagcacaa ggcaggctat gccctctcca cgcccatacc cctgagcacg ggcgtcgaag
    26221 ctataggact tgccatcatg accagtgagt ctaccaaaat cgattcatta gttcactgca
    26281 agctttatgt tcagctacca cgttttaagc gaaaatctta ccccaaattc gaaaggctca
    26341 tggatgaccc ggggtgcagt atgaggttgg caccacccac tactgccatc ttggattcgc
    26401 cagtgcgtat actctgacaa gccagatgca aagctgcaag agctgtagag caagctgtgt
    26461 ctacacttac actcggacct ctcaggtcaa agaagtgaga gagtctgttg gctgtgaaag
    26521 ctgcggcatt gccggtgaca tggtaccgag gcagattctc agtgtctttc attaataaat
    26581 cgtggtaatc ccgaaacatg gacccagcaa acactgctgt ttgagatcca gcaaccttct
    26641 ctagtggcaa tcccgctgtc tagtcttagc aaccatgctc ccgtatgttc agaatggcgt
    26701 gaactttacc cgtttgaaag gcctcgaacg cggtctctaa cagaattcta acctgggggt
    26761 ccatggccta ttgatacccg gtcaaactat tattccttgg gcttaaatca gagtttctgc
    26821 ttgttcttac ctttgccatg tctgcagtga agttgaagaa tgatgcatcc caaagggatg
    26881 gatcttggtc aagaaaatga cctccacggc tgtgaaacta accgaacaga atatcagcgt
    26941 atactcttac atgatgctac acatggacac cgcattggca gtcaacacac gcctagtctc
    27001 aaaaactact cacagttccg agatgctctg cttgtgggtg atggaaaaca cgctcgttga
    27061 gacgtggctt tggccattct gaccatgtgt tgcgagcgga ggcgcaaaca tcccacagct
    27121 tttctggtgt gtcgacctgc ccagggaacc ggcaggccat gccaatgatg gctataggcg
    27181 tgctctttgt gcccttcatg ttgaaatgaa ttgcaggaga ctctacgggt gctgcatttg
    27241 cagtgcggcc acatcgagcc attaataatg cctcttcggt aagcccacct tatctgttat
    27301 ccataataac tctccctttc gagcaacagc gggccgaatc tggaatccga cccctcgcga
    27361 gttccaatta ccataccgat cacgtacacg tattgccact gtaaggattc ccttttctgg
    27421 aggtcgtcgt gcttgacccg caccgtttca ccatggtatt ggatataccg agttgagccc
    27481 ataaattttc cgagtatttc attggccata gcatttcttg catcattagc atccgcaccg
    27541 gaagctaagc atgggtgaat gagtggttgg ccacgaatgc ctagaaacgg gctcatacac
    27601 agatgtctgt cacaaggaaa agtatcggag caactactga tctgggctta actatagact
    27661 gcttcatggt atccaagacc actaatgcgc aacttaagta taatgctccc tatatagtta
    27721 gggcgtgatg tggcatgcgt ccctacacaa tgccatggct catgatctga tgccatttat
    27781 tatagaggtc ggcagttccc cgcctgcagc ggccctgttt tcctggcatg tataagctca
    27841 taacaagtct agcagctcgc gaggcggcca gggtcatcgc attagcgcta tcaaagtgca
    27901 tcatgcagac tgcaagagac catttccgca gcatggccat tactgtacat tacgtgttgt
    27961 acaacagtag tcccatgcac atgcagctgc gacgccattg ccgcatatct atttcttgtt
    28021 cagggaacag ggtcctagta cgtgccagcg gattggccga ctcgaaatgt gttgcatgcc
    28081 ggtcccatac gactctaccc gttcggttcc tcactatgca tcggagctcc atggcggcag
    28141 cccaccggtc ttacgggtgc ggaccaaacc ccgattaccc aagaggaatg catcaccagt
    28201 caatggtcaa gaagaaggca tgctgtcact ccataacagc cgaggtctcc caccttgagg
    28261 gttttatcta tcaggagaga gccggtgttg ttacccaatt gccgtgctgt tcagttgcac
    28321 aacgacaacc actctctgcc tgaaatccgt agccgaaccg acgacaacca gccaacccaa
    28381 acccaggtgg ataaagacag gacactagca cgcaggctgc ttgttccggg tcctgctcac
    28441 tggttttcta taccaccatt acctgaagcg tctcatcgca tactgactga ccatcatggc
    28501 cgactcggac gagtccaaag cccgtgtata caagagcgtc tactcgcggt cgttcctggc
    28561 gggcgtgtac gaccactatg tgctgggctt caacatgcga tacatgtggg gctgcgcaac
    28621 cgactcggta ctggtgccct tctttagcga caacttctcg caacgtcaca tggacattgg
    28681 cgtcgccacg ggatacttcc ctgcgaccat tctcaagcgc cctatccgca accaggaaaa
    28741 gcacgaggtc acgcttctgg acttcaatga gacgtcgctc aacgcggcca aggcccgggt
    28801 gctgtccgtg gcgccaaaca cgtcggtcga ctgcgtgcaa gcagacgtga cggcgccgct
    28861 gcccgtgtcg ctggagcaga gccgcgggac gtatgagagc atcaccatgt tcaacctctt
    28921 ccactgcgtg cccggggggt tgaggaagct ggatgcgatc ccgacgtatg cgcggctgtt
    28981 gacggaggac ggcagcctga cgggatgcac cattttgggg cgcaagcaca cgaccgggtg
    29041 gttcagccac ctgtacctca agttctacaa ctgggtggac ttcttcaaca actgggacga
    29101 cgagcgggag gtgtttgagc gggtgctcca ccaggagttc gcgtgcgtgg agacggaggt
    29161 cgtcggcatg atgctgctgt tcaaggcctc caagccgcga ggatccgagg gtacggttta
    29221 ggaaatctgg cttgcagctt ggcggacgac gaatcgggac ttgctgcggc ttaagccttc
    29281 ggactttact ccgcaggcat ggatcagccg tgcatttttt tctgtgccgc ccacgtgcgt
    29341 ccagtccagg gtcgagtgcc ggatttaaat ttaagtaatc aatacagcaa acagtcccag
    29401 tacgcagagt gtgtctagat gcatcgtggg ccgggtcacg aaagacagag tttacgtcga
    29461 cccgggctac tgttcccaat tccggagtag gcgacacgct ttcccgccag agcccaggtc
    29521 catctccggt gcgattgcgt ttttatgtgg gaaccctggc gacggccaac gcttgccacc
    29581 tggttgcgca tgggaggcaa ggaagcaagg agggcagaga gaggcaagga ggggaccttg
    29641 agttggggag ggttgtgatc gctggcaaac acgccctccg cccgctgcac gttacgaggt
    29701 accggcagca gaatcccacg cgccaagtcc ccgaacccag gatgccaccc ctcgcacctt
    29761 gtttgtgccg agcgggtcgt ttggtcgtca ctgcacgcac gctgcgggcg gcactttgat
    29821 tcatcgctcg ctcgctcacc tgttgacctg gcccgggatt cgcatgccgc tgttggttcg
    29881 tgcaagtttc agcggcaaaa cggcgggaaa caggccactt ggtcaacaac ccaacccggg
    29941 ctgtctgttt cgccaaggag ggtcgggcgg ggtgggaaag actcccaggc caacctggtg
    30001 acggacgaag ttgcagtttg caggctggtt cgagttcccg ttgggcctgg cttccaagca
    30061 accttgccgt gggagcaacc tggcagaggg agagcagggg gagagcagag cgagacccgg
    30121 gctcggaagc actgctgctg gtcccgcggg gatgcaatca gcatgggatc tgggactctg
    30181 ggattctgga ttacggcatc atggcagtat cagtgaggtc cacgggtgag agagagcact
    30241 gagcgtcgct gggcgtgggt gcaagccctg agacatgcgg gactggggcc aggggccggc
    30301 aagggtacgg cgcaccgcca ggccaatggg acgctggccg ccgggctaga cggccaggcc
    30361 aatcccaacc gggcatgaac tcgatgctgg ttctcagtcg gaacccatca ctcttattgc
    30421 tgtctgagcc ctattaactg ggcacccgac tacgacgact ggagaggttc cctgttgatc
    30481 tcgcgacggg cctggaggct ggagcacgcg cagctgcagg gacaaggccc ctgactttgc
    30541 gcttgataaa aaagaacatg gcacccaacg agatggccgt tcgacgcttc ttccttgcac
    30601 ttggcccgta aaccgccagt caacgtccaa gcaaccctcc caaactcaaa ccaggactcc
    30661 tccaccgacc cgacggcgcc gcagacctgc ctccttggtt tctgtgccta gttccaaaag
    30721 aattaaaaaa aggccagtct accgttgcaa tcctcgtggg accgttggga cctaaaaaga
    30781 ggcacctcgg accggcccga ggtgtcagca aatggatgga taaacgcaaa cagagcgccg
    30841 ccgaactgcg cactcgacca tcaaatgaca cggctgcatc gtcatggtcc cacgactcct
    30901 cgctgagagg agacagacct ccgaccatgc gtagcagcga cgtcttcacc gctacttcga
    30961 cgccccccgg cacccccgcg acgcagcaga catcacggca gagtggccat gcatccgggt
    31021 cacatggacc aaccgccgca gatgtaagta caagtcagaa cctgtccggc gaaccttacc
    31081 ctgtacctac cgtactgcca cccgaggggg cttgcttgga tcgcgaatgt ggactggacc
    31141 tgaggctaaa gtcggacacc ttcagatcct cgctgatgac gatcgattgt cagcgtcaag
    31201 cgcggaggat gctgctgatc acgaggaggt ggagtacttc ccagccgagg actcttcaga
    31261 cgaggccaca cccgcagcta ccactgccac ctcgatccta aagcggtaag tctacagagt
    31321 ggaaccccct attcctatca aggttgatcc gctccccttc gctgactgac agcaccttgg
    31381 tgcagtagct cgacccagag ctccaatcga ttcatccggt atatctccaa gaagttcggg
    31441 agatctttca acaagagggc aggcttccga ggcagggcct tcttgccgaa cgacgaggtg
    31501 cgttcaccaa gatggcccac actagttgcg tcaaccgtat ccactgacat gccctatgta
    31561 gattgagagg cagagaaatt gtgggtagct tccatcaaac ttgcccgggc cccagtgact
    31621 gaccctgaca gtactccaac atgagctcat cctagacgtg ctggatgggc ggttgcacct
    31681 gagccctgtg cggcccaaga aagcgttgga tatcggctgt gggcctggcg tctggtgtct
    31741 tgtaagtcgg gacgtcctat gttgtaccaa gttaacctac tgactctaag cagcaacttg
    31801 gcaagtcgct accttccgta tcttggcttt gggcttgctg ctaactcgcc gtcattagcg
    31861 caaagatatc ctgatgccca ggtgctaggc atagatgttg accccgtgcg agctccctat
    31921 catctgccaa actgtcggtt tgaagtctct gatgcctccc agccgtggaa ttacggcgga
    31981 acctttgact tcatccatat gcgcatggta ggtgaactgc caatcggcaa acaaaagctg
    32041 ttcgacacca tatatgatca tttgaaaccg gggggctggg tcgagattac agaatggctt
    32101 atcaagttcc aatccccgaa tcattccctt gacaagttca atgtctggaa ccatgctttc
    32161 aagaaaggcc tgcggacctt cgggacgaca ccgatgtatc agctagcctg gaagcccatc
    32221 atggaagcca agggttgcaa caacgtcaca gagaggaagt atcccgtgcc cataaatccg
    32281 tggccaccag ggaagcggct gcagaagcag ggctccatga tggctgagaa tgtgcaaacc
    32341 ttccttgagg gggcgacgct accagtgttc actggtgcgc ttggctggcc agagaaccaa
    32401 gtccgggagc ttctcgctgg actgaagaga gaagttgccg atgagaaagt acacggattc
    32461 ctcaccttgt atgagtcccc tcggcccaaa gctggtaata tcacgctaac cgataccaga
    32521 atgacggtct actgccagaa acctcgggag ggttcgtcca tctcgtcgtc agctcgcacc
    32581 gtctcgtcta tggtgaaggg ggaaaggcca tcaacttcta cactgtctgt ctcgacccag
    32641 aatacgggca aggctaacca gtgaagtgtc aattggtgtc agagaaaaag ggggattcga
    32701 tttcaaaaca gcgagggagt tctgccatat aaaagggacg caacgtgacc gactcacgta
    32761 gtgccatgtc agtgaggagt ttggagtcag atttggatcg accgacccga tcgaagattc
    32821 cccaaggcat ttcttgacat tgaagatatg attacgaata gatagagtgc acaagattag
    32881 acgcattaag attcacatcg cccactactt actagcggtt tcctggtcat ttcgtacgag
    32941 aggcctatag ctcatcggtg atatgtctgg atccacaaga gatagtcctc cagaaggcaa
    33001 cggcgagttt ttaggtgtgc aactatgaaa tctcgcatgt tcactgttct gtgatagaat
    33061 ccaccgaagt gctgaaaacc ccctatccta catagctttt gataagccga cgtcacataa
    33121 ctctcatacc agaaactcca ttgttcgcct cttcaccatg gccggagtct gtatgagcgc
    33181 gtcaaaatcc acgactagca ctagtggaat tgcatgatac aactatttgg gttcgcaaac
    33241 gccaacaaag ggcgaggaga cacctgagat tgtcagttac tacagcctta tttgagaact
    33301 atcgtcggct taccgctaaa gaaaagtttc ccagtcttgg ggtcatggac gacggcagtg
    33361 ctcgctggta ggacctcggc cagactatcc tcaatgacct tggcaacttt gtatcgcccg
    33421 tcgaggcctt tgtggatccg gaccgcggcg gtgggtgcgt ccttgccgta cggatcattg
    33481 ttcgcggcaa agaacttgaa tgtgtctgta atgacggcgg cgaaaatctc gccatcagaa
    33541 tcgacggcga ggttatccaa ggagtagcca acgtcgatct gatcaacttt tgttaggttt
    33601 ccgttagatt ggggctcaaa cacatcgatg acgccgagaa tagagctggg aacataaatc
    33661 aagccgtcgt ggcccttggc aaggccattc gggaacttca gtccccttgc cacctctttg
    33721 caggttgtat catcgcagaa cgacacatcg ccacctccaa gtactggtgc aagatggccc
    33781 atctataatt gtaattagga acatattgaa agctcggaac aactcaggta tcaaagctca
    33841 ctattccagt ctttgtaacg ccgtggtcat tcgtgaagta gaaggagttg ccctgatcac
    33901 cgacaggcgc aacattgttt ggcgtggcaa tctgtgagtg cgcaaaagtc ttcacatggt
    33961 cgagactact tgcgtacggg cctgcgcgga acagctcgac cgtgctgttg cctccgactt
    34021 tggagttgtc cgagaactcc ccactcatag gatcaacgga tggcttggca ttgatcaccc
    34081 agagccgtac attgccatcg gaatcgtcga cgcccgtcag tcctaccagg tgcaagcgac
    34141 cgtcaccgtt cgtcccaggg aacccaggtg tctccagcac acggggtttc aacttgtcag
    34201 gcgacatttc atctatgtca accacgacga ttgcatcatt cagaccgcgt ccagacacgt
    34261 tgaagtgtaa catgctgtca ttccagagcc cgttagcatc gtcccggtgc atccggagca
    34321 gtgtgcttac ttgggcatcc attgtgcccg cgcaagcggg tcggaacagg ctaggaatag
    34381 ctgccgggtc gactgggata gccacatgtc ctcacatgcc tccatgcctt tgtggtatat
    34441 gcggcgacaa gtgtacggga aggagctcag tggttcagca gtgtgcccga cgccaatgaa
    34501 tatgcggacc atacgcggaa gctcaagctg gtagacgatg gcgcccaaga gcgccagaat
    34561 cggcgcgatg attttgaaca tcttgcggag cccttggttt gtgttgacga ggacttggga
    34621 aaggagggta aatttttatt ttagagagat gagttcaaca gaacatgcca cgccggagga
    34681 tttgcaaggt tgctgacagt agttctccag tttaccggct ttgagtgcaa ggatgtttcc
    34741 gaagtccgta gataaacgtt tcaaaccagc taggtagcca gcaccagaca atgcagagat
    34801 tcgcatcgtt gaaatcgagt attggaaact gcgtattgac ctttaagtga ttttgaattt
    34861 tagtgaaaag cccttatagc caacgacttt aggtcacggc cgaatacgaa cacgaacaga
    34921 gtgccccata taaacgtaga ctcgcctttg agcgactcgg actcaacgcg acctgaaatt
    34981 gtttatcatg aaaacacctt caaatttttt ctccctttaa ctgaaccatt taactgattt
    35041 gttgagatgg aatctatgtt ggagagcaaa tgcaaggaac acaagtgcgg aggtcttggc
    35101 attgctgcag caatacaggt cactaaacta gtggtaagtt tatggtacag tatttggcct
    35161 attgcattaa atagattgga catgattgtg tgaaatatct gatcgctggg aaggtcggtg
    35221 tccttttaat ggtcggaata tccttgcctt cacatcacga gccattaagc tgttttgatt
    35281 atattcagcg cttggcatcc cgcaattcaa ccttgagatc ctaagtacat tttgaacgag
    35341 tcgatttatc aactttcaat caggttttgt tttgttcatt acgttaggtg cctataagct
    35401 acgcacttct acacgagaat tcccagccag cagggtctgg tttccgttcc taatttggca
    35461 aagtttactg atacagaact ataatgtctg tcctgtgctg tggggagata tttatctata
    35521 tggcctctct gtcggttaga ttttcagctg attctcgcga ggagaggggt tgggagttca
    35581 tccaatgagc attgcagctt agcggtgttg tgtcaccttc gccgcctcac ttgccatcac
    35641 gtgtctgact gcagctgcat ccagagcagc ttgccgacga catccacaaa tatgcctcac
    35701 acaatccaat acactcatga gcttgagtgg tacgagatca gttccgtaag caggtcgaag
    35761 ccaaaactat gcgactcctc aacacggaga ccaggcaatt ggaggagccg aatccagttc
    35821 caaaatatgc tattctatcg cacacgtggg gtaatgagga gatcacattc aatgatctgc
    35881 agaacgggac agccgaaagg ttcaaagaag gttactcgaa actagacgga ttttgcaagc
    35941 gagcctcaga gaatgggtat ggttatgtat ggatcgacac ttgctgtatg ttgactctcg
    36001 ggaggtgcat ccttcacgcg ccaggactga tgattcttgg acaggcattg ataagagcag
    36061 cagtgcagaa ctctccgagg caattaactc gatgttctca tggtaccagg ggtccgatgt
    36121 ctgctatatc tatctcgacg acgtaccaac tgatgacgat gtggtgcatc ccgcctccgc
    36181 tttctgcaag agtcggtggt tcaatcgcgg atggacgcta caggaactaa ttgcttctcg
    36241 gaaacgacta ttcttttcag cctcatggga cttacttagg ccaagcgtaa cgaagcttgg
    36301 taaagttggg aaactaagac aatcggcgag ggtgatgcgg gtggtagaaa ccataacagg
    36361 tatcccggtg tcggtgatcg accacagtac caccgtattt caatacagtg ttgcgacgcg
    36421 catgtcctgg gcatccaaaa ggaaaacgac cagagttgaa gatgaagcat attgcctaat
    36481 ggggttattc cagatcaaca tgccattgat gtacggtgaa gggccccgtg ccatgcgtcg
    36541 actgcaggag gaaataatcc gaagttctac agatcagtcc attctggctt ggggatataa
    36601 tcatcgatac tcaagctggc ccggatatct tgctgcctca gtcaaagact ttgcggacat
    36661 caacccaata ttggagccta gaaacccgtc gacatatgta agagaaagac aaggccgttt
    36721 agccacacac agcacggtaa ccaaccaggg gctacatata acgatgccaa tcaaagagct
    36781 ttttggagac cccaagacat atcttggtct tctggatgcc tttacactga acgggaggca
    36841 gttcgtattg caccttattc ccactggacc ggagtcaaat ctttttgcgc gcgctcccgg
    36901 ttctgctgtt gttaccattg aaatgggatt ggtaaaccat tgggaatggg aacgcagaca
    36961 aatttacata cgcgactttg atttgcaggt tgatcatctt tcacggatgc atacaagact
    37021 gggcagttct tggctgccct gggaccttgt gttgagtgga ccggcatggg aggaggaagg
    37081 atggaagttg agtagttgct acccgccaac gggatttgag ccgtacgcct tttcctcgaa
    37141 gaagggatat agagcacata cgttgggtgc ggtgggcgaa ccttgtggcc agcttgccaa
    37201 tgttgtcttg attttcacca atcaaaaaca ctgcctctac ttacaactaa ccagtggtca
    37261 atcgcgtcca agttggatga aaccagtaaa caccaactcg gccagtgttt cagttcggtt
    37321 cagaggagac gggcccgaaa acatggtgga aggagctttg ttccgagagg attacagcgg
    37381 agagcttatg tttgctatga agaaggcatt tgatggccat cgatggacca ctattagcca
    37441 cgatgatcaa acgctggttg ggaggtacat gttcaactgg gacctctcga tttggccttt
    37501 acataacacc gaagtcgagg ttactttagt gcgaatgttg aactaactgt cggtctcggg
    37561 gccttgggga ctggctactc tacaggacga tcctacggct cggcgcacca ctcaaggtgt
    37621 ggcctgggtg aacacacagt agagaaagat acaaaagctt ccgcataatc tattaacacg
    37681 agtcaataat ttgcttggac cagtagagaa ggaagacatt aagatgtccc catcctctcc
    37741 atgttgctga actatcctcg atggcttgaa taccactatg tttaagcgat agttggaggg
    37801 gtggggcact tctttcccgt gtagtcaaaa cacttggtga agcccgtcgc gcgatcagta
    37861 ctgataatgt agtctggcca caggatcagt cagggtcatt aattttgagc caagtccacg
    37921 gctgggaata ttcaccggtg tcaatctcag ccgcttccca gacttggacc ccgtttggat
    37981 ctgtcctgag gagacattca caagtcatga ctgtggggtc atcttcgtag aacccgcagc
    38041 cttgacaatg ttctccaaag tttccgctga gttggttggt gtgagtaatg ggatttgatc
    38101 aagttaaagc gtcatgggtt ggttctagga gttgagactt actctttctg gtaaatgagt
    38161 ttcttatcag cgctaaggcc gatgcagtga ttgatatcaa gccacccgca gacccaggga
    38221 ggtcccatcg gctggtcagt agtacatttg gtctctagcc agatttcgga acctaaagat
    38281 tcaagtagct caatctcttc cttgcaatca tccttgtagt atgcacggca aatctctgcc
    38341 cgcaggagac caacaataag aataatggtg tttacagact tcatgatgta tgaaaatggt
    38401 caaggaatcg tgtccgttcc cgtggtcagg atactagatc caggggcaga atgaggaaga
    38461 caataggaac aagaaagccg gatttaaata gaatataggc attgtgaatc ataatgcatc
    38521 ctgactttcc ccagagtgaa cacactttca acaaaaaacc ttcagatgct gtagccaatc
    38581 ttgacccctg aacactgtgc ctgggaggca agtaaacgat ttgtcgacac tgacgctcta
    38641 tcctacacca tccaaaatag acagctagct catttactat atattgattc acgggctgaa
    38701 aatctggcag tcagtgcagt aacccaaaca gagactaatt tacacattct agtaccacac
    38761 tgccaattgc atccagcaag aaaaccccgg aatataatag attctctagc atgcccatat
    38821 agttctccca taatctaggc gcttcgtgta tcattatatc ttcccattga agtcgccacc
    38881 tctagctgga tagtttgcaa gtcgaatgga actttggcag cacgacgttt agcgccacca
    38941 tctccgttca ctaagactga gctaacttta ttcatgtcga agtttccgcg agttacttcg
    39001 acttccgagt attttctgat caagaacagc atatcttcca agatactaat atatatgtca
    39061 gctttcttgg atccaaataa tatcgactgg gcttccgtac ttctctctgg tagcggtaga
    39121 acctggccaa gcacttgagt gagccaagga gaacttcaac gagtagagca cattgcgatc
    39181 gtcccattgg tgtaccggtt cgcttggcgg gagatgcctc aggtactgct caaagtgtgc
    39241 atctccaatc tttataacat ccctccgcca catccctagt tcgtattcgt tgtgtgcgta
    39301 catggctgag gcatcgtaga ccactggctg gcctctatcg atgtcaacgc ccgtattctc
    39361 atcccacaaa tcgccatgga caagacacgg cttcaagatt aggccgtttt cctgcagcgg
    39421 ctctaggatc tgaggaatga cgagggtttt cagaatgcta aacgcttcct cgtattctct
    39481 ccaaggacca ttgacgttga tatcgatatc gaagaaggcg gtaatcagac gtgtgaagta
    39541 cttacaccag gagccatccc aattgttagg ttgtatgttc tttccatggc acgtgggcac
    39601 gacaaacccg aactttccag tcggggattc gctcttctga tgcatgtcgg cgagtatttg
    39661 gcagaatcgt tcggggtccg gcagcgccat cttcaagtca atatagtcca tgatcaggaa
    39721 atactcctcg gagctttcga gctttcccca accatatact ttaggtacga aacccgggct
    39781 tacccggtcg atagcctgta gcgaattgaa ctcgccttcc atcatgacgg cgccgtgttc
    39841 ctgggctgtc ttgagaaaat actgcttcgg agtgccatca gctagctccg ccatgacttt
    39901 gcatgtcatt gtccatgctg aagcacccca tgggacagcc tttgtgacta tggttcctaa
    39961 cggtaagcct gtagtccttc ggtgagattt gttagaggca cagtttgttg cttatagaga
    40021 ccccatttgg ggcgctgaaa cggaagatac ccacactttt ccaccgctct gtcaacctcc
    40081 aggtcgttac cagcgcgcgt tagtgtgtgt cgctccgagg atttcgtcat tactacaatt
    40141 ttgactgtgg ttttcacatc aaaaatttgg tagcgaagga acaagatacg aatgcatcat
    40201 ccacgaaagt tcatttgttg catcatattt gtgagtgcag aggagcacat tccagagcct
    40261 caagaatgca aggacatgtt tgctgaacgg cgggtccaac caactcatga tattaaccgt
    40321 gaaaggtggc aaaagcgggg tgcttattga atgttggcca agctgtcatg agttcaaata
    40381 tttcgcgtgt gagatcgtcc gagaatatga gctcagccaa cgctctgtga tagataagaa
    40441 tgccggaacg gatctgggag aatgcattac ggacccttca tcgctgaccg gagaaataat
    40501 cctttgtaag gttgcagtat ctttcagaac atgaatgatg accccaaata atgaaaaatc
    40561 taatcagggt aaaccgtgga tacacggaag cctcaggcaa caaaccacta tacacaacaa
    40621 cctctttaag tctatcagca catgataaga aattgggcac ccctgcattt taatgtatag
    40681 cgacgcttct tagttaggca tcttctcgaa atggaatatg cgctcttttg aaaaaatgtc
    40741 ttggcgaggt gaccttccta gataggtagg tttttatgcg gatagggtta ccatttcgag
    40801 acccatgtgg gacatgtgcc cctcatctaa tatctccatc aaaccttgca tatatcaaga
    40861 gcgtaactgt ctgttctatg gagtagtatg gtaagcttat tggtaaacat gcattcagtg
    40921 gctgcgcaaa cagcgttcaa tgttgcatat tgacgtgtag cccctgacta cctatgccat
    40981 ttaataagct tccagaagtt atgcgttcga gctcaattgt ttattttgtt atccttgcaa
    41041 tcataaggag ttctgtttca cccatttgcg gaatagattg ctctcaaact atttccaagg
    41101 acggctggat ttaggtcgcg ttgctcacgt ctaacgatac cgacaaagca gattttgtct
    41161 cgagtgatgc caagtcgaac ccaatatgtt gccagcataa tgtaccacag aatcatcttt
    41221 ctccttttaa aggcgtcact ggctcatgcg cagagctcta gtgatagtgg tcattggcct
    41281 accgctacaa tagattcggg tgtcatcatt ggcacaaccg cagtattacc tctggaaaca
    41341 ggcgtagttc acaagttcct cggcgttccc tttgcctctc cacctgagcg cttccgccca
    41401 tcaaggccgc ctccaccatg ggaatcccca tacaatgcta ccataaagta caatcgcgcc
    41461 tgttaccaga attacatata ttctgacgac acccgagaaa aattgatgaa tctggtcact
    41521 ggaggcgctc caccgcctga ggaaagcgaa gattgtctga cgcttgatgt ctatgctcca
    41581 gcgcctgcga caaacgagac taagaaagct gttctcttct ggatatatgg gggaagctac
    41641 cggactgggt ccaattgtaa tcccaattac gacggatcca gctttgccgc caaccaagac
    41701 gtaatcctcg tcagcccgaa ctatagacta aatgtgcacg gttttccagg taaccccgag
    41761 ctgaaggcac cggatcagaa cttagggtaa gcccctcaca actaaattaa taacatgttt
    41821 ctcaatagaa ctgtttaggc ttcttgacct tcgtctggct ctcgaatgga ctcgtcgcaa
    41881 tatcgcagcg tttggtggtg acgccgacaa gatcacattg atcggtcaaa gcgcaggtgc
    41941 cgccattgtc gatatgttca tttccgcacc gccagaccca ttgccgtttc gtgcagctat
    42001 catggactct ggacaagcga cgtacaatgg tgcagctgct agtcctggat gggcatggaa
    42061 ctccctagcc gaggtcgtca actgcacggg caatgctatt caggtgtata aatgcatgcg
    42121 agcgacgccg gcgaagactc tcaagagagc ctctgagaac catgtgattt ggttcggccc
    42181 accagtccag gacggagcca cctggagcaa gtcacctcgc cggaatcgac ttaactcgac
    42241 agaagaaaac ccgctcatgg cacgtgttcc catattgata ggcagcaatc atgacgaggg
    42301 cgccatctat acgaccggcg tgaccagcgc cacagcattc ctacaatcgc actacgggct
    42361 aagccatgcc tctgcgcagg ctcttttagc ctactatcca attgtaccgg gtggaaatat
    42421 cacatccgaa gaggaccgcg ccactgcggt catgagcgag tcctctttta catgcccggc
    42481 caggttcgtc tatgaggact ccaccaccgc tggcatcccg gcctggcgat acttcttcga
    42541 cgccagcttc gctaattcag agcttgttcc gggggcatac cacgcgtctg aaatcccact
    42601 tgtattcggt acctatgata gggacaacgt gacgacattt caaatccagg ttagcgcagc
    42661 gatggagaag gcttgggcag attttgccaa gaaccccagt gagggcccag gttgggacat
    42721 ggctaaagtc gccgtatttg gagggggtgc aacgccgggg cagggcgatg atgggcggcc
    42781 agtaatggag ctaagtgacg tgaactggat ggatgcgaga tgcttcttgt atgagccgtg
    42841 aatgtggcat acctcagtca cggcatactg tctgttattg atatctcggt gtgctaatct
    42901 ccatccggat accttttcat ctttccacgc aaattacttg gtacacttgt ggcttgaaac
    42961 ccatgaacac attggaaaag acttaaaaat attaaactga agtagtatat tagtagctat
    43021 tgagatggtt accatagtgc atacttgttc ttgtagataa gtcataaatt taaatatcac
    43081 atcaatcgtt acagtaatac ttcatagctg gtcttaatgg ccattggccc cattgctggc
    43141 acagcagctg ccgttagtgc cgttggtgcc gttagtaaaa gccagcttgc taatcttgtc
    43201 cgtcgcatcg tatactccgg cattgccagc cgccacctgg ctaggtgtgc tggcgtagct
    43261 gggcgggacg ttcatgacgg ggttgttgct gaagaagttg cgcggcttca gcagcagcgt
    43321 gatgggttcc acaggcatca ccgggaagtc ctcgggcgac gggatgtgaa cgacgccaaa
    43381 cgtgtgccac agaacaatgt cagtgttgtc gatggactcg gtgccgtcgc caatccattc
    43441 cggaagacca agggagggct ctccggaggt ctgggggacg tggcgacctg caggccagag
    43501 ttggtcatcg ctgtctgttt gaggtgttag tgctgtgctt gtttctttcg agccaatctg
    43561 gccacttaca cttggtgacc tgcactgcgt gtcttgcaaa gccagcccgc ttccacacca
    43621 atgaaccctc ttttggcagt agcggcggca cctcacggct gattagcttg tacgatgccg
    43681 cctttccgct cacagggtgt ggcttgttgg tgttgcagat ctcccaggtc ctgaccgtct
    43741 tgccttcgta gtccgtcttg gactcgcccg ttgtcgacag cttggttcgc tttgcgtaga
    43801 aggcattacc gtagaagttc tctgggctgc caacaggtgc atcggaggga actgcatccg
    43861 agacaaacac ggtgttatta ggtccatcca cattgggatc tacacggaga cagaacaggt
    43921 gctggtggtt gtgggcgttg accccggggt aaacttgtgt gccccagcca tgggtgtcct
    43981 cgccgggatt catgctgtac gtgtttagga tgccggtaag cttgatctct ggctggatag
    44041 ttccatcttg ctattgatag tattagtaaa gtgtagtcta gttgatggcg aatgacaaat
    44101 cttacgtgga aaatccactg gatggcgtat tcgtagttgg cggcagtgaa aacctgctgg
    44161 atgatgagct ttcgcgcgcg agtgacaatg ctcgactcgt cgcggaaatc cgtgtgcttg
    44221 aacaagatgc cggcgtcttc ttcgtggatg cagattgcat tcttgatggt cctaattccc
    44281 ccgtttctgg atgggaactc tgcgtcgaga tagtggattg atcccttgca gtcgcagcca
    44341 agcgacaaac tgttggtcat gtatccagca ccgtattcgc ccaagtcgaa tgcatgctta
    44401 cgctggtgag ggtgttctgg gtttccacta cttgcggtaa gcatccagac taatggcttt
    44461 ccaagggtgc aacttactaa ggaactacca tctcggcaag cgacaagcgg tagaagatag
    44521 gccgaacggt accgttctcg ttatatgaga tgttgttgag gacaatacct tccctgtagt
    44581 tgaaaccaat gtgaaacttc caactctgcc actcaatctc ccgtccagtc attttgaatg
    44641 atacgccttc gggttgtgtg atgttgatgg gcttcaggtc ctgcctgtag ccgccagctt
    44701 tctcaactgc tgctgggtga tagttgatag ctggtgcttt actgagcggt ctgcgtactt
    44761 tcggaatatc aatggcgacg atttcctcct tgtctgcgtc gtagataggg cagaagtcca
    44821 agggatactg gtactggcag tcatccacat tggggcggta atacatcagc gcctgttgca
    44881 ggcggacctt gtttccatga cgctcatcga aaccgatagt ccagggatca cagtagacct
    44941 tgtgcatgtc ctccttagga attccactga tttcgcactg ctcaatgact ttggggtctt
    45001 tgcgacacac gtgctctaca gccaccagtt cctccattgt gatctattga tggattagcc
    45061 aaggtcagtg gttcttggca tgcaggtacg tacgataggc tggaggccat caagaagctc
    45121 ccattttgta atctttccgt ccttcaagtc aactaaacca tcgtagacct tgcccccttt
    45181 ggcgatgaca accacgtctg cgattcgtgt gggctttggc gccgctgtgt cttctagcca
    45241 cttcgacatc tccgccttgc gcggctcgtg gagagatacc acattataga agacatcgcc
    45301 gtgggccttc ttcacaatgt tgatcgcagt ctcgatctcg ctcgaagtga gcggatccag
    45361 tggatgcaac tcagttgttg cggagaccat ttcgaggcaa tgagatagaa tgttatgacg
    45421 atgctgctgc gatctgctgg gtttattttc gttaatggta attgtccctg ttcatcatca
    45481 aaggggcaat aggggaagcc atcgccatca tatacacacg ctcgagtgat gggcctgcca
    45541 catcccgatt tggaaaagtt atccgcccaa ccaaccacag cgcactacat acgccaggcc
    45601 tcgataagat gccatagctc tgcgctggcg cgtgtcattg gtgtgtgtga agctttgccc
    45661 ctcttctcgt tagtctgccc attcctaaga tcccctcaga taggagatgg agtatcctcg
    45721 actgataagc attatccagc cgactgccag ccccgcgccc gggatgcacg gccaaaagga
    45781 ccccgcttaa ggcttctcca gccagaatca tctgtacgta gggaccgctg tcacttggag
    45841 gcgcggtttg ttccatcgga tagcggatgg atgtggtgcc ctaattggag cactcagctc
    45901 tcttgactgg agtcagttgc gcgagttgaa atgccgtttt taagaactgt tgaaaggcag
    45961 aaagcttatt tacccgatgt tgagtctgtg tcgaggccgc ttacggggca aatgtaccca
    46021 aggaaaaaca ttcagcgcaa aagcggcccc gtacattcaa caacattacg gctcagcagc
    46081 actcgacgat tttctagcac tgatttgttc agctgtatta tgaagtaaaa tatagatgtc
    46141 atagacaccc gcttacgccc attcaagaat aacgctatcc cacatgaaac ctctccactg
    46201 agtatatctc gtcactgtga atcctacggt gtttgtccct tcgtgaagca cgccgctgtt
    46261 gacctcgtac tggaagaacc gccattcccc gctaatcttc cctgagcgat aaagagctgg
    46321 atcactggca agagtgtcct tgctccaagt ggcgaggtgc tgtccattga tatcaaggtc
    46381 aagcgcggca ctctgcgagt agccagctaa cgagatgctc aagatagcgg tgctgttagc
    46441 atggcttgag atatcgagcg cactcaattc aaactcgatc gtccacgttc cgatgagcga
    46501 ctgcgcgtag taccaatccg acgcgttcga aacgccgatt gtgtaagtca ggttggctgg
    46561 actctggtca gcaaccccat gccggtacgg aggtccaccg ttcgtaaaac ccaaagcctt
    46621 cttgtcaaag tctccaatct gaaagatggg tcggcgtccc tctggaatgg cccaagtaag
    46681 ggaaccaaga tctaacttct tgccctcgga gatcgacaca gcgctccttg agaagttcga
    46741 gtagacatct gccaagacac cgccgtatga ccaggcgtat agagcatagt caccagtccg
    46801 aacatccgcg aaggagaact ccccattctc attagcgtat gtcgtatagt agtagttgct
    46861 tccctgaaca agcggcctcg tggtggcgtt gacatcgcct aggtagacag ctgccccgga
    46921 agccgggcga ccatccgaaa gcttcagcaa gccaaccaac tcgccgcgac tttgatatgc
    46981 agtgtcgttc agccaggagt atggccagtt ttggagctcg agttggcgtt gtctttcaac
    47041 atcttcaacg gaaccatcat tctagcggtt atgtcagcag cctgcaggcc tgattgacgc
    47101 tgattgacgt acaagatacc aaagccaggg gccccatatt ttccccttgg gttgaggtgt
    47161 tgcgttgcct agccggaagt gcgatgtgtc ctggaccac
//
