# Supplementary material for: Genome sequencing and physiological characterization of three Neoarthrinium moseri strains
Source: BMC Microbiol. 2025 Aug 21;25:526. doi: 10.1186/s12866-025-04274-z (PMC12369201; doi:10.1186/s12866-025-04274-z)
Supplement: Supplementary file 16 — Supplementary Material 16. [file 12866_2025_4274_MOESM16_ESM.zip › BiGSLICE/input/Nmoseri/TUCIM5799/JAFIMR010000041.1.region001.gbk]

LOCUS       JAFIMR010000041        22108 bp    DNA     linear   PLN 06-APR-2022
DEFINITION  Neoarthrinium moseri strain TUCIM 5799
            scaffold41_Wmoseri_TUCIM_5799, whole genome shotgun sequence.
ACCESSION   JAFIMR010000041
VERSION     JAFIMR010000041.1
KEYWORDS    .
SOURCE      Neoarthrinium moseri
  ORGANISM  Neoarthrinium moseri
            Eukaryota; Fungi; Dikarya; Ascomycota; Pezizomycotina;
            Sordariomycetes; Xylariomycetidae; Xylariomycetidae incertae sedis;
            Neoarthrinium.
COMMENT     ##antiSMASH-Data-START##
            Version      :: 7.1.0
            Run date     :: 2023-12-04 11:58:05
            NOTE: This is a single region extracted from a larger record!
            Orig. start  :: 115405
            Orig. end    :: 137513
            ##antiSMASH-Data-END##
FEATURES             Location/Qualifiers
     protocluster    1..22108
                     /aStool="rule-based-clusters"
                     /category="terpene"
                     /contig_edge="False"
                     /core_location="[10000:12108]"
                     /cutoff="20000"
                     /detection_rule="(Terpene_synth or Terpene_synth_C or
                     phytoene_synt or Lycopene_cycl or terpene_cyclase or NapT7
                     or fung_ggpps or fung_ggpps2 or trichodiene_synth or TRI5)"
                     /neighbourhood="10000"
                     /product="terpene"
                     /protocluster_number="1"
                     /tool="antismash"
     proto_core      10001..12108
                     /aStool="rule-based-clusters"
                     /tool="antismash"
                     /cutoff="20000"
                     /detection_rule="(Terpene_synth or Terpene_synth_C or
                     phytoene_synt or Lycopene_cycl or terpene_cyclase or NapT7
                     or fung_ggpps or fung_ggpps2 or trichodiene_synth or TRI5)"
                     /neighbourhood="10000"
                     /product="terpene"
                     /protocluster_number="1"
     cand_cluster    1..22108
                     /candidate_cluster_number="1"
                     /contig_edge="False"
                     /detection_rules="(Terpene_synth or Terpene_synth_C or
                     phytoene_synt or Lycopene_cycl or terpene_cyclase or NapT7
                     or fung_ggpps or fung_ggpps2 or trichodiene_synth or TRI5)"
                     /kind="single"
                     /product="terpene"
                     /protoclusters="1"
                     /tool="antismash"
     region          1..22108
                     /candidate_cluster_numbers="1"
                     /contig_edge="False"
                     /product="terpene"
                     /region_number="1"
                     /rules="(Terpene_synth or Terpene_synth_C or phytoene_synt
                     or Lycopene_cycl or terpene_cyclase or NapT7 or fung_ggpps
                     or fung_ggpps2 or trichodiene_synth or TRI5)"
                     /tool="antismash"
     gene            1935..5609
                     /locus_tag="JX265_011299"
     mRNA            join(1935..2275,2331..2673,2722..2892,2965..3292,
                     3346..5609)
                     /locus_tag="JX265_011299"
                     /product="hypothetical protein"
     CDS             join(1935..2275,2331..2673,2722..2892,2965..3292,
                     3346..5609)
                     /codon_start=1
                     /locus_tag="JX265_011299"
                     /product="hypothetical protein"
                     /protein_id="KAI1857098.1"
                     /transl_table=1
                     /translation="MDRVVFRVRQLPPHVDRLDAVQLVSKALGVEPTAIRIFSLARSVD
                     PWIPTKIATLMFDDASVATEILEGAKRPNINKRADEWNVKVDSLPHELIIDKHFRGLTP
                     LHDPTSHVADCIAISGLASHPFGSWQPQGGSKTFMWIRDALPHSLPHVRPILYGYDTTL
                     HGSSSFQSIFDIALGLINQLKAHGWSSPNCKPLAFLAHSLGGIVLKQAFIALANKIERD
                     DPILRSSHLMALVEGQPNRALVADLSPDSLYLQQLDVQFNGISYLQEALLFWCYETQKS
                     PTVVRDSNGKWSRTGPQEILVTPDSATHGLYTSDGKSQTIFPINENHSSMVKFSENDPN
                     FLIVVQKLAQILSIEGLARTRSNEFSAPRPTLEVFNNKSDGPGHALISKTPSYDVILKS
                     LQAPERDRRLEQIEEKYQNTFDWIYDRAEANFSHWLQTGSGLFWINGKPGSGKSTLMKF
                     IFQDHRTSALLHSWNGSRMTRVAFFFHYRGTAMQKSFEGLLRSILSQLIRNCPNLCRFL
                     QRLFDQDSLTPEDWTLQRLQRGFHDIIKQDEEPLHLCLFLDAIDEYDGRLEFICKFLID
                     LGSIRPTAKKQVKVCFSSRPWDIFMVTFRRCLGFSIQDFTQADIGDYCLGTIKEERLSA
                     ASLEELIPEIVMRSRGVFLWVRLVVKDLADATRTTQMSKSDCEALLNSYPTELELYYGE
                     IVERIPHAHRWKAYSMLEVAVRSKESLRPVEFLCAVQCSECKTFQEGCSMLQKLMHSKA
                     QDFALLVRQQSRIYCGGLIEVVGDSTDAYIQVLHQTVEDFVRDPKFKRSVLGDRAKITV
                     ENGNTFLAKGCFLSEAYQLRQFYTAEYTRPQSISSTQVETIWQSTARGTTQRPHGIYSR
                     AAEQTSGRSIKTFLDSIPNGLLTLLCPISNTQTTPLAYAASTGLRLYIVESLARTPNLL
                     RDSRESLLTYVINPQVSLKDEDFVQTARLLLDNGYTFHQDPDAFSTLVLKIFQGEDMDL
                     LVNENEEMTVEDLHIGLAGFLLERGACVDTRVRMNDKGAQCTPLHISTLSLARLLLEKG
                     AQVNALDSDKRTPLDYVCSRKVGWGPNLSGTGKYDWDERQMTFEELYDLTCLLATSGGK
                     VKKTKVRSMKLRLDEYAMKGWATSNLRESLIPPRKSRCSVQ"
     PFAM_domain     3486..3950
                     /aSDomain="NACHT"
                     /aSTool="clusterhmmer"
                     /database="35.0"
                     /db_xref="PF05729.15"
                     /description="NACHT domain"
                     /detection="hmmscan"
                     /domain_id="clusterhmmer_JX265_011299_0001"
                     /evalue="1.40E-06"
                     /label="JX265_011299"
                     /locus_tag="JX265_011299"
                     /protein_end="596"
                     /protein_start="441"
                     /score="28.5"
                     /tool="antismash"
                     /translation="FWINGKPGSGKSTLMKFIFQDHRTSALLHSWNGSRMTRVAFFFHY
                     RGTAMQKSFEGLLRSILSQLIRNCPNLCRFLQRLFDQDSLTPEDWTLQRLQRGFHDIIK
                     QDEEPLHLCLFLDAIDEYDGRLEFICKFLIDLGSIRPTAKKQVKVCFSSRP"
     gene            complement(7436..7990)
                     /locus_tag="JX265_011300"
     mRNA            complement(join(7436..7490,7553..7733,7837..7990))
                     /locus_tag="JX265_011300"
                     /product="hypothetical protein"
     CDS             complement(join(7436..7490,7553..7733,7837..7990))
                     /codon_start=1
                     /locus_tag="JX265_011300"
                     /product="hypothetical protein"
                     /protein_id="KAI1857099.1"
                     /transl_table=1
                     /translation="MKFFSIALLASAALPGVLSFCCSGPQCADGTGGTPCCATQSCNIF
                     CCACGGHCRGTSSKRELLAFDPRVDESMAAFEAADKSGNGNLTLDDYLEYMSVPDSKKD
                     MWTQWFDKHDKNGDGIITADEISNN"
     PFAM_domain     complement(join(7448..7490,7553..7563))
                     /aSDomain="EF-hand_5"
                     /aSTool="clusterhmmer"
                     /database="35.0"
                     /db_xref="PF13202.9"
                     /db_xref="GO:0005509"
                     /description="EF hand"
                     /detection="hmmscan"
                     /domain_id="clusterhmmer_JX265_011300_0002"
                     /evalue="1.30E-03"
                     /gene_ontologies="GO:0005509: calcium ion binding"
                     /label="JX265_011300"
                     /locus_tag="JX265_011300"
                     /protein_end="126"
                     /protein_start="108"
                     /score="18.3"
                     /tool="antismash"
                     /translation="WFDKHDKNGDGIITADEI"
     gene            complement(10001..12108)
                     /locus_tag="JX265_011301"
     mRNA            complement(join(10001..10021,10098..10551,10657..10907,
                     10960..12108))
                     /locus_tag="JX265_011301"
                     /product="hypothetical protein"
     CDS             complement(join(10001..10021,10098..10551,10657..10907,
                     10960..12108))
                     /codon_start=1
                     /gene_functions="biosynthetic (rule-based-clusters)
                     terpene: terpene_cyclase"
                     /gene_kind="biosynthetic"
                     /locus_tag="JX265_011301"
                     /product="hypothetical protein"
                     /protein_id="KAI1857100.1"
                     /sec_met_domain="terpene_cyclase (E-value: 1.5e-20,
                     bitscore: 66.5, seeds: 14, tool: rule-based-clusters)"
                     /transl_table=1
                     /translation="MSEKSGNTTSLQKSVLSAVQLAADYAHHAMKPDGHWLTELRATVG
                     FTAGYICLRNMLGPPLSEQEAGKMLQWIQSQQNASDGSWGLLPDRPGDVSTTTEGYFAL
                     KLLGVPVESKSMRRARSFILSQGGLGKVGVFTQLELALMGIIDWNEMAQVPAELILLPA
                     SAPISIYAFSYWSRVTAVPIMILRHHRPVYRIVPVDFLDELYIDPNDKHLHFTPPLSTL
                     WRDGEKGRFCGSLADKALGILEPMLRRVPVARPYALSCCVRYILDHLDAGGYGAFWNSN
                     FAAVMALHVEGFSTQHPAIQHLLTAINTCLWEDDYGIRMQVTIGPVWDTALMALGLLET
                     GLADSRMDLTTQWFKSRQILETQGDYRVRNHKLVPGGWPFQYCNSHYPDTDDTLVALLT
                     IIMHNPSDVTSQSCIRAIDWLLGMQCYDGGWACFDLNNDHRYLNLFPFGQGNQFYDPSV
                     PDITGRILEGILFLESAQEPVAGIWGSRWHINYLNGTSSVLCGLMSVRSIFEGDLEIKE
                     AINRMFTRPLSWLKSTQNADGGWGEDVGSYSDAQKAGRGVSTPTQTAWGVMGLLAHLPP
                     TDSAVVRAVEYLVRTQTGSPVSEAVGVGIGAGPGATWTQKEYDGGYMR"
     PFAM_domain     complement(join(10173..10551,10657..10907,10960..11139))
                     /aSDomain="SQHop_cyclase_C"
                     /aSTool="clusterhmmer"
                     /database="35.0"
                     /db_xref="PF13243.9"
                     /description="Squalene-hopene cyclase C-terminal domain"
                     /detection="hmmscan"
                     /domain_id="clusterhmmer_JX265_011301_0004"
                     /evalue="2.50E-68"
                     /label="JX265_011301"
                     /locus_tag="JX265_011301"
                     /protein_end="593"
                     /protein_start="323"
                     /score="230.6"
                     /tool="antismash"
                     /translation="IGPVWDTALMALGLLETGLADSRMDLTTQWFKSRQILETQGDYRV
                     RNHKLVPGGWPFQYCNSHYPDTDDTLVALLTIIMHNPSDVTSQSCIRAIDWLLGMQCYD
                     GGWACFDLNNDHRYLNLFPFGQGNQFYDPSVPDITGRILEGILFLESAQEPVAGIWGSR
                     WHINYLNGTSSVLCGLMSVRSIFEGDLEIKEAINRMFTRPLSWLKSTQNADGGWGEDVG
                     SYSDAQKAGRGVSTPTQTAWGVMGLLAHLPPTDSAVVRAVEYLVRTQT"
     aSDomain        complement(join(10173..10551,10657..10907,10960..12054))
                     /aSDomain="TIGR01787"
                     /aSTool="tigrfam"
                     /description="squalene_cyclas: squalene/oxidosqualene
                     cyclases"
                     /detection="hmmscan"
                     /domain_id="TIGRFam_JX265_011301_0001"
                     /evalue="2.60E-107"
                     /identifier="TIGR01787"
                     /label="JX265_011301"
                     /locus_tag="JX265_011301"
                     /protein_end="593"
                     /protein_start="18"
                     /score="357.9"
                     /tool="antismash"
                     /translation="VQLAADYAHHAMKPDGHWLTELRATVGFTAGYICLRNMLGPPLSE
                     QEAGKMLQWIQSQQNASDGSWGLLPDRPGDVSTTTEGYFALKLLGVPVESKSMRRARSF
                     ILSQGGLGKVGVFTQLELALMGIIDWNEMAQVPAELILLPASAPISIYAFSYWSRVTAV
                     PIMILRHHRPVYRIVPVDFLDELYIDPNDKHLHFTPPLSTLWRDGEKGRFCGSLADKAL
                     GILEPMLRRVPVARPYALSCCVRYILDHLDAGGYGAFWNSNFAAVMALHVEGFSTQHPA
                     IQHLLTAINTCLWEDDYGIRMQVTIGPVWDTALMALGLLETGLADSRMDLTTQWFKSRQ
                     ILETQGDYRVRNHKLVPGGWPFQYCNSHYPDTDDTLVALLTIIMHNPSDVTSQSCIRAI
                     DWLLGMQCYDGGWACFDLNNDHRYLNLFPFGQGNQFYDPSVPDITGRILEGILFLESAQ
                     EPVAGIWGSRWHINYLNGTSSVLCGLMSVRSIFEGDLEIKEAINRMFTRPLSWLKSTQN
                     ADGGWGEDVGSYSDAQKAGRGVSTPTQTAWGVMGLLAHLPPTDSAVVRAVEYLVRTQT"
     PFAM_domain     complement(11164..12051)
                     /aSDomain="SQHop_cyclase_N"
                     /aSTool="clusterhmmer"
                     /database="35.0"
                     /db_xref="PF13249.9"
                     /description="Squalene-hopene cyclase N-terminal domain"
                     /detection="hmmscan"
                     /domain_id="clusterhmmer_JX265_011301_0003"
                     /evalue="4.00E-84"
                     /label="JX265_011301"
                     /locus_tag="JX265_011301"
                     /protein_end="315"
                     /protein_start="19"
                     /score="282.3"
                     /tool="antismash"
                     /translation="QLAADYAHHAMKPDGHWLTELRATVGFTAGYICLRNMLGPPLSEQ
                     EAGKMLQWIQSQQNASDGSWGLLPDRPGDVSTTTEGYFALKLLGVPVESKSMRRARSFI
                     LSQGGLGKVGVFTQLELALMGIIDWNEMAQVPAELILLPASAPISIYAFSYWSRVTAVP
                     IMILRHHRPVYRIVPVDFLDELYIDPNDKHLHFTPPLSTLWRDGEKGRFCGSLADKALG
                     ILEPMLRRVPVARPYALSCCVRYILDHLDAGGYGAFWNSNFAAVMALHVEGFSTQHPAI
                     QHLLTAINTCLWEDD"
     gene            12724..14462
                     /locus_tag="JX265_011302"
     mRNA            join(12724..12792,12849..13634,13710..14024,14075..14241,
                     14300..14462)
                     /locus_tag="JX265_011302"
                     /product="hypothetical protein"
     CDS             join(12724..12792,12849..13634,13710..14024,14075..14241,
                     14300..14462)
                     /codon_start=1
                     /gene_functions="biosynthetic-additional
                     (rule-based-clusters) p450"
                     /gene_functions="biosynthetic-additional (smcogs)
                     SMCOG1034:cytochrome P450 (Score: 344.1; E-value:
                     2.2e-104)"
                     /gene_kind="biosynthetic-additional"
                     /locus_tag="JX265_011302"
                     /product="hypothetical protein"
                     /protein_id="KAI1857101.1"
                     /sec_met_domain="p450 (E-value: 3.2e-67, bitscore: 220.0,
                     seeds: 50, tool: rule-based-clusters)"
                     /transl_table=1
                     /translation="MEQAITMDGALRMGNLFFLCFAVTLTSWIIAEALYNLFFHPLRTF
                     PGPLLWRAFRLPFVIKAIQGRLAFDMLSIHEQYGPVVRIAPNELAFAHSSAWHDIMGGK
                     QDFAKWDEYYKVQDRQATNIMFAPAEEHAKMRRAAGFGFSDRTLREMEPLIQNSIGLLI
                     RRLRDHCKSSEAYGKVDMSAWYNFTTFDLIGNLVMGESYHCLENADYHPWVRPIFQVTY
                     ISAIMSSLGHYPWFKSTLLRLFRPIISRKILNHQAYTRAKLAERMKVNRIDLVQAMLDI
                     NRDNEVEMDKLVMNASVLIVAGSETTATVLSGVTYLLLSHPDKLARLADEVRNAFESED
                     DITVVKVSQLDYMLACLEETMRLYPPVPIGMPRIVPKGGRIIGGSYVPENTHVAIWHRA
                     LYRNPAYFTHPTSFCPERFQGDPKFVDDEREVLQPFHVGKRNCIGRSLAYIEMRLVLAR
                     MLFNFDMVLNDESRDWMANQRAYNIWSKPPLHVRLSPRSLN"
     PFAM_domain     join(12930..13634,13710..14024,14075..14241,14300..14402)
                     /ASF="active site cysteine inconclusive"
                     /aSDomain="p450"
                     /aSTool="clusterhmmer"
                     /database="35.0"
                     /db_xref="PF00067.25"
                     /db_xref="GO:0004497"
                     /db_xref="GO:0005506"
                     /db_xref="GO:0016705"
                     /db_xref="GO:0020037"
                     /description="Cytochrome P450"
                     /detection="hmmscan"
                     /domain_id="clusterhmmer_JX265_011302_0005"
                     /evalue="5.40E-65"
                     /gene_ontologies="GO:0004497: monooxygenase activity"
                     /gene_ontologies="GO:0005506: iron ion binding"
                     /gene_ontologies="GO:0016705: oxidoreductase activity,
                     acting on paired donors, with incorporation or reduction of
                     molecular oxygen"
                     /gene_ontologies="GO:0020037: heme binding"
                     /label="JX265_011302"
                     /locus_tag="JX265_011302"
                     /protein_end="480"
                     /protein_start="50"
                     /score="220.1"
                     /tool="antismash"
                     /translation="WRAFRLPFVIKAIQGRLAFDMLSIHEQYGPVVRIAPNELAFAHSS
                     AWHDIMGGKQDFAKWDEYYKVQDRQATNIMFAPAEEHAKMRRAAGFGFSDRTLREMEPL
                     IQNSIGLLIRRLRDHCKSSEAYGKVDMSAWYNFTTFDLIGNLVMGESYHCLENADYHPW
                     VRPIFQVTYISAIMSSLGHYPWFKSTLLRLFRPIISRKILNHQAYTRAKLAERMKVNRI
                     DLVQAMLDINRDNEVEMDKLVMNASVLIVAGSETTATVLSGVTYLLLSHPDKLARLADE
                     VRNAFESEDDITVVKVSQLDYMLACLEETMRLYPPVPIGMPRIVPKGGRIIGGSYVPEN
                     THVAIWHRALYRNPAYFTHPTSFCPERFQGDPKFVDDEREVLQPFHVGKRNCIGRSLAY
                     IEMRLVLARMLFNFDMVLNDESRDWMANQRA"
     gene            complement(15129..17465)
                     /locus_tag="JX265_011303"
     mRNA            complement(15129..17465)
                     /locus_tag="JX265_011303"
                     /product="hypothetical protein"
     CDS             complement(15129..17465)
                     /codon_start=1
                     /locus_tag="JX265_011303"
                     /product="hypothetical protein"
                     /protein_id="KAI1857102.1"
                     /transl_table=1
                     /translation="MTRTIPETNICGFCASLDLPNAFLAADTHLQKRLRYPSLNPQFET
                     PQSWQQEILKRTATQEIVGLNKDPGFSSNLSESNNCTLCRFFSSIFDDRPSKHLVLTAC
                     SSLQLTHWINPKSFFGHGTLLIDQEAVVDNSFITIPGPNASRDFSSGGFTISGAIFRTS
                     KLGHPLRTEGGIWGRIVPPLVDFSVPRTWLDFCCAHHTKHCRRPAQDHQINGFRLINCY
                     ADPPTIESYVTSKRYAALSYVWSFSPESEHGITDIILDAIEATKGLGLQYLWVNRLCID
                     QANEREKLHQISNMDRIYQQAEVTLVAAGERYDGLPGVARNPTRNPAYERRSQKWVRVG
                     TTELTASLPDPIGVINGSTWNRRGWTFQEGWLSRRLLFFTTDQLFWNCQGMTARESMKI
                     DTSLSHLPDKSSEGDWMNPGLFRNRVVEVNALEHSSVVPTISQLQQIRQDISTFTRRDL
                     THDSDSLLAFKGIIQAHKSRAPGIVDFVLGLPVFSGTLEFDSGKSAFVLSMCDWVHVES
                     PSSEVIFKRRRHLPSWTWAGWHGALSVENSYTTSIASLKRTKGWFSLGDYTPEIAICLG
                     ADRELSNTSDDRHPELGSLGVEDLFGNKPRPRVVDGDLWLEPELPRLEQEDWNHPLRFK
                     QPYVVDSHMIKRFPGGNMLQIGHLICKYHLTTTSLAPSSSGDTTIEEDLRSGCLRVLLL
                     WAHRDTGTVKEVSQGLLPQASMLIINRVSQESQNHTTSSCWERLGVLRPVGWATELTFT
                     ESRVNFETFIESAGFAVSESDLLLY"
     PFAM_domain     complement(16359..16757)
                     /aSDomain="HET"
                     /aSTool="clusterhmmer"
                     /database="35.0"
                     /db_xref="PF06985.14"
                     /description="Heterokaryon incompatibility protein (HET)"
                     /detection="hmmscan"
                     /domain_id="clusterhmmer_JX265_011303_0006"
                     /evalue="1.80E-23"
                     /label="JX265_011303"
                     /locus_tag="JX265_011303"
                     /protein_end="369"
                     /protein_start="236"
                     /score="83.6"
                     /tool="antismash"
                     /translation="YAALSYVWSFSPESEHGITDIILDAIEATKGLGLQYLWVNRLCID
                     QANEREKLHQISNMDRIYQQAEVTLVAAGERYDGLPGVARNPTRNPAYERRSQKWVRVG
                     TTELTASLPDPIGVINGSTWNRRGWTFQE"
     gene            complement(18477..19019)
                     /locus_tag="JX265_011304"
     mRNA            complement(18477..19019)
                     /locus_tag="JX265_011304"
                     /product="hypothetical protein"
     CDS             complement(18477..19019)
                     /codon_start=1
                     /locus_tag="JX265_011304"
                     /product="hypothetical protein"
                     /protein_id="KAI1857103.1"
                     /transl_table=1
                     /translation="MDISSLLCCIFSDSRIALRSESPSCQPIVYRKPRPTAPPQWQIST
                     PDSFDATVAKVVNILRSADERGFTLSKQIDDAIGVEGWTEWVAERVLEVIEGVLKEGRE
                     KMAQAMVEAYDKASEAANAVFHFAKDHPVITAVLLTIIAIGVLTILAPVIVEALGFAEL
                     GPVEGITSNSSYIHFTV"
     gene            complement(20042..21319)
                     /locus_tag="JX265_011305"
     mRNA            complement(join(20042..20582,20678..21208,21264..21319))
                     /locus_tag="JX265_011305"
                     /product="hypothetical protein"
     CDS             complement(join(20042..20582,20678..21208,21264..21319))
                     /codon_start=1
                     /locus_tag="JX265_011305"
                     /product="hypothetical protein"
                     /protein_id="KAI1857104.1"
                     /transl_table=1
                     /translation="MHVTSITVVALLAFIGRSQASRIARRAWHFDTVDHVCPQDKQDII
                     TKEIDYARQMAEYTTNHVKDGPYFDAMFSGIPDSDFGTKAKDIYTRVTNMLDPGNGDYD
                     FNIQCDDTTDLCKIPNIQAHMNDGSKRMNFCNRFFAQNPDGTEFAILSTDQRLSEGASS
                     ADFNLRKAQRSRSAVIVHECTHTQYTTGLPEGKALDYAYGYNSCWLLPRNKYDRKCMPE
                     NVRGRKVLCPDGQNPDEEGICPPDRAIYNADSYSFVAAGVWFSNKLGKEVPLPPDPPTP
                     ATRRQDGSESCPVDDSLPFDGDESDPPPVASSSVAPSPTSDPSSSVAPSPTTDPSSSKA
                     PQDPISSSATEDPSPSSAVLAGTQQRRAVYTTTLW"
ORIGIN
        1 cgattctcgt tcccaatctt ccttgtcgtt ttgtaagata cacaaagaat caatccatat
       61 atgggacact ccgagctgta acgcacagaa cacggcgtct ttaaatgtct gtggtaggcc
      121 tccgtaatcg attccgttga tccgttcagc aagattttgg gaggtggttt gatatccctg
      181 aaacccaccc cagcaatggc taagggcgat gtacttcccc tctgccccat gtgtttcgtt
      241 caggtagagc cttgggagtc caagggtggg ctgtatcgta agaacccggc tgggaagaat
      301 agactctgct ctctgcaggc attttgggtg gttatgggtc atctcacagt cttccagcca
      361 ctttcttatc ctattaaaac attgttgatc aagaaagctg ccattcaacg gctctttcgc
      421 ttggagagta ctccatttgg ggtgatggcc cggcatggcg tggaactgaa tataccacgg
      481 attctggttt tctctgctct tgccgaccat aagcattcgc gggaatatat acagattgac
      541 cattgaatcg gtcgatagag cgtctggaac agccttcaac aggccacgat aaacgatgga
      601 acacagctca caacccctag ccatcgaggc tttgaagttg gacatgagtg gttttcgtgt
      661 cgatgaccac accccgccat gcttttccct cgagccagcc ccagcaatga agtctggcgt
      721 gtaattgagg catgtgggac aacagcgtcg cttatcgcgg tcgacggagc catctaagac
      781 gagaggttca ttttgtagct gtgactcaac agcccgcgac gagactggcg ttggcatgtc
      841 tgtctgcgcg cacaccgttc gggctaatgg gtggcccggg ttccggacgt gaggcccctt
      901 gaagcagtca tcgcacatac caaaatcgca gtttaggcaa agatgccagt tttcggaccc
      961 tgagatccgg cagccatcac attgccgttc gccatgctcg aattcatata tgccgggatt
     1021 ttctggttgg ttcgcaccat ttttgattta cggtatctgc tgagcgttcg ctgcttatgc
     1081 aaactagttt cgtgtgcaaa taggtggaac tattgtatat caagaaagaa aatacaggaa
     1141 ttgttgtgac ggactgtgga gggttgtggt ttggcttctg aatcctccta cgtcgttatg
     1201 cattcgcgcg gctgtctata agatgatgga atgcgtggtg acgacgtggc acacatcgca
     1261 gcagccgggc gtgtgaaaca ctggacaata cgcacaattc agtttcgcgc gatcggatac
     1321 cacagctttt gaacccacac acatctcacg tgaacaggag tgaaatagcg gctagccggg
     1381 aactggcgtt aaatgaggaa actcttttag acggactcgc gatatagtct cccagaaaaa
     1441 gtaccctcat tccgctttcg accctgcagg tgagctcttg gcagtgcgac ctgagctatt
     1501 aactactcag gaggcatgag cggtggctga agccccctaa cttcgtccct acacacccct
     1561 aggaagcctg acaaaaaggc cttacaggtg agattgacga ttgggcaagt gcacgggcca
     1621 cagctatacc gtggattttg gtcgaccctc tttgcctgat ctcgcttaag gtaatcctgg
     1681 gactgggatc taattcgggc ctcttcagct atcacgaaat gattggtcgg ccccagtcat
     1741 gcggtgttca ccagccccca ggttgcgagt ggctttttct ggcccccaac cggctgcagg
     1801 tctcgcaatc tcagccgcac gacacgagga actgcttttc acctcattga cagtttgaca
     1861 ctttggcgtg accagacagc gcaccattat gggtgcattg atgtccttcg gtctgtgata
     1921 catggtatag cgatatggat cgggtggtct ttagggtgcg gcagcttccg ccccatgttg
     1981 accgactaga tgctgtccag cttgtcagta aggctctggg ggtcgagccg acagccatcc
     2041 gcatcttctc tctggcacgc tctgttgacc catggatccc gaccaagatt gccaccctta
     2101 tgttcgatga cgcctctgtg gccacggaga ttcttgaagg ggcgaaacga ccgaacatca
     2161 acaagcgcgc cgacgagtgg aatgtcaaag tcgacagctt gcctcatgaa ctgatcattg
     2221 ataagcattt tcgaggcttg actcctttgc atgatcccac atcccatgtc gcggagtaag
     2281 ttcttgaaat gcacttagcc ttaggagctt gctaagtcgc acttgtgtag ttgtattgcg
     2341 atatcaggac tggcgagcca ccctttcggg tcctggcagc cgcaaggcgg ctccaagacg
     2401 ttcatgtgga ttagagatgc gttaccgcat tcgttgccgc acgttaggcc tattctgtac
     2461 ggctacgata cgacacttca tgggagcagt tcattccaat ctatctttga catagccttg
     2521 ggactgatta atcaactgaa agctcacggt tggtcgtcgc ccaactgcaa acccctggcc
     2581 ttccttgcgc atagtctggg aggcattgtc ttgaaacaag cattcatcgc tcttgcgaac
     2641 aaaatcgagc gcgatgatcc tattcttcga tccgtacgtg gagcagtgtt ctttggggtg
     2701 cctaatcttg gtatggaaca gtcgcatctt atggctttag ttgagggcca accaaacaga
     2761 gcactcgtcg cggatctctc gcctgattcc ctctatcttc aacagcttga tgtgcagttc
     2821 aacggaatct cttatctcca agaagctcta cttttctggt gttacgaaac ccagaagtca
     2881 cccacagtgg ttgtaagtaa cttttcatat acattccact gccttaagcc aattcttgta
     2941 tttccatgcc taatgtaaaa tcagcgagat tcgaatggaa aatggtcaag aacgggccct
     3001 caggagatat tggtcacccc cgactctgct acgcatggat tatacacctc ggacgggaag
     3061 tctcagacga tatttccaat aaatgaaaat cactctagca tggtaaaatt ctcggagaac
     3121 gatccaaact tcttgatcgt cgtgcagaaa ctggcacaga ttctttctat tgaaggactc
     3181 gctcgcacca gaagcaacga gtttagcgca cctcgcccaa cactcgaggt attcaataac
     3241 aagagtgacg gccctgggca tgcgcttata agcaaaaccc cgtcatatga tggtcagtag
     3301 agacttcttc gccacttgaa gaatcgtcgt ctgacatgac attagttatc ctgaagtcac
     3361 tccaagcacc tgagagagat cgccggcttg aacaaatcga agaaaagtat cagaacacgt
     3421 ttgactggat atacgatcgg gcggaggcga atttcagtca ttggctccag acggggagcg
     3481 gccttttctg gatcaacggc aagccaggct caggcaaatc cacgttaatg aagttcatat
     3541 tccaggatca ccggacttct gctctacttc acagctggaa tggaagcaga atgacccgtg
     3601 tggcgttctt tttccattat cgggggactg caatgcagaa atcattcgaa ggccttcttc
     3661 gaagcattct gtcacagctc attagaaact gtccgaacct ctgccgcttc cttcaacgac
     3721 tattcgacca agattccttg accccggaag attggacgtt gcaaagattg cagagaggct
     3781 ttcacgacat tatcaagcag gatgaggaac cactacatct ctgcctcttt cttgacgcca
     3841 tagacgaata tgacggacgg ttagagttca tatgcaagtt tctcatagac ttaggctcga
     3901 tccgtcctac agccaagaag caagtcaagg tgtgtttctc aagtcgccct tgggacattt
     3961 tcatggttac tttccggcgc tgccttggtt tcagtatcca agacttcacc caagcagaca
     4021 tcggggacta ttgtctggga actatcaagg aggaacggct atcagcagcc tcacttgagg
     4081 agctgatacc cgaaatcgtt atgcgctcac ggggcgtgtt cttgtgggtg agactggttg
     4141 tcaaagacct tgcagatgcc acaaggacaa cacagatgtc caagagcgat tgcgaggcat
     4201 tgctaaactc ttaccccacc gaactggaat tatattacgg tgaaatcgtc gaacgtatcc
     4261 cgcacgcgca tagatggaaa gcatattcta tgctggaagt agcagtgcga tcgaaagaat
     4321 cattgcgccc tgtcgagttt ctctgtgctg tccagtgctc cgagtgcaag accttccaag
     4381 agggttgtag catgctacag aaactcatgc actcaaaagc ccaagacttc gctctcttag
     4441 tgagacaaca gtccaggata tactgcggtg gcttgatcga agtcgtaggt gattcgacgg
     4501 acgcttacat acaggttcta catcagactg tagaagattt cgtacgagat ccaaagttta
     4561 agagatcggt gcttggagat cgagcgaaga ttacagttga gaatggcaat acgttcctcg
     4621 caaaaggatg ttttctcagc gaggcctatc agctccgcca gttctatact gcagaataca
     4681 cacgtccgca atccatctct tctacccaag tagaaaccat atggcaatct actgcccgtg
     4741 gtactactca gcgacctcat gggatctatt ccagggccgc agaacaaacg agtggccgca
     4801 gcatcaagac tttccttgac agtatcccaa acgggctgtt gacattgcta tgcccgatct
     4861 ccaacactca gacgaccccc cttgcttacg cggcttcgac tggcctccgt ttgtacatcg
     4921 tggaatcgct ggcacgtact cccaatctcc tgcgggactc ccgtgagagt ctcctgacct
     4981 atgtcatcaa cccgcaagtt tcactcaagg acgaagattt tgttcaaaca gcccgactcc
     5041 tcctggacaa tgggtacaca ttccaccaag atccagacgc attcagcact ctagttttga
     5101 aaatatttca aggagaagat atggatctgt tagtgaacga gaacgaggag atgacagttg
     5161 aggatcttca cataggactt gctggctttc ttctagaacg tggagcttgt gtcgacacca
     5221 gagtccgcat gaatgacaag ggtgcccaat gtactccact acacataagc acattatcct
     5281 tagccaggtt gcttttggag aaaggcgctc aggttaatgc tttggactcg gacaaaagga
     5341 cacccctcga ctacgtgtgt tccagaaagg tgggatgggg gcctaaccta tctggaactg
     5401 ggaaatacga ttgggacgag cgtcagatga ctttcgagga actatacgat ttgacctgcc
     5461 ttttggcgac aagtggaggc aaggtcaaga agacgaaggt cagatccatg aagctacgcc
     5521 ttgacgagta cgctatgaaa ggctgggcaa cgtcgaacct acgagagagt cttattcctc
     5581 cacggaaatc acgttgctcg gtgcagtgag cgcgctcggc cggccttatg ccgttgactc
     5641 gccgagcctg gaagcaattt tggaagacag ggtcccgtcc ggactgtctc aaaacatttt
     5701 tgcgttgttc gagtcggaaa atatattcga gagtcccagc catgggccgg agacgatata
     5761 aggaaccggt ttgtatgaat agttgcgaat taggcgcatg cttctggata ataaatggtc
     5821 aaaccggcag acagttgcgg attcaacttg ggaaagtggc gtcatcgctc tgcatagaaa
     5881 ccaagggcct acgttagtga aagcccactg caggtttcac cgcaatagca gcgatactag
     5941 agatcagcat gacttgttcc catcaagcaa gggttagcca tcaatcaact tacagtacca
     6001 ataatagaga gataataagc atgttccctt tctccaagac cataatttca gaccgaaacg
     6061 tagctcgccg aaccgccaac gcggaggcag ctggccgagc tgtgacttgg cagtacgcga
     6121 ctaaccttgc aaagcgcgtc caggcagtgt gagcagtgtc cccctgaaca aattcgacgt
     6181 ccttagcgat gtccaggtcg attgcgtaca cgataagctc agtgtgtaag cgcaaaaggc
     6241 ccagggcagc cagtccgttc cttgaccgct ggctgtatca cgtgctttcc aacttgtaca
     6301 ggccgcggct ctctccctgc gataacacaa acgcagaaat actatgtgaa atgatcgtaa
     6361 tgtaagagag cttctcgtag tggcacaatg tatatcttgt ctggatgcta tacgcgatgc
     6421 aaacacgcat cgacaaaatg gatgtggccc attaatcaac aaccgggttt gcggtgagct
     6481 gaccatccgg ttccgtcgtc acgccgcaaa cagttgtatg ctctgtctac atgatagaca
     6541 tgcacagctg ctcgaggatg ctatccaact ggatgagcgt ctttgctaac aataagtcag
     6601 actttggaaa cgagtaggcg cccgtatgaa tctccagagt gctctgctcg aagaattcga
     6661 taacctagat gcagcgctct catagtaaaa ggtgtattta gaatgctagg gctcgaacag
     6721 caactatgat tccctagaaa tgtgtacaaa ccacccgcgg acaaacttgc gaatgcagtt
     6781 gatatcaaac aagatagatg gggaacttct gggattgatc gtatcactgg tgtaccacga
     6841 aatctctgaa agtgacaaag aggttgtgag gtcaggtata atcagaaggc caaacgtatg
     6901 gttcaattca tcaagagact gaatcttgtc ccctttcaag gaagagggac aatatgggga
     6961 ttatatagcg gacactgttc ggtgtctcac cggaccttct gtaaacctaa tgcactgccg
     7021 tgacggaaag aacgggaata ctcatttcat gctcgcttgc acatatcagc aagaagcaac
     7081 gcacaacatc ctcccgtccc aatctaacaa ttatgatgtc tgattggtct cagctctcaa
     7141 ttaccacaag tcatcggcgc tgccagctgc tcagcaagaa gccgcagctg gttcagccgt
     7201 cattcacaag caggccggag tcaaaattac gggccagcag ctgtagttgt ggtgagatat
     7261 aggattcatc gaatgagcga ctccaagtta atttacatgc cagatcaaag gtctttctct
     7321 gttaatgagt gccacggtct aggccatttc caaatcgcct gtcttttgcc tcaactaaca
     7381 ccgaaccgtg cttactgccc tgtctctcac ggctgtagtc atggtggaca atagcctagt
     7441 tgttgctgat ctcatcggca gtgatgatgc catcgccgtt tttgtcatgc ctacgacagt
     7501 tagccacctt cggtcttcaa aggctcggct tggtgcactg agaacagctt acttgtcgaa
     7561 ccactgagtc cacatatctt tcttgctgtc aggaacagac atgtactcaa gataatcatc
     7621 gagagtcaaa ttgccatttc cgctcttgtc agcagcctcg aatgccgcca tggactcatc
     7681 aacgcgggga tcgaaggcta ggagctcgcg cttggacgaa gtgccgcgac agtctggata
     7741 ccggttagat ttttgggtga gtaaatttgg caaagcaaaa cagcaatgtt cctagggcaa
     7801 gggaaacaga gagtcaatgg ttgtcggggc acttacgtcc gccacaagca cagcagaaaa
     7861 tgttgcagct ctgggtagca cagcaaggcg tcccgccggt accatcggca cactgaggac
     7921 cactgcagca aaagctaagg actccaggca gggccgcgct ggcgagtagt gcgatggaga
     7981 agaacttcat tttcgatggg agtatacggt agtagtgctt gttcttggag accttggtgg
     8041 atgggaatgg ttcctcagta gaaggaagga tcgggcattt tatacacatc cagtacttgt
     8101 ctacaccaag tttccggtct ctacactttg tgactgctat caatgcatta cagacgtttc
     8161 aactctctaa tgacaatcat cgtacgaggc tgacgctatc tgtgctgtca gctgatgacc
     8221 gagttgttct catatattaa gaaatgcggt cggatgtacc actgatgatg ttgaacatgc
     8281 actaaaatcc taagtagaat cgggttatgc gaccctttct ttttttaaca cctttagtac
     8341 agacatgatt gaatacacgg caaatagctg cagaattttc tggcaagagc taatgagaaa
     8401 catcgttaac aatcaatgtt ggacacaaag cagcttctac ctcgccagta tcgtaactta
     8461 gacttcaaat ccaacaatga tgaattgcac cgagtgaaac acggcatgtt cccagaaatc
     8521 gtgctgttac ttctgcccaa attatcggat atattcagcg taggcatgtt gtgatatgtt
     8581 gtgattcaga ccaaccatgg tgtaattatg cggtccgggc tatttgatct gcaatcgtgc
     8641 aggacggcag ataaacttag aaataccgac taatgaaact cgaacggaag tcatatcagg
     8701 accaatcaat aaagacatca cggcaacaaa aagttggggt aaaatcgaaa ccgtggctga
     8761 gcattgaatg gtgaaacttg ctgtgagact acgacacaac gctgacgaac tacaccagct
     8821 cccggtgctg ttattaggct cggcactttt tcattacgtc acgtaaaatc agataccata
     8881 gctcctaacc cgcagtccaa tcctgttgtt gaagatccaa cctatcataa aggttgtgaa
     8941 actagcctac tgttgctgac tgcatcggct atcagattcc agctgacctg ggactttgct
     9001 tactgcatga tactggcctt tatatattgt ctgccatcaa tttgtgaacc gtggtagcgt
     9061 gaattaatag catcggcggt caaaagccca gaagttggaa cagatgctgc aaactcatgc
     9121 aagcttgaca tagccacgga gctgccacaa caggcctgcc ccacccgatc ctgcccgcgc
     9181 gacaggccgt gcagataggc agccaatcat ttcggtacct taccgggcat agatatctgt
     9241 gtttggtgtg tatctgagtc agcatcaagt atgtttgaga attgtgtctg cggtgtacat
     9301 tgaataccat gctcgcattc acgagaagaa aaggcatatg caggtttgct cctttgaatc
     9361 aggccagtac ctggacagga actttctccc ttgcaagcct aaggatcgca agccaaggga
     9421 gttagtggag agttgatcgc taccttgatt tcgaattaga gcgtacatag attgctcagg
     9481 cgtcaggagc atgaactaac cccagtgaga tgtcaactcc taccccaagt tcttatatgg
     9541 aaggaattat actctaaccc ggacgtgtca ggatgcagtc agaagttgtc agcccactac
     9601 gctgggcgag tacccagacc tgagatgaag atgattcaga ttgcgcgaaa ggctgggtat
     9661 ttggtacaat accggggtat catacagcag tgagctcaag cagattgaag aggccggtga
     9721 tatgagcatt cattagagcc gtgtatacct gaagatgatt ttttggaaca gacaagctcg
     9781 aatctgcaaa atcctctgcg ttcgatggcc aactatgcta acgatggttt aggtaacgaa
     9841 tacagagaac ctcttgcact ttagatattg gctatatgaa aagtcataca ttccgttctt
     9901 tagtaatcct ctgaaagaaa tatgttctcc tcccctcgcg gagcgattca ctaaatttct
     9961 gcaatatacc gtgtacgctg ctcttctcac aagattctct tcatctcatg tagccaccgt
    10021 cctagcgcaa tcataggata cccatgccga gaactggcat agtccagcca tagtatgtct
    10081 gggaacccca cacttacata ctccttttgc gtccaggtgg ctccaggccc tgcaccaatg
    10141 cccacgccaa ccgcctcgct caccggactt cctgtctgtg tcctgacgag atactcgaca
    10201 gctcttacca cagcgctgtc cgttggcggg agatgtgcca aaagccccat gactccccat
    10261 gccgtctgcg tgggcgtgct cacaccgcgt ccggcctttt gtgcatcgct atacgagccg
    10321 acgtcctctc cccacccgcc gtctgcgttt tgcgttgact tgagccaaga tagcgggcgt
    10381 gtaaacattc tgtttattgc ctccttgatc tctaggtcac cctcaaagat gcttctgaca
    10441 ctcattaagc cgcacagtac actactcgtc ccattcagat agttgatgtg ccaccggctg
    10501 ccccatatgc ccgccacggg ctcctgcgcc gattccagaa acaaaatgcc tctgcggcat
    10561 gcttgttgga tacgttgaca gagaaaagga tttaccagtg ggggaccgct ctttttgtct
    10621 gaggaagaca aaatagacag aaccatacct aagcactcca aaatacgacc ggtgatatcg
    10681 ggtacgctgg ggtcataaaa ctgatttccc tggccgaaag gaaacagatt aaggtatcgg
    10741 tgatcgttgt tcaagtcgaa acatgcccag ccgccgtcat agcattgcat gccgagtaac
    10801 cagtcaatgg cgcgaatgca ggattgcgaa gttacatctg agggattatg catgatgata
    10861 gtaagcagcg ccacaagtgt gtcatcggtg tctggatagt ggctgttctg ggtcgagtta
    10921 gtgctttggc ttagaatgac tcatgggcaa ggggctcacg caatattgaa aaggccatcc
    10981 tcccggcact agcttgtggt tgcggacgcg gtaatcgccc tgcgtctcta atatctgacg
    11041 cgatttgaac cattgcgttg tcaagtccat tctgctatcc gcaaggccgg tctcgagcag
    11101 ccccagggcc atcagagccg tgtcccaaac aggaccaatg gtgacttgca tccttatgcc
    11161 ataatcgtct tcccacaggc acgtgtttat ggccgtcaaa agatgctgga tagctgggtg
    11221 ctgagtcgag aacccttcga cgtgaagtgc catgacggcg gcgaaattgg agttccagaa
    11281 ggcgccgtag ccgcctgcat ccaagtggtc tagaatatac cgtacacaac aggaaagcgc
    11341 gtatggtctc gccacaggca ctcgtcttaa cattggctcc aggattccca atgccttgtc
    11401 agcaagactg ccgcagaatc ttcctttctc gccatctctc cacagagtgc ttaagggagg
    11461 tgtaaagtgc aggtgcttgt cgttagggtc aatgtagagc tcgtctagaa agtccacggg
    11521 cacaattcgg tacacaggtc ggtgatgtct tagaatcatg ataggaacgg ccgtgacgcg
    11581 ggaccagtaa ctgaaagcat agatgctaat gggtgcagag gcgggtagta atatcagctc
    11641 ggcgggcacc tgagccatct cattccaatc aatgataccc atgagggcca gctccagctg
    11701 agtgaaaaca cccactttgc cgagcccgcc ctgagataaa atgaaagacc gagcccgccg
    11761 catcgacttg ctctcaacag gtacaccaag gagcttgagg gcaaaatatc cctcagtcgt
    11821 tgtcgacacg tctcctggcc tgtctggcag caggccccaa gatccatccg atgcgttctg
    11881 ctgcgactgt atccattgta gcatctttcc tgcctcttgc tctgaaagag gaggccccag
    11941 catgttccgt agacagatgt acccggccgt gaagccgacg gtggctcgca gctccgtgag
    12001 ccagtggccg tcaggtttca tggcatggtg tgcatagtct gctgcgagtt gcactgcgct
    12061 taaaaccgac ttctgtagac tcgtagtgtt accggatttt tctgacatct tgaagtcttg
    12121 attcacagca actgctcgtt gtttgcacta agtattgggg atataaactg cctgggccac
    12181 cgaggaacca gacggccatg atagtgttat acatatatgt agggagggac tcagcacgtc
    12241 ctacaagagc ggctcggtaa atgaagcgaa ttactcggca cgaaagatcc atgaaatcgg
    12301 gtgcctagct gcagctgcat cgatagcagg gaagaggaag agccaagcgc ctacgtggca
    12361 cataacgccc acgataatta ccaaacgacg cgcgcatgct tacattgcct gatttcaatg
    12421 cgagatatct tagcgccatg caattgggaa gaactattga tgtaagaaac ctggatagtg
    12481 gatcatgcca gtggattaat agtccctgtg gagacatagt acaaggggtg ctaactaatc
    12541 atagttcgtg catcaccaac acatgcatgc atgtaattct ggcttttatt tatatccaca
    12601 ccctgggcct cacatctgtt ggaacattat atgaaggaca ccggaggaaa aagtgctatg
    12661 acgtgatctc gagcgattca gcttcagctt ctcgtctgct cttcactggc agaatcacaa
    12721 gccatggagc aagccatcac gatggacgga gctctgagaa tgggcaacct tttttttctt
    12781 tgcttcgctg tggtaagttt ctccagactg gctggtataa atatgggtat ctgatatgat
    12841 actactagac tctcacttcg tggatcattg ctgaggcatt atacaacctt tttttccatc
    12901 cactccgtac ttttccaggt cctctgctat ggcgcgcctt tcgccttccc ttcgtcatca
    12961 aggctatcca gggccgccta gcctttgata tgctctcgat acatgaacag tatgggcccg
    13021 tggtgcgcat tgctcccaac gagctggcgt ttgcgcactc gtcagcttgg cacgacatca
    13081 tgggtggcaa gcaagatttt gcaaaatggg acgagtacta taaagttcag gatcgtcagg
    13141 ctactaatat catgtttgca cctgctgaag agcatgccaa aatgcgacga gcagcaggct
    13201 tcggcttttc cgaccggacg ctgcgggaga tggaacctct gatccaaaac tccattgggc
    13261 ttcttatccg tcggttacgg gatcattgca agtcgtccga ggcctatgga aaggtagata
    13321 tgtcggcatg gtacaatttt acgacatttg acctgattgg caacttggtg atgggcgaat
    13381 cttaccattg cctggagaat gccgattatc acccctgggt gcgacccatt tttcaagtta
    13441 catacattag tgccatcatg tcttcactgg gtcactaccc gtggtttaag tcgacccttc
    13501 tgcgtctttt tcggcctatc atctccagaa aaatacttaa ccatcaggca tacacgaggg
    13561 caaagcttgc agaacgcatg aaggtcaacc gaattgatct tgtccaggcc atgttggata
    13621 taaacaggga taatgtgagc ataaagtcct tgttacctcg tacttcgcgc ctgtatcagg
    13681 tggaactaac ataagaacgg ctgttatagg aggtcgaaat ggacaagctc gtcatgaatg
    13741 cctcggtcct cattgtggcc ggctctgaaa ccaccgccac cgtgctttcg ggcgttactt
    13801 acctacttct gagccatcca gacaagttag ctagactcgc agacgaagtg agaaacgcat
    13861 ttgaaagcga agatgacata acggtggtca aagtcagcca gctggactat atgctggctt
    13921 gtttagaaga aacgatgcgt ttgtaccctc cagttccgat tggcatgcca aggatcgttc
    13981 caaagggagg ccgtatcatc ggcgggtcct acgtgcccga aaatgtatgt gtcatctctc
    14041 tccccctctc acaacttcca agctgaaaac gcagacccac gttgccatat ggcatcgggc
    14101 tctataccgc aatccggcct acttcacaca ccccacaagc ttctgtccag agcgtttcca
    14161 gggggatccg aaatttgtag acgacgagcg agaagtactc cagccgttcc atgtggggaa
    14221 gcgcaactgt attggcagat cgtaagtgat cccgtccagt ttcacgatac gtacttgaca
    14281 ggctcataat tgcaaacagc ttggcctata tagagatgcg cttagttctg gctcgcatgc
    14341 tcttcaactt tgatatggtg ctaaatgacg aaagtcgtga ctggatggca aaccagagag
    14401 cttacaacat atggtccaaa ccaccattac acgtacgctt gagtccacgg agccttaatt
    14461 aaagagcaga cttcctgcag catcgcgcag tctgcttagc cttatgctgg gttctgtaag
    14521 actgggaagc tagaaatcgc atgggtttgt agccggagtt gacgaagaga ttaagctgtg
    14581 cagagaacgg cccccaacac gactagagag ggaagcatga ccgcgtctgg tgactcaacg
    14641 gggtatatcg cgaactccaa aaatgtagta tagtacattg aacactcttg ccacgttttc
    14701 cgattgccaa gagtagagca caatactata attgatgtgt gcagataagg catcaataag
    14761 agaagtgtac agcagcagga gtcggtgatc gttacgctct tagttcacta tactactgga
    14821 gacgcagaga cctagactat ttgtccccag gccatctgag gtctctgctg agtttaagaa
    14881 ggctcagctc acggccatac aggaggatgc aaggagcaaa atccaccaga ggttcataat
    14941 tatgcaccac ccgcgtgaaa tctgaagcga tgacacgtat ggaaactagg gtcggccata
    15001 ttccgagaga gctcgcggtg gagcccgagc tcccatagct agtttatcta ctccgtataa
    15061 aagctgccaa tccattagag tcttatcaag gtctcgctcc acttatgact cgttatgata
    15121 gtgaagtatt aatataagag aagatccgat tccgacactg caaagccagc gctttcgatg
    15181 aaagtttcga aatttacacg actctcggtg aaagttaatt ctgtcgccca gcctaccggc
    15241 cttaggactc caagtctttc ccagcagctg ctcgttgtat gattctgcga ttcctgagaa
    15301 acacgattga tgatcaacat tgatgcctgc ggtagtaaac cttgggaaac ttccttgact
    15361 gtgcccgtgt ctcgatgtgc ccaaagcagt agtaccctta agcaaccact acgaaggtct
    15421 tcttcaatgg tggtatcccc agaagaactc ggagccaaag atgtggttgt caggtgatat
    15481 ttgcatataa gatgaccaat ctgaagcata ttacccccgg ggaatctctt gatcatgtgg
    15541 gaatcaacca cgtagggttg tttgaatcgt agaggatggt tccaatcctc ttgctctagt
    15601 ctgggcaact ccggttccag ccacaagtcc ccatcaacca cccgaggccg tggcttattt
    15661 ccaaataggt cttccacacc tagagaaccc agctctgggt gtctgtcatc tgaagtgttc
    15721 gaaagctctc ggtctgcccc gaggcagatg gcgatctctg gtgtgtagtc gccgaggctg
    15781 aaccagccct tggtgcgctt cagtgaggca atactggtcg tgtatgaatt ctccacagag
    15841 agggcaccgt gccagccagc ccacgtccac gagggaaggt gtcgacggcg tttgaagatg
    15901 acctccgatg atggagattc aacatgaacc cagtcgcaca tggacaatac aaaagctgat
    15961 ttgccgctat caaactcaag agtcccgcta aatacgggaa ggccaaggac aaagtcaaca
    16021 atccctgggg ccctgctctt gtgggcctgt atgattcctt tgaatgccag taaggaatct
    16081 gaatcgtgcg tcaggtcgcg cctcgtgaac gtactgatgt cctgccggat ttgctggagc
    16141 tgtgatattg taggaaccac cgatgaatgt tcaagggcgt tgacttccac cacgcgattc
    16201 cggaataacc ccggattcat ccaatctccc tcggaagact tgtccgggag gtgagacaag
    16261 gatgtgtcaa ttttcatgct ctctcgagca gtcattcctt ggcaattcca gaagagctgg
    16321 tcagttgtga agaataacag tcttctggac agccaacctt cctggaacgt ccatccacgg
    16381 cggttccacg tcgacccatt gataacacca attggatcgg gaagggaagc agtcaattcc
    16441 gtagttccca ccctcaccca tttctgactg cgtcgttcgt acgcgggatt tctcgttggg
    16501 tttcgtgcaa cacccggcag cccatcgtat cgctctccag cagccacaag tgtgacttct
    16561 gcctgttgat atatccgatc catattcgaa atctggtgta gtttctctct ttcattagct
    16621 tggtcgatac aaagccggtt gacccagagg tattgaaggc cgagtccctt tgtggcctcg
    16681 atggcgtcca agatgatgtc ggtaatccca tgctcagact cggggctgaa actccacaca
    16741 tagctgagag cggcatagcg tttgctggtg acgtaggact ctatggtggg cggatcagca
    16801 tagcaattaa tcagcctgaa gccattgatc tgatggtcct gtgctggtcg ccggcaatgt
    16861 ttggtgtgat gggcgcaaca gaaatctagc catgtcctcg gaacagagaa atccaccaac
    16921 ggtgggacta ttctacccca aatgccgcct tcagttctca aagggtgacc caacttcgac
    16981 gtgcggaaga tggctccgct tatagtaaag cctcccgagg agaagtcacg ggaagcattg
    17041 ggtcctggaa tggtgatgaa actgttgtca acgaccgcct cttgatcgat caacaatgtt
    17101 ccgtggccga agaagctttt ggggttgatc cagtgtgtca gctgaagcga agagcacgca
    17161 gtgaggacaa gatgtttgga cgggcggtcg tcgaatatac tgctgaaaaa tcggcagagg
    17221 gtacaattat tcgactccga gagattggac gagaaacccg ggtctttatt aagcccgaca
    17281 atttcctgcg ttgctgttcg ctttaggatc tcttgctgcc atgactgcgg ggtctcgaat
    17341 tgtgggttta gtgaagggta ccggagcctc ttctgaagat gggtatctgc cgccaggaat
    17401 gcattgggga gatcaaggct ggcgcaaaac ccgcagatat tggtctcggg gatggttcta
    17461 gtcatattcc caaaggattc aatgcagaga ccgagttatc tgcttgcaat ggagatactg
    17521 cagcaaagtg agaaggagtt taaatgatgg attccattta gcaaggagaa gtaagctgta
    17581 ccactgccac tcttcgggcc acagcctcgc tggagcggcc gcattacagt ttacagccca
    17641 ctaagttagt acggctggga taaatgaatg gaactatcgt tgaagcatct attcccactt
    17701 aatttatata tgctgcgaca tagggtctac cacggtcact aagcccgcga actaccacct
    17761 gccgccctgt cgcaacccct cctatcaaca cagctcactt tttcgcgtgt ttagcaagtc
    17821 ttgtgaagaa cacagggcgt tgggagccga agagactacg tgtgtatggg ctgcactact
    17881 tgtgggattg aaatatgcca ttggtcaagc gtctaattgg tatattttgg tgcgacaaaa
    17941 tagcaatcag acccgaagcg tgaaatcctt cgaccgcagg gggaaagaaa tctacgatag
    18001 tacaatagag acaatccgta ctcggttgat agtccagacc gtaagtttcg aagttcttct
    18061 tcgtaccgcc agtggcaagt gcacgatagt agaaatacaa cgcctcgtgg actcacatat
    18121 cacgctcgca tgccaatgat gaatacaagt ttttgtttac tgtcgagtca aagcaatcag
    18181 gtaatcatag ctatgtaagg tcaaaaaagt accaattgtg caatgcgcag actaaaactc
    18241 ttgttatcgc atgataacta caatgacata ctgtttgggt gcatccgtgg cgaatccttg
    18301 cataaagtat caaggtagca ggccctttcc cctgactttc aagtcctgcc ccaaagcatt
    18361 cccagacgct ggaagaacga gaaaatagag ccttttggga tcaatccggc atatttactc
    18421 tcccatagcg ctgcaaagga tcctacaagc tcaaagtcag catactgggt tacctgctat
    18481 acagtgaaat gtatatagct cgaatttgag gtgatacctt caactggtcc aagttcagca
    18541 aacccgaggg cttccacaat gacaggagca agtatggtca gcacaccgat cgcaatgatc
    18601 gtgagcagga ccgccgttat gacaggatga tcctttgcga aatggaaaac ggcattagca
    18661 gcttcggatg ctttgtcgta cgcctctacc atggcctgtg ccattttctc ccgaccctcc
    18721 ttcaaaacac cttcgataac ctccaagact ctctcagcta cccactcggt ccaaccctcc
    18781 acgccgatgg catcatcaat ctgcttactt agtgtaaagc cgcgctcgtc cgcagatcgc
    18841 aggatattga caaccttcgc cacagtggca tcaaagctgt caggcgtgga tatttgccat
    18901 tgcggaggcg ctgtcggccg tggcttgcgg tagacaattg gctgacaaga cgggctttcg
    18961 ctgcggagag caattctact gtcggagaag atgcagcaaa gcagtgacga tatgtccatt
    19021 tcagaagtag tttcgctcac tcccttttac gttgcaaatc atggagcttt ataacgacca
    19081 gtttgttgcg gcagggtgtg gtcacaggat aagaagggag aagacctttg gtcccaggtt
    19141 ggagtgaaga ggcttgggcg atcccctttg gcctttaggc tctatagatt gcagcaatta
    19201 accaatgcgc accaagatga taaggcagaa aagcaaacgt gtaaaaagca gtgtcaccca
    19261 tgaatgtgta atcacttgat tggttcagta atagaccgcc tcgcgacatc ccaaaagggt
    19321 tggttggcaa ggtttgcttt tcgaatgtag gccaaaacct tttcctacat cacatttcca
    19381 gcaaggtagt gttggtggtc actacggcca tgcctaagaa aactctaacg agagcttccg
    19441 aatcattccg cattcacaaa agtgcgaagg tctgaccata gttcagattt attatcaaac
    19501 gacgataata tcaaacggga actagaagga ggttctagtg tagcaacgag cctggcgaac
    19561 gatttattca ttctacgggg caatttgctg gcgcttttcc cgtgagttat tcaaaattta
    19621 ctggacacgg cagtactctg agagcataac agctgtgctg cacctgtggg tgaaaccctc
    19681 caggttgcag caccgtaagg cgataaacag aagcccgcag atggaagtcg ctccgaaacg
    19741 ccgagtattg gaaagttctt tgagattcac atcgacagaa gaacaagtta tctctacatc
    19801 aacctctctt gaacgtacat agaaaagcgt gttcgaagcc tgatctcaca ccagaacaca
    19861 aaggtaatac ttccagtgag tacgtagccg aacttgaagg cgaacaagca accctttggg
    19921 ttcaagacct tcgtatctgt cgatctaatg agaacgcttc tgcatattta tagccagtgg
    19981 ccattactta aaattccggg ggaaatctgt cttctgggca ataaaatcaa ccaaatggtc
    20041 actaccaaag agtcgttgtg tacaccgcac gccgttgttg agtgccagcc agaaccgcgc
    20101 tggatgggct ggggtcttct gtcgccgagg acgagatcgg gtcttgagga gccttcgagc
    20161 tcgaggggtc tgtggtcgga ctaggagcca ccgagcttga agggtcggag gttgggctag
    20221 gggccaccga gctcgaagcc accgggggtg ggtcggactc gtctccatca aatggcaggc
    20281 tgtcgtcgac aggacaactc tcactgccgt cttgtcgtct ggtggcagga gtaggggggt
    20341 caggcggcaa gggcacctct tttcccagct tgttgctgaa ccaaacgcct gccgcgacga
    20401 acgagtaact atcagcatta tagattgctc ggtccggggg gcaaatgcct tcttcgtccg
    20461 ggttttggcc atccggacag agtactttcc ggcccctgac attttcgggc atgcatttgc
    20521 gatcgtattt gtttcgtgga agcagccagc agctgttgta accgtaggca taatctagtg
    20581 ctctaaggct ccagttagta caaaagtgcg agaggggtgg gtgcgatcag agttgcgata
    20641 taattatgat tatgggggac tgaatgtgag tacttacttg ccctctggaa gaccagtcgt
    20701 gtattgagta tgtgtacatt cgtgtacaat gacagcagaa cgagaccgtt gagcctttcg
    20761 caggttaaaa tcggcagagc tagcaccttc ggacagacgt tggtcagtac tgaggatggc
    20821 aaactcggtc ccgtctgggt tctgcgcgaa gaacctgttg cagaaattca ttcttttaga
    20881 accgtcattc atgtgtgctt gaatgttggg aatcttgcat agatccgtgg tatcgtcgca
    20941 ctgaatgttg aaatcgtagt cgccatttcc tgggtcgagc atattggtaa ctctggtgta
    21001 tatgtccttg gccttggtgc cgaagtccga gtctggaata ccagaaaaca tggcatcaaa
    21061 ataggggcca tctttgacat gatttgtggt atattctgcc atttgacggg catagtcaat
    21121 ttctttcgtg atgatatctt gcttatcttg aggacaaaca tgatcaactg tgtcaaaatg
    21181 ccaggctcgg cgcgcaatcc tggatgctct gaaggtctgt tagtgagctg tagtgatgca
    21241 tatgtggaag ccagtatacg gactgggagc ggccaatgaa ggccaaaagg gccacgacgg
    21301 tgatcgacgt aacgtgcatg attgcaggcg gtatcgtttt tctagagtac ttctcctttc
    21361 tggaatggta aaaagaattg catagcttgt agaagacttt tatagttttt cgttgtctag
    21421 tactactcaa cagaacaatt tgatcatata ttgcacctcg taatcatgac tgccaagacg
    21481 tactacaaaa gactatggat ctacatacgt gaaacgagat aataccattc ctgagttcct
    21541 ggatcatata acgtgccact catgagcata accttcaatt gccattgtaa agtaagccat
    21601 gtaagcaaag aggattcatc ggggctgtac atgctcatat cattgtgatg cgtcgacaac
    21661 actgaccaat cccgctgttt ctacacctgc caccccgccc aaggattgtc acaagttctc
    21721 cctgaccggc tgaggaggat gaaacggccc caagcgattt gggtgacgaa tacaaatgca
    21781 cctttgttac gtaaggtata atcgtcactt tcgactccat gaacttgcga tccttgcaga
    21841 atggcttcta ggactcccac ctgcctctga ctcgactgta gtagtaaaat gcgcttatta
    21901 agacgtatgc gtcctgtggt tttcctacgt tcaatagttc tatactaaat actggtcatg
    21961 taagcctagt cacatgcgtc agacatggct acagaaactg catgtctcct tcctagatac
    22021 catcaagcct acgattgtct tgatgttacg cggaacgaat agcacgaatc tctaaatttg
    22081 caaagaggca accataacat agagcaac
//
