# Supplementary material for: Genome sequencing and physiological characterization of three Neoarthrinium moseri strains
Source: BMC Microbiol. 2025 Aug 21;25:526. doi: 10.1186/s12866-025-04274-z (PMC12369201; doi:10.1186/s12866-025-04274-z)
Supplement: Supplementary file 16 — Supplementary Material 16. [file 12866_2025_4274_MOESM16_ESM.zip › BiGSLICE/input/Nmoseri/TUCIM5799/JAFIMR010000043.1.region001.gbk]

LOCUS       JAFIMR010000043        18138 bp    DNA     linear   PLN 06-APR-2022
DEFINITION  Neoarthrinium moseri strain TUCIM 5799
            scaffold43_Wmoseri_TUCIM_5799, whole genome shotgun sequence.
ACCESSION   JAFIMR010000043
VERSION     JAFIMR010000043.1
KEYWORDS    .
SOURCE      Neoarthrinium moseri
  ORGANISM  Neoarthrinium moseri
            Eukaryota; Fungi; Dikarya; Ascomycota; Pezizomycotina;
            Sordariomycetes; Xylariomycetidae; Xylariomycetidae incertae sedis;
            Neoarthrinium.
COMMENT     ##antiSMASH-Data-START##
            Version      :: 7.1.0
            Run date     :: 2023-12-04 11:58:05
            NOTE: This is a single region extracted from a larger record!
            Orig. start  :: 301540
            Orig. end    :: 319678
            ##antiSMASH-Data-END##
FEATURES             Location/Qualifiers
     protocluster    1..18138
                     /aStool="rule-based-clusters"
                     /category="terpene"
                     /contig_edge="True"
                     /core_location="[10000:10719]"
                     /cutoff="20000"
                     /detection_rule="(Terpene_synth or Terpene_synth_C or
                     phytoene_synt or Lycopene_cycl or terpene_cyclase or NapT7
                     or fung_ggpps or fung_ggpps2 or trichodiene_synth or TRI5)"
                     /neighbourhood="10000"
                     /product="terpene"
                     /protocluster_number="1"
                     /tool="antismash"
     proto_core      10001..10719
                     /aStool="rule-based-clusters"
                     /tool="antismash"
                     /cutoff="20000"
                     /detection_rule="(Terpene_synth or Terpene_synth_C or
                     phytoene_synt or Lycopene_cycl or terpene_cyclase or NapT7
                     or fung_ggpps or fung_ggpps2 or trichodiene_synth or TRI5)"
                     /neighbourhood="10000"
                     /product="terpene"
                     /protocluster_number="1"
     cand_cluster    1..18138
                     /candidate_cluster_number="1"
                     /contig_edge="True"
                     /detection_rules="(Terpene_synth or Terpene_synth_C or
                     phytoene_synt or Lycopene_cycl or terpene_cyclase or NapT7
                     or fung_ggpps or fung_ggpps2 or trichodiene_synth or TRI5)"
                     /kind="single"
                     /product="terpene"
                     /protoclusters="1"
                     /tool="antismash"
     region          1..18138
                     /candidate_cluster_numbers="1"
                     /contig_edge="True"
                     /product="terpene"
                     /region_number="1"
                     /rules="(Terpene_synth or Terpene_synth_C or phytoene_synt
                     or Lycopene_cycl or terpene_cyclase or NapT7 or fung_ggpps
                     or fung_ggpps2 or trichodiene_synth or TRI5)"
                     /tool="antismash"
     gene            885..2851
                     /locus_tag="JX265_011593"
     mRNA            join(885..1280,1398..1673,1804..2020,2072..2715,2768..2851)
                     /locus_tag="JX265_011593"
                     /product="hypothetical protein"
     CDS             join(885..1280,1398..1673,1804..2020,2072..2715,2768..2851)
                     /codon_start=1
                     /locus_tag="JX265_011593"
                     /product="hypothetical protein"
                     /protein_id="KAI1856634.1"
                     /transl_table=1
                     /translation="MGLFSKKPKPPKSAGKALPGDTHSTTSFSDHEALKSPISATARNI
                     NRASGGTATSSVPSTPLTPFSPMVPRVDMPKAPDPNLDPAAYLRSLGSVRERSKLVTEK
                     ALKNSLAHFDVDMDRFPDVVSFVCGIIKRDYDAPFSSIPSHGRYQHFSVGGRDRIQNLM
                     STFSDSIDTTEKCRRLIDLFLVSVLLDAGAGTSWSFKSAENGRVYKRSEGLAIASLEMF
                     KAGLFSGNSSNKFQVDKNGLRSLTVAQLAKGVQSRPGSELAGLEGRAELLVKLGHALDQ
                     KKEYFGDNGRPGNMIDYLLSHPTTQASSMPIVVLPVLWNLLMTGLAPIWPSSRTAIDGV
                     SLGDAWPCSSMPQPATLPSSPSFSPFPNSQPPTAPWESILPFHKLTQWLTYSLMQPMQS
                     LLKIHFAGAEMLTGLPEYRNGGLFVDLGVLTLKKDDLDRGLQYYKDYCVRKETKGVEVA
                     PMFEPSDDVIVEWRGVTVGFLDKLLVDVNRALHKELNGGELTLPQLLEAGSWKGGREIA
                     EVSRPNTKEPPILLDSDGTVF"
     PFAM_domain     join(1143..1280,1398..1673,1804..2020,2072..2715,
                     2768..2848)
                     /aSDomain="DUF1688"
                     /aSTool="clusterhmmer"
                     /database="35.0"
                     /db_xref="PF07958.14"
                     /description="Protein of unknown function (DUF1688)"
                     /detection="hmmscan"
                     /domain_id="clusterhmmer_JX265_011593_0001"
                     /evalue="1.00E-177"
                     /label="JX265_011593"
                     /locus_tag="JX265_011593"
                     /protein_end="538"
                     /protein_start="86"
                     /score="591.2"
                     /tool="antismash"
                     /translation="YLRSLGSVRERSKLVTEKALKNSLAHFDVDMDRFPDVVSFVCGII
                     KRDYDAPFSSIPSHGRYQHFSVGGRDRIQNLMSTFSDSIDTTEKCRRLIDLFLVSVLLD
                     AGAGTSWSFKSAENGRVYKRSEGLAIASLEMFKAGLFSGNSSNKFQVDKNGLRSLTVAQ
                     LAKGVQSRPGSELAGLEGRAELLVKLGHALDQKKEYFGDNGRPGNMIDYLLSHPTTQAS
                     SMPIVVLPVLWNLLMTGLAPIWPSSRTAIDGVSLGDAWPCSSMPQPATLPSSPSFSPFP
                     NSQPPTAPWESILPFHKLTQWLTYSLMQPMQSLLKIHFAGAEMLTGLPEYRNGGLFVDL
                     GVLTLKKDDLDRGLQYYKDYCVRKETKGVEVAPMFEPSDDVIVEWRGVTVGFLDKLLVD
                     VNRALHKELNGGELTLPQLLEAGSWKGGREIAEVSRPNTKEPPILLDSDGTVF"
     gene            complement(5420..6553)
                     /locus_tag="JX265_011594"
     mRNA            complement(join(5420..6342,6403..6553))
                     /locus_tag="JX265_011594"
                     /product="hypothetical protein"
     CDS             complement(join(5420..6342,6403..6553))
                     /codon_start=1
                     /gene_functions="biosynthetic-additional (smcogs)
                     SMCOG1001:short-chain dehydrogenase/reductase SDR (Score:
                     94.6; E-value: 1.1e-28)"
                     /gene_kind="biosynthetic-additional"
                     /locus_tag="JX265_011594"
                     /product="hypothetical protein"
                     /protein_id="KAI1856635.1"
                     /transl_table=1
                     /translation="MTGTTHAEFNDKTEALEVAQALAESVRGKTIVVTGVNQGGIGFTT
                     AEAFVTHLIVASRTPLKMQESINALKSKFPDVDYRALEIDLCSQQSVRKAAAELLSWED
                     VPAVDILVNSAAIMNIPERTINDDGIEIQFATNHIGHFLFTNLILPKLIKAANASRVKG
                     ATRVINVASASPTMATMRWSDLNFEKLNKDLPASEQPNYDMLRHWGFKDPEDQSYLPLE
                     GYNQSKIANVLFGIGLTERLFSRYGILGLALHPGVIQTELGRSAPPHVMAAIMNMAEEG
                     TYTWKSQAAGASTTLVAALDPKLGPPESREGKKENFGAFLWDCQISDLALPPAVSSAEA
                     DKMWKISEGLVKETFVW"
     PFAM_domain     complement(join(5957..6342,6403..6469))
                     /aSDomain="adh_short"
                     /aSTool="clusterhmmer"
                     /database="35.0"
                     /db_xref="PF00106.28"
                     /description="short chain dehydrogenase"
                     /detection="hmmscan"
                     /domain_id="clusterhmmer_JX265_011594_0002"
                     /evalue="2.10E-13"
                     /label="JX265_011594"
                     /locus_tag="JX265_011594"
                     /protein_end="179"
                     /protein_start="28"
                     /score="50.3"
                     /tool="antismash"
                     /translation="KTIVVTGVNQGGIGFTTAEAFVTHLIVASRTPLKMQESINALKSK
                     FPDVDYRALEIDLCSQQSVRKAAAELLSWEDVPAVDILVNSAAIMNIPERTINDDGIEI
                     QFATNHIGHFLFTNLILPKLIKAANASRVKGATRVINVASASPTMAT"
     gene            complement(7598..9065)
                     /locus_tag="JX265_011595"
     mRNA            complement(join(7598..8009,8059..8239,8295..8690,
                     8740..8809,8866..8958,9009..9065))
                     /locus_tag="JX265_011595"
                     /product="hypothetical protein"
     CDS             complement(join(7598..8009,8059..8239,8295..8690,
                     8740..8809,8866..8958,9009..9065))
                     /codon_start=1
                     /gene_functions="biosynthetic-additional
                     (rule-based-clusters) p450"
                     /gene_functions="biosynthetic-additional (smcogs)
                     SMCOG1034:cytochrome P450 (Score: 216.3; E-value: 1.3e-65)"
                     /gene_kind="biosynthetic-additional"
                     /locus_tag="JX265_011595"
                     /product="hypothetical protein"
                     /protein_id="KAI1856636.1"
                     /sec_met_domain="p450 (E-value: 3.1e-39, bitscore: 127.8,
                     seeds: 50, tool: rule-based-clusters)"
                     /transl_table=1
                     /translation="MFVISMSLLRSLTWAVIGSIIIYCAYRVIYNAWIHPLSKFPGPIL
                     CKVTNVPYAAWFLGGRQPYKMTELHAQYGPIVRVSPDELSFNSAQSWQDIYGHRADRKI
                     LVKGRFYDGGSYAGIGTKSIVSERDPSIHRQMRSYLAGAFSDRSFKEQQGLISMNVDRF
                     IELAGLKSELPAGFDVVALLEMLTFDITGDLAFGQSFNCLRDDQYHPWISISLGALAQG
                     ALVEVFNRFPTIAKLCKVVLRHKIEMMTADTRKNEYLALDIIKRRILADGTRSDFLTRI
                     LDERDKSAISDRQIAAHASDLVVAGSDTSATALATCLHYLLRDDAVMAKLTTEVRQSFA
                     QYDEISNTATVPLKYLGAVIEEALRIYPPLPLGLPRIVPEGGAIIDGCFIPQGARIYRQ
                     LVP"
     PFAM_domain     complement(join(7616..8009,8059..8239,8295..8690,
                     8740..8794))
                     /aSDomain="p450"
                     /aSTool="clusterhmmer"
                     /database="35.0"
                     /db_xref="PF00067.25"
                     /db_xref="GO:0004497"
                     /db_xref="GO:0005506"
                     /db_xref="GO:0016705"
                     /db_xref="GO:0020037"
                     /description="Cytochrome P450"
                     /detection="hmmscan"
                     /domain_id="clusterhmmer_JX265_011595_0003"
                     /evalue="5.20E-37"
                     /gene_ontologies="GO:0004497: monooxygenase activity"
                     /gene_ontologies="GO:0005506: iron ion binding"
                     /gene_ontologies="GO:0016705: oxidoreductase activity,
                     acting on paired donors, with incorporation or reduction of
                     molecular oxygen"
                     /gene_ontologies="GO:0020037: heme binding"
                     /label="JX265_011595"
                     /locus_tag="JX265_011595"
                     /protein_end="397"
                     /protein_start="55"
                     /score="127.8"
                     /tool="antismash"
                     /translation="WFLGGRQPYKMTELHAQYGPIVRVSPDELSFNSAQSWQDIYGHRA
                     DRKILVKGRFYDGGSYAGIGTKSIVSERDPSIHRQMRSYLAGAFSDRSFKEQQGLISMN
                     VDRFIELAGLKSELPAGFDVVALLEMLTFDITGDLAFGQSFNCLRDDQYHPWISISLGA
                     LAQGALVEVFNRFPTIAKLCKVVLRHKIEMMTADTRKNEYLALDIIKRRILADGTRSDF
                     LTRILDERDKSAISDRQIAAHASDLVVAGSDTSATALATCLHYLLRDDAVMAKLTTEVR
                     QSFAQYDEISNTATVPLKYLGAVIEEALRIYPPLPLGLPRIVPEGGAIIDGCFIPQGAR
                     IY"
     gene            10001..10719
                     /locus_tag="JX265_011596"
     mRNA            join(10001..10260,10314..10719)
                     /locus_tag="JX265_011596"
                     /product="hypothetical protein"
     CDS             join(10001..10260,10314..10719)
                     /codon_start=1
                     /gene_functions="biosynthetic (rule-based-clusters)
                     terpene: Terpene_synth_C"
                     /gene_functions="biosynthetic-additional (smcogs)
                     SMCOG1052:Terpene synthase/cyclase metal-binding domain
                     protein (Score: 59.8; E-value: 4.9e-18)"
                     /gene_kind="biosynthetic"
                     /locus_tag="JX265_011596"
                     /product="hypothetical protein"
                     /protein_id="KAI1856637.1"
                     /sec_met_domain="Terpene_synth_C (E-value: 2.2e-11,
                     bitscore: 36.5, seeds: 87, tool: rule-based-clusters)"
                     /transl_table=1
                     /translation="MSFAEGAAYNERLMPLARGTTLPDQSSPVEVMMYELWQSMRNVDK
                     TLADEVLDPMFDFMRAQTNKVRATNMGLGQYLKYREDDVGQGLLSALMRFCMHLQLSPS
                     ESELLREVESNCSKHLAVVNDIWSFEKERAAAKAGHREGGVLCSSVSIVAQEASVSAAA
                     AKRTLYCLCREWEHYHMELTSSILKEAQSPHVKAYIQGLEYQMSGNEAWSNSTSRYNG"
     PFAM_domain     join(10025..10260,10314..10578)
                     /aSDomain="Terpene_syn_C_2"
                     /aSTool="clusterhmmer"
                     /database="35.0"
                     /db_xref="PF19086.3"
                     /description="Terpene synthase family 2, C-terminal metal
                     binding"
                     /detection="hmmscan"
                     /domain_id="clusterhmmer_JX265_011596_0004"
                     /evalue="4.00E-18"
                     /label="JX265_011596"
                     /locus_tag="JX265_011596"
                     /protein_end="175"
                     /protein_start="8"
                     /score="66.1"
                     /tool="antismash"
                     /translation="YNERLMPLARGTTLPDQSSPVEVMMYELWQSMRNVDKTLADEVLD
                     PMFDFMRAQTNKVRATNMGLGQYLKYREDDVGQGLLSALMRFCMHLQLSPSESELLREV
                     ESNCSKHLAVVNDIWSFEKERAAAKAGHREGGVLCSSVSIVAQEASVSAAAAKRTLYCL
                     CREW"
     gene            complement(12105..12512)
                     /locus_tag="JX265_011597"
     mRNA            complement(join(12105..12174,12256..12512))
                     /locus_tag="JX265_011597"
                     /product="hypothetical protein"
     CDS             complement(join(12105..12174,12256..12512))
                     /codon_start=1
                     /locus_tag="JX265_011597"
                     /product="hypothetical protein"
                     /protein_id="KAI1856638.1"
                     /transl_table=1
                     /translation="MPGITAEQGAFADWNQGHIAVHETGHWFGLNHTFAGGCSDTVGDY
                     VTDTPAQGTTVYGCPANSDSCPSLPGTDPIHNFMGYTSDDCTNEFTPGQKDRMFKMFYG
                     YRRT"
     PFAM_domain     complement(join(12132..12174,12256..12461))
                     /aSDomain="Peptidase_M43"
                     /aSTool="clusterhmmer"
                     /database="35.0"
                     /db_xref="PF05572.16"
                     /description="Pregnancy-associated plasma protein-A"
                     /detection="hmmscan"
                     /domain_id="clusterhmmer_JX265_011597_0005"
                     /evalue="2.40E-14"
                     /label="JX265_011597"
                     /locus_tag="JX265_011597"
                     /protein_end="100"
                     /protein_start="17"
                     /score="53.6"
                     /tool="antismash"
                     /translation="HIAVHETGHWFGLNHTFAGGCSDTVGDYVTDTPAQGTTVYGCPAN
                     SDSCPSLPGTDPIHNFMGYTSDDCTNEFTPGQKDRMFK"
     gene            complement(12828..14888)
                     /locus_tag="JX265_011598"
     mRNA            complement(join(12828..13041,13092..13122,13847..14888))
                     /locus_tag="JX265_011598"
                     /product="hypothetical protein"
     CDS             complement(join(12828..13041,13092..13122,13847..14888))
                     /codon_start=1
                     /locus_tag="JX265_011598"
                     /product="hypothetical protein"
                     /protein_id="KAI1856639.1"
                     /transl_table=1
                     /translation="MAGFVAYWAAAVAAIAAVLLPLTAAFPTHVCATNAPPQPDLPLNN
                     SVLGVESRPWGLIYLNEKIAFAAVNFSIGVIDTSELTPKMKYMLPLPPWCLIGNTNITE
                     DGYGLRGLALTNDKRNLYAATGYGAVILDVNRALAGRNDSYVGVLSKDGYVGQSAIEVT
                     VSADDKFVFISQEFGSNNTWGLGALEVYNVTRLANGTVASTWRGFIALGYATIGQQFSQ
                     DHSRLFVTSEMNNSATSLNDTTGIVNVLDVATLRRTPGKSLVKKIVAGCHPVRAQMSLD
                     GRHLWVTTRESNHVLAFDAAKLADNTTMDAQVAQINTGTSPIGITAIRGHILTADSNRF
                     GYSNASTASAPVCTAENLASPGTKQPVPSPRGCLVSDLGLIQDPALQYTDNQLLQPQNN
                     HDKLTVDVNFHIASTEAEADLITDTIVDA"
ORIGIN
        1 aggggccctg acatcccggc aaggcggttc ctggagatca agagatcgct tcgacatccc
       61 gtagttggct ttccctgagc cccagggatc ttgagtcggg accacgatgg ggcaccactg
      121 cccaaccaca cttggtcgaa aggggtgagg tgctccctag gacaggggcc ggtcaattga
      181 aattaaaaaa gactttcaaa ccgattgccc ggattcctag cgccgagttg gtagactatt
      241 caaatattgc atggccagct acgaagctcg accgggctcg atcgtctctg ttccctcttt
      301 cctgccggca ctgctgtcta tacgtctgtt tgcttggtgt tgatgtccaa cggccgcctc
      361 tgctccccgt gatcttcagc gactgcgact gccagccccc tccagcgcag aaggcggact
      421 gacgacgtct cctcgaaagg gaacagggaa cgacagttta tgacctacag ccgacggtcc
      481 cagccagcca gtggacgctg ccatcgtgtg ctgctcgacg tagcattacc cagccgactg
      541 cgtctccggg ctcggtactg cgacagacga acgcggcccg tcaggtctcc ttctgcatca
      601 cttctcgagt cttcccggcc agcagaggtc ccctgaaatt ttcatcttca gagcaccacc
      661 catagcagca cccgggtcac ccgactcgcg cgctactgta accacccaca ccacttttac
      721 cccacatccc ctcacaggca gctcgagctt gtcgctgcat cgggccattc ggatcactgg
      781 cacgaccctt ccgccttcag gctcccaacg aatcaaagca gaccgagtag gccgacgagc
      841 aagtcagtac gccagggggt gctgcaacag agccaaagcg aaccatgggc ctcttctcca
      901 agaagccaaa gccacccaag tcggccggca aagcgctgcc cggcgacact cactccacca
      961 ccagcttctc cgatcatgag gctctcaagt cgcccatcag cgctacggcg cgcaacatca
     1021 accgcgcctc tggaggcacg gccaccagca gcgtcccgtc caccccgctg acccccttct
     1081 cgcccatggt cccgcgagtc gacatgccaa aggccccaga cccgaacctc gatcccgccg
     1141 cctatctgcg aagtctgggt tctgtccgag agagatccaa gcttgtgacg gagaaggcgc
     1201 tgaagaactc ccttgcccac tttgatgtgg acatggatag atttccagac gtggtgtctt
     1261 ttgtctgcgg gataatcaag gtgagcttcc gcgcgggtgt tctctctctc gctgtctctt
     1321 cctcactctg tgtgcctctt ctcgggggag ctacccaatc attcgggtgt gcctcagact
     1381 aacctgttgg cctacagaga gactatgacg cccccttttc ctcaattcct tcgcatggac
     1441 gctaccagca tttttccgtc gggggacggg accggattca gaatttgatg tcgacattca
     1501 gcgattctat tgacacaacc gagaagtgtc gcaggctgat tgacctcttc ctcgttagtg
     1561 tacttctcga tgctggcgca gggacctcat ggagtttcaa gagtgccgag aacggcaggg
     1621 tgtataagag atccgagggt ctcgcaattg caagtctaga gatgttcaaa gccgtaagtc
     1681 tttcttaaat tataattcct ttttcttttt ttagggggct tctggttgat ggagtttact
     1741 gcatctggta gatacttgtc agaggtgcct tttggctaat attttctttt tcccaccttg
     1801 aagggtcttt tctcaggcaa ctcgagtaac aaatttcaag tcgacaagaa tggtctccgt
     1861 agtttgactg tcgcccaact agccaaaggc gtgcagtctc gtccggggag cgagcttgcg
     1921 ggtctggagg gacgggccga attattggtc aaattgggcc atgccttgga ccaaaagaaa
     1981 gaatatttcg gtgacaacgg gagacccggg aacatgatcg gtaagcaacc caagctgtag
     2041 actcgtggat tcttagctta caaggaaaca gattacctgc tatcacatcc gacaacccag
     2101 gcctcctcaa tgcccatcgt tgttcttccc gtcctttgga acctgcttat gactggcctt
     2161 gctcccatct ggccatcctc gcggacagcc atcgacggcg tttcccttgg cgatgcctgg
     2221 ccctgttcct ctatgccaca gcctgccaca ttgccttctt ccccaagttt ttcaccattc
     2281 cccaactcac agccacctac agcgccgtgg gaatccatac tcccttttca taaactgacc
     2341 caatggctca cttattcact catgcagccg atgcagtcac tgctcaagat ccactttgcc
     2401 ggggcagaga tgctgactgg gctgcccgag tatcgcaacg gaggcctctt tgtcgatctc
     2461 ggcgtgttga ccttgaagaa agatgatctc gaccgaggat tacagtacta taaagactac
     2521 tgcgtgcgca aggaaacaaa aggtgtcgaa gtcgctccaa tgtttgagcc cagtgacgac
     2581 gtcattgtcg agtggcgtgg tgtcacggtt gggttcttgg acaagcttct agtagacgtg
     2641 aacagagcgc tccataagga actgaacggc ggcgaactca ctctcccaca gctactggag
     2701 gctgggagct ggaaggtacg tcttggttaa tgtggtgatt ggacctggat actaacacag
     2761 atcacagggt ggtcgagaaa tcgccgaagt aagccggccg aatacgaaag agccccccat
     2821 tctgttggat tccgacggga ctgtgtttta gacgtcgccg tatcgccgtc tcacggagac
     2881 aattgttttc aagccttctt acatgattga tgacgggaaa attcagttga tactcaaata
     2941 ccacaggtgt aaatttggtt ggatattatc tatctgccgg gtctaatgta tacacatgcg
     3001 aatctactgc gataacaggt gaacatacgt gccattagcg tagtggtctg tgactccata
     3061 gagagctagc cccccgagct tggtgacgtg ttcggtttct ggttaaaatc tcctggtcat
     3121 ggactgtaca cgaaaagtga tacaaggctt acaagaatag ctaaaaggct ttgccaagtc
     3181 tccgactggt gaccgaagct gtccatgtac acatatatat ccatttcctt tcgcgtgctg
     3241 actgaagcat cgtcgaggtg ttctttgcct atgactatgc aattaaggac agataacttg
     3301 cagttctttc cagccagaat gagcttgact attcaattat acagtctccg ccaacgccta
     3361 ccacggaatg accttgccca cggggagtgt gtggggtaaa acaacacacc aattgcctca
     3421 gatcaaagtg ccaatacgaa aagactcgca aaagctactg ttcggttgac aaccatcaca
     3481 ccccgtgctg tagactgtct ttcattctac agtctgccaa agtccaattc ggacatttca
     3541 tcaatcgagt gaacatcgtg ttctagcttt aacacgaaac atctgctttc atgtgcgagc
     3601 tattcttaga atgtgaggtc cctacgtagt gcaggagcag gaatgcgggt tgttcggtta
     3661 gccacggacc cggtgttcag ttcaagttat gtccgcttaa ccccgtgcat gtcatcttca
     3721 gattgttgat cacaaggtca ggagcgatat cagttcagga gctttcagcc tcgcccacgt
     3781 ctccaacctt ccaagctcat ttaccatgga ttttcgattc gtgaacggcc taaatcctga
     3841 taagaccact agaagctcga tacgcagtca tgcaatgaaa ggcaagaacg cggggaggac
     3901 gctgcgccgt ccgtctagaa ctgggctacc cataagacgc tgtatacgtg tatacccgac
     3961 gagtcgaaaa gttactgcag cttccaatca gcccgcggac ctggaagaac gccttcttgc
     4021 gcaaggccca agcaactttg gcaatgcact agtggcttgc tccttgccag tagagctcac
     4081 tacagtttcc ctacaggtga tcaatcaatg taagcctcca ttgcgtgaag gccatgccga
     4141 gcataagaaa ctcagaatta cgcgacacag ttttcagcta cgttgtggag aagatgtatc
     4201 cttcgcgact tggcttgata cccgaagagg ccaaatatct ttggctgcgt gtgatgttta
     4261 cagatgagac ttgtatgcga cctccttgag cttctataac ttcacctgac gtgcgaaaaa
     4321 gctttcaagg gcagtgttgc tctgatggac gcttgcaacg aattctttct ggacggtagt
     4381 cctcgctcgc ccaatggcct gcaccatctt tcgctagctt tagggcttgt caggcagaga
     4441 ataggaagtg accaagcgct atcagactct acaatatccc tggtggtgtc acttattatc
     4501 caggaagaga ttcggaatga gtttgcaggg gctgaagttc attttgcggg actgagaagg
     4561 ataattcagc ttcgcggtgg cttaagtcga ctcgaaggaa acttgcctct actattgaaa
     4621 atttgcaagt gagttgttac tctccacgac tcaaagggcc gcaaaataat ggcgttctac
     4681 tgtaggttag acatctgcca ctcgctccac cacggaaatc aggtgacttt cttccggaac
     4741 tgtctccctc gaatgcagtc atggcctctc catgatactg tgggccacag aaaccttgac
     4801 tcatacctat acaagattct gttggatatc ttacatttcg cgacagaact taacattcga
     4861 ccaaacacgc cggtgtatga cttgatttcc ttccaagaga tggttgtatc gttttgtagt
     4921 cgattgattc ggtttcaacc cctaggagct ccttctcagg cctcccgtcg agactctatc
     4981 taccacattg ggcttgtgat atttatgatg actgtacttc ttcagtacga caatcgccgc
     5041 gtctggtatt acccgcttgt tactcagcgt cttcagaatt tgataacaaa caagcctcca
     5101 gagagaatgg gagcccatga cgaggaccta ctactttggg caatgtttat tgggggtatt
     5161 tggattttgg ttaagggcga tgaacactgg ctcctttcag aactgcgagg cttagttatc
     5221 gcgctggata ttaagtcttt ccacgaggtt ctccaccgga ttcaaaggtt tccttggatt
     5281 agagcactgc acgataatgc aggacaggca gtatgggagt tagttcaata gggactcaaa
     5341 ttgtcataca atttcccaag atttaggcag ttcaccatgc cctggctggt tctccctgaa
     5401 ctatcccgat gtcccgtagc taccacacaa atgtctcttt cacaagaccc tccgagatct
     5461 tccacatctt gtcggcctca gcacttgaga ctgccggtgg gagggccagg tcgctgatct
     5521 ggcagtccca caggaatgct ccaaaattct ccttcttccc ttctctgctt tcgggcggac
     5581 cgagcttggg gtcgagtgct gcaactagag tggttgaggc tccagccgct tgactcttcc
     5641 aggtgtatgt cccttcttct gccatgttca taattgcagc catgacatgc ggtggtgcag
     5701 atcgacccag ctcagtctgt attactccag ggtgcagcgc taggccgagg atgccgtatc
     5761 tgctgaacaa cctctcggtg agtcctattc caaagagaac atttgctatc ttgctttggt
     5821 tatacccctc gagcgggaga tatgactgat cttctgggtc cttgaacccc caatgccgta
     5881 gcatatcgta attgggctgc tcagacgcag gcaagtcctt gttcagcttc tcaaagttca
     5941 gatcgctcca acgcatggtt gccatcgtgg gggaggcaga agccacgttg atcacgcgtg
     6001 ttgccccctt tactctactg gcattcgcag ctttaattaa cttaggcaag attagattgg
     6061 tgaacaagaa gtggccaata tggttggtgg caaactgtat ctcaatgccg tcatcgttga
     6121 tggttcgctc ggggatgttc atgatagcag cgctgttgac aagaatatca actgccggaa
     6181 catcttccca ggatagaagc tcggcagccg ccttgcgaac agactgctga ctgcaaaggt
     6241 cgatctccag ggcacgatag tccacgtcag ggaacttgga tttgagagca ttgatgcttt
     6301 cttgcatctt taatggagta cgactggcca ctatgagatg ggctggagat tgggaagcct
     6361 gaaaagttag ttcaaattgc aagcgatcta agtttaacgt acttacaaac gcctcggcag
     6421 tcgtgaaccc gatgccacct tgattgacac ctgtgacaac gattgtcttg ccccgaacgg
     6481 actctgcaag ggcctgagca acctcgagag cctcggtctt gtcattgaat tcggcgtggg
     6541 tagtaccagt cattttgagg tattcctatc gggtatgatg gatattaagt gagtttgtag
     6601 tgtcgttgat ttgtttgatg attgaaccat gcagatttgt taagcacgca aatttggtct
     6661 ccgggaaatg ccatttttat acttgggcgg ctccatactt gaataggtat cattcggcca
     6721 ccaacggcca aaccaagagc ccgatctctg caagggacga tggaaattgg agttaccatt
     6781 gcggacttta ctgacttgga ggggcgccac gtgaacctgc tgagtctaag cctccggcca
     6841 accaataaga gacttggtac ctcttccggt atagcgcggt tcgtcggcta tggggtcctg
     6901 gccaatggaa gacttactac caaatgcggt aaagtttgag ggaactgccg cacgtcttgt
     6961 atggccaccg ctttgtcatt atgcttcctc tgcatttgtt ttgtgacttg cccttctata
     7021 tgtgcctcga ctagtgcaaa cagattacac tgagatgtag atgattgtcg ggccggtcaa
     7081 aatctagctc agttgctttc atgtgtgtgg tcatatcttc tgacgaatac cgcccactat
     7141 ttaaaataaa acacgccagt aggaaattga caaggattca aatacaatct ttcgtgcgcc
     7201 gtgtagctcg aatcatgaga tgcggctttc tccataacgt atgcattcgg gaatcccctt
     7261 gccagtccac cgatttgttt accagctcaa aatcatacat ccataccatt ttagccaggg
     7321 ttgtgcgcat ttccatccac gcaaggctgc aatgaccgtc agcagcaact ttcaggagga
     7381 atggttgaag gcaactcact tgcggccaat acatgcccta gagccaagac taaagggctg
     7441 gcttgctgct cgattgtcaa tggaatcctt ttctagccat ctctcaggtt tgaagtcgaa
     7501 tggttgatga aagttggttg gtgagagaca tgctgcgagg gggtttgtgg acacagtaac
     7561 ctaaaaccgg gttagataga tcttctcctt caaagggtca tggaaccagt tggcggtata
     7621 tacgtgcccc ttgcggtatg aagcaaccgt caatgatagc accgccttct ggaactatcc
     7681 ttggaagtcc gagaggcagc ggaggataga tcctcaatgc ctcttcgatc acagccccta
     7741 gatacttcaa tggcacagtt gcggtattgc tgatttcatc atactgtgca aaggattgtc
     7801 taacctctgt ggtcagcttt gccattaccg cgtcatctct caagagataa tgtaggcatg
     7861 ttgcgagcgc agttgcactg gtgtcacttc cagccactac caggtctgat gcatgggcag
     7921 caatctgtct gtctgagatg gcagacttgt ctctttcgtc cagtatacgt gtcaagaagt
     7981 cacttctggt accgtcggca aggattcgcc tactgattgt cactagtgaa aagttacgaa
     8041 tgaatgcaga agtcttacct tttgattata tccagggcga gatattcatt tttgcgcgta
     8101 tccgcagtca tcatttcgat cttgtggcgt agcacaacct tgcaaagttt ggcaatggtg
     8161 ggaaagcgat tgaacacttc aactagtgcg ccttgggcca atgcaccgag cgaaatcgaa
     8221 atccaggggt ggtactgatc tgccaagata gtcatttcag tatagagcag taacgttttg
     8281 gaaattcagc ttaccgtctc tgaggcaatt gaaactttga ccaaaggcca gatcgccggt
     8341 tatatcaaag gtcaacatct caagcaaagc gacaacgtca aaaccagcag gcagttcgct
     8401 cttaagccct gcaagctcaa tgaaacgatc tacgttcatg gagatgaggc cttgctgttc
     8461 tttgaaagac ctatcagaaa aggcacccgc aagataagat cgcatctgac ggtggatgga
     8521 aggatcccgc tcgctgacta tcgatttagt tcctatgcca gcatagctgc caccgtcgta
     8581 gaacctccct ttgacgagaa tctttcggtc ggcacgatgg ccatatatgt cctgccatga
     8641 ttgagcagag ttgaacgaca gttcgtccgg actgactctc acgattggtc ctggtactgt
     8701 ataagtgaag gtattaagcc caatgaatgg ttatctcacc atactgggcg tgaagctctg
     8761 tcatcttgta gggctgtctc ccacctagga accatgcagc atatggcacc tgccgaggta
     8821 ttagcgatac tttgagatta atttgagatg cgtgaaatca ctcacattcg tgaccttgca
     8881 caagattggc cccggaaatt ttgaaagagg atgaatccag gcattgtaga tgactcggta
     8941 cgcacaatag atgataatct ggtagagcct tagttgggga cttctcaacg aaacggaatt
     9001 gaacgtacac tgccgatcac cgcccaagta agcgaacgta gtagagacat actgatgacg
     9061 aacatttcga tggctttccc ctggaaatgt gaagtttaga aatgaagagt agagaaagac
     9121 ctagtggaga cagaatgacg gacttttgtt ctcatgtgga ggcactctca gcttagagtg
     9181 agtggcgtct ttggtagatt cccttccacg aaatattgga cttaagaaga aacctaagac
     9241 agactgggct agggtcctgg agggctgtga agagaatctg atctcttggc atgtgccacg
     9301 ccactactgg cgcctcattc gtttggcctc caagtgtgcc taagggctgg aaccgggtgt
     9361 gctcacccat ccacaaggag taggcgcttc attggacctt gtcatatgca ctgtgatcac
     9421 ctcagctgaa ccgctcaatg aaaatgccta gtggagttct atgttggtca ctggccccca
     9481 tcatagtgtg ctgtggacat gccgcaactc ggatggagag cagatataaa aggtatgaag
     9541 aaccacgtca atgacctacc taatgcatta gatttcaagt ctgaaaacat agtcaaggta
     9601 cgatttaggt cggtcttcat accataatcc gtgctggatc tctcattgaa tacctgaatt
     9661 gccttcttca acatggtcgg ccgacgcagc atacggttgg gttccactca tccaccagag
     9721 agtttgttcg actctcgctg ccatccattg gtagacagag tatcccaact ggtcgatgaa
     9781 tactttctag gacgttggcc gttccccgac ccagccagtc gaatacgttt tgtgaagtct
     9841 ggtttttcca gagttacttg tctctacttc ccgttgtctt tggatgatag aatcgaacac
     9901 gcttgccgac tgctcacatt gctgttcttg atcgacggtt cgtattacct accaaaccac
     9961 atgaccaact attgacactt ctcaagatct tcttgaggat atgtcatttg cggaaggcgc
    10021 agcatacaat gaacgactga tgccattggc gaggggtacc acacttccgg atcagtcatc
    10081 gcccgttgaa gtcatgatgt atgaactgtg gcaatccatg aggaatgtgg acaaaacctt
    10141 ggccgatgaa gtcctagatc ccatgttcga cttcatgaga gcgcagacga ataaggtacg
    10201 ggccacgaac atgggtcttg gtcaatacct caagtacagg gaagatgatg tgggacaagg
    10261 gtatgtcacc cgcccaacct ctcgggtccc tagggctgac agcgcttatg caggttatta
    10321 agtgcattaa tgcggttctg catgcacctc cagctctcac cttcagaatc cgagcttctt
    10381 agagaggttg agtcaaactg ttctaaacac ctcgctgttg tgaatgatat ttggagtttt
    10441 gagaaggaac gtgcggccgc gaaagctggc catagagaag ggggagtttt gtgttccagc
    10501 gtctccattg tcgctcaaga ggcgtcggtg tctgctgccg ctgcaaagcg aactctgtat
    10561 tgtctgtgcc gtgaatggga gcattatcat atggaactaa cgtcgtcaat actcaaagaa
    10621 gcccaaagcc cacacgtcaa ggcatacatt caagggctcg aataccagat gagcggtaac
    10681 gaagcatgga gcaactcaac ttctcgctac aacggctaac ttagatcggg agccttacct
    10741 atgctcgcac gaaggaaggc cccgcaacta gcactagact aagatagtgt acaacccccc
    10801 cccccccccc ccaaaaaaaa aaaaaaagaa aaaaaaaaaa ctagactgag atcagtaaca
    10861 atgtactatt tgaattgcat gcgttgacgg gcaagccaat ctcaaaccca aagggaataa
    10921 tgtgatacga tggcaagttt cgtaagctgc aatagagcct ggtggggagc cccaagaagg
    10981 aatctagtgc ctgcctaaat atccttgcct ttctccgcga ataagcatgg tcactaggat
    11041 catcacgaat cacgggtgtg ccaagtcaat gtgatgtagc acattcggag cacgattggc
    11101 tgtcacctac aaccggagtc acctgatgat gagccaggct gattctattt ctcaacatat
    11161 acgaatgcat cgaccaatcg cggcaactga aggcacacaa cgggttatat gtaacctgct
    11221 actcagatgc aacgtctcga gacggcttgc agtgtaggca ttcgccgcac aatggctgat
    11281 agggctgacg tcagtgtgac cttagtgtcc agggctgtga tagcttccga gagttcgggt
    11341 cgcaacttca ttgggtcatg gatttcatgt ggatactgat gcgataggaa ggaacagagt
    11401 cataacactg tatcatgatc gtattcacat gatgccccca atgtggcttc aatcatgggg
    11461 cgaaaggatt tcctaggatc ctgcaggttc tttttgtgga atgttgctca ggtcacacgg
    11521 ccttattcaa tagttcagga aataggtttg aaataggaat cgcgtgtgag gataggcatc
    11581 cactacgaaa agcatccact gatccttatt ggcaccatct tgtgtgcctc agaacttgga
    11641 cgaaaaccct ggcattgcga atgatgcaac ccttccaatc ccctgggcga taggctgagt
    11701 ttgctggccg gcttaccgcg atacaaatta agtacgcata ttgtgcaatt ccttgatttg
    11761 tactatcgaa gtacaacggc tccgcctgca accgccaggt ttccggctgc ggcctaaaga
    11821 tgccattgga tcctaatggt aagcttagtg ggagagattc gcacggcaat tgtgtttgaa
    11881 cttgattcaa aacgcggatg agagaatata aatgaatcga tattgcctcg actcaaaagg
    11941 gctgaccgcg agcggagatt cagacgctgg cgcaaccatt ccataacact gtaaatgcaa
    12001 tcgaagatta aggtcttgac attcatccta tacaccaagt aattccccac tctatatacc
    12061 gcagtcaagt aagtccaact cgtgagaaca ttgcatctga catcttatgt cctcctgtaa
    12121 ccataaaaca tcttgaacat ccggtctttc tgcccaggag tgaactcgtt cgtactgtca
    12181 cagattcgtt agcaggcgcc atacttcatt ttgcgggcgt atcaaatccc gcatgataaa
    12241 cgaatgtaaa cataccagtc atcactagtg taacccatga agttgtggat cggatccgtg
    12301 ccaggcaaac tcgggcatga atccgaattg gcgggacagc catacacagt cgttccttgt
    12361 gcgggggtat cagtgacata gtcacccacg gtgtctgaac agcctccagc aaaagtatgg
    12421 ttcaaaccga accagtgtcc tgtttcatgg actgcgatat ggccctgatt ccaatccgcg
    12481 aatgcgccct gctcggccgt gatgccgggc attgtcttcg cgctgatttg gcaggagtct
    12541 ttgtagaata ccggagtacc aggtaccgca gcagtggtag gaaactggca atatccagtt
    12601 gcaccgggcg aatagctgct gaagaagtac aagttcagag tgtcataccc gcctcggcgc
    12661 gacgctgcca gatatgcatt gtattccgcc tcgtgataca tccatcccct ttccgggccc
    12721 tcatttacca agaacgctga cccagtcaag ttgtcaacga tacgtgttgt tgaattaagc
    12781 acaagttcga tagaatatct tgcatacgtc tcatgcagta cctgccacta agcatccacg
    12841 atagtgtcgg tgatgaggtc cgcctccgcc tcggtactgg cgatgtggaa gtttacatcc
    12901 acagtaagct tgtcatggtt gttttgaggt tgaagaagct ggttgtcggt gtactggagc
    12961 gccggatctt gaatgaggcc taagtcggag actagacatc ctcgagggct cggcactggc
    13021 tgctttgtcc cgggtgatgc gctacaaaga cccaacggcg ttaaaataag tagtattctc
    13081 ctcatactta caggttctcg gctgtacaaa cgggtgctga agctgttaca tggtcgacaa
    13141 gattgggaag agcaggcgtt gatttatgta ttgatgtttg tgttatgtct acccggtagg
    13201 catgctgcat gcagttttcc tcctcgtatt tctgctgttt ccactcgttt tgatatgatt
    13261 ggctgaatta tcggctcatg cagcagtttt cagtcgctat ttccgcgatc cttgcaagct
    13321 accagaaaaa taggacttgg cactagtttc ccatgtagta ctaagcgaga atgtctttag
    13381 actggtatat gcagcatcgt ttgcacattc gttcatactg tttccatggg aagcgtactt
    13441 cagtcagagg ttactactgc aactgagcct acgacttgag gttggaatac ttagatgctt
    13501 gatggtagtc atctccatta tgggtactgt ccacataagt aagtcgtcgt agcgcgcagt
    13561 ggcatggttg ttgaatactg attgcaaacg atctattgca taatattctt tctagatttt
    13621 gagggaaatg tgaggatggt gttgtgtaca gtttgtcccc tctagtcatc cgtgttcaaa
    13681 gagctcacat caattgctcg tattgaactt gcgtcaaact ctgaaactag aagcatgttt
    13741 ccacttggac tcgctgcaag cgctcgagga aacgcccccg tggatatctg ggggaagttc
    13801 acacggcctc tccccaaagc tgcccttgtg ttaacagcag taatacctgt acttgcgttg
    13861 ctatatccaa accgattgga gtcagctgtg agaatatgac cacgaattgc tgtgattcct
    13921 attggagacg tccccgtgtt gatttgggca acctgtgcat ccattgtagt gttgtcagcg
    13981 agcttcgccg cgtcgaaggc tagtacatga ttggattctc gcgtcgtcac ccacaaatgc
    14041 ctcccatcca aggacatttg cgcgcgcaca gggtggcatc cagctacaat ctttttgacc
    14101 aacgatttcc cgggagttcg cctcaacgtg gcgacgtcaa gaacgttgac aatgcccgtc
    14161 gtatcattca aggatgttgc cgaattattc atctcacttg taacgaagag ccgagaatga
    14221 tcctgtgaga actgttgacc gatggtggcg taacccaagg caataaaccc cctccatgtg
    14281 ctggctactg ttccattggc caaacgggtg acgttgtata cttcgagagc tccaagaccc
    14341 caggtgttat tgctaccaaa ctcttggctg ataaacacga acttatcatc agcgctgacc
    14401 gtcacctcaa tggcgctttg gcctacatag ccgtccttac ttaacacccc cacgtacgag
    14461 tcatttctac cggcgagagc tcggttgacg tcaaggatca cagccccata gcccgtggcg
    14521 gcgtaaaggt tacgtttgtc gttcgttagg gcgagcccgc gcaatccata cccatcctcc
    14581 gtgatgttgg tattcccaat caaacaccat ggaggaagcg gaagcatgta tttcatcttc
    14641 ggagtgagct cagacgtgtc aattacaccg attgagaagt tgacagccgc aaaagcaatc
    14701 ttctcgttga gatatatcaa tccccatggg cgcgactcta cgccaagaac cgaattgttg
    14761 agggggagat caggctgcgg aggggcattg gttgcgcata cgtgtgtcgg gaacgctgcc
    14821 gtgagtggaa gtaatactgc ggcgatagca gctacggccg cagcccagta ggcgacgaaa
    14881 cctgccattg ctgcaagtct ggcaagattg tagctcaccc aaggtgatca acaggctata
    14941 gcaaggtatt tgatggagaa taatatccag ggcccgccaa accatggacc ttagcctgca
    15001 tattaatagg gctgcccctg aaagatcagt gttaggcttg gcaaatcgat ctgatacccc
    15061 atccccgcaa tgcacatgcg acagcccaga catcccaggc aaatgccaaa taaagatata
    15121 atcgcttggc tgggagcctt tgtcgataca acgtggacat caccttcccg tctcggggaa
    15181 ttgagcgctt ggcgttccgc tcggcatgcg gtcgtgaatt gagggagtca agctttcggg
    15241 tttccgaata gcttcaagca tacagtgacg agttggatac taagttcagt tgtgcgtctc
    15301 ttcttggctt gcaagcttgt gacacttcat catctaacat tgccaatgcc aagttttggc
    15361 gattggcttg ggtgccagtg cctagactgt tatcacaaga cccgctccag ttatgttccc
    15421 gagaccgtat gatccataga agacaatacg cgggtccgta aagcactttg aatgaagggc
    15481 ttcgcatgct aattactgag tggatttatc cgttaacagc ttataacgaa agggatcatt
    15541 tcttggcgat ggccaaagaa ggcaacggag ttagaatcgt ttcggatgtc ggcagtgagc
    15601 cgcgatgact aaagacaccg ttatccgtag acgacgatga gtctatccac ttcaaggccc
    15661 tagtccactt cgtcgccgat tgggattgaa acaaatgcaa cacacctatt gggcaatcac
    15721 tgcacgtgtc acggagtgat taccgaagtt ttagtatatt ttgcgatata tacaccccca
    15781 ctagcctgga atcaaataga cagaagggaa tgctcccaac gttacaacgc tcttaagcaa
    15841 actttccata aagaagatga tattaaaacg atatcctgga tttgcaactg gattaagccc
    15901 cgtggtaagg catgacggtg atagtctggt ggattaagtg ctataagagt caagactttg
    15961 cctgtgcttc atgatcgcta catttcaggc aatcatcatc attcggagat aatacctgcc
    16021 cgactcagtg ggagttgact tgcatcttat caaacatcct gagtagtgtc gcagtcaaat
    16081 tgggagtctt caacttaagt gataggggcc atttcttaaa cgggcaggtg taagggctgg
    16141 tgcatcggca gggacaaccc tagaaagacc ccaaccccac cgtccacaag ccctatgggg
    16201 acttaacgat agccagttac atccggcaca aagggtcttt ataataaaga aatatattat
    16261 aatcatcgat ttataaagta atttaaataa atcggtacgt ttaatttata aataagtttt
    16321 tgtttattta atatatttaa attatatttt aaaatttaaa atataacgtt aaaatataaa
    16381 ttatataaaa ctttaacttt tttatttaaa ttattatatt aaagtattta ataaaaattt
    16441 aattaaaatt tatataatgt tatataaata aatttttaat ttttaatttt ataaaattaa
    16501 atattttatt tataaattaa aattaaaagt ttaaaaattt ttatttttta aatttttttt
    16561 ttaaaatatt actttatttt ttttaattta attaaagtaa ataggatttt ttaatatttt
    16621 tttaaaaaga ttttaaaaaa ataacgcccc ggttttttta attaataatt aaatttttta
    16681 aaaaaaaata ttgtaaaatt taaacccgca ttttttttaa ttaaaaaagc gttttattat
    16741 taaattaaat atttttttat tttctttttt ttattataaa tttatttatt aaaatattat
    16801 attttttaat tttatattat attaaatttt tattttttta aaaagatttt taaaatatta
    16861 ttttattttt ttaatttaat tataataaat atttttattt tattttatta aaaggatttt
    16921 taaaatatta ccccgttttt ttatttaata attaaatata ttataatttt acttataaat
    16981 taaagttaaa ggtttaaaaa ttctcacttt tttaaaaaga tttttaaaat attaccttac
    17041 ttttctttaa tttaattaaa ataatttttt tttttcgttt ttttaaaaag gtttttaaaa
    17101 tattaccccg tttttttaat ttaattataa taaatacttt tttttctcgg tataacgaat
    17161 atacttttta aaataaaccg taaagagata taaatacgta agtttatatt aataagggac
    17221 gttaatctcg agggcggtta taatttataa tttatatatt aaataagata taataaaggg
    17281 gtttataaac gaagttataa atataattat taaaatttaa taggctttat ttataaataa
    17341 aataaatatt taaattaatt attaaagtaa taattattta tataattaaa aaatcttttt
    17401 tattatatat ttatttattt ttttattaat attaattaaa ttattaaagt tataataatt
    17461 ctttatttta aattatttta atttaaaagt aatctttctt ttaaatttat tcgtaattta
    17521 ttataatctt ttattttaat ttatttatta aaaccgtaat ttataatacg tgattttttt
    17581 tatcttatta attccgtaat ttttttattt taacggttac gcgttaaccg tttaataagt
    17641 tttaattatt cctttccagg gtcggggttc gtaaggttat attcgtaata ttaaatccct
    17701 ttttttttgt tttaatcttt taaaattaaa ggtcgtataa ataagttatt atcgtttatt
    17761 tcttagttta ataagttttt tttccttttt atgttttttt ataatatata tttattatat
    17821 taaatcgtat taaaaaatcg cgattttata aaacgtttaa acatttatct ttaattaaaa
    17881 atatcgaagt ttttaaagta attaccgaga taccgtatat taaatgtttt aaatagaatt
    17941 ttatttatta tataaacgaa aagtcgtcgc gttatttaaa atgcgtacgt gttaagcgta
    18001 tttataataa aacgtttata acgttatcgc tttttcgttt attatcgtaa taacggaaat
    18061 taaaagctta gggttagggt tagggttagg gttagggtta gggttagggt tagggttagg
    18121 gttagggtta gggttagg
//
