# Supplementary material for: Genome sequencing and physiological characterization of three Neoarthrinium moseri strains
Source: BMC Microbiol. 2025 Aug 21;25:526. doi: 10.1186/s12866-025-04274-z (PMC12369201; doi:10.1186/s12866-025-04274-z)
Supplement: Supplementary file 16 — Supplementary Material 16. [file 12866_2025_4274_MOESM16_ESM.zip › BiGSLICE/input/Nmoseri/TUCIM5799/JAFIMR010000044.1.region001.gbk]

LOCUS       JAFIMR010000044        47550 bp    DNA     linear   PLN 06-APR-2022
DEFINITION  Neoarthrinium moseri strain TUCIM 5799
            scaffold44_Wmoseri_TUCIM_5799, whole genome shotgun sequence.
ACCESSION   JAFIMR010000044
VERSION     JAFIMR010000044.1
KEYWORDS    .
SOURCE      Neoarthrinium moseri
  ORGANISM  Neoarthrinium moseri
            Eukaryota; Fungi; Dikarya; Ascomycota; Pezizomycotina;
            Sordariomycetes; Xylariomycetidae; Xylariomycetidae incertae sedis;
            Neoarthrinium.
COMMENT     ##antiSMASH-Data-START##
            Version      :: 7.1.0
            Run date     :: 2023-12-04 11:58:05
            NOTE: This is a single region extracted from a larger record!
            Orig. start  :: 3418
            Orig. end    :: 50968
            ##antiSMASH-Data-END##
FEATURES             Location/Qualifiers
     protocluster    1..47550
                     /aStool="rule-based-clusters"
                     /category="RiPP"
                     /contig_edge="False"
                     /core_location="[15000:32550]"
                     /cutoff="15000"
                     /detection_rule="((pop or ustH) and (p450 or TP_methylase)
                     or DUF3328 and (Peptidase_S41 or Peptidase_S28 or pop or
                     ustH))"
                     /neighbourhood="15000"
                     /product="fungal-RiPP"
                     /protocluster_number="1"
                     /tool="antismash"
     proto_core      15001..32550
                     /aStool="rule-based-clusters"
                     /tool="antismash"
                     /cutoff="15000"
                     /detection_rule="((pop or ustH) and (p450 or TP_methylase)
                     or DUF3328 and (Peptidase_S41 or Peptidase_S28 or pop or
                     ustH))"
                     /neighbourhood="15000"
                     /product="fungal-RiPP"
                     /protocluster_number="1"
     cand_cluster    1..47550
                     /candidate_cluster_number="1"
                     /contig_edge="False"
                     /detection_rules="((pop or ustH) and (p450 or TP_methylase)
                     or DUF3328 and (Peptidase_S41 or Peptidase_S28 or pop or
                     ustH))"
                     /kind="single"
                     /product="fungal-RiPP"
                     /protoclusters="1"
                     /tool="antismash"
     region          1..47550
                     /candidate_cluster_numbers="1"
                     /contig_edge="False"
                     /product="fungal-RiPP"
                     /region_number="1"
                     /rules="((pop or ustH) and (p450 or TP_methylase) or
                     DUF3328 and (Peptidase_S41 or Peptidase_S28 or pop or
                     ustH))"
                     /tool="antismash"
     gene            complement(2041..4751)
                     /locus_tag="JX265_011600"
     mRNA            complement(join(2041..2198,2255..2574,2629..3089,
                     3139..3330,3390..3404,3462..3958,4014..4029,4084..4190,
                     4384..4404,4484..4751))
                     /locus_tag="JX265_011600"
                     /product="hypothetical protein"
     CDS             complement(join(2041..2198,2255..2574,2629..3089,
                     3139..3330,3390..3404,3462..3958,4014..4029,4084..4190,
                     4384..4404,4484..4751))
                     /codon_start=1
                     /locus_tag="JX265_011600"
                     /product="hypothetical protein"
                     /protein_id="KAI1856353.1"
                     /transl_table=1
                     /translation="MLKPRHHLGPKADPPEWRRAGTETRDHLTAELSVAEFRLCKLIVW
                     TINAQRGQPVRSTQIVEMANRYSELSPRPSRTCDHCKARKVRCIVQNDPSAYASSTPQT
                     QRNGLYIDRVLENPGHGGVSMNDCSIFKIHGHHLTSSNLAVFSENRLRLISQRLGHNQV
                     QELIDNITDVIKTRATLGKENDKVAALPLWSSNASTAPFPVSKKDASAYIAAYFNYIHP
                     SYPFLDRQEFELKVSMSNLNEFLETQAAFSALYHAVLALGCQYVGEWSFDPGKGQGSQL
                     FQVSLRLLPRVLLPPDDLTSLQAVTAMSIFGISLPGMHIEDTLIIEAARIAIRLGSHRG
                     ITAGGAESLHYKAFWVIYVLERMTCFFYGKSPVLADYDIGCPIPDTPESEIEGVNFFVI
                     ILRGCRILSKTYQMLFSASATMNTSEQYFDAVDLIKADIERWTGCIPEKFRPGMPFVAG
                     NTWFTFMLLRLHGVYHALVISLCRLELHVGADQQGPRMAKTRKLLMNTARTVLQLTTYI
                     DLKPYTPLWMLGTIPCSATFILFDFIIHNPTHPETEANLTLLDMAAGYFGRLQYATGGD
                     FPAHLMSGFAQIATDFVRRTRFESSKATPIAVNDLNPTLTTEPSVSVQTPLDVLQPSSF
                     TKFSLPEDISTEPLFYPVTGFELPLSEDSITGFNFSALFDSMMPEFRPY"
     PFAM_domain     complement(join(3006..3089,3139..3330,3390..3404,
                     3462..3728))
                     /aSDomain="Fungal_trans"
                     /aSTool="clusterhmmer"
                     /database="35.0"
                     /db_xref="PF04082.21"
                     /db_xref="GO:0003677"
                     /db_xref="GO:0006351"
                     /db_xref="GO:0008270"
                     /description="Fungal specific transcription factor domain"
                     /detection="hmmscan"
                     /domain_id="clusterhmmer_JX265_011600_0001"
                     /evalue="4.30E-11"
                     /gene_ontologies="GO:0003677: DNA binding"
                     /gene_ontologies="GO:0006351: DNA-templated transcription"
                     /gene_ontologies="GO:0008270: zinc ion binding"
                     /label="JX265_011600"
                     /locus_tag="JX265_011600"
                     /protein_end="400"
                     /protein_start="214"
                     /score="42.5"
                     /tool="antismash"
                     /translation="AYFNYIHPSYPFLDRQEFELKVSMSNLNEFLETQAAFSALYHAVL
                     ALGCQYVGEWSFDPGKGQGSQLFQVSLRLLPRVLLPPDDLTSLQAVTAMSIFGISLPGM
                     HIEDTLIIEAARIAIRLGSHRGITAGGAESLHYKAFWVIYVLERMTCFFYGKSPVLADY
                     DIGCPIPDTPESEIEGVNFFVII"
     gene            complement(5115..7163)
                     /locus_tag="JX265_011601"
     mRNA            complement(join(5115..5495,5551..5629,5698..5780,
                     5842..6560,6774..6847,6895..7163))
                     /locus_tag="JX265_011601"
                     /product="hypothetical protein"
     CDS             complement(join(5115..5495,5551..5629,5698..5780,
                     5842..6560,6774..6847,6895..7163))
                     /codon_start=1
                     /gene_functions="biosynthetic-additional (smcogs)
                     SMCOG1189:L-carnitine dehydratase/bile acid-inducible
                     (Score: 129.8; E-value: 2e-39)"
                     /gene_kind="biosynthetic-additional"
                     /locus_tag="JX265_011601"
                     /product="hypothetical protein"
                     /protein_id="KAI1856354.1"
                     /transl_table=1
                     /translation="MNASKYDVPSQAQKVLEDGILKNPLMQGIPIELLSLSELVRFEGS
                     SQPSIPINWRFAESISALKAFEALMLSHLITRKYGMKPTEITINTDHASLFFMSPLVAQ
                     VIKDGKPQPIRSMNPEPTLTALGLPMDGESQDTYDSVAKKFQETVSKLDSAEIDELMNE
                     QYRQAGTIAWSSDEFFASQHGQENGRVGLYEISKDSASSQPASWWPENESNPSSSKRPL
                     AGLKVVDLTRVIAGPAIGRGLAEMGASVMRVTSPNVTDLGVLHQDLNWGKWNCHLDLKS
                     EADKEKLRQLIKEADVVVDGYRPGVMERLGFGRQAVLDLVKDRPYGIIHVRENCYGWHG
                     PWQHRSGWQQISDACCGVSLAYGRAMGNDEAVTPVFPNSDYCTGVCGSTAVLAALIKRA
                     EEGGSYGLDVSLNYYSQWLVRSCGVYSDEVWKELWSRHGSPVFRHYHNMLYLLPAMMRL
                     LQQHDAATLFQPRFFEPRHAKYVGATFVQVKPIAQFHDGAVEFRYNVGTRSNGVDEPIW
                     PRDLTVEVVGKEAASRM"
     PFAM_domain     complement(join(5487..5495,5551..5629,5698..5780,
                     5842..6240))
                     /aSDomain="CoA_transf_3"
                     /aSTool="clusterhmmer"
                     /database="35.0"
                     /db_xref="PF02515.20"
                     /db_xref="GO:0003824"
                     /description="CoA-transferase family III"
                     /detection="hmmscan"
                     /domain_id="clusterhmmer_JX265_011601_0002"
                     /evalue="5.00E-37"
                     /gene_ontologies="GO:0003824: catalytic activity"
                     /label="JX265_011601"
                     /locus_tag="JX265_011601"
                     /protein_end="411"
                     /protein_start="221"
                     /score="128.0"
                     /tool="antismash"
                     /translation="LAGLKVVDLTRVIAGPAIGRGLAEMGASVMRVTSPNVTDLGVLHQ
                     DLNWGKWNCHLDLKSEADKEKLRQLIKEADVVVDGYRPGVMERLGFGRQAVLDLVKDRP
                     YGIIHVRENCYGWHGPWQHRSGWQQISDACCGVSLAYGRAMGNDEAVTPVFPNSDYCTG
                     VCGSTAVLAALIKRAEEGGSYGLDVSL"
     gene            complement(7618..10578)
                     /locus_tag="JX265_011602"
     mRNA            complement(join(7618..9167,9222..10578))
                     /locus_tag="JX265_011602"
                     /product="hypothetical protein"
     CDS             complement(join(7618..9167,9222..10578))
                     /codon_start=1
                     /locus_tag="JX265_011602"
                     /product="hypothetical protein"
                     /protein_id="KAI1856355.1"
                     /transl_table=1
                     /translation="MNDNTGSASLSAPLEVQKLRIQSADLEPRRDSGYFTQSQTPDRTS
                     KQSSRSSSNSVDRIPTQTLVLRSGVKAGDDLSEFDIHVDEATIDRFKVIQLRIETPLLK
                     YVQKTKGKYRAMAIRLMVLGKTAAQAKPHIVVLAAEDQCKRVRKFFDKSSVQDLVRPSD
                     KTLPSFEVLIYGRPPDPKKAEDDIDVLAPLINGDIGFTADTFCGAPIVIRHPSGTEKRA
                     TLGGIIKAVNQHGDFRLYGLTAGHVVGNSDDYMSIASASDSAPSTSDELFLSDSETDSD
                     CESDLENPSEKDRTSASEVEERASEAGNLESSETVLMFQDGSTAWSSLELGVMGRISKE
                     SPQVADQSDRATTDVSAYFDWALIEMSKYKPNRLRPRTHNADDAADPVATTSGDLLMPP
                     PSSDYNGVRKSVVVITGSEGPKRGTISPLPSRILMGPGKVFVDTLVVNLGLGKEIVDGD
                     SGSWVVNERTLEVYGHVIASDAFGGGYIMPMQDTLRDISKTLQARTVTVASLIDMASVA
                     MEKMDLSIPDLEADLTTELTKAPASNGCSITTDLVNGGASELDLHKRKESERSIHWRRN
                     PQPPHVDSELEGRRRARERVIDDLIGSRTRARRDSRVVDPRYGSRFLETDEQTGRDGDL
                     EPRYRPRRYEREKSVDFDRRSQQDFYIRPNILHRGDLRDEYESPDRARLYRRFHESDDI
                     QRGRLSDLEAPRARIPHPNDRSSSLDRNERSERYRNRGFGIALDDHYSRIRPARYRHED
                     EYTYPQVSIALPHGRDDSRVSQSSTRPYHYTRRRDRSPRPSGFTDSGYSTARNSNDTMF
                     IHISGERGYDSGYSTGRSSGSRSARHSTTNSQENTPFPQHMVTVHTSHGYAEGPKDRSR
                     RVASEEKLVDQRRKEITALREGVDSIGRKDSGDALQKEIDALKHRIDMMAAELKASTDA
                     VAEALPSIRGELQRGKTVKAHNEESQNPNGKDESTTLW"
     gene            11006..14152
                     /locus_tag="JX265_011603"
     mRNA            join(11006..11760,11827..12099,12483..12550,13060..13292,
                     13360..13425,13604..14152)
                     /locus_tag="JX265_011603"
                     /product="hypothetical protein"
     CDS             join(11006..11760,11827..12099,12483..12550,13060..13292,
                     13360..13425,13604..14152)
                     /codon_start=1
                     /gene_functions="transport (smcogs) SMCOG1000:ABC
                     transporter ATP-binding protein (Score: 95.1; E-value:
                     9e-29)"
                     /gene_kind="transport"
                     /locus_tag="JX265_011603"
                     /product="hypothetical protein"
                     /protein_id="KAI1856356.1"
                     /transl_table=1
                     /translation="MIGSLQSAYPLDQVDDVDLKRLCEALWGWELCASCKGGQSCSGAK
                     CAWERAPVFASYFAFYKDVTSAYVPELLYGDQPALRSHQDVADIIRLIKDRPDELRAQL
                     THQYFSQRPSKSPSSTDQHRAFNIVVKIMTMVNCSAEQQPSGILDLGTELGTQLIPWHN
                     DASFSSFVSRAFPKGDVGALNILDHAGKSRDIQSSITARRLEKIARLTFRGTEDLRNHL
                     RLDSKNGVVEIYHYTSVLKEHLAIANSSSKNNIPAQVALEALHSLQMILFPFGTDSELK
                     LRRLVAKQSLDPDCVNYDFVAYDEDFPYRHFGTRLMELYDEVESPSPRGIMEKWFERKS
                     GARGLNPHEGGGHTSDLVLYLKHTSNPAIMDLHDLNVSYKRDTADIAFGPQKDDVFDFT
                     LLFEQGILGILPSALFILVSIARTISLWQRETCVRAGRLLWAKLAAVTTLICFRIALVA
                     LWALAGTSGFISIDGLDLAWVPSAVPRTHLTALPQDSVTPPGSVRTNLDPLETVVGDEV
                     LIDALSRVGVWETISSRGGLDVGFESLGLSHGQQQLFCLARALLSKNPVVLLDEATSSV
                     DHHSDEQAQRVLREAFKEKTVLVVAHRLETICDLDLVVVMEKGRIVEMGDPRELKRKPH
                     SLFRTLWESRHG"
     PFAM_domain     join(13420..13425,13604..13930)
                     /aSDomain="ABC_tran"
                     /aSTool="clusterhmmer"
                     /database="35.0"
                     /db_xref="PF00005.30"
                     /db_xref="GO:0005524"
                     /description="ABC transporter"
                     /detection="hmmscan"
                     /domain_id="clusterhmmer_JX265_011603_0003"
                     /evalue="1.20E-09"
                     /gene_ontologies="GO:0005524: ATP binding"
                     /label="JX265_011603"
                     /locus_tag="JX265_011603"
                     /protein_end="574"
                     /protein_start="463"
                     /score="38.9"
                     /tool="antismash"
                     /translation="GTSGFISIDGLDLAWVPSAVPRTHLTALPQDSVTPPGSVRTNLDP
                     LETVVGDEVLIDALSRVGVWETISSRGGLDVGFESLGLSHGQQQLFCLARALLSKNPVV
                     LLDEATS"
     gene            15001..16757
                     /locus_tag="JX265_011604"
     mRNA            join(15001..15380,15437..16757)
                     /locus_tag="JX265_011604"
                     /product="hypothetical protein"
     CDS             join(15001..15380,15437..16757)
                     /codon_start=1
                     /gene_functions="biosynthetic (rule-based-clusters)
                     fungal-RiPP: ustH"
                     /gene_functions="biosynthetic-additional (smcogs)
                     SMCOG1274:gamma-glutamyltranspeptidase (Score: 424.9;
                     E-value: 8.3e-129)"
                     /gene_kind="biosynthetic"
                     /locus_tag="JX265_011604"
                     /product="hypothetical protein"
                     /protein_id="KAI1856357.1"
                     /sec_met_domain="ustH (E-value: 3.8e-265, bitscore: 872.7,
                     seeds: 14, tool: rule-based-clusters)"
                     /transl_table=1
                     /translation="MFPRYRTTAIAWLVQLACITQYATGSPYQSHEPRLGAVASEKDVC
                     SKIGIQLLKDGGNAADALVGTVLCVGVIGMVHSGIGGGGFMLVRSSNGSYEFIDFRETA
                     PAAAFEDMYTNNTAASLYGGLASGVPGELRGLEYLHKNYGKLPWECVVKPAIKVAREGF
                     RVDEDQVRYMDSVTPNGKFFTEDPSWAMDFAPHGTRLQLNDTMTRKRYADTLEVISQEG
                     PDAFYTGAIANATVSALQKSNGTMTLEDLKNYTVALRKPSSITYRGYKLTTCGAPAGGS
                     VALSALKIVDGYSGFDDPSAINLTTHRLDEAMRFAYGQRTKLGDPSFLDGILEYQQSML
                     SDAAAAEIRSKISDVATQNVSAYDPSGIESLETPGTSYVGAADASGLSISLTTTINTLF
                     GSQLMVPETGVIMNNEMNDFSIPGSSNAFGYIPSPSNYVRPGKRPLSSISPTIVETADG
                     KLYFVVGSAGGSRIITATIQNIHHVIDQGMTAPEALAQPRLHDQLVPNQVSFEWAYDNS
                     TVAFMQSLGHNVTWTAPGSSTAQALRLLPNGTFEAAGEPRQINSGGYAI"
     aSDomain        join(15112..15380,15437..16727)
                     /aSDomain="TIGR00066"
                     /aSTool="tigrfam"
                     /description="g_glut_trans: gamma-glutamyltransferase"
                     /detection="hmmscan"
                     /domain_id="TIGRFam_JX265_011604_0001"
                     /evalue="2.60E-120"
                     /identifier="TIGR00066"
                     /label="JX265_011604"
                     /locus_tag="JX265_011604"
                     /protein_end="557"
                     /protein_start="37"
                     /score="400.3"
                     /tool="antismash"
                     /translation="VASEKDVCSKIGIQLLKDGGNAADALVGTVLCVGVIGMVHSGIGG
                     GGFMLVRSSNGSYEFIDFRETAPAAAFEDMYTNNTAASLYGGLASGVPGELRGLEYLHK
                     NYGKLPWECVVKPAIKVAREGFRVDEDQVRYMDSVTPNGKFFTEDPSWAMDFAPHGTRL
                     QLNDTMTRKRYADTLEVISQEGPDAFYTGAIANATVSALQKSNGTMTLEDLKNYTVALR
                     KPSSITYRGYKLTTCGAPAGGSVALSALKIVDGYSGFDDPSAINLTTHRLDEAMRFAYG
                     QRTKLGDPSFLDGILEYQQSMLSDAAAAEIRSKISDVATQNVSAYDPSGIESLETPGTS
                     YVGAADASGLSISLTTTINTLFGSQLMVPETGVIMNNEMNDFSIPGSSNAFGYIPSPSN
                     YVRPGKRPLSSISPTIVETADGKLYFVVGSAGGSRIITATIQNIHHVIDQGMTAPEALA
                     QPRLHDQLVPNQVSFEWAYDNSTVAFMQSLGHNVTWTAPGSSTAQALRLLPNGTFEAAG
                     EPR"
     PFAM_domain     join(15151..15380,15437..16730)
                     /aSDomain="G_glu_transpept"
                     /aSTool="clusterhmmer"
                     /database="35.0"
                     /db_xref="PF01019.24"
                     /description="Gamma-glutamyltranspeptidase"
                     /detection="hmmscan"
                     /domain_id="clusterhmmer_JX265_011604_0004"
                     /evalue="8.20E-164"
                     /label="JX265_011604"
                     /locus_tag="JX265_011604"
                     /protein_end="558"
                     /protein_start="50"
                     /score="546.3"
                     /tool="antismash"
                     /translation="QLLKDGGNAADALVGTVLCVGVIGMVHSGIGGGGFMLVRSSNGSY
                     EFIDFRETAPAAAFEDMYTNNTAASLYGGLASGVPGELRGLEYLHKNYGKLPWECVVKP
                     AIKVAREGFRVDEDQVRYMDSVTPNGKFFTEDPSWAMDFAPHGTRLQLNDTMTRKRYAD
                     TLEVISQEGPDAFYTGAIANATVSALQKSNGTMTLEDLKNYTVALRKPSSITYRGYKLT
                     TCGAPAGGSVALSALKIVDGYSGFDDPSAINLTTHRLDEAMRFAYGQRTKLGDPSFLDG
                     ILEYQQSMLSDAAAAEIRSKISDVATQNVSAYDPSGIESLETPGTSYVGAADASGLSIS
                     LTTTINTLFGSQLMVPETGVIMNNEMNDFSIPGSSNAFGYIPSPSNYVRPGKRPLSSIS
                     PTIVETADGKLYFVVGSAGGSRIITATIQNIHHVIDQGMTAPEALAQPRLHDQLVPNQV
                     SFEWAYDNSTVAFMQSLGHNVTWTAPGSSTAQALRLLPNGTFEAAGEPRQ"
     gene            complement(17112..18452)
                     /locus_tag="JX265_011605"
     mRNA            complement(17112..18452)
                     /locus_tag="JX265_011605"
                     /product="hypothetical protein"
     CDS             complement(17112..18452)
                     /codon_start=1
                     /locus_tag="JX265_011605"
                     /product="hypothetical protein"
                     /protein_id="KAI1856358.1"
                     /transl_table=1
                     /translation="MSDQPEGHSETLEEARARLMCTLDSIASGGVSDEPHDQEAGVLCA
                     QTNLGMTDYGRQDAPVEDEEHGGTTDSSVMELSTASATRTGLTKAAPVKEIDSVRLSKY
                     GDFLDEADFVARATRDQRRAWVRANLALDTTSRDPSHISSDRGTRDAFCWICARRGLFR
                     TCPQMLSPEINPKITIADHVGAAVFGNDVADPGWNPENKRIVLYTDAATKNGNEDGPGI
                     AGAAVAYRFLGQGPPSWSNASYAIIGTHHSHKAELYAIGLALDIAACEIQRMVDDSRRR
                     GFQDGNQERPEFPSVIIMTDSQSSLYYIHDFTWQDTVPEIFSDDTFTNLMGPLKWILQL
                     GVRVRFHWVPAHTNVDGNCRADAAAKAASVESMKFYSVMADQGSRDCHIVNIQGHPHGE
                     PNGDDSPFSKPKPRIYAKVANQIRALEINFINKTYRDRYQSWIARLI"
     PFAM_domain     complement(17346..17849)
                     /aSDomain="RNase_H"
                     /aSTool="clusterhmmer"
                     /database="35.0"
                     /db_xref="PF00075.27"
                     /db_xref="GO:0003676"
                     /db_xref="GO:0004523"
                     /description="RNase H"
                     /detection="hmmscan"
                     /domain_id="clusterhmmer_JX265_011605_0005"
                     /evalue="5.90E-10"
                     /gene_ontologies="GO:0003676: nucleic acid binding"
                     /gene_ontologies="GO:0004523: RNA-DNA hybrid ribonuclease
                     activity"
                     /label="JX265_011605"
                     /locus_tag="JX265_011605"
                     /protein_end="369"
                     /protein_start="201"
                     /score="39.6"
                     /tool="antismash"
                     /translation="KRIVLYTDAATKNGNEDGPGIAGAAVAYRFLGQGPPSWSNASYAI
                     IGTHHSHKAELYAIGLALDIAACEIQRMVDDSRRRGFQDGNQERPEFPSVIIMTDSQSS
                     LYYIHDFTWQDTVPEIFSDDTFTNLMGPLKWILQLGVRVRFHWVPAHTNVDGNCRADAA
                     AKAAS"
     gene            19124..19522
                     /locus_tag="JX265_011606"
     mRNA            19124..19522
                     /locus_tag="JX265_011606"
                     /product="hypothetical protein"
     CDS             19124..19522
                     /codon_start=1
                     /locus_tag="JX265_011606"
                     /product="hypothetical protein"
                     /protein_id="KAI1856359.1"
                     /transl_table=1
                     /translation="MSSPLRLFTTLIRTHHITSRKKLQRVKKAAAHRSIPYVLVRYGGS
                     PGIMYAESADGESLSSWVSAVHELWYKDFQCAQKPAAREVLLGQETKVPSSSAPFNEVE
                     SVAAFGDEMERRGLASWWKIGMGYESQG"
     gene            22865..24427
                     /locus_tag="JX265_011607"
     mRNA            join(22865..23207,23271..24427)
                     /locus_tag="JX265_011607"
                     /product="hypothetical protein"
     CDS             join(22865..23207,23271..24427)
                     /codon_start=1
                     /locus_tag="JX265_011607"
                     /product="hypothetical protein"
                     /protein_id="KAI1856360.1"
                     /transl_table=1
                     /translation="MKSAVTLATGSLLASVAHAQVVQWDIQKRDLAPKKGLRRRAASTY
                     TEVITNEEARGGYFATVSVGTPAQNLTLQLDTGSSDIWVPSSQSSVCEKSASRGGSSSS
                     SSSDGCTFGSFNPDKSSSYTVVGQGDFSIAYVDGSHSKGDYFTDVFEIGGAKLSNMTMG
                     LGEDTDIPYGLVGVGYAINEAIVGTEQSLSAAYDNLPVLMQNEGLIATNAYSLWLNDLD
                     ASTGSILFGGIDTEKYEGDLSRLDIIKDEQTNSFSSFIVYLTSVTANSSSGSDTLSSRE
                     FPIPVVLDSGTTLSYLPTDIAAQVWTEVGAIYSSEVDSAIVPCSMASSKGQFTFGFGGD
                     NGPKISVGMDELVLSLVTSGSNPTFRSGQYAGKEACQFGIQNFSSDPFLLGDTFLRSAY
                     VVYDLVNNQIGIAKTDFNSTTSNVVAFASDGAQMPSATAVANQVTATGSAGTFATPTYG
                     AMKGFTEANAAVSVPVFQWAQLGVMGATTLFMLIGSGFFLL"
     PFAM_domain     join(23036..23207,23271..24166)
                     /aSDomain="Asp"
                     /aSTool="clusterhmmer"
                     /database="35.0"
                     /db_xref="PF00026.26"
                     /description="Eukaryotic aspartyl protease"
                     /detection="hmmscan"
                     /domain_id="clusterhmmer_JX265_011607_0006"
                     /evalue="1.60E-63"
                     /label="JX265_011607"
                     /locus_tag="JX265_011607"
                     /protein_end="413"
                     /protein_start="57"
                     /score="215.1"
                     /tool="antismash"
                     /translation="YFATVSVGTPAQNLTLQLDTGSSDIWVPSSQSSVCEKSASRGGSS
                     SSSSSDGCTFGSFNPDKSSSYTVVGQGDFSIAYVDGSHSKGDYFTDVFEIGGAKLSNMT
                     MGLGEDTDIPYGLVGVGYAINEAIVGTEQSLSAAYDNLPVLMQNEGLIATNAYSLWLND
                     LDASTGSILFGGIDTEKYEGDLSRLDIIKDEQTNSFSSFIVYLTSVTANSSSGSDTLSS
                     REFPIPVVLDSGTTLSYLPTDIAAQVWTEVGAIYSSEVDSAIVPCSMASSKGQFTFGFG
                     GDNGPKISVGMDELVLSLVTSGSNPTFRSGQYAGKEACQFGIQNFSSDPFLLGDTFLRS
                     AYVVYDLVNNQIGIAK"
     gene            24954..26546
                     /locus_tag="JX265_011608"
     mRNA            24954..26546
                     /locus_tag="JX265_011608"
                     /product="hypothetical protein"
     CDS             24954..26546
                     /codon_start=1
                     /gene_functions="biosynthetic-additional
                     (rule-based-clusters) DAO"
                     /gene_kind="biosynthetic-additional"
                     /locus_tag="JX265_011608"
                     /product="hypothetical protein"
                     /protein_id="KAI1856361.1"
                     /sec_met_domain="DAO (E-value: 3.3e-09, bitscore: 29.5,
                     seeds: 521, tool: rule-based-clusters)"
                     /transl_table=1
                     /translation="MGKRILWPTAKLLALAVMQAIGVAHHSGAQGTGDGDVMHIAIVGA
                     GITGAATAFHLHNLSLSSPGRPLSVTIFESAPRAGGQVRTTSLPGSWEKLEVGAAHFYD
                     DDWCLMDAARAVNLSTRTTRGKGNAHVWDGESFARDRVCHASFFWDLDRWFDPRPLSRR
                     RRREAWQRRKEDLELEWRYRRSPDKFQRLVAGLMERWKMFGANATFDNVGREFSDVSLI
                     DGLGASARDFLRGMSVDEEYQERFIEPCLRDAYGSTLDESSVLDAAMAAGALRSKAVSI
                     VGGNALLVEDLIRRSGAELHLGSSVTSVTHGVSHLYRLAVASQGSTSVKHGEFDAVFFT
                     GSSQHGISSPWAGAHKPSPEIESHIAHYSISSNQQSLEPFGGPVPLAPLSFLTGQDSKY
                     LGERDVRSLYTHTQFWIDRRGSDPDPECDQFDDVVSVNSKRALSDNDLLRIVEHGSHDS
                     AGVGWFSWIDKHSWVRQNRNWTEVGVNIEGSIEIRPGLYNLGHNALDTAEMGCRMGQNG
                     ARLLHEGLISPKQ"
     PFAM_domain     25095..25976
                     /aSDomain="Amino_oxidase"
                     /aSTool="clusterhmmer"
                     /database="35.0"
                     /db_xref="PF01593.27"
                     /db_xref="GO:0016491"
                     /description="Flavin containing amine oxidoreductase"
                     /detection="hmmscan"
                     /domain_id="clusterhmmer_JX265_011608_0007"
                     /evalue="1.50E-10"
                     /gene_ontologies="GO:0016491: oxidoreductase activity"
                     /label="JX265_011608"
                     /locus_tag="JX265_011608"
                     /protein_end="341"
                     /protein_start="47"
                     /score="41.2"
                     /tool="antismash"
                     /translation="TGAATAFHLHNLSLSSPGRPLSVTIFESAPRAGGQVRTTSLPGSW
                     EKLEVGAAHFYDDDWCLMDAARAVNLSTRTTRGKGNAHVWDGESFARDRVCHASFFWDL
                     DRWFDPRPLSRRRRREAWQRRKEDLELEWRYRRSPDKFQRLVAGLMERWKMFGANATFD
                     NVGREFSDVSLIDGLGASARDFLRGMSVDEEYQERFIEPCLRDAYGSTLDESSVLDAAM
                     AAGALRSKAVSIVGGNALLVEDLIRRSGAELHLGSSVTSVTHGVSHLYRLAVASQGSTS
                     VKHGEFDAVFFTG"
     gene            complement(28426..30282)
                     /locus_tag="JX265_011609"
     mRNA            complement(join(28426..28726,28801..29013,29074..29270,
                     29330..29994,30064..30113,30167..30282))
                     /locus_tag="JX265_011609"
                     /product="hypothetical protein"
     CDS             complement(join(28426..28726,28801..29013,29074..29270,
                     29330..29994,30064..30113,30167..30282))
                     /codon_start=1
                     /gene_functions="transport (smcogs) SMCOG1106:major
                     facilitator transporter (Score: 243; E-value: 7.4e-74)"
                     /gene_kind="transport"
                     /locus_tag="JX265_011609"
                     /product="hypothetical protein"
                     /protein_id="KAI1856362.1"
                     /transl_table=1
                     /translation="MEVNKSVDVESHSATKSQDEAPTLEVDWTVEEESKAKRKLDLIIM
                     PILTLGFFCLQLDRGNMANAITDNFMQDVGVDQDQFNVGQQMLSLGIVLTEIPSNMILY
                     RVGPGKWLTLQLFLFGIVSTFQSFQRGYAALIVTRFILGITESGFIPGGLWTLSTWYTR
                     SETAKRVMVFYFGNQIGQASAKLLAYGILHMRGVGGQPGWFWLFTLMGAFTILGGFVFG
                     FCLPDSFQNPHSTFLPKFSWFTPRELHILQTRVLLDDPMKGKKKRRIGAAAFKKVFTDW
                     RIWAHFLITLCNNGPQRAFDTYAPTLVSGFGFGNLVSNAMAAVGLFIQVPVSFGFSWFS
                     DHFNRRGETVMVGLFCHLLGYIFNRVFTDVPLRGVRYFGVVWTQVFGTFSHPLNIAWLS
                     LACDDSEQRALAMAGVIMGANIAGIYGAQIFRSDDRPLYRRGFSVAIAVLCVGLTLSIG
                     RWIDDVLRRRRKQRQLAPTPSDQGSIRVSDSKDRPTNELSNAVTDTLGRADQIAK"
     PFAM_domain     complement(join(28690..28726,28801..29013,29074..29270,
                     29330..29994,30064..30085))
                     /aSDomain="MFS_1"
                     /aSTool="clusterhmmer"
                     /database="35.0"
                     /db_xref="PF07690.19"
                     /db_xref="GO:0022857"
                     /db_xref="GO:0055085"
                     /description="Major Facilitator Superfamily"
                     /detection="hmmscan"
                     /domain_id="clusterhmmer_JX265_011609_0008"
                     /evalue="1.10E-25"
                     /gene_ontologies="GO:0022857: transmembrane transporter
                     activity"
                     /gene_ontologies="GO:0055085: transmembrane transport"
                     /label="JX265_011609"
                     /locus_tag="JX265_011609"
                     /protein_end="426"
                     /protein_start="48"
                     /score="90.5"
                     /tool="antismash"
                     /translation="TLGFFCLQLDRGNMANAITDNFMQDVGVDQDQFNVGQQMLSLGIV
                     LTEIPSNMILYRVGPGKWLTLQLFLFGIVSTFQSFQRGYAALIVTRFILGITESGFIPG
                     GLWTLSTWYTRSETAKRVMVFYFGNQIGQASAKLLAYGILHMRGVGGQPGWFWLFTLMG
                     AFTILGGFVFGFCLPDSFQNPHSTFLPKFSWFTPRELHILQTRVLLDDPMKGKKKRRIG
                     AAAFKKVFTDWRIWAHFLITLCNNGPQRAFDTYAPTLVSGFGFGNLVSNAMAAVGLFIQ
                     VPVSFGFSWFSDHFNRRGETVMVGLFCHLLGYIFNRVFTDVPLRGVRYFGVVWTQVFGT
                     FSHPLNIAWLSLACDDSEQRALAMAGVIMGANIAGIYG"
     gene            complement(31298..32550)
                     /locus_tag="JX265_011610"
     mRNA            complement(join(31298..31380,31431..31916,31971..32550))
                     /locus_tag="JX265_011610"
                     /product="hypothetical protein"
     CDS             complement(join(31298..31380,31431..31916,31971..32550))
                     /codon_start=1
                     /gene_functions="biosynthetic (rule-based-clusters)
                     fungal-RiPP: p450"
                     /gene_functions="biosynthetic-additional (smcogs)
                     SMCOG1034:cytochrome P450 (Score: 165.1; E-value: 4.3e-50)"
                     /gene_kind="biosynthetic"
                     /locus_tag="JX265_011610"
                     /product="hypothetical protein"
                     /protein_id="KAI1856363.1"
                     /sec_met_domain="p450 (E-value: 6.6e-45, bitscore: 146.4,
                     seeds: 50, tool: rule-based-clusters)"
                     /transl_table=1
                     /translation="MFSMLDAASHMARRRIISSVYAKSNLISGPSSVTRSTNEIIGRDL
                     VKHISEQARSGTVVGIVQLYARMMVDATSAFIFGMDGRSNYLHDETAWKLLAKSFGDRS
                     QGVFLPQELPVLNNLAQRLGFKSGTGLDLVDAWCLDKCRDVEARAIAGQLEEGEASVWR
                     SLDNAIARSKKDLDRDMRRRLVASEIMDHIVAAFDTSSIALNYSTYQLSRPCNRHIQDA
                     LREELRSLHGQDKDGQENSLPPLKSLDGLPLLSAILMETLRLHQPVPGPQPRVSHAGAT
                     LEGVGTLPSGVQVSANALCLHRNEDVFPNPNEWTPHRWMKEGAKDDERLKEMNRWFWAF
                     GSGGRMCIGNHFAILHMKAALAAIYSRFATEIVDDSGIEQLE"
     PFAM_domain     complement(join(31313..31380,31431..31916,31971..32433))
                     /aSDomain="p450"
                     /aSTool="clusterhmmer"
                     /database="35.0"
                     /db_xref="PF00067.25"
                     /db_xref="GO:0004497"
                     /db_xref="GO:0005506"
                     /db_xref="GO:0016705"
                     /db_xref="GO:0020037"
                     /description="Cytochrome P450"
                     /detection="hmmscan"
                     /domain_id="clusterhmmer_JX265_011610_0009"
                     /evalue="1.20E-42"
                     /gene_ontologies="GO:0004497: monooxygenase activity"
                     /gene_ontologies="GO:0005506: iron ion binding"
                     /gene_ontologies="GO:0016705: oxidoreductase activity,
                     acting on paired donors, with incorporation or reduction of
                     molecular oxygen"
                     /gene_ontologies="GO:0020037: heme binding"
                     /label="JX265_011610"
                     /locus_tag="JX265_011610"
                     /protein_end="378"
                     /protein_start="39"
                     /score="146.4"
                     /tool="antismash"
                     /translation="IIGRDLVKHISEQARSGTVVGIVQLYARMMVDATSAFIFGMDGRS
                     NYLHDETAWKLLAKSFGDRSQGVFLPQELPVLNNLAQRLGFKSGTGLDLVDAWCLDKCR
                     DVEARAIAGQLEEGEASVWRSLDNAIARSKKDLDRDMRRRLVASEIMDHIVAAFDTSSI
                     ALNYSTYQLSRPCNRHIQDALREELRSLHGQDKDGQENSLPPLKSLDGLPLLSAILMET
                     LRLHQPVPGPQPRVSHAGATLEGVGTLPSGVQVSANALCLHRNEDVFPNPNEWTPHRWM
                     KEGAKDDERLKEMNRWFWAFGSGGRMCIGNHFAILHMKAALAAIYSRFATEIVDDSGI"
     gene            34217..35110
                     /locus_tag="JX265_011611"
     mRNA            join(34217..34498,34562..34885,34943..35110)
                     /locus_tag="JX265_011611"
                     /product="hypothetical protein"
     CDS             join(34217..34498,34562..34885,34943..35110)
                     /NRPS_PKS="Domain: PKS_KR (7-149). E-value: 1.4e-07. Score:
                     23.4. Matches aSDomain:
                     nrpspksdomains_JX265_011611_PKS_KR.1"
                     /codon_start=1
                     /gene_functions="biosynthetic-additional (smcogs)
                     SMCOG1001:short-chain dehydrogenase/reductase SDR (Score:
                     116.1; E-value: 3.2e-35)"
                     /gene_kind="biosynthetic-additional"
                     /locus_tag="JX265_011611"
                     /product="hypothetical protein"
                     /protein_id="KAI1856364.1"
                     /transl_table=1
                     /translation="MTNSDKEIVLVTGGNTGIGLEVVRKLLRDHGDKFHVIIGCRTVSK
                     GEEAAQSLKQDGCTGVETVQLDVTNEESLAAAAKAIEERHGRLDVLHANAGIALDLNNP
                     DRSVVPMSKLIMQTMETNVAGQAATVENFEFLLRKADNPRVIFMSTGAGSFEFISDHKG
                     LVLTWPSYCVSKAALNMLMVYYFHKFPNWKVNACCPGFRATNLNNFGQGSGGAKPGPVD
                     EGAINAVRLSLLGKDGESGTYTQLEGTDGWRTVGW"
     aSDomain        join(34238..34498,34562..34726)
                     /aSDomain="PKS_KR"
                     /aSTool="nrps_pks_domains"
                     /database="nrpspksdomains.hmm"
                     /detection="hmmscan"
                     /domain_id="nrpspksdomains_JX265_011611_PKS_KR.1"
                     /evalue="1.40E-07"
                     /label="JX265_011611_PKS_KR.1"
                     /locus_tag="JX265_011611"
                     /protein_end="149"
                     /protein_start="7"
                     /score="23.4"
                     /specificity="KR activity: inactive"
                     /specificity="KR stereochemistry: C1"
                     /tool="antismash"
                     /translation="IVLVTGGNTGIGLEVVRKLLRDHGDKFHVIIGCRTVSKGEEAAQS
                     LKQDGCTGVETVQLDVTNEESLAAAAKAIEERHGRLDVLHANAGIALDLNNPDRSVVPM
                     SKLIMQTMETNVAGQAATVENFEFLLRKADNPRVIFMS"
     PFAM_domain     join(34238..34498,34562..34885,34943..34957)
                     /aSDomain="adh_short"
                     /aSTool="clusterhmmer"
                     /database="35.0"
                     /db_xref="PF00106.28"
                     /description="short chain dehydrogenase"
                     /detection="hmmscan"
                     /domain_id="clusterhmmer_JX265_011611_0010"
                     /evalue="2.10E-28"
                     /label="JX265_011611"
                     /locus_tag="JX265_011611"
                     /protein_end="207"
                     /protein_start="7"
                     /score="99.2"
                     /tool="antismash"
                     /translation="IVLVTGGNTGIGLEVVRKLLRDHGDKFHVIIGCRTVSKGEEAAQS
                     LKQDGCTGVETVQLDVTNEESLAAAAKAIEERHGRLDVLHANAGIALDLNNPDRSVVPM
                     SKLIMQTMETNVAGQAATVENFEFLLRKADNPRVIFMSTGAGSFEFISDHKGLVLTWPS
                     YCVSKAALNMLMVYYFHKFPNWKVNACCPGFRATNLN"
     CDS_motif       34241..34297
                     /aSTool="nrps_pks_domains"
                     /database="abmotifs"
                     /detection="hmmscan"
                     /domain_id="nrpspksmotif_JX265_011611_0001"
                     /evalue="1.50E-04"
                     /label="PKSI-KR_m1"
                     /locus_tag="JX265_011611"
                     /protein_end="27"
                     /protein_start="8"
                     /score="14.4"
                     /tool="antismash"
                     /translation="VLVTGGNTGIGLEVVRKLL"
     gene            39307..42309
                     /locus_tag="JX265_011612"
     mRNA            39307..42309
                     /locus_tag="JX265_011612"
                     /product="hypothetical protein"
     CDS             39307..42309
                     /codon_start=1
                     /locus_tag="JX265_011612"
                     /product="hypothetical protein"
                     /protein_id="KAI1856365.1"
                     /transl_table=1
                     /translation="MSGRSAYVRKKITETKSKEKGTAARAGLKSPVPPGNSRGSEYEDS
                     HVVDYLGPQGTGYATSNGRFLKFSDTPRDPDTNFRSPPTAFSTYSSGSQSGASEGGRRD
                     GALTYQGPMDNFAYARVRKPTIKTEDVSGIERSGFRYAIDKKSDDVRKGLSKAFSFGKK
                     SKKGAESEPRAQSAAGHSYTNDHDTYEHMDIPPIPTLSQTQLEAWDAENGVPPPPSMKL
                     PPLPTSATSPSIKRWIGAGRPVQKWNKLRKDPELWDPNGDVLVYLGFRGQIPRPNPSFR
                     LSSHIIESTESRALIQLLREGSTEDDIHMPPSPAGAPPMLSRRGNPAYTAYAHGRGQPT
                     PPTSEDASLVDADGQISYEIYFPTPPELTKSESHRYVITTRNVFALLYQASLVGVSLYQ
                     ALSDLHARLEDYMPPDADNVGMILNYLSVRGIDDCRNEPETALALLAWSESPAVRWEEG
                     WREAFLHCVGTYGRLERCADWKHITPITRALLERACLETQLRVQSAEERLAGFAYADVW
                     PPGGPIANSPARAAADRLQKFFLSHCTTSFGEWPPPPSGEPSADGEDVWLTRKVAQKLQ
                     KEFGALYDYLVNRDIVWDESETRSGRKWMMLSESGNKAFDPDTVDLPIQDLLIEWDNRS
                     RFPHIPHPYPLVPDSIPPQSTPASSREKLKKSDKEKNKGAEDRALERRVQLAYTEATNI
                     YILGSDFTQSDLIDSFVKFEKSDQIGAVDPMVARRGRWVLIYMILQTLASVSVDAPNVR
                     YKENVTYHLSPRLKGTKIPPWKGVSNPAIEAAHELSHCWLIPQTWSAGEATAAPGERVS
                     SMMRLMRGHGHHSPHPPPNTSTSRSGNSGWHGLSTRSVRSSGIGPPSSIYGGSSAMSTV
                     SDDASSIQAASVPLSQVRSREGLKSARGYAPFSGRADQKGTSPDWPARSQSIRQNADLT
                     MPSAPPTRPLPSPALNPRGTGNGGFLNLDESPPHRVSRSRNGRRRDDDSRGLTPIIRDF
                     DELDVVDDHEP"
     gene            42833..47039
                     /locus_tag="JX265_011613"
     mRNA            join(42833..43373,43427..44948,45386..45416,45545..45800,
                     45987..46040,46108..47039)
                     /locus_tag="JX265_011613"
                     /product="hypothetical protein"
     CDS             join(42833..43373,43427..44948,45386..45416,45545..45800,
                     45987..46040,46108..47039)
                     /codon_start=1
                     /locus_tag="JX265_011613"
                     /product="hypothetical protein"
                     /protein_id="KAI1856366.1"
                     /transl_table=1
                     /translation="MAPSAIELSRRKRQSDRELGFFRTPTLEETPPSNAERMLCSICQG
                     IFNQPNRPPMPQPKTNVNESGREETVYSWGGAESKVTHHPTLESFRRAVSSGCFICTIV
                     NNQPHAKLSPENIDEASWDASRQSYWGSIYQMRHKSAVGCAARSGVAHAYRMIVKLIEG
                     TEEGKPVSRDAAFFLILADGRERDLNLPSEHRLKQIKRWIANCRKKHQWGCTTYRQHNW
                     SPPQRLLNVGNDMEDHIKLEIVNREDFFDVAYVTMSHRWLDPAPPRLTRENLDAMMHNG
                     ALLSSLPQSFQDSVSLLRSIGISYLWIDSLCILQDSEEDFLQEAEAMGEIYAGSLFNIA
                     ASSSDNWKAGLMPECREQDFIPIVHPSWAELGEFNALAIIPKRFDASETAVLGSTLSSR
                     GWIHQEVQLAPATLFCTREQLWWSCLEDTYCEAFPEGFQDVFEADEYEGYQLGAIRTLI
                     VPELARPSLFKQGKLWVEENENYVVSRRFLNMWMNLIASYSASLTTKPDDRLVAIGGMV
                     KLLQQWMGHSVEQFQQSYHSGMWLHGLFAQLTWFSNPQGPVRQSHKRWQGSYIIPSWSW
                     ASVQGPVFFSDLPADYEGWIQPDKTNVTALLATEVSSFPSSGIDSLGRAHHLDACILKL
                     SGTTLPIFFEAEEDPEMRYSWPGFCALTTTDKLYVQFRFDIEEDLYTAKDGTRDKKTNV
                     LSMKWPPRKAAANWKLTLSAQGDQAAPLLHKNMSTGILAANIQKIRSAVLLTGRCSSIS
                     FPNLRMLVGGHLNGLRQPTPLAHGSRKFKQVLTDEIRMLATTFLSPILGWLACVAAASP
                     ADASHQTREADPLITRANATVPLRIMPIGASVTFGVGSTTGNSYRKDLQDLLVAQGSTV
                     TYVGTHKNGNFANNECQAVSGFVIRQIAEAAATAVPQLKPNMVLIEAGTNDCNAGVNVP
                     DAGRNVSNILDGIYKNSPGVTVIMANLMVNKVAAQERCRQQVNEQYTALVTELQSKGAK
                     ITLADMRGQGGLTTADLNDTRHPNDAGYVKMANIWMTAIQKVESEGLVAAASSNGLQAN
                     GNASTSTAGGRQGGGNRNGTSTGKGQNGTSSTGPVSVSKSNVGYSISLWLGFMPLLTGL
                     VGSL"
     PFAM_domain     43645..44100
                     /aSDomain="HET"
                     /aSTool="clusterhmmer"
                     /database="35.0"
                     /db_xref="PF06985.14"
                     /description="Heterokaryon incompatibility protein (HET)"
                     /detection="hmmscan"
                     /domain_id="clusterhmmer_JX265_011613_0011"
                     /evalue="6.70E-18"
                     /label="JX265_011613"
                     /locus_tag="JX265_011613"
                     /protein_end="405"
                     /protein_start="253"
                     /score="65.6"
                     /tool="antismash"
                     /translation="YVTMSHRWLDPAPPRLTRENLDAMMHNGALLSSLPQSFQDSVSLL
                     RSIGISYLWIDSLCILQDSEEDFLQEAEAMGEIYAGSLFNIAASSSDNWKAGLMPECRE
                     QDFIPIVHPSWAELGEFNALAIIPKRFDASETAVLGSTLSSRGWIHQE"
     PFAM_domain     46221..46754
                     /aSDomain="Lipase_GDSL_2"
                     /aSTool="clusterhmmer"
                     /database="35.0"
                     /db_xref="PF13472.9"
                     /description="GDSL-like Lipase/Acylhydrolase family"
                     /detection="hmmscan"
                     /domain_id="clusterhmmer_JX265_011613_0012"
                     /evalue="6.10E-17"
                     /label="JX265_011613"
                     /locus_tag="JX265_011613"
                     /protein_end="1017"
                     /protein_start="839"
                     /score="62.7"
                     /tool="antismash"
                     /translation="IGASVTFGVGSTTGNSYRKDLQDLLVAQGSTVTYVGTHKNGNFAN
                     NECQAVSGFVIRQIAEAAATAVPQLKPNMVLIEAGTNDCNAGVNVPDAGRNVSNILDGI
                     YKNSPGVTVIMANLMVNKVAAQERCRQQVNEQYTALVTELQSKGAKITLADMRGQGGLT
                     TADLNDTRHPNDAGY"
ORIGIN
        1 aagatctcaa cgcctatgtc gtcttctggg catcctctct ctacgaagag agcgatactg
       61 cccatacagg cacctcctac caccgcgttc tgtacgctac gacaacagac tttgtcacgt
      121 tcagtgagcc tgtcatatgg gaggattcgg gggtgtcacg catcgattcc accgttatcg
      181 acgtagatgg cgtttactac cggtttacca aggacgaagg aggaagtgcc actggctgta
      241 ccgatattat ccaagagagc tctaccaacc ttttggcaac taattggacc accgtcgcca
      301 gctgcatcgg tgctaaagcc ggcaccagta atgtcgaagg tccgaccatc ttcaaatcca
      361 acccaaatga tgtcaatggc gacaaatact acttgtttgt tgacgagtat agtggccgac
      421 attacctccc actagagact gaggatattt ccaaacccaa ctggcagcta gccagctcct
      481 acagtctccc agctagtcct cgtcacggaa cagtgcttcc agtcacagca gatgaactga
      541 gtgccatctc agccaaattc tcagcaaaga gatctgttgt tcaaaagcgg gcaagtcctg
      601 ttcttcctgg ttacactgct gatcccaaca tcgccgtctt tggcaagact tactacatct
      661 acccgacgac tgatggtcta tccgattggg gagctaaaga cttttacgta tggagctcga
      721 ctgacttggt cagctggaca cgcaatgata accccattct cacactcaac ggacctgacg
      781 gcaacgtacc gtgggcaact ggaaacgctt gggccccaac gattgcggag aagaacggca
      841 aatactactt ctacttctgc ggccacaacc ccacctataa cgcacaaaac attggtgttg
      901 ctgttgccga ttctcccgaa ggaccattca cagcacaaga aggccccctt attaccaaca
      961 cggaatctct cacttcatct caagccatcg atcccgacgt atttgctgat cccgtcactg
     1021 gaaaatactg gttcttctgg ggaaatggaa actgcttgta cgctgaactg tccgacgata
     1081 tgctttcaat caagccagaa accattggcg aaatcactgg cctgacagac taccgcgagg
     1141 gaacatttgt caactaccgc aatggactat accacctcac ctactccatc gatgacaccc
     1201 gatcgcctga ctaccgggtt ggttacgcaa cagccacgag ccccacggga ccctacacct
     1261 atcacggggt tgtccttcaa aaggatgagg cacaaggtat cctgggcacc ggtcacaatt
     1321 ccatcattgg tattctggga actgatgatt ggtacatggc ttatcatcgt ttcgccattc
     1381 ccaacggcaa cggtaccatg cgtgaggtta ctatcgaccg tgtcacattt gacccggata
     1441 ctggtttgat gcagaccgtc atcccgacgc tgagtagcgt tgaagctgaa actgtaccgt
     1501 gatggagctt ttgggaactt taaaaataaa agggggattt cttgacgatt tacgaggcac
     1561 atgaggagat gcgaaatggt ttggataata tacccatgcc ccgagtcata caattacaac
     1621 ggttacaact ggtgttacag cgctggtctc gtcacgttta aacaaatacg gcattcgttc
     1681 aatgcattta ctcaagcagt gtaaaatacc aaattcgatt catgtagata caatggttga
     1741 ttactttgtg caaccttcat ttacgaggca tcgtccgttc gtgtgatact acgcgccgct
     1801 gttcagccgt gaaaacgacc aagccttccg agatgtctgt tgaagtatgt taaaaaggca
     1861 tgtcaagcac atatccacgt cgatgcctcc tgttatcctg cctgtagtcc agctcctgcc
     1921 aacagcagct tgttccgtgc gccgggtaat tcgcaattta acctttccgc tacctcgcac
     1981 atacaagttc gagcgtgtcc tcgtccgcgg cgctgtaaag gcaaacttca acatgtgttg
     2041 ctaatagggt cgaaattccg gcatcatgga atcaaacaag gcactaaagt tgaatcccgt
     2101 gattgagtct tcgcttaaag gtaactcaaa gcctgtgaca ggatagaaca gtggttccgt
     2161 agagatgtcc tccggcaaag aaaattttgt gaagctgcct tgtgacgcgc tcaagttaaa
     2221 ctagttataa cggcgaaagt gctatgtgac ttactaggtt gcaatacatc taaaggcgtc
     2281 tgcactgaga ccgaaggctc agttgttagc gtggggttga ggtcgttcac ggcaatggga
     2341 gtggccttgc tgctctcaaa gcgagtgcgt cgaacaaagt ctgtcgcgat ctgtgcaaac
     2401 ccagacatta ggtgggctgg gaaatccccc ccagtagcat attgaaggcg gccgaagtaa
     2461 cccgcggcca tatctaggag tgtaagattg gcctccgttt cagggtgggt cggattatga
     2521 atgatgaagt caaataggat gaacgtcgca gagcagggta tggtccccaa catcctgaag
     2581 tttgtggtca gacgggaatc tttgtcgcat tagtatatat aaacttacca caacggggta
     2641 taaggtttca gatcgatgta agtcgtcaat tgcaataccg tacgtgctgt gttcattagt
     2701 agttttctcg tctttgccat ccgaggtcct tgctgatctg ccccaacatg cagctccaaa
     2761 cggcaaagag aaattacaag agcatgatac accccatgaa gccttagaag catgaaagta
     2821 aaccaagtgt tgcctgcgac gaatggcatt ccagggcgga acttctcagg gatacagccc
     2881 gtccatcgct ctatatcggc cttgatcaaa tcaacggcgt caaagtactg ttcagatgtg
     2941 ttcatggtag cgctggcaga gaacagcatc tgatatgtct tcgatagtat tctgcagccg
     3001 cgaagaataa tgacgaaaaa gtttacccct tctatttctg actcaggagt gtcaggaata
     3061 ggacatccaa tgtcgtaatc ggccagtacc taggggctta atcagcagtt tgacagtgag
     3121 tctagaagga cagcttacag gacttttccc gtaaaagaag caagtcatcc tctcaagtac
     3181 gtagattacc cagaatgcct tataatgcaa ggactcggcc ccacctgcgg tgatgccacg
     3241 atgggacccg aggcgtatag ctatccttgc cgcttcgatg atcaaggtgt cttcgatgtg
     3301 catgccgggc aaactgatgc cgaatataga ctagatagta gaataagttc cataatacgg
     3361 gtagagtagc tggagcgttt caaacgtacc atcgctgtca cggcctattc atggtcagca
     3421 gggcatcagc aggctaggag agaaaccgaa caagaactta cctggaggct agtcaaatcg
     3481 tcaggtggaa gcaatacacg tggcaacaat ctcaaagaga cttgaaagag ctgggaaccc
     3541 tgcccttttc ctggatcaaa agaccactcg ccaacatatt gacatccaag ggccagtacc
     3601 gcgtgatata acgccgaaaa cgctgcttgg gtctctagaa actcgttgag atttgacatg
     3661 gaaaccttga gctcgaactc ttgccggtct aggaagggat aagatgggtg aatgtagttg
     3721 aaatatgctg caatgtatgc cgacgcatct ttttttgaaa caggaaaagg tgcagtggaa
     3781 gcattgctcg accataatgg aagggcagcg accttgtcat tttctttgcc caacgtagct
     3841 cgagtcttga tgacatctgt tatattgtcg atgagttctt gaacctggtt gtggccgagg
     3901 cgttgcgaaa ttagtcggag cctattttcg gagaatacag cgaggttcga gcttgtcact
     3961 atttggctgg ttagtggcca ctacggatta ctacaatgtg aaaggcagcc cacaatggtg
     4021 gccatgaatc tacaattcag tcagtatcca ctggcttctt catctccaag ttcgcaaccc
     4081 taccttgaag atcgaacaat cattcatgct gacgccaccg tgtccaggat tttccagaac
     4141 acgatcaatg tacagtccat tgcgttgagt ctggggcgtg gagctggcat ctgtcgatat
     4201 cgttaggaag tcaattccgt tactgcacct ggggtaccta tataccagaa acttgagcag
     4261 ggttcgtccg cctcacaagc cgtttagttt gactgaactg gcatgtaata ttgcgtttct
     4321 actatcattg ttaaaactat agcgttgggg tgacgtggaa taatcatact atacagctcc
     4381 tacaggccga ggggtcattt tgcactgcac gtcattatca gctatcaggg cctggaatag
     4441 ggcaacgggg ggtcaatagg tcggtctgct gcagccaaca taccaatgca tcgaaccttg
     4501 cgagctttgc aatggtcaca agtccgcgat ggtctcggcg acaactccga ataccggtta
     4561 gccatttcca ctatttgggt agatctcaca ggttgcccgc gttgagcgtt gattgtccac
     4621 acgatcaact tgcacagacg aaactcggca acggaaagct cggcagtcag gtgatctcgg
     4681 gtttcggtac ccgcgcgtct ccactctgga ggatctgctt tcggacccag atgatgtctc
     4741 ggtttcagca taggtgtatt ttttgtacgc aatgcctttc tccccaatct ggctgcgcaa
     4801 atggcacgag tagacaattt ggcttggatt gaagtcatcc atcatgccaa cgtcgcagag
     4861 cggtacccag aggatacaag ccaaaagatc taagcgtggg caagctagag tcttgattac
     4921 ataagcttgc aaagccacgg acggattgcg acaacagcta cagtttcttc agtgtcctac
     4981 cagcttgaat cagtctctca ggtcaactgc cgtacaatga cctggttggc catccaaaat
     5041 aaagatgtac caacacggcg gagcacgaag gcatctactc cagcttgaat ctcattacca
     5101 ggctatctcc gttcttacat ccttgacgcc gcttccttgc ccacaacctc aactgtcaga
     5161 tctcggggcc aaatgggctc gtcgacacca tttgatctgg tgcctacgtt atatctaaac
     5221 tcaacggctc catcatgaaa ctgagcgatc ggcttgactt gcacgaacgt cgctccaaca
     5281 tatttggcat ggcgtggctc gaagaatctt ggttgaaaaa gcgttgctgc atcgtgctgc
     5341 tgcagaagtc gcatcatagc aggaagcagg tagagcatat tatggtagtg tcggaaaaca
     5401 ggtgagccat gtcgggacca cagctctttc caaacttcgt cgctgtagac accgcaggac
     5461 cgaactagcc attgggagta ataattcaac gacacctaga gatgccactg tcaattctgt
     5521 gcagcgattc ccagactcag tgttacttac gtctaaccca taactgcccc cttcttcagc
     5581 tcttttgatc agtgctgcca agactgcggt gcttccacag acacccgtgc tttgtgagga
     5641 acattagcag gacaaaataa tggagcctct atacaattct cattagagca cacttaccag
     5701 tagtcggagt ttggaaagac cggggtaacc gcttcatcgt tacccatagc cctaccgtac
     5761 gcaagggaaa ctccgcaaca ctttgtttgg tcagtgacca actctacccg tgtactataa
     5821 ccgaggagga ctccaactta cagcgtcact gatctgctgc cagccagatc gatgttgcca
     5881 cggcccatgc cagccatagc agttttctcg gacgtggata atgccatagg ggcgatcctt
     5941 gaccaaatca agaacggctt ggcgaccgaa accaaggcgc tccataacgc caggtctgta
     6001 cccgtcaacg acaacatcgg cttctttgat cagctgcctc aatttttcct tgtcagcttc
     6061 ggatttcagg tccaaatgac agttccattt gccccagttg aggtcttggt gaaggacacc
     6121 aaggtcggta acattaggcg acgtcactcg catgacacta gcgcccattt ctgcaaggcc
     6181 tcgacctatc gctggaccgg cgattactct ggtcaagtca acaaccttga gtccagcaag
     6241 gggcctctta gacgacgacg ggttactctc attctcgggc caccatgaag ctggctgaga
     6301 cgaagcagag tccttggaaa tctcatacaa tcctacacgt ccgttctcct gaccgtgctg
     6361 gctagcgaaa aactcgtccg agctccaggc aatggtgcct gcctgcctat actgctcatt
     6421 catgagctcg tcaatctctg cagagtccaa cttggacact gtttcctgga atttcttggc
     6481 cacagagtcg taagtgtcct gtgactctcc atccattggc agacccaagg ccgtgagtgt
     6541 tggctcaggg ttcatgctcc ctgcgtaatt tcactattag caaacagcct aggtataatt
     6601 acacccaaag ttcggccatt gagtggctgg tttctgaacc gtaccgtgta catgatagaa
     6661 cctcccgtcc ttagttttgt atatgttggt tgccaactgt ctatgcagat tttcctgtga
     6721 tcgatgcaag tcatgactgg ggaaaaactc tctcatgctt tctgatagca tactgattgg
     6781 ttgcggtttg ccatccttga tgacttgagc aactagcggc gacatgaaga acaaggaagc
     6841 atggtcgcta gtaccgttta gctgcggtgg ccacgagtcc tggaatatac atacgtgtta
     6901 atggttattt ccgtaggctt catgccatat ttgcgagtaa tcaggtggct cagcataagt
     6961 gcctcgaatg ccttcagtgc tgatatgctc tcggcaaaac gccagttgat aggaatactc
     7021 ggttgagaag aaccttcaaa ccggacaagt tcgctgaggg aaagcagttc gattgggata
     7081 ccctgcatca gtgggttctt caagatgcca tcctcgagga ctttctgtgc ctgagatggc
     7141 acatcatatt tactcgcgtt catttttgaa gatgtcaatt gaaatgaaag tctttggatc
     7201 aagatgaatt cgaccggaga tggcgaaatt tgcggctcct tccggtattt cggcccttga
     7261 cgcaaagcgg agtcgtgaca ccggaggagc ctcggcatca tcttagtgct gtcgcgacac
     7321 ggagtgcggg accaaagcgg ggcattgtag aaaatctctc ggttcaggtt gcaaatctat
     7381 agtattgtga aatttataaa ctggggagga aaggaactca atgttgccgt gaatgcttgc
     7441 gaaatgcgta cacaatggaa gcatgcccgc taatgatgca acgaagtgag tggagctacc
     7501 tatacctatg tgcctatcga ttcgtacgaa agtggtgctc ctcagtgaca gccgagatag
     7561 agcagtcggc gtgagtcttc tacatattcg aaataaactg catattaagc cggaacctca
     7621 ccacaatgtt gtgctctcgt ccttgccatt tgggttctgt gactcctcat tatgtgcctt
     7681 gaccgtcttt cccctttgca attcaccgcg aatagaaggc agagcttcag ccactgcgtc
     7741 tgtgctagcc ttcaactcag ccgccatcat atcgattcga tgtttcaatg cgtcaatctc
     7801 tttctgcaac gcgtcgccag aatcttttcg tcctatactg tctactcctt ctctcaaggc
     7861 agtgatctct tttcttcttt gatcgaccag cttttcctca ctcgcaacac gcctacttct
     7921 atcctttggt ccctccgcgt agccgtgtga ggtatggaca gtaaccatgt gctgtgggaa
     7981 cggtgtgttt tcctgtgagt tagtggtcga gtggcgcgcc gagcgactac cggaggagcg
     8041 tcccgtgctg taaccggagt catatcctct ctcgcctgag atatggataa acattgtatc
     8101 attagagttg cgtgccgtgc tgtaacctga gtctgtgaag ccggacgggc gtggagagcg
     8161 gtctcggcgg cgcgtgtaat ggtatggcct ggtggatgat tgggagactc tggagtcatc
     8221 tctgccgtgc ggaagtgcta tggaaacttg cggataagtg tattcatctt catggcggta
     8281 tctggctggc cgtattctgc tgtaatggtc gtccagggct atgccgaagc ctcgattccg
     8341 atacctttca gaacgctcat ttcgatcgag actcgaactt cggtcgttcg ggtggggaat
     8401 acgagctcta ggagcttcca agtcgctgag acgcccacgc tgaatgtcgt cggattcgtg
     8461 gaagcgacga tacaaacgag ctctgtccgg ggactcgtac tcgtcccgta gatctcctct
     8521 gtgcaagatg tttggtctga tgtaaaaatc ttgttgggat cggcgatcga agtcgacaga
     8581 cttttctcgt tcgtaccttc tgggacggta ccttggttcg aggtccccat cccgtccagt
     8641 ttgctcgtcg gtttctagaa acctcgatcc gtatctagga tccacgactc gagaatctcg
     8701 tctcgctcga gtccttgaac cgatcaaatc atctatcact cgctcccttg cacggcgtct
     8761 tccttcgagc tccgaatcta catgaggtgg ctgtggattc cgtctccaat gaatactcct
     8821 ttcactttct ttacgcttgt gcagatcaag ttcgctcgct cccccgttga ctaaatcggt
     8881 agttatcgag catccatttg atgcaggggc cttagttagt tctgttgtaa gatccgcttc
     8941 aaggtcgggg atggataagt ccatcttctc catcgcaacg ctggccatgt caattagaga
     9001 ggccactgta accgtcctgg cctgcagggt ttttgagatg tcgcgaagag tatcttgcat
     9061 cggcatgatg tatccgcccc caaaagcgtc ggaagcaatg acgtgtccat agacttcgag
     9121 ggttctctcg ttcacaaccc aggatcccga atcaccgtcg acaatttcta agccacactt
     9181 agtccttgac catatcaact actctcgttt agaatgcaaa ccttttccca aaccaagatt
     9241 cactaccaat gtatccacaa acaccttgcc gggacccata aggattctcg atggaagcgg
     9301 cgagatagtc ccccttttcg gtccctcaga tccagtgatg acgactaccg actttctcac
     9361 accattgtaa tcagaagatg gaggtggcat cagcaagtca cccgatgtgg tggctacagg
     9421 gtccgccgca tcatcagcgt tgtgcgtgcg agggcgcagt cgatttggct tgtacttcga
     9481 catttcaatg agagcccagt caaaataagc agagacatcg gttgttgctc gatcagactg
     9541 atcagccact tgagggctct ctttggagat ccttcccatg acaccgagct cgagagagga
     9601 ccaagctgtc gagccgtcct ggaacatcaa cactgtctcg gaactctcca aatttccagc
     9661 ttctgaggcg cgctcctcaa cttcgctggc agatgtgcgg tccttctcgg agggattctc
     9721 caagtcagat tcacagtcag aatctgtttc cgagtctgat aggaatagtt cgtcacttgt
     9781 cgagggcgca ctgtcactgg ctgaagcgat tgacatataa tcgtctgagt tgccgacaac
     9841 atgacccgca gtcaggccgt agagtctgaa atccccgtgc tgattgacag ccttgataat
     9901 tcctcccagt gtggctctct tctctgtacc ggacgggtga cggatgacaa taggagcgcc
     9961 gcagaaggtg tcagcggtga agccaatgtc gccgttaatt aggggtgcca acacatcgat
    10021 atcatcctcc gctttcttgg ggtctggagg ccgtccgtag ataagcacct caaatgatgg
    10081 caaggtctta tcggacggtc gaaccaagtc ttgaaccgac gacttatcaa agaacttccg
    10141 cacacgcttg cactggtcct cagctgccag caccacaata tgcggtttcg cttgggcagc
    10201 tgtctttcca aggaccatca gccgtatggc catggcgcgg tactttccct tggtcttctg
    10261 tacatacttc aacaacggtg tttcaatccg caactgtatg actttgaacc gatcaattgt
    10321 ggcttcatcc acatgaatgt caaattcgga taggtcatcg ccagccttga ctcctgatcg
    10381 caacaccagc gtctgggtag ggatcctgtc gacggagttg gatgagctgc ggctcgactg
    10441 ctttgaggtt cggtccggag tctgtgactg tgtgaagtag cccgaatccc ggcgcggctc
    10501 gagatcggcc gattggatcc ggagcttctg cacctcaagc ggggccgaca gcgacgccga
    10561 cccggtattg tcgttcatat tcgttttcaa cgcctcagag acgatgagat gttttgacct
    10621 agcgattaaa ctgttgtgaa agaaggcaga ggagacgagg ctctgggaga tgtcctggca
    10681 atggggaggc cgctaactgc tgcatgtttt cagctcctgg cgatatgtac aaacaccgcc
    10741 acccactcat gtcaacatgg gctaccctct gtcattcgac aatcctttgg cgcccagcac
    10801 tgccgcaacc ctccctcccc ctccacgcac cgccaggctt gtttcagctc catcacattt
    10861 cggtgaattg cttacatacc taggtattga ggtccagcca atacctgcca taaagacccg
    10921 tcatcccact tccctgctgt cgcgtcacca tttttccact tctggtgcgt aagcgaccgg
    10981 ggaaaccgag gctaggcgct ccgacatgat tggctcactt caatcagcgt accccctcga
    11041 tcaagtggac gacgttgacc tgaaacggct ttgtgaagcc ctttgggggt gggagctttg
    11101 cgcgagctgt aaaggcggtc aatcttgcag cggagcaaag tgcgcctggg agcgcgcgcc
    11161 cgttttcgca agctatttcg cattttataa ggatgtgacg tccgcctatg tccccgagct
    11221 gctctacggt gatcagccgg cgctccggtc gcaccaagat gtcgccgaca tcatccggct
    11281 gatcaaggat cggccggacg agctccgggc ccagctcacc caccagtatt tctctcagcg
    11341 cccgtccaag tcgccctcgt ctaccgacca gcatcgcgca ttcaatattg tcgtcaaaat
    11401 tatgaccatg gtgaactgct ccgccgagca gcagccatcc ggtatacttg atttgggcac
    11461 ggagctggga actcagctaa taccgtggca caacgacgcg agcttctcga gctttgtctc
    11521 acgcgcattt cccaaaggcg acgtaggggc gctgaatatc ttggatcacg ccgggaagtc
    11581 acgcgatatc cagtcctcga ttaccgcgcg gcgactggag aaaattgccc gcctgacttt
    11641 ccgcggcacc gaggatctcc ggaaccatct caggcttgac tcgaagaatg gcgtggttga
    11701 aatatatcac tacactagtg ttttaaagga gcatctggcc atagctaatt catcatccaa
    11761 gtaagttgta agccttggtc agatttatag agaagagacc ggatcttgct tacaggcaat
    11821 ggataggaac aatatcccag cacaggtcgc tcttgaagct ctccactcgc tccagatgat
    11881 tctctttcct tttgggacgg attcagaact gaaattaaga cgccttgtcg cgaaacagtc
    11941 tctagatcca gactgcgtaa actatgattt tgtagcctac gatgaggact ttccctaccg
    12001 ccactttggg actagactga tggagctcta tgatgaagtt gaaagcccta gtcctcgagg
    12061 catcatggag aaatggtttg aaagaaagag cggcgcacgg tatgtcatga tggctacatt
    12121 tgttggtgtc attatagcgg tattcttagg catactttct ttagtggtag gagtatttca
    12181 gtcttgggtg gcgtaccagg cgtggcaaca ccctgtatct ccgggcaacg agtcttgacc
    12241 tgtgctcgct taccagatta gtttatgtat gaatagtgga cggaatcccc agtttctcag
    12301 aaatgttcgt gcatatcgta gattatattg cagttggtag tataactagc atattcagca
    12361 tgttgagact gctccgaaat tatatccata aacacagtct tgacaccaaa ccattccatc
    12421 cggctaaggt gttggaaatc ttggcacctg gctcaggatt cctaaaagca agtgttgttt
    12481 agagggctca atccacacga aggtggcggc catacgagtg acctggttct gtatctgaag
    12541 cacacatcaa gtatgcgttt tgtagttcaa ttgaataatt tctggatcaa gttaaaatag
    12601 ggaatatagt gttataatac gatttatgcc tgtcaacgta tataggcaaa gatgagaatt
    12661 acctgtttac taactacctt ccctcttggg ctgcatcgct gagacgccgg ctgagtcata
    12721 gtctccgata tattctaacc atatatggta attactggtg agcctcttgt ctgcagcttg
    12781 taatctcgga tctaaagtaa acaagcagca gccaaagctg tgatagacgt ggttgacgaa
    12841 ttttgattac cagatacggt taggctacgt cttgatcttg gtccagattc gtaccgcgga
    12901 tgatgagtag agcattgaga ggaccgggcc gactgctcgc atcaccctat aaccatcccc
    12961 gacgagccct gtcgtagacc ttcgcctaga atcaccaaca aacgcgacga agcctttgag
    13021 tctgttgtga gagaaaacgg tcttctaact gaactacaga cccggccatc atggatttac
    13081 atgatttgaa cgtgtcctac aaacgcgata ctgccgacat cgcgttcggc ccacagaagg
    13141 atgatgtgtt cgacttcacg ctcctgttcg aacagggcat tctggggatt ctcccttctg
    13201 ccttgttcat cttagtgtcc atagccagga cgatatcgct atggcagagg gagacctgtg
    13261 tgcgtgccgg acggctcctg tgggctaagc ttgtaagtcg cccatggggg cagaggacgt
    13321 ccagtgtggt caacatatct catgcttttc tgcacacagg cagcagtcac aacgttaatt
    13381 tgcttccgca ttgccctggt cgcgctctgg gcacttgctg gaacggttgg gacgcaggtg
    13441 tcactcactg gctaggccaa gtcgccacta tatacacact tcactgagac ccttaatggc
    13501 gtggcaacta tccgagcatt tggctggcag cgcggctttc aggaatagag tcttcggtaa
    13561 gagttcacgg ttgctaagcc tccttaacct tccccaaacc cagtccggat tcatttcaat
    13621 tgacggactc gatctcgcgt gggtaccgag cgcagtgcct cgaacgcatc tcacagcctt
    13681 gccccaggat tccgttacac cgcctggctc cgtccgtacg aaccttgatc ctttggagac
    13741 ggttgttggt gacgaggttc ttatcgatgc attatctcga gttggcgtgt gggaaaccat
    13801 cagcagccgc gggggtctgg atgtaggctt cgagagcctc ggactatctc acgggcagca
    13861 gcagctcttt tgcctagctc gggccctgct gagcaaaaac cctgtagtgc ttctggatga
    13921 agccactagt agcgttgacc accattcgga tgaacaagcg caaagggtgc tgcgggaggc
    13981 attcaaggag aaaaccgtct tggtagtggc gcacaggcta gagacgatct gcgacctgga
    14041 tctcgttgtg gtcatggaaa agggacggat cgtggagatg ggtgaccctc gtgaactgaa
    14101 gaggaagcct cactcacttt tccggacgct ttgggagagc cgacacggtt gaagtgagta
    14161 gctgtgaaag ccctgtgagt gttatagttc aggtcgcacc gccaagagct caggttcaaa
    14221 agcggaagtg ggttttgttg agggcgcttt gttaggcaga ctatatcgcg aagtttgacc
    14281 ataagagtgc aactgtgtct ctgccacagg tgtgtgctat gtctctacgt agccaatgag
    14341 ctgcttgcgt acttcctgga ttggaacttc gcaaataatt gccgtttggt tagcccgccc
    14401 agtctcggac gccaaattcg tcaacaaaaa aaaaagagac agaaggcgcc tcgttcctac
    14461 aggaatcctt cagacggcgt tttcccacgc cccaatgatg cttatctgca ggcgtgccca
    14521 tgcccgcgcg tgatgtaaac gatattagca gtaatcctgg cggccgctcg cctacccagg
    14581 tccaggtacc cagggtgcgc aggacgcaac ccgtaacgag ggcgttccgc gctgataagc
    14641 cccgctacag cgtcccttgc tcgttccccg cagtatgcat gtcaggcaag gcaggatcgt
    14701 catcaccggc cccaaacggc aaatagctcc tcgctgactg ttcccctggg tgaatttacg
    14761 attgcgtcta gtgtaggaac gccttggcgg ttccgtttct ttgcgttgtt tatcttcacc
    14821 tatatctccg agctgccagc ctgggccccg atctctggtc agcttcccgt tcccttccag
    14881 cccatccacg ttcgctcatc ttgtgcaact tcacaagcac gagcccgctg ggattcaatt
    14941 ggtgactttg cccgtttata cttcaaagac accaaacctg aaagtgcgtg gtaagccaac
    15001 atgttcccac ggtaccgcac aacggctatt gcatggctcg tccagctagc ctgcatcacg
    15061 cagtatgcta cgggatcgcc ttaccagagc cacgagcctc gactgggcgc cgtggcatct
    15121 gagaaagacg tttgcagcaa gatcggcatc cagctcctca aggacggcgg caatgcagca
    15181 gatgcgctgg tgggcaccgt gctgtgcgtc ggcgtgatcg gcatggttca cagtggcatc
    15241 ggaggcggcg gcttcatgct cgttcgcagt agtaatggaa gctacgagtt catcgatttc
    15301 agagagacgg cgcccgccgc agctttcgaa gacatgtaca caaacaatac cgctgccagc
    15361 ttgtacggag gactcgcgag gtgagccgct ttgatatacc tgatatgagt ctaagtcgag
    15421 ctgatctatt ttctagtggt gtacctggtg aacttcgagg cctggagtac ctgcacaaga
    15481 actatggaaa attgccctgg gaatgcgtgg tgaagccggc aatcaaggta gcccgcgaag
    15541 gcttcagggt ggatgaggac caggttcgct acatggattc cgtaaccccc aacggcaaat
    15601 tcttcaccga agacccgtct tgggctatgg actttgcacc gcatggtacc agactccagt
    15661 tgaatgacac catgacgcga aagcgttatg cagacacgtt ggaggtaata tcccaggaag
    15721 gacctgatgc cttctacacg ggagccattg cgaacgcgac tgtctctgca ctgcagaaat
    15781 ccaacgggac catgaccttg gaagacttga agaactacac tgtagccttg aggaagcctt
    15841 cgtcgatcac ttaccgcggg tacaagttga ctacctgcgg tgcccccgca ggcggttctg
    15901 ttgccttgag cgccttgaaa atcgtcgacg gctactctgg attcgacgac ccttccgcca
    15961 tcaaccttac gactcaccgt cttgatgagg ctatgagatt cgcgtatggc caacggacca
    16021 agttgggaga cccctcattc ctcgatggta tcctcgagta ccagcagtcc atgctttctg
    16081 atgccgcagc cgcggagatc cggtccaaga tctcggacgt cgccactcag aacgtatcag
    16141 catatgaccc ttccggtatc gagagtctcg agacccctgg tacgagctat gttggcgcgg
    16201 ccgatgccag cggcctctcg atcagcttga caacgactat caacactttg tttggatcgc
    16261 aacttatggt ccctgagact ggagtcatca tgaataacga gatgaacgat ttctccatcc
    16321 ccggatcaag caatgctttc ggctatattc ccagcccttc aaactacgtg cgacctggga
    16381 agcgacctct gtcatcgatt tcacccacta ttgtcgagac tgcggatggc aagctttatt
    16441 tcgtggttgg atcggctggt ggcagccgta ttattacagc cacgattcaa aacatccacc
    16501 acgtaattga ccagggcatg accgcgcctg aggcattggc ccaacccagg cttcatgacc
    16561 agctggtacc gaaccaggtc tccttcgagt gggcttatga caacagcacg gttgcgttca
    16621 tgcagagcct tggccacaac gtgacctgga ctgccccagg ttcgagcaca gcacaggccc
    16681 tgaggttgct acccaatgga acttttgagg cggcaggtga accaagacag attaattctg
    16741 gtggctacgc gatttgagac aacagcaata tgaggaacgc agcgtttcag ccaaacaaag
    16801 agcggccgat aatcaacacc ccataataaa taatgagctt tacattcttc ggaaactcgt
    16861 gattgtctca ttggtgaccc tggatagtat tgtaaatgca tgcttctgta atatcactgt
    16921 ccagtgtaga aacgcatcga gctggagcta tctctgccag gatgaggaaa acccgaccaa
    16981 tagtaacaaa ctactccgac tgatcgaata cacattggct gccgataaag ttgctttgct
    17041 aatgcattct ttgtattcat gtcctggcct gtggccgctg aataaaggtc ctttccgagg
    17101 cttttcgtaa ctcatatcaa tctcgcaatc cagctctgat accgatcacg gtaggttttg
    17161 ttgatgaagt ttatttcaag ggctcggatc tggtttgcca ccttggcgta gatacgaggc
    17221 ttgggctttg aaaagggcga atcgtcacca ttgggctcgc catgcggatg gccttgaata
    17281 ttcacgatgt gacaatcccg ggatccttgg tctgccatta ccgagtagaa cttcatcgac
    17341 tccacgctgg cagccttagc cgcggcatcc gctcgacagt ttccgtcgac gttcgtgtgc
    17401 gccggcaccc aatggaagcg gactcgaacc cccagctgaa gtatccattt cagcggaccc
    17461 atcaggttgg tgaatgtatc gtctgagaat atctcaggaa cagtgtcttg ccaggtgaag
    17521 tcgtggatat agtaaaggga tgactgcgag tccgtcataa taatcacgct ggggaactcc
    17581 ggccgctcct gattgccatc ctggaagccg cgccggcggc tgtcgtcgac cattctctgg
    17641 atctcgcagg cggcgatgtc caatgccaac ccaattgcat atagctctgc cttgtgcgag
    17701 tgatgcgtcc caataatggc gtacgaagcg ttagaccacg acggggggcc ttggcccaag
    17761 aatctgtatg caacagcagc gccagctatg cctgggccat cctcgttacc gtttttcgtg
    17821 gcggcgtcgg tgtacaagac aattctctta ttctccgggt tccaaccagg atcagcaacg
    17881 tcatttccga aaaccgctgc gccaacgtgg tcggctatcg tgattttggg attgatctcc
    17941 ggcgacagca tctgcgggca agttctgaac aggcccctcc ttgcgcatat ccagcagaaa
    18001 gcgtcacggg ttcctctgtc ggaagagatg tgggaaggat ctcgggatgt tgtgtcgagc
    18061 gcgaggttag ctcgaaccca agcacgcctc tgatctctag tggctcgcgc gacgaagtca
    18121 gcttcatcga gaaagtcgcc atatttcgac aatctgaccg aatcgatttc cttcaccggg
    18181 gcggccttgg ttaacccagt cctggtggct gaagctgtgc tcagttccat gaccgatgaa
    18241 tccgtcgtgc cgccgtgttc ttcatcctca acaggggcat cctgccttcc atagtctgtc
    18301 atgcccaggt tggtttgagc acaaagcacg cctgcctcct ggtcatgtgg ttcatctgac
    18361 acccctccgg aagcgatgga gtccagggtg cacatgagcc gtgcccgagc ctcctccagg
    18421 gtctctgaat ggccctccgg ttgatcagac atcccaaatg tgaattcctt taccaggcac
    18481 agcgaaagaa gagcaaaact gggaaacggt cacgatgtaa gtgtcgtcaa aaccctaaac
    18541 tctgtgaacc ataggaacaa gacacccaat ccgagtttgg cgcaacatgt taaaagctat
    18601 gtgaccgctt tcgccaaact gattagcagt tcatgcatgc ttccaaagtg tcgaaggagt
    18661 cgtactcatg ctgcggttgc tgaccgcatt cgatgtagta taatgcttcg gccaaagttg
    18721 acggcggtct gtcgtgaaga gtgtcgtcgc ccccaaatcc cctaggggat agtaccttga
    18781 cactaaattt ggtgccgcgt cccagcacct gtgagcagcc acggcagctg tccgcactcc
    18841 taccaggttt gccaagcaca gtcgacaacg acttcttttc catgcattca agcaagtgac
    18901 agaagctcag cataacttaa ccttaatgct taatgctttt gtctctcagg cattgcatgt
    18961 gccaggtcaa gatacaatca gtcatgatca gaagacccgg tgcggtgttc atccgagaaa
    19021 tagccgtccc tgctcctgac ttgcgtcgga cgaagtccac catttcttac atgtccctcc
    19081 tgtccaaact actcttggat gcgctccgcg cagttggcct gcgatgagct ccccactgcg
    19141 tctcttcacg acgctcatcc gcacgcacca catcacgtcc cggaagaagc tgcagcgcgt
    19201 caagaaagcc gcggcgcacc gctccatccc gtacgtcctg gtccgctacg gcgggtcgcc
    19261 gggcatcatg tacgccgaga gcgccgatgg ggagtcgctg agcagctggg tcagcgccgt
    19321 gcacgagctg tggtacaagg acttccagtg cgcgcagaag cccgcggctc gtgaggtgct
    19381 gctggggcaa gagacaaagg tgccatcgtc ctccgcgccg ttcaacgagg tcgagtccgt
    19441 ggctgccttc ggggacgaga tggaacggcg agggcttgcc tcgtggtgga aaatcggtat
    19501 gggctatgaa agccaggggt aagagagtgt ggcaccttgc gcggccatgc ctgtgacctt
    19561 gcgtggcttg ttcaccgcgt tgggactccc agcaagccag caagcagccg tttccagtag
    19621 gatcaatctc gctgaacata ttcagagcca tttgcagtat gaggtttgat caggtacgtc
    19681 gtcatgtcta ttctatccaa ctctattcta ttctattcta tccagggccc aagtctcata
    19741 gatcgtccgg atcatttacc gtgctatgcg attgccagct ccagtaacac cagtttcgta
    19801 tggtatatgc tactgcccat gatgctaatg ctagtgtgtg tacaagtgct ggtcatgcaa
    19861 atggctcgaa tgatgcttag ctgctggcct agccagtgag catctcgctg ttccagccaa
    19921 tgtcgtggag gcacttgtcg cagatatagg acccaacgtt gagggcctcg tgcttgtagt
    19981 gcgggcagtc tgtcttggcg gcaaagtgct gctgccgccc cactgggcag tagatctcga
    20041 aatgttgttg actgcctact ttgttacagc cctgacagac tgtgcgaagt tctttggagg
    20101 gacacatcgt gtctgtgacg tatcaagttc gaatcgagtg gaaaccgttg ctgaaaggta
    20161 gagggtatat ggaaaggcag cgcgggactg ggtatggggt atcttcgctg atggtactga
    20221 tccggaggaa aatgcttgct gttatatgaa agacgtctat aaaagctgtg aggcaaataa
    20281 tataggtgaa tgtccaagaa ggtatcgtga ggtgggttcg ggcatatatg tatgtgcccc
    20341 tgcacggaga tatctccgga tctctgtctg ggtactacta atgccagctg taaggttgac
    20401 gcaagaacca ggcggtccag acttcacgat acgccttggc caattggcga cacctccttt
    20461 ccctgttctg atgtcgttca gatagtgaat ccagtctggc ggttgtgggg gagtcggact
    20521 aagagctccg gttggttcaa gtggtgaggg tcggtaggta tcgggcgtat cgagatgcgg
    20581 atgctctagt cgtctacgcg tacggtcaca cgtaagaaga gattccagtc aggaacagat
    20641 aacccgagtt ggctcgttga gtaagatgcg gcgattcgtc cgttccttat gcgatacgat
    20701 gcgcgaataa gaacccgata ttcgcctaca tatcgcgtga aattcagaat cggtaggaca
    20761 cgatccccag ttataatgat gtcacctgga acatacccgc agactcaaag ttctccagag
    20821 tcccaattgc cgccggcgcc ggcggagaat catcctagtg gccccagtgg atgccgccca
    20881 cctccagact cttttccatc gtcgcaacta tatactacta tcgttccagg ttgtttgtca
    20941 ccgacttgct tccatccatg gttcaaggta cacgcaacac ggcaagagtt gagactggag
    21001 ccggaagtgt ctatactgat gggacaagtg gcatctaaac atcagtcttt gcagctggag
    21061 agcaacgcgc ctttgcatgt tctctatctc tgttgctgcc caagccgagc cgcatatgca
    21121 atcctctacc atgcgtacct ggggttgatt actcaacgaa tagacggctg actggttgac
    21181 gggttaaccg ccacgtggga cacacggctg ttagatttct ccggttctag gtgagctggt
    21241 cccaggccgt tcacgctgaa gcctgggcgg aatttaccgt gtaatgcagg cagttcagct
    21301 gcgcagtgga ttgatgcggc tgatgtccga catatggtgt ctactgcagg ctgtgctgga
    21361 gctgaagaag aagctgttca ctgctgtcaa aatgagctag aatttctccg tctggtccat
    21421 cctgttcatt cccccttttg attgaagcgc tccatgttgg atctgctgcg cgtttcaaag
    21481 ctgctcgatc tggtcagata aacggacggt cgacacgatt cagcatacag acaggacagc
    21541 ccccaaggtg cttgcttccg gcttccgggg gacagccagc agctgaggag ggggccgcaa
    21601 acaaggagcg tttcaacttg ttagtactac ctcagcttga cgcgggaggg cgcccatgag
    21661 caagttcttc tgaagacctc aggtcgagtt tgagccgcct gtggccaacg gtctcaccga
    21721 caaatcagaa tgatagaacc gctaggtagg ctggctaagc cagaggtgct gtgagtttaa
    21781 gtgggcgggg cggtgcttat tttggcagag cgttgagccg agttccgtcc aacctctagg
    21841 gcttttcagc tgtgaggcca atcaaagacg tctcgggaac gtcgatggca ttcagctcac
    21901 gaccctgagt gtttcatgct tacggctgtg ggacgagagc gccttcgcat tttcagggac
    21961 tgttctttgt ctcccagatt gccccgatcc gccaggccaa gagccatcgg cggatgagct
    22021 taactgtcga caagcatcgc catccaagcc atcatccgcg atgccaagcg ctgagttagc
    22081 tacccctacc cgccaagtca gccgtaggga ggctaacagc agttagccgg ggccgtgatt
    22141 tgctcacgat cttggacggc accagcactg gcattgtcaa gattgccctg tttgtttgac
    22201 atttgaacta acttagactg caagactgct ccatcacagg gcagacagac aggcagaaca
    22261 gggcaaaggt tgccaacccc ccggtcgttc cggctgctag gattggatgc ttcgatgcga
    22321 cgcgacgact ccgccacccg gctcccccct tggagcgcct gtccgcatcg tcgcctgcct
    22381 cttattaagc cctgccgcag ggacgcccgt ctcctctctt tgggttgtgt tggtgactta
    22441 gtctcttggc atctcatagt ctattcagct gggctgggtg acatctcttt ttttgtttcc
    22501 tacttagatg gagctggacc acctgtcgcc ttaataaccg cggcgcagtc ctcttttgtc
    22561 agtacgaccc tctctttttc tcgtgccttg ttcatgcatc atcctctcat ctcctaaaac
    22621 ttcggtgtct tggcattgtg aaccctttat ttattttatt ttattttctt tccacaaccc
    22681 cttgctgccg agtgaaatac caccttctgt tgcgcctgtc ccgactccgg gtcccttgca
    22741 atctgaggcg gttgacggtt gacatcatcg acttcgcaga cttcgaaccc ggccacacca
    22801 cgactccttc caccactttc gcccgcccaa tccgactcga caagtcgcca aacccggtgc
    22861 gaccatgaag tccgccgtaa cactcgctac cggctcgctg ctggcttcgg ttgcgcacgc
    22921 ccaggtggtg caatgggaca tccagaagcg ggacctggcc cccaagaaag gcctgcgacg
    22981 ccgcgccgct tcgacctaca ccgaggttat caccaacgag gaggcaagag gtggctactt
    23041 tgcgaccgtc tccgtgggta caccggccca gaacctgaca ctgcagctgg ataccggaag
    23101 tagcgacatc tgggttccct cgagtcagtc ctcagtatgt gagaagtcgg cgtcgagagg
    23161 aggcagcagc agcagcagca gcagcgacgg ctgcaccttt gggtcttgtg agttctaatc
    23221 atgatttgga tgctcgctcg ctcgcccttg tctgaccttt ttctgcacag tcaatcccga
    23281 taaatccagc agctacaccg ttgtgggcca gggtgacttc agcatagcct acgtcgatgg
    23341 cagccattcg aaaggcgact atttcaccga cgttttcgag attggtggcg ccaagctgtc
    23401 caatatgaca atgggtctgg gagaggacac cgatatcccg tacggtctcg tgggtgtcgg
    23461 ctacgccatc aacgaagcca ttgtcggcac cgagcagtct ttgtcagccg cctacgacaa
    23521 cctccctgtc ttgatgcaga acgagggtct catcgcgacg aatgcctaca gtctgtggct
    23581 gaacgacctc gacgccagta cgggcagcat tttgttcggc ggaatcgaca cggaaaagta
    23641 cgagggcgac ctcagccgtc ttgacatcat caaggacgag cagaccaact cgttcagctc
    23701 tttcatcgtc tacctgacct cggtcacggc caactcatcg tctggcagcg atacgctttc
    23761 gtctcgggaa ttccccatcc ccgttgtcct ggattccggc acgaccctca gctacctccc
    23821 caccgatatt gcagcccagg tttggacgga agtcggcgcc atctactcct ccgaagtcga
    23881 ttccgccatt gtcccgtgct ccatggccag tagcaagggt cagttcacct tcggctttgg
    23941 cggtgacaat ggccccaaga tctcggtcgg catggacgag cttgtgctct ccctggtcac
    24001 ctcaggctcg aatcccactt ttagatctgg acagtatgcg ggcaaggaag cctgccagtt
    24061 cggtatccag aacttcagca gcgatccttt cctactagga gacacattcc tccggtccgc
    24121 ctacgtcgtc tatgacctag tgaacaacca aatcggcatt gccaagaccg acttcaactc
    24181 gaccacctcc aacgtcgtgg cgtttgcgag cgacggtgct caaatgccca gcgctacggc
    24241 tgttgctaac caagtaactg caacgggctc tgctggaacc tttgcgaccc cgacttatgg
    24301 tgccatgaag ggtttcaccg aggccaacgc cgcagtctca gtacccgtgt tccagtgggc
    24361 gcagcttggt gttatgggag ctacgacact gttcatgttg ataggaagtg gtttcttcct
    24421 cttataatga ctcgtatgta agcctacctc atttgagtct cggtcgggtt tttttggaat
    24481 tcaagcacat gtatataaat aataagaagg ccaagctcga tcttggcagg cacttgactt
    24541 atagaagcaa ttaccgatgg tcgggtacaa ttaaccaagg ggagtctatc gtcgtagttg
    24601 ccattcgagt tgttttgggg agaactgcat gacggcgcca gtgatcttag atatatctaa
    24661 aactgtgaaa catcataaca taatcaatag tgtcgcgtga caagcgtcct acatagtatg
    24721 tcatgtcata cccttggcgt gcgtgtggca ttggcgccct tgtcctgcgg tcagcttgtg
    24781 ccacctttgg gattcgatga agccaatgag gcgcgatcag gcagccttaa ttaatacaat
    24841 actgcagtct gcaatctaat ggcttgacgc actgcgactc gccagatcga gcactcgcag
    24901 gacttgactg aggtccagcc acgccattgg agcaccaagt ttcttacgtc gcaatgggca
    24961 agcgaatatt atggccgacc gccaagctgc tggctctggc agtcatgcag gctatcgggg
    25021 tggcccacca ctccggggca cagggcacgg gtgacggaga tgtgatgcac atcgcgatcg
    25081 tcggagccgg catcacgggc gccgctacag ccttccacct tcacaacctc tccctctcca
    25141 gccccggccg gccgctctcc gtcaccatct tcgagtccgc cccacgcgcc ggcggccagg
    25201 tcaggaccac gtccctgccg ggcagttggg agaagttgga agtcggagcg gcgcacttct
    25261 acgacgatga ttggtgtctc atggacgcgg cacgggccgt caacttgtcc acgagaacca
    25321 cgcgggggaa aggaaacgcc cacgtttggg acggggagag ctttgctagg gacagggtct
    25381 gccatgcctc ttttttctgg gacctggacc ggtggttcga tccgcggcca ctttcgcggc
    25441 ggcgccggcg agaggcgtgg cagcgtcgga aagaggacct ggaactggag tggcgttacc
    25501 gccggtcgcc cgacaagttc caacggctag tggctgggtt gatggagaga tggaagatgt
    25561 tcggggctaa cgctaccttc gacaatgtcg ggcgggagtt ctcggacgta agtcttatag
    25621 acggactcgg cgcgtctgcg cgggatttcc tacgaggcat gagcgtggac gaggaatacc
    25681 aggagaggtt catagagccg tgcctgcggg atgcctacgg ctcaacctta gatgaatcat
    25741 ctgtcttgga cgcggccatg gccgccgggg cactgcgctc gaaggcggtc tccatcgtgg
    25801 gcggcaacgc tctgttggtc gaagatctaa tcaggcggtc cggggctgag ttgcacctgg
    25861 gttccagcgt cacatccgtc acgcacgggg tcagtcactt gtatcggttg gccgtggctt
    25921 ctcaaggctc aacgagtgtg aagcacggag agtttgacgc ggtgttcttc acgggatcat
    25981 cccaacatgg catttcatcc ccgtgggccg gagcccacaa accatcacca gaaatagaga
    26041 gccacattgc gcactactca atctcaagca atcaacaatc actcgaaccc tttggcggcc
    26101 ctgttccatt ggctccgctc tcctttctca cgggtcagga ctccaaatac ttgggtgaac
    26161 gggatgtgag gagcctgtac acgcacacgc agttctggat tgacagacga ggtagtgacc
    26221 ccgaccctga gtgcgaccaa ttcgacgatg tcgtgtcggt aaattcgaag agggcgctct
    26281 cggacaatga tctcctgcgg atcgtcgagc atgggagcca cgactctgca ggcgttggat
    26341 ggttcagctg gatagataag catagctggg tgaggcagaa ccggaactgg accgaggtcg
    26401 gagtcaatat tgaggggagc atagaaatac gtcctggact atataatctg ggtcacaatg
    26461 cgctggacac ggccgagatg ggatgcagaa tgggccagaa tggagcgcgg ttattgcatg
    26521 aaggcctcat aagtccaaag caatgactgc tcagggtcgc ctctgtttca tttcagcttt
    26581 caaatgtaat gttggaatca tacagttgat cgattgatca agtatgcggt gtaacccacc
    26641 ttgcatgaaa gggatcaggc gttcgcaata tgttaccttt catagtcata acaacatgat
    26701 atgattgctg tctcagccgc tgatcatcga gtccatgaga accaccctag attgcccgct
    26761 gtatctgtgt caccactcgg aggctacctg acatctcaaa tccgttgcca tcggggctgg
    26821 ctgttgcccg atcctatgtt ccgcaataca tcaacttaaa agagatgcca tggcggaaag
    26881 cgttggtcct acgtgccgca attggctgct cctgaagggc acccatccct gtctacgatc
    26941 taaacttggg atgggggcac agtatactgc atgcacttgg tcacccatcg agcagcccac
    27001 cgacatgaac tcacaacgca aggcaagtca gcaaagagaa gcccacattg tatgtttttc
    27061 agcatttcag gggatggctt tcttggttcc gtcccaatca actaggcttt gttcatcacc
    27121 agagcccttt cagagaggtg caatgcatcc taacaaggct ttgatttata aacgctacaa
    27181 atttgactgg ccgatgccag ccgaacacct accggtggaa acccggccgt tcgaccctga
    27241 agcaccacct tctccttgag gtgtcatgtt caaaaacctc tacctgtcat ttgaccctta
    27301 ccagcgagga cagatacgct cgccttacca gccagccaac tactcatggt gctgaaggtt
    27361 gataatgatg atgattagac ataccagatt caacttctgc caggcgcata tatgatgtat
    27421 aactcgtggt cttggctgtc ctaaatgtat atatgcatcg tgcggcattc ttgtctgact
    27481 ttggtacgtt gaggttggcc gtaaatacta aaaagatgcg ttatgcattg aaattgtctg
    27541 gaaccagccc gaattacctt cgagtacact agaccacaag cattccggcg cgtgaaaggc
    27601 agcattgtga tgcttccagg ccaggagaaa ttagggtgtc ccacagcatc ccaaccatgc
    27661 aggctcttga gggattcccc tataaatcca cgacaacggc agggtaaacc atttcctgtc
    27721 acgctggccg cgcagaataa tgaagagaat gagattgcct cagtggctga tttcccaccg
    27781 cgggaaaggg tcagcgcatt ggtgctatct aagtagccta cagtttgcgt ttgatttgag
    27841 ggggttggtt ggaagatctt ataatacttg ttgtggtggc atggagtgtc cgatagggag
    27901 gatccacata ctctacttac atgttgtgtg actgatgacg tgacatcttt ccgaggtggt
    27961 catgtgtaaa ctctactgct caatagctta cgtattcgac atgtctagaa tctagaaaca
    28021 gattgtcaga aaaggtatta tgacggtctt gtcgtgattt caagcctgcg atcaacgtag
    28081 gctttccagc tccaaacagg tggaacgtcc ttggtaccac atcacgtcgt gctccaagct
    28141 tagtgccctt aatttctaca ggcagattct tttgttagca caaaagtggg ttggatcacc
    28201 gttggtgtca tcgtgacgtt tactttgtgg ctcttcgttt tccggtttct cacaggcttt
    28261 caaaagccag tgcagaacac acttttcagc tctttagtat ggtcgtcaca cgtttgaatt
    28321 agaaaactcg aatgatttcg taaatattaa ggacaactat gtatccggcg gctctcgcgt
    28381 ccaaagtaaa ttcatatctg gaacctgttc tcgacccggg ccattctatt tagcaatttg
    28441 gtcggccctt cctagagtat cagtcacagc gttggaaagc tcgttggtcg gtcgatcctt
    28501 ggagtcagaa acacgaatag agccttgatc acttggtgtc ggcgcgagct gcctctgctt
    28561 tcttcggcgt ctcagcacat catcaatcca tcggccaatt gaaagagtaa gcccaacgca
    28621 gaggacagca atggctacac tgaatccacg tcggtaaagc ggcctgtcgt ccgatcggaa
    28681 gatttgtgcc ccgtaaattc cggcgatgtt ggcacccatg atgacgctaa acgcagacgt
    28741 agattagttc ctggttgcat tcggaagtac gtggtcagtg aagactgaag attaacttac
    28801 ccagccatgg ccaaagctct ctgctcagag tcgtcacagg cgagtgacaa ccatgcgatg
    28861 ttgagggggt gtgagaatgt gccaaagact tgcgtccaaa cgacgccaaa atagcgtacg
    28921 ccacgaagcg ggacgtcagt gaagacacgg ttgaagatgt aacccagaag gtggcaaaag
    28981 agtccaacca taacggtctc acctcgtcgg ttactggaga cagaccgagt gtcaacgatg
    29041 agtacaataa gactaaattc ggagggggct tacaaatgat ccgagaacca gctgaaacca
    29101 aatgatactg ggacttgtat gaagagacca actgcagcca tggcattgct gacaaggtta
    29161 ccgaatccaa agccagaaac aagtgtcgga gcgtaagtgt caaatgcgcg ctgcgggccg
    29221 ttgttacaca gagtgataag gaagtgtgcc caaatgcgcc agtcggtgaa ctatagtttg
    29281 gatctattag cacaacagcg tccacataga ggaaatacca ctgccttaca actttcttga
    29341 acgcggctgc gccaattcgc ctcttcttct tccctttcat agggtcgtca agcaggacac
    29401 gcgtctggag aatgtgcagt tcccgtgggg tgaaccagct gaacttgggc aaaaaagtac
    29461 tgtgcgggtt ctgaaatgag tcgggtaggc agaagccgaa aacgaagccc ccgaggatcg
    29521 taaaagcacc catgagggta aacaaccaaa accagcccgg ctggccgcca acaccacgca
    29581 tgtgtagaat tccataggcc agcaacttcg cggaggcttg gccaatttgg ttgccaaagt
    29641 agaaaaccat gacacgcttc gcagtttcgg atcgcgtata ccatgtggaa agagtccaaa
    29701 gaccaccagg aatgaagcca gattcggtga tacccaagat gaagcgcgtg acaatgagtg
    29761 ccgcgtagcc acgctgaaat gactggaacg tactgacaat gccaaagagg aagagctgaa
    29821 gagtaagcca cttgcctggc ccaactcgat agagaatcat attggaggga atctcggtca
    29881 aaacaatgcc taacgacaac atctgctggc cgacgttgaa ctgatcctga tcaacgccca
    29941 catcttgcat gaaattgtcc gtaatggcgt tggccatatt tcctcgatcc aactctgttt
    30001 tgacactcat gttagaggat aaacatttcc atgcaattca atgcacatat gaattcgact
    30061 tacgcaagca gaagaaaccc aacgtcagaa taggcataat tataaggtcc agcctacagg
    30121 tacgatgtta gaagccatag ccttacagtc tgtccaaggt gcttactttc gcttggcttt
    30181 tgactcttcc tcaacggtcc agtcgacctc cagggtagga gcttcatcct gagatttcgt
    30241 ggctgagtgg ctttccacgt caaccgactt gttgacctcc attctgtggg ttatggagcc
    30301 aaagcttcga tcagactaac cagataacac tttgaagaga ccttcaactc aatcgaaagc
    30361 ccaaagtaac tctggagccg cctcagaagg atgacaggcc taagcgtgct ctgtgggaag
    30421 gtcaaacata tacgaggtcc attataccac attcacatgg gcccagccaa ctggttcgaa
    30481 ttgcgaaatg cgttgattct agcacgcaat tcgggctgaa atcctcggcg cgctcattga
    30541 ttggaatttt gaactcttgg tacgccttct ggtctcttgg tatggacgtg gtgggcaagc
    30601 catcgggcct tggcgtcttg gactcttggt gccgcgtggg cggccgaacc ttcgaagctt
    30661 ggcatctggg cggaaaggaa cttaccgcgg gcgccggctg tgggatattt tcaatgaccc
    30721 ttaacgtcat tggagtttat catcgtggcg cacattgtga tggtatattt cagccgtgat
    30781 ttaagtgcaa tatggcatcg cgtgactggc taccgtgggg ttgctttttg gaactggcag
    30841 gttctaggct ttcaaatatt tcttgaacag gcatcaaatg agcttggcaa cttgacatat
    30901 tgatgagctc atccgaccac agacggtcct gcaatccgtg ccctggatgt aaagaacatc
    30961 agtatgctat cattaagtgt acgtaaaatg taacagggct tctgtaaagc tgagaaaaca
    31021 ttttcccaca aagccccaag ttcggcccca cgtgtgtgcc acaatatgtc caaatgctgg
    31081 tgatcacagc ctggcctcta ttcttcgccg acagccacga acttggcaat aaactctctc
    31141 cgcggaccta ctgtaaatcc actgcaatac tgggcgttaa catagtccct gtcgggtgta
    31201 ttcataaggg atgaacatga agggacggtg ttttttattt ccttggcgtc gacaatggac
    31261 tagggtaaaa gtttgcaaaa ggaaacttag gcctaactca ctcaagctgt tcgattccac
    31321 tatcatcaac aatctccgtg gcaaacctgc tgtatatagc agcaagggca gccttcatgt
    31381 ctgaagctca tgttagatag ccagaataag cgaagcaaca tgtgacttac gtaagatagc
    31441 aaagtgattt ccaatgcaca tccgaccgcc actaccgaaa gcccagaacc accgattcat
    31501 ctctttgagc ctttcgtcat ccttggcgcc ttccttcatc cacctatgag gcgtccattc
    31561 attgggattg ggaaatacgt cttcgtttcg atgaaggcaa agcgcgttag ccgagacctg
    31621 aactccacta ggcagcgtcc caaccccttc cagagtagcc ccagcatgag acacacgagg
    31681 ctgagggcct ggaactggtt gatgcagccg cagtgtctcc atcaggattg cagagagcaa
    31741 tggcagccca tccagactct tgagtggtgg caaagagttt tcttggccgt ctttatcttg
    31801 cccgtggaga ctccgcagtt cttcccgaag cgcatcttga atgtgtctat tgcaaggacg
    31861 gctgagctgg taggtagagt aattaagggc tatggagctt gtgtcaaaag ctgcaactgt
    31921 agaatttgtc agcggaggat ctgaacatta ccagtcctaa caacacttac caatgtgatc
    31981 cataatttca ctcgcaacta gcctgcgtct catgtctcga tcgaggtcct ttttcgacct
    32041 tgctattgca ttgtccagac tcctccaaac acttgcctcc ccctcctcaa gctgcccagc
    32101 tattgccctt gcttcaacat cacggcactt atccaagcac catgcatcga cgagatcgag
    32161 cccagttcct gacttgaatc caaggcgttg agctagattg tttaataccg gtagctcttg
    32221 tgggaggaac acaccctgtg atcgatcacc aaagcttttc gccaataatt tccaggcagt
    32281 ttcgtcatga aggtagttcg aacgtccatc catgccaaaa atgaacgcag aagtcgcatc
    32341 caccatcatt cttgcataga gttggacgat gccgactaca gtaccacttc gagcctgttc
    32401 actaatgtgt ttcaccaggt ctcgtccgat gatctcgttt gtcgatctcg tgacagaaga
    32461 aggccctgag atcaagtttg atttagcgta aacagaacta atgattcttc tccgggccat
    32521 gtgtgacgct gcatccagca ttgagaacat attgacggta ccaccgatgt ttctgaacgt
    32581 cagataccat ggagacttgc tccatccacc catgtagata gtgcggagac ctgagacgtt
    32641 gttgacactc aactcagcag gtgccaactg tactattggc cctagtcttc tatgcgcgtc
    32701 taatagggtt gcgttttcac accgagaaaa tcgtttgtat aggatgaaca gactgctata
    32761 ccgacatgac cagtgggcag cggggagctt gcgaagcggg gaaacaaatg gtcgggcaat
    32821 tatctggatt gcacacgcca gaaagaagca ggcaagataa tatgatatga ttgacatggc
    32881 tgtgccagta cactattttg tattgtgagg agaaagtgta tgaagagatt ggccgttcat
    32941 tgtggtggaa agggggcgac attctcggga tgtcttcatt cattcagaaa cctagaaata
    33001 cgtttggcac atgctgaatt cgtctagtat ctgacgtgca taatcgctac cagtgtatgg
    33061 ttgcacaagc cggcacacac ggttggtccc caaagccagt cttatcgacg gagacgagtg
    33121 ctatgtatga catgctggcc gcttgggaac gtttgggtgg tgtttgcgta attgcatatg
    33181 gcggtagtct cgttcattct gctgaccaga gttccattct ctttcccaaa gatcagaatt
    33241 acgctgtatt tctgaggcag ttcagctgta ttgaaaagct gtgcggccaa tagttaaatt
    33301 agaaagccat agttctgcca gttgttgtca aacccgctcg caagcctacc atccagaagc
    33361 tcttggtctc acttcatatg ctgaatacac cgccgaatgg accattccga caaggccttt
    33421 tgggttaaag tagtaatcga ggccacgaaa tattcattta cgaagatctt gcgttgagtg
    33481 ttactacaag ggcttctcag cttaccaagt tgagagccac aggtacctag ccaagtgtta
    33541 cagaggcaga cggtcagtcg gtctctttag ccttgaacaa tattaacaga gtactaatct
    33601 catttacacc cgtaagctat atgtagagta atgcctcatc caatgtgatc agactaaatt
    33661 tcttccatac agagccgtgc gggaattatc accatccttg gtttaagttg ccaaattgtc
    33721 ctagaaaaat ggcccagcga gactctatga gttattggga ggagcagatt ggtacccaca
    33781 atcgagaaag ggcaaaagcg agtcaagtcc cgggtacctg gagcatgcgt tttcgtcaca
    33841 tgacaaacta tccatcgagg cagtctgatt gatccaacat tggcttttct caatatccga
    33901 cttaaacgac aggttctgtg cagcacggag ttactgctca atattctaaa gccgaccgaa
    33961 gactggggta aatcggcttt tctgtatatt tgcatgtccg attccgaact ctgcgggcta
    34021 agcttctgtc ggggataatg ttcttgaaga atgcatatgc gctcggcatt tacggagtta
    34081 atggagtcat gattcatcca actctaaata tcaccaccaa gcgtataaat gcaataaaca
    34141 gcattcggtg gacggattac gatgttttgt atcatgcagg ccaaataaca ggcgatactt
    34201 cttaacttat atcaagatga caaattcgga caaggagatc gtgctggtca ccggcggtaa
    34261 cactggaatt ggtctagagg tcgtccggaa gttgctgcgg gatcacggcg acaagttcca
    34321 cgtaatcatt ggctgtcgta cagtatccaa aggagaagag gcggctcagt ccctaaagca
    34381 agacggctgc actggagtcg agacagttca gctcgacgtg accaacgaag aatctctagc
    34441 tgcggcagcc aaagcgattg aagaacgcca tgggaggctt gacgttttgc atgcaaatgt
    34501 acgagattga atcctgagta tcgtccgacg aagttttggc gagacagctg accatgaaca
    34561 ggccggcata gctctggacc taaataaccc tgatcgcagc gtggtgccaa tgagcaaatt
    34621 gatcatgcag acaatggaga ccaatgttgc cgggcaagct gcaactgtcg agaactttga
    34681 atttcttctc agaaaggccg ataatccgag ggtgatattt atgtcaaccg gcgcaggaag
    34741 cttcgaattt atctctgacc acaagggcct ggtcttaact tggccgtcat actgcgtgag
    34801 caaggcggcg ctgaatatgc tgatggttta ttactttcac aagtttccca attggaaagt
    34861 caacgcctgc tgcccagggt tcagagtaag tctgcggcgg ttcctttgcc gaaagcgttc
    34921 aaatctaact cgagaccgat aggctaccaa tctgaataat ttcggacaag gatcaggggg
    34981 ggccaagccc ggacctgtcg atgaaggagc tatcaacgca gtcaggcttt cgttgctggg
    35041 gaaagatgga gagtctggta catatactca acttgagggg acggatggat ggcgtacagt
    35101 gggatggtaa tatggacaac tatcacatat cgtcaagtac aatcttgtaa attgaaaata
    35161 cccaatgtgg caaatactgt atactgcacg tagcttggaa agagtaaaac tcaacgttaa
    35221 aagcatagaa acccgcagct gagcgtggct gtctggcaat ctaactcaag acacacgata
    35281 cgctctggcc atccgtcagc gctgcaacta ctgccgagaa cggtatcgtg ctaagatcga
    35341 ccatcctgca catcggtcac atcagccaat gaaactcata gacctccgcg ctggggagat
    35401 gctgctgctt ccttgtagaa aaagtgaacc catgcaagaa ccccaatcag gaacagccag
    35461 atcttgcccg ccatagtcca cacccgaatg gcatcagcga tgacgacggc aataaaaggc
    35521 tgccgggaaa ctaacttgac catattttat tcacttacta tgtagagctg gttgtagtat
    35581 gactatcaac ctaaaaacgt aagatatgtt agccggactg atgttaggat tcatgcccaa
    35641 ttcgacacct aatgattact atgtacatat cgagtgcgga gaatcgggct ttaccgtgca
    35701 catagcatgg tagaaagctg acctccgcta tgcctttttg atgtatggtg taagcagggg
    35761 cattgcacga tcgctggcat tgtcggaaag ataagcagtg gcactgtaaa tgcgagacag
    35821 ggatgcttgg ataatcaccg cgagtatcgc gcgatccaac gtgggaccct ggactcccaa
    35881 gagtacccag cccacgcgtt taaattgaaa atctccggcg ccatctttcc cagtcgatcg
    35941 tggtatacta tggtaaagct gttcaagtac ctggattcgc tgaaacatcc cagcataagc
    36001 catgcagctc gcttcagcgc ttctcagggg aatattgatt gacggccatg tcggcagctg
    36061 cgttcacagc tcctctttct aattcaggtg agccaagcga attggaaaga taagggccgc
    36121 aagcttgccc attcaaggcc gtttggcaag gttagaagag ctccgcatgc aggtataccc
    36181 acctctatgt atatcacagt agttctttga cctagtcgga agtgcctccc aacatctagt
    36241 tcagaaagtt gaggcgggta tgatgcctgg ttggtacacc cacgatcttt tgcagctcaa
    36301 gatgtaccag tggaaatctg ggccgtgcag caccctgctt ggtttaccct gaagccattc
    36361 caaatgtact ttcgttatga ctcttgactc ttttgctgta tgtaaaagta atgtaaagat
    36421 gctcatgttc tcattgcggg gcgaagaaac actgagcaac caggtccttt cgtatagctc
    36481 tctactaaaa acatcgtcgc aggtttgccg aaccttaaga aacaagccaa cttactgtta
    36541 cacgggggac acaatgatac ccgtgttcaa tatttggcca ccatggacgt gaacagtcta
    36601 ccccgcggtg atggttttta agcatgggat gcatggagta tgatctacca actcccttgc
    36661 ctcgtgcggt gcgatatggg catcctaccg ttctgtcggt tcttgcacga atcgaagaga
    36721 cagggcttag catccaccca tgcagttgaa cggacatggt gggggcctcg catctcgcaa
    36781 gctgccgacg accaggaatc caattatgcc aacagggtag tcgcgcgatc gaatgtgacg
    36841 gaggcagggt caccgatttt gcgacccaat ccaacgacga gatgtcgagt caggctagcc
    36901 agtaagggtg ggagagcttc tgggcatcgt ttgaactcca actcacatga gctctggggt
    36961 gtatcccacg gcacttgcgc tgctacactc tcaatgcaat ggtggtgttt agagtttagt
    37021 tagggcgtcc gctgttcaga aggcctcgcg tcagtggtgt tctccaccca tagtggtgca
    37081 agtcgagcgg gcaatcacaa tcgagaggag acagcgcgag cgtgttgtgc cgtgtcgtat
    37141 catcaagctc attcacagtt gcgtttattg agtgtgcttc ttgtacacgc cccaagaaag
    37201 gccgctcacg ctggtgtcgc cgattgaacg cagatgtagg tacaattctc ggccgtcttg
    37261 gaggtgcttg ccatagggct cgcaagggtc caaccaacct gcatcagagt gggctcaaag
    37321 gcgatctggg ctggtcttca ggggaggacc atgtcgtcca cgcgactcta ccgtccaagg
    37381 gtttggtacg ctcgcaagcc cccaagtttg acactcctca tatccagctg ctcgacaggg
    37441 ctgaacgcgc cttcacactg attgatcctc tggcacaata cagactacga ggcaagtgaa
    37501 gatattggtt agcagctggc gtataacgaa caaccttgga accgttggag aaccgcggca
    37561 ctgaaccacg gcccagctag ttctccgccg ccaaggcact ccggcaggcc gtcgggtccc
    37621 ctgacaaggc atcgtaccat tgcatgcacg aagtcatctc ttatctatcg tcagattcca
    37681 tttgtgattt ctattgtgca agccaagctc attgctgcgc gcacggtagt atccggttag
    37741 cggccaggct aggtatctga gtggtctaga gccatgctag ccctgccgtt gctccgacgt
    37801 tgttgattgc tttcccgaat gtttgcctgt ctggtttgct ctaacttggg tttgcatgca
    37861 tacaagctcg tgagcaaccg aaagccgcaa tagcgccaaa ccgttgttgc tggccttgcc
    37921 tctcgtcatc ggccactttc gtcggcggct tgaatataag cctcgcctag ctgtctctgg
    37981 cttccaatcg ctgcgagagg gaggtattgg actgcggttg cgttttggtg caacattgct
    38041 aggcccgtgt ggctatgatg gcccaccact tcgcaataag caccagtgga agcgagcaag
    38101 tagtaccgtc gctgttgact cgtttgagat acctgccccg aagaagggtt tgaccattgc
    38161 taggcagagg acgccgaggc cctgcagtgt ctgtgtggga taagagccgg tgaagtacag
    38221 tcaggcagtg cgtcctaacg gccacatacc tgataggctg cgctggtgtg cccagcgtct
    38281 gcaggtccac atctggtgag ggcgggctcg aacgctatcg cacccctgga gttaagaagc
    38341 cgaccaacac caacgcctag aaccaggaca gtctctatca ccgacggtat ggaccctagt
    38401 caggccatgt acctggcatg tcaccccatc cacacggctc tgccgggtca tacatattat
    38461 ttgcagcacc ttccaccgca tggcgggtga aaagttaaat gaaataaatg aatgcgcggg
    38521 ttgctcagag atgcggtcgt ggtcgtcgac caactttttt ttttttttgt tttccagacg
    38581 ggcaatattt ctcgaccaac tgcatctcaa gatgtgctat acaagttgaa gaagcaagcc
    38641 tgatttgcag cgcagagcgc ccaaaaagca agagagcccg cctgcctgat catcccaaaa
    38701 cgacagatga tacatcgcag cgcaccctca gaccctctcc gcgacccctc ggtcggcttt
    38761 ctgtaaacat tcgcctccct gtctgcgttc tggcagttct ctcaaacggt ttcgtttgcc
    38821 taccatagca gctccagccc ttgatcaagc ccagatcttg gctctacgcg cgacccactc
    38881 ctaagattgg gaacatatac aataggcagg gcgcattgct catcaatttg ttgcttattg
    38941 tcgtacggca acatcgttgt tgctccgagg tgtcagtaca gggcggatcg gcggcctgcg
    39001 tccattacac gccgccttga ctccgtccgg ggtactacga caatctttcg agctttgaag
    39061 acagcctcaa gtctgcccaa gccagactat ccagtcactc gttcaccgaa gggattatca
    39121 caatctttcg taccaacttt cacagctatt ggaaactcca cttttcctgt catccctcgg
    39181 ctccgcccga aagtaggcgc acctgataac gatatagaaa gacacccacg tcctcccatc
    39241 atagaggccg aggcgacgag gtgaaggcat actctgagta gcgctcgttg gttgcgccag
    39301 cccatcatgt ccggacgaag tgcatacgtg cggaagaaga tcacagagac aaagagcaag
    39361 gagaaaggca cagccgccag agcaggactc aagtcgccag taccgccagg caattctcgc
    39421 ggttcagaat atgaggacag ccacgttgtc gattacctag ggccacaagg cactgggtac
    39481 gcgacctcaa atgggcggtt tctcaagttc tcagacacgc cgagagatcc ggacacgaac
    39541 ttccgcagcc ctccaacagc tttcagcacc tacagcagtg gaagccagag cggcgcaagt
    39601 gaagggggca gacgtgatgg cgcgctgaca taccaggggc ctatggacaa cttcgcatac
    39661 gcgcgagtca gaaaaccaac catcaagaca gaggatgtgt cgggtatcga aagatcgggc
    39721 tttcggtatg ccatcgacaa gaaaagcgac gatgtaagga aaggtctcag caaggcgttc
    39781 agctttggca agaagtccaa aaagggggcc gagtccgaac caagagcgca atcagccgct
    39841 ggccattctt atacgaatga tcatgatact tatgagcata tggacatacc tccgataccg
    39901 actttgagtc agacccagct tgaggcatgg gatgcagaaa atggtgtgcc accgcctccg
    39961 tcaatgaagc ttccaccact gcctacatct gccacgtcac cttccatcaa gcggtggatc
    40021 ggcgctggca gacctgtgca gaaatggaat aagttgcgaa aggatccaga gctctgggat
    40081 ccaaacggcg acgttctggt ctacctggga tttcgcggtc aaataccaag gccgaaccct
    40141 tcgtttcgcc tgtcatccca tattattgag tcaaccgaat ctcgggccct catacagctt
    40201 cttagagagg gttctacgga ggatgacatc cacatgccgc cctcgcctgc aggcgcacca
    40261 cctatgctgt cccgccgtgg caacccggcc tatactgcat acgcccatgg tcgcggccaa
    40321 cccacaccgc cgacttcgga agatgccagt ctggtcgacg cggacggcca gatatcctat
    40381 gagatctact tccctacgcc tcctgagctg accaagtccg aatcacatcg ttatgtcatc
    40441 accacgcgta atgtgttcgc acttctatac caggcttccc ttgttggtgt ctcgctttac
    40501 caggctctct ccgatctgca tgcccgcctc gaggactaca tgcctccaga tgccgacaac
    40561 gtcggtatga ttttgaacta tctgtcggtg cgcgggatcg atgattgtcg aaacgaaccc
    40621 gagacggcgc tagcccttct tgcctggtcc gagtctcctg ccgtgagatg ggaagaaggc
    40681 tggcgggagg ccttccttca ctgcgtgggg acgtatgggc ggctggaacg gtgcgcggac
    40741 tggaaacaca taaccccgat cactcgtgcg cttcttgaaa gagcatgcct tgagactcaa
    40801 ctgcgcgtgc agtccgccga ggagagactg gctggattcg cgtatgccga cgtctggcct
    40861 cctggcggac ctatcgcaaa tagcccggct agagcggctg cggacaggct gcagaagttc
    40921 tttctctcgc actgcaccac atcattcgga gaatggcctc cacctccgtc cggggagccc
    40981 tcagccgacg gcgaagatgt gtggttgaca agaaaggtag cccaaaagct tcagaaagag
    41041 ttcggcgctt tgtatgacta tctggtcaat cgcgatattg tctgggacga gtcggagacc
    41101 cgcagtggaa ggaagtggat gatgctctcg gagagtggaa acaaggcatt cgacccggac
    41161 accgtcgacc tcccaatcca ggatttgctc attgaatggg acaaccgttc gcgcttcccg
    41221 cacattccgc acccctatcc tctggtcccg gactccattc cgcctcagtc gaccccagcc
    41281 tcatcccgtg agaagctcaa gaaatctgac aaggaaaaga ataagggggc tgaggatcgt
    41341 gcccttgagc gtcgtgtcca attggcttat accgaagcta ccaacatcta cattctgggt
    41401 tcagacttta cgcaatctga cctgattgac agttttgtca agttcgagaa gtcagaccag
    41461 attggtgccg ttgacccaat ggtcgcacgg cgtggccgct gggtgctcat ctacatgatc
    41521 ctccagacgc ttgcctctgt atccgtcgac gcgccgaatg tccgatacaa ggaaaatgtg
    41581 acatatcacc tctcaccccg gttgaagggc accaagatac cgccttggaa aggagtttcg
    41641 aaccccgcca ttgaggcggc tcacgaactg tcccattgct ggcttatccc tcaaacctgg
    41701 tccgccggtg aggctacagc agcacctggg gagagagtca gctccatgat gaggttgatg
    41761 cggggacatg ggcaccactc tccccaccca ccgcctaaca catcaacaag ccgttctggt
    41821 aattcgggtt ggcacggact gagtacacga agcgtgcggt ccagcgggat cgggccaccc
    41881 tccagcatct acggtggctc atcggcgatg agcaccgtct cggacgacgc ttcgagcatc
    41941 caggcggcat cggtaccgct gtcccaagtc cgcagccgag aggggttgaa gagtgcccgc
    42001 ggatatgcgc cgttcagtgg tcgagctgat cagaaaggga cctctccaga ctggccggcc
    42061 aggtcacaga gcatccggca gaatgcggat ctgaccatgc cgtcagcacc gccgacaaga
    42121 ccgctcccat cgccggctct caacccgaga ggcaccggga acggcgggtt cctgaaccta
    42181 gacgagagcc cgccacatcg tgtgagccgt tcgcgtaatg ggaggaggag ggacgatgac
    42241 tcgagggggc tgactcctat tattagagat tttgacgagt tggatgtagt cgatgaccat
    42301 gagccgtgat gtaagaagat gactggaggg ttcggtaata aaggcacttc agacgggcac
    42361 gggggagttt ctagtgtgca gcgaagatat accagttact ttcccaatga gcttttctaa
    42421 tttgtgatat tgtaaattga acctgagaaa aagaactgat ctctctagct ggagtagtca
    42481 actaggtgca acttgataca gtccacctag tatacacact cgatcttgta tttagcagca
    42541 ccagccccca cggtcatttc agtgtccata acgactccac tggggttgag aatgcgggtt
    42601 tctcctgtgt gcggttttct gattggctga ctgcctggtc cctcacccgc ctatcgctgc
    42661 gtcggtagat acatctgccc agccgcggct ttgaggggcg agcctgcatg cgcctattgt
    42721 aagggcatcc gcagtagctg tgctcttctt gtgcaagaaa cccaaatgtt tacaacattt
    42781 cttgttgcag tctacgattg tcgcggtcag tcttttgata atcacggaga tcatggcgcc
    42841 ttcggcaata gaacttagca gacgcaaacg acagagtgac cgagagctcg gttttttccg
    42901 tactcccact ttggaagaga cgccaccaag taacgctgag aggatgctct gctccatttg
    42961 tcagggcatt ttcaatcagc caaacagacc gcccatgcca cagccgaaga ccaacgtgaa
    43021 cgaatctgga cgggaggaaa cggtgtattc gtggggcgga gcagagtcca aggtcacaca
    43081 tcaccctaca ctggaaagct ttcggcgggc cgtctccagc ggatgtttta tttgtaccat
    43141 tgtaaataat caaccgcacg cgaaattgtc acctgagaac attgatgaag ctagttggga
    43201 tgcatctcga caaagttatt ggggaagcat ataccagatg cgccataagt ccgcggtcgg
    43261 atgcgccgca cgttctggtg ttgctcatgc ttatcgcatg atcgttaaac ttattgaggg
    43321 taccgaggag gggaagccag tatcgcgcga cgcggcattt ttcctcatac ttggtcagta
    43381 atctatgatc tgtatagggc agagattcgt ttctaatatc atccagctga tggaagggaa
    43441 cgggacctca atttgccgtc agagcatcgt ctgaagcaaa tcaaacgctg gattgcgaac
    43501 tgtcgcaaga agcaccaatg ggggtgtacc acgtacaggc agcacaattg gtccccgccg
    43561 caacgccttc taaatgtagg gaacgatatg gaagatcaca tcaagctcga gatagtcaac
    43621 cgtgaggact tctttgatgt cgcttacgtt acgatgagcc atagatggct cgatccagct
    43681 cccccgaggt tgacgcgcga aaaccttgat gcgatgatgc acaacggcgc cttgctgtcg
    43741 tctcttcctc agagttttca agactcggta tcacttctga gaagcatagg gatcagctat
    43801 ctctggatag actctttgtg catcctgcaa gattctgagg aagacttcct acaagaagca
    43861 gaggcaatgg gtgaaatata tgctggaagc cttttcaaca ttgctgcatc tagctcggac
    43921 aattggaaag ctggcctcat gcccgaatgc agagaacaag attttattcc aatcgttcac
    43981 ccttcatggg ccgaattggg cgagtttaat gccctcgcca tcataccaaa aaggtttgac
    44041 gcatcagaga cggcagtgct tggatctaca ctatccagcc gaggctggat tcaccaagaa
    44101 gtacagcttg ccccagctac tctattctgt actcgagaac agctgtggtg gtcatgtcta
    44161 gaagatacat attgcgaggc atttcctgaa ggctttcaag atgtatttga ggctgacgag
    44221 tatgaagggt atcagcttgg ggcgatacga acgctaatag taccggagtt ggcacgtcct
    44281 agcttattca agcagggcaa gctctgggtc gaagagaatg agaattatgt ggtctcgcgt
    44341 cggttcctaa atatgtggat gaatcttatc gcctcctact ctgcctcact gacgacgaag
    44401 cccgatgaca gattggttgc cattggcggt atggtcaagc ttctgcaaca gtggatggga
    44461 cacagcgtcg aacagtttca acaatcttat cactccggca tgtggctaca tggccttttt
    44521 gcgcagttaa cttggttcag caatccacag ggtccggtcc gccagtcaca caagagatgg
    44581 caaggtagct acattatccc ttcatggtca tgggccagtg tacaagggcc agtgttcttt
    44641 tccgatctgc cggcagatta tgagggatgg atccagccag acaagaccaa cgtgacagca
    44701 ctattagcaa cggaagtgtc gtcattccca agttcaggta tcgactcctt aggacgtgca
    44761 catcatttgg atgcttgcat tttgaagttg tccgggacga ctttaccgat cttttttgaa
    44821 gcagaagaag accccgaaat gcgatattca tggcccggat tctgcgcatt gacgacgacc
    44881 gataaactat atgtgcaatt ccgatttgat atcgaagaag atctatacac tgccaaagac
    44941 ggaacgcggt gtgtcgtcgc gatgcctttg atcccgcgtc gacacgaacg ctttcctcac
    45001 gtgaccgggc ttctgttgca acaactagac gctgagtcgt catcatattg tcgatgtgga
    45061 atgttcaaat ctattacctg gcgttttgtt ggggaggctc tggttagggc gatagttccc
    45121 gtacagagtc ttgagcattt aacaaggccg tgcaaccgcg aatgtatttc gatagtatag
    45181 gttttgaccg gatagtgaag cttggcaaat ggcgtcgttg gttgaaagag catcacgaga
    45241 agactccaac ataggtcctc cattccgtca atgctacccg aaaattcggc tcgacgtgag
    45301 agtagtgtgt cagttagccc tatgtggaga tcaataggaa ttaatacagc catcttactg
    45361 agaatcacta acccgctgtc tatagagata aaaagactaa tgtattgagt atgaaggtac
    45421 ccaccactag cgaacgcagt gacatgagcc agcatcttgg ctaaatgaat tctcgaccat
    45481 gatgcgattg gggtttcgct cagggtcaga ctacagtgga acatagatgt aacaaggctc
    45541 ccagtggccc ccgcgtaaag ctgccgccaa ttggaagcta accctgtcgg cacagggcga
    45601 tcaagcagca cctttacttc acaagaatat gagcaccgga atacttgcag ccaacatcca
    45661 gaagatcagg agtgcagttt tgctgaccgg gcgatgctcg tctatatcat tcccaaacct
    45721 ccgaatgctg gttggcggtc acttaaatgg acttcgccaa ccaacgcccc tggcgcatgg
    45781 cagccgaaag ttcaagcaag gtgaaacctg cctcgcacat cgcgacgatc aaacgccgta
    45841 aagcttaatt agacgataca cctggccact actgcggaaa agagtacatt atggcattgg
    45901 ttccgcctct cgttgtcctt gctacttgac ccgactcaga cgatgtctaa tgaaatattg
    45961 ccgctttcaa gctgactgct gagcagtctt gacggatgaa attaggatgc tcgctacaac
    46021 atttttatcc cccatccttg gtaagtgcct agaactctta gcgacacccg cgcagaatca
    46081 gtaactgatc aaaacctgtg gctcaagggt ggctcgcctg cgtggccgca gcttcgccag
    46141 ccgacgcgtc gcaccagaca cgagaggccg acccgttgat aacaagggca aatgcgacag
    46201 ttcctttgcg tatcatgccc ataggggctt ccgtgacttt tggtgttggt tccaccacgg
    46261 gaaatagtta tcggaaggat ttgcaagacc tgctcgtggc gcaaggctcg actgtgacct
    46321 acgtgggaac gcacaaaaac gggaactttg ccaacaacga atgccaggct gtgtcagggt
    46381 tcgttatccg gcagatcgct gaggcggctg ccacggccgt tcctcagttg aagccaaata
    46441 tggtgctaat cgaagcgggc actaacgact gcaatgccgg agtgaacgtc cccgatgcag
    46501 gaagaaacgt cagcaacatc ctcgatggca tctacaaaaa tagtcccgga gtgacagtca
    46561 tcatggccaa tctcatggta aacaaggtgg cagcacagga gcggtgccgg cagcaggtca
    46621 acgagcagta cacggcgctg gtgaccgagt tgcaatccaa gggagccaag atcacgctgg
    46681 cggatatgag aggtcagggc gggctgacaa cggccgattt gaacgacacg agacatccca
    46741 atgatgctgg ctacgtcaag atggccaaca tttggatgac cgctatacag aaggtggaga
    46801 gcgaggggct tgtggctgct gcaagcagca atggtctcca agccaatggc aatgcctcaa
    46861 catcaactgc cgggggccga caaggtggag gcaatcgcaa tggtacatct actggcaaag
    46921 gtcagaatgg gacgtctagc accgggccag tgagcgtctc caagtcgaac gtaggctaca
    46981 gcatctcact atggttggga ttcatgccat tgcttactgg tctcgttggg agtttgtgac
    47041 acctctgtcg cttacttttt caataaaatc aaaatcaatg tagcaacccg aaagagttca
    47101 tcgtgctaga aatacgtaat ctatccggtc aacgcgggcg gcctcgttgg attgttcggc
    47161 tttggcatcg ctggatgctt tctccgtttc agtaaagcac atcaaacaaa gtgagcggag
    47221 aaggaggaaa gttaagtcaa gggagaggaa cggaacatat tatgtgtgag tctgcaatga
    47281 tgtgattgtt gatccaggtc tgctatgtca tgctgtattt atcctccgaa tgaattcaca
    47341 atctggggcc ctcgtgcaga aacacgatga tgtgaagaga tttcaggcac gtagcatgcg
    47401 cagtgaatat atccatgttg cttgatactt tattgaactt gaagataaca tcgctccggg
    47461 cctatacagt atctaaccag agtaatcatg gaaggacaac tgattgtgtc taggtcacat
    47521 ttatttggct ttttcaggga acttcgcccc
//
