# Supplementary material for: Genome sequencing and physiological characterization of three Neoarthrinium moseri strains
Source: BMC Microbiol. 2025 Aug 21;25:526. doi: 10.1186/s12866-025-04274-z (PMC12369201; doi:10.1186/s12866-025-04274-z)
Supplement: Supplementary file 16 — Supplementary Material 16. [file 12866_2025_4274_MOESM16_ESM.zip › BiGSLICE/input/Nmoseri/TUCIM5799/JAFIMR010000044.1.region002.gbk]

LOCUS       JAFIMR010000044        21677 bp    DNA     linear   PLN 06-APR-2022
DEFINITION  Neoarthrinium moseri strain TUCIM 5799
            scaffold44_Wmoseri_TUCIM_5799, whole genome shotgun sequence.
ACCESSION   JAFIMR010000044
VERSION     JAFIMR010000044.1
KEYWORDS    .
SOURCE      Neoarthrinium moseri
  ORGANISM  Neoarthrinium moseri
            Eukaryota; Fungi; Dikarya; Ascomycota; Pezizomycotina;
            Sordariomycetes; Xylariomycetidae; Xylariomycetidae incertae sedis;
            Neoarthrinium.
COMMENT     ##antiSMASH-Data-START##
            Version      :: 7.1.0
            Run date     :: 2023-12-04 11:58:05
            NOTE: This is a single region extracted from a larger record!
            Orig. start  :: 275211
            Orig. end    :: 296888
            ##antiSMASH-Data-END##
FEATURES             Location/Qualifiers
     protocluster    1..21677
                     /aStool="rule-based-clusters"
                     /category="terpene"
                     /contig_edge="False"
                     /core_location="[10000:11677]"
                     /cutoff="20000"
                     /detection_rule="(Terpene_synth or Terpene_synth_C or
                     phytoene_synt or Lycopene_cycl or terpene_cyclase or NapT7
                     or fung_ggpps or fung_ggpps2 or trichodiene_synth or TRI5)"
                     /neighbourhood="10000"
                     /product="terpene"
                     /protocluster_number="1"
                     /tool="antismash"
     proto_core      10001..11677
                     /aStool="rule-based-clusters"
                     /tool="antismash"
                     /cutoff="20000"
                     /detection_rule="(Terpene_synth or Terpene_synth_C or
                     phytoene_synt or Lycopene_cycl or terpene_cyclase or NapT7
                     or fung_ggpps or fung_ggpps2 or trichodiene_synth or TRI5)"
                     /neighbourhood="10000"
                     /product="terpene"
                     /protocluster_number="1"
     cand_cluster    1..21677
                     /candidate_cluster_number="1"
                     /contig_edge="False"
                     /detection_rules="(Terpene_synth or Terpene_synth_C or
                     phytoene_synt or Lycopene_cycl or terpene_cyclase or NapT7
                     or fung_ggpps or fung_ggpps2 or trichodiene_synth or TRI5)"
                     /kind="single"
                     /product="terpene"
                     /protoclusters="1"
                     /tool="antismash"
     region          1..21677
                     /candidate_cluster_numbers="1"
                     /contig_edge="False"
                     /product="terpene"
                     /region_number="2"
                     /rules="(Terpene_synth or Terpene_synth_C or phytoene_synt
                     or Lycopene_cycl or terpene_cyclase or NapT7 or fung_ggpps
                     or fung_ggpps2 or trichodiene_synth or TRI5)"
                     /tool="antismash"
     gene            complement(1369..3023)
                     /locus_tag="JX265_011693"
     mRNA            complement(join(1369..2858,2909..3023))
                     /locus_tag="JX265_011693"
                     /product="hypothetical protein"
     CDS             complement(join(1369..2858,2909..3023))
                     /codon_start=1
                     /gene_functions="biosynthetic-additional (smcogs)
                     SMCOG1050:monooxygenase FAD-binding (Score: 113.5; E-value:
                     2e-34)"
                     /gene_kind="biosynthetic-additional"
                     /locus_tag="JX265_011693"
                     /product="hypothetical protein"
                     /protein_id="KAI1856446.1"
                     /transl_table=1
                     /translation="MNFHTSHMENEPFYSVPTDGDAVQQALPNTLIQIQPGLERAFRAK
                     LQESPYCDLRCGCEVIAREATGSGIVATYRTQDNVCKGITGQWLVGADGKRGVVRKHFL
                     EDAAGIRQVNGSYQYDGTWIAANLKITLPTPSSHPELPLWPLGYTPEDVFDLFWPKGWH
                     FCSPPGKATAGGRFGPYKERLWRHEFEQGNWDDSMDAEKLLWEQLEIMFTRQRDGRYQP
                     LPFGTVSFPKDCIEILRCHQFRFTHKVVNKWFHDRIILIGDAAHVFPPFGGQGIACGLR
                     DAHQLAWRLFLLTRLPSVDRPLGDTLLATWERERTWGVKEAATITKMNGQLCNEGDTYS
                     FWIFRLVKWISQQLPFIPSEPDLFLKWEQRGYRSVDGFHLKQYGGGGKIAQVYVDSDGD
                     GPMLSDQLIAHTSIVTLLVISNIPQDLILQAKEVIQSFNFPKQIINDQCIRAFSSSRPP
                     DVEIATETCFPTPIPDIGEDVREGYNESNFIERLLPNACFVLVRSDFYIFAQARTTEEL
                     VASLQKLKEIFILQVSD"
     PFAM_domain     complement(join(2089..2858,2909..2954))
                     /aSDomain="FAD_binding_3"
                     /aSTool="clusterhmmer"
                     /database="35.0"
                     /db_xref="PF01494.22"
                     /db_xref="GO:0071949"
                     /description="FAD binding domain"
                     /detection="hmmscan"
                     /domain_id="clusterhmmer_JX265_011693_0013"
                     /evalue="5.00E-22"
                     /gene_ontologies="GO:0071949: FAD binding"
                     /label="JX265_011693"
                     /locus_tag="JX265_011693"
                     /protein_end="295"
                     /protein_start="23"
                     /score="78.8"
                     /tool="antismash"
                     /translation="QQALPNTLIQIQPGLERAFRAKLQESPYCDLRCGCEVIAREATGS
                     GIVATYRTQDNVCKGITGQWLVGADGKRGVVRKHFLEDAAGIRQVNGSYQYDGTWIAAN
                     LKITLPTPSSHPELPLWPLGYTPEDVFDLFWPKGWHFCSPPGKATAGGRFGPYKERLWR
                     HEFEQGNWDDSMDAEKLLWEQLEIMFTRQRDGRYQPLPFGTVSFPKDCIEILRCHQFRF
                     THKVVNKWFHDRIILIGDAAHVFPPFGGQGIACGLRDAHQLAWRLFLLTR"
     gene            complement(4475..5085)
                     /locus_tag="JX265_011694"
     mRNA            complement(join(4475..4695,4760..4940,4993..5085))
                     /locus_tag="JX265_011694"
                     /product="hypothetical protein"
     CDS             complement(join(4475..4695,4760..4940,4993..5085))
                     /codon_start=1
                     /locus_tag="JX265_011694"
                     /product="hypothetical protein"
                     /protein_id="KAI1856447.1"
                     /transl_table=1
                     /translation="MIEPRIEWGIIVCDGDDLGFAEGRQQIIQATRTEYFAASRQTLHR
                     LFEHRIVDVSTLSVGRASASLSRSRILPWLLSNENIAGAANRLRSPGNLLALAPLVQLG
                     LPSSDTAGTYLMHRSQTRTTEYRFTDDMSTRKSRDHDVIFGATSAYIPSQPLYLDFSRT
                     A"
     gene            5328..6694
                     /locus_tag="JX265_011695"
     mRNA            join(5328..6429,6489..6694)
                     /locus_tag="JX265_011695"
                     /product="hypothetical protein"
     CDS             join(5328..6429,6489..6694)
                     /codon_start=1
                     /locus_tag="JX265_011695"
                     /product="hypothetical protein"
                     /protein_id="KAI1856448.1"
                     /transl_table=1
                     /translation="MTALTAFVLGPITFWPPADITLCLKALLASCPSESETSGSEDGLS
                     KIRVECLLAYYEFHHLPGSAAWMRVSRLTRKAHGLGLNQIENPDLCSAFDADTTSHDTA
                     EDWRLVWWCIYCLDSYSNISSGSPFVVDPESINTALPSRLVNGDLPVAPSDSQPQRIFL
                     ADDLNDLWETVQQIVKGHHAVDLNLHLVATTVLRRAGHLLRIRSEKGPGSVQARLDGLK
                     RSLALLRLALPSRYFHPSRLVINGESKKQHHMRLTNLLLMHMAFLIVALPGDRAEDGAG
                     WTDCLQSAFHPAQDIASVVENWNNNFNSQTDPAICLIIYAALQVLYLHRRSGIGSTPSS
                     HTMQSENLLHLFLTQFGGIWSLPRKLAQLYCVARETDAGPLSSAEIDILLKRARTPLHP
                     KFANSHLMVTEHPSSTTFPDLTLDFIDPVELLSFVL"
     PFAM_domain     5481..5753
                     /aSDomain="Fungal_trans"
                     /aSTool="clusterhmmer"
                     /database="35.0"
                     /db_xref="PF04082.21"
                     /db_xref="GO:0003677"
                     /db_xref="GO:0006351"
                     /db_xref="GO:0008270"
                     /description="Fungal specific transcription factor domain"
                     /detection="hmmscan"
                     /domain_id="clusterhmmer_JX265_011695_0014"
                     /evalue="2.70E-08"
                     /gene_ontologies="GO:0003677: DNA binding"
                     /gene_ontologies="GO:0006351: DNA-templated transcription"
                     /gene_ontologies="GO:0008270: zinc ion binding"
                     /label="JX265_011695"
                     /locus_tag="JX265_011695"
                     /protein_end="142"
                     /protein_start="51"
                     /score="33.3"
                     /tool="antismash"
                     /translation="LLAYYEFHHLPGSAAWMRVSRLTRKAHGLGLNQIENPDLCSAFDA
                     DTTSHDTAEDWRLVWWCIYCLDSYSNISSGSPFVVDPESINTALPS"
     gene            complement(8280..9326)
                     /locus_tag="JX265_011696"
     mRNA            complement(8280..9326)
                     /locus_tag="JX265_011696"
                     /product="hypothetical protein"
     CDS             complement(8280..9326)
                     /codon_start=1
                     /locus_tag="JX265_011696"
                     /product="hypothetical protein"
                     /protein_id="KAI1856449.1"
                     /transl_table=1
                     /translation="MSSTPRQRIHYKKLSTSRDEARFLEIEPAGNIEDPVVCRLVTLPL
                     RGDVDFLAVSSLLGDPTQQERIFVDRSSIPVPKHVSLGLKHVRAVFYPAIQKASQESLE
                     RRREHKSPSWLRNLLKHFDGGSQNVRGPKLRVWIDCICINPQDASENAKHRVLMYHVYQ
                     RANAVVGWVGLKIPQTDLGIQLIQAFDQAMPENWQEPDDKQAHPENYSPYHEWAIPVIG
                     LFDPTSDAAIGTADFLNRDFFLRRWILEEMAMSRVPVFLIGDSIVSWKQILRLNLAMEE
                     FKDYESNVCPAATRPLIHEFPLGTIHELLDEFEKRKNMGKVELLNSSESMSVRTESVHS
                     KGSYGQRQ"
     PFAM_domain     complement(8574..9008)
                     /aSDomain="HET"
                     /aSTool="clusterhmmer"
                     /database="35.0"
                     /db_xref="PF06985.14"
                     /description="Heterokaryon incompatibility protein (HET)"
                     /detection="hmmscan"
                     /domain_id="clusterhmmer_JX265_011696_0015"
                     /evalue="1.20E-12"
                     /label="JX265_011696"
                     /locus_tag="JX265_011696"
                     /protein_end="251"
                     /protein_start="106"
                     /score="48.5"
                     /tool="antismash"
                     /translation="REHKSPSWLRNLLKHFDGGSQNVRGPKLRVWIDCICINPQDASEN
                     AKHRVLMYHVYQRANAVVGWVGLKIPQTDLGIQLIQAFDQAMPENWQEPDDKQAHPENY
                     SPYHEWAIPVIGLFDPTSDAAIGTADFLNRDFFLRRWILEE"
     gene            10001..11677
                     /locus_tag="JX265_011697"
     mRNA            join(10001..10224,10291..10436,10584..10908,11155..11244,
                     11301..11552,11605..11677)
                     /locus_tag="JX265_011697"
                     /product="hypothetical protein"
     CDS             join(10001..10224,10291..10436,10584..10908,11155..11244,
                     11301..11552,11605..11677)
                     /codon_start=1
                     /gene_functions="biosynthetic (rule-based-clusters)
                     terpene: Terpene_synth_C"
                     /gene_functions="biosynthetic-additional (smcogs)
                     SMCOG1052:Terpene synthase/cyclase metal-binding domain
                     protein (Score: 202.8; E-value: 1.5e-61)"
                     /gene_kind="biosynthetic"
                     /locus_tag="JX265_011697"
                     /product="hypothetical protein"
                     /protein_id="KAI1856450.1"
                     /sec_met_domain="Terpene_synth_C (E-value: 1.3e-14,
                     bitscore: 47.1, seeds: 87, tool: rule-based-clusters)"
                     /transl_table=1
                     /translation="MEACAVIVAPSSAYSDSALGRIDTANNEDAVMSQDEGSRWIKLPE
                     ALFSSIMSVDPQFNPQYQASKVLSDDWLQKVMKMDEETATVWRRLDISYMSAICAPHAD
                     LETLKLMNDWNGWVFAFDDPFDEGDYTSNHMKATEEVLWTLSILDNVHPIISAEDHPIR
                     HVLQSCWLRFQQRASPALQYRWKQYLTLYCLGVLEQVGFQQKATRPTVDEYMNLRARCV
                     GALPCIGLMEYAEGIDLPRHVVEDVSLQAITRITCDLVTLQNDVFSYRKDLIKGEDSNI
                     IFIFKDQGLTDQEAVERIGEMLYDCYNKWRDAVANVPSWGDEIDEEVKKFIGGCQNLAL
                     GNLHWSFYTPRYLGTDGEQVKQTRMIKLP"
     PFAM_domain     join(10403..10436,10584..10908,11155..11244,11301..11439)
                     /aSDomain="Terpene_syn_C_2"
                     /aSTool="clusterhmmer"
                     /database="35.0"
                     /db_xref="PF19086.3"
                     /description="Terpene synthase family 2, C-terminal metal
                     binding"
                     /detection="hmmscan"
                     /domain_id="clusterhmmer_JX265_011697_0016"
                     /evalue="1.40E-42"
                     /label="JX265_011697"
                     /locus_tag="JX265_011697"
                     /protein_end="308"
                     /protein_start="112"
                     /score="146.0"
                     /tool="antismash"
                     /translation="DWNGWVFAFDDPFDEGDYTSNHMKATEEVLWTLSILDNVHPIISA
                     EDHPIRHVLQSCWLRFQQRASPALQYRWKQYLTLYCLGVLEQVGFQQKATRPTVDEYMN
                     LRARCVGALPCIGLMEYAEGIDLPRHVVEDVSLQAITRITCDLVTLQNDVFSYRKDLIK
                     GEDSNIIFIFKDQGLTDQEAVERIGEMLYDCYN"
     gene            complement(11939..13251)
                     /locus_tag="JX265_011698"
     mRNA            complement(join(11939..12044,12098..12448,12518..12967,
                     13038..13095,13158..13251))
                     /locus_tag="JX265_011698"
                     /product="hypothetical protein"
     CDS             complement(join(11939..12044,12098..12448,12518..12967,
                     13038..13095,13158..13251))
                     /codon_start=1
                     /locus_tag="JX265_011698"
                     /product="hypothetical protein"
                     /protein_id="KAI1856451.1"
                     /transl_table=1
                     /translation="MPSSASGETLAERARRILGLDLDGWLSAELRQSDDVPSQGNRSKQ
                     VADAQRKHRQRTQSYIQALEQEVLRLRKAELTLKEEIKEAYRDAHHAMHQSQDAPAVME
                     VDESATATVSVEQNLAIDWNAILNTTPEPACCISAAESTPVVGDQFNAGDQYQMPTWPW
                     ALSFDKGVGSLDQPLPIGGLQVRKTPLDPQMGLDLILLLERPCLGHLHNSSATDSRREG
                     YVAAHVPYNWGTRHAYNLSTRLVHNLGPAESISHNQITNTNLDKLLEASERLYLPDELT
                     PVQVWALVRKLDEVIRMDPDLVSAMFTDLSKYSYCNSFGSAISKSTVKAAFAFYLGCNP
                     PDWRFKVPAHLD"
     gene            complement(13618..15181)
                     /locus_tag="JX265_011699"
     mRNA            complement(join(13618..14074,14137..15101,15158..15181))
                     /locus_tag="JX265_011699"
                     /product="hypothetical protein"
     CDS             complement(join(13618..14074,14137..15101,15158..15181))
                     /codon_start=1
                     /gene_functions="biosynthetic-additional
                     (rule-based-clusters) Aldedh"
                     /gene_functions="biosynthetic-additional (smcogs)
                     SMCOG1017:aldehyde dehydrogenase (Score: 411.9; E-value:
                     4.4e-125)"
                     /gene_kind="biosynthetic-additional"
                     /locus_tag="JX265_011699"
                     /product="hypothetical protein"
                     /protein_id="KAI1856452.1"
                     /sec_met_domain="Aldedh (E-value: 3.2e-142, bitscore:
                     467.0, seeds: 89, tool: rule-based-clusters)"
                     /transl_table=1
                     /translation="MAPIIDFENFPGNIVNNEFLPTSTTRHSINPSTGEPLYEVPVATK
                     DDLDASVVHAQVAFKTWSRTSFAERSALLLKFADAIEANRREIERLDTLESGKTISLSG
                     VELTMTIAWLRTFATMEIKDELLDENDERTIYSTFPPIGVCAAIVPWNWPVLLGLGKVG
                     PALITGNCIIVKPSPYTPYCDLKLGEIGMSIFPPGVFQVLSGNDDLGPWITEHPSIGMV
                     SFTGSIPTGKRVATSCAKTLKRYVLELGGNDAAIICDDVEIDKCLPKITQLSFLHSGQI
                     CMDVKRLYIHEKIYEQFRDAMVDYVRKNLQTGNPLEEGTFIGPVQNGIQFELVKDMYAQ
                     IEKQGWKAALEGKVRETSKGFFVEPAIIDNPPEDSRIVTEEPFGPIVPLLKWSAEDDVI
                     ERANALETGLGASVWSKDLGRAERLARQLSAGSVWINSHFDTAPNVPFGGHKQSGAGME
                     WGVEGLKHYTNSRSLWVWKKVFE"
     PFAM_domain     complement(join(13648..14074,14137..15056))
                     /aSDomain="Aldedh"
                     /aSTool="clusterhmmer"
                     /database="35.0"
                     /db_xref="PF00171.25"
                     /db_xref="GO:0016491"
                     /description="Aldehyde dehydrogenase family"
                     /detection="hmmscan"
                     /domain_id="clusterhmmer_JX265_011699_0017"
                     /evalue="5.70E-140"
                     /gene_ontologies="GO:0016491: oxidoreductase activity"
                     /label="JX265_011699"
                     /locus_tag="JX265_011699"
                     /protein_end="472"
                     /protein_start="23"
                     /score="467.0"
                     /tool="antismash"
                     /translation="TTRHSINPSTGEPLYEVPVATKDDLDASVVHAQVAFKTWSRTSFA
                     ERSALLLKFADAIEANRREIERLDTLESGKTISLSGVELTMTIAWLRTFATMEIKDELL
                     DENDERTIYSTFPPIGVCAAIVPWNWPVLLGLGKVGPALITGNCIIVKPSPYTPYCDLK
                     LGEIGMSIFPPGVFQVLSGNDDLGPWITEHPSIGMVSFTGSIPTGKRVATSCAKTLKRY
                     VLELGGNDAAIICDDVEIDKCLPKITQLSFLHSGQICMDVKRLYIHEKIYEQFRDAMVD
                     YVRKNLQTGNPLEEGTFIGPVQNGIQFELVKDMYAQIEKQGWKAALEGKVRETSKGFFV
                     EPAIIDNPPEDSRIVTEEPFGPIVPLLKWSAEDDVIERANALETGLGASVWSKDLGRAE
                     RLARQLSAGSVWINSHFDTAPNVPFGGHKQSGAGMEWGVEGLKHYTNSRS"
     gene            16219..17169
                     /locus_tag="JX265_011700"
     mRNA            16219..17169
                     /locus_tag="JX265_011700"
                     /product="hypothetical protein"
     CDS             16219..17169
                     /codon_start=1
                     /locus_tag="JX265_011700"
                     /product="hypothetical protein"
                     /protein_id="KAI1856453.1"
                     /transl_table=1
                     /translation="MSSTIRVKLGPPHVLLKGLVWFLGITTLLSALTNNQICRHVRLHT
                     PHHPDGHRLTDEKVLSIRRNSLRRVQDSNTELRVRMDDGHGPLIKYVSVDANVLAAFRS
                     TDEILSMLPPGNWNKAYIFEGKDKQPGVTVKVERLLAVEGAWSPLNIDYFDLIPIRSLK
                     TESAVQGTSESDFIQVVSHPLFSVPIVMKIASFPNTHNIVGIEAEIVAYRLLEGAGVAP
                     RYLGQVTENGRVIGFLTEYIANGRTAQYSDRKACLASLSKVHSRGIVHRDPHLGNCIIG
                     KNGEAYIVDYETSRTTNDYVAFQVDYDLMWQSRGG"
     gene            complement(17692..19697)
                     /locus_tag="JX265_011701"
     mRNA            complement(join(17692..17715,17766..19697))
                     /locus_tag="JX265_011701"
                     /product="hypothetical protein"
     CDS             complement(join(17692..17715,17766..19697))
                     /codon_start=1
                     /gene_functions="transport (smcogs) SMCOG1106:major
                     facilitator transporter (Score: 66.9; E-value: 2.1e-20)"
                     /gene_kind="transport"
                     /locus_tag="JX265_011701"
                     /product="hypothetical protein"
                     /protein_id="KAI1856454.1"
                     /transl_table=1
                     /translation="MEPLDAGAGSASAHRPTRRAEMIGIAGYPDGDKSDQSSDNDTPMS
                     IGLVSDGSERNLNSCPGEKTATPSLSADTPITNVYLTFDTAVPAVNMTSSSCVDQLPAR
                     PDLSRYGNPTKMRNARKNTMLFLSCVATCLTAYTAGAYSPPADLLAAEFGVSRTAVLTG
                     ITLFTVGFAIAPMILAPFSEVNGRYPVFVVSGIVFVIFQAVCGIVSNLGGMLFARFMCG
                     VGGSVFSTMIGGVIADLWEKEERNTPMALYSGAVLIGTGLGPLDSSLMLHRWGHDGVVG
                     ITAKWRWVFWHQVIADAVLVIALTVMFHESRGSVLLSRKATKLNKWYTALEEKGVFGVW
                     VRADAKPGEVAFDLRPLVPEDEEKTSSTPFFFNDQNRAYHGFRLQRIRWLVREDEQRAS
                     LVTMITVSLFRPFHLLFTEPAVFFFSLWVSFAWAVLYLTFGSIPLVFSRQYGFNQQESG
                     YVFIAMIIGSILATAMGVYQERLLKYHKWQREATSDNPPSKFWSFMRRRFPVEAPESRL
                     YFTCITSILLPAGLYLFGLSAAPDIHWIAPTIAISLATVGIYTIYLATFNYLADSYQTY
                     ASSALAAQSFCRNMLGGAFPLVVTPLFVNLGEKTAGGLLGAIATVLTLVPWALAIYGET
                     IRGRSKFAVALQRTGS"
     PFAM_domain     complement(17916..19310)
                     /aSDomain="MFS_1"
                     /aSTool="clusterhmmer"
                     /database="35.0"
                     /db_xref="PF07690.19"
                     /db_xref="GO:0022857"
                     /db_xref="GO:0055085"
                     /description="Major Facilitator Superfamily"
                     /detection="hmmscan"
                     /domain_id="clusterhmmer_JX265_011701_0018"
                     /evalue="1.60E-34"
                     /gene_ontologies="GO:0022857: transmembrane transporter
                     activity"
                     /gene_ontologies="GO:0055085: transmembrane transport"
                     /label="JX265_011701"
                     /locus_tag="JX265_011701"
                     /protein_end="594"
                     /protein_start="129"
                     /score="119.5"
                     /tool="antismash"
                     /translation="VATCLTAYTAGAYSPPADLLAAEFGVSRTAVLTGITLFTVGFAIA
                     PMILAPFSEVNGRYPVFVVSGIVFVIFQAVCGIVSNLGGMLFARFMCGVGGSVFSTMIG
                     GVIADLWEKEERNTPMALYSGAVLIGTGLGPLDSSLMLHRWGHDGVVGITAKWRWVFWH
                     QVIADAVLVIALTVMFHESRGSVLLSRKATKLNKWYTALEEKGVFGVWVRADAKPGEVA
                     FDLRPLVPEDEEKTSSTPFFFNDQNRAYHGFRLQRIRWLVREDEQRASLVTMITVSLFR
                     PFHLLFTEPAVFFFSLWVSFAWAVLYLTFGSIPLVFSRQYGFNQQESGYVFIAMIIGSI
                     LATAMGVYQERLLKYHKWQREATSDNPPSKFWSFMRRRFPVEAPESRLYFTCITSILLP
                     AGLYLFGLSAAPDIHWIAPTIAISLATVGIYTIYLATFNYLADSYQTYASSALAAQSFC
                     RNMLGGA"
ORIGIN
        1 tcccatcgaa gcgatataga taaatttgtc caaggtgcta tcctctggcc cgaggtagac
       61 tccataatca tcaaggtact catggagagt caagcggatg cggtcacgtc gttctttgaa
      121 cctgctcgct gcaggtttgg catcactaga ccacttacta tccagccgtg ggtcgataat
      181 cgccaaacaa tccacaaagc cttggcagcc atgtctatcc gcttcagcga cctccttgga
      241 ccattccttc tgtttccacc ataaagtcac ccaatcactc ccgaagtcgt ccaccacaaa
      301 tatgggccaa atatagatgc gtccacggca tatttcaaca gacgccttag ccctatattc
      361 gtcggactcg gcatgccaga aatcgttctg gatcttgcga tcctgactcc atggctctgg
      421 tccagtggga ggcatcatga aaacagacaa ttgcgggtct tttgccatct ctggaggctg
      481 catcttactc cagaggagtc ttgtggccca gagcattgct acggggcaaa tggtatggtt
      541 gtgaccaagc tgaagattcg acagtccatt gtgcgcctgg tgtaaaagtt gcggcttcat
      601 cggttggggc acgttttcgg gtgttcgata atcatacgga atgtgcgccc atgtgtcatc
      661 atgtaggatc cacgcgttgg tcatctcgag ctggtagttg tcctcatcgt cagtgctgct
      721 gtcaaaatcc gagatatccg ggtccagccg cgtatcaaag ggaaatccca cgtattggtc
      781 ctccattttt gtaaatgtgc ctctgcgaca gttcgaatat ttcaagactt tcacagctgg
      841 ctcttccttt gcacggccaa ttatgagctc tccagtattg agccagtcaa tgcaaagggt
      901 gtttggttgg aaagcctgag ttggatgtgg atcatcaggc cgagcgacta aagtaataat
      961 ggagaatgta aatggccact ttcgttggag cagcctgcat caccaacggc tacaccttat
     1021 gattgcgcgc ctgagcaggc attcggtatg tgtcaattgt ttctttgtgc aatgttgaat
     1081 gcagcctagt cactagccta tactacaaag caaccattgt cctaacgcgt gtgcatctgc
     1141 tgcatccatg aagcacattc ctgaagtgct tctgtggaat gcttgcgaag gtcgctgtgc
     1201 aacaacttat tcgccaattc cactgtcgag aaaagatttc agaaacgctc cacttcataa
     1261 ttcacctagc tagggattca aaaggagtct gcagtggaga ctgtgtggtc tcaaacagtt
     1321 ggcaaaagtt tcatcctcat atgatgttcc tccatggaat ctcttttcct aatctgatac
     1381 ctgaaggatg aaaatttcct tgagtttctg gagactggcc accagctctt ccgtcgtcct
     1441 tgcttgagca aatatgtaaa aatcggaccg aacaagcaca aagcaagcat tgggaagcaa
     1501 gcgctctatg aagtttgact cattatagcc ctcgcgaacg tcttctccaa tgtccggtat
     1561 tggcgttgga aaacacgttt cggttgcaat ttccacatca ggaggtcttg atgaagaaaa
     1621 agctctgatg cactggtcgt tgataatctg cttcggaaag ttgaatgatt gaatcacttc
     1681 tttagcctga agaatgaggt cttggggaat gttgctgatg accagaagag ttacgataga
     1741 cgtatgggct atcagctgat cagatagcat ggggccgtcg ccgtcggagt caacatacac
     1801 ttgtgcaatt ttaccaccac ccccatattg cttgagatgg aacccatcga ctgaccggta
     1861 tcctctctgt tcccatttga gaaataagtc aggctcagag ggaataaaag gcagttgctg
     1921 tgaaatccac ttgacaagcc gaaaaatcca gaaactgtag gtatcacctt cgttgcagag
     1981 ttgtccattc atcttggtga tggttgcagc ttcctttaca ccccaagttc gctccctttc
     2041 ccatgttgca agtaacgtat cacccaaggg tcggtcgaca cttgggagac gtgtgagcaa
     2101 gaagagacgc catgcaagct gatgtgcatc tctcagtcca catgcaattc cttgaccgcc
     2161 aaatggtggg aaaacatgtg cggcatcgcc gatcaagatg atgcgatcat ggaaccattt
     2221 gttgacgact ttgtgggtga agcggaattg gtgacagcgg agtatctcaa tgcagtcctt
     2281 tggaaatgaa acggtgccaa aaggcagtgg ttggtagcgc ccatcccgtt gacgagtgaa
     2341 catgatttca agttgttccc aaagcagctt ctcagcatcc attgagtcat cccagtttcc
     2401 ttgctcaaac tcgtgtcgcc acaggcgctc cttgtatggg ccaaatcggc cgccggcggt
     2461 agctttcccg ggagggctgc agaaatgcca gcctttgggc cagaacaagt cgaatacgtc
     2521 ttctggggtg tatccgagtg gccataaagg caattccggg tgactcgaag gcgttggtag
     2581 ggtgatcttt agatttgcgg cgatccaagt tccgtcatac tggtaagaac cattgacttg
     2641 ccgtatgcct gctgcatctt ccaaaaagtg tttccgtact acacctcgct tcccatccgc
     2701 acctacaagc cattgcccgg tgatcccttt acagacgttg tcttgagtac gatacgttgc
     2761 cacaattcct gagccggtgg cttctctggc aatcacctcg caaccgcaac gtagatcgca
     2821 atatggagat tcctggagct tagctcgaaa ggcgcgttct tggagctacg tcagatataa
     2881 tcctatggta gatgttagaa cttcttacct aaacctggct gaatctgaat aagggtattc
     2941 ggaagagcct gttggactgc atcaccatcg gtgggcacac tatagaatgg ctcattttcc
     3001 atgtgagaag tgtgaaagtt cattgagggc gggactccgc gaattttagc acagaatgat
     3061 acagatggaa gaagactaac agcataccat gaccaaattg caacacttga cccgcgagtc
     3121 caagatccca aagaatgcgg attgcatcat gcggaagata gacgcctcta ggatcttgga
     3181 caatgtccat atttctttcc agaataacag tctactagga tcagtaaatg caactttagg
     3241 ttcacttcta tgaacagttg taaagcaagt accttgatct tatatttcgc taaagagagt
     3301 gccaatgcta gacctgaagg gcctgcacca acaatgatca cttcggtttc ttccatgctt
     3361 cggtgcagtt gctgctctgg aagtcgcgag tttgacggaa agggatatta tacagtaccc
     3421 aacccctgat aatggttcgc tgagtaatta atatcgggaa tagtattgtg gaaagcaccg
     3481 atggagctct ttgttttgcg cgtgtcttta tagtttggtg cgatcgctgt gttcctccgg
     3541 gaagttcctc cgcggaaaga cccacatcga aatttccctc cgaatcttat taggtggcgt
     3601 ggattcaaag cgaaataact acgtacggtc acggcgaatc tcgataagaa aaataaaaac
     3661 attattaaaa taaaaaagaa ttaatcgtta atttttattt ttattaaaaa cggatttatt
     3721 tattattatt attattattt aatttataaa tataattaat attaaaatat atttatatat
     3781 tttaataaaa agctttcttt aaaaaaaact tttttaaaag gatgtcgtgt aattcaccgg
     3841 ctcgatagat ttgttaattt attatatatg tttgttcttt attgtatatt ttttaatgaa
     3901 aacgtcgtcg cgtttgtata tatcaatctc ggccgttttc cgtcgctaac atcgccaagt
     3961 gcaggtgaga agcatttaca ccatttatta aacactactg ccaatgtcca cacttaaaca
     4021 attagctctg gatcattagc caagacaagt ggaaaggagg ttcgagggat cataagattg
     4081 gttctcggaa gttgcgactt tagcatctga acctaacctt ggcggattag cctagatgta
     4141 agattatgtt aatggatagt catcgtgccg gatcggtgtg agggcagagc tgtccaaggt
     4201 ttacagcgaa ttctgtttta aagcagaaca agcgactgga aacatcctgc ttctccaggg
     4261 gttctctatg tcctgcgatt cgttttataa aggagagagc accatttttg ttgcacgaaa
     4321 gatcaggtca ggggtagtgc ccctagtcta gaaagttgcc aaggcggacg cgaacagcca
     4381 atgcgcaacc gttactccct ccgcggcaat cggcactttt gctaaccccg cccggagtag
     4441 gcccgggatc aaaattcatt tgccaaagac tcactcaggc ggtcctactg aagtccaggt
     4501 acagtggttg tgacggtata tacgcactag ttgcaccgaa tatcacgtca tggtccctcg
     4561 atttgcgcgt cgacatgtcg tctgtgaacc ggtactcggt ggtgcgtgtc tgcgatcggt
     4621 gcattaagta ggtgcctgca gtatctgagc tgggcaagcc caactgaacc agcggtgcga
     4681 gggctaacag gttacctcaa ggaagaaagt aaaatgtaca ctgcaaagat atggcatatc
     4741 caaatgacac cagactcacc agggcttctt aggcgatttg cagcgcccgc aatgttctcg
     4801 ttgcttagaa gccaaggcag aatgcgacta cgcgacagag aagcggaagc ccggcccacc
     4861 gagagggttg aaacgtcgac gatccgatgc tcgaaaagcc gatggagggt ttggcgactt
     4921 gcagcaaagt attcagtccg cttcagcaac aagtagtaag catattctga tagccagcta
     4981 gaacccccta actgtggctt gaatgatttg ctgccgccct tctgcgaatc cgaggtcgtc
     5041 gccgtcgcag acaataatgc cccattcgat tctaggctca atcatggaga ctgccacctg
     5101 aaaccatcta ccgggtatgt tgcgatccca gggtataagc ttgatagagc tcaggaaaca
     5161 gaactgcaag ttgtcactga ttttctccat ccaaccaatt ctgctgataa tcccccaggt
     5221 tggaacattt ctttcgggaa atacacacag ctatacccct attcaatgag tcccattttt
     5281 tggacctaca ccgccagggt ttagtctatc aacaactcat cgcatccatg actgcactta
     5341 ctgcctttgt cctcgggccg ataacctttt ggccacctgc agacattact ttgtgtttga
     5401 aagcactcct ggcatcgtgt ccgtctgaaa gtgagacatc gggaagcgaa gacggcttga
     5461 gcaaaatcag agttgaatgc ttgctggctt actatgagtt tcaccacctc cccggatccg
     5521 ccgcttggat gagagtaagc agactgacac gcaaagccca cggtctgggt ctcaatcaaa
     5581 ttgagaaccc cgatttgtgc tcagcatttg acgcggatac tacaagccac gatacagccg
     5641 aagattggcg cctggtctgg tggtgtatat attgcttaga ctcgtattcc aacatatcct
     5701 cagggtcacc cttcgtcgtc gatcccgaga gcataaacac tgctctcccc agtcgccttg
     5761 tcaacggtga tttgcccgtg gctccgtcag attcacaacc tcagagaatc ttccttgccg
     5821 atgacctgaa cgatctttgg gaaacggttc agcaaatagt caaaggccac catgcagtcg
     5881 atttgaacct ccatttagtg gcaaccacag ttttgcggcg ggcgggacac ctgctgagaa
     5941 tcagatctga gaagggtccc gggagtgtcc aggctcgtct agatggtctc aaacgtagcc
     6001 tggcattatt gcggctcgca cttccctcac ggtatttcca tccgtcgcgc ctggttatca
     6061 acggggagtc aaaaaaacag caccacatga ggctcaccaa ccttttgctt atgcatatgg
     6121 cctttctcat tgtagctcta ccgggtgatc gtgcggaaga tggagctggc tggaccgatt
     6181 gtcttcaatc cgcatttcat cctgcacaag atatcgcgtc cgttgtcgaa aactggaata
     6241 acaatttcaa ctctcagaca gatcctgcga tctgtcttat tatctacgcg gcgcttcagg
     6301 ttctgtatct tcatcgcaga tctggcattg gcagcacgcc ttcatcccat acgatgcaga
     6361 gcgagaatct gctccacctc tttctgacac aattcggcgg tatctggtcg ctgccaagaa
     6421 aattagcacg tatgagcccg cagacatgga ttgcatctag acacaggcta ttgctaaaca
     6481 acttacagaa ctttactgtg tcgctcgaga gaccgacgct ggcccgttat catcggcaga
     6541 aatcgacatt ctgctcaaac gcgcccggac gccattgcat cccaagtttg caaactctca
     6601 tttgatggtg acagagcacc cttcctcgac tactttccca gatttgacac ttgactttat
     6661 agatcccgtg gaattgctgt cttttgtctt gtaacctctt ctggacgcgg aatattatgg
     6721 cgaatgaagt tggcctcgcg gagcacataa tcaccacgca ctcaagcaac cagagcaacc
     6781 agagcaacca gagcaaccag agcaaccacg gccttcatgg ggcggggaat atcttgctac
     6841 ctgatgcaag gtgcagcgag aaatttgttc atgtgcttcc actaggaggg cgtgtatggc
     6901 cacaagtttc tatcccatgg gatgtaccca atcaccacgt ccacatccgg caggtcggtt
     6961 cggaaccgag gtctccgccc ttacccgaga aatgacaata ccaagagcat gccatgagtt
     7021 ttacacgaat gagttaaccc atgcgtctct accaaggtta tgccctcgcc atcgcacaag
     7081 tattcagaac tgtccaggcc aagctgcgag ccagaataca tcgccgtcaa gggccggtac
     7141 ccacggctac cctcctgttg acttggaaat ccggtccgac atctttggct cctgagcggg
     7201 atgggtcgaa tccattaccg cggcaaagtc agatcaaggg acgatatctt ctcactacag
     7261 gggttccctg caagatcgat ggaactatga gccccctgta agatcgctga aaatgcgggt
     7321 ggtaatgagg gtggacctct attatcatta ttttcattgt cttggggtac tcagtcgaac
     7381 gccaaaccat atgaactatt gtaaggcaca aatgtctagt agtgagatac attgatgaac
     7441 ggggcgagca tcctgtctag gcggacttga aagattgcag gactcttcgg ggaatttagc
     7501 gagcctagac ctgccgatgc tgtgattgag cccagttagt aagtaacgtc gaaccatgat
     7561 taatcatcat cgtgaaccac cttgctaaaa actattccgg atgaagattg gcgagtgcta
     7621 ccagtaaccg cctcttaatt gccccattgc ctccataatt ttctcggaga attgtcctca
     7681 tctcaaggga gccgacagac acgtgcaagc tgcggacgca gccacctggc aatggcgcta
     7741 gaacacgtta caccacacta acgttccact aaatcttatg actaccaaaa ggctcaaggc
     7801 cgttctttga attcgccatt tgcgatggca tcatatccat gaaagaaatg ggagaaggat
     7861 aattgagtac ttcactatta taagtgctgt ccatttttct gacgaacagt tctggaaggg
     7921 tcgaggactt cggtgcgctt caatcaccaa ggtagcccgt gagcaagggt ctcccacaca
     7981 tgcctcacta cgccaaggac taccggcagt catttcacgt agtccagagt ctagaaaact
     8041 actcttacca agagcgggta agcctctcca tgagctccag tcagccggga aatagtggga
     8101 tcggcacata tatagcggtg aggacggtgg cgggctcgag gttgaaggat cacgcatgag
     8161 tttgcgtaat ccttttgttt aagttcaaat gctatgtgaa gcgtgagaga ggatgcaagt
     8221 ttgattgacc aaaaatataa cttagtcttg ttcgaaccgt tcaaagcgac tgcctcacat
     8281 cactgtcgtt gtccgtagga tcccttcgaa tgtacactct cagtgcgcac cgacatggat
     8341 tcgctgctat ttagcaactc cactttgccc atgtttttcc gcttttcgaa ttcgtccagc
     8401 aactcgtgaa tcgtacccaa tgggaactca tgtatgagcg gccgcgttgc ggcagggcac
     8461 acgttcgatt cgtagtcttt gaactcttcc atggcaaggt tcagccgcag tatctgcttc
     8521 caagaaacga tactgtcacc gataagaaaa accggtactc ttgacatggc catctcctcc
     8581 aagatccaac gtcgcaggaa gaagtcgcga ttcaagaaat cggccgttcc aatggctgca
     8641 tcagaagtag gatcgaataa gccaatgact ggtatggccc attcgtggta cggtgagtag
     8701 ttttcagggt gtgcctgttt gtcgtcgggc tcttgccaat tttctggcat ggcttggtcg
     8761 aatgcttgga tgagctggat accgaggtct gtttggggta tcttgagtcc gacccatcct
     8821 actaccgcgt ttgccctctg gtagacgtga tacatcaaga ccctgtgctt tgcgttctcg
     8881 ctcgcatctt gtgggttaat gcagatgcag tcaatccata cccgaagctt ggggcccctg
     8941 acattctgtg atcctccatc gaagtgcttc agcaagttcc tgagccacga cggcgacttg
     9001 tgctctcttc tgcgttccag actttcctgg cttgcttttt gaatggctgg atagaagaca
     9061 gcccgcacat gtttcaagcc cagagagaca tgtttcggta caggaataga tgaccggtcc
     9121 acgaaaatcc tctcttgttg cgtcggatcg cctagcaatg aagagacagc cagaaaatcg
     9181 acatcaccgc gtagcggcaa ggtcactagg cggcagacga ctgggtcttc gatgtttccc
     9241 gccggttcaa tctccagaaa tcgtgcctca tcgcgtgatg tgctcaactt cttgtaatgg
     9301 attctttgcc gtggagtaga cgacatcgta tcatgcatga accccgtcgc ttgctcagca
     9361 cgttatcatg caaggagtac aatgtgggac gatgcaagat ttggctccca gtcttttcaa
     9421 cggctttgcc cgtgtcactg acgaaagaag aggcaggccc catccgacgt ctttgcccct
     9481 accaggtccc cggacggatc cactgcggcc aagtcctggc gtcttgcctt cttggcggta
     9541 cgccaacggg tgtcgaagag ggtcgaaata ttatcagggg agtctaagta ccgcactaat
     9601 gaaacctacc cgggggcgag attcgcggct gcttgctcga tccggttaca acattcccaa
     9661 atcctgggct tgctactttg acccacttgg attagatttc gctggtgtgt tttctctaac
     9721 gacgctatac tgagtggagg tgacggaaca cctatccgtt cgtattatcc gcagagcact
     9781 atgtaatttg gtccccagtg taattgtgtc cctgcatact gatagggagt gttccttgtc
     9841 gttttggctc tatcaatggt cagaatgcca tgcttctcgt cttctcaaag taatatatca
     9901 ccgtctttat tcgcctgtca gttgctgtga tgctctagcg aaacaccacc tcttcgcaca
     9961 agttctcgca cacaagtggt taatgtgtcg gccatcgccc atggaagcct gcgccgtcat
    10021 agttgcgcct tcgagcgctt atagtgactc tgcattaggc cgtatcgata cagccaacaa
    10081 tgaagatgcc gttatgtcgc aagatgaggg tagccgctgg atcaaacttc ctgaagcctt
    10141 gttctcatct atcatgtcgg tagaccccca gttcaacccc cagtaccaag cctcaaaagt
    10201 tctttcggat gattggctac agaagtaagg atattcagac tgatcatgct ctggtgcgaa
    10261 gaagacggct gctaactaga tattaaatag ggtgatgaag atggacgagg agacagcaac
    10321 ggtttggcgg agattggaca tctcttacat gagtgccata tgcgccccgc acgccgatct
    10381 cgaaacattg aagttaatga atgactggaa tggttgggta tttgctttcg acgaccgtga
    10441 gtcctttctg ctccttcgaa acatggcact gtgcggcctc accactgctc taactgtgag
    10501 acgactgaag catgtgggct tgcccctgtc gtaccacgca tctccattta caaattcgct
    10561 aacgaagtat gtatcattca cagcttttga tgaaggtgac tatacaagta accacatgaa
    10621 agcaacagag gaagttttgt ggaccctgtc gattttagat aatgtccatc ccataatctc
    10681 cgcagaagac catccgatca gacacgtact gcagtcatgt tggctgcgat tccagcagcg
    10741 ggcaagtccc gcgctgcagt accgctggaa gcaatacttg acgttatatt gtcttggtgt
    10801 acttgaacag gttggttttc agcaaaaagc gactagacca acagttgacg aatatatgaa
    10861 ccttcgcgcg cgttgcgtcg gagccttgcc gtgcattggt ctcatggagt aagttatcga
    10921 gacatgttta gcaagtgcga cgcctgaagt ttgaataccg cctcagaata cagtctgtat
    10981 gactgtggtt ctgggacagc ggcatcgtgc gtcatccctc ccatttaacc aaaggtcggg
    11041 gtgctgcgac ccctggtgga cagtttcact cgagtggcta cgagactttc ggcagtgcct
    11101 tttttgtcct gtctctttct atcccaagcc aatgctaacg aaacggaaca acaggtatgc
    11161 ggaaggaatt gacctgcccc ggcatgttgt ggaagatgta tcgttacagg cgattacgcg
    11221 gatcacgtgt gatctggtta cattgtatgt tactccataa ttcctcgcag ttttcattca
    11281 tctaattacg cggagctcag gcaaaacgat gtgttctcat atcgaaagga tcttattaag
    11341 ggcgaggata gcaacataat ctttatcttt aaagatcaag ggttgaccga tcaagaggct
    11401 gtagaacgaa ttggcgaaat gctctatgat tgctacaaca aatggcgcga tgcagtggcg
    11461 aatgtacctt cttggggtga tgaaattgac gaagaagtca agaagttcat cggcggctgc
    11521 caaaatcttg ctcttggcaa tctccattgg aggtaagctc acagggttcc tataatgacg
    11581 gcgtctgcta acgtgtgggc acagctttta tacaccaaga tatctgggaa cagatggcga
    11641 acaggtcaag caaacgcgta tgataaagct gccataagtg ttacggttgg cacgacaagt
    11701 caccatcacg ttagacagtc tattaggatg gcaccaacct tcagagagag aataaaaagg
    11761 attcttagaa atacctcact gcgaattcaa gcttgagtgt gagagtaaat cctatctctt
    11821 gaagacattt gttgatcttc tttactcata tgaagccgat cttggtgttt gttccgaccg
    11881 aaggggagtc cagtctcaaa ttggcacagt atagctgatc accattactg gtctatcgct
    11941 aatcaagatg agccggcact ttgaatcgcc aatccggagg attgcatccg agatagaatg
    12001 cgaaagctgc cttgacggtg cttttactga tagctgaacc gaaactacag gcccctgatc
    12061 agcaatcttg tgtacgaata ggagccaatc cggttaccta ttgcaatagc tgtacttaga
    12121 aagatctgtg aacatggccg agaccaaatc aggatccatt cgaattactt cgtctagctt
    12181 gcgaaccaag gcccagacct gaacgggggt gagctcatcc ggtaaatata gtcgctcact
    12241 agcttcaagt aacttgtcaa ggttagtgtt cgtaatctgg ttgtgggaga tcgattctgc
    12301 aggcccaagg ttatgaacaa gcctagtaga taggttgtaa gcatgtcttg tgccccaatt
    12361 atatggcacg tgagctgcga catatccctc ccgccgcgaa tcggtagcag acgagttgtg
    12421 taaatgaccg agacaaggtc tttcaagcct gacttgggtc agtaaagtga cgggccaatc
    12481 tcaaatcacc aatcaagtag acatcgaaga cacatacagt aaaataaggt caaggcccat
    12541 ctgcgggtct aggggcgttt tgcgtacttg aagtccccca atgggcaacg gctggtctaa
    12601 ggaaccgacc cctttatcaa aagacaaggc ccacggccaa gtgggcattt ggtactggtc
    12661 tccagcatta aactgatctc caactacagg tgtgctttca gccgccgaga tgcagcatgc
    12721 aggttctgga gtagtattca gaattgcgtt ccaatcaatt gctaagttct gctcaactga
    12781 aacagtcgct gtagcacttt catcgacttc catgacagct ggagcatctt gtgattggtg
    12841 catagcgtga tgggcatctc tataggcttc cttgatctct tccttcaagg taagctcagc
    12901 cttgcgtagt cgcaagactt cttgttccag ggcctgtata tagctctggg ttctctggcg
    12961 atgcttccta catatgtatg caactgatca gtattcgaaa cgtacaccgc cagccgtctt
    13021 tagtggacat agcttaccgc tgtgcgtcgg caacctgctt gcttcggttc ccttgactcg
    13081 gaacgtcgtc cgattctgcc caaggtcttt agtccactag gcctagacag cggggttgtc
    13141 gcctctccct aactcacgtc gcaattcggc tgagagccaa ccatccagat ccaagccaag
    13201 aatacgccga gcgcgctcgg ctaaggtctc tcctgatgct gaagaaggca ttctgattga
    13261 ttcaactctt gtatctactt aaacagctca agcagcacca aaatcagtga tggaataact
    13321 agtcaggaag ccgtgctaat atccttgtac atggagaacc aaattaacct ttgcccctca
    13381 gtacatagtt acatatgaac atgggtgctg gctggtaggg ctcactcacc aagggcaaat
    13441 ccttcacagt gttccaatgg aaatactcca ccagcagaac tggatgtgaa gagaacgtga
    13501 acagtgtgta tatttttggc tcttcttcaa cgccgagccc catcacatct agctttggac
    13561 ggctgcacgg taactacaca cccatccatc tgatcactac ctttgcgact tacctaatca
    13621 ttcgaacacc tttttccaca cccacaagct tcgagaattc gtatagtgtt tgagcccttc
    13681 aaccccccac tccatcccag caccactctg cttgtggccc ccaaaaggca cgtttggcgc
    13741 agtatcaaaa tgcgagttaa tccagacgct gccagcactc aattgtctgg ccagtcgttc
    13801 tgcgcgaccg agatccttgc tccaaaccga ggctccgaga ccggtctcca gcgcatttgc
    13861 acgctcgatg acatcgtctt cggctgacca cttcagcaat ggaactatgg ggccaaacgg
    13921 ctcctccgtc actatgcggg agtcttcagg ggggttgtcg atgattgctg gctcaacgaa
    13981 aaagcccttc gacgtctcac ggactttgcc ctcgagcgca gccttccagc cttgcttctc
    14041 aatttgtgca tacatgtcct tcactagttc aaatctgtat attcaatgag ttcatctgta
    14101 taacatatag tgtagaagta agggctgtgt acgtactgaa tcccattctg tacagggcca
    14161 atgaaggtac cctcctcgag gggattgcca gtctgaaggt tcttcctgac atagtcgacc
    14221 atggcatctc gaaactgctc atatatcttt tcatggatgt atagtcgttt tacatccatg
    14281 catatctggc cagagtgcaa gaaggacaat tgtgtgatct ttggcaagca cttgtcgatc
    14341 tcaacgtcgt cgcagatgat ggcagcgtca tttccgccga gctctagaac gtagcgcttc
    14401 agggtctttg cgcagcttgt ggccacgcgt ttgcccgtgg ggatggaccc cgtgaacgac
    14461 accatgccaa tacttgggtg ctcagtgatc caagggccga ggtcgtcatt tccgctgagc
    14521 acttggaaga cgcctggcgg gaatatggac atcccgattt cgcccagttt tagatcgcaa
    14581 tacggcgtat acggcgatgg tttcacgatg atgcaattgc ctgttattag cgcagggcca
    14641 accttaccca gacctagtag taccggccaa ttccagggaa cgattgcagc gcaaacccca
    14701 ataggaggga acgtcgaata gatagtccgc tcatcatttt cgtctaacag ctcgtccttt
    14761 atttccattg tagcaaaggt tcgaagccat gcgattgtca tggtgagctc gacgccggac
    14821 aggcttatcg tctttcccga ttcgagggtg tctagcctct ctatctcacg tctattcgcc
    14881 tcaatggcgt ccgcaaactt gagcagaagt gcagaacgct ctgcgaagga cgtcctggac
    14941 caggttttga atgcaacctg ggcatgtacc actgacgcat cgaggtcatc cttggtcgcc
    15001 acgggaactt catacagcgg ctcgccggtg gatggattga tcgagtgcct ggtagtggat
    15061 gttgggagga actcattgtt cacaatgttt ccaggaaagt tctggggaag tgtcaaaaca
    15121 aatgagaaga ggtgcacctc atcgggcaag aactcacttc gaaatcaatt attggggcca
    15181 tgatgctgat tatatatata aatattgatg agtagcttat atgtttcaac ttccggcacg
    15241 ctgaagaggt tgcagtagtc cgacttaaat gtcacagcaa ttcctaagga acccaataat
    15301 cgtccttggc agagagagtc gttccaaagc tgggttacgc tatgccggtg gtctcttagt
    15361 gtacggtggg tggggaacag aagtcaagtg tcagcacttg tcccaatatc gtcttggcaa
    15421 gattctgata ccgaatgaca cccgccctgc tctgcaatct attatgtact tgatatgcaa
    15481 gatatcgtca ctaggattcc gattggacgg cttcatgcct atctcaggct gcgccaagtt
    15541 cccccgctgc atttgataag ccggtatgta gcccaagcct ctaatgcagc tactattggc
    15601 ctttaggatt ggatcagcca tttcagtaaa cccagcacgc caaagagtaa ccattgggga
    15661 tcagtattaa tcccggtggc cgttgcctct atggtccaaa acagtgccag agtactgcct
    15721 ttgtagggct tactaaacat gacaaggaag tctctctgct aaggcagggg ggaaaggcgg
    15781 taaaatagtg ggttatatct gtcttttcac gttacctcgt aggctcactt gtatgatatt
    15841 aatgaagtaa attcacgtcg ggttcatagt gcttcaacat agttcctttc atgtgcattg
    15901 cataaccata catcgtcatg ggctttagga tgttggctca ctcttgataa agctctttag
    15961 caacttttcg accatgcatg cattatttac accatcccga taagtgcttg ttacagtgaa
    16021 tgacattggt actacaatgc cattctcaat gctttgttcc tttatgactg ctcgtttagt
    16081 cacttcaacg catcctcctt gtctcgacca ttcggttcga gcgaaccttg cagataaata
    16141 cacctggacc tcctacagat attaggagct taccaccttc ttggagtgta cgctggcgaa
    16201 ttgatctgat tcctcgccat gagttcaacc attcgtgtca aactcggacc tccacacgta
    16261 ctcctaaagg gccttgtttg gttcctgggc atcacaacac tcctttcagc acttaccaac
    16321 aaccaaatat gcagacatgt tcgcctccat actccacatc atcctgatgg gcacagactc
    16381 acggatgaga aggttctttc cattcggcgc aactccttac ggcgggtcca agacagcaat
    16441 accgaactac gggtacgaat ggacgacgga catggtccat tgatcaagta cgtgtccgtc
    16501 gacgcaaacg tgcttgctgc ctttcgcagc actgatgaaa ttctatccat gcttccacct
    16561 ggaaactgga acaaggctta tattttcgaa ggcaaggata agcagcctgg tgtaacggtt
    16621 aaggtggaga ggctgctggc tgtcgagggg gcatggtctc ccctaaacat cgactacttt
    16681 gatctcatac ccatacggtc gctcaagacg gagtctgccg ttcaaggtac ctcagagtcc
    16741 gacttcatcc aggtcgtatc tcaccctttg ttctcagtgc ccattgttat gaagatcgcc
    16801 agctttccca atacccacaa tattgtgggc atagaggctg agatagtggc gtaccgtctg
    16861 cttgagggcg caggggtcgc gccaaggtat cttggacagg taaccgagaa tggacgtgta
    16921 atagggttcc tcaccgagta tatcgctaat ggccggaccg cacaatattc agaccgcaaa
    16981 gcctgtctgg cgtcattgtc aaaggtacat tccagaggca ttgtgcatcg agatccccat
    17041 ctcggaaatt gtataattgg caaaaatggt gaggcttata ttgtggatta tgaaacctct
    17101 cggacgacga atgactacgt ggcttttcaa gtagactatg acctcatgtg gcagtctcgg
    17161 ggtgggtgat cgcatcgtga ttctggagtt ttcttgcttc tgcgatgtct actcgtagag
    17221 ggagaacatt gttccctgca ccggccccga ccttattagc atacacaccc ttgttagcat
    17281 taatgaagca tcgacgaaat gctcatatga ttcatatgat tacttcaaca tgtgcaaatt
    17341 gattgagata ttaggtggtt gtcttctgta tgattctgcg tatacagcag taaagggcga
    17401 tagaaggact gtaagagtcg atgcggccag aacgcacatt tagttttgtc tcacagattg
    17461 gtaggggtaa agagagtctt tgtggcccca ttctgattga taataacagt aacctcatct
    17521 attgggtaga ccactcactc gaaggttaaa gttggatgat gctggaatat tgtgaccatt
    17581 acgcagccgt ttctgtccca gtttcagtga gggtgggtat atctatgagg ctgaggaatc
    17641 atgtatcttt gcctagctat ttttattttc gtttatctac catgtgacat tctacgatcc
    17701 agtgcgttgg agagcctgtg actatgttag catatgcgta caggtgaaat ttttcataga
    17761 cctactaccg cgaatttgct ccttcccctg attgtctccc cgtagattgc cagagcccaa
    17821 ggtacgagag tcaaaactgt ggcgatggca cccagaaggc caccggcagt cttttcgcct
    17881 aggttgacaa acaagggggt taccaccagg gggaaagcgc ctccaagcat gtttcggcag
    17941 aaggactgag cagccagggc tgaggatgcg taggtttggt agctgtcggc taggtagttg
    18001 aacgtagcca ggtatatggt gtagatgccc acagtagcca acgagatggc tatggtaggt
    18061 gctatccagt ggatatctgg cgcagccgag aggccaaaga gatatagtcc ggcaggaagt
    18121 agaatggagg ttatgcaggt gaagtacagg cgggattcag gagcttccac agggaaacga
    18181 cgccgcatga atgaccagaa tttgctgggt ggattgtcag acgttgcctc gcgttgccat
    18241 ttgtgatact tgagcaaacg ttcctgatag actcccatgg cagtcgcaag aatggagcca
    18301 ataatcattg caatgaagac atatcccgac tcctgctggt tgaacccata ctggcgcgag
    18361 aacaccagcg ggatcgaacc aaaagtgagg tacagaaccg cccaggcgaa cgacacccat
    18421 agggagaaga agaaaacagc gggctcagtg aataggagat ggaatggtcg gaacagcgat
    18481 actgtgatca tggtcaccag tgaagcgcgc tgttcgtcct ctcttaccag ccaacgtata
    18541 cgctgcagtc ggaagccgtg gtacgctcga ttttggtcgt tgaagaagaa aggtgtggaa
    18601 ctggtcttct cctcatcctc gggcactaag ggtcgaagat cgaatgccac ttcaccgggt
    18661 ttcgcatcag cacgcaccca gacaccaaac acccccttct cttctagagc cgtgtaccac
    18721 ttatttagtt tcgttgcttt cctactcaga aggacactgc ccctgctttc gtggaacatg
    18781 accgttaggg cgatgacgag aacagcgtca gcgatgactt ggtgccagaa gacccatctc
    18841 cacttagccg tgattcctac aacgccgtcg tggccccatc tgtgcagcat cagactagaa
    18901 tccagggggc caagtccggt gccgatgagc acagcaccac tgtacaaagc catcggagta
    18961 tttctctctt ccttttccca aaggtcagca atgaccccac caatcatggt gctgaaaaca
    19021 ctgccgccca cgccgcacat gaaccgcgca aacagcatac cgccaaggtt ggagacaatc
    19081 ccacagacag cctggaagat cacgaagacg atcccagaaa ccacgaaaac cggatatcgt
    19141 ccgttgacct cggagaaggg tgccaaaatc atgggagcaa tagcaaagcc gacggtgaag
    19201 agagtgatgc cagtgaggac tgcggtcctg gatacaccaa actctgctgc caagaggtct
    19261 gctgggggtg aatacgcgcc agcggtgtag gcggtcaggc atgtcgcgac acatgataga
    19321 aagagcatgg tgttttttct agcattgcgc atcttcgtag ggttgccata gcggctgaga
    19381 tctggtcgtg ccggtagttg gtcgacgcaa gaggacgaag tcatgttgac cgcaggaacc
    19441 gcggtatcaa atgtcaagta gacattggtg atgggcgtat cggcgctgag tgagggcgtt
    19501 gccgtcttct cgccgggaca gctgttcaga ttgcgttcgg agccgtcgct aaccaggcca
    19561 atggacattg gagtgtcatt atcggaagac tggtcgctct tgtcgccgtc tgggtagcca
    19621 gcgatgccaa tcatctcagc acgtcgggta gggcgatggg ccgaggcgga cccggctccg
    19681 gcgtcgagcg gttccatact gaggacccag cccgttggcg acacgggacg tggtcgctga
    19741 ggaccgggag cccggcgggt gcgagtccag aaaatgtcag agctgctcca ggaaggtccc
    19801 aggtcgagtg taaatccatg gagaaaaatg ataattgcct aggtaatcag gagggagata
    19861 cccggtacaa gggagaaggg gtgaagacca cggatcgctc tcccatcctc gggtttcatc
    19921 gcagcattaa tctaggttcc aaggtcctac gatgggcagg gagttcctac accgacaagc
    19981 cgggaatacg gaggctttaa ggatgcccag ccaggcccga ccgatctaac gatcgtcctt
    20041 gcagtccttt cccggcggag acgagacgcc agccagcttg ctgcatcgtg ccatggcggc
    20101 attgcggcaa agcggcctgc agtctggggc agttgggatg ctggggaatt cgcaacggat
    20161 tgacgaaatg gaatgcctcc gccagcgggt aacgacccct ttccaggcgt ggagagggcg
    20221 ctaatgaaag cttgtctcgg ggcggacgac gttcccggtt atttccagac ccgtaagttg
    20281 taacccaggg cggcaggtgg gcgaccggag aagatgcaaa tcgcgatgga tgaacaagtt
    20341 tcccgcgggc agagtccgat ttccgccgta agcagctagc tccgcagata cggaagcaca
    20401 taccgcaagt agtgctaggt atagcttcat aggtgtaggc ctggtaggct tcctccaccc
    20461 gtttgcctta ctcctccctc ggccttacta tggtgcataa cagggcccag gaccagcctg
    20521 ttcgcgcgtc tgccatgtca gcccatcaca gcgtctcttc ccccatctgc ggccataggg
    20581 tgagagaaac ttgatatttg ctctcaagca aggcgacagc caagatcgtg gctgcagaat
    20641 gggccgcggt ctggaccttt tggcattttt ggcatgggtg cacgatatat taaaacattg
    20701 gtgacagaac tgccgtgcaa cgctgtgctg gaaccgaggc taaccaattg gcagacaacc
    20761 gccaagatgc gtagctctgc aactcggggg gacacaacac actgccctgg tggtggctaa
    20821 caaccgggca cactgacgga gtgcgtggct tggcagttgg ctacctagtc gtcgatgcgc
    20881 tgactggtgt cccaagctgc tgggacatgc ggcggaaccc ttgcggacag actgacacat
    20941 gacagcacga aaagcaatca tcgccaggcg gcatgacata atcggcgtca ctcaaaatcg
    21001 aagctgccgc tcttgacgtg cggggatgca atgttcgtga taggcaccca acgcagtcgc
    21061 acttggccag cggagaccgc cgtgacattg gccccaataa cctactgaaa gtgtacggcg
    21121 tttgttgtcc gctcaggtga cccatgggtc ctcgggctct tgaagctcgc acaagccgac
    21181 gatctaggag tacgccgaat caagtcagtg aggctcctcg tcttccccat ggttctcgga
    21241 gtctgcgagc gcggtgtttc tcccgacccc agcgattccg cttgttcagc cgcccaacct
    21301 tgacctgcat tccgggccgg tccaccctgc aggctatata cgctttgccg gttgtcctgt
    21361 ttgaccccct catcataccc cggccggcta tccacccgat gcgcaatgtt ggagcttcgg
    21421 cttgtgctcg ggacgcttcc gcgggtcgct tcgctttgaa gcttgtgccg actgccggga
    21481 cgactgcgcc gtctgatact gcccagactc tcaaggcttc ccaagctgcc tgcgcttgcc
    21541 agattgagtg gcttcgacca ggaacccctc gccgtgctct ggctcgcgtg atcagcgttg
    21601 ggcgcaatgt tcttgctcag tgaagccggt gtggttgctg ctttgttcat actagtccgc
    21661 cgctgctctt ccatatc
//
