# Supplementary material for: Genome sequencing and physiological characterization of three Neoarthrinium moseri strains
Source: BMC Microbiol. 2025 Aug 21;25:526. doi: 10.1186/s12866-025-04274-z (PMC12369201; doi:10.1186/s12866-025-04274-z)
Supplement: Supplementary file 16 — Supplementary Material 16. [file 12866_2025_4274_MOESM16_ESM.zip › BiGSLICE/input/Nmoseri/TUCIM5799/JAFIMR010000045.1.region001.gbk]

LOCUS       JAFIMR010000045        61022 bp    DNA     linear   PLN 06-APR-2022
DEFINITION  Neoarthrinium moseri strain TUCIM 5799
            scaffold45_Wmoseri_TUCIM_5799, whole genome shotgun sequence.
ACCESSION   JAFIMR010000045
VERSION     JAFIMR010000045.1
KEYWORDS    .
SOURCE      Neoarthrinium moseri
  ORGANISM  Neoarthrinium moseri
            Eukaryota; Fungi; Dikarya; Ascomycota; Pezizomycotina;
            Sordariomycetes; Xylariomycetidae; Xylariomycetidae incertae sedis;
            Neoarthrinium.
COMMENT     ##antiSMASH-Data-START##
            Version      :: 7.1.0
            Run date     :: 2023-12-04 11:58:05
            NOTE: This is a single region extracted from a larger record!
            Orig. start  :: 197307
            Orig. end    :: 258329
            ##antiSMASH-Data-END##
FEATURES             Location/Qualifiers
     protocluster    1..61022
                     /aStool="rule-based-clusters"
                     /category="RiPP"
                     /contig_edge="False"
                     /core_location="[30000:31022]"
                     /cutoff="20000"
                     /detection_rule="DUF3328"
                     /neighbourhood="30000"
                     /product="fungal-RiPP-like"
                     /protocluster_number="1"
                     /tool="antismash"
     proto_core      30001..31022
                     /aStool="rule-based-clusters"
                     /tool="antismash"
                     /cutoff="20000"
                     /detection_rule="DUF3328"
                     /neighbourhood="30000"
                     /product="fungal-RiPP-like"
                     /protocluster_number="1"
     cand_cluster    1..61022
                     /candidate_cluster_number="1"
                     /contig_edge="False"
                     /detection_rules="DUF3328"
                     /kind="single"
                     /product="fungal-RiPP-like"
                     /protoclusters="1"
                     /tool="antismash"
     region          1..61022
                     /candidate_cluster_numbers="1"
                     /contig_edge="False"
                     /product="fungal-RiPP-like"
                     /region_number="1"
                     /rules="DUF3328"
                     /tool="antismash"
     gene            complement(1527..3225)
                     /locus_tag="JX265_011765"
     mRNA            complement(join(1527..2335,2397..3225))
                     /locus_tag="JX265_011765"
                     /product="hypothetical protein"
     CDS             complement(join(1527..2335,2397..3225))
                     /codon_start=1
                     /locus_tag="JX265_011765"
                     /product="hypothetical protein"
                     /protein_id="KAI1856253.1"
                     /transl_table=1
                     /translation="MPKRKPDILDEDCPCQRPRQIRRMASTPVTTTIQLTAKEAQLKGL
                     LLDVAEYINQTRVADEPVVLRWAGGWVRDKLLGIPSEDIDTAINVMTGEAFSSKIVELC
                     EKPEVADKHGVSATDIGNLHKIAANPEKSKHLETTTIRLLGFDVDFVNLRKETYTDDSR
                     NPQVEFGTAEEDALRRDATVNALFYNLNTARVEDFTSGLEDMRSKLIRTPLEPFQTFMD
                     DPLRVLRLIRFASRLQFSIDPEAERVMADRRVLDALRIKISRERVGVEVEKMLKGNHPK
                     VALERIDRLGLYHTVFTDPERPDMPQPEISKLLVSYECLEFLRQTKTPGSVHDVLVRSD
                     EASYFSWVLAALTPWADVPDLSPTGKGKPLPPSATLAAREGIKAPNKLCDVITASHKHR
                     EEILSLKTAVCEKATYINERDRFGMAIRQWDARGGHWRLQVLSALLVDAHKVLSVKHDH
                     AADTSFIAGWQLFLDHLQELDVMEAPTLKRIIDGTQLAKALGVKPGRWMAQALDVCVAW
                     QLRNPDATDPAGAVEEVRSKKEELNIPM"
     PFAM_domain     complement(join(2265..2335,2397..2511))
                     /aSDomain="PolyA_pol_RNAbd"
                     /aSTool="clusterhmmer"
                     /database="35.0"
                     /db_xref="PF12627.10"
                     /description="Probable RNA and SrmB- binding site of
                     polymerase A"
                     /detection="hmmscan"
                     /domain_id="clusterhmmer_JX265_011765_0002"
                     /evalue="1.00E-06"
                     /label="JX265_011765"
                     /locus_tag="JX265_011765"
                     /protein_end="300"
                     /protein_start="238"
                     /score="28.5"
                     /tool="antismash"
                     /translation="FSIDPEAERVMADRRVLDALRIKISRERVGVEVEKMLKGNHPKVA
                     LERIDRLGLYHTVFTDP"
     PFAM_domain     complement(2593..3030)
                     /aSDomain="PolyA_pol"
                     /aSTool="clusterhmmer"
                     /database="35.0"
                     /db_xref="PF01743.23"
                     /db_xref="GO:0003723"
                     /db_xref="GO:0006396"
                     /db_xref="GO:0016779"
                     /description="Poly A polymerase head domain"
                     /detection="hmmscan"
                     /domain_id="clusterhmmer_JX265_011765_0001"
                     /evalue="3.00E-25"
                     /gene_ontologies="GO:0003723: RNA binding"
                     /gene_ontologies="GO:0006396: RNA processing"
                     /gene_ontologies="GO:0016779: nucleotidyltransferase
                     activity"
                     /label="JX265_011765"
                     /locus_tag="JX265_011765"
                     /protein_end="211"
                     /protein_start="65"
                     /score="89.2"
                     /tool="antismash"
                     /translation="RWAGGWVRDKLLGIPSEDIDTAINVMTGEAFSSKIVELCEKPEVA
                     DKHGVSATDIGNLHKIAANPEKSKHLETTTIRLLGFDVDFVNLRKETYTDDSRNPQVEF
                     GTAEEDALRRDATVNALFYNLNTARVEDFTSGLEDMRSKLIR"
     gene            5500..6376
                     /locus_tag="JX265_011766"
     mRNA            join(5500..5608,5669..6160,6219..6376)
                     /locus_tag="JX265_011766"
                     /product="hypothetical protein"
     CDS             join(5500..5608,5669..6160,6219..6376)
                     /codon_start=1
                     /locus_tag="JX265_011766"
                     /product="hypothetical protein"
                     /protein_id="KAI1856254.1"
                     /transl_table=1
                     /translation="MSSFKSIVALGLMTTAQLVAGHGAIINAVGDAGGSGMAIGVDTST
                     PRDGTRRNPFQQDSTRFKGDQADTFGETLGGGNNNVETGTKAIMAETGDQLPQVSQGGE
                     ISMTLHQVNADGGGPYTCSMNADATGATWTDIQVTQSPPGQNSRNRDGAETDFPLKAAM
                     PADASCTGTVAGQENVCLVKCMNAARAGPFGGVVPVQMANTTTAAQARRALARAVKRSD
                     DEARAMVKRAISLKGLSPEEIEELREDGEI"
     PFAM_domain     join(5557..5608,5669..6141)
                     /aSDomain="Egh16-like"
                     /aSTool="clusterhmmer"
                     /database="35.0"
                     /db_xref="PF11327.11"
                     /description="Egh16-like virulence factor"
                     /detection="hmmscan"
                     /domain_id="clusterhmmer_JX265_011766_0003"
                     /evalue="1.40E-52"
                     /label="JX265_011766"
                     /locus_tag="JX265_011766"
                     /protein_end="194"
                     /protein_start="19"
                     /score="178.9"
                     /tool="antismash"
                     /translation="AGHGAIINAVGDAGGSGMAIGVDTSTPRDGTRRNPFQQDSTRFKG
                     DQADTFGETLGGGNNNVETGTKAIMAETGDQLPQVSQGGEISMTLHQVNADGGGPYTCS
                     MNADATGATWTDIQVTQSPPGQNSRNRDGAETDFPLKAAMPADASCTGTVAGQENVCLV
                     KCMNAARAGPFG"
     gene            9102..9700
                     /locus_tag="JX265_011767"
     mRNA            join(9102..9312,9474..9700)
                     /locus_tag="JX265_011767"
                     /product="hypothetical protein"
     CDS             join(9102..9312,9474..9700)
                     /codon_start=1
                     /locus_tag="JX265_011767"
                     /product="hypothetical protein"
                     /protein_id="KAI1856255.1"
                     /transl_table=1
                     /translation="MPEQFRPQEGPSTTEHTSAINTGGTGHAGAPQFNDSFAPAVGQNL
                     ENPFSGTGETRQRSGSKDYTVTDEWDASKVPPSRFQQRKGSIYSTPGSRDGHVEKNKDR
                     DNTFHETHTKLFGKVKEKAKEAGEKVTGHHRKTSSASNKSQ"
     gene            complement(10350..13001)
                     /locus_tag="JX265_011768"
     mRNA            complement(join(10350..12617,12713..12883,12939..13001))
                     /locus_tag="JX265_011768"
                     /product="hypothetical protein"
     CDS             complement(join(10350..12617,12713..12883,12939..13001))
                     /codon_start=1
                     /locus_tag="JX265_011768"
                     /product="hypothetical protein"
                     /protein_id="KAI1856256.1"
                     /transl_table=1
                     /translation="MAPNGMQNGARPARQPDLHLVSDEDAVYEQDILRDPGSTKPWLAY
                     VEFKLQHGTVHEQAFVMERACLQLPRSYKLWKMYLQFRTKHVAKLNAAIFAAEYRKVNA
                     LFERALILLNKMPRIWELYLKFLLKQPLVTLTRRTFDRALRALPITQHNRIWALFRPFA
                     NSAAGETAVKIWRRYMQVHPEDAEDFIELLVQVGLYTEAAKKYIDILNNPRYNSKHGKG
                     HYELWSEMVDLMVEHANEIETGHETGIDVEAIIRSGIERFPDQRGKLVCGLATYWVRRG
                     SFERARDVFEEGITTVMTVRDFTLIFDTYTEFEESIIGALMEMASNRTAQGEEDEDADF
                     DLDIRMMRFEQLMDRRPFLLNDVLLRQNPNNVAEWEKRVGLWGENKQEVVQTYTNAIAA
                     IQPKKAVGPFHQLWANYAKFYEKGGDLRNARVIMEKAVKVPFKSVAELADMWIEWAEME
                     LRNENFDEAVKIMAKAVQAPKRSTVDYFDETLSPQQRVHKSWKLWSFYVDLVESVSTLE
                     ETKKVYERIFELRIATPQTVVNYANLMEEHKYYEESFKIYERGLDLFSYPVAFELWNLY
                     LTKAVDRKIGIERLRDLFEQSIEDCPPKFAKTLYLMYGNLEEERGLARHAMRIYDRATQ
                     AVSDEDRADMFNFYITKSASNFGLPSTRGIYERAISVLPDEEARDMCLKFADMEKRLGE
                     IDRARAIYGHASQFCDPRTNPAFWTKWEQFEVQHGNEDTYREMLRIKRSVQAQYNTDVN
                     FIASQAIARSQAAKQANGAGATETEDPEVADAMEQLERQARAPVGFVASSTGISGTLAP
                     EEQPAAPANPDAIDIDGMDDD"
     gene            13846..14979
                     /locus_tag="JX265_011769"
     mRNA            join(13846..13860,13920..14032,14095..14105,14174..14548,
                     14603..14612,14669..14709,14762..14979)
                     /locus_tag="JX265_011769"
                     /product="hypothetical protein"
     CDS             join(13846..13860,13920..14032,14095..14105,14174..14548,
                     14603..14612,14669..14709,14762..14979)
                     /codon_start=1
                     /locus_tag="JX265_011769"
                     /product="hypothetical protein"
                     /protein_id="KAI1856257.1"
                     /transl_table=1
                     /translation="MSGAGDREAVFPTRQSLGIMKAKLKGAETGHSLLKRKSEALTKRF
                     RDITRRIDEAKRKMGRVMQIAAFSLAEVTYAVGGDIGYQVQESARQARFRLRTKQENVS
                     GVLLPAFESYQTEGNNDFGLTGLGKGGQQVQRCRETYARAVEALVELASLQTAFVILDE
                     VIKVVNRRVNAIEHVIIPRTENTIKYINSELDELDREEFYRLKKVAGKKQRDTAAADAE
                     MKAKKEAQAKDGQENVAPEGDNGPSDILATGEDEDVIF"
     aSDomain        join(13926..14032,14095..14105,14174..14548,14603..14612,
                     14669..14709,14762..14838)
                     /aSDomain="TIGR00309"
                     /aSTool="tigrfam"
                     /description="V_ATPase_subD: V-type ATPase, D subunit"
                     /detection="hmmscan"
                     /domain_id="TIGRFam_JX265_011769_0001"
                     /evalue="3.70E-75"
                     /identifier="TIGR00309"
                     /label="JX265_011769"
                     /locus_tag="JX265_011769"
                     /protein_end="214"
                     /protein_start="7"
                     /score="250.0"
                     /tool="antismash"
                     /translation="EAVFPTRQSLGIMKAKLKGAETGHSLLKRKSEALTKRFRDITRRI
                     DEAKRKMGRVMQIAAFSLAEVTYAVGGDIGYQVQESARQARFRLRTKQENVSGVLLPAF
                     ESYQTEGNNDFGLTGLGKGGQQVQRCRETYARAVEALVELASLQTAFVILDEVIKVVNR
                     RVNAIEHVIIPRTENTIKYINSELDELDREEFYRLKKVAGKKQR"
     PFAM_domain     join(13953..14032,14095..14105,14174..14548,14603..14612,
                     14669..14709,14762..14820)
                     /aSDomain="ATP-synt_D"
                     /aSTool="clusterhmmer"
                     /database="35.0"
                     /db_xref="PF01813.20"
                     /db_xref="GO:0046961"
                     /description="ATP synthase subunit D"
                     /detection="hmmscan"
                     /domain_id="clusterhmmer_JX265_011769_0004"
                     /evalue="2.60E-71"
                     /gene_ontologies="GO:0046961: proton-transporting ATPase
                     activity, rotational mechanism"
                     /label="JX265_011769"
                     /locus_tag="JX265_011769"
                     /protein_end="208"
                     /protein_start="16"
                     /score="239.6"
                     /tool="antismash"
                     /translation="LGIMKAKLKGAETGHSLLKRKSEALTKRFRDITRRIDEAKRKMGR
                     VMQIAAFSLAEVTYAVGGDIGYQVQESARQARFRLRTKQENVSGVLLPAFESYQTEGNN
                     DFGLTGLGKGGQQVQRCRETYARAVEALVELASLQTAFVILDEVIKVVNRRVNAIEHVI
                     IPRTENTIKYINSELDELDREEFYRLKKV"
     gene            complement(15274..16352)
                     /locus_tag="JX265_011770"
     mRNA            complement(join(15274..15695,15745..16057,16172..16221,
                     16280..16352))
                     /locus_tag="JX265_011770"
                     /product="hypothetical protein"
     CDS             complement(join(15274..15695,15745..16057,16172..16221,
                     16280..16352))
                     /codon_start=1
                     /locus_tag="JX265_011770"
                     /product="hypothetical protein"
                     /protein_id="KAI1856258.1"
                     /transl_table=1
                     /translation="MGTSQRQAYDISNVPIPKTCYSDCKSADDETQLSGSIMNPDPLFE
                     TANDYCGGCLNKTAFLPTAVPVAVGVSTVLVTELVEDGDRETVYSTVLQKTVYGTKLVD
                     NVTPGVGSSTATTSTLSSNVTSQQTIARKTTTSTTATASGNAPPTNGIALSNQGAVSQR
                     DVIHWPQTVGAVLGSVAALAILAIASSYFRYRRRRRRRSEAVTPETEEPELGDKAQLHS
                     ECVPYLQPYELHETARPWEAGGSEKFELLAVLPVELYGETSMKPEFAASPVSTEMAGEY
                     RRGR"
     gene            complement(18673..19665)
                     /locus_tag="JX265_011771"
     mRNA            complement(18673..19665)
                     /locus_tag="JX265_011771"
                     /product="hypothetical protein"
     CDS             complement(18673..19665)
                     /codon_start=1
                     /locus_tag="JX265_011771"
                     /product="hypothetical protein"
                     /protein_id="KAI1856259.1"
                     /transl_table=1
                     /translation="MGNDGDVDVVLVTQLPPDSWFEGFAVRPNNHLVAARLDAPSIYDL
                     DAENPDAEPQPLCELPGAASAINLVAVPGRQDEYSIITSDICDLAACRWQDFAVWHLKI
                     NPDGKAEATKKGEIKDIALPLGLCAVNEQYILVADSVKLCIQVLDVTTGQSEVLLADEE
                     SMKPKGEDAFFGINRICLAGGYLWYSNYGAGSIHRVPYELDGSNPRVPLKVTGPVELVA
                     DDLKHCDGFQVTPGGSAAYTLNSVDGNLMKTDVKSLQGAKAQSINVQERLVSPTCLELG
                     TPGKGKQKIFVMCCGEIDVGWLDASDKLSWTEWSKIQVSSTVEVTVTTE"
     gene            complement(21782..23775)
                     /locus_tag="JX265_011772"
     mRNA            complement(join(21782..21867,21927..22270,22368..22754,
                     22834..23565,23633..23775))
                     /locus_tag="JX265_011772"
                     /product="hypothetical protein"
     CDS             complement(join(21782..21867,21927..22270,22368..22754,
                     22834..23565,23633..23775))
                     /codon_start=1
                     /locus_tag="JX265_011772"
                     /product="hypothetical protein"
                     /protein_id="KAI1856260.1"
                     /transl_table=1
                     /translation="MTHPGRTQTSFRPQPYPLDDLALQACLRCRSSKRKCDRLLPHCSR
                     CTRLRAECLYSTKSGTPDTTANGALATELQATVPFDQITASQVLSLIAADARREGDFGW
                     ADAVRSYFEHVHSWFAVVHCSLFEEKLAVLGDRPASPATPMSISSVVTSEKPLSIFQTL
                     DSLGSVPDPDISKEFALLILTMYMTTRPRLMKSGERTLFDDLYWLVKRALASSFSSEPK
                     LELVQSGALLAFYEYGHGEPIDAYGTLSKSVTAASRLDVKPTRLDEGADPSTMEEEERS
                     GLWWALFILDQFLHIDDVVKNLPFIVKSPEMDTLLPGPIMCPPLLDHKCKPRSELPGPL
                     PISALLDTQKMESFQMSAKVATLLHRALQHEHKLRASPGFLPPIDSFSSLDAEIREATM
                     ILLRNDVNNWQVTLDCFSMAISALFSIYLPYLPMLEAKTAAEIKSDPSLTTAMTALGFA
                     SQLAVDISCKVSNSLDADDKTAELDYLVAPAVPTCYLAVKTCTSLRQIFPDEWERFEKA
                     IVDRLGSLRFFNNRWGIADRVMRQIQELDGLDPFELLSYNSPSAPR"
     PFAM_domain     complement(join(22745..22754,22834..23381))
                     /aSDomain="Fungal_trans"
                     /aSTool="clusterhmmer"
                     /database="35.0"
                     /db_xref="PF04082.21"
                     /db_xref="GO:0003677"
                     /db_xref="GO:0006351"
                     /db_xref="GO:0008270"
                     /description="Fungal specific transcription factor domain"
                     /detection="hmmscan"
                     /domain_id="clusterhmmer_JX265_011772_0006"
                     /evalue="9.30E-08"
                     /gene_ontologies="GO:0003677: DNA binding"
                     /gene_ontologies="GO:0006351: DNA-templated transcription"
                     /gene_ontologies="GO:0008270: zinc ion binding"
                     /label="JX265_011772"
                     /locus_tag="JX265_011772"
                     /protein_end="295"
                     /protein_start="109"
                     /score="31.5"
                     /tool="antismash"
                     /translation="SYFEHVHSWFAVVHCSLFEEKLAVLGDRPASPATPMSISSVVTSE
                     KPLSIFQTLDSLGSVPDPDISKEFALLILTMYMTTRPRLMKSGERTLFDDLYWLVKRAL
                     ASSFSSEPKLELVQSGALLAFYEYGHGEPIDAYGTLSKSVTAASRLDVKPTRLDEGADP
                     STMEEEERSGLWWALFILDQFLH"
     PFAM_domain     complement(join(23529..23565,23633..23706))
                     /aSDomain="Zn_clus"
                     /aSTool="clusterhmmer"
                     /database="35.0"
                     /db_xref="PF00172.21"
                     /db_xref="GO:0000981"
                     /db_xref="GO:0006355"
                     /db_xref="GO:0008270"
                     /description="Fungal Zn(2)-Cys(6) binuclear cluster domain"
                     /detection="hmmscan"
                     /domain_id="clusterhmmer_JX265_011772_0005"
                     /evalue="2.80E-09"
                     /gene_ontologies="GO:0000981: DNA-binding transcription
                     factor activity, RNA polymerase II-specific"
                     /gene_ontologies="GO:0006355: regulation of DNA-templated
                     transcription"
                     /gene_ontologies="GO:0008270: zinc ion binding"
                     /label="JX265_011772"
                     /locus_tag="JX265_011772"
                     /protein_end="60"
                     /protein_start="23"
                     /score="37.1"
                     /tool="antismash"
                     /translation="QACLRCRSSKRKCDRLLPHCSRCTRLRAECLYSTKSG"
     gene            complement(24540..25409)
                     /locus_tag="JX265_011773"
     mRNA            complement(join(24540..24943,24994..25307,25384..25409))
                     /locus_tag="JX265_011773"
                     /product="hypothetical protein"
     CDS             complement(join(24540..24943,24994..25307,25384..25409))
                     /codon_start=1
                     /locus_tag="JX265_011773"
                     /product="hypothetical protein"
                     /protein_id="KAI1856261.1"
                     /transl_table=1
                     /translation="MASGQAVATVYVRNLEERVKPEPLRAALEAVFSEYGNIIDIVAKT
                     NLKAKGQAFVVFESPESAVKAIEEVQGFELFDKPMHVALARTRSDATVKTTGNDDEFEH
                     HKRRRLAEKDKKKAAEAAEEQKRLKRPGAAQPPDMANRPAKAARPGGLKATGPAANAVV
                     PDEYLPPNKILFVQNLPDDYDVEALTGIFGRYEGFREVRLVPGRRGIAFVEYEAEAGAI
                     TAKENTAGMALADGAKFMKVTYQRQ"
     PFAM_domain     complement(24591..24764)
                     /aSDomain="RRM_1"
                     /aSTool="clusterhmmer"
                     /database="35.0"
                     /db_xref="PF00076.25"
                     /db_xref="GO:0003723"
                     /description="RNA recognition motif. (a.k.a. RRM, RBD, or
                     RNP domain)"
                     /detection="hmmscan"
                     /domain_id="clusterhmmer_JX265_011773_0008"
                     /evalue="1.70E-10"
                     /gene_ontologies="GO:0003723: RNA binding"
                     /label="JX265_011773"
                     /locus_tag="JX265_011773"
                     /protein_end="231"
                     /protein_start="173"
                     /score="40.7"
                     /tool="antismash"
                     /translation="LFVQNLPDDYDVEALTGIFGRYEGFREVRLVPGRRGIAFVEYEAE
                     AGAITAKENTAGM"
     PFAM_domain     complement(25094..25306)
                     /aSDomain="RRM_1"
                     /aSTool="clusterhmmer"
                     /database="35.0"
                     /db_xref="PF00076.25"
                     /db_xref="GO:0003723"
                     /description="RNA recognition motif. (a.k.a. RRM, RBD, or
                     RNP domain)"
                     /detection="hmmscan"
                     /domain_id="clusterhmmer_JX265_011773_0007"
                     /evalue="2.20E-12"
                     /gene_ontologies="GO:0003723: RNA binding"
                     /label="JX265_011773"
                     /locus_tag="JX265_011773"
                     /protein_end="80"
                     /protein_start="9"
                     /score="46.8"
                     /tool="antismash"
                     /translation="VYVRNLEERVKPEPLRAALEAVFSEYGNIIDIVAKTNLKAKGQAF
                     VVFESPESAVKAIEEVQGFELFDKPM"
     gene            complement(26393..28191)
                     /locus_tag="JX265_011774"
     mRNA            complement(join(26393..27445,27499..28191))
                     /locus_tag="JX265_011774"
                     /product="hypothetical protein"
     CDS             complement(join(26393..27445,27499..28191))
                     /codon_start=1
                     /locus_tag="JX265_011774"
                     /product="hypothetical protein"
                     /protein_id="KAI1856262.1"
                     /transl_table=1
                     /translation="MKHTSVKAATWHTGSQIENDAANPLEQSITRVSDADIASPEVVNG
                     NTFTASLVAGFMPHYSYHPLPDGSIRLLRLLPDRDKDAPLRCNIVSYPLLESGSGDHSY
                     DALSYVWGTTSKDFVIFIEDFQLAITRNLATALLNLRDPFIERFIWVDAICIHQDDVKE
                     RNHQVQSMAMIYAQAARVLVWLGEQQNDSEIALQAIHQAADEQFGDIGPTFQDAIRMLL
                     KRPWFKRIWVLQEVAAAQNVLVMCGSSTIDGAAFCSGLNALGRHIEALSDIVSLVRPAS
                     YLIRHTVFKPKVLSRESDTFSLRIRPLGELIDMYHTHEASDRRDKVYALLGMASVHSSS
                     DRLSPDYEIEWGVLFRRLVQLLLSKNADITTWNNKDIAVIRAQGFVVGKVLAAVSEKNR
                     VDRQIVDVSAKFSSGSSDKTPRLHASWVVQSLAIPIRKNDLICVIRGASRPIIIRTYQD
                     YCAVISVALTPLSTFTDHTDSSYQDLVEAKGLPKRDFLLVWDWNSSRTSLGEEDEFHTL
                     AKRQLGKRARGHKATRRENVRLLWEDAGAFKEQPKEGQDTESELRGQLNVYVEKFRQVC
                     LVYES"
     PFAM_domain     complement(join(27434..27445,27499..27882))
                     /aSDomain="HET"
                     /aSTool="clusterhmmer"
                     /database="35.0"
                     /db_xref="PF06985.14"
                     /description="Heterokaryon incompatibility protein (HET)"
                     /detection="hmmscan"
                     /domain_id="clusterhmmer_JX265_011774_0009"
                     /evalue="6.10E-35"
                     /label="JX265_011774"
                     /locus_tag="JX265_011774"
                     /protein_end="235"
                     /protein_start="103"
                     /score="120.9"
                     /tool="antismash"
                     /translation="YDALSYVWGTTSKDFVIFIEDFQLAITRNLATALLNLRDPFIERF
                     IWVDAICIHQDDVKERNHQVQSMAMIYAQAARVLVWLGEQQNDSEIALQAIHQAADEQF
                     GDIGPTFQDAIRMLLKRPWFKRIWVLQE"
     gene            28799..29614
                     /locus_tag="JX265_011775"
     mRNA            28799..29614
                     /locus_tag="JX265_011775"
                     /product="hypothetical protein"
     CDS             28799..29614
                     /codon_start=1
                     /locus_tag="JX265_011775"
                     /product="hypothetical protein"
                     /protein_id="KAI1856263.1"
                     /transl_table=1
                     /translation="MASSSSTEFAQVKKEYDEQAPSYNALLKLPFGVLESQLFISAAAG
                     DGFCKNASVLDLGGGTGLRARQVLEAGAARVDVVDISDEMMAVGKRDAEVLMGPQESGR
                     LRWFHGDVSKPLFGEQGVVGLCPPYDLVMANWIFDHIDSPDVLEALWRNIAAAVRPGGR
                     FVGVRACDPRCEAMKTGKYGPTCQDFVEFAGGIYYSSTIPVSGAPSVHLENASLQVSYS
                     GSTEMHERYGFCDVKSEPCENAEVVKSDPGFWQLWIERPGFVVVKAQKR"
     PFAM_domain     28958..29284
                     /aSDomain="Methyltransf_25"
                     /aSTool="clusterhmmer"
                     /database="35.0"
                     /db_xref="PF13649.9"
                     /description="Methyltransferase domain"
                     /detection="hmmscan"
                     /domain_id="clusterhmmer_JX265_011775_0010"
                     /evalue="1.30E-11"
                     /label="JX265_011775"
                     /locus_tag="JX265_011775"
                     /protein_end="162"
                     /protein_start="53"
                     /score="45.2"
                     /tool="antismash"
                     /translation="VLDLGGGTGLRARQVLEAGAARVDVVDISDEMMAVGKRDAEVLMG
                     PQESGRLRWFHGDVSKPLFGEQGVVGLCPPYDLVMANWIFDHIDSPDVLEALWRNIAAA
                     VRPGG"
     gene            complement(30001..31022)
                     /locus_tag="JX265_011776"
     mRNA            complement(join(30001..30396,30485..30726,30776..31022))
                     /locus_tag="JX265_011776"
                     /product="hypothetical protein"
     CDS             complement(join(30001..30396,30485..30726,30776..31022))
                     /codon_start=1
                     /gene_functions="biosynthetic (rule-based-clusters)
                     fungal-RiPP-like: DUF3328"
                     /gene_kind="biosynthetic"
                     /locus_tag="JX265_011776"
                     /product="hypothetical protein"
                     /protein_id="KAI1856264.1"
                     /sec_met_domain="DUF3328 (E-value: 3.5e-20, bitscore: 65.3,
                     seeds: 45, tool: rule-based-clusters)"
                     /transl_table=1
                     /translation="MSSEQVYEQYRLLEDELEASGEETASESAGRPERQFQPGHGSSPR
                     LWRSLAIFSAVLLSHAVIFFLGFKVRQYSATEGLSPYLKLGYSNLDTLWWNTEYSDGET
                     DEAELNRLWDSTIPWETGIIALANEEAAEMGLPDSQPFPWDASRKKIYILNAHHILHCV
                     RNIYISIHQYRTNQTQTINYAHILHCLDSLRVETMCTADDTLRYVPLNSVHGFRPGDGQ
                     KRQCRDWRQVESFVKAHDPCYQYLRPGDPEQSNLERFSFCPTGSEYLPKIRKYFGHNDD
                     WNPPSPTGPREIE"
     PFAM_domain     complement(join(30169..30396,30485..30664))
                     /aSDomain="UstYa"
                     /aSTool="clusterhmmer"
                     /database="35.0"
                     /db_xref="PF11807.11"
                     /db_xref="GO:0043386"
                     /description="Mycotoxin biosynthesis protein UstYa"
                     /detection="hmmscan"
                     /domain_id="clusterhmmer_JX265_011776_0011"
                     /evalue="7.30E-18"
                     /gene_ontologies="GO:0043386: mycotoxin biosynthetic
                     process"
                     /label="JX265_011776"
                     /locus_tag="JX265_011776"
                     /protein_end="239"
                     /protein_start="103"
                     /score="65.3"
                     /tool="antismash"
                     /translation="TDEAELNRLWDSTIPWETGIIALANEEAAEMGLPDSQPFPWDASR
                     KKIYILNAHHILHCVRNIYISIHQYRTNQTQTINYAHILHCLDSLRVETMCTADDTLRY
                     VPLNSVHGFRPGDGQKRQCRDWRQVESFVKAH"
     gene            complement(33444..34472)
                     /locus_tag="JX265_011777"
     mRNA            complement(join(33444..34005,34081..34472))
                     /locus_tag="JX265_011777"
                     /product="hypothetical protein"
     CDS             complement(join(33444..34005,34081..34472))
                     /codon_start=1
                     /gene_functions="biosynthetic-additional
                     (rule-based-clusters) Pyr_redox_2"
                     /gene_functions="biosynthetic-additional (smcogs)
                     SMCOG1176:alkyl hydroperoxide reductase subunit (Score:
                     206.9; E-value: 8.5e-63)"
                     /gene_kind="biosynthetic-additional"
                     /locus_tag="JX265_011777"
                     /product="hypothetical protein"
                     /protein_id="KAI1856265.1"
                     /sec_met_domain="Pyr_redox_2 (E-value: 3.3e-22, bitscore:
                     71.6, seeds: 64, tool: rule-based-clusters)"
                     /transl_table=1
                     /translation="MDFIDVAIVGGGPAGLTAANTLARQVHTAVVYDSKSYRNAGADHM
                     HMILTWDHKRPGDYRDAARKNILENYSTIQFADIAVAKIDKKADSHFEVQDSNGDVRKF
                     RKVILAVGSSNIFPHVEGYDLLWKKRIFHCLFCHGYEAKGSASSGVLVIPPVSGALAAH
                     MAQNAAQLTDQVTLYTNGDDDVTVELQPIVSGLVQSKFIIEERQIKRLVENNDGDCVTV
                     EFVDGSSKLEKFLVHNPQTTTQGPFVTQFGLATTPNGDIQADGPFYQTSVPGVYAVGDC
                     STPYKVTPSSITSGCNAAVAASAEIQAAKYRNLLDA"
     PFAM_domain     complement(join(33531..34005,34081..34460))
                     /aSDomain="Pyr_redox_2"
                     /aSTool="clusterhmmer"
                     /database="35.0"
                     /db_xref="PF07992.17"
                     /db_xref="GO:0016491"
                     /description="Pyridine nucleotide-disulphide
                     oxidoreductase"
                     /detection="hmmscan"
                     /domain_id="clusterhmmer_JX265_011777_0012"
                     /evalue="6.80E-20"
                     /gene_ontologies="GO:0016491: oxidoreductase activity"
                     /label="JX265_011777"
                     /locus_tag="JX265_011777"
                     /protein_end="289"
                     /protein_start="4"
                     /score="71.6"
                     /tool="antismash"
                     /translation="DVAIVGGGPAGLTAANTLARQVHTAVVYDSKSYRNAGADHMHMIL
                     TWDHKRPGDYRDAARKNILENYSTIQFADIAVAKIDKKADSHFEVQDSNGDVRKFRKVI
                     LAVGSSNIFPHVEGYDLLWKKRIFHCLFCHGYEAKGSASSGVLVIPPVSGALAAHMAQN
                     AAQLTDQVTLYTNGDDDVTVELQPIVSGLVQSKFIIEERQIKRLVENNDGDCVTVEFVD
                     GSSKLEKFLVHNPQTTTQGPFVTQFGLATTPNGDIQADGPFYQTSVPGVYAVGDCSTPY
                     KVTP"
     gene            complement(36082..36787)
                     /locus_tag="JX265_011778"
     mRNA            complement(join(36082..36191,36288..36445,36510..36787))
                     /locus_tag="JX265_011778"
                     /product="hypothetical protein"
     CDS             complement(join(36082..36191,36288..36445,36510..36787))
                     /codon_start=1
                     /locus_tag="JX265_011778"
                     /product="hypothetical protein"
                     /protein_id="KAI1856266.1"
                     /transl_table=1
                     /translation="MKYYSFVSSIAAAIFVATCAASMLTSTTATATIVPDKATQAPVSI
                     GSIHTFSSRCNRPRVNEGQHEQHGNIWFDAFCHGDDGRLWHAVINLNHCLANRDAVLKA
                     EPGGDFAQSCWDAKLSSSTFMDVLCSTTGDGHPPKAASINLDDITEVTSDGLLKCNNHQ
                     GCAWNQLVCIDKPNGVPG"
     PFAM_domain     complement(join(36184..36191,36288..36445,36510..36637))
                     /aSDomain="CVNH"
                     /aSTool="clusterhmmer"
                     /database="35.0"
                     /db_xref="PF08881.13"
                     /description="CVNH domain"
                     /detection="hmmscan"
                     /domain_id="clusterhmmer_JX265_011778_0013"
                     /evalue="3.00E-09"
                     /label="JX265_011778"
                     /locus_tag="JX265_011778"
                     /protein_end="148"
                     /protein_start="50"
                     /score="37.6"
                     /tool="antismash"
                     /translation="FSSRCNRPRVNEGQHEQHGNIWFDAFCHGDDGRLWHAVINLNHCL
                     ANRDAVLKAEPGGDFAQSCWDAKLSSSTFMDVLCSTTGDGHPPKAASINLDDI"
     gene            complement(37364..38503)
                     /locus_tag="JX265_011779"
     mRNA            complement(37364..38503)
                     /locus_tag="JX265_011779"
                     /product="hypothetical protein"
     CDS             complement(37364..38503)
                     /codon_start=1
                     /locus_tag="JX265_011779"
                     /product="hypothetical protein"
                     /protein_id="KAI1856267.1"
                     /transl_table=1
                     /translation="MFYVAPLQIQSQSLSFAEWVALLTLCLAPLIAHILAGAPQPSLLA
                     SSKPKWHDRVCILNPTSILCRYAAIVDRRIRARQWGPVDAAAANAVFWNQHGWDGSEEM
                     VMRALPYCTLLPDHGTVELLSTEMLKTAIVTMQGLQALVSLVGGVTGTVLFNQYFGLDG
                     IFGPLSVMGLLRLYAAPWLTDDYMYSGRALAGAHAVAYGPVANNTSATDVPRHSIDSLN
                     QPPDIKESVDSRYRPVSFWPSQCFRALYFSSLIGCWFLAMWWTFIRPILRPRGTPLTSS
                     SFFAGVFYVFGLGSTAIIYFCYYIWGNARSTILPCASDIWYKAYTIVLTTFMGVVLLLS
                     ALETYKAACGSYTSLPARCSDLVCVATGGEVPATVARCY"
     gene            39817..40600
                     /locus_tag="JX265_011780"
     mRNA            join(39817..39855,39908..40600)
                     /locus_tag="JX265_011780"
                     /product="hypothetical protein"
     CDS             join(39817..39855,39908..40600)
                     /codon_start=1
                     /locus_tag="JX265_011780"
                     /product="hypothetical protein"
                     /protein_id="KAI1856268.1"
                     /transl_table=1
                     /translation="MASLKALRLPRPKTFCGLMSLQTGTEMIALALLFNKITGLYGLLA
                     ILTGYSLSVVQFSLYVYSVLALGILAFCLPHIRKQTPFQNLAFAWLYIIDTVVNTAYTT
                     LFAVSWFLALEDVGPKQAEPTETDEPAMGGVLGAVDTTTSMTLIVMFTLIRVYFMFVVM
                     AHTRSALLQYREGGQREWDDESQSSENPFAVGSPEGAGWKGKVGRTMVSVGRGYWLPSL
                     AEKDEWARSMNSRFRGKASAA"
     PFAM_domain     39908..40234
                     /aSDomain="Kei1"
                     /aSTool="clusterhmmer"
                     /database="35.0"
                     /db_xref="PF08552.14"
                     /db_xref="GO:0006673"
                     /db_xref="GO:0070917"
                     /description="Inositolphosphorylceramide synthase subunit
                     Kei1"
                     /detection="hmmscan"
                     /domain_id="clusterhmmer_JX265_011780_0014"
                     /evalue="3.20E-44"
                     /gene_ontologies="GO:0006673: inositol phosphoceramide
                     metabolic process"
                     /gene_ontologies="GO:0070917: inositol phosphoceramide
                     synthase regulator activity"
                     /label="JX265_011780"
                     /locus_tag="JX265_011780"
                     /protein_end="122"
                     /protein_start="13"
                     /score="151.2"
                     /tool="antismash"
                     /translation="TFCGLMSLQTGTEMIALALLFNKITGLYGLLAILTGYSLSVVQFS
                     LYVYSVLALGILAFCLPHIRKQTPFQNLAFAWLYIIDTVVNTAYTTLFAVSWFLALEDV
                     GPKQA"
     PFAM_domain     40235..40387
                     /aSDomain="Kei1"
                     /aSTool="clusterhmmer"
                     /database="35.0"
                     /db_xref="PF08552.14"
                     /db_xref="GO:0006673"
                     /db_xref="GO:0070917"
                     /description="Inositolphosphorylceramide synthase subunit
                     Kei1"
                     /detection="hmmscan"
                     /domain_id="clusterhmmer_JX265_011780_0015"
                     /evalue="1.20E-06"
                     /gene_ontologies="GO:0006673: inositol phosphoceramide
                     metabolic process"
                     /gene_ontologies="GO:0070917: inositol phosphoceramide
                     synthase regulator activity"
                     /label="JX265_011780"
                     /locus_tag="JX265_011780"
                     /protein_end="173"
                     /protein_start="122"
                     /score="28.7"
                     /tool="antismash"
                     /translation="EPTETDEPAMGGVLGAVDTTTSMTLIVMFTLIRVYFMFVVMAHTR
                     SALLQY"
     gene            41431..46968
                     /locus_tag="JX265_011781"
     mRNA            join(41431..41536,41742..41890,41957..46318,46379..46404,
                     46782..46968)
                     /locus_tag="JX265_011781"
                     /product="hypothetical protein"
     CDS             join(41431..41536,41742..41890,41957..46318,46379..46404,
                     46782..46968)
                     /codon_start=1
                     /locus_tag="JX265_011781"
                     /product="hypothetical protein"
                     /protein_id="KAI1856269.1"
                     /transl_table=1
                     /translation="MSFLFRKADPSSGPASHLGADMDSQNIEIRTPQEAVARIAYLASD
                     VVVSVQPSQAQDSAFSSHLKRYAARKDQSLVAKSSGAVPEIQSVRHNTDPLLSVFAPIR
                     SGQLVSVTTSSTVLLPSIAHLYKLANYPVVLHVSLQSGQSPDYSAITAIRNSGWTFLQS
                     ESLQEAQDIAVTAHALAIRSGKGVIHFFDAGSSSRDKPIGPEDASLVRDLLNLGDVRRF
                     QASSIQGSSIYADDGRVAVASEQPDTVANGASTLTDSTLLDATSKATSTEASVKSGSPS
                     DSSATPSVSTATTIDANAPVVTSEDIYKYVTAIWTQLRNLTGREYNAFEWSGPATAENA
                     IFVFGSDAGLFAEALDAAQPTDVYAKSGMITARLYRPWLGAKLIEAIPKSVKRIAVLEQ
                     VSRKTTKWGPLLIDVLTSIKSGPGGVEHIVGYQIGYIAPDTVSQALKGVFQNLTSPKPL
                     QNLEVGKREAPETPTGYGLEQPKLETAYTKILDQLFGNRAYVANALNSQNAGVSSTVAA
                     SPEFGFGSLLARKEHRQRFVKEVKQAATSNAFTTEAPKQWLAKWSAGAEDAQKAGEIAD
                     DVVSRLETDGSSIARQLLSSKGLFRKESLWLVGSDAWSYDLGNSGVHHVLASGENVNML
                     IIDSTPFSQKSAADAARRKKDIGLYAMNYGNAYVASTAVYSSYTQVLQAMLEADKFNGP
                     SIVLAYLPYFGEHDSPLTVLQETKKAVDAGYWPLYRWNPANETKGEPNFALDSELVKKE
                     LKEFLARDNHLTQLMQKEPTFAANLAQDFGTEVRAQQKRKARDAYNELLEGLFGAPLTI
                     LFASDNGNAQSLAKRLGTRGRARGLKTSVMAMEDYPVEDLPSEENIVFITSTAGQGEFP
                     QNGLSFWHAVKDSTDLDLASVNYSVFGLGDKHYWPRKQDRVYYNKPAKDLDRVLTNFGG
                     KRLADIGLGDDQDPDGFQTGYSEWEPRLWQALGVANVEGLPEEPPPITNEDIKLASNYL
                     RGTIVEGLNDPSTGAISASDQQLTKFHGTYMQDDRDVRDERKAQGLEPAYSFMIRCRLP
                     GGVSTPKQWIQMDDISNSLGNETMKLTTRQTFQFHGVVKGKLKPAMQAINRALMTTIAA
                     CGDVNRNVMCSSLPTQSKYHRQVFACSQKISDHLLPATSAYHEIWLTDDNEKKLIASDA
                     VQDFEPLYGPTYLPRKFKITIAIPPHNDTDVYAHDIGLIAIKGDDGNLVGFNVLAGGGM
                     GATHNNKKTYPQTGRMMGYVKAEEVHIACEKIMLVQRDHGDRKNRKHARLKYTIDDLGV
                     DVFRGKVEAMWGKAFEPERPFHFQSNIDTFGWQKDENGLSHFTFFIENGRIEDTPEFQM
                     KTGLREIAKVHKGEFRLTGNQHLILSNVADEDLPQMKELMKKYKLDNVQFSGLRLSSSA
                     CVAFPTCGLAMAESERYLPVLISKLEDCLEENGLRQDSIVMRMTGCPNGCARPWLAEVA
                     FVGKAYGAYNMYLGGGYHGQRLNKLFRSSIKEDEILEIMKPLLKRYATEREEGERFGDF
                     CIRVGVIAETKGGQDFHNNVAEEESDEESCVVTSILNERGKLLQFTQKVVNSVAEYQEL
                     ITAKYELTIFDTKLVGKLSHGAAVEREAVI"
     PFAM_domain     42011..42289
                     /aSDomain="POR_N"
                     /aSTool="clusterhmmer"
                     /database="35.0"
                     /db_xref="PF01855.22"
                     /db_xref="GO:0016491"
                     /description="Pyruvate flavodoxin/ferredoxin
                     oxidoreductase, thiamine diP-bdg"
                     /detection="hmmscan"
                     /domain_id="clusterhmmer_JX265_011781_0016"
                     /evalue="5.10E-09"
                     /gene_ontologies="GO:0016491: oxidoreductase activity"
                     /label="JX265_011781"
                     /locus_tag="JX265_011781"
                     /protein_end="196"
                     /protein_start="103"
                     /score="36.3"
                     /tool="antismash"
                     /translation="RSGQLVSVTTSSTVLLPSIAHLYKLANYPVVLHVSLQSGQSPDYS
                     AITAIRNSGWTFLQSESLQEAQDIAVTAHALAIRSGKGVIHFFDAGSS"
     PFAM_domain     44135..44563
                     /aSDomain="Flavodoxin_1"
                     /aSTool="clusterhmmer"
                     /database="35.0"
                     /db_xref="PF00258.28"
                     /db_xref="GO:0010181"
                     /description="Flavodoxin"
                     /detection="hmmscan"
                     /domain_id="clusterhmmer_JX265_011781_0017"
                     /evalue="1.30E-27"
                     /gene_ontologies="GO:0010181: FMN binding"
                     /label="JX265_011781"
                     /locus_tag="JX265_011781"
                     /protein_end="954"
                     /protein_start="811"
                     /score="96.9"
                     /tool="antismash"
                     /translation="ILFASDNGNAQSLAKRLGTRGRARGLKTSVMAMEDYPVEDLPSEE
                     NIVFITSTAGQGEFPQNGLSFWHAVKDSTDLDLASVNYSVFGLGDKHYWPRKQDRVYYN
                     KPAKDLDRVLTNFGGKRLADIGLGDDQDPDGFQTGYSEW"
     PFAM_domain     44819..44998
                     /aSDomain="NIR_SIR_ferr"
                     /aSTool="clusterhmmer"
                     /database="35.0"
                     /db_xref="PF03460.20"
                     /db_xref="GO:0016491"
                     /description="Nitrite/Sulfite reductase ferredoxin-like
                     half domain"
                     /detection="hmmscan"
                     /domain_id="clusterhmmer_JX265_011781_0018"
                     /evalue="2.10E-12"
                     /gene_ontologies="GO:0016491: oxidoreductase activity"
                     /label="JX265_011781"
                     /locus_tag="JX265_011781"
                     /protein_end="1099"
                     /protein_start="1039"
                     /score="46.8"
                     /tool="antismash"
                     /translation="SFMIRCRLPGGVSTPKQWIQMDDISNSLGNETMKLTTRQTFQFHG
                     VVKGKLKPAMQAINR"
     PFAM_domain     45101..45595
                     /aSDomain="NIR_SIR"
                     /aSTool="clusterhmmer"
                     /database="35.0"
                     /db_xref="PF01077.25"
                     /db_xref="GO:0016491"
                     /db_xref="GO:0020037"
                     /db_xref="GO:0051536"
                     /description="Nitrite and sulphite reductase 4Fe-4S domain"
                     /detection="hmmscan"
                     /domain_id="clusterhmmer_JX265_011781_0019"
                     /evalue="1.90E-49"
                     /gene_ontologies="GO:0016491: oxidoreductase activity"
                     /gene_ontologies="GO:0020037: heme binding"
                     /gene_ontologies="GO:0051536: iron-sulfur cluster binding"
                     /label="JX265_011781"
                     /locus_tag="JX265_011781"
                     /protein_end="1298"
                     /protein_start="1133"
                     /score="167.3"
                     /tool="antismash"
                     /translation="SQKISDHLLPATSAYHEIWLTDDNEKKLIASDAVQDFEPLYGPTY
                     LPRKFKITIAIPPHNDTDVYAHDIGLIAIKGDDGNLVGFNVLAGGGMGATHNNKKTYPQ
                     TGRMMGYVKAEEVHIACEKIMLVQRDHGDRKNRKHARLKYTIDDLGVDVFRGKVEAMWG
                     KA"
     PFAM_domain     45650..45859
                     /aSDomain="NIR_SIR_ferr"
                     /aSTool="clusterhmmer"
                     /database="35.0"
                     /db_xref="PF03460.20"
                     /db_xref="GO:0016491"
                     /description="Nitrite/Sulfite reductase ferredoxin-like
                     half domain"
                     /detection="hmmscan"
                     /domain_id="clusterhmmer_JX265_011781_0020"
                     /evalue="1.60E-15"
                     /gene_ontologies="GO:0016491: oxidoreductase activity"
                     /label="JX265_011781"
                     /locus_tag="JX265_011781"
                     /protein_end="1386"
                     /protein_start="1316"
                     /score="56.8"
                     /tool="antismash"
                     /translation="QKDENGLSHFTFFIENGRIEDTPEFQMKTGLREIAKVHKGEFRLT
                     GNQHLILSNVADEDLPQMKELMKKY"
     gene            complement(48256..49607)
                     /locus_tag="JX265_011782"
     mRNA            complement(join(48256..48625,48675..49213,49269..49607))
                     /locus_tag="JX265_011782"
                     /product="hypothetical protein"
     CDS             complement(join(48256..48625,48675..49213,49269..49607))
                     /codon_start=1
                     /locus_tag="JX265_011782"
                     /product="hypothetical protein"
                     /protein_id="KAI1856270.1"
                     /transl_table=1
                     /translation="MAHRLVLKHVNVSWAKYLETHANADAKMAELFEAMHNARDEYASN
                     PERFWQTVKSNVSWALFLNISEIYDLAESMVIAARNFLDMLEDEGRPRAIPRKKLPQLV
                     HEWVEWHDALRRQSRSVSVALSFVPDRFPPAGRRRLSISTLYEDADEESVEDSDEYCAH
                     NNGKSLSPDSPQPIQEEASDTLCNTASHTDKRPNEAQVPISTGASQPFTKGSETNPVIS
                     TARESNVPDYRPRAYSNSHTSVTAPGSPLPSNVRLARILTEDHQQIIQSVETGSPTNPL
                     TYAYRGRADSLTGPGYPVVLRRRRLPSSYPTQPNYNLRARRSLGATTGGNRIQKSTAVS
                     TAVPKSVAQIVSRVGAAASAGGQTESAADNQGDKPSESLDGDIPRAVLRGGWTTSLTLR
                     PRRQITRPRSPTRRQK"
     gene            complement(50340..51615)
                     /locus_tag="JX265_011783"
     mRNA            complement(join(50340..50457,50687..51170,51222..51615))
                     /locus_tag="JX265_011783"
                     /product="hypothetical protein"
     CDS             complement(join(50340..50457,50687..51170,51222..51615))
                     /codon_start=1
                     /locus_tag="JX265_011783"
                     /product="hypothetical protein"
                     /protein_id="KAI1856271.1"
                     /transl_table=1
                     /translation="MKSATPMFLLATGALAAVQGNQPRDLAQLEAIMNKVLQGLTEVDG
                     ATTAYTGGEAYELDCALEKMTDKATEATDAASKLDKLALEEAIGFQPLSNQLNAAGDKF
                     VADLKNKIPLLSEACACEIIAESFGVLTNTASGLMNTVASKFPTQGGNGDIAKFTASFA
                     DTNQALKDCAAKEAEEGGHEGGHGGYEGGHGSPSGVPTGAPTGGHGPYPTGEAAPTGHP
                     TAAPAEPTHPTYANGSSPAGGSGSSGGASSADAGGDKSTPTYASKPVVTAGASLIGFSG
                     AALVAAAVAYFLTYESSGDLLVIKRYVREHDLTCLLSADNMDQVLDKFGE"
     PFAM_domain     complement(join(51136..51170,51222..51537))
                     /aSDomain="HsbA"
                     /aSTool="clusterhmmer"
                     /database="35.0"
                     /db_xref="PF12296.11"
                     /description="Hydrophobic surface binding protein A"
                     /detection="hmmscan"
                     /domain_id="clusterhmmer_JX265_011783_0021"
                     /evalue="9.10E-10"
                     /label="JX265_011783"
                     /locus_tag="JX265_011783"
                     /protein_end="143"
                     /protein_start="26"
                     /score="39.2"
                     /tool="antismash"
                     /translation="AQLEAIMNKVLQGLTEVDGATTAYTGGEAYELDCALEKMTDKATE
                     ATDAASKLDKLALEEAIGFQPLSNQLNAAGDKFVADLKNKIPLLSEACACEIIAESFGV
                     LTNTASGLMNTVA"
ORIGIN
        1 ggcaccgcgc ccagaacgcg ccaaagatgc tgagcgcgcg caccttgacg ggcgccgcgg
       61 gctcgtctag cagcgtcagc agcatcggcg tatacatgtg ccagtggcgg gccagcagct
      121 cggcgtcggc ggcgtggacg gcccactcga acacggcgac cgcgtggcgg tgcccgtgct
      181 tccacggctt ggtctcggtc tcgggcgggc ccgagaggct gctctggtac cgcgaggccg
      241 gctcgggaaa ctcggctttg cgtcccgccg ccgtgacggt cgagggccgg gacttgacga
      301 acagaggccg caggaagccg gtcaggactg tggaggtgat gaaggtggcc ctggagcctc
      361 cggtatctag acttcggtct agaattgctg aagcgagcgc tggggatgcg ggagtcgtcc
      421 acggatcgct ggaattggtg tacgccgtta ctggcaggag gacatctgga cccagatgag
      481 cgttgagatt gttgcccaag tccgatagga tgcgtaagcc caactcgccc tgggctgctg
      541 cgatcttgac tttcgcggca tctgtgtcaa gttagttgaa ggtcttcttc ccactgggtc
      601 gatgctaatt taccaatgcc agatgggctt gcaccgagcg agatacctcg agcgacgtac
      661 ttggcaagcc gctcgagagc ttcaggctgc gtgcaactct cgcggtcaag tcggtcactg
      721 tcgatgcatg cttgcagagc tctcaaggac ttgatgtcgc ccttctcctt tttaaatgtt
      781 atagtcagca tgctggtagc caagtatgaa actacatcgc agctggggta tgcgacgatg
      841 tatgggaccc acctgagaat ctgagccaac gagctcatcc aagatgtctt gcagactgaa
      901 tgcggatggc agaccttgac gtgctggcat tagttgaact gtgtaagcca aaagatggtg
      961 tagcctcacc cacattgtgc aatttctgag ggtaccgtag ctggcgatcc cacctggccg
     1021 tgctggctag ctgctttcaa cagctcttca aacatcacag aatccaagcc aaaaggccaa
     1081 ggagagtgcc tgtgcttgag ttcctgggtc tggtgaattc agttgtcgtt tgcagatggt
     1141 tgatcagcgc acgtcgggtt gctgctcgtt agttcagtga ccaagttaac ggttgaacct
     1201 cggtgcctgg ttggctgcgt cgactgggcg gctgtccacg cgacacttgt aacaatgagc
     1261 tgaacatcac tttgaacttc ggaccacatc aactaatgcg atattttcca aggaatttgg
     1321 aacgaggaaa gcgcttttgg tagtatataa tggcgaagag catcatctat aatgttccgg
     1381 gccgttgtgc acattttatg ataatcgggg cttcctcttg cgttctgttc atttcattcc
     1441 actcatgtct taaggcaagt ctatgggtat catacttttc tcgcatccaa tgcattttcc
     1501 tatccggcct agaggccccc agtttctcac atgggaatat tcagctcctc tttcttgctc
     1561 cgcacctcct cgaccgcacc agccgggtca gttgcatccg gatttcgtag ctgccacgcg
     1621 acacagacgt ccaaggcctg ggccatccat ctgcctggtt tgacccctaa ggctttggcc
     1681 agctgggtcc catcgatgat ccgcttcaac gttggtgcct ccatcacatc cagttcttgc
     1741 aggtgatcca ggaatagttg ccagccggct atgaatgagg tgtctgccgc atgatcatgt
     1801 ttgacactta gaactttatg tgcatccaca agcaaggccg aaagcacttg caacctccaa
     1861 tgtcctcctc tggcatccca ttggcggatg gccatgccga agcgatcgcg ctcgttaatg
     1921 tacgtggctt tctcgcaaac tgcagtcttc agagagagaa tctcctccct gtgcttgtga
     1981 gaggcagtga tgacatcgca cagcttgttt ggtgccttga taccctcgcg ggctgccaac
     2041 gtagccgaag gtggaagagg ctttcccttg cccgtgggag agaggtctgg gacatctgcc
     2101 catggggtca aggcagccag cacccaagag aagtaggatg cctcatcaga ccggacgagg
     2161 acgtcatgca cagaacccgg cgtcttcgtc tggcgcagga attctaggca ttcgtaagaa
     2221 acgagtagct ttgaaatttc cggctgaggc atgtcaggtc gttcagggtc tgtgaagaca
     2281 gtgtggtaca gacccaatct atctatcctc tccaaggcca ctttaggatg gtttcctact
     2341 agagttagcc aaagccagag gataaatgag acaagacggt atctgaacaa actcaccttt
     2401 aagcatcttc tcaacctcaa caccgacgcg ctcgcggctg atcttgattc gcaacgcgtc
     2461 gagaacacgg cgatccgcca tgactcgttc cgcctcagga tcgatgctga actgtagtcg
     2521 actcgcaaag cgaataagtc tcagcacccg tagaggatca tccataaacg tctggaaggg
     2581 ttccaatggc gtccgaataa gcttggaccg catgtcttcc aggccgcttg taaagtcttc
     2641 caccctggcg gtgttcaggt tgtagaacag ggcattcaca gttgcatccc ggcgtaaagc
     2701 atcttcttcc gccgtgccga actccacctg aggattgcga ctgtcatcag tgtaggtctc
     2761 cttgcgaagg ttgacgaagt ccacatcaaa acccaggagt ctgattgtgg tggtctccaa
     2821 gtgcttcgac ttctcggggt tggctgcgat cttgtgaaga ttcccgatgt cggtggcact
     2881 aaccccgtgc ttgtcggcaa cttcaggctt ctcgcatagt tcgacgattt ttgagctgaa
     2941 ggcttctccc gtcatcacat tgatggccgt atcaatatct tctgacggga tgccaaggag
     3001 cttgtcccgc acccaccctc cagcccaacg caacaccaca ggctcatctg ccacacgcgt
     3061 ttggttgatg tactcggcga catccaaaag caagcccttt agctgggcct ctttcgccgt
     3121 cagctgaata gtcgtcgtca ccggcgtcga ggccattctt ctgatctggc gtggccgctg
     3181 gcagggacag tcttcgtcta ggatatcggg ctttcgcttg ggcatgagaa agtccgacag
     3241 aggacgagca ggactcttta ggtgtcttgc gccaaagact cctgacaaaa tgtggtgact
     3301 aggttggggg cgaaacagca gcagtctgca aagactcatc gagtgtccga gtgagtcaaa
     3361 tcatctggcc agccccgaac atagccctcc tgccgacaaa gatcttagaa aacctggcaa
     3421 gtagtggtct aatagcgaat tcgacctcta ctaagtcccc aggtgaactt tctgcgttta
     3481 ctagacttct ttggacaaaa gggcttgatt ggcgggggcc taggtggatg aattcgcgaa
     3541 tttgtgtgag gcttcaccca gagttcctgt tatgtgaatt cattaggctg cgggtctcca
     3601 cagtggcctt acgggcccgt gcgttggaag catcgttata agcataattg cggctactgg
     3661 cagcgaaaca tgatcaacac ttcttgggat ctgtaggctt ggccacaaga cgtcaagttt
     3721 ggctcaacgc agatctctaa gtgctctccg atcgctgtta aaattatacg acttccatga
     3781 gaaatctgtg cgctcgggtt aagcacgtcg agggactgga tcatatattg attcaagagc
     3841 tgaactcatt gtcgcgaatc ggctgccacc catgttagct tccaagtcca atattctcct
     3901 cgtttgtttc aaagcgtcgg gtttgcctca cagaaagcag gcgatatgag ggcagtctct
     3961 gacgaattcc aacccagcaa gagcacccag acttcgccgt ggaattgtgc cgcaagccgc
     4021 tgccctaatg tgtctctgct cccccttccc gcagctttgc cgcgaagagt ccgacgcgcc
     4081 atgacagcat tgttcagtta tcgtcttcgt atggtaacag gccatcgtca attcggtcct
     4141 agccaagacc ttggccaagg taagcagcac cacggaaacg atctacttcc gctgccttca
     4201 tgtcgaagcg atctcgcgag caattgccga ggggttgaca gaccaatcgg tatggcgatc
     4261 aaactggtgc tcaaaacatc atggacatgt tcttcatgat cgccgcccag aacgtcaata
     4321 tcaatactag tggagttgtc aggtgggagc ctgtgcccgt gccgaaagcc cgggcgcaag
     4381 ctacacgaga gagctaccca cgcagcagat cacgaattga aactgccaag aaaggcttgg
     4441 ctgttatata tccccaattc ccgtccccca cgttgaccct cgcgtttcgt tgtttgccgt
     4501 tctcgcacga agcccattgg ctcacccagc tttctacaac tctatagcat tgtagcattg
     4561 accacagatc gcacagcccc aaacccaccg ccggctgctt tttggctctc atggagagcg
     4621 ggcaactcca ggctagcgtg ctacgccaat cgcgagtctc tctttctcct gagcccctgg
     4681 tctgttcctt gcctggctaa acgaaggcag gggtatctgt gcaaacatcg tgcacccttc
     4741 acctgcaacc tccatcttcc cctaccttct ccacttctat gggccttaga acgtgaggca
     4801 gcaccggcta cgcttggaag ccaagcttcg gatcgtccta acgccttggc agttcggagc
     4861 cgcatggcgg cttgttgatt cactggtgat ccataagctt aattccattc cgttgatgcg
     4921 attggttcaa cagccaaggt gccattcctc tgtcaccctt gccccaggag atggcaggtc
     4981 gacctcagcc tcgtcccata caaccagata gctatgatcc aaagcccaac acgctaacct
     5041 attccgcatg gttcgatcaa tgaccaacaa cgagattcta tgacttcgtc ccatctgcga
     5101 aactcatgag gaccgtgggt ctgcattcca tttctcgcca tccagctatg aagtattgct
     5161 tccggctcct tgccggcgct aacttgtttg gcttggcagt atcgaccgta tcacccagag
     5221 aacccctaga agctatacca gaattatgat gatggcttct ggatcacagc ccgtctcctt
     5281 ggttacctca cgggacagag ttttctataa gagggtgggc ttcgtccacc agcagagagc
     5341 ttttctttca tcatcatcag catcatcagc ttcagatcaa tcagcctcct cagcctcctc
     5401 aacctcttca acctcctcac ttcctttttc gcttcttgat aatcttctcc tgccggtcag
     5461 gtatttctcc atctaatacc ttattctcaa ctattcaaaa tgtcttcctt caagtccatt
     5521 gtcgccctcg ggctcatgac tactgctcag cttgttgctg gccacggtgc catcatcaac
     5581 gctgtcggtg atgccggtgg ctccggaagt aagctccacc aacctggcgg ctgacagtca
     5641 agcagtgcta acagtctttt tacttaagtg gctatcggtg ttgacaccag caccccccgt
     5701 gacggaacca ggaggaaccc gttccagcaa gactcgactc gattcaaggg tgaccaggct
     5761 gacaccttcg gcgagaccct cggcggcggc aacaacaacg tggagaccgg caccaaggcc
     5821 atcatggccg agaccggcga ccaacttccc caggtctccc agggcggcga gatcagcatg
     5881 actctccacc aggtcaacgc cgacggtggc ggtccttaca cctgcagcat gaacgccgac
     5941 gcaactggcg caacctggac cgacatccag gtcacccagt cgccccctgg acagaactcc
     6001 cgcaacaggg acggtgccga gaccgacttc cccctcaagg ccgccatgcc cgccgatgct
     6061 agctgcactg gcaccgttgc cggccaggag aatgtctgcc tggtcaagtg catgaatgcc
     6121 gctcgcgccg gtcccttcgg cggtgtcgtc cccgtgcaga gtaagtcaag accccagcga
     6181 gacagactat cgtgatacag cactaacacg caccgcagtg gccaacacca ccacagccgc
     6241 ccaggctcgc cgcgctctgg cccgcgccgt caagcgcagc gacgacgagg cccgcgccat
     6301 ggtgaagcgc gccatcagcc tcaagggcct ctcgcccgag gagatcgagg agctccgcga
     6361 ggacggcgag atctaaatga gaacggggct ctccgaggcc ttctcaatca gtacgccaaa
     6421 gaggggcgca ttaggttgaa ggggttgccg atgatcggag gctgctgtga ggatgatacc
     6481 gatactgatg ctcatactga tatacatatt tcctagtcat cttgctttgt atctagctct
     6541 gcacatacat gtacaaactg gctcctatcg ggagatgctt gacgggtctg gctctttggg
     6601 tagtagacat acactttcat tccattaatt tgagcttaac ttctaacaaa cctctcctct
     6661 cttggtgact gaacttggag ctggcagtcc cgatgctgcc gcgctcgacc tgatggtctg
     6721 ttcgaaagaa cgtacattgg aggcctgacg atcagactct tttattgaac ttaatcaaac
     6781 gctggaaccg gaattctttc gatagcttga gcagattaca gcgggggccg ttctcgtcca
     6841 cttgcaagtg gcccaaggtt gcagtctgtg ttgcaggaaa cttgcacaaa gcatgtgatg
     6901 tggaccacga ccaagtaggt gcttggctcg tgttatcacc tgggcaccgt gtcccggacg
     6961 gcccacaaat ggttgtgatg gcctgactga tgcgtgggaa ttttgcagag ccgcgaatgc
     7021 catgcatcca tgtaagcaaa tctcgagatg gggcagtctg caaccaaata tgccacgata
     7081 atctctgaag cagcaagacg tgacgttggc cggaaagacc cctgggccta gagctcatgg
     7141 ggtccacaga ccaccgggcg gcctcagccc ctcccacact ccaactgaag ctaccccgga
     7201 cccactacct catagtgggc aacctgccgc ggggtctgcg agggcatcaa ccgaaggtat
     7261 ccaccgagtt cacgacgtgc gtcgctaaca tctgcaggaa tgcaacggca acacgggaga
     7321 acgaatgaca acgcttcacc ggcgcaagac caatgcaaga gctttcccta gctttcgttg
     7381 gtattgcagc aacagctcta gggaacgcat ccacacacac agagggagtg agtgctacct
     7441 tgctaccgca attgctctgc cgatcgcgag ctttgccaag tcgctgctct tcatgtcgtc
     7501 tagcatcacg taatgcagcc aggaaagact gccaaaaccg cccatcgcca aaacgatgga
     7561 cagtggcgtt cccacgcgcc gtgagctaca cgtactgtgg tacgcacagg aagacgtagg
     7621 cccctagggc gagacaaagt gctctcaaat cgaatgcggg ggatcgacgt gccccccaaa
     7681 agctccgggg acaagcgtca tacttcatca agcctgccgt gacgtcagga ggctgccctg
     7741 agagctaccc tcctacatac ctactggtac tttgttgata ggcgttcgtc gcgtgcacgc
     7801 gagtataggt atgtgctgtg ccctagactg gcatcatagt gcagaggccg cccgccaagc
     7861 caagcgaggc gagcgagaat tatgaacgag aagcacgcga gatgcaaggt tagctcttct
     7921 cgctgatgag ctgcactgcc acgtttctcc tctcgacgat aagctgcttg gcgtcctatt
     7981 cccatgatgc accgcaggaa gagtcaggga ccccttttgc acacagtagt tcgggctgtt
     8041 cgggctgttc gggcgcttga ccgtagcgac ttagcagttc ccgggaaggt gcagggctgt
     8101 gaagatattg gcatcgtctt gtcgcccgtg taagtcaggc tcgggaggca gaatgcggcc
     8161 taggccaaag tcaatctgct cttgtctttc tctgccgctt ctgggcatct gggtcagaag
     8221 agccaaggcc agggggcaca tgtgacgaat tagccaatgg cccggctccg tccccaggcc
     8281 acccccagca agcaactaca gctgctatcc cagccgaagc gagaacgttg tgccgcgtcc
     8341 tggagattgc ttgggtgaga gcagcagagt cagccggtgg aagaggcaat tgcagcctgg
     8401 gcccgtcggt cttctcaggg ttgtccccgt tcgaaagagg cttgcagcga gccacatgat
     8461 tggagcatgg cctcccggag ttgcattgat atgaggcgac tgcgagatct aggttcgagt
     8521 gacaggcaag atacgcggtg atcctttccc tgttctgcga gcttgcgaga atgagcgatt
     8581 ggtctttggc cccatgggca acccggcctt tccttgcctg tggcctgggg cctggggcct
     8641 ggggactggg gactgctcca tgtacatgta tccgaccctg tgacgcttcc ggcgtggttg
     8701 acgagtcgag ttgactggag cggagcagca agagcacaat atagcattca cccacacccc
     8761 gcagtagctc cccgtcttat aacaacggga aacggccgtc ttctttcaac gcctaccttt
     8821 cgcctcgaac cttcgaaccc ctttgtcctt cttcataccg acatcacatc ttccacccat
     8881 caacaccagt atccaggcac tttggcatac aacaaacttc cttcaacatc acatcgagat
     8941 cactcataga agccacttaa ctcgaacaag aaaatcctca gtcagcatgg cagaaacaac
     9001 tagcggtttg tcgcccatct ttcattcccc tgcatgtcat gtctcccggt gataatctca
     9061 agacttgttg ccatgccctg ttctattgct gacagaacca aatgccagag caattccgcc
     9121 ctcaggaggg tccatcgacc accgagcata cctcagctat taacacgggc ggcactggac
     9181 acgctggagc accacagttc aatgacagct ttgctcctgc cgtaggccag aacctggaga
     9241 atcccttctc aggtaccggg gaaaccagac agcgcagtgg ttccaaggat tataccgtca
     9301 cagatgagtg gggtatgtat acttcctttc tccctctcat ggctgtgcca gccagcattc
     9361 ataccaccca catcaagcca tgctctgtcc tacacctacc acctactttt cggccgatgc
     9421 gggagaaatg agacaagaca aagagccctg gctaacgctt tgtggccaaa cagacgcctc
     9481 caaggttccc ccctcgcgct tccagcagcg caagggctcc atctactcga cgcccggctc
     9541 gcgtgacggc cacgtggaga agaacaagga ccgcgacaac accttccacg agacgcatac
     9601 caagctcttt ggcaaggtga aggagaaggc caaggaggcc ggcgagaagg tgacgggcca
     9661 ccaccgcaag accagcagcg cttccaacaa gagccagtga gcatggagaa gcaagagagg
     9721 caaggcagag taacatcctt cggggttttc catacgactt cagtggcctg taagagagac
     9781 agcctgtagg agatatccga agctggcgaa gggggagttt tcattttgat tctgcttatt
     9841 atgattcgaa cgcgttggcg ttttccgtgg gacgttttga gatggatgga tggctggcgg
     9901 cgagcgtcct ggcccatacc tcggagagag acatgatcgt cgttggtgag atggtttcca
     9961 gcatgagcac agtaaacaaa cacttttcaa taagaacaat tgtacaacac attcgcagat
    10021 ttcgcgattg aacggtatct ttgtgactgt aaccacacac tatcgtaatt gacgctaccg
    10081 gttgaagacc tatccccatg cgtcgccgtt atggtgcgcc tcagatatga atgcgtagaa
    10141 aaaaaaaagt caacatgtct gggagtaaca tcatcccaag gcagcagaac aaacccctcc
    10201 gggtgatatt caaatgcaaa aagccaccaa ccgttaccac cgtgcctcca tgcctccgta
    10261 ccatgttata atctatggtt gcaatctgtc gctcctctgc tctctggcgc ctcccaccct
    10321 tgctatcgta ccaaattgtg gacggtttct cagtcgtcgt ccatgccgtc aatgtcaatg
    10381 gcgtccgggt ttgccggggc ggcgggctgc tcctcggggg ccagcgtgcc cgagatgccc
    10441 gtgctgctgg cgacgaagcc gacgggggcg cgggcctggc gctcgagctg ctccatggcg
    10501 tcggcgacct cggggtcctc cgtctcggtg gccccggcgc cgttggcctg tttggcggcc
    10561 tggctgcggg cgatggcctg ggaggcgatg aagttgacat ccgtgttgta ctgggcctgg
    10621 acggagcgct tgatgcggag catctcgcgg tacgtgtcct cgttgccgtg ctggacctcg
    10681 aactgctccc acttggtcca gaaggccggg ttggtgcggg ggtcgcagaa ctgcgaggcg
    10741 tggccgtaga tggcgcgggc gcggtcgatc tcgcccagcc gcttctccat gtcggcgaat
    10801 ttgaggcaca tgtcgcgggc ctcctcgtcg ggtagcaccg agatggcgcg ctcgtagatg
    10861 ccgcgcgtcg acggcaggcc aaagttggag gccgacttgg tgatgtagaa gttgaacatg
    10921 tcggcacggt cctcgtccga cacggcctgc gtggcccggt cgtagatgcg catggcatgc
    10981 ctggccaggc cgcgttcctc ctcgaggttg ccatacatga ggtagagggt cttggcgaac
    11041 ttgggcgggc agtcctcgat agactgctcg aacaggtcgc gcagacgctc gatgccgatc
    11101 ttgcggtcga cggccttggt caggtagagg ttccacagct cgaaggccac ggggtagcta
    11161 aagaggtcga gtcctcgctc gtagatcttg aacgactcct cgtagtactt gtgctcctcc
    11221 atcaggttgg catagttgac gaccgtctgg ggagtggcaa tgcgcagctc gaatatgcgc
    11281 tcatacacct tcttcgtctc ctcgagcgtt gacacgctct ctacgaggtc gacgtagaaa
    11341 ctccacagct tccagctctt gtgtaccctc tgctgaggcg agagcgtctc gtcaaagtag
    11401 tccacggttg acctttttgg cgcctgcacc gccttggcca tgatcttgac ggcctcatca
    11461 aagttctcat tgcgcaactc catctcggcc cattcgatcc acatgtcggc aagctcagcc
    11521 accgacttga agggaacttt gacggccttc tccatgatga ctctcgcatt ccgaaggtcc
    11581 ccgccctttt cgtagaattt ggcataattt gcccataatt ggtggaacgg tccaacggcc
    11641 tttttgggtt ggatggccgc aatcgcgttc gtatatgtct gtaccacctc ttgcttgttc
    11701 tccccccata gcccaacccg cttctcccac tcggcgacgt tgttagggtt ttgccgtaac
    11761 agcacatcgt tcagcaagaa ggggcggcgg tccatcagct gctcgaagcg catcatgcgg
    11821 atatccaggt cgaagtcggc atcctcgtcc tcctcgccct gggctgtccg gttggaggcc
    11881 atctccatca gcgctccgat gatggactcc tcaaattcgg tgtacgtgtc gaagatgagc
    11941 gtaaagtcgc ggacagtcat gacggtcgtt atgccttctt caaagacatc ccttgcgcgc
    12001 tcaaagctcc ccctcctgac ccagtacgtt gccaggccgc agaccagctt ccccctttgg
    12061 tctgggaacc gttcaatacc gctgcggatg atcgcctcga cgtcaatgcc ggtctcgtgg
    12121 ccggtctcga tctcgttggc atgctcgacc atcagatcca ccatctcgct ccacaactca
    12181 tagtgcccct tgccatgctt gctgttgtag cgcgggttgt tcaggatatc gatgtacttc
    12241 ttggcggcct cggtgtacag gcctacttgg acgagcagtt cgatgaagtc ctcggcatcc
    12301 tcggggtgga cctgcatgta gcgtctccaa atcttgacag ccgtttcccc agcggccgag
    12361 ttggcgaagg gacggaagag agcccatatc cggttatgct gggtgatagg cagggctcgc
    12421 agggcgcggt cgaaggtacg gcgggtcaag gtgaccaagg gctgcttcag cagaaacttg
    12481 aggtacagct cccatatgcg cggcatcttg ttcagcagga taagggccct ctcgaagagg
    12541 gcgttcacct tgcggtactc ggcggcgaat atggcagcat tcagcttggc aacatgcttc
    12601 gttcggaact gcagatactg tcgtagcatg tttgtcagcg ctggtgcggg aggtgaacca
    12661 cccagcccaa ggagtggggc gcaagtgaga tgggagcagg aagtctacct accatcttcc
    12721 aaagcttgta cgagcgcggc agctgcaagc acgcgcgctc catgacaaag gcctgctcgt
    12781 ggacggtgcc atgttggagc ttgaattcga cgtaagcaag ccagggcttg gtgctccccg
    12841 ggtcccgcag gatatcctgt tcgtagacgg catcttcatc ggactgtggc ggggtttgtg
    12901 tcagctatag tcgggccatt gtcttctggg aaacctacca cgaggtgtag atctggttgt
    12961 ctggcggggc gggcgccgtt ctgcatgccg ttgggcgcca tggcgaagag gtgaagggcc
    13021 agtctcggcg caacagacag caaggtcgag ggccagatct gtcagcgcat gcttgaaggg
    13081 gaggttaacc gacagcacca gcaagaggac aatcgaggcc cccggaggag gaggtggacg
    13141 ccgatagtgt gtatagtcga aactataccc tgctcccgcc gtgtgtcgcg ggcggtggtc
    13201 gaggctgtct tgtctggctg gttggctggt ggtggtggtg gtgtggtagt ggtggttgat
    13261 ggctggcgcc aactattttt atttgctggc cgtctgccga gaaactcctc agctggcggg
    13321 cgtccaatgt ctgcagcgca tttgcgcctg ccacgcgccg ccccacagtg aataaggttg
    13381 cactgcccaa ggtccccaag tccccccccc caagtttagt gtacacttta cttacctaag
    13441 gccacccaag gtccccaggt aggcgtttaa cgggcaggcc ggcaggggtc cggggctatg
    13501 aagttatcgg agattgcgcc tacagtagcc cagccagcca gccagtcagc cagccagcca
    13561 gtagcccgcc cgcctgggtc ctggatatta gtggggggtt gcagctcact gctggctgaa
    13621 gctgggctgc gctggccagg gtgcggtacc tgctgcgcag caattgggtc atcatacctc
    13681 gacgacaaca gaacctcatc caaccctcga acgttgccga cgccctcccc tcctcgacgc
    13741 ctcacatacg atcgataacc ccccgttctc ctgggtccac ataccgatcg ccttgcttat
    13801 atcttcgatt cgagtcggcc gtggtcggtc tgaaagcttg cgaccatgtc tggagcagga
    13861 gtacgtcact ccaacgccgc acccccatcc catgttgctt ggaagctaag acagcgcagg
    13921 atcgcgaggc cgtcttcccg acgcgccagt cgctcggtat catgaaggcg aagctcaagg
    13981 gagccgagac tggacacagc ttgttgaagc gaaagagcga ggctctcacc aagtacgttg
    14041 ccgctgccct ggcccttcca agaggtatat ttgaagctaa cagctcgact ctaggcgctt
    14101 ccgaggtaat cgctcaccca cgcacccgcc cccagtccca gccccagtcc catgcccgct
    14161 gacaagacga tagatatcac gcgccggatc gacgaggcga agcgaaagat gggccgcgtc
    14221 atgcagattg ccgcattctc cctggcagag gtcacatacg ctgttggagg tgatatcgga
    14281 taccaagtac aagaatctgc gcgccaagca cgcttcaggc tccggaccaa gcaggagaac
    14341 gtgtccggtg tcctcctgcc cgccttcgag agctatcaga cagaggggaa caacgatttc
    14401 ggcctgaccg gtctcggcaa gggtggccag caggtccaaa gatgcagaga aacatacgcc
    14461 agggctgtcg aggctcttgt cgagctggca agtttgcaaa ccgcctttgt catcttggac
    14521 gaggtcatca aggttgtgaa ccgaagaggt aagactgccc agcgttcttt tttctctcaa
    14581 caacatgcta actcatctct agtaaacgcc atgtaagacc gcacccaccc ggacctgcaa
    14641 ggacataccc gtactaacgc gcagctagtg aacatgtcat catccctcgc acagagaaca
    14701 ccatcaagtg taagctatcg tgggaccccc ttctatgacc gagttgctga caccgtgcta
    14761 gacatcaact cagagctcga tgagctggac agagaagagt tctaccgact gaagaaggtg
    14821 gctggcaaga agcagaggga tacagcggct gctgatgccg aaatgaaggc caagaaggaa
    14881 gcccaggcga aggacggcca ggagaatgtg gccccagaag gcgacaacgg accttctgac
    14941 atactagcaa ctggcgaaga cgaagacgtc attttctaac catgggaagg atgttctcct
    15001 ggttgcttca gtttgccgtt gcgatggagc ctgcattgtg tttttatacc taggatttcg
    15061 gtgattcgtt agtgctgttg agcggatgtt cagcagcgtg gctcgtctat ccatctgcat
    15121 ggcgcttgta gtacagagta tatatgactt ttggtaaagc attgcattat gacctatatt
    15181 tgctttccac ggcgggcacc cacgtaacat ccatgctgca tgaaatgtgt ttggccaagc
    15241 caacatttgg tgtcgggtta ggggtctcac gtgctatcgt cctctcctgt attcaccagc
    15301 catttccgtg ctcaccggtg atgccgcaaa ttctggtttc atgctcgttt cgccataaag
    15361 ctctaccggt aagaccgcca ggagttcgaa tttctcgctg ccgccagctt cccacggccg
    15421 tgccgtctcg tgcaattcgt acggctgcag atacgggacg cattccgagt gcagctgcgc
    15481 cttgtcgccc agctcaggct cttcggtttc gggcgtcact gcctcagagc gccgccgtcg
    15541 ccgccgcctg tatcgaaaat aagagctagc aatcgcgaga atagccagcg ctgctaccga
    15601 gcccagcacg gcgcccactg tctgaggcca gtggattaca tcccgttggg acactgcacc
    15661 ttggttcgac agagctatcc cattggttgg tggcgctagg tggtgattaa tattgtcaaa
    15721 ctaatagaga cgcagaagac caaccgttgc cagatgctgt tgcggtcgta ctagttgtgg
    15781 tcttcctagc tatggtttgc tggctcgtaa cattggacga tagtgtagaa gttgtagcag
    15841 tggaagagcc aacgccgggg gtaacgttgt ctaccaattt cgtcccatac accgttttct
    15901 gtaacacagt gctatacacc gtctctctgt cgccatcttc gacaagttct gtcaccaaga
    15961 ctgtgctcac acctactgcc acaggaacag cggttggcaa aaaggcggtt ttattcaggc
    16021 acccgccaca ataatcattg gccgtctcaa acaacggctg gaggaattct gagtatatca
    16081 ggaccgcgtt cgttgcggat ttgccgatgc atttgcgaca gagcgtataa gatatgagga
    16141 acttcgactt cggttcacca actatacaca catcgggatt cataatcgac ccggagagtt
    16201 gtgtttcgtc gtcggcactt tctgtgtgca tcatgttcag aagaacgcaa ggctaggttg
    16261 cagaggaaag aaaactcact acagtctgaa taacatgtct tagggatggg gacattagat
    16321 atatcgtagg cctggcgctg gctggtgccc atagtgccca tgtgctttgc gatttgtgat
    16381 atgcctgtcc tatagaacac gcccaggaga atgagtgctt gccaaagaga gattatcact
    16441 ttccaggagc actagtacaa gcaaggcgaa gctcggcctc aaggtaaacc caaacccgaa
    16501 atacatgtcc tgcgagtgtg gcacgcaata aagcattttg ggaagatatc agcaggctac
    16561 gctgagggac aatgcctcgt actcgccgaa tatggcagtg ccactgccaa tgtgacccag
    16621 actatgtgtg tggccaacga gattgaggag gtccagcaga acaatgcagt tcattgcata
    16681 tgacatgcat agaatttgga ggcgcaaggc cgcgccgctt acaggccatc actctcgcca
    16741 gtcgttgccg gtgttgtata gacacatact aaccccgcat ccaaccatct ggcagtgttc
    16801 gagatttctt acaacatctg aaccggtgca gatgagtccg tgttcaagtc ttgtattgag
    16861 tggctctatg ttcttactat agtcgaaatt cggtccatca ccctcataac tttcaattag
    16921 tcgttcgata gacttcttct atctgagact tagcctcata tcattcgtag ttttaaccat
    16981 gaatcattta cgaccactgt tactttccat tgtgctgcct actggtgtaa tttgagtcac
    17041 agtcaagtca acactcacgc gcacacatac aaatatacat acatcaatga aaggttctcg
    17101 ggacacaaaa gaatgcgcct gtcagtccta tttgcgtgga cttacaggca tcatgtatcc
    17161 cctagggcgg cattaccctt ggctgcattg aaagaagtct cttattgcca agcaaaggcg
    17221 tacttttgta caccagtgcc gaatggccaa tgagaagctg attattcgga aatggtacag
    17281 agtagcttcg cctctcccgt caaagtcgta agtagcacag gagttcctcg catgcgagtg
    17341 ttctattgtc ttcacattga aagtagtgat aatacagaaa atagagattg atttgttact
    17401 ggaccctaga gattcttggt agtctttcat actagattct gataatgcag tatctacaca
    17461 tcccctgaat aagtgacttg cgacccaatt gtccagaatc aaaatacctc tggtataaca
    17521 gtcatttcac cggagcattt tctgacttgc agtgaatttc gtcgactatc catggaggcc
    17581 gccagtatca gaactgcgcg ggtcattggt aggtgtttca acttcaggca tgacatgccg
    17641 gattacaatg gctgtatacc caccaatgaa caggactaga cctgtaaata ggttgaacaa
    17701 agtgaatttt gggagagtat tgacgaagca ccaaaggcag cgtggctgca aggtaattct
    17761 gacgtcgatc aagcaaaatt aagtcaagtg tcctactgta agccccgaca tgaacacggc
    17821 aacacatatc gagtcagtgt tatgttttcg ggtggccgag gtccttcaat atggttcctg
    17881 gttggatggg aagaaaatag aattgctttt tctaatgcag cctcccaagt tcgtgttctt
    17941 gatcgtgagt gtggagctaa tagagttgcc ggaagcgtcc cgcgaaatga ctcgagtatt
    18001 ccgggggctt catccgaaac ctaaccccag gtttccccaa gcccttttcc ttgactcgtt
    18061 cgactcgttc attctataga atctcagaca tgtcataaca agggtccaag ctgcgtggct
    18121 tgctagggat cggctgcagc cgcaccgaac taggaagaac gttccgagga ggcgcagcct
    18181 atgagataac acagctgagg agccacggct cggcacatga atcggtaccg ggatgattgg
    18241 ctatggtcaa tgtgcaactg cctgtgcgct cggggatgtt ccgttttcgt cacgcgttga
    18301 ggttatagtt gctctgggcc ttgtttaagc gaaccatcct acggcctcct cactcaaaac
    18361 gccatagcac agaactgaac cttgcctgca caactctcac ttgtctccaa tggaattcgt
    18421 cgagtctgca tggtttgtct attttgagag tatggagggg gtagtagata gtaaacggca
    18481 tgacctggga actcctaatt caaaagtatg gtttgccgat aatgaacaaa acgccagttt
    18541 gggtatgtta ttttccagcg tcgtaatcca gtcaactgaa agccttgcat caacatgtgg
    18601 cgtgtaataa cgcccgaaaa tccgactcgc gctaatggtg aaaaactcct gtcgaacctg
    18661 aatctgtgag atctactctg tcgtgacggt cacctccacc gtgctcgaaa cctgaatttt
    18721 cgaccactct gtccatgata gcttgtcgct tgcatccagc cagccaacgt cgatctcgcc
    18781 gcagcacatg acaaaaatct tctgctttcc ctttcctggc gttcctagct cgagacacgt
    18841 ggggctaacc agcctctctt gtacgtttat ggattgcgct tttgcgcctt ggagcgactt
    18901 gacgtcggtc ttcatcaagt tgccatcaac gctgttcaac gtgtaagcgg cgctgccgcc
    18961 tggcgtgacc tggaatccat cgcaatgttt caagtcgtcg gcgaccagct ccaccggccc
    19021 ggtaaccttg agcggtaccc gagggttgct cccatccagc tcatatggca ctcggtggat
    19081 tgaaccggcg ccgtagttcg aataccaaag atagccaccg gccaggcaga tacgatttat
    19141 cccaaagaat gcgtcctctc ctttaggttt catggattcc tcatccgcta gcaagacttc
    19201 gctttggcct gtcgtcacgt ccaaaacttg aatgcacagc ttcaccgaat cggcgacgag
    19261 gatgtactgc tcgttcaccg cacagagacc caggggcaga gcaatgtcct tgatctcacc
    19321 cttcttcgtg gcctccgcct tgccatcggg atttatcttg agatgccaca cggcaaagtc
    19381 ctgccacctg cacgccgcca ggtcgcagat gtcggaagtg atgatgctgt actcatcctg
    19441 gcgcccggga accgcgacca gattgatagc ggaggcggca ccggggagct cacacagagg
    19501 ctgtggctcg gcatctggat tctccgcatc caggtcgtag atgctggggg cgtccaggcg
    19561 ggcggccacc aggtggttat tggggcggac tgcgaacccc tcaaaccacg agtcgggcgg
    19621 cagctgcgtc acgaggacga catccacgtc tccgtcgttg cccatggtca agatggcgga
    19681 ctgggtgcgt atctggcgat aggagcagcc tgctgcggga ggatggggtt ttttttgtgt
    19741 tgtgcgcggg gaagagagat cgtgtgtgtt gaggttggct cggtggagga gcgactcagc
    19801 tctgaactcc agatggttga ataatgttgc gataccccgg cactgggaca gcgtcggcga
    19861 ctagctgagc tcggcactag tcgtgtatct cggtggatat tagagttcaa gcgtccccgt
    19921 ccctagatcg agccagccac tcaagcccgt ttccgaggcc gtcgcgtccc agcttgcacc
    19981 ccttagcctg gtgatcctag gtgatcccca ggcgcagacg ctacctccgt agccctgggc
    20041 aatagacgga aaaacggcgt cggctgctat aggtcgctta accttgcagt cgacccattc
    20101 gtctggtccg tcgtcagcta ggtcgtcgct gaggggcccg acgtgctatg tatgcaggcc
    20161 tggcggccga gccacgagac agcccctctc gaccggcagg ggagatggat ttttttcttc
    20221 ctcgtccgtg tgtaagtacc cagccaagcc cagcccggct ctggaggatc ataagggcca
    20281 gggattaggc gtgtagcgtg gcaccttgat cctgcgacaa gtaggagata gtcgcggccg
    20341 gcatgacagc gctagatccc gagggtgcta aattaggtcg ccgaactatc tattgcccgc
    20401 ccctatcaca ccggactcat tctcaacaga cgcttccgtc agttatggga aaggcacagg
    20461 tgccatagaa tcgatacttc ctataggcgc gagcgatccc aattttaagg ctgactgacc
    20521 cagcgcttat aaagttgcac gtgaagtgtc cactgaccgc ggacccctgc ggcctgcagc
    20581 ttgggggttc cgcactttga tgcagagcca caggacgccc gccgcattgg gtagcgagat
    20641 ccggacttga taggtcacgt gatgttctcc atatccgggt atcggattag attgctccta
    20701 cgtattccgt cgaatgcaat tccgtaggat tgctaaatcc ttgtctgggg acgtttcaac
    20761 gcgctggcta gatccaatcc tacccggtga agtctacata ggaggcatgc cttgcaacca
    20821 cctcctgagc agctaggata cacggtgcta ctagtcatga tcgtctcaac gaatgtcggc
    20881 tcgttactgc tattttgatt ccgaggccta ataacgccaa tcataaatcc tttactcctt
    20941 gttatattat cgaggcaaga gaatagtaca agcagactca tgagggtggt ttggagtcta
    21001 tgatccaagt aagattcagt caaaccagtc tccctcatgt ccaccaatgc tatcccgtct
    21061 cagtataatg tcttgatggc gtggctcgtc gaaggggaag ccacagcagc caaccttccc
    21121 agactcgaca tgctcatacg acagaactcg aatgcaaaag gacagaattg tagttgtccc
    21181 atccattacc aggaaaagga cccttcgtga tgacagggcg catgcggctg ttctccgcca
    21241 atgaatccag gtttagatat atcgcgtcgt tgtaacaata gtaagagcta gagtgacttc
    21301 tagggatgcc tcggatacgg cacccatact tgcttcgcag aggggcagtc tgtcataggg
    21361 agtagtcatg ttcaaagtct ccttacgaag actgccccaa atgccgatgg gaaaccctcg
    21421 agttccctca acggccatca gcgccgtata gttacaggtc gctcccacct gctgtaaacc
    21481 ttgcatgtga agacctatgc gacgaacaca ttggtgcgcc gtcatttttt ggtggctcct
    21541 tgcttcagat cggtgtttac tgccatgcct agcgcagaac tgtcgtgttc tctggacgtc
    21601 aattgacaat agatcaaaga acctgccttg acagcctata tcgtagcttc gctcgtcaaa
    21661 ggctcctggt agtaaatcct cgcagtgcgt acactatggt acaaacgaaa gaacgagtgg
    21721 cccacgtatc atgagcacca aggcctggct tgtcccgtac gtgctggatc agtggagact
    21781 ctcaacgagg cgccgatggc gagttataac tgagaagctc gaaaggatcc aagccatcaa
    21841 gctcttgtat ctggcgcatt accctgtctg gagagaaatg agtcatccga aacttaaggg
    21901 tgcccaaagg ggacaacggt atttacctgc aatgccccag cggttgttaa agaaccgaag
    21961 gcttccaagg cgatccacaa tggccttctc aaacctctcc cactcatccg gaaagatttg
    22021 gcgcaagctt gtacatgttt tcacagcaag atagcatgtt ggaacggcgg gcgccaccag
    22081 gtagtcaagt tccgctgttt tatcgtcggc gtcgaggcta ttgctgactt tgcagctaat
    22141 atctaccgcg agctgagacg cgaaccccaa tgctgtcata gcagttgtga gactggggtc
    22201 tgacttgatc tctgctgcag ttttggcttc tagcatgggt aggtaaggaa gatatatgct
    22261 gaaaagcgct ctgggcaagg ttagttctga gtgaagcgga ggtttggttg gaatggatga
    22321 gatcaagaga aaacccgatg tgagacacat tgtaggtagt aacttacgag atagccatag
    22381 agaagcagtc cagcgtaact tgccagttgt tgacgtcatt acgaagcaaa atcatagttg
    22441 cctcgcggat ctctgcgtca aggctcgaaa aggagtcgat aggaggcaga aagcctggac
    22501 tagccctgag tttgtgttcg tgttggaggg cgcgatggag taaagttgcg accttggccg
    22561 acatctggaa tgattccatc ttctgcgtat caagcagagc actgatcggc agcggtcctg
    22621 gaagctctga tcgcggtttg cacttgtggt ctaataatgg cggacacatg atgggcccgg
    22681 gaagtaatgt gtccatctct gggctcttga cgatgaaagg caagtttttg actacatcgt
    22741 ctatatggag aaaccttttg tggatatgat atcagcggcc ggttgacggc aatgggatcg
    22801 aaggctaggg aatggctagc ccgtttcact tactggtcga gaatgaacag tgcccaccac
    22861 aagccacttc tctcttcctc ttccatagtg ctcgggtctg ccccttcatc gaggcgagtg
    22921 ggtttgacat ctaatcgact tgctgcagtc accgacttgc ttaacgtccc gtaggcatct
    22981 atcggctccc catggccata ttcgtaaaag gcaagcaaag ctcccgactg aaccagctcc
    23041 aacttgggct cgctggaaaa agacgaggcg agggcacgct tcacaagcca ataaaggtca
    23101 tcaaacaagg tccgttcccc ggatttcatt aggcgaggac gtgtggtcat gtacatcgtc
    23161 aggatcagca gtgcaaactc cttgcttatg tcggggtctg gaaccgagcc caggctgtcc
    23221 aaagtctgaa atatggacaa gggcttctcg gaagttacca cggaagatat agacattggt
    23281 gttgcaggcg aagctggcct gtcgcccaga acggctagct tctcctcgaa aaggctgcag
    23341 tggacaacgg caaaccagga atggacatgc tcgaagtaac ttcgcacggc gtctgcccag
    23401 ccgaagtcac cctcgcgcct cgcatctgct gcaataagag agagcacctg cgaggccgtg
    23461 atttggtcaa atggtacggt agcctgaagc tcggtggcga gagcaccgtt cgccgttgta
    23521 tctggcgtgc cagacttggt agagtagaga cattctgcac gcagtctata gtgacgcaga
    23581 gtcagttttc catctatgat ctgaggctta cacgtgactt tgctgggtat acctagtgca
    23641 gcgggagcag tgcggcagta gtctatcgca tttccgcttc gacgatcggc atctgagaca
    23701 ggcctgcagg gcaaggtcgt ctagaggata aggctggggc ctgaatgatg tctgtgttct
    23761 gccaggatgc gtcatgtttg gccgcaacag aacagcggcc gacgaggagc cttgctgtat
    23821 gccgctgggc ttggtagtcg cccttgtcaa gttgtcaagg acctaactac gaggtatgga
    23881 gtatttgaag ccgtcgatgc cggcttcatc ggctgatgat tgctcagagg cgatctgcgc
    23941 taatacaact caggattagc gggctggcgc caaggctcat ctcatctgtc atccatcttg
    24001 ggtacatacg tagtcagatg ttaggtagta gagggcaact ggagttttgg ctatgcaaaa
    24061 tactcgaaat gatatcgcgg gaagaagcat gtaacctgtt ttggatatcc atatttttcc
    24121 tcacgaactt gagtagtgtc gatttgagat ccattacatt gcggttgggt gatttgtggt
    24181 tatgcctagc tttcgtgctc atgcctactg agacgtgaga cacagcaact tcatgctgaa
    24241 tccttgcttc acaatttaat caccaagtta taacttgaag catgcgagcc ttgtctgccc
    24301 atttggaggc tacgctatgt gcctgtcccc ggatatcaga catagccttc gcagctgcag
    24361 ttggtggggt tcacaccatg tgctagcgag ccggggtttc tcgtagcata gctggcggca
    24421 tcaccctttt tttcttattt tttacaatta attgtcagct ggttgaaaga acgccagtca
    24481 cgagccttgc catggttgta tcttgagggt gcgggatatc gtattgttca aattcgcatc
    24541 tactgtctct ggtaggtcac cttcatgaac ttggctccat ccgccaaagc catgcctgcc
    24601 gtattctcct tcgcagtaat ggcgcccgcc tcggcctcgt actccacgaa tgcaataccg
    24661 cgtctgccag gcaccaagcg cacctcgcgg aagccttcgt accgcccaaa gataccagtg
    24721 agggcctcca catcgtagtc gtcgggcagg ttctggacga agaggatctt gttcgggggc
    24781 aggtactcgt ctggcaccac ggcattggca gcaggcccgg tggccttgag accgccaggg
    24841 cgggcagctt tggcaggtcg gttggccatg tcgggcggtt gtgcggcacc gggtcgcttg
    24901 agtctcttct gctcttccgc tgcttcggca gccttcttct tgtctgcatg ctagtcagca
    24961 aaggtcctgg tgcgtggatc caaagcggca tacccttctc cgccagcctt cgtcgcttgt
    25021 gatgctcgaa ctcgtcatcg ttgcctgtag tcttcacggt ggcgtcgctc ctcgtccggg
    25081 cgagggcgac atgcatgggc ttgtcgaaca gctcgaagcc ctgaacttcc tcaatcgcct
    25141 tgacagccga ctcggggctc tcaaagacga caaaggcttg gcccttggcc ttcaagttcg
    25201 tcttggcgac gatgtcgatg atgttgccat actcggagaa gacggcctcg agcgctgctc
    25261 tgagcggctc tggcttgacg cgctcctcca gattgcgcac gtaaacactg ccatcattcc
    25321 gtagttagct actggaccta cagggaacag gaccgatatg tgtcggagtg caatgacaca
    25381 tacgtagcaa ctgcttggcc ggatgccatg ttgatatgtt tctgtgttgt tcaagtgaac
    25441 agccgcgggt gatgcagcta cagacgaacc gcgaacagcg ccagtgcgca ggaatcccag
    25501 acgcagcctt gcagggagtg ggtccggatg taaaccccct tagtggcata agagtacgaa
    25561 gagggaacaa gaagacaaca gtttagggcc gactcgcaat tccggccgcc tgaatcaccc
    25621 ccgttaaata catacataag tacaaacaag ataatgtagc agacaataca tacaagtgct
    25681 tcaccactcg gcacgcccaa ttctcataca tagtacgcat atgagtacga gtaacactgc
    25741 gtctagcccg atagcggaca aggcgaagac ccactgagag atgtaaaatc gcactgaact
    25801 tgctccatac atcttctccc gtatcccttc aagccaatgg cctctcactc ttgcctcaac
    25861 gccattccta ggccgcgcga ccctttcgtc ttactacggt cggcggctgc agcaagtaca
    25921 aatgacctca agtgagaggt gacaccgaaa agtatgccca aagtcaagag aggcagtcct
    25981 agtagcactg gagactggaa ccgaaggcca gtcgctgaca gcccgtcaaa gagtaacgta
    26041 catattccgg gcttcgtctg ccctgcttag atcttggcgg aatgccgaca caagtttcat
    26101 tatctaggct tccatgctat cttcagaccc gtggttttag cgatgtaatt tgaacatctt
    26161 ctccatgaat agacagattc ccatcgcttc cggctcacta gtatcaatat ttggtattac
    26221 ctccttggga tagctgctcc gaccttttcc tcagttcctc attctcttgc tcgagcactt
    26281 tcgtcttcct ggccatatgc tctaactctt ttcggaacgt aaggaacaga tcgttgctgt
    26341 tattaagtgt gtcctctacc tgttgggcaa cctaggtcag caatggtcac tgttagcttt
    26401 cgtatacgag acaaacctgg cggaacttct caacgtagac attaagctgt cctcgaagtt
    26461 cagactccgt atcttgacct tcttttggct gttccttgaa agcgcctgca tcctcccaca
    26521 gcaaccggac attttcccgt ctggtcgcct tgtgtcctct tgcacgtttt cctaactggc
    26581 gtttagcaag tgtatggaat tcgtcttctt ccccaagtga tgtacgggag ctgttccagt
    26641 cccaaacaag taggaagtct cgtttaggga gtcctttggc ttccaccaaa tcttgatagg
    26701 acgaatctgt gtgatcagtg aatgtactta aaggcgtaag agcaacggaa atgacagcac
    26761 agtagtcttg atatgttcga atgatgatag gtctcgatgc tcctctgatg acgcagatga
    26821 ggtcgttctt tcgaattggt attgccagag attgcactac ccaggaagca tggagcctcg
    26881 gtgtcttgtc agaggaacca ctcgaaaact tcgcagaaac atccacgatc tgcctgtcaa
    26941 cccgattctt ctcactcaca gcggccagta ccttgccgac aacgaagcct tgagccctta
    27001 taacagcaat atctttgttg ttccaagtag tgatgtctgc gtttttactg agcagtagct
    27061 gtacaaggcg gcgaaaaaga actccccatt cgatctcata gtctggagat aagcgatctg
    27121 agcttgaatg gacggaagcc attccaagta aagcgtagac cttgtcacgg cggtcggatg
    27181 cttcgtgcgt gtgatacatg tcaattagtt cgcctagcgg gcgtatgcga agagagaacg
    27241 tgtctgactc gcgcgagagg actttaggct tgaacacagt atgtctaatt aggtaacttg
    27301 ctgggcgaac aagactgaca atatcggaca gggcctcaat atggcgtccc aaagcgttca
    27361 agccggagca gaaggcagct ccatcaatgg tgcttgatcc acacattact agaacattct
    27421 gagctgcagc gacttcttgg agtacctgaa cgcacaacgt tagactctcg tacaactttc
    27481 gaccgctcag caactcaccc aaatacgttt gaaccatggt ctcttcaaca acatgcgaat
    27541 ggcatcctga aaggtggggc caatatctcc gaattgctca tcagcagctt ggtgaatcgc
    27601 ttggagagct atctcgctgt cgttttgttg ctctccgagc caaaccagaa cacgagcagc
    27661 ttgggcgtag atcattgcca tggactgcac ttggtgattg cgctccttca catcgtcctg
    27721 gtggatgcaa atagcatcta cccaaataaa tcgctcaatg aagggatccc gaaggttcag
    27781 aagcgctgta gcaagattcc ttgtaatcgc tagttggaaa tcttctataa aaatcacaaa
    27841 atccttggat gtagtgcccc aaacatacga cagggcgtcg taggaatggt cgccggaacc
    27901 tgactcgagg agagggtagc tcacgatgtt acaccgtaat ggggcgtctt tgtctcggtc
    27961 aggtaggagt cgaagtagtc ggatcgagcc atccggaaga ggatggtaac tatagtgagg
    28021 catgaaaccg gccaccagag atgcagtgaa cgtattccca ttgacaactt cgggacttgc
    28081 aatgtcagca tcactgacgc gagtaatgga ctgttctagt ggattggcag catcattctc
    28141 aatctgtgac ccagtatgcc atgtcgcggc tttcacggaa gtatgcttca tagtatcgct
    28201 gtctgaagcc aagtcgtaga gtgctattaa gggtgactag gctgagcaga aaagtatact
    28261 ctagtagctc tcttctcatt tttagagaaa ctaagcataa tttaggtact tatgaaggct
    28321 gcatgatgct cgaaattcag ctctcatatc agacacgtga cggcacagct tggagaaggt
    28381 caggtggctg ggatgattat cgcccctcct tcactaagca ggcagcttag tgcccttcca
    28441 agtacccgtg ttccatgaac ttaacctcgt acaacagctt atgataaata ctgttattaa
    28501 tagtttatat ctattaacta ccggtgttaa caatacatca aactaatatg tatagcgaac
    28561 tccagagtta taaattaccc gccccacccc caaacgcgga gtggcgctaa acgtacgtgt
    28621 ctcttcgtgg gtgtcggggc gtttccgatc attgacagtg cagcagccct gatgttcact
    28681 gtcccagtcg gcgtaaatga tgagacccgg tatatttaaa cactatttcc aggcggtgat
    28741 tttcgagaca tgccacaagc ttgtgctgcg ctaacccacc tcctactgtc ttttccacat
    28801 ggcttcttca tcctctacag agttcgccca agtcaagaaa gaatatgacg agcaagcacc
    28861 ttcgtacaat gccctcctga aactgccctt tggagtcctg gagtctcaac tctttatatc
    28921 agcggcagct ggcgatggat tctgtaagaa tgcatctgtt cttgaccttg gtggcggaac
    28981 gggccttcgt gcgcgccagg tgctcgaagc cggtgcagcg agagtagatg tggttgacat
    29041 ctcagacgaa atgatggcag taggcaagag agatgcggag gtgcttatgg gtccacagga
    29101 aagcggtcgg cttcgctggt ttcacgggga cgtctccaag ccgctctttg gcgagcaagg
    29161 agttgttgga ctctgcccgc cctacgacct ggtcatggca aactggattt tcgaccatat
    29221 cgacagcccc gatgttctcg aggctttgtg gcgcaatatt gccgccgcgg tgcgtccggg
    29281 cggtcggttt gtgggcgtgc gagcttgtga tccgcgttgt gaggccatga aaaccggcaa
    29341 atacggaccg acttgccagg actttgttga gtttgcaggt gggatctact atagttctac
    29401 aatccccgtg tccggggccc cgtcggtcca tctcgagaat gcgtcgcttc aggtgagcta
    29461 ctccggctcc acggagatgc atgaacgcta cggtttctgc gatgtcaaga gcgagccatg
    29521 cgagaatgct gaggttgtca aatcagatcc cggattctgg caattatgga ttgaacgtcc
    29581 aggttttgtg gttgtgaagg cacagaagag gtagaatcgg cagcaatgag gagattgatg
    29641 ctcaactttc acgacacgtt ggacaatatt tgattcgatg ttttgagaga aaccaatccg
    29701 aattttaaac ctattgggca taatggattt agctggcatc tgtagagttt ctctgagaga
    29761 ggtgccatga tggagatgtt atcaactata catactccga ttgcaagtaa actatcatat
    29821 tccataggca gcgcctgggt agcgacatct ctattaacca cgatttaaca agtgggggag
    29881 atggtatttc aacatgaaat gctatagcgc agctgaccaa tcgagacagg cctattcggg
    29941 ccccaaacat ccacgctttc atctacagtc catctgactt ccaagtgttt gactgattca
    30001 tcattctatc tctcgaggcc ccgttggtga cggtggattc cagtcatcat tatggccaaa
    30061 atacttgcga atctttggca agtactctga gccagttggg cagaagctaa acctctctag
    30121 gttcgattgt tctgggtctc caggacgtag atactgataa catggatcat gggctttgac
    30181 aaaactctca acctgcctcc aatcacgaca ttgacgcttt tgcccgtcgc ctggccgaaa
    30241 gccgtggact gaattgagtg gtacatagcg taatgtgtcg tctgcagtgc acatcgtttc
    30301 gaccctcaag ctgtccaagc agtgaagtat gtgcgcatag tttatggtct gtgtttggtt
    30361 cgtgcgatac tggtgtatag agatgtagat atttctctgt aaaaactggt cagccacggg
    30421 cgaatcatag acaatataac gctaggctct gactagacaa agcggacagg atacgcaaac
    30481 tgaccacgca gtgcaaaatg tgatgtgcgt tgaggatgta aattttcttc ctactcgcat
    30541 cccatggaaa aggctgtgag tccggaagac ccatctccgc agcctcctcg tttgctagcg
    30601 caatgatgcc ggtctcccaa gggatagtgc tatcccaaag tctgttcaac tctgcctcat
    30661 ctgtttcccc atcactgtac tccgtattcc accagagcgt atcaaggtta gaatacccca
    30721 gctttactgt atgcagtatt aacatcagtt gtggtctatc acttcaagat cttacggtat
    30781 ggtgaaaggc cttctgtagc agaatactgc cgtactttga agcctaggaa gaaaatgact
    30841 gcatgggata acaaaaccgc tgagaagatt gccaggcttc tccataacct tggtgatgat
    30901 ccatgaccgg gttggaactg tcgctctggg cgacctgcac tttccgaggc cgtttcctcc
    30961 cctgaagctt cgagttcgtc ttcaagaaga cgatactgct cgtatacctg ctccgatgac
    31021 atggtatcaa ctatggaaat gggaggctta ggagatttgg gtttgcaata ggggtttgca
    31081 ataggggttt gcaatagggc tgtattggac tggattgaaa gtgtcattca ctccccccca
    31141 aaaaaaagct gtatatatgg gtataatttc gacatctccg gatgtaggat gctgcatgca
    31201 gatcctacta cagggagcaa acccacttga aggatccgtg caagtccgag aaaagaccga
    31261 tctgactgtt acatcaagtc aatataattg caacattgca atggccgagt agaaatggcc
    31321 gaacagaaat gaccgattag aaatgaccga tgcacagctt ccccaattgt gtaacacaac
    31381 caacaaataa gaagagtaca tcgaagagaa acaactatta acattcgggg ccattctcca
    31441 cagaaactac ccactgcgat acaagcgctc atctcggcta tgggaaatat cgattatcat
    31501 gatgttccat gccagcctgc ttgtatgcaa gaattccagc tcttggcaac ttccaaaaag
    31561 accgccaagc atggcttctc catatatacc tcgcaaaata cctggaattg atggtgtgat
    31621 gaatcctaca ctgccgcata taatcaatgg cctgcataac ctattctcac caccgaaaga
    31681 acaatacacc ccccagtgag ggttaaggtg tatctgatga tccccagcgt agatgcgtta
    31741 caagacaaaa ctgtgattga cacgctgtgg ttggtcctta tgcttatctg tgcctcatga
    31801 cggcaggcga gcggatattt ctggctcgag atagacaggg ttcaggcact caatggctct
    31861 cagtctattg cagagatttg aacttccacg gcgcaatttg gtgaatatga gtcctgatgt
    31921 atgaaagagt gtgagtagac ttagtctagt agaatttata acgaatgaca tgatttcgat
    31981 ccatccaacc tcaaaagctg cttgtaacac cccctgggag cttcatcact ttttgcatag
    32041 gcgacgcgat acccccagta gtaatgtcaa ccatccacct tgctgctgat cggataatct
    32101 atacaaatcc tcctgaaacg acaactcctc cactcaaccg cctcgattga cttgctaccc
    32161 tagagacagc aggccatggg ctcgataatg ctctcttgga gagcttcggg gttgggctca
    32221 ggggccggtg ctgggacagc catgacggct gtgaccaaga taacgaagac cgatgtgaag
    32281 cgcatggtga ctaagaagaa ttctcagtct tgtttgacac gtcagtaaga aattagaaaa
    32341 cctacctttg ctgagatgtt cagatcaaga taggagcgtt cctttaattt ttgatgtctt
    32401 tatatgctga agcagttgta ctggacaaga ataggcaacg gttgatggca gattgatggg
    32461 gataacatca cttttatatg ccaatcccca agccatcacc aacctcacat gcacagctgc
    32521 actgttacgc agggtgaatt gttaaacacc gagtatcgtg gctcaactag tcccacgtcc
    32581 gtaaggctct gtaattggtc aactgtatag cggccagccc aatcgcatat tacttgactc
    32641 tgcccataac atcgtgtgtc ggctaatctt ggcatactag acccactcga aatatggccg
    32701 gcgtattcgt gcactggcga caaatgcggc tatccaccaa cgctgaacgt tgagtgaaga
    32761 ttggcacaat actgtaaatc ataggctaac caccttgtgt gaatggcagg gatgttgcat
    32821 caattcactg caacttcgtt gaaaacaaga aatcacaaat ggtacgatgg cacaatacag
    32881 ccagtatcga cacttaatgc taccatcaag gcacaatatt gatgtaatgc aatgcgggtg
    32941 gtcagtcgta acctttatga gcacgaaatg actcgcggga gttgatctag gccctcatca
    33001 ggatttcccc cgcgagtcgt agctgatttg aatcagtgta cacgtttcat gtatgcagcg
    33061 agcggagacg atcgacgaaa tggtatgaga ctcaagaggg tgtgcagcac gccgatgctg
    33121 ggcagctcct aatggatacc tcctagactc tcctatgcat agaatgctgg ggccttcggt
    33181 gtacactcat aataaaggtt aagtcaattc gaaatgcttc attcggaagt tcccttccaa
    33241 ttactacgat gtcctacgta gtcacttctc aatatgacta tggcaaataa atgcaattag
    33301 aaatgtgtgt tgatcatgaa agatacctaa gacacattcc aaccatgtca gtttaatgag
    33361 gctacacaag acctctcata tatccacgca acgagcatgg gatagcttgc gtacagtatt
    33421 tgtcgaaact ctaactcttt ttatcaagcg tctagcaggt ttctgtattt ggcagcctgt
    33481 atctcagcac tagcagcgac agccgcattg cagccgcttg tgatggagct gggagtcact
    33541 ttatacggag tgctgcaatc accaactgcg tagacgccag gtacactggt ttggtagaag
    33601 ggaccatcag cctgaatgtc gccatttggc gtagtggcca gtccaaactg tgtcacgaag
    33661 gggccttgcg tagtcgtctg tgggttgtga actaagaatt tctccaattt gctactaccg
    33721 tcgacgaact cgactgtaac gcaatcgccg tcgttgttct cgacgaggcg cttgatttga
    33781 cgttcctcga taatgaattt tgattgcaca aggccactga caatgggctg aagctccacc
    33841 gtcacgtcgt catcgccgtt ggtgtatagg gtgacttgat cagtaagttg cgcagcattc
    33901 tgagccatat gggcagcgag agcgccgctg actggtggaa taacgaggac accagaagat
    33961 gcagaacctt tggcttcgta gccgtgacag aacaagcaat gaaatcttta ggagcagcat
    34021 tagctatcgc aatcctcaaa aaggaagagc acgtaattgt tagaaggagg agctgcatac
    34081 atgcgcttct tccaaagaag atcgtatccc tcaacgtggg ggaaaatatt ggatgaacca
    34141 acagcgagga tgaccttgcg gaactttcta acatcaccgt tgctatcctg gacttcgaag
    34201 tgggagtccg cctttttgtc gatcttggca acagcaatat cagcgaactg aatagtcgaa
    34261 taattctcca gaatgttctt tctggcggcg tcgcgatagt ctcctgggcg tttatgatcc
    34321 caagtcagga tcatatgcat gtgatcagcg ccagcgttgc gatacgactt gctgtcgtag
    34381 acgacggctg tgtggacctg gcgcgccaga gtattggccg cagtaaggcc tgcaggtcct
    34441 ccaccaacaa tagcaacgtc gatgaaatcc attattgaag atctggtcaa atttagttca
    34501 ataggagtgc gtagcgaaag aaggatacgc tcgaaagagt aggctctcca gtttgcagtt
    34561 cgaccgacaa acagagacta gataaccacc ttgttcgtag gatatatggg ttgaggtgtg
    34621 taaaattcga atctaccgat caacaactat cggccaggag ttatggcact gcaacgtgtc
    34681 gaggcctgca gactcgctag cacatctaaa gatccgcgtt ttccacaatt cagccggata
    34741 gcaatcacct aggtagaaaa agggaggcct ccttgcagct gggcatgagc tcccttaccg
    34801 atttacatgg gaagacacat tcgcataaca tccttacagc ccaggccttg gtcccgagtg
    34861 gcccaaggaa acgcctccag acagtagcct ttcaagcagt ccaatgaaaa tctgccaatg
    34921 caccacaacc ctctctcatc aatcttcgca ggctggcggg atcccaacag gagttgatgt
    34981 acttctacgg tgaattgcac acagtatgtg atgataataa cacaggtaca cagtggtctt
    35041 gatacccctg ttgcatatct acgtgccaag gctgctccct gcagcgggga tacatccgga
    35101 tggaaccctt tacaagtgcc cttatctgcc gcactcgtgc aggttttggc catgcagttg
    35161 gttctaggac agcaccatcc caatggaggg ttggcaaacg agcactcatg gtaagtgtcg
    35221 actcagattg cctgcttatg aatggccacg cccatgtgca agaacaacac tgctccagag
    35281 gtgttcttaa gaacatagcc ttaaattcaa ttggctttgg agtaatagtc aatcaaaacg
    35341 agtcagtgca gacggagtca gtgtcataca atctcgtcgc aaatcatttg gacatggcaa
    35401 acaatccgcc aaagcccatc catatctggc ttactcgcaa gtagactctc atcacattgt
    35461 tgttggcgag ctcttgacca aagatttggc agcgccgggc cctaacccgt ggaaagtaaa
    35521 ccccatttga ggctccaatg ccatgaacat ttgttaaaga tcccatataa ctggcattgc
    35581 ccttggcagg ttattttcgt actgcaagaa cttgggctca actatgagat caagtcattc
    35641 agttttgcga acgtgaaagg cggccattta ttgacgtgac cccgaagggc cgcgtaccgg
    35701 ccatttggga tcctaatact ggactggcac tggggaatca gttgcaatac ttcagtatat
    35761 gatcgagctc tacgatgtca accatcgtct ctcatatgat ttcaatgagc gacacctcag
    35821 ctcccaatgg ttccattttg agatgagcgg gcaaggacct tactctggcc aatgcggtat
    35881 gtaagtacgc agggtacaaa tgctctacca gactcgacat cagcccgtct cagccacaca
    35941 tcgtcacaga gaaacaattg aagagatatt gtcgatttgt tttgagatca tctactgcca
    36001 gagtcattga tgtggcatta tttgacattt atctgctcta tgggcgtgac ctatgtgcct
    36061 tagttgtcgc agtggcttag cttaacctgg aaccccgttc ggtttgtcga tacataccaa
    36121 ctggttccat gcacagcctt ggtgattgtt gcatttgagc aagccatctg aggtgacctc
    36181 ggtgatgtca tctgcagtga tagtcggtta gcaacatgtt cgagatgtaa acttgaggac
    36241 acaacgctgc ctttccgacg cgtgaatgtt cggaaccgcg gacttaccca agttgatgct
    36301 cgcagctttg ggagggtgtc catctccagt ggtcgagcac aacacatcca tgaacgtact
    36361 tgaggatagt ttggcgtccc agcaagactg agcgaagtca ccacccggtt cggccttgag
    36421 gacggcgtct ctgttggcca agcagctgcg tcatatttgt gagccggatt tttcgattta
    36481 ataaacatgg agccaagaag gatgtttact gattcagatt aatcacggcg tgccagagtc
    36541 gaccatcatc gccgtgacag aacgcatcaa accaaatatt gccgtgttgc tcgtgctgac
    36601 cctcattgac ccgcggtcgg ttacagcggc tgctgaaagt gtgaatgcta ccgatcgata
    36661 ctggtgcttg ggtagcctta tcaggaacga ttgtcgctgt agcagtcgtg gatgtcagca
    36721 ttgaggcagc gcacgtagcc acgaagatag cggcagcgat agagctgacg aaagaatagt
    36781 acttcatgtt gacaaatcaa tgatggcagt gctcttagat acaaggaagc tctcgttgcc
    36841 ggccaagtcg acagaattgt gttagacaac gactgatgct gagagaggga tagtgcatgt
    36901 tatacgcagc tgtaataatt atgactgctt aaatactgat tgattttgct cgagatagtc
    36961 ctgttaaata gtttctgggt taatggtttc tggttaatag tttctggtta atagtttctg
    37021 gttaatagtt cttgtgaata cttactccag gctaactatt cagtacttag ttatggcatg
    37081 agttgcgcat caatttacaa caagatatct actctaaagg ttgaattgac tatagctacg
    37141 gaataaacaa tatcaccgtg ccagcgagtc tgcggtatcc tgaatctatg ggcgttgggc
    37201 aattacggtg agcttgacag ttccacaatt tgctgaagac cattgaagat gccggagtct
    37261 gatccctcct taattatttg tagccaaagt actgcttgtt tgccttttat tatttatcat
    37321 tgacttatct attttcgaaa tcacggacca caagagagct accttagtag catcttgcaa
    37381 ccgtagctgg aacctcgccc cccgtcgcca cacagacgag gtcggagcat ctggctggca
    37441 gacttgtgta tgatccgcat gcagctttgt aagtctccaa agctgatagc aaaagcacga
    37501 ctcccatgaa tgtcgttaac acaatggtat acgctttata ccaaatatca gaggcgcagg
    37561 gcaagatggt ggatctggcg ttgccccaaa tgtaataaca gaagtagata atcgcagtgc
    37621 taccaaggcc aaagacataa aatacgccgg cgaagaagga agatgaagtc aatggcgtgc
    37681 cacgaggcct tagaatgggg cggatgaaag tccaccacat ggccagaaac caacacccaa
    37741 ttaaggagct gaaatacagg gctcggaaac actgactcgg ccagaatgaa actgggcggt
    37801 atcttgagtc taccgactcc ttgatatctg gtggttgatt gaggctgtcg atagaatgac
    37861 gtggaacatc cgtggccgag gtgttatttg caaccggccc ataagcaacc gcatgtgccc
    37921 cggcgagcgc tcgccctgag tacatgtagt catctgtgag ccatggtgcc gcatataagc
    37981 ggagaagtcc catgacggat agaggaccga agattccgtc gagtccaaag tactgattga
    38041 acagcaccgt acccgtgacg cctccaacaa gagacactag tgcctgaaga ccctgcatag
    38101 ttacgatggc agtcttgagc atctcggtcg atagcagctc caccgtgccg tggtcaggga
    38161 gtagagtgca ataagggagt gccctcataa ccatttcctc ggacccgtcc cacccgtgct
    38221 ggttccagaa gacagcgttg gcagccgctg catcaacagg cccccactgg cgagctcgta
    38281 tgcgcctgtc cacaatagcg gcgtatcggc ataatatcga cgtagggttc agaatgcaca
    38341 ccctgtcatg ccacttcggc tttgacgatg ctagaagaga gggctgaggt gctccggcga
    38401 ggatgtgagc tatcaatggt gcgagacaga gtgtgagtaa ggcaacccat tcagcgaacg
    38461 agaggctctg gctttggatc tgaagagggg cgacataaaa cattccgagg tgttgggcag
    38521 tagcagagag ttcatcagaa gagatgtggc aactgtgtct tccaattctt gggttttgtc
    38581 gattgttgat gtagtgcgtg aggagctgat tgataagaga aatttccaaa atacacgcga
    38641 cggtaagata ctgcacgagg gtgccagtag tcgagattac gacgcctacg ttccaaatgg
    38701 tacaatgaat gccggagcca tgcttgagaa tactgaagtt agattgggtt tcggtattaa
    38761 tatcagatct gatatctttt tctagtgctg accaaagcct ggcctggtaa agagcacatg
    38821 gcgggcgttc tgccccttac atggtgcatg acacgttttg agggtatgtt ttcgaagtcg
    38881 aagagccagt aacattgctt taagactgta tggtatctca ctatgtttta catagcttct
    38941 cgagcgcagt ccaatcagtc tgcatcgcgg cagttcgttg gttgcctcga aagcggtggc
    39001 tatgcgatct gagcagcgtg gaaatggtca ttgccccccg tctatgttgc tgattggttt
    39061 ggactaacag cccccaaaac cttgccccac tgttgctgac agaaatgcaa cgacccctaa
    39121 ggccatagct gctgcatcag ccggcctgac ctgtaaacag cccagatgat tggcgttgtc
    39181 tattttttac agtcagatcg atctagcctt taattcaagg tgccgagcat gggttgacct
    39241 gggtttgaca gtacacaaaa caaacggcta atgggctccc acgaactatg aaatctggct
    39301 ttccacgata tagctgaacg taatagtcgc ctcatgggct accaatggcc cgatcgaatg
    39361 caatgagagc gacattcaga gctttcatgt ccggcccttt gtctgcagat cttgtcgctt
    39421 gccacagtgc aatgcttgca attgagattt cagctcagga cattctgtgg caaactgatc
    39481 tttagaaaac attggggttg aacccgcaga aacaagaact tgaaaatcaa cgtactcgag
    39541 atgtcaagta taagtcaatt agaaggcaaa gactagttgc ctaggtaggt agttatactt
    39601 ggattcaaac catgtgcacc ttgcagtttc agtttgactg acgtagtgga ggggtggggc
    39661 ccaacatgcc gggcgagccg agctggccgg cgtcgtcatt tggttggaac ccgaaactcc
    39721 aagaaatctc ctgaccgaac gctggtccgc gaactccacg aaaacaacac gacagacctg
    39781 gagttactgt gccagtaaca cgttttgaac tgcatcatgg catcccttaa ggcactgcgg
    39841 ctgccgcggc ccaaggtaag cgaccacgcg acacatccgt gcagggtttt caggctgaca
    39901 gaagcagacg ttttgcgggc tgatgagcct ccagacgggc acggagatga tcgcgctggc
    39961 tctgttgttc aacaaaatca ccggtcttta cgggctgctc gccattctca ccggctacag
    40021 cctctcggtg gtgcagtttt cgctctacgt ctactcggtc ctcgcgctgg gcattctcgc
    40081 attctgcctg ccccacattc gcaagcagac gcccttccag aacctcgcct tcgcctggct
    40141 ttacatcatc gacacggttg tcaacacggc ctacactaca ctgttcgcgg tgagctggtt
    40201 cctggctctg gaagatgttg gaccgaagca ggcggagccg accgagacgg acgagccagc
    40261 gatgggcgga gtcttgggtg cggtcgacac cacgacgagc atgacgctga ttgtgatgtt
    40321 caccctcatc cgtgtctact tcatgtttgt ggtgatggcg cacacacgct cggcgctgct
    40381 gcagtaccgt gagggcggcc agcgcgagtg ggacgacgag tcacagtctt ccgagaaccc
    40441 gtttgcggtg ggttcgccgg agggggcggg ctggaagggc aaggtcggaa ggactatggt
    40501 ctctgtgggt agaggctact ggctgcccag cctggccgag aaagacgagt gggccaggag
    40561 tatgaactcg agatttcgcg ggaaggcgtc tgcggcatga gtgcactagc cgtcgaagcg
    40621 acaggcgggc agcgatccgt ccttgtacgc acgtaaagcg tgttgtaata tacatagtat
    40681 acacatggca tttcggtaat ttgtagaaac taggtgctat ctctagaatt gtttccccag
    40741 ttcgcgtcag gccggctgtc gggctgtatg tgtgctaact tctaagttgt tgtcggaggt
    40801 gtctggtgtc cggtgaggag tcctgactca tggtttcagc cccagggaag tagtggtggc
    40861 atgcctgagt tggggccagc acagaagcac ggaactcgtt gagcagtgaa tttgctggcc
    40921 ctgatgtcga aatcttcgat ggaatagttg attgatagat ggtattcgtc agacagtctc
    40981 gcagaggccc cccatgcacg gctctcggtg gcgcgcatgc ggtggccccc agcagatctt
    41041 gaggcttacg gcagtggacc gacgcccgtt cagccgcacg ctgaggctcg cagcagtggg
    41101 ccccgaggac cggcagccgc taccccaggg ggcgcccacc gctccgtcgc ccatctcagg
    41161 gtcctcatct gacaaagtga ccgacgggat tggctgggcc cagcaaacta aacgatcacg
    41221 ccatcgcgca atcgcaggac atgacaatgg cgacatctgg gattcatagc aataaaatgc
    41281 ggttgcgggg cgaaaagctc gctatgcctg cttctaggcc tgtagttagt tcgtcattcc
    41341 ccacgactcg ggatctgagg agcgcagtcg agcggaaaat ttgttcttac tagaactgac
    41401 tctctgccga catcgtcgcc gcccgtgaag atgtcctttc tcttccgcaa agcagacccg
    41461 tcgtctggtc ctgcctctca cctcggagca gacatggatt cgcagaacat cgagattcgc
    41521 acgccccaag aggccggtac gtcacccaca ctgctgatgc gacatgttac attgctgtga
    41581 ttcctgtgcc cgtccgggcc ctcagctttg gcggggcagc ttgctgcttc gggcgctgct
    41641 gcagcccgca acgccaatca catcctgcaa cgagacgccg cgcttctgat ttgagatcga
    41701 gtgtgtaccg ccggttcgct aacaatggcc tctgtctcta gttgcgagaa ttgcctacct
    41761 ggccagcgac gtcgtcgtct cggtccagcc gtcgcaagca caagactcgg ccttctcatc
    41821 gcacctgaag cgatatgccg cccggaagga ccagagtctg gtcgcaaaga gcagcggcgc
    41881 cgtcccagag gtacgcatac ctgcatatca ttggacttac acgcctggga acgccaattg
    41941 accttctccg ctgcagattc aatccgtcag gcacaacaca gaccctctgc tgtccgtctt
    42001 cgcgcccatc cgatccggcc agctagtttc agtcacgacg agctcgactg tcctacttcc
    42061 ctcgatcgcc cacctctaca agctcgccaa ctaccccgtg gtgctccacg tctccctgca
    42121 atccggccag tccccagact actcggccat cacagccatc agaaactcgg gatggacttt
    42181 cctccagtcc gagtcgttgc aggaagccca ggatatcgca gtgactgcac atgcactggc
    42241 tatccgatcg ggaaagggtg tcattcactt tttcgatgcc ggttccagct cgcgggacaa
    42301 gccaattggc cccgaggacg catccctggt gcgagatctg cttaaccttg gtgatgtgcg
    42361 ccgattccag gcctcctcga tccagggctc tagcatctat gccgacgacg gcagggtagc
    42421 tgtggccagc gagcagcctg ataccgtagc taacggcgct tccaccttga ccgactctac
    42481 tctcctggac gctacctcca aggcaacttc tactgaggct tcggtgaagt ccggctctcc
    42541 gagtgactcg agcgctacgc caagcgtgtc gacagcaacc accatcgacg caaacgcccc
    42601 agtcgtgaca tccgaagaca tttacaaata tgttactgct atctggaccc agctgaggaa
    42661 cttgacgggt cgtgaataca acgctttcga gtggtctgga cccgcaaccg ccgagaacgc
    42721 catcttcgtc tttggatcag atgccgggct ctttgccgag gctctggatg ccgcccaacc
    42781 tacggatgtc tatgccaagt cgggcatgat cacagccagg ttatacagac cgtggctggg
    42841 cgccaagttg atcgaggcta tcccgaagtc tgttaagcgc attgctgtgc tcgagcaggt
    42901 ttcgagaaag actacgaagt ggggccccct tttgattgac gtcctgacct cgatcaagag
    42961 tggcccggga ggcgtcgagc acatcgttgg ctaccagatc gggtacatcg caccagatac
    43021 cgtctcgcag gcgctcaagg gcgttttcca gaaccttacc tccccgaagc cgctccagaa
    43081 cctcgaggtt ggcaagcgtg aagcgcctga gactcccact ggctacggcc tcgagcaacc
    43141 gaagctcgaa actgcataca ccaagatcct ggaccagctg tttggcaacc gggcctatgt
    43201 tgccaatgct ctcaactctc aaaatgctgg tgtttcatca acagttgccg caagccccga
    43261 gttcggtttt ggctcactcc ttgcccgcaa ggagcaccgt cagcgatttg tcaaggaggt
    43321 caagcaggca gccacctcca acgctttcac aaccgaagcg cccaagcaat ggctcgcaaa
    43381 gtggtctgca ggcgcggagg acgcccagaa ggcaggtgag attgccgacg acgttgtttc
    43441 acgcctggaa accgatggat catcgatcgc tcgtcagctg ctttccagca agggcctctt
    43501 ccgaaaagaa tccctctggt tggtgggctc ggatgcctgg tcctacgatc ttggaaactc
    43561 aggcgtccac cacgttctgg cctcgggaga aaacgtcaac atgttgatca tcgattcgac
    43621 cccattctct cagaagtcag cagccgacgc tgccagacgt aagaaggaca tcggtttgta
    43681 cgcgatgaac tacggcaatg catatgttgc ttcgactgct gtctacagct cctacaccca
    43741 agttctgcag gccatgcttg aggccgacaa attcaatggc ccgtccattg tgcttgctta
    43801 cttgccatac ttcggcgagc atgattctcc cctcactgtt ctgcaagaga ccaagaaggc
    43861 agtcgatgct ggctactggc cactttaccg atggaacccc gccaacgaga cgaagggcga
    43921 gcctaacttt gccttagatt ccgagttggt aaagaaggag ctgaaggagt tcctagccag
    43981 ggacaaccac ctgactcaat tgatgcaaaa ggagcccaca ttcgccgcca accttgctca
    44041 agactttggc acagaggtgc gcgctcagca gaagcgaaag gctagggatg cttacaacga
    44101 gcttttggaa ggactgtttg gagcccctct caccatcctg ttcgcttccg acaacggcaa
    44161 tgcccagtct cttgccaagc gcttgggcac gcgtggtaga gccagggggc taaagacgtc
    44221 tgtcatggcc atggaggact acccggtgga ggatcttcct tcggaggaga acatcgtctt
    44281 catcacttcc acagccggcc agggagaatt cccccagaat ggcttgtctt tctggcatgc
    44341 tgtcaaggat agcactgatc ttgatcttgc ttccgtcaac tactcagtct ttggtcttgg
    44401 tgacaagcac tactggcctc gcaagcaaga ccgagtgtac tacaacaagc cggccaagga
    44461 tttggaccga gtgctgacaa actttggcgg aaagcgattg gcggacatcg gccttggtga
    44521 tgatcaggac cccgacggtt tccagaccgg atattcggag tgggagccca gactttggca
    44581 agctcttgga gttgccaacg tggagggttt gccggaggag ccgccgccaa ttaccaacga
    44641 ggacatcaag ctggcctcca actacttgcg tggtacgatc gtggaaggcc tgaatgaccc
    44701 ttccaccggt gcaatctcag cgtctgacca gcagttgacc aaattccatg gcacatacat
    44761 gcaggatgac cgtgacgtgc gagacgagcg caaggcccaa ggcctagagc cggcttactc
    44821 cttcatgatc cgttgccgac ttcccggtgg tgtttctacg ccgaagcagt ggatccaaat
    44881 ggacgacatc agcaactctc ttggcaacga aaccatgaag cttaccacca gacagacatt
    44941 ccagttccac ggtgtcgtca agggcaagct taagccggca atgcaggcca tcaaccgtgc
    45001 tttgatgacc accattgctg cctgtggtga tgtcaacaga aacgtcatgt gcagctcctt
    45061 gcccacgcag tccaaatacc acagacaagt ctttgcttgc tctcagaaaa tcagcgatca
    45121 tcttctgccc gccacatcag cataccacga aatctggctg actgatgaca acgagaagaa
    45181 gctgattgcc agcgacgccg tccaggactt cgagcctctg tatggaccta cataccttcc
    45241 cagaaagttc aagatcacca tcgccattcc tcctcacaac gacactgatg tctacgctca
    45301 tgatatcggt ctgatcgcca ttaagggaga cgatggcaac ctggttggat tcaacgttct
    45361 tgctggtggt ggcatgggtg ccacgcacaa taacaagaag acctaccccc aaaccggtcg
    45421 tatgatgggc tatgtcaagg cggaggaggt tcacattgct tgcgagaaga tcatgctcgt
    45481 gcagcgcgac cacggtgacc gaaagaaccg caagcacgcc cgtctcaagt acaccattga
    45541 cgacctcggt gttgatgtct tccgtggcaa ggtcgaggca atgtggggca aggctttcga
    45601 gccggagcga cccttccact tccaaagcaa cattgacacc tttggctggc agaaggacga
    45661 gaacggtctc agccacttca cattcttcat tgagaacggt cgtatcgagg acactccgga
    45721 gttccagatg aagaccggcc tgcgtgagat tgccaaggtg cacaagggcg agttccgcct
    45781 gaccggtaac cagcacctaa tcctctcgaa cgtagcggat gaggacctgc cccagatgaa
    45841 ggaactcatg aagaagtaca agctggacaa cgtacagttc tccggacttc gtctcagctc
    45901 atctgcttgt gttgccttcc ccacttgtgg cctcgccatg gcagagagtg agcgatacct
    45961 gccggtgctc atctccaagc tggaagactg cctggaggag aacggcctgc gccaggactc
    46021 gatcgtcatg cgtatgactg gatgtcccaa cggatgtgct cgcccctggt tggccgaggt
    46081 tgctttcgtc ggcaaggcct acggagctta caacatgtac ctcggcggtg gctaccacgg
    46141 acagcgactg aacaagcttt tccgatccag cattaaggag gacgaaattc tcgagatcat
    46201 gaaaccgctt ctcaagcgct acgccactga gcgtgaggag ggagagcgtt tcggcgactt
    46261 ctgcatccgc gttggcgtca tcgccgagac caagggaggt caggacttcc acaacaatgt
    46321 gagtttgcca agccactacg acaagaattt atgacatcag cgactaacat gatcacaggt
    46381 ggctgaggaa gagtctgacg aagagtaaga ggagcgataa aaggcatccg ccatgacaat
    46441 ttgtatatat ccaatcatca tagcaggcgt tcggattggg tcataggcat actacactgc
    46501 atgcatgata tgagaaccaa aattgaagat tcattaaacg agaaaaattg tttcgtctca
    46561 gcaatgataa cccctggtta ctattgatta gagctcgtag tcgatgcacg aaggactcca
    46621 taggattact cattaggaat tcgagggagg tcagaacagc acatttcgca taacggattg
    46681 attcaggcaa ccgctacagt tttgacgtaa ggatatctgg gtcttgctcc cgcagccgga
    46741 cgtccctagt gcttgactgt ttgtggaaat gtgaccatca gatcctgcgt cgtgacctca
    46801 atcctcaacg agcggggcaa gttgctacaa ttcacgcaaa aggttgtcaa cagcgtggca
    46861 gagtatcagg aactgatcac ggccaagtat gagctgacca tttttgatac aaagcttgtt
    46921 ggaaagctat cacatggtgc ggctgtagaa cgggaggcgg ttatctaaca agtagtctca
    46981 tcgaattggt tctatgtatt tagcacttaa tgttttattt agtactcttc tgttcggtgg
    47041 ccttgtctac gcacatactg cattgtaata attcaatgga gaaaccacga caattttgac
    47101 ggcgccggag gtcgcagtta gctggggttg gtgtttagtc tactcaatag atcaatccct
    47161 aaggtcagcg ctggtattct cgtatttcgc agaagaattt tcaataatcc atatcgacac
    47221 actgttgcag tgatgaagtt cctgtcgaga tggtgtaagt tactaaacgg gaacactggt
    47281 cctaatgtac cgcaggcttc aagatttccc ctgaggtcgt ctgggagtgc agacgggaga
    47341 cggggagacc caatagaacc tcttgagagc atcctcattc tgactcaatt ggacacaaca
    47401 aatgccatga agctaagaag cccaaagccc attgaattcg gtaccgaaaa ggagattggt
    47461 cgtctgccta ggtttcctga ggcagggcac gctacctttg atataacaac cgaggacgca
    47521 gcagacgcaa tgagtcacat cttcgcgggg actcccatat atgaactcgg atgctcacat
    47581 atctctccat caaacaatca aagcatctta gcacagtgga agtccgccag gctcatattt
    47641 ccaataaatg aaacctggag gtcgctggat taaaaccagc aggtgctatt ctactttttg
    47701 cactcaccct ttggcccccg agtttcttct tccgtgcgtt cacgcggtgg agagataatt
    47761 tgtggtattg caagaattga atgaagcctg gaatatgact tgttcgctct gtatgattga
    47821 cactcctacc gtgttctgct tttaatccta catacaaagt tatggcccta tctccgaact
    47881 ttgatccgga gcccgcctgc cggtagggct gacctcttga ctcgctacat tttcaggtgc
    47941 attccctaga agccccttga aatgttttga cagctgcttg accattctac aagcaatatg
    48001 agaccagttg agatgctttt atgacgcgat acctacattg ataagccgat caagacctaa
    48061 caaaaacaga cctcgggcgt aaacaagtcc tacaatcata ccacctgcca taccagtgat
    48121 cgctagacac aaggattgtc ctcaatgatg cacttcggac atgcactgcc ccggtacgtg
    48181 attgtgagac cgttgccgta tgtttgtcga atttcgttca acagtacctt caaaaacagc
    48241 gcaatcaggg ccgtgtcact tttgacgacg tgtcggagag cgtggcctcg taatctgtcg
    48301 tcgaggtctg agtgttagac ttgtggtcca accaccgcgt aaaaccgccc tgggaatgtc
    48361 accatcaagg gattctgaag gcttgtcccc ttgattgtca gcagcactct ctgtctgccc
    48421 tcctgcgctt gcagctgcac cgacacgtga gacaatttga gcgacactct ttggcaccgc
    48481 tgtggatacg gcagtcgatt tctgaattcg attcccaccg gtagtagcac caagcgatct
    48541 tctagctctc aagttgtagt taggctgagt gggatagctg ctcgggagtc gacgtcttct
    48601 caacactaca ggatagccag gacctctgtg acattgttta gtagaaaaat tgtgcacggc
    48661 aaagaaaaac ctacgtcagt gaatcggccc taccccggta ggcatacgtc aatggattgg
    48721 tgggggagcc tgtttctacg gactgtatga tctgttgatg atcttccgtg agtatccttg
    48781 caagacgaac gttggagggc aatggagaac caggcgcagt aacggatgtg tggctgttcg
    48841 aataagcacg tggtcgatag tcagggacgt tagattctct agctgttgag atgacaggat
    48901 ttgtctcaga tcccttggtg aagggctgag aagcacccgt cgagatgggc acctgtgctt
    48961 cgtttggtct cttatcagta tggctagccg tgttgcacag agtgtcactt gcttcctctt
    49021 gaattggttg gggcgagtcc ggagagaggg atttcccatt gttatgggca caatattcgt
    49081 ccgagtcttc gactgactct tcgtctgcat cctcgtatag ggttgagatg gatagccttc
    49141 tacgaccggc agggggaaac cgatctggta caaacgacag cgccacggag acacttcgcg
    49201 actgacgacg aagctgcaaa attcctagtg agtatttagg atgaaacgaa cagatcggtt
    49261 cgactgaccg cgtcgtgcca ttcgacccac tcgtgtacga gctgaggaag cttctttctt
    49321 ggaatggcgc gcggccgacc ttcatcctcc agcatgtcca ggaagttgcg cgccgcaatg
    49381 accatactct cagctaaatc atagatctcg ctgatgttta ggaacagggc ccaagagaca
    49441 ttcgacttga ctgtctgcca gaatctctct gggttgcttg catattcgtc acgtgcgttg
    49501 tgcatcgcct cgaacagctc ggccatcttc gcatcagcgt tggcgtgggt ctcaaggtac
    49561 tttgcccacg acacgttcac gtgtttgagc acgagacggt gggccatgga accctctggg
    49621 aagacaaaac cgtctgacga caggaacttc gggagcgcga gagatcgcat gatggtgatg
    49681 acgatgatga tgatgataat gatgacaggt gatgaatttc ccagggggtt caagacaaag
    49741 gggatggaaa gaattatgca ctgatgagcg gtgatgcttg tggcaaattg cgggatgcgc
    49801 agcgatcagt gttcgatccc actggatgaa aataatccag cgaccaaacg aggtgcgtac
    49861 tgatgctacc catagggctg gagcttcatg gtgatccaaa ggcggtgtgg acacatcact
    49921 tctgattctg ccggcggtga aatgaagcta gtgcccttca attcaccact aggcagtaca
    49981 tcgccagtgg ggccgatccg gagctggcgt agttcccccg ggcccgagac gagacggaac
    50041 gacccacctt acatatagtg accctgcgtg acgcgaaatc acacaaagag aaccttcttg
    50101 ggcgataggg atactgatcg gctagagaat aatcgtcagg aatttaggtt gattctgttc
    50161 gtacggccag tcttgggttc ctccagctct tgacaggaaa atatctgcga caccgtacac
    50221 cacgtgcccc acatgctatc atggagtacc aaatccatat tcttttctac agctccttag
    50281 gtatgcgata gctaagctgc cccatattca acatcgtcgg ttgcgaagtt cccggttctc
    50341 tattctccaa acttgtccag gacctggtcc atgttgtcgg cactgagcag acaggtcaaa
    50401 tcgtgctctc taacatagcg cttgatcaca aggaggtctc cgctgctctc ataggttctt
    50461 gtaatcgaat acaaagtggg gtcacggcag agtgtgcaga cagggaatga aacaaaatct
    50521 aacatcgagt atacagtatt acattaatgc tactaaagcc tgtggcacca tttgacgact
    50581 atgtaataaa caatttgaat cccgagcaaa gcgccgcccc tcaatgacat tttgtaccag
    50641 ctatctcaca agtggtgagc tccccactca gaatgcatcc acctacagga agtatgcgac
    50701 ggcagcagca accaaagcgg cgcctgagaa cccgataaga gaagcaccag cagtgaccac
    50761 gggcttggag gcataggtag gagtggactt gtcaccaccg gcatcagcac tgctggcgcc
    50821 accggaacta ccagagccac cagcaggcga tgagccattg gcgtaggtgg ggtgggttgg
    50881 ctcagcagga gccgcggtag ggtggccagt cggtgcggcc tcaccagtcg ggtagggacc
    50941 gtggccgcca gtaggcgcac cagttggtac accgctgggg cttccgtgac caccctcgta
    51001 gcctccatgc ccaccttcgt gacccccttc ctctgcttcc ttagcagcgc agtccttcag
    51061 ggcttggttg gtgtctgcaa aggatgcggt aaatttggca atgtcaccat tgccaccttg
    51121 ggtggggaac ttggaggcaa ctgtgttcat cagaccagag gcggtgttgg ctagaagtgt
    51181 ctgttagtgc tgagatgttg tcacgaagag gtttgactta ctgagaacac cgaaggattc
    51241 ggcgatgatt tcgcaagcac aggcttcaga caggagtggg atcttgttct tgaggtcggc
    51301 aacaaacttg tcaccggcag cgttgagctg gttggaaagg ggttggaagc caatagcctc
    51361 ttcgagggca agtttgtcca acttgctggc ggcatccgtg gcctccgtgg ccttgtcggt
    51421 catcttctca agggcgcagt ccagctcgta cgcctcgcct ccagtatagg cagtggttgc
    51481 cccatcaacc tcggtcaggc cctgaaggac cttgttcata atagcctcga gctgagccag
    51541 gtcacggggc tggttacctt ggacggcggc cagggccccg gtggcaagaa ggaacatagg
    51601 cgtagctgac ttcattttgt tcaataatta gagataaaaa tgtactgcgg gtgttgttcg
    51661 agagtggcca agacgtcgca gattctgaaa aagaacgtaa atgtagagaa cgagtgtgga
    51721 tgctgacgag atgaccttga gactccagat atgggggagg gagcgccatg ttatatgtgt
    51781 tttcgccaac tacttccctt gcatgagact ggcctaagag gtcaagacaa tatctagact
    51841 agtttattgc ctcctatgga gcttgcagaa aacgaggctc ctcagctaaa gtaggccaaa
    51901 gttagtcaag tcaacagacg cgtcgaatct gattcgtcct ggccggccat gaccaagtca
    51961 ccttgcctgg accagacaag atggggtgtc tgagatcacg atggcttaag ctgaatgtgt
    52021 gtctgtccgt ttgagtttac aataatttcg gctacgctag agcaagccac gtcgggcacg
    52081 ggccgagtgt ctccgcagta taggcttcga tctatgaaac taaatgaagc agtcaaggcg
    52141 atctcactag atcatgatag gcttgtcatc aggccacaat ggcgtccgtg agttctgttt
    52201 gttctcgaaa agcatcgtcg tatctttgcc agctgaattc aacggcagcc tacgttcatg
    52261 ttttggtcat gttaggcaaa cggtgtaccc agaacgttgc atccaaactc gatcagtctg
    52321 gggacttaga acattgggac tagatacaga tcgtctcaac atactatggt ctgacattat
    52381 tatcgctgct cttgaacacc agatgatcat ggaatatcgc cagacacttg cgcctagagg
    52441 agacgtcaat cgtaaggaac gagctcattt tggaccacat taatcctgaa ggctcttgcc
    52501 agcataaaca gccaattagt cgtatttgtc gccagcccat ccaagacaaa ccagaaacct
    52561 catcaaatgt taagattgct gctaaaaatt taggcacggt tatgttctat gaaggttcat
    52621 ctggcctgaa cgctttgaag tactcagtgg cgaccacctc attgagctac tgcaggctct
    52681 aagacaccag ccaccgcctt tcatcgtcgc agcgcgcagg cctattggat ctaacgaagc
    52741 gagactttcc actcgtagta cctgcattcg ccaaggaaca tgtttattga gcttcgcgaa
    52801 tcattgcgct gatccttcat ccccgcattc aagccgcagg ctccaaaaaa gttttgtttt
    52861 gagacagttc ttttgttttc ttacgagaag aaatgctcac tggttcgaag ctaggtgaga
    52921 cactaatgta agcctggaca cctctggcac ctgatggctg gaagccgaaa tatctcttct
    52981 tcagctccaa ctgtttcgag gttcaaatgc agctcggcaa cggtctccgt ttctgcgaca
    53041 aatggaccgg cattagcagc cgatcttcat tggtattatc ttggtatccc cgcagtcata
    53101 tacaagtgtt gaaatcatga gaacatttca tggaacttag acatccgacc tcaactggct
    53161 tgattgcccc tcttgcctgt gaaggccttg atacaactgt ctctcctcaa agattctgat
    53221 attgtcctga taatatgtct tcccatgctt tcgagtctca ttcataattt ggcgcacacg
    53281 tatggcgtca taatcgggtt tgcgagtgaa ccaccacgtc cagagattac tgacaaagcc
    53341 agatatgata gttgagcctg caatggcaaa gctgttcttg tatccattaa cggccaatct
    53401 taattgaagc aattgcggcc ctatgacgct tcctatttct gtgaggcccg attgtaatcc
    53461 tagggcaaat accatccctc tggagcttct catggatgcc gacctccaag cccagaacgg
    53521 actaaagtag atttgataga acagcctgcc aaggatgcag cttacataga taccaacttg
    53581 gttggtaata gtgaagaaag aacgaagcgt gtgaccatgc caagcatcac gatcctatca
    53641 tgaaattagc tagcaattca tctgaaacga tcaagatgct cacataatca gcgccggtct
    53701 tacgatgact gcctggttca tgaaccaagc cggggccaac agaccgcaaa atacggcaca
    53761 gccgggggaa tattcagtag ttggttctta tagcctcaac aaatcccaag ttcatgataa
    53821 tagtgggaag atgccaggtc agcgcgtgac taccaatatt gaccaaacga gcacattttc
    53881 aagggcggcg ataatttcca tttcgagaaa gcaggatgag tagtcaaagg ataattctcc
    53941 gtcaaacggt cctcattaaa ctcttgttct ctctccgcca gccaacgttt actatggggt
    54001 agcttggggc agtcgggaag gaaccggaag acgaatctgg ggaagatgat ggtgaggatt
    54061 ccctcgaggg aatatacccg tctccagatg ctaaggctat ccgcgctgtt gggatagctg
    54121 cggccgtaac acagtaaaga cctcacgatt agggacaatg agttgaagac gaagaacacc
    54181 gcaactgttg tcccaatttc gtctgtccgg taccagcttg aaagttgggc gagtactcca
    54241 gggaactttc ccgcttccaa gatcttgcac acagaagtgg tctactaggc atagagtcgt
    54301 ccagaaagtc aggttttggg cgccgaaaat ggaggcacgt atgccaaaga tcaggtctaa
    54361 aaataggagg cagccacatg actttccatt actgaactcg ccaaccttta tataaatgtt
    54421 ttccagctta taaaatttaa ggcattataa ttattatgtt gtattttttc tcctacacac
    54481 tttgagtatg tggcaactag gccgtccggc agctcagtac agcaatgcac gtgatttcca
    54541 aagcttccca ggagcaatgc gcatttgcgg agccatacag tgttctggac agatactgca
    54601 cattatacgg tactataata tataatgccc ccttattttc gtctcctctg ttacagaaaa
    54661 aggggacact caaaatttaa ttaatacact tctgttcaat ccaacgtttc gacaaagcca
    54721 taaaagatgt tgagggtatt gccaccaagg gtagtaaagc ggtcgacggc ggaaaaggag
    54781 gaactacgtg cgtttggtcc gtcggctaca gcaagaaata taaggctcca aggcatccat
    54841 cccttttgcg aactgcgtat tatggtccga cctaagatgg gaaaccaggt aggtgccaag
    54901 tagtattatt tatcgagata gaaaagaaga agttctacaa tagcagggcc tttacgagaa
    54961 cactatttta agccacgccg ggaccctata gatctagtca cgtgcgtagc gcgtaacctt
    55021 cattagtcca ggctttggac ccataacgct gcgtggtata cgatatagaa cagcacggct
    55081 agatggcaga atatcttcgg tcatttagag gattgttcca ttcaaaacag atttgaaaaa
    55141 taaaaacaca aagcgatcgt taatactggc ttgagtatac tgataaatgg tttttgttca
    55201 tctttaagta ggtagtccaa tgctatgaac gtggtagcac gacgttattg gactattcac
    55261 aaaccaaggt actgagctcg ggctggtgag acgtggtata gaattggagc accactccag
    55321 ttcagtactc agcacaaaga tagcacccaa tcctgagttg actgtatctt ttgatctctt
    55381 gctatacact acaagattat acttggtaca aacttccact ctattaataa taaaagtggc
    55441 cggtgggaat aaatcaatta taagaaccaa aggttgctgc aagacaccaa gggacagaca
    55501 gacccaaagc cacgtaattt ctgagaggac ttaaagatag tgcagtgggg tttcacgtta
    55561 gatggacaga caccccacag ccttcaaaac ttggtctttc aaatccttga tttattttac
    55621 tgacggtccc accctaaacg ttgattcacc caactgggta ggaccgtgaa agaactcatg
    55681 actaaagtgc taaggcggaa aagttatcca gttctaatat gaaggagccg cctatacacc
    55741 cgacgaaaag ttcaaaaccg cgaaggttaa aactggtcgt aaacctttcg ctgaatgtaa
    55801 catacccggg accagaatcg tatgatcgct ctatcacttg aattgtgtaa tataactcta
    55861 tcccactaac ttcagttctt atatggctct gaagttggca atttcccttc gcaaagtact
    55921 tgtactcgta cgaaaagtca taacttcttg tggggttaag aggatcgtgg gggagtgtat
    55981 cgaaggtttg cgacatcttg cccatagtga aaaagaaatc cgacgttgtt tggttgttat
    56041 catcccccga gatgaccgca gcgtttgcag agttgctacc gggccgggtg attcggacgg
    56101 tcgcgttacc atccgtggac acgttccagg gcgacagcga tcccccattg tcctcgaagc
    56161 cagggttgta gaaaagattt ctgagtgtag cgctagaacc cgggttcagt gcgtggaaac
    56221 atgatataag gccatccgag acttgtctta ctttgtgggc ggggtagggg tgggtgcaga
    56281 agtataggta ggaacgatgg ggtaagaaga ggtgttgttg ggttgacgag tatacgatga
    56341 agtggtcgtc gatggcttgt cgttggtcgg ctgtacgtta ctagagctcg aaagcgtgta
    56401 ggtagtgttt gagtatatgg gaactttatt ggtatattgc ggaacagcaa cgctacgtcg
    56461 atacagcccg attagctcgg cggaatcgtc gtttcatgat tagctgactt ggttgcttac
    56521 ctgcttgctg aataaggctt cccggcgacg agaccaagac agataacggt agcgaggagt
    56581 agcgcgtgca ttttgcgggg gtcgtcctag acagcagaaa ttgaagggcg atttgggtag
    56641 aacgatagac ctaattaagg accgatcaag atgcctgcta taaacgatgg aacagcatca
    56701 attccctgaa atgctaacca ttatataaat gggagattgg caccctcgac tttttttttt
    56761 tcgagaccat gtattgaaca taacgtaaga ggctgtatgt ataagtacgc tagtagagcg
    56821 atcaaccaat gtgacacatc ttgcggttag gcgacccaat cacgattagt attaaatctc
    56881 tcacaaaaca ttgtcttgtt tcaattccct tttgactgac ctgcgtgatc gttatacagc
    56941 tgatgctgtt gctgtgtaat acatgacttc ggccgaggaa ccctatttgc aaatttagaa
    57001 gggttggcac ttagtttaga tatcatcgga taatatgctc gtggtttatt gccaattgca
    57061 agtctcagac atacgttgta attagatccg ttaattagaa catgagactc cgttccgatt
    57121 tactttcact taacaggctg gagtgtatag aactgcgaaa aggtctaaag aaaaatagcc
    57181 tcgtacttgt catagtttgg tagtaacgaa gactgggccg ttgtatacta tatgttcatg
    57241 taaaaacatc actaagacta gagaaaacat ggtcctcgga cgcgatgctt tgaaaacact
    57301 tgatttgttc acctctaatc accgccatac gctagcacct gggtgtgatt aacgacggtc
    57361 ttggcttacg tgcgtggtgc tttattgtgt tcgtttattc gcctcagtcc tcgtaccaga
    57421 acttacgttg gggtggctta tgcggttctc cttcgaagtc tccgaaaggt tcgggtattg
    57481 agacaagcgg agactcacgt tacactagcc ggatgtcaag accttgggtt ccgacagaag
    57541 tccacgggga gaactctggg cttctattat tcgctgcagt aagctattat tcatgttgat
    57601 tgttgtgaat gcatgtagtc ttggctgggg aactcgaagt gcagatatcc atgttcggtc
    57661 tcgttccgca tatgtgtagg ctaattgatc ttttaacagc ataaggacaa gcttttacgg
    57721 aagcaaaaca acggacgtca gtcagcagac gaagccacgg acaagaagtc caagtgaaga
    57781 cagcattgtg ttacgggcat ggcctcttat gtggtcacaa tgcacgattt aggagaacca
    57841 ccacccaatc aagagcgaag cgtcaaacgg aggcggtaag gtgcggcggg aattacggtt
    57901 ggtcaggatg agtcagcacg caagtgcgct gcgtgatgtt gttcttgcag atgggtcagt
    57961 gatgtggtaa gatgcagtaa taatatcata cttaccctgg cagaaagcgt actgaaaaca
    58021 gttgatcgcg agtttgagca gcagcgtgac aagcggtaat gatcccccat gtcacggaaa
    58081 tgcgagattg cacatgggcg ctcatacgct gcagaagcaa gttactgcga gcctcgaaga
    58141 tgatatatgc aatctttctt gatggtcatc atttgagatg ttgtagaaac caggtggttt
    58201 ctagaattta cgcacatata gatccaccct agttttactg ggagcagctt gtacataaga
    58261 gaatcgttga gtagcttggt attggccaag acgtgccggc aaagttggtc cctattctcg
    58321 ctgacgtatt tatgcggaaa gagtctagat caggtgagac gatggtaaag aactgactga
    58381 gaagtgaata accattcact cttattgcca gacgacttct actatcggga tctgtcttag
    58441 agagcttgat tacagctgat tgggtttagt cgggacagtg aaatctaaac cagctgtccc
    58501 ctcatcttgc atcggcactg acgttccaac gaccgatgtc gcgcaaccga gatccatcat
    58561 tccgtgaaca atggtccagt gataacgaaa tcaggatgtt gcttgctaga agatgcagtt
    58621 agtctcacaa atgcacaacg aaactgtgag cttcaaacga gacggtctga ctacatatgc
    58681 ccgccaaacg ggctaaatcc gttcctgttg cctttcaata tgatcaatct ccaggttgaa
    58741 ctgtagaaaa ttagcaaaca ttgggttcga atagtcggcg ccagtgattc agagctgaga
    58801 gctggggttg aaatgttgtg cttgagtgtg agatatagta gttgcaaatc gtagccgctg
    58861 gatggtgagt gaattgggga ctacaaggcg tctaggcata gctcatgtgc gcaagtgtgt
    58921 gtatgaaaga acttggccat ttccaagagc acttgtgagt tatggtcacg catgtaaggc
    58981 tagacatata taaagaatgg gagatacgtg ctgacgatat ctgcaatgca attgtacatt
    59041 gaagtgacga caaatgtggt agatctggtc gacgtatttc taacatgcca taactaaggc
    59101 gctcgagtga agttccatcc caacttccag atcaagcctc cttagtcaag gctgatcgct
    59161 tagggcggag cgaagtaatt agtgggaagt atttcgggtt cggcaaggct gctggctacg
    59221 ttgataaggg atagcgaata ttgggttgtc agaatggtat catttcggcg tcaatggatt
    59281 aatataatcc tgaacgtaac cgcaatccga aagctatcgg gactagtcta tcatacatga
    59341 cctttcattt caatccgaca catcattaag tccctctaat ctggagagac cttcgttttc
    59401 gtcatctttc tccggtagaa ctcgcatatg ctatccgccc aacgccagct ttcgcaaaac
    59461 aacacacaag tcccaaatca ttaccaagtt cggacataat gacgccatga caaccgatca
    59521 gctacaggct ccacgtggcg acgtttcttt gacctgaacc tccaaagttg agcaatatag
    59581 catcaaccag accctgacgt agggatttag cggcccaagc tactgccaag gctactgccc
    59641 acactactca tggcctcgct gactttgctc ccaacaccgc ccatccactg gggcaccttg
    59701 atgctcatgc gcacacggcc ctcgaccacc atgttcacca agttcaaaaa ggcaaacgta
    59761 ctggagccga tggctcggaa cagcgccagc gccgccaccg cccacatgat gaagcgcagg
    59821 tagtagttct cgccaatgcc agagcttccg taggcctcag agactgccat ggctaggatg
    59881 gcgttggcca tcatccagct gaccaccatg taagttcgca cggatttgta gtagtcttcc
    59941 tgcatctgag cctcgctgtc gccaggacta ggcacctcga ctcggtcgcg aagattgcgg
    60001 agggcttcgt cgtagcccga atcaatgtcg agctgctcag agggcatctc tagttcgacc
    60061 aggccgcctt tacccacagc gcctccaaga tctgtcttca tcacgttgtc acccttggtc
    60121 ccccatgtta catcgtgcgt gttacagaag gcgtagacct gcagggtgca gatgtacgaa
    60181 gggaggagca tgaagtactg ggccgcggag gtgaacatgt gccaagggtc gaggtacatg
    60241 aatgacatga ggaagtacaa gccgacggtt gaaccgaccg agacgatcag gtttgtgaag
    60301 acattgttgc ctagagataa agcgttctcg ttgccatcct tcttcgtgaa ctgtgtcacc
    60361 acgatgtaga tacaggcgaa ggtgttgtag gccataatga tggcgtaaac gatcatgctg
    60421 gtaaggtaga gtttcttagc accctgaggc ctgttgccca gcgagatgat gaactgcatg
    60481 cttatgagaa gcacacaggc gtatcggagg atggtgaata tgtagaggcc gatgttgtgg
    60541 ccaaagggat cagcagatgg gtccgcgaga ccgccagaaa cgaagtagaa ggtaagatag
    60601 aagttggcga gggagaagta ggtaaacaag agctgcaaaa gttggtagaa gaactcgatg
    60661 tgaagcagta ctttgcgggc aatagtgtgg tccgtttgcc acagttgctt gaagtgcaca
    60721 agagagtaca cggcagcaaa gaaggcaccg ttgagccatc ggcgtcgctg tgagatgaac
    60781 tccgggacac tatctatttg gggagtcagc atggaactag gatgtttttc tttcggaggc
    60841 ccaacttacc aggaacatca gtctcgccag tgcaaccttt aacatacttc aggacccatc
    60901 tctcgttgcg cttcgccacc aactcccagc agagaatacg atcttcagcc aggtacatat
    60961 ttgcggtgaa cacatcggca tgttggccgt gcagcgtctc tcccttgaag tactggctca
    61021 ac
//
