# Supplementary material for: Genome sequencing and physiological characterization of three Neoarthrinium moseri strains
Source: BMC Microbiol. 2025 Aug 21;25:526. doi: 10.1186/s12866-025-04274-z (PMC12369201; doi:10.1186/s12866-025-04274-z)
Supplement: Supplementary file 16 — Supplementary Material 16. [file 12866_2025_4274_MOESM16_ESM.zip › BiGSLICE/input/Nmoseri/TUCIM5799/JAFIMR010000047.1.region001.gbk]

LOCUS       JAFIMR010000047        47037 bp    DNA     linear   PLN 06-APR-2022
DEFINITION  Neoarthrinium moseri strain TUCIM 5799
            scaffold47_Wmoseri_TUCIM_5799, whole genome shotgun sequence.
ACCESSION   JAFIMR010000047
VERSION     JAFIMR010000047.1
KEYWORDS    .
SOURCE      Neoarthrinium moseri
  ORGANISM  Neoarthrinium moseri
            Eukaryota; Fungi; Dikarya; Ascomycota; Pezizomycotina;
            Sordariomycetes; Xylariomycetidae; Xylariomycetidae incertae sedis;
            Neoarthrinium.
COMMENT     ##antiSMASH-Data-START##
            Version      :: 7.1.0
            Run date     :: 2023-12-04 11:58:05
            NOTE: This is a single region extracted from a larger record!
            Orig. start  :: 74628
            Orig. end    :: 121665
            ##antiSMASH-Data-END##
FEATURES             Location/Qualifiers
     protocluster    1..47037
                     /aStool="rule-based-clusters"
                     /category="PKS"
                     /contig_edge="False"
                     /core_location="[20000:27037]"
                     /cutoff="20000"
                     /detection_rule="cds(PKS_AT and (PKS_KS or ene_KS or mod_KS
                     or hyb_KS or itr_KS or tra_KS))"
                     /neighbourhood="20000"
                     /product="T1PKS"
                     /protocluster_number="1"
                     /tool="antismash"
     proto_core      20001..27037
                     /aStool="rule-based-clusters"
                     /tool="antismash"
                     /cutoff="20000"
                     /detection_rule="cds(PKS_AT and (PKS_KS or ene_KS or mod_KS
                     or hyb_KS or itr_KS or tra_KS))"
                     /neighbourhood="20000"
                     /product="T1PKS"
                     /protocluster_number="1"
     cand_cluster    1..47037
                     /SMILES="C([*])C(-O)"
                     /candidate_cluster_number="1"
                     /contig_edge="False"
                     /detection_rules="cds(PKS_AT and (PKS_KS or ene_KS or
                     mod_KS or hyb_KS or itr_KS or tra_KS))"
                     /kind="single"
                     /product="T1PKS"
                     /protoclusters="1"
                     /tool="antismash"
     region          1..47037
                     /candidate_cluster_numbers="1"
                     /contig_edge="False"
                     /product="T1PKS"
                     /region_number="1"
                     /rules="cds(PKS_AT and (PKS_KS or ene_KS or mod_KS or
                     hyb_KS or itr_KS or tra_KS))"
                     /tool="antismash"
     gene            complement(382..1710)
                     /locus_tag="JX265_011910"
     mRNA            complement(join(382..592,638..843,901..1710))
                     /locus_tag="JX265_011910"
                     /product="hypothetical protein"
     CDS             complement(join(382..592,638..843,901..1710))
                     /codon_start=1
                     /locus_tag="JX265_011910"
                     /product="hypothetical protein"
                     /protein_id="KAI1856013.1"
                     /transl_table=1
                     /translation="MVATRSVRVAMLNADIPVPNVRAKAASYGAIFQSLLAAAASRIRS
                     GTSIHSSEFDVVQGQYPEELADFDAILITGSAASAHDDAEWIRRLDAYVLDVYQNHPRI
                     RMFGSCFGHQLLCQSLLREFGVCVEKDPNGWELGVQEITLSPRFCEAVGRGQSDSQSLR
                     LQFVHADHVKIPEPERWPDSWILVGSTSHCVVQGVYEPERVLTLQGHFEFDRFINSETL
                     KVFGAAWEPWRLDQALKAIDADDDAERAAEMVARFLTEGRSNRNAYDSGTEIGTALKPV
                     RNAEASSLCVSLLAKSAASDSHQSNDPGIFPGCLSLSSVVVVEEFEFEAVFMSPRDVRS
                     MTHGLQLLPQQSPAAGFVGFSSLIAALKRADSRAGASRDFRRRAKVGECFRASKAVAVA
                     AMAPALELQ"
     gene            2898..4523
                     /locus_tag="JX265_011911"
     mRNA            join(2898..3009,3079..4523)
                     /locus_tag="JX265_011911"
                     /product="hypothetical protein"
     CDS             join(2898..3009,3079..4523)
                     /codon_start=1
                     /gene_functions="transport (smcogs) SMCOG1106:major
                     facilitator transporter (Score: 276.2; E-value: 6e-84)"
                     /gene_kind="transport"
                     /locus_tag="JX265_011911"
                     /product="hypothetical protein"
                     /protein_id="KAI1856014.1"
                     /transl_table=1
                     /translation="METDVSRKEATIASHVRVFVLGDEAQSKEERWLVQKLDFFILTYC
                     CISSFFNYLDRAAFANAYVAGLREDLQLEGNDYNVVLAMFTAGSVIGQIPHGIIIQKVA
                     PRIWLPLMVLVWAALTMCTAACTTYAQLCVVRFIQGLAEASTYCGTIYIIGSWYKPREI
                     AKRTAIFTASGQAGTMFAGLMMTAIYTGMENKSLRGWQWVFIINGIITCPIAIMGFLYF
                     PDTPELTQASWLNKAERQLALLRLPPKKADGHNISPWSLITRTLTSPALYILCFFAVIT
                     GALEAFVVQNIFLLWLKYQQKHFTQAQINTYPLGVQAVGIVSNFLAAVHIDATGRRVPM
                     GVLACIFQLISAIILLIPNPPFAATFFAYYLSGTSYMVNPVSYGWANIICQRGGDDAVR
                     SIILYSMNAASTCLYTFWGIALYPASDAPYWRNGSIAMIVVVFVMIGMVLVVNQLDKKT
                     LARHSDTAVRDLPDHVPDDAILDERLDDDCDDLTGSERSLLMGPPTSRYTEDNTRKRRS
                     S"
     PFAM_domain     3102..4109
                     /aSDomain="MFS_1"
                     /aSTool="clusterhmmer"
                     /database="35.0"
                     /db_xref="PF07690.19"
                     /db_xref="GO:0022857"
                     /db_xref="GO:0055085"
                     /description="Major Facilitator Superfamily"
                     /detection="hmmscan"
                     /domain_id="clusterhmmer_JX265_011911_0001"
                     /evalue="1.00E-32"
                     /gene_ontologies="GO:0022857: transmembrane transporter
                     activity"
                     /gene_ontologies="GO:0055085: transmembrane transport"
                     /label="JX265_011911"
                     /locus_tag="JX265_011911"
                     /protein_end="381"
                     /protein_start="45"
                     /score="113.6"
                     /tool="antismash"
                     /translation="CISSFFNYLDRAAFANAYVAGLREDLQLEGNDYNVVLAMFTAGSV
                     IGQIPHGIIIQKVAPRIWLPLMVLVWAALTMCTAACTTYAQLCVVRFIQGLAEASTYCG
                     TIYIIGSWYKPREIAKRTAIFTASGQAGTMFAGLMMTAIYTGMENKSLRGWQWVFIING
                     IITCPIAIMGFLYFPDTPELTQASWLNKAERQLALLRLPPKKADGHNISPWSLITRTLT
                     SPALYILCFFAVITGALEAFVVQNIFLLWLKYQQKHFTQAQINTYPLGVQAVGIVSNFL
                     AAVHIDATGRRVPMGVLACIFQLISAIILLIPNPPFAATFFAYYLSGTSYMVNPV"
     gene            6924..9351
                     /locus_tag="JX265_011912"
     mRNA            join(6924..7389,7532..9351)
                     /locus_tag="JX265_011912"
                     /product="hypothetical protein"
     CDS             join(6924..7389,7532..9351)
                     /codon_start=1
                     /locus_tag="JX265_011912"
                     /product="hypothetical protein"
                     /protein_id="KAI1856015.1"
                     /transl_table=1
                     /translation="MAGPSVPGRAVDDDLSPDTAATEPTSIITPEADEPIMTLNAVEAL
                     FRGSQQHLFATNPEEDDEVALPDEEFSRRVEQLSPVLSTLRKLSASPSGSAELLAIAQK
                     IGDGSRDVSWRLPLGQSGVLSFFIGIIGGQDVPQMITVHALRVIGNSCADTDENRARVV
                     AANCMHRIVNLLNNDSIIAFVIPVLFNICVDYEPAQIAAYKAGINPELVTLISTPERLA
                     NANAFMNIICKLLGLVSCQEPEANFVHPATPFILLTLAATPDADLEDFLAQTSVALTYL
                     SNQVFQDAFLKTPKAVSLLLEAFSKASVAFDISTGDPDEAAQLKNVKSIFTQALADVSA
                     NPLFASACPIGSGEAQTLQRWIANPYIELQSAACLALGNLARSDEACVAFVQSASIHRP
                     LVAILSSPSNTDAQLLHSALSFLKNLAIPAPNKAILGEAGILEPHVLPRLWALDTQVQV
                     QFTSVSLTRLLLVSSPENVKRICAPLSADPSSPANERDYLHILISLFLRSDQEPTKTEA
                     ARAVAAVLRVLHSTPDASTLLPTPSPTTSRAASQASIEHSPTSSPNSVPQPASSSFTAP
                     TALETFYNNHDTLPSALIYLGTQKKFPVLRSDVWFVMALMSRTPSGASVVASCLQNIEL
                     LRALLETVTGHDMLAGREELDTIVAGSPDSQQLVAGARADSAEAGVSGMLPQGLEPQQV
                     DPARKAGMERVDRENGLVLIAELLQRCPEKLRVLPLETFREILRTGGELVLNDRATTAD
                     GEGGGGAA"
     gene            complement(10469..11609)
                     /locus_tag="JX265_011913"
     mRNA            complement(join(10469..10861,10986..11144,11254..11300,
                     11405..11438,11607..11609))
                     /locus_tag="JX265_011913"
                     /product="hypothetical protein"
     CDS             complement(join(10469..10861,10986..11144,11254..11300,
                     11405..11438,11607..11609))
                     /codon_start=1
                     /locus_tag="JX265_011913"
                     /product="hypothetical protein"
                     /protein_id="KAI1856016.1"
                     /transl_table=1
                     /translation="MAIKHNNQIQKNHFRKDWQRRVRTHFDQAPQKIRRRNARQAKAAA
                     LAPRPVDKLRPIVRCPTIKYNRRVRAGRGFTLAELKAAGIPKLYAPTIGISVDARRQNL
                     SEESLSVNVARLKAYKEKLVVFPRKAGKPKAGDSKDVSVEKTVSSLSSALPIVHVPKGI
                     TEVKKSDMPKAVEGGAYTTLRIARSNKRQQGKREKRAKDAAEAEANKK"
     PFAM_domain     complement(join(10541..10861,10986..11144,11254..11300,
                     11405..11420))
                     /aSDomain="Ribosomal_L13e"
                     /aSTool="clusterhmmer"
                     /database="35.0"
                     /db_xref="PF01294.21"
                     /db_xref="GO:0003735"
                     /db_xref="GO:0005840"
                     /db_xref="GO:0006412"
                     /description="Ribosomal protein L13e"
                     /detection="hmmscan"
                     /domain_id="clusterhmmer_JX265_011913_0002"
                     /evalue="2.70E-74"
                     /gene_ontologies="GO:0003735: structural constituent of
                     ribosome"
                     /gene_ontologies="GO:0005840: ribosome"
                     /gene_ontologies="GO:0006412: translation"
                     /label="JX265_011913"
                     /locus_tag="JX265_011913"
                     /protein_end="188"
                     /protein_start="7"
                     /score="249.0"
                     /tool="antismash"
                     /translation="QIQKNHFRKDWQRRVRTHFDQAPQKIRRRNARQAKAAALAPRPVD
                     KLRPIVRCPTIKYNRRVRAGRGFTLAELKAAGIPKLYAPTIGISVDARRQNLSEESLSV
                     NVARLKAYKEKLVVFPRKAGKPKAGDSKDVSVEKTVSSLSSALPIVHVPKGITEVKKSD
                     MPKAVEGGAYTTLRIARS"
     gene            complement(12700..13656)
                     /locus_tag="JX265_011914"
     mRNA            complement(join(12700..13321,13391..13656))
                     /locus_tag="JX265_011914"
                     /product="hypothetical protein"
     CDS             complement(join(12700..13321,13391..13656))
                     /codon_start=1
                     /locus_tag="JX265_011914"
                     /product="hypothetical protein"
                     /protein_id="KAI1856017.1"
                     /transl_table=1
                     /translation="MEYDEILKLRAITTDAATCGYANGDPSKVRTANSGYDCRIDTVQA
                     LWGFCPTSVSSASDCGLAAACSDQHACSGICGKTGVTRLTTFTCSLPGASYCSTVLLDS
                     GPDLTFSYIACGTAARTETLLANPTSAKTTASSSSKTSPSNSKSTSSASDSSSSSLSTA
                     SPAAQTSSSGGSSGSTTGTIAGGVIGGLALVCLTVVAVVLVLRGSLRKHRENNELAAAA
                     GVEPSYDNHRQQMSNNEASWSPSYYAPAHQTYPVEMYVDPAAQRLTEPAELAVPAAEFR
                     SPRSELDGSAVGRP"
     gene            14935..16388
                     /locus_tag="JX265_011915"
     mRNA            join(14935..15076,15154..16388)
                     /locus_tag="JX265_011915"
                     /product="hypothetical protein"
     CDS             join(14935..15076,15154..16388)
                     /codon_start=1
                     /locus_tag="JX265_011915"
                     /product="hypothetical protein"
                     /protein_id="KAI1856018.1"
                     /transl_table=1
                     /translation="MKRVRFVAIQVVCLFVVVFTVLLGYNSLFAGSWERWKPILLHPHS
                     PPAENEGSRQAADAISPVTPPPPTNSVEKKLGDPRLYEVAPVYVASIMDPDYTVIPRLE
                     CPTLHEPRYGYLRATISSTPSSNLRYFFGLDLRQSFKVLPRLLGSIVEAVRFLGPSSCA
                     LSIVEGNSDDGTFEVLDLLQPELEKLGLKYIFRHTDVDSKEGERITKLAALRNMALEPL
                     HSKSLHADKDTTVVFLNDVAVCSEDILELVHQRVLQSADMTCAMDWVYVGNDPTFYDVW
                     VARTLKGNTFFDIPPDGNWNSAWNLFWNDSESKRRYQEMLPFQVYACWNGAAVFGAAPV
                     LGLPPPNKEASHTVDSRRISFRSARQGECHVGEPTLFCKDMWWAGFGKIAVVPTVNLEY
                     SDEAAKKIKDLKGYTSKWTESESKDSLRIEWASEPPENVKCMPGWENQSWRPWNETLEE
                     "
     PFAM_domain     15396..16151
                     /aSDomain="CAP59_mtransfer"
                     /aSTool="clusterhmmer"
                     /database="35.0"
                     /db_xref="PF11735.11"
                     /description="Cryptococcal mannosyltransferase 1"
                     /detection="hmmscan"
                     /domain_id="clusterhmmer_JX265_011915_0003"
                     /evalue="5.00E-65"
                     /label="JX265_011915"
                     /locus_tag="JX265_011915"
                     /protein_end="380"
                     /protein_start="128"
                     /score="219.6"
                     /tool="antismash"
                     /translation="RYFFGLDLRQSFKVLPRLLGSIVEAVRFLGPSSCALSIVEGNSDD
                     GTFEVLDLLQPELEKLGLKYIFRHTDVDSKEGERITKLAALRNMALEPLHSKSLHADKD
                     TTVVFLNDVAVCSEDILELVHQRVLQSADMTCAMDWVYVGNDPTFYDVWVARTLKGNTF
                     FDIPPDGNWNSAWNLFWNDSESKRRYQEMLPFQVYACWNGAAVFGAAPVLGLPPPNKEA
                     SHTVDSRRISFRSARQGECHVGEPTLFCKD"
     gene            complement(16483..19618)
                     /locus_tag="JX265_011916"
     mRNA            complement(join(16483..17261,17314..19618))
                     /locus_tag="JX265_011916"
                     /product="hypothetical protein"
     CDS             complement(join(16483..17261,17314..19618))
                     /codon_start=1
                     /locus_tag="JX265_011916"
                     /product="hypothetical protein"
                     /protein_id="KAI1856019.1"
                     /transl_table=1
                     /translation="MDYVLKLPNELLLLISQSCDHMHDLGALSLTCRRFHSIFDKLLYE
                     RAVTGHHYLLTWACETGNIGLVAKLLGAGADPNRPFGTTRRQARYRIFGAYRNAYVEDF
                     YGLSPDVNFLDPFVVLDFVYGHRSHVSERLGEAGELPSPISDESAGLPASGAGENSEDS
                     LGDSNDDLHDSSMDEVGSLEADFSDYNTTTDDDDPSLSENELLSGTPTRFECSWYPLHA
                     AARHGSQETLELLIKHDAHLSPPSTGYCRCRPLRDGEEGDEASEPDALPPDWTPLHTAV
                     CCGNAHAANLLISYVCPLYLDARPNHYGDGTTTVYHTAAFHGCLSSLQSAHDKYPGLDI
                     HQRDCQGNTPLQLAHRGSQNLDVMHWLVKQGADPNTKVNGCSVLHVACLFGWFRLAMDY
                     ILAGANCVDALWENSDASEADIEGIDDLYVVRPLDLCCTRPHPWYIEMCGVMPEYPFDV
                     SPPNRGPQLQSLAAATDHDRHNLVKLIISKGASVQGMKQFDLDKLLRGKGDLFPLAITS
                     APPMFLATQARFFPIMELLLQAGASVDDRNICEETPLASVLRGSLPSSRIVGGSCIVET
                     VNWLLDNSIDTTWRSDALSDICSRQEPQTAEEARVQIVVATLLLNRGAKVNAKDEDEDD
                     PLSLAFTAKRFDLCDLLIRHGAALANTVEGLQNMLERLLGPGYSIDPPCGFVECFHGQG
                     EHTSTFQRETERERERELYSEGLRWLLRRDKAGHFGRHPRTLWLASQAPDLGVSNLLLA
                     AGADDATWVSKEGKTCLHNLARLRTPIPNAAFLAQEFLARGACITQSTLHMAIIGRRWD
                     LVRLFFQRGAQLLLHPPTPDETGFMMSHNSNPISLLLMHSLTADDYSNIDLCLKNLGLP
                     ISAVPEAAYECLREACTFPVHPRALASILKAGADVNERGPSGATAINILRKAMQRNLLM
                     SIGPDRDKPEDLVNTLQILIEGGADPGPKISGGGEPSLYNFLKKQSHILVPDFLPHWDP
                     SYPYMLGLHQQIRMRCVLKDSELSVNGYTLVVKDDFSL"
     PFAM_domain     complement(19496..19606)
                     /aSDomain="F-box"
                     /aSTool="clusterhmmer"
                     /database="35.0"
                     /db_xref="PF00646.36"
                     /db_xref="GO:0005515"
                     /description="F-box domain"
                     /detection="hmmscan"
                     /domain_id="clusterhmmer_JX265_011916_0004"
                     /evalue="1.40E-04"
                     /gene_ontologies="GO:0005515: protein binding"
                     /label="JX265_011916"
                     /locus_tag="JX265_011916"
                     /protein_end="41"
                     /protein_start="4"
                     /score="21.8"
                     /tool="antismash"
                     /translation="LKLPNELLLLISQSCDHMHDLGALSLTCRRFHSIFDK"
     gene            complement(20001..27037)
                     /locus_tag="JX265_011917"
     mRNA            complement(join(20001..20873,20935..21255,21310..25620,
                     25672..26021,26077..26255,26307..26691,26749..27037))
                     /locus_tag="JX265_011917"
                     /product="hypothetical protein"
     CDS             complement(join(20001..20873,20935..21255,21310..25620,
                     25672..26021,26077..26255,26307..26691,26749..27037))
                     /NRPS_PKS="Domain: PKS_KS(Iterative-KS) (11-434). E-value:
                     2.7e-165. Score: 542.2. Matches aSDomain:
                     nrpspksdomains_JX265_011917_PKS_KS.1"
                     /NRPS_PKS="Domain: PKS_AT (537-849). E-value: 3.4e-100.
                     Score: 327.1. Matches aSDomain:
                     nrpspksdomains_JX265_011917_PKS_AT.1"
                     /NRPS_PKS="Domain: PKS_DH (918-1104). E-value: 2.7e-23.
                     Score: 75.0. Matches aSDomain:
                     nrpspksdomains_JX265_011917_PKS_DH.1"
                     /NRPS_PKS="Domain: PKS_ER (1516-1829). E-value: 1.4e-115.
                     Score: 377.5. Matches aSDomain:
                     nrpspksdomains_JX265_011917_PKS_ER.1"
                     /NRPS_PKS="Domain: PKS_KR (1852-2031). E-value: 5.6e-59.
                     Score: 191.0. Matches aSDomain:
                     nrpspksdomains_JX265_011917_PKS_KR.1"
                     /NRPS_PKS="Domain: PKS_PP (2144-2218). E-value: 5.6e-08.
                     Score: 24.9. Matches aSDomain:
                     nrpspksdomains_JX265_011917_PKS_PP.1"
                     /codon_start=1
                     /gene_functions="biosynthetic (rule-based-clusters) T1PKS:
                     PKS_AT"
                     /gene_functions="biosynthetic (rule-based-clusters) T1PKS:
                     itr_KS"
                     /gene_functions="biosynthetic-additional
                     (rule-based-clusters) ADH_N"
                     /gene_functions="biosynthetic-additional
                     (rule-based-clusters) ADH_zinc_N"
                     /gene_functions="biosynthetic-additional
                     (rule-based-clusters) adh_short"
                     /gene_functions="biosynthetic-additional (smcogs)
                     SMCOG1022:Beta-ketoacyl synthase (Score: 239; E-value:
                     1.6e-72)"
                     /gene_kind="biosynthetic"
                     /locus_tag="JX265_011917"
                     /product="hypothetical protein"
                     /protein_id="KAI1856020.1"
                     /sec_met_domain="itr_KS (E-value: 6.6e-172, bitscore:
                     564.4, seeds: 96, tool: rule-based-clusters)"
                     /sec_met_domain="PKS_AT (E-value: 5.1e-100, bitscore:
                     327.1, seeds: 1682, tool: rule-based-clusters)"
                     /sec_met_domain="ADH_N (E-value: 2.3e-08, bitscore: 26.3,
                     seeds: 66, tool: rule-based-clusters)"
                     /sec_met_domain="ADH_zinc_N (E-value: 7.8e-14, bitscore:
                     44.3, seeds: 86, tool: rule-based-clusters)"
                     /sec_met_domain="adh_short (E-value: 1e-56, bitscore:
                     184.0, seeds: 230, tool: rule-based-clusters)"
                     /transl_table=1
                     /translation="MFSNDGGAPAPVAIVGMSCRLSGGVSTLDDFWTLLSRSRSGWCEI
                     PEHRFSKDAYYHPNPQKKGCINFRSGYFLDRELSTFDAPFFNITDQEALAMDPQQRQLL
                     ECAYEAFENAGIPKESIAGRNIGVFVGGRSSDYRVGSLRDLNQMPMFDATGNHQSIQAG
                     RLSYYFDLRGPCYTVDTACSSSMYALHHAVQSIRSGESEQAIVAGCSLHLQPDDAVSMS
                     MLGIFNSHGKTFSFDHRAESGFARGEGIGCLVLKPLDQALKDNDKVWSVIVNTGTNQDG
                     KTIGLSTPSGEAQERLMRDVYAKAGINPEDAGFVEAHGTGTKVGDPIEAAALYQVFGSG
                     RTKRAPLYIGSVKSNVGHLENASGIISIIKASLMLDKGFILPNINFEKPNDKIPLDRWN
                     MKVPVNIRPWPKDKRFISVNNFGFGGSNAHAVLARSPLTSSELPQESEAQAPKLYVLSA
                     HDGTAAKRMVSQLSVYLEQHPAVFQKRLLRDVAYTLANRRSHLPWRIALVAANVDHLAS
                     ALNNPTTLPTRSFGPPKLAFVYTGQGAQWAAMGRELMQSHHVFAEVLQAADQCLQRLGA
                     DFSLIKELSKDKSISNIAQAHISQPACTAIQLGLTVLLASWRVRPSAVTGHSSGEIAAA
                     FAAGAISLDDAMAIAYHRGQAARKLKTNYPHLRGSMLAVGAGAVEVKEIIRNLSLTRVV
                     VVACENSPASVTMSGDEEAVDQLAAELTEREIFNRKLHVDMAYHSPHMQLAAEDYLDAI
                     QGISSTMGSDVKFYSSLLGTQLDSATDMGPSYWVDNLTRPVLFSPAMRELIDMSSPNLV
                     IEIGPHSALEGPIKQIIKTSGHQGAAKVKYHASLVRNQDATASMVELAAALFVKGQSID
                     FDAINETDPGLQKPALITDLYPYPWSNHMYWHESRVSRQHRLKPYGRHDLLGILQDSYN
                     ETRPSWCNVINSDEIPWLKDHQMQSLVTFPLAGYLCMAVEAASQRAQLRGVSPEQVDGF
                     KLREVQASKAFILDDGEEYETLVTLQAYAEGTRSYSDDWDEFCISSWSHARGWIEHCRG
                     LVAIKKAGLGSTVGPSSVLSTAGRLASSNGVTNEVSLESFYSELDSHGAGYGPIFRIQS
                     SGDVKTCGRYSTAKVKVPDTSSTMNSNYETVSILSPSFIDLIIQLTFPILGAGCGDMKS
                     LFMPSAIKEAEFSISVPRTTGDEVEVVAERSSIAADNAPVDFCIQAWCTPDGTQPVVKL
                     DGFRMMPVQGVCTQVRAPRPLCYKVKWESFINKSSRSVGEINGTSSSGFQEGLVHNCVV
                     PNGAIQNGIQHVPDTNGDLSKRSLDFTEKQVIVISSKARTDPLLRCLISLIQDRSGIEP
                     TVCSFENVEVSQSPYICLSELDAPLLYNMSAATFERVQKLLLGCSSILWVSSGAYMNAE
                     RPHMNVAQGLLRTVRSELSKAAATLDLSPSSQLNPLRSSGLIIQALEAILDPVVDGVAL
                     DYEFAEDSQGNLMVPRVYQEKEMDLALCRETQVSDPYVQDFEQPGRPLKIAIETPGALD
                     SIYFLDDADVKRPLGKDEIEVRLAATGVNFKDVVISMGQLVSPYIGIECSGTVTRVGDK
                     VQSLSVGDRVAAMSFGAYSTFARCPATSAVVIPNDMSFETAASIPVVYSTAYYGLIELA
                     RLRAGERVLIHAGSGGVGQAAIQLSQMIGAEIYATVGSAEKKKFLVDTYAVPESHIFFS
                     RSTAFGADLKAATGGAGVDVAINSLAGDLLRETWECMAHFGRFIEIGKRDITANTRLEM
                     SKFEYNCTFSSVDLTLVAMERPIVMGRVLTAAMDLLRKGLVKPISPINFVEMSDIVTVL
                     RGLQSGKTLGKLVVNHQAGGRVKATHPPVKSTLLPHDATYVIAGGTGGLGRSIAKRLVH
                     RGARHIVLLSRSGKLNHQLCQLSEEGHRFGAVIDVKACDIADEASVSAVIATIQETMPP
                     IRGMIHAAMVLRDVLFEKMTFEEYSQVVRSKVNGAWNLHNALLDTRLDFFIMLSSVAGI
                     VGNRGQAAYAAANTFLDALMHHRLNQGLVATSLDLTAIEDVGYLAENTERQTQVLKTLS
                     GNTMVESEVLALVELSINGMVQAHCGGQCVTGLDFSVAPGADLPYYASDGRFSHLRDAA
                     LDKRSCNDMLNGVASLSISQKLQRAQSVSECVEIVTAGLCDKLGAILMIPNELMLTQKA
                     SVSVAALGLDSLNAIELRNWIAKELLAHLQVLELLMSRSLVDLASLVLKKSTLEGVVEE
                     PSEEPRR"
     aSDomain        complement(20055..20276)
                     /aSDomain="PKS_PP"
                     /aSTool="nrps_pks_domains"
                     /database="nrpspksdomains.hmm"
                     /detection="hmmscan"
                     /domain_id="nrpspksdomains_JX265_011917_PKS_PP.1"
                     /evalue="5.60E-08"
                     /label="JX265_011917_PKS_PP.1"
                     /locus_tag="JX265_011917"
                     /protein_end="2218"
                     /protein_start="2144"
                     /score="24.9"
                     /tool="antismash"
                     /translation="VTAGLCDKLGAILMIPNELMLTQKASVSVAALGLDSLNAIELRNW
                     IAKELLAHLQVLELLMSRSLVDLASLVLK"
     aSModule        complement(20055..27004)
                     /complete
                     /domains="nrpspksdomains_JX265_011917_PKS_KS.1"
                     /domains="nrpspksdomains_JX265_011917_PKS_AT.1"
                     /domains="nrpspksdomains_JX265_011917_PKS_DH.1"
                     /domains="nrpspksdomains_JX265_011917_PKS_ER.1"
                     /domains="nrpspksdomains_JX265_011917_PKS_KR.1"
                     /domains="nrpspksdomains_JX265_011917_PKS_PP.1"
                     /iterative
                     /locus_tags="JX265_011917"
                     /monomer_pairings="pk -> pk"
                     /tool="antismash"
                     /type="pks"
     aSDomain        complement(join(20616..20873,20935..21213))
                     /ASF="KR domain putatively catalyzing D-configuration
                     product formation"
                     /ASF="catalytic triad S,Y,N found: True"
                     /aSDomain="PKS_KR"
                     /aSTool="nrps_pks_domains"
                     /database="nrpspksdomains.hmm"
                     /detection="hmmscan"
                     /domain_id="nrpspksdomains_JX265_011917_PKS_KR.1"
                     /evalue="5.60E-59"
                     /label="JX265_011917_PKS_KR.1"
                     /locus_tag="JX265_011917"
                     /protein_end="2031"
                     /protein_start="1852"
                     /score="191.0"
                     /specificity="KR activity: active"
                     /specificity="KR stereochemistry: (unknown)"
                     /tool="antismash"
                     /translation="ATYVIAGGTGGLGRSIAKRLVHRGARHIVLLSRSGKLNHQLCQLS
                     EEGHRFGAVIDVKACDIADEASVSAVIATIQETMPPIRGMIHAAMVLRDVLFEKMTFEE
                     YSQVVRSKVNGAWNLHNALLDTRLDFFIMLSSVAGIVGNRGQAAYAAANTFLDALMHHR
                     LNQGLVATSLDLTAIE"
     PFAM_domain     complement(join(20616..20873,20935..21213))
                     /aSDomain="KR"
                     /aSTool="clusterhmmer"
                     /database="35.0"
                     /db_xref="PF08659.13"
                     /description="KR domain"
                     /detection="hmmscan"
                     /domain_id="clusterhmmer_JX265_011917_0011"
                     /evalue="5.90E-65"
                     /label="JX265_011917"
                     /locus_tag="JX265_011917"
                     /protein_end="2031"
                     /protein_start="1852"
                     /score="218.7"
                     /tool="antismash"
                     /translation="ATYVIAGGTGGLGRSIAKRLVHRGARHIVLLSRSGKLNHQLCQLS
                     EEGHRFGAVIDVKACDIADEASVSAVIATIQETMPPIRGMIHAAMVLRDVLFEKMTFEE
                     YSQVVRSKVNGAWNLHNALLDTRLDFFIMLSSVAGIVGNRGQAAYAAANTFLDALMHHR
                     LNQGLVATSLDLTAIE"
     CDS_motif       complement(20664..20771)
                     /aSTool="nrps_pks_domains"
                     /database="abmotifs"
                     /detection="hmmscan"
                     /domain_id="nrpspksmotif_JX265_011917_0014"
                     /evalue="8.20E-23"
                     /label="PKSI-KR_m4"
                     /locus_tag="JX265_011917"
                     /protein_end="2015"
                     /protein_start="1979"
                     /score="73.1"
                     /tool="antismash"
                     /translation="LDFFIMLSSVAGIVGNRGQAAYAAANTFLDALMHHR"
     CDS_motif       complement(21112..21210)
                     /aSTool="nrps_pks_domains"
                     /database="abmotifs"
                     /detection="hmmscan"
                     /domain_id="nrpspksmotif_JX265_011917_0013"
                     /evalue="9.50E-16"
                     /label="PKSI-KR_m1"
                     /locus_tag="JX265_011917"
                     /protein_end="1886"
                     /protein_start="1853"
                     /score="50.3"
                     /tool="antismash"
                     /translation="TYVIAGGTGGLGRSIAKRLVHRGARHIVLLSRS"
     PFAM_domain     complement(21337..21747)
                     /aSDomain="ADH_zinc_N_2"
                     /aSTool="clusterhmmer"
                     /database="35.0"
                     /db_xref="PF13602.9"
                     /description="Zinc-binding dehydrogenase"
                     /detection="hmmscan"
                     /domain_id="clusterhmmer_JX265_011917_0010"
                     /evalue="2.40E-10"
                     /label="JX265_011917"
                     /locus_tag="JX265_011917"
                     /protein_end="1829"
                     /protein_start="1692"
                     /score="41.7"
                     /tool="antismash"
                     /translation="HIFFSRSTAFGADLKAATGGAGVDVAINSLAGDLLRETWECMAHF
                     GRFIEIGKRDITANTRLEMSKFEYNCTFSSVDLTLVAMERPIVMGRVLTAAMDLLRKGL
                     VKPISPINFVEMSDIVTVLRGLQSGKTLGKLVV"
     aSDomain        complement(21337..22275)
                     /ASF="ER domain putatively catalyzing 2R-configuration
                     product formation"
                     /aSDomain="PKS_ER"
                     /aSTool="nrps_pks_domains"
                     /database="nrpspksdomains.hmm"
                     /detection="hmmscan"
                     /domain_id="nrpspksdomains_JX265_011917_PKS_ER.1"
                     /evalue="1.40E-115"
                     /label="JX265_011917_PKS_ER.1"
                     /locus_tag="JX265_011917"
                     /protein_end="1829"
                     /protein_start="1516"
                     /score="377.5"
                     /tool="antismash"
                     /translation="GALDSIYFLDDADVKRPLGKDEIEVRLAATGVNFKDVVISMGQLV
                     SPYIGIECSGTVTRVGDKVQSLSVGDRVAAMSFGAYSTFARCPATSAVVIPNDMSFETA
                     ASIPVVYSTAYYGLIELARLRAGERVLIHAGSGGVGQAAIQLSQMIGAEIYATVGSAEK
                     KKFLVDTYAVPESHIFFSRSTAFGADLKAATGGAGVDVAINSLAGDLLRETWECMAHFG
                     RFIEIGKRDITANTRLEMSKFEYNCTFSSVDLTLVAMERPIVMGRVLTAAMDLLRKGLV
                     KPISPINFVEMSDIVTVLRGLQSGKTLGKLVV"
     CDS_motif       complement(21583..21612)
                     /aSTool="nrps_pks_domains"
                     /database="abmotifs"
                     /detection="hmmscan"
                     /domain_id="nrpspksmotif_JX265_011917_0012"
                     /evalue="3.30E-03"
                     /label="PKSI-ER_m8"
                     /locus_tag="JX265_011917"
                     /protein_end="1747"
                     /protein_start="1737"
                     /score="10.8"
                     /tool="antismash"
                     /translation="GRFIEIGKRD"
     CDS_motif       complement(21775..21825)
                     /aSTool="nrps_pks_domains"
                     /database="abmotifs"
                     /detection="hmmscan"
                     /domain_id="nrpspksmotif_JX265_011917_0011"
                     /evalue="6.50E-08"
                     /label="PKSI-ER_m6"
                     /locus_tag="JX265_011917"
                     /protein_end="1683"
                     /protein_start="1666"
                     /score="24.9"
                     /tool="antismash"
                     /translation="GAEIYATVGSAEKKKFL"
     CDS_motif       complement(21838..21897)
                     /aSTool="nrps_pks_domains"
                     /database="abmotifs"
                     /detection="hmmscan"
                     /domain_id="nrpspksmotif_JX265_011917_0010"
                     /evalue="1.40E-10"
                     /label="PKSI-ER_m5"
                     /locus_tag="JX265_011917"
                     /protein_end="1662"
                     /protein_start="1642"
                     /score="33.3"
                     /tool="antismash"
                     /translation="GERVLIHAGSGGVGQAAIQL"
     CDS_motif       complement(21922..21966)
                     /aSTool="nrps_pks_domains"
                     /database="abmotifs"
                     /detection="hmmscan"
                     /domain_id="nrpspksmotif_JX265_011917_0009"
                     /evalue="6.90E-06"
                     /label="PKSI-ER_m4"
                     /locus_tag="JX265_011917"
                     /protein_end="1634"
                     /protein_start="1619"
                     /score="19.2"
                     /tool="antismash"
                     /translation="AASIPVVYSTAYYGL"
     CDS_motif       complement(22093..22131)
                     /aSTool="nrps_pks_domains"
                     /database="abmotifs"
                     /detection="hmmscan"
                     /domain_id="nrpspksmotif_JX265_011917_0008"
                     /evalue="9.70E-05"
                     /label="PKSI-ER_m2"
                     /locus_tag="JX265_011917"
                     /protein_end="1577"
                     /protein_start="1564"
                     /score="15.1"
                     /tool="antismash"
                     /translation="IGIECSGTVTRVG"
     PFAM_domain     complement(23125..24069)
                     /aSDomain="PS-DH"
                     /aSTool="clusterhmmer"
                     /database="35.0"
                     /db_xref="PF14765.9"
                     /description="Polyketide synthase dehydratase"
                     /detection="hmmscan"
                     /domain_id="clusterhmmer_JX265_011917_0009"
                     /evalue="1.00E-40"
                     /label="JX265_011917"
                     /locus_tag="JX265_011917"
                     /protein_end="1233"
                     /protein_start="918"
                     /score="140.0"
                     /tool="antismash"
                     /translation="HDLLGILQDSYNETRPSWCNVINSDEIPWLKDHQMQSLVTFPLAG
                     YLCMAVEAASQRAQLRGVSPEQVDGFKLREVQASKAFILDDGEEYETLVTLQAYAEGTR
                     SYSDDWDEFCISSWSHARGWIEHCRGLVAIKKAGLGSTVGPSSVLSTAGRLASSNGVTN
                     EVSLESFYSELDSHGAGYGPIFRIQSSGDVKTCGRYSTAKVKVPDTSSTMNSNYETVSI
                     LSPSFIDLIIQLTFPILGAGCGDMKSLFMPSAIKEAEFSISVPRTTGDEVEVVAERSSI
                     AADNAPVDFCIQAWCTPDGTQPVVKLDGFRMMPV"
     aSDomain        complement(23512..24069)
                     /ASF="catalytic triad H,G,P found: False"
                     /aSDomain="PKS_DH"
                     /aSTool="nrps_pks_domains"
                     /database="nrpspksdomains.hmm"
                     /detection="hmmscan"
                     /domain_id="nrpspksdomains_JX265_011917_PKS_DH.1"
                     /evalue="2.70E-23"
                     /label="JX265_011917_PKS_DH.1"
                     /locus_tag="JX265_011917"
                     /protein_end="1104"
                     /protein_start="918"
                     /score="75.0"
                     /tool="antismash"
                     /translation="HDLLGILQDSYNETRPSWCNVINSDEIPWLKDHQMQSLVTFPLAG
                     YLCMAVEAASQRAQLRGVSPEQVDGFKLREVQASKAFILDDGEEYETLVTLQAYAEGTR
                     SYSDDWDEFCISSWSHARGWIEHCRGLVAIKKAGLGSTVGPSSVLSTAGRLASSNGVTN
                     EVSLESFYSELDSHGAGYGPIFR"
     CDS_motif       complement(23908..23985)
                     /aSTool="nrps_pks_domains"
                     /database="abmotifs"
                     /detection="hmmscan"
                     /domain_id="nrpspksmotif_JX265_011917_0007"
                     /evalue="5.90E-10"
                     /label="PKSI-DH_m2"
                     /locus_tag="JX265_011917"
                     /protein_end="972"
                     /protein_start="946"
                     /score="31.6"
                     /tool="antismash"
                     /translation="WLKDHQMQSLVTFPLAGYLCMAVEAA"
     PFAM_domain     complement(24268..25215)
                     /aSDomain="Acyl_transf_1"
                     /aSTool="clusterhmmer"
                     /database="35.0"
                     /db_xref="PF00698.24"
                     /description="Acyl transferase domain"
                     /detection="hmmscan"
                     /domain_id="clusterhmmer_JX265_011917_0008"
                     /evalue="7.40E-54"
                     /label="JX265_011917"
                     /locus_tag="JX265_011917"
                     /protein_end="852"
                     /protein_start="536"
                     /score="183.5"
                     /tool="antismash"
                     /translation="FVYTGQGAQWAAMGRELMQSHHVFAEVLQAADQCLQRLGADFSLI
                     KELSKDKSISNIAQAHISQPACTAIQLGLTVLLASWRVRPSAVTGHSSGEIAAAFAAGA
                     ISLDDAMAIAYHRGQAARKLKTNYPHLRGSMLAVGAGAVEVKEIIRNLSLTRVVVVACE
                     NSPASVTMSGDEEAVDQLAAELTEREIFNRKLHVDMAYHSPHMQLAAEDYLDAIQGISS
                     TMGSDVKFYSSLLGTQLDSATDMGPSYWVDNLTRPVLFSPAMRELIDMSSPNLVIEIGP
                     HSALEGPIKQIIKTSGHQGAAKVKYHASLVRNQDA"
     aSDomain        complement(24277..25212)
                     /ASF="Neither malonyl-CoA or methylmalonyl-CoA specific"
                     /ASF="found active site serine: True, scaffold matched
                     GHGE: True"
                     /aSDomain="PKS_AT"
                     /aSTool="nrps_pks_domains"
                     /database="nrpspksdomains.hmm"
                     /detection="hmmscan"
                     /domain_id="nrpspksdomains_JX265_011917_PKS_AT.1"
                     /evalue="3.40E-100"
                     /label="JX265_011917_PKS_AT.1"
                     /locus_tag="JX265_011917"
                     /protein_end="849"
                     /protein_start="537"
                     /score="327.1"
                     /specificity="substrate consensus: pk"
                     /specificity="PKS signature: Malonyl-CoA"
                     /specificity="Minowa: mmal"
                     /tool="antismash"
                     /translation="VYTGQGAQWAAMGRELMQSHHVFAEVLQAADQCLQRLGADFSLIK
                     ELSKDKSISNIAQAHISQPACTAIQLGLTVLLASWRVRPSAVTGHSSGEIAAAFAAGAI
                     SLDDAMAIAYHRGQAARKLKTNYPHLRGSMLAVGAGAVEVKEIIRNLSLTRVVVVACEN
                     SPASVTMSGDEEAVDQLAAELTEREIFNRKLHVDMAYHSPHMQLAAEDYLDAIQGISST
                     MGSDVKFYSSLLGTQLDSATDMGPSYWVDNLTRPVLFSPAMRELIDMSSPNLVIEIGPH
                     SALEGPIKQIIKTSGHQGAAKVKYHASLVRN"
     CDS_motif       complement(24436..24480)
                     /aSTool="nrps_pks_domains"
                     /database="abmotifs"
                     /detection="hmmscan"
                     /domain_id="nrpspksmotif_JX265_011917_0006"
                     /evalue="1.80E-03"
                     /label="PKSI-AT-mM_m8"
                     /locus_tag="JX265_011917"
                     /protein_end="796"
                     /protein_start="781"
                     /score="11.0"
                     /tool="antismash"
                     /translation="GPSYWVDNLTRPVLF"
     CDS_motif       complement(24859..24969)
                     /aSTool="nrps_pks_domains"
                     /database="abmotifs"
                     /detection="hmmscan"
                     /domain_id="nrpspksmotif_JX265_011917_0005"
                     /evalue="2.30E-13"
                     /label="PKSI-AT-M_m3"
                     /locus_tag="JX265_011917"
                     /protein_end="655"
                     /protein_start="618"
                     /score="42.2"
                     /tool="antismash"
                     /translation="VRPSAVTGHSSGEIAAAFAAGAISLDDAMAIAYHRGQ"
     CDS_motif       complement(25162..25215)
                     /aSTool="nrps_pks_domains"
                     /database="abmotifs"
                     /detection="hmmscan"
                     /domain_id="nrpspksmotif_JX265_011917_0004"
                     /evalue="1.30E-06"
                     /label="PKSI-AT-mM_m1"
                     /locus_tag="JX265_011917"
                     /protein_end="554"
                     /protein_start="536"
                     /score="20.6"
                     /tool="antismash"
                     /translation="FVYTGQGAQWAAMGRELM"
     PFAM_domain     complement(join(25312..25620,25672..25710))
                     /aSDomain="KAsynt_C_assoc"
                     /aSTool="clusterhmmer"
                     /database="35.0"
                     /db_xref="PF16197.8"
                     /description="Ketoacyl-synthetase C-terminal extension"
                     /detection="hmmscan"
                     /domain_id="clusterhmmer_JX265_011917_0007"
                     /evalue="2.20E-20"
                     /label="JX265_011917"
                     /locus_tag="JX265_011917"
                     /protein_end="504"
                     /protein_start="388"
                     /score="73.3"
                     /tool="antismash"
                     /translation="PNDKIPLDRWNMKVPVNIRPWPKDKRFISVNNFGFGGSNAHAVLA
                     RSPLTSSELPQESEAQAPKLYVLSAHDGTAAKRMVSQLSVYLEQHPAVFQKRLLRDVAY
                     TLANRRSHLPWR"
     aSDomain        complement(join(25522..25620,25672..26021,26077..26255,
                     26307..26691,26749..27004))
                     /ASF="found active site cysteine: True, scaffold matched
                     GSSS: True"
                     /ASF="found active site histidines: True"
                     /aSDomain="PKS_KS"
                     /aSTool="nrps_pks_domains"
                     /database="nrpspksdomains.hmm"
                     /detection="hmmscan"
                     /domain_id="nrpspksdomains_JX265_011917_PKS_KS.1"
                     /domain_subtypes="Iterative-KS"
                     /evalue="2.70E-165"
                     /label="JX265_011917_PKS_KS.1"
                     /locus_tag="JX265_011917"
                     /protein_end="434"
                     /protein_start="11"
                     /score="542.2"
                     /tool="antismash"
                     /translation="VAIVGMSCRLSGGVSTLDDFWTLLSRSRSGWCEIPEHRFSKDAYY
                     HPNPQKKGCINFRSGYFLDRELSTFDAPFFNITDQEALAMDPQQRQLLECAYEAFENAG
                     IPKESIAGRNIGVFVGGRSSDYRVGSLRDLNQMPMFDATGNHQSIQAGRLSYYFDLRGP
                     CYTVDTACSSSMYALHHAVQSIRSGESEQAIVAGCSLHLQPDDAVSMSMLGIFNSHGKT
                     FSFDHRAESGFARGEGIGCLVLKPLDQALKDNDKVWSVIVNTGTNQDGKTIGLSTPSGE
                     AQERLMRDVYAKAGINPEDAGFVEAHGTGTKVGDPIEAAALYQVFGSGRTKRAPLYIGS
                     VKSNVGHLENASGIISIIKASLMLDKGFILPNINFEKPNDKIPLDRWNMKVPVNIRPWP
                     KDKRFISVNNFGFGGSNAHAVLAR"
     PFAM_domain     complement(join(25714..26021,26077..26122))
                     /aSDomain="Ketoacyl-synt_C"
                     /aSTool="clusterhmmer"
                     /database="35.0"
                     /db_xref="PF02801.25"
                     /description="Beta-ketoacyl synthase, C-terminal domain"
                     /detection="hmmscan"
                     /domain_id="clusterhmmer_JX265_011917_0006"
                     /evalue="1.30E-38"
                     /label="JX265_011917"
                     /locus_tag="JX265_011917"
                     /protein_end="387"
                     /protein_start="269"
                     /score="131.8"
                     /tool="antismash"
                     /translation="SVIVNTGTNQDGKTIGLSTPSGEAQERLMRDVYAKAGINPEDAGF
                     VEAHGTGTKVGDPIEAAALYQVFGSGRTKRAPLYIGSVKSNVGHLENASGIISIIKASL
                     MLDKGFILPNINFE"
     CDS_motif       complement(25783..25827)
                     /aSTool="nrps_pks_domains"
                     /database="abmotifs"
                     /detection="hmmscan"
                     /domain_id="nrpspksmotif_JX265_011917_0003"
                     /evalue="1.50E-03"
                     /label="PKSI-KS_m6"
                     /locus_tag="JX265_011917"
                     /protein_end="364"
                     /protein_start="349"
                     /score="11.1"
                     /tool="antismash"
                     /translation="GSVKSNVGHLENASG"
     CDS_motif       complement(25888..25935)
                     /aSTool="nrps_pks_domains"
                     /database="abmotifs"
                     /detection="hmmscan"
                     /domain_id="nrpspksmotif_JX265_011917_0002"
                     /evalue="1.50E-04"
                     /label="PKSI-KS_m5"
                     /locus_tag="JX265_011917"
                     /protein_end="329"
                     /protein_start="313"
                     /score="13.7"
                     /tool="antismash"
                     /translation="FVEAHGTGTKVGDPIE"
     PFAM_domain     complement(join(26147..26255,26307..26691,26749..27007))
                     /aSDomain="ketoacyl-synt"
                     /aSTool="clusterhmmer"
                     /database="35.0"
                     /db_xref="PF00109.29"
                     /description="Beta-ketoacyl synthase, N-terminal domain"
                     /detection="hmmscan"
                     /domain_id="clusterhmmer_JX265_011917_0005"
                     /evalue="1.50E-72"
                     /label="JX265_011917"
                     /locus_tag="JX265_011917"
                     /protein_end="261"
                     /protein_start="10"
                     /score="244.3"
                     /tool="antismash"
                     /translation="PVAIVGMSCRLSGGVSTLDDFWTLLSRSRSGWCEIPEHRFSKDAY
                     YHPNPQKKGCINFRSGYFLDRELSTFDAPFFNITDQEALAMDPQQRQLLECAYEAFENA
                     GIPKESIAGRNIGVFVGGRSSDYRVGSLRDLNQMPMFDATGNHQSIQAGRLSYYFDLRG
                     PCYTVDTACSSSMYALHHAVQSIRSGESEQAIVAGCSLHLQPDDAVSMSMLGIFNSHGK
                     TFSFDHRAESGFARGEGIGCLVLKPLDQA"
     CDS_motif       complement(26417..26464)
                     /aSTool="nrps_pks_domains"
                     /database="abmotifs"
                     /detection="hmmscan"
                     /domain_id="nrpspksmotif_JX265_011917_0001"
                     /evalue="3.50E-06"
                     /label="PKSI-KS_m3"
                     /locus_tag="JX265_011917"
                     /protein_end="188"
                     /protein_start="172"
                     /score="19.0"
                     /tool="antismash"
                     /translation="GPCYTVDTACSSSMYA"
     gene            28221..29140
                     /locus_tag="JX265_011918"
     mRNA            join(28221..28262,28323..28652,28700..29140)
                     /locus_tag="JX265_011918"
                     /product="hypothetical protein"
     CDS             join(28221..28262,28323..28652,28700..29140)
                     /codon_start=1
                     /locus_tag="JX265_011918"
                     /product="hypothetical protein"
                     /protein_id="KAI1856021.1"
                     /transl_table=1
                     /translation="MKFLCLHGAFGSAAGFKVQLRPFVDEVARANSSSFVWVDGLHPSE
                     APVGYTEFFGGPPYYRHMQYEGTEGLDQLMSRVREFPEGLGAEDTLRFLIRGFDELPSK
                     ALEESLGRLFDIIDKDPEIDGILGYSEGAILASTLILEEQRRLEEEGIPRRIKVGYAAC
                     NCEVNLMRFQGAIFFSGWPPVRYRDGKMQHLLADECDSIVDVPTCHIVGCNDPYIHGAI
                     ALYNMCDEDTVVLFDHGKGHTVPRDKKTIKELAETITMTINRSTCLLG"
     PFAM_domain     join(28224..28262,28323..28652,28700..29083)
                     /aSDomain="FSH1"
                     /aSTool="clusterhmmer"
                     /database="35.0"
                     /db_xref="PF03959.16"
                     /description="Serine hydrolase (FSH1)"
                     /detection="hmmscan"
                     /domain_id="clusterhmmer_JX265_011918_0012"
                     /evalue="4.00E-21"
                     /label="JX265_011918"
                     /locus_tag="JX265_011918"
                     /protein_end="252"
                     /protein_start="1"
                     /score="75.8"
                     /tool="antismash"
                     /translation="KFLCLHGAFGSAAGFKVQLRPFVDEVARANSSSFVWVDGLHPSEA
                     PVGYTEFFGGPPYYRHMQYEGTEGLDQLMSRVREFPEGLGAEDTLRFLIRGFDELPSKA
                     LEESLGRLFDIIDKDPEIDGILGYSEGAILASTLILEEQRRLEEEGIPRRIKVGYAACN
                     CEVNLMRFQGAIFFSGWPPVRYRDGKMQHLLADECDSIVDVPTCHIVGCNDPYIHGAIA
                     LYNMCDEDTVVLFDHGKGHTVPRDKKTIK"
     gene            complement(31166..31865)
                     /locus_tag="JX265_011919"
     mRNA            complement(join(31166..31186,31250..31603,31659..31865))
                     /locus_tag="JX265_011919"
                     /product="hypothetical protein"
     CDS             complement(join(31166..31186,31250..31603,31659..31865))
                     /codon_start=1
                     /locus_tag="JX265_011919"
                     /product="hypothetical protein"
                     /protein_id="KAI1856022.1"
                     /transl_table=1
                     /translation="MATSSAMQPTVPYTFAQKLTERPLPGTICWLPPRAVGVGCRPEEG
                     AFNHPVVVVSPYDHGDHDLVDVYLLTSFGGRPIEETNRPPAVMMYYVPIHPAGANPTIG
                     SVMLELMSGRLSKNSYVQVHERYTFYWNELQRYPANGSMRLTKNSYQVMMGEGGKDTTE
                     LVRKHRRGLEYYGHERITLHFGIILNLNIL"
     gene            35256..36320
                     /locus_tag="JX265_011920"
     mRNA            35256..36320
                     /locus_tag="JX265_011920"
                     /product="hypothetical protein"
     CDS             35256..36320
                     /codon_start=1
                     /locus_tag="JX265_011920"
                     /product="hypothetical protein"
                     /protein_id="KAI1856023.1"
                     /transl_table=1
                     /translation="MFETQHWSVDSTRKRAREEEEEEAAAAMHASGITGFTEHRNKRLH
                     SLPVRTSPNHKRSFPISHLPPSTVTPADSDSEDLHQPPSHFSPWSDSSPALSHQQHDSP
                     NLPMDMDRDTDMMAGEGDGHHLQPGPAQPDHHPVAPSINGRIPTPIHATFAAQVRGSSW
                     GTTNHQGPHPTPNAGLPYPQAFPPPPESSVPRSLDGGVEWSMVQNRRLPSPISESGGEE
                     APASPGMILDSSSQAVLQRPYLPHLPHSTNPGTAIHPNVEIITRNSGDADVGMMDTDPA
                     VQQQQQQQDPQSPTSAPATPSPRGKFGHSRSKHTLNSWTLQPGMKKSFSIGYRADCEKC
                     RMKIPGHFNHIIVS"
     gene            complement(37778..37990)
                     /locus_tag="JX265_011921"
     mRNA            complement(37778..37990)
                     /locus_tag="JX265_011921"
                     /product="hypothetical protein"
     CDS             complement(37778..37990)
                     /codon_start=1
                     /locus_tag="JX265_011921"
                     /product="hypothetical protein"
                     /protein_id="KAI1856024.1"
                     /transl_table=1
                     /translation="MVLTEPIGKRSFGRVYTGTGPCGAQRDGKVVAVKIIDVDESDTVR
                     PGGGLEVAGDLASHEASARALDFFD"
     gene            complement(41699..42801)
                     /locus_tag="JX265_011922"
     mRNA            complement(join(41699..42315,42405..42801))
                     /locus_tag="JX265_011922"
                     /product="hypothetical protein"
     CDS             complement(join(41699..42315,42405..42801))
                     /codon_start=1
                     /locus_tag="JX265_011922"
                     /product="hypothetical protein"
                     /protein_id="KAI1856025.1"
                     /transl_table=1
                     /translation="MAVDGTPRSVADATRFTANTPHAHAKARSAAATTTTASPPQSSSA
                     PSPSSSSSSSAARPPTGARSAPPRRPSPLGPSAPRPESLEDKVRRLRAAHLAARNHDVS
                     KMDKIISSSRRYMDAAHRYTVMGLIGFSGLALLVTVYATVDMMMYNRKRRSEFFALQQE
                     LQTDSLEAARLAYMTGKATDDQITMVEDATAKAKQAGIPLPSLLDKYSQRAGGHAPSTA
                     ETSVWPGEAMQESSLRGADDVAAPPKKSFKEWIFGGLKKEDTAAGATELSFNREEAAAS
                     GRTGAAINALAEQADAIKGKATSALDAERENQRKGGPLDQVGLNANAGQKKTGWFW"
     PFAM_domain     complement(join(42230..42315,42405..42477))
                     /aSDomain="COX14"
                     /aSTool="clusterhmmer"
                     /database="35.0"
                     /db_xref="PF14880.9"
                     /description="Cytochrome oxidase c assembly"
                     /detection="hmmscan"
                     /domain_id="clusterhmmer_JX265_011922_0013"
                     /evalue="2.60E-15"
                     /label="JX265_011922"
                     /locus_tag="JX265_011922"
                     /protein_end="161"
                     /protein_start="108"
                     /score="56.2"
                     /tool="antismash"
                     /translation="IISSSRRYMDAAHRYTVMGLIGFSGLALLVTVYATVDMMMYNRKR
                     RSEFFALQ"
     gene            complement(43538..46102)
                     /locus_tag="JX265_011923"
     mRNA            complement(join(43538..44938,44990..46102))
                     /locus_tag="JX265_011923"
                     /product="hypothetical protein"
     CDS             complement(join(43538..44938,44990..46102))
                     /codon_start=1
                     /locus_tag="JX265_011923"
                     /product="hypothetical protein"
                     /protein_id="KAI1856026.1"
                     /transl_table=1
                     /translation="MKSLSSLSLLLLAAAAPIRAAFTWKNVKIGGGGGFTSGFVFHPKT
                     KGVAYARTDIGGLYRLNADDSWTPVTDSIADNAGWHNWGIDAVALDPQNDQKVYAAVGM
                     YTNSWDPNNGAIIRSSDRGATWSFTNLSFKVGGNMPGRGTGERLAVDPANSNIIYFGAR
                     SGNGLWKSTDGGVTFTKVSSFTAVGTYKPDPNDANGYNNDLQGLTFVTFDSTSGTKSGA
                     TSRIFVGTADNTTASVYVSNDAGSTWAAVAGQPGQFFPHKGKLQPAEKALYITYADGTG
                     PYDGTAGAVYRYDITAGTWKNITPVSGSDLYFGFGGLALDMLKPGTLVVASLNSWWPDA
                     QIFRSTDSGATWSKIWAWASYPDMTYYYGLTTPLAPWVKTSFIDVDTKHLGWMIESLEI
                     NPLDSDHWLYGTGLTVYGGHDLTKWDTVHNISIQALADGIEEFAVQDLASAPGGTELLA
                     AVGDDSGFTFASKSDLNTSPKTAWMNPIWSTSTSVDYAGNAVASVVRVGNTAGSQQVAL
                     SYDGGKTWNVDSAADTSTNGGTVAYSAGADTILWSSASNGVLRSQNQGSFAAVSSLPSG
                     AVIASDKKNNTVFYAGSSSTFYVSTNTGSTFSAAGKLGSATAIRDIVVLPTTAGDVWVS
                     TDVGVFHSTNYGASFTQTSTSLTNTYQIAVGLGSGSTWNVYAFGTGSAGARLYASADSG
                     TTWTDIQGSSQGFGAIDACKLTGSGNTAGQVYVGTNGRGVFWAQGAVSGGGGSSTTSTV
                     RTSSSTTTAATTSTQTSSTSTLVTSTTVKPTTSTGTSTSSAPSSTSTAVAQHYAQCGGI
                     GWTGPTVCVSGYTCTRQNDYYSQCL"
     PFAM_domain     complement(43553..43636)
                     /aSDomain="CBM_1"
                     /aSTool="clusterhmmer"
                     /database="35.0"
                     /db_xref="PF00734.21"
                     /db_xref="GO:0005576"
                     /db_xref="GO:0005975"
                     /db_xref="GO:0030248"
                     /description="Fungal cellulose binding domain"
                     /detection="hmmscan"
                     /domain_id="clusterhmmer_JX265_011923_0014"
                     /evalue="3.60E-14"
                     /gene_ontologies="GO:0005576: extracellular region"
                     /gene_ontologies="GO:0005975: carbohydrate metabolic
                     process"
                     /gene_ontologies="GO:0030248: cellulose binding"
                     /label="JX265_011923"
                     /locus_tag="JX265_011923"
                     /protein_end="833"
                     /protein_start="805"
                     /score="52.5"
                     /tool="antismash"
                     /translation="YAQCGGIGWTGPTVCVSGYTCTRQNDYY"
ORIGIN
        1 tgggctgcgt tgttacaaag ctgtggttat ctctcctata cagctcggca cttgtgtaat
       61 taagtgacag cggtaattca ataccaaatg aaatgctatg aggccggatg tgtttggaaa
      121 acgggtgcga cgactcggag actctataca gcgctggaaa gcagctaaaa ccgcaaagtt
      181 ccagtggggc cgagtcggga attccagggc cgaacaaccg atcaagactt tactgactca
      241 tttattgaat gcgacattta cagtgccctg ttcaagatgt ttaatagtga agtgaatgag
      301 gtaacaaacg atcaatatca catcgatatc ctacgtatca ccctcatatc tgggggaaaa
      361 aaaaaaaacc tctgcacaaa ttcactgcaa ctcaagcgct ggtgccatgg ccgcgactgc
      421 cacggctttg gaggcacgga agcactcccc gactttggcg cgtcttctga aatcccgact
      481 cgccccagcc cgcgaatcag ctctcttaag tgctgcgatg agcgatgaga agcccacaaa
      541 gccggcggct ggcgactgct gtggaagcag ttgcaatcca tgcgtcatgg acctttatcg
      601 cgaagaactg aaggtctgga aagaatgtgt cgggtaccgg acatctcttg gcgacatgaa
      661 gaccgcctca aactcgaatt cttcaactac aacgacggaa gagagcgaca ggcatccagg
      721 aaagatgccg gggtcgtttg actggtgact gtctgaagct gcggacttgg caagtagcga
      781 tacgcacaga gaagaggctt ccgcatttcg caccggtttc agtgccgtac ctatttctgt
      841 gccctgcgca agaaatcctc actctgggaa ctcaacaggg ggtgtcaaga gaccatttac
      901 agagtcgtat gcatttctgt tgctgcgacc ctctgtcaaa aatcgagcca ccatttcagc
      961 tgccctttcc gcgtcatcgt cggcatctat ggccttgaga gcttgatcca accgccatgg
     1021 ctcccaagca gcgccgaaca ctttcaaagt ctccgagttg atgaaacgat cgaactcgaa
     1081 atggccttgc agtgtgagga ccctttctgg ctcgtatact ccttggacga cgcaatggct
     1141 tgtgcttccc accaatatcc agctatctgg ccaacgctct ggttcgggga tcttgacatg
     1201 gtcggcgtgc acgaactgca gccgcagtga ctgggaatca ctttgacctc tgccgacagc
     1261 ttcacagaac ctcggcgaga gcgttatctc ctgcacgccc agttcccaac cgttcgggtc
     1321 cttctcgacg catacaccga actctctgag caagctctga catagcaact gatgcccgaa
     1381 gcagctacca aacattctta tccttgggtg gttttggtac acgtccagca cgtaggcgtc
     1441 caacctgcga atccactctg catcatcatg tgccgaagcc gccgaaccag taatcagaat
     1501 cgcatcgaaa tcagcaagct cctccggata ttgaccctgg acgacgtcga attctgacga
     1561 gtgtatgctc gtcccggagc ggatgcgcga tgcggctgct gccaatagag attgaaagat
     1621 ggcaccatat gaagcagcct ttgcgcggac gtttggtacc ggtatgtccg cattgagcat
     1681 agccacgcga acgctgcgtg tagctaccat cttgtggcag aaaacgaaag acgtgaaata
     1741 aaaaactgaa tgactccccg tattactgga attggaagtc ccattagaga ggagttgcaa
     1801 ggctgtttcg atgctggacc aaatgaagtt gctcaaaggc actcgaacct tgataagcct
     1861 atatcggcct cgagccctag cgctatacgc tcctgataac aatcgcatcg tgggtctgca
     1921 tagtggagaa aacgcaacgt aatttggtct ggtcatggtg gagtagcgct aacacgcagg
     1981 accggatact gtgaaatgcc ggcacggcca agcccgcgat gcccacgaac acgggagtcc
     2041 ggactaacta gtactaggcc caatcacacc catgagacgg aatgggcagt atggctccta
     2101 ggaagacccc gtgggagctg ccgggaggac ctcggagtag cgctgcacca aataaatggg
     2161 ttgttgtacc gtggtgtatg gcgtttctgg tggatagcac cgtgccgtac ctagctgtct
     2221 atgcactcgg gggttggcag tcgatcaatt gccatatttc tatgctgcgg ccggttcccg
     2281 ggtatctggc gcggcatcat gtttgggaat atgggaagtg gacgttgtag agcagcaacc
     2341 atcagagaag acattctaca agaagcaaac ataaacgtct aggtggggtg gacgagtcaa
     2401 attagccgct gtgattcagt cttccgttat gattcgtctg gcgcttaaga caaacagagg
     2461 aaaggcgtag gcgcgcgtgt atatgcataa tgtgaagtgc aagagttgtg tcgttttgac
     2521 cagtaagtta gtagcaggcg ttggagagag ccaaataact acataccttg atggccaaca
     2581 atgataaccc gacgtcttgg cttctaccgg accaatcata tcgcacgtaa ttcagtgaca
     2641 cgggatgctc cccacgcttg gcgacataag gcattcaaga tgaaaatctg cgaaagacac
     2701 gcggcaaagg cccatcgggt ttcatttttc acggccgaca tctgagaaag ggaatgtagt
     2761 atttctgtga actttccccg gagtaaaacg actcgcaaca ccaccgtata tcaatcctat
     2821 tgcaacctag ttccagatcg aggttcagat ccagacccag aacgagaggc agtcagccca
     2881 tccgtgctag cctcaagatg gaaaccgacg ttagccgaaa agaggcaacc atagcatccc
     2941 acgttagggt gtttgtgctt ggagatgaag ctcagtctaa agaggagcgg tggctggtcc
     3001 agaagctcgg tgcgtactac ggctactgag atgaatggct aaaaggaagc aatggctggc
     3061 taactgagac gttacaagac ttcttcatcc tgacatattg ctgcattagc tccttcttca
     3121 actacctcga ccgggcagct ttcgcaaatg cctacgtcgc tggactacga gaggacttgc
     3181 agctggaagg caacgactat aatgtcgttc tggccatgtt cacggcaggg tctgtcatcg
     3241 ggcagatccc tcacggaatc atcattcaaa aggttgctcc acgcatctgg ctaccactga
     3301 tggtcctcgt gtgggctgca ctgacgatgt gcacggcagc ctgtacgacc tacgcccaac
     3361 tctgtgtcgt gcgcttcatc cagggcctgg ctgaggcgag cacgtactgt ggtaccatct
     3421 acatcattgg gtcctggtac aagccgcgcg agattgccaa gcgcacagca atcttcacag
     3481 cgtcaggcca ggctgggact atgtttgcgg ggcttatgat gacagctatc tacaccggaa
     3541 tggaaaacaa atcactcaga ggatggcagt gggtgttcat catcaacggc ataatcacat
     3601 gtccaatcgc cattatgggc ttcctgtatt tcccggacac ccctgagttg acacaagcct
     3661 cgtggttgaa caaagccgag cggcagttgg ccttgctgag gcttccccct aagaaagccg
     3721 acggtcataa catcagcccc tggtcgctga ttacgcggac tctgacttca ccagcattgt
     3781 atatcctatg cttttttgca gtcatcactg gggctctgga agcctttgtc gtgcagaaca
     3841 tctttctgtt gtggttaaag taccaacaga agcacttcac ccaggcgcag attaacacgt
     3901 atcccctcgg agttcaggcg gtcggtatcg tatctaattt cctggcagcg gtgcacatcg
     3961 atgcgacagg gcgacgagta cccatgggtg tcctggcttg tatcttccaa ttgatatccg
     4021 cgattatctt attgatcccc aacccgccct ttgcggcgac gttcttcgcc tactaccttt
     4081 caggaacctc ttacatggta aatccggtgt catatggatg ggcgaatatt atctgccagc
     4141 gtggcggtga cgacgcagtg cggtccatca ttctgtattc gatgaatgcc gcctcaacgt
     4201 gcttgtacac attctggggg atcgcactct acccagcatc ggatgcgcca tattggcgaa
     4261 atggatctat cgccatgata gtggtcgtgt ttgttatgat tggcatggtg ttggtggtga
     4321 accagctcga caagaaaacg ctggctcgcc acagtgacac agccgttagg gacctcccag
     4381 atcatgtacc agatgacgcc attttggacg aaaggttaga tgacgactgc gatgacctga
     4441 ccggatctga acgaagctta ctgatgggac ctccaacctc taggtacacc gaagacaaca
     4501 cccggaagcg acgctcttcg tgaaaccgaa tggactggac tggatcctta ccaatagccc
     4561 tctgggatac gaggttagat aatggtggag agaccgtcac tgttgctgga tgcactggac
     4621 gtataggtct tttggaaatc gagtggtagt tcccgcggag cctttgtggt ttaccggttg
     4681 tagcatactt cctgggtggg caaaagccat acggctgtcg aacaaggcca gatcacagtg
     4741 tagcataagg aggatgagtc ctccatgaat gcacagcctg cctaattgag gtcatccatg
     4801 ccggtgtaag gcatacgcat gagccaccta actcgtttcc aagctttgtt tgtctcactt
     4861 gggtgattgg aacaagggct ataaactgag atgatctact acaaatcttg ttagggaact
     4921 acctaggact tgggggtctt ctgctatcag cctacttgag acattgagag cgagatggag
     4981 tccaacgagc tgtagcatgc gttctgaatg atcatgcatt caacgttatg aacgttgaat
     5041 taccgttaaa gagcaaaatg gaactgtcat agtactactg gatggatgct tgagtttcag
     5101 ttggaaggcc tgaatgttac aaaaacacat ggagtagcaa actacctcag tttcgtggga
     5161 gttgaagccc ctttaactcc catgaagccc aaaggctgat caaatgactg aagttgagtt
     5221 tagccttatt acagctctgc tattcaaccc ctaaggggaa aagcagtttt taggaacaac
     5281 cgttagccgc taagcatcta tgacaagctt cggaagttta ggcataagct agaaggaaga
     5341 cccaaccgtg cctttcaatt ccgaggaccg attggagctc taatgcagac acttgttcgg
     5401 tgaccgcgtc cgctttgtca ttcctgtcca tatatagtct aagccgtgga cggagcgtca
     5461 ttggctatga catacagtcg attatgctgc agcccggggt ggattacaaa gcaggactgg
     5521 gcaaagcgac agcgtctgac attcatgata tagggtcttg agggtgggcc gtgcacgcct
     5581 ttaaccctca ctcggacaat atcaccgctg gaggcctttg agtgaatccg gcagacaact
     5641 ttattaccca atcaatttgc ctgaacgctt tgcttcgaca ctgcatacga gtttgctacc
     5701 ctccagaggc ttgggagcga gcttggcaat gcgtgaaccc cggcatcacc ggcacccact
     5761 agtctgaagg agagcgttgc tgcgttctgt tactggactg accaactgga ctaacttggt
     5821 cgtttctgcg cccaggaaat atggccgtca ccagattgcc aggttacaag agtcggggat
     5881 gggtggtggg tggttggtgg tacggcttga agatcaatac gctaaatgtg catatcgccg
     5941 gcgccatgct tctatgtacc aacctgtacg aactacccgg ccggccgata ccaagagtcc
     6001 agctgaggag cttagccacg agttccattg gacggattat accgtcgtag aagctggctg
     6061 ccttgtctct agtctctaat agaccctcgg gtgtgcatca ttcgggggcc taaccgtgat
     6121 ggcttctacg cataatggct tctacgcata atggcttcta cgcataacca acctgacctc
     6181 gaagatcctg ccgcaagata tgcggctgca gagagccgtt cactgcgggt gatccaccaa
     6241 ggcatagcgt tgaatgaacc catgctgatc taggccaata cgagtgccaa ataaacgatg
     6301 ctgcccgaca ctgcaagggc tatggtgaca gccgagagtt ttaccaagta ggattgatgt
     6361 gtgaaaagag ttgggagccg caatcaataa tcggtgttgt agagaagacc ccatacttga
     6421 gacaatgtaa gttggaccga ccgcacgtga cttgttgcta gcgctacggc gacccttgga
     6481 aagactgggc tcactcattt cgagggactc gacttatgaa tgagacaccg atagtgagac
     6541 caatgttggc attgattgtc ggaggtcgat ttcagcccac tcgggacaga cttacagaaa
     6601 cctacagatt gcccccctcg tgaaatcagt cagtcgtagg cgctatttgg gttgggacgg
     6661 gatcctcacc gccaaggctc ggcggctcct acccggaccg tgcaaaggct ctcacttgct
     6721 cgcttgctcg cctgacgatc cccaacccct ggaggattca accaactgcc acccatccgc
     6781 atacctagac ccatttacat aatcacctat cacttgcggg agaactttca cacgtgggac
     6841 tcgtcgcacc ggtggcttag ttagctaagc tggattcgtt cggaagcagt gcagtataag
     6901 ctcttgctgt caaaagggcc atcatggccg gcccctcggt tcccggtcgt gctgtggatg
     6961 acgacctcag ccctgacacg gcagccacgg aacccacgag catcatcact ccagaagcag
     7021 acgaaccaat catgacgctc aacgctgtcg aggctctctt ccggggaagc cagcaacatc
     7081 tgttcgcaac taacccggaa gaagacgacg aggtcgctct ccctgatgag gagttctccc
     7141 gccgagtgga acagctcagc ccagtgctct caacactccg aaagctgtcc gcatcgccgt
     7201 ccgggagcgc agaacttctc gccatcgccc agaagatcgg agacggaagc agagatgttt
     7261 catggaggct gcccctgggc cagtccgggg tcttgagctt cttcattggc attataggag
     7321 gccaggacgt gccgcagatg attacggttc acgcgctgcg cgtcattggc aattcgtgtg
     7381 cagacacggg taagtgagag ttccgtttga aaggcccaat tctgcttgac ctgttttgtt
     7441 tgccttgccc agtctgccac agagacagca agaagtggcg gcgaacattg atctcctggg
     7501 ctcgactagt ttgactgacg atataacaca gatgagaaca gagcccgggt ggttgcggca
     7561 aactgcatgc acaggattgt caaccttctc aacaacgact ctatcattgc ctttgttatc
     7621 ccggtgctct tcaacatttg cgttgactac gagcccgctc agatcgccgc ctacaaggcc
     7681 ggcatcaacc ctgagcttgt caccctgatc tccaccccgg agcggctcgc caatgccaat
     7741 gccttcatga acatcatctg caagctgcta ggcctggtct cgtgccagga gccggaggcc
     7801 aactttgtcc accctgccac ccctttcatc ctcctgacgc tagccgcaac ccctgatgcc
     7861 gacctcgagg acttcctggc ccagacgtcc gtcgcactaa cctacctctc caaccaagtc
     7921 ttccaagatg cgtttctaaa gacccccaaa gccgtttccc tgctgctgga ggccttctcc
     7981 aaggcgagtg tcgcctttga catcagcaca ggggatccgg atgaagccgc gcagctcaag
     8041 aatgtcaaat ccatcttcac acaggcccta gctgacgtct cggccaaccc cctattcgcc
     8101 tcagcctgtc cgattggcag cggcgaggct cagaccctcc agcggtggat tgcaaacccg
     8161 tacatcgagc tccagagcgc agcatgtctg gcgctgggca acctcgctcg ctcggatgag
     8221 gcatgtgtcg ccttcgtaca gagcgcgtcg atacatcggc ccttggtcgc aatcttatcc
     8281 agtccctcca atacagatgc ccagctcttg cactcggccc tgagcttcct taaaaaccta
     8341 gccatcccag caccgaataa agctatccta ggcgaggcgg gcattctgga gcctcacgta
     8401 cttccacgtc tctgggccct ggacacccag gtccaagtgc agttcacgtc tgtctcactg
     8461 acgcggctcc ttctggtctc cagccccgag aacgtgaaga gaatatgcgc gcctctgagc
     8521 gccgaccctt cgtcgccggc gaatgaacga gactacctgc acattctcat cagcctgttc
     8581 ctacgctcgg atcaggaacc tacgaaaacc gaggctgcgc gagccgtggc tgccgttctc
     8641 cgcgttctgc actcgacacc tgatgcatca actctcctcc cgaccccgtc tcccactacg
     8701 tctcgggccg cgtcccaggc ttctatcgag cactcaccca catcctcacc caactccgtt
     8761 ccgcagcccg cctcttcgag tttcacggcc cctacggccc tagagacctt ctacaacaac
     8821 cacgataccc ttcccagtgc cctcatctac ctcggcacgc agaagaagtt ccccgtcctg
     8881 cggtctgatg tgtggttcgt catggcgctg atgtcgcgga ctccctcggg cgcttccgtc
     8941 gtcgccagct gtctgcagaa cattgagctg ctgcgggccc tgctcgagac ggtgacgggc
     9001 cacgacatgc tggccgggcg ggaggagctc gataccatcg tcgccggtag cccggatagc
     9061 caacaactcg tcgccggggc gcgcgcagac agcgccgagg caggcgtgtc tggcatgctg
     9121 ccgcagggcc tggagccgca gcaggtcgat ccggccagga aggcgggcat ggagcgggtg
     9181 gaccgcgaga acgggctcgt gctcatcgcc gagctgctgc agcggtgtcc cgagaagctg
     9241 cgcgtgctgc cgctggagac gttccgcgag atcctgcgga ccggcggcga gctggtactg
     9301 aacgatcgcg ccaccaccgc cgacggcgag ggtggaggcg gtgcggcttg actagaccca
     9361 agcacactga tgatgctggg ctggaatatt ttcatggctg acacgcgggc cctggacttt
     9421 gaggacatgc tcggattgat gctccggcct taggtagaag gggagaagat cataggggcc
     9481 aagtcaagtt gcgtgcttac atcctggaat agattttagc atgaggtttc tctggaaatc
     9541 atggatacca aggcatggct cctgggggcg taatcctgtt gccttgatag tctgtctact
     9601 tgtatacatg agacagcacg aagggcaagt acatggacat caggcatcac tagagggcca
     9661 gccgaccccg atattggggc aatgcattgc tcaggcagga aatagaactt ccatcccgtt
     9721 ggtattcatc ttgcatgcat gcgcatggcc aaagtgcatg tcctctcggc ttccgagaca
     9781 ctgactggat gctccatgat cagagagcca aagagcatct cagactgtcg gtcgtgtaaa
     9841 ccgatcttgc tggtccaggc cccttggtga cctgaaactc cattgatcgt accgcattgt
     9901 gttccagctt cgtggtcggt tcagatcgtt gacgtggcgg actttgattg attctttccc
     9961 agtctcggtc ctgattctga ggatatatct gcatgttcac cagagtgcaa agtagtcagt
    10021 agcaccagga agtctcaata acctgtaggt cagtcaaggt ggcaacatcg gcaatcacat
    10081 gggcaagtcc gcatcaagtc acccagagaa gccagtccat aaaacgccag tgcagcatat
    10141 gcaactgctg actcggcaac gcagcaccaa acatatggac aacagaagcc gaagcggcct
    10201 tttttttttc tcccctcaga agttcccttg tggtttgtcc agagatgatg aattatcttt
    10261 ttcattcgtc ttctctagtt gacacgcggc ataagaccag accattccct gtagatgacc
    10321 gaccatcgca accgccgggg caacaacgca cgagaagagt aaagcagagc ccaaattcgc
    10381 gatgatgatg attgatgcct tatccgtact cccgtaactg actgtcaatc tccatccgtc
    10441 cttccccttt tgctgatcct tgcgtcgtct atttcttgtt ggcctcggcc tcggcggcgt
    10501 ccttcgcgcg cttctcccgc ttgccctgct gcctcttgtt gcttctggcg atgcggagcg
    10561 tcgtgtaggc gccaccctcg acggccttgg gcatgtcgct cttcttgacc tcggtgatgc
    10621 ccttggggac gtggacgatg ggcagggcgg acgacaggct ggagacggtc ttctcgacgg
    10681 agacgtcctt gctgtcaccg gccttgggct tgccggcctt gcgggggaag acgacgagct
    10741 tctccttgta ggccttgagg cgggcgacgt tgacggagag cgactcctcg ctcaggttct
    10801 ggcggcgggc atcgacggag ataccgatgg tgggagcgta cagcttgggg ataccagcgg
    10861 cctggagggc gggttcggtc agtataaaat gctacgaggt ggagggagaa acgaattctc
    10921 gggaggctta ggggccatgg tgccttgagt cctctcgaga aaaacgtcgg gcgttcgggg
    10981 tgtaccttca gctcagccag ggtgaaacca cggccggcac ggacgcggcg gttgtacttg
    11041 atggtcgggc atcgcacaat ggggcggagc ttgtcgacgg gacggggagc cagagcggca
    11101 gccttagcct gacgggcatt gcggcggcgg atcttctggg gagcctggat tcgaggaaaa
    11161 aaaccaatgt tagagaccgc tgttcctcat cgcaccactt ctctcttccc ctcgtggttc
    11221 cttcccgtcc tggggcattc aagaatttcg tacctggtcg aagtgggtgc gaacccggcg
    11281 ttgccaatcc ttgcggaagt ctgggggaga aaatgtcagt cgtgcgttct tcggcctgtc
    11341 ttgctgccaa ggcccatcga attcgctgga gcggcgggag cgggaaatag agtctgggac
    11401 gtacggttct tctggatctg gttgttgtgc ttgatcgcct agatgcgcgg aaaaaaaaac
    11461 tgtcagcagc catcgtggat tgcggccaga cgagggagca acagccagca gcagctcgtt
    11521 gaagatagag agagagacaa cggcgacgag agctcctcgc tgctgctcgc tgttgccgca
    11581 cagggaagcc ggcaggacga acgtaccatt gtgactgatt gcgatcaacg ggaatgggcg
    11641 atggtcgaag aaggagatgt tgctgtcggg ttagtatcct cgcagtcttc gatcgggcgg
    11701 gcgggtttcg acgttcgatc cacggcctgg caaaaattcc cactggttgc gcttcggggc
    11761 aacccagggc agaaaagcac gtcccacccc acaccaaaac tctgcaattt ttcccgcgca
    11821 aagggcacaa aaaccctagc ctgcctttag ctgggcccat gtgtggcggt gactctgtgg
    11881 cttgcctgga gctagtggca gggacccgct ttcttttcct gccggccgcc tatcttatcg
    11941 attagacgct cgaggtcccc tgggcaagcc tggaaatcct ctggaaatcc tctgccaatc
    12001 ctctgccagt tcttatcggg ttaccataca gtacaagtca catcttatcg cggtaatcaa
    12061 acggagccgt ctctcccact cccaaagaca tgaccaagtt ggctgcatgc atgcaagccg
    12121 tcttgtcaag acacatacag ccgagttgcc ttgattgact tcacaatctg tataccagtt
    12181 gcatgacttt tcagaaagac caatcccgac tgtagctctt cctctgccgg tacctattcc
    12241 atatacgaaa gtctgattga tgcaccccca aataattgct caacatccaa tccaaccctt
    12301 gattaatctg agaggcggcc ggcaccaatg gggtcaaccg tcgctagcgt caagctgaat
    12361 tgggactttg acgctgcgca ccacacatgg atgatatctg ttggccacct caagacatgc
    12421 tatgccgcag ctatcaacag atctcgatac gctaaaggat gaattcattt gatctacctg
    12481 ggaaccatgg acgcggcacc tgtctaaggg tgacatcgtg cgtcctacat cgacagcgcc
    12541 tcgcaaatga ccaagaccca ccacttgaca gccaaaagta tgctttatgt ccgactttaa
    12601 atgtagaggt tcattataat acaatcgtaa ccctggtcgg cctcattatc caaacaccta
    12661 tgtacaacgc actcattcac atccagtcat ggatcgaggt cagggtctcc cgaccgcgga
    12721 gccgtccaac tccgatctgg gacttctaaa ctcggccgcg ggcacagcca actcggccgg
    12781 ctctgtcagc cgctgcgcag ctgggtcgac atacatctcc actgggtatg tctggtgagc
    12841 cggcgcatag tacgacggcg accatgacgc ctcattattg ctcatctgct gcctgtggtt
    12901 gtcgtagcta ggctcgacac cggcggctgc cgccaattcg ttgttctcgc ggtgcttcct
    12961 taggctcccc cttagtacga gaaccacggc aacgaccgtg aggcacacca gcgccaaccc
    13021 gcctatgaca cctccggcga tggtgcccgt ggtacttccc gaagatccac cggagctgga
    13081 ggtctgcgct gccggcgacg ctgtggataa agacgaagag gatgagtcgg acgctgagga
    13141 tgtgctcttg gaatttgaag gcgaagtctt cgaactgctg ctcgcagttg tcttggcaga
    13201 agtagggttg gcaagcaggg tttccgtcct ggctgccgtg ccgcatgcga tataggagaa
    13261 cgtgaggtcc gggcccgagt ccagaaggac agtcgaacag taagacgccc ccggtaacga
    13321 gctagtaact gcttagcatt aagtctatcc atatcgttgg gctatggacg gccgtatggg
    13381 ggtctctcac caagtaaagg tcgtcaatct tgtcacccct gtcttcccgc agattcctga
    13441 acaggcgtgc tgatccgaac aagccgcagc aagtccacag tcgctggcag aactgaccga
    13501 agttggacag aacccccaaa gagcctgaac cgtgtcgatc cgacagtcgt accccgaatt
    13561 tgcggtcctg actttggacg ggtccccgtt ggcgtatccg catgtggccg catccgtcgt
    13621 gatagctctg agcttgagga tttcatcgta ttccatcgag ttgtttcttc ctctagttac
    13681 gtgcgtcggg gcggcggatc gttgggcccg cggctgcgtc ttctaaggca gatcccatgg
    13741 aggctgctgt acttctgaac cctctagagc aacaggcggc cgagtaggat gtgcgacatg
    13801 gggtagttga tatcccagtg tgacttgaca tccaatgaga cacaccaagg ggcagatgac
    13861 ccgcgagaac tgcatctggt aggctcgcca agcttgtttc ttccttgtag gttcaagtgt
    13921 taaggagaga ggacctcgct ctttcaagga gccctccagc taaagaagga gacctgaagg
    13981 cagacaccga aacatgagca aaggctgtgt ttatcgtcgg atggcccgcg aagtcctggg
    14041 aaacacagcg ctagtgtagg agcccttccg cctgcaagca cgaccccgta ttgttgcatc
    14101 agacatcctg gtattccgtc tggctcgtcg acttgagcat ccagcagagc agtactatct
    14161 agcaggattc tacacaggcg caacagattc caggccctgt ctcaggctgg cagctggcca
    14221 tgacgagatt cgcatgctcc gatacacaag attgaccgcg ccgcactgca ggaaccctcg
    14281 taacaccgcg agtcctgcaa gtagctgggc cttagtgaga ctcgcgataa gctatgcgtc
    14341 caagtgcctc cttgccatct cgttgatacc gagggaggca gattgagaat cgatgcgctc
    14401 gaatagggcc gtggcggagt tcacaggaga gagccgtgtg gtccgtgttg tcatttcccg
    14461 agctcagtac ccaaggtaga cggcccgtcg tccgaccaag gccgctgacc cccggcgcgc
    14521 gttcccattt cggtattagc agccgaaacg ggcatttgca gttcgcggtt aacggcagct
    14581 ctcattggcc aatacttgga cgtgggtatg cgatgttgga tgttggtgca tcctccttta
    14641 tggaacgaat cgcctcaaaa gtttaaacgg gtcgttacgc gcccagcagc actggaaact
    14701 cagaatggac aatgagccaa atgatttgat actttcctcc atgttggccg atggttcctg
    14761 cgggaccctg ttgctgcgtc gcatcagttt catcgagagc acattcattt gcccacaccg
    14821 tttctcgcct tgagtctttt gttcctttcc acaaccacac ttttaacaca cagcaattga
    14881 gaaaagtggc aaaggatctg agatgggaag ctggcccccg gcttttttgt caccatgaag
    14941 cgagtccgct tcgtcgcgat ccaagtcgtg tgcctctttg tcgtagtatt caccgtcctg
    15001 ctgggataca acagcctctt tgcaggctca tgggaacgat ggaagcctat cttgctccat
    15061 ccacattctc ccccaggtat gaaaatatcc ctgcagaaga aaccctttcg cacttcactc
    15121 gtcacagccg tccgaatctg acatgcgaca cagccgagaa tgaaggctcc agacaagcag
    15181 cggatgccat ttcccccgtc actcctccgc caccgaccaa ttcagtggag aaaaagctgg
    15241 gagatccgag gctgtacgag gtggcaccag tctatgtcgc gtctatcatg gatccagatt
    15301 atactgtgat tccccgcctt gagtgcccca cgctgcacga accgcgatat gggtatctgc
    15361 gggccaccat cagctcgact cccagcagca acctcaggta tttcttcggg ctggacttgc
    15421 gacagtcttt caaagtactg ccgcgtcttc tgggctccat cgtagaagcc gtgcggttcc
    15481 tcggtccttc gtcatgtgcc ttatcgattg ttgagggcaa ctcggacgac ggcacctttg
    15541 aagttttgga ccttctgcag ccggagttgg agaagctcgg gttgaagtac atcttccgcc
    15601 acaccgatgt agactcgaaa gaaggcgaac gtattaccaa gttggcagca ctgcgaaaca
    15661 tggcgctcga gccgctgcac tcgaaatctt tgcacgcgga caaagacacg accgtggtat
    15721 ttctcaacga cgtagccgtc tgttcggaag acatcctgga gttggtacat cagcgtgtac
    15781 tgcagtcggc agacatgact tgcgccatgg actgggtata cgtgggaaac gatccaactt
    15841 tctacgatgt gtgggtggct cggaccctca aaggcaacac attctttgac atccccccgg
    15901 acggcaactg gaacagcgcc tggaacctgt tctggaacga ttcagaatcc aagaggagat
    15961 accaagagat gcttcctttc caggtgtacg cctgctggaa cggggcggca gtgtttgggg
    16021 cggcaccagt tttgggccta cctccaccca acaaagaggc atcgcacacg gtcgactccc
    16081 gaagaatttc gttccgaagt gcacggcagg gagagtgcca tgtcggcgag cccacactct
    16141 tttgcaagga catgtggtgg gctgggttcg gcaagatcgc cgtcgtgccc actgtgaacc
    16201 tcgagtactc tgacgaggcg gccaagaaga tcaaggacct gaaaggttac acatccaagt
    16261 ggacagagtc ggagtcaaag gactcgttga ggatagaatg ggccagcgaa cccccggaga
    16321 atgtgaagtg catgcctggc tgggagaatc agtcttggcg gccgtggaac gagacactag
    16381 aggaatagat agacacatga ctcaacccag acctgtacag tatattgcat tgactaagat
    16441 gtacataaac tactgtacga tgattgagcc ccccctacca atttaaagtg agaagtcgtc
    16501 cttgacgaca agtgtgtacc cattaacgct taactccgaa tccttgagca cacaacgcat
    16561 tcggatttgc tgatggaggc caagcatgta cgggtatgat gggtcccaat gtggcaagaa
    16621 gtccggaacc agaatgtggg actgtttctt cagaaagttg tacagtgatg gctctccacc
    16681 acccgagatc ttggggcctg ggtctgcgcc gccttcgatg aggatttgga gggtattaac
    16741 cagatcctca ggtttgtcac ggtcaggacc gatactcata aggaggttgc gctgcatagc
    16801 tttcctgagt atattgattg ccgtagctcc acttggtccc cgttcattga catcggcgcc
    16861 tgctttcaaa atactggcaa gggcacgagg gtgtaccggg aaggtgcagg cttcgcggag
    16921 gcactcatac gccgcttcgg ggacggcaga tatcggcaga cctagattct tcagacatag
    16981 gtcgatgttg gaataatcat cggctgtgag tgaatgcatt agtagcagag agatcgggtt
    17041 cgaattgtgg ctcatcatga atccagtctc gtccggagta ggcgggtgaa gcagtagctg
    17101 cgcaccacgc tggaagaaca gacgcacgag atcccacctc cgccctatga ttgccatgtg
    17161 gagggtagat tgagttatac aagcgcccct agctagaaac tcttgtgcca agaatgccgc
    17221 gttgggtatg ggtgtgcgca accgcgcaag attgtggagg cctaggagga gagttagcca
    17281 agagatatac aaccggagat gtgtcagttt tacaagtttt tccttctttg ctgacccaag
    17341 tggcatcgtc tgcaccggcc gcaagaagca aattgctaac cccaagatca ggtgcttgag
    17401 aggctagcca tagggttcgt ggatgccgac caaaatgacc ggccttgtct cttcgaagga
    17461 gccaacgcag tccctcagag tacagttctc tttccctctc acgctcagtt tccctctgaa
    17521 aggtgcttgt gtgttccccc tgtccgtgaa agcactctac gaacccacat ggtgggtcga
    17581 tgctgtaacc gggcccgagg agacgttcaa gcatgttttg cagtccttca acggtgtttg
    17641 ccaaggccgc accatgccga atcagcagat cgcaaagatc gaatcgtttg gctgtgaatg
    17701 ctagtgaaag cggatcgtct tcgtcttcgt ctttggcatt gactttagca cctcgattca
    17761 gcagcaacgt tgctactaca atctggactc ttgcctcctc tgccgtttga ggttcttgac
    17821 gggagcaaat atcactaaga gcgtctgatc tccaagtggt atcgatgctg ttatccagaa
    17881 gccagttgac agtttcaact atgcagctgc caccaacgat tcgtgatgat ggaagtgaac
    17941 cacgcaaaac cgaagccagt ggtgtctctt cgcatatatt ccgatcatca acgctcgcac
    18001 cagcctgaag aaggagttcc atgatcggaa aaaaacgagc ctgtgtcgcg agaaacattg
    18061 gaggagcaga ggttatcgcc agcgggaaaa ggtctccctt gccgcggaga agcttgtcga
    18121 ggtcgaattg cttcattcct tgcaccgagg cgcccttgct tattattagc ttgactaaat
    18181 tatgccggtc atgatctgtc gcagcagcca ggctctgcag ctgtggtcca cggttaggag
    18241 gggagacatc gaatggatat tcaggcatca cgccgcacat ttcaatgtac caaggatgcg
    18301 gccgagtgca gcagagatcc aacgggcgca ctacgtacag gtcatcgata ccctcgatat
    18361 ctgcttctga tgcgtctgaa ttctcccaga gtgcgtcgac gcaattggcg ccggctagga
    18421 tgtagtccat ggctaatcga aaccagccaa atagacaggc tacgtgaagg acagagcacc
    18481 cgttcacttt cgtatttggg tcggcccctt gtttcacaag ccaatgcatc acatctaagt
    18541 tctggcttcc tcgatgagca agttgcaggg gcgtgttgcc ttgacagtcc ctttggtgga
    18601 tatcaagccc agggtatttg tcgtgggccg attgtagcga ggaaaggcag ccatggaagg
    18661 ccgctgtgtg gtaaactgtg gttgtgccat ccccataatg atttgggcgc gcatccagat
    18721 acagcggaca aacgtatgag atgagcagat tggcagcatg tgcgttacca cagcacacag
    18781 ctgtatgcag aggtgtccaa tcaggaggta gtgcatctgg ctcacttgcc tcgtctcctt
    18841 cttctccatc acgcaaaggc ctgcagcggc aatacccagt tgagggaggg ctaagatgcg
    18901 cgtcatgctt gatcagcaac tccagcgttt cttgtgaacc atgcctagct gcggcgtgca
    18961 atggatacca actgcactcg aagcgtgttg gggtcccgct cagtagctca ttttcagaca
    19021 gggaaggatc gtcatcatca gtcgttgtgt tatagtccga gaagtcagct tcgagactgc
    19081 ctacttcatc catggatgaa tcgtggagat catcattgct atcgcctaat gaatcctcac
    19141 tattttcgcc ggcacccgag gcgggcaagc ccgcgctttc atcggagatc ggagatggca
    19201 gttcgcctgc ctcaccaaga cgctcagaga catgcgagcg atgcccgtaa acaaaatcca
    19261 gaaccacgaa tggatccaaa aagttaacat cgggcgacag gccatagaaa tcctcgacat
    19321 acgcgtttct gtaagctcca aagattctgt acctcgcctg cctacgggtg gtcccgaatg
    19381 gccgattggg atctgcgcca gcgccaagga gcttggccac tagacctatg tttcctgtct
    19441 cacacgccca ggtgagcagg taatgatgtc cggtcactgc gcgctcatat agcagcttat
    19501 caaagattga atgaaatcga cgacaagtca gtgaaagcgc gcctaggtcg tgcatgtgat
    19561 cgcagctttg gctaatgagg agaagcagct cattaggaag ctttagaacg tagtccattt
    19621 cgaattttgg ttgtgatgct gatgcagtgg tgtgcgaggg gcgtgtctaa agacgtgaat
    19681 gatgagagtt tgactgtcgc gtacaccagt ggagaggagt tataccttat ctgtggggca
    19741 gtgacacgtg ctcacttgtg gagcatctgt cttgcccgaa atacacgatg catgagtgat
    19801 aggccaatag aaggaggcga ttagtaggaa aaggacaaaa tgacggcggg ggagctgcga
    19861 gtattgcttt tgttaacttt caggcctcaa gtattagtct cggaacaaga ctgccaatca
    19921 cgcaaaaagt atgagtcgag cgctagctgg tcaccccaac agttccaata tatgtaatta
    19981 caaagatggg tcaactgccg ttatcgcctt ggctcttcgc tgggttcttc gacgaccccc
    20041 tccagcgttg acttcttcag gaccaacgac gccaaatcca ccaaacttct gctcatcaac
    20101 aactcaagca cttgcaaatg cgctagtaac tctttcgcaa tccagttgcg caactcaata
    20161 gcgttcaagg agtccaaccc aagcgctgcc acggagaccg aagccttctg tgtaagcatg
    20221 agctcatttg ggatcatcaa tatagccccc agtttgtcac aaagtcccgc agtgacgatt
    20281 tctacgcact cgcttacact ctgtgcacgc tgcagcttct gagaaatgga gagcgacgca
    20341 actccgttca acatatcgtt gcagctccgt ttatcaagag cagcgtcccg aagatgagaa
    20401 aacctgccat cggatgcgta atatggaagg tcggcccccg gtgcaacact gaagtctagt
    20461 ccggtgacac attgaccacc gcagtgcgcc tgaaccatgc cgttgattga cagctccacc
    20521 agggccaaga cctcagattc aaccatggtg tttccagaga gcgttttcaa tacctgggtt
    20581 tgcctctccg tgttctcagc caggtatcca acgtcctcga tagcggtaag gtccaaggat
    20641 gtcgcaacaa ggccttgatt caatcgatgg tgcattaaag catcgaggaa agtattggct
    20701 gcagcatatg cagcttgacc acgattcccg acgataccgg cgacagaaga caacatgata
    20761 aagaaatcca gacgggtgtc aagcaatgcg ttatgaagat tccaagcacc gttgactttg
    20821 ctgcgaacca cctggctata ctcctcaaaa gtcatcttct caaaaagaac atcctagggg
    20881 aacatgtctt gtcagcgtgt atctcccggg agggtgatga gatgtagaac ttacccggag
    20941 aaccatggca gcatgtatca ttccacggat ggggggcatg gtctcctgta tcgtcgcaat
    21001 gacagcgctc acgcttgctt cgtctgctat atcacaggcc ttgacgtcga tgaccgcccc
    21061 aaacctatgg ccttcttcgg atagctggca cagctgatgg ttgagcttgc cactgcgaga
    21121 taatagcaca atgtgtcgag ctccccgatg cacgagtctt ttcgctatcg accttcccag
    21181 tccccctgtg ccaccagcaa tgacgtaggt agcgtcatgt ggtagcaagg tagatttaac
    21241 tgggggatgt gttgcctgtg atagttttca cgtgagcctc aatcattgaa tgtcaggatg
    21301 ggcacgtacc ttaactcggc caccagcttg gtgattaacc acaagcttcc caagcgtctt
    21361 tccgctctgc aaacccctca atacagtcac tatgtccgac atctctacaa aattgatggg
    21421 agagatgggt ttcaccagac ccttacgcaa gagatccatt gcggcagtca gaactcgccc
    21481 cattacaatc ggacgctcca tggcaacaag cgtaagatcc actgagctga atgtgcagtt
    21541 atactcaaac ttgctcatct caagccttgt attggccgta atgtctctct taccaatctc
    21601 aatgaaccga ccgaaatgtg ccatgcactc ccaggtctca cgcagtaaat caccggccag
    21661 agaatttatg gcgacgtcga cgcccgcacc ccctgtcgcc gctttgaggt ctgcgccaaa
    21721 agcagtgcta cgactgaaga atatgtggct ttcggggact gcgtatgtat cgacaaggaa
    21781 cttcttcttc tccgcgctgc caacggtagc atagatctcc gccccgatca tttgtgacag
    21841 ttgaatggct gcttggccga caccgccgga cccagcatga ataagcacgc gctctcctgc
    21901 tcgtaatcgc gccaactcaa tgaggccgta gtatgcagtg ctgtatacta cgggaatgga
    21961 ggctgcagtt tcgaagctca tatcgttggg aataacaaca gcgctagttg ctgggcatcg
    22021 ggcaaacgtg ctgtaagcac caaaggacat ggcggcaacc cggtccccga ccgaaagcga
    22081 ctgcaccttg tcaccaactc tagtgacggt tccgctgcac tctatgccga tgtaagggct
    22141 gacgagttgg cccatggaaa taaccacgtc tttgaagttc acacctgtag ccgcaagcct
    22201 gacctcaatc tcgtctttac ccaacggtcg ctttacatct gcgtcgtcaa gaaaatagat
    22261 cgagtcaagt gcgccaggtg tttcgattgc gatctttagg ggccgaccag gctgttcaaa
    22321 atcttgaaca taagggtctg agacttgcgt ctcacggcac aatgccaggt ccatctcctt
    22381 ttcctgatag acccggggta ccatgagatt gccctggcta tcctcagcaa actcgtagtc
    22441 caatgctaca ccatcaacca ctggatcaag tattgcttcg agagcttgaa ttataagccc
    22501 tgaacttcgt agggggttta gctgggatga aggactcaga tctaaggtcg ctgcagcctt
    22561 gcttaattcc gaacgaactg ttctgagaag tccttgtgca acattcatgt gtggcctctc
    22621 tgcgttcatg taggcaccag agctaaccca gaggatggaa gaacacccaa ggaggagctt
    22681 ttgtaccctt tcgaacgtag ccgcggacat gttgtaaagc aggggcgcat ctaactcgga
    22741 gagacagatg taaggactct gtgagacctc gacgttctca aagctgcaaa cagtcggttc
    22801 gatgcctgaa cggtcctgta tcagacttat caaacaccga agaagcgggt cggttctagc
    22861 cttgctcgag atgacgatta cttgtttttc tgtgaaatcc aaactccttt tggatagatc
    22921 gccatttgta tcaggtacgt gctgtatacc attctgtatc gcgccgttcg ggaccacgca
    22981 attatggacc aaaccctcct ggaatccgct gctactcgta ccattgatct ctcccacaga
    23041 tctggatgat ttgttgatga atgattccca tttcacttta tagcagagtg gccgtggggc
    23101 ccgaacttga gtgcagactc cttgcacggg catcatgcgg aagccgtcaa gtttcaccac
    23161 cggctgggtt ccgtcgggag tacaccaagc ttgtatacaa aagtctactg gtgcgttgtc
    23221 tgccgctatg gatgatcgct cagctacgac ttcgacctca tctccagtgg ttctagggac
    23281 cgatatgctg aactcagcct ccttaatggc ggaaggcatg aataaggatt tcatgtcacc
    23341 acaacccgct cccaggatcg ggaatgtgag ctgaataatg agatcaatga acgatggaga
    23401 caagatggaa acagtctcgt agtttgagtt catggttgac gaggtatcgg ggaccttgac
    23461 cttggctgtc gaatatctcc cacaggtctt cacgtctcct gaggactgga tgcgaaatat
    23521 tggcccgtag ccagctccat ggctatccag ttcggaatag aaactctcca gagacacttc
    23581 attcgtgaca ccattggatg acgccagacg accagctgtg gacaagacac tggaaggacc
    23641 gactgtacta cctaggcctg ccttcttgat ggcaactagg cctcggcagt gctcaatcca
    23701 tcctctggca tgtgaccacg atgagatgca gaattcgtcc cagtcatccg agtaagaccg
    23761 agtgccctct gcatatgctt gcagggtgac taaggtctcg tattcctcgc catcatcaag
    23821 aatgaaggct ttggatgctt gcacttccct caacttgaat ccgtcgacct gctctggact
    23881 cacccccctg agctgggctc gctgcgacgc cgcctcaact gccatgcaga ggtagccggc
    23941 caggggaaag gttaccagag actgcatttg atggtcctta agccatggta tttcatctga
    24001 attgatcaca ttgcaccagg atggccgtgt ctcgttgtag gagtcctgta atatacccag
    24061 cagatcatgt ctgccgtaag gcttaaggcg atgttgcctg cttacgcgcg attcatgcca
    24121 gtacatgtgg ttcgaccagg gatacggata gaggtccgta atgagcgctg gcttctgcag
    24181 accaggatct gtctcgttga tggcatcgaa gtcaatggac tggcctttga cgaatagcgc
    24241 agctgccaac tcaaccatag aagccgtcgc atcctggttg cgcaccaatg aggcgtggta
    24301 tttgactttt gcagcacctt ggtgtccaga agtcttgatg atctgcttta tgggaccttc
    24361 cagggcagaa tgaggtccaa tttcgataac gagatttggc gatgacatgt cgatgagctc
    24421 ccgcatcgcc ggagaaaaca acacagggcg agtcaagtta tcaacccagt acgatggacc
    24481 catgtcagtt gctgaatcaa gctgcgtgcc caacagagag gaataaaact tgacatcaga
    24541 ccccatggta gaggatatac cttgaattgc gtccagatag tcctcagcag cgagctgcat
    24601 atgaggagaa tggtatgcca tgtccacatg tagcttgcgg ttgaatattt ctcgttcagt
    24661 gagctccgca gcaagctggt cgacagcctc ttcgtcgccc gacattgtga cggacgctgg
    24721 cgagttctca cacgccacca ccaccacccg tgtcaaggaa aggttgcgga tgatttcttt
    24781 cacctcaacg gccccggcac caacagcaag catggatcca cgaagatgag gatagttggt
    24841 cttcaatttg cgggctgctt gtccgcgatg atacgcgatc gccattgcat cgtcgagtga
    24901 gatagcacct gcggcaaacg cggcggcaat ctcaccgctt gagtggccag tcaccgccga
    24961 cggtcggact ctccaagacg ccagcaatac cgtcaagcct agctgaatag ctgtgcacgc
    25021 aggttggctg atgtgtgcct gggcaatatt cgatatgctc ttgtctttgg ataattcttt
    25081 gataagggag aagtctgcac caagtctttg aaggcattgg tcagcagcct ggagtacctc
    25141 ggcgaatacg tggtggctct gcatcagctc ccgacccatg gccgcccact gagctccttg
    25201 tcctgtgtaa acgaaagcca actttggtgg cccaaaggac ctagttggaa gagttgtggg
    25261 attgttcagg gctgaagcga gatggtcgac atttgccgct accaaggcga tgcgccatgg
    25321 caggtgagac cgcctgttcg ccagagtgta tgccacgtcc cggagcagac gcttttggaa
    25381 aaccgctggg tgctgttcga ggtagacgct gagctgcgag accatcctct tggcggctgt
    25441 cccgtcgtgg gctgaaagaa cgtacaactt tggtgcttga gcttcggact cctgtggtag
    25501 ctccgacgat gtcagagggc tgcgtgctaa tacagcgtgg gcgtttgagc ctccgaaacc
    25561 aaaattgttg acactgatga agcgtttgtc tttaggccaa ggacggatat ttactggtac
    25621 ctatgaaagt tagcatctcg tgcttgtttt ttagtggacg ctacgactca ccttcatgtt
    25681 ccaacggtcg agtggaatct tgtcgttggg cttttcgaag tttatgttcg gcagaatgaa
    25741 tcctttgtcc agcatgagag atgccttgat aattgatatg atgccgctcg cattctcaag
    25801 atggccgacg tttgacttca cagagccaat atacagcggt gctctcttgg tccggcccga
    25861 cccaaaaacc tgatataacg cggcagcttc gattggatca ccaaccttgg ttcctgtacc
    25921 atgggcctca acgaacccgg cgtcctcggg attgattccg gccttcgcgt acacgtcgcg
    25981 catcaatcgt tcctgcgctt caccgctcgg ggttgacagg cctatatgac ttagcatgga
    26041 gtctgaagtg tagtaacatg gatagtggat gcttaccaat ggttttgccg tcttgattag
    26101 tacccgtatt gacaatgacg gaccatacct tatcattgtc cttcagtgcc tgatccagcg
    26161 gcttcagtac tagacagcca ataccctcgc ctcgcgcgaa acctgattcg gctcgatggt
    26221 caaaggagaa cgtcttgcca tgactattga atatcctgtt tgcctattaa cacagtcata
    26281 gttgatgagt acccgcagga gcgtacccaa gcatagacat cgagacggcg tcatccggct
    26341 gcaggtgcag gctgcatcca gcaacaatgg cctgctccga ctctccagac cggatacttt
    26401 gcactgcgtg atgtaacgca tacatgctcg aggagcacgc tgtgtcgacc gtgtagcagg
    26461 gtcctcgcag gtcaaaataa tatgacagac gcccagcttg aatagactga tggttgcccg
    26521 tcgcatcgaa cattggcatt tgattgaggt cgcgcagcga accaactcgg taatccgatg
    26581 aacgtccgcc aacgaacaca ccgatgttgc gccctgcgat cgattctttc gggatgccag
    26641 cattttcgaa ggcctcgtag gcacactcga gtagttgtcg ttgctgcgga tctgcggcat
    26701 gtcaatgatt gctgctaggc accattcgta agttgcatga gctcttaccc atggctaaag
    26761 cctcctgatc tgtaatattg aaaaagggag cgtcaaatgt agacaactcc cgatccagga
    26821 agtatccgct acggaaattg atgcatcctt tcttctgtgg gtttggatga tagtaggcat
    26881 ccttagagaa tctatgctct ggtatctcac accagccgct gcgagagcgc gacaacaacg
    26941 tccaaaagtc atccaacgtt gagacgcctc ctgaaagacg gcaggacatg ccaacaattg
    27001 ccactggcgc cggggcacca ccatcgttgc taaacatggc cggtgctaat ttgatagtct
    27061 tgctcagagg tagttctagc ttcaacggag tgggaacctt tgcttctcag ggggtttgca
    27121 tcttcttatc tgcacccgtt cgtccaccgg caagattcac tcgactagac accacggctc
    27181 ttaaaacaag ctttatcgcg atgtgcgttg tcaaagagtg tcatttggtg cgtaatttaa
    27241 atcgatagac ctttgctcca ataaatttga agcccagata atgactgaac ctcgcaatct
    27301 tagctgatga acacacacct ctacggaaag tgatctacga agttatagtg taaagagctt
    27361 ataatctcaa tccggagggg tactggttga atctaaaata cagtgcgtat ggataggctg
    27421 cgttggcaac acttcagtcc tcggcaatgc aaccccacag gagcgactag gagcaccaac
    27481 acaaaacaaa ctttattccc ggagcctccc acgtggaggc agacaccaac gtctatccag
    27541 gtctagcgtg atgacgacac tggcaattgg ccccaattaa tttactgact atacttccgg
    27601 cttgtcgata accatgtact tcgaagcagc tgggttattt ggctcactgt gttacgggtg
    27661 ccatccaagt ggctcaccgc tcgtgtgctg ctaccatggt acacgtttct catattttta
    27721 ttgtattttc tacccttgcc taacctatcc cttgcttaat ctcaccctta accaatctta
    27781 aggccttcct tctctgttgt agaggggatt agcaaacgac cagaacaaga ttgggtgaat
    27841 ggggtttccc cctttagcgc cacacttccc tcccgtcacc gggattcaca agaccacgaa
    27901 gaggcaaact tggttcaccg tagctttgtc acatgctgat ttccaaagac tcggcatttt
    27961 gggttcatat aataaaatag tcaagagtct agcccggcat ctgtgcattg ctggatctct
    28021 acccttgctg gcatcacagg aagcatcgcg ataagctaac tgcattcacc acatgcctcg
    28081 ttgactttgt tacaaggggt agcaaaaaca taacaggaga caagaaaaca agctattaca
    28141 accagtacca ttcaagcttg tataccattc gtggtcgaca gtgagaactg acttcgacgt
    28201 ccattcaggc attactgagc atgaagtttc tttgcttaca tggcgcgttt gggagcgcag
    28261 cggttagtgg ttcacctatt gaataattat caggtgacgg gttactgatt actgtcatct
    28321 agggcttcaa agtgcagctg agaccatttg tcgatgaggt cgcccgcgcg aattccagct
    28381 ccttcgtatg ggtagacgga ttgcacccat cagaggcgcc cgtcggctat acagaattct
    28441 tcggcggacc tccttactac cgccatatgc agtatgaagg tactgaaggc ctggaccagt
    28501 tgatgtcacg cgtccgcgag ttccctgagg gcttaggtgc ggaggataca ctccgcttct
    28561 tgatccgagg gtttgacgag ctaccaagca aggctctcga agagtccttg ggccggctgt
    28621 ttgacatcat agataaggat cccgagattg acgtgcgttg ctgtgaccca agccacgcat
    28681 aacttgctga caatatcagg gcattctggg ctactccgaa ggtgcaattc tagcttcaac
    28741 gctcatatta gaagaacaac ggcgactgga agaggagggt attccgcgcc gtatcaaggt
    28801 cggttacgct gcttgcaact gtgaggtgaa tctaatgcgt tttcagggcg ctattttctt
    28861 ctcgggctgg ccgcccgtcc ggtatcgaga tggcaaaatg caacatctgc tagcagatga
    28921 gtgcgacagc atcgttgacg tgccaacgtg ccacattgtc ggctgtaacg acccttatat
    28981 ccacggggct atagcactct acaacatgtg cgacgaggat acggtggtac tgtttgatca
    29041 cggcaagggg catacagtac cgagggataa gaagacgatc aaagagctgg cagaaacaat
    29101 taccatgacc ataaacagaa gtacatgttt gttgggctaa gattcttaag ttaaggacat
    29161 ctacagtctt ggtcttgcta cgatacaatt tgttagaaca actattaagc gcagatagta
    29221 gtactgggtg tactaaaatg cagaagcctc atatgtgagt gaaactttgc aaatggcttt
    29281 cttcaatgtg ttgcctaaat atttactctc cattggctca gggtttcttt atgggttatc
    29341 aaccgccttg caaacattct tgcgcaaata tttccccgca atcaacgtag cgtgaggact
    29401 gattcttcgg agcctatttg cacgtgccag gaaaagccag tccatcggca catgttggtc
    29461 gatcaaagct tgttgcgcgg gtctgtaaat catattgccc agcctggcaa gcgtagctat
    29521 gccgagggcc caccattcgc ttgactgccc aagggacctg cattagcatg ttctaggcca
    29581 gccaacaagt caactaacta agttaaccat ttgataacca tcgacatctg gttcgccgat
    29641 cgtgacagta ctgagcaaga tctttcaccg caagtgatac gtacgtggga cgtcacgtag
    29701 atctcttaac cgaaagagga tagcatttca acgggtagaa tcacgaaatc aatggtattc
    29761 ggtactacag gtcatcagtc tagaccaccg atattatgat ggcaaggatc cacatcataa
    29821 tacaattacc gatatccgtg cgttgacgat ctgaaggggg acgaagcagg agaggctgcg
    29881 tatttggagt cgaaaagcct cgtagtttgc ccgaaggcgg ttagacctac tcatcttact
    29941 agccactctc cgtcgtatca ccttcgtggt gtttgtgaga tggtcttcga ccacgaagca
    30001 cgagccgtgt taccggatca tcgccaacgc cggggtataa gtgcggagtg ccttctgcgc
    30061 acggggcgct cccgataagt tggcgctttg gccgctcccg gcgtaaatat gcgtgccgat
    30121 caggcactct tcacccctga gttcttgccc acatcccgtg tagtcgctct gccttcgtct
    30181 gcctcccatg gttcaaaaac ccatgtctaa agttgtcgaa agaaactcaa acttcaacgg
    30241 ttggctgcca tctgcgaacg ggcccaatgg ccagacctca caacgctgct cagcctatca
    30301 cagcaaaaat agcattctac cactgtgaga atgaggtgat ggcgaaatcg cttgactctt
    30361 cgagacttga gttcaagaca cccgttcctg tagacaattc aaggaagaac ctcaattgga
    30421 caagacgtcc ggtctaaaga cagcaggacc tcggcaccgc cgttgcagcc tctctgcctt
    30481 tcgcggaaac aggttgaggc ttcaggtctt aacgattaca gtccgagtag gccaaagcct
    30541 cactgaaacg cctttcacgt agttacaacg gccattggcg tttccaacta ggccgtgtta
    30601 gcgctataat ccatctctac caatacgcaa gtgacagagt caagatgtat gtatatacgt
    30661 ggtcaccact cattgataga aatttaccgc agaatcctgt ggcaggttta gtttacaccg
    30721 taacgaacgc gatcccaaga tgcgtactgt taacactgaa aatatatccc gatcttcgtc
    30781 tataagttta tatccaaatc aaggtcgtag tgactgtcaa tccggcgcca ctagtggcat
    30841 gttcttagaa ggtattatca gaccatcaat gattgtgtct tcatagcggc atgtgaaagg
    30901 gttattgaaa aaaagcagga cccgacgttg aatttcacgc cttgaatgca tttctcagaa
    30961 gcaaacacaa ggctttattg aatcagattt gggtacgcac ggatggtgtc tcctggagct
    31021 taaagcagca caagagataa taagagtgtt aagtcaatac tctgctcccg aacagtaaag
    31081 gaaggaggct cttttgttga tagattaact atctaggtaa attggtccat cagtgctctg
    31141 aacagtaatc cctgagttaa ctgtcttaga ggatattgag attcaactag gagtctgtca
    31201 gtgactatga aaaatggctt ccgctcgtcc aatatgtcat gaaaggcacg attattccaa
    31261 agtgcaaggt gatacgctcg tggccgtagt actccagacc gcggcggtgc ttccgtacaa
    31321 gctctgtcgt atcctttcca ccttctccca tcatcacttg gtaggaattt ttggtgagcc
    31381 gcatcgaccc attcgcgggg tagcgctgaa gctcattcca ataaaacgta taccgctcgt
    31441 gaacttggac gtagctgttc ttggaaagtc ttccagacat caactccagc atgacagatc
    31501 cgatggtagg attagcaccg gcagggtgga taggcacata gtacatcatg acggcgggcg
    31561 gtctgtttgt ctcctcgatg ggtctgcccc caaacgaggt caactgcagc tgtggttagt
    31621 gagaagagag acatggggag aaaacgctgt tcatgtacga ggtaaacatc cacgagatca
    31681 tgatctccgt gatcgtaagg tgagactacg acgacggggt gattgaaggc gccttcttct
    31741 ggtctgcaac caactcctac ggctctcggt ggtaaccagc aaatggtgcc gggcaatggc
    31801 cgttctgtga gcttttgggc aaaagtgtaa gggactgtag gttgcattgc cgatgatgta
    31861 gccatttttt tttcgaagtc gtaactgaca aacttggcga ccagtctcaa ttgcgagagt
    31921 atcgacggcc aagcttgaag ctgccatggc agcaatttat atcattgctc ctttccaatc
    31981 gtggcagcta tcatcgtgtt cgtccgtgcc ttcacccata ggctttcaaa gaggtatgcc
    32041 acgatactca agcatagcaa gcggacagat cagaagtaat cgtggatagg tcatcttcat
    32101 cttcttcaag gtctcacaaa cagtcacttg aaactagtat atcaccaagt catacgtggt
    32161 aatgtctttg tgtgcagata ttttacaagt cgacagtcga caagtccagt cgccaccggc
    32221 cacgtcagtg ttggtgcgat agatcagata gccgcgtacc gaagtataca tcgtggttgc
    32281 agagaaaaag atttacatcg catctatatt gtgctgtgtc tgtagatgtt gatatgtcac
    32341 gatgccagag cgctctgagg gggtctgcgc taagggcccg ggtgcggaaa ggggctgatt
    32401 gggcagaagt tggaacgcga tggggagaag ccatgagttg tgtttgacag actactggtc
    32461 ttctagctcg catcactgat caatagtccg aatgcggaat gcgtcggttc ggaagagtgg
    32521 tggtgccgac gtcgatcatc aacaccagaa cttcacaccg tcttcctgtc cattcggcaa
    32581 ggtggcgact tggcgtcgag gacggccgtt gcaaaacccg aaagtcagga catcgtcagc
    32641 cgcacaaagg gaagtaaaca acaagaatga cacacaggtc gtcgaaaaat agatcagaag
    32701 tctcagcatc tgcgacctag agcgcaggcg cgtgtttgga cccctgcgag tgatgaagca
    32761 gttctgaaac ccaccgccag tagaggttac gatgtgacgt cgagcgccca gcactgcgat
    32821 gcgaggcaag ccgagcttct gggtttgggt ttgggaagag gagagtggtc cctgggtccc
    32881 agacctcagg acctgccagt cccaggggga gagagcacgg acgctacggc gcggaactga
    32941 tccacgcgac tgggaaaacc tgtggccagg ccgagggccc cggaggaccc ctgcgtgtta
    33001 acttaaactc gcgggcaagg ttgagaggat ggggaccctg gaagggaaga acagaaggcc
    33061 agaggcgtct ggtcagctcc aaccttggaa gtcagccctc gaggtcttgg aagcgtgctc
    33121 gagtttcggt ttagactttt tctggcaata cgaacacgtc gaagctgtcg gacggatccc
    33181 gtatgcattg agttggtggg cattctggca tgccgacggc cttctccttt tgcgggggtg
    33241 cagcgtggtt cgttcctggc ctggtgttat tgtcaagtgg gcggcttttc gggctttgcc
    33301 tagcccccaa aaggtcatgg gttggatacg gtaagctcct gtccaggaat gcattatcga
    33361 tccggttggg cgtgtgctgc tcactgcttg taggcttgac gacgcatctt gccggtttcg
    33421 cacacgtagc actcattctt gtgtgtacaa ggctgaatca ggatgcttgt ttttctcact
    33481 gcaggccaga gacagggtaa tcaaatcggt cagtcgttga accagatctc agtggcagcg
    33541 tgttcaggca ggcccgtgga tcgcgctgca actctaatcg tcgccctaga aggcgtctcg
    33601 tgtttccaga aaaagggccg ttgttattag ctggtgggct caggtttccc gcacggatgc
    33661 cggagctgtc gatgcgttcg gggctagcga tgacgcgtgg gaattttgcc ggagagcaaa
    33721 aacaggactc ttgacatcgc agagtgcctc taggcctgct aggtgcgccc agttggtagg
    33781 ttatcaagct acagacagat acgtacagca tgacttgatc tactcgtact cgtcgtgatc
    33841 aaaccttcaa catcgcccag ggatgaacaa cacgagctcg ggatcgtagg ttactgtgta
    33901 ctgcccatct ttttgagttt ctgaaccaga gccagaccaa atttctgcag tctgcatggg
    33961 tatgggtaac ggttagctag caaatgtcag tcctgctttt ggtttggggg ggttttttat
    34021 ttttttggtt ctccacactc cgagcccgcc gcccaggcat tgaatcattg aatgccagtg
    34081 gggtcgatac ctttgggggt tggtaccggt aaatccaacc agccccccgt ccaacgtcca
    34141 actgggtcgt ggtcatggtc gttggtcatt ggccattggc catgcagtca gtgaagcgaa
    34201 tgagtacctt gagtgccttg gagcaccttg agcagcttaa gttaaccgtg cgtgcgacaa
    34261 gaaaccccat tccgtcgccg gactggctgg aaccaaagcc gttcgttcat catttattca
    34321 tcaccagccg tttcttttct tttccctcct cccattgcga ccattttaac atcacacatt
    34381 catccttatc gtagtaatac attcttttcc ttgggttttg tctcggtttc ttattatttc
    34441 ttgcatacca ttgccaccac actactactt actactctac tactgttgct tcccttttgt
    34501 cgactgttcg agggagaaga agaaggagag ggagaccgag accaaaaagc ggtcatctat
    34561 ctacattgga tacccgacat cgacagcagc accgacgaca ccaaaccccg acgtggcctg
    34621 ctacctaata ttctcccagc cttggagaaa tatatatata tttatatata tatttcgcgc
    34681 ttccaacttg cctattgcgc gtgtctctgt gtgtgtctgt gtggtctctc tgcctggccg
    34741 gaagacttgg aagacttgga aggagctgga cccccgactg tcaactgaac ctcagcccac
    34801 gcccacgccc gcgccgacgc cgaacgcctt ctttcatcat cctgcgtcct tcatttgcac
    34861 cacatcatct cactctgagc ccccggcgca tcgcgacctt gttctctgag acatcatccc
    34921 cccctccccc gcacctggcc accgtccgcg cacgcgcgcg aaacaacaca acacgaaacg
    34981 ggacagtaca agataggaca ggacaggaca ggacaggacg ggacgactcg gagacctgga
    35041 cgaagactcg ttagacctca catctgccag cttctcgtca gcttgtttac tttcctcgac
    35101 attcttgtct gcctggatct gggtcttatc ctcttaggcc attcatcgct tctcgttcct
    35161 cctgttccta accacttata ataacccatc tcggttccca tcgcgtccca ccccgccgtc
    35221 cgacttggcc tcgcatcatt gccgccaccg tcatcatgtt cgagacgcag cattggtccg
    35281 tcgactcgac ccgcaagagg gcccgggagg aggaggagga ggaggcggcg gcggccatgc
    35341 acgccagcgg catcaccggc ttcaccgagc accgcaacaa gcgcctgcac tcgctccccg
    35401 tccgcacatc gcccaaccac aagcggagct ttcccatcag ccacctgccg ccctcgaccg
    35461 tcaccccggc cgactcggac tccgaagacc tgcaccagcc gccctcgcac ttctcgccct
    35521 ggtccgactc ctcgcccgcc ctgtcccacc agcagcacga ctcgcccaac ctgcccatgg
    35581 acatggaccg cgacacggac atgatggccg gcgagggcga cggccaccac ttgcagccgg
    35641 gcccggccca gccggaccac caccccgttg cccccagcat caacggccgc atacccactc
    35701 ccatccacgc cacctttgcc gctcaggttc gcggcagcag ctggggcacc accaaccacc
    35761 agggcccgca tccgacgccc aacgccggcc tgccgtatcc tcaggccttc cccccgccgc
    35821 ccgagtcctc ggtgccgcgc tctctcgacg gaggtgtaga atggtccatg gtccagaacc
    35881 gacgcctgcc gtcgcccatc agcgagagcg gcggcgagga ggcacccgcc agccctggca
    35941 tgatcctcga ctcgtcctcc caggccgtct tgcagcgccc ctatctgccg catcttccgc
    36001 actcgaccaa cccgggcacc gccatccacc ccaacgtgga gatcatcact cggaactcgg
    36061 gcgatgctga cgtcggcatg atggataccg acccggcagt ccagcagcag cagcagcagc
    36121 aagaccctca gtcgccgacc tcggcccccg ccacgccttc gccgcgaggc aagttcggcc
    36181 actcgcgcag caagcacacc ctcaactcgt ggaccctgca gccgggcatg aagaagtctt
    36241 tcagtatagg ataccgagcc gactgcgaga aatgccgtat gaagattcca ggccatttca
    36301 accacatcat tgtctcgtaa caagccggcc gaactgcagg acgtgggcaa cgggggtctc
    36361 gccgtcttgc cgccgaacga tttgccatgt cgcgtgacgg ttggccaata tcctaccctt
    36421 tacgttggac tgaagattgc aaacagctct atgggagagc ttgtgtaccc cgctgaggat
    36481 gaagaaggag tgtcaagaag ttttgggaga agagaatggg ggttcggcag tcaacacatc
    36541 gacaaacgcc gaattcagaa tgatggaaac aaagcggaga gattttatac tggcacacag
    36601 cgacacctga tttccttttc tttttatatt gcatcgtcat ggcttggcct ggtttgtttg
    36661 tttgtttgat ttatggcttc cggtaaatac ccctctacgc tcgctatttg catctgggct
    36721 tgactacttt gcttccatgg agttacaacg gtcgattgca ttacttcacc gcaaggcaac
    36781 ggttacattc ttggggttga gagcccgtcg cttgggggcg ggattaatag agagagaata
    36841 atttggtaca catccataaa ctgtcgcggc tcgattcgct tcggatctgc acgcagaaga
    36901 ttgattgcta tcaagtttga ttccttttaa aacgtttacc aaatgccaca tccctcgtga
    36961 aagtctttaa agtgttttgc ctacatcgaa agaaagttac attatactta aaacctttca
    37021 ggacacttga atcatatatg cattggatgg accatgacac ttgcagttcc taggcctgtg
    37081 gtcagcagtt cgtctcggtg cccgactcga gtctgacgtt gatgggccac ccgccgtttg
    37141 cttatcattt gtctcaagta gcagggctac tactacacct gagattgggc agcacggttg
    37201 aagcaccgat ggtcttcccc tgaagaacct tttctatcga ttggaagtat cgcttgcaat
    37261 attccaattg agccctcggt ataggggatg gattcattga tgctcatata tttcacgagt
    37321 attatacatg cagcacttca tacacctttc cagtatcccc accaaaccca gctccgtcaa
    37381 cctcaaccag tgcacaaaac ggccaagcct catctcttct ccacaagagt tttctcacgt
    37441 atcagttttc tgacaagtgg tcagtcggtc gccgctcgag caacaagtga gggtcggact
    37501 cgaatctgta cttcgccgcc tcctataaag cggtcatcag aaacgtctgt acctcgtgag
    37561 ttctctgcat aaacttgacc gcgctcatca tcagacgtca aattctccag tccagatgag
    37621 acttggccgt ggtctgcgac cagtaagtcc tcggcgaggc gatatcgacg gcgatcacta
    37681 ccaccgcaac cagacgtgaa cctatcgagt caatgtggac tagacaactc tcgaccatcg
    37741 ccgctagacc cgatatctca tcatgggtaa atgagtctca gtcaaagaag tcgagggcgc
    37801 gagcacttgc ttcatgcgaa gcaagatcgc cagccacttc gagaccgccg ccaggcctca
    37861 cagtgtcact ctcatcgaca tcgatgattt tcacagcgac gaccttgccg tctctctgtg
    37921 ctccacacgg ccccgtccca gtgtacacgc ggccgaaact gcgcttgcca atcggttcag
    37981 tcagaaccat ttgagtggca ctgaagaatc ctgtgccact gccttggtca catcgcgctc
    38041 gggcgccacc cctcgaagcg gtggttcgag gggatcgttt gcagggcggt tcaagtcccg
    38101 cagagtgaaa agcactcgga ggggatggca gccagcagat cagtttacac cggtcatcat
    38161 ggacaaatgc agcgatccca agccttggat gtcccagcca gatataagaa gctggccagg
    38221 ccgagagatc gagttcgaga ttctctctac tgagtggatt gtgtcttcct gaatctcact
    38281 tccgaagagc gacgattgtc gcaaggctga aacattggac cagacagaaa gctgggcctc
    38341 aagattatcc gcggtcttcg tcatagataa ggttgggcat gtgcgaccac tgctgcatgg
    38401 cattgatgtt ctgaacaccg gcgatgggct actgaaatcc attcttgggg aagatagcac
    38461 cgttgttcct agaaattgtc gtgccacagc atgattgggg cacggcagaa ggcatggaac
    38521 accgccgtgc gaaacctgga ccttgccgtc cgagccaagc gtatggacgg cagacaagcg
    38581 attactagac tgcaagctca tcagatacca ctgaataggc tagtacatct tgaaaacagg
    38641 acggtgggca tggaagacga gtgcttggaa ccaggccggc aggctggtca atagcataag
    38701 cctgtaccaa ccggcctatc tcaccaaata tggccgccca tcccttttgt gcctcttcga
    38761 gatacgtggg caatctgccg actggccaac ccggcggtat tatggacata ttcggtcaaa
    38821 tgcccctaat gttgagctgc caactgacat attcgaacgg actggcgaac atgccgcctc
    38881 aacaggcgtg gtatccgccc taacgtcggg tctcagggca ccttgggcct ggctggacgg
    38941 ccaggctcaa cgtagatcca gggtacaggt tcctgtgaat cctatgtcag aactcttgcg
    39001 agaagtttgg ttgacttgca tacaactagg gatcgctgcg acttacgcat gaatctgctg
    39061 ggctcaggtg gcctgctcgt ccaccgcctg gcatctgagc gtcaagtaag gttgtgatga
    39121 agccagaaaa cttgctcgga catgggaacc cgaaaaggac agcgaagttc ctctgactga
    39181 gtgggctttt attcctgact aggtgataga ggccacctct gatctcctcg tcgaggtgga
    39241 tcacgttacc caccagcctc aaaagacaac tgatacaatc cgaagtcaga ttctgatcat
    39301 tttaaaccct tcaataaagc tgatgatacg ctcatgagcc gtcatgacag acgttggtga
    39361 gatgggtgga cacttcacat ctgggcataa tctgtcagtg ctgttcgcat gtatgacgcg
    39421 agaaagttgg acacaaataa ggaaaaaccc tctttcgtca ttactcacct ctcacaggtg
    39481 acaagttgag cttgctggtt tgtgagaagg cggagattcg catccgaaga tcgtgatatt
    39541 ggatcacatg gtctgggagt ggtgcccgtt cgcatctgtg tctggttacc agttggaaga
    39601 gtggtgggcg aagatggtgg atttgaagtt gattttcatg cctcaaagac ccaatcaaac
    39661 ggcgacaaga gacagaagga aagtgatgac gatatcgagg caacagatgt agaaggacaa
    39721 agaaggatgg tagagggttg cgtgatatct tgatatctgc gatgtcttgt tctaaaagac
    39781 agtagcgaac ttggtgtggt ggtccgcaaa cattttaacg ttcagttgag gttgaaatgc
    39841 cccagccggg gtgctgtgta cagtagacgg tgttgtcgag gtggtttgaa agcacaagat
    39901 tacaaaggtg ctggtgatgg tagtgatgtt gttttaaagg gcgagcaaag gagaacccag
    39961 catgacaatc cagaaactga atatcgtaaa caataacaac agcaaaggca gattgttcac
    40021 caaaacatgg gcataataac agtggggaat agggcgaggg caaggcagag aattcgaata
    40081 taacaaattc ggagattgga aaaaagagcg cacagtcaag tgaccctcga caatggagga
    40141 agggatttgt acacatgcac acaggagctg actcaactgg acaagtatgt gcttgccagt
    40201 cgccgacggt tgttcacctc ctcagcgcca tcacctcggt gcttggacca agatgcttgt
    40261 aacataatat ttgctgtatc gccttggtat ggaaatgtct ttagtgactg gtatcatttt
    40321 aagacactga gaaactattt gatgtatgct tttgttatct tgatgtgtgg ctagtgtttg
    40381 attgctatgg aatagtgaaa gcgctatgta ttctttcacc tagaagtaat cgcagtactc
    40441 ttcccccttt cagtgatgtt cttgttcatg ataacagtag atagtcagaa gacagccaca
    40501 tggcgggtcg cgatttactg taccattatt ctggtaactg ataacaaagc aacatgagca
    40561 gtgaagtctt gtgcctgtat gcttgctgca ttagggaagc taaatagcaa gggaagacgc
    40621 cagtattcta gcatttattg atgtaaaatg agatagtttt gtattgtatc tatagtttga
    40681 tcagtaaaga gttacacaaa gcgagtgcgt acatggtgta gacttagggg ggtgattccg
    40741 ttgctctgcc aagaggatgg cttccaaacc gcctcgaagc tgagggaatc cccgacaaga
    40801 gaagtagtca gactgcagta aataatgttt cagcgcaaga aacattttct tgacagcatt
    40861 ggggtttaca gctttggaac cagcaacttg gacctgagtc tcaagggctg ccggtttcat
    40921 aatagcagga gtcgttcaag atcgggaaca agcctgcacc ttgccaacag agacatcagc
    40981 gggcatatgg cttgcactgt caatgtttca acgggggact cgaggagacc gatgccaggt
    41041 ccggctgcct tgcttcggct gccatgcttt ccctttatct gccaccaaga gatgttagca
    41101 cggggcaaac ttatagcttt ctcatggaaa tccaccatag accggtagac ggtaactgtg
    41161 tagtgaggct gtagatgtct caatagttgt gatgttactc catgggtcta gagtatgaaa
    41221 atagtttcaa caaccaccct tcggctggcg ctgggataga ctgtgtcatg gacaggcaat
    41281 ctccttgcta agaagccacg atgaattgac ctttctcgat ggaattcaac tggctcgctc
    41341 cactgtgtag tcgtcgcggt caggaccagc acttgcacag atcattgatg tctcgtctta
    41401 cccaacgaaa ccaacgttag actccctgtt tcaataccac gagtgctcat tggatgggtg
    41461 tgactacaag ttcaactgcc tcccaaaatt gtcccaatgt tgtatataca gaaggatcaa
    41521 gtccaaaacc atgacgccat gttttatgca ccatccgtct actacagata tgatacagtc
    41581 ttgccgcccc agtggcggcc gcgcaataca aatgtcgacc atacacgccg cgccgcgctg
    41641 gcggactatt acaagtcctt tcctgtgctg gtctcacaca acccaagtcg gtcctacctc
    41701 accagaacca gcccgtcttc ttctggcccg cattggcatt gagccctacc tgatctaggg
    41761 ggccgccttt ccgttggttc tccctttcgg catccagggc tgacgtggcc ttgcctttga
    41821 tggcgtctgc ctgctcagcc aacgcgttta tggctgcccc agtccgcccc gaagcggcgg
    41881 cctcctccct gttgaagctg agctcggtgg caccagccgc agtgtcttcc ttcttcaggc
    41941 cgccaaatat ccactccttg aagctcttct tcggaggcgc tgcaacgtca tcagcgccac
    42001 gtagcgagct ctcctgcatg gcctcgccgg gccagacgga cgtctcggcg gtgctgggtg
    42061 cgtggccgcc cgcgcgctgg gagtacttgt ccagcaggct gggcaggggg atgccggcct
    42121 gcttcgcctt ggcagtggcg tcctcgacca tggtgatctg gtcgtcggtg gccttgccgg
    42181 tcatgtaagc caggcgcgca gcctcgagac tgtcggtctg gagctcctgc tgcagggcaa
    42241 agaactcgga gcggcgcttg cggttgtaca tcatcatgtc gacggtggcg tagactgtaa
    42301 ctaggagggc gaggcctgcg gatggggagg ttttcgttag cgatgcactc tggcgcccat
    42361 gattcccatg atcccgagcg gattgcatgt ccaacagcac gtaccactga agccgatcag
    42421 gcccatgacg gtgtacctat gcgcagcatc catgtacctc cgcgagctgc tgatgatctt
    42481 gtccatcttg gagacatcgt gattcctggc ggccaaatgc gccgccctca gccgccgcac
    42541 cttgtcctcc agcgactcgg gcctgggagc cgaggggccg aggggcgatg gtcgcctggg
    42601 cggcgcggat cgggcgccgg tagggggtct ggcggcggag gacgaggacg aggacgaggg
    42661 cgatggcgcc gaggaggact gaggaggaga agccgtcgtc gtcgtcgcgg cggcgctgcg
    42721 ggccttcgca tgggcgtggg gggtgttcgc cgtgaagcgc gtggcgtctg ccacgctgcg
    42781 aggggtgccg tctaccgcca ttggagtgtc gaaatgtgca tccgcaggga acggccgtgt
    42841 cggaagctgt gggatgatgg gcctcgtacc gcacgtacaa gagcagaacg ggccatcagg
    42901 agattcacca ggatgattct ttttcgggcc ctgggagctc cccggccgcc agagggtacg
    42961 taccgaaatt gcggggccgc accgtggctc aggttgatcc gcgccgggac agaccaactt
    43021 gatgaaattg gatgatccat tggaactgag gtttagttac atagtgaggt tatgcataga
    43081 tgttatgcac aggcccgagt tgtatgacct tgacgacgtg cttcaatcca tagtctcgag
    43141 agacgtagac ttgggccgct acaatcaccg tgcttatgga catcaacggt ggctctactt
    43201 cgcaatcatc atggatgatc ctgaattggc atataagtca gctgaatggc accacatggg
    43261 agcccttctg gagacgctca ttgtcgtccg tctcttcagc aactgcaatt atagtgcata
    43321 aaaagttata gttcaaggct gtgcctcggc tggacgagtt tcaattctgc agctgaacgg
    43381 tgaaattgat aatgctggag gtgctcagtg tcaaagataa taaacacttg gtcgaggaac
    43441 aaggaaggca atgttataaa ctatgtacaa gaagaaaggg ggccaagtga tctgtcactt
    43501 gtctgtgagt gctcctgagc cttggatgtg ggttgcctca caagcactgc gagtagtagt
    43561 cgttctggcg ggtgcaggtg tagcccgaga cgcagacagt gggacccgtc cagccaatgc
    43621 caccacattg ggcgtagtgc tgagcaaccg cggtcgaggt cgacgacgga gcactgctag
    43681 tagaggtccc ggtgcttgtg gtaggtttca cagtggtgga ggttactaga gtagaggttg
    43741 acgatgtctg agttgatgtc gtggcggccg tggttgtgga cgacgaggtc ctcacggttg
    43801 atgtcgtcga agaacctcca cctccgctga cggctccctg tgcccagaac acaccgcggc
    43861 cattggtacc cacgtagacc tgtccggccg tgtttccact gcccgtcaat ttgcaggcgt
    43921 cgatggcacc aaagccctga ctactcccct ggatgtcggt ccacgtcgtg ccgctgtcgg
    43981 cgctcgcata caatctcgca ccagccgatc cagtcccgaa cgcgtacacg ttccacgtgc
    44041 tgccagatcc gagaccgaca gcgatctggt aggtattggt caaagaagtc gaggtttgag
    44101 tgaaagaggc accgtagttg gtcgaatgaa agacaccgac atccgtcgag acccagacat
    44161 cacccgcagt ggtgggaagc acaacgatgt cacggatagc cgtggcacta cctagcttac
    44221 cagccgctga gaatgtgctg ccagtgtttg tgctaacgta gaaggtggaa gaggaaccag
    44281 cgtagaagac ggtgttgttc ttcttgtccg aggcgatgac agcccccgaa ggtaagctgg
    44341 acacggctgc gaaagagccc tgattctggg agcggaggac cccgttcgac gccgaagacc
    44401 ataggatagt atcagcaccg gcggaatacg caactgtgcc accgttggtc gaggtatccg
    44461 ccgcagaatc gacattccaa gtcttgccgc cgtcatacga taacgccacc tgctgcgaac
    44521 cagcagtgtt accgactcgc accacgctgg cgacggcatt acccgcgtag tccacggacg
    44581 tggaagtgga ccaaatgggg ttcatccaag ctgtcttcgg cgaggtgttt agatcgctct
    44641 tgctggcaaa ggtgaagccg ctgtcatcac caacagcggc tagaagttcg gtgcctcctg
    44701 gggcagatgc tagatcctga acggcgaact cttcaatgcc atctgctagt gcttggatgg
    44761 agatgttgtg taccgtatcc catttagtca agtcgtggcc accgtagacc gtgagaccgg
    44821 tgccatacag ccagtgatcg ctgtcgaggg gattgatttc caaggactca atcatccatc
    44881 ccaagtgctt ggtgtcaaca tcaatgaaac ttgtcttgac ccacggagca agaggtgtct
    44941 tgaaagcgtt agcatcttgg aaagaaaaag gtcacattat caagcttact gtcagcccat
    45001 agtagtaggt catgtcggga tagcttgccc acgcccagat cttactccaa gtggcccccg
    45061 agtctgtcga tcggaagatc tgcgcgtccg gccaccacga gttcaagctc gcgacgacaa
    45121 gggtaccggg cttcagcatg tccaatgcca agccaccgaa tccgaagtac aggtccgacc
    45181 ctgaaacggg agtgatgttc ttccaggtgc ctgccgtgat gtcgtaacga tacacagcac
    45241 ctgcggtccc atcgtatgga cctgtcccat cggcatatgt gatgtacagg gccttctcag
    45301 ctggctgtag cttgcccttg tgggggaaga actgcccagg ctggccggct accgcagccc
    45361 atgtgcttcc agcatcgttg ctaacataaa cgctcgcagt ggtgttatcg gccgtgccaa
    45421 caaatatgcg cgacgtagcg ccactcttgg ttccagatgt ggagtcaaag gtaacaaaag
    45481 tcagcccctg aagatcgttg ttatatccat tggcatcgtt gggatcgggt ttgtaagtcc
    45541 caacggccgt gaaagaagag accttggtga aggtaacacc gccatctgta gacttccaga
    45601 gaccgttgcc cgaacgagct ccgaagtata tgatgtttga gttggcggga tccactgcca
    45661 accgctctcc cgtcccacgc ccgggcatgt tgccgccgac tttgaaggac aaattggtga
    45721 atgaccatgt tgcaccgcga tcggacgagc gaattatggc accattgtta ggatcccagc
    45781 tgttcgtgta catgcctact gcggcataca ctttctggtc attctgggga tccagcgcga
    45841 cagcatcaat gccccagtta tgccatccgg cattgtcggc gatgctgtcg gtgaccggcg
    45901 tccaggagtc atccgcgttg agccggtaga gaccaccgat gtcagtccgg gcgtacgcca
    45961 cgcctttcgt ctttggatgg aacacaaagc ccgaagtgaa gcctccgccg cctccgatct
    46021 tgacgttctt ccatgtaaaa gcagcacgga taggcgctgc tgcggcaagc agcagcagcg
    46081 atagagacga gagggacttc atcatcacca gcaactagag gagaccggcg cgaaagacta
    46141 cggtgtgagg cgcagaggga accctgagct tcctaacctt agtcatagtt ggtacgacat
    46201 attgcttgcc cttatatatt gccagctccc catgaggctt ccccgaatat gcctccaatg
    46261 acacgagggg catgcggcgt aaccaggttg ccatctgcga gtgccaggcg cacatatccg
    46321 tcggtacctc ccacaagaca gctttacagc ccatgttcga ccagaccacg cgatggtgag
    46381 cgtgcaggag catatttcag gatacatagc gccattcaag gtttctctgc gattttcccg
    46441 cgaatcgcgg acccctgctt cggattggca ttgccaagaa cccgtgccgt ctagaccctt
    46501 tcggcgatca tggaggaagg ctctccgtaa cggtcggaag caaccgaaaa tgattccacg
    46561 aaggctgact ggtaagtaag gtgcaaagca gcaaaatgag tgtcaatttc gtatattcta
    46621 ttgaaatagt ctctacagat ggggggcttt ggggtctagc gttcggaacg aatatcagct
    46681 tcgcttgggt gccactcgca gacactcggg aaggatgtgg ggtcccacgg gcatagcggt
    46741 ccggaaccat cggctaacga agacaatatg caggcacacg atccacgtca catcatcagc
    46801 ctctgggatt tccgtaccca aatgaatgaa tggaactagt ggtcttccgt caatactgta
    46861 aacctactgc gaacgtgaga gtaggcaaga gggaaaacac acaaaagacg gtacagccaa
    46921 tcaagatacc taccctgacc acggatccac gttgctgcaa cttgccaagt aataccattc
    46981 tgactaactg tctatcacca cggccccgag ggtatcataa ccaagtccct ccacacc
//
