# Supplementary material for: Genome sequencing and physiological characterization of three Neoarthrinium moseri strains
Source: BMC Microbiol. 2025 Aug 21;25:526. doi: 10.1186/s12866-025-04274-z (PMC12369201; doi:10.1186/s12866-025-04274-z)
Supplement: Supplementary file 16 — Supplementary Material 16. [file 12866_2025_4274_MOESM16_ESM.zip › BiGSLICE/input/Nmoseri/TUCIM5799/JAFIMR010000050.1.region001.gbk]

LOCUS       JAFIMR010000050        43839 bp    DNA     linear   PLN 06-APR-2022
DEFINITION  Neoarthrinium moseri strain TUCIM 5799
            scaffold50_Wmoseri_TUCIM_5799, whole genome shotgun sequence.
ACCESSION   JAFIMR010000050
VERSION     JAFIMR010000050.1
KEYWORDS    .
SOURCE      Neoarthrinium moseri
  ORGANISM  Neoarthrinium moseri
            Eukaryota; Fungi; Dikarya; Ascomycota; Pezizomycotina;
            Sordariomycetes; Xylariomycetidae; Xylariomycetidae incertae sedis;
            Neoarthrinium.
COMMENT     ##antiSMASH-Data-START##
            Version      :: 7.1.0
            Run date     :: 2023-12-04 11:58:05
            NOTE: This is a single region extracted from a larger record!
            Orig. start  :: 122856
            Orig. end    :: 166695
            ##antiSMASH-Data-END##
FEATURES             Location/Qualifiers
     protocluster    1..43839
                     /aStool="rule-based-clusters"
                     /category="NRPS"
                     /contig_edge="False"
                     /core_location="[20000:23839]"
                     /cutoff="0"
                     /detection_rule="cds((PP-binding or NAD_binding_4) and
                     (AMP-binding or A-OX))"
                     /neighbourhood="20000"
                     /product="NRPS-like"
                     /protocluster_number="1"
                     /tool="antismash"
     proto_core      20001..23839
                     /aStool="rule-based-clusters"
                     /tool="antismash"
                     /cutoff="0"
                     /detection_rule="cds((PP-binding or NAD_binding_4) and
                     (AMP-binding or A-OX))"
                     /neighbourhood="20000"
                     /product="NRPS-like"
                     /protocluster_number="1"
     cand_cluster    1..43839
                     /SMILES="NC([*])C(=O)O"
                     /candidate_cluster_number="1"
                     /contig_edge="False"
                     /detection_rules="cds((PP-binding or NAD_binding_4) and
                     (AMP-binding or A-OX))"
                     /kind="single"
                     /product="NRPS-like"
                     /protoclusters="1"
                     /tool="antismash"
     region          1..43839
                     /candidate_cluster_numbers="1"
                     /contig_edge="False"
                     /product="NRPS-like"
                     /region_number="1"
                     /rules="cds((PP-binding or NAD_binding_4) and (AMP-binding
                     or A-OX))"
                     /tool="antismash"
     gene            complement(377..2621)
                     /locus_tag="JX265_012194"
     mRNA            complement(join(377..1762,1860..2621))
                     /locus_tag="JX265_012194"
                     /product="hypothetical protein"
     CDS             complement(join(377..1762,1860..2621))
                     /codon_start=1
                     /locus_tag="JX265_012194"
                     /product="hypothetical protein"
                     /protein_id="KAI1855749.1"
                     /transl_table=1
                     /translation="MDEASLAIISNEEEMAKLDNLDQAQLILARLMEGGQEDDDTCKAL
                     DQLTKLLNKDIEAVKRDKDHKSICTVIDDVCVDTIFSYLDMRQADSVRGHAILTTSAYL
                     KAAGDAGSKSLTYFFFDRVKRGTYDDYIVAFCVAAAIFPIAPDMVAEMFLSEGFLPSLG
                     PLMRRKWKSRKVETACLEMLNAAAMNSACRESIAKYCTEWLEEIVDQDPSELSTAVHSA
                     DTGVEGAQGSIAMRRHSEAVQNLAAVILAKLRAVPSTNQQSAGEPGAERVTLATTSIED
                     LSKKFTSMILTDAGHGKQHAVEGLAYATIQPTVREEVAHDKKLLTSLVKLLAEAAPKSP
                     LTYGALSVFQNITRYRPAQSEEERKMSQLKAYANAAGKTGAPNPLNDDPHVAERCKAVF
                     EANLVPVLVTHSRNGSVASLSIIISIIYALSVTTSLRGQLAQQGAVNLMIGAWTALPES
                     EAQTRRTAAQALARILISINPALVFGGTRARPQNSAIRPLISIVSPDPAAETRDLLPTF
                     EALMALTNLASTDDDTRATIIRAGWTEIEEQLLSPNNMVSKAAVELICNIVQAPEGIQL
                     YAEDTPQAKNRLHILLALADSEDEATRSGAGGALASLTSYEPIVKGILLRDRGVQVVLG
                     LCAEESEDLRHRGVFVVYNMISCEGETGEAIRDKIRDENGLAILQECAKKSRRAEVVEV
                     TIQALKVLLEDKDKPRMWEVD"
     PFAM_domain     complement(1863..2396)
                     /aSDomain="UNC45-central"
                     /aSTool="clusterhmmer"
                     /database="35.0"
                     /db_xref="PF11701.11"
                     /description="Myosin-binding striated muscle assembly
                     central"
                     /detection="hmmscan"
                     /domain_id="clusterhmmer_JX265_012194_0001"
                     /evalue="5.70E-52"
                     /label="JX265_012194"
                     /locus_tag="JX265_012194"
                     /protein_end="253"
                     /protein_start="75"
                     /score="175.9"
                     /tool="antismash"
                     /translation="CVDTIFSYLDMRQADSVRGHAILTTSAYLKAAGDAGSKSLTYFFF
                     DRVKRGTYDDYIVAFCVAAAIFPIAPDMVAEMFLSEGFLPSLGPLMRRKWKSRKVETAC
                     LEMLNAAAMNSACRESIAKYCTEWLEEIVDQDPSELSTAVHSADTGVEGAQGSIAMRRH
                     SEAVQNLAAVILAKL"
     gene            4186..5325
                     /locus_tag="JX265_012195"
     mRNA            4186..5325
                     /locus_tag="JX265_012195"
                     /product="hypothetical protein"
     CDS             4186..5325
                     /codon_start=1
                     /locus_tag="JX265_012195"
                     /product="hypothetical protein"
                     /protein_id="KAI1855750.1"
                     /transl_table=1
                     /translation="MNNIDASAHYEVEATGQTPSLLTLIIDTNPRAWAALDGSLPFSKA
                     VANILVFVNAHLAFGNDNQVAILAAHSNRAVWLYPPPPGRHARHGSSSGGDRDGDVEMA
                     GANGQNGDSARQGAASSANKYPQFASIEASIVSSLRSLVSETAASSLPATTLVAGALTT
                     ALAYIHKTSLAYAPPKQSSDPANPTTAATVTATQTPTLHARILAISVSDSEPAQYIATM
                     NAVFAASHARIPIDTLSLSPHASPTFLQQAAFITGGAYLSCAANPSGLLSYLMFGFLPD
                     AEARTHLVTPSQDSIDFRAACFCHRKVIDTGFVCSICLSIFCEVPEGSECLTCGTKLAL
                     GKYGAKPVVVVRKKKKKKRINGLTGREETGSATGTPAPT"
     PFAM_domain     4240..5190
                     /aSDomain="Tfb4"
                     /aSTool="clusterhmmer"
                     /database="35.0"
                     /db_xref="PF03850.17"
                     /db_xref="GO:0000439"
                     /db_xref="GO:0006289"
                     /db_xref="GO:0006355"
                     /description="Transcription factor Tfb4"
                     /detection="hmmscan"
                     /domain_id="clusterhmmer_JX265_012195_0002"
                     /evalue="5.30E-90"
                     /gene_ontologies="GO:0000439: transcription factor TFIIH
                     core complex"
                     /gene_ontologies="GO:0006289: nucleotide-excision repair"
                     /gene_ontologies="GO:0006355: regulation of DNA-templated
                     transcription"
                     /label="JX265_012195"
                     /locus_tag="JX265_012195"
                     /protein_end="335"
                     /protein_start="18"
                     /score="301.8"
                     /tool="antismash"
                     /translation="PSLLTLIIDTNPRAWAALDGSLPFSKAVANILVFVNAHLAFGNDN
                     QVAILAAHSNRAVWLYPPPPGRHARHGSSSGGDRDGDVEMAGANGQNGDSARQGAASSA
                     NKYPQFASIEASIVSSLRSLVSETAASSLPATTLVAGALTTALAYIHKTSLAYAPPKQS
                     SDPANPTTAATVTATQTPTLHARILAISVSDSEPAQYIATMNAVFAASHARIPIDTLSL
                     SPHASPTFLQQAAFITGGAYLSCAANPSGLLSYLMFGFLPDAEARTHLVTPSQDSIDFR
                     AACFCHRKVIDTGFVCSICLSIFCEVPEGSECLTCG"
     gene            complement(5900..7937)
                     /locus_tag="JX265_012196"
     mRNA            complement(join(5900..7224,7305..7504,7561..7937))
                     /locus_tag="JX265_012196"
                     /product="hypothetical protein"
     CDS             complement(join(5900..7224,7305..7504,7561..7937))
                     /codon_start=1
                     /locus_tag="JX265_012196"
                     /product="hypothetical protein"
                     /protein_id="KAI1855751.1"
                     /transl_table=1
                     /translation="MDHEDDKAPSRAKTYMRDFKSFLGKRKYHKDILGPSDSPTTREGT
                     VVHTREPRRAYDPDIDQPIFPPGSEVPSWHTAGASKDNWWVDGAEGRNMRVKPGVAAIF
                     IHAGAGYHSTANERLHLDACSDAARAAMKLLKLGAPATEGVEAAIKILEDKEITNAGFG
                     SNLAIDGTVACDATIVDHHGRSGACGAVPNIKNPISLAKMILDESHKPLSLRRVPPNLL
                     VGKGAKDFAHEHGMPLVPNEWLVSRNARDRFMKWKEDLDRIDAKTSVTPNTVKIMAAPD
                     QQEDARPKNQRDHTNAILTGTWNEGQPDSPAQANTPAVNDAPLASASPLKAGSPVSSNT
                     SPGPRTPRPSERSPLSFLGALTSPRASNTVPPRSGSPTSKKARHKSGMTPDANIHDASF
                     RDETNTRDGASSPISPSSPSHAAASVQPDPIHLSSPLGDDMYRGNEDIITDTVGAIAID
                     QYGNMAAGSSSGGIGMKHRSRVGPAALVGIGTAIIPANSQDDDRMVVGAVTSGTGEHMA
                     TTQAAQKCAERLYHGTRRGEGGADVEESEESFIMESFIINDFQNHPGVLNSSSASAIGA
                     MALKQTKKGYYLYFAHNTDSFALASMCSSDRQPHCVMSRLPDGCAGVAQGARKIGAA"
     PFAM_domain     complement(6200..6469)
                     /aSDomain="Asparaginase_2"
                     /aSTool="clusterhmmer"
                     /database="35.0"
                     /db_xref="PF01112.21"
                     /db_xref="GO:0016787"
                     /description="Asparaginase"
                     /detection="hmmscan"
                     /domain_id="clusterhmmer_JX265_012196_0004"
                     /evalue="5.00E-12"
                     /gene_ontologies="GO:0016787: hydrolase activity"
                     /label="JX265_012196"
                     /locus_tag="JX265_012196"
                     /protein_end="534"
                     /protein_start="444"
                     /score="45.7"
                     /tool="antismash"
                     /translation="EDIITDTVGAIAIDQYGNMAAGSSSGGIGMKHRSRVGPAALVGIG
                     TAIIPANSQDDDRMVVGAVTSGTGEHMATTQAAQKCAERLYHGTR"
     PFAM_domain     complement(join(6977..7224,7305..7504,7561..7634))
                     /aSDomain="Asparaginase_2"
                     /aSTool="clusterhmmer"
                     /database="35.0"
                     /db_xref="PF01112.21"
                     /db_xref="GO:0016787"
                     /description="Asparaginase"
                     /detection="hmmscan"
                     /domain_id="clusterhmmer_JX265_012196_0003"
                     /evalue="2.40E-27"
                     /gene_ontologies="GO:0016787: hydrolase activity"
                     /label="JX265_012196"
                     /locus_tag="JX265_012196"
                     /protein_end="275"
                     /protein_start="101"
                     /score="96.0"
                     /tool="antismash"
                     /translation="AIFIHAGAGYHSTANERLHLDACSDAARAAMKLLKLGAPATEGVE
                     AAIKILEDKEITNAGFGSNLAIDGTVACDATIVDHHGRSGACGAVPNIKNPISLAKMIL
                     DESHKPLSLRRVPPNLLVGKGAKDFAHEHGMPLVPNEWLVSRNARDRFMKWKEDLDRID
                     AKTSVTPNTVK"
     gene            9429..11095
                     /locus_tag="JX265_012197"
     mRNA            join(9429..9463,9599..9621,9703..10064,10138..10971,
                     11030..11095)
                     /locus_tag="JX265_012197"
                     /product="hypothetical protein"
     CDS             join(9429..9463,9599..9621,9703..10064,10138..10971,
                     11030..11095)
                     /codon_start=1
                     /locus_tag="JX265_012197"
                     /product="hypothetical protein"
                     /protein_id="KAI1855752.1"
                     /transl_table=1
                     /translation="MANQTPAVVMDNGTGFSKLGFAGNDSPSFVFPTAIATKGPAAGGG
                     GTGSGRPAVANKPSFLTGGAGAGGHLSGKRGTEDLDFFIGDEAITAAAGPGYGLHYPIR
                     HGQIENWDHMERFWSNSIFKYLRVEPEDHYFLLTEPPLNPPENRENTAEIFFESFNCAG
                     LYIAVQAVLALAASWTSAKVSDRSLTGTVIDSGDGVTHVIPVAEGYVIGSSIKSIPIAG
                     RDITYFVQSLLRDRGEADSSLKTAQEIKEEYCYVCPDIVKEFSRFDRDRTRFAKHVVSQ
                     PGGRQVSVDVGYERFLAPEIFFNPEIYSSDFLTPLPVVVDGVIQQSPIDVRRGLYKNIV
                     LSGGSTLYKDFGRRLQRDIKHLVDDRIRASEVRSGGARSGGLEVQVITHKRQRHGPWFG
                     GSLLGQTPEFRSYCHTKAEYQEYGPGIVRRFALLGGPGGS"
     PFAM_domain     join(9438..9463,9599..9621,9703..10064,10138..10971,
                     11030..11062)
                     /aSDomain="Actin"
                     /aSTool="clusterhmmer"
                     /database="35.0"
                     /db_xref="PF00022.22"
                     /description="Actin"
                     /detection="hmmscan"
                     /domain_id="clusterhmmer_JX265_012197_0005"
                     /evalue="2.20E-83"
                     /label="JX265_012197"
                     /locus_tag="JX265_012197"
                     /protein_end="429"
                     /protein_start="3"
                     /score="280.2"
                     /tool="antismash"
                     /translation="QTPAVVMDNGTGFSKLGFAGNDSPSFVFPTAIATKGPAAGGGGTG
                     SGRPAVANKPSFLTGGAGAGGHLSGKRGTEDLDFFIGDEAITAAAGPGYGLHYPIRHGQ
                     IENWDHMERFWSNSIFKYLRVEPEDHYFLLTEPPLNPPENRENTAEIFFESFNCAGLYI
                     AVQAVLALAASWTSAKVSDRSLTGTVIDSGDGVTHVIPVAEGYVIGSSIKSIPIAGRDI
                     TYFVQSLLRDRGEADSSLKTAQEIKEEYCYVCPDIVKEFSRFDRDRTRFAKHVVSQPGG
                     RQVSVDVGYERFLAPEIFFNPEIYSSDFLTPLPVVVDGVIQQSPIDVRRGLYKNIVLSG
                     GSTLYKDFGRRLQRDIKHLVDDRIRASEVRSGGARSGGLEVQVITHKRQRHGPWFGGSL
                     LGQTPEFRSYCHTKAEYQEYGPGIVRR"
     gene            12193..13543
                     /locus_tag="JX265_012198"
     mRNA            join(12193..13307,13363..13543)
                     /locus_tag="JX265_012198"
                     /product="hypothetical protein"
     CDS             join(12193..13307,13363..13543)
                     /codon_start=1
                     /locus_tag="JX265_012198"
                     /product="hypothetical protein"
                     /protein_id="KAI1855753.1"
                     /transl_table=1
                     /translation="MEGRPSSKRRSNSRNRSSFKEKQRRESWKDDRLNTITPTSGLDLL
                     IRQALARNASPATYLFDEDGNRISPPASPLRRSVQPLESIADRMRQKRRSWYDGAEPGH
                     GEDDDDKEARDPDAPSRLLALPTELQFFVFAHLGLSDLERLRRTCQFYRHILSPEYVRA
                     LFGGHQGLASQLTGHCQTCLASPGRASLILQPQTRPLSSKCFQCSVKARELGVGTRVPL
                     ASGAGAGAWVCRWCGWPVAGEAHSWANEQFHVQCYDRYYRVLWVFLCLGFAQFAVGVVA
                     AALSLVYFRGELVVFAPTVVNFVLLWVCMAFLMFRGNRIRTYHWVGMVELVIMGLWIPP
                     IYAVARDLQDGGVGSRPFESSVAALAFFATNMLFRLFNCIGNIVLTLGYDMTKHYAPQI
                     TLRRRLMNLLMTGLIYWTYPQCVEQRYPPDFN"
     gene            complement(13784..15241)
                     /locus_tag="JX265_012199"
     mRNA            complement(13784..15241)
                     /locus_tag="JX265_012199"
                     /product="hypothetical protein"
     CDS             complement(13784..15241)
                     /codon_start=1
                     /locus_tag="JX265_012199"
                     /product="hypothetical protein"
                     /protein_id="KAI1855754.1"
                     /transl_table=1
                     /translation="MRSNLHLVAFGLPILAQGSALKGRQPRLEKRQSQSEVVLTSPTTI
                     VDVETILSTTSSLSVSGTSTSTSLSTSTTVFSRLSLFPPVFVVISTSLSVSASTFTSDG
                     VVSASSSTSTTLSTTSITLFPTVTVEVPISSDLVTDSSTIEVSPIATGILTPYPSVTVI
                     GSSTGSELPTKTEGPTVIESYAVPPVSTGTEEPTEIITYPPSVSTGTEEPTQTNPHPPP
                     PTYPVPPAPTDTKPHPPPTNEYPSESKPVPPAHEGYPIEPKPEPKPEGNPAEPKPEPKP
                     EPPPTGAYPATHPAEHPTAKTTYTSTYTRKTTYTITSCHPTVTSCAINKETTEVQTVAT
                     TWCPEETEEPHAKETYPIPHPTKPAEIYPAKPVKTYAQEEPIQPVQTYAKPEPPKPVGT
                     YAAAPVGAEAPTVAAVPPASTFPAVAQASEPAGNSAPTSQGTSGDSPVDTKATAAAHPT
                     YATAGASQAQFSIVVLMIGVITGIFWL"
     gene            17938..18833
                     /locus_tag="JX265_012200"
     mRNA            join(17938..18109,18178..18252,18352..18418,18575..18833)
                     /locus_tag="JX265_012200"
                     /product="hypothetical protein"
     CDS             join(17938..18109,18178..18252,18352..18418,18575..18833)
                     /codon_start=1
                     /locus_tag="JX265_012200"
                     /product="hypothetical protein"
                     /protein_id="KAI1855755.1"
                     /transl_table=1
                     /translation="MTMVNRPAVADPQDDLKTVVDARTREWHFHIYFLLQSPTETAAAL
                     ALRDAVLRLRRDGAFVAVPLFRVNEYPIGPHPAGSYEIWVPDSSFSDVFFYLASNRGSL
                     SVLVHPLTASQRRDHESRQAWMGTPWPIYLDGLPRDGDVPLQYPELGLGWSTSPEQELS
                     LEERRRRGALVEALLADDPEAAPAPQH"
     PFAM_domain     join(18016..18109,18178..18252,18352..18418,18575..18662)
                     /aSDomain="DOPA_dioxygen"
                     /aSTool="clusterhmmer"
                     /database="35.0"
                     /db_xref="PF08883.14"
                     /description="Dopa 4,5-dioxygenase family"
                     /detection="hmmscan"
                     /domain_id="clusterhmmer_JX265_012200_0006"
                     /evalue="6.50E-30"
                     /label="JX265_012200"
                     /locus_tag="JX265_012200"
                     /protein_end="134"
                     /protein_start="26"
                     /score="103.6"
                     /tool="antismash"
                     /translation="WHFHIYFLLQSPTETAAALALRDAVLRLRRDGAFVAVPLFRVNEY
                     PIGPHPAGSYEIWVPDSSFSDVFFYLASNRGSLSVLVHPLTASQRRDHESRQAWMGTPW
                     PIYL"
     gene            complement(20001..23839)
                     /locus_tag="JX265_012201"
     mRNA            complement(join(20001..21638,21690..22680,22739..23135,
                     23188..23839))
                     /locus_tag="JX265_012201"
                     /product="hypothetical protein"
     CDS             complement(join(20001..21638,21690..22680,22739..23135,
                     23188..23839))
                     /NRPS_PKS="Domain: AMP-binding (48-360). E-value: 1.6e-39.
                     Score: 127.4. Matches aSDomain:
                     nrpspksdomains_JX265_012201_AMP-binding.1"
                     /NRPS_PKS="Domain: ACP (584-641). E-value: 1.7e-12. Score:
                     39.4. Matches aSDomain: nrpspksdomains_JX265_012201_ACP.1"
                     /NRPS_PKS="Domain: NAD_binding_4 (681-922). E-value:
                     1.1e-49. Score: 160.7. Matches aSDomain:
                     nrpspksdomains_JX265_012201_NAD_binding_4.1"
                     /codon_start=1
                     /gene_functions="biosynthetic (rule-based-clusters)
                     NRPS-like: PP-binding"
                     /gene_functions="biosynthetic (rule-based-clusters)
                     NRPS-like: AMP-binding"
                     /gene_functions="biosynthetic (rule-based-clusters)
                     NRPS-like: NAD_binding_4"
                     /gene_functions="biosynthetic-additional (smcogs)
                     SMCOG1002:AMP-dependent synthetase and ligase (Score:
                     126.1; E-value: 2.2e-38)"
                     /gene_kind="biosynthetic"
                     /locus_tag="JX265_012201"
                     /product="hypothetical protein"
                     /protein_id="KAI1855756.1"
                     /sec_met_domain="AMP-binding (E-value: 4.5e-29, bitscore:
                     93.8, seeds: 400, tool: rule-based-clusters)"
                     /sec_met_domain="PP-binding (E-value: 7.9e-11, bitscore:
                     35.0, seeds: 164, tool: rule-based-clusters)"
                     /sec_met_domain="NAD_binding_4 (E-value: 1.8e-49, bitscore:
                     160.7, seeds: 102, tool: rule-based-clusters)"
                     /transl_table=1
                     /translation="MAPPSVASPSLDVSSPVRDTKSYLEPTTVAQETYDEDDSTMKTVD
                     DLVRRRARSRPDQVIVAYPRTGIEYVNYTMQQLDVFAFRTAKHYQQHIPTRTSSEEKPM
                     VVAILGPSNFDYLVTMLALTKLGITTLFLSTRISQEAIESLITTTNAQFLLADPRYLKT
                     AQAVHQTLNHVGVLEIAGQLTFNFPIEIHADTKLTRGLDDSVETNNLVYIIHSSGSTGL
                     PKPIYQTQKSAIANYSMSMDMKAFITLPLYHNHGICNMFRAIYSGKPIHLYNADLPLTR
                     EHLTGIMRTHKFEIFYGVPYALKLLAETDEGMQLLCELNIVMYGGSACPDDLGNQLVAS
                     GVNLVGHYGATEVGQLMTSFRPHGDTAWNYVRESPKLSPYLKWISRGPNLFECCVLPGW
                     PSKVASNQPDGSYTTKDLFEPHPTIPQAWKYIARLDDTIALVNGEKFNPVHVEGTIRSN
                     KNVTEAVVFGIGRPALGALIVPAPSLAGKSDDEILEIIWPVVEAAGRSAEAYARISKNM
                     IKLLPHDCAYPRTDKGSVIRQAFYKKWANEIDETYDRADSSSGDAKRFAVAELRDFLRS
                     SLLQTLARDLTLEDDTDFFSLGLDSLQAIQTRSEILKTVDIGGHSLSQTVVFEYPSIEK
                     LSRYLLSLGSGEDITMSSAVEDEMLELIGQYGNFKALERAPKSSAIVTGTTGSLGAHVI
                     AKLAMDSSITAIYCLVRAGSDNEAMQRVKKSLIQRRLYHSMTLSSRRKLVALAADLSDS
                     KLGLSVDAYETVKQNLRTVIHCAWSVNFNMRLTSFVKSNIAGVNHLISLCKASGATPAS
                     FNFCSSVSAVARSTTVPIPESLPDLTWAQGMGYAQSKSVAEHICSQAAEKTGVPCRVLR
                     VGQIVADTVHGVWNATEAIPLMLQTAATMGALPKLTETPSWLPVDTVAQTILDISLSDT
                     GSTFANVTNPKTFDWTNDLLPALKAAGLQFQEVEPKEWVRRLRASNPDPSVNPPIKLVD
                     FFASKYDKDDFTPSKSFITDGAVSLSPALANAPVLGQQLVDNFVRYFSANAWKVKARQS
                     APPKRVIVIAGPAGCGKSTLSTALSKALAIPFIEGDGLHCKAAVEKMAGCVALTDDDRA
                     LWLKRISKRSVEAISDLGFDSVVVSCSALKRAYRDTIRKTIQTEGGDLVSVVFIDLQCT
                     KDTLLQRTLSRQGHYMSASMVDGQVSTYEAIDEVEADVLPVDAEMSPEQVFLEVQWLLD
                     "
     aSDomain        complement(20028..20516)
                     /aSDomain="TIGR01313"
                     /aSTool="tigrfam"
                     /description="therm_gnt_kin: carbohydrate kinase,
                     thermoresistant glucokinase family"
                     /detection="hmmscan"
                     /domain_id="TIGRFam_JX265_012201_0001"
                     /evalue="9.90E-43"
                     /identifier="TIGR01313"
                     /label="JX265_012201"
                     /locus_tag="JX265_012201"
                     /protein_end="1217"
                     /protein_start="1054"
                     /score="143.7"
                     /tool="antismash"
                     /translation="IVIAGPAGCGKSTLSTALSKALAIPFIEGDGLHCKAAVEKMAGCV
                     ALTDDDRALWLKRISKRSVEAISDLGFDSVVVSCSALKRAYRDTIRKTIQTEGGDLVSV
                     VFIDLQCTKDTLLQRTLSRQGHYMSASMVDGQVSTYEAIDEVEADVLPVDAEMSPEQVF
                     "
     PFAM_domain     complement(20157..20495)
                     /aSDomain="SKI"
                     /aSTool="clusterhmmer"
                     /database="35.0"
                     /db_xref="PF01202.25"
                     /description="Shikimate kinase"
                     /detection="hmmscan"
                     /domain_id="clusterhmmer_JX265_012201_0010"
                     /evalue="2.20E-05"
                     /label="JX265_012201"
                     /locus_tag="JX265_012201"
                     /protein_end="1174"
                     /protein_start="1061"
                     /score="24.8"
                     /tool="antismash"
                     /translation="GCGKSTLSTALSKALAIPFIEGDGLHCKAAVEKMAGCVALTDDDR
                     ALWLKRISKRSVEAISDLGFDSVVVSCSALKRAYRDTIRKTIQTEGGDLVSVVFIDLQC
                     TKDTLLQRT"
     aSDomain        complement(20913..21635)
                     /aSDomain="NAD_binding_4"
                     /aSTool="nrps_pks_domains"
                     /database="nrpspksdomains.hmm"
                     /detection="hmmscan"
                     /domain_id="nrpspksdomains_JX265_012201_NAD_binding_4.1"
                     /evalue="1.10E-49"
                     /label="JX265_012201_NAD_binding_4.1"
                     /locus_tag="JX265_012201"
                     /protein_end="922"
                     /protein_start="681"
                     /score="160.7"
                     /tool="antismash"
                     /translation="VTGTTGSLGAHVIAKLAMDSSITAIYCLVRAGSDNEAMQRVKKSL
                     IQRRLYHSMTLSSRRKLVALAADLSDSKLGLSVDAYETVKQNLRTVIHCAWSVNFNMRL
                     TSFVKSNIAGVNHLISLCKASGATPASFNFCSSVSAVARSTTVPIPESLPDLTWAQGMG
                     YAQSKSVAEHICSQAAEKTGVPCRVLRVGQIVADTVHGVWNATEAIPLMLQTAATMGAL
                     PKLTETPSWLPVDTVAQTI"
     PFAM_domain     complement(20913..21635)
                     /aSDomain="NAD_binding_4"
                     /aSTool="clusterhmmer"
                     /database="35.0"
                     /db_xref="PF07993.15"
                     /description="Male sterility protein"
                     /detection="hmmscan"
                     /domain_id="clusterhmmer_JX265_012201_0009"
                     /evalue="1.60E-46"
                     /label="JX265_012201"
                     /locus_tag="JX265_012201"
                     /protein_end="922"
                     /protein_start="681"
                     /score="158.7"
                     /tool="antismash"
                     /translation="VTGTTGSLGAHVIAKLAMDSSITAIYCLVRAGSDNEAMQRVKKSL
                     IQRRLYHSMTLSSRRKLVALAADLSDSKLGLSVDAYETVKQNLRTVIHCAWSVNFNMRL
                     TSFVKSNIAGVNHLISLCKASGATPASFNFCSSVSAVARSTTVPIPESLPDLTWAQGMG
                     YAQSKSVAEHICSQAAEKTGVPCRVLRVGQIVADTVHGVWNATEAIPLMLQTAATMGAL
                     PKLTETPSWLPVDTVAQTI"
     aSModule        complement(20913..23695)
                     /complete
                     /domains="nrpspksdomains_JX265_012201_AMP-binding.1"
                     /domains="nrpspksdomains_JX265_012201_ACP.1"
                     /domains="nrpspksdomains_JX265_012201_NAD_binding_4.1"
                     /locus_tags="JX265_012201"
                     /monomer_pairings="X -> X"
                     /starter_module
                     /tool="antismash"
                     /type="nrps"
     aSDomain        complement(21807..21977)
                     /ASF="found active site serine: True"
                     /ASF="non-beta-branching ACP"
                     /aSDomain="ACP"
                     /aSTool="nrps_pks_domains"
                     /database="nrpspksdomains.hmm"
                     /detection="hmmscan"
                     /domain_id="nrpspksdomains_JX265_012201_ACP.1"
                     /evalue="1.70E-12"
                     /label="JX265_012201_ACP.1"
                     /locus_tag="JX265_012201"
                     /protein_end="641"
                     /protein_start="584"
                     /score="39.4"
                     /tool="antismash"
                     /translation="DLTLEDDTDFFSLGLDSLQAIQTRSEILKTVDIGGHSLSQTVVFE
                     YPSIEKLSRYLL"
     PFAM_domain     complement(21810..22010)
                     /aSDomain="PP-binding"
                     /aSTool="clusterhmmer"
                     /database="35.0"
                     /db_xref="PF00550.28"
                     /description="Phosphopantetheine attachment site"
                     /detection="hmmscan"
                     /domain_id="clusterhmmer_JX265_012201_0008"
                     /evalue="5.10E-09"
                     /label="JX265_012201"
                     /locus_tag="JX265_012201"
                     /protein_end="640"
                     /protein_start="573"
                     /score="36.4"
                     /tool="antismash"
                     /translation="LRSSLLQTLARDLTLEDDTDFFSLGLDSLQAIQTRSEILKTVDIG
                     GHSLSQTVVFEYPSIEKLSRYL"
     PFAM_domain     complement(join(22641..22680,22739..23135,23188..23695))
                     /aSDomain="AMP-binding"
                     /aSTool="clusterhmmer"
                     /database="35.0"
                     /db_xref="PF00501.31"
                     /description="AMP-binding enzyme"
                     /detection="hmmscan"
                     /domain_id="clusterhmmer_JX265_012201_0007"
                     /evalue="1.20E-34"
                     /label="JX265_012201"
                     /locus_tag="JX265_012201"
                     /protein_end="363"
                     /protein_start="48"
                     /score="119.8"
                     /tool="antismash"
                     /translation="RRRARSRPDQVIVAYPRTGIEYVNYTMQQLDVFAFRTAKHYQQHI
                     PTRTSSEEKPMVVAILGPSNFDYLVTMLALTKLGITTLFLSTRISQEAIESLITTTNAQ
                     FLLADPRYLKTAQAVHQTLNHVGVLEIAGQLTFNFPIEIHADTKLTRGLDDSVETNNLV
                     YIIHSSGSTGLPKPIYQTQKSAIANYSMSMDMKAFITLPLYHNHGICNMFRAIYSGKPI
                     HLYNADLPLTREHLTGIMRTHKFEIFYGVPYALKLLAETDEGMQLLCELNIVMYGGSAC
                     PDDLGNQLVASGVNLVGHYGATEVGQLMTSFRPH"
     aSDomain        complement(join(22650..22680,22739..23135,23188..23695))
                     /aSDomain="AMP-binding"
                     /aSTool="nrps_pks_domains"
                     /database="nrpspksdomains.hmm"
                     /detection="hmmscan"
                     /domain_id="nrpspksdomains_JX265_012201_AMP-binding.1"
                     /evalue="1.60E-39"
                     /label="JX265_012201_AMP-binding.1"
                     /locus_tag="JX265_012201"
                     /protein_end="360"
                     /protein_start="48"
                     /score="127.4"
                     /specificity="substrate consensus: X"
                     /tool="antismash"
                     /translation="RRRARSRPDQVIVAYPRTGIEYVNYTMQQLDVFAFRTAKHYQQHI
                     PTRTSSEEKPMVVAILGPSNFDYLVTMLALTKLGITTLFLSTRISQEAIESLITTTNAQ
                     FLLADPRYLKTAQAVHQTLNHVGVLEIAGQLTFNFPIEIHADTKLTRGLDDSVETNNLV
                     YIIHSSGSTGLPKPIYQTQKSAIANYSMSMDMKAFITLPLYHNHGICNMFRAIYSGKPI
                     HLYNADLPLTREHLTGIMRTHKFEIFYGVPYALKLLAETDEGMQLLCELNIVMYGGSAC
                     PDDLGNQLVASGVNLVGHYGATEVGQLMTSF"
     CDS_motif       complement(join(23110..23135,23188..23206))
                     /aSTool="nrps_pks_domains"
                     /database="abmotifs"
                     /detection="hmmscan"
                     /domain_id="nrpspksmotif_JX265_012201_0001"
                     /evalue="3.30E-03"
                     /label="NRPS-A_a3"
                     /locus_tag="JX265_012201"
                     /protein_end="226"
                     /protein_start="211"
                     /score="10.6"
                     /tool="antismash"
                     /translation="YIIHSSGSTGLPKPI"
     gene            24361..25393
                     /locus_tag="JX265_012202"
     mRNA            join(24361..24695,24757..25393)
                     /locus_tag="JX265_012202"
                     /product="hypothetical protein"
     CDS             join(24361..24695,24757..25393)
                     /codon_start=1
                     /gene_functions="biosynthetic-additional (smcogs)
                     SMCOG1039:aldo/keto reductase family oxidoreductase (Score:
                     206; E-value: 1.2e-62)"
                     /gene_kind="biosynthetic-additional"
                     /locus_tag="JX265_012202"
                     /product="hypothetical protein"
                     /protein_id="KAI1855757.1"
                     /transl_table=1
                     /translation="MPIATHFTLNTGARIPAVGFGTWQAAPREVERAVETALKAGYRHI
                     DCAAIYRNEAEIGEGIRKSGVPRSDIFVTGKLWNTKHVPEDVESGLDKTLKDLGTDYLD
                     LFLMHWPVAFKPSDRWFPIDSDGVFELADIDPAETWAAMEKLVASGKVRAIGVSNFTKQ
                     RLEDLLSKTKTVPAVNQIEAHPYLQQPALLEFCSSKGIQVAAYSPLGNNQTGEPRTVDD
                     PLVGELGKKLGVDGGQLLASWGIQRGTVVLPKSVTPSRIESNLRVQEIPADSFAQLNGL
                     ERNKRFNWQTRWGVDIFQELGDEEAKRVAKETGPENLQKFTA"
     PFAM_domain     join(24412..24695,24757..25264)
                     /aSDomain="Aldo_ket_red"
                     /aSTool="clusterhmmer"
                     /database="35.0"
                     /db_xref="PF00248.24"
                     /description="Aldo/keto reductase family"
                     /detection="hmmscan"
                     /domain_id="clusterhmmer_JX265_012202_0011"
                     /evalue="6.30E-49"
                     /label="JX265_012202"
                     /locus_tag="JX265_012202"
                     /protein_end="281"
                     /protein_start="17"
                     /score="166.7"
                     /tool="antismash"
                     /translation="VGFGTWQAAPREVERAVETALKAGYRHIDCAAIYRNEAEIGEGIR
                     KSGVPRSDIFVTGKLWNTKHVPEDVESGLDKTLKDLGTDYLDLFLMHWPVAFKPSDRWF
                     PIDSDGVFELADIDPAETWAAMEKLVASGKVRAIGVSNFTKQRLEDLLSKTKTVPAVNQ
                     IEAHPYLQQPALLEFCSSKGIQVAAYSPLGNNQTGEPRTVDDPLVGELGKKLGVDGGQL
                     LASWGIQRGTVVLPKSVTPSRIESNLRVQEIPADSFAQLNGL"
     gene            complement(25446..27798)
                     /locus_tag="JX265_012203"
     mRNA            complement(join(25446..26346,26408..27798))
                     /locus_tag="JX265_012203"
                     /product="hypothetical protein"
     CDS             complement(join(25446..26346,26408..27798))
                     /codon_start=1
                     /locus_tag="JX265_012203"
                     /product="hypothetical protein"
                     /protein_id="KAI1855758.1"
                     /transl_table=1
                     /translation="MEQPSIASPAISHSASAAAVDLTASELTRAKRHSHADGSPDSLTI
                     SEDLSPRSPKRRKILKVTRACDFCKQRKAKCSGTIPCDKCSKKGRTCLYDAKYSRGHPP
                     EPTPSLQPTASSDLPDNEAVMLRESAIDSSAAFSSEGHRYQAPVSQGPASRASPELGVA
                     EIEGQIFDPTSGITFLERAQRRLSRHDKTEVTDGAAASADRQPLMSAGDKPLPQLLDGE
                     PPWLSLPSDGELRGLMALYFDVCIATYRVVHRPSVESWLATLVSNIHQQKPLWQDVGRA
                     RAAMVLAALAIATAHQDKSMGFRTIEDEEASLRRSDRLFCVSSQLTDGETGFPKLESAQ
                     ARIIQVLYLLTTSRMNHAWFTFGVALQIISALGMHRKSSRKRRMAASSTDYMQEQCRIR
                     TFWTAYILDKYLGVILGRPRHFHDDDVDQDFPDSIDDENMTPQGPVSDSEYPSDTFINA
                     LVFHARIAQIIGSISREVYSTKKITEKERAAAAQRLSEKLHQWKASLPPHLGSIRPSML
                     IAGFRRQATVLKLAYSHAIMHANRLFLLGNLNDNSRPQIIECIGAAMDVFQAVDRMAAE
                     GPIFHAFWWTQYVTFCALLVAYVWDIQLKRRGGAALDLGLQQSKLMALAERCHTHLAMA
                     TATNSPSRRYAIILEELRSEALGKPVNCQEDVSGQGSHERNNGSSAQAFQLPATTGRLA
                     LQNRDVTAEMQLGGHQDQLMMADAGFGFRDTNLLDEWQTTDWLELDSSAFGLYNFDNSS
                     SFGWMPNIGA"
     PFAM_domain     complement(join(26232..26346,26408..27084))
                     /aSDomain="Fungal_trans"
                     /aSTool="clusterhmmer"
                     /database="35.0"
                     /db_xref="PF04082.21"
                     /db_xref="GO:0003677"
                     /db_xref="GO:0006351"
                     /db_xref="GO:0008270"
                     /description="Fungal specific transcription factor domain"
                     /detection="hmmscan"
                     /domain_id="clusterhmmer_JX265_012203_0013"
                     /evalue="2.80E-28"
                     /gene_ontologies="GO:0003677: DNA binding"
                     /gene_ontologies="GO:0006351: DNA-templated transcription"
                     /gene_ontologies="GO:0008270: zinc ion binding"
                     /label="JX265_012203"
                     /locus_tag="JX265_012203"
                     /protein_end="502"
                     /protein_start="238"
                     /score="98.8"
                     /tool="antismash"
                     /translation="ALYFDVCIATYRVVHRPSVESWLATLVSNIHQQKPLWQDVGRARA
                     AMVLAALAIATAHQDKSMGFRTIEDEEASLRRSDRLFCVSSQLTDGETGFPKLESAQAR
                     IIQVLYLLTTSRMNHAWFTFGVALQIISALGMHRKSSRKRRMAASSTDYMQEQCRIRTF
                     WTAYILDKYLGVILGRPRHFHDDDVDQDFPDSIDDENMTPQGPVSDSEYPSDTFINALV
                     FHARIAQIIGSISREVYSTKKITEKERAAAAQRLSEKLHQWK"
     PFAM_domain     complement(27508..27609)
                     /aSDomain="Zn_clus"
                     /aSTool="clusterhmmer"
                     /database="35.0"
                     /db_xref="PF00172.21"
                     /db_xref="GO:0000981"
                     /db_xref="GO:0006355"
                     /db_xref="GO:0008270"
                     /description="Fungal Zn(2)-Cys(6) binuclear cluster domain"
                     /detection="hmmscan"
                     /domain_id="clusterhmmer_JX265_012203_0012"
                     /evalue="6.00E-06"
                     /gene_ontologies="GO:0000981: DNA-binding transcription
                     factor activity, RNA polymerase II-specific"
                     /gene_ontologies="GO:0006355: regulation of DNA-templated
                     transcription"
                     /gene_ontologies="GO:0008270: zinc ion binding"
                     /label="JX265_012203"
                     /locus_tag="JX265_012203"
                     /protein_end="97"
                     /protein_start="63"
                     /score="26.4"
                     /tool="antismash"
                     /translation="RACDFCKQRKAKCSGTIPCDKCSKKGRTCLYDAK"
     gene            29459..31145
                     /locus_tag="JX265_012204"
     mRNA            join(29459..29638,29702..30467,30529..31145)
                     /locus_tag="JX265_012204"
                     /product="hypothetical protein"
     CDS             join(29459..29638,29702..30467,30529..31145)
                     /codon_start=1
                     /gene_functions="transport (smcogs) SMCOG1106:major
                     facilitator transporter (Score: 385.8; E-value: 3.3e-117)"
                     /gene_kind="transport"
                     /locus_tag="JX265_012204"
                     /product="hypothetical protein"
                     /protein_id="KAI1855759.1"
                     /transl_table=1
                     /translation="MSDEKPEVVMMDRNVDSRSDAEKAPVARTIDNIRVLGLTDDDAEF
                     YSEFGAANKKKLIRKVDIRLVPMLAILYLISQLDRANIGNAKIEGMDKDLHLTGVQYNI
                     ALSLFFVPYILFEIPSNMLLKKFSRPSVYLGTLVTSWGVIMMCHGFVKNFAGLMVVRMI
                     LGVLEAGFYPGAVYLCTFWYMPKELATRISVFYCSSALSGAFSGLLAAGIAEMDGVGGY
                     RGWQWIFILEGLLTIVLGVMCFFFLIDSPRLSSKWLSPTEIRYLDLQLFIKQGGRFSDA
                     KEGITHWQDFKAVISNPRMWGQAYILLCISACSYGNKFTLPSITKAMGFTNTNAQLMTV
                     PPYVAGAISAIFFARLSDHFYWRMPFVAIPLALIAVGYSIIISFKGDLPGHVGASMFAV
                     IVACIGIYPVQPACSSWAANNLAPSSRRAVGVAFVIATGNIGGIIGSYMFFDREAPSYF
                     TGYGLAIAFGVTGMIMSFVLEFSYIWSNKKRAKISEHEVRSMYSEDDLLRLGDNSPLFK
                     YTT"
     PFAM_domain     join(29726..30467,30529..30917)
                     /aSDomain="MFS_1"
                     /aSTool="clusterhmmer"
                     /database="35.0"
                     /db_xref="PF07690.19"
                     /db_xref="GO:0022857"
                     /db_xref="GO:0055085"
                     /description="Major Facilitator Superfamily"
                     /detection="hmmscan"
                     /domain_id="clusterhmmer_JX265_012204_0014"
                     /evalue="4.90E-39"
                     /gene_ontologies="GO:0022857: transmembrane transporter
                     activity"
                     /gene_ontologies="GO:0055085: transmembrane transport"
                     /label="JX265_012204"
                     /locus_tag="JX265_012204"
                     /protein_end="445"
                     /protein_start="68"
                     /score="134.4"
                     /tool="antismash"
                     /translation="LAILYLISQLDRANIGNAKIEGMDKDLHLTGVQYNIALSLFFVPY
                     ILFEIPSNMLLKKFSRPSVYLGTLVTSWGVIMMCHGFVKNFAGLMVVRMILGVLEAGFY
                     PGAVYLCTFWYMPKELATRISVFYCSSALSGAFSGLLAAGIAEMDGVGGYRGWQWIFIL
                     EGLLTIVLGVMCFFFLIDSPRLSSKWLSPTEIRYLDLQLFIKQGGRFSDAKEGITHWQD
                     FKAVISNPRMWGQAYILLCISACSYGNKFTLPSITKAMGFTNTNAQLMTVPPYVAGAIS
                     AIFFARLSDHFYWRMPFVAIPLALIAVGYSIIISFKGDLPGHVGASMFAVIVACIGIYP
                     VQPACSSWAANNLAPSSRRAVGVAFVIATGNIGGIIG"
     gene            31887..32821
                     /locus_tag="JX265_012205"
     mRNA            join(31887..31962,32021..32241,32296..32411,32458..32639,
                     32697..32821)
                     /locus_tag="JX265_012205"
                     /product="hypothetical protein"
     CDS             join(31887..31962,32021..32241,32296..32411,32458..32639,
                     32697..32821)
                     /codon_start=1
                     /locus_tag="JX265_012205"
                     /product="hypothetical protein"
                     /protein_id="KAI1855760.1"
                     /transl_table=1
                     /translation="MAPPKRALIAVTSAHAPLYPEGHETGLFITEALHPFEAFEKAGFD
                     VDLVSETGTYSPDWLSQQKDWLSGHDRQVWEDHSSHFRHKLDHLMKPSDVMADQYGVFF
                     ASAGHASLIDYPEAHGLQNIASQMYADGAVVSAVCHGGAIFPGIIDEHTGKSIIAGKKV
                     TGFTTKGEEEEGVLDTIKSWHRPTIESSASSAGAQYISPPGPWDVFTQTDGRIVTGANP
                     ASAQMTAKAAIAAFDEL"
     PFAM_domain     join(32035..32241,32296..32411,32458..32548)
                     /aSDomain="DJ-1_PfpI"
                     /aSTool="clusterhmmer"
                     /database="35.0"
                     /db_xref="PF01965.27"
                     /description="DJ-1/PfpI family"
                     /detection="hmmscan"
                     /domain_id="clusterhmmer_JX265_012205_0015"
                     /evalue="3.80E-06"
                     /label="JX265_012205"
                     /locus_tag="JX265_012205"
                     /protein_end="168"
                     /protein_start="30"
                     /score="26.9"
                     /tool="antismash"
                     /translation="EALHPFEAFEKAGFDVDLVSETGTYSPDWLSQQKDWLSGHDRQVW
                     EDHSSHFRHKLDHLMKPSDVMADQYGVFFASAGHASLIDYPEAHGLQNIASQMYADGAV
                     VSAVCHGGAIFPGIIDEHTGKSIIAGKKVTGFTT"
     gene            complement(33345..35084)
                     /locus_tag="JX265_012206"
     mRNA            complement(join(33345..33571,33664..34258,34322..34728,
                     34784..35084))
                     /locus_tag="JX265_012206"
                     /product="hypothetical protein"
     CDS             complement(join(33345..33571,33664..34258,34322..34728,
                     34784..35084))
                     /codon_start=1
                     /locus_tag="JX265_012206"
                     /product="hypothetical protein"
                     /protein_id="KAI1855761.1"
                     /transl_table=1
                     /translation="MIALKLLFLAAYAAQASPCQPAGDAERCADIAKPGTAFGEQFSII
                     NATYVPAASLNISGSFNQFPFCRVYAQVPYPENNTVGFEVWLPEPKSYNGNFLAVGNGG
                     FAGNVEQSALMFNMNMGFAVAGGDSGHLGSQNNNGQGAPGVYIPYLHDENQVSAWIHNS
                     IALFTPPAKAVVEHLYSTAPVYTYYVGCSTGGAQGFALAQFHPTLFDGIVAGCPGNWYS
                     HLSLSFLWNAISSTSPYFLPQETLDYITSSVVKACDELDGVLDGIIEDPLVCKFDFESL
                     SCAADNTSGCLTTEQMVTLRRFYDGPHDSRDNSSLYPGFSFGSESEWMLQQEELANAFT
                     IPILQNLVFDNLSYDATAFNWGSDVDVLDKKAGTFIDETSPDLSAFRANGGKMIVTQGW
                     ADPFNAAVWPIQHFQQIEAAMGGNIDDWFELYMVPGGGHCGAAQGYPQAPAILSSLDAL
                     TGWVEAGNRPAEMLSSAPADGSNRTRKLCPYPKTSHYTEGDSDDWASFVCA"
     PFAM_domain     complement(join(33348..33571,33664..34258,34322..34728,
                     34784..34886))
                     /aSDomain="Tannase"
                     /aSTool="clusterhmmer"
                     /database="35.0"
                     /db_xref="PF07519.14"
                     /description="Tannase and feruloyl esterase"
                     /detection="hmmscan"
                     /domain_id="clusterhmmer_JX265_012206_0016"
                     /evalue="6.60E-96"
                     /label="JX265_012206"
                     /locus_tag="JX265_012206"
                     /protein_end="509"
                     /protein_start="66"
                     /score="322.2"
                     /tool="antismash"
                     /translation="CRVYAQVPYPENNTVGFEVWLPEPKSYNGNFLAVGNGGFAGNVEQ
                     SALMFNMNMGFAVAGGDSGHLGSQNNNGQGAPGVYIPYLHDENQVSAWIHNSIALFTPP
                     AKAVVEHLYSTAPVYTYYVGCSTGGAQGFALAQFHPTLFDGIVAGCPGNWYSHLSLSFL
                     WNAISSTSPYFLPQETLDYITSSVVKACDELDGVLDGIIEDPLVCKFDFESLSCAADNT
                     SGCLTTEQMVTLRRFYDGPHDSRDNSSLYPGFSFGSESEWMLQQEELANAFTIPILQNL
                     VFDNLSYDATAFNWGSDVDVLDKKAGTFIDETSPDLSAFRANGGKMIVTQGWADPFNAA
                     VWPIQHFQQIEAAMGGNIDDWFELYMVPGGGHCGAAQGYPQAPAILSSLDALTGWVEAG
                     NRPAEMLSSAPADGSNRTRKLCPYPKTSHYTEGDSDDWASFVCA"
     gene            36074..37004
                     /locus_tag="JX265_012207"
     mRNA            join(36074..36115,36169..36203,36280..36517,36589..36652,
                     36709..36724,36782..37004)
                     /locus_tag="JX265_012207"
                     /product="hypothetical protein"
     CDS             join(36074..36115,36169..36203,36280..36517,36589..36652,
                     36709..36724,36782..37004)
                     /codon_start=1
                     /locus_tag="JX265_012207"
                     /product="hypothetical protein"
                     /protein_id="KAI1855762.1"
                     /transl_table=1
                     /translation="MSDQTAKITSIEPLDSKDSKWLKLVKINYEDKNGKLRTWEAMRRP
                     TKPKTSAVDAIQILAILDKEDGPEVILEKQFRPPTGKVVVEFPAGMVDEGETPEQAAVR
                     ELREETGFVGTVIAEERPVHWNSPASSSSCVYMIRMNIDLTKPENRNPKPELEEGEFIE
                     TFTVPLKDLYAECRKLHAQGYAIDGKVGSFAEALELTSAWRV"
     PFAM_domain     join(36374..36517,36589..36652,36709..36724,36782..36911)
                     /aSDomain="NUDIX"
                     /aSTool="clusterhmmer"
                     /database="35.0"
                     /db_xref="PF00293.31"
                     /description="NUDIX domain"
                     /detection="hmmscan"
                     /domain_id="clusterhmmer_JX265_012207_0017"
                     /evalue="4.00E-16"
                     /label="JX265_012207"
                     /locus_tag="JX265_012207"
                     /protein_end="175"
                     /protein_start="57"
                     /score="59.4"
                     /tool="antismash"
                     /translation="ILAILDKEDGPEVILEKQFRPPTGKVVVEFPAGMVDEGETPEQAA
                     VRELREETGFVGTVIAEERPVHWNSPASSSSCVYMIRMNIDLTKPENRNPKPELEEGEF
                     IETFTVPLKDLYAE"
     gene            37160..38596
                     /locus_tag="JX265_012208"
     mRNA            37160..38596
                     /locus_tag="JX265_012208"
                     /product="hypothetical protein"
     CDS             37160..38596
                     /codon_start=1
                     /locus_tag="JX265_012208"
                     /product="hypothetical protein"
                     /protein_id="KAI1855763.1"
                     /transl_table=1
                     /translation="MRRAAIVDPHGIPSCPSPRDRPFLHCPTTENKALPPCSPGPPLVT
                     IMSTPASSARQKRPKKPKAANAIEAAVTSFLVQRPPSPERDVPVLISQAPKRWTIYEPM
                     VLLPAGSFSSPQWTEFLNSLPEPEASDLWAAVLAQISRTASNKTPLTHLAANEGIPLHL
                     QDGAEDAEETENVLRSPSGLRVLHGDFGAARLGGATPGLQDFAAAFWVSTRQNGIYQTW
                     APRWTMFSRGNISEKARLLGFHSPSPSDSVGRSSQSQHRVAQSSELRDRYAVDLYAGIG
                     YFVFSYAKLGLRVLCWELNPWSVEGLRRGAIGNGWDVRVLQGEELSSIDMRGVLRGKER
                     IVVFLEDNAKARERLAQVDALENDSEVRGDGDVKDAVEVLHVNCGFLPTSEPVWRDAWE
                     MARQKGADKAWLHLHENVGVNDIEARKGEIQRLFESYKGGDHSRDVSVEHVELVKTFAP
                     GVWHCVFDVYVYSRTSSRPT"
     gene            complement(39108..39903)
                     /locus_tag="JX265_012209"
     mRNA            complement(join(39108..39595,39780..39903))
                     /locus_tag="JX265_012209"
                     /product="hypothetical protein"
     CDS             complement(join(39108..39595,39780..39903))
                     /codon_start=1
                     /locus_tag="JX265_012209"
                     /product="hypothetical protein"
                     /protein_id="KAI1855764.1"
                     /transl_table=1
                     /translation="MRSIAVIALALASKALAHGDHGGSQKPIVGENANWMTKHMAEEHH
                     ISDFDASSFFTLHDFDGDGRWEPEEILRTYGIFDESNAKITAARRDQISREILGLIDKN
                     GDGFVDRSEFVEFIHSGRTLPDMGTGPGHHGDDEYEYEIHHWEKYHDENTKLEDLTHPE
                     DIEHFRKHELLEEAEERLEKLNRMSIVEENIPTKFRRAGP"
     PFAM_domain     complement(39366..39557)
                     /aSDomain="EF-hand_7"
                     /aSTool="clusterhmmer"
                     /database="35.0"
                     /db_xref="PF13499.9"
                     /db_xref="GO:0005509"
                     /description="EF-hand domain pair"
                     /detection="hmmscan"
                     /domain_id="clusterhmmer_JX265_012209_0018"
                     /evalue="5.80E-08"
                     /gene_ontologies="GO:0005509: calcium ion binding"
                     /label="JX265_012209"
                     /locus_tag="JX265_012209"
                     /protein_end="118"
                     /protein_start="54"
                     /score="33.2"
                     /tool="antismash"
                     /translation="FTLHDFDGDGRWEPEEILRTYGIFDESNAKITAARRDQISREILG
                     LIDKNGDGFVDRSEFVEFI"
     gene            40747..41922
                     /locus_tag="JX265_012210"
     mRNA            40747..41922
                     /locus_tag="JX265_012210"
                     /product="hypothetical protein"
     CDS             40747..41922
                     /codon_start=1
                     /locus_tag="JX265_012210"
                     /product="hypothetical protein"
                     /protein_id="KAI1855765.1"
                     /transl_table=1
                     /translation="MSRSLEPTLLSLLPTLPSASSLPPPLLEYASSLLSLSRHNASTLK
                     AEEEVARLYACAHLACERLKTTLDLPPIQARPPVIPRIYRRLYTHLNHILPAASVGKSG
                     RVRTPSGKAKEATGVFGSAAGQRIRDRATPNKEMSLAQFRSKADGTPTKSTGKAVLPGT
                     GRAAAARDALPPWVRPTTQFMCLKLDNQRMGRTVLAGMQTIVVPHGKRNRDAWVTEHLS
                     PLLAAVCFMVAMKIANLETGAQISSDQYIALRRDIVRALKSARTQVDHRREDEEVFWEG
                     WSNPTPKAVDEALAKIKESQWQEEDWFTGIDDLVASTHAAGDRDLEMAGADDHGSGSKA
                     QIQRGDTMLQSRWVMTDEKREDYRRWKADILSHIEEMEKARGSAMEVDATA"
     PFAM_domain     40777..41223
                     /aSDomain="ORC6"
                     /aSTool="clusterhmmer"
                     /database="35.0"
                     /db_xref="PF05460.16"
                     /db_xref="GO:0003677"
                     /db_xref="GO:0005664"
                     /db_xref="GO:0006260"
                     /description="Origin recognition complex subunit 6 (ORC6)"
                     /detection="hmmscan"
                     /domain_id="clusterhmmer_JX265_012210_0019"
                     /evalue="3.50E-27"
                     /gene_ontologies="GO:0003677: DNA binding"
                     /gene_ontologies="GO:0005664: nuclear origin of replication
                     recognition complex"
                     /gene_ontologies="GO:0006260: DNA replication"
                     /label="JX265_012210"
                     /locus_tag="JX265_012210"
                     /protein_end="159"
                     /protein_start="10"
                     /score="95.8"
                     /tool="antismash"
                     /translation="SLLPTLPSASSLPPPLLEYASSLLSLSRHNASTLKAEEEVARLYA
                     CAHLACERLKTTLDLPPIQARPPVIPRIYRRLYTHLNHILPAASVGKSGRVRTPSGKAK
                     EATGVFGSAAGQRIRDRATPNKEMSLAQFRSKADGTPTKSTGKAV"
ORIGIN
        1 acgtgtggtt cgcacgatag attttacttg tggatttaat gtacatctcg gcaatgcaaa
       61 gaccagattc tccgcccaat gctttttctc ctgttgagac ctccttctat tgtcccagcc
      121 gttccggcaa gaagagcgac cgtgttccgt ggattttgcc gcgatacgta aaagtcagca
      181 ctgttatgac gtgcgtattg accccctaga caaaagatcc tgggccatgt gtgaagcaaa
      241 gcttgtgctg ccagcattga gacctgaccc cctttttggt gtcgccgtca agcatgcgat
      301 cataccttca ggccgaaaac actgtcaaac ccatttgtca accaattctg cctgtgtgcg
      361 taccatgcag taagatctag tccacctccc acatgcgcgg cttgtcctta tcctccagca
      421 gcaccttgag tgcctggatg gtgacctcga caacctcggc ccgtctgctc tttttcgcac
      481 attcctggag aattgccaac ccgttctcgt ctctaatctt gtcccgaatg gcctccccgg
      541 tctcaccttc gcacgagatc atgttgtaga ccacaaagac gccacgatgc ctcaggtcct
      601 cgctttcctc tgcacataag cccagaacga cctggacgcc acgatccctc agcagtatgc
      661 ccttgacgat gggctcatac gaggtcaagg acgccagggc gccacctgct ccactccggg
      721 tggcttcgtc ttccgaatct gcaagcgcga gtaggatatg cagtctgttc ttcgcttgtg
      781 gcgtatcctc ggcatacagt tgaataccct caggggcctg gactatgttg cagatgagtt
      841 cgaccgctgc cttggagacc atgttattgg ggctcagcag ctgctcttca atctccgtcc
      901 accccgcgcg aatgatcgta gctcgtgtgt cgtcatcggt ggacgcgaga ttcgtgagtg
      961 ccattagcgc ctcgaaagtc ggcaagaggt ctcgagtttc cgcagcagga tccggtgaga
     1021 caatggagat gagaggccga atggctgagt tctgtggccg ggcacgggtt cctccaaaga
     1081 caagagcagg attaatgctg atcagtatcc gagccagcgc ttgtgcagcc gttcgccgtg
     1141 tctgggcctc tgattcgggc agggccgtcc aagcgccgat catcaggttg acagcccctt
     1201 gttgggcaag ctggcctcga agtgaggtcg tcacggagag ggcgtagatg atcgatataa
     1261 tgatggagag ggaagcgacg gacccgttcc tgctgtgcgt cacgaggaca ggcacgaggt
     1321 tggcctcaaa gacagcctta catcgttctg cgacgtgcgg gtcgtcgttg agcgggttcg
     1381 gcgcgcccgt tttccctgca gcgtttgcat acgccttcag ctggctcatc ttcctttctt
     1441 cctcggactg ggcagggcga tatcgtgtga tgttctggaa cacactcaag gcaccgtacg
     1501 tgagtggtga tttgggggca gcctcggcca gcagcttgac caggcttgtg aggagcttct
     1561 tgtcgtgtgc aacctcctcc ctgacggttg gttgaatggt tgcatacgcc agaccctcga
     1621 cggcgtgctg ctttccatga cctgcgtccg ttagtatcat cgacgtgaac ttcttcgaaa
     1681 gatcctcgat gctcgtggtg gccagcgtca cgcgctcggc ccccggttct cccgctgact
     1741 gttggttggt tgagggtaca gcctgaagcc ttcaggtcag ccattcccgt ccgtctcatc
     1801 tacttccagt aaaggtgctc aaagactggt gaagcaactg ggagttgcag cgtgcctacc
     1861 ctcagtttgg ccagaatgac ggcggccagg ttctgtacgg cctccgagtg cctcctcatg
     1921 gcgatggatc cctgggcgcc ttcgacgcca gtgtcggcgg aatggaccgc ggtcgacagc
     1981 tccgaggggt cctggtcgac gatctcctcc agccattcgg tgcagtactt ggcaatggat
     2041 tcgcggcagg ccgagttcat ggcggcggca ttgagcatct cgagacaggc agtctccacc
     2101 tttctgctct tccacttccg gcgcatgagg ggcccgaggc tcggcaggaa gccctcgctg
     2161 agaaacatct ctgccaccat gtcgggcgca atggggaaga tggcagcggc cacgcagaag
     2221 gcgacaatgt agtcgtcgta cgtcccccgc ttgactctat cgaagaagaa gtaggtcagg
     2281 gacttggagc cagcatcgcc agcggccttg aggtaggcag aagtggtcag tatggcgtgg
     2341 ccgcgaacac tgtcagcctg gcgcatgtcg agatagctga agatggtgtc gacgcagaca
     2401 tcgtcgatga cggtgcagat agacttgtga tccttgtcgc gtttgaccgc ttcgatgtct
     2461 ttgttcagca gcttggtaag ctgatcgagt gccttgcaag tatcgtcatc ctcctggccg
     2521 ccttccatca gtcgggcgag gatgagttgg gcctggtcga gattgtccag cttggccatc
     2581 tcctcctcat tggatatgat ggcaagagag gcctcgtcca tcttgatgag atttccgact
     2641 cagctgcgtg cgggagactt ggaaagaatg gagaatatag gtgccagtca agtatgtgcg
     2701 gtgttagtga gagtccagag ggcggctcag gtgggggggc tttggatata agtctcactg
     2761 ggcctgacag cctcacaaag acggactctc gaaagattct aacttgagca cgacttcagt
     2821 ctggtggcac ggaagactcg gagctagagg aatatatatc cggggcaaag aaatactcag
     2881 caggcgaacc gcttggctgc cttgcgggga ggtgcgtgac ccggagagaa ggaagaaaaa
     2941 agtctgctgt actcgtgagc aaagctgctg tgaagggtca accgtctgac gcgcccggtc
     3001 cccaaaccct ctgtgattgg cctggcagta gttgcgagag agggattgcc tgagggagag
     3061 gctatccttt gggggggata tgtcgaggaa caggacaaag cgccgagcct tgattcgttg
     3121 caggcagtgt cacttggcac aaagcgtggg cggttgctgg cgatgtgacg gtggcagcgc
     3181 gggatgagca gggtggtggc gtacgaggat tgccgctact ggtagccggc aacggggcgt
     3241 ccagggcgtt gtgtcctgga atgtaggagt gagaatgaaa acatcgatct agggacaaat
     3301 gtatggcgga agagacggcg tgcatgccgg catggacgtg tatatgctga accctgtggt
     3361 ggatcgaagc gatctggaac agcacgcgac gctggaactg cccctcactt taagcacccg
     3421 aagtatcgct agcccaccca ctcgagctcc agctgccacc tgggcactcg ctctttgttt
     3481 gagaacagct tgcacacgtc ctagcgtacc tacataccta gctacctgct catcagtgct
     3541 ccgcgcacat ttcaaagtag tatttaccgt gcgctacctc aattgagacg tacgaagctt
     3601 caagacaggc gtttaccttg tctcccggat gcacaccgtg atccctggat gtcgtacatg
     3661 aagtcagacg agccctacct aggcacctag gcaggtagac actcggggtc aatcgcacac
     3721 acgcagtgac gtaggccccc ccgaaggccc cccagacagc gccgagccgg acgggagctc
     3781 cagtgggtcg ttggcgccgg cagcacggcc agcccagttg ccaggcattc attcagaagc
     3841 ttccgcccaa accgcagtcg ggctagcgcg actcccaggg catccaaggg cctggagccc
     3901 ggccgagcag ggatcggatt gaacctctat acatagttcg ttcacgctac ctatgtaact
     3961 tcaccataga aggcagacag cagcatctcg ccccgggata cttcgtggac ggcacgttct
     4021 gaaggaggcg ccacaaatct ccgtacacca cgaaccgctg agtaccgtgg gcgtcggcgc
     4081 cggcgtcggc cgctgctgtt ctgatcgcgc cttctgccca cccagggctt cggcccgtcc
     4141 tctcgcctcc tctgcctcgc ctcgcaccac caccctcccg tcggcatgaa caacatcgac
     4201 gcgtccgccc actacgaggt cgaggcgacg ggccagacgc cgtccctgct gaccctcatc
     4261 atcgacacga acccccgcgc ctgggccgcc ctcgacggca gcctgccctt ctccaaggcc
     4321 gtggccaaca tcctggtctt cgtcaacgcc cacctggcct ttggcaacga caaccaggtc
     4381 gccatcctcg ccgcccactc gaaccgcgcc gtctggctgt accccccgcc cccgggacgc
     4441 catgctcgtc acggcagcag cagcggaggg gaccgggacg gggacgtcga gatggccggg
     4501 gccaacgggc agaacggcga cagcgcccgc cagggcgcgg cgtcctcggc caacaagtac
     4561 ccccagttcg cctccatcga ggcgtccatc gtctcctcgc tgcgctccct cgtgtccgag
     4621 acggcggcct cgtcactgcc cgccaccacc ctggtcgccg gcgccctgac gacggccctg
     4681 gcctacatcc acaagacgtc gctggcctac gcgcccccca agcagtcgtc ggacccggcg
     4741 aacccgacca cggccgccac cgtgacggcc acgcagacgc cgacgctgca cgcgcgcatc
     4801 ctggccatct ccgtgtccga cagcgagccg gcccagtaca tcgccaccat gaacgccgtc
     4861 ttcgccgcct cgcacgcccg catccccatc gacacgctgt cgctgtcgcc gcacgcctcg
     4921 cccaccttcc tgcagcaggc cgccttcatc acgggcggcg cctacctgtc gtgcgccgcc
     4981 aacccctcgg gcctgctctc ctacctcatg ttcggcttcc tgcccgacgc cgaggcccgc
     5041 acccacctcg tcacgccctc ccaggactcc atcgacttcc gcgccgcctg cttctgccac
     5101 cgcaaggtca tcgacacggg cttcgtgtgc agcatctgcc tgagcatctt ctgcgaggtg
     5161 cccgaggggt ccgagtgcct gacgtgcggc accaagctgg ccctcggcaa gtacggggcc
     5221 aagcccgtcg ttgtcgtccg caagaagaag aaaaagaaga ggatcaacgg gttgactggg
     5281 cgcgaggaga caggcagtgc gaccgggaca ccggcgccca catgaacaga ggccatcttt
     5341 tttggggggg aacacatttc agccatggat agggactttt ttttagtttg gccgaaaagg
     5401 cgctcgcggc atgtaggata tacggagttt ttcggggcat tgaatcggcg caatagacag
     5461 aatggaatca cggcgatgga tcttgcattg cgttttggtt ttccaggctg ggaatggttc
     5521 aacgcttagt atcatgattg acaaccgaga ttcatataat gactcgccgg gcaaagactc
     5581 gcggtgaaga atatatctct atgtccatga gctctgtctc tctatttgct ctctctccaa
     5641 gttgttcacc tgattctgcc caggtaagag agcgtgcgtc atagtggaca taagagcatt
     5701 ggtaggggtc taaaacagaa tggtaacaat gcaagagggt atcaacgcaa aacgccacta
     5761 ggatgcacga tctgctcgag gcaacgccgc caactcaaag ggttctcgcc aattagactg
     5821 aagtcgcccg gtgagcctgt ccaggtacgc agaccacaca cggaagagag cggggaggtg
     5881 ctcccagttt ccaaccctct catgccgccc caatcttcct ggcgccttgc gcaactccag
     5941 cacagccatc cggcagtctg ctcatgacac agtggggctg tctatcgctg ctgcacatgc
     6001 tggccagtgc aaaactgtcc gtgttgtggg caaagtaaag atagtagccc ttcttggtct
     6061 gcttgagggc catggcgcca atggcgctgg ccgatgacga gttgaggacg cccggatggt
     6121 tctgaaaatc gttgataata aagctttcca tgatgaaact ctcctcggac tcctcaacgt
     6181 cggcgccacc ctcgccacgt cgagttccgt ggtagaggcg ttcggcgcat ttctgagcgg
     6241 cctgtgtcgt ggccatatgc tcgcctgtgc cgctggtgac tgcacccacc accatacgat
     6301 cgtcatcctg gctgttggcc gggatgatgg ccgtgccgat gcctaccagc gcggctggtc
     6361 cgacacggct gcgatgcttc atgccaatgc cgccagacga ggagcctgca gccatgttgc
     6421 cgtactggtc gatggcgatc gcaccaactg tgtcagtgat tatgtcctcg tttccacggt
     6481 acatgtcatc ccccagaggg ctgcttaaat gaatgggatc gggttggaca ctagcggcgg
     6541 catgagaagg agaggacggt gagattggcg aactcgcccc atcgcgcgtg ttcgtctcat
     6601 cacgaaagga agcgtcatgt atgttggcgt cgggtgtcat tccactctta tgtcgggctt
     6661 tcttcgacgt gggtgatccc gatctagggg gcacagtgtt ggaggctcga gggctggtca
     6721 aggctccaag aaagctcaag gggctgcgtt cactaggccg gggtgttctc gggccaggag
     6781 acgtgttcga tgacacaggg gatccagctt tgagagggct ggcactggca agtggcgcgt
     6841 cgtttaccgc tggcgtgttg gcttgagcag gagagtctgg ctgcccctcg ttccaagtac
     6901 ccgtcagaat ggcatttgtg tggtcgcgct ggtttttcgg gcgagcgtcc tcctgttgat
     6961 ccggagccgc cataatcttc acagtattgg gtgtgacgga ggtttttgca tcaatacggt
     7021 ccaggtcctc cttccacttc ataaaacggt ctctggcatt ccgagataca agccattcgt
     7081 taggtaccaa aggcatccca tgctcatgtg caaagtcctt ggcgccctta ccaacaagga
     7141 ggttgggagg aacacgtcga agactgagtg gtttgtgact ctcatcaagt atcatcttgg
     7201 ccaggctgat cgggtttttg atgtctgcac aagatcagtc gagaaggaca tgcagggaac
     7261 gtcatgcgac caaacaagaa ggcgcaagaa acaaccgcac ttactcggga cggcgccgca
     7321 agcaccgctg cggccatgat gatcgacaat ggttgcatca cacgccacag ttccatcgat
     7381 cgccagattg ctgccgaatc cagcgttggt gatctccttg tcctcgagga tcttgatggc
     7441 tgcctcaacg ccttcagtgg ccggcgctcc gagcttgagg agcttcatag cagcgcgagc
     7501 agcactaatg agttgtcagt gagatgacgc gcatggcgta aatgaatccg aagaactcac
     7561 tcgctgcagg catccaggtg aaggcgctcg ttggcagtgc tgtggtaccc agctcccgca
     7621 tggatgaaga tggctgccac gccaggtttc acccgcatat tccgtccttc ggcaccgtca
     7681 acccaccagt tgtccttact agcaccagcc gtgtgccacg aggggacctc tgagccaggc
     7741 gggaagatgg gctggtcaat atcagggtcg taggcgcgcc gaggttccct tgtgtggacc
     7801 actgtgccct cccgtgtcgt cgggctgtcc gatggcccca ggatgtcctt gtggtacttt
     7861 ctcttgccga gaaacgattt gaaatcgcgc atgtaggtct tggcgcgcga cggagccttg
     7921 tcgtcttcgt ggtccatcat gaagacttgt cacgatgaga gttgcaggag aatgggtatg
     7981 cacaggcccg atagtctcga atgttgcacg aagatggtag ccgtcgggct gcccgggtca
     8041 gatgctagac gaagtcacac gtagcgacag taacggtgac tggctaggcc acaaggttgc
     8101 tgaaccgaag ggatcgcaaa tcgtaacgag ttgccacact gatgagatga aagaaaatag
     8161 tgaccgtggg atgatgagat ctgctgccca gaacgggaag tagacggggg ctagagatgc
     8221 tgcagtatgg aataccacgt atgtatctgc atccgcgcca atcccatcca gtgggactgg
     8281 taggcgggat cgtgtaggaa gaagaggaag ataggagggg acggtcacga cgatgtcatg
     8341 gaggcagtag ggaacatcaa gacgccggga cttgtttgaa gcgctcccgc acttcctgag
     8401 cccgatcggc gtcgtggctt cccgacgaga cagcgttcac gccttctcgc cttctcggcc
     8461 gtgggacagc aggacaacag ggccagcggg ttgccgaggg aatcggacgg aggcggcact
     8521 tagtataagc agaccatgac gctgctgccg gatggggatg ctgttgctct ccagtcccca
     8581 gtatcacctt ttcccaaatt tggccttggc acagaatctc cagcagggaa gctctaggga
     8641 acagacaaga caagggctct tcacggatag ccctggagac gatcaaatta caacggtaac
     8701 ccaggtggcc ccaagccggt cgccgagtcg tgatggaatg agtattcttc tctgcgatcg
     8761 acgacgaata tacgtaagct gcctcatgca ttgcagcagc cagcagaaac gttcctacca
     8821 tgggcatgtc tatcgatgat tggcctccag cctccaagat catggtgggg cacgaactac
     8881 ccaccttgac ttgttcaagg ttgttgttgc tgtgccattt ctgtacacag caataccaac
     8941 tagatcggac aaatcttgag attgaaatac ggtatcttct atatcgaccg catccgccgg
     9001 cacaagaggg tgacatcgtg tctagaccga gtattggggt cgctcttgag ggccgctatg
     9061 catgtactcc agctgtgtac tccgtagtgc cccgccaaag ccagccccaa tgtagcccac
     9121 cttagggtac ctacctgggt acctaggtat catggtagtg cctaaagtag gtactggccg
     9181 gggtccttcg gtgcagcacc gccacagcca tgtcatacct cgaagccccc ccggccaagc
     9241 cagccttcac ctcccaggtc acgatgcaag tacagcagta gcccaaggca cccaattgcc
     9301 atccattagc gacagctacc ccgccgggcc tcccagcatc ctctcctcca cgacgacatc
     9361 acatcctcac cgcagctgga gacgctccct ttgcatcccc cgtcgcgccc ctcctcccgc
     9421 catccaagat ggcgaaccag acgccggccg ttgtcatgga caagtacgtc gtctcctgtg
     9481 gaaccccgca atcgcacccc gtcccgtcct gtcctccccg tgccgtcacc caggccgcat
     9541 cttgtgagcc acgatcaacg gcgacgcacg catgctaaca tgacctcccc ttccccagcg
     9601 gcaccggttt ctccaagctt ggtaagacga cgctatggcc tcacctcacc cggcccacgc
     9661 ccctgcgcgc ccgacggact gcccagtact gacaggccaa aggtttcgcc ggtaacgact
     9721 cgccctcctt cgtctttccc accgcgatag ctacaaaagg cccggccgct ggcggtggcg
     9781 gcactggctc aggacgcccc gccgtcgcca acaagccctc gttcctcacc ggaggcgccg
     9841 gcgccggcgg ccatctgtcc ggcaagcgcg gcaccgagga cctcgacttc ttcatcggcg
     9901 atgaggccat cacggccgcc gccggccccg gctacggcct gcactatccc atccgccacg
     9961 gccagatcga gaactgggac cacatggagc gtttctggtc caactccatc ttcaagtacc
    10021 tccgagtcga gcccgaagac cactacttcc tgctcaccga gcctgtacgt tgtcgccgac
    10081 cccggcatcc tccccgatgc acgatgcacc ctgctgaccc taggcccccc tccctagccg
    10141 ttgaacccgc ccgagaaccg agagaacacg gccgagatct tcttcgagtc cttcaactgc
    10201 gccggtctct acattgccgt ccaggccgtc ctcgccctgg ccgcctcatg gacgtcggcc
    10261 aaggtctcgg accgctccct caccggtacc gtcatcgact cgggcgacgg tgtcacccac
    10321 gtcatccccg tcgccgaggg ctacgtcatt ggctcctcga ttaagtccat ccccatcgcc
    10381 ggtcgcgaca tcacctactt tgtccagtcc ctgctgagag accgcggcga ggccgacagc
    10441 tcgttgaaga cggcccagga gatcaaggag gagtactgct acgtctgccc cgacatcgtc
    10501 aaggagttct cgcgcttcga ccgcgaccgc acccggttcg ccaagcacgt cgtctcccag
    10561 cccggcggcc gccaggtctc ggtcgacgtc ggctacgagc gcttcctggc ccccgagatc
    10621 ttcttcaacc ctgagatcta ctcgtccgac ttcctgacgc cactgcccgt cgtggtcgac
    10681 ggcgtgatcc agcagagtcc cattgatgtg agacgaggac tctacaagaa cattgtgctc
    10741 tccggcggca gcaccctgta caaggacttt ggcagacggc tacagagaga catcaagcac
    10801 ctggttgacg acagaatccg ggccagcgag gtccgcagcg gtggcgcgag gagtggtggc
    10861 ttggaggttc aggtcattac gcacaagagg caacgtcacg gaccctggtt tggtggcagc
    10921 ttgctgggac agacgcccga gttccgatca tattgccata ccaaggccga ggtatgtgaa
    10981 ccccgtctat tgcattggcc gttgaataca ccgctaatgt cgaaaacagt atcaagaata
    11041 tggtccagga attgtgagga gattcgcttt gctcggtgga ccaggtggct cataagccgt
    11101 gttgtgcgca gtttagacgg ggatgccacc aaaatgggtt gttaggcgta tggaaaatgg
    11161 agtatcccat caatgccact agatcctttt tcttcaagcg agcacaaacc ggctgcttgt
    11221 ttacctctcc acgttttacc acgataactt tgatccaaaa cacattctga accctctacc
    11281 tacagaagta tcaccggcga ttcccattga ctgatggtgt atgttatgta atcatctctc
    11341 ggacgaggcg cacgatgcca gctggtctga agagtgtgga cccttcccgt ggcaggcgga
    11401 tgacatctcc tcagcctaca tgtgcctggt ttccgatccc gttgccgggc cctctcaata
    11461 gagaaaacag gtgttttgac tgtggtgagt gctctgggat tggtttcgct gatgtttgtg
    11521 gtcgcgagtg cccccgccaa gcgcttggcc acgacctcct gtttcggtct ccacgtctga
    11581 gcgacgcaac cactaggagg aaatgcgacg gtttggtaac aagggtccat ctgacaggtg
    11641 ttctgtctct tgccagagtg cgaagatggt gcgatttctc gaattgagat tgacaaatgc
    11701 ttatctgagt acctatatga ggagacacct catacttata gtcatgcccg gccgttgctg
    11761 tggtccaatc agcgaccggc agttggtatt ggttatatgg gctagcggca actatatacg
    11821 aggcgacatc accaatgaga tatcaggccc aaaggcgtgc atgcactgac agctttccca
    11881 ctgcgtgtcc atcccatgca tctcgtcgct acccatcaca gtgatgtctg cgtaaggctt
    11941 cagatgatgt tccgagcggc cggttcgaaa cattggcgtc ttgagatcta cgatctgcag
    12001 tggacgccga tcctgtgtct actaccccac aaaccaagtc atacgagtgc tgtttcagca
    12061 cgggtggttg gctaggagtt ttataatcgc agatctatgt acatagagcc atctttctgc
    12121 ccatccaaag cggccgtgct gcccaggccg attcttgcat actcgtgccg gaaaaccaag
    12181 acgccagcag ccatggaagg acggcccagt tccaaacgca ggagcaactc aagaaatcgc
    12241 agctctttca aggaaaaaca acgacgggaa tcatggaagg acgaccgtct caataccatc
    12301 acgcccacca gtggcctgga cctgcttatc cgccaggcgc tggcgcgcaa tgcctcacct
    12361 gcgacatatc tattcgatga ggacggaaac cgcatttcgc cgccagcctc gccgctacgg
    12421 cgctccgtgc agcccctgga gagcatcgcg gaccgcatgc ggcagaagcg gaggtcctgg
    12481 tatgacggtg ccgagcccgg gcatggcgaa gatgacgacg acaaagaggc tcgggacccg
    12541 gatgcgccgt cccgcctgct ggccctcccc acggagctgc agttcttcgt gttcgcgcac
    12601 ctggggctca gcgacctcga gcgtctgcgc cgcacctgcc agttctaccg gcacatcctc
    12661 agcccagagt acgtgcgcgc actcttcggc gggcaccagg ggcttgcgag ccagctgacg
    12721 ggccactgcc agacgtgcct cgcgtcgccg gggcgcgcgt cgctcattct ccagccccag
    12781 acccggcccc tcagcagcaa gtgcttccag tgcagcgtca aggcccgcga gctcggcgtc
    12841 ggcacgcgcg tcccgctggc cagcggcgcg ggggcagggg cctgggtctg ccggtggtgc
    12901 gggtggccgg tcgccggcga ggcacacagc tgggccaacg agcagttcca cgtgcagtgc
    12961 tacgaccgct actaccgcgt gctgtgggtg ttcctatgcc tggggttcgc gcaatttgct
    13021 gtcggggtcg tggctgcggc gctgagtctg gtgtatttcc ggggcgagct cgtggtcttt
    13081 gcgccgaccg tcgtcaattt cgtcctgctg tgggtgtgta tggcatttct aatgttcagg
    13141 ggtaatcgaa tacggacata tcactgggtg gggatggtcg agcttgtcat catggggctg
    13201 tggattccgc ctatatatgc cgtggcgaga gacctacaag acggtggagt gggcagcagg
    13261 ccatttgaga gctcagtcgc cgcgctggcc ttctttgcta ccaacatgta agttcaaaac
    13321 ggaccatcat ggaaaggcgt ccaggtgcta actcaaccca aggctattcc gtctgttcaa
    13381 ctgcatcggg aacatagtcc tcactcttgg gtatgatatg accaagcatt acgcgccaca
    13441 aatcacgctg cggcgtcgac tgatgaactt gctgatgact ggtctgatat actggacata
    13501 cccacaatgt gtcgagcaga gatatccccc tgacttcaat tgaagtaagt tttgtttatt
    13561 aatacaccaa tctagatggt attataaaat gatatcatat ttgaagtgac cctctgagct
    13621 gaaatactac aagatcgaag aaaatggcta gacagtggtg caagtggcaa aatccactca
    13681 ggaggaaaac tgcgccactg gtgcgcatga tttgaaccgc tctgacttgt aaacgaacga
    13741 tattgatgaa tggtatgatt taatctcggg attagctcgc ccactacagc cagaagattc
    13801 cagtgatgac tccaatcatg agcaccacga tggagaactg agcctgggat gcaccggcag
    13861 tggcgtaagt aggatgggca gccgcagtcg ctttggtatc gacggggctg tcgccggatg
    13921 tgccttgaga ggttggagca ctatttccag cgggctcgct tgcttgggca accgctggga
    13981 acgtggatgc agggggaacc gcggctacag taggcgcctc cgctcctact ggtgcggcag
    14041 catacgtccc aacgggcttt ggaggctctg gctttgcgta ggtctgaaca ggttgaatag
    14101 gctcctcctg agcataggtc ttgacaggct tggctggata aatctcggca ggcttcgtgg
    14161 ggtgtggtat ggggtacgtt tcctttgcgt ggggctcttc cgtctcctct gggcaccaag
    14221 ttgtagccac agtctggacc tcggtggttt ccttgttgat agcgcagctc gtgacggtag
    14281 gatggcacga cgtgatggta tatgtcgtct ttcgggtgta ggtggatgtg taagtggtct
    14341 ttgctgttgg atgctcagca gggtgagtag cgggatatgc tccagttggc ggcggctcgg
    14401 gcttgggctc gggcttgggc tcagctggat ttccttcagg ctttggctcc ggctttggtt
    14461 cgatcggata tccttcatgc gccggaggta caggcttgga ctcagatgga tattcgttcg
    14521 tgggcggtgg atggggcttg gtatcagttg gcgctggtgg aacgggatac gtaggaggtg
    14581 gaggatgcgg attggtctgg gttggctcct cagtacctgt agacacggat ggagggtacg
    14641 ttataatctc agtaggctcc tcggtccccg tagagacggg tggcaccgcg tacgactcaa
    14701 tcacggttgg tccctcagtt tttgtcggca gctcagagcc agttgacgat ccgatgacag
    14761 taactgaagg atatggtgtg agaatcccag tggcaattgg gctgacttct atggtagaag
    14821 agtctgtgac taggtcacta gatattggca cttccaccgt taccgtgggg aatagggtaa
    14881 tgcttgtggt cgaaagcgtt gttgaggtgc tagaactggc cgatacgacg ccgtcactcg
    14941 tgaatgtgct tgcagagact gagagcgatg tcgagatcac gacaaaaact ggcgggaaaa
    15001 ggctcaacct gctaaagacc gtcgtcgatg ttgaaaggga agttgaggtg ctagtgccgc
    15061 tgaccgaaag agacgatgtt gttgagagga ttgtctccac gtcaacaatc gttgtcggtg
    15121 aagtcagaac aacctcgctc tgtgactgtc ttttttctag acggggctgt cttcccttca
    15181 gggcgctacc ctgagccaga ataggcagcc caaatgcaac gaggtgcagg tttgaccgca
    15241 tgacgtcccg taaacgaagg cttggaggcc acgggttggt aaaggggtaa atgatgaagg
    15301 acagctttgc agtatacccc cggagtctgt cagcctatct atatagcagc gcttggacag
    15361 gtaggggaga gctctgacct cgatgtggaa atgagtgatg ctagtggcaa tcaacacttg
    15421 gaggtgtata cctactcagt tgcacttcga tatgacgctt gctatggcca tggccgcact
    15481 gacggccaaa ctgaagaata cctagttggc tagtgattct gatacatgac tgtcttacct
    15541 tgttccagct attgtgttag ggaaaaggga acatgcgtct taacgatgca tcagcaccag
    15601 cggcctgtca accaatctca ataggtgatg gtttccagga atgatgacat aactcgcgat
    15661 tactccgtaa gacagcaatc tatttcgcag acagtcttcg ccaaatactt gttccatctc
    15721 tttcagagtg aggtgtgtaa gaaactattt agccctcctt ctggcaaaag gttaagagcc
    15781 ctcccacatt ggacccgggt aaccacttat taccaaacaa attctaagcg tgtacatata
    15841 tagcagtcta tgcgttcgcg tagacaaggt taccgtcaaa tacatcttat attatataca
    15901 atatcacgga tcttatgctc gcagagaaag aatgggtgaa aggcggggaa tcattcgaag
    15961 cctagacaca cacaatccca agctggatga ggctccatgg gttgatccac gactattgtt
    16021 gccatgcggg atatgtcgtt tgtcttggca cagaaccagg ccaagcggtc cgcgctccaa
    16081 tgcaggtcca cacaagacac tacttgaaac atggcatgta gaatgagttg ggaaattcga
    16141 catggaggtc attgaccata tccgagttat gggtcaacac cactttttga gcattggctt
    16201 ggtcaagata ttccaatggg tggaaatcca tcgctcgcgt ttagcagcac tacaaaatgt
    16261 ataattccac aagaatgtag gaatattaac tctcaggcca gattctcgcc atgaatacaa
    16321 ctggcgaatc tgcttgtcac ctgagtaccc gtatccttcg gctagggttc agttagagta
    16381 catcacatat atatctaggt tatcgttctg agtagtaaac gtgccagatt tcatccaagt
    16441 aaataaatat gacagtcaga aacaggaaac tgctggagca ctggtcggac ctggtcggag
    16501 aactaggtcc gaccagagca gcgcatggca tttgaaacat gatcgtggcg tttggccaat
    16561 ttgccatagg aaagggacga gataaagcta tcgaaattca aagctaagat tagcttgctt
    16621 aggcgtaaac tctgattttg cttcaccctg gctatcattc tcaggccata agaggctata
    16681 taattcccag acaaaacccc gtgttggcac cgtctgtttc ttggtagtgg aggaggatgt
    16741 ggctgaagga ccgaccgcaa gagatgaaaa ggcccaaaca ggaggcgttg ataaccatag
    16801 catccaatgg ctgatctcaa acctcagctc caagagaatt gctcatatcg cgaccgtgag
    16861 ctctgtggca catgagtaag gtgaaaagcg agactcctca actctgggat cttccattac
    16921 tcgcaagagc ttgcggcgaa tccatagatg gtcaacatat cgttcggaag agtagtttct
    16981 agcaccagcg ccgacagaag aaggaggggg ggataactcc agttggatat catgatcaat
    17041 ataaggctca ttatatcgcc tctccgtagt cggcatagcc gctatcacaa caacaagatt
    17101 ggatctgtgc gcgaacaacg ggatagtggc gttaaccaga cagcgtgctg cttgtgctct
    17161 actgaaagca cgaaactaca gtatgggcaa atatttccct ggcaaccatc tctacatgta
    17221 caacacgaga cgcacttcta agactttcgg attggcgtca agttcgccat ggaagagtgg
    17281 tcaagtggaa agttgcatag agtaaccgat tgaattgtag agaagtggtt ttgatggcgc
    17341 ccaccgctgc ataagttagt cacgaacatc gaacgactga gaggcagtaa gtgatctaag
    17401 ttggacaatg aatggacctt gcgtccctga gagtaatcac ctaagatgat ctcaatattc
    17461 ctcgtcgatg tacgaaatat gaaaagacta ctgaatcccc tttaaatgac tggctacatc
    17521 gttacacaga ttgaaacggc cttctcgtta tatcgtgtaa cgatagtagc aatgcgatgc
    17581 gtctaatgcg caggattgca ttcctctcca actagtatag gattaaagtc ggtgaaacgt
    17641 aagaagggga acagacatac ctgattggca aatgaatgga ggagtaaata ccaattgatg
    17701 ggaattgaaa tgttggtcgc gggtttcgtc ggcttctaac ctgaagctgg ccataacccg
    17761 aaggttggct cttgcgtatc tccgcacgca aaagccgcac gaatggcgtg ctcagttagc
    17821 catctgtctg caccagcttc catggctcgg catcaacatc actaacagct ccacgaactc
    17881 tctacacacc ctactccctg cgtgagagaa ggagacattg gcgcgtggaa cctcacaatg
    17941 accatggtca atcgccccgc agtggcggac ccccaagacg acctgaaaac ggtcgtcgac
    18001 gcccggaccc gagagtggca tttccatatc tatttcttgc tacagtcgcc caccgagacg
    18061 gcggcagcgc tcgctcttcg tgacgccgtc ctcaggctac gccgagatgg taagcttcgg
    18121 tggcactcgt aataattgcg tacatgggaa gacatgccag ctgatccatc cccataggcg
    18181 catttgttgc tgtcccattg ttcagggtca acgagtaccc aattggacca catcctgctg
    18241 gatcgtacga gagtgagtag ggccaacacc tttgggcgag cttcgggcgc agcgtctcag
    18301 tgaagcgtcc cgtctcacaa cgtcgaggct gagaacaacc tttcgatgta gtctgggtcc
    18361 ccgactcgtc cttttctgat gtcttcttct acctggcatc caatcgaggc agcctgaggt
    18421 acgtttttct ttctctacac cctgtgttaa accataatct acacctatct tgttccaggc
    18481 acaggcctct catttacagg cccctgatat tacctcctca tgcgcaaaga ggcggatgat
    18541 tgagatctgc agccatgtct cacaatgcgt acagcgtcct cgtccatccc ctcactgcaa
    18601 gtcaacgtcg agatcatgag tctcgccaag cttggatggg cacaccatgg ccgatttacc
    18661 tagatggctt gccgcgcgac ggcgatgttc cgcttcaata tcctgaactg ggtcttggct
    18721 ggtctacctc gccagagcaa gagctctccc tcgaggagag gcgcagaagg ggcgctctgg
    18781 tcgaggcatt attagccgat gacccggagg ctgcgccggc tcctcagcat tgaagcgctt
    18841 gattttggct aggtggattg acatgtcttg gggaagaatt ggaggttgac gagctggcac
    18901 gaagtcattg agggcatgtg gaatacaact gcagagagtt ttatacagcc cgaaatcccg
    18961 ctccttcttc atcgctatct aggtatgcaa gccattgatg ccatggctgg aatacgattt
    19021 tgcaagatct ggccctctcc attccgatcc gcgcgcgggt aagacgtagt tagctcagca
    19081 ctccactatt cacgacagct ctcataagca aagttgtgta gcacatgcag aaggactccg
    19141 taccacacaa tatactcgac gttgcgcaaa tgcactctgc ttactaacta aagcaatctg
    19201 atggcattta ccgcgcggca ttccccgaaa tttgaattcc atgccgtcgt taaagaagaa
    19261 gaaaagtgga gcttggattg tgcggcctca acaaggccaa ccaaaccatt tgcgccggtc
    19321 ttgcggcaga cgccgaagtg ttaggaatga atatagcgct taattagcct ctctctctct
    19381 ctctccctct cgctctctat acccactctc catgccatcg atcggcacgg atcctgagtt
    19441 acgaattaat cgcgttagat gactgcgctt tttgcgacac gttcgtccac gtatcgatat
    19501 ggcatgctac tgtgtatgca gaagtggatc tcactagtgt atcaaagagg aagcggaaat
    19561 agttagtcag atactgcagg atcaagccgt agctctatca tggaaatcct gcgactggtg
    19621 cctccagaac ttgtcgaatc cagtgaagga tgtacacgaa agcctcgcgt gctacctcgt
    19681 ccaaaaggtc atagtagctg gtttcttcgc ggccaaacga gtctatatgt aaatgcaaga
    19741 atatacaggg gggagtaaag ttatctaagc ctgtcttgga gatagttctg tcgtaggtaa
    19801 accggtattg ctaacagaca ttatggaggt caaagagtgt ccatgagagc tggtaattca
    19861 agttcattat gtgatatgcc atcaagatgc tctgaaatgt atgcaaagac ctctagatat
    19921 atacaatacc acaaacacaa ataacaggaa tacaccgaac gatgcacgct agaagatgga
    19981 tctagtagcg cttcacagct ctagtccagg agccattgca cctccaagaa tacctgctcc
    20041 ggcgacatct cagcatcaac cggaagaaca tctgcctcta cttcatcaat cgcctcgtat
    20101 gtggaaacct ggccatctac catcgacgct gacatgtagt ggccctggcg actgagtgtt
    20161 ctttggagca aggtatcctt tgtacactga agatctatga agacaactga gaccaagtca
    20221 ccgccctcgg tttggatggt cttcctgatc gtgtctcggt atgccctctt gagggcggaa
    20281 cagcttacca cgactgagtc gaagccaaga tctgaaatag cctcgacgga gcgcttcgag
    20341 atgcgtttca gccacagagc ccgatcgtca tcagtgagtg caacacagcc cgccattttt
    20401 tccactgcgg ccttgcagtg taggccgtca ccttcgataa atgggattgc cagagcttta
    20461 gacaacgccg tagacaacgt ggatttgccg cagcccgcgg ggccagctat gacaatgacc
    20521 ctcttcggtg gtgcagactg acgtgctttg accttccagg cattggcact gaagtatctg
    20581 acgaagttat caacgagctg ctgaccgaga acgggggcat tggccagcgc aggagataat
    20641 gaaaccgcac cgtcggtaat gaaactcttg gatggtgtaa agtcatcctt gtcatacttt
    20701 gaggcgaaga agtccacgag cttgattggc gggttcacac tcgggtctgg attggaggca
    20761 cgcagacgtc gaacccattc cttgggctct acctcttgaa actgcaagcc tgctgccttc
    20821 aaagcgggca gcagatcgtt agtccaatcg aatgtcttcg ggttggtcac attggcgaat
    20881 gtactgcccg tatcggacag agagatgtct agaatcgtct gagcaacagt atctacaggg
    20941 agccaggacg gagtctctgt caacttcggc aacgctccca tagtggcggc cgtttgaagc
    21001 atcaatggga tggcttccgt ggcgttccat acaccatgga ctgtatccgc aacaatctga
    21061 cctacgcgga ggactcggca agggacaccg gtcttctctg cggcctggga acatatatgc
    21121 tcagccaccg acttggactg cgcataaccc atgccttgag cccatgtcag gtctggcaga
    21181 gactcgggaa ttggcactgt tgttgacctg gcgacggcac tgacagatga acagaagttg
    21241 aagctcgcag gtgttgctcc agacgctttg cacaggctga tgaggtggtt gacaccggca
    21301 atattgctct tgacgaagct ggtcagacgc atgttgaagt tgacggacca agcacagtga
    21361 atgacagttc tgaggttctg cttcactgtt tcataagcat cgacggagag accaagcttg
    21421 gagtcagaga ggtcagcggc cagagccacg agcttccgtc gggacgacag ggtcatggaa
    21481 tggtatagcc gacgctggat aagagacttc ttcactcgtt gcatggcctc attatccgac
    21541 cctgcacgca caaggcagta tatggcggtg atagaagagt ccatggcgag cttggcaatg
    21601 acatgggcac ccagcgatcc cgtggtacct gttacgatct agctattgtc agctttgaac
    21661 tattaataat cataggtcat taggcgtacc gcagacgact tcggggctct ttcaagtgcc
    21721 ttgaagttgc cgtactggcc gatgagttca agcatctcat cttcaacagc agaagacatc
    21781 gtgatgtctt cgccggaccc aaggcttagc aagtagcggc tcagcttctc gatcgatgga
    21841 tactcaaaaa caacagtctg gctcagcgaa tgaccgccga tgtcgaccgt cttcagtatc
    21901 tcacttcgtg tctggatcgc ttgcagtgag tcaaggccaa gagagaagaa gtcagtgtca
    21961 tcttccagag tgagatccct ggcgagggtc tggagcagtg acgagcggag gaaatctcga
    22021 agttcggcaa cggcaaatct cttggcatcg ccactgctgg agtcggctcg gtcgtatgtc
    22081 tcatcgatct cattcgccca cttcttatag aatgcttggc gaatcacgct gcccttgtct
    22141 gttctcggat aggcacagtc atgggggagc agcttgatca tgtttttgga gatgcgagca
    22201 tacgcctctg ctgagcggcc agctgcttcc accacaggcc atataatctc gaggatctcg
    22261 tcatccgact tgccggccaa gctaggggcg ggcacaatca aggcacctaa tgccgggcgg
    22321 ccgataccga agacgacggc ctcggtgaca ttcttgtttg aacggatggt gccctccacg
    22381 tgaacagggt tgaacttttc gccattgaca agtgcaatgg tgtcgtcgag tcgggcaatg
    22441 tacttccaag cttgagggat ggttgggtga ggctcgaaca agtccttggt agtgtaggac
    22501 ccgtcgggtt ggttagaagc caccttggac ggccatccag gcagcacaca acattcgaac
    22561 aagtttggcc ccctggagat ccatttaaga tacggcgaca gcttgggcga ctcgcgcacg
    22621 tagttccaag cagtatcccc atggggccgg aaggatgtca tcagctgacc gacctcagtc
    22681 ctgtaccaag aatatgaata ttttgtacct ctaaacggat gtgagcgaca caacttacgc
    22741 gccataatga ccaacaagat tgactccgct tgctactaat tggtttccaa gatcatcagg
    22801 gcaagccgag ccaccgtaca tgacgatgtt cagctcacac agcaactgca ttccctcgtc
    22861 ggtttctgca agcagtttta acgcgtatgg aacaccgtaa aagatctcga acttgtgggt
    22921 cctcattatt ccggtcaggt gctctcgggt tagtggcaga tctgcattgt acaagtggat
    22981 aggtttcccg gagtaaatgg ctctgaacat gttgcaaatt ccatggttgt ggtagagggg
    23041 aagcgtgata aaagccttca tgtccataga cattgagtaa tttgcaatcg ccgacttttg
    23101 cgtctggtag attggcttag gcagtccagt agatcctaca gcacctgtta gcgaagcctt
    23161 gtgtgatgta catgctgaaa tacttaccac tggagtgaat tatatataca aggttattgg
    23221 tttcgactga gtcatcgagg cccctagtca acttggtatc cgcatggatc tcaatgggaa
    23281 aattgaacgt caactgtcct gcaatttcta gaacgccaac atgatttaaa gtctgatgca
    23341 cagcctgcgc tgtctttagg tacctcgggt ccgcgaggag gaactgtgca ttcgtagtcg
    23401 tgatcaaaga ctcgatagct tcttgggaga tcctggtcga aagaaatagc gtagtgatgc
    23461 caagtttcgt caaagccagc atggtgacga gatagtcaaa gttcgatggc cccaggatgg
    23521 caacgaccat gggtttctct tcagaagacg ttcttgtggg tatgtgctgt tggtagtgtt
    23581 ttgctgtgcg gaatgcgaag acgtctaatt gttgcatagt gtagttgaca tattcaatgc
    23641 cagtcctggg atacgccacg atgacttgat caggccgtga gcgagcacgc cgcctgacca
    23701 ggtcatccac cgtcttcatt gtactatcat cctcatcgta cgtctcctgc gcaaccgttg
    23761 taggctctaa atatgacttg gtgtcccgca cagggctgga cacgtccaag ctaggacttg
    23821 ccactgacgg aggcgccata gtaaaagagg tcagggctag caaagtatga agaatgaatt
    23881 gctcgaaaca taacatgcaa tcatctcgaa agaagttata tgtaaatgaa aagtccttgg
    23941 aggctatttt gaatatcgaa aggtcgccag tggctatgtg attctccgga ccaggatgcc
    24001 gtactccaga ttgagattcc gtgggggtgg aggcgctatc gtgaatagtg gagtataagc
    24061 cggaaaagca accacgtgtg acctgagctc cgtcgaattt ccgtcttcgt cccgagcagg
    24121 ggcctctgag gacaattatc cgtcaacgcg gaggagcacc ccacaacgct ggggcgtata
    24181 cttctccgta taggggcata ctctccgtca tcgcccgcct atcccctcag cgaactggca
    24241 cccataaaag gattaggcca ctttcagtac aacgatctca gcccctgact gtatacgact
    24301 tcaccacttc atctctttta ctatccctgt ctacaaccat ctccaaagta caccgccaat
    24361 atgcctatcg caactcattt cacgttaaac actggggcca ggattcccgc ggtagggttc
    24421 ggcacctggc aggccgcacc tcgcgaggta gagcgggccg tagagacagc ccttaaggct
    24481 ggttataggc acattgattg cgccgccatc tatcgcaacg aggccgaaat tggcgagggt
    24541 atccgtaaga gcggtgttcc gcgttcagat atcttcgtca ctggcaaact atggaacacg
    24601 aagcatgtac ccgaagatgt cgagtcgggc cttgacaaga cattgaagga tctgggaaca
    24661 gattacctgg atttgtttct catgcactgg ccagtgtgag tacccctgac actcgtatca
    24721 atcgttttcg caattcaggt ctaatgaaat ttgcagagct ttcaagccct cggacaggtg
    24781 gttccccatc gactcagatg gcgtttttga gcttgcggat attgatcctg ccgagacctg
    24841 ggcggccatg gagaagctgg tagcatcagg caaggtccgc gctatcggag tgtccaactt
    24901 caccaagcag cgcctggaag atcttctgtc caagaccaag actgttccgg ctgtcaacca
    24961 gattgaggcc cacccctatc tgcaacaacc ggctcttctg gagttctgca gttcaaaggg
    25021 tatccaggtg gctgcgtact cgccgctcgg taacaaccag accggcgagc cgcgcaccgt
    25081 tgatgatccg ctggtgggtg agctcggcaa aaagctgggc gtggacggtg gccagcttct
    25141 cgcgtcctgg ggaattcaaa gagggacagt ggttctgccc aagagtgtca ctcccagcag
    25201 aatcgagtcg aatctcaggg tgcaggaaat ccccgcggat tccttcgccc aactgaatgg
    25261 cctggagaga aacaagcgat tcaactggca gacgaggtgg ggtgttgaca tcttccagga
    25321 actaggcgat gaggaggcga agcgcgttgc aaaggagacc ggccctgaga acttgcaaaa
    25381 gttcaccgcc tagaaaaggg acgtattaaa tggcaacaaa gagatttgtt ttaatagaca
    25441 tagaactaag cgccgatatt gggcatccag ccaaaagagc tgctgttatc aaagttatat
    25501 agaccaaatg ccgacgagtc aagctccaac caatctgttg tctgccattc atccaacaga
    25561 ttcgtgtcgc gaaacccaaa acccgcgtca gccatcatga gctggtcctg gtgaccacca
    25621 agctgcattt ctgccgtgac gtcgcgattc tgaagcgcaa gcctaccggt ggtcgctggt
    25681 agttggaagg cttgggccga agacccgttg tttctttcgt gagagccttg acctgatacg
    25741 tcctcttgac agttgactgg cttgccaaga gcttcggaac gaagttcttc gagaataatt
    25801 gcataacggc gacttggtga gttcgttgcg gtagccatgg ccaagtgtgt gtgacagcgt
    25861 tctgccaggg ccatcaactt gctttgctgc aagccaaggt ccagtgccgc gccgccccgg
    25921 cgttttagtt gtatgtccca aacatatgca acaagaagtg cacagaatgt aacatactgg
    25981 gtccaccaga acgcatggaa gatgggccct tccgccgcca tacgatctac tgcctggaag
    26041 acatccatcg ccgcgccaat gcactcgatg atctgtggac gactgttgtc gttgaggttg
    26101 cctagtaaaa aaagtcggtt tgcgtgcatt atagcatgcg aatatgccag cttcaagacc
    26161 gtggcctgtc gacggaagcc tgcgatgagc atggacggtc tgatcgatcc cagatgaggt
    26221 ggcaggcttg ctttccactg gtgaagcttt tcgctgagtc tttgggctgc cgcagcgcgt
    26281 tctttctccg taatcttctt ggtggaatat acctctctgg agatgctacc aataatctga
    26341 gcgatcctac agccagccaa gtgtcagcac atctgtctcg ataccgtctt cactgcgtat
    26401 aacatacctt gcatgaaaca ccagtgcgtt gatgaaagta tcggacggat attcgctatc
    26461 tgacaccggg ccctgaggtg tcatgttttc atcatcaata ctatcaggga aatcttgatc
    26521 aacgtcgtca tcatggaagt gtcgtggcct cccaaggata accccaaggt acttatccag
    26581 gatgtaggct gtccagaagg tacgtatcct gcactgctcc tgcatgtagt ccgtgctact
    26641 cgcagccatg cgacgtttcc gggaagattt tcgatgcatg ccgagcgccg agatgatctg
    26701 caatgcaacg ccaaaggtaa accatgcgtg gttcatacgc gaagttgtga ggaggtatag
    26761 tacttggatt atgcgcgcct gcgcggattc gagtttggga aacccggtct cgccgtcagt
    26821 caactgtgaa gagacgcaga acaggcggtc actacgacga agcgaggcct cttcatcttc
    26881 aatggtccgg aagcccatgg atttgtcttg gtgagccgtg gcaatggcga gcgctgccag
    26941 gaccatggca gccctggcgc gaccaacatc ctgccataaa ggtttctgtt ggtgtatatt
    27001 actcaccaga gttgccagcc aggattcgac ggatggtcga tgcactacac gatacgtggc
    27061 gatacacaca tcaaagtaca aagccatcaa tccccgaagc tctccatcac tcgggagtga
    27121 caaccatggt ggctcaccgt ctagtagctg tggtagtggc ttgtcaccag ccgacatcaa
    27181 cggctgtcta tcggctgatg cggcggcacc gtcagtgact tcagtcttgt catgccttga
    27241 caaccgacgc tgggccctct ctaggaacgt gattcccgaa gttgggtcga agatctggcc
    27301 ctctatctcg gccaccccta gctctggcga ggcgcgcgag gccggaccct ggctgacggg
    27361 agcctgatag cgatgaccct cggatgagaa ggccgccgaa ctgtcgatgg cggattcccg
    27421 gagcatgacg gcctcattgt ctggcagatc cgacgatgcg gtaggctgca aggacggtgt
    27481 tggttctggt ggatggcctc gagagtactt ggcatcgtac aggcacgtgc gccccttttt
    27541 tgagcacttg tcacagggga tggtgccgct gcatttggcc ttgcgctgct tgcagaagtc
    27601 gcaagctcgc gtcaccttga ggatcttgcg ccgcttcggc gacctgggac tgagatcctc
    27661 cgagatagtc agcgaatccg gcgacccgtc tgcatggctg tgacgtttgg ctcgcgtcaa
    27721 ttccgaggcc gtcaagtcca ccgctgcggc cgaggccgag tgcgatatgg caggactcgc
    27781 tatagagggc tgctccatct gcagggacgg atatcctcga tgtcgagcag agcaactgtg
    27841 atgggaacac gagcgccacg gagcggaaaa gttgccagaa tagaacggaa aagaaaccct
    27901 attaacttat atgtgactga aggcatcgtg gtggacccct taaactgggt catgcgggga
    27961 agcgggggag gtatcagggg gctctctagc ccccggtctg aacccccaca gacttccttg
    28021 tgtctgtcca caattctcac tgtccacccg gtctattcca ggttagcttt caggcaaagt
    28081 gagccattgt cacgcctcgc atactcacag gctacttaga caccattacc agcagtctgg
    28141 gcgctttgat tgagactaga acacaagcgt taaccgtata ttacatattg catgccgtag
    28201 ctctgccgag agtggagtag tgtgagcctg gtgctggtcc caagtgacca tttggccaaa
    28261 tggatattac tgaccaaatc gctctgccat tcgcgctgct gcggcgtctg cgaagttgaa
    28321 atagcaatgt cccttgtgta tactaagtta tctagatacc ctacgtacgc aagtatacag
    28381 cgtccatttt cgttagtcca atttcacgtt gtcgacagaa gcaactcaag atggcaagtc
    28441 tatatcggga tcatgatcaa ttggatccta aggtggatta tgttactaat aaatgtctga
    28501 ttgtcctata gtcaaccgtc gtcatcgtcc tctccgagtc gccgacgcgc gtggacttgt
    28561 ggaactcgcg cggtgtatca agatgtcata cagcaccacc ttggtacgga ttaagccggc
    28621 agcagaagcg ggcttctgtt atatcaactc ctaggctaat cgagcacggc aacgggttac
    28681 agaacgacag cattgatcac gatgcagggt agctatctcc acgggaccag ccttgcaata
    28741 gtgtttgcca tggagtgggg agcattgggc ttgtgggcga cgacacgatt catggactgt
    28801 gacggacaaa gacgatggaa aagcgtctga ctcgcagccc aggagactgg gacacatcca
    28861 ccttggctga accgtggaac catagtggaa cgattaacac cacgcgcaac ggtcggatcg
    28921 tcattgcgaa ctgggcgcat cactacttga agctgaaagt ctcgagcatg acaagctcat
    28981 ccgccaaggc gtgggaatga accaggtggg aaaagttggg gatgggctgc ggggaaacac
    29041 ggatttctgt ctctacaaga cactgcgagt ctacactacg ggcagttcat gtcaagaaag
    29101 ccaatcacga gtaaatccgt cctcgaggac cgcttcccgc tacagggaac catttgcggg
    29161 gccccgcagt catttgtttt tggggtttcc aactcggtgc ggatggacca ggcgaggctg
    29221 gctctgcaac gtcgggcttg tcgccagggt tgtttgtgta tatgagtcca tgatatgccc
    29281 aacgatatag atggctcttc tgatgcatca cagcacatca tcatcctctc tctctcatca
    29341 gtgggaccca ggttccacag tgtcgtgctg catctttgac accagccgtc caaccgattt
    29401 ataactcccc cgactcttgg tcttcaggct gttcagactt ttcaaagaat caggcgagat
    29461 gtctgatgag aagccggaag tcgtgatgat ggatcggaat gtcgattctc gcagcgacgc
    29521 cgagaaagct cctgtggcgc gaaccatcga caacatacgt gttctcggcc taaccgacga
    29581 cgacgccgaa ttttatagcg agttcggcgc tgcaaacaaa aagaaattga tccgcaaagt
    29641 aggatactca cgaggtcgct gagacaaatc atccagtgcg ctaacctgtc catcctcgta
    29701 ggtcgacata cgcttagtgc ctatgctcgc gatcctttac ctcatctctc agctggatcg
    29761 agccaatatt ggtaacgcca agattgaggg tatggacaag gaccttcacc tcaccggcgt
    29821 ccagtacaac atcgccctct cgctcttttt cgtaccctat attctattcg aaatcccaag
    29881 taacatgctg ttgaagaagt tctcaagacc gtcggtttat ctaggaactc tcgtcacctc
    29941 ttggggcgtc atcatgatgt gccacggttt cgtgaagaac tttgcagggc tcatggtagt
    30001 ccggatgatc ctcggagtcc tggaagctgg tttttatcct ggtgcggtct acctctgcac
    30061 cttttggtac atgccgaagg agctggcgac acgaatttcc gtattctatt gctcaagcgc
    30121 actttctggt gccttctccg gtcttctggc tgctggaatc gcagagatgg acggcgttgg
    30181 tggataccgt ggttggcaat ggattttcat tctggaagga ctcttgacca ttgtcttggg
    30241 tgtcatgtgc ttcttcttcc tgatcgactc ccctcgcctg tccagcaagt ggcttagtcc
    30301 caccgaaatc cggtacctgg atctccaact cttcatcaag cagggtggtc gcttctccga
    30361 cgcgaaggag ggtatcactc attggcaaga tttcaaggct gtcatttcca accctcgcat
    30421 gtggggccag gcctacatct tgctttgtat ttcggcctgc tcctatggta agttaaactg
    30481 tagtccatct tactctgttg taatcggtcg ctaattcagt ctctgtagga aacaagttca
    30541 ctcttccgtc catcacaaag gctatgggtt tcaccaacac caatgctcag ctgatgacgg
    30601 ttccccccta cgttgccggt gctatctcgg ccatcttctt tgcgcgcctc tcagatcact
    30661 tctactggcg catgcctttt gtagctattc ctctggcgct gatcgccgtt ggatacagca
    30721 tcatcatctc gttcaagggg gatctgcctg gccatgtagg cgccagcatg ttcgctgtta
    30781 tcgttgcatg tattggtatc tacccagttc aacctgcctg cagctcatgg gcagccaaca
    30841 atttggctcc atcaagccga cgagctgtcg gagtggcatt cgtcattgcc acaggtaata
    30901 tcggcggcat cattggatcg tacatgtttt tcgaccgcga ggcgccaagc tatttcacgg
    30961 gctacggact ggccattgca tttggcgtta ccggcatgat catgtccttc gttctggagt
    31021 tctcttacat ctggtccaac aagaagaggg caaagatctc ggaacacgag gtccgcagta
    31081 tgtactctga ggatgacctg ttgcgactgg gtgacaactc gccactattc aagtacacaa
    31141 cgtgaagagg taatgagtcc tgagttgtat tggaaccgct gtaaacaaat aaagtccaac
    31201 tcaacagtag ctagatatat atacatatgt tataaattta acgaatacgt cctgaatgct
    31261 ttgtcttcct caagaaaaaa gaaggaatag tctgacccta catgtcatga agcgaagatg
    31321 gcgcccatca tcttcatggt aacctcttac ggcagccacc aactattgca tctaaaagta
    31381 atatagacga atcaagaagc atgatgtgca ctggtagata tgactctgga tcaataacaa
    31441 agtatgtaag ctcactcgca gttgagtaca accctgaacc ggccacccat tcgcaatttt
    31501 ctggccttgt gccaaacctc taggtctgta agtttacgtt cgaaagtatt gtccgtctac
    31561 gggcaggcca aaggtctgca aaagaagcca atcttgccaa tctggatttc tgggcgtctc
    31621 gcctggagga ccaatacttg caccgttgga gggcctttca aagctggtct aagctatata
    31681 gactttgtgc caaccgttga ctagtgcatg gcgttagtaa tacccttgtt ggagcgacct
    31741 agctcgacct cggccagaat cataaatgat accacaattg aaacccctca tgacgtagac
    31801 ctctgtgttc taattatata ggcgatccta ataaagctgc attgctatca gagccattgt
    31861 caatgcacac caatctacca gcaacaatgg caccacccaa aagagcactc atcgctgtaa
    31921 cgtctgctca tgcccctctg tatcccgaag ggcacgaaac gggtatgact ctacagccaa
    31981 tactttgttc gtgaagtttt acatctaaca ctttcggaag gactgtttat cacagaagca
    32041 ctgcaccctt tcgaggcttt cgagaaggct ggattcgatg tggacctagt ctccgagacg
    32101 ggcacgtata gccctgactg gttgtcgcag caaaaggatt ggctctctgg gcatgaccgc
    32161 caggtgtggg aggaccattc aagccacttc cgccacaaat tggatcatct catgaaaccc
    32221 agcgacgtta tggcagatca ggtaggttcc accgcaggta actcagggtg gctcctgtta
    32281 aatcagtcga tctagtatgg agtcttcttt gcttccgctg gccatgcctc tttgatcgat
    32341 tatccggagg cccatggcct gcagaatatt gcgtcacaaa tgtatgcaga cggggctgtc
    32401 gtctctgcag tgtgcgtatt ccgccctaat ccaagacgtg ttgctgatct atcatagatg
    32461 tcacggcggt gcaatatttc ccgggatcat cgatgaacac acgggcaagt caattattgc
    32521 tgggaagaag gtcactggtt tcaccaccaa gggggaggag gaggagggag tgctcgatac
    32581 catcaagagc tggcatcgcc ccaccattga atcgtctgcc agctcagctg gtgcacaatg
    32641 taagtcttga gtcacgggta cctttcgtga aattacaaag actgaactag agccagacat
    32701 ttccccacct gggccctggg acgtgttcac tcaaaccgat ggcagaatcg tgactggcgc
    32761 aaaccctgcg agtgctcaga tgaccgcaaa agctgccatt gccgcatttg atgagttgtg
    32821 aaaagcatgg aaggtaaact cgggattatc agggtttctt tggcgtgtcg atacgaacgc
    32881 cagactgtac tattaagagg gccagacctt aaccacattc atttttaagt aaagaggtaa
    32941 aatagttttt tttatgagga aattgcatta gcaccagacc cgggagatat ttccttcgcc
    33001 aattggcaga gtttttgttc cattagctgg taacctgatt gtggatatca attctaacgg
    33061 tgcaataggg tatcactaca gctgcacgcg cagatcccat atgtcaacct tcagaaccaa
    33121 gtagcaatgc tccatttaag ataaggctgc gatatttgtg gcataaaatc tgatacgaaa
    33181 cgtttgaatc ggaaatacaa tgggcacaac attgatggaa ggtcctcgtg gcaagaccgc
    33241 gggggatgga cgaaatcaag ttaaaaagtt gaggaaccat ccctctgatt ttgttttgtt
    33301 ttattttctg ccccctggtg tacatgtgga cacacatcat cgtgctatgc gcaaacaaat
    33361 gaagcccaat cgtccgaatc cccttcggta taatgactgg tttttggata aggacacagt
    33421 ttccttgttc ggttgctgcc atcagcaggg gcactgctca gcatctccgc tggcctgttt
    33481 ccagcctcaa cccacccggt cagagcatca agcgaagaca atatcgcagg agcctgagga
    33541 tagccctgtg cggcaccgca atggccacca cctggttcac gattagtctc agtcgacgaa
    33601 atgacatgcg tcatgtaagg aaaaatagaa agaggcacag gctgtagaaa gttcatgact
    33661 taccgggaac catgtatagt tcaaaccaat catcaatgtt gcctcccatt gcagcttcta
    33721 tctgctggaa atgctggata ggccacacag cagcattgaa cggatcggcc cacccttgcg
    33781 tgacgatcat cttacctcca ttggcacgaa aggctgacag gtccgggcta gtctcgtcga
    33841 tgaaagtgcc ggcctttttg tccaggacat caacatcact gccccagttg aaagcggtgg
    33901 catcataaga cagattgtcg aaaacgagat tctgaaggat cggtatcgta aaagcattgg
    33961 ctagttcttc ttgttgtaac atccattccg attcgctgcc aaacgaaaac ccaggataga
    34021 gactggagtt gtctctactg tcgtgaggcc cgtcgtagaa gcgccgaaga gtcaccatct
    34081 gctcggtggt caagcaacca gaggtgttgt ccgcagcaca gctcagggac tcgaagtcga
    34141 atttgcacac aagggggtcc tcaataatac catccaaaac tccgtctaat tcgtcacaag
    34201 ccttcacgac ggatgaggtg atgtagtcga gagtctcctg cggcagaaag tagggactct
    34261 gtggaaaggt caaattagct tcatcgtaga acgtcaacga ttgcctggat tttacacata
    34321 cggtcgacga tattgcgttc cacagaaacg agagactgag gtgagagtac cagtttcctg
    34381 gacatccggc aacaatgcca tcgaacaacg tagggtgaaa ctgggccagt gcgaagcctt
    34441 gggcacctcc cgtagaacat ccaacataat acgtataaac gggtgctgtg ctgtacaggt
    34501 gttcgacgac cgcttttgca ggcggagtga atagggcaat ggagttgtga atccatgcgg
    34561 aaacctgatt ttcgtcatga agatagggga tatatacccc cggggcacct tgaccattgt
    34621 tgttctgcga cccaagatgg ccagaatcgc cgccggccac agcgaagccc atgttcatgt
    34681 tgaacatgag tgcagattgc tcgacatttc ccgcaaagcc cccattgcct ggaacatggt
    34741 tagcaaagac cttgtgtact tcactcaata ttggagaacg taccgacagc aagaaagttc
    34801 ccgttatatg acttgggctc aggaagccac acctcaaaac caacagtgtt gttttccggg
    34861 taaggtacct gggcatagac acggcaaaac gggaattgat tgaaacttcc tgagatgttc
    34921 aaagatgccg ctggtacgta agtagcattg atgatactga actgttcgcc gaatgcggtt
    34981 ccgggttttg caatgtcggc acagcgctcg gcatcgcctg ccggctggca aggactagct
    35041 tgtgcagcat aagctgcgag aaacagcagc ttgagggcaa tcatcttact cgatatggat
    35101 aaaacttgta caaacccaag aatcgacgta ttgagtatat ggaacgtgct acgaagagtc
    35161 gagagaaatc acctcgggtg agcctcggta tacggtccat cttatactgc ggagattttc
    35221 acggcagtgc aaccagcttc ccagttttcc aggcttgttc tgcgataggc atcaagagtc
    35281 tgtctgacat gcatgattgc cggcttggaa gctatctttt cgcccttctc ccccagattc
    35341 ccaattctcg gaaatcatca acagggggaa tatgtccgaa gggcggggaa actgggggag
    35401 tggggtaaag aaggcccgca agtgaacggt cacgagtgag attgagtatc cgcaagttgt
    35461 gtttcccagg ctagaagagg ttaatgggac ccgttgacgt cctgtcactc cgcttgagag
    35521 agctctcgtt ggtcgttgtg acgtagcatt tccccagtca agtagggttg atgcttgcag
    35581 taatcctgtc agtcagacga acagtatcac ggacgccgac ctacaggagg cttgtcaaac
    35641 ggagagtctc aacggccgaa gttgaaccgt ccctatactg agatgagaaa gcggcgccta
    35701 tagcctgact aggaagtggc aaggggttga tttgattcta cccctgggga taaatgggtc
    35761 gctgctatct ataccgctga cctggttttc aagtgcccca atgccccgca tctgaaggga
    35821 aaaatgctac agcgagtcat cgtaggaaat aggatgagca ggtcggaaaa atgcaaactt
    35881 acacgatttt ctcgtgagag tatcagctga ttgcgacaat ctgcagctct tatagatctc
    35941 catgctcgta tccgtgcggt agatctttta agcgcataaa gcagccttgg gcccacccaa
    36001 tttgctgcac agaagttccc agtccaagga actgaacact gcactttgat acctgcaggc
    36061 tagcccatca acaatgtctg accagacagc taagatcacg tcgatagagc cattggtact
    36121 taacttctcc gccgtccgta cttcccaatc cgtctaaaac tatagcagga ctccaaagac
    36181 tccaaatggc tcaaacttgt caagtccgta cctgctgccg cttgcccggg taccaacccg
    36241 gtggccatac cagcatcagc tcatccgtgt gtgacctagg atcaactatg aagacaagaa
    36301 cggcaaactg cgtacatggg aagccatgcg gcgtccgacg aagcccaaga ccagcgccgt
    36361 agacgcgatt cagatcctgg ctatcctgga caaggaggac ggccccgaag tgattctgga
    36421 gaagcagttt cgaccgccca caggcaaggt cgtagtcgag ttcccggcgg gcatggtcga
    36481 tgagggcgag acccccgagc aggccgccgt tcgagaggtt ggtaaccctt ccactggcta
    36541 tgctttccgc gggtcgcccc tttagctgac ctatcactac aatgccagct gagggaggag
    36601 actggcttcg tcggcacagt aattgctgaa gaacgacctg tgcattggaa ctgtgagtct
    36661 atcgctagtc attggtcggt gaaggtctat gtgctaacta cggtatagcg cctgcatcat
    36721 ccaggtatga tatatacgtt gcttactcac ttgaaggcta catgactgaa ttcgcgcaca
    36781 gttcctgcgt ctacatgatc cggatgaata ttgacctgac caagcccgag aatcggaacc
    36841 ccaaaccgga gctggaggaa ggcgagttca tagagacctt tacagtgccg ctcaaggacc
    36901 tttacgcaga atgtcgcaag ctccacgccc aaggctacgc aatcgatggc aaggttggct
    36961 cctttgcaga ggcgcttgaa ttgacgagtg cctggcgggt ttgatcgagc acgtaaaggg
    37021 gccaaagaaa gccgagaaga aggatataaa ccggccaatc tagaacctta tagacgaata
    37081 ccaatcactg ttcaaactga gggaatccat caacacgagg aagccccgtt gtcgcccggc
    37141 ttgcccgacc tttatcacca tgcgccgggc ggcaattgtg gacccccatg gcatcccttc
    37201 gtgcccctca ccccgagacc gcccgtttct tcactgcccc accaccgaga acaaggccct
    37261 ccctccatgc tcccctggtc ctcccctggt cactatcatg tccacacccg catcctcggc
    37321 caggcaaaag aggcccaaga aaccaaaagc tgcaaatgca atcgaggcgg ccgtgacttc
    37381 gttcttggtc caacgcccac cttctcctga gcgtgacgtc ccggtcctga tatcccaggc
    37441 ccccaaaaga tggaccatct acgagcccat ggttctgctg cctgcaggtt ccttctcgtc
    37501 accacaatgg actgaattcc tcaactcgct tccggagccc gaggcgtcgg acctctgggc
    37561 ggccgtgctg gcccagatct cccgcaccgc ttccaacaag acaccgctca cgcacctggc
    37621 cgccaacgag ggcatccccc tgcacctcca ggacggggcc gaagacgcgg aggagaccga
    37681 gaacgtgctc cgcagcccaa gcggcctgcg ggtgctgcac ggtgactttg gcgctgctcg
    37741 gctcggcggt gcaacccccg ggctgcagga cttcgccgcc gcgttctggg tctcgacccg
    37801 gcagaacggc atctaccaga cgtgggcgcc gcgctggacc atgttcagcc gcggcaacat
    37861 cagcgagaag gcgaggctac tgggtttcca ctcgccttct ccctccgact ccgtgggtag
    37921 gtcatcgcaa tctcagcaca gggtagcaca gagcagcgag ctgagggaca ggtatgccgt
    37981 cgacctttac gccggcatcg gctacttcgt cttctcgtac gcgaagcttg gcctgcgcgt
    38041 cttgtgctgg gagttgaacc cctggagcgt agagggcctg cggcgaggcg ccatagggaa
    38101 cgggtgggat gtgcgcgtgt tgcagggcga ggagctgtcc agtatcgaca tgcgcggggt
    38161 actacggggc aaggagcgga ttgtcgtgtt tctggaggat aatgccaagg ctagggagcg
    38221 ccttgcgcaa gtggatgccc tcgagaacga cagcgaagtg cgaggcgacg gtgatgtgaa
    38281 ggacgcggtt gaggtattgc atgtcaactg tggtttcttg cccacgagcg agcccgtatg
    38341 gagagacgcg tgggagatgg ccaggcagaa gggggcggac aaggcctggt tgcatctaca
    38401 tgagaacgtc ggagtgaacg acatcgaggc tcggaaaggg gagatacaga gactgtttga
    38461 gagctacaag ggcggggacc actcgaggga tgtatcagtt gaacacgtcg agcttgtcaa
    38521 gacgtttgcg cctggggtct ggcactgcgt gtttgacgtg tacgtttata gtcgtacttc
    38581 gtcaagacca acttgaagcc aacgtccgcc gtgcaccagc aaagtcctcg gcatacgagt
    38641 cttaaggaaa agtccagata gacggctagt cccaagtgac ccctagactg ggatgggtcg
    38701 agtcgcaaaa catccgacac atgcaaaagg ctagttcaat tagtcgtcga ttgtacatta
    38761 tgataggtaa ttataatgat agtaataata tgctgcttat aggtgatcct ccatcttgtc
    38821 atgaatattg tcatgaggga gggaccacca gccataagct tcccgccaga caagtcccgc
    38881 tacgtgtatg tcgttcctca tcaactgtac agcgctgctc cttgactagg gaaggagata
    38941 ctatgtacaa ggtcgttgcc ctcgtatcgt ggacaccctt ataaatggtg agtgctgcac
    39001 cagggtccct ctctggtgag acgaaggaag cggccagccg tatatgtatc ctaaaaaggc
    39061 caagatggcc ctacgttgcc gagtgcggat ggcgttgaac gctcgtttta cggaccagcc
    39121 cgcctgaact tggtggggat gttttcctcg acgatgctca tgcggttcag cttctcgagg
    39181 cgctcctcgg cctcctccag cagctcgtgc ttccggaagt gctcgatgtc ctcggggtgg
    39241 gtcaggtcct ccagcttggt gttctcgtcg tggtacttct cccagtggtg gatctcgtac
    39301 tcgtactcgt cgtcgccgtg gtgaccgggg ccggtgccca tgtcgggcag ggtgcggccg
    39361 gaatgtatga actcgacgaa ctctgagcgg tcgacgaagc cgtcgccgtt cttgtcgatc
    39421 aggccgagga tctcgcgcga gatctggtcg cggcgggcgg ctgtgatctt ggcattggac
    39481 tcgtcgaaga tgccgtaggt acgcaggatc tcctcgggct cccagcggcc gtctccgtcg
    39541 aagtcgtgga gggtaaagaa ggaggaggcg tcaaagtccg agatgtgatg ttcctctgtt
    39601 ggggattcac gtcagtcact ctgctctgct ctgctctgtc tgccgtgctc tgcgcgggcg
    39661 acggacgtgc ggacaatggg atgtgatgag ttttgggggt tttgtgtctg ccgctggtgc
    39721 gaccgcccga gacagacaac gggcaggcga tcctcggttg aagcagtcag gcgactcacc
    39781 ggccatgtgc ttcgtcatcc aattcgcatt ctcgccgact ataggcttct gcgatccgcc
    39841 gtggtcgccg tgcgcgaggg ctttgctggc cagcgccagt gctatcacgg ctatcgagcg
    39901 catcgtgtgt ggatggaatc tggagcagtg acggcgcgat ccccgggtct cgattgcgct
    39961 ctctttatgg ggggaggttg aatcgccagg aggagcagca gatggagaag tgtcgtcgaa
    40021 tccagttctg gttctctttg tggttgcgca acctcgatga gattggaccc agtatctaac
    40081 ggattaccac agcacagcac ggcggccggg ggcacgttga tcggcagctg ctgcagggga
    40141 agcgggccac tagaacgggc gagacactat ggtacagggg ttggttggac tggactgcat
    40201 gcggcgtggg gtgggcttta ccggacggag taaggctacg ggggacgggg gccctctatc
    40261 ttcgactcag gaaccaccca caggaaccac ccacctgcct agcagcctag gtgcctaccg
    40321 tactatcgcg taggcgcata gcttattagc tcgctgagga ggactcgaac ggccgctgga
    40381 ggcccatggt gagcgcaggg ctacccaaac catccctaga atcatggtgt tggatatcgc
    40441 gtttctcacg agcgatcctg tccgttggtc gtgtccacag cctggaatgt cgctggcaga
    40501 gctactgtgt catattctct ccttcagtag cctgacgtca gctgcagccc gagaccccca
    40561 ccgccgccac acaccactac cccggggagt tccagagcag agcgtcggtc cgctaaagct
    40621 tgccgcgtct gtgcatgctc cacgcccgcg tcgacatcac ggcacgccac ggcacgacgc
    40681 gacacggcaa ggcaaggcaa ggcactccct ccgttgtgct gccaccacta cagacagcaa
    40741 gcgatcatgt cacgctccct cgagcccacg ctcctttcgc tgcttcccac cctcccgtcg
    40801 gcgtcctcgc tgcccccgcc gctgctcgag tacgcctcga gtctgctctc gctctctcga
    40861 cacaatgcca gcaccctcaa ggccgaggag gaggtagcgc gcctctacgc ctgcgcccac
    40921 ctcgcctgcg aacgcctcaa gaccaccctc gacctgccac ccatccaggc ccgcccgccc
    40981 gtcataccca ggatctacag gcgtctctat acccatctca accatatcct gcccgccgcc
    41041 tcggttggca agagcggcag ggtccgcacg ccgagtggga aggctaagga ggcgactggc
    41101 gtgtttggga gcgcggccgg gcagaggatc agggaccgcg ctaccccgaa caaggagatg
    41161 tccctggccc agttcaggtc caaggcagat ggaactccga caaagtccac tggaaaggcc
    41221 gtcctccccg gaacaggccg tgcggctgct gctcgggatg cactacctcc gtgggtcagg
    41281 ccgactacgc aattcatgtg cctcaagctg gacaaccaac gcatgggccg cacagttctg
    41341 gccggcatgc agaccatagt cgttccacac ggcaagcgca acagagatgc ctgggtcact
    41401 gagcacttgt ctccgctcct ggccgctgtt tgcttcatgg tggccatgaa gatcgccaac
    41461 ctcgagaccg gggcgcagat cagcagcgac caatatatcg cgctacgtcg agatatcgtc
    41521 agggcattga agtctgcgag gacccaggtg gaccacagaa gagaagacga agaagtcttc
    41581 tgggaaggct ggtccaatcc cacaccaaag gccgtagacg aggcattggc caagatcaaa
    41641 gagagccaat ggcaggagga agattggttt acaggcatcg atgatctggt cgcctccaca
    41701 cacgctgccg gtgacaggga cctcgagatg gcgggtgcgg acgaccatgg cagcggttcc
    41761 aaggcccaga tccagcgagg cgacactatg ctgcaaagtc ggtgggtcat gacggacgag
    41821 aagcgggagg actatcgccg gtggaaagcc gatatactga gtcatattga ggagatggaa
    41881 aaggcacgag gcagcgcgat ggaggtcgac gccacggcct gagcagtcta tgacctgacg
    41941 aacaatgata ccccatattt ccattgtgat tctctagccc atatagcctt gcattgcatt
    42001 gaggtattcc agaggttatc tcagtcgcct atcgcgcaag cgctacatga ggagaccgta
    42061 cctgcgaagg ataagctcgt tatgctgaac atgtcgctgc cactatttcc acttctttgg
    42121 gggatttcca tgatacatgg ccccctctcc taagcagcgc ttccgctgtt attacttccc
    42181 gccagttggt ggattattgt tctcaaacca ggcctcatag gtgaaactaa gaatgctgcc
    42241 ggttgctatt aataagccgc aacaactggc agagcccggt gggcggcagg agagggccga
    42301 aggatcgaag gtcatatcat ttgtacagtg tagtcccggg gcccatgagc tgcgccgctg
    42361 gaccatgcgg ttaggtgtct ggcccttggc cgcccctaca cctacagatc catccatgat
    42421 gttcatgatt ggcatgtcga atagcgaccc cgcaaaggta acagagttcc gagctcggaa
    42481 ctgctgatca gacctttccc atacgcatac gagatgggca gtcaagtaca gtcgcgaaaa
    42541 ctctataggc gtagttccat aaggcaattg gaagagtccc aggtgtggga acctgcccca
    42601 caagatactc ctaccctgct agtcggaagc agccgcaaag ccacttccaa cgcctaggca
    42661 gcttaagcag tggaaccaca gctataccca tcccccctgg agcattgtag cgatccctgc
    42721 cacccgcttg aaagactgaa catgattggc cgtgttctgc aagtcgcatc cttcgtcaag
    42781 actaacagcc cccgtgggac gacgctgcgc cacgggtcct agatgcagga cctcttttgt
    42841 gcagttctta aaatgtgcta cagcctgccc tcatctccta gcaactcttt gtttggcggg
    42901 aagtcaactt caggcgagaa cacacggaga acttgggcag taccatcgac tgtgccgcga
    42961 ttctggcagc caaacgatac ggaagggcca acgtgcaaag cagccctttc ggagccgcac
    43021 ttatcacgac caggtctcac cagagaagta aaaagcaaga ctcgccaggt gtccattagc
    43081 aaagcagccc gacgtcacca gccatgtgga aattcaagtt gacaccgccg ggcaacacgg
    43141 agccagatag ggatatcatc ccacccgatg tagaggaccc tccgccccag agaagccaga
    43201 cacggacgcc cttccacaac atggcatctc agccgtcctc gttccccgag actctgccgc
    43261 ctcggccgca gaagtccaag gatgatcgtc tatgtcccgg agcacgtttt gtaagtgcca
    43321 gccactagat gaactatctc gaccagactc cgttgtgtgc attcccagag gcgggcctgg
    43381 aggctgttgc gatgctttat tcattgccga gacgattcct gaccctgagg ctgacatccg
    43441 cagtgctggc cctttgactg gtcctcctgg tccctcaaca ccaatggcga ccacgcgctg
    43501 ctcatgcgac gcatctgcat gtgggttacg ctggcagtac gcaccttcac ctacatcatg
    43561 agcctcatct tgaacctcta cggcttccac tttggcgcct tcgtcatcgg catcgtcttc
    43621 accgtccttg gcttcttctt catcgcctgg tgcctggtgg gaatcgccga ggccaagggc
    43681 agccgccgcg tcctgggcac ttccgtgaac cgctggcatt ttgacgtctt cttgctcggg
    43741 tccgctgtga tccacattgg cctcatcttc atccttttct ttgcccggtc cgccaccgga
    43801 ttcctcacta cctggtacgg catgtggatt ttgattttc
//
