# Supplementary material for: Genome sequencing and physiological characterization of three Neoarthrinium moseri strains
Source: BMC Microbiol. 2025 Aug 21;25:526. doi: 10.1186/s12866-025-04274-z (PMC12369201; doi:10.1186/s12866-025-04274-z)
Supplement: Supplementary file 16 — Supplementary Material 16. [file 12866_2025_4274_MOESM16_ESM.zip › BiGSLICE/input/Nmoseri/TUCIM5799/JAFIMR010000051.1.region001.gbk]

LOCUS       JAFIMR010000051        84589 bp    DNA     linear   PLN 06-APR-2022
DEFINITION  Neoarthrinium moseri strain TUCIM 5799
            scaffold51_Wmoseri_TUCIM_5799, whole genome shotgun sequence.
ACCESSION   JAFIMR010000051
VERSION     JAFIMR010000051.1
KEYWORDS    .
SOURCE      Neoarthrinium moseri
  ORGANISM  Neoarthrinium moseri
            Eukaryota; Fungi; Dikarya; Ascomycota; Pezizomycotina;
            Sordariomycetes; Xylariomycetidae; Xylariomycetidae incertae sedis;
            Neoarthrinium.
COMMENT     ##antiSMASH-Data-START##
            Version      :: 7.1.0
            Run date     :: 2023-12-04 11:58:05
            NOTE: This is a single region extracted from a larger record!
            Orig. start  :: 146143
            Orig. end    :: 230732
            ##antiSMASH-Data-END##
FEATURES             Location/Qualifiers
     cand_cluster    1..84589
                     /SMILES="NC(CC(=O)O)C(=O)CC(=O)C(=O)O"
                     /candidate_cluster_number="1"
                     /contig_edge="False"
                     /detection_rules="cds(Condensation and (AMP-binding or
                     A-OX))"
                     /detection_rules="cds(PKS_AT and (PKS_KS or ene_KS or
                     mod_KS or hyb_KS or itr_KS or tra_KS))"
                     /kind="neighbouring"
                     /product="NRPS"
                     /product="T1PKS"
                     /protoclusters="1"
                     /protoclusters="2"
                     /tool="antismash"
     region          1..84589
                     /candidate_cluster_numbers="1"
                     /candidate_cluster_numbers="2"
                     /candidate_cluster_numbers="3"
                     /contig_edge="False"
                     /product="NRPS"
                     /product="T1PKS"
                     /region_number="1"
                     /rules="cds(Condensation and (AMP-binding or A-OX))"
                     /rules="cds(PKS_AT and (PKS_KS or ene_KS or mod_KS or
                     hyb_KS or itr_KS or tra_KS))"
                     /tool="antismash"
     protocluster    1..45031
                     /aStool="rule-based-clusters"
                     /category="NRPS"
                     /contig_edge="False"
                     /core_location="[20000:25031]"
                     /cutoff="20000"
                     /detection_rule="cds(Condensation and (AMP-binding or
                     A-OX))"
                     /neighbourhood="20000"
                     /product="NRPS"
                     /protocluster_number="1"
                     /tool="antismash"
     proto_core      20001..25031
                     /aStool="rule-based-clusters"
                     /tool="antismash"
                     /cutoff="20000"
                     /detection_rule="cds(Condensation and (AMP-binding or
                     A-OX))"
                     /neighbourhood="20000"
                     /product="NRPS"
                     /protocluster_number="1"
     cand_cluster    1..45031
                     /SMILES="NC(CC(=O)O)C(=O)O"
                     /candidate_cluster_number="2"
                     /contig_edge="False"
                     /detection_rules="cds(Condensation and (AMP-binding or
                     A-OX))"
                     /kind="single"
                     /product="NRPS"
                     /protoclusters="1"
                     /tool="antismash"
     gene            complement(3361..4944)
                     /locus_tag="JX265_012290"
     mRNA            complement(3361..4944)
                     /locus_tag="JX265_012290"
                     /product="hypothetical protein"
     CDS             complement(3361..4944)
                     /codon_start=1
                     /locus_tag="JX265_012290"
                     /product="hypothetical protein"
                     /protein_id="KAI1855102.1"
                     /transl_table=1
                     /translation="MAAPDPFGTIVNAITLAQLLKTTIITFVEAEKTERSLVAQLHLNA
                     STLDRFVATFRRVEGAGLSRDDQSAVAEACNLLEPEILSMKEACAKIHARDSRFGKYIL
                     RAAWVTYRRRQIEALTVQMKQWSDTFGDFIAGLPKHVRDRLETDENRADIYASADHMRA
                     LSNLFASLATSAASDEAHRLKRQADEVEIIGTSGSLRSATYKGSRVLVEYKTYRQGESD
                     ERITYIADQIGRLVNFLERADPITTGILACAGWTEIPQLDRFGIIFKMPLGYRFFPDSP
                     NRSSGLATLKSIIAEGAPAASDPTKRTYSPKHTLNDRMEVASTIATALFYLHSYNWVHE
                     GVSTSNIIMLADDDGEEVNNSPSNKEYLGRPFLVGFDGARSNDGMTSIGGIEEIGTDEN
                     CFTENIYRHPDRQGETAEDRLRYQMCHDQYSLGAVLLEIGIWMPLEKEPSVRRLRQQDF
                     GSARERHLAVRQALIKLAERRLGITFGQRYQDIVLKCLTIKSSASYELSGLLYDVVEPL
                     SSMRSSLSEV"
     gene            5221..9436
                     /locus_tag="JX265_012291"
     mRNA            join(5221..5631,5695..5865,5919..6278,6333..6481,
                     6531..6741,6845..7746,7830..8641,8695..9152,9362..9436)
                     /locus_tag="JX265_012291"
                     /product="hypothetical protein"
     CDS             join(5221..5631,5695..5865,5919..6278,6333..6481,
                     6531..6741,6845..7746,7830..8641,8695..9152,9362..9436)
                     /codon_start=1
                     /gene_functions="biosynthetic-additional
                     (rule-based-clusters) Pkinase"
                     /gene_functions="regulatory (smcogs)
                     SMCOG1030:serine/threonine protein kinase (Score: 80.7;
                     E-value: 2.2e-24)"
                     /gene_kind="regulatory"
                     /locus_tag="JX265_012291"
                     /product="hypothetical protein"
                     /protein_id="KAI1855103.1"
                     /sec_met_domain="Pkinase (E-value: 4e-25, bitscore: 80.9,
                     seeds: 54, tool: rule-based-clusters)"
                     /transl_table=1
                     /translation="MDSIDSVFVDEEAFISEELKRDAIEQASDSELVLTWVSFLNFIET
                     CHVTIVPSSDLAATGNRLGSGQTMIVDESIWKTTDSSHEESRVVAIKRPRTERLPDSDS
                     LQARPADERSVLANFTLEIRALRHGTLRSHPNIVRLLGVTWAELGLPALVVERASESCP
                     TLTQLLEGPGLLGVQKAEVLAGITEGLIAIHSVSLIHGDLKPDNILMFESTEGAHMIPK
                     LADFAFSRTWKEVQSGGGTPYWNAPECCDDREITSGNPRSPLRDRFSLGLVFWNVLYCE
                     LPFTGVASADITRAKEHGTLLEKLGNLRETHKYEAFMFEQELKPDFDDDDAILSIVEIL
                     EYLLHPTPERRAPRYAESIPSKLRTRRRVYAQSTITITENGSVIDMPEHFMDLKADMKA
                     DIEALQRQIEQTSLVETGIRYNVYRDLASGGRPIEHKAVLKNADASDIEKGEAHWFLAA
                     QMVRRSPDESLQHCLEAGKYGNDHGRVNYLYRCIRDSRAVALDRTTHIKWLLQSLTSKQ
                     IFSDLECYTSTGTFERQLRSSFSEISSAFTTKYDLEILHDAFVHDVLGSTHSPHDQILI
                     NDKWATIVTAKETTYEKFREGTGSLRGDPLAEDALHEAALYGTGDLIRDLVLRHKIDIE
                     KEADTLVVYGTALQAAFLRHNMQTVSALVDLGANVLPLFSEENLEAFLTEGHRETLHWL
                     NHLIPLMRNENNRDRAQKTFNSILLTSKALQRVVIQRNWSLFVGILEIAQGHSGATLDE
                     GIHDTLLIAAGLRRLEFVVALLVYNGKPHRNQLQLYQPALVSTCRKLFGIQAKDRVYER
                     HYLGLKRDSIKRVPKPGDIHYQLQIAKILLQQGVSVEAVSPEQPGLTPLFWAVYHNRLL
                     LVRLLIEDYGANPLVCDPTEGGTLLYISAFANSYGICKYLLSLPDDTRKTLVETPNKLG
                     ETALHEAATKSNPSIIKLLLAHGAQPLSTQFFGQNVLHRAALPANKRGFETLVDHIQKS
                     SPDKLRQLLQQKDLVGDTPLHLLLGSNHQDGSTNKPVSSQDENMQRLLYKLLPHYTASP
                     SRILSSLSKSHRPFIPVLNDPDLHGLTPLHHLLVFGADFPETLKVLLRRGANSWKQTTF
                     GIMPIQIPARNGAIMMSLAMMEHLVTGGRGFTALGGGLGNRGGSVAAETARHKTSKTSW
                     RTSILIIDLASEDLYI"
     PFAM_domain     join(5470..5631,5695..5865,5919..6278,6333..6443)
                     /aSDomain="Pkinase"
                     /aSTool="clusterhmmer"
                     /database="35.0"
                     /db_xref="PF00069.28"
                     /db_xref="GO:0004672"
                     /db_xref="GO:0005524"
                     /db_xref="GO:0006468"
                     /description="Protein kinase domain"
                     /detection="hmmscan"
                     /domain_id="clusterhmmer_JX265_012291_0001"
                     /evalue="3.40E-21"
                     /gene_ontologies="GO:0004672: protein kinase activity"
                     /gene_ontologies="GO:0005524: ATP binding"
                     /gene_ontologies="GO:0006468: protein phosphorylation"
                     /label="JX265_012291"
                     /locus_tag="JX265_012291"
                     /protein_end="351"
                     /protein_start="83"
                     /score="75.9"
                     /tool="antismash"
                     /translation="EESRVVAIKRPRTERLPDSDSLQARPADERSVLANFTLEIRALRH
                     GTLRSHPNIVRLLGVTWAELGLPALVVERASESCPTLTQLLEGPGLLGVQKAEVLAGIT
                     EGLIAIHSVSLIHGDLKPDNILMFESTEGAHMIPKLADFAFSRTWKEVQSGGGTPYWNA
                     PECCDDREITSGNPRSPLRDRFSLGLVFWNVLYCELPFTGVASADITRAKEHGTLLEKL
                     GNLRETHKYEAFMFEQELKPDFDDDDAILSIVEILEYLLHPTPERR"
     PFAM_domain     8197..8361
                     /aSDomain="Ank_4"
                     /aSTool="clusterhmmer"
                     /database="35.0"
                     /db_xref="PF13637.9"
                     /db_xref="GO:0005515"
                     /description="Ankyrin repeats (many copies)"
                     /detection="hmmscan"
                     /domain_id="clusterhmmer_JX265_012291_0002"
                     /evalue="1.00E-08"
                     /gene_ontologies="GO:0005515: protein binding"
                     /label="JX265_012291"
                     /locus_tag="JX265_012291"
                     /protein_end="912"
                     /protein_start="857"
                     /score="35.6"
                     /tool="antismash"
                     /translation="LTPLFWAVYHNRLLLVRLLIEDYGANPLVCDPTEGGTLLYISAFA
                     NSYGICKYLL"
     PFAM_domain     8413..8493
                     /aSDomain="Ank"
                     /aSTool="clusterhmmer"
                     /database="35.0"
                     /db_xref="PF00023.33"
                     /db_xref="GO:0005515"
                     /description="Ankyrin repeat"
                     /detection="hmmscan"
                     /domain_id="clusterhmmer_JX265_012291_0003"
                     /evalue="3.50E-04"
                     /gene_ontologies="GO:0005515: protein binding"
                     /label="JX265_012291"
                     /locus_tag="JX265_012291"
                     /protein_end="956"
                     /protein_start="929"
                     /score="21.0"
                     /tool="antismash"
                     /translation="GETALHEAATKSNPSIIKLLLAHGAQP"
     gene            10097..12472
                     /locus_tag="JX265_012292"
     mRNA            10097..12472
                     /locus_tag="JX265_012292"
                     /product="hypothetical protein"
     CDS             10097..12472
                     /codon_start=1
                     /locus_tag="JX265_012292"
                     /product="hypothetical protein"
                     /protein_id="KAI1855104.1"
                     /transl_table=1
                     /translation="MLGPTHDGERYELTSPTAMPKAGGFLWNQKMMIQMTCRGYAVAQF
                     MQPEPAKYSHAPNLEAKTFMQPEQNYYTHHPGRFVYVKDEETDEIFSAPYEPVRTSLDR
                     FAFSVGKSDISWNVENLGIRVEMKFGLPTNDVAELWTIKVQNISERRRKISVYPYFTIG
                     YMSWMNQEGEYRQDLGGIVASSITPYQKPQDYSKIKLLKDKTYFLCRTEPDSWEVNQHA
                     FEGDGGLHNPSGLSEPTLRKGDARYETPVAAVQYRLDLQPNEEREYCFLFGPALDDAEI
                     IEMRDKYLSKEGFSKVADDYASYIEKGSGCVRIETPDKDLDNFVNNWMARQVYYHGDVN
                     RLTTDPQTRNYMQDNMGMSFIKPEVAKKAIITALSQQESSGSMPDGIILVEGAELKYIN
                     QIPHTDHCVWLPIALEVYLSETADYELLSIPVQTQNGDKFTVFERLSRAMDWLLSKQAR
                     DHRGLSFIAQGDWCDPMNMAGWKGKGVSGWLTVATAYALNIWATICEQQGDKPSSSRYR
                     AGAKDVNDAADRHLWNGDWFARGITDDDVVFGVKDDPEGRIWLNPQAWSILGGAASPEK
                     IGKMLPQIDRQLGTPYGVLMFAPPFTGMREDIGRVTQKYPGQGENGSVYNHAGAFYVHS
                     LYSIGESDRAYRILRQMIPGPSEDDYVQRGQLPIYIPNYYRGGWHEYPRTAGRSSQLFN
                     TGTVSWVYRSFVEGLCGLRGDPNGLSICPQLPSAWDGMKVTRLFRGATFYLDIRRDKDV
                     QRVTVSHEGDTLPGAHFGGIKAGEVYHLKVAVPFTNKP"
     PFAM_domain     10298..10915
                     /aSDomain="Glyco_transf_36"
                     /aSTool="clusterhmmer"
                     /database="35.0"
                     /db_xref="PF06165.14"
                     /description="Glycosyltransferase family 36"
                     /detection="hmmscan"
                     /domain_id="clusterhmmer_JX265_012292_0004"
                     /evalue="5.60E-28"
                     /label="JX265_012292"
                     /locus_tag="JX265_012292"
                     /protein_end="273"
                     /protein_start="67"
                     /score="98.1"
                     /tool="antismash"
                     /translation="EQNYYTHHPGRFVYVKDEETDEIFSAPYEPVRTSLDRFAFSVGKS
                     DISWNVENLGIRVEMKFGLPTNDVAELWTIKVQNISERRRKISVYPYFTIGYMSWMNQE
                     GEYRQDLGGIVASSITPYQKPQDYSKIKLLKDKTYFLCRTEPDSWEVNQHAFEGDGGLH
                     NPSGLSEPTLRKGDARYETPVAAVQYRLDLQPNEEREYCFLFG"
     PFAM_domain     11030..12235
                     /aSDomain="Glyco_hydro_36"
                     /aSTool="clusterhmmer"
                     /database="35.0"
                     /db_xref="PF17167.7"
                     /description="Glycosyl hydrolase 36 superfamily, catalytic
                     domain"
                     /detection="hmmscan"
                     /domain_id="clusterhmmer_JX265_012292_0005"
                     /evalue="1.50E-62"
                     /label="JX265_012292"
                     /locus_tag="JX265_012292"
                     /protein_end="713"
                     /protein_start="311"
                     /score="211.8"
                     /tool="antismash"
                     /translation="VRIETPDKDLDNFVNNWMARQVYYHGDVNRLTTDPQTRNYMQDNM
                     GMSFIKPEVAKKAIITALSQQESSGSMPDGIILVEGAELKYINQIPHTDHCVWLPIALE
                     VYLSETADYELLSIPVQTQNGDKFTVFERLSRAMDWLLSKQARDHRGLSFIAQGDWCDP
                     MNMAGWKGKGVSGWLTVATAYALNIWATICEQQGDKPSSSRYRAGAKDVNDAADRHLWN
                     GDWFARGITDDDVVFGVKDDPEGRIWLNPQAWSILGGAASPEKIGKMLPQIDRQLGTPY
                     GVLMFAPPFTGMREDIGRVTQKYPGQGENGSVYNHAGAFYVHSLYSIGESDRAYRILRQ
                     MIPGPSEDDYVQRGQLPIYIPNYYRGGWHEYPRTAGRSSQLFNTGTVSWVYRSFVEGLC
                     GLR"
     gene            14705..19373
                     /locus_tag="JX265_012293"
     mRNA            join(14705..14914,14961..17974,18021..18467,18519..18650,
                     18698..19373)
                     /locus_tag="JX265_012293"
                     /product="hypothetical protein"
     CDS             join(14705..14914,14961..17974,18021..18467,18519..18650,
                     18698..19373)
                     /codon_start=1
                     /gene_functions="transport (smcogs) SMCOG1288:ABC
                     transporter related protein (Score: 126.4; E-value:
                     2.2e-38)"
                     /gene_kind="transport"
                     /locus_tag="JX265_012293"
                     /product="hypothetical protein"
                     /protein_id="KAI1855105.1"
                     /transl_table=1
                     /translation="MDFSECDGDATFGPSVLGCRDDFDFTITFEKAILSILPAALFIVF
                     SLLRAAYLIRRPSIVQNATLKISKLIVALAYTALQLSLLVLSANYTWLRSLSVASASLT
                     FVAGLCTVALSVLEQMRAPRPSMLLTGYLLLTLLLDIAQTRTVWLATSDQGRDYLPQVW
                     TVSTVLKAALLLLEAQSKARWISWNAEKHSPEELTGLFGLGAFFWLNQLFFAGYKRVLQ
                     VGDLFPLDQSMATEALQQRFLESTSSSDSNERKSSKRKNGTDLAKALLQTLRTPILLPV
                     GPRLALLTFKFCQPFLMRTLLDFLQRQEDKESKNLGLGLIAATVLIYLGIASSTSFYWY
                     FHERALCMSRGCLVSAIYKKTTESRLSAASDAAAITLMSSDVERIRLGFLNLHEFWANM
                     IEVALASWLLERQLGTAFAAPLVVVICCIVAGAYTNRFTGQRQMAWMRKIQKRVGLTAS
                     IVAHMKHLKISGLARPVERLIQQMRVEELETASKFRIIYVLVVTFGYVPTALCPVMTFA
                     FTSRILDVSTIFTSMSYILLLADPLGYLFQNTPNLIAAFACLDRIQTFLDLEPWNDYRI
                     ETALRSGKPDLENCSKADNIEDTSDYLIDIRHGQFGWAPDKPVLSCINLCLLRGSLTMI
                     VGPIGSGKSTLCHAILGETPFFDGTIVAASGVLSRKVGYCDQSPYLTNTTIRKNIIGAS
                     HFDAQRYQEVVIAAALDQDLSDLPLGDLTQIGSDGVALSGGQRQRVSMARALYLDTDFF
                     IIDDILSGLDAETADRVFRNIFGVDGYLKRRNATVLLCTHNIKYMPFADHVVALNANGT
                     IMEQGNPRDIMSKQSYIHDLETQYNSGYQDREPFNQQLKRNDHLSDIPAASTGAPASIE
                     MEGQNRMNGDPTVYRYYFSTLGTRSFIAFIVFGLGWGFFYNWGNVWLKFWSEDVSSTHP
                     RRSNSFYIGLYALFQTTYVLSMFFVFLICFTSMIQLSGSKLHQAALRTMIGAPLTFFGT
                     TDTGLVTNMFSQDMTLIDHELPIAVTNLALDICNALGMAAVIASSSPYLAITYPFLFVV
                     LYGIQKFYLRTSRQLRLLDLEAKSPLYTNFLDTMKGLATFRAFGWTQEGIHINTHLLDT
                     SQRPTYLLAIVQRWLLFSLQCVVTVLAVAVVAMSTQLRSNTALTGASLVTLMTFGDILN
                     YIIRWFTQLETSIGAVSRLKNFSEKVRPETTEIEDQTPSNDWPLSGSIEINDISASYAA
                     TRSTPKNGEQEEVGWSSANLAIRNMTLSIRPGEKVAICGRSGSGKSSTIMLLLKLLNPL
                     PSCSGSIVIDGLPLHNIDRATLRERIIAIPQQAVFLPDGSTVMENMDPHKASNEGECRT
                     VLELVGLWGLFSQRGGLAQSLLPSELSQGQKQLFNLARAVLRHRIRLRGLAESPGPTRE
                     KTVGGILLLDEVSSSVDQDTDRSIQQVIMGEFQDYTIVMVSHRLEMVMNFDTVVIMDQG
                     TVVETGAPRTLAVMDESRFGQLWRIGGRAQR"
     PFAM_domain     16614..17021
                     /aSDomain="ABC_tran"
                     /aSTool="clusterhmmer"
                     /database="35.0"
                     /db_xref="PF00005.30"
                     /db_xref="GO:0005524"
                     /description="ABC transporter"
                     /detection="hmmscan"
                     /domain_id="clusterhmmer_JX265_012293_0006"
                     /evalue="5.60E-17"
                     /gene_ontologies="GO:0005524: ATP binding"
                     /label="JX265_012293"
                     /locus_tag="JX265_012293"
                     /protein_end="757"
                     /protein_start="621"
                     /score="62.7"
                     /tool="antismash"
                     /translation="CINLCLLRGSLTMIVGPIGSGKSTLCHAILGETPFFDGTIVAASG
                     VLSRKVGYCDQSPYLTNTTIRKNIIGASHFDAQRYQEVVIAAALDQDLSDLPLGDLTQI
                     GSDGVALSGGQRQRVSMARALYLDTDFFIIDD"
     PFAM_domain     join(17442..17974,18021..18282)
                     /aSDomain="ABC_membrane"
                     /aSTool="clusterhmmer"
                     /database="35.0"
                     /db_xref="PF00664.26"
                     /db_xref="GO:0005524"
                     /db_xref="GO:0016020"
                     /db_xref="GO:0055085"
                     /db_xref="GO:0140359"
                     /description="ABC transporter transmembrane region"
                     /detection="hmmscan"
                     /domain_id="clusterhmmer_JX265_012293_0007"
                     /evalue="4.30E-20"
                     /gene_ontologies="GO:0005524: ATP binding"
                     /gene_ontologies="GO:0016020: membrane"
                     /gene_ontologies="GO:0055085: transmembrane transport"
                     /gene_ontologies="GO:0140359: ABC-type transporter
                     activity"
                     /label="JX265_012293"
                     /locus_tag="JX265_012293"
                     /protein_end="1162"
                     /protein_start="897"
                     /score="72.6"
                     /tool="antismash"
                     /translation="IAFIVFGLGWGFFYNWGNVWLKFWSEDVSSTHPRRSNSFYIGLYA
                     LFQTTYVLSMFFVFLICFTSMIQLSGSKLHQAALRTMIGAPLTFFGTTDTGLVTNMFSQ
                     DMTLIDHELPIAVTNLALDICNALGMAAVIASSSPYLAITYPFLFVVLYGIQKFYLRTS
                     RQLRLLDLEAKSPLYTNFLDTMKGLATFRAFGWTQEGIHINTHLLDTSQRPTYLLAIVQ
                     RWLLFSLQCVVTVLAVAVVAMSTQLRSNTALTGASLVTLMTFG"
     PFAM_domain     join(18589..18650,18698..19052)
                     /aSDomain="ABC_tran"
                     /aSTool="clusterhmmer"
                     /database="35.0"
                     /db_xref="PF00005.30"
                     /db_xref="GO:0005524"
                     /description="ABC transporter"
                     /detection="hmmscan"
                     /domain_id="clusterhmmer_JX265_012293_0008"
                     /evalue="6.20E-21"
                     /gene_ontologies="GO:0005524: ATP binding"
                     /label="JX265_012293"
                     /locus_tag="JX265_012293"
                     /protein_end="1386"
                     /protein_start="1247"
                     /score="75.5"
                     /tool="antismash"
                     /translation="RNMTLSIRPGEKVAICGRSGSGKSSTIMLLLKLLNPLPSCSGSIV
                     IDGLPLHNIDRATLRERIIAIPQQAVFLPDGSTVMENMDPHKASNEGECRTVLELVGLW
                     GLFSQRGGLAQSLLPSELSQGQKQLFNLARAVLRH"
     gene            20001..25031
                     /locus_tag="JX265_012294"
     mRNA            20001..25031
                     /locus_tag="JX265_012294"
                     /product="hypothetical protein"
     CDS             20001..25031
                     /NRPS_PKS="Domain: AMP-binding (37-430). E-value: 2.5e-79.
                     Score: 258.6. Matches aSDomain:
                     nrpspksdomains_JX265_012294_AMP-binding.1"
                     /NRPS_PKS="Domain: PCP (583-648). E-value: 4.2e-16. Score:
                     50.8. Matches aSDomain: nrpspksdomains_JX265_012294_PCP.1"
                     /NRPS_PKS="Domain: Condensation_DCL (693-978). E-value:
                     1.6e-46. Score: 150.7. Matches aSDomain:
                     nrpspksdomains_JX265_012294_Condensation_DCL.1"
                     /NRPS_PKS="Domain: PCP (1152-1222). E-value: 3.5e-15.
                     Score: 47.9. Matches aSDomain:
                     nrpspksdomains_JX265_012294_PCP.2"
                     /NRPS_PKS="Domain: Condensation_DCL (1285-1535). E-value:
                     1.3e-23. Score: 75.4. Matches aSDomain:
                     nrpspksdomains_JX265_012294_Condensation_DCL.2"
                     /codon_start=1
                     /gene_functions="biosynthetic (rule-based-clusters) NRPS:
                     Condensation"
                     /gene_functions="biosynthetic (rule-based-clusters) NRPS:
                     AMP-binding"
                     /gene_functions="biosynthetic-additional
                     (rule-based-clusters) PP-binding"
                     /gene_functions="biosynthetic-additional (smcogs)
                     SMCOG1002:AMP-dependent synthetase and ligase (Score:
                     252.7; E-value: 9.2e-77)"
                     /gene_kind="biosynthetic"
                     /locus_tag="JX265_012294"
                     /product="hypothetical protein"
                     /protein_id="KAI1855106.1"
                     /sec_met_domain="AMP-binding (E-value: 1.7e-87, bitscore:
                     285.9, seeds: 400, tool: rule-based-clusters)"
                     /sec_met_domain="PP-binding (E-value: 9.6e-12, bitscore:
                     37.7, seeds: 164, tool: rule-based-clusters)"
                     /sec_met_domain="Condensation (E-value: 3e-39, bitscore:
                     127.1, seeds: 42, tool: rule-based-clusters)"
                     /transl_table=1
                     /translation="MPKVTASQGSEMFHQVLDWYPELLDPIDRPVHHLITLQSGKHPND
                     LAVCSWDGELSYSDLDELSNLLASHVLSKASGVEFIVPLVFEKSKWMIVSVLAVLKAGG
                     TFVMLDPSQPLGRLRAIVEQTLAVFAMASPDCIEIAESLVGDTFVVSETSMAASVASAS
                     LPQVDISTAAYTIFTSGSTGTPKGVIIEHAQLATTSTYVGERLGYNNHSRVFQFASYAF
                     DACITDIFATLVHGGVVCIPSEWERSNAIIDAMKRMQVTHAKFTPSLASSLSIDEVSSL
                     KTLMFGGESPSSSLVGKWAQRLKLILVYGPTECCVICFTTDATDHHIAPGEIGRPVAAR
                     GWIVKRDNADELAAIDEIGELLVEGPLVGRGYLHDPEKNMAQFIENPQWMPKSFAASRK
                     IRLYRTGDLAKYQEDGRITYVGRLDNQVKIRGQRLELEEVEKILSKCLHELDLHSRHVV
                     VEAVTFRELASKHLVAFLCFDNSLNYGSFEWGNQSMEIATSEPAQARFSGMTAKVKDEM
                     RKLLPAYAIPSVWVPVSDLPYTISRKVDRKKIRTAAADFSIKDFSTFANPVSKRTQDDT
                     IEQVSEQERNIRRMWADIFGISEASIESEDDFFSLGGDSVLAIKLIATARSSGFDLSLE
                     HVFKYPILREMASNSGTCVVEDQDLIDPAPFSLLEDLGPTTLVRQEAAQQCLVSIDAIE
                     DIYPCSPMQEGLIALSMKDPGTYILQFVYQLPELVDIDRLQAAWEAVSKSIQVLRTRVF
                     DYKSALLQVVVREPLRWKVVEADLADFLVAEKGLQMNVGEAMSRHSVVHQTRSQHYFLV
                     WNVHHAFIDGWSESDVVILVEQAYFGDTSSLSKIPRFNRFIRYIGNQSISTGETFWKEG
                     LADAPRPTFPPLPHASYVPKVQRSSRILHHLESHADAEIQHRVRLEKRGNATPATMIQA
                     AWFILIGLYSNTNDVITGVTLNGRAAPLPGIDQIPGPTVTTIPFRVRFSSKQRVSELLA
                     GIQSQYLRILPHAQFGLQNIRALSDDAVAACKFRTLLVVQSANRPHGSQKLLMGRSYSF
                     PVMDFALVMECELVEGNVEFRATFDHQILGEDQVRTMLALMENILQSIFKSTSTDTVGH
                     LQELSRGNQSEIAYWHRRIAEQENHELQQLSKGGIKTCSRPSTPKEKKLATMWRELFNL
                     HTEIINAGDHFFLLGGGSVSAMRLVSIARRQGLTLTVSDIFKRPILSEMAMLAKENAVT
                     TIIPPFSLFPDVDLDRMLRQAASQCRVGVTEIEDILPAHAMQLHYVTGYPEAKRNINGP
                     WDWQSQATYTLPPTINIEKFQLVWHRAVTRHQTLRTRAVNTECGVMQAILKPPRDLRWR
                     FSDELEQYLMLDRQENMTFGDDLLRLAIVDDIKSGTRYFIITLQHFIYDGFARQMLFKE
                     LEAAYFDEMPDTKPPTMNGFIKYLMTANKQAALEYWTGYLANVRTKPLLDVPENCYKMN
                     LKEESTTMNIPKFQGTEATLPTIIEVAGGLVLAHELGCHDVILYSDRSGRNLPVEGIQD
                     LIGPTTLFLPVRIRFNKDQSLLDLLREAQLAQQEMLPHEHLGWLELREMGAFRHFYRHA
                     INMNINPNALSSYDRLGLEYQGSHASCDDPFGINVDLYDDKIVWTIYFDERFIASEKVR
                     ELLSKFKNLLTRMMEAVDENCCVGQFLDEILPQDVRIG"
     aSDomain        20112..21290
                     /aSDomain="AMP-binding"
                     /aSTool="nrps_pks_domains"
                     /database="nrpspksdomains.hmm"
                     /detection="hmmscan"
                     /domain_id="nrpspksdomains_JX265_012294_AMP-binding.1"
                     /evalue="2.50E-79"
                     /label="JX265_012294_AMP-binding.1"
                     /locus_tag="JX265_012294"
                     /protein_end="430"
                     /protein_start="37"
                     /score="258.6"
                     /specificity="substrate consensus: Asp"
                     /tool="antismash"
                     /translation="QSGKHPNDLAVCSWDGELSYSDLDELSNLLASHVLSKASGVEFIV
                     PLVFEKSKWMIVSVLAVLKAGGTFVMLDPSQPLGRLRAIVEQTLAVFAMASPDCIEIAE
                     SLVGDTFVVSETSMAASVASASLPQVDISTAAYTIFTSGSTGTPKGVIIEHAQLATTST
                     YVGERLGYNNHSRVFQFASYAFDACITDIFATLVHGGVVCIPSEWERSNAIIDAMKRMQ
                     VTHAKFTPSLASSLSIDEVSSLKTLMFGGESPSSSLVGKWAQRLKLILVYGPTECCVIC
                     FTTDATDHHIAPGEIGRPVAARGWIVKRDNADELAAIDEIGELLVEGPLVGRGYLHDPE
                     KNMAQFIENPQWMPKSFAASRKIRLYRTGDLAKYQEDGRITYVGRLDNQVKIR"
     aSModule        20112..21944
                     /complete
                     /domains="nrpspksdomains_JX265_012294_AMP-binding.1"
                     /domains="nrpspksdomains_JX265_012294_PCP.1"
                     /locus_tags="JX265_012294"
                     /monomer_pairings="Asp -> Asp"
                     /starter_module
                     /tool="antismash"
                     /type="nrps"
     PFAM_domain     20115..21290
                     /aSDomain="AMP-binding"
                     /aSTool="clusterhmmer"
                     /database="35.0"
                     /db_xref="PF00501.31"
                     /description="AMP-binding enzyme"
                     /detection="hmmscan"
                     /domain_id="clusterhmmer_JX265_012294_0009"
                     /evalue="1.70E-69"
                     /label="JX265_012294"
                     /locus_tag="JX265_012294"
                     /protein_end="430"
                     /protein_start="38"
                     /score="234.6"
                     /tool="antismash"
                     /translation="SGKHPNDLAVCSWDGELSYSDLDELSNLLASHVLSKASGVEFIVP
                     LVFEKSKWMIVSVLAVLKAGGTFVMLDPSQPLGRLRAIVEQTLAVFAMASPDCIEIAES
                     LVGDTFVVSETSMAASVASASLPQVDISTAAYTIFTSGSTGTPKGVIIEHAQLATTSTY
                     VGERLGYNNHSRVFQFASYAFDACITDIFATLVHGGVVCIPSEWERSNAIIDAMKRMQV
                     THAKFTPSLASSLSIDEVSSLKTLMFGGESPSSSLVGKWAQRLKLILVYGPTECCVICF
                     TTDATDHHIAPGEIGRPVAARGWIVKRDNADELAAIDEIGELLVEGPLVGRGYLHDPEK
                     NMAQFIENPQWMPKSFAASRKIRLYRTGDLAKYQEDGRITYVGRLDNQVKIR"
     aSDomain        20166..21338
                     /aSDomain="TIGR01733"
                     /aSTool="tigrfam"
                     /description="AA-adenyl-dom: amino acid adenylation domain"
                     /detection="hmmscan"
                     /domain_id="TIGRFam_JX265_012294_0001"
                     /evalue="3.90E-103"
                     /identifier="TIGR01733"
                     /label="JX265_012294"
                     /locus_tag="JX265_012294"
                     /protein_end="446"
                     /protein_start="55"
                     /score="343.3"
                     /tool="antismash"
                     /translation="SYSDLDELSNLLASHVLSKASGVEFIVPLVFEKSKWMIVSVLAVL
                     KAGGTFVMLDPSQPLGRLRAIVEQTLAVFAMASPDCIEIAESLVGDTFVVSETSMAASV
                     ASASLPQVDISTAAYTIFTSGSTGTPKGVIIEHAQLATTSTYVGERLGYNNHSRVFQFA
                     SYAFDACITDIFATLVHGGVVCIPSEWERSNAIIDAMKRMQVTHAKFTPSLASSLSIDE
                     VSSLKTLMFGGESPSSSLVGKWAQRLKLILVYGPTECCVICFTTDATDHHIAPGEIGRP
                     VAARGWIVKRDNADELAAIDEIGELLVEGPLVGRGYLHDPEKNMAQFIENPQWMPKSFA
                     ASRKIRLYRTGDLAKYQEDGRITYVGRLDNQVKIRGQRLELEEVEKILSKC"
     CDS_motif       20289..20330
                     /aSTool="nrps_pks_domains"
                     /database="abmotifs"
                     /detection="hmmscan"
                     /domain_id="nrpspksmotif_JX265_012294_0001"
                     /evalue="1.10E-03"
                     /label="NRPS-A_a2"
                     /locus_tag="JX265_012294"
                     /protein_end="110"
                     /protein_start="96"
                     /score="12.5"
                     /tool="antismash"
                     /translation="LAVLKAGGTFVMLD"
     CDS_motif       20517..20576
                     /aSTool="nrps_pks_domains"
                     /database="abmotifs"
                     /detection="hmmscan"
                     /domain_id="nrpspksmotif_JX265_012294_0002"
                     /evalue="1.80E-09"
                     /label="NRPS-A_a3"
                     /locus_tag="JX265_012294"
                     /protein_end="192"
                     /protein_start="172"
                     /score="29.6"
                     /tool="antismash"
                     /translation="AYTIFTSGSTGTPKGVIIEH"
     CDS_motif       21069..21149
                     /aSTool="nrps_pks_domains"
                     /database="abmotifs"
                     /detection="hmmscan"
                     /domain_id="nrpspksmotif_JX265_012294_0003"
                     /evalue="7.70E-10"
                     /label="NRPS-A_a6"
                     /locus_tag="JX265_012294"
                     /protein_end="383"
                     /protein_start="356"
                     /score="31.1"
                     /tool="antismash"
                     /translation="EIGELLVEGPLVGRGYLHDPEKNMAQF"
     CDS_motif       21255..21320
                     /aSTool="nrps_pks_domains"
                     /database="abmotifs"
                     /detection="hmmscan"
                     /domain_id="nrpspksmotif_JX265_012294_0004"
                     /evalue="3.60E-10"
                     /label="NRPS-A_a8"
                     /locus_tag="JX265_012294"
                     /protein_end="440"
                     /protein_start="418"
                     /score="31.9"
                     /tool="antismash"
                     /translation="YVGRLDNQVKIRGQRLELEEVE"
     aSDomain        21750..21944
                     /aSDomain="PCP"
                     /aSTool="nrps_pks_domains"
                     /database="nrpspksdomains.hmm"
                     /detection="hmmscan"
                     /domain_id="nrpspksdomains_JX265_012294_PCP.1"
                     /evalue="4.20E-16"
                     /label="JX265_012294_PCP.1"
                     /locus_tag="JX265_012294"
                     /protein_end="648"
                     /protein_start="583"
                     /score="50.8"
                     /tool="antismash"
                     /translation="ERNIRRMWADIFGISEASIESEDDFFSLGGDSVLAIKLIATARSS
                     GFDLSLEHVFKYPILREMAS"
     PFAM_domain     21759..21941
                     /aSDomain="PP-binding"
                     /aSTool="clusterhmmer"
                     /database="35.0"
                     /db_xref="PF00550.28"
                     /description="Phosphopantetheine attachment site"
                     /detection="hmmscan"
                     /domain_id="clusterhmmer_JX265_012294_0010"
                     /evalue="2.20E-09"
                     /label="JX265_012294"
                     /locus_tag="JX265_012294"
                     /protein_end="647"
                     /protein_start="586"
                     /score="37.6"
                     /tool="antismash"
                     /translation="IRRMWADIFGISEASIESEDDFFSLGGDSVLAIKLIATARSSGFD
                     LSLEHVFKYPILREMA"
     aSDomain        22080..22934
                     /aSDomain="Condensation"
                     /aSTool="nrps_pks_domains"
                     /database="nrpspksdomains.hmm"
                     /detection="hmmscan"
                     /domain_id="nrpspksdomains_JX265_012294_Condensation_DCL.1"
                     /domain_subtypes="Condensation_DCL"
                     /evalue="1.60E-46"
                     /label="JX265_012294_Condensation_DCL.1"
                     /locus_tag="JX265_012294"
                     /protein_end="978"
                     /protein_start="693"
                     /score="150.7"
                     /tool="antismash"
                     /translation="EDIYPCSPMQEGLIALSMKDPGTYILQFVYQLPELVDIDRLQAAW
                     EAVSKSIQVLRTRVFDYKSALLQVVVREPLRWKVVEADLADFLVAEKGLQMNVGEAMSR
                     HSVVHQTRSQHYFLVWNVHHAFIDGWSESDVVILVEQAYFGDTSSLSKIPRFNRFIRYI
                     GNQSISTGETFWKEGLADAPRPTFPPLPHASYVPKVQRSSRILHHLESHADAEIQHRVR
                     LEKRGNATPATMIQAAWFILIGLYSNTNDVITGVTLNGRAAPLPGIDQIPGPTVTTIPF
                     RVRF"
     PFAM_domain     22080..23306
                     /aSDomain="Condensation"
                     /aSTool="clusterhmmer"
                     /database="35.0"
                     /db_xref="PF00668.23"
                     /db_xref="GO:0003824"
                     /description="Condensation domain"
                     /detection="hmmscan"
                     /domain_id="clusterhmmer_JX265_012294_0011"
                     /evalue="2.50E-34"
                     /gene_ontologies="GO:0003824: catalytic activity"
                     /label="JX265_012294"
                     /locus_tag="JX265_012294"
                     /protein_end="1102"
                     /protein_start="693"
                     /score="118.9"
                     /tool="antismash"
                     /translation="EDIYPCSPMQEGLIALSMKDPGTYILQFVYQLPELVDIDRLQAAW
                     EAVSKSIQVLRTRVFDYKSALLQVVVREPLRWKVVEADLADFLVAEKGLQMNVGEAMSR
                     HSVVHQTRSQHYFLVWNVHHAFIDGWSESDVVILVEQAYFGDTSSLSKIPRFNRFIRYI
                     GNQSISTGETFWKEGLADAPRPTFPPLPHASYVPKVQRSSRILHHLESHADAEIQHRVR
                     LEKRGNATPATMIQAAWFILIGLYSNTNDVITGVTLNGRAAPLPGIDQIPGPTVTTIPF
                     RVRFSSKQRVSELLAGIQSQYLRILPHAQFGLQNIRALSDDAVAACKFRTLLVVQSANR
                     PHGSQKLLMGRSYSFPVMDFALVMECELVEGNVEFRATFDHQILGEDQVRTMLALMENI
                     LQSIFKSTST"
     aSModule        22080..23666
                     /domains="nrpspksdomains_JX265_012294_Condensation_DCL.1"
                     /domains="nrpspksdomains_JX265_012294_PCP.2"
                     /incomplete
                     /locus_tags="JX265_012294"
                     /tool="antismash"
                     /type="nrps"
     CDS_motif       22143..22223
                     /aSTool="nrps_pks_domains"
                     /database="abmotifs"
                     /detection="hmmscan"
                     /domain_id="nrpspksmotif_JX265_012294_0005"
                     /evalue="2.70E-06"
                     /label="C2_DCL_024-062"
                     /locus_tag="JX265_012294"
                     /protein_end="741"
                     /protein_start="714"
                     /score="19.7"
                     /tool="antismash"
                     /translation="GTYILQFVYQLPELVDIDRLQAAWEAV"
     CDS_motif       22830..22925
                     /aSTool="nrps_pks_domains"
                     /database="abmotifs"
                     /detection="hmmscan"
                     /domain_id="nrpspksmotif_JX265_012294_0006"
                     /evalue="9.00E-09"
                     /label="C5_DCL_263-294"
                     /locus_tag="JX265_012294"
                     /protein_end="975"
                     /protein_start="943"
                     /score="27.8"
                     /tool="antismash"
                     /translation="DVITGVTLNGRAAPLPGIDQIPGPTVTTIPFR"
     aSDomain        23457..23666
                     /aSDomain="PCP"
                     /aSTool="nrps_pks_domains"
                     /database="nrpspksdomains.hmm"
                     /detection="hmmscan"
                     /domain_id="nrpspksdomains_JX265_012294_PCP.2"
                     /evalue="3.50E-15"
                     /label="JX265_012294_PCP.2"
                     /locus_tag="JX265_012294"
                     /protein_end="1222"
                     /protein_start="1152"
                     /score="47.9"
                     /tool="antismash"
                     /translation="EKKLATMWRELFNLHTEIINAGDHFFLLGGGSVSAMRLVSIARRQ
                     GLTLTVSDIFKRPILSEMAMLAKEN"
     PFAM_domain     23463..23648
                     /aSDomain="PP-binding"
                     /aSTool="clusterhmmer"
                     /database="35.0"
                     /db_xref="PF00550.28"
                     /description="Phosphopantetheine attachment site"
                     /detection="hmmscan"
                     /domain_id="clusterhmmer_JX265_012294_0012"
                     /evalue="5.80E-06"
                     /label="JX265_012294"
                     /locus_tag="JX265_012294"
                     /protein_end="1216"
                     /protein_start="1154"
                     /score="26.6"
                     /tool="antismash"
                     /translation="KLATMWRELFNLHTEIINAGDHFFLLGGGSVSAMRLVSIARRQGL
                     TLTVSDIFKRPILSEMA"
     aSDomain        23856..24605
                     /aSDomain="Condensation"
                     /aSTool="nrps_pks_domains"
                     /database="nrpspksdomains.hmm"
                     /detection="hmmscan"
                     /domain_id="nrpspksdomains_JX265_012294_Condensation_DCL.2"
                     /domain_subtypes="Condensation_DCL"
                     /evalue="1.30E-23"
                     /label="JX265_012294_Condensation_DCL.2"
                     /locus_tag="JX265_012294"
                     /protein_end="1535"
                     /protein_start="1285"
                     /score="75.4"
                     /tool="antismash"
                     /translation="DWQSQATYTLPPTINIEKFQLVWHRAVTRHQTLRTRAVNTECGVM
                     QAILKPPRDLRWRFSDELEQYLMLDRQENMTFGDDLLRLAIVDDIKSGTRYFIITLQHF
                     IYDGFARQMLFKELEAAYFDEMPDTKPPTMNGFIKYLMTANKQAALEYWTGYLANVRTK
                     PLLDVPENCYKMNLKEESTTMNIPKFQGTEATLPTIIEVAGGLVLAHELGCHDVILYSD
                     RSGRNLPVEGIQDLIGPTTLFLPVRIRF"
     PFAM_domain     23856..24971
                     /aSDomain="Condensation"
                     /aSTool="clusterhmmer"
                     /database="35.0"
                     /db_xref="PF00668.23"
                     /db_xref="GO:0003824"
                     /description="Condensation domain"
                     /detection="hmmscan"
                     /domain_id="clusterhmmer_JX265_012294_0013"
                     /evalue="8.30E-22"
                     /gene_ontologies="GO:0003824: catalytic activity"
                     /label="JX265_012294"
                     /locus_tag="JX265_012294"
                     /protein_end="1657"
                     /protein_start="1285"
                     /score="77.6"
                     /tool="antismash"
                     /translation="DWQSQATYTLPPTINIEKFQLVWHRAVTRHQTLRTRAVNTECGVM
                     QAILKPPRDLRWRFSDELEQYLMLDRQENMTFGDDLLRLAIVDDIKSGTRYFIITLQHF
                     IYDGFARQMLFKELEAAYFDEMPDTKPPTMNGFIKYLMTANKQAALEYWTGYLANVRTK
                     PLLDVPENCYKMNLKEESTTMNIPKFQGTEATLPTIIEVAGGLVLAHELGCHDVILYSD
                     RSGRNLPVEGIQDLIGPTTLFLPVRIRFNKDQSLLDLLREAQLAQQEMLPHEHLGWLEL
                     REMGAFRHFYRHAINMNINPNALSSYDRLGLEYQGSHASCDDPFGINVDLYDDKIVWTI
                     YFDERFIASEKVRELLSKFKNLLTRMMEAVDE"
     CDS_motif       23868..23963
                     /aSTool="nrps_pks_domains"
                     /database="abmotifs"
                     /detection="hmmscan"
                     /domain_id="nrpspksmotif_JX265_012294_0007"
                     /evalue="1.60E-04"
                     /label="C2_DCL_024-062"
                     /locus_tag="JX265_012294"
                     /protein_end="1321"
                     /protein_start="1289"
                     /score="14.0"
                     /tool="antismash"
                     /translation="QATYTLPPTINIEKFQLVWHRAVTRHQTLRTR"
     CDS_motif       24162..24221
                     /aSTool="nrps_pks_domains"
                     /database="abmotifs"
                     /detection="hmmscan"
                     /domain_id="nrpspksmotif_JX265_012294_0008"
                     /evalue="4.80E-02"
                     /label="C3_DCL_135-156"
                     /locus_tag="JX265_012294"
                     /protein_end="1407"
                     /protein_start="1387"
                     /score="6.5"
                     /tool="antismash"
                     /translation="HFIYDGFARQMLFKELEAAY"
     CDS_motif       24525..24596
                     /aSTool="nrps_pks_domains"
                     /database="abmotifs"
                     /detection="hmmscan"
                     /domain_id="nrpspksmotif_JX265_012294_0009"
                     /evalue="4.90E-03"
                     /label="C5_DCL_263-294"
                     /locus_tag="JX265_012294"
                     /protein_end="1532"
                     /protein_start="1508"
                     /score="9.4"
                     /tool="antismash"
                     /translation="SGRNLPVEGIQDLIGPTTLFLPVR"
     gene            26039..27125
                     /locus_tag="JX265_012295"
     mRNA            join(26039..26372,26475..26718,26771..27125)
                     /locus_tag="JX265_012295"
                     /product="hypothetical protein"
     CDS             join(26039..26372,26475..26718,26771..27125)
                     /codon_start=1
                     /locus_tag="JX265_012295"
                     /product="hypothetical protein"
                     /protein_id="KAI1855107.1"
                     /transl_table=1
                     /translation="MKHSAAFVATAAAVLARSADAHYIFSKLVLNGVASNDWQYIRQTT
                     RATNYMPTKWTNTYDNLTPSDTDFRCNLGSFSNAAKTEVADVAAGDTIAMKLFYDGSIA
                     HPGPGQVYMSKAPTGNVQEYEGDGDWFKVYEVTLCDESGDLTTDAWCAYGMSQFEFQIP
                     ADTPAGEYLVRAEHVGLHGAQNNEAEFFYSCAQIKVSGSGSGTPATTYQIPGIYEDTMT
                     LFNGLNLWTDSASQIKTDIADTPIGDAVFSSSSSSSSASSSSSSSSSSTSSSAVASSAA
                     ATPSAGAFDWKSFNPWSHYKGSAKFRGRA"
     PFAM_domain     join(26102..26372,26475..26718,26771..26861)
                     /aSDomain="AA9"
                     /aSTool="clusterhmmer"
                     /database="35.0"
                     /db_xref="PF03443.17"
                     /description="Auxiliary Activity family 9 (formerly GH61)"
                     /detection="hmmscan"
                     /domain_id="clusterhmmer_JX265_012295_0014"
                     /evalue="1.60E-43"
                     /label="JX265_012295"
                     /locus_tag="JX265_012295"
                     /protein_end="223"
                     /protein_start="21"
                     /score="149.2"
                     /tool="antismash"
                     /translation="HYIFSKLVLNGVASNDWQYIRQTTRATNYMPTKWTNTYDNLTPSD
                     TDFRCNLGSFSNAAKTEVADVAAGDTIAMKLFYDGSIAHPGPGQVYMSKAPTGNVQEYE
                     GDGDWFKVYEVTLCDESGDLTTDAWCAYGMSQFEFQIPADTPAGEYLVRAEHVGLHGAQ
                     NNEAEFFYSCAQIKVSGSGSGTPATTYQIPGIYEDTMTL"
     gene            27725..29116
                     /locus_tag="JX265_012296"
     mRNA            27725..29116
                     /locus_tag="JX265_012296"
                     /product="hypothetical protein"
     CDS             27725..29116
                     /codon_start=1
                     /gene_functions="biosynthetic-additional (smcogs)
                     SMCOG1062:glycosyltransferase, MGT family (Score: 151.1;
                     E-value: 9e-46)"
                     /gene_kind="biosynthetic-additional"
                     /locus_tag="JX265_012296"
                     /product="hypothetical protein"
                     /protein_id="KAI1855108.1"
                     /transl_table=1
                     /translation="MASPAQHSRPIILIVCHALSGHLGPLIRIADGLHARRWQLAFLGP
                     TAHRARIESTGAEFFPLTGDADLNDRLYYEQHALPGYDSLHWVERGKIDLKLQCLDPLV
                     TQWENFKSALASIQHRDPGRQVIVVAEAFFLGIMPLKYGAPLPSGIAAPKTLCISVTVP
                     AIRSIDLPPFVHPLRFDQTPVGRERNRQMWERREKSSKPLTELLDQKLIDAGATKTVGE
                     PFLAGANYKCHAKIIQLGVPGFEYPRSDWPSGFKFAGLVQGAHQGPLAQDPPFPWWNEL
                     KTNSALQPADKARKKVILVAQGTVETNPEDLIIPTILALAGRDDALVIAVLGWKDARLS
                     DFIKVPDNARVADYLSYDAALGHADVWVHNAGFGAVNHGIAHGVPMVVAGEGMDKTENA
                     RRVAWSKIGIDLETAKPSVEQVKSGIERVLCESIFREQIRELQEQAEQIDCIGVIHQEI
                     SGMVF"
     PFAM_domain     28763..29047
                     /aSDomain="UDPGT"
                     /aSTool="clusterhmmer"
                     /database="35.0"
                     /db_xref="PF00201.21"
                     /db_xref="GO:0008194"
                     /description="UDP-glucoronosyl and UDP-glucosyl
                     transferase"
                     /detection="hmmscan"
                     /domain_id="clusterhmmer_JX265_012296_0015"
                     /evalue="2.20E-06"
                     /gene_ontologies="GO:0008194: UDP-glycosyltransferase
                     activity"
                     /label="JX265_012296"
                     /locus_tag="JX265_012296"
                     /protein_end="441"
                     /protein_start="346"
                     /score="26.9"
                     /tool="antismash"
                     /translation="DNARVADYLSYDAALGHADVWVHNAGFGAVNHGIAHGVPMVVAGE
                     GMDKTENARRVAWSKIGIDLETAKPSVEQVKSGIERVLCESIFREQIREL"
     gene            29757..30893
                     /locus_tag="JX265_012297"
     mRNA            join(29757..30144,30205..30893)
                     /locus_tag="JX265_012297"
                     /product="hypothetical protein"
     CDS             join(29757..30144,30205..30893)
                     /NRPS_PKS="Domain: NAD_binding_4 (7-207). E-value: 5.3e-14.
                     Score: 43.8. Matches aSDomain:
                     nrpspksdomains_JX265_012297_NAD_binding_4.1"
                     /codon_start=1
                     /gene_functions="biosynthetic-additional
                     (rule-based-clusters) NAD_binding_4"
                     /gene_functions="biosynthetic-additional (smcogs)
                     SMCOG1010:NAD-dependent epimerase/dehydratase (Score:
                     136.1; E-value: 3e-41)"
                     /gene_kind="biosynthetic-additional"
                     /locus_tag="JX265_012297"
                     /product="hypothetical protein"
                     /protein_id="KAI1855109.1"
                     /sec_met_domain="NAD_binding_4 (E-value: 7.4e-14, bitscore:
                     43.8, seeds: 102, tool: rule-based-clusters)"
                     /transl_table=1
                     /translation="MASQTHLVTGGSGFIAIHLVNQLLQAGYAVHTTVRSLGNAVKVQP
                     LRDLQAKYPGKLELFEADLLKPGSFEPALQGCSVVHHVASPFLMAEKIKDGQKEMVEPA
                     LEGARNVLNSVNKTEGVKRVVLTSTVGAIFGDYIDVRGMKDNVLHEDYFNESSTVTHNP
                     YHYSKVLAEKEAWKIQKAQSRWDMVVICPGLVLGPSLTFGSDSGSLFLLDELFSGQLWF
                     GVPDLSFCTVDVREVATAHIKAAENPSASGRYILAEKEMARFTDISQHVRAHVQRRYTL
                     PKHQLPSPLVQVVGPLFGLTHKWIRANLGIRFSVDNERSIKELGIVYRPLAETLDAHYQ
                     SWIEQKENQSAKIKKDGK"
     PFAM_domain     join(29775..30144,30205..30431)
                     /aSDomain="Epimerase"
                     /aSTool="clusterhmmer"
                     /database="35.0"
                     /db_xref="PF01370.24"
                     /description="NAD dependent epimerase/dehydratase family"
                     /detection="hmmscan"
                     /domain_id="clusterhmmer_JX265_012297_0016"
                     /evalue="4.90E-19"
                     /label="JX265_012297"
                     /locus_tag="JX265_012297"
                     /protein_end="205"
                     /protein_start="6"
                     /score="68.9"
                     /tool="antismash"
                     /translation="LVTGGSGFIAIHLVNQLLQAGYAVHTTVRSLGNAVKVQPLRDLQA
                     KYPGKLELFEADLLKPGSFEPALQGCSVVHHVASPFLMAEKIKDGQKEMVEPALEGARN
                     VLNSVNKTEGVKRVVLTSTVGAIFGDYIDVRGMKDNVLHEDYFNESSTVTHNPYHYSKV
                     LAEKEAWKIQKAQSRWDMVVICPGLVLGPSLTFGSD"
     aSDomain        join(29778..30144,30205..30437)
                     /aSDomain="NAD_binding_4"
                     /aSTool="nrps_pks_domains"
                     /database="nrpspksdomains.hmm"
                     /detection="hmmscan"
                     /domain_id="nrpspksdomains_JX265_012297_NAD_binding_4.1"
                     /evalue="5.30E-14"
                     /label="JX265_012297_NAD_binding_4.1"
                     /locus_tag="JX265_012297"
                     /protein_end="207"
                     /protein_start="7"
                     /score="43.8"
                     /tool="antismash"
                     /translation="VTGGSGFIAIHLVNQLLQAGYAVHTTVRSLGNAVKVQPLRDLQAK
                     YPGKLELFEADLLKPGSFEPALQGCSVVHHVASPFLMAEKIKDGQKEMVEPALEGARNV
                     LNSVNKTEGVKRVVLTSTVGAIFGDYIDVRGMKDNVLHEDYFNESSTVTHNPYHYSKVL
                     AEKEAWKIQKAQSRWDMVVICPGLVLGPSLTFGSDSG"
     gene            31494..32693
                     /locus_tag="JX265_012298"
     mRNA            31494..32693
                     /locus_tag="JX265_012298"
                     /product="hypothetical protein"
     CDS             31494..32693
                     /codon_start=1
                     /locus_tag="JX265_012298"
                     /product="hypothetical protein"
                     /protein_id="KAI1855110.1"
                     /transl_table=1
                     /translation="MKVSQSFLCAASLAGISVCFSTTASATYCVGINAVRPQCKTQESA
                     YYRDVFFLGGQYIPSGTSFIMSDQLYVEKLTPLNGVDKPYPLVFISAGIPSGSVWLNTP
                     DNRKGWATYFLDQGYQVYIIDITANGRSGQEDLSKYPLRIGSTVSIHEDGFTAPEIVNP
                     FPQSQGHNQWPGNGTKGDPIFDAFFAATVPLTSNKTALELSMRAGGCYLLGLIGESYLI
                     AHSNGASYSALMSDECPDLVRATLNLEPGNIPFQSLIGNSTTPAVGRTTARPWGLTETP
                     LTYDPPVTNVTTDLVTVEVGVDTPALRSCFIQSNTTGGGIHTLPQIAKVPYVMFTASAS
                     PHITYDHCFISYLSQAGVTDVTWIKFGDLGLEGNGHFFFLEVNNMELVKVVEAEIEKRS
                     "
     gene            33379..34719
                     /locus_tag="JX265_012299"
     mRNA            33379..34719
                     /locus_tag="JX265_012299"
                     /product="hypothetical protein"
     CDS             33379..34719
                     /codon_start=1
                     /locus_tag="JX265_012299"
                     /product="hypothetical protein"
                     /protein_id="KAI1855111.1"
                     /transl_table=1
                     /translation="MSLSLDTVFQVVEIAQKAIEIYERIKDVPREIEELGERMVLLENV
                     LAELNAHLRSKGEHALADLSPKLKGDMSKIIAATEKDCDRVYVLFDMFEQKKGPFGVQF
                     KDNPVASLVAQAHFALGGPAKELEALALKIDQHCTDIGRRVEVMSLQGVQANHDLLQLM
                     RKEIEALHSELKARDGTASPHRPAGATESLSPPASVGKPAPKKPKPQPALSLPPGKSNF
                     KVIFVDPHNLGRSICAETLLQLYRHRTQTKKGNWRIETIHSAGFFVKHRGDCTDLIENR
                     MSYKFRSYKLAMGSGGNLPNAIATAAVFENRAFDDIRPFRTTLQGRVAARKSIGIRRDI
                     FKTYDHIVVFTHREYDNMLALRSALLAAEGGDKAAAAAAYKGRVVHLGAYLTLDDSTLE
                     IVDAPKNKEGVHTRPAWDKKVAQLKIALETYLRREMGWKPPRAQAQS"
     gene            complement(35405..35868)
                     /locus_tag="JX265_012300"
     mRNA            complement(join(35405..35696,35780..35868))
                     /locus_tag="JX265_012300"
                     /product="hypothetical protein"
     CDS             complement(join(35405..35696,35780..35868))
                     /codon_start=1
                     /locus_tag="JX265_012300"
                     /product="hypothetical protein"
                     /protein_id="KAI1855112.1"
                     /transl_table=1
                     /translation="MASTRSTTGSSRPRIHATIDSGPERKRRTTATTGAKRGRKPGSTT
                     KTSSVTGAGVKKRGRPAGSTNKATAATGTHHKRKSHLSDKVEGVADKIVGTVTHRPGKK
                     AAGTKKIRGTDGKNSRGRKARV"
     protocluster    36700..84589
                     /aStool="rule-based-clusters"
                     /category="PKS"
                     /contig_edge="False"
                     /core_location="[56699:64589]"
                     /cutoff="20000"
                     /detection_rule="cds(PKS_AT and (PKS_KS or ene_KS or mod_KS
                     or hyb_KS or itr_KS or tra_KS))"
                     /neighbourhood="20000"
                     /product="T1PKS"
                     /protocluster_number="2"
                     /tool="antismash"
     proto_core      56700..64589
                     /aStool="rule-based-clusters"
                     /tool="antismash"
                     /cutoff="20000"
                     /detection_rule="cds(PKS_AT and (PKS_KS or ene_KS or mod_KS
                     or hyb_KS or itr_KS or tra_KS))"
                     /neighbourhood="20000"
                     /product="T1PKS"
                     /protocluster_number="2"
     cand_cluster    36700..84589
                     /SMILES="CC(=O)C(=O)O"
                     /candidate_cluster_number="3"
                     /contig_edge="False"
                     /detection_rules="cds(PKS_AT and (PKS_KS or ene_KS or
                     mod_KS or hyb_KS or itr_KS or tra_KS))"
                     /kind="single"
                     /product="T1PKS"
                     /protoclusters="2"
                     /tool="antismash"
     gene            complement(36830..39048)
                     /locus_tag="JX265_012301"
     mRNA            complement(join(36830..38377,38464..39048))
                     /locus_tag="JX265_012301"
                     /product="hypothetical protein"
     CDS             complement(join(36830..38377,38464..39048))
                     /codon_start=1
                     /locus_tag="JX265_012301"
                     /product="hypothetical protein"
                     /protein_id="KAI1855113.1"
                     /transl_table=1
                     /translation="MAYPLQFAYRTQKAIGVTDAAPVYEPVPGFVKPEGNLRSCVYSPC
                     GRYLAWATNETVAVVDASAGHVITAVPVVQIYEVAFSPRGTYFSTWERPSKDENGDATK
                     NLKIWRTVEELPEGAEKQPIGRFVQKSQAGWNLQYTSDEKFCARSVTNEVQFYESHDLT
                     TVWNKLRVEGVTDFALAPGTSHNVAVFVPERKGQPAAVKVFNVPQFHSPISQKTFFKGD
                     KVQMKWNSVGSSLIVLAQTDVDKSNKSYYGETTLYLLYANGGFDARITLDKEGPIHDVT
                     WSPNGKEFGVIYGYMPAKTTIFNQRAVAMHSFQLAPRNTIIFSPTGRFVLVAGFGNLAG
                     QIDVYDMDKDFRKICTIESGNPSVCQWSPDSRYIMTATTSPRLRVDNGVKLWHVGGSIM
                     YNEDMVELYNVSWRPCLPENLPAGDPLNPVPVPHASAVAYLGTVKTPSKPVGAYRPPGA
                     RGMSTPLHFRREDEGGAAHVVSNGTPNVGPNGFGRQRRQVPGAELMESGPRAVPGAAPA
                     VPGAEADDNLSKAAAKNKKKRNNKKNKTGENGDANNAGGLAPPAGDQGPGSGNEGRSPE
                     RRGNRANNSNNHQHNRSRSRNNMHGGNNPGRNRSNTQRNGEGYQVRDGGAPLNPQAPVH
                     TPAQQVPVINETPLSPGGQNPMAKKLRSLQKKVRAIEDLEMRLAGGEKLEDTQIKKIQT
                     KGSVLKELEAMERQGI"
     PFAM_domain     complement(37733..38317)
                     /aSDomain="eIF2A"
                     /aSTool="clusterhmmer"
                     /database="35.0"
                     /db_xref="PF08662.14"
                     /description="Eukaryotic translation initiation factor
                     eIF2A"
                     /detection="hmmscan"
                     /domain_id="clusterhmmer_JX265_012301_0017"
                     /evalue="7.60E-79"
                     /label="JX265_012301"
                     /locus_tag="JX265_012301"
                     /protein_end="410"
                     /protein_start="215"
                     /score="264.2"
                     /tool="antismash"
                     /translation="KTFFKGDKVQMKWNSVGSSLIVLAQTDVDKSNKSYYGETTLYLLY
                     ANGGFDARITLDKEGPIHDVTWSPNGKEFGVIYGYMPAKTTIFNQRAVAMHSFQLAPRN
                     TIIFSPTGRFVLVAGFGNLAGQIDVYDMDKDFRKICTIESGNPSVCQWSPDSRYIMTAT
                     TSPRLRVDNGVKLWHVGGSIMYNEDMVELYNV"
     gene            complement(41088..42669)
                     /locus_tag="JX265_012302"
     mRNA            complement(join(41088..41225,41279..42378,42447..42549,
                     42613..42669))
                     /locus_tag="JX265_012302"
                     /product="hypothetical protein"
     CDS             complement(join(41088..41225,41279..42378,42447..42549,
                     42613..42669))
                     /codon_start=1
                     /gene_functions="biosynthetic-additional (smcogs)
                     SMCOG1043:hydroxymethylglutaryl-CoA synthase (Score: 137;
                     E-value: 1.4e-41)"
                     /gene_kind="biosynthetic-additional"
                     /locus_tag="JX265_012302"
                     /product="hypothetical protein"
                     /protein_id="KAI1855114.1"
                     /transl_table=1
                     /translation="MARPKNVGIKGIEVYFPNQYVDQAELETYDGVSQGKYTVGLGQTR
                     MSFCDDREDTYSLALTAVSFLLRKYNIDPSSIGRLEVGTETILDKSKSVKSVLMQLFEG
                     HNTNIEGADTYNACYGGTNALFNAVNWIESSAWDGRDAIVVAADIAAYDTDRAKPTGGA
                     GSVAMLIGPNAPLKIEPGLRGNYMRHTYDFYKPDFSKEYPYVDGHLSLRCYGEALDGCY
                     NAYLAREKVLSVNGTNGQTHDDGTENDAEFDSGKPASVESPADRFDYMCFHSPTCKTVM
                     KSYARLYFNDFLADPTSAMFKDVPPELKDTANEAEINRHFLPLTKKRFGQRVQPATHLP
                     SQCGNMYTASLYSSLCSLLTFGTSTQLKGKTIGMFSYGSGLSSSMFSLKVVGSVEEMKS
                     KLDLVARLEARKQASPEAYQEARNRRDFLYGKKGHLPTGSVEHLSKGTYYLAEVDEMYR
                     RAYRVKG"
     PFAM_domain     complement(join(41094..41225,41279..42007))
                     /aSDomain="HMG_CoA_synt_C"
                     /aSTool="clusterhmmer"
                     /database="35.0"
                     /db_xref="PF08540.13"
                     /db_xref="GO:0004421"
                     /db_xref="GO:0006084"
                     /db_xref="GO:0010142"
                     /description="Hydroxymethylglutaryl-coenzyme A synthase C
                     terminal"
                     /detection="hmmscan"
                     /domain_id="clusterhmmer_JX265_012302_0019"
                     /evalue="3.50E-87"
                     /gene_ontologies="GO:0004421: hydroxymethylglutaryl-CoA
                     synthase activity"
                     /gene_ontologies="GO:0006084: acetyl-CoA metabolic process"
                     /gene_ontologies="GO:0010142: farnesyl diphosphate
                     biosynthetic process, mevalonate pathway"
                     /label="JX265_012302"
                     /locus_tag="JX265_012302"
                     /protein_end="464"
                     /protein_start="177"
                     /score="292.7"
                     /tool="antismash"
                     /translation="IEPGLRGNYMRHTYDFYKPDFSKEYPYVDGHLSLRCYGEALDGCY
                     NAYLAREKVLSVNGTNGQTHDDGTENDAEFDSGKPASVESPADRFDYMCFHSPTCKTVM
                     KSYARLYFNDFLADPTSAMFKDVPPELKDTANEAEINRHFLPLTKKRFGQRVQPATHLP
                     SQCGNMYTASLYSSLCSLLTFGTSTQLKGKTIGMFSYGSGLSSSMFSLKVVGSVEEMKS
                     KLDLVARLEARKQASPEAYQEARNRRDFLYGKKGHLPTGSVEHLSKGTYYLAEVDEMYR
                     RAYRVK"
     aSDomain        complement(join(41094..41225,41279..42378,42447..42549,
                     42613..42660))
                     /aSDomain="TIGR01833"
                     /aSTool="tigrfam"
                     /description="HMG-CoA-S_euk: hydroxymethylglutaryl-CoA
                     synthase"
                     /detection="hmmscan"
                     /domain_id="TIGRFam_JX265_012302_0002"
                     /evalue="9.90E-186"
                     /identifier="TIGR01833"
                     /label="JX265_012302"
                     /locus_tag="JX265_012302"
                     /protein_end="464"
                     /protein_start="3"
                     /score="616.2"
                     /tool="antismash"
                     /translation="PKNVGIKGIEVYFPNQYVDQAELETYDGVSQGKYTVGLGQTRMSF
                     CDDREDTYSLALTAVSFLLRKYNIDPSSIGRLEVGTETILDKSKSVKSVLMQLFEGHNT
                     NIEGADTYNACYGGTNALFNAVNWIESSAWDGRDAIVVAADIAAYDTDRAKPTGGAGSV
                     AMLIGPNAPLKIEPGLRGNYMRHTYDFYKPDFSKEYPYVDGHLSLRCYGEALDGCYNAY
                     LAREKVLSVNGTNGQTHDDGTENDAEFDSGKPASVESPADRFDYMCFHSPTCKTVMKSY
                     ARLYFNDFLADPTSAMFKDVPPELKDTANEAEINRHFLPLTKKRFGQRVQPATHLPSQC
                     GNMYTASLYSSLCSLLTFGTSTQLKGKTIGMFSYGSGLSSSMFSLKVVGSVEEMKSKLD
                     LVARLEARKQASPEAYQEARNRRDFLYGKKGHLPTGSVEHLSKGTYYLAEVDEMYRRAY
                     RVK"
     PFAM_domain     complement(join(42014..42378,42447..42549,42613..42663))
                     /aSDomain="HMG_CoA_synt_N"
                     /aSTool="clusterhmmer"
                     /database="35.0"
                     /db_xref="PF01154.20"
                     /description="Hydroxymethylglutaryl-coenzyme A synthase N
                     terminal"
                     /detection="hmmscan"
                     /domain_id="clusterhmmer_JX265_012302_0018"
                     /evalue="3.20E-89"
                     /label="JX265_012302"
                     /locus_tag="JX265_012302"
                     /protein_end="175"
                     /protein_start="2"
                     /score="297.5"
                     /tool="antismash"
                     /translation="RPKNVGIKGIEVYFPNQYVDQAELETYDGVSQGKYTVGLGQTRMS
                     FCDDREDTYSLALTAVSFLLRKYNIDPSSIGRLEVGTETILDKSKSVKSVLMQLFEGHN
                     TNIEGADTYNACYGGTNALFNAVNWIESSAWDGRDAIVVAADIAAYDTDRAKPTGGAGS
                     VAMLIGPNAP"
     gene            complement(43319..45880)
                     /locus_tag="JX265_012303"
     mRNA            complement(43319..45880)
                     /locus_tag="JX265_012303"
                     /product="hypothetical protein"
     CDS             complement(43319..45880)
                     /NRPS_PKS="Domain: ECH (593-845). E-value: 7.5e-56. Score:
                     181.0. Matches aSDomain: nrpspksdomains_JX265_012303_ECH.1"
                     /codon_start=1
                     /gene_functions="biosynthetic-additional
                     (rule-based-clusters) Transferase"
                     /gene_functions="biosynthetic-additional (smcogs)
                     SMCOG1023:enoyl-CoA hydratase (Score: 191.3; E-value:
                     2.6e-58)"
                     /gene_kind="biosynthetic-additional"
                     /locus_tag="JX265_012303"
                     /product="hypothetical protein"
                     /protein_id="KAI1855115.1"
                     /sec_met_domain="Transferase (E-value: 1.4e-21, bitscore:
                     68.9, seeds: 7, tool: rule-based-clusters)"
                     /transl_table=1
                     /translation="MDQTFAVGCPPFEVKLSFCDQLFPPTHSKRILCFQLNSDVNRQHV
                     VDYLHIAFHNTIQRVPFLAGTVVTTSQDEGGRPWIRKIIPEGAAHLVIKDLSKDLSFSK
                     LAESNFSQELLNTEQLCPLPEVGYFRASSVDVCRFQANFVEGGLLLVVSIIHYAADGRG
                     VTEIIGDFAEEFRKAQSGETKHPLKVRDTVYYSDRNTVVSGRGLPGDISKHEAWTSSPS
                     LAHSLIHNVKNSCRTFRIDTKAQSELKQIVSASSLGSEDWFSTNDAISGFIWRSIMLAR
                     NRAGILDAGAEIHVAQPLDCRSHLGITEQFYGNAVYMSQASEQYSVMADPENGLASASR
                     AIRAQIRSMTGEKFQDLVGYIERTILESPTRMKILESMHTSGIILTSLLKFNLHSINFG
                     PLFGDGHIKALRLPATGTQAGAVIIMPKLSDGSCEFMLTETSETMECLMEDPFFCRFTG
                     GESLARESMANPQSNSSQPSLETIPADNTNGTASAVEVEIEQIPKVESTQRETNGVAHE
                     SIAAIANGVTEIVANEGLAQGKVVHEDAAVGTRPSLPSHALNSVVKRLHDLELGQIVVV
                     KTTSTLVISTVQAPHIGNIKIIELQRPQARNAISRQLLKDLSQEIEEIHTDAGKAETRA
                     LVLASAVDGVFCAGADLKERKLMSPAETEEFLTDLRALFTRLATLPVPSIACVSGKALG
                     GGFELALCCHLRIFSSDAVVALPETRLAIIPGAGGTYRLSKIVGMSHALDLILTGRQVQ
                     AQEAAAMGLCNRLVTTDIANNILTASLKRALTLNASLVLAKEIASGGPVAAMAVISAFS
                     HTCASCEQNENAAYESVLGTKDRTEALQAFSEKRTAVFTGA"
     PFAM_domain     complement(43325..44101)
                     /aSDomain="ECH_1"
                     /aSTool="clusterhmmer"
                     /database="35.0"
                     /db_xref="PF00378.23"
                     /description="Enoyl-CoA hydratase/isomerase"
                     /detection="hmmscan"
                     /domain_id="clusterhmmer_JX265_012303_0021"
                     /evalue="4.30E-47"
                     /label="JX265_012303"
                     /locus_tag="JX265_012303"
                     /protein_end="852"
                     /protein_start="593"
                     /score="160.7"
                     /tool="antismash"
                     /translation="NIKIIELQRPQARNAISRQLLKDLSQEIEEIHTDAGKAETRALVL
                     ASAVDGVFCAGADLKERKLMSPAETEEFLTDLRALFTRLATLPVPSIACVSGKALGGGF
                     ELALCCHLRIFSSDAVVALPETRLAIIPGAGGTYRLSKIVGMSHALDLILTGRQVQAQE
                     AAAMGLCNRLVTTDIANNILTASLKRALTLNASLVLAKEIASGGPVAAMAVISAFSHTC
                     ASCEQNENAAYESVLGTKDRTEALQAFSEKRTAVFTG"
     aSDomain        complement(43346..44101)
                     /aSDomain="ECH"
                     /aSTool="nrps_pks_domains"
                     /database="nrpspksdomains.hmm"
                     /detection="hmmscan"
                     /domain_id="nrpspksdomains_JX265_012303_ECH.1"
                     /evalue="7.50E-56"
                     /label="JX265_012303_ECH.1"
                     /locus_tag="JX265_012303"
                     /protein_end="845"
                     /protein_start="593"
                     /score="181.0"
                     /tool="antismash"
                     /translation="NIKIIELQRPQARNAISRQLLKDLSQEIEEIHTDAGKAETRALVL
                     ASAVDGVFCAGADLKERKLMSPAETEEFLTDLRALFTRLATLPVPSIACVSGKALGGGF
                     ELALCCHLRIFSSDAVVALPETRLAIIPGAGGTYRLSKIVGMSHALDLILTGRQVQAQE
                     AAAMGLCNRLVTTDIANNILTASLKRALTLNASLVLAKEIASGGPVAAMAVISAFSHTC
                     ASCEQNENAAYESVLGTKDRTEALQAFSEK"
     PFAM_domain     complement(44531..45841)
                     /aSDomain="Transferase"
                     /aSTool="clusterhmmer"
                     /database="35.0"
                     /db_xref="PF02458.18"
                     /description="Transferase family"
                     /detection="hmmscan"
                     /domain_id="clusterhmmer_JX265_012303_0020"
                     /evalue="3.60E-19"
                     /label="JX265_012303"
                     /locus_tag="JX265_012303"
                     /protein_end="450"
                     /protein_start="13"
                     /score="68.9"
                     /tool="antismash"
                     /translation="VKLSFCDQLFPPTHSKRILCFQLNSDVNRQHVVDYLHIAFHNTIQ
                     RVPFLAGTVVTTSQDEGGRPWIRKIIPEGAAHLVIKDLSKDLSFSKLAESNFSQELLNT
                     EQLCPLPEVGYFRASSVDVCRFQANFVEGGLLLVVSIIHYAADGRGVTEIIGDFAEEFR
                     KAQSGETKHPLKVRDTVYYSDRNTVVSGRGLPGDISKHEAWTSSPSLAHSLIHNVKNSC
                     RTFRIDTKAQSELKQIVSASSLGSEDWFSTNDAISGFIWRSIMLARNRAGILDAGAEIH
                     VAQPLDCRSHLGITEQFYGNAVYMSQASEQYSVMADPENGLASASRAIRAQIRSMTGEK
                     FQDLVGYIERTILESPTRMKILESMHTSGIILTSLLKFNLHSINFGPLFGDGHIKALRL
                     PATGTQAGAVIIMPKLSDGSCEFMLTETSETMECLMED"
     gene            complement(48284..50209)
                     /locus_tag="JX265_012304"
     mRNA            complement(join(48284..48624,48683..48940,49002..49887,
                     49955..50209))
                     /locus_tag="JX265_012304"
                     /product="hypothetical protein"
     CDS             complement(join(48284..48624,48683..48940,49002..49887,
                     49955..50209))
                     /codon_start=1
                     /gene_functions="transport (smcogs) SMCOG1005:Drug
                     resistance transporter, EmrB/QacA (Score: 330.2; E-value:
                     2.6e-100)"
                     /gene_kind="transport"
                     /locus_tag="JX265_012304"
                     /product="hypothetical protein"
                     /protein_id="KAI1855116.1"
                     /transl_table=1
                     /translation="MTGKSSPPPSDANTSGHEGFSQPEKANGVVGDASNEGTEEKSQSP
                     SPKAVSQAAGPPAVSYPGPLMGSLFTISLLLAQFLVALDMSIITTAIPTISSEFHSVDQ
                     IGWYGSAFFLCLATFQAFWGRAYKYFSLKIAFLTCIGIFELGSLIAALSPTSAALIVGR
                     AIQGVGGAGITSGCFTILAFITPPKRLHAIFGLSSTVWSLSSVLGPVLGGLFTQYLTWR
                     WCFWINLPIGGAAFLVLLLLFKTPAHSRVAHATGKEIPSLFDIPGMVILVPSVVCLLLV
                     LEEGGLTRPWNSGFSIGLIIGSILIAMIFAAWEWKQGEKAMLVPRILRRRTILVLALFN
                     LTAQGGGFARTYNLPIYFQAGQGVSPSESGVRTLPTVLTTSIISFASSILVGKMGYYKV
                     YLMVGAIFVTVGSGMIYTLVPESTAGEYIGYQVLAAIGSGLVIQLNVLVAQAISPRVDI
                     AVTVAIVLFFQFLGGTIGVSAAINIMNNVIVTSLPNDNPRVTPATVLTAGAGSLRQAFP
                     DPDDLSTVVGAYMNGLRAAWIWSIALSGIAFIISLGAEWKSVRQADVKKRNEAKAAAKA
                     ASP"
     PFAM_domain     complement(join(48596..48624,48683..48940,49002..49887,
                     49955..49990))
                     /aSDomain="MFS_1"
                     /aSTool="clusterhmmer"
                     /database="35.0"
                     /db_xref="PF07690.19"
                     /db_xref="GO:0022857"
                     /db_xref="GO:0055085"
                     /description="Major Facilitator Superfamily"
                     /detection="hmmscan"
                     /domain_id="clusterhmmer_JX265_012304_0022"
                     /evalue="3.90E-42"
                     /gene_ontologies="GO:0022857: transmembrane transporter
                     activity"
                     /gene_ontologies="GO:0055085: transmembrane transport"
                     /label="JX265_012304"
                     /locus_tag="JX265_012304"
                     /protein_end="476"
                     /protein_start="73"
                     /score="144.6"
                     /tool="antismash"
                     /translation="LLLAQFLVALDMSIITTAIPTISSEFHSVDQIGWYGSAFFLCLAT
                     FQAFWGRAYKYFSLKIAFLTCIGIFELGSLIAALSPTSAALIVGRAIQGVGGAGITSGC
                     FTILAFITPPKRLHAIFGLSSTVWSLSSVLGPVLGGLFTQYLTWRWCFWINLPIGGAAF
                     LVLLLLFKTPAHSRVAHATGKEIPSLFDIPGMVILVPSVVCLLLVLEEGGLTRPWNSGF
                     SIGLIIGSILIAMIFAAWEWKQGEKAMLVPRILRRRTILVLALFNLTAQGGGFARTYNL
                     PIYFQAGQGVSPSESGVRTLPTVLTTSIISFASSILVGKMGYYKVYLMVGAIFVTVGSG
                     MIYTLVPESTAGEYIGYQVLAAIGSGLVIQLNVLVAQAISPRVDIAVTVAIVLFFQFLG
                     GTIG"
     gene            51559..53090
                     /locus_tag="JX265_012305"
     mRNA            join(51559..52992,53040..53090)
                     /locus_tag="JX265_012305"
                     /product="hypothetical protein"
     CDS             join(51559..52992,53040..53090)
                     /codon_start=1
                     /locus_tag="JX265_012305"
                     /product="hypothetical protein"
                     /protein_id="KAI1855117.1"
                     /transl_table=1
                     /translation="MSQIRLHSSCDACLNTKVKCSQSKPICARCDQHGRKCIYSQFRKI
                     GRPSSKTINNSPSQTPSRKSKGHTEARQKQLGPGVHRLLQPTVRSAVHETSDSLRCDQD
                     DQDGHSSGTVEVSSRTHQGSSDFETLRVNKSPWLTDDVIGQSLQSALQSDVTANFSDDV
                     ECDTDGVHIDWSAIESLLDNNAPALPFAPSPVQNFASSVSLAPGNAQFYLEDTIVASVV
                     SSAGESRQSPTTGARPVIPHQLPLTAIDGLALPGNEYFFKPGSFSTTNFEFDGSRTTPG
                     QSSTASLSPRTPSVHTIQPNLYSISSSRCTVQCHRALTSQLTEISEKQVQESNVPLDIL
                     LRLDYHIRQTRERALSCSACLAGSRHDKTLMFITMVLSNLLSLFEQSCSAFHGDPQRGV
                     NGRAGSLCGEANHATVANNHQVSPSPLPYTTRPLIVGSTRLAESFKLSFSRQLVIMYVN
                     QQLEAVTQLGKMLYKVESDNIRAVSWIHCNGNDPRQ"
     PFAM_domain     51583..51690
                     /aSDomain="Zn_clus"
                     /aSTool="clusterhmmer"
                     /database="35.0"
                     /db_xref="PF00172.21"
                     /db_xref="GO:0000981"
                     /db_xref="GO:0006355"
                     /db_xref="GO:0008270"
                     /description="Fungal Zn(2)-Cys(6) binuclear cluster domain"
                     /detection="hmmscan"
                     /domain_id="clusterhmmer_JX265_012305_0023"
                     /evalue="1.00E-06"
                     /gene_ontologies="GO:0000981: DNA-binding transcription
                     factor activity, RNA polymerase II-specific"
                     /gene_ontologies="GO:0006355: regulation of DNA-templated
                     transcription"
                     /gene_ontologies="GO:0008270: zinc ion binding"
                     /label="JX265_012305"
                     /locus_tag="JX265_012305"
                     /protein_end="44"
                     /protein_start="8"
                     /score="28.9"
                     /tool="antismash"
                     /translation="SCDACLNTKVKCSQSKPICARCDQHGRKCIYSQFRK"
     gene            complement(53341..54366)
                     /locus_tag="JX265_012306"
     mRNA            complement(53341..54366)
                     /locus_tag="JX265_012306"
                     /product="hypothetical protein"
     CDS             complement(53341..54366)
                     /codon_start=1
                     /gene_functions="biosynthetic-additional
                     (rule-based-clusters) 2OG-FeII_Oxy"
                     /gene_kind="biosynthetic-additional"
                     /locus_tag="JX265_012306"
                     /product="hypothetical protein"
                     /protein_id="KAI1855118.1"
                     /sec_met_domain="2OG-FeII_Oxy (E-value: 1.1e-22, bitscore:
                     72.8, seeds: 135, tool: rule-based-clusters)"
                     /transl_table=1
                     /translation="MPSATSTSSFYLPLVDISPFLEDSQSPAAQKVVKDVTAACKSTGF
                     FQIRGHGVPAQLRRALFEASRNFFALPLGEKIKLDARKNVGFRGYDVMESQSYEPGADA
                     GLDVVRDMKEGFFASTDFPLDHPRVKSGRFLQGPNVWPAPELIAHEQFGAVIEDYRREM
                     LRLSRVVLDLIAATLPYGPHVFDELLSDDPMCLVRLLHYPPDPPTNGKAGKNQLGSGEH
                     TDFGIITLLLQDDHPGLEVLDEETGAWVGVPPQEDVYIVNIADMMSMLTAGDYKSSVHR
                     VRNQGEEDRYSVVFFFDGKLDYKLKRLDGHDDVDEAGRHIPTVEEHAAIRMTGSYRTVV
                     A"
     PFAM_domain     complement(53476..53778)
                     /aSDomain="2OG-FeII_Oxy"
                     /aSTool="clusterhmmer"
                     /database="35.0"
                     /db_xref="PF03171.23"
                     /description="2OG-Fe(II) oxygenase superfamily"
                     /detection="hmmscan"
                     /domain_id="clusterhmmer_JX265_012306_0025"
                     /evalue="3.30E-20"
                     /label="JX265_012306"
                     /locus_tag="JX265_012306"
                     /protein_end="297"
                     /protein_start="196"
                     /score="72.6"
                     /tool="antismash"
                     /translation="VRLLHYPPDPPTNGKAGKNQLGSGEHTDFGIITLLLQDDHPGLEV
                     LDEETGAWVGVPPQEDVYIVNIADMMSMLTAGDYKSSVHRVRNQGEEDRYSVVFFF"
     PFAM_domain     complement(53938..54333)
                     /aSDomain="DIOX_N"
                     /aSTool="clusterhmmer"
                     /database="35.0"
                     /db_xref="PF14226.9"
                     /description="non-haem dioxygenase in morphine synthesis
                     N-terminal"
                     /detection="hmmscan"
                     /domain_id="clusterhmmer_JX265_012306_0024"
                     /evalue="1.90E-30"
                     /label="JX265_012306"
                     /locus_tag="JX265_012306"
                     /protein_end="143"
                     /protein_start="11"
                     /score="106.1"
                     /tool="antismash"
                     /translation="LPLVDISPFLEDSQSPAAQKVVKDVTAACKSTGFFQIRGHGVPAQ
                     LRRALFEASRNFFALPLGEKIKLDARKNVGFRGYDVMESQSYEPGADAGLDVVRDMKEG
                     FFASTDFPLDHPRVKSGRFLQGPNVWPA"
     gene            54943..55752
                     /locus_tag="JX265_012307"
     mRNA            54943..55752
                     /locus_tag="JX265_012307"
                     /product="hypothetical protein"
     CDS             54943..55752
                     /codon_start=1
                     /locus_tag="JX265_012307"
                     /product="hypothetical protein"
                     /protein_id="KAI1855119.1"
                     /transl_table=1
                     /translation="MKPPAVDDPTLHLPRILCLHGGGTNARIFRAQCRKLIPQLESDYR
                     LVFAQAPFPSQAGSDVLSVYSEWGPFRRWLRWRPDHPLIEPEVIMREIDSALEDCMHQD
                     DKCGATGEWIALLGFSQGAKVSASLLYRQQVREGVLGRRMAGVRFRFGILIAGRAPLIA
                     LDPDRTLCPSLPDATQITDLIEDAEAQAYHNDGHILRIPTLHVHGRLDKGLHQHRRLFE
                     EFCHPASRRLVEWDGDHRLPLKFNDVSLVVSQIREIAKQDIFNLNTI"
     PFAM_domain     54982..55674
                     /aSDomain="FSH1"
                     /aSTool="clusterhmmer"
                     /database="35.0"
                     /db_xref="PF03959.16"
                     /description="Serine hydrolase (FSH1)"
                     /detection="hmmscan"
                     /domain_id="clusterhmmer_JX265_012307_0026"
                     /evalue="4.50E-29"
                     /label="JX265_012307"
                     /locus_tag="JX265_012307"
                     /protein_end="244"
                     /protein_start="13"
                     /score="101.8"
                     /tool="antismash"
                     /translation="PRILCLHGGGTNARIFRAQCRKLIPQLESDYRLVFAQAPFPSQAG
                     SDVLSVYSEWGPFRRWLRWRPDHPLIEPEVIMREIDSALEDCMHQDDKCGATGEWIALL
                     GFSQGAKVSASLLYRQQVREGVLGRRMAGVRFRFGILIAGRAPLIALDPDRTLCPSLPD
                     ATQITDLIEDAEAQAYHNDGHILRIPTLHVHGRLDKGLHQHRRLFEEFCHPASRRLVEW
                     DGDHRLPLK"
     gene            56700..64589
                     /locus_tag="JX265_012308"
     mRNA            join(56700..57347,57402..64589)
                     /locus_tag="JX265_012308"
                     /product="hypothetical protein"
     CDS             join(56700..57347,57402..64589)
                     /NRPS_PKS="Domain: PKS_KS(Iterative-KS) (395-811). E-value:
                     4.9e-137. Score: 449.1. Matches aSDomain:
                     nrpspksdomains_JX265_012308_PKS_KS.1"
                     /NRPS_PKS="Domain: PKS_AT (923-1218). E-value: 9.3e-68.
                     Score: 220.6. Matches aSDomain:
                     nrpspksdomains_JX265_012308_PKS_AT.1"
                     /NRPS_PKS="Domain: PP-binding (1678-1739). E-value:
                     2.5e-15. Score: 48.7. Matches aSDomain:
                     nrpspksdomains_JX265_012308_PP-binding.1"
                     /NRPS_PKS="Domain: cMT (1985-2158). E-value: 1.1e-48.
                     Score: 157.1. Matches aSDomain:
                     nrpspksdomains_JX265_012308_cMT.1"
                     /NRPS_PKS="Domain: TD (2237-2486). E-value: 1.4e-30. Score:
                     98.2. Matches aSDomain: nrpspksdomains_JX265_012308_TD.1"
                     /codon_start=1
                     /gene_functions="biosynthetic (rule-based-clusters) T1PKS:
                     PKS_AT"
                     /gene_functions="biosynthetic (rule-based-clusters) T1PKS:
                     itr_KS"
                     /gene_functions="biosynthetic-additional
                     (rule-based-clusters) PP-binding"
                     /gene_functions="biosynthetic-additional
                     (rule-based-clusters) NAD_binding_4"
                     /gene_functions="biosynthetic-additional (smcogs)
                     SMCOG1022:Beta-ketoacyl synthase (Score: 216.6; E-value:
                     1e-65)"
                     /gene_kind="biosynthetic"
                     /locus_tag="JX265_012308"
                     /product="hypothetical protein"
                     /protein_id="KAI1855120.1"
                     /sec_met_domain="itr_KS (E-value: 9.8e-143, bitscore:
                     468.2, seeds: 96, tool: rule-based-clusters)"
                     /sec_met_domain="PKS_AT (E-value: 1.3e-67, bitscore: 220.6,
                     seeds: 1682, tool: rule-based-clusters)"
                     /sec_met_domain="PP-binding (E-value: 3.5e-15, bitscore:
                     48.7, seeds: 164, tool: rule-based-clusters)"
                     /sec_met_domain="NAD_binding_4 (E-value: 2.8e-30, bitscore:
                     97.5, seeds: 102, tool: rule-based-clusters)"
                     /transl_table=1
                     /translation="MGVAHRESQHGSRVFLFGSETSLLDSGLPQKLCNQLHEVSSYEWI
                     LEAVDGLPTLWAAAVKVVPELQQSNVEGHLEALRTSLKTGVFSGALFPAPNVILIPLSI
                     IVHLTQYSEYLRATLPGLADTDQLPSSFTDESETLGLSTGLLSAIAVSCSRSLAELHQH
                     GAVAVGLGMLIGALVDAQDFSAGQDGGSMTLSVDLSSQEPVLGLNKVLEQFPETYNSII
                     LRDDESLLVTPKHTGQVLIGQLKAAGIRVRKTTQSGRLHWPGNHEVARAVVEICDRNPK
                     LQFIGPKEMAMPVRLDSGGHYISNGTLHDIAVQHILLKKSEWPKTFGLLDLSLQAEINT
                     SIIHFGEDHCIPYALAEKLGSRLIQITDVDLSAPKIQKAPSDGSEPILHNLPDDRIAVI
                     GMACHVPGAEDLQEYWDIISRGLSQHREVPSDRFNMQTPFRESDPNRKWYGNFLQNYDA
                     FDHKFFKKSPREMASTDPQHRLILKLAYQAVEQSGYFGVPDFDKHIGCYVGVGNNDYDR
                     NISCYPANAYTATGNLKSFIAGKVSHYFGWTGPSLTVDSACSSSGVAVHQACRAILNGE
                     CTSALAGGVNVFTNPEWFHNLAGAYFLSPTGQCKPFDASSDGYCRGEGAGVVFLKKLSS
                     AVSDGDQILGVIASTGAYQNQNCTTITAPSATSLAELFKDVVRQAKLEPSAISVVEAHG
                     TGTPVGDPAEYDGVRRVLGGSIRSDTLSLTAVKGILGHTEFASGILSLLKVLLMVNEGY
                     VPPQPGFNTINPLLNARAEDLIEIPKALKTWDVSFRAALVNNYGASGSNVSMVVTEAPN
                     WPRRISPKSSVQITSAGNSFPFWLSGSDTQSLRSYSTKLRYFLQKNANSPKLLSLANLS
                     FQLSRQSNRSLPQALVFKATSVADLEQKLISFENGDNSIAANPRPSARPVILCFGGQIS
                     SFIGLDQELYHRVGVLRSHLDHCDAMCQSLGFGSIYPWIFQKSAIDDITKLQTALFATQ
                     YSCAMAWIDSGVEVAAVVGHSFGELTALCIAGVCSLKDALGVIAGRATLIRDGWGPDKG
                     AMLAVESDLADVEALISKANVNFQGTGSVSIACYNGPRSFTLAGTTDIVNFTEDLAKSD
                     PAFSGFRMKRLNVTHAFHSAAVDPLMGDLKTIGRGITFRQPTIAVERSTETGAFAKFDS
                     EFLARHMRDPVYFDHAVHRLAKERPSAIWLEAGSNSTITTMASRALGKAASSHHFQSIN
                     ITSEGSLSLLADATASLWKAGLNVTFWAHHSKQVSDYTPLLLPPYQFEQSRHWLDLKEV
                     PQLEVPVTELVMPDETPKTLTVFLGNQDQSSSSARFRVNTAHEKFEIPTKAYNLADLGA
                     VTPGSSQLEFVLDALSNLRPDYKDIGLQPEIRGILYHNILVHDASLILYIDITAKDHEG
                     LTWDWVLHGTGTSGATTDYSSGTVMFRLANDHQLQDHYASLTRLSGRKQCLRLLQGNDA
                     DDVLQGPNIYRAFKQVINYQDPLRLVTKISGKDNETAGRVTAVQNEGPWINSILTESLF
                     QVPSISINLMGHTSEPSETGIFICDKISQWLRSPTSSETRPLPEVWEVFAVQHQQSESR
                     YVSDIFAFNPRDGSLVEVLLGASFQRMSFPTIRSILTGDVQSGVQSSFAGVTPDSTHIS
                     AIPSPKIVPLPIVAPSAAPQERKIAPRVSKPRGPDVTTKTREMVCNLSGLEPEEIKDDS
                     DLVELGIDSLMAMELVREVEAAFKCTLENDQLMELTDFNSLVLCIRSTLGLAAEEGLEE
                     RIEVVAKTSGTAPGISSVPGASITPNSTKLDRPNGAEEKMNTNGNGSAWDPTTIRSVFE
                     EIKWATDDSIIEGQLNNYSNDVIPRSTEICVAYIVDGFEKLGCSIRSASPGQQLERVQY
                     LPKHERYMKLMYDLLERDARLIDIDGSTITRTSVPAPPRSVETLVQELLQAEPVHAAEH
                     QLTAIVGPKFADLITGKEDGVQVIFGLPESKQIASDMYSKSPVNTAWIKQIGGFIQQLL
                     ENRPKNGEPIRIFEIGAGTGGTTSRMVPILHALGVPVIYTMTDISGSMIATARRRFKQY
                     PFMEFKVHDIESEPDPKLLQSQHIILATNCVHATRNLSISLRNLHRILRPDGFLMLLEM
                     TEQVPWVDFSFGLLEGWWLFEDGRDYVLQPATYWEKILQSVGYGHIDWTDGELPEAKLQ
                     RLIIAYASGPRYDHAPKPLSPPVASQMELPDTTERQAVMDTYVHKYTKDFEPEECSTMS
                     GSSPTPKKCVIVTGATGSLGGHIVSYLAQCPEIHQVVCLNRLSSSEATLRQKQALEMRG
                     INLDASSMAKLKVIETDTSKPLLGLSQATYRSLVDTATHIVHSAWPMSLTRPIRTYEIQ
                     FKIVRNLINLASEVTAHRPTPFKFGFQFISSSAVVANYPQWTGKPLVPEETMTIESIPA
                     GGYAEAKAVSEQILAKTLYQYPDRFHVSAVRIAQISGSNSNGYWNPTEYMPFLIRSSQV
                     LKILPDLNGTLSWYPVDAVAATLGDLLLSNKTEDLIYHIDNPSRQNWRDMMSTIAHGLG
                     LGTGPDTLVPFREWVDRVRQFKGTTAQNPALQLIDFFDHYFLPMSCGGLVLDTTKSSRH
                     SKTLTAQGPVSEDLILKYIDCWKQSGFLD"
     PFAM_domain     56991..57257
                     /aSDomain="SAT"
                     /aSTool="clusterhmmer"
                     /database="35.0"
                     /db_xref="PF16073.8"
                     /description="Starter unit:ACP transacylase in aflatoxin
                     biosynthesis"
                     /detection="hmmscan"
                     /domain_id="clusterhmmer_JX265_012308_0027"
                     /evalue="2.10E-09"
                     /label="JX265_012308"
                     /locus_tag="JX265_012308"
                     /protein_end="186"
                     /protein_start="97"
                     /score="37.4"
                     /tool="antismash"
                     /translation="ILIPLSIIVHLTQYSEYLRATLPGLADTDQLPSSFTDESETLGLS
                     TGLLSAIAVSCSRSLAELHQHGAVAVGLGMLIGALVDAQDFSAG"
     PFAM_domain     57933..58661
                     /aSDomain="ketoacyl-synt"
                     /aSTool="clusterhmmer"
                     /database="35.0"
                     /db_xref="PF00109.29"
                     /description="Beta-ketoacyl synthase, N-terminal domain"
                     /detection="hmmscan"
                     /domain_id="clusterhmmer_JX265_012308_0028"
                     /evalue="2.60E-69"
                     /label="JX265_012308"
                     /locus_tag="JX265_012308"
                     /protein_end="636"
                     /protein_start="393"
                     /score="233.7"
                     /tool="antismash"
                     /translation="DRIAVIGMACHVPGAEDLQEYWDIISRGLSQHREVPSDRFNMQTP
                     FRESDPNRKWYGNFLQNYDAFDHKFFKKSPREMASTDPQHRLILKLAYQAVEQSGYFGV
                     PDFDKHIGCYVGVGNNDYDRNISCYPANAYTATGNLKSFIAGKVSHYFGWTGPSLTVDS
                     ACSSSGVAVHQACRAILNGECTSALAGGVNVFTNPEWFHNLAGAYFLSPTGQCKPFDAS
                     SDGYCRGEGAGVVFLKKLSSA"
     aSDomain        57939..59186
                     /ASF="found active site cysteine: True, scaffold matched
                     GSSS: True"
                     /ASF="found active site histidines: True"
                     /aSDomain="PKS_KS"
                     /aSTool="nrps_pks_domains"
                     /database="nrpspksdomains.hmm"
                     /detection="hmmscan"
                     /domain_id="nrpspksdomains_JX265_012308_PKS_KS.1"
                     /domain_subtypes="Iterative-KS"
                     /evalue="4.90E-137"
                     /label="JX265_012308_PKS_KS.1"
                     /locus_tag="JX265_012308"
                     /protein_end="811"
                     /protein_start="395"
                     /score="449.1"
                     /tool="antismash"
                     /translation="IAVIGMACHVPGAEDLQEYWDIISRGLSQHREVPSDRFNMQTPFR
                     ESDPNRKWYGNFLQNYDAFDHKFFKKSPREMASTDPQHRLILKLAYQAVEQSGYFGVPD
                     FDKHIGCYVGVGNNDYDRNISCYPANAYTATGNLKSFIAGKVSHYFGWTGPSLTVDSAC
                     SSSGVAVHQACRAILNGECTSALAGGVNVFTNPEWFHNLAGAYFLSPTGQCKPFDASSD
                     GYCRGEGAGVVFLKKLSSAVSDGDQILGVIASTGAYQNQNCTTITAPSATSLAELFKDV
                     VRQAKLEPSAISVVEAHGTGTPVGDPAEYDGVRRVLGGSIRSDTLSLTAVKGILGHTEF
                     ASGILSLLKVLLMVNEGYVPPQPGFNTINPLLNARAEDLIEIPKALKTWDVSFRAALVN
                     NYGASGSNVSMVVTEAP"
     aSModule        57939..61970
                     /complete
                     /domains="nrpspksdomains_JX265_012308_PKS_KS.1"
                     /domains="nrpspksdomains_JX265_012308_PKS_AT.1"
                     /domains="nrpspksdomains_JX265_012308_PP-binding.1"
                     /iterative
                     /locus_tags="JX265_012308"
                     /monomer_pairings="mal -> mal"
                     /tool="antismash"
                     /type="pks"
     CDS_motif       58398..58445
                     /aSTool="nrps_pks_domains"
                     /database="abmotifs"
                     /detection="hmmscan"
                     /domain_id="nrpspksmotif_JX265_012308_0001"
                     /evalue="1.10E-04"
                     /label="PKSI-KS_m3"
                     /locus_tag="JX265_012308"
                     /protein_end="564"
                     /protein_start="548"
                     /score="14.6"
                     /tool="antismash"
                     /translation="GPSLTVDSACSSSGVA"
     CDS_motif       58587..58625
                     /aSTool="nrps_pks_domains"
                     /database="abmotifs"
                     /detection="hmmscan"
                     /domain_id="nrpspksmotif_JX265_012308_0002"
                     /evalue="4.80E-04"
                     /label="PKSI-KS_m4"
                     /locus_tag="JX265_012308"
                     /protein_end="624"
                     /protein_start="611"
                     /score="13.2"
                     /tool="antismash"
                     /translation="FDASSDGYCRGEG"
     PFAM_domain     58683..59033
                     /aSDomain="Ketoacyl-synt_C"
                     /aSTool="clusterhmmer"
                     /database="35.0"
                     /db_xref="PF02801.25"
                     /description="Beta-ketoacyl synthase, C-terminal domain"
                     /detection="hmmscan"
                     /domain_id="clusterhmmer_JX265_012308_0029"
                     /evalue="2.50E-28"
                     /label="JX265_012308"
                     /locus_tag="JX265_012308"
                     /protein_end="760"
                     /protein_start="643"
                     /score="98.6"
                     /tool="antismash"
                     /translation="LGVIASTGAYQNQNCTTITAPSATSLAELFKDVVRQAKLEPSAIS
                     VVEAHGTGTPVGDPAEYDGVRRVLGGSIRSDTLSLTAVKGILGHTEFASGILSLLKVLL
                     MVNEGYVPPQPGF"
     CDS_motif       58821..58865
                     /aSTool="nrps_pks_domains"
                     /database="abmotifs"
                     /detection="hmmscan"
                     /domain_id="nrpspksmotif_JX265_012308_0003"
                     /evalue="1.00E-03"
                     /label="PKSI-KS_m5"
                     /locus_tag="JX265_012308"
                     /protein_end="704"
                     /protein_start="689"
                     /score="11.5"
                     /tool="antismash"
                     /translation="VEAHGTGTPVGDPAE"
     aSDomain        59523..60407
                     /ASF="(Methyl)Malonyl-CoA specificity inconclusive"
                     /ASF="found active site serine: True, scaffold matched
                     GHGE: True"
                     /aSDomain="PKS_AT"
                     /aSTool="nrps_pks_domains"
                     /database="nrpspksdomains.hmm"
                     /detection="hmmscan"
                     /domain_id="nrpspksdomains_JX265_012308_PKS_AT.1"
                     /evalue="9.30E-68"
                     /label="JX265_012308_PKS_AT.1"
                     /locus_tag="JX265_012308"
                     /protein_end="1218"
                     /protein_start="923"
                     /score="220.6"
                     /specificity="substrate consensus: mal"
                     /specificity="PKS signature: Ethylmalonyl-CoA"
                     /specificity="Minowa: mal"
                     /tool="antismash"
                     /translation="CFGGQISSFIGLDQELYHRVGVLRSHLDHCDAMCQSLGFGSIYPW
                     IFQKSAIDDITKLQTALFATQYSCAMAWIDSGVEVAAVVGHSFGELTALCIAGVCSLKD
                     ALGVIAGRATLIRDGWGPDKGAMLAVESDLADVEALISKANVNFQGTGSVSIACYNGPR
                     SFTLAGTTDIVNFTEDLAKSDPAFSGFRMKRLNVTHAFHSAAVDPLMGDLKTIGRGITF
                     RQPTIAVERSTETGAFAKFDSEFLARHMRDPVYFDHAVHRLAKERPSAIWLEAGSNSTI
                     TTMASRALGKAASS"
     PFAM_domain     59526..60389
                     /aSDomain="Acyl_transf_1"
                     /aSTool="clusterhmmer"
                     /database="35.0"
                     /db_xref="PF00698.24"
                     /description="Acyl transferase domain"
                     /detection="hmmscan"
                     /domain_id="clusterhmmer_JX265_012308_0030"
                     /evalue="4.70E-24"
                     /label="JX265_012308"
                     /locus_tag="JX265_012308"
                     /protein_end="1212"
                     /protein_start="924"
                     /score="85.6"
                     /tool="antismash"
                     /translation="FGGQISSFIGLDQELYHRVGVLRSHLDHCDAMCQSLGFGSIYPWI
                     FQKSAIDDITKLQTALFATQYSCAMAWIDSGVEVAAVVGHSFGELTALCIAGVCSLKDA
                     LGVIAGRATLIRDGWGPDKGAMLAVESDLADVEALISKANVNFQGTGSVSIACYNGPRS
                     FTLAGTTDIVNFTEDLAKSDPAFSGFRMKRLNVTHAFHSAAVDPLMGDLKTIGRGITFR
                     QPTIAVERSTETGAFAKFDSEFLARHMRDPVYFDHAVHRLAKERPSAIWLEAGSNSTIT
                     TMASRAL"
     CDS_motif       59763..59870
                     /aSTool="nrps_pks_domains"
                     /database="abmotifs"
                     /detection="hmmscan"
                     /domain_id="nrpspksmotif_JX265_012308_0004"
                     /evalue="4.20E-14"
                     /label="PKSI-AT-M_m3"
                     /locus_tag="JX265_012308"
                     /protein_end="1039"
                     /protein_start="1003"
                     /score="44.5"
                     /tool="antismash"
                     /translation="AAVVGHSFGELTALCIAGVCSLKDALGVIAGRATLI"
     aSDomain        61788..61970
                     /aSDomain="PP-binding"
                     /aSTool="nrps_pks_domains"
                     /database="nrpspksdomains.hmm"
                     /detection="hmmscan"
                     /domain_id="nrpspksdomains_JX265_012308_PP-binding.1"
                     /evalue="2.50E-15"
                     /label="JX265_012308_PP-binding.1"
                     /locus_tag="JX265_012308"
                     /protein_end="1739"
                     /protein_start="1678"
                     /score="48.7"
                     /tool="antismash"
                     /translation="REMVCNLSGLEPEEIKDDSDLVELGIDSLMAMELVREVEAAFKCT
                     LENDQLMELTDFNSLV"
     PFAM_domain     61788..61970
                     /aSDomain="PP-binding"
                     /aSTool="clusterhmmer"
                     /database="35.0"
                     /db_xref="PF00550.28"
                     /description="Phosphopantetheine attachment site"
                     /detection="hmmscan"
                     /domain_id="clusterhmmer_JX265_012308_0031"
                     /evalue="6.20E-14"
                     /label="JX265_012308"
                     /locus_tag="JX265_012308"
                     /protein_end="1739"
                     /protein_start="1678"
                     /score="52.2"
                     /tool="antismash"
                     /translation="REMVCNLSGLEPEEIKDDSDLVELGIDSLMAMELVREVEAAFKCT
                     LENDQLMELTDFNSLV"
     PFAM_domain     62193..62465
                     /aSDomain="HTH_51"
                     /aSTool="clusterhmmer"
                     /database="35.0"
                     /db_xref="PF18558.4"
                     /description="Helix-turn-helix domain"
                     /detection="hmmscan"
                     /domain_id="clusterhmmer_JX265_012308_0032"
                     /evalue="3.80E-31"
                     /label="JX265_012308"
                     /locus_tag="JX265_012308"
                     /protein_end="1904"
                     /protein_start="1813"
                     /score="106.9"
                     /tool="antismash"
                     /translation="FEEIKWATDDSIIEGQLNNYSNDVIPRSTEICVAYIVDGFEKLGC
                     SIRSASPGQQLERVQYLPKHERYMKLMYDLLERDARLIDIDGSTIT"
     aSDomain        62709..63227
                     /aSDomain="MT"
                     /aSTool="nrps_pks_domains"
                     /database="nrpspksdomains.hmm"
                     /detection="hmmscan"
                     /domain_id="nrpspksdomains_JX265_012308_cMT.1"
                     /domain_subtypes="cMT"
                     /evalue="1.10E-48"
                     /label="JX265_012308_cMT.1"
                     /locus_tag="JX265_012308"
                     /protein_end="2158"
                     /protein_start="1985"
                     /score="157.1"
                     /tool="antismash"
                     /translation="GFIQQLLENRPKNGEPIRIFEIGAGTGGTTSRMVPILHALGVPVI
                     YTMTDISGSMIATARRRFKQYPFMEFKVHDIESEPDPKLLQSQHIILATNCVHATRNLS
                     ISLRNLHRILRPDGFLMLLEMTEQVPWVDFSFGLLEGWWLFEDGRDYVLQPATYWEKIL
                     QSVGYGHIDW"
     aSModule        62709..64211
                     /domains="nrpspksdomains_JX265_012308_cMT.1"
                     /domains="nrpspksdomains_JX265_012308_TD.1"
                     /final_module
                     /incomplete
                     /locus_tags="JX265_012308"
                     /tool="antismash"
                     /type="unknown"
     PFAM_domain     62769..63068
                     /aSDomain="Methyltransf_12"
                     /aSTool="clusterhmmer"
                     /database="35.0"
                     /db_xref="PF08242.15"
                     /description="Methyltransferase domain"
                     /detection="hmmscan"
                     /domain_id="clusterhmmer_JX265_012308_0033"
                     /evalue="5.10E-12"
                     /label="JX265_012308"
                     /locus_tag="JX265_012308"
                     /protein_end="2105"
                     /protein_start="2005"
                     /score="46.5"
                     /tool="antismash"
                     /translation="EIGAGTGGTTSRMVPILHALGVPVIYTMTDISGSMIATARRRFKQ
                     YPFMEFKVHDIESEPDPKLLQSQHIILATNCVHATRNLSISLRNLHRILRPDGFL"
     CDS_motif       63465..63524
                     /aSTool="nrps_pks_domains"
                     /database="abmotifs"
                     /detection="hmmscan"
                     /domain_id="nrpspksmotif_JX265_012308_0005"
                     /evalue="2.30E-03"
                     /label="PKSI-KR_m1"
                     /locus_tag="JX265_012308"
                     /protein_end="2257"
                     /protein_start="2237"
                     /score="10.6"
                     /tool="antismash"
                     /translation="VIVTGATGSLGGHIVSYLAQ"
     aSDomain        63465..64211
                     /aSDomain="TD"
                     /aSTool="nrps_pks_domains"
                     /database="nrpspksdomains.hmm"
                     /detection="hmmscan"
                     /domain_id="nrpspksdomains_JX265_012308_TD.1"
                     /evalue="1.40E-30"
                     /label="JX265_012308_TD.1"
                     /locus_tag="JX265_012308"
                     /protein_end="2486"
                     /protein_start="2237"
                     /score="98.2"
                     /tool="antismash"
                     /translation="VIVTGATGSLGGHIVSYLAQCPEIHQVVCLNRLSSSEATLRQKQA
                     LEMRGINLDASSMAKLKVIETDTSKPLLGLSQATYRSLVDTATHIVHSAWPMSLTRPIR
                     TYEIQFKIVRNLINLASEVTAHRPTPFKFGFQFISSSAVVANYPQWTGKPLVPEETMTI
                     ESIPAGGYAEAKAVSEQILAKTLYQYPDRFHVSAVRIAQISGSNSNGYWNPTEYMPFLI
                     RSSQVLKILPDLNGTLSWYPVDAVAAT"
     PFAM_domain     63471..64208
                     /aSDomain="NAD_binding_4"
                     /aSTool="clusterhmmer"
                     /database="35.0"
                     /db_xref="PF07993.15"
                     /description="Male sterility protein"
                     /detection="hmmscan"
                     /domain_id="clusterhmmer_JX265_012308_0034"
                     /evalue="6.50E-27"
                     /label="JX265_012308"
                     /locus_tag="JX265_012308"
                     /protein_end="2485"
                     /protein_start="2239"
                     /score="94.5"
                     /tool="antismash"
                     /translation="VTGATGSLGGHIVSYLAQCPEIHQVVCLNRLSSSEATLRQKQALE
                     MRGINLDASSMAKLKVIETDTSKPLLGLSQATYRSLVDTATHIVHSAWPMSLTRPIRTY
                     EIQFKIVRNLINLASEVTAHRPTPFKFGFQFISSSAVVANYPQWTGKPLVPEETMTIES
                     IPAGGYAEAKAVSEQILAKTLYQYPDRFHVSAVRIAQISGSNSNGYWNPTEYMPFLIRS
                     SQVLKILPDLNGTLSWYPVDAVAA"
     gene            complement(64920..67193)
                     /locus_tag="JX265_012309"
     mRNA            complement(join(64920..65587,65642..65773,65843..66056,
                     66116..66387,66465..66591,66662..66926,66985..67193))
                     /locus_tag="JX265_012309"
                     /product="hypothetical protein"
     CDS             complement(join(64920..65587,65642..65773,65843..66056,
                     66116..66387,66465..66591,66662..66926,66985..67193))
                     /codon_start=1
                     /locus_tag="JX265_012309"
                     /product="hypothetical protein"
                     /protein_id="KAI1855121.1"
                     /transl_table=1
                     /translation="MGYRAQAILCCILALPVVASIANAQLIGNGSLRDEYDYIIVGGGP
                     GGMTLANRLSENSSVTVLLIEAGPLHNYEKAIMIPRWQPLSALELQYQWELLTVPQTEL
                     LYRPVPLEQGRLLGGGSSINIMLMNLGAPAEFEAWADFGNPGWDWDGISPYYRKAEKYT
                     PPSAEQLTECNITYDEVCHGFDGQVSSGYSAWHYPQNSLWQEGLDTLGIKRAHDPLCDP
                     LGSFFSPHALDHSNQSRVDARIAYFDPIFGKGGTPRANIDVIVNNMVTKLIMTNGTADG
                     TIAVTGVEASFAASAHSARTTVNVTKEAIVSGGAIQTPKLLQLSGIGDATVLKSLGIDV
                     VVDLPGVGANLQDHPGAFNVGAVGHGIPNEPEEWLNPVLDSEQGDLYYSNRTGRWTEAG
                     DCLAFLPYNNVSSSEEVAAQVLASMDTATSLTYLPSDTHPEVAAGYAAQVDAIRGMTIN
                     GTTAGEELIWFGGGFEVVNVLMSPLSRGTVRPITKDPFVNPAVDPRYATHPADMDRLVD
                     AQIFYRKLIATPQMQQIGLVDVTPGPLVQGRAALELYVRAVLTTAWHPVGTSAMLPRAM
                     GGVVDPSLKVYGVENLRVVDASIMPILVSAHTMGTTYAIAEKAADIIKATWV"
     PFAM_domain     complement(64950..65363)
                     /aSDomain="GMC_oxred_C"
                     /aSTool="clusterhmmer"
                     /database="35.0"
                     /db_xref="PF05199.16"
                     /db_xref="GO:0016614"
                     /description="GMC oxidoreductase"
                     /detection="hmmscan"
                     /domain_id="clusterhmmer_JX265_012309_0036"
                     /evalue="4.80E-35"
                     /gene_ontologies="GO:0016614: oxidoreductase activity,
                     acting on CH-OH group of donors"
                     /label="JX265_012309"
                     /locus_tag="JX265_012309"
                     /protein_end="619"
                     /protein_start="481"
                     /score="121.3"
                     /tool="antismash"
                     /translation="PLSRGTVRPITKDPFVNPAVDPRYATHPADMDRLVDAQIFYRKLI
                     ATPQMQQIGLVDVTPGPLVQGRAALELYVRAVLTTAWHPVGTSAMLPRAMGGVVDPSLK
                     VYGVENLRVVDASIMPILVSAHTMGTTYAIAEKA"
     PFAM_domain     complement(join(65865..66056,66116..66387,66465..66591,
                     66662..66926,66985..67088))
                     /aSDomain="GMC_oxred_N"
                     /aSTool="clusterhmmer"
                     /database="35.0"
                     /db_xref="PF00732.22"
                     /db_xref="GO:0016614"
                     /db_xref="GO:0050660"
                     /description="GMC oxidoreductase"
                     /detection="hmmscan"
                     /domain_id="clusterhmmer_JX265_012309_0035"
                     /evalue="7.10E-55"
                     /gene_ontologies="GO:0016614: oxidoreductase activity,
                     acting on CH-OH group of donors"
                     /gene_ontologies="GO:0050660: flavin adenine dinucleotide
                     binding"
                     /label="JX265_012309"
                     /locus_tag="JX265_012309"
                     /protein_end="355"
                     /protein_start="35"
                     /score="186.6"
                     /tool="antismash"
                     /translation="YDYIIVGGGPGGMTLANRLSENSSVTVLLIEAGPLHNYEKAIMIP
                     RWQPLSALELQYQWELLTVPQTELLYRPVPLEQGRLLGGGSSINIMLMNLGAPAEFEAW
                     ADFGNPGWDWDGISPYYRKAEKYTPPSAEQLTECNITYDEVCHGFDGQVSSGYSAWHYP
                     QNSLWQEGLDTLGIKRAHDPLCDPLGSFFSPHALDHSNQSRVDARIAYFDPIFGKGGTP
                     RANIDVIVNNMVTKLIMTNGTADGTIAVTGVEASFAASAHSARTTVNVTKEAIVSGGAI
                     QTPKLLQLSGIGDATVLKSLGIDVVVDLPGVGANLQDHP"
     gene            68490..69413
                     /locus_tag="JX265_012310"
     mRNA            68490..69413
                     /locus_tag="JX265_012310"
                     /product="hypothetical protein"
     CDS             68490..69413
                     /codon_start=1
                     /locus_tag="JX265_012310"
                     /product="hypothetical protein"
                     /protein_id="KAI1855122.1"
                     /transl_table=1
                     /translation="MLFGSFSWALLSSLVTKTVANGSGGCWTNNCTDPIELVPAPWTLH
                     GTGWAIPLPAALSLPEKTYSPLERQQGSKATAGLYTGIFGAIQMIRYTDTPVGPYDEFV
                     LIPGAFTYSGPYLGLPQTDLRVSRMYVSQKYTCYNGRANWNIPKHLASFNWTDNADGST
                     TLKLYPHDTTGDESEAYPADKPFFQAIIYPDVSPDLSVNFSSPLIPEGVPVRLNQAPLP
                     SGSGSYGELPGTETWGNTVLALQDTTPGVAMVDLDQGAGDAVAGEDVNAVGDEFYQNFW
                     PTLGRWNAAVKLKDFTIIFNPAETWG"
     gene            70640..71725
                     /locus_tag="JX265_012311"
     mRNA            70640..71725
                     /locus_tag="JX265_012311"
                     /product="hypothetical protein"
     CDS             70640..71725
                     /codon_start=1
                     /gene_functions="biosynthetic-additional (smcogs)
                     SMCOG1010:NAD-dependent epimerase/dehydratase (Score: 77.7;
                     E-value: 1.8e-23)"
                     /gene_kind="biosynthetic-additional"
                     /locus_tag="JX265_012311"
                     /product="hypothetical protein"
                     /protein_id="KAI1855123.1"
                     /transl_table=1
                     /translation="MAKGTILLTGGTGFIGPAILIAALRDGYSLHIVARSMVKVDQLQT
                     APAILALSKALLSRCKYFVVPDFTISGSLDEAANGADFVIHCAASLPFTNIPPEKYEEE
                     IITPSIVNVVSALESARRAGTVKRFVSLSSLGAFVAPELLSGPYIPPTELVINEASLNE
                     EFQPPYSTILTAYCAGKTAALRRSLEWMREAKKGVHGLGFDLVNLAPTFIFGRHVLARK
                     PEDLLATSNAMLLRSVTGNTTSDVLEFGGGYHLDDIVEAHLKDLDKDLVSTPTEGPNRS
                     IETFTFGITVKWQDLNEMVSTKWPSEVKKGVLLNNGRFITKPNLHMDMSKVETRLGIKS
                     KSLEVMLREVVNQYLELSDIK"
     PFAM_domain     70655..71416
                     /aSDomain="Epimerase"
                     /aSTool="clusterhmmer"
                     /database="35.0"
                     /db_xref="PF01370.24"
                     /description="NAD dependent epimerase/dehydratase family"
                     /detection="hmmscan"
                     /domain_id="clusterhmmer_JX265_012311_0037"
                     /evalue="1.80E-11"
                     /label="JX265_012311"
                     /locus_tag="JX265_012311"
                     /protein_end="259"
                     /protein_start="5"
                     /score="44.1"
                     /tool="antismash"
                     /translation="ILLTGGTGFIGPAILIAALRDGYSLHIVARSMVKVDQLQTAPAIL
                     ALSKALLSRCKYFVVPDFTISGSLDEAANGADFVIHCAASLPFTNIPPEKYEEEIITPS
                     IVNVVSALESARRAGTVKRFVSLSSLGAFVAPELLSGPYIPPTELVINEASLNEEFQPP
                     YSTILTAYCAGKTAALRRSLEWMREAKKGVHGLGFDLVNLAPTFIFGRHVLARKPEDLL
                     ATSNAMLLRSVTGNTTSDVLEFGGGYHLDDIV"
     gene            complement(71952..73292)
                     /locus_tag="JX265_012312"
     mRNA            complement(71952..73292)
                     /locus_tag="JX265_012312"
                     /product="hypothetical protein"
     CDS             complement(71952..73292)
                     /codon_start=1
                     /locus_tag="JX265_012312"
                     /product="hypothetical protein"
                     /protein_id="KAI1855124.1"
                     /transl_table=1
                     /translation="MSWNGTFVVLPIEWGSKGITLPEWLNLLTLSLAPIIVHIVAGAPR
                     PSYLCQSRPKWHDLICNFNPTSILWRYAAITDRRIRSPTWTVVDVAASNAVFWTSNGWN
                     GADSMVSASLPFATRLPEKPRVQFFSIEMGKTVITVVQGIQAFASLLGLFTHQGDYTTI
                     DAVSGLFIPIALCGLLRLFPARWLTDDFYYTVIADDQMSTYPGTSGTSFVDTDGRRHSV
                     DSLIQAPNEGFSPPGYGLFSPVLSWRRQSLSTTFKVFYIIPFLCAWTLAFLFITPWVST
                     VNTPGVWSLTSYMLGLFYMFILTPTILIYVSYWIRGYTTTTLIPCISSSWYKVYSLLVL
                     IWMLLLVCLSSIETRKSVCGKYTAMPERYGDPCATGNIKVVHVGWDVGNTFGLAQNLTM
                     EGQFVVANFTGTCMGAFSFMESGKNATLLELGASATGRKRNKQKELM"
     gene            77372..79020
                     /locus_tag="JX265_012313"
     mRNA            join(77372..77895,77978..78055,78109..78636,78704..78801,
                     78863..79020)
                     /locus_tag="JX265_012313"
                     /product="hypothetical protein"
     CDS             join(77372..77895,77978..78055,78109..78636,78704..78801,
                     78863..79020)
                     /codon_start=1
                     /locus_tag="JX265_012313"
                     /product="hypothetical protein"
                     /protein_id="KAI1855125.1"
                     /transl_table=1
                     /translation="MSFSRLLPALVAVLAAGVAAKSKCNSGAGLTVQTTSGELTGAINA
                     TAPNVRQFLGIPYAKPPVGALRFQPPTPYVSDGPVNATKFGASCLPPKASGGASTSVYD
                     LIPEFYNADPEVGEDCLFVNVFAPLRPTGEKLPVFIWIHGGGFTGNSGNVPYQIPAQWI
                     EQTQGHIVVTINYRLNIFGFPNSAAQPLNAGLLDQRLAVEWARDNIAAFGGDPERMALW
                     GQSAGAWSVNYYGYAYPEDPIVAGLIADSGGSAVFTTDPTYSNFTSVATAAGCGGLDAA
                     AELSCMQGVDALTIQALYSNTSGVSFGPSADNTTVFLNNTERALTGLVAQIPAIIGTNS
                     REGSGFVPIPQNGSTPSDDEINAASTIITCPTFQEIQNRLAGGLTTYRYEYTGNFSNIT
                     PLPWIGAIHSGELPLIFGTHFEYRGNSTQFEYDVSHAMQGKLAYVPRGSSEFVLCIKLT
                     HKV"
     PFAM_domain     join(77462..77895,77978..78055,78109..78565)
                     /aSDomain="COesterase"
                     /aSTool="clusterhmmer"
                     /database="35.0"
                     /db_xref="PF00135.31"
                     /description="Carboxylesterase family"
                     /detection="hmmscan"
                     /domain_id="clusterhmmer_JX265_012313_0038"
                     /evalue="1.60E-71"
                     /label="JX265_012313"
                     /locus_tag="JX265_012313"
                     /protein_end="353"
                     /protein_start="30"
                     /score="241.9"
                     /tool="antismash"
                     /translation="TVQTTSGELTGAINATAPNVRQFLGIPYAKPPVGALRFQPPTPYV
                     SDGPVNATKFGASCLPPKASGGASTSVYDLIPEFYNADPEVGEDCLFVNVFAPLRPTGE
                     KLPVFIWIHGGGFTGNSGNVPYQIPAQWIEQTQGHIVVTINYRLNIFGFPNSAAQPLNA
                     GLLDQRLAVEWARDNIAAFGGDPERMALWGQSAGAWSVNYYGYAYPEDPIVAGLIADSG
                     GSAVFTTDPTYSNFTSVATAAGCGGLDAAAELSCMQGVDALTIQALYSNTSGVSFGPSA
                     DNTTVFLNNTERALTGLVAQIPAIIGTNSREGSGFVPIPQNG"
     gene            complement(79637..81356)
                     /locus_tag="JX265_012314"
     mRNA            complement(join(79637..79816,79881..80081,80141..80932,
                     81024..81356))
                     /locus_tag="JX265_012314"
                     /product="hypothetical protein"
     CDS             complement(join(79637..79816,79881..80081,80141..80932,
                     81024..81356))
                     /codon_start=1
                     /gene_functions="biosynthetic-additional
                     (rule-based-clusters) DAO"
                     /gene_kind="biosynthetic-additional"
                     /locus_tag="JX265_012314"
                     /product="hypothetical protein"
                     /protein_id="KAI1855126.1"
                     /sec_met_domain="DAO (E-value: 3e-10, bitscore: 32.5,
                     seeds: 521, tool: rule-based-clusters)"
                     /transl_table=1
                     /translation="MVTRIGAASMRAIGAERRYCSGRTRLHRHNYEPKRIAVIGGGITG
                     LSTAYYAAQKFPSAEITIFESTSRLGGVIESKPISVSGPSPGSFLCEVGPRTLRANAPR
                     AVVTCELIHLLGLTDKLLKVPKDSPAAGTRYIMYPKRLVALPASDSVLIRRHIASIPAP
                     TTFGMFRLLRIAWLAVTQPLFHGALSGVLRDMFIARRPGRLLDESIGHFVSRRWHPSLA
                     DNFLSAVMHGLYAGDIYQLSMKALMPKMWSLELAAEAHRIRMGPLLGSGGILRAMICAG
                     DPRHRESDGRPATGESASLEAHRREHSMLDHLQNGISAELQQDLQKTSVFSFEGGIETL
                     VDALGSGLKRYPKVDIQLGSKVTHISTRNDAIKIQVNDGIPQEFDSVIATIPFRLLKSL
                     IPWQRSLSSLAAPAVTVMVVTLCFRSPRLSHPYQGFGYLIPLSGKTLVSVRGPKSRLSL
                     AAIGGKANWKINYRAAIKDWKWHVKSWLVILEYVQNLRLHVWA"
     PFAM_domain     complement(join(79736..79816,79881..80081,80141..80932,
                     81024..81230))
                     /aSDomain="Amino_oxidase"
                     /aSTool="clusterhmmer"
                     /database="35.0"
                     /db_xref="PF01593.27"
                     /db_xref="GO:0016491"
                     /description="Flavin containing amine oxidoreductase"
                     /detection="hmmscan"
                     /domain_id="clusterhmmer_JX265_012314_0039"
                     /evalue="1.50E-21"
                     /gene_ontologies="GO:0016491: oxidoreductase activity"
                     /label="JX265_012314"
                     /locus_tag="JX265_012314"
                     /protein_end="469"
                     /protein_start="42"
                     /score="77.4"
                     /tool="antismash"
                     /translation="ITGLSTAYYAAQKFPSAEITIFESTSRLGGVIESKPISVSGPSPG
                     SFLCEVGPRTLRANAPRAVVTCELIHLLGLTDKLLKVPKDSPAAGTRYIMYPKRLVALP
                     ASDSVLIRRHIASIPAPTTFGMFRLLRIAWLAVTQPLFHGALSGVLRDMFIARRPGRLL
                     DESIGHFVSRRWHPSLADNFLSAVMHGLYAGDIYQLSMKALMPKMWSLELAAEAHRIRM
                     GPLLGSGGILRAMICAGDPRHRESDGRPATGESASLEAHRREHSMLDHLQNGISAELQQ
                     DLQKTSVFSFEGGIETLVDALGSGLKRYPKVDIQLGSKVTHISTRNDAIKIQVNDGIPQ
                     EFDSVIATIPFRLLKSLIPWQRSLSSLAAPAVTVMVVTLCFRSPRLSHPYQGFGYLIPL
                     SGKTLVSVRGPKSRLSLAAIGGKANWKI"
     aSDomain        complement(join(79808..79816,79881..80081,80141..80932,
                     81024..81257))
                     /aSDomain="TIGR00562"
                     /aSTool="tigrfam"
                     /description="proto_IX_ox: protoporphyrinogen oxidase"
                     /detection="hmmscan"
                     /domain_id="TIGRFam_JX265_012314_0003"
                     /evalue="5.60E-37"
                     /identifier="TIGR00562"
                     /label="JX265_012314"
                     /locus_tag="JX265_012314"
                     /protein_end="445"
                     /protein_start="33"
                     /score="125.4"
                     /tool="antismash"
                     /translation="KRIAVIGGGITGLSTAYYAAQKFPSAEITIFESTSRLGGVIESKP
                     ISVSGPSPGSFLCEVGPRTLRANAPRAVVTCELIHLLGLTDKLLKVPKDSPAAGTRYIM
                     YPKRLVALPASDSVLIRRHIASIPAPTTFGMFRLLRIAWLAVTQPLFHGALSGVLRDMF
                     IARRPGRLLDESIGHFVSRRWHPSLADNFLSAVMHGLYAGDIYQLSMKALMPKMWSLEL
                     AAEAHRIRMGPLLGSGGILRAMICAGDPRHRESDGRPATGESASLEAHRREHSMLDHLQ
                     NGISAELQQDLQKTSVFSFEGGIETLVDALGSGLKRYPKVDIQLGSKVTHISTRNDAIK
                     IQVNDGIPQEFDSVIATIPFRLLKSLIPWQRSLSSLAAPAVTVMVVTLCFRSPRLSHPY
                     QGFGYLIPLSGKT"
     gene            82221..83219
                     /locus_tag="JX265_012315"
     mRNA            82221..83219
                     /locus_tag="JX265_012315"
                     /product="hypothetical protein"
     CDS             82221..83219
                     /codon_start=1
                     /locus_tag="JX265_012315"
                     /product="hypothetical protein"
                     /protein_id="KAI1855127.1"
                     /transl_table=1
                     /translation="MKAVVVAVILSTTIGSASYVRAPTPAGTLTIPIPSQGTAFTSTVP
                     GCGTVEPFVVVGIPNGTFFPGTQTFFIPPQASPTSSTFINTQLNATEVIILATLPGSCE
                     PYLPPSTSTSGAPSSTGGPDPGICDLQGCSKIVNDVAQEIIDALNQVTVLSQQLQDAAK
                     SIGLKRSSEIQSRALTDLLDGLRTVPLLLTSVLPVIQFASPIPEGCDSDTIVVALIDFV
                     RVHQALLEILIGRSSLLSSGSFGFGGFNALPGQEATVPQVRAVEPGKPAVERFPNPLGI
                     AVAAVLRSIESVVDNIAFGLIGLIPTRDACLKQQKFSIDKTLDNAIGAYSS"
ORIGIN
        1 tactaaaagt ctaacgccta gccagttgtt tttgaagatc ccaatgccat gcgcttctcg
       61 ggtaaatgga gccgacgtgc cccggagacg cccccgcagg aacgcggagg gcgctgcaca
      121 gctgagctcg catgccagtg catggtgagt ctctgcggcg cattcatcta tcgaaaaccg
      181 caggccggaa gtctaagtag acttgcatcc tcttgttgac tgacacgcca cattaggctt
      241 tacagcttct gcagcctccc gcggacgggt gtctaaaacg attatccctg gactcgtagc
      301 ctcgcgcaac taatcgagtg taaatggtga ggtgcaggag tagattgggc ggagagtaag
      361 gctggctgcc acattcccgt cgtctcaagg cagcgcatcg catcgcattg cagtgcagcg
      421 gaccggatga taggccaaca tgcgctgatg ggtgctgcag gcggtcccta taagctgcaa
      481 ctaaagacgc tacagcgcaa atcaggccag gtcgaagcgt gtcgtgagtg ctggtccgct
      541 gcgtgcatat gcagggtgac gcgctgcgca tgtgttttgg gccttggggc cctacaggcc
      601 catctcgagg ctgtgctgct tcggtgggct gaagtactgg tacatggcgt gtgtccgccc
      661 ttgcagtcgc agtagcttga gaagccccag gtgccctgaa cagaagactc actcgccaca
      721 ctttgtctag gccttgttga ctaaaaccgt ggcttgaccg actaacaaac tcggcgtctc
      781 tattcaaagc cgaagtctgc ccccgaaaag ggggaaccgg ctgccgatca cgggaaagac
      841 ctgtcaatga taagcttttg gcatgatctt tcgagtgaga ttggtaactt gtgtcttcat
      901 tgcggccgca tccatatgaa caaggttaac aagatatcgg acagaccaaa tgctaacatt
      961 tctccagcgt gtcatacagg agctgcaggt ctccgacagg tgagtattgg gtataggccg
     1021 ccactacgtg gaaaagacag caatcgccgg atctgggctc tctttctgag gcctccctgg
     1081 gccacgtgga acgcatctac gacatatcga ggtgtgtttg tcgccagggg ctcgatccaa
     1141 tggtgatcat ggatgtatgc taatttcagc tgggttggga ctgactcttt gcagaacgcg
     1201 ttacttcgac cggctacgcg ggtcctctat cgccacagtg gctcgctgga tcttagcttt
     1261 gacgtgggcg agccacatct caggacgaaa agggtcacct caatgtgtga tgggagccaa
     1321 tcgttttctc atggaaatcc tccgcgtcga tgaaaagaca tgataggtct ggtgttgcca
     1381 cagttcggcg cttgtacctt gctggtgtgg ttggagatgc gtttgagcca cacattatac
     1441 tatcacgccc tcgggtgtgc tcctcttctg gatagacgtg aggaagatcg ttgtgactct
     1501 aaccactagc cacatgtgct acgcgggatg agagcaacga tattatggat ggcataaccg
     1561 gtggacggca gagaggcttg acggctcctt gcaaagtcgc cactgcggct tcgtgtgcgg
     1621 agagccacag ctgtaggtga ctttcgaaca aagcgccgtt ccgaacggta gccaatggcg
     1681 gcaccgattc gcgacacaga gtttccgcat ccggcagttg aaagcttccg ccacaatccc
     1741 aacaagtaca ccaattcccc tttcagtctc ctcgtgagcg acgcgggagt attgtgtggc
     1801 tgggtggtcc cttggcgacg tctcgtcacc acatcagatg accggatggt gcatggtgag
     1861 tcaaacctca gcaagcgaaa cccttcacgc atcgagcgtc cattggtgcg agccacctca
     1921 tgatcgtcgc tgggtgacga aacaatggcg gtgcggtgtg ctgaaccaca gtgatcgaca
     1981 tctctatatc ctcttcggga ggaccccatc catgagggtg aggcgtcgac attggtcgca
     2041 tctgggatcg cgccataagg tccctgcggg tctgcgggat ctacgagtac cacggctatc
     2101 ttgggacgag gtgatatgct gtgacgctgg gcagtagtaa cgttgacata agttgtgctg
     2161 gtggggcccc gcgaacatca aagtgcttga ctgcccgacg ggacggcggg acacgctgcc
     2221 gcgaagttca tggacagaga gttagacggc ggccgttaca gttcctttcc agtttcatcc
     2281 gaatcgttgc attatgcctg taaagatctc gcggtaccag gtaaggtaga agcgctgtca
     2341 tctcggaatg tgggcgccat gcgtgacgtc attgcccgct ggcgcggaga agcttggaga
     2401 tgggatggta ttcagccgcg actcttcttt gatctgaaac acgcacggaa gagcttctgg
     2461 aaggaagtca ttggggggtg cgggggaaat gggcagtgag ggggaagagg agaagagaac
     2521 accagccaca ggtattgcgg cggaactcgt cacgtcacat tgtggtggtg caagatcgac
     2581 actcgtcttg cctcgtttcg ctttatccat tggtacactg cgcgcactgc tgttaggaag
     2641 gtaatagtga aaattaatca agatttgcaa gcagaaacgg acaatggtag tttcttgtgt
     2701 cgtgattggc catgtagtgt accaacagac gttgatcggt aaacaaactt gccctggtgg
     2761 tgagtccaag cttgccaagg tatggtgttg tctccgagga ctcccatgcc aggcgaagtc
     2821 ataagaactt gaggcacttg ttaatgtaac tattgaccca gatcaatgaa ctatattaaa
     2881 atgtatgtgc tccagtgtta tcgtggctat gggaaaatgg gatataagaa agctcagggt
     2941 ttgtcattcg cgttgcccat aagcaggata tcttgtatag aggcagcgag actacctacg
     3001 tgatactcac acagagtacc cacctgctca taggcagtgt tgcaccccac ctgttgccaa
     3061 tagacggcgg aacagaaaag gcagactata tgcaaacagt caagtatctc ttgagggtgt
     3121 catcatcata tcctgtgcca gctgggatta caccaacttc aagctcgagt gggaaaccac
     3181 tgaggctagc cacgctatct agtacttgaa tggtttgtat attaagttac atgatggagt
     3241 agccttctat tgagacgctt tgtaactact actaatatgt cacttctgag cattactgcc
     3301 ttaatgagcg cacaacgcac gatacacgcc aaataagtca actatccttt ctggcacttt
     3361 ctacacttca gacaacgatg accgcatgct tgacagcggt tcaactacat catatagcaa
     3421 cccagagagt tcgtatgaag cagaactctt aatagtcaag cacttgagca caatgtcttg
     3481 gtacctttga ccaaaggtaa ttccgagcct cctctctgct aacttgatga gcgcctgcct
     3541 cacagcgaga tggcgttctc gcgcactgcc aaaatcttgc tggcggagtc ttctgacgga
     3601 aggctccttt tccagtggca tccaaatgcc gatctcgaga aggactgctc ccaggctgta
     3661 ctgatcgtgg cacatttggt acctaaggcg atcctcagct gtctctccct ggcggtcggg
     3721 gtgccgatag atattctctg tgaagcagtt ttcgtccgtt ccgatctcct cgatgccacc
     3781 aattgaggtc atcccgtcat tcgacctggc accatcaaac ccaacaagaa aagggcgtcc
     3841 gagatattcc ttgttggaag gactattgtt cacttcttct ccatcgtcat cggccaacat
     3901 tataatattg ctagtgctga ctccctcatg aacccagttg taactgtgca aatagaacag
     3961 tgcagtagct atggtactcg caacctccat tcgatcattc aaagtatgct tgggactgta
     4021 tgttcgcttc gtaggatctg aagccgccgg agcgccttca gcaatgatcg atttaagagt
     4081 agccaatcca ctactcctat ttggggaatc tgggaagaac ctgtaaccaa gaggcatctt
     4141 gaagatgatt ccgaagcgat ccagttgcgg tatttcagtc catccagcgc aggccaagat
     4201 gccagtcgta attgggtctg ccctctctag aaagttgacc agacggccaa tttgatcagc
     4261 aatgtatgtg atgcgttcat cgctttcccc ttgccgatat gttttgtatt cgaccaggac
     4321 tctggatccc ttatatgtag cagagcggag ggatccggag gtgccaatga tctcaacctc
     4381 atctgcttgt ctcttcaatc tatgcgcttc atctgaagcg gctgaggttg caagcgaagc
     4441 aaataagttt gaaagagctc tcatgtggtc agcactggca taaatatccg ctcgattttc
     4501 gtccgtttcg agccggtctc tgacgtgctt gggcaagcct gcgatgaagt cgccaaaagt
     4561 gtccgaccat tgcttcatct gcactgttaa cgcctcaatc tgtcgtcttc gatacgtaac
     4621 ccatgctgct cgcaatatgt actttccaaa ccttgagtct ctcgcatgaa tcttagcaca
     4681 tgcttccttc atactcaaga tctcaggttc cagtagatta caagcttcag caacggccga
     4741 ttgatcatct cgactcaagc ctgcgccctc gacacgccgg aatgtagcca caaagcggtc
     4801 tagagtgctc gcgttaagat gaagctgggc caccaacgat ctctctgtct tctcagcctc
     4861 gacgaatgtg atgattgtag ttttgaggag ctgtgccaag gttatagcat tgactattgt
     4921 cccaaatgga tcaggtgccg ccattttcgg gtcagcgtat gaatttgata tacaacggtg
     4981 tatttaggag atcctttgag tagtttacat ggcaaaggac tcggcggcat tcatgtaaaa
     5041 cagcccagct gaacatggcg ctggagcggg gtcgcaagcg caactagatt tcagccgcac
     5101 ctgaaagctg aaacagcaaa agtgcacata tagtatggaa tatccagatg attttgacat
     5161 cgatttgaat gaaatctcaa ctcgattgca tgtgtgattc ctcatcctgc ctctgacaag
     5221 atggactcca tcgattcggt gttcgtcgac gaggaagcgt ttatcagtga agagctcaaa
     5281 agagacgcga ttgagcaagc atccgacagt gaactcgtgc tcacgtgggt gtctttcctc
     5341 aattttatcg agacatgcca tgtgactatt gtcccatctt cagacctagc cgccacaggc
     5401 aataggcttg gctcaggcca gacgatgata gtcgatgaat ccatctggaa gaccactgac
     5461 tcatctcatg aagagtccag agtcgttgct atcaagcggc ctcggacgga gaggttaccg
     5521 gattcagaca gcttacaagc tcgtccagct gatgagaggt cggtgttagc caatttcact
     5581 ttggaaataa gggcccttcg tcacggaacc ctccgtagcc acccaaatat tgtgagatat
     5641 acccagatga aatatgctca agctaccaaa acaacacttc tcatcacttg acaggttcgt
     5701 cttctgggtg tcacttgggc cgagcttggg ttaccagctc tggttgtcga aagggcatct
     5761 gaatcttgtc caaccctaac gcaattactc gaagggccgg gactcctggg agtccagaaa
     5821 gcagaagtct tggctggcat aactgaggga ctgattgcta ttcatgtagc tctctcttga
     5881 catattggca ggtcaaagtg tactgatgaa tggtttagtc cgtttctttg atccatggcg
     5941 acctcaaacc tgacaacatc ctgatgttcg aaagcacgga aggagctcat atgataccca
     6001 agcttgcaga tttcgcattc tcacgcacat ggaaagaagt gcaaagcggt gggggaacgc
     6061 cttactggaa tgctccggaa tgttgcgatg accgcgaaat aacttcggga aaccctcgca
     6121 gtccattacg tgatcggttc tctcttgggt tggttttctg gaacgtccta tactgcgagc
     6181 taccattcac aggggtggcc tcggcggaca taacgcgagc aaaagagcac ggaactttgc
     6241 tcgagaaact aggaaatcta cgagagaccc ataaatatgt gagttcgcta tctcacacgt
     6301 attgcatagg gattgactga ttcgccgatt aggaagcttt catgtttgag caggagctca
     6361 aaccagattt tgacgatgat gatgccatct tgtcaatcgt cgagatctta gaatacctgc
     6421 ttcatccaac accggagcgc cgagcaccgc gctatgccga gtccataccc agcaagcttc
     6481 ggtaagcact tcagtcctgc cagaatcatt acgacactga catttgacag aacaaggagg
     6541 agagtctacg cgcagagtac aattacaatt acggaaaacg ggtcagtcat agatatgccg
     6601 gagcatttca tggatctcaa agcggacatg aaggccgaca tagaggctct gcagaggcag
     6661 atagaacaaa catcactggt ggagactggt atcaggtata atgtctaccg tgacctggcc
     6721 tcgggtggac gtccaattga ggttcgtatt atctcttcta cctagtacca accactcacg
     6781 agacaagata aacctcgcag ataaaagcac gccctctgag gttgctgata tgatgatatc
     6841 tcagcacaag gcagtgttga aaaatgctga tgcgtccgat attgagaaag gtgaagcaca
     6901 ttggttcttg gcagcgcaga tggttaggag aagccctgat gagtccctac aacactgcct
     6961 tgaagccggc aagtatggca atgaccacgg acgtgtcaac tatctctaca gatgtatccg
     7021 cgattctaga gccgttgctc tggataggac aactcatata aagtggctgc tgcaatcact
     7081 tactagcaaa caaatcttca gcgacctgga atgctacact tcaacaggta ccttcgaaag
     7141 gcagcttagg tcatcattct ctgaaatttc ttcggcattc acgacgaagt atgacctgga
     7201 gatcttacac gatgcgtttg ttcatgatgt actgggatca actcattcac ctcacgacca
     7261 aatcctgata aacgataaat gggcaactat agtcacagca aaagagacga catatgagaa
     7321 attccgcgaa ggcacaggta gcttgcgcgg tgacccatta gcggaagatg cgcttcacga
     7381 ggcggctttg tacggcacag gagatctcat tcgagatctg gtactgagac acaagattga
     7441 catcgagaaa gaagcggata cccttgtagt atatggcacc gctctgcaag cagcattcct
     7501 ccgccataac atgcagacag tcagtgcgct tgtggatctt ggggctaatg tgctcccatt
     7561 gttcagtgaa gaaaacttgg aggctttctt gacagagggt caccgcgaga ctcttcattg
     7621 gctcaatcac ctgatacctc taatgagaaa cgagaacaac cgcgacaggg cacagaaaac
     7681 attcaattcg attttgttga caagcaaggc cctccagaga gttgtgattc agaggaactg
     7741 gagcttgtgc gtttcctatt ccccatcttc cttctcttcc gtgagacact tatgaagaca
     7801 gaaggtccaa acttactgtt gagtcgcaga tttgtcggta ttctagaaat cgcccaagga
     7861 cattctggtg ctactctcga tgaaggcata cacgatacac tactcattgc agccggttta
     7921 aggcgccttg agtttgtcgt tgcgctcctt gtatacaacg gcaagccgca ccggaaccag
     7981 ctacagttat atcagccagc cctcgtcagt acttgtcgta aactctttgg catacaagcg
     8041 aaggatcgtg tatatgaaag acactatcta gggctaaaga gggatagcat caaacgtgta
     8101 ccaaaaccag gcgacataca ctatcaactt cagattgcca aaattctact ccaacaggga
     8161 gtctcagtgg aagcagtaag tcctgaacaa cctggattga caccactatt ctgggctgtc
     8221 taccacaacc gccttttatt ggtccgtctt ctgattgagg attacggcgc caacccgttg
     8281 gtctgtgacc caactgaagg gggcaccctg ctgtacattt ccgcattcgc caacagctat
     8341 ggtatttgca agtatcttct gagcctgcca gatgatactc gaaaaacatt agttgagacc
     8401 ccaaacaagt tgggcgaaac tgcactgcat gaagcagcca ccaaaagcaa cccgtccatt
     8461 atcaaactac tcttggctca cggggcgcaa ccactttcaa cccagttttt cgggcagaat
     8521 gtccttcacc gcgctgcact gccagcgaac aaacgtggct tcgagactct cgttgaccac
     8581 attcagaaat cgtcgccaga caagctgagg caattactac aacaaaagga cttagtcgga
     8641 ggtaatacct agccggcagc aacacgttct tatgctccac taacacgaat gtagacacac
     8701 cattgcatct tctcctcggc tctaatcacc aagatggtag caccaataag ccggtatcgt
     8761 ctcaggatga gaacatgcag cgccttctct acaagctcct cccgcactat actgcttctc
     8821 cgtcgcgtat cctgtcatcc ctctccaagt cccacagacc gtttatcccc gtgctaaatg
     8881 accccgatct ccacggcctt acaccattgc atcacctcct cgttttcggc gccgatttcc
     8941 cggagacatt gaaagtcctg ctccggcgcg gggctaactc ttggaagcag actaccttcg
     9001 gcatcatgcc aatccagatt cctgcacgca acggagcgat aatgatgtct ttggccatga
     9061 tggagcattt ggtcaccgga ggacggggtt tcactgcact tggtggaggt cttggtaatc
     9121 gaggcggcag tgtggctgca gaaacagcaa gggtaatgga tgcgatgcaa gggaaggaac
     9181 cggcactcga gctacaggtg cttctgagaa aattgaggga gaggaacgag gacgtgaaag
     9241 agaagggtag agccgcaagg gtggcggcat taagtgccag tagttcccaa cttactacta
     9301 accgctgaaa tgggagatga cttgtatggg caaaatcgtg atcatttgac aatcagaaca
     9361 gcacaagact agcaagacca gctggagaac ctcgattttg atcattgatc ttgcgtctga
     9421 agacttatac atttagcagg tgcgccaatg ctgataggta tatcgcctgt atttacatat
     9481 ttgtaatctc tagacagtgt gataagcatt cttgaagttg atagatatcg ccaaagtagc
     9541 gccagagagt gtgaacagat agaccattta ccctgggcgg ccttcgaatt gaaggttagc
     9601 gtgcagacgg tgctgcaatt tggtgcaagc gctgatcttc tactttggcg tcaatccgtt
     9661 accccagcat ttccacagat ctgtaaagcc ccacggtact ccacatcttg tatttcttgg
     9721 cattcaacag cttgagatgt caaagttgaa gtaaaaacat taatcgcttt gttttcatca
     9781 tccaagtgtg ctcgatacat agctatgctg ggactgcacc aacaagatca aagcctcgca
     9841 ttggggataa tgctgggaag ccgtcaagca gtgctgaagc cggtctgggg ttcagtctgc
     9901 cgccggtggt tcgaccaagg gtccggggct cggcatgaga ttaggctaaa tttgggtatt
     9961 cgggtgagcc accttcaccg cttaccgctg agagttgcgc atgatatata atgcgcgaca
    10021 tacctgccgc atgcccaggc cggcggttcg ggaggttcgg actaccaagc cagtggaatc
    10081 gcaccggaac ccgaagatgc tcggtccaac acacgatggc gagcggtacg agctcaccag
    10141 cccaacggca atgcccaaag cgggtggatt cctatggaat caaaagatga tgatccaaat
    10201 gacgtgtcgt ggatatgccg tcgcacaatt catgcagccc gagcccgcca agtattccca
    10261 tgcgccgaat ctggaggcga agactttcat gcaacctgag cagaattact acacccacca
    10321 ccccggccgt ttcgtctatg tcaaggacga agaaacagac gaaattttct cggcacctta
    10381 tgagccggtc aggacttcgc tggatcggtt tgccttctcc gttggcaaga gcgacatctc
    10441 atggaacgtg gagaatctcg gaatccgggt cgagatgaag tttggtctac caacaaatga
    10501 tgtagctgaa ctttggacga ttaaggtcca aaacatttca gaacgacgtc gcaagattag
    10561 tgtgtatcct tatttcacca tcggatatat gtcatggatg aatcaggagg gtgaatatcg
    10621 ccaggatctg ggcggtatag ttgcaagcag cattacacct taccaaaagc ctcaggacta
    10681 ttctaagatc aagctactca aggacaagac ctatttcctg tgtcgaaccg agccagactc
    10741 ttgggaggtc aaccaacatg catttgaggg cgacggtggt ttgcacaatc cctctggctt
    10801 atcagagcca accctacgga agggggatgc ccgctatgaa actccagtcg ctgcggtaca
    10861 gtatcgtctg gacctgcagc ccaatgaaga gcgcgagtac tgcttcttat ttgggcctgc
    10921 gctcgatgat gcagaaatta tcgaaatgcg agacaagtac ttgagtaaag aaggattctc
    10981 caaggttgct gatgactacg cctcttacat cgagaagggc agcggctgtg ttcgaattga
    11041 gactcctgac aaggatctgg acaactttgt caacaactgg atggcccgtc aggtatatta
    11101 ccatggggac gtgaatcgcc ttactaccga cccacagacc cgaaactata tgcaagacaa
    11161 catgggaatg agcttcatca aaccagaggt ggccaaaaaa gccatcatta cggcactctc
    11221 ccagcaagaa tcctctggat ctatgccaga cggtatcatc ttagtcgagg gcgctgagct
    11281 gaagtacatc aaccagatcc ctcacaccga ccattgcgtt tggcttccga ttgctttgga
    11341 agtgtacttg tccgaaacag cagactacga gctactaagt atcccggtac agacgcagaa
    11401 cggagataaa ttcaccgtgt ttgagcggct gagtcgcgcc atggactggt tattatcaaa
    11461 gcaagcgcgg gaccatcgtg gtctgagttt cattgcccaa ggagattggt gcgaccctat
    11521 gaacatggca ggctggaaag gcaagggagt atccggctgg ttgaccgtag caaccgcata
    11581 cgccctgaat atctgggcta ctatttgtga gcaacagggc gataagccat catcctcacg
    11641 ttaccgtgct ggggccaagg atgtcaacga tgcggcagac agacatttat ggaatggcga
    11701 ctggtttgcg cgtggcatta cggacgacga tgttgtgttt ggcgtaaaag acgacccgga
    11761 aggcaggatc tggctcaacc cgcaggcctg gtctatcctt gggggggctg cttctcccga
    11821 gaaaattggc aagatgctcc ctcaaatcga tcggcagttg ggcacacctt atggcgtgct
    11881 gatgtttgca cctcctttca cgggcatgcg cgaggatatc ggtcgcgtaa cccagaaata
    11941 tcccgggcaa ggggagaatg ggtctgtgta caaccacgca ggagcattct atgtccacag
    12001 tttatactca atcggcgaaa gcgacagagc gtacagaata ttgcgccaga tgataccagg
    12061 tccaagtgaa gacgattatg tccaacgggg acagttacct atatacatcc cgaactacta
    12121 ccgaggagga tggcacgaat atccacgcac cgcagggcgc tcgagccaat tgttcaatac
    12181 cggaaccgtg tcgtgggttt accgttcctt cgttgaagga ctgtgtggcc tgcgtggtga
    12241 tcccaacggt ttatccatct gcccccaact accttcagct tgggacggga tgaaagtcac
    12301 tcgactgttc cgcggggcca cattttacct agacatccgc cgcgacaaag atgtccagcg
    12361 cgtgactgtt tcccatgagg gagacacgct accaggagct cattttggtg ggatcaaagc
    12421 tggcgaagta taccacctga aggttgcagt gcccttcacg aacaagccgt agcgtatgga
    12481 gatgaatgat aactgtttta gtcacccaac ttggcccaaa tcgggaatgc tggtttgtca
    12541 gttggaggta gactgggact ttcaatggca tatttcaaat tttatatgct atatgtacat
    12601 gcggaagctt ctgccatatg agtttttcaa aatttcttcg aaaatcgtgg ccgtaacaaa
    12661 taccacgttt ctgaaactgt gtaaactacg attttggaaa aaaagaaggg gagggggatc
    12721 ttggagtatc aataaatcag cctagggcgg aggggaggct acttgcacac ttgctctaat
    12781 ccaaaacgtt cgatcttccc cgcttgccga ggaagtcagg ttttgagagt ggctggatag
    12841 tatcaaaaat gctatgcagg gtttcaacaa atgaatcttg ttcagttaag gagatctccg
    12901 tcgcgatcag accatctcag ctgcaagcat ttgattggac cgcagcacgt gactggtaac
    12961 cagtagattg aaggcacgcg tcttacaacc acttggcaga tagcatcacc gcttcgactt
    13021 ctcaagttcc tgaaagtctg aatacaaccc agagcagcat cgcaggactt gttacaaaag
    13081 ttggccaaga aaaacaactg ggaaaaggag atggaagttc gaaagtttcg gaactggccc
    13141 gagacctatt ttgactggcg ttacgctcac ttttccggga agtttgttcg tacccttgca
    13201 gctcctctgc tggtgtacag actctgcgtg ccgcggcaga tcagaaaaat tcctgtgccg
    13261 atagttttcg tgtcgataac ccggagctaa tcgaggatgt tcacgcggaa agaggcgatg
    13321 atcatatttc tagggagctg agggtctcat ttcggccttc gactttcatc gacataaacc
    13381 cggctgagga agctattgtt agggcttatc aagctaactt aaggagcgtc ttcgatccac
    13441 gggaagatat acgtgaatgg ctaccggagt agcccatcaa aaagcaagct cactttaaat
    13501 accaagaatg gcagcagaag ttaagtgcaa aaagctcaag caaaaagagg aaatcagatc
    13561 aaggtgcaga gacggccctg aaacgccctc gcggccgccc gccaaaggga atcgcgtccc
    13621 agaaggcagc agaaaggaca tcaatgctga agaagacggc ctgttaagag ctccatgaca
    13681 gccgaggctt ccctgcagca acagtcaaat tttctccgcc ttacgttcct agcggattca
    13741 gcaacgatga tctctttcga gggaagagac tggtttcaaa ggccacatct tcaagcccgg
    13801 agtacataga ccttacagat gattgaggac gctactgtaa ctggtctgcg aggcagagat
    13861 aagaccatta ctcggtagct ctgatttgga atcaacctgt cgtcacatta cgagatttga
    13921 cggcctgatg accattcata tccagggaaa ggttgggtgt ggacatcgcg ctgcaatata
    13981 tactaattga tcattgtata agatcatggt ggttgttact cccatttgca ctttcatctg
    14041 gacgatgttg gacagtagga gttggaccaa cgttgaactg cgccgacatt ctctaacaga
    14101 cgttaagagg gggggggggc ggcggcgctt aggccgcgca actctgggct ccaattcacg
    14161 gaatgaagcg gccgccttcc ttccgacttg acgtgtaacc tgcgagaagg agcatacagt
    14221 gtgaagtacg aatccccgca tctaaacgcg cttgtcgggg ctcgagagga tcgggtcgac
    14281 cagaggttta gacctgccat cgaaggtatg tcggaagctc aaccaactcg acatcatgtc
    14341 ccatcctagg ccaccacccg tcccgctggg tgtatcaatg gccagtacac tagatcttcg
    14401 agtcttaata cctgcttggc tcgctcaaca tcactgtaaa gttatgcctt aatcccaggc
    14461 catcggatcc tttagcatgt ccaatcctga aggagttagc gacaggtgta cttgataagc
    14521 ccatagtggg gtcgaacccc cctcccccca atagtaaaac gcggtctcct tctacggcaa
    14581 tttcacggct tagtgtgagc gaccgccgtt ggattcagag tttcattgct gtacagcttt
    14641 caaatatgtg ggattcatac gtcttcacat acgacgcgtt tgaacaaaag tcacattagc
    14701 ctttatggac ttctcggaat gcgatgggga tgccacgttt gggccgtcgg tcctgggttg
    14761 tcgagatgat ttcgatttta ccatcacctt tgagaaagcc atcttgtcaa tattacctgc
    14821 cgctttgttt atcgtcttct cactgctccg agcagcatac ttgattagga ggccttccat
    14881 cgtacaaaac gcaacattga aaatatcgaa gctggtatga attcacgtct ttcgatctgc
    14941 actctctaac cttgacacag attgttgcat tggcatatac tgctctgcag ctgagccttc
    15001 ttgtgttaag tgccaattat acttggttgc gatccttgtc ggtagcctct gcctcactca
    15061 ccttcgtggc tggtctctgt actgtcgcgc tatcagtctt ggaacaaatg cgagccccaa
    15121 gaccgtcgat gctattgacg ggctacctgc ttctgacgct tcttcttgat attgctcaaa
    15181 caagaacggt ttggcttgca actagcgacc agggccgaga ctatctccca caggtttgga
    15241 ctgtgtctac tgtcctcaaa gctgccctgc tgctgctcga ggcccagagc aaagcgcgat
    15301 ggataagttg gaatgcagag aagcacagtc cggaagaact gactggccta tttgggcttg
    15361 gagcgttctt ttggctcaat caactgttct tcgctggata caagagagtt ctacaggtag
    15421 gggatctctt ccccctcgac caaagcatgg caaccgaggc actgcaacag cgatttctag
    15481 aatcaacgag ctcctctgac tcaaatgaac gaaaatccag caaacgaaaa aatggtaccg
    15541 acctcgcaaa ggccctttta cagaccctta gaaccccaat cttgctgccc gtcggcccaa
    15601 gactagcgtt gcttaccttc aaattctgcc agccattcct catgcgcacc ttactcgact
    15661 tcctacaacg gcaagaagac aaggaatcaa agaaccttgg gctcgggttg attgctgcta
    15721 ctgttctgat ctatcttggc atagctagtt caacttcatt ctactggtat ttccacgagc
    15781 gggctctctg catgtcccgt ggttgcctgg tgagtgccat ttataagaag accactgagt
    15841 caaggttgtc agcggccagc gatgctgctg ctattacgtt gatgagttct gatgttgagc
    15901 gcatacgact gggtttcctg aatctccacg agttttgggc caatatgatc gaggtcgcgc
    15961 tggcaagctg gctgctcgaa cgtcagttgg ggacggcctt tgccgcacca ctcgtggtag
    16021 tcatctgttg catcgttgct ggtgcgtaca cgaacaggtt cacgggccaa aggcagatgg
    16081 cctggatgcg caagattcag aaacgagttg gactcactgc cagcatagtc gcgcacatga
    16141 agcatctgaa gatatccggc cttgcaaggc cagtcgaacg tttgattcaa caaatgcgtg
    16201 ttgaagagtt ggagaccgcg tccaagttcc gaattatata cgttctcgtc gtcaccttcg
    16261 gttacgttcc cacagcactc tgccccgtga tgacttttgc attcacatcc cggatcttag
    16321 acgtctcgac tatattcacc tcgatgtcat atatcttgct cctggcggac ccgttgggct
    16381 acttgtttca gaatacaccc aacctaatcg ctgcattcgc gtgcttagac aggattcaaa
    16441 cattcttgga ccttgagcca tggaacgatt accggataga aacagcactg cgctcaggga
    16501 aaccagactt ggaaaattgc tctaaggctg acaacattga agatacgtca gactacctaa
    16561 ttgatattcg tcatggtcag tttggttggg caccagacaa gccagtactg tcatgcatca
    16621 atctttgttt gcttcgcggc agtctcacaa tgattgtcgg acccattggg tccggcaaat
    16681 caaccttatg ccatgcaatt ctaggagaga caccattctt tgacgggacc attgttgctg
    16741 catcgggcgt gctgtcaaga aaggtgggat attgtgatca gtcgccatat ttgaccaata
    16801 ccaccatccg caaaaatata attggcgctt cccacttcga cgcacagaga taccaggagg
    16861 tagtcatcgc cgctgccctt gatcaagact tgtctgattt accattgggt gatctgacac
    16921 agattggcag tgatggggtg gctttgagtg gaggacagag gcaacgagtc tcaatggcaa
    16981 gagcattata tctcgatacc gacttcttca tcattgacga cattttgagt ggattggatg
    17041 cagagacagc agatcgagtg ttccgcaaca tttttggtgt cgacggttac ctcaagcgta
    17101 gaaatgcgac cgtgctgtta tgtacacata acatcaagta catgccattc gcagatcacg
    17161 tcgtcgcctt aaacgcaaat ggaactatca tggagcaggg aaatcctcgt gacatcatgt
    17221 ccaaacagtc ctatattcat gatctcgaga ctcagtataa cagtgggtac caggaccgcg
    17281 agccgttcaa tcagcagctg aagcgcaatg atcatctgtc tgatatacca gctgcctcaa
    17341 cgggtgcacc agcgtcaatt gaaatggaag gccagaaccg catgaacggt gaccccacgg
    17401 tataccgata ctatttctcc actctcggaa cgagatcatt cattgccttc attgtttttg
    17461 gtttgggctg gggattcttc tacaactggg gcaatgtctg gctcaaattc tggtctgaag
    17521 acgtatcctc aacccatcct cgacggtcga atagctttta tattggtctg tacgctcttt
    17581 ttcagacaac atatgttctg tcaatgttct ttgtattcct gatttgcttc acgtccatga
    17641 tccagttatc tgggtcgaag ctacatcagg cagctttgcg aacaatgatc ggcgctccgt
    17701 tgacgttttt cggcacaaca gacaccggac tcgtcacaaa catgttctcc caggatatga
    17761 ccttgatcga ccacgaactt ccgattgcag tgacaaacct ggctctagac atctgcaacg
    17821 cgttggggat ggcagcagtc attgcgtctt catcgcctta ccttgctatc acatatcctt
    17881 tcttgtttgt agtgctctac ggaatccaga agttctactt gaggacttct cgacagctgc
    17941 gacttctaga tcttgaagca aagagtccgc tttagtaggt tatcaaccct aagttgcaag
    18001 tacacgttaa cgtaggacag caccaatttc ttagacacca tgaaggggct tgcaacgttt
    18061 cgcgcctttg ggtggacaca ggagggtatc cacatcaaca ctcacctgtt ggatacatca
    18121 caacgaccga cctacctctt agcaatagtg cagcggtggc tattgttctc tctccagtgc
    18181 gtggtgactg ttcttgccgt cgctgtagtg gcaatgtcca cacagctaag gtcaaatact
    18241 gctctcacag gcgccagcct ggttacattg atgacatttg gagatattct caactatata
    18301 atccgctggt ttactcagtt agagacttct atcggtgctg tcagccgatt gaagaatttc
    18361 agcgagaagg tcaggccaga aactacggag atagaggatc agacaccatc gaacgattgg
    18421 cctctcagtg gcagcataga gatcaacgat atctctgcgt cgtacgcgta cgtatatcta
    18481 tggaccaaac gggtcactgc atcttctaac tcaggtaggg ccactcgatc tacgcctaaa
    18541 aatggagaac aggaagaggt gggttggtca tccgcaaact tggctatcag aaacatgact
    18601 ctttccatcc gaccgggtga gaaggtcgca atctgcggcc gaagcggcag gtgagacctc
    18661 gccatagtgt gttacacata cgctgacatt aactgagcgg gaaatcttct accattatgc
    18721 tcctgctcaa gctgctcaac ccccttccgt catgctctgg aagcatcgtc atagatggcc
    18781 tcccgctaca caatattgac cgggctacac tgcgtgaacg catcattgcg atcccacagc
    18841 aagcggtatt cctaccagat gggtcaacag ttatggaaaa catggatcct cacaaagctt
    18901 ccaacgaagg cgaatgtcga accgtgctgg aactggttgg attgtggggt ctcttcagtc
    18961 aaaggggagg cttggctcaa agcttattac cgagtgagct atcgcaaggg cagaagcaac
    19021 ttttcaatct agcacgcgct gttttacgtc acagaatccg cctgcgtggg ctcgcggaga
    19081 gcccggggcc tacacgcgag aagactgttg gcggaatatt actcctggat gaggtgagct
    19141 ccagtgtgga ccaagataca gaccgttcca ttcaacaagt gatcatggga gagttccaag
    19201 attataccat tgtcatggta agtcaccggc tggagatggt tatgaacttc gacactgtgg
    19261 tcatcatgga ccagggcact gtcgtcgaga ctggtgctcc aagaacgcta gctgtaatgg
    19321 acgaaagtcg ttttggacaa ttgtggcgca taggaggcag agcgcagcga tagattctgc
    19381 agtgctgcga atgggcggta gaggcgggtg gtactctttc ccataatcat ctatggcttc
    19441 tatgtttaaa tcgtaatgtt caccaatgac agtatgggct aagatctcgt atccgaagac
    19501 actggtcaat gtgatcaatg atgagtgtcc atagttcgga ctccccaaaa cagtatggtt
    19561 tacgtgatga agctgaaagt gagctgatcc atccattgta ctccgtactc cgaagaccct
    19621 ttcgtctatg cacagttggg tgccatgagg ggttaacggc cgcatttagc gggtacagtg
    19681 cggaagttcc ccctgctaat ccttacgagt tcgacaggta agcagtaacc ttgaagcgtt
    19741 tccatccaca gacggagccc gctcgcttgc caagaccggt aggattgcat acgaccgcat
    19801 gggggcaaag acaacaatct aaaccaaatc tacagtaatt gttccacttc cctatgaaag
    19861 tctatcgtca tgcaaattca agtgcgtttg atacagtctc aatgagaaac cgtatacctg
    19921 catgacgaca acgctccatt tcatcagtct tagaattcaa cactccagct tgccacagaa
    19981 cgcacaatac cactagaacg atgccgaaag tcactgcgtc gcagggctcc gaaatgtttc
    20041 accaagtact cgattggtac ccagaacttt tggaccccat cgaccgccca gtgcaccatc
    20101 tgatcacatt gcagtcgggc aagcacccaa atgatctagc cgtgtgttca tgggatggcg
    20161 aactttcata tagtgatctt gatgagcttt caaacttgct agcgagtcac gttttgtcaa
    20221 aggcatctgg agttgagttc atcgtgcctt tggttttcga aaaatcgaaa tggatgatag
    20281 ttagcgtgtt ggctgttttg aaagccggcg gtacatttgt catgctcgac ccatctcagc
    20341 ccctaggaag gcttcgggct atcgtcgagc agaccctcgc ggtgttcgcc atggcctcgc
    20401 cagactgtat cgaaattgca gagtctttgg tgggggatac tttcgtggta agtgaaacaa
    20461 gtatggctgc ttcagtggca tcagcatctc tgccacaagt cgatatcagc acagcagcgt
    20521 atacaatctt cacttctgga agtacgggaa cgcctaaggg agtcatcatt gagcatgccc
    20581 aacttgctac tacttccaca tacgtcggtg agaggttagg gtacaacaat cactcgagag
    20641 tttttcaatt cgcgtcctac gcattcgacg cctgtatcac tgatatcttt gccacgctgg
    20701 tgcatggtgg cgttgtctgc attccgtctg agtgggagcg cagtaatgct atcatagacg
    20761 ccatgaaacg aatgcaggtt acccacgcca agttcactcc atcattagct tcaagtctgt
    20821 ctatcgatga ggtttcgagc ctgaaaacgt tgatgtttgg gggggaaagc ccttcgtctt
    20881 cactggttgg gaagtgggca cagagattaa agctgatcct tgtttatgga ccgactgagt
    20941 gctgtgttat ctgtttcacc actgatgcta ctgatcatca cattgctcct ggagaaattg
    21001 gaagaccagt tgcagctcgc ggatggatcg tgaaacggga taatgcagac gaacttgcag
    21061 ctatcgacga aatcggcgag ctcctcgttg agggtccatt ggttggtaga ggatatcttc
    21121 acgaccctga gaaaaatatg gcacagttta ttgagaatcc acagtggatg ccgaagtctt
    21181 tcgccgccag cagaaaaata cgtctatacc gaacaggcga tttggcaaag tatcaagaag
    21241 acggccgtat cacttacgtg ggcagattgg ataaccaggt gaaaatccgt ggacagaggc
    21301 tggagcttga agaagtagaa aagatactga gcaagtgcct ccatgagctc gacttacatt
    21361 cccgccatgt tgttgtcgag gctgtcacgt ttcgagaact ggcttcgaaa cacctggttg
    21421 ctttcctttg tttcgataac agcctcaatt atggctcctt cgagtggggt aaccaaagta
    21481 tggagatagc tacgtccgaa ccagcacaag cccggttctc cggcatgaca gctaaagtta
    21541 aggatgaaat gaggaagctt ttaccagcat acgccattcc ttccgtctgg gttccagtga
    21601 gcgacttgcc ttacacaatc tcacgaaagg ttgacagaaa gaaaatccgg acggcagctg
    21661 cagacttttc aattaaggac ttcagtactt ttgccaatcc tgtatccaaa cgcacacaag
    21721 atgatacaat agaacaggta tcggagcaag agaggaatat tcggcggatg tgggccgata
    21781 tctttggcat atcagaagcc tcaattgaat cagaggacga tttcttttca ctaggagggg
    21841 attctgtctt ggccatcaaa ctgatcgcca cagcacgctc gagtggattt gacctgagtc
    21901 tggaacatgt cttcaagtat ccgatcctgc gtgagatggc gtcgaattcc ggtacctgtg
    21961 tggtcgaaga ccaggacctg atcgatccag caccattctc gttgcttgag gatttggggc
    22021 ctaccacact cgtacgtcaa gaagcagctc agcagtgttt ggtttctata gatgccattg
    22081 aagacatata cccatgttcg ccaatgcaag aagggctcat cgctttgtcc atgaaggacc
    22141 caggtactta tatcttacag ttcgtatatc aactaccaga acttgtagat atagacaggc
    22201 ttcaagctgc atgggaggct gtttcgaaaa gtatacaagt tctcagaacc agagttttcg
    22261 actataagtc tgctctattg caggtcgttg tcagagagcc cctcagatgg aaagttgttg
    22321 aagcggacct cgcagatttt ttggttgccg aaaagggtct tcagatgaac gtaggagaag
    22381 caatgtctcg tcattctgtg gtgcatcaga cacggtccca gcattacttc ctcgtttgga
    22441 acgtgcacca tgcgtttatt gatggatggt ccgaatcaga cgttgtcatc ctagtggagc
    22501 aggcgtactt tggagacacc tcgtctttgt cgaaaatccc aaggttcaat cgctttatca
    22561 gatacattgg gaaccaaagt atctcaactg gtgagacatt ctggaaggaa ggacttgctg
    22621 atgcgccaag accgacattc ccacccctac cgcatgccag ttacgtgccg aaagtccagc
    22681 ggtcgagccg tattttgcac cacctggagt cccatgcgga tgcggaaatt cagcacaggg
    22741 ttcgcttgga aaaacgtggc aatgcaactc cagccaccat gatacaggca gcctggttca
    22801 tcttgatagg cctctactca aacaccaacg atgtcatcac gggcgtcacg ctgaatggaa
    22861 gggctgcacc acttcctggg attgatcaga ttccaggacc aacagtgacc acaattcctt
    22921 tcagagtacg tttctcatca aaacaaagag tttcagaatt gctcgcgggt attcaatcgc
    22981 agtatctgag gatcctaccg catgctcaat ttggactgca aaatatcaga gctcttagcg
    23041 atgatgctgt cgcggcttgc aagtttagaa ccttactggt ggtgcagtct gccaatcgtc
    23101 ctcatgggtc tcaaaagctc ttgatgggac ggagctattc ctttcccgtt atggacttcg
    23161 cgctggtaat ggaatgtgaa ctggttgagg gcaacgttga atttcgtgcc acgttcgatc
    23221 atcagatcct gggcgaggat caagtcagga cgatgcttgc gttgatggaa aacatcctgc
    23281 agagtatttt caagagcact tcaaccgaca ctgttggcca cctacaagag ctttcccgcg
    23341 gaaaccagtc cgaaatcgct tattggcacc gacgaattgc agagcaggaa aaccacgagc
    23401 tccaacagtt atcaaagggt ggcatcaaga cctgttcacg accctcaaca cccaaagaga
    23461 agaaacttgc cacgatgtgg agagagcttt ttaatcttca tacagaaatt atcaatgccg
    23521 gcgaccattt cttccttctc ggcggtggaa gtgtttcagc tatgcgactt gtgtcaatag
    23581 cgagaagaca gggcttgaca ttgacagtga gcgatatctt caagagaccg atcctcagtg
    23641 agatggcaat gttagccaaa gaaaatgctg tcaccacaat aattccgccg ttttcattat
    23701 ttcctgacgt tgatttagat agaatgctac gccaagctgc gtctcaatgt cgtgttggtg
    23761 ttacagagat cgaagatatt cttcctgccc atgcgatgca gctgcactac gtcaccggtt
    23821 atccagaagc taagaggaat attaacggcc cctgggactg gcaatctcag gccacataca
    23881 cgctgccgcc gacaataaat attgaaaagt ttcaactagt atggcatcgt gcagttacac
    23941 gacatcaaac actccgaacc agagccgtca acacagaatg cggcgttatg caggcgatct
    24001 tgaagccacc gcgagatttg cgctggagat tcagcgatga acttgaacaa taccttatgc
    24061 tagatcggca ggagaatatg accttcggcg atgaccttct tcggcttgct attgtggacg
    24121 acatcaaatc aggaacgaga tattttataa tcaccctcca acatttcatt tatgatgggt
    24181 tcgcgcgcca aatgctattc aaggaactgg aggcggccta ctttgatgag atgcccgaca
    24241 cgaaaccacc aacaatgaat gggtttatca agtacctgat gactgcaaac aagcaagcgg
    24301 ctctagagta ctggaccgga tatctagcaa atgtacggac aaagccgtta ctggacgttc
    24361 ccgagaactg ctataagatg aacttgaagg aggaatcaac taccatgaat attcctaagt
    24421 ttcaagggac tgaagctacc ttgccaacca tcatcgaagt ggcaggtggc ctagtgctcg
    24481 ctcatgaact tggctgccat gatgtaatcc tctactccga tcgctcgggc cgcaatctgc
    24541 ctgtcgaggg tatccaggac ctgatcggcc caacgactct gtttcttccg gtacgcatcc
    24601 gtttcaataa ggaccagagc ttactagatc tcttgcgaga agcgcaactg gcgcagcaag
    24661 agatgctgcc gcacgaacat ctgggatggt tggagttgag agaaatggga gcttttcgac
    24721 acttctaccg ccacgctatc aatatgaata tcaacccaaa cgccctgagt tcgtacgacc
    24781 gcctgggact cgaataccag ggatctcatg ccagttgcga cgaccctttc ggaataaatg
    24841 tggacctgta cgatgacaag attgtgtgga ctatctattt tgacgaaaga ttcatcgcta
    24901 gcgagaaagt ccgagagctg ctgtccaagt tcaagaacct tctgactagg atgatggaag
    24961 ctgttgacga aaactgctgt gttggccaat tccttgatga gattttgccg caggacgttc
    25021 ggataggcta ggttgatatt caatcaatga ctcattctcc tgcagctgct attcgtgtga
    25081 agaggcatct tatgaggcat tgtggaatac tagaaatcta acatgccata tcgcaactta
    25141 tacgtgcatt tggtgactac atatataggt aaggggttgg tctaacttag aaggcctact
    25201 tacttataca gaagttgtcc tccctgttag ctaagcctgc tcgttgcatt taaattcacc
    25261 ttcttgagtc agtgatggct tcatcagcag cgtcactcaa tgacagccga acaacttgct
    25321 aactagcata attaattatt actcgtgtac tacagatcag actaagttag gcgatgtggg
    25381 gttcaggtaa cgcgagtgag gtgcagggcg ggtcggctga tcaatgtgcg aaccttaggt
    25441 gcctctccag gcaggccggt agtacaagaa tgtgatagga aatacgcgta tgaagtaaga
    25501 ctttttaaat tatacaaaat tggaactaag aagagcaaag gattggaatg ttctgcaata
    25561 taaccgcgtc catcctgggg tcaagagtgg cctcacgaac agtgccaggc tagagactta
    25621 tgggggcgta cacgcgttca tggggaaact ttggtgggac tcgttcatac aaactgagct
    25681 ccccctgcat atagccccgc cctcgtaccc ttggataact tcaattgact ctcacacttt
    25741 atttctaacg ttatcgctgg cctagcgccg gcttttacag aatacgcatg acgaagctgg
    25801 ctcaattcaa aacaccacga ggagggatgc ggagatgact tggcgatgac tttgcggaag
    25861 acatctacat atatatcatg gcggattcac acaggcgact ttttttctcg aatcttgtac
    25921 atatcatcct ccgtctctct tttcattctt gaaattgttt caggcctacc tggggtagtc
    25981 gttcgttctt ttcttctata tttccgctcc tccaggcttc ttttcaatca gtgccaatat
    26041 gaagcattct gctgcctttg ttgccaccgc ggctgccgtc ctggctcgct ctgctgacgc
    26101 tcactacatc ttcagcaagc tcgttctgaa tggtgtggcc tcgaacgatt ggcaatacat
    26161 tcgtcagact actcgtgcaa ccaactatat gccaactaag tggaccaaca cctacgacaa
    26221 cctcactcct agcgacactg atttccgctg caacctggga tcattcagca atgctgccaa
    26281 gaccgaggtg gcggatgttg ctgcaggtga caccatcgca atgaagctct tttacgatgg
    26341 cagcatcgct catcctggac ctggccaagt ttgtaagtcc agcattctag accttttttt
    26401 ttttcttact tccggctctc tgttgtatca agttcccgaa gttttgggtt tactgaccac
    26461 tgctttcgtt atagacatgt caaaggcacc gactggaaat gtccaggaat acgagggcga
    26521 tggtgactgg ttcaaggtct atgaagtgac tctttgtgac gaaagcggcg atttgactac
    26581 agatgcttgg tgcgcctatg gcatgtcgca gtttgagttt cagattcccg cagatactcc
    26641 tgccggagag tacctcgtcc gagccgagca tgtcggtctt cacggagctc agaacaacga
    26701 ggcggagttt ttctacaggt aggtgcagtg gaggctcctt ttgaagtgac caagtctgac
    26761 cgggctgtag ctgcgcgcaa atcaaagtct ctggctccgg tagtggcacc cctgccacca
    26821 cttaccagat ccctggcatc tacgaggaca ccatgacact cttcaatggt ctcaacctct
    26881 ggacggacag tgccagccag atcaagactg atattgccga cacccctatc ggggatgctg
    26941 tcttcagcag cagcagcagc agcagcagcg catcctcttc ttcgtcttcg tcttcgtctt
    27001 caacttcttc gtccgctgtc gcaagctcgg ccgcagccac tccgtctgct ggtgcattcg
    27061 actggaagtc gttcaacccg tggtcccact acaagggatc cgccaagttc cgcggccggg
    27121 cctgatctac gagacctgtg gcttattggc tgtaagattg cgaccgagac aatatcacgc
    27181 aatatggcag ccaggttgcc aaagggcatt tcaatgctgg cggggtgcgg agctggcgga
    27241 cgtttgtgag aaggggctct caaccacttc gacgggttac agacggcggg tgttgctctg
    27301 cttcattgta ttgacctgat tcttgaacat atattaacct actatgtata aataaaattt
    27361 agcgctgtta catgctattc gacatgccat gatgaaccat ggtgttgtga gctcaacaaa
    27421 gtgctccgtg gcggcgtggc caaggcccga atgcagttac ggaagcgtgt gcatcgagct
    27481 tggacgcgtt cgttatcggg gatcggttct ctatcgggca agttttaagt ttaacgttgc
    27541 agactgtggc tgttttgttc tgtagcgcca gcgtagatct acagtgagaa gtgcgaatga
    27601 agccacaaaa gctacagtgg ggcttccgct gagggtatcg tcaatggcct ggagggcggc
    27661 caccagctcc gtctgtccct cccaacgtac acggccatct cagcgtagcg acccccgttg
    27721 agacatggcg tcgccagctc agcatagtcg accgatcatc ttgatcgtct gccatgctct
    27781 ctcagggcac cttggcccgc tcatccgcat tgcagatgga ctgcatgctc ggcgttggca
    27841 actggccttc cttgggccca ctgcacaccg cgcccgcatc gagtcgacag gagcagagtt
    27901 cttccctcta accggggatg cggatctcaa tgacaggctg tactatgaac aacacgcact
    27961 gcccggttat gattccctgc attgggttga gcgcggcaaa attgacctga agctacagtg
    28021 cctagacccc ctagtcaccc agtgggaaaa cttcaagtct gcgcttgcca gcatacaaca
    28081 ccgggatcca ggacgacagg tcatcgtcgt tgccgaagcg tttttcctag gcataatgcc
    28141 gctgaagtat ggtgcaccgc tgccctctgg gatcgcagcg cccaagacgc tctgtatttc
    28201 cgtcaccgtg ccggccatta gaagcattga tctgccgccc ttcgtccatc cgttgcggtt
    28261 tgaccagaca ccagttggcc gcgaacgcaa tagacagatg tgggagagga gggagaagag
    28321 ttcaaagccc ctaaccgagc tcttagatca gaaattgatt gatgctggtg cgacgaagac
    28381 tgtgggggaa ccgtttcttg ctggggcaaa ttataaatgt catgcgaaaa tcatacagct
    28441 tggagttcct gggtttgaat atccgcggag cgactggccc tctgggttca aattcgcggg
    28501 cctcgtccag ggagcgcatc agggcccttt ggcacaagac cctccgttcc catggtggaa
    28561 cgagctgaaa accaactcag cactgcaacc ggcagataaa gcgaggaaga aagtaattct
    28621 tgtggcccaa gggacagtcg aaacaaatcc ggaggatttg atcataccga caatactggc
    28681 cctcgcgggc cgagatgacg ctctcgtaat tgcagtcctg ggctggaaag acgcaaggct
    28741 gtccgacttc atcaaggtac cggacaatgc tagagtggct gactatcttt catatgatgc
    28801 cgctctggga catgcagacg tatgggttca caatgccggc tttggtgctg tgaaccatgg
    28861 catcgcccac ggagtaccca tggtcgtagc aggggaagga atggacaaga cagagaacgc
    28921 aaggcgtgtt gcgtggtcga agattggtat tgatctcgag acggcaaagc cttctgtaga
    28981 acaagtgaag agtggcatcg agagagtcct ctgcgaatca attttcagag aacaaatcag
    29041 ggagcttcag gagcaggcgg agcaaatcga ctgtatagga gtgattcatc aagagatatc
    29101 gggcatggtc ttttagacag caaaggggat atttccacag aacgacgtta gaacgacgat
    29161 caaacttcag gtctcctagt tcggttggag tcgtatcaag atgaactaat cgacagcggg
    29221 tgatcatcca tttggtctaa tcaataattt gttccatctt gtgactgcat actacggatg
    29281 ggcgcttatc ttagtctagt tcctcaaatg attgcaattt acgtctggat gacagtttgt
    29341 acacttactt gcttggtcgc ttatctctgt gcggaggaca taaactgtca tccagacgta
    29401 gattgcaatc atttgaggaa ctagactatg caaaagaaat ggcattggaa ttgggggctg
    29461 ggatgcgaat gatgagctct gaaacatggc cggcttgcta ttcacataac catacaagtc
    29521 ccgtttcact gatttcgaaa gttgtaatta agctgctttg gggcaagttc gcatcgcgac
    29581 gtagtcccaa ttctacttaa cccagatgca ggatccactc ttgactgacc cgcggacgcc
    29641 gagcgaaaac aaatcagatg tagcaactga ttttatcata tatcagcagt ttctgacggc
    29701 cgcctcatag agcggtatct ctttacaatc ggcggctaga caggaactca tcagacatgg
    29761 cttcgcagac acatcttgtc accggcggta gtggcttcat cgccatccat ctggtgaatc
    29821 agcttttaca agctggatac gcagtgcaca ccaccgtgcg cagcttgggg aatgcagtca
    29881 aggtccagcc actgcgagat ttacaagcca agtaccccgg aaaactcgag ctcttcgagg
    29941 cagatcttct gaagcccggc tcctttgagc ctgctttgca aggctgctcg gtggtccatc
    30001 atgtggcttc cccgtttctg atggccgaga agatcaagga tggacagaaa gaaatggtcg
    30061 agccggcttt ggaaggagcg cgcaatgttc tgaacagcgt gaacaaaacc gaaggtgtta
    30121 aacgggttgt tctgacatcg acaggtaaga aggaaatcta gccaagctcc gccatgtttt
    30181 gactacttaa ctaagacaag tcagttggcg ctatttttgg agattacatt gatgtcagag
    30241 gaatgaagga taacgtcttg cacgaagact acttcaacga gtcgagtact gttacccaca
    30301 acccctacca ctattccaaa gtcctcgctg aaaaggaagc gtggaagatt cagaaggctc
    30361 aatcacgatg ggatatggtt gtcatctgcc cgggactagt cctaggtcca tctctgacct
    30421 tcgggtctga ttcgggaagt cttttcttac tggacgagct gttcagcggg cagctttggt
    30481 ttggtgtgcc cgatctcagc ttctgcaccg tagatgtccg ggaagtcgcc acagcacata
    30541 tcaaggcggc agagaacccg tcggcaagcg gcagatacat ccttgccgag aaggagatgg
    30601 cgaggtttac tgatatttcc caacacgtga gagcacacgt ccaacgccga tacactctcc
    30661 caaagcacca attgcccagt cctttggtgc aagttgtggg gccgctgttc ggcctgacgc
    30721 ataaatggat tcgtgccaat cttggaatac gattttcggt tgataatgaa cggagtatca
    30781 aggagctagg tatagtatac cgcccgctgg ctgagacact ggatgcacac tatcaatcat
    30841 ggattgagca gaaggaaaac cagtcagcta agataaagaa agatgggaag taggtgtagt
    30901 aatgttattg cgcagatgga aagttgtgaa ggacggtaaa gttggtcatg tatatcagtg
    30961 gattttgaga atgtatcgta atacaagtat tttagctctg tgcactactt gttcgtacta
    31021 gactgcacag aatctgaaaa tgccctgatg attttgcact ctgggcacgt gcgactagag
    31081 tagagaagcg tcgttcgaag tacactgcat tggaggtcca acttcaaaaa gcctgctgga
    31141 gaagttgtaa tctataaagc acccatatga gtgttgcaat acggcaggtc gtccagcgcg
    31201 ggaccgaagt cagacttggc cttgtaggat tgtcggagcg gggctcgttg gggaaacctg
    31261 cacgagaaga aatttacagt attgaaaccc cgggagacac tgcattagca ggggttatag
    31321 tccgtagtgg ccccggagat ctaggcttag actcaaaaat atccctgtct tttacattgg
    31381 ggtcgtcctt taaattaatc attaggggtt cgtcccgcac ctcggtcgag cccatgtata
    31441 tcccctctct tcaaacttca agttatctca ccggaatgag ttgagaagta atcatgaagg
    31501 tgtcacagag tttcttgtgc gctgcatcct tggctggaat ttctgtatgt ttctctacca
    31561 cggcgagtgc aacatattgc gtgggaatca atgccgtccg cccgcagtgc aagacccagg
    31621 agtcggcata ctaccgagat gtcttcttct tgggcggcca atacatccca agcggtacat
    31681 cgttcatcat gtcggaccag ttgtatgtcg agaaattgac accgctcaat ggcgtcgaca
    31741 agccgtaccc tcttgtcttt atctccgctg gtattccatc cggaagcgtg tggctcaaca
    31801 cgcccgacaa ccggaaagga tgggccacgt atttcttgga tcaaggatat caggtataca
    31861 tcatcgacat caccgccaat ggacgtagtg ggcaagagga cctcagcaag tatcctctgc
    31921 ggattgggtc gactgtctcc atccatgaag acggcttcac ggcgcctgaa atagtcaacc
    31981 ccttcccgca atcacagggg cacaaccagt ggccgggcaa tggcacgaaa ggagacccga
    32041 tctttgacgc cttctttgcc gcaactgtgc ctttgacatc caacaagacg gctctagagc
    32101 tttccatgcg cgcaggtggc tgctatctgc ttggattaat tggggaatcg tacctaatcg
    32161 cgcactcgaa cggagcatct tattccgcgc tgatgtccga cgaatgcccc gacctcgtcc
    32221 gtgcaactct taatctcgag cctgggaata tcccctttca gagtctgatt ggaaattcga
    32281 ccacgcctgc cgttggacgc actacggccc gaccctgggg tctgaccgag actcctctta
    32341 cgtatgaccc gccagtcacc aatgtcacga cggacctggt cacagttgag gtcggagttg
    32401 acacgcctgc gctccggtct tgctttatac agtccaacac tactggaggc ggcatccaca
    32461 cgcttcccca aatcgccaag gtgccgtacg tgatgttcac ggcgtcggcg tcacctcata
    32521 ttacctacga tcactgcttt atatcttatc tgagtcaagc tggagtgacg gatgtgacgt
    32581 ggataaagtt tggggatctg ggtctcgaag gaaatggtca ctttttcttc ctagaggtga
    32641 acaatatgga gttggtcaag gtagtggaag cagagatcga gaagaggagt tgaagaaacc
    32701 cgcatgtaat tgtcgtgtat atcacagcga ataatctaca atacctaatg aaatagatga
    32761 tggacaatac tgtgcacaaa tggagggcca gggtctaggg cgaggaccat ggctaggtgt
    32821 gtatctatta ctaggctgac atgatcaacg tctagagctg gtgaaacatt ctgattaaga
    32881 tctaaccaga atgacatttc tcggcacgta catatagacc aaacgggcgg gtaccataca
    32941 ggtatattac tacagctagc gaactatagg cagtaggtat aatatagttc aaaacctaaa
    33001 aacccatgtc gcataatatg caatcacgga tgaatcagga catttctgtt ctaaccttaa
    33061 atacgcaact tgttccacag tctaacacca catcaggcta cactagatca gaccacaaac
    33121 gatcgtgatg gggttgcgca atagaaaaga ctccagtaat cgttttcact tggttctttt
    33181 cgacttggga aacccaacat gcagctgact gccctaaatc ggggccagat gtatcgtgac
    33241 caatgaggag ttgagctaac ggctgacttg catcgcgacg atagctgcgc cccaacagca
    33301 gctatttaac agtggtagca gtcccaactc cgtctgacct cccgcttgat ggcagttttc
    33361 tgagttaaaa aaacaaccat gtccttgtcg ctagacaccg tgttccaggt agtcgagatc
    33421 gcccagaagg ccatcgagat ctatgagcgg atcaaggatg tgccgcggga gatcgaggag
    33481 ctcggcgagc gcatggtgct gctggagaac gtcttggccg agctcaacgc gcatctgcgc
    33541 agcaagggcg agcatgcgct tgccgatctg tcgcccaagc tgaagggcga catgtccaag
    33601 atcatcgctg ccaccgagaa ggactgcgac cgcgtctacg tgctcttcga catgttcgag
    33661 cagaagaagg gtccgttcgg cgtccagttc aaggacaacc ccgtggccag cctggtggcg
    33721 caggcacact tcgcgctggg agggccggcc aaggagctgg aggccctggc cctcaagatc
    33781 gaccagcact gcaccgatat tggcaggcgc gttgaggtga tgagcttgca aggagtgcag
    33841 gcaaaccatg atctgctcca gttgatgcgg aaagaaatag aggcattgca cagtgaactc
    33901 aaagcacggg acggcacggc gtctcctcac cgtccagcgg gagcaacaga gtccctgagt
    33961 ccgccggcaa gcgtgggcaa gcccgctccc aagaagccaa agccacagcc cgccctctcc
    34021 ctgccgccgg gcaagagcaa cttcaaggtc atcttcgtgg acccgcataa cctagggcgc
    34081 agcatctgcg cggaaacgct cttgcagcta taccggcaca ggacgcagac gaagaagggg
    34141 aactggcgta tcgaaaccat ccactcggcc gggttcttcg tcaagcaccg gggcgactgt
    34201 acggacctga tcgagaaccg gatgagctac aagttccgct cctacaagct ggcaatggga
    34261 agcggcggga acctgcccaa cgccatcgcc acagcggccg tattcgagaa cagggcattt
    34321 gacgacataa ggccgttccg caccacgctc cagggtcggg tagccgcccg caagtccatt
    34381 ggcatccgga gggacatctt caagacgtac gaccacatag tcgtcttcac gcaccgcgag
    34441 tacgacaaca tgctggcgct gcgctctgcg ctgctggcgg cagaaggcgg cgacaaggcg
    34501 gcggcggcag cggcgtataa gggccgtgtg gtgcatctcg gagcgtacct gacgcttgat
    34561 gacagcacgc tggagatcgt ggacgcgccc aagaacaagg aaggggttca cacaaggccc
    34621 gcgtgggata agaaggtggc gcagctcaag atcgccctgg agacgtatct gaggagggag
    34681 atgggatgga aaccaccgcg ggctcaggct cagagctagg cctgtctttg tccccatcca
    34741 gaacatttgg aaatacaagc cccgggagaa cgtgatggcc cacacccgag gctgttgcca
    34801 agtttcacgg tgaccgctct cgagacgatg taagccggga tcttacccga ttgacttgtg
    34861 aggtagaggc actacgtgac agtggggagt tcaacttacc aaaatatccc atgtactaaa
    34921 gaaacaccac atcaccatct gtgatgtggg aaccaagagt atctatggtc aaagaataat
    34981 ttccaagtcc aagggcgagt gtccaagaag caaaaggtat ccattaatgt gcggccaaca
    35041 atccctaacc aagtcccaca gcgtggccac aattccacgc tatactagat agataatcaa
    35101 gaagcccgaa catagaccca ataagcaagt cctcgtgatc tcatgccctc atcaacatgt
    35161 atacttgggt tgccacccac ccaggttgtc tgtctttcca ccatgcaagc atttagagtc
    35221 gtcatagaac cccctcgcgc cgcagtagcg tgctgcgccc gcctctacct gtcgaggaat
    35281 tgctcccgct ctctcattaa cttctccgtc atctccacca acttgagcgc acgcgtatgc
    35341 cggaccatcc ttgataagcg gcgcacatac tctctaccct tcaacccacg cagtcaccca
    35401 cacgctagac gcgggccttg cggccgcggc tgttcttgcc gtcggtaccg cggatcttct
    35461 tggtgccggc ggccttcttg ccgggccggt gcgtgacggt gccgacgatc ttgtcggcga
    35521 cgccctcgac cttgtcgctc aggtggctct tgcgcttgtg gtgcgtgccc gtcgcggcgg
    35581 tggccttgtt cgtcgagccc gcggggcggc cgcgcttctt cacgccagcg cccgtgacgg
    35641 acgaggtctt ggtggtggaa ccgggcttgc ggccgcgctt ggccccggtg gtggcgctgc
    35701 gggggagcgc aagtcagtat tgagagagac aggacgagag tgggctatag gatgggaggg
    35761 gcagggtgaa gggtcttacg tggtgcggcg cttgcgctcc gggccactgt cgatggtggc
    35821 gtggatgcgc gggcgcgagc tgccggtggt agagcgggtt gatgccatgt caaagttggt
    35881 atgggggctt ttgacaaggt gttatggtct gcggcgactt caagaaggta tgcgatatgt
    35941 cgggatatgt atgcgacagt aaagggcaat gcggcgcgac gttcttatgg cgttatggta
    36001 tatatggctt ggacgtgcgg tcaggcgggt tgtttacttt ggatcagctg gatgtgggtg
    36061 gacgcatgta tgtggttgtg cggggacagg caacatttaa atgggaattt gcgacgcgtc
    36121 gctcacatgc tgggatctgc tggctgtaga aatctcaggt ccgtcctgct ctgaaaaccc
    36181 agataggccc aaccagatct gcagcgttgt gtgttccccg ggtctattcg agcgtgacca
    36241 gggataagga tcgctgggca atgaattgtt ggcatacatg acgtagcccc tcgagatccc
    36301 gctaacccgc ggctgcatac caacactaga acacgcactg gacggggggg gggggggggg
    36361 gggcgatccg gcatcacatt atacatgggt aggggggcag acagcacgct agcgtctacc
    36421 tggagcagaa gtattgggtg ctcgatacgg ccttgttaca gagcgacatc taattgggtg
    36481 cgtgagcgtg tgtgtgagtg tgtcaacagg tgctatcatt cagtgctagc tacccttcta
    36541 ttttgtcttc ccttcccatc catccatcca tcctcacaag tcttttggac gcttggctgc
    36601 agaaatgtaa gagctcccct tctcaatgtc caacatcctt caatatagtt tggtgagcgt
    36661 tgagctgcca atctcagatg aggcacgcct gcgaagttga cttcagctgc tatgtgcctt
    36721 gcacacgcct tgaagtatcc ggcttttcat cagcgcccaa gatgctatgc aggtctttcc
    36781 gtcagcggca gacgctttcc ccgggcaagg gcaatgatcc gttccagaat cagatgccct
    36841 gcctctccat ggcttccagc tccttgagga cagagccctt ggtctggatc ttcttgatct
    36901 gcgtgtcctc gagcttctcg ccgccggcca ggcgcatctc cagatcctcg atcgctcgga
    36961 ccttcttctg gaggctgcgg agcttcttgg ccatggggtt ctgcccaccc ggcgagagag
    37021 gggtctcgtt gatgacgggc acctgctgag ccggcgtgtg aaccggggcc tgggggttca
    37081 gcggcgcacc gccatcccgc acctggtacc cttcaccatt ccgctgcgtg ttgctgcgat
    37141 tacggcccgg gttgttacct ccgtgcatgt tgtttcgcga gcggctgcgg ttgtgctggt
    37201 ggttgttact gttgttggcg cggttgccac ggcgctccgg gctgcgtccc tcgttaccgg
    37261 acccaggacc ctgatcacca gccgggggag caaggccgcc ggcattgttg gcatcaccat
    37321 tctcaccggt cttgttcttc ttgttgtttc gcttcttctt gttcttggcc gcggccttgg
    37381 acaggttgtc gtctgcctcg gcaccgggga cggcgggggc agcaccgggg acggcgcggg
    37441 gcccggactc cataagctcg gcacccggca cctggcgacg ctgtcggccg aatccgttag
    37501 gtccgacgtt gggcgtgcca ttgctcacga catgggcggc gccaccttcg tcctcacgac
    37561 ggaagtgcag cggcgtcgac atgccacggg caccaggggg gcggtaggca ccaacaggct
    37621 tcgacggcgt cttgaccgtg cccagatagg cgaccgcaga ggcatgaggc acggggacgg
    37681 ggttgagggg gtcgccagcc gggaggttct ctggcaggca cgggcgccag ctcacgttgt
    37741 agagctcgac catgtcctca ttgtacatga tgctaccacc aacatgccaa agcttgacgc
    37801 cgttgtcgac tcgcaggcga ggagaggtgg tggccgtcat gatgtagcga ctgtcggggc
    37861 tccactggca gacgctgggg ttgccgctct cgatggtgca gatcttgcgg aagtccttgt
    37921 ccatgtcgta gacatcgatc tggcccgcca ggttaccgaa cccggcaacc aggacgaagc
    37981 gcccggtcgg cgagaagatg atggtgttgc ggggcgcaag ctggaacgag tgcatggcga
    38041 cggcgcgctg gttgaagatg gtggtcttgg cgggcatgta gccgtagatg acgccaaact
    38101 ccttgccgtt gggggaccac gtcacatcgt ggatggggcc ctccttgtcg agcgtgatgc
    38161 gggcgtcgaa gccgccattg gcgtacagca ggtagagtgt ggtctcacca tagtagctct
    38221 tgttggactt gtcgacgtct gtttgcgcca gcacaatcag agacgagccc acgctgttcc
    38281 acttcatctg caccttgtcg cccttgaaaa aggtcttctg ggagatgggg ctgtggaact
    38341 ggggcacgtt gaagaccttg acggcagccg gctggccctg ttgtgagaat cggtcagcat
    38401 gggacaatgc ggggtgagga gcagcacacg cggtggtaga cggggttcat gggtaggaca
    38461 taccttgcgc tctgggacga agacggcaac gttgtggctg gtgccagggg ccagggcaaa
    38521 gtcggtgacg ccctcgacgc gcagcttgtt ccagaccgtg gtcaggtcgt ggctctcgta
    38581 gaactgaacc tcattggtga cgcttcgggc gcagaacttc tcgtccgagg tgtattgcag
    38641 gttccagccc gcctgggact tttggacgaa gcgaccgatg ggctgcttct cagcgccctc
    38701 aggcagctcc tcgacagtgc gccagatctt caggttcttg gtggcatcgc cgttctcgtc
    38761 cttggagggg cgctcccagg tgctgaagta ggtgccgcgg ggcgagaagg cgacctcgta
    38821 gatctggacg acggggacgg cggtgatgac gtggccagcc gaggcgtcga cgacggcgac
    38881 ggtctcgttg gtggcccagg cgaggtagcg gccacagggc gagtagacac aagaccgcag
    38941 attcccttct ggcttgacga aaccgggcac aggctcgtag acgggggcgg cgtcggtgac
    39001 accgatggcc ttctgggtcc ggtaggcaaa ctgcaaagga tacgccatga ctagtcaaag
    39061 tcacaggttg atcaggctct gcaggtggga ttgtgggtgg gcttgggcgg attgggttga
    39121 attctttcag agacggattt agttcaggct ttctggtccg gggacacgcg gagagtcggt
    39181 tcgatgaagc ctggggggca gaggacagcc acacgggatg cgacaaggct ggccagagag
    39241 gatccttccc tttgtcttgt gtgggctctt tttgtcttcg cggcgtggag gtgcgtgcga
    39301 ctcggcgggg cgacaaagtg gcagaatctg cagacaggcg tcgcggctca actgggtgat
    39361 cggatttagc taaaaagcaa tcgcgcagct gtgtcaagag gcttgtcgtc gtcggcgttg
    39421 ggcccttggt gctgatggga tggtgctcgt gctgatgctg atgatgccgg ggctgtgggc
    39481 ttttcggggg ggtcgtcaaa cagcagggca cagggcacac gggacagacc agttgggggg
    39541 cagggaagaa ccaaataaat gcgtctaggg aagaatcgaa gggaaacaca agtcacccag
    39601 agggtttgat tgaccgacgg ccagtgggct gacgagtggt gatgatcgcg gagcgtgcaa
    39661 tgggctgggg gaggagagga agggaagggg gagagagaac cgtccgtcac atttccaata
    39721 tctgacctgg ggggtcggtt tttttttttt tttttttttt ttctccctct ctttcctcct
    39781 tcgtctgtcc gtcgcagact tcccccagct gccgggacct ggcgaccctt gattcagtgc
    39841 tgcattttga ggcgcaagct gacaagtgcc caacgaaata gtggcgcagt ccctgacttt
    39901 tacttgactg gcctccagct ccagctgacc cataattaaa cacggtcaac ctggaagtgt
    39961 caggtaccta cccaggtacc tcttacgggt gggcgtgcag cccaacttta cctttggtcc
    40021 ctagggcacc tgaagggccc cgcagttagg cctctccgtg tgctagactg agtccatgag
    40081 tcaactaact ctccatcgcg ttgctaatgc atacacagta catacatatt tgaatcccgg
    40141 cttgcattat cgacttgcat aggacaacac gggtagcccc agcttgataa tctgggggag
    40201 aggtcgaatg catttggttt gcaacctcaa tgcatttcac accaaaccgc gagcccgtcc
    40261 cgcttgtggg cttcgctgat gtcgtcgcgt gtctgctgct tgtttccatt gcactacgct
    40321 ggccagtggc cgtccaggtc ctccggcgca ttgacaagcc caatttgcga gatccatggc
    40381 ggctcacgaa aaacggagag tcaatcagca atgctttcac gcacggcact cgttccgaag
    40441 tcgaaggatg cctatgatta gtctgcttgg tttatccagt gtggccagga tgttccgtgg
    40501 cactggtccg tgaccataag gtcaaatagc tgatcctcat ccgtcaggcc tccaactagc
    40561 ctttcttggc tctcctgtgg ctttctcgaa atcagatata ccacagcgcc cgggctattc
    40621 tcgtggaata cccttccctc gcccaggcat gacgtattga cgaagccgga gtgggtggaa
    40681 gccgatgaca tcgcggcccg cgcgtgctta gcttccggat tctcggaggg tcttccgtcc
    40741 gtccggaact tgaacggccc gaaaaagtgg ccatcattcg gcattcagcg gtacatatat
    40801 caaggtctat cacggtttta cggagtacta tgttgccatt gaccacgtat actttagtgc
    40861 ggtcggttac agcctcacgc cagcaggtcc caacaggagg cgccgtgtat cagagtcttt
    40921 tacgagcaat gcgacatgtt gtcttacata ccattccaca atcaggagct catgagtgtt
    40981 aaagatcaat caaccaccag caagctaaac ggacggacga cgggtcattc attggagagc
    41041 aaaccttcat gtatccgggc ctacgtgaca atagcaatga aaatccctca cccctttact
    41101 cggtaggctc tcctatacat ctcatctacc tctgctaagt agtatgtgcc cttactaagg
    41161 tgctccacgg aaccggtagg cagatgtccc tttttgccat aaagaaagtc tcgtcggttg
    41221 cgtgcctgtg gccgagttag cacaccatcc ccatttggtg tgagaaatgg tcacttacct
    41281 cctgatacgc ttctggtgac gcctgcttcc tcgcctcgag tcttgcaaca agatcgagct
    41341 tactcttcat ctcctccacg ctgccaacga ccttcaggct gaacatggag cttgacaagc
    41401 cgcttccata actgaacata ccaatcgtct tgcctttcag ttgtgtgctg gttccgaagg
    41461 tcaacaagct gcacagactc gagtataaac ttgcggtgta catgtttcca cattgactgg
    41521 gtaagtgagt ggccggctga actcgttggc caaaccgctt cttcgtcaaa ggcaagaagt
    41581 gtcggtttat ctcggcctcg ttggcagtat ctttgagctc cggaggtaca tccttgaaca
    41641 tcgcgctggt tgggtccgca aggaagtcgt tgaagtacag gcgggcgtag gacttcatga
    41701 cggtcttgca ggtaggtgaa tgaaaacaca tgtagtcaaa gcggtcagca ggcgattcaa
    41761 cactcgcagg tttcccgctg tcgaactcgg catcattttc agtgccatca tcgtgggtct
    41821 ggccattagt gccattaacg gagagcactt tctcgcgagc caggtaggca ttataacaac
    41881 cgtcaagggc ttctccgtaa caccggagtg acaaatgacc atccacgtat gggtattcct
    41941 tggagaagtc gggtttgtag aagtcgtatg tgtgtctcat ataattcccg cgcaatccag
    42001 gttcgatctt cagcggcgca tttgggccga tgagcatggc aacggagccc gcgccacctg
    42061 ttggcttcgc ccggtccgta tcataagctg cgatgtcagc agcgacgacg atcgcatcgc
    42121 ggccgtccca tgcagaagat tcgatccagt ttacggcgtt gaacaaggca ttggttccac
    42181 catagcatgc gttgtaggta tcggcacctt caatgttcgt gttgtgtcct tcaaacagct
    42241 gcatgagcac agacttgact gactttgact tgtcaagaat ggtttctgta ccaacttcaa
    42301 gacggccaat cgacgaagga tcaatgttgt actttctcaa cagaaatgaa acagctgtca
    42361 gcgcgagaga gtatgtatct gacacatcgg cattagcttc agtggagagg ctcgggatgt
    42421 gaccaccact gagctgcgct actgaccttc acgatcatcg cagaaactca ttcgtgtttg
    42481 gcccaggcca actgtgtatt tcccttgaga caccccatca tatgtctcca actctgcttg
    42541 gtccacgtac tttatgtccg caacttataa gcctcagact gcctcgtagt taatcacagt
    42601 gtatgaacga acctggttgg gaaaatacac ttcgatcccc ttgattccaa cgttcttagg
    42661 acgagccata gtgatcacca cacctcaaag agcgcctcaa gcaaacttat taggatatta
    42721 tgggttgatg tcttaagttg cgatgcacca acagcctgct attttatgtg cagcagcgca
    42781 aggcccagtg cttgacttat gtagtactca catttcatgg cccggacact tttctcgagc
    42841 agtaatatct tcctatggct gtgaaatgac ccgaggatga tgtgtggcat cttagatcgt
    42901 tcttggattt attcactcct gcatggcccc cgttctgaat gatcacgtcc gagaggaaac
    42961 atgcttggca ttatgaactt ctcttgaatc gagcgataat aacacgaaag ctactcggag
    43021 cacaagctag agttgttcat gagaagcact tatggatatc tgagttgctg ttgatgaaat
    43081 acaaactatg ggctgcacta ctcccttacc atcatctact tggggaaaag aaaaacctac
    43141 gttcagccct gctctctaag ttcagcgatc atcccgatga ccactgctaa gtcacacgct
    43201 cacacgccac cacgacaccg gtatagaaac aaaaggtagc ccactactgc tttctacgcc
    43261 ataccttccc agaccctgaa cgttgtgtaa cagttgggcc tagcatcagg tcaaagtctt
    43321 acgcgccggt gaagacagct gtcctcttct cactgaacgc ctggagtgct tctgtccgat
    43381 cttttgtccc gagaacggac tcataagcag cattttcatt ctgctcacaa ctggcgcagg
    43441 tatgtgagaa agcgctgatc acagccatcg cggcgacagg cccaccgctg gctatttctt
    43501 tcgcgagtac gagactggca tttagagtaa gggcgcgttt cagcgacgca gtcaggatat
    43561 tgttggcaat gtcagtcgtg acaaggcgat tgcacaatcc catggccgca gcctcctgag
    43621 cctgcacttg gcggccggtc aaaataaggt cgagggcatg tgacataccc actatcttcg
    43681 aaaggcggta ggtgcctcca gcgccaggta taatcgcaag cctagtttcg ggcaacgcaa
    43741 ccacagcatc agaagagaag atccggaggt ggcaacaaag cgcaagctcg aaaccgccac
    43801 cgagcgcctt gccggataca caggcaatcg acggcacggg caaggtggca agacgagtga
    43861 acagtgcccg caggtcagtc aagaactctt ctgtttcggc cgggctcatg agtttccgtt
    43921 ctttcaagtc ggctcccgcg cagaagacgc catcaacagc acttgcaaga accagtgccc
    43981 gagtctcagc cttgccagcg tcggtgtgta tctcttcgat ctcttggctg aggtccttga
    44041 gcaactgccg cgagatcgcg tttctagctt ggggtcgctg aagctcaata attttgatgt
    44101 tgccaatgtg tggagcttgc acagtgctta tgaccagcgt gctggtcgtc ttcacgacga
    44161 ctatctggcc aagctcaaga tcatgcagtc ttttgaccac actgttaagt gcgtgagaag
    44221 gaagcgaagg tcgtgttccg actgcagcat cttcatgaac tactttgcct tgcgcgagac
    44281 cttcattggc gactatttcc gttacgccat tggcaattgc cgcgatgctt tcatgagcaa
    44341 caccgtttgt ctccctctgc gtgctttcaa ccttagggat ttgctcaatc tctacttcga
    44401 ctgcgctggc agttccgttg gtgttatcag cagggatggt ctcgagcgat ggttgggatg
    44461 agttactctg ggggtttgcc atggattcac gtgcgagact ttctcctccg gtaaagcggc
    44521 agaagaacgg atcctccatc agacattcca tggtctcgga tgtctctgtg agcataaact
    44581 cacagcttcc gtcagacagc ttcggcataa tgatgacggc tccagcttgg gttccggttg
    44641 ctggcagacg taaagccttg atatgaccat cgccaaacag gggtccaaag ttgatcgaat
    44701 gcagattgaa cttcagtaga cttgtcaaga tgataccact cgtgtgcata gactccagaa
    44761 tcttcatgcg tgtcggagat tctagaatcg ttcgctcgat gtatcccacc aagtcttgga
    44821 acttctctcc cgtcattgat ctgatttggg ctcgtatagc tcgcgaggca gaggcaaggc
    44881 cattctcagg atcagccatc accgaatact gctctgatgc ctgtgacata tacacggcat
    44941 tgccatagaa ctgctcagtg attccaagat gggatctgca gtccaggggt tgtgccacat
    45001 ggatttcagc accagcatca agaattcctg cccgatttcg ggcaagcatg atgctgcgcc
    45061 atatgaaccc agatatagca tcattggttg agaaccaatc ttcggaacca agagacgatg
    45121 cagaaacaat ctgcttcagc tctgattggg ccttggtatc tatacggaat gtgcgacaag
    45181 agttcttcac attgtgtatc aaggagtgcg ccaatgatgg tgacgaagtc caagcttcat
    45241 gctttgagat atcaccagga agtcccctcc cagagacaac agtgttccga tcagagtagt
    45301 acacagtgtc cctgactttg aggggatgtt tcgtctcccc tgactgcgcc ttcctgaact
    45361 cctcggcgaa gtctccaatt atctcagtca cccctcgacc atcggccgca tagtggataa
    45421 tggagacgac gagtagcaga ccgccttcta cgaagttcgc ttgaaaacgg caaacgtcga
    45481 cggagctggc tcggaagtat ccaacctcgg gaaggggaca tagctgctcc gtgttcagga
    45541 gttcctgaga aaagttcgat tcggcgagct tagaaaagct caggtctttc gataggtcct
    45601 tgatgacaag atgcgcagca ccctcaggaa tgattttgcg aatccatggt cgaccacctt
    45661 catcttgcga ggtggtcacc acagtcccag cgaggaaagg gacgcgttga atggtattgt
    45721 ggaatgcgat gtgaagatag tccacaacat gttggcggtt aacgtcggaa ttgagttgga
    45781 agcacagaat tcgctttgaa tgggtcggag gaaagagctg atcgcaaaaa gaaagcttga
    45841 cctcgaaagg agggcaacca acagcaaaag tctgatccat atcgcccaaa aaatcaggtc
    45901 gaacgatttt tgagatagga tgtgaatctg agaattaagg atcgactgaa gcagcaatcc
    45961 acattcattc gatcatatgc tatgccacgc ctttggaggg cgaaagattt tgaattatat
    46021 caattctctg cggcggtatc ttgtctcgga ctgagcgaac ctctcccact ccacgtggcc
    46081 accatgcctt cttcccaccc gcaccagact cccgggattc tgggcatttc tcgtaagcca
    46141 cttccatcga agggggccgt gagcttccac gcggcaaggt tctttcaagc ttagataggc
    46201 tgagtgtgcc atggtctgtt gctgttcaga cattcgccga ccaccatgaa gcttaggccg
    46261 cttcatcctt gcacctgagg acaaatcctt cagctgatga gctccattct tagaccgtta
    46321 accctcacag attttgagac cttgagcagg catcgatggc aggatcaagc caccggaact
    46381 tacggccagt catcaacaac tttgccgtat agttcccaca tcatctctgc ggaccgagtc
    46441 catcagtaat ccacatctcg gctcgtttaa gagtaaaaga aggaacgccg tgcaatagtt
    46501 ctttgtattc gacgatgagg acaagattta ttagacccac tcttggaaga gataggaagg
    46561 cagccgaggg tctgaaccaa tcggttaact gtcccgagcg aagcaatcaa gcttttggcg
    46621 gtcatgcagg ccagggtcta gctgaaatgc aaggctaaaa taccatgcca ccatgatcag
    46681 attatagacg cacgcagaga cctgtcgggg acttaagtat catcgggcgc tttttacacg
    46741 attgatgcat cctttacccg caccaagcga ggtatatcgg gggcgcacat gctcgcgcca
    46801 tatttcgcaa tgagcaatga agcccatgtg gcgcatcctt ctgcgggcat ccttcggcag
    46861 gcatccttct gcagggatga caggtgggta agcatgagtg gtaatcggac atgaggttga
    46921 actcttggct gaaaagtaac ctggcttatc tgtgaaaatt tggcgagcca aattgtgtag
    46981 gcgtaagcgg actagatggc ggactatcgc taacccacaa agagcttgcg tccgattttc
    47041 gcttagttct gttcaacctc acgggaaaga tttggggtcg ggggcgggca gagttcgcgt
    47101 agccatctac ctggcactct agctctgggc ctaaaagatc gtatacacag cgcaaatacc
    47161 acacacttag caacttgaca atgtctaatt agcgcccttg ccgcgatggc aaattccaca
    47221 ttcagatgtg tttgtgccga agaggcagcc agagcctggg aacaactcga gaaaacgacc
    47281 gaaattgggc ttgatggaat tgtcgcagcc agtgctcaaa cgatacagtt caccgagcaa
    47341 gcaaaatcat gcgcctcgca cggtccttcg gttgagaatg acatcaaaca caccatgtgg
    47401 cgaatataca agaagttagc tgaaatgttg gagatgatcg caatcaacta tcttggtgca
    47461 ccaccacctg tcgaaacact caagttttcc agcatgccca cgtcacggga ggctgactcc
    47521 cctacatctc agttttcgcc ggtcacggaa aaaccgaagt tcgcaactaa agttacatac
    47581 ataccatgcg aaatggcctt gggggaacat gagctggacg agagacagag aaaggcgttg
    47641 gcgctagaca tgatctatac gacattggaa aatctgtgtt ctagttttaa aggaatgcaa
    47701 caatcgggag ttgaacagat cagccagata gatacgaaag tcttaatgct gttctctcaa
    47761 atgtcgagac ttttgaatag agtcagtact gccagactag cctctgcgta aggtggggtt
    47821 gcttgagagg aataattagc cttaagcgat gaatatattt tttcaatctt gattttgaac
    47881 cactatactt tccatcaaaa gaaatcaggc cgtatttgaa acttttggaa tactttcatt
    47941 caaacggaaa tgcttgagca gtcttgcata atgtctctag aaatacaatg actcaaatag
    48001 ttttacccat ccaaatataa tcctaccatg cgcgaaaaag atggtacaaa agaaacgcta
    48061 tctagacttt agttctctcc gccgaaatct atatgaccca tcaggcccta tccaggaaat
    48121 ctgtctgcat gccgatgtcg caaatctaag ctataagtat ttgaaaagct gatggaggcc
    48181 ctatagcttt aagggtactt cgtatctcag aatcctcaac atattcaagg tggctgtaag
    48241 agagagtaaa gggagtccct gccagctaat gctgtaacac aagctaaggg gaggctgcct
    48301 tcgctgctgc cttggcttca tttctcttct tgacgtctgc ttggcgcacg cttttccatt
    48361 ctgcccccag tgagatgata aatgctatac cagagagtgc gatactccaa atccaagccg
    48421 ctctaagacc attcatatac gcgccaacca cagtggaaag atcatccggg tctgggaaag
    48481 cttgacgaag cgaacctgca ccagcagtaa gcaccgtagc tggtgttact cttggattat
    48541 cgttgggcag cgaggtgact ataacattgt tcatgatgtt tattgccgca gagacaccga
    48601 tggtaccgcc gagaaattgg aaaactgcgg atcgaagcag ttagcataat tcatgaagga
    48661 tttaggagtt tatctttctt acaaagtaca attgcaacgg ttacagctat gtccactcgc
    48721 ggggatatag cctgcgccac aagaacattc aactggatca ccagaccaga gccaatggca
    48781 gccagaacct ggtaaccgat gtattctcct gccgtggatt cgggcacaag cgtgtagatc
    48841 atgccggagc caacagtgac aaagatggca ccgaccatga gataaacctt atagtaaccc
    48901 atctttccaa ctagtatgga tgaagcaaaa ctgatgatgg ctgatttgca gaatcggtta
    48961 gccggctcga tcttccgata ctggaaagtt gggtgactta caagtcgtga gcactgtagg
    49021 taatgtacga acaccagact cggatggcga tactccttgc ccagcctgga agtatatagg
    49081 gaggttgtat gtccgcgcaa agccaccacc ttgggcggtc aggttaaaaa gggcaagaac
    49141 aaggatagtt cggcgcctca aaatgcgagg aacaagcatt gctttctccc cttgtttcca
    49201 ttcccacgct gcaaagatca tggctatcaa aatagagcca atgatcagcc caatggagaa
    49261 tccactattc cacggtcgcg tgagacctcc ttcctctaaa accaacagga gacacacaac
    49321 agaggggacc aagatgacca ttcccgggat gtcaaagaga gatggtattt ctttcccagt
    49381 tgcatgagcg acacgggaat gagccggcgt cttgaacaga agcagaagaa cgaggaaggc
    49441 ggccccgccg ataggaagat taatccagaa acaccatctc cacgtcaagt attgcgtaaa
    49501 cagcccgcca agtacaggac ccaggaccga cgacaaactc cacactgtgg atgagagacc
    49561 aaagatggcg tgtagacgtt taggtggagt gatgaaagct agaatcgtga agcatccgct
    49621 cgtgatacca gcgccaccca ccccctggat cgctcgcccg acgatgagcg ccgcgctggt
    49681 gggtgataat gcggctatca aacttccgag ctcgaatatg ccaatacacg tcaagaaggc
    49741 aatcttgagc gagaaatact tgtacgccct cccccaaaat gcctggaatg tcgccagaca
    49801 caaaaagaac gcagagccat accatccaat ctggtcaaca ctgtggaact cgctcgatat
    49861 agtggggatg gcagtcgtga taatactctg cgccgggtag catgtcaatt ttgggttacg
    49921 tagagtggga agaacgtgga gaggtggaac ggaccatatc aagagcgaca agaaactgag
    49981 ccagaagcag ggaaatcgtg aataaacttc ccatcaatgg gccgggatat gaaactgccg
    50041 gagggccagc agcctgtgac actgccttgg gcgatggtga ttgcgatttt tcttctgtcc
    50101 cttcgttcga agcatcccca accacgccgt tggccttctc gggttgggaa aacccttcat
    50161 ggccagacgt gtttgcgtct gacggtggag gtgaagattt gcctgtcatg atgcagccag
    50221 tcttgacgat gatgcagctg ttggacggta tagcaacaac ttacaaagta acaaactctg
    50281 agaacttgta agtcagacgt cttggctctg gattagccaa aaagccacca cggtataggt
    50341 gttgttcaac tgcagctcac atctcggaaa acctggggcg gcactggagg ctctgatgta
    50401 aaaaggaccc gagatggatg ggctcgggtc ctttctcgga tcctgattgg ttgactcgta
    50461 gtcttcagct tcgcgtattc ttatgggtta gaccccacca ccaccacgac gcggccggct
    50521 cctttgcggc cgcgggcact aagagacgtg cccctgtaga tagttattcc ctatctgtct
    50581 cacttggaaa atcagctcat cataagccca catggtatct aagtagctgc atggtacttt
    50641 taacctattc agggacgtgc cgctggcgag cggcccgcag taatccgtcg ccgcccccgc
    50701 ggtttagatc tacccactac cttaacctac tgtgtaccgg tacgctgctt ggtatatact
    50761 agatcctgca gggccaagat cctaagtcaa ggatgtgtta gtaagcccgc caagcttcct
    50821 gacaccttcg atcaagcttt accaagcttt ttccaagccc ttccaagaga tccggccaag
    50881 gcggcgcaga caacgtggag agacaagggt aaagagatgg ttgtggcagt ccatccccag
    50941 ccatgatcgg actctaacct caattatctt acatacgcca agcgagagac gcgtttttgt
    51001 catccgcaaa gatagtcgtg ttcttcgccc gccattgaca ccacaggaag ggatcttcgc
    51061 cctgtaccac gtacgacctc acgtcagaca agataagata caaaagtcca ggccagtcgg
    51121 taagcaggct gctcattgac ctcgcaaccc ccaccctgga ggaaggaatt aacgtggcta
    51181 actcccttaa cctcccaaac tgctgctgcg cgctcgcggc ccagtaggtg ttcgggaagc
    51241 gcgccacaag gttgcattgc agctgcccac cttagtccga actttgagta gcctacacct
    51301 gagagcgtag gctgccagag atcctttgcg cggagtcaaa gaatcatgac gggggcgctc
    51361 gtgaaggatc agtagaacat ctttgtatcg tatcagagtc tttatgagcc gacaaggcga
    51421 ttcagtcctt gggttctcat ctaagtgcac cgaagtagga gcacccaggt catgttgcgc
    51481 agaatattcg ccttcaggac aagccaagtg cgagtagtag cacgaccagc atccttttct
    51541 cgctcgcctt aattgaacat gtcccagatc agacttcact catcatgcga tgcctgcctc
    51601 aacactaagg tcaaatgcag ccagtccaag ccaatctgcg caagatgcga ccagcacgga
    51661 cgcaaatgca tctacagcca atttcgcaag ataggaagac cttctagcaa gaccatcaac
    51721 aactcacctt ctcaaacacc gagccgcaag tccaagggcc acacagaagc aaggcagaag
    51781 caactaggcc caggggtgca ccgcttgctg cagcccaccg tccgctcagc tgtgcacgag
    51841 acttctgata gcctgcgatg tgatcaagat gaccaagacg gccacagttc ggggactgtt
    51901 gaggtctcat caagaactca tcaaggcagc tcagatttcg aaacacttcg cgtgaacaag
    51961 tcgccttggc taacagacga cgttattggg caaagtctcc agtctgcgct gcagtcggat
    52021 gtgacggcca acttcagtga cgacgtggag tgcgatacag atggggtgca cattgattgg
    52081 tctgccattg aaagtctgtt agacaacaac gcgccggcac taccattcgc tccaagcccg
    52141 gtgcagaatt tcgcgtcttc agtatccttg gcgcctggca acgcacaatt ctacctggaa
    52201 gacacaatcg tcgcatcagt ggtttcgtca gctggcgaaa gtcgacagtc gcccaccacg
    52261 ggcgcgcgtc ccgtgatacc ccatcagctg cctcttactg ctatagacgg acttgcactc
    52321 cctggaaatg agtacttctt caagccagga tcattttcta ccacaaattt tgaatttgat
    52381 ggttcgcgca ccacacccgg acaatccagt accgcttccc tctctccaag gacaccttcg
    52441 gtccacacca tccaaccaaa cctctactca atctcaagct cacgctgtac tgttcaatgt
    52501 caccgcgctt tgacgagcca actcacggag attagtgaga aacaagtgca agagtcaaat
    52561 gtcccccttg acatactttt gagactggat tatcacatcc gccagacacg agaaagagcc
    52621 ctgagctgca gtgcttgcct tgcaggctct cgacatgaca agaccctcat gttcatcacc
    52681 atggttttat caaacctctt gtctctcttc gagcagagct gcagtgcttt tcacggcgac
    52741 ccgcaaaggg gtgtgaatgg acgcgcaggg agcttatgtg gcgaggcgaa ccatgctacc
    52801 gtcgcgaaca accatcaagt ctcgccaagc ccgttgccat atacgacaag acctttgatt
    52861 gttggaagca cacggttggc agagagtttc aagctgtcct tttcgcgaca attagtgatc
    52921 atgtacgtaa atcagcaact agaggctgta actcagttgg gaaagatgct atacaaggtg
    52981 gaaagtgata atgtgagttt caaaatcact aaagaattac tgatagatgt atcggctaga
    53041 ttagagcggt tagctggatt cactgcaatg gtaacgaccc caggcagtag tgccatccac
    53101 agcatattgg ggtgaggtat gccaaaagaa aatcacactt tgtcatattt atagatgtgg
    53161 gtatcaatgt aatctttgaa aagcgggggt tcttggatta ctcgttgtgg aataaacccc
    53221 gcgacttgct cttatgtcaa cttttcaaac tgatccttac atttgaggat aatcaacaac
    53281 gatgaggaca gttcaaatac ttaaaacatt ctcaaaattg agacccaccc ggaatgccct
    53341 ttatgctacg acggtgcggt agctacccgt catacggatt gccgcatgtt cttcgacagt
    53401 agggatatga cggccggctt catcgacgtc atcgtgacca tccagtcttt tcagtttata
    53461 gtccagtttg ccgtcgaaaa agaacactac actataccta tcttcctccc cttgatttct
    53521 gacacggtgc acactgctct tatagtctcc tgctgtgagc atggacatca tatcggctat
    53581 gttgacgatg taaacatcct cctgaggcgg tactccgacc caggcacccg tctcttcatc
    53641 aagaacctcc aagccgggat gatcgtcctg gagcaagagg gtgataatgc cgaagtctgt
    53701 atgctctcca cttccaagct ggttcttgcc tgccttcccg tttgtcggtg gatccggtgg
    53761 gtagtgtagc aggcgtacca ggcacattgg atcgtcagat aaaagctcgt caaacacatg
    53821 aggcccataa ggcaatgtcg ctgcaatgag gtctaggacc acacgggaca agcgcagcat
    53881 ctctcggcgg tagtcttcga tgacagcacc gaattgttca tgcgcgatga gctctggtgc
    53941 gggccagaca ttggggccct ggaggaagcg accgctcttc acgcggggat ggtcaagcgg
    54001 aaagtctgtg gatgcgaaga aaccctcctt catgtcgcgc acgacgtcca gcccggcatc
    54061 ggcacccggc tcgtaagact gcgactccat gacatcgtag ccccggaacc ctacattctt
    54121 tcgtgcatcg agttttatct tttctccgag ggggagcgcg aagaaattcc tggacgcttc
    54181 gaaaagggcc ctgcggagct gggctgggac cccgtggccc ctgatctgga agaacccagt
    54241 agatttgcag gccgctgtca cgtccttgac taccttttga gctgcaggag actgactatc
    54301 ttctaaaaat ggcgagatgt cgacaagtgg gagatagaac gaggacgtgc tagtggcgga
    54361 aggcattgtg caaataggtt tcaggcgtcc tggctataaa gcgctggctg cacaaactgg
    54421 ctcgagtcat agagtgcgac tttgtatatc acataatcgc gaatgtaaga acattgggcc
    54481 tattctggta tataaaacca aatttgcctc atgataaacc gttcaagatc ccgtcatact
    54541 agctacctga cggctcggcg agacgtcatg atctgaaagg atctagtagt ggaatcattt
    54601 tctcgcgcag cctggttggg gctgtaaaat aaccacccga gatattgtaa aatcatgcga
    54661 ttcgtgagga ggtaatgttc aaattcggct ggtttcgcgg gggacaaaag tgattggcgc
    54721 aggccgtgca ggactctacg agtggggtta cttctggcac ggaacgcgtc gtatgaggcg
    54781 cccgctgact gcgtacgcag tcagcggcac gatccgatgt cacacggact cgataatcat
    54841 gcccaaagtt gaacgttgcc agcgaacttt tcatgctctg tgattaacta tgaatctctc
    54901 tctaatgcgg tttcacgttg ccaccgtcga gaacattcta ccatgaaacc accggcggtc
    54961 gacgacccaa ctctccattt gcctcgaatc ctgtgccttc atggaggtgg caccaacgcc
    55021 cgaatatttc gagctcaatg tcgaaagctc attccccagc tagaatctga ctaccgcttg
    55081 gtctttgccc aagccccgtt tcccagccaa gcagggtccg atgtcctttc tgtctacagt
    55141 gaatgggggc cttttcgacg ctggctccgc tggcgacccg accatccgtt gatcgagccc
    55201 gaagtcatca tgagagagat tgacagtgct ttagaggatt gcatgcacca agatgacaag
    55261 tgcggagcca caggagaatg gattgcgctt cttggcttca gccaaggcgc caaagtttct
    55321 gcgagcctcc tgtacagaca acaagtccgt gaaggagttc tgggcagacg aatggcagga
    55381 gtgcgcttcc gatttggcat tctcatcgcc gggcgggcac ctctcatcgc cctcgaccct
    55441 gacagaacat tgtgcccttc cctgcctgac gcgacgcaaa taacggacct tattgaagat
    55501 gccgaggcgc aggcgtacca taatgatggt catatcctgc gaatacccac tttgcacgtt
    55561 catgggcgcc ttgataaggg attgcaccaa cacaggaggc tcttcgaaga gttctgccac
    55621 cctgctagca gacgcttggt tgaatgggat ggcgaccatc gcttgccact gaaattcaac
    55681 gatgtatcgc ttgtagtcag ccaaattcgt gagatagcga agcaagacat tttcaactta
    55741 aacacaatat aacgaatatg gaagtcctat cactttgcct tggtccaatt atgaaccatt
    55801 acttccatac cttgtgcttc gttgccgtta ggctgtagtt tcacccaaaa tcttcagtcc
    55861 aaacggagaa aatggaaagg atcgccattt ccacatcata atgtcaattt catcaaccca
    55921 tccatccatt ccgatgcaac atccagccag gcgctcagat gcacaacgcc aagcttgttt
    55981 ggctactcct ccatttcgat tactgctcag gaatatgcgg gcagcatcta ccacgtactg
    56041 aggtcggtta atttaccata accaagactc cgccctccgg cctgttccga ttatctgttt
    56101 tattacccga cacgagccat tcaacatgtc acgcccgtgg acagaccctt ttcacggtta
    56161 agataccgaa actcgccctg agcttatctc gccacatatc ggactcattc cccacaccgc
    56221 ttttccaatc cgaggcactg ttaatcaagg gcttacacga gggagaaagt ccccggacat
    56281 ggtcacagcg ggatatgacg cgatgcaacc cattgaccaa tcaccaccat acaattggct
    56341 gtaaggaaac cggtgaccaa tcattgaacg ggatcgcgtt agtgactgca tggctcttgc
    56401 tggcaaacca tccagttctt tcctcttctc ctgtttgaga atggagcagc gagctcgatg
    56461 gagcggcctc gagccattca ggatccactc gcaatagttg tgattatact ccggatgtct
    56521 tggctatttg gacggcatca gtagtatctc ttgaaatacc gctgtgtttc ggttctcttg
    56581 attattcatg gttttagtat cgtacccaaa gtttgctcga tgctattaca tgcttttaag
    56641 tctatgacat tcaacgccta gcttcttcta atacccacgc caacctcaac gttgtcataa
    56701 tgggtgttgc gcatcgtgaa tcccaacacg gctctagagt ctttctattt gggtcagaaa
    56761 cttcgttact cgacagcggc ttgccccaga agctgtgcaa ccaactccac gaggtatcca
    56821 gctatgaatg gattctggag gctgtagatg gtctccccac actgtgggcc gctgctgtca
    56881 aggttgtgcc tgaattgcaa cagtccaacg tcgaagggca cctagaggct ctacgtacaa
    56941 gtctgaaaac cggagtcttt tccggagctc tgttcccggc ccccaatgtg atactgatcc
    57001 cactatcaat cattgtccac ctgacacaat actctgaata cttgagagcg accctgcccg
    57061 gcttggctga tacagatcag ttgccttctt ctttcacaga cgaatcggag actctggggt
    57121 taagtaccgg tttactgagc gctatcgctg tctcctgttc gagaagcttg gctgagcttc
    57181 accagcatgg agccgtggcc gtaggactcg ggatgcttat tggagcactg gttgacgccc
    57241 aagatttttc agctggccaa gacggaggat caatgacact ttcagtcgac ttgagtagtc
    57301 aggagcctgt tttggggttg aacaaggtgc tcgaacaatt tccagaggtt tgtcgaattt
    57361 ccccatcaaa agtcccgtgc agtctgctaa cacttatgga gacatacaat tccattatcc
    57421 tgagggatga tgagtcacta ttggtgactc caaaacacac tggtcaagtc ctcatcggac
    57481 agctcaaggc agctggtatt cgagttcgca aaacgacgca atctgggagg cttcattggc
    57541 cagggaatca tgaggttgcc agagctgttg ttgaaatatg cgatcgaaat cctaagctac
    57601 agttcattgg tccaaaagag atggccatgc ctgttagact ggactctggg ggccattata
    57661 tctctaatgg cactctccat gatattgcag tccagcatat cttgctcaaa aagtctgaat
    57721 ggccgaagac atttggcctt cttgatttat ccctccaggc ggaaatcaac acctcgatta
    57781 tccactttgg agaagaccat tgcatcccat atgccttggc ggaaaagttg gggtctcggt
    57841 tgattcaaat cacagatgtt gacttgtcgg ctcccaaaat tcagaaggcg ccaagtgatg
    57901 gctctgaacc gatcctgcac aatttacctg atgatcgcat cgcagttatt ggaatggcat
    57961 gccacgttcc gggggctgag gatctccaag aatattggga tataatctca cgcggtttat
    58021 cgcaacaccg tgaagtcccg tctgaccgct tcaacatgca gactcccttc agagagtccg
    58081 accctaatcg caaatggtat ggaaactttc tgcaaaacta tgatgcgttc gaccataagt
    58141 ttttcaagaa gagcccacga gaaatggcct ccacggaccc ccaacaccgg ttaatcttga
    58201 aactggcgta ccaagctgtc gaacagtcag gatattttgg ggttcctgat tttgataaac
    58261 acatcggatg ttacgttggt gtcgggaaca acgactatga caggaacatt tcctgctatc
    58321 cggcgaacgc ctatactgct acgggcaacc tgaaaagctt cattgctggc aaagtcagcc
    58381 actactttgg ttggaccggc cccagtttga ccgtggactc tgcttgttca tcctcgggtg
    58441 tggcagtcca tcaggcctgc cgcgccattc tcaatggtga gtgcacaagt gcacttgcag
    58501 gtggggtgaa tgtcttcacc aacccggaat ggtttcataa cctggccggc gcctacttct
    58561 tgagccctac tggccagtgc aaacctttcg atgcttccag cgatggatac tgcagaggag
    58621 aaggtgccgg ggtggtcttc ctcaagaaac tctcctcggc tgtctccgac ggtgaccaga
    58681 ttcttggtgt gatagccagc accggagcat accaaaatca aaattgcacc accatcacag
    58741 caccgagcgc tacatcactg gcagagttgt tcaaagatgt tgttcgccaa gctaagctcg
    58801 agccaagcgc catatccgtc gtcgaagcgc acggaacagg gactccggtt ggtgacccag
    58861 ctgaatacga tggggttagg agagttctgg gtggttcgat tcgctccgac acactctctt
    58921 tgacagctgt gaaaggcata ttgggacata cggagtttgc ttccggcata ttgtctctgt
    58981 tgaaagtgct tctcatggtg aatgaaggtt atgttccacc tcagcctggc ttcaacacca
    59041 tcaacccgct gctcaacgcg cgagctgagg atctgataga aataccaaag gctctcaaaa
    59101 catgggatgt tagcttccgt gccgctctgg tgaacaacta cggtgcttct ggctccaacg
    59161 tttctatggt agtcacagaa gcaccaaatt ggcctcgtcg gatatcgccc aaaagctctg
    59221 tccaaattac cagcgctggc aatagcttcc cattctggct ttccggatca gatacgcaga
    59281 gccttcggtc atacagtacg aagctcagat acttcctaca gaagaatgcc aactcaccga
    59341 agctcttgag cttggccaat ttgtctttcc agctctcacg gcaatcgaat cgctcccttc
    59401 cacaggcttt agtattcaaa gccacatctg tggccgactt ggaacagaaa ctcatatcat
    59461 tcgagaatgg agacaatagc atcgcagcaa atccgcgccc ctctgcgcga ccagtgattt
    59521 tgtgctttgg tggtcaaatc tcatcattta tcggccttga ccaagagctt taccatcgtg
    59581 taggcgtctt gagaagtcat ctggaccact gcgacgcaat gtgccagtca cttggtttcg
    59641 gaagtatata cccatggatc ttccaaaagt ctgccatcga tgacattacc aagcttcaaa
    59701 ctgccctatt cgcaacgcag tactcatgtg caatggcatg gattgattct ggggttgagg
    59761 tcgccgcagt ggttggtcac agtttcggtg aattgacggc cttatgcatt gctggagtgt
    59821 gctctctaaa agatgccctc ggagtgattg ctgggcgtgc gacactcatt cgggatggct
    59881 ggggccccga caaaggggcc atgctagccg tagagtccga tcttgctgat gtggaagctt
    59941 tgatctccaa ggcaaatgtg aatttccaag ggactggaag tgtttctatt gcatgctata
    60001 atggtcccag gtcctttact ctcgctggta ccacggacat tgtcaacttc accgaagacc
    60061 ttgcgaaaag tgacccagcc ttctctggat tcagaatgaa aaggctcaat gtcacacatg
    60121 cctttcactc agccgcagtc gatccattga tgggtgatct taagaccata ggccgaggca
    60181 tcactttccg acaaccaaca atcgcagtcg agcgatcgac tgagactgga gcttttgcaa
    60241 aattcgactc cgaattccta gctcgacaca tgagggatcc ggtttacttt gaccacgctg
    60301 tccacaggtt ggccaaggaa cgcccaagcg ccatttggct cgaggctggg tcaaactcta
    60361 cgatcacgac aatggcgagt cgtgcgctgg ggaaggctgc ttcttcgcat catttccaat
    60421 ctatcaacat cacttctgaa ggatcacttt cgttgcttgc tgacgctaca gccagtcttt
    60481 ggaaagccgg cttgaacgtg actttctggg cacatcactc caagcaagtc tctgactaca
    60541 caccacttct actaccccca tatcagttcg agcaatctag gcactggcta gatctgaaag
    60601 aagttcctca acttgaggtt cccgttactg agctggtgat gccagatgaa actcccaaaa
    60661 ccctcacagt cttcctcggt aaccaggatc agtcgtcttc gtctgctcga ttccgagtca
    60721 acacagcgca tgagaagttt gagatcccga ccaaggctta taacctggcc gatcttggcg
    60781 cagtaacccc agggtcatcc caattagaat ttgttctgga cgctttgagc aatttaagac
    60841 cagactacaa agacatcggc ctccaacctg aaatccgcgg gatactttac cacaatatcc
    60901 tggttcacga cgcatctctg atcctatata tcgatattac tgccaaggat catgagggcc
    60961 taacttggga ctgggtactt catgggacag gcacttcagg cgctactaca gattacagct
    61021 cgggcacggt catgttccga cttgccaatg atcatcagtt gcaagatcac tatgctagtc
    61081 ttacgcggct tagtggcaga aaacaatgtt tgcgtctttt gcagggtaat gatgcagacg
    61141 atgttctgca gggcccgaac atctaccgag ctttcaagca agtcatcaac tatcaagacc
    61201 cactgcgact cgtcaccaag atttctggaa aagacaacga aaccgcgggc cgagtcactg
    61261 cagttcaaaa tgagggacca tggatcaatt cgattctcac ggagtctttg tttcaagtcc
    61321 ctagcatatc catcaacctc atgggtcaca cctccgaacc atccgagacc ggcatattca
    61381 tctgcgacaa gatctcccaa tggttgcgta gtccaaccag tagtgagaca agaccgctac
    61441 cagaggtatg ggaagtgttt gctgtgcagc accaacagtc tgaatcgaga tatgtcagcg
    61501 atatattcgc gttcaatcct cgtgatggat cattagtcga ggtgctgctg ggtgcttcct
    61561 tccaaaggat gtccttccca acaatccgca gtatcttgac cggggatgta caatcaggcg
    61621 ttcaatcatc cttcgcaggt gttacaccag actcgaccca tatctccgct attccgtcgc
    61681 ccaaaattgt acccttaccc atcgttgccc cctctgcagc accccaagag aggaaaattg
    61741 cacccagagt ttcaaagcca cgcgggccag acgtcaccac aaagacacgt gagatggtat
    61801 gcaatctctc aggactggaa cccgaagaaa tcaaagatga ctctgacctc gttgaactcg
    61861 gcattgattc tctgatggct atggagcttg tgcgagaggt cgaggctgct ttcaagtgca
    61921 cccttgaaaa tgaccagctc atggagctga cggacttcaa tagtctggtg ttatgcattc
    61981 ggtctaccct cggcctagct gcagaggagg ggctggaaga gcggattgaa gttgttgcta
    62041 aaactagcgg aacggctcct ggcatatcta gcgtacctgg cgctagtatc accccaaact
    62101 cgacgaaatt agatcggcca aatggggctg aggagaaaat gaacactaac ggtaacggaa
    62161 gcgcctggga cccaacaact atacgtagtg tttttgaaga gatcaagtgg gcaaccgacg
    62221 attcaatcat cgaagggcaa ctgaacaact atagcaacga tgtcatccct cgatccacag
    62281 aaatctgtgt cgcttacatt gtagacggat ttgagaagct tggctgctcg atccgatcag
    62341 cctccccagg acaacaactt gagcgtgttc agtacttgcc aaagcacgaa cgctatatga
    62401 aattgatgta tgatctactt gagcgcgatg ctcggttgat tgacatcgat ggctccacta
    62461 tcacgcgcac atccgttcca gcaccaccga ggtctgtgga aacgttggtt caggagttgc
    62521 tgcaagccga accggttcac gcagctgagc accagctaac agcaatcgtc gggccaaagt
    62581 tcgcagatct catcacggga aaggaggatg gtgtccaggt gatatttggc ttgcctgaaa
    62641 gcaagcagat tgcctctgat atgtactcca aatccccggt gaacacggca tggatcaaac
    62701 agattggcgg cttcatccaa caactccttg aaaaccgccc gaagaacggc gaaccaatca
    62761 ggatctttga gattggcgca ggtaccggag gcacgacttc cagaatggtg cctatactgc
    62821 atgccttggg agttccggtc atatacacca tgacagacat atctggatcc atgatcgcaa
    62881 ccgctcgtag aaggttcaag caatatccct tcatggagtt caaggtccac gacatcgagt
    62941 ctgagcccga tcccaaactt ttgcaaagcc agcatattat cttggccacg aactgcgtgc
    63001 atgcgacgcg gaacctttcc atctcattac ggaacctcca ccgcatattg agacctgacg
    63061 ggttcctcat gctgctcgag atgacagaac aggttccatg ggttgacttc agctttggac
    63121 tgctggaagg ctggtggctc ttcgaagatg ggcgagatta cgtgctccag cctgctacgt
    63181 attgggagaa gatactacag tcagtgggct atggtcatat tgactggaca gacggggagc
    63241 tgccggaagc taagcttcag cgtctgataa tcgcttacgc ttctggaccc aggtacgatc
    63301 atgcgccaaa gcctctctct ccacccgttg cttctcagat ggaacttcct gacacaactg
    63361 aacggcaggc ggtaatggat acatatgtcc acaaatacac gaaggatttc gaaccagagg
    63421 agtgcagtac aatgtctggg agctcaccaa cccccaaaaa gtgtgtcata gttactggcg
    63481 cgactggcag ccttgggggt cacattgtct cctatctagc ccaatgcccg gagattcacc
    63541 aggtggtctg cctgaaccga ttaagtagct ccgaagcaac tttgcgacag aaacaggcac
    63601 tcgaaatgag agggattaac cttgatgcgt cgtcaatggc caagctcaag gtgattgaga
    63661 ccgacacaag caagccgttg ctaggccttt ctcaggcgac gtaccgctct ctagtggaca
    63721 ctgccacgca tattgtacac agcgcttggc cgatgagctt gacacgccca atccgtacct
    63781 acgagatcca gttcaagatt gtgcggaacc tgatcaatct tgccagcgaa gttacggctc
    63841 atcgccctac cccattcaaa tttgggtttc aattcatctc gtccagtgcc gtggttgcca
    63901 actacccaca atggactgga aagccgctgg ttccagagga gaccatgacg atagagtcca
    63961 ttcccgcagg tggttatgcc gaagccaagg ccgtttcgga gcaaatccta gccaaaacgc
    64021 tataccaata tccagatcgc ttccatgtaa gcgcagtacg tatcgcgcag atctcggggt
    64081 ccaatagcaa cggatactgg aacccaacgg aatatatgcc tttcttgatc aggtcttctc
    64141 aggtactcaa gatcctgccg gacctgaatg gcactctttc ctggtatcct gttgatgccg
    64201 tggctgcaac tcttggtgac ctcctattat caaacaagac agaggacctc atctaccata
    64261 tcgacaatcc ttcaaggcaa aactggcgag atatgatgtc gactatagct cacgggctag
    64321 ggctcggaac agggccagac accctcgtgc cctttagaga gtgggtagat cgagtacgtc
    64381 agttcaaggg gacgacagct cagaacccgg cgctgcaatt gattgacttt ttcgatcact
    64441 attttcttcc aatgtcttgt ggcgggttgg tattggatac gaccaagtcg agcaggcatt
    64501 cgaagacgct cacggcacag ggcccggtca gcgaagatct gatcttgaag tacatcgatt
    64561 gctggaagca gtccgggttt ctagactaaa caaaatgcaa ggatgggatt tgcgacaagt
    64621 agcagaacac aaatggatgt tataataaaa cggcggcctg ctccctatgg atacaatata
    64681 accgttctta gaggtaatcc acaaccgcaa cgaacggtca cgcctggcct tgttctgatg
    64741 tcttgatctg acagtttctt gagtgcttag ttgatgacat tgtgactgaa aatctctttc
    64801 aacatcatca cccatcagcc caacccaggt tttagactca tttgaatgtt tttgacatct
    64861 gtgattgatg gtccgtcgtc gtttaaatcc tacgtaatac ccggacttgg gaaacaacac
    64921 tatacccacg tagccttaat gatatcagca gccttttcag caatggcata cgttgttccc
    64981 attgtgtgag cggaaaccaa gatgggcatg atggacgcat ccacgacgcg tagattctcc
    65041 acaccataca ccttcagact tggatccacc acaccgccca tggcccgtgg taacatggcc
    65101 gacgtgccta ccggatgcca cgccgtcgtc agcacggctc gaacatataa ttccagcgcg
    65161 gcccttccct gcaccagtgg acctggagta acgtctacta aaccgatctg ctgcatctgc
    65221 ggcgtggcga ttagcttgcg gtagaagatc tgcgcatcca ctagccggtc catgtcggct
    65281 gggtgggtgg cgtagcgagg gtccacggcc gggttcacga aagggtcctt cgtgatgggc
    65341 cgcacagtac cccgtgacaa aggagacatg agcacgttga cgacctcaaa cccgccgccg
    65401 aaccagatca gttcctcgcc tgccgtggtg ccgttgatgg tcatgccacg gattgcgtcc
    65461 acttgcgcgg cgtatccggc ggccacctcg gggtgcgtgt cggagggaag gtaggtgagc
    65521 gacgtagccg tgtccatgct ggctagtacc tgcgcagcga cttcctcgct ggaggagacg
    65581 ttgttgtcta gcagaataat ggggttagtt ttcaggctta agagtgctca agatgactta
    65641 caaggtagga acgccagaca gtcccctgct tcggtccagc gacctgttcg gttgctgtag
    65701 taaagatcgc cttgttcgct gtcgaggact gggttgagcc actcctcggg ctcatttggt
    65761 atgccatgcc caactgaggc atacagatat cagcagcgga aacactacaa cggacggatt
    65821 tagattaggt tcgaggacat acccgcgcca acattgaatg ctccaggatg gtcctggaga
    65881 ttggcaccca ctcccggcaa gtcgacgaca acgtcaatac cgagactctt gagcaccgtt
    65941 gcatcaccga tgccgctcaa ctgtagcagc ttgggtgtct gaatggcgcc tcccgacaca
    66001 attgcctctt tcgtcacatt gaccgtggtg cgcgcagaat gagcggatgc ggcgaactat
    66061 tgtcaaagat tgtaagcgtg gattccagga acgaagtagt atagcttaaa tgcacactcg
    66121 cctcgacacc agtgacggca atggtgccgt cggccgtgcc attggtcatg atgagcttcg
    66181 tcaccatatt attaacaatc acgtcaatgt tggccctcgg tgtcccgcct ttgccaaata
    66241 tgggatcaaa gtaggcgatc ctggcgtcta cgcgggactg gttggagtgg tcgagggcat
    66301 gggggctaaa gaaagaaccc aatgggtcgc agagcgggtc atgtgctcgt ttgattccca
    66361 acgtgtctag gccctcctgc caaaggccta gagagtaacg gatcagcaaa tgcatcgtgc
    66421 ctcgctggcc agatctgaga agttgtcagt ttcgtgttac gtactgttct gtgggtagtg
    66481 ccacgcactg tagccactcg acacctggcc gtcaaagccg tgacacacct cgtcgtacgt
    66541 gatgttacac tcagtgagct gttcagcact cggaggtgtg tatttttcgg cctgcaaaag
    66601 tcagtattag aggttcgaaa ggtctcactg ctacctcacg aactgtacag ttgaaacgta
    66661 ccttgcgata gtatggcgag atgccgtccc agtcccaccc aggatttcca aaatcagccc
    66721 atgcctcaaa ctcggccgga gcaccgaggt tcatcagcat gatattgatt gagcttccgc
    66781 ccccaagaag gcggccctgt tccaagggga ccgggcggta tagaagttcc gtctggggca
    66841 ccgtcagcag ctcccattgg tactgcagct ccagtgcgct cagaggctgc caccgcggaa
    66901 tcatgatagc tttctcatag ttgtgacttt attcaagtca gagacagtac atcaacctgt
    66961 tcgctaggaa gtaccaatac atacagtggt cccgcctcga tgaggaggac agtgacggag
    67021 ctgttctccg agagtctatt ggcgagtgtc atcccgcccg ggccaccgcc gacgatgatg
    67081 tagtcgtact catcgcgcag gctgccgttt ccaatgagtt gggcgttggc aatggatgca
    67141 acaacaggga gggctaggat gcagcacagt atggcctgag ctcgataacc cattgtgaca
    67201 gtggcacaaa ggacagtggc acaaagagtg ggtgaccggt tcttttcttg tacgtgcaat
    67261 aacgaagcca gacgataaaa gaaatttttt ataaaaaggc cttccaactt gatagacaca
    67321 gcatttcagt tatagactgt cggcacttga gctgcgcatg gcatgccaat ctcatcggaa
    67381 tccaccaaga atttctcatg cacatttggg catgcatgga cggattcggg gatttggaac
    67441 tacatgccag cctacgaact ccaccctggc ggtagttgac gattagaatg cttctcttca
    67501 gcacaatacc gcagagaacg tgcagaaaac gtgtaatgtg tagtatagct atgtggaatt
    67561 ctaggtggga ctctatgtgg ggctctggtg ggactagtct gggatgaccg ttcccgaggt
    67621 cacaattcca gtcgaggacc tcgggaacag ttgcattact accatggcag tcgtgcaaca
    67681 gcggatttca catgcagaaa tacatctctc agtctcctat agcttactgt gtagtttctc
    67741 tcctcgccat tgaaatactg gaattagacc gggaataatg acatgtccga tctcattgaa
    67801 atccgccatg cctctctggt ggatcctccc ccgaaaatgg ctgcccgatt cagcctccat
    67861 ctccgctcat ttcgggctgg aaaccgggaa cggtgtatgc ggaccggcat agcagtccac
    67921 gagcattgac gtaattagtt gcgttctggg ctgacagaag aacggcgatg tcgtgggtta
    67981 cgtgcgttca gcccagaaca acaacgatcc ggattgaaat ccacatttgg agaacgaggg
    68041 gtgggcatgg actggccctt cttcctatca ccgcttttcc ccctctttct tcaagcttct
    68101 gatggatcga gccgtggcca ttatcgtgat aaagtgttac agtcaaaccg gctccgcttc
    68161 cctgagccgc ccggccgagt atatcgagca attcaatcgg ccgaggtgat ggccgaattg
    68221 aggaaacgtt gaaacccagt ccggggtttc tatgtaaccc tggttacatc ttctcctctc
    68281 ttgttcacct tgaaatgtcc ggggttcctt ttggaccaag gatctcggtt gacgcaacaa
    68341 ttgagtccag caatattcac atgccaccca aaaaagcata gtatacatga ttctagagtt
    68401 tttcaactac gactaagaag aagaagctca acatgagccc acatttccct ctcgcgctct
    68461 ctcatcttct attccattct ccagtgaaca tgcttttcgg ttccttcagc tgggccttgc
    68521 tcagcagtct tgtaaccaaa acagtcgcaa acggcagcgg tggctgttgg accaacaact
    68581 gcacagaccc cattgagctc gtgccagcac catggaccct ccacgggacc ggctgggcga
    68641 ttcccctgcc ggccgcctta tcattgcctg agaaaacgta ttcgcccctt gaacgccaac
    68701 agggctcaaa ggcgacggcg gggctataca caggtatttt tggcgccatt caaatgatcc
    68761 ggtacaccga cacccccgtc ggtccgtacg atgagttcgt cctcatacca ggggcattta
    68821 catactcagg tccgtatctg ggccttcccc aaacggactt gcgggtctcg cgcatgtacg
    68881 tcagccagaa gtacacgtgc tacaatggcc gcgccaactg gaacattccc aaacatctcg
    68941 cctcgttcaa ctggaccgat aacgctgacg gaagcaccac tctgaaactc tatccacacg
    69001 acaccaccgg cgacgaaagt gaggcatatc cggccgacaa gcccttcttc caggccatca
    69061 tctatcccga tgtcagcccc gatctctcgg tcaacttcag ttcccctttg atccccgagg
    69121 gcgtgccggt caggctgaac caagcgcccc tgccctcggg cagcggaagt tacggtgagc
    69181 tgcctggaac tgaaacgtgg ggcaacactg tgctggcact gcaggatacg acgccgggcg
    69241 tggcgatggt ggatctggac cagggcgccg gggatgcggt tgcaggtgag gatgtaaatg
    69301 cagttggcga tgagttctac cagaacttct ggcccacatt gggccgatgg aatgcggctg
    69361 tgaagctgaa agactttact ataattttca atccggctga aacatggggg tagtttgcac
    69421 tgctaaaagc ccacccatat accctcgtct ggcgtccaaa cgctgacagt actgagtaaa
    69481 gcggtgaaat gagtaatggt tgatgaagat tgtgacctta tccagtccca ggccgtagtg
    69541 gccatcaagt atacagacat ttttgtcata tcaaaccggg gggccggcag atttggccat
    69601 agaacagaac atggagctac ctgagcgacg agggcctgta gaagccaaag ctagttgacg
    69661 agttagcaac gcaatggtgt ggatgtgttc ctgatttctc gaaggtgccg gcgtgagata
    69721 tcttcggatc ggatggccta gtaaatatac tggatcttga gcaatctaac gagtttagtc
    69781 gcgcaccgct ggttgcgttt tcccactgcg atcgaactgc attcggtcgt atgtatcctg
    69841 ccattgacta acttcatagg ctttcgagtc cggcttccgc ctgcctactt acaacgagaa
    69901 tttcgcgatt gctgtcgcta tttcttccgc ctccgagtta cactgcgttt caaagtgcag
    69961 atacagtaag agaaacttga ctctaccctg atgccttcgc tttagcacat acaaatgcaa
    70021 cctgtcaacg ttgccagact catcgccatt ccatatgacc taaaagtcat tagcaagttt
    70081 ctctcatcaa tcttaaagcg gtctttattg actgttaacg aaccacactt gggtcttatc
    70141 aatggcaagt gattggttgc ggtcgaatgc tgtcgatctc tgctgtcaga taagccagcc
    70201 taagtcttgg attcgatgaa gagtttgctg gcaccaatga acactgttga acggagactt
    70261 gccaagcgag atgcccctga aatatctcac ctcacgtcag cagcatgtac taagagttta
    70321 gccgtaggca caattgcaac gggcccgaga ggaatgatta gaaaagaaga aaacaaaaaa
    70381 gaaaaagatg catatggaaa ctcaagcacc cgcattgtta caactgtcca atccgaagaa
    70441 agtccatgag tctcaagacg gagtggggta acagattcgg tgccaaatag cgatcacccc
    70501 tattcagctg accgggcaaa gttacctgat tggacaagac tggggagact gacaattatt
    70561 taagattggc taatacacaa cagtgatctc gaaagggtac caagaaagtc acagtcttct
    70621 gcgagtcacc gccacggtca tggcgaaagg aacaattctg ctaaccggtg gtaccggttt
    70681 cattggcccc gcgattctta tagcagcctt gcgggatggc tactcgcttc acatagtagc
    70741 gcggagtatg gtcaaagttg accagctaca gacggcccct gctatactgg ccctcagcaa
    70801 agctttattg agtcgatgca aatacttcgt cgtgccagac ttcaccattt ccggctccct
    70861 cgatgaagcc gctaacggcg ctgacttcgt cattcattgc gctgcatcat tgccgttcac
    70921 gaatattcca cccgagaaat acgaagaaga aataattacg ccaagtatag tcaacgtcgt
    70981 ctcagcactt gagagtgcgc ggcgtgcagg cacggtgaaa cgctttgtct ctctcagttc
    71041 tttaggggct tttgtagctc cagaactcct cagcggaccg tatatcccac ctacagaact
    71101 ggtaatcaac gaggcttcct tgaacgagga gtttcaacca ccgtacagca caatattgac
    71161 agcatattgc gcgggaaaga cagcggcact acggcgaagt ctggagtgga tgcgggaggc
    71221 aaagaaaggc gttcatggtc tgggatttga cctggtgaac ttggccccca ctttcatttt
    71281 tggacgacat gtactagcaa gaaagccaga agatctcctc gccacaagca acgcaatgtt
    71341 gttgcgctcc gtgacaggga ataccacatc agatgtgctg gagtttgggg gaggttatca
    71401 tctcgacgat attgtggagg ctcacttaaa ggatctggac aaggacctgg tctctacgcc
    71461 aaccgagggt cctaacagaa gcattgagac attcacgttt ggcataaccg ttaaatggca
    71521 ggacctcaat gaaatggtat cgaccaagtg gccaagcgaa gtcaagaagg gtgtgcttct
    71581 aaacaacggg cgcttcatca ccaaaccgaa cctgcatatg gatatgtcta aggttgagac
    71641 ccggctcggt atcaagtcaa agagtctaga agtgatgcta agggaggtag tcaaccagta
    71701 cctggagctg tcagacatca agtgattcta ttcaatgact agcccgaggg tcgagtggga
    71761 aatataggag gctagctgct gatgtttcta tggcgacagg atgtcgagat ccttttttgt
    71821 ttctgtactt ttcatcttgc actcatcaac tccatgaaaa cctgcattca ctaaagaccg
    71881 ccggcaccag attacctaat tatatatttg atttcgtaga aataaacttc tctgtgtgcg
    71941 tgttgacagc attacatcag ctctttttgc ttatttcgct ttctccctgt tgctgaggct
    72001 ccaagctcta agagcgttgc gtttttcccg ctctccataa aggaaaacgc acccatacaa
    72061 gtacccgtga agttggctac tacaaattgg ccttccatgg tcaagttctg tgccaggcca
    72121 aaagtattgc cgacgtccca tccgacgtgt accactttga tgttgcccgt tgcacaaggg
    72181 tcgccgtatc tctctggcat cgctgtatac ttgccacaaa cgcttttcct tgtctctatc
    72241 gaggagaggc atacaagcaa caacatccag atcaacacca gaagcgagta tactttgtac
    72301 catgacgaag atatgcatgg tatgagggta gtggttgtgt agccgcgaat ccagtagctt
    72361 acgtagatca gtatagttgg cgtcaaaatg aacatgtaga acaatcctag catatacgaa
    72421 gtcaagctcc agacaccagg ggtattgact gtcgataccc aaggcgtaat gaacaagaac
    72481 gcgagtgtcc atgcacatag aaaaggtatt atgtagaaca ccttgaatgt cgtgcttagc
    72541 gactggcgcc gccagctaag tactggagag aaaaggccat accccggtgg agagaaccct
    72601 tcattaggag cttggataag gctatcaacc gagtggcgcc tcccatctgt atcaacgaac
    72661 gaagtccccg aggtcccggg gtacgtcgac atttggtcgt cggctattac tgtgtagtaa
    72721 aagtcatccg tcaaccagcg agctgggaat aggcgtagca agccgcacag cgcaattggt
    72781 ataaagagtc cgctgacggc atcgatggtg gtgtagtcgc cttggtgtgt gaacagaccc
    72841 agcaacgaag caaatgcctg gatcccttgg acaaccgtga tcacagtttt ccccatttct
    72901 atcgagaaga actggactcg gggtttctcg ggtaaacgag tcgcaaaagg gagactggcc
    72961 gacaccatgc tgtcagctcc gttccaccca tttgaggtcc agaagactgc gttgcttgct
    73021 gccacatcca caacagtcca cgtcggcgag cgaatccgcc tgtcggtgat tgcggcataa
    73081 cgccaaagta tcgacgtcgg attgaagttg cagatgaggt cgtgccattt gggtcgagat
    73141 tggcacaggt acgatgggcg aggtgcccca gcgacgatat gcacaataat cggagcgagg
    73201 gagagagtga ggaggttcag ccattctggc agtgtgatac ccttgctccc ccactcaatg
    73261 ggcaacacca cgaatgttcc gttccagctc atggttcttg tatcaccaat gcgtcaaccc
    73321 gatgggggcg cgcttctctg cgaaacacgc gatgatggca cagaaaggat gaatcttttc
    73381 acaacaggtg tcacgacaaa ttgaatgcag ccagcgtaag cctgctgtga cgcgctcaga
    73441 gcctcgccgc ttacggaacc aatcacaggc ccatgttgtc aatattgcat gcaagattca
    73501 gccccgaagg agatggtcgg ccctgcatga tattgagcga aatcttcagc cggccgcctc
    73561 ggcggcggat cccatcgctg gcaactacgc tgagtcctca ttttacactg gcagtagagt
    73621 aatgatcgtg gatgtcacca ttgttgaggc atcagttgtg gtatccgcgc cgatgcacag
    73681 tgggcatcgt tgcgagcggg cttcagggct agaaaatcat gcagcacagg tcggaacttg
    73741 ggcaggttgc aacggaggct gcgcattcca ctagcaaaga cacagtttat ccgatatcga
    73801 gactagaatg tctgcagcta aagactagag gaggttgccg aaaccaaatt ggcggttctg
    73861 cgaagtgctc cagttgctgg gccccggtct cgtcgatcca tccgtgattg ggaaaatgct
    73921 gacgccgtgc atgcttggca aggactggca gtcaagccag gggcggtggg ggcggaagca
    73981 gcctacttcg cacattgcat tggtcacgaa ttgtcaacgc ctttggccct acgagtagca
    74041 atctaggtaa agcatctcct gtacactata gggtatccaa cctcagctga aaacgagggc
    74101 tatatataca atgataaaag tccattcgca atgacactac cgaaaagagc gtcatttctt
    74161 gcccaataag cgatttatct caaattcggt cgcttccaag tcaaggctgt aatgggggct
    74221 gcagttgcaa catgtcaaat atatagagac cgtgccaccc ccttactgcg cccctttatt
    74281 gcttgcatgg taaggcagat tcatcgaggt gatgatacta gcgtcttacc actggataaa
    74341 actataatgc ctattcacta ttttgctggc ttgcttctat ccaacgccat ctggcatctg
    74401 ttccaatggg gtacacgttt tatcgggtga acactacagg aagaagactt tccaaaatat
    74461 cacaaacccc tatcatggtc tcatggccgg tctctcgaat ctggaaagat cttaccgatg
    74521 atttccggca aataaattat gcctcctcgt ctgcattgtg ggttctgttt ctggtctgga
    74581 cctcttgtct tttcgcaaca agcatactac ttccacagat ggtgacaaat caacagaacc
    74641 acaacgtgtc tgcttgtcag cctgatggat ccttcagcct gttccagaat gattacaatg
    74701 tatggacaac ttcgggtttc ttccaaatta cggttggttt cggacgatta tcttttggtt
    74761 atgccaaatt cattgatttg gtttgggatg ttgtaagcta taatacatat attgacaaat
    74821 ggctgttccc taatatttac tcaggtagtt ggacgtgtag gacaatcatt gttggcctac
    74881 ctatcttggg gtgcatttgc ataccatctg tcgacttcaa tgtcctctaa accggtcaca
    74941 tacaacacat tcctcgaaat atttgtgctg cgagagccct cattgctggc tattatccgc
    75001 atcggcagag atttcatttt tcgaaagcgc ttagattcat ggctctatat gatgttcatc
    75061 ctgttctcta tgcttttgat agttgcgtgg ccaagcatcg ctagtgcaat gactgggtac
    75121 gcaccagtca ttgaagcttt cgtgccggac gagtcgggca atatgttact ttactccagt
    75181 tttgcacccc tggcatatat tatccacgat gcaacaagga taaaccttac caatgacaac
    75241 tatttcatca cgttttggga tgtggctggt tcttctagtg agtaagaacc acccaacaat
    75301 tgcaaataac taaccgaacc gaagatgatt tcctgctttc tagcaatagc ttatctaatc
    75361 cactaccaga cctgaaacgc tttcctaagt ggaggaatca gtatgactgt acaaaagaca
    75421 gtcactgcaa cttgcttgca gcaacttcta cttgtgagca ccttctgaca tcatcacatg
    75481 cttaacgagc tttgtagcat tagctgcttg caacaactac tcacgcggtg aataagatat
    75541 caaaaaattt gggtgtacca gtagaaacgt tgacatgaac actacctggc gagaatacgc
    75601 accagcaatc gaagatgtgc cccttggtac cccaatgctg aaagtgtcat cctacttctc
    75661 atctaacgcg gattggccgg gatgtccaga cacggaaact gtgcttcaat ttgttacacc
    75721 aaactcgaag accatttaca ataccactgg catccaaaga agtggtgttt gccaaccaat
    75781 gccagacgta cgtgtggagc ggcatcgatg cttttgacaa atcaagacta aagataccag
    75841 gtgtttcagt gggggttttc gttcttgcag gcattcatcg cgactatgtt gctgcttgtt
    75901 tggagcatcg gaatatttgt tatgtggcaa agagcttatt ggaaactgcc aaaatctccc
    75961 aatacaggtg tgcctaacgt atggaagtcc tgtaagtcac tgcaattctt ttttgaaact
    76021 cgatgagaga agggtcagca ttttgaagcc catgatacgg cccaacagag agtaccatag
    76081 gggcagcaac gggttcagag gcaagcagca gaactaatga ccagaacttg tgacagtgct
    76141 tatagtctcc gagacgatga ggagcgaaat gacgacagcc aatatcaata ccaaagccat
    76201 tgtcaaccaa gagatcgacg tcgaggtgcg caaaaccatc cgtgggggtt cggtgagctt
    76261 tcgtggacaa ttccagacct cagacaatag cctttggaaa gcctattcta gatggcttgc
    76321 caaagacagg tggtggttca ttggattcct cgcgtcagtt gccttgcctt ttgcatgctg
    76381 cacaatcagg ggcttagaca acagcacttt catgttcttg gtaacgtggt tatcaacaag
    76441 cgcagtgggc gtattgttcg ttctggtata tttgcagaag aaaagaagca gagtatttgt
    76501 cattgcatgc tggagcgctg ttggcctcct catcggcgct ctggcccctt tgactctgcc
    76561 agcagaccaa aggtttcgaa attggccgta gcccctagca gccggtgacc agaccgaccg
    76621 accgacctgt gagcggggtc cgggattttc cagcaataga gatctgtacg aagtgctccg
    76681 taccacacta ggcatcgtga acttcgccga ggttggcccg acatgacgtg cagatcggtg
    76741 aaaggtaaaa tcggggcttt ttccttctac catgtttaac ggcctgccaa ggtgccgggg
    76801 gtaactgact agtgctagtc aggaatcgat gcgtaaacga aacatttcaa cccagttgaa
    76861 cgtttccatc tttgcgcgct gtggtttgtc caacgtgctt tgcatacagt cctgagatac
    76921 tgacgcccgg gtatggcgtt gtattggggt ctgggtcggc aatgcgctgc ccgcactcta
    76981 gttcctcgac accggtcttc tccagactcg acggaatctg gggtgcagcg cacgtggggt
    77041 atccaggtct ccccacacac gactcctcgg taatcaaatt ccacctgggc caaaccccgt
    77101 tccttgcccc gtatgtttct cccctgggaa ggataggccg ggcctagttg tatcaacggc
    77161 caaacttgag agcggagtca ttgacgtagc tgctaccatg gagcggcacc tagcccggca
    77221 cctcatgcgg acgtggtgga ctgcggatct gtatttataa cagagtcgga ggggatgcta
    77281 tgggcagccg ctcaccctct tttctaggcg actgagtgtt tgtggcagtc aagtctgctc
    77341 cccaatcgtt caattaaaca tattgtgtga gatgtcgttc agtcgcctgt tgccggcatt
    77401 ggtcgctgtc ctggcggccg gtgtagccgc aaagtctaaa tgcaactccg gtgcaggcct
    77461 gaccgttcag accaccagtg gtgagctcac cggggcaatc aacgccacag cgcccaatgt
    77521 caggcagttt ctgggtattc cttacgctaa gccgcctgtg ggagccctga ggttccagcc
    77581 gccgacccca tacgtatccg acgggccggt gaacgcgacc aaattcggtg cttcctgtct
    77641 gcctccaaag gcaagcggcg gcgcaagcac cagcgtctac gatttgattc ccgagtttta
    77701 caacgcagat ccggaggtgg gcgaggattg tctttttgtc aacgtgtttg cacccctacg
    77761 accgactggc gaaaagcttc ccgttttcat atggatccac ggcggagggt tcacgggcaa
    77821 cagcggaaat gtgccttatc agatcccagc ccagtggatt gaacagacac agggccatat
    77881 agttgttaca atcaagtatg tttccactgc ctatgctcat actatggcaa ccgcgaaatc
    77941 ggccttcgaa agaaacaggc gcttacgcga gacacagcta tcgtctgaac atttttggct
    78001 ttcccaactc tgcagcccag ccgctaaatg ctggcctctt ggaccagaga cttgcgtaag
    78061 tgcatacacc gaccggtata taatttctca ttactgatat ggccacaggg tcgagtgggc
    78121 tcgtgacaac attgctgcat ttggtggtga cccggaacgc atggcactct ggggccagtc
    78181 tgcgggtgcc tggtcggtga actactacgg atacgcatac ccggaagatc ctatcgtcgc
    78241 gggtcttatt gctgattctg gcggttccgc tgtgttcacc actgatccca cgtacagtaa
    78301 cttcacttcc gtggctactg ccgctgggtg tggcgggctt gatgctgcag ccgagttgtc
    78361 ttgcatgcag ggtgtcgatg ctttaactat ccaagcgctg tattcaaaca cctccggcgt
    78421 cagtttcgga cccagtgccg acaacaccac agtcttcttg aacaacacag agagggctct
    78481 cacaggacta gttgcccaga ttccggctat cattggtaca aattctcgtg aaggcagtgg
    78541 tttcgtgcct attccccaaa atggcagcac ccctagcgac gacgagatca acgcagcctc
    78601 aactattatc acttgcccaa cgttccagga aatccagtaa gtatatctcg atacacttga
    78661 atcgaagacg agggaggctt agatgactta cgtaaccttg caggaaccgt ttggcgggcg
    78721 gtctaacgac gtaccgttat gagtacaccg gtaatttctc caacatcaca ccactgcctt
    78781 ggattggtgc tattcacagc ggtatgtttt caacccctcc aacatgctag tatttggaag
    78841 attactgata ggtgcaacgc aggtgaactc ccgctcatct tcggaacgca cttcgaatac
    78901 cgtggaaact cgacgcaatt tgagtacgac gttagccacg ccatgcaagg caagttggcc
    78961 tatgtccccc gcgggtcatc cgaattcgta ctttgcatca agctaacaca taaggtttaa
    79021 caggactctg gttttcattt gccacttcac ctgccgtgga tccctcgtat gagtcattca
    79081 cctggccaaa atatgacaca acatcacgtt cgacggtggt tttcgctagg gacgagttgg
    79141 cgactcagct tgaggacatg gatcttgtcg atcccctttg cagttcaggc taatcagtct
    79201 caacgctgta caatgtaatg ttgaaatcaa ggaacgattc ctagctactt agtctgaaat
    79261 ataatacttt aggattccat tccgagcgct gagcgatatg agtgacccta acaaacttca
    79321 aatgtcatgt ttgtagatag agccttttat tagatatatt gacagcagtc tgattagtca
    79381 gttggtggct acgtttgatc tcgccctgaa ttcaacttgg ccaactagtc tgcaaactgc
    79441 tccaagccag ttaaacgtgg tacagctaag gtttctacta aacttttcgc agaaaagaca
    79501 cagtcgtgca gtccgatccc gcgatatgcg catcctgcca cccgaagccg gccgccgaat
    79561 tcatttagca atatctcgtt taccgccttc atcctttcgc agtgcccaac tgtgtactga
    79621 ggaatcgcgt tgcatcttag gcccacacat gtaaccgaag gttctgcacg tattccaaga
    79681 tgacgagcca agacttgacg tgccatttcc agtccttgat tgctgctcgg taattgattt
    79741 tccagtttgc ttttccacca atggccgcca aggataaccg tgattttggt ccccgtacag
    79801 ataccagagt cttgccctgg catcgcgtca gagtcaaaca ctatacccag agctttctca
    79861 ggattccagt tcatcgggac ggaaaggggg atgagatatc cgaagccttg ataggggtga
    79921 ctcagtcgtg gactccgaaa gcagagagtg actaccatga cagtaacggc gggagctgca
    79981 agtgatgata acgatctttg ccaaggaatc agagacttta gcaggcgaaa cggtatggta
    80041 gctatgacgc tgtcaaattc ttgaggtatg ccgtcattca cctaacaatc gaattagata
    80101 cctttcgtgc gacaaaggcc ctttgtccaa gcaggtgtac ctggatcttg atagcatcgt
    80161 tccgcgttga tatatgtgta actttggaac caagctgaat atctaccttg ggatatctct
    80221 tcagaccact acccaaagca tctaccagcg tctcgatgcc gccctcaaag ctgaagacac
    80281 ttgttttttg aaggtcctgc tgtaattctg ccgatatgcc gttctggagg tgatctagca
    80341 tggagtgttc cctgcggtgg gcctcaagcg acgcgctctc tccggttgct ggtctaccat
    80401 cagattctct gtgtctcggg tcacccgcgc atatcattgc tctgaggata cctccagaac
    80461 caagcagcgg tcccatccgt atcctgtgcg cctcggcagc cagctcaaga ctccacatct
    80521 tcggcatcag agctttcata ctcagttgat agatgtcacc agcgtacagt ccatgcatga
    80581 ctgcggatag gaaattgtct gccaggcttg ggtgccaacg tcgactgaca aaatgcccaa
    80641 ttgattcatc taggagccga ccgggccttc gtgctataaa catatctcgt agaacaccag
    80701 agagagcacc gtggaacaac ggctgcgtga ccgctaacca ggctatccgg agtaaacgga
    80761 acatcccgaa ggtcgttggc gctgggatag aagcgatgtg tctccgaatg agtacagagt
    80821 cggacgcggg gagggcaact agacgcttgg gatacatgat gtaacgagta ccagccgccg
    80881 gtgagtcttt gggcaccttt agaagtttat ctgtcaaacc tagcaggtga atctaggtat
    80941 caatcagtca gtttctgaga cgtttgcggt gaaacaggtg aaaaggagac gaagatcgat
    81001 gccacctagt atcattgtct tacaagttca caggttacca ctgctcttgg agcattagct
    81061 cgcagagttc taggcccaac ttcacagagg aaggatcccg ggctagggcc agagacactg
    81121 ataggtttcg attctatcac gcccccaagt cgcgacgtgg actcgaaaat cgtaatttct
    81181 gctgagggga acttctgagc agcatagtaa gccgtggaga gcccggtgat accgccacca
    81241 ataacggcta tccttttagg ttcgtaattg tgacgatgca agcgagttcg tccactgcag
    81301 tatctccgtt cagcaccaat ggccctcata gaggcggcac caatacgagt taccatcgcg
    81361 gattcctctt aaggaaaccc aatgtagccc tctactcgcg ttttcgttca actcactgcg
    81421 gatggaccgg gtgttgtatt tgcggagtcc ataggatggc ttacatagca cctcatcaaa
    81481 ggtattaact tcggctacaa gatctgccag gagacatcga gggatgatgt tccacaactt
    81541 aagtatcact agccactgat cactggtcac tcaagcgcag tccttgctaa accggcattt
    81601 tgcagtaatc attcgaaagt atgatgcgag atattgcggt gtcacggcca aagcacgaaa
    81661 cacatccaaa agctgactcg aatttcgact ttgccaatgg aagtttgacg ttgacatgac
    81721 aaggtggtac agatctaccc ggctgtcgtg atacgtttga ctggacctgt aaattcccgg
    81781 ctgttcatct taattaggat cgtctcagcg atgaccgcag agttggagcc gcagcaatta
    81841 ccgatgaatt tggtcagaga ttcttggggc atttggactc tatcatggta ccaactatac
    81901 aatttctgta ctcgtgcggt tataactcca aatccagata cggagccaag acttgtgata
    81961 caataagcta agccatgaat gtcgatgtcg actttcacgg aatattgcag cctaactgtg
    82021 aaacctggaa gtcttgcaca gcaagcgaag acgttcacaa gatacatcct tatagagccc
    82081 tagctgtagc tcctgcctta tataagggcg cttgcacgtt agatcctttt tatccgttga
    82141 tatgacatta ctcaacgctg attactgcct agcacgaaga ccaatatcgt ccctgatctc
    82201 ctcattttca cacctacaag atgaaagccg ttgttgttgc agtcatcctg tctaccacta
    82261 ttggctcggc cagctacgtg agagcgccaa cgcccgcagg tactctcacg atccccatcc
    82321 cttctcaggg gacagccttc acgagcactg ttccaggatg tggaactgtt gaacctttcg
    82381 tcgttgttgg cattccaaat gggacgttct ttccgggcac ccaaaccttc ttcattccac
    82441 cgcaggcttc cccaacgtcc tccacattta tcaacaccca gctcaatgct actgaagtta
    82501 tcattctggc cacgctacct ggatcttgtg agccatatct tccacctagc acttcgacga
    82561 gcggagcacc gtcatccact ggtgggcccg atccagggat ctgcgatttg cagggctgct
    82621 ccaagatcgt gaacgacgtg gcgcaggaga tcattgacgc tctcaaccaa gtgacagtcc
    82681 tgtcgcagca gctgcaagac gccgccaagt ccatcgggct caagagaagt tcggagattc
    82741 aaagccgggc cctgactgac ctactcgatg gtcttcgcac agtcccgcta ttactaacat
    82801 ccgtgctacc tgtcatccaa tttgctagcc ccattcctga gggatgcgac agtgatacca
    82861 ttgtcgtcgc gctcatcgac ttcgttcgcg tacaccaggc cctgctggag attctcattg
    82921 ggcgctcgag cctgctcagc tccgggtcat tcggctttgg cgggttcaac gcgctcccgg
    82981 gtcaggaggc cacagtaccc caggtccgtg ctgttgagcc tggaaagcca gcagtcgagc
    83041 gattcccgaa tccgttgggc attgcagtcg ccgcggtatt gcgctctatc gaatcagtcg
    83101 tcgacaacat tgcgtttggc ttgatcggct tgatccccac aagggatgcg tgcttgaaac
    83161 agcagaagtt tagcattgac aagaccttgg acaatgctat tggggcatac tcaagttgat
    83221 cggccccaac atctttctct ggccttgaac tcgtcactcg ctcgaaatag tgccgaactg
    83281 caataagcat aggaaagctg cgatgtgcga actgggagca cgcaattgcg cttctgtatc
    83341 ttctgtattc acttcggggg aactcggtct cttagtcaaa atgcattata cttcataata
    83401 aaatgcaaga ttatgcagga gatattgtca atgcgcctct acgtgtccca tgggcgtgct
    83461 cagtcatatt gccacatggc agccagtgat actttcgaca agcctgtgct gcgctacaaa
    83521 gtgacaccga gggtagtgaa tgttggcgat tgtgcaggtc ttgggcaagc gcagccctct
    83581 ttcgcgttgc catcgtaatc cctttctagc caggctataa gttagttact tatagcttgc
    83641 gctaagaacc atgcctccag tgataccggg cttggcagac taacgcatga tatacgtata
    83701 ccaggacggt tattttacca agtcctcggg ttagtcgagg tcagagggac catacagacc
    83761 catcaaccaa atgtaagatg tacattgtgt acgccaactg aaatgacggt ccatgatgag
    83821 ctaggaggat gggagcggtg gctcgtttaa ccaaaggttg gatttctccc tgacacaata
    83881 gtctgatctt gggtacttga agggcctgcg gtagacactt gaactacacc atgcatgtca
    83941 atagcttgtc cccaagtagc taaacctcaa aatcggggaa gaccattcat gctgtgatac
    84001 gaaagctatg atacgagagt gcggggttcc ccatgaaatg ttacgccggt catctcggct
    84061 ccttcgtatt catggcacca caccattcgt acatgactcc cagtgcctcg gaaatctcgc
    84121 actcatctca gtcgcccagg cgctgtggtg agttgagccg gggcctagac tctccaagac
    84181 agcccggatt gtggaggagt tggggaaggt ttagcggggc cccgcaaaca gccatacccc
    84241 aatgtcacta ggactcgggt tggacccctg gtattcgctt gtcattgacc cgagaaacac
    84301 tgtgatagac gagcaactct gccctgaagc tcgcacaagc tcgctcttca gccgcatggg
    84361 tgatctgaat gcctagatac ccattggccg acacccctgt accaaattgc cgagatgcat
    84421 aagctgaccc ggcaagatgg agatgaggct gcatattggt tgcaagggga gggtctggct
    84481 atcagtttct atcagtctac ttgctatcgc tcaggtttga actgggataa tcgtctctcg
    84541 gtgcatccca agagtatcgg tagtacagcc gcctagcttg tcaccgtct
//
