# Supplementary material for: Genome sequencing and physiological characterization of three Neoarthrinium moseri strains
Source: BMC Microbiol. 2025 Aug 21;25:526. doi: 10.1186/s12866-025-04274-z (PMC12369201; doi:10.1186/s12866-025-04274-z)
Supplement: Supplementary file 16 — Supplementary Material 16. [file 12866_2025_4274_MOESM16_ESM.zip › BiGSLICE/input/Nmoseri/TUCIM5799/JAFIMR010000056.1.region001.gbk]

LOCUS       JAFIMR010000056        87594 bp    DNA     linear   PLN 06-APR-2022
DEFINITION  Neoarthrinium moseri strain TUCIM 5799
            scaffold56_Wmoseri_TUCIM_5799, whole genome shotgun sequence.
ACCESSION   JAFIMR010000056
VERSION     JAFIMR010000056.1
KEYWORDS    .
SOURCE      Neoarthrinium moseri
  ORGANISM  Neoarthrinium moseri
            Eukaryota; Fungi; Dikarya; Ascomycota; Pezizomycotina;
            Sordariomycetes; Xylariomycetidae; Xylariomycetidae incertae sedis;
            Neoarthrinium.
COMMENT     ##antiSMASH-Data-START##
            Version      :: 7.1.0
            Run date     :: 2023-12-04 11:58:05
            NOTE: This is a single region extracted from a larger record!
            Orig. start  :: 123789
            Orig. end    :: 211383
            ##antiSMASH-Data-END##
FEATURES             Location/Qualifiers
     cand_cluster    1..87594
                     /SMILES="C([*])C(-O)(C)C([*])C(-O)"
                     /candidate_cluster_number="1"
                     /contig_edge="False"
                     /detection_rules="cds(PKS_AT and (PKS_KS or ene_KS or
                     mod_KS or hyb_KS or itr_KS or tra_KS))"
                     /detection_rules="cds(PKS_AT and (PKS_KS or ene_KS or
                     mod_KS or hyb_KS or itr_KS or tra_KS))"
                     /kind="neighbouring"
                     /product="T1PKS"
                     /protoclusters="1"
                     /protoclusters="2"
                     /tool="antismash"
     region          1..87594
                     /candidate_cluster_numbers="1"
                     /candidate_cluster_numbers="2"
                     /candidate_cluster_numbers="3"
                     /contig_edge="False"
                     /product="T1PKS"
                     /region_number="1"
                     /rules="cds(PKS_AT and (PKS_KS or ene_KS or mod_KS or
                     hyb_KS or itr_KS or tra_KS))"
                     /tool="antismash"
     protocluster    1..48168
                     /aStool="rule-based-clusters"
                     /category="PKS"
                     /contig_edge="False"
                     /core_location="[20000:28168]"
                     /cutoff="20000"
                     /detection_rule="cds(PKS_AT and (PKS_KS or ene_KS or mod_KS
                     or hyb_KS or itr_KS or tra_KS))"
                     /neighbourhood="20000"
                     /product="T1PKS"
                     /protocluster_number="1"
                     /tool="antismash"
     proto_core      20001..28168
                     /aStool="rule-based-clusters"
                     /tool="antismash"
                     /cutoff="20000"
                     /detection_rule="cds(PKS_AT and (PKS_KS or ene_KS or mod_KS
                     or hyb_KS or itr_KS or tra_KS))"
                     /neighbourhood="20000"
                     /product="T1PKS"
                     /protocluster_number="1"
     cand_cluster    1..48168
                     /SMILES="C([*])C(-O)"
                     /candidate_cluster_number="2"
                     /contig_edge="False"
                     /detection_rules="cds(PKS_AT and (PKS_KS or ene_KS or
                     mod_KS or hyb_KS or itr_KS or tra_KS))"
                     /kind="single"
                     /product="T1PKS"
                     /protoclusters="1"
                     /tool="antismash"
     gene            477..1016
                     /locus_tag="JX265_012675"
     mRNA            477..1016
                     /locus_tag="JX265_012675"
                     /product="hypothetical protein"
     CDS             477..1016
                     /codon_start=1
                     /locus_tag="JX265_012675"
                     /product="hypothetical protein"
                     /protein_id="KAI1853844.1"
                     /transl_table=1
                     /translation="MVAGNLAFRRASEEDAVQLERLINTAFRDDTTTQVFLSPDHGRID
                     VTDVSGIKAKIAQPNSAVFVGTDSDGTLIAHCGVRKLDESRAWFGLLAVDVRLKNRGVG
                     SKILAHAEDYARREWNSKRLEFDVVNTRADLIAWYKRRGFEPTGETTPFPYEYHGDWKG
                     VLRDDLEFVVFGKDLL"
     PFAM_domain     645..908
                     /aSDomain="Acetyltransf_1"
                     /aSTool="clusterhmmer"
                     /database="35.0"
                     /db_xref="PF00583.28"
                     /db_xref="GO:0016747"
                     /description="Acetyltransferase (GNAT) family"
                     /detection="hmmscan"
                     /domain_id="clusterhmmer_JX265_012675_0001"
                     /evalue="2.80E-11"
                     /gene_ontologies="GO:0016747: acyltransferase activity,
                     transferring groups other than amino-acyl groups"
                     /label="JX265_012675"
                     /locus_tag="JX265_012675"
                     /protein_end="144"
                     /protein_start="56"
                     /score="43.8"
                     /tool="antismash"
                     /translation="AQPNSAVFVGTDSDGTLIAHCGVRKLDESRAWFGLLAVDVRLKNR
                     GVGSKILAHAEDYARREWNSKRLEFDVVNTRADLIAWYKRRGF"
     gene            10378..12332
                     /locus_tag="JX265_012676"
     mRNA            join(10378..10637,10775..12332)
                     /locus_tag="JX265_012676"
                     /product="hypothetical protein"
     CDS             join(10378..10637,10775..12332)
                     /codon_start=1
                     /gene_functions="transport (smcogs) SMCOG1005:Drug
                     resistance transporter, EmrB/QacA (Score: 146.4; E-value:
                     1.5e-44)"
                     /gene_kind="transport"
                     /locus_tag="JX265_012676"
                     /product="hypothetical protein"
                     /protein_id="KAI1853845.1"
                     /transl_table=1
                     /translation="MGLKFRGGLLGPKNTGSEVPVVSEKQNDAEGQLPQDKETYPGVNT
                     AATFASASDSDDEKKDMQFGVQVAEATLQVWTKEHLIAAYVLIWLINFLQAFASGVVGT
                     LTTYVTSDFAAHSLTSTTGIIAGLIPGLTKLAYAKFIDNFGRPQGFALAISVITIGLIL
                     MAACGNVTTYCAAAVFYYTGYSWLDFTITIFIADTSKLRNRAFMIAYAASPWLITVWVY
                     GLACDLIIADGGIGWRWAFGIFSIIFPVVCVPLWFLFFINQQKAIKRGLVHVKPHGRGP
                     WANFVFYVKEFDLIGIILAAGGIGLFLLSFSLFALQTEGWRAPLIICFIVFGGLLIIAF
                     VVWEKYFAPVTFIPWRLIKNRTVFFTYTMMASLYTAWYLWDNYFYSFLVVVFNLDAQKA
                     TYITNIYTVGSTFWALVVGILIRYNGRLKWPSVFFGVPMTILGVGLMIQFREPDSNVGY
                     IVMCMIFIAFGGGTLVICEQMTVMAVSKHQDIPAILAMEGMVAAMGQSIGSTIAAAMWT
                     NIFPGKLAEFLPAEAQGDLASIYADITVQAGYPIGSPTRDGINKAYGATQKLMLIAATC
                     MYSITWGSTFMWESINVKEIKQINGPVMW"
     PFAM_domain     10776..11546
                     /aSDomain="MFS_1"
                     /aSTool="clusterhmmer"
                     /database="35.0"
                     /db_xref="PF07690.19"
                     /db_xref="GO:0022857"
                     /db_xref="GO:0055085"
                     /description="Major Facilitator Superfamily"
                     /detection="hmmscan"
                     /domain_id="clusterhmmer_JX265_012676_0002"
                     /evalue="1.20E-09"
                     /gene_ontologies="GO:0022857: transmembrane transporter
                     activity"
                     /gene_ontologies="GO:0055085: transmembrane transport"
                     /label="JX265_012676"
                     /locus_tag="JX265_012676"
                     /protein_end="344"
                     /protein_start="87"
                     /score="37.7"
                     /tool="antismash"
                     /translation="IWLINFLQAFASGVVGTLTTYVTSDFAAHSLTSTTGIIAGLIPGL
                     TKLAYAKFIDNFGRPQGFALAISVITIGLILMAACGNVTTYCAAAVFYYTGYSWLDFTI
                     TIFIADTSKLRNRAFMIAYAASPWLITVWVYGLACDLIIADGGIGWRWAFGIFSIIFPV
                     VCVPLWFLFFINQQKAIKRGLVHVKPHGRGPWANFVFYVKEFDLIGIILAAGGIGLFLL
                     SFSLFALQTEGWRAPLIICFIVFGGLLIIAFVVWE"
     gene            complement(12711..14687)
                     /locus_tag="JX265_012677"
     mRNA            complement(join(12711..13257,13331..13360,13422..13745,
                     13820..13976,14051..14313,14392..14687))
                     /locus_tag="JX265_012677"
                     /product="hypothetical protein"
     CDS             complement(join(12711..13257,13331..13360,13422..13745,
                     13820..13976,14051..14313,14392..14687))
                     /codon_start=1
                     /gene_functions="biosynthetic-additional
                     (rule-based-clusters) p450"
                     /gene_functions="biosynthetic-additional (smcogs)
                     SMCOG1034:cytochrome P450 (Score: 255.2; E-value: 2e-77)"
                     /gene_kind="biosynthetic-additional"
                     /locus_tag="JX265_012677"
                     /product="hypothetical protein"
                     /protein_id="KAI1853846.1"
                     /sec_met_domain="p450 (E-value: 2.6e-52, bitscore: 170.0,
                     seeds: 50, tool: rule-based-clusters)"
                     /transl_table=1
                     /translation="MVYAGLFGVFCHQVIFRSYEVDSHGWEMVLAYVNINAGLVVGYGL
                     MGTHNLMDVIMHVCLAGAVFLVGLYGSLLLYRAFFHRLHRFPGPFLARLSKVYQISSII
                     NTKMQYHMHVPKLQRQYGDFIRTGPRELTVLRAEAIDLIYGSSSPCTKGTWYDQNSGNA
                     DKVGIENVRDKEKHRVRRKAWDRALSVYEPRIKGKVDALMTRYEGKQSVNVTRNNILYA
                     WDVMGDIAFSKDFHMLKTGVEHPAVEGLHWAMAIAGVVTTLPWLMNMLRVIPGATGKFE
                     KFASWCSGEVDLKREALASEQAKGMDEEPSDVMSWIIKAQQEKQRSAPPTESAIREDAR
                     TLISAGSDTIAIAFTNFLYLMVKNPEAYKKLQKLLDAEFPGGYNDWAYDNVKRIPYIDC
                     LIHETLRLRPPVPMGFLRETPDAGLQVGDVFIPGKINVNVPIWAMQRDERYFDRALDFI
                     PERWETLSPESSAYFPFQRGGFSCVGKANAMMQIRMLISATALQYNLAFAPGEDGERFG
                     EGTEERLTLWIPPLYMTFHPR"
     PFAM_domain     complement(join(12759..13257,13331..13360,13422..13745,
                     13820..13976,14051..14297))
                     /ASF="active site cysteine inconclusive"
                     /aSDomain="p450"
                     /aSTool="clusterhmmer"
                     /database="35.0"
                     /db_xref="PF00067.25"
                     /db_xref="GO:0004497"
                     /db_xref="GO:0005506"
                     /db_xref="GO:0016705"
                     /db_xref="GO:0020037"
                     /description="Cytochrome P450"
                     /detection="hmmscan"
                     /domain_id="clusterhmmer_JX265_012677_0003"
                     /evalue="8.00E-50"
                     /gene_ontologies="GO:0004497: monooxygenase activity"
                     /gene_ontologies="GO:0005506: iron ion binding"
                     /gene_ontologies="GO:0016705: oxidoreductase activity,
                     acting on paired donors, with incorporation or reduction of
                     molecular oxygen"
                     /gene_ontologies="GO:0020037: heme binding"
                     /label="JX265_012677"
                     /locus_tag="JX265_012677"
                     /protein_end="523"
                     /protein_start="104"
                     /score="170.0"
                     /tool="antismash"
                     /translation="NTKMQYHMHVPKLQRQYGDFIRTGPRELTVLRAEAIDLIYGSSSP
                     CTKGTWYDQNSGNADKVGIENVRDKEKHRVRRKAWDRALSVYEPRIKGKVDALMTRYEG
                     KQSVNVTRNNILYAWDVMGDIAFSKDFHMLKTGVEHPAVEGLHWAMAIAGVVTTLPWLM
                     NMLRVIPGATGKFEKFASWCSGEVDLKREALASEQAKGMDEEPSDVMSWIIKAQQEKQR
                     SAPPTESAIREDARTLISAGSDTIAIAFTNFLYLMVKNPEAYKKLQKLLDAEFPGGYND
                     WAYDNVKRIPYIDCLIHETLRLRPPVPMGFLRETPDAGLQVGDVFIPGKINVNVPIWAM
                     QRDERYFDRALDFIPERWETLSPESSAYFPFQRGGFSCVGKANAMMQIRMLISATALQY
                     NLAFAPGEDGERFGEGTEER"
     gene            complement(15908..16876)
                     /locus_tag="JX265_012678"
     mRNA            complement(join(15908..16446,16511..16750,16822..16876))
                     /locus_tag="JX265_012678"
                     /product="hypothetical protein"
     CDS             complement(join(15908..16446,16511..16750,16822..16876))
                     /NRPS_PKS="Domain: PKS_KR (7-136). E-value: 1.5e-11. Score:
                     36.4. Matches aSDomain:
                     nrpspksdomains_JX265_012678_PKS_KR.1"
                     /codon_start=1
                     /gene_functions="biosynthetic-additional (smcogs)
                     SMCOG1001:short-chain dehydrogenase/reductase SDR (Score:
                     116.8; E-value: 1.9e-35)"
                     /gene_kind="biosynthetic-additional"
                     /locus_tag="JX265_012678"
                     /product="hypothetical protein"
                     /protein_id="KAI1853847.1"
                     /transl_table=1
                     /translation="MDSSSKTVVLITGANTGLGLETAKSLFARPESYHVLIGCRGDLER
                     AKTAIFELRESSPASTSLADALSIDITSDESIASAFQQVQEKYGHIDVLVNNAGADLES
                     AVAAGQMTPRECWNEMYNVNVTGTHLFTSAFAPLLLASKASTPRMLFITSGLSSLTELA
                     NGESPRYTNPPAGWPKPIVPFFPYRVSKSGMNMVATEWARLLRKDGVCVFLISPGLLNT
                     GLGSNRKTGQGPNLGALGAIDPAIGAGFCADVIEGKRDGQAWPTNVLRKDAVQQW"
     PFAM_domain     complement(join(16271..16446,16511..16750,16822..16855))
                     /aSDomain="adh_short"
                     /aSTool="clusterhmmer"
                     /database="35.0"
                     /db_xref="PF00106.28"
                     /description="short chain dehydrogenase"
                     /detection="hmmscan"
                     /domain_id="clusterhmmer_JX265_012678_0004"
                     /evalue="4.60E-25"
                     /label="JX265_012678"
                     /locus_tag="JX265_012678"
                     /protein_end="157"
                     /protein_start="7"
                     /score="88.4"
                     /tool="antismash"
                     /translation="VVLITGANTGLGLETAKSLFARPESYHVLIGCRGDLERAKTAIFE
                     LRESSPASTSLADALSIDITSDESIASAFQQVQEKYGHIDVLVNNAGADLESAVAAGQM
                     TPRECWNEMYNVNVTGTHLFTSAFAPLLLASKASTPRMLFITSGLS"
     aSDomain        complement(join(16334..16446,16511..16750,16822..16855))
                     /aSDomain="PKS_KR"
                     /aSTool="nrps_pks_domains"
                     /database="nrpspksdomains.hmm"
                     /detection="hmmscan"
                     /domain_id="nrpspksdomains_JX265_012678_PKS_KR.1"
                     /evalue="1.50E-11"
                     /label="JX265_012678_PKS_KR.1"
                     /locus_tag="JX265_012678"
                     /protein_end="136"
                     /protein_start="7"
                     /score="36.4"
                     /specificity="KR activity: inactive"
                     /specificity="KR stereochemistry: C1"
                     /tool="antismash"
                     /translation="VVLITGANTGLGLETAKSLFARPESYHVLIGCRGDLERAKTAIFE
                     LRESSPASTSLADALSIDITSDESIASAFQQVQEKYGHIDVLVNNAGADLESAVAAGQM
                     TPRECWNEMYNVNVTGTHLFTSAFA"
     CDS_motif       complement(join(16728..16750,16822..16855))
                     /aSTool="nrps_pks_domains"
                     /database="abmotifs"
                     /detection="hmmscan"
                     /domain_id="nrpspksmotif_JX265_012678_0001"
                     /evalue="1.30E-03"
                     /label="PKSI-KR_m1"
                     /locus_tag="JX265_012678"
                     /protein_end="26"
                     /protein_start="7"
                     /score="11.4"
                     /tool="antismash"
                     /translation="VVLITGANTGLGLETAKSL"
     gene            complement(17479..19185)
                     /locus_tag="JX265_012679"
     mRNA            complement(join(17479..17841,17919..18415,18481..18807,
                     18969..19185))
                     /locus_tag="JX265_012679"
                     /product="hypothetical protein"
     CDS             complement(join(17479..17841,17919..18415,18481..18807,
                     18969..19185))
                     /codon_start=1
                     /gene_functions="other (smcogs) SMCOG1087:hypothetical
                     protein (Score: 255.5; E-value: 1.6e-77)"
                     /gene_kind="other"
                     /locus_tag="JX265_012679"
                     /product="hypothetical protein"
                     /protein_id="KAI1853848.1"
                     /transl_table=1
                     /translation="MTASADLPYADRDVGGCGGPKPHIAIVGGGIVGVVLTLGLIKQAI
                     PVQLYEQAQGFRELGAGIAFSACARRCMELIDPSIPQALVRGGAVSISDVEDQDCLRWI
                     DGYNQYRPDEPEYQKPLAQIGGAGFRGCRRDEFLEELSKSLPAGVIKFGKRLETIEIQA
                     DGKIILAFGDGTQAEATAVIGCDGIKSRVRKHMYGAKNEVSYPQFTHKVAYRALLPMTD
                     ALEVLGTWKANNFHHHVGPGAHMTHYPVANHKALNVVIVLSDPQPWPDHDNMVAEGSRE
                     KLEAALQDWHPTVLKLVRRLPDKLNTWALFDLGDYPLPRYNAGRICVAGDAAHATTPHH
                     GAGACLGIEDALCLNILLGQVCSNNNADLNHAVEVAFGVFDKIRRPRTQWLVNSSRRAC
                     DLYHQQEWADPSRRVKAETCFEEMRDRSYKIWHFDVDDMVRQTQAEYNRRLLDCSVENG
                     PGRKFGYVL"
     PFAM_domain     complement(join(17794..17841,17919..18415,18481..18505))
                     /aSDomain="FAD_binding_3"
                     /aSTool="clusterhmmer"
                     /database="35.0"
                     /db_xref="PF01494.22"
                     /db_xref="GO:0071949"
                     /description="FAD binding domain"
                     /detection="hmmscan"
                     /domain_id="clusterhmmer_JX265_012679_0005"
                     /evalue="1.90E-13"
                     /gene_ontologies="GO:0071949: FAD binding"
                     /label="JX265_012679"
                     /locus_tag="JX265_012679"
                     /protein_end="363"
                     /protein_start="173"
                     /score="50.5"
                     /tool="antismash"
                     /translation="GTQAEATAVIGCDGIKSRVRKHMYGAKNEVSYPQFTHKVAYRALL
                     PMTDALEVLGTWKANNFHHHVGPGAHMTHYPVANHKALNVVIVLSDPQPWPDHDNMVAE
                     GSREKLEAALQDWHPTVLKLVRRLPDKLNTWALFDLGDYPLPRYNAGRICVAGDAAHAT
                     TPHHGAGACLGIEDALCLNILLGQVCS"
     gene            20001..28168
                     /locus_tag="JX265_012680"
     mRNA            join(20001..20627,20694..26737,26824..28168)
                     /locus_tag="JX265_012680"
                     /product="hypothetical protein"
     CDS             join(20001..20627,20694..26737,26824..28168)
                     /NRPS_PKS="Domain: SAT (103-254). E-value: 1.3e-14. Score:
                     46.2. Matches aSDomain: nrpspksdomains_JX265_012680_SAT.1"
                     /NRPS_PKS="Domain: PKS_KS(Iterative-KS) (380-809). E-value:
                     1.5e-140. Score: 460.7. Matches aSDomain:
                     nrpspksdomains_JX265_012680_PKS_KS.1"
                     /NRPS_PKS="Domain: PKS_AT (923-1224). E-value: 4.4e-65.
                     Score: 211.8. Matches aSDomain:
                     nrpspksdomains_JX265_012680_PKS_AT.1"
                     /NRPS_PKS="Domain: PP-binding (1706-1772). E-value:
                     1.2e-12. Score: 40.1. Matches aSDomain:
                     nrpspksdomains_JX265_012680_PP-binding.1"
                     /NRPS_PKS="Domain: cMT (2039-2219). E-value: 1.5e-57.
                     Score: 186.3. Matches aSDomain:
                     nrpspksdomains_JX265_012680_cMT.1"
                     /NRPS_PKS="Domain: TD (2286-2537). E-value: 6.6e-30. Score:
                     95.9. Matches aSDomain: nrpspksdomains_JX265_012680_TD.1"
                     /codon_start=1
                     /gene_functions="biosynthetic (rule-based-clusters) T1PKS:
                     PKS_AT"
                     /gene_functions="biosynthetic (rule-based-clusters) T1PKS:
                     itr_KS"
                     /gene_functions="biosynthetic-additional
                     (rule-based-clusters) PP-binding"
                     /gene_functions="biosynthetic-additional
                     (rule-based-clusters) NAD_binding_4"
                     /gene_functions="biosynthetic-additional (smcogs)
                     SMCOG1022:Beta-ketoacyl synthase (Score: 216.5; E-value:
                     1.1e-65)"
                     /gene_kind="biosynthetic"
                     /locus_tag="JX265_012680"
                     /product="hypothetical protein"
                     /protein_id="KAI1853849.1"
                     /sec_met_domain="itr_KS (E-value: 2.4e-143, bitscore:
                     469.9, seeds: 96, tool: rule-based-clusters)"
                     /sec_met_domain="PKS_AT (E-value: 4.9e-65, bitscore: 211.8,
                     seeds: 1682, tool: rule-based-clusters)"
                     /sec_met_domain="PP-binding (E-value: 1.3e-12, bitscore:
                     40.1, seeds: 164, tool: rule-based-clusters)"
                     /sec_met_domain="NAD_binding_4 (E-value: 1.2e-26, bitscore:
                     85.4, seeds: 102, tool: rule-based-clusters)"
                     /transl_table=1
                     /translation="MARYGTGAERSVLLFGGLSLNLDASALELVRKALIEHEENKWGLD
                     VIRELPSVCETALRSLPVLHQATGKLMLRQLADLEDAFTTGRPLDKTSYPLPNSLLIPI
                     TVIRQLAQYGELLQENKIEGILHGRHENLGLCTGLLSAFVASSARNIEEFQQLAAVAVR
                     LGLLIGLVVDGQDASLGMGRSKSLTAAWSSDKAPEILESILEEFRDAYVSVYYDKNCVT
                     ITVSPDRIPELSSRLRAAGISASEINLYGRFHSSNNSPLVDELVAFCDSHAMFQLPNVA
                     ALAMPTRANDIGGSLMRKGSLHGHALRAILVEPAQWFDSFSESTAPLSDTQLTVFELGT
                     ERSVPTSLALKPPRTMKIVHLADTKGKADRQSGRISMENDIAVVGMSCKVPGANDLEEF
                     WDLIAAARSQHQEIGPGSRSIDRFSFNDGPFRTIDDPNMNRKWFANLIDGYDQFDHRFF
                     KKSARESASMDPQQRHILQVAYQALEQSGYFHNQATIEHTNRSIGCFVGVCLSDYDNNV
                     ASHPANALTATGNLQGFIAGKVSHFFGWTGPSITLNTACSSSLVAVHQACQSILTGECE
                     AALAGGTHILTSAEWFQNLAAGSFLSPTGQCKPFDEKADGYCRGEGAGVVFLKKLSKAA
                     ADGDPILGVIAATSVQQNQNCTPIFVPNVPSLGNLFTKVMDKARVKPSQVTVVEGHGTG
                     TPVGDPAEYDSIRRALGGPTRGPGNQLAVGSVKGLVGHMECTSGVISLIKVLLMIQKGT
                     IQPQASFNQANPSLKISPSDQMFIPTRALAWDSDFRVALINNYGASGSNASVVVIQPPS
                     RSASKRQEFTVREPSGLKYPFWFTGFDKNSIRRYFMVFRKYLQRPAAAISLAGLSFNLA
                     TQSNRNLAASLMLTASSVNELDQKLATFIGSDGTDGPSVEIASHMTVPNVILCFGGQSS
                     PFVGLDRYLYENIAILRKHLDQVDAVVQSLSKGTCIFPGIFQRTPVDDVVELQAMIFAM
                     QYACAQSWIDVGVRPSALVGHSFGELTALCVAQVLSLEDTVKMILRRATVIKEHWGPER
                     GAMLAVQATLADVTKLLAEANADHSGEPASIACYNGPSSFTIAGPTQAIDAVVALFKKK
                     QPDGEKKGNQIKRLAVTHAFHSVLADPLLGKLVEAFQGLTFREAKFHVERAVPDEAVGV
                     EHNNIQFIAKHIRSPVYFHHAIERLVRRRHTSSPCVFLEAGTNTSITSIAAHALGNVKG
                     NFSFHGLKIASGDDGWNKLTETTMSLWKTARLAIHHWAHHPMQRHHVSLTLQPLFLPPY
                     QFDPDSRHWLALKTLPKAMLAADAGRKAVAEAEKKPQGLLTFIGHLNTEAEDERALFRV
                     ETAAEKYKNLLSGHVTLQTAPILSATLQISFVIDAIDSAHPEYKSEGYQPQIQEVEYHS
                     PVCFNSARTLWVEVSYDTSKRARVQQGWTFEVFSCFGKESNERTVHTTGKVVLSSSGDS
                     SLKRELAHFERLFRHHRASSLLQSSDAEEILGKRSIYRLFSDIVDYGEEFRGMVKMAKR
                     GNDNAGHIVRLNTSPEREWFDPHLADTFCQLGGIWINYMAEEHGQNHVFLANGIDRWIR
                     SYHSGKRPSDFHALAVHDRPSAQLCLTDVFIFDAADGALVEVILGICYVKIPRLSMEKM
                     LSRLSCNVSESTATATVIPTTTVSALKNLSTAIADKVPLVAGSASQQGIATGEPAPSAT
                     EGNAFLVMAQKIKDVISDLSGVDVSEIKDDSELADLGIDSLTGMEMMHQIESNLKVKLP
                     EAEMMLVVSITELVKCVAGAMCITDSGLQLIKDSDSDDYPSVMEASDSSVGQTNTDIST
                     PFPELDVEQFEEQEEHNASAQNPTLSLGAALQAFHETKKLTDMCVVSLGQERYATMTLP
                     IQNNLTVALTLEVLQSLGAGFEHARPGQKLSRIPHTPEHHRLVSHLYDMLEAETQIIKI
                     DGSVITRTAVPLPDINSKDLFQVLQQRGEDQHSANKLIYYAGKSLRRVLSGETSGVKVI
                     FGDEEGRELVSKWYADWPLNKCLIGQIADFVRRLLSKLQTARISGTDRNSPLRILEMGG
                     GTGGTTRQLVPFLAQAQIPIEYTFTDLAPSFVSAARKKWAKEYSWMKFRVHDIESEPAQ
                     DLQGMQDLVIASNAIHATKSLSKSLRNVRKALRPDGILVMLEMTRTPYWVDLIFGLFEG
                     WWLFADERNHALTNELIWQRELHAAGYGEVDWTDGEMPETALQRVIMAAASSTSRSERT
                     PVSLTKKKMTSVACMAREQTVAGYVQEFTRDFDAPLRINNASFHEDDACISCESQSNCV
                     LITGGTGGLGAHLVASAALRTDVSRVICLNRPRQAQEPKARQLEALRKKCIELPPDAKA
                     KIEVWETDLSQPVELGLSHEQYLSLIDRVTRIVHNAWLMHSKWPVKRFEPQLRIMANML
                     NLARDISARHPRLVWFEFVSSIATIGHHSFWTGSPMVPEERVPIESVLPTGYGEAKYIC
                     ERMLDATLHRFPERFQATVVRLGQIAGSKTNGHWNPMEHVPFMIKSSQCLGAVPELPGT
                     LGWTPSDDIASALIEILMQPSSVQLYPVYHIENPIRQAWSDTLATLIDALRISGAEDNC
                     ELSKIPFQEWLERVRSWPRSEDNGPQGANPGFMLVDFLKDNFVRISCGGLLMATAKARE
                     HSPTMARLGPVSDELIRSYVQSWKESGFLN"
     PFAM_domain     join(20277..20627,20694..20828)
                     /aSDomain="SAT"
                     /aSTool="clusterhmmer"
                     /database="35.0"
                     /db_xref="PF16073.8"
                     /description="Starter unit:ACP transacylase in aflatoxin
                     biosynthesis"
                     /detection="hmmscan"
                     /domain_id="clusterhmmer_JX265_012680_0006"
                     /evalue="3.60E-15"
                     /label="JX265_012680"
                     /locus_tag="JX265_012680"
                     /protein_end="254"
                     /protein_start="92"
                     /score="56.3"
                     /tool="antismash"
                     /translation="SYPLPNSLLIPITVIRQLAQYGELLQENKIEGILHGRHENLGLCT
                     GLLSAFVASSARNIEEFQQLAAVAVRLGLLIGLVVDGQDASLGMGRSKSLTAAWSSDKA
                     PEILESILEEFRDAYVSVYYDKNCVTITVSPDRIPELSSRLRAAGISASEINLYGRFH"
     aSDomain        join(20310..20627,20694..20828)
                     /aSDomain="SAT"
                     /aSTool="nrps_pks_domains"
                     /database="nrpspksdomains.hmm"
                     /detection="hmmscan"
                     /domain_id="nrpspksdomains_JX265_012680_SAT.1"
                     /evalue="1.30E-14"
                     /label="JX265_012680_SAT.1"
                     /locus_tag="JX265_012680"
                     /protein_end="254"
                     /protein_start="103"
                     /score="46.2"
                     /tool="antismash"
                     /translation="ITVIRQLAQYGELLQENKIEGILHGRHENLGLCTGLLSAFVASSA
                     RNIEEFQQLAAVAVRLGLLIGLVVDGQDASLGMGRSKSLTAAWSSDKAPEILESILEEF
                     RDAYVSVYYDKNCVTITVSPDRIPELSSRLRAAGISASEINLYGRFH"
     PFAM_domain     21201..21968
                     /aSDomain="ketoacyl-synt"
                     /aSTool="clusterhmmer"
                     /database="35.0"
                     /db_xref="PF00109.29"
                     /description="Beta-ketoacyl synthase, N-terminal domain"
                     /detection="hmmscan"
                     /domain_id="clusterhmmer_JX265_012680_0007"
                     /evalue="1.50E-69"
                     /label="JX265_012680"
                     /locus_tag="JX265_012680"
                     /protein_end="634"
                     /protein_start="378"
                     /score="234.5"
                     /tool="antismash"
                     /translation="NDIAVVGMSCKVPGANDLEEFWDLIAAARSQHQEIGPGSRSIDRF
                     SFNDGPFRTIDDPNMNRKWFANLIDGYDQFDHRFFKKSARESASMDPQQRHILQVAYQA
                     LEQSGYFHNQATIEHTNRSIGCFVGVCLSDYDNNVASHPANALTATGNLQGFIAGKVSH
                     FFGWTGPSITLNTACSSSLVAVHQACQSILTGECEAALAGGTHILTSAEWFQNLAAGSF
                     LSPTGQCKPFDEKADGYCRGEGAGVVFLKKLSKA"
     aSDomain        21207..22493
                     /ASF="found active site cysteine: True, scaffold matched
                     GSSS: True"
                     /ASF="found active site histidines: True"
                     /aSDomain="PKS_KS"
                     /aSTool="nrps_pks_domains"
                     /database="nrpspksdomains.hmm"
                     /detection="hmmscan"
                     /domain_id="nrpspksdomains_JX265_012680_PKS_KS.1"
                     /domain_subtypes="Iterative-KS"
                     /evalue="1.50E-140"
                     /label="JX265_012680_PKS_KS.1"
                     /locus_tag="JX265_012680"
                     /protein_end="809"
                     /protein_start="380"
                     /score="460.7"
                     /tool="antismash"
                     /translation="IAVVGMSCKVPGANDLEEFWDLIAAARSQHQEIGPGSRSIDRFSF
                     NDGPFRTIDDPNMNRKWFANLIDGYDQFDHRFFKKSARESASMDPQQRHILQVAYQALE
                     QSGYFHNQATIEHTNRSIGCFVGVCLSDYDNNVASHPANALTATGNLQGFIAGKVSHFF
                     GWTGPSITLNTACSSSLVAVHQACQSILTGECEAALAGGTHILTSAEWFQNLAAGSFLS
                     PTGQCKPFDEKADGYCRGEGAGVVFLKKLSKAAADGDPILGVIAATSVQQNQNCTPIFV
                     PNVPSLGNLFTKVMDKARVKPSQVTVVEGHGTGTPVGDPAEYDSIRRALGGPTRGPGNQ
                     LAVGSVKGLVGHMECTSGVISLIKVLLMIQKGTIQPQASFNQANPSLKISPSDQMFIPT
                     RALAWDSDFRVALINNYGASGSNASVVVIQ"
     aSModule        21207..25382
                     /complete
                     /domains="nrpspksdomains_JX265_012680_PKS_KS.1"
                     /domains="nrpspksdomains_JX265_012680_PKS_AT.1"
                     /domains="nrpspksdomains_JX265_012680_PP-binding.1"
                     /iterative
                     /locus_tags="JX265_012680"
                     /monomer_pairings="pk -> pk"
                     /tool="antismash"
                     /type="pks"
     CDS_motif       21705..21752
                     /aSTool="nrps_pks_domains"
                     /database="abmotifs"
                     /detection="hmmscan"
                     /domain_id="nrpspksmotif_JX265_012680_0001"
                     /evalue="1.00E-05"
                     /label="PKSI-KS_m3"
                     /locus_tag="JX265_012680"
                     /protein_end="562"
                     /protein_start="546"
                     /score="17.6"
                     /tool="antismash"
                     /translation="GPSITLNTACSSSLVA"
     CDS_motif       21894..21932
                     /aSTool="nrps_pks_domains"
                     /database="abmotifs"
                     /detection="hmmscan"
                     /domain_id="nrpspksmotif_JX265_012680_0002"
                     /evalue="7.50E-05"
                     /label="PKSI-KS_m4"
                     /locus_tag="JX265_012680"
                     /protein_end="622"
                     /protein_start="609"
                     /score="15.6"
                     /tool="antismash"
                     /translation="FDEKADGYCRGEG"
     PFAM_domain     21990..22346
                     /aSDomain="Ketoacyl-synt_C"
                     /aSTool="clusterhmmer"
                     /database="35.0"
                     /db_xref="PF02801.25"
                     /description="Beta-ketoacyl synthase, C-terminal domain"
                     /detection="hmmscan"
                     /domain_id="clusterhmmer_JX265_012680_0008"
                     /evalue="9.80E-28"
                     /label="JX265_012680"
                     /locus_tag="JX265_012680"
                     /protein_end="760"
                     /protein_start="641"
                     /score="96.7"
                     /tool="antismash"
                     /translation="LGVIAATSVQQNQNCTPIFVPNVPSLGNLFTKVMDKARVKPSQVT
                     VVEGHGTGTPVGDPAEYDSIRRALGGPTRGPGNQLAVGSVKGLVGHMECTSGVISLIKV
                     LLMIQKGTIQPQASF"
     CDS_motif       22128..22172
                     /aSTool="nrps_pks_domains"
                     /database="abmotifs"
                     /detection="hmmscan"
                     /domain_id="nrpspksmotif_JX265_012680_0003"
                     /evalue="7.40E-03"
                     /label="PKSI-KS_m5"
                     /locus_tag="JX265_012680"
                     /protein_end="702"
                     /protein_start="687"
                     /score="9.2"
                     /tool="antismash"
                     /translation="VEGHGTGTPVGDPAE"
     aSDomain        22836..23738
                     /ASF="(Methyl)Malonyl-CoA specificity inconclusive"
                     /ASF="found active site serine: True, scaffold matched
                     GHGE: True"
                     /aSDomain="PKS_AT"
                     /aSTool="nrps_pks_domains"
                     /database="nrpspksdomains.hmm"
                     /detection="hmmscan"
                     /domain_id="nrpspksdomains_JX265_012680_PKS_AT.1"
                     /evalue="4.40E-65"
                     /label="JX265_012680_PKS_AT.1"
                     /locus_tag="JX265_012680"
                     /protein_end="1224"
                     /protein_start="923"
                     /score="211.8"
                     /specificity="substrate consensus: pk"
                     /specificity="PKS signature: Malonyl-CoA"
                     /specificity="Minowa: mxmal"
                     /tool="antismash"
                     /translation="CFGGQSSPFVGLDRYLYENIAILRKHLDQVDAVVQSLSKGTCIFP
                     GIFQRTPVDDVVELQAMIFAMQYACAQSWIDVGVRPSALVGHSFGELTALCVAQVLSLE
                     DTVKMILRRATVIKEHWGPERGAMLAVQATLADVTKLLAEANADHSGEPASIACYNGPS
                     SFTIAGPTQAIDAVVALFKKKQPDGEKKGNQIKRLAVTHAFHSVLADPLLGKLVEAFQG
                     LTFREAKFHVERAVPDEAVGVEHNNIQFIAKHIRSPVYFHHAIERLVRRRHTSSPCVFL
                     EAGTNTSITSIAAHALGNVK"
     PFAM_domain     22839..23681
                     /aSDomain="Acyl_transf_1"
                     /aSTool="clusterhmmer"
                     /database="35.0"
                     /db_xref="PF00698.24"
                     /description="Acyl transferase domain"
                     /detection="hmmscan"
                     /domain_id="clusterhmmer_JX265_012680_0009"
                     /evalue="1.10E-21"
                     /label="JX265_012680"
                     /locus_tag="JX265_012680"
                     /protein_end="1205"
                     /protein_start="924"
                     /score="77.8"
                     /tool="antismash"
                     /translation="FGGQSSPFVGLDRYLYENIAILRKHLDQVDAVVQSLSKGTCIFPG
                     IFQRTPVDDVVELQAMIFAMQYACAQSWIDVGVRPSALVGHSFGELTALCVAQVLSLED
                     TVKMILRRATVIKEHWGPERGAMLAVQATLADVTKLLAEANADHSGEPASIACYNGPSS
                     FTIAGPTQAIDAVVALFKKKQPDGEKKGNQIKRLAVTHAFHSVLADPLLGKLVEAFQGL
                     TFREAKFHVERAVPDEAVGVEHNNIQFIAKHIRSPVYFHHAIERLVRRRHTSSPCVFLE
                     "
     CDS_motif       23067..23183
                     /aSTool="nrps_pks_domains"
                     /database="abmotifs"
                     /detection="hmmscan"
                     /domain_id="nrpspksmotif_JX265_012680_0004"
                     /evalue="4.10E-16"
                     /label="PKSI-AT-M_m3"
                     /locus_tag="JX265_012680"
                     /protein_end="1039"
                     /protein_start="1000"
                     /score="51.1"
                     /tool="antismash"
                     /translation="GVRPSALVGHSFGELTALCVAQVLSLEDTVKMILRRATV"
     PFAM_domain     24126..24965
                     /aSDomain="PS-DH"
                     /aSTool="clusterhmmer"
                     /database="35.0"
                     /db_xref="PF14765.9"
                     /description="Polyketide synthase dehydratase"
                     /detection="hmmscan"
                     /domain_id="clusterhmmer_JX265_012680_0010"
                     /evalue="5.10E-16"
                     /label="JX265_012680"
                     /locus_tag="JX265_012680"
                     /protein_end="1633"
                     /protein_start="1353"
                     /score="58.9"
                     /tool="antismash"
                     /translation="LSGHVTLQTAPILSATLQISFVIDAIDSAHPEYKSEGYQPQIQEV
                     EYHSPVCFNSARTLWVEVSYDTSKRARVQQGWTFEVFSCFGKESNERTVHTTGKVVLSS
                     SGDSSLKRELAHFERLFRHHRASSLLQSSDAEEILGKRSIYRLFSDIVDYGEEFRGMVK
                     MAKRGNDNAGHIVRLNTSPEREWFDPHLADTFCQLGGIWINYMAEEHGQNHVFLANGID
                     RWIRSYHSGKRPSDFHALAVHDRPSAQLCLTDVFIFDAADGALVEVILGICYVKIPRL"
     aSDomain        25185..25382
                     /aSDomain="PP-binding"
                     /aSTool="nrps_pks_domains"
                     /database="nrpspksdomains.hmm"
                     /detection="hmmscan"
                     /domain_id="nrpspksdomains_JX265_012680_PP-binding.1"
                     /evalue="1.20E-12"
                     /label="JX265_012680_PP-binding.1"
                     /locus_tag="JX265_012680"
                     /protein_end="1772"
                     /protein_start="1706"
                     /score="40.1"
                     /tool="antismash"
                     /translation="QKIKDVISDLSGVDVSEIKDDSELADLGIDSLTGMEMMHQIESNL
                     KVKLPEAEMMLVVSITELVKC"
     PFAM_domain     25185..25382
                     /aSDomain="PP-binding"
                     /aSTool="clusterhmmer"
                     /database="35.0"
                     /db_xref="PF00550.28"
                     /description="Phosphopantetheine attachment site"
                     /detection="hmmscan"
                     /domain_id="clusterhmmer_JX265_012680_0011"
                     /evalue="4.90E-11"
                     /label="JX265_012680"
                     /locus_tag="JX265_012680"
                     /protein_end="1772"
                     /protein_start="1706"
                     /score="42.9"
                     /tool="antismash"
                     /translation="QKIKDVISDLSGVDVSEIKDDSELADLGIDSLTGMEMMHQIESNL
                     KVKLPEAEMMLVVSITELVKC"
     PFAM_domain     25611..25883
                     /aSDomain="HTH_51"
                     /aSTool="clusterhmmer"
                     /database="35.0"
                     /db_xref="PF18558.4"
                     /description="Helix-turn-helix domain"
                     /detection="hmmscan"
                     /domain_id="clusterhmmer_JX265_012680_0012"
                     /evalue="5.00E-23"
                     /label="JX265_012680"
                     /locus_tag="JX265_012680"
                     /protein_end="1939"
                     /protein_start="1848"
                     /score="80.9"
                     /tool="antismash"
                     /translation="FHETKKLTDMCVVSLGQERYATMTLPIQNNLTVALTLEVLQSLGA
                     GFEHARPGQKLSRIPHTPEHHRLVSHLYDMLEAETQIIKIDGSVIT"
     aSDomain        26184..26723
                     /aSDomain="MT"
                     /aSTool="nrps_pks_domains"
                     /database="nrpspksdomains.hmm"
                     /detection="hmmscan"
                     /domain_id="nrpspksdomains_JX265_012680_cMT.1"
                     /domain_subtypes="cMT"
                     /evalue="1.50E-57"
                     /label="JX265_012680_cMT.1"
                     /locus_tag="JX265_012680"
                     /protein_end="2219"
                     /protein_start="2039"
                     /score="186.3"
                     /tool="antismash"
                     /translation="RNSPLRILEMGGGTGGTTRQLVPFLAQAQIPIEYTFTDLAPSFVS
                     AARKKWAKEYSWMKFRVHDIESEPAQDLQGMQDLVIASNAIHATKSLSKSLRNVRKALR
                     PDGILVMLEMTRTPYWVDLIFGLFEGWWLFADERNHALTNELIWQRELHAAGYGEVDWT
                     DGEMPETALQRVIMAAA"
     aSModule        26184..27763
                     /domains="nrpspksdomains_JX265_012680_cMT.1"
                     /domains="nrpspksdomains_JX265_012680_TD.1"
                     /final_module
                     /incomplete
                     /locus_tags="JX265_012680"
                     /tool="antismash"
                     /type="unknown"
     PFAM_domain     26205..26510
                     /aSDomain="Methyltransf_12"
                     /aSTool="clusterhmmer"
                     /database="35.0"
                     /db_xref="PF08242.15"
                     /description="Methyltransferase domain"
                     /detection="hmmscan"
                     /domain_id="clusterhmmer_JX265_012680_0013"
                     /evalue="2.30E-15"
                     /label="JX265_012680"
                     /locus_tag="JX265_012680"
                     /protein_end="2148"
                     /protein_start="2046"
                     /score="57.3"
                     /tool="antismash"
                     /translation="LEMGGGTGGTTRQLVPFLAQAQIPIEYTFTDLAPSFVSAARKKWA
                     KEYSWMKFRVHDIESEPAQDLQGMQDLVIASNAIHATKSLSKSLRNVRKALRPDGIL"
     aSDomain        27011..27763
                     /aSDomain="TD"
                     /aSTool="nrps_pks_domains"
                     /database="nrpspksdomains.hmm"
                     /detection="hmmscan"
                     /domain_id="nrpspksdomains_JX265_012680_TD.1"
                     /evalue="6.60E-30"
                     /label="JX265_012680_TD.1"
                     /locus_tag="JX265_012680"
                     /protein_end="2537"
                     /protein_start="2286"
                     /score="95.9"
                     /tool="antismash"
                     /translation="VLITGGTGGLGAHLVASAALRTDVSRVICLNRPRQAQEPKARQLE
                     ALRKKCIELPPDAKAKIEVWETDLSQPVELGLSHEQYLSLIDRVTRIVHNAWLMHSKWP
                     VKRFEPQLRIMANMLNLARDISARHPRLVWFEFVSSIATIGHHSFWTGSPMVPEERVPI
                     ESVLPTGYGEAKYICERMLDATLHRFPERFQATVVRLGQIAGSKTNGHWNPMEHVPFMI
                     KSSQCLGAVPELPGTLGWTPSDDIASALI"
     PFAM_domain     27017..27754
                     /aSDomain="NAD_binding_4"
                     /aSTool="clusterhmmer"
                     /database="35.0"
                     /db_xref="PF07993.15"
                     /description="Male sterility protein"
                     /detection="hmmscan"
                     /domain_id="clusterhmmer_JX265_012680_0014"
                     /evalue="1.20E-22"
                     /label="JX265_012680"
                     /locus_tag="JX265_012680"
                     /protein_end="2534"
                     /protein_start="2288"
                     /score="80.5"
                     /tool="antismash"
                     /translation="ITGGTGGLGAHLVASAALRTDVSRVICLNRPRQAQEPKARQLEAL
                     RKKCIELPPDAKAKIEVWETDLSQPVELGLSHEQYLSLIDRVTRIVHNAWLMHSKWPVK
                     RFEPQLRIMANMLNLARDISARHPRLVWFEFVSSIATIGHHSFWTGSPMVPEERVPIES
                     VLPTGYGEAKYICERMLDATLHRFPERFQATVVRLGQIAGSKTNGHWNPMEHVPFMIKS
                     SQCLGAVPELPGTLGWTPSDDIAS"
     gene            complement(29310..33982)
                     /locus_tag="JX265_012681"
     mRNA            complement(join(29310..30559,30631..31021,31100..31967,
                     32020..32970,33034..33201,33267..33982))
                     /locus_tag="JX265_012681"
                     /product="hypothetical protein"
     CDS             complement(join(29310..30559,30631..31021,31100..31967,
                     32020..32970,33034..33201,33267..33982))
                     /codon_start=1
                     /gene_functions="transport (smcogs) SMCOG1000:ABC
                     transporter ATP-binding protein (Score: 98.2; E-value:
                     1e-29)"
                     /gene_kind="transport"
                     /locus_tag="JX265_012681"
                     /product="hypothetical protein"
                     /protein_id="KAI1853850.1"
                     /transl_table=1
                     /translation="MGLLAANESDAQVKEEPMKSRDSTVKRLAIGFSRHSIDNNEEKPL
                     FGSNDPLSPLNPLGERFSARAWAQNMAKAVRNSGQEQRRVGLCFEDLGVFGFGTPTDFQ
                     KTVANIWFALPQMAARALFPRSITSGQKRLQILRHFDGIIRPGEMCVVLGPPGSGCSTF
                     LKAISGDRNGVYLNEKSYLNYQGISDEEMHTMHRGDAIYTAEIDVHFPMLTVGETLSFA
                     SQARCPRELPENVTREQYCEHMRNVVMAMYGISHTVHTKVGDEFERGVSGGERKRVSIA
                     EATLSNAPFQCWDNSTRGLDSANAVEFCKTLRLQSDLFGQACAVSLYQAPQSAYDLFDK
                     CTVLYEGRQIYFGSASRAKQYFVDLGFECPVRQTTSDFLTSMTFPAERITRPGAHPPQT
                     ADEFEAVWRASAEYQALRAEIHQYKAQHPINGRDAQVYRQLKRDYQAKGQRLGSPYTLT
                     YSQQVRLCMWRGWRRFWADPGPSLWVMVGNIMMALIMSSLFYDMKESTSTFYGRAVVLF
                     MAILFNAFASILEVMTLYAQRPIVEKHSRYAFYHPSAESYSSVLVDLPMKITGTVSFNL
                     VFYFMTNLNRQPGNFFFYLLVVFLIVLAMSGIFRFIGALSRTEQQAMVPASILMLALLV
                     FTGFVVPIRYMLSWCRWINYVNPVAYGYEALMVNEYHNRNFTCASYIPDYTGPGAGVVT
                     CDAVGAVPGQSFVNGDTYIGSAYSYYHSHKWRNVGIIIAMVIFNHIVYFLASEYVTAKK
                     SKGEVLVFRRGFVPKQPANDLEHSLEGPVATILDRPGTIKESKEAVLGSKSVFHWSNVC
                     YDIKIKGKPRRILDSIDGWVKPGTLTALMGVSGAGKTTLLDCLADRRTGVGILTGEMLV
                     DGKIRDESFQRKTGYAQQQDLHLDTSTVREALVFSALLRQPENVPTEEKLKHVEEVIEL
                     LDMQQYADAVVGVLGEGLNVEQRKRLTIGVELAAKPPLLLFVDEPTSGLDSQTSWVVLD
                     LLEKLSRAGQSILCTIHQPSAMLFQWFDRLLLLAEGGKTVYFGDVGENSKTLIEYFERN
                     CADTCPPTDNPAEWMLKVIGAAPGSYSKVDWHQTWRSSVEYNHVQDELSRLRSKEHNKR
                     PREDDDENFDKQFATSLKYQFRVVTKRVFQQSWRSPSYIYSKLVLCIATSLFIGLVFLN
                     SPLSIQGLQNQMFAIFELMSIVGQLVDQQMPHFISQRSLYEVRERPAKTYSWKVFILSQ
                     ILSEIPWYTLASVFMWALFYFLIGLYQNTEGTDQGGERGVLMLLLFWVFLIWVSTFAHF
                     CISFAGSSDDGGNIANFMFVLAFFFCGVLASPDQMPRFWIFLYHASPLSYYVSAVLSTG
                     LANANVTCASNEFTAIAPPQGQTCGEYMQKYISTAGGYLLDANATSDCQYCSISNTNVY
                     LSALHIDYGNRWRDFGIMWVYVVFNVAAALTLYWVARMPKGKRKL"
     PFAM_domain     complement(29628..30278)
                     /aSDomain="ABC2_membrane"
                     /aSTool="clusterhmmer"
                     /database="35.0"
                     /db_xref="PF01061.27"
                     /db_xref="GO:0016020"
                     /db_xref="GO:0140359"
                     /description="ABC-2 type transporter"
                     /detection="hmmscan"
                     /domain_id="clusterhmmer_JX265_012681_0021"
                     /evalue="1.40E-45"
                     /gene_ontologies="GO:0016020: membrane"
                     /gene_ontologies="GO:0140359: ABC-type transporter
                     activity"
                     /label="JX265_012681"
                     /locus_tag="JX265_012681"
                     /protein_end="1342"
                     /protein_start="1125"
                     /score="155.5"
                     /tool="antismash"
                     /translation="YQFRVVTKRVFQQSWRSPSYIYSKLVLCIATSLFIGLVFLNSPLS
                     IQGLQNQMFAIFELMSIVGQLVDQQMPHFISQRSLYEVRERPAKTYSWKVFILSQILSE
                     IPWYTLASVFMWALFYFLIGLYQNTEGTDQGGERGVLMLLLFWVFLIWVSTFAHFCISF
                     AGSSDDGGNIANFMFVLAFFFCGVLASPDQMPRFWIFLYHASPLSYYVSAVLST"
     PFAM_domain     complement(join(30453..30559,30631..30709))
                     /aSDomain="ABC2_membrane_7"
                     /aSTool="clusterhmmer"
                     /database="35.0"
                     /db_xref="PF19055.3"
                     /db_xref="GO:0140359"
                     /description="ABC-2 type transporter"
                     /detection="hmmscan"
                     /domain_id="clusterhmmer_JX265_012681_0020"
                     /evalue="9.80E-07"
                     /gene_ontologies="GO:0140359: ABC-type transporter
                     activity"
                     /label="JX265_012681"
                     /locus_tag="JX265_012681"
                     /protein_end="1067"
                     /protein_start="1005"
                     /score="28.1"
                     /tool="antismash"
                     /translation="HQPSAMLFQWFDRLLLLAEGGKTVYFGDVGENSKTLIEYFERNCA
                     DTCPPTDNPAEWMLKVI"
     PFAM_domain     complement(join(30794..31021,31100..31327))
                     /aSDomain="ABC_tran"
                     /aSTool="clusterhmmer"
                     /database="35.0"
                     /db_xref="PF00005.30"
                     /db_xref="GO:0005524"
                     /description="ABC transporter"
                     /detection="hmmscan"
                     /domain_id="clusterhmmer_JX265_012681_0019"
                     /evalue="7.20E-15"
                     /gene_ontologies="GO:0005524: ATP binding"
                     /label="JX265_012681"
                     /locus_tag="JX265_012681"
                     /protein_end="977"
                     /protein_start="825"
                     /score="55.8"
                     /tool="antismash"
                     /translation="DSIDGWVKPGTLTALMGVSGAGKTTLLDCLADRRTGVGILTGEML
                     VDGKIRDESFQRKTGYAQQQDLHLDTSTVREALVFSALLRQPENVPTEEKLKHVEEVIE
                     LLDMQQYADAVVGVLGEGLNVEQRKRLTIGVELAAKPPLLLFVDEPTS"
     PFAM_domain     complement(31496..31735)
                     /aSDomain="PDR_CDR"
                     /aSTool="clusterhmmer"
                     /database="35.0"
                     /db_xref="PF06422.15"
                     /db_xref="GO:0005524"
                     /db_xref="GO:0016020"
                     /db_xref="GO:0042626"
                     /db_xref="GO:0055085"
                     /description="CDR ABC transporter"
                     /detection="hmmscan"
                     /domain_id="clusterhmmer_JX265_012681_0018"
                     /evalue="7.40E-27"
                     /gene_ontologies="GO:0005524: ATP binding"
                     /gene_ontologies="GO:0016020: membrane"
                     /gene_ontologies="GO:0042626: ATPase-coupled transmembrane
                     transporter activity"
                     /gene_ontologies="GO:0055085: transmembrane transport"
                     /label="JX265_012681"
                     /locus_tag="JX265_012681"
                     /protein_end="769"
                     /protein_start="689"
                     /score="93.2"
                     /tool="antismash"
                     /translation="AGVVTCDAVGAVPGQSFVNGDTYIGSAYSYYHSHKWRNVGIIIAM
                     VIFNHIVYFLASEYVTAKKSKGEVLVFRRGFVPKQ"
     PFAM_domain     complement(join(31790..31967,32020..32474))
                     /aSDomain="ABC2_membrane"
                     /aSTool="clusterhmmer"
                     /database="35.0"
                     /db_xref="PF01061.27"
                     /db_xref="GO:0016020"
                     /db_xref="GO:0140359"
                     /description="ABC-2 type transporter"
                     /detection="hmmscan"
                     /domain_id="clusterhmmer_JX265_012681_0017"
                     /evalue="2.60E-44"
                     /gene_ontologies="GO:0016020: membrane"
                     /gene_ontologies="GO:0140359: ABC-type transporter
                     activity"
                     /label="JX265_012681"
                     /locus_tag="JX265_012681"
                     /protein_end="671"
                     /protein_start="460"
                     /score="151.3"
                     /tool="antismash"
                     /translation="QQVRLCMWRGWRRFWADPGPSLWVMVGNIMMALIMSSLFYDMKES
                     TSTFYGRAVVLFMAILFNAFASILEVMTLYAQRPIVEKHSRYAFYHPSAESYSSVLVDL
                     PMKITGTVSFNLVFYFMTNLNRQPGNFFFYLLVVFLIVLAMSGIFRFIGALSRTEQQAM
                     VPASILMLALLVFTGFVVPIRYMLSWCRWINYVNPVAYGYEALMVNEY"
     PFAM_domain     complement(join(32964..32970,33034..33201,33267..33556))
                     /aSDomain="ABC_tran"
                     /aSTool="clusterhmmer"
                     /database="35.0"
                     /db_xref="PF00005.30"
                     /db_xref="GO:0005524"
                     /description="ABC transporter"
                     /detection="hmmscan"
                     /domain_id="clusterhmmer_JX265_012681_0016"
                     /evalue="4.80E-14"
                     /gene_ontologies="GO:0005524: ATP binding"
                     /label="JX265_012681"
                     /locus_tag="JX265_012681"
                     /protein_end="297"
                     /protein_start="142"
                     /score="53.2"
                     /tool="antismash"
                     /translation="IIRPGEMCVVLGPPGSGCSTFLKAISGDRNGVYLNEKSYLNYQGI
                     SDEEMHTMHRGDAIYTAEIDVHFPMLTVGETLSFASQARCPRELPENVTREQYCEHMRN
                     VVMAMYGISHTVHTKVGDEFERGVSGGERKRVSIAEATLSNAPFQCWDNST"
     PFAM_domain     complement(33653..33871)
                     /aSDomain="ABC_trans_N"
                     /aSTool="clusterhmmer"
                     /database="35.0"
                     /db_xref="PF14510.9"
                     /description="ABC-transporter N-terminal"
                     /detection="hmmscan"
                     /domain_id="clusterhmmer_JX265_012681_0015"
                     /evalue="9.80E-15"
                     /label="JX265_012681"
                     /locus_tag="JX265_012681"
                     /protein_end="110"
                     /protein_start="37"
                     /score="55.1"
                     /tool="antismash"
                     /translation="DNNEEKPLFGSNDPLSPLNPLGERFSARAWAQNMAKAVRNSGQEQ
                     RRVGLCFEDLGVFGFGTPTDFQKTVANI"
     gene            36804..37894
                     /locus_tag="JX265_012682"
     mRNA            join(36804..36977,37055..37894)
                     /locus_tag="JX265_012682"
                     /product="hypothetical protein"
     CDS             join(36804..36977,37055..37894)
                     /codon_start=1
                     /locus_tag="JX265_012682"
                     /product="hypothetical protein"
                     /protein_id="KAI1853851.1"
                     /transl_table=1
                     /translation="MPYTFDANMDAFGDTVMFTGVEENQTVLVDPALSIANSMGIGTEK
                     ANPSIDQHTFHVQAPDDMPASSPSGPSPINGAVGTGLRSSSVKGEQNNSSGSGNKRDSF
                     SGMPKSSSMVGPPFVGPGSGVSCSCVQQLVWLLYQLDELTHTPGKPVTSTLHHGTPSMG
                     PVLRNVKAAEELWARLRGCAAHGTEESLQVNLLFAMSIRSLLSSVSMLISTINAASSVS
                     SIAVSIGNFELAGEGKVDIISLAIRQSLRAIIVALRQLWDRIGRPPTSSTPNSTGDNTM
                     NLDESSTNAGALLKPLKAGDSPPAVMFAEEAESAASLQDTVKQCIQTIERKSAPFS"
     protocluster    37454..87594
                     /aStool="rule-based-clusters"
                     /category="PKS"
                     /contig_edge="False"
                     /core_location="[57453:67594]"
                     /cutoff="20000"
                     /detection_rule="cds(PKS_AT and (PKS_KS or ene_KS or mod_KS
                     or hyb_KS or itr_KS or tra_KS))"
                     /neighbourhood="20000"
                     /product="T1PKS"
                     /protocluster_number="2"
                     /tool="antismash"
     proto_core      57454..67594
                     /aStool="rule-based-clusters"
                     /tool="antismash"
                     /cutoff="20000"
                     /detection_rule="cds(PKS_AT and (PKS_KS or ene_KS or mod_KS
                     or hyb_KS or itr_KS or tra_KS))"
                     /neighbourhood="20000"
                     /product="T1PKS"
                     /protocluster_number="2"
     cand_cluster    37454..87594
                     /SMILES="C([*])C(-O)(C)"
                     /candidate_cluster_number="3"
                     /contig_edge="False"
                     /detection_rules="cds(PKS_AT and (PKS_KS or ene_KS or
                     mod_KS or hyb_KS or itr_KS or tra_KS))"
                     /kind="single"
                     /product="T1PKS"
                     /protoclusters="2"
                     /tool="antismash"
     gene            complement(38936..40219)
                     /locus_tag="JX265_012683"
     mRNA            complement(38936..40219)
                     /locus_tag="JX265_012683"
                     /product="hypothetical protein"
     CDS             complement(38936..40219)
                     /codon_start=1
                     /gene_functions="other (smcogs) SMCOG1087:hypothetical
                     protein (Score: 192.3; E-value: 2.6e-58)"
                     /gene_kind="other"
                     /locus_tag="JX265_012683"
                     /product="hypothetical protein"
                     /protein_id="KAI1853852.1"
                     /transl_table=1
                     /translation="MRPPLKVLINGGGIAGNAVAFWLSRLGHHVTVVERFPSLRVTGLQ
                     LDLRGHGIDVIKQMGLEQAIRNKSAPEEGMQVVDSSGKRRAYFPVNKSGKGKQSLTTEF
                     EIVRGDLCRVLYDAALESKVKPEYIFGTGPQSLVQKGEVVEVLFENGQTDEFDLVVGAD
                     GQWSRTRRLMHKSETNASSDSIHIIPDLYFAYYTMRRPMENGEQYAATSYMAPGKRGIM
                     TRRHSPGDLQVMLSCRNSSAQMRNARRGSVTEEKAALADIFRNAGWISEDLVKGMMEAD
                     DFYCERPGVVKQESWSQGHITLVGDAAYCPTILTGMGTTAAMVGAYILAGEIARHATDN
                     KDAGSLRVALTNYELKFRPYMDQIQDGVVEKATYQYTMPDSPLAISIMNWGLGLASYFN
                     LNIAEIWGIKEVVKGWQLPEYEELPGIS"
     PFAM_domain     complement(39197..40204)
                     /aSDomain="FAD_binding_3"
                     /aSTool="clusterhmmer"
                     /database="35.0"
                     /db_xref="PF01494.22"
                     /db_xref="GO:0071949"
                     /description="FAD binding domain"
                     /detection="hmmscan"
                     /domain_id="clusterhmmer_JX265_012683_0022"
                     /evalue="1.30E-17"
                     /gene_ontologies="GO:0071949: FAD binding"
                     /label="JX265_012683"
                     /locus_tag="JX265_012683"
                     /protein_end="341"
                     /protein_start="5"
                     /score="64.2"
                     /tool="antismash"
                     /translation="KVLINGGGIAGNAVAFWLSRLGHHVTVVERFPSLRVTGLQLDLRG
                     HGIDVIKQMGLEQAIRNKSAPEEGMQVVDSSGKRRAYFPVNKSGKGKQSLTTEFEIVRG
                     DLCRVLYDAALESKVKPEYIFGTGPQSLVQKGEVVEVLFENGQTDEFDLVVGADGQWSR
                     TRRLMHKSETNASSDSIHIIPDLYFAYYTMRRPMENGEQYAATSYMAPGKRGIMTRRHS
                     PGDLQVMLSCRNSSAQMRNARRGSVTEEKAALADIFRNAGWISEDLVKGMMEADDFYCE
                     RPGVVKQESWSQGHITLVGDAAYCPTILTGMGTTAAMVGAYILAGEIARHATDNK"
     gene            40668..43076
                     /locus_tag="JX265_012684"
     mRNA            40668..43076
                     /locus_tag="JX265_012684"
                     /product="hypothetical protein"
     CDS             40668..43076
                     /codon_start=1
                     /locus_tag="JX265_012684"
                     /product="hypothetical protein"
                     /protein_id="KAI1853853.1"
                     /transl_table=1
                     /translation="MERAHSMLRADQPDTEMAPRQRRRPVLSCRECRRRKIKCDHNNPC
                     AGCVQYKRRCTYQRSIDELNKRASGLSAQSPPLSPAPSQLNPPGRREPADITPCTSGDE
                     HSYGLSSTHYATASLHALPLSSAAVSIDRQLVTEQAHNVPSVASISGGHDRVPWNRLPS
                     QPVREHSAAAGPYDHLHRSQSLAGSAESVSRGSRSSTLQAPSRIINENGNYSQQSSVVT
                     QEWQVVLNKTRDLGKNRTTGTAPELSSIISCYGEITGKDSGNVSFQQPEVAQLITQAAG
                     FLGQCKNAAKGIKIGRPTRGLQPADIGLALPPRQTADAMVKLYFTAFESTHRILHTPSF
                     WTEYRIFWEQPESTPLALRLKVLLAVSIGSSLYDHGAEDAALSNIEVVHHRIYDAEIWL
                     AGPLEKDRLSIAGLQIYCLTILARQIFSIGGDTIWASMGSLIHTAMQLGLHRDPQHLPP
                     MSSLQAELRRRLWATILDFVVQSALDSRMPPRISVDEFDTGPPLNVNDDEIDESIVMAQ
                     SHSTDTFTATSVQICLFESLPVRLSIVQALSNLQRELTYDHALHLSSQLTDAIQTSHYW
                     MERTSGATLFHKNMLDYLIRRFMIPLHYSFSNQTRENRLYYYSLKLSVDAGIALISPEG
                     SDAGPDAHFSKLMAMGGGLFREGIRSAMSAVTLNLLVLAQEQHLEGTMRRNFQSREVMK
                     QAVKDLVKLSEERIRSGETNVKSHMFLKMILAQVGALENGKPVELEVARAARDSLEFCL
                     GLLKTRAAHIDTGSPFEADLMVAGMDMGQGLGSIGLDLYWESVISDMGF"
     PFAM_domain     40749..40850
                     /aSDomain="Zn_clus"
                     /aSTool="clusterhmmer"
                     /database="35.0"
                     /db_xref="PF00172.21"
                     /db_xref="GO:0000981"
                     /db_xref="GO:0006355"
                     /db_xref="GO:0008270"
                     /description="Fungal Zn(2)-Cys(6) binuclear cluster domain"
                     /detection="hmmscan"
                     /domain_id="clusterhmmer_JX265_012684_0023"
                     /evalue="3.20E-08"
                     /gene_ontologies="GO:0000981: DNA-binding transcription
                     factor activity, RNA polymerase II-specific"
                     /gene_ontologies="GO:0006355: regulation of DNA-templated
                     transcription"
                     /gene_ontologies="GO:0008270: zinc ion binding"
                     /label="JX265_012684"
                     /locus_tag="JX265_012684"
                     /protein_end="61"
                     /protein_start="27"
                     /score="33.7"
                     /tool="antismash"
                     /translation="SCRECRRRKIKCDHNNPCAGCVQYKRRCTYQRSI"
     PFAM_domain     41631..42269
                     /aSDomain="Fungal_trans"
                     /aSTool="clusterhmmer"
                     /database="35.0"
                     /db_xref="PF04082.21"
                     /db_xref="GO:0003677"
                     /db_xref="GO:0006351"
                     /db_xref="GO:0008270"
                     /description="Fungal specific transcription factor domain"
                     /detection="hmmscan"
                     /domain_id="clusterhmmer_JX265_012684_0024"
                     /evalue="6.10E-11"
                     /gene_ontologies="GO:0003677: DNA binding"
                     /gene_ontologies="GO:0006351: DNA-templated transcription"
                     /gene_ontologies="GO:0008270: zinc ion binding"
                     /label="JX265_012684"
                     /locus_tag="JX265_012684"
                     /protein_end="534"
                     /protein_start="321"
                     /score="42.0"
                     /tool="antismash"
                     /translation="KLYFTAFESTHRILHTPSFWTEYRIFWEQPESTPLALRLKVLLAV
                     SIGSSLYDHGAEDAALSNIEVVHHRIYDAEIWLAGPLEKDRLSIAGLQIYCLTILARQI
                     FSIGGDTIWASMGSLIHTAMQLGLHRDPQHLPPMSSLQAELRRRLWATILDFVVQSALD
                     SRMPPRISVDEFDTGPPLNVNDDEIDESIVMAQSHSTDTFTATSVQICLF"
     gene            complement(43709..44926)
                     /locus_tag="JX265_012685"
     mRNA            complement(43709..44926)
                     /locus_tag="JX265_012685"
                     /product="hypothetical protein"
     CDS             complement(43709..44926)
                     /codon_start=1
                     /locus_tag="JX265_012685"
                     /product="hypothetical protein"
                     /protein_id="KAI1853854.1"
                     /transl_table=1
                     /translation="MTTKQMWETIKRYFGDGHVPGSAPLRYNIHICEMIPSSPFTASGS
                     SRYGIELSEAAMPLYSVLGDTCPPPCTCFEMPAVVKHIEEWLENNPDDIHPDDMAITSG
                     KNDTDADEVSLFIMRDVLSWWVHWGGALRPEDYWKQIYVAFAAIPDDIQLSPAAFFDGT
                     YRFLGHTWNDCREGLLKEGMTPDKVEFVEMCLWRQILTQYFEKVDPALYPLLKSKTTLM
                     TQYRVHTGNTLGCAALVLATMDMAPGVEGVQDHALEAASIAQCLSMDMAKEALGILKGE
                     KTETVAGNRVQLKRELRWVYARCMEQLNAHEEQAFLLRRFASAGLHYVPMMDRYLERVN
                     GNSRFPITELQAKILAPFINSRSVPPSLNKTLVLSGAVSGMNMDELGIVGTTNGLNANG
                     PESVEA"
     gene            45840..46955
                     /locus_tag="JX265_012686"
     mRNA            45840..46955
                     /locus_tag="JX265_012686"
                     /product="hypothetical protein"
     CDS             45840..46955
                     /codon_start=1
                     /locus_tag="JX265_012686"
                     /product="hypothetical protein"
                     /protein_id="KAI1853855.1"
                     /transl_table=1
                     /translation="MRFATLYLAAGSVLATEAVSYVLPRDGYNTGSVPLPSRLLHHWPN
                     GTWVENISVRPNGNLLLTTSTPNGTVWHVKNPWDNEPEVELAYNFDEWVDRLIGIGEST
                     PDKYVVVGSRFYSPGPFSSQVDRTFCAMELDYSADPKGAPKARLIAWFPEATLLQSVAA
                     LPWNLSTVLISDQYVIRGRYEQIDWTPSPGQIWRLDTNTGDHTIIATNYSEMNTTYHHG
                     EDVGIDGIKILDDYLYWVNQDDGGIYKLQIDEDGVPLAPGKAELVSKVDDQLWDDFAFG
                     PGDEKIIWATGYNSIWAVSIDNGTAMVVDGVGTSDNLTFPGPTAAQFGRTQDDCHILYV
                     TGNLYSVPDNLLNLVMGGWVRAIDTTGFHFS"
     gene            48070..49240
                     /locus_tag="JX265_012687"
     mRNA            join(48070..48396,48468..48765,48861..49240)
                     /locus_tag="JX265_012687"
                     /product="hypothetical protein"
     CDS             join(48070..48396,48468..48765,48861..49240)
                     /codon_start=1
                     /gene_functions="biosynthetic-additional
                     (rule-based-clusters) 2OG-FeII_Oxy"
                     /gene_kind="biosynthetic-additional"
                     /locus_tag="JX265_012687"
                     /product="hypothetical protein"
                     /protein_id="KAI1853856.1"
                     /sec_met_domain="2OG-FeII_Oxy (E-value: 1.2e-19, bitscore:
                     62.8, seeds: 135, tool: rule-based-clusters)"
                     /transl_table=1
                     /translation="MGIPEKLYAIPKIDIEPFLDPSSSDDARRAVVENMSDACHTYGFF
                     NLTGHRIPSDFLKEVFDVNKMFFALPEDKKMEVWIKNSVGRSFRGYEPSGIQTHHKGLL
                     PDIKETFMVGREVPETDPDCGSFSTGPNLWPSSLPKEKFQNRIMAYQGRMLNLVKTILD
                     ILALGLPKEWKCPPNVFDSLLDKPSIPMRFLHYGPVQARDDRQFGVADHTDFGCVSILL
                     QEPETSGLEAYYAPADTWIPVPVIEDAFVINMGDMMQKYTGGYYHSARHRVQTNLNKHR
                     HSIAFFLNGNLKLRASALDGSGVETVVGEHIRNRLLDTMGDTGNLLRREVEAV"
     PFAM_domain     join(48097..48396,48468..48548)
                     /aSDomain="DIOX_N"
                     /aSTool="clusterhmmer"
                     /database="35.0"
                     /db_xref="PF14226.9"
                     /description="non-haem dioxygenase in morphine synthesis
                     N-terminal"
                     /detection="hmmscan"
                     /domain_id="clusterhmmer_JX265_012687_0025"
                     /evalue="9.70E-31"
                     /label="JX265_012687"
                     /locus_tag="JX265_012687"
                     /protein_end="136"
                     /protein_start="9"
                     /score="107.1"
                     /tool="antismash"
                     /translation="IPKIDIEPFLDPSSSDDARRAVVENMSDACHTYGFFNLTGHRIPS
                     DFLKEVFDVNKMFFALPEDKKMEVWIKNSVGRSFRGYEPSGIQTHHKGLLPDIKETFMV
                     GREVPETDPDCGSFSTGPNLWPS"
     PFAM_domain     join(48708..48765,48861..49099)
                     /aSDomain="2OG-FeII_Oxy"
                     /aSTool="clusterhmmer"
                     /database="35.0"
                     /db_xref="PF03171.23"
                     /description="2OG-Fe(II) oxygenase superfamily"
                     /detection="hmmscan"
                     /domain_id="clusterhmmer_JX265_012687_0026"
                     /evalue="4.50E-17"
                     /label="JX265_012687"
                     /locus_tag="JX265_012687"
                     /protein_end="288"
                     /protein_start="189"
                     /score="62.5"
                     /tool="antismash"
                     /translation="PMRFLHYGPVQARDDRQFGVADHTDFGCVSILLQEPETSGLEAYY
                     APADTWIPVPVIEDAFVINMGDMMQKYTGGYYHSARHRVQTNLNKHRHSIAFFL"
     gene            complement(49578..51403)
                     /locus_tag="JX265_012688"
     mRNA            complement(join(49578..50346,50408..50678,50737..50860,
                     50912..51165,51223..51403))
                     /locus_tag="JX265_012688"
                     /product="hypothetical protein"
     CDS             complement(join(49578..50346,50408..50678,50737..50860,
                     50912..51165,51223..51403))
                     /codon_start=1
                     /gene_functions="transport (smcogs) SMCOG1005:Drug
                     resistance transporter, EmrB/QacA (Score: 291.5; E-value:
                     1.4e-88)"
                     /gene_kind="transport"
                     /locus_tag="JX265_012688"
                     /product="hypothetical protein"
                     /protein_id="KAI1853857.1"
                     /transl_table=1
                     /translation="MANAPVEARLHARGDNADLPDTQQGPEDAATGYMKGWALASLTLA
                     FMSICLVLALDNTILATAIPQITSDFQSLNDIGWYGSSYLIAQMALLPTCGRFYTFFNI
                     KWTYCISLAVFELGSVISAVAPNSMALIIGRAVSGLGAAGLAIVMAVVMGTYGIGSALG
                     PLVGGAITDNKTLTWRFIFWINLPFGAAGLLLLWFTLRNPPPAIKGDLPMVQKIRDLGI
                     PGAILLLGATSCLNLALQWGGIVYPWSNAKVFGCLLGFGALFIAFLFLQARGKESATIP
                     LHIFQSRTVSASCGFMMLVQVAIVLQTYFWPIYFQSVRNTSARDSGIYLLPIIVSNSLG
                     TVCAGWIASKSGHYVPLMWIGAPVLATGGGLYQLIRTDSPRAQWIGFQLLSGFGYGICS
                     QMPILAVQVVLGKADVPTGLVMVMFFQFLGGALAPSVGQNLFNDRLLRKLGEVRGIDGA
                     AVVAAGGREFRKIVPPELMDAVVEAFGSALKNVFWVGLATPALAWIVSWAIEWRKLPDS
                     AGKAAQVPDAQVVEK"
     PFAM_domain     complement(join(49875..50346,50408..50678,50737..50854))
                     /aSDomain="MFS_1"
                     /aSTool="clusterhmmer"
                     /database="35.0"
                     /db_xref="PF07690.19"
                     /db_xref="GO:0022857"
                     /db_xref="GO:0055085"
                     /description="Major Facilitator Superfamily"
                     /detection="hmmscan"
                     /domain_id="clusterhmmer_JX265_012688_0028"
                     /evalue="3.70E-17"
                     /gene_ontologies="GO:0022857: transmembrane transporter
                     activity"
                     /gene_ontologies="GO:0055085: transmembrane transport"
                     /label="JX265_012688"
                     /locus_tag="JX265_012688"
                     /protein_end="434"
                     /protein_start="147"
                     /score="62.4"
                     /tool="antismash"
                     /translation="VMAVVMGTYGIGSALGPLVGGAITDNKTLTWRFIFWINLPFGAAG
                     LLLLWFTLRNPPPAIKGDLPMVQKIRDLGIPGAILLLGATSCLNLALQWGGIVYPWSNA
                     KVFGCLLGFGALFIAFLFLQARGKESATIPLHIFQSRTVSASCGFMMLVQVAIVLQTYF
                     WPIYFQSVRNTSARDSGIYLLPIIVSNSLGTVCAGWIASKSGHYVPLMWIGAPVLATGG
                     GLYQLIRTDSPRAQWIGFQLLSGFGYGICSQMPILAVQVVLGKADVPTGLVMVMFFQFL
                     GGALAP"
     PFAM_domain     complement(join(50834..50860,50912..51165,51223..51253))
                     /aSDomain="MFS_1"
                     /aSTool="clusterhmmer"
                     /database="35.0"
                     /db_xref="PF07690.19"
                     /db_xref="GO:0022857"
                     /db_xref="GO:0055085"
                     /description="Major Facilitator Superfamily"
                     /detection="hmmscan"
                     /domain_id="clusterhmmer_JX265_012688_0027"
                     /evalue="3.70E-12"
                     /gene_ontologies="GO:0022857: transmembrane transporter
                     activity"
                     /gene_ontologies="GO:0055085: transmembrane transport"
                     /label="JX265_012688"
                     /locus_tag="JX265_012688"
                     /protein_end="154"
                     /protein_start="50"
                     /score="46.0"
                     /tool="antismash"
                     /translation="LVLALDNTILATAIPQITSDFQSLNDIGWYGSSYLIAQMALLPTC
                     GRFYTFFNIKWTYCISLAVFELGSVISAVAPNSMALIIGRAVSGLGAAGLAIVMAVVMG
                     "
     gene            53514..54680
                     /locus_tag="JX265_012689"
     mRNA            53514..54680
                     /locus_tag="JX265_012689"
                     /product="hypothetical protein"
     CDS             53514..54680
                     /codon_start=1
                     /locus_tag="JX265_012689"
                     /product="hypothetical protein"
                     /protein_id="KAI1853858.1"
                     /transl_table=1
                     /translation="MKMQCRAAIPGQHCARCQNAQVHCNYSEPGRPGRPVTKEGNGTGD
                     TGTANVKVVRAVIPPPNWNAVDEVTWLQNTFPTYIADEGSSFEYTMGDQSGPSTPHGFL
                     NGSAGGLCLQLDQMEFVSPLDWSLCTSETGVFGPKMSGDILHIDQSGLDDIDLTANPDP
                     TRPSSTSDTNALRSASRDFIERLAYLQVDITRRLSFGSYTGLSKLGKEAAHVLESSSKL
                     LELIQQVMEAPAHTPPQQSVPFDRAVFLQLTSMSMGLTDMHIWLYTSIHRYVQQQDVEV
                     IRQTNKAGEAANTHPNHLLFSIAGVTLEPSPYFWLRIVLETGIHFLGRVQESLDALEIF
                     AFDVESGGSPTCAVQTHMLIVEDRRDRMARIQLVLDKLNEKFGMSVSM"
     gene            complement(55159..56679)
                     /locus_tag="JX265_012690"
     mRNA            complement(join(55159..55285,55431..55541,55619..56050,
                     56108..56551,56612..56679))
                     /locus_tag="JX265_012690"
                     /product="hypothetical protein"
     CDS             complement(join(55159..55285,55431..55541,55619..56050,
                     56108..56551,56612..56679))
                     /codon_start=1
                     /gene_functions="biosynthetic-additional
                     (rule-based-clusters) Glycos_transf_2"
                     /gene_kind="biosynthetic-additional"
                     /locus_tag="JX265_012690"
                     /product="hypothetical protein"
                     /protein_id="KAI1853859.1"
                     /sec_met_domain="Glycos_transf_2 (E-value: 6.7e-13,
                     bitscore: 40.9, seeds: 256, tool: rule-based-clusters)"
                     /transl_table=1
                     /translation="MPTGVRIAVDYTWRMAFTLAAFWAWNICDKAITSYYSKRYKPVPL
                     PENPSYSPRDVSIIVPTIDTESTFTECMRLWLKSEPREIIIVTVARNKDRVVQLVEPFQ
                     DDANKIIILTAPRANKRQQLVIGVAAARAGILALVDDDVFWRNECVVPYLLAPFEDPTI
                     GAVAGIQSAEIPPERRDPQVITAWEAIAAYDMHQWKGSREVHFTADGGCWCLSARTLLI
                     RTAILRNLEFTKAYTQELIGHRVVNTADDVILTEWVFDQGWNVSIQNLAEAEVTTNIHR
                     DYRFAWQVLRWDRGNFRSFLGFIFVYPGLQKLMRRHPYTTFKMVERLARPVWAFIALSV
                     WLQTLRTVPWIARHVWAFLVMDYVGPVVDLYIYLTMSNDNWLTRAADIQVIKK"
     PFAM_domain     complement(join(55702..56050,56108..56463))
                     /aSDomain="Glyco_tranf_2_3"
                     /aSTool="clusterhmmer"
                     /database="35.0"
                     /db_xref="PF13641.9"
                     /description="Glycosyltransferase like family 2"
                     /detection="hmmscan"
                     /domain_id="clusterhmmer_JX265_012690_0029"
                     /evalue="5.00E-19"
                     /label="JX265_012690"
                     /locus_tag="JX265_012690"
                     /protein_end="287"
                     /protein_start="52"
                     /score="69.2"
                     /tool="antismash"
                     /translation="PRDVSIIVPTIDTESTFTECMRLWLKSEPREIIIVTVARNKDRVV
                     QLVEPFQDDANKIIILTAPRANKRQQLVIGVAAARAGILALVDDDVFWRNECVVPYLLA
                     PFEDPTIGAVAGIQSAEIPPERRDPQVITAWEAIAAYDMHQWKGSREVHFTADGGCWCL
                     SARTLLIRTAILRNLEFTKAYTQELIGHRVVNTADDVILTEWVFDQGWNVSIQNLAEAE
                     VTTNIHRDYRFAW"
     gene            57454..67594
                     /locus_tag="JX265_012691"
     mRNA            join(57454..57919,57971..58038,58089..58203,58324..58453,
                     58500..58665,58718..58960,59013..59866,59917..64708,
                     64800..66124,66221..66419,66481..67442,67492..67594)
                     /locus_tag="JX265_012691"
                     /product="hypothetical protein"
     CDS             join(57454..57919,57971..58038,58089..58203,58324..58453,
                     58500..58665,58718..58960,59013..59866,59917..64708,
                     64800..66124,66221..66419,66481..67442,67492..67594)
                     /NRPS_PKS="Domain: PKS_KS(Iterative-KS) (7-433). E-value:
                     7.8e-166. Score: 544.0. Matches aSDomain:
                     nrpspksdomains_JX265_012691_PKS_KS.1"
                     /NRPS_PKS="Domain: PKS_AT (569-883). E-value: 1e-95. Score:
                     312.4. Matches aSDomain:
                     nrpspksdomains_JX265_012691_PKS_AT.1"
                     /NRPS_PKS="Domain: PKS_DH (952-1109). E-value: 4e-25.
                     Score: 80.9. Matches aSDomain:
                     nrpspksdomains_JX265_012691_PKS_DH.1"
                     /NRPS_PKS="Domain: cMT (1464-1634). E-value: 3.5e-72.
                     Score: 234.7. Matches aSDomain:
                     nrpspksdomains_JX265_012691_cMT.1"
                     /NRPS_PKS="Domain: PKS_ER (1860-2175). E-value: 2.6e-99.
                     Score: 324.1. Matches aSDomain:
                     nrpspksdomains_JX265_012691_PKS_ER.1"
                     /NRPS_PKS="Domain: PKS_KR (2198-2364). E-value: 5.3e-34.
                     Score: 109.6. Matches aSDomain:
                     nrpspksdomains_JX265_012691_PKS_KR.1"
                     /NRPS_PKS="Domain: PKS_PP (2474-2553). E-value: 2.2e-10.
                     Score: 32.6. Matches aSDomain:
                     nrpspksdomains_JX265_012691_PKS_PP.1"
                     /NRPS_PKS="Domain: cAT (2600-3127). E-value: 1.1e-75.
                     Score: 246.9. Matches aSDomain:
                     nrpspksdomains_JX265_012691_cAT.1"
                     /codon_start=1
                     /gene_functions="biosynthetic (rule-based-clusters) T1PKS:
                     PKS_AT"
                     /gene_functions="biosynthetic (rule-based-clusters) T1PKS:
                     PKS_KS"
                     /gene_functions="biosynthetic-additional
                     (rule-based-clusters) ADH_zinc_N"
                     /gene_functions="biosynthetic-additional
                     (rule-based-clusters) PP-binding"
                     /gene_functions="biosynthetic-additional (smcogs)
                     SMCOG1022:Beta-ketoacyl synthase (Score: 231.9; E-value:
                     2.3e-70)"
                     /gene_kind="biosynthetic"
                     /locus_tag="JX265_012691"
                     /product="hypothetical protein"
                     /protein_id="KAI1853860.1"
                     /sec_met_domain="PKS_KS (E-value: 8.8e-166, bitscore:
                     544.0, seeds: 2284, tool: rule-based-clusters)"
                     /sec_met_domain="PKS_AT (E-value: 1.1e-95, bitscore: 312.4,
                     seeds: 1682, tool: rule-based-clusters)"
                     /sec_met_domain="ADH_zinc_N (E-value: 1.7e-18, bitscore:
                     58.9, seeds: 86, tool: rule-based-clusters)"
                     /sec_met_domain="PP-binding (E-value: 1.9e-06, bitscore:
                     20.4, seeds: 164, tool: rule-based-clusters)"
                     /transl_table=1
                     /translation="MNPTQVPIAIVGAGCRFPGGANSLDKLWELLSEGRSGRVEIPKDR
                     WDADGWFNPYPEAKQSMVTKHGYFLQEDISQFDAKFFGISSAEAHSMDPQQRLFLMTTY
                     EALEDAAIPIQTLRGSNTGVFASIFERSYDRMGHKDLSTISRTHVNGSGESILSNRISY
                     FFDLKGPCMTIDTGCSGSLVALHQACQSLKLGESDLALVGGSQLVIHPDNLTIMSGMGM
                     INPDGKSYAFDSRGSGYGRGEGVATIVLKRLDRAIDDGDRIHAVIVNSGIGQDGRTSGL
                     NTPSGDAQASLSSRVYREAGLNPAYTTFVEAHGTGTQAGDREEIESISRVFCDGVSRTE
                     DLYVGSIKPNIGHLEATSGIAGLLKSILVLKNNQIPPNLEFIKPKPSLKLYEKKIQVPT
                     KLTNLPSPRDGKLARVSLNSFGYGGTNCHVILQASAKGTSPQGTKGTNSLLYDDSDNTN
                     STSPHVSDADQKALVDHKSSLTEDHCSSELIVLTASTEKALSALARDVSQWVKTHEITP
                     QTLHSLCYTLSVRRSAFSYRKAVVASTADELLAGLQFQGPQRRIASVAPLTLVFSGQGA
                     QWPAMGRKLIECSRHFRQSMSSMDNVLRQQGCQWSLVEEISRSSEDSRINDAELAQPAT
                     TAIQVALVDLLHSLSIRATRVIGHSSGEIAAAYAAGALSRAAAILVAYHRGVFSSNAKL
                     RAHVPGRMMAVGLGETEALEYVKKTTRGKAVVGCVNSPSSTTISGDETAIDEIKAALDA
                     EGVFARKLKVDTAYHSHHMQRVAQEYQHAIKDIESCGVRSNISFYSSVTGAIKSDGFGA
                     DYWKSNLISQVKFSQALTALRDDQIKHEINSNLNIFVEVGPHSALAGPSRQILILGKAG
                     KFEFEYLSALLRNQNAIQTILTLVGRLFEIGVQVAMDAVTTMADEARPEIIRDLKSYPW
                     DLAPYWHESRLSKAHRFRKFPYHDLLGLLEPASTIHEPRWRYFLNLDALPWLRDHVVEG
                     FTIYPGAGYVTMAIEAMKQLVQMRQPQMRVTKFILRDVSFSKPIVLSEQDDSSSGEVEV
                     HLSMSTVHSHDCTRWECFRIWSCSSDGSWTEHCSGEITVEHDNGETDKVEGTRENDQRD
                     KEAMRFLDDSRQSCITEMTKNEFYDFAKLTGNDWRGSFTTVMSANYGEKQGLLKIQNPD
                     IGSFMPHRFFRPHVIHPITLDAVHQLSGLLFKKFVLNAACVPTKIPLVEISAELSITTG
                     DNLICAMKIEGDGPKASKGESWVFQQDAQGHTKPVIRLLINLRAIGDPLPDEDRPFVQD
                     KVNRLDWDLDVDFMTQGVFLDLVSSTLALDDRTAYGFGGIKLDVHEVQKEFLAADQAAS
                     IWMRDAVRYIDDNNIIVKSPHLVQYLEWMKKWIESDYCHQITSNLGPNEENRVLQQIEA
                     TDSSAELQLLSRIGKALPGIMSGTLDPLSLMLEDNLLSKAYLGGTFTGDYEAAVAYLKV
                     LTFKNPRLRFLEVGAGTGGFTGWVLGGLARANGSGLPVEQYTYTDISSGFFEDAREKFS
                     QWEDLIDFVTLDVEVDPEKQGFQPGSYDVILASNVLHATQRMDLTMEHVRKLLKPGGSL
                     VLIENRPRGATIGLVFGTLAGWWAHKDDFRADTALMNREQWEEVLSKSGFGGVHVARES
                     MMVSRAVSSQSNGTHGRNRIILLRNGTETNYDSFATEIASHSIETRERLWNEVIAEEGS
                     LYVVVDHAEQPLLLDPRQELFESLKGLLGAKSNVLWVMIQDGASPVSAGYKGLVTAFIR
                     VLRRESGNTDLVSFDIRQPAPHPKEIAQLVVNMARSRFGFAPQDTPSREPEFAYEKGQV
                     LIPRIRPDGEFLKWARSGRGAGATADLIPVLYHGNRVLKVDVATPGLLNSIRFVDDYYA
                     SASIEPSHIEVKADAYSVNYKDVCVALGQLPSAVGMAGEFAGVVTVVGEDMQHMYQVGD
                     RVMGFGARPFSNLLRINGHYAHKIPTGMPTQVAASIPYSYVTAYHCITKIAGLKNGQSI
                     LIHVASGGVGQAAIQLAQHVGATIFCVVGNAAKRQLITDIYGIREEHIFSSHARSLGQG
                     ILRLTNGEGVDVVLNSSVGEAFRDSLDCVKELGTFIELGKSEMQRASQLSMAVFNKAIT
                     FAAFDLAMLSAHNPTHIHHLLGEIVGLIETKALGPVHPITRYDIGDVRDAFRFLTSREH
                     TGKVVLVVEPTSTVECLPAKPSPLKLRKDGTYIVAGGLGDLASRICAFLASCGAGHVVV
                     LSRRVVDNATKQTHAAAVAVHGGQFHILQCDISSNDSMESAVSYCSELPPDRTFSHMTI
                     EEWTTPLQPKVVGTVNLNKFFASPDLAFFITLSSIVSVVGNSGQSNYAAGNGFQDAFAR
                     AHSSHPHTQYVSLNIGAVSIDAHGALKERAASMASIRASLRQNSVMQISYEEFLANLEY
                     IVTDLARNDDLHQSIQGVTYQSMMDVNDEHLLENPIFSHLSPVREKKAMGITRTEKMDL
                     STALGGVKTLEEAKQLIQDATLAKFAVFLDRHITEIPVDRSLATIGLDSLVSIELKNWM
                     VRTFQVSLQTSELGGTDSIMALTATVASRSTLIPDKIRPGNLPGNIKGDALCTSDDVQV
                     GNNHNFYCCRTSKDLPRYPLLDLDEAVKDLLMSIGHFAHSREEYLELSRKSSALAAQGS
                     IGRKLYDQLRLKANDPSVESWIAEPLLKAMYLTRRYPLAPFSNFLCTHFDSTVPHSQAE
                     RASTLTRAICEYKHDRDVGKMMNYPGNEHVAVLRRGHLFKVPLVDEGEIASYEDLRSTY
                     QKIVDLDLDEKQWTGLLTTDDRDTWGSNRKILLSIDARNATYLHTLESSVFVLCLDDDS
                     PITRRDRIVSGYLGDGFNRWHDKCLQIVVTANGRSASIFEHSMIDIMTTSQLSQRMQKA
                     VNTLNPEQKAVNHNCRGVNHACLEEITLLKTAEIDNRISTLRSKYIAVTSSKQYVPHVI
                     RFFGKALFLANAAPIKATVDLTIQLASRLYFGYLPASWETVSTAHFHRGRPEIVQVVLG
                     SVIEFCDAALDDAVPRTEVRTKLLRAAQECNAQVVKGNEGRNYFRLMDVLEVMSKEQHG
                     QEVPELFSDPVWQRAYPRLIMQTMTETKRFEDPGYTMQDPESVWTNYTVFDDSVEVCFT
                     NPLKSGERFQDALNRASDIMKVVIQAR"
     PFAM_domain     join(57472..57919,57971..58038,58089..58203,58324..58442)
                     /aSDomain="ketoacyl-synt"
                     /aSTool="clusterhmmer"
                     /database="35.0"
                     /db_xref="PF00109.29"
                     /description="Beta-ketoacyl synthase, N-terminal domain"
                     /detection="hmmscan"
                     /domain_id="clusterhmmer_JX265_012691_0030"
                     /evalue="2.30E-75"
                     /label="JX265_012691"
                     /locus_tag="JX265_012691"
                     /protein_end="256"
                     /protein_start="6"
                     /score="253.6"
                     /tool="antismash"
                     /translation="PIAIVGAGCRFPGGANSLDKLWELLSEGRSGRVEIPKDRWDADGW
                     FNPYPEAKQSMVTKHGYFLQEDISQFDAKFFGISSAEAHSMDPQQRLFLMTTYEALEDA
                     AIPIQTLRGSNTGVFASIFERSYDRMGHKDLSTISRTHVNGSGESILSNRISYFFDLKG
                     PCMTIDTGCSGSLVALHQACQSLKLGESDLALVGGSQLVIHPDNLTIMSGMGMINPDGK
                     SYAFDSRGSGYGRGEGVATIVLKRLDRA"
     aSDomain        join(57475..57919,57971..58038,58089..58203,58324..58453,
                     58500..58665,58718..58960,59013..59123)
                     /ASF="found active site cysteine: True, scaffold matched
                     GSSS: False"
                     /ASF="found active site histidines: True"
                     /aSDomain="PKS_KS"
                     /aSTool="nrps_pks_domains"
                     /database="nrpspksdomains.hmm"
                     /detection="hmmscan"
                     /domain_id="nrpspksdomains_JX265_012691_PKS_KS.1"
                     /domain_subtypes="Iterative-KS"
                     /evalue="7.80E-166"
                     /label="JX265_012691_PKS_KS.1"
                     /locus_tag="JX265_012691"
                     /protein_end="433"
                     /protein_start="7"
                     /score="544.0"
                     /tool="antismash"
                     /translation="IAIVGAGCRFPGGANSLDKLWELLSEGRSGRVEIPKDRWDADGWF
                     NPYPEAKQSMVTKHGYFLQEDISQFDAKFFGISSAEAHSMDPQQRLFLMTTYEALEDAA
                     IPIQTLRGSNTGVFASIFERSYDRMGHKDLSTISRTHVNGSGESILSNRISYFFDLKGP
                     CMTIDTGCSGSLVALHQACQSLKLGESDLALVGGSQLVIHPDNLTIMSGMGMINPDGKS
                     YAFDSRGSGYGRGEGVATIVLKRLDRAIDDGDRIHAVIVNSGIGQDGRTSGLNTPSGDA
                     QASLSSRVYREAGLNPAYTTFVEAHGTGTQAGDREEIESISRVFCDGVSRTEDLYVGSI
                     KPNIGHLEATSGIAGLLKSILVLKNNQIPPNLEFIKPKPSLKLYEKKIQVPTKLTNLPS
                     PRDGKLARVSLNSFGYGGTNCHVILQA"
     aSModule        57475..67552
                     /complete
                     /domains="nrpspksdomains_JX265_012691_PKS_KS.1"
                     /domains="nrpspksdomains_JX265_012691_PKS_AT.1"
                     /domains="nrpspksdomains_JX265_012691_PKS_DH.1"
                     /domains="nrpspksdomains_JX265_012691_cMT.1"
                     /domains="nrpspksdomains_JX265_012691_PKS_ER.1"
                     /domains="nrpspksdomains_JX265_012691_PKS_KR.1"
                     /domains="nrpspksdomains_JX265_012691_PKS_PP.1"
                     /domains="nrpspksdomains_JX265_012691_cAT.1"
                     /iterative
                     /locus_tags="JX265_012691"
                     /monomer_pairings="pk -> Me-pk"
                     /tool="antismash"
                     /type="pks"
     CDS_motif       join(58009..58038,58089..58106)
                     /aSTool="nrps_pks_domains"
                     /database="abmotifs"
                     /detection="hmmscan"
                     /domain_id="nrpspksmotif_JX265_012691_0001"
                     /evalue="2.90E-05"
                     /label="PKSI-KS_m3"
                     /locus_tag="JX265_012691"
                     /protein_end="184"
                     /protein_start="168"
                     /score="16.3"
                     /tool="antismash"
                     /translation="GPCMTIDTGCSGSLVA"
     PFAM_domain     join(58510..58665,58718..58915)
                     /aSDomain="Ketoacyl-synt_C"
                     /aSTool="clusterhmmer"
                     /database="35.0"
                     /db_xref="PF02801.25"
                     /description="Beta-ketoacyl synthase, C-terminal domain"
                     /detection="hmmscan"
                     /domain_id="clusterhmmer_JX265_012691_0031"
                     /evalue="2.80E-32"
                     /label="JX265_012691"
                     /locus_tag="JX265_012691"
                     /protein_end="381"
                     /protein_start="263"
                     /score="111.3"
                     /tool="antismash"
                     /translation="HAVIVNSGIGQDGRTSGLNTPSGDAQASLSSRVYREAGLNPAYTT
                     FVEAHGTGTQAGDREEIESISRVFCDGVSRTEDLYVGSIKPNIGHLEATSGIAGLLKSI
                     LVLKNNQIPPNLEF"
     CDS_motif       join(58645..58665,58718..58744)
                     /aSTool="nrps_pks_domains"
                     /database="abmotifs"
                     /detection="hmmscan"
                     /domain_id="nrpspksmotif_JX265_012691_0002"
                     /evalue="2.80E-03"
                     /label="PKSI-KS_m5"
                     /locus_tag="JX265_012691"
                     /protein_end="324"
                     /protein_start="308"
                     /score="10.4"
                     /tool="antismash"
                     /translation="FVEAHGTGTQAGDREE"
     CDS_motif       58805..58849
                     /aSTool="nrps_pks_domains"
                     /database="abmotifs"
                     /detection="hmmscan"
                     /domain_id="nrpspksmotif_JX265_012691_0003"
                     /evalue="7.00E-03"
                     /label="PKSI-KS_m6"
                     /locus_tag="JX265_012691"
                     /protein_end="359"
                     /protein_start="344"
                     /score="9.3"
                     /tool="antismash"
                     /translation="GSIKPNIGHLEATSG"
     PFAM_domain     join(58922..58960,59013..59447)
                     /aSDomain="KAsynt_C_assoc"
                     /aSTool="clusterhmmer"
                     /database="35.0"
                     /db_xref="PF16197.8"
                     /description="Ketoacyl-synthetase C-terminal extension"
                     /detection="hmmscan"
                     /domain_id="clusterhmmer_JX265_012691_0032"
                     /evalue="1.50E-14"
                     /label="JX265_012691"
                     /locus_tag="JX265_012691"
                     /protein_end="541"
                     /protein_start="383"
                     /score="54.6"
                     /tool="antismash"
                     /translation="PKPSLKLYEKKIQVPTKLTNLPSPRDGKLARVSLNSFGYGGTNCH
                     VILQASAKGTSPQGTKGTNSLLYDDSDNTNSTSPHVSDADQKALVDHKSSLTEDHCSSE
                     LIVLTASTEKALSALARDVSQWVKTHEITPQTLHSLCYTLSVRRSAFSYRKAVV"
     CDS_motif       59529..59582
                     /aSTool="nrps_pks_domains"
                     /database="abmotifs"
                     /detection="hmmscan"
                     /domain_id="nrpspksmotif_JX265_012691_0004"
                     /evalue="2.00E-05"
                     /label="PKSI-AT-mM_m1"
                     /locus_tag="JX265_012691"
                     /protein_end="586"
                     /protein_start="568"
                     /score="17.0"
                     /tool="antismash"
                     /translation="LVFSGQGAQWPAMGRKLI"
     PFAM_domain     join(59529..59866,59917..60469)
                     /aSDomain="Acyl_transf_1"
                     /aSTool="clusterhmmer"
                     /database="35.0"
                     /db_xref="PF00698.24"
                     /description="Acyl transferase domain"
                     /detection="hmmscan"
                     /domain_id="clusterhmmer_JX265_012691_0033"
                     /evalue="9.50E-52"
                     /label="JX265_012691"
                     /locus_tag="JX265_012691"
                     /protein_end="865"
                     /protein_start="568"
                     /score="176.6"
                     /tool="antismash"
                     /translation="LVFSGQGAQWPAMGRKLIECSRHFRQSMSSMDNVLRQQGCQWSLV
                     EEISRSSEDSRINDAELAQPATTAIQVALVDLLHSLSIRATRVIGHSSGEIAAAYAAGA
                     LSRAAAILVAYHRGVFSSNAKLRAHVPGRMMAVGLGETEALEYVKKTTRGKAVVGCVNS
                     PSSTTISGDETAIDEIKAALDAEGVFARKLKVDTAYHSHHMQRVAQEYQHAIKDIESCG
                     VRSNISFYSSVTGAIKSDGFGADYWKSNLISQVKFSQALTALRDDQIKHEINSNLNIFV
                     EVGPHSALAGPSRQIL"
     aSDomain        join(59532..59866,59917..60523)
                     /ASF="Neither malonyl-CoA or methylmalonyl-CoA specific"
                     /ASF="found active site serine: True, scaffold matched
                     GHGE: True"
                     /aSDomain="PKS_AT"
                     /aSTool="nrps_pks_domains"
                     /database="nrpspksdomains.hmm"
                     /detection="hmmscan"
                     /domain_id="nrpspksdomains_JX265_012691_PKS_AT.1"
                     /evalue="1.00E-95"
                     /label="JX265_012691_PKS_AT.1"
                     /locus_tag="JX265_012691"
                     /protein_end="883"
                     /protein_start="569"
                     /score="312.4"
                     /specificity="substrate consensus: pk"
                     /specificity="PKS signature: Malonyl-CoA"
                     /specificity="Minowa: mmal"
                     /tool="antismash"
                     /translation="VFSGQGAQWPAMGRKLIECSRHFRQSMSSMDNVLRQQGCQWSLVE
                     EISRSSEDSRINDAELAQPATTAIQVALVDLLHSLSIRATRVIGHSSGEIAAAYAAGAL
                     SRAAAILVAYHRGVFSSNAKLRAHVPGRMMAVGLGETEALEYVKKTTRGKAVVGCVNSP
                     SSTTISGDETAIDEIKAALDAEGVFARKLKVDTAYHSHHMQRVAQEYQHAIKDIESCGV
                     RSNISFYSSVTGAIKSDGFGADYWKSNLISQVKFSQALTALRDDQIKHEINSNLNIFVE
                     VGPHSALAGPSRQILILGKAGKFEFEYLSALLR"
     CDS_motif       join(59787..59866,59917..59929)
                     /aSTool="nrps_pks_domains"
                     /database="abmotifs"
                     /detection="hmmscan"
                     /domain_id="nrpspksmotif_JX265_012691_0005"
                     /evalue="7.10E-08"
                     /label="PKSI-AT-mM_m3"
                     /locus_tag="JX265_012691"
                     /protein_end="685"
                     /protein_start="654"
                     /score="25.1"
                     /tool="antismash"
                     /translation="RVIGHSSGEIAAAYAAGALSRAAAILVAYHR"
     aSDomain        60731..61201
                     /ASF="catalytic triad H,G,P found: False"
                     /aSDomain="PKS_DH"
                     /aSTool="nrps_pks_domains"
                     /database="nrpspksdomains.hmm"
                     /detection="hmmscan"
                     /domain_id="nrpspksdomains_JX265_012691_PKS_DH.1"
                     /evalue="4.00E-25"
                     /label="JX265_012691_PKS_DH.1"
                     /locus_tag="JX265_012691"
                     /protein_end="1109"
                     /protein_start="952"
                     /score="80.9"
                     /tool="antismash"
                     /translation="HDLLGLLEPASTIHEPRWRYFLNLDALPWLRDHVVEGFTIYPGAG
                     YVTMAIEAMKQLVQMRQPQMRVTKFILRDVSFSKPIVLSEQDDSSSGEVEVHLSMSTVH
                     SHDCTRWECFRIWSCSSDGSWTEHCSGEITVEHDNGETDKVEGTRENDQRDKE"
     PFAM_domain     60731..61630
                     /aSDomain="PS-DH"
                     /aSTool="clusterhmmer"
                     /database="35.0"
                     /db_xref="PF14765.9"
                     /description="Polyketide synthase dehydratase"
                     /detection="hmmscan"
                     /domain_id="clusterhmmer_JX265_012691_0034"
                     /evalue="9.30E-45"
                     /label="JX265_012691"
                     /locus_tag="JX265_012691"
                     /protein_end="1252"
                     /protein_start="952"
                     /score="153.3"
                     /tool="antismash"
                     /translation="HDLLGLLEPASTIHEPRWRYFLNLDALPWLRDHVVEGFTIYPGAG
                     YVTMAIEAMKQLVQMRQPQMRVTKFILRDVSFSKPIVLSEQDDSSSGEVEVHLSMSTVH
                     SHDCTRWECFRIWSCSSDGSWTEHCSGEITVEHDNGETDKVEGTRENDQRDKEAMRFLD
                     DSRQSCITEMTKNEFYDFAKLTGNDWRGSFTTVMSANYGEKQGLLKIQNPDIGSFMPHR
                     FFRPHVIHPITLDAVHQLSGLLFKKFVLNAACVPTKIPLVEISAELSITTGDNLICAMK
                     IEGDGPKASKGESWVFQQD"
     CDS_motif       60815..60892
                     /aSTool="nrps_pks_domains"
                     /database="abmotifs"
                     /detection="hmmscan"
                     /domain_id="nrpspksmotif_JX265_012691_0006"
                     /evalue="1.50E-11"
                     /label="PKSI-DH_m2"
                     /locus_tag="JX265_012691"
                     /protein_end="1006"
                     /protein_start="980"
                     /score="36.7"
                     /tool="antismash"
                     /translation="WLRDHVVEGFTIYPGAGYVTMAIEAM"
     aSDomain        62267..62776
                     /aSDomain="MT"
                     /aSTool="nrps_pks_domains"
                     /database="nrpspksdomains.hmm"
                     /detection="hmmscan"
                     /domain_id="nrpspksdomains_JX265_012691_cMT.1"
                     /domain_subtypes="cMT"
                     /evalue="3.50E-72"
                     /label="JX265_012691_cMT.1"
                     /locus_tag="JX265_012691"
                     /protein_end="1634"
                     /protein_start="1464"
                     /score="234.7"
                     /tool="antismash"
                     /translation="KNPRLRFLEVGAGTGGFTGWVLGGLARANGSGLPVEQYTYTDISS
                     GFFEDAREKFSQWEDLIDFVTLDVEVDPEKQGFQPGSYDVILASNVLHATQRMDLTMEH
                     VRKLLKPGGSLVLIENRPRGATIGLVFGTLAGWWAHKDDFRADTALMNREQWEEVLSKS
                     GFGGVHV"
     PFAM_domain     62288..62611
                     /aSDomain="Methyltransf_12"
                     /aSTool="clusterhmmer"
                     /database="35.0"
                     /db_xref="PF08242.15"
                     /description="Methyltransferase domain"
                     /detection="hmmscan"
                     /domain_id="clusterhmmer_JX265_012691_0035"
                     /evalue="9.40E-19"
                     /label="JX265_012691"
                     /locus_tag="JX265_012691"
                     /protein_end="1579"
                     /protein_start="1471"
                     /score="68.1"
                     /tool="antismash"
                     /translation="LEVGAGTGGFTGWVLGGLARANGSGLPVEQYTYTDISSGFFEDAR
                     EKFSQWEDLIDFVTLDVEVDPEKQGFQPGSYDVILASNVLHATQRMDLTMEHVRKLLKP
                     GGSL"
     aSDomain        63455..64399
                     /ASF="ER domain putatively catalyzing 2R-configuration
                     product formation"
                     /aSDomain="PKS_ER"
                     /aSTool="nrps_pks_domains"
                     /database="nrpspksdomains.hmm"
                     /detection="hmmscan"
                     /domain_id="nrpspksdomains_JX265_012691_PKS_ER.1"
                     /evalue="2.60E-99"
                     /label="JX265_012691_PKS_ER.1"
                     /locus_tag="JX265_012691"
                     /protein_end="2175"
                     /protein_start="1860"
                     /score="324.1"
                     /tool="antismash"
                     /translation="GLLNSIRFVDDYYASASIEPSHIEVKADAYSVNYKDVCVALGQLP
                     SAVGMAGEFAGVVTVVGEDMQHMYQVGDRVMGFGARPFSNLLRINGHYAHKIPTGMPTQ
                     VAASIPYSYVTAYHCITKIAGLKNGQSILIHVASGGVGQAAIQLAQHVGATIFCVVGNA
                     AKRQLITDIYGIREEHIFSSHARSLGQGILRLTNGEGVDVVLNSSVGEAFRDSLDCVKE
                     LGTFIELGKSEMQRASQLSMAVFNKAITFAAFDLAMLSAHNPTHIHHLLGEIVGLIETK
                     ALGPVHPITRYDIGDVRDAFRFLTSREHTGKVVL"
     CDS_motif       63770..63814
                     /aSTool="nrps_pks_domains"
                     /database="abmotifs"
                     /detection="hmmscan"
                     /domain_id="nrpspksmotif_JX265_012691_0007"
                     /evalue="1.20E-02"
                     /label="PKSI-ER_m4"
                     /locus_tag="JX265_012691"
                     /protein_end="1980"
                     /protein_start="1965"
                     /score="9.3"
                     /tool="antismash"
                     /translation="AASIPYSYVTAYHCI"
     CDS_motif       63839..63901
                     /aSTool="nrps_pks_domains"
                     /database="abmotifs"
                     /detection="hmmscan"
                     /domain_id="nrpspksmotif_JX265_012691_0008"
                     /evalue="1.50E-09"
                     /label="PKSI-ER_m5"
                     /locus_tag="JX265_012691"
                     /protein_end="2009"
                     /protein_start="1988"
                     /score="30.1"
                     /tool="antismash"
                     /translation="GQSILIHVASGGVGQAAIQLA"
     CDS_motif       63911..63958
                     /aSTool="nrps_pks_domains"
                     /database="abmotifs"
                     /detection="hmmscan"
                     /domain_id="nrpspksmotif_JX265_012691_0009"
                     /evalue="1.50E-03"
                     /label="PKSI-ER_m6"
                     /locus_tag="JX265_012691"
                     /protein_end="2028"
                     /protein_start="2012"
                     /score="11.5"
                     /tool="antismash"
                     /translation="GATIFCVVGNAAKRQL"
     PFAM_domain     64031..64399
                     /aSDomain="ADH_zinc_N_2"
                     /aSTool="clusterhmmer"
                     /database="35.0"
                     /db_xref="PF13602.9"
                     /description="Zinc-binding dehydrogenase"
                     /detection="hmmscan"
                     /domain_id="clusterhmmer_JX265_012691_0036"
                     /evalue="6.00E-14"
                     /label="JX265_012691"
                     /locus_tag="JX265_012691"
                     /protein_end="2175"
                     /protein_start="2052"
                     /score="53.3"
                     /tool="antismash"
                     /translation="LRLTNGEGVDVVLNSSVGEAFRDSLDCVKELGTFIELGKSEMQRA
                     SQLSMAVFNKAITFAAFDLAMLSAHNPTHIHHLLGEIVGLIETKALGPVHPITRYDIGD
                     VRDAFRFLTSREHTGKVVL"
     CDS_motif       64040..64078
                     /aSTool="nrps_pks_domains"
                     /database="abmotifs"
                     /detection="hmmscan"
                     /domain_id="nrpspksmotif_JX265_012691_0010"
                     /evalue="5.40E-05"
                     /label="PKSI-ER_m7"
                     /locus_tag="JX265_012691"
                     /protein_end="2068"
                     /protein_start="2055"
                     /score="15.6"
                     /tool="antismash"
                     /translation="TNGEGVDVVLNSS"
     CDS_motif       64352..64399
                     /aSTool="nrps_pks_domains"
                     /database="abmotifs"
                     /detection="hmmscan"
                     /domain_id="nrpspksmotif_JX265_012691_0011"
                     /evalue="1.80E-04"
                     /label="PKSI-ER_m9"
                     /locus_tag="JX265_012691"
                     /protein_end="2175"
                     /protein_start="2159"
                     /score="14.6"
                     /tool="antismash"
                     /translation="AFRFLTSREHTGKVVL"
     aSDomain        join(64469..64708,64800..65057)
                     /ASF="KR domain putatively catalyzing D-configuration
                     product formation"
                     /ASF="catalytic triad S,Y,N inconclusive"
                     /aSDomain="PKS_KR"
                     /aSTool="nrps_pks_domains"
                     /database="nrpspksdomains.hmm"
                     /detection="hmmscan"
                     /domain_id="nrpspksdomains_JX265_012691_PKS_KR.1"
                     /evalue="5.30E-34"
                     /label="JX265_012691_PKS_KR.1"
                     /locus_tag="JX265_012691"
                     /protein_end="2364"
                     /protein_start="2198"
                     /score="109.6"
                     /specificity="KR activity: active"
                     /specificity="KR stereochemistry: (unknown)"
                     /tool="antismash"
                     /translation="GTYIVAGGLGDLASRICAFLASCGAGHVVVLSRRVVDNATKQTHA
                     AAVAVHGGQFHILQCDISSNDSMESAVSYCSELPPDRTFSHMTIEEWTTPLQPKVVGTV
                     NLNKFFASPDLAFFITLSSIVSVVGNSGQSNYAAGNGFQDAFARAHSSHPHTQYVSLNI
                     GAV"
     PFAM_domain     join(64469..64708,64800..65057)
                     /aSDomain="KR"
                     /aSTool="clusterhmmer"
                     /database="35.0"
                     /db_xref="PF08659.13"
                     /description="KR domain"
                     /detection="hmmscan"
                     /domain_id="clusterhmmer_JX265_012691_0037"
                     /evalue="1.90E-35"
                     /label="JX265_012691"
                     /locus_tag="JX265_012691"
                     /protein_end="2364"
                     /protein_start="2198"
                     /score="122.5"
                     /tool="antismash"
                     /translation="GTYIVAGGLGDLASRICAFLASCGAGHVVVLSRRVVDNATKQTHA
                     AAVAVHGGQFHILQCDISSNDSMESAVSYCSELPPDRTFSHMTIEEWTTPLQPKVVGTV
                     NLNKFFASPDLAFFITLSSIVSVVGNSGQSNYAAGNGFQDAFARAHSSHPHTQYVSLNI
                     GAV"
     CDS_motif       64472..64570
                     /aSTool="nrps_pks_domains"
                     /database="abmotifs"
                     /detection="hmmscan"
                     /domain_id="nrpspksmotif_JX265_012691_0012"
                     /evalue="3.10E-11"
                     /label="PKSI-KR_m1"
                     /locus_tag="JX265_012691"
                     /protein_end="2232"
                     /protein_start="2199"
                     /score="35.9"
                     /tool="antismash"
                     /translation="TYIVAGGLGDLASRICAFLASCGAGHVVVLSRR"
     CDS_motif       64902..65006
                     /aSTool="nrps_pks_domains"
                     /database="abmotifs"
                     /detection="hmmscan"
                     /domain_id="nrpspksmotif_JX265_012691_0013"
                     /evalue="4.30E-17"
                     /label="PKSI-KR_m4"
                     /locus_tag="JX265_012691"
                     /protein_end="2347"
                     /protein_start="2312"
                     /score="54.6"
                     /tool="antismash"
                     /translation="LAFFITLSSIVSVVGNSGQSNYAAGNGFQDAFARA"
     aSDomain        65388..65624
                     /aSDomain="PKS_PP"
                     /aSTool="nrps_pks_domains"
                     /database="nrpspksdomains.hmm"
                     /detection="hmmscan"
                     /domain_id="nrpspksdomains_JX265_012691_PKS_PP.1"
                     /evalue="2.20E-10"
                     /label="JX265_012691_PKS_PP.1"
                     /locus_tag="JX265_012691"
                     /protein_end="2553"
                     /protein_start="2474"
                     /score="32.6"
                     /tool="antismash"
                     /translation="EEAKQLIQDATLAKFAVFLDRHITEIPVDRSLATIGLDSLVSIEL
                     KNWMVRTFQVSLQTSELGGTDSIMALTATVASRS"
     PFAM_domain     65766..66119
                     /aSDomain="Carn_acyltransf"
                     /aSTool="clusterhmmer"
                     /database="35.0"
                     /db_xref="PF00755.23"
                     /description="Choline/Carnitine o-acyltransferase"
                     /detection="hmmscan"
                     /domain_id="clusterhmmer_JX265_012691_0038"
                     /evalue="8.50E-15"
                     /label="JX265_012691"
                     /locus_tag="JX265_012691"
                     /protein_end="2718"
                     /protein_start="2600"
                     /score="54.5"
                     /tool="antismash"
                     /translation="PLLDLDEAVKDLLMSIGHFAHSREEYLELSRKSSALAAQGSIGRK
                     LYDQLRLKANDPSVESWIAEPLLKAMYLTRRYPLAPFSNFLCTHFDSTVPHSQAERAST
                     LTRAICEYKHDRDV"
     aSDomain        join(65766..66124,66221..66419,66481..67442,67492..67552)
                     /aSDomain="cAT"
                     /aSTool="nrps_pks_domains"
                     /database="nrpspksdomains.hmm"
                     /detection="hmmscan"
                     /domain_id="nrpspksdomains_JX265_012691_cAT.1"
                     /evalue="1.10E-75"
                     /label="JX265_012691_cAT.1"
                     /locus_tag="JX265_012691"
                     /protein_end="3127"
                     /protein_start="2600"
                     /score="246.9"
                     /tool="antismash"
                     /translation="PLLDLDEAVKDLLMSIGHFAHSREEYLELSRKSSALAAQGSIGRK
                     LYDQLRLKANDPSVESWIAEPLLKAMYLTRRYPLAPFSNFLCTHFDSTVPHSQAERAST
                     LTRAICEYKHDRDVGKMMNYPGNEHVAVLRRGHLFKVPLVDEGEIASYEDLRSTYQKIV
                     DLDLDEKQWTGLLTTDDRDTWGSNRKILLSIDARNATYLHTLESSVFVLCLDDDSPITR
                     RDRIVSGYLGDGFNRWHDKCLQIVVTANGRSASIFEHSMIDIMTTSQLSQRMQKAVNTL
                     NPEQKAVNHNCRGVNHACLEEITLLKTAEIDNRISTLRSKYIAVTSSKQYVPHVIRFFG
                     KALFLANAAPIKATVDLTIQLASRLYFGYLPASWETVSTAHFHRGRPEIVQVVLGSVIE
                     FCDAALDDAVPRTEVRTKLLRAAQECNAQVVKGNEGRNYFRLMDVLEVMSKEQHGQEVP
                     ELFSDPVWQRAYPRLIMQTMTETKRFEDPGYTMQDPESVWTNYTVFDDSVEVCFTNPLK
                     SGERFQDALN"
     PFAM_domain     join(66123..66124,66221..66419,66481..67442,67492..67552)
                     /aSDomain="Carn_acyltransf"
                     /aSTool="clusterhmmer"
                     /database="35.0"
                     /db_xref="PF00755.23"
                     /description="Choline/Carnitine o-acyltransferase"
                     /detection="hmmscan"
                     /domain_id="clusterhmmer_JX265_012691_0039"
                     /evalue="4.80E-75"
                     /label="JX265_012691"
                     /locus_tag="JX265_012691"
                     /protein_end="3127"
                     /protein_start="2719"
                     /score="253.4"
                     /tool="antismash"
                     /translation="KMMNYPGNEHVAVLRRGHLFKVPLVDEGEIASYEDLRSTYQKIVD
                     LDLDEKQWTGLLTTDDRDTWGSNRKILLSIDARNATYLHTLESSVFVLCLDDDSPITRR
                     DRIVSGYLGDGFNRWHDKCLQIVVTANGRSASIFEHSMIDIMTTSQLSQRMQKAVNTLN
                     PEQKAVNHNCRGVNHACLEEITLLKTAEIDNRISTLRSKYIAVTSSKQYVPHVIRFFGK
                     ALFLANAAPIKATVDLTIQLASRLYFGYLPASWETVSTAHFHRGRPEIVQVVLGSVIEF
                     CDAALDDAVPRTEVRTKLLRAAQECNAQVVKGNEGRNYFRLMDVLEVMSKEQHGQEVPE
                     LFSDPVWQRAYPRLIMQTMTETKRFEDPGYTMQDPESVWTNYTVFDDSVEVCFTNPLKS
                     GERFQDALN"
ORIGIN
        1 tcgtaccatt ggagtggggc tggttttgtt actgttaccg accccctcct ctggctcatg
       61 tcaaattatg tgtccatcag ggcgctgaga attcatggca tttctcataa tcggtataca
      121 gacttcagtg cctaacgacc tatgtttaga ccaattggaa tgccttgaaa ttcggggatt
      181 ggtcacaggc gtgcaagctc accgaacata agcgctagcc ttagcaaaaa accgtacaac
      241 actaaatacc tcagagcgcg ccctttctgt catacacacc cccaattgga ttgaggcccg
      301 gctgtagata ctccataaac agagcatccg ttgcagctgg atcgaacttc gttactataa
      361 aaggttccca ccagcctcat catctcaact tccactgttg aaaaatacct tcactactct
      421 cccaagagca cagatagcaa ttatcaagcg ttgcacacct gtgcaaccct ttgacaatgg
      481 ttgcgggcaa cttggctttt cgccgcgcat cagaagaaga cgcagtccaa cttgagcgcc
      541 tcatcaacac agcttttcgc gacgacacaa ctactcaggt gttcctgtcc cccgaccatg
      601 gccgcataga tgtcaccgac gtctccggca tcaaagccaa gatcgcgcag cccaacagtg
      661 ccgtatttgt tggcactgac tcagacggca cactcatcgc tcattgcggc gtgcgaaagc
      721 tagatgagag tcgcgcctgg ttcggcctgc ttgccgtcga tgtccgcctc aagaaccgcg
      781 gtgttggcag caagattctt gcccacgctg aggattatgc ccgccgtgaa tggaactcca
      841 aaaggctgga atttgacgtt gtgaacacgc gggcagatct gattgcttgg tacaagcgcc
      901 gtgggttcga accaactggc gagacgacgc cattccctta cgagtaccac ggcgattgga
      961 aaggtgttct gcgagacgac ttggaatttg ttgttttcgg aaaggatctc ttgtagttct
     1021 ggtcttttcc atagacgaaa atgggtctct tcaaagaatc ggctcactcg cctggattcc
     1081 agtcttacgg cgactgtaga gttggatccc gctgcatgac agtttcacga cacgagctgt
     1141 tgagattagt atgtcccagg cagtcttagt tgctacgatt gggccagtga gacatcacga
     1201 attggtttag cacatcttgt cgaggtcgga gaatcaactt gagatgagta gcaagcagta
     1261 cttccattgg atataagttt ttggaaaagg tcgtcaacct tagcttctcc aaatctagag
     1321 accaatacaa tggggtggtt atgagttaga cagggaattg tctgaagaga taagcctgag
     1381 atgacatagt cgtattacct atgtcgtagt tatttttgga atggctgttt aacttgcagg
     1441 acatgcgttt ttcggctttg caagaaaaga aaaacattgc ccagatgacg taacttcagc
     1501 gcgttatgcc acccaggagc gagtccatcc gaactgggct taccttgctg gtcttagaaa
     1561 cagtataact atcaagatat gttgttacac tgccatattt cattgcgaga ctgatccctg
     1621 aggcctccaa gaaaagattt gtcatcaaat ggaagcaaag tgagtgcctt atgatgtttc
     1681 cagccacata gccacctttc ccgagtacag ccttgcgtgg aagcggaaag aagggagcat
     1741 gccgtgacca aggtaaccca cctaggacta aggcagattc gagttggcac tgccacaacc
     1801 aggtaacatg attacgtacg ttcaagacct ttgaggtgca agtcgtaata ttgcccaatc
     1861 acaacttcca tacataagca acactgaagt tccccggcgg ttcattagaa gacgagttgc
     1921 attggataca agcctgcata tatggctgct tatatcagcg ccggtattgc tatccttggg
     1981 ccaaagactt gctgattccg aacctataag tagtgttcga gagaagtggt tactccccat
     2041 agtgtgtctt cctggctgac acgacccaaa tttttaatta ccatgcgaaa attcatactg
     2101 cttttattcc atctgaccct tgcaatccga gcattcggtc aagacttgag tccaatttcc
     2161 ctaaccgcca ccggaatagt caataccacg gttctgtcag tggaatacta tgactccgcg
     2221 cctggaaacg attcattacc ggttgttatt ttggtccatg gcttccctta ctcgattgac
     2281 tcgtacgtgt acgtggtacc gaagctcaag gtacaagggt ttcgagtgat agttcctgca
     2341 attcgcggct ttgggtctac tactttccac tcaagaacaa caccacgcag tgctgagcag
     2401 gccgctttgg gaaaagatat aatagacttg atggacgcac tgagtattaa tcaggctatc
     2461 ttcgctgggt acgattgggg aacagttgcc gtgaacgtgg ctgcagcctt atggcctgcg
     2521 cgatgttcag ggatggttgc agcaaattct tacctcatcc agaaccgaga tacggcgtgg
     2581 gcggtcgctt taccagactc acttgcaaca aggtggtact tttacgtttt tctcacgccc
     2641 cagggataca gctctctagc gagcgatacg aaaagctggg caagatcgct gtggtctaga
     2701 aatagtccca attggacttt caccgaagcc cagcttgacg ttgctgcggg ggcactgcga
     2761 aatccagatt atgtcgacat tgcaactaat ttctatcgca atcgcctcct ctatgcccct
     2821 ggggatccaa tctacacaga acttgctgct gagttggata aacagcctcc gataaattca
     2881 cctgccgtga ccctggatgc agaccaaact gttgtgtttc cagcgacaaa tggaagctca
     2941 actcagaagt tcttcaaagg cccgagaagc caccatattg tgaaagattg tggtgaggca
     3001 atcccgctag agaagccaga cgtgtttgta gacgcgatat tagaggtggt cgaacttgga
     3061 aagagaatat aaaagggttt atccagatcg tttgggacgg gacttgtctt gcagacttcg
     3121 tgcaaacctt gaactcacaa ccaattcaca gtctccatcg taccttttcg tattacatga
     3181 gaggtggaag cgtattactt gatagaaaat cacacataac ggcttcactg atcttgccgc
     3241 ccttcagggt aggttacact tgagctgaac ctaagacaag cagtggtgac gccggcacgg
     3301 tacaggtgtt acccatgatt ttgaaatata ttaatgttca atctagcact actgaactgg
     3361 ggtgatttga aattgatccc taggatcctc tcacctataa tttggtttca tacacgggac
     3421 tgtttatcgg cctaggtgta tgagcatctc attggctcaa tggctgtgat cggaatgcgg
     3481 atataaaaat caaaatgcag ccattatatc cgtacgctag gccctcaagc cctcgcaagc
     3541 cttgctgcat catagaagct tagctcggga taacatctcc gcaccattca cgtagccaag
     3601 ctcccactta ggaggaagac tggtccgatg aacacgataa atatcatgtc tcttcggaca
     3661 ttcaatcatg ggtcagcatt tggttctgag cagaacttca ttcctctcct gaaaggttct
     3721 tgtccatctt tcggaggttt caaaggtcct cataattccc ataaaggacc cgtcgcatcc
     3781 ccgcggtcgg gccttcacta cgcgaagtaa gactgcactg ggggtaaccg gctgcggagg
     3841 ctagcctgac ctgctcgcca tagtgggccc gacttggctc agtcacatat tctacagcac
     3901 ctagcagctg cagggcgtca ttaacacgcc ctccacgtcg atcgttgctg cgattgagta
     3961 tcggccccat atcggcctgt gccgattcag atttccccaa tgtgcggctc accgtacttg
     4021 aaaactccga gcaagccaag cttccgcatt ctaacaccgc ttccacagcc tacggtcgac
     4081 tcgagattac gaagcacctc tttagcaacc tcttcaactt ctggattact caattctttt
     4141 ttcaaacggg cattatccaa gtattatgtc tagtgagaag aaaataagtc agtatggggc
     4201 tgatgacacg ctacattcaa atcgtaagcc gagagccaag acaacctaca cgcgatatac
     4261 ctcctctgat gatttatagg cgtcgaaaac atgctcggcg gactcacgaa attagcgcgc
     4321 agcattagta gggaggatgc agaagatata tatcgagcgg aagcgaccaa cgatagagtc
     4381 caaggtggcg acctggtaat tgggccaagc aatacggaag aatatacccg tacaattgtt
     4441 tcgtgggatg agagcgatcc agagaatcca tacaattggt cgaacgtagg ctcctccttt
     4501 ctaacagaaa agtcaacgct gatactctag cagaccaaga agtgggctat agtagtcact
     4561 acgatggtgc tcatcgtgaa cagtaccatg ggttcatccc ttccgagcat ggcaattcct
     4621 gatatcatcg ccgactttgg agtaacatcg caagatcaag aagtgttacc aatatcgacc
     4681 tacctgatag gttatgtatt tggcccgata atatgtgcgc tctcctcgtc ctctttctcc
     4741 tcctgatcag aggcgatgct gactgcggtt aattcctaag ggggaccttt aagtgagcat
     4801 gttggccgtc ggaatctgac tttggtgaca ttcgcgatgt tcatgatatg gacactcggc
     4861 tgcgctcttg cttccaactg gccagcacta ctcattttta ggtttctgtg cggtgctttc
     4921 gcgagttctc cgatagctat agtggcaggc caactagccg atatctacaa cgatcctgtc
     4981 actcgtgggc gtgcatttgc atggttcatg gctgtaagct tgactgaatc atatataaga
     5041 acctagctca ccagatttag atgaccgtat ttgggcccct atttgctcca atcatatctg
     5101 tcagtcttct ttaaatgagt tttattcact gctgtctaac gaaatgcagg gcttttgctc
     5161 aaccactatt gggtggcgct ggacgttctg ggttggcctc atctatgctg ccctctcgtt
     5221 catcccgtta ttctggcttc ccgagacatt cgaacctgtc ctccttcgtc gacgtgcgca
     5281 aaagattcga aagcaacatc cgaattgcga ggtctatgca gcctcggagc tcgagaacag
     5341 aagcttaaaa caactaatca cacgggtcct cactcgccca atccgcatgc taatcacgga
     5401 gctgatagtt acgagttcgt gcatgtatct agctctttgt tacgcgatat tttatatgtc
     5461 ctttcaggca tttccgctta tatttcaggg cgtttacggt ctgtcgcctg gcgttactgg
     5521 actttgcttc ctccctattg gcgctggggc tcttctctcc ttgccaattt tctacgctta
     5581 cgatgggttc cttcgccgag cccagttgca gaagaaacct tggagtcgcc aagaggaata
     5641 tcgcagagtc ccacttgcat gcttaggtgg gcctatgttc gttatggcgc tattctggct
     5701 tggctggtct gcaaggtcga acgtgacgtt cattgctccg ttgcttgggg gaataccctt
     5761 tggcatggga ttcatgttga tattcatggc tctgctaaac tatctcaccg atgcgtatga
     5821 ggtattcgcc gcaagtgcga atgcggctgc aagtgctacg cggtcacttc tggccgttgt
     5881 tcttccactt gctacaacgc cgatgtttca tagactaggc atagctggcg catgcagtct
     5941 gctgggtgga ctaagtcttc ttatgtgtgc aattcccttc atatttatct ggaagggaga
     6001 gcaaatacga ggccggtccc acttttgtat tgagttgaag aagcagaaag aagcagcatt
     6061 tcgagcggcc gggcaaaacc gacaaaatca ggtgcggcta tccaatcagc agcaactgtt
     6121 atcccaccaa gttggtacca ttcacaactc aacagaaatg ccgaaggggg aggcagtctg
     6181 aataagaaga taaaacgctg gaaataaagg atctttaaat ctagataaag tcctagaccg
     6241 tggaacatcg ggtcgcaaat gaccagtcag ctgtattgct ttctattcac ttaactgtca
     6301 atatgagatg tgtcacgaaa agagttacgt gaacccgaat gccgggggat gtcgaaacat
     6361 cgcccttggc gttacaccac ggaatattag cattgtgtcg aatatacggt aggttagata
     6421 caaccaagga gacaaaatat gcggtaggta ttctaagcac ggtcttttcg gccatctagt
     6481 ctgtccggat gcaaaaacta tatccagccg ctttatacga ggacttgtcg cagatagaac
     6541 ttggtgcatg ttcgacatta ggcagtggca tccttaggga catcagtcag tcgtctcgct
     6601 catgactgga ccaaattctt ggtatgcgga aacgtaagtt aaatcgacac tctttgtgct
     6661 gcacgtctta gctatgcctg caccatctca cgtacaactt gacaccgtca acaagttcat
     6721 cgaaggctgg gaagagttta tctttgaaga gtggacggcg aactggtccc gcgacattca
     6781 ttcagcagac cgttctacca gcttctcttg gcatcaagcc cagaagttgg aaagacatcg
     6841 aggagtttct gccccaggtg atggacatga tatccagtca caaggtatgt ataactctgc
     6901 gcgcaattca tagtgcccga gtcagctgaa gaaatgagcc caccgtttga ttagatagag
     6961 ataattgagg ttgtacatga cactgcaaaa ggcacagctg cagtttatgc tacctcgtca
     7021 ggggacgcac cctgggaaga tataaaagga ggagctcatg cggtctttct cgcgttcagc
     7081 aagacgggcg ggaggtgatt agaatggacg agatggtgga cgtagagttc ttcaaaaaag
     7141 ttctgtacga gattcttcga atttataaaa gacgaacaag agaccgctta acgggcatga
     7201 tctgaaagaa tcactgcaag tcttaaggaa ttagttatga aactttgact taagctgttc
     7261 cgtacccgtt tccataactt acacactaaa gttgtccacc tcggccgcta gatacgtaag
     7321 acacctacaa caaagcacaa caaggcgccg tattaatatc gagttgtcta gtcactgtca
     7381 tcattatggt ctttgtcgtg taatattggc tttgatcaaa ggccagtgtg ccgtccgaga
     7441 catgttcgtt tcgcatgaag accagaaatg gggaatggcc gtggcatgtt gatggtgagg
     7501 tccattttca gagttgaaat catagttctc catgtcaaga tgtgaggtac gatatagatg
     7561 gaataggtta attgattaac tagaaggaat ggaatagagt ggtacacctg gaagtgtaga
     7621 tatatacgta gttaaaagag tggctggtcc actattccaa cattccagac tctctttaag
     7681 acctgctaag gacccttgct gattagcact gatcgaagta gtatgggaat ggccctttgg
     7741 tagatcaatt catctctacc gcctgacttg atctcctaga ctcgtatggg taaatcatac
     7801 atctccaatg gtcacagaca ggaagctcta gtcaaacacg gcttcgacaa cataatcttc
     7861 ggacgaggga ttaagagggc gtgcgatgga gtcaaataca attgatccac tgtttcctcg
     7921 gaggcaagcc aggccaacta gaatcgcgtg aacgaggatt ccccatctgc tgaaaccgtt
     7981 gacggccttg tttgctgatc tatgcccacg cttgaagaag atcgtctctg cagaaataac
     8041 cgcatgatca gcgatggaat gcgttggcaa gtgacatcga tcaatcaata ttccgggctt
     8101 gttctcgatg ttgtttgtat gtcgagctgg caggtagcat tgatggttgc ctcccactca
     8161 cggaaatatg ttcaacatat gtcacgtcgc tttattagtg attgaacaat atctcccctc
     8221 ttttcaaagc gacagcagcc ggatttcggc tgtcggctca gacaaatatt cgtggagccc
     8281 acagctgccc cagtgtccta cggtcaagaa gctctgtgca ttcggacagg gatgcctgtg
     8341 catctgttac gtggtatttc cgttccgcga cctgccgggg taatgtacca atgcagcagt
     8401 gcgcaatgca gtaacgggcc gtgattgtgg tatccagttg ttccattaac tgtggagatg
     8461 gtatgacgaa gctcagattc aagccaggtt tgtgagaatg ccgaccatat tggcagatcg
     8521 attgaggatc ccgcagacca tgggagatga actgcctgcc aacggcgcaa tttgagcgcc
     8581 catgacatgc gctctcgtgc ggtgcagtcc agaccgccaa cttgcagaac cctcgggctc
     8641 ttcggttgtg tccttgctgc caagcttctc gcggtaatta taggaaccaa cctgctgggc
     8701 caaacatatt cgcactaacc tgggtaggct tgtggcgttt cagctctgaa gacccttcaa
     8761 atagtttcgt cccgggcggc gcatccagac cggcacgtaa cgcagccaac ggtagcggct
     8821 atagtcgagc tacgaagata aaaatttgat atttctgcag cagaccgaac agctggcacc
     8881 acgaagcggc atgtgccggc actggtgaac gggatcctgg ccaccagtga ctcctcccca
     8941 acgacccgag taactgggtg atttaccagg tatattttgc cgagtgggaa tttccgacgg
     9001 ccaagtcaat aagcaggcct agagccgaag gtttcatcta cctactggcg aaattcgtct
     9061 ggttcggctc gcacaaagac gtcggagcta gatctcgtgc ctcaacttac caaacactga
     9121 gagcgggcct agctcctagc ataaggaaga agagagccac gaagacgcag ggcacttagc
     9181 aaatcggcaa agaagcgccg ctggagccat gcgatcgggc ccgaagcaga ggctcgcagg
     9241 gtccaatcgc aaggctgatc acgtaacagt atacgggcct gggcagcttt agtacgcaac
     9301 tattgaatta cagaattttt tttttcgaga ctgtcctgag acggcgcggg gagaatggct
     9361 tcagccattc tcttcagaac aggacccgga ccagcgcaag agagagagag agagtagaaa
     9421 aaagatcgtg atcggaccac aataaaattg ctagcggcac tgttggttga cgcaagctgg
     9481 gccaaacggt gtgcgccggc caaaaagggc ctcatggccg ggatgcgatg cgccgatgtt
     9541 cgcagctgat cccggtttat ctgatgatct agacgatcta atcagataat ttccagggac
     9601 gcgaacccgg gctagcgctg ctgtggcgtc gccttagcgg tgctcccacg cgcccaaccc
     9661 ggccgaacac gcagcccacc cgccgccaga gcgaaccaag gggcgctgag gcttgcagac
     9721 ggcccaagtc cgccagggcc aggcagccca gacaggccag acaggccaga cgctggtgat
     9781 ttcgggccaa gcgacgctac gctaccccac ttcacgacga aacgatggca taatgatcaa
     9841 ggccggtggc ccgcttctga tcatctgata agataactag ccacgctgct attgcccaac
     9901 atagcgagtc gtccgcctgt cgcgggtggg catgggggca gacggggcag aaacggggcc
     9961 tgcgcctgga cggggcccaa tgaagcgccc cggacgacac gcggagatgg gctcactgca
    10021 aaaacttttt ctgcgggctc gtcctactag tgcctgtgca tggtgcgatg ttccccgacc
    10081 cgagcgagcg agcgacattg gatacgggca tacgcgacgg gctgaggtgt cccagcatcc
    10141 agggtcgcat ctcggccctc cagggccctc cctgctcgcc agccgttgcg ccgtatgtac
    10201 tctgtagata gacatacata tatagccttg cccgccccgt cgctgatctt gcccgtcctt
    10261 tccctttccg acccgtgcgt gctatccatc gccttatctc ccaccacacc tcgctccccc
    10321 ctcgcctgac agagctgagc tgacctctcg gtcccgggcc tctgaaatct cgcagcaatg
    10381 ggtttgaagt tccgtggcgg ccttctcggc cccaagaaca cgggcagcga agttcccgta
    10441 gtgagcgaga agcaaaacga cgccgagggc cagcttcccc aggacaagga aacctacccc
    10501 ggagtgaaca cggctgccac ctttgcctcc gcctcggaca gcgatgacga gaagaaagat
    10561 atgcagtttg gcgttcaggt cgccgaggcc accctccagg tctggaccaa agagcacctg
    10621 attgccgcct atgtcctgta agtcacggtt acacacacca tgcctatata tcctccaagt
    10681 ataagcacca ctgcgccatc agctatggat gagccgacac ttgtgacatg aatctggatt
    10741 gaaccgggaa tctaattgct ccttctcatc gcagtatctg gttgatcaac ttcctccaag
    10801 ctttcgcatc tggtgtcgtc ggtaccttga ccacctatgt caccagtgac ttcgcggcgc
    10861 actcgctcac ctcgactacc ggcatcattg ccggtctcat ccccggtctt accaagctgg
    10921 cctacgccaa gttcatcgac aacttcggtc ggccccaggg tttcgccctg gccatcagcg
    10981 tcatcaccat tggtctcatc ctgatggccg cctgcggcaa tgtcaccacc tactgcgccg
    11041 ctgccgtctt ctactacacc ggctactcgt ggctcgactt taccatcacc atcttcattg
    11101 ccgatacgtc taagttgcgc aaccgggcct tcatgattgc ctatgccgcc tcgccctggc
    11161 tgatcactgt ctgggtctat ggcctggctt gtgatttgat catcgcagac ggcggcattg
    11221 gctggcgatg ggcctttggc atcttctcca tcatcttccc cgtcgtctgc gtgcctctct
    11281 ggttcctgtt cttcatcaac cagcaaaagg ccatcaagcg aggacttgtt cacgtcaaac
    11341 cccacggtcg cggaccctgg gccaacttcg tcttctacgt caaggagttt gatctgattg
    11401 gtattattct tgctgctggt ggtattggcc tgttcctact ctctttcagc ttgtttgcac
    11461 tgcagaccga gggttggcgc gcccctttga tcatctgctt catcgtcttc ggtggcctcc
    11521 tgatcattgc ctttgtcgta tgggagaagt atttcgctcc cgtcaccttt atcccctgga
    11581 gactgatcaa aaaccgcacc gtcttcttca cctacaccat gatggcctct ctgtacaccg
    11641 catggtacct atgggacaac tacttctact cgttcctggt cgtcgtcttc aacctcgacg
    11701 cccagaaggc tacttacatc accaacatct acaccgtcgg cagtaccttc tgggccctcg
    11761 tggttggtat tttgatccgc tacaacggtc gcctcaagtg gccctccgtt ttcttcggtg
    11821 tgcccatgac catcctcggt gtcggcctga tgatccaatt ccgtgagccc gatagcaatg
    11881 ttggatacat tgtcatgtgc atgatcttca tcgccttcgg aggtggtact ctggttatct
    11941 gtgagcagat gaccgtcatg gccgtgtcga agcaccagga catcccggcc atccttgcca
    12001 tggagggtat ggtcgctgct atgggccaga gtatcggttc caccatcgcc gccgccatgt
    12061 ggaccaacat cttccctggc aagctggccg agttcctgcc ggctgaggcc cagggcgatc
    12121 tggcctccat ctacgccgac attaccgttc aggccgggta cccgatcggc agcccgacgc
    12181 gcgacggcat caacaaggcg tacggtgcga cacagaagct gatgttgatc gccgcgacgt
    12241 gcatgtacag tattacctgg ggcagcacct tcatgtggga gagcatcaac gtcaaggaga
    12301 tcaagcagat caacggaccc gtcatgtggt agagaaaata aaaaaaacct tggtcggcag
    12361 tagcgctcca aggcatgact cgatgggcaa tgactggatg agggatgggg aagtttcaag
    12421 attagtcact aggcgcgcgt ttcgccagcg agaagaacca atgtcgatta tgtttgaact
    12481 tcatcaaaac ttgtagtccg gaatatgaat ggtttctcag ataaacacag cacttatgct
    12541 agcaatgtga tatagcggtc ccccgatctt cctcgccccc gatcaaacaa tctttcattg
    12601 caccacttaa gaggttgcaa aagcccctct cgcaccgcaa ataactattt cgcgaggtgt
    12661 agtagacatg cagagggaag gttgtgaaca gagtggacaa ggcgaggtgc ctatctcggg
    12721 tgaaatgtca tgtacaaggg aggaatccac agggtgagtc tttcctctgt cccttcccca
    12781 aaacgctcac catcctctcc tggagcgaac gcaagattgt actgcagcgc cgttgcgctg
    12841 ataagcattc gaatttgcat catagcgttg gctttaccca cgcagctaaa ccctcctcgc
    12901 tggaaaggaa agtacgccga cgactcgggc gacagggtct cccatcgctc agggatgaaa
    12961 tctagggctc tgtcgaagta ccgttcatcc ctctgcatcg cccatatggg tacattgacg
    13021 ttgattttgc ccgggatgaa gacatcgcct acctgcaagc ctgcatcagg tgtctcgcgt
    13081 aagaatccca tcggtactgg cggccgtagc cgtagagtct catgaataag gcaatctatg
    13141 taagggatcc tcttcacgtt gtcataggcc cagtcgttgt agccacctgg gaactcggcg
    13201 tctagcagct tctggagctt cttgtaagcc tcggggtttt tgaccattaa atacaggctt
    13261 tcgaagttca tgtcagtttg gctattgcat tgaagtgcat agctcatggc caaagaggag
    13321 gccaacttac aaattcgtaa atgcgatagc tatggtatca ctatcatcat tgtcagtctc
    13381 gatgggcgga ggtaggggac ctgacaagac gcgcaacaga cctgccagca gaaatcaagg
    13441 ttcgagcatc ctctctgatc gcggattctg tcggaggcgc agaccgctgc ttctcctgct
    13501 gtgccttgat gatccaagac atgacatcgc ttggctcctc atccataccc ttggcctgtt
    13561 ccgaagctag agcttcgcgc ttcagatcaa cctcaccaga acaccaactg gcaaactttt
    13621 caaatttacc agtagcacct gggatgaccc gtagcatgtt cataagccat gggagagtcg
    13681 ttacaactcc agctattgcc atggcccaat gaagaccttc cacggcgggg tgctcaacgc
    13741 cagtcctacc agagtcaggc attactcatc tctcctgttt ggaacgcctg aaggggatat
    13801 gatttggttt ccaacctact tcaacatgtg aaaatccttt gaaaatgcga tgtcgcccat
    13861 gacatcccat gcatataaaa tgttatttct cgtgacatta actgactgtt tcccttcata
    13921 tctggtcata agcgcgtcga ccttgccttt gatccgaggc tcatacactg acagagcttt
    13981 gaccatcgat agttagatca tcagctgtca tacctgaatc gttaagatag attacctctt
    14041 aggcctaaac cccgatccca agctttgcga cgaaccctgt gcttttcctt gtctcgcaca
    14101 ttctctatgc caaccttgtc tgcattcccc gagttctgat cgtaccaggt gcctttggtg
    14161 cacggcgatg acgagccgta aatgagatca attgcttctg cgcgaagcac cgtcaattca
    14221 cgcggcccag tacgaatgaa gtctccatat tgcctctgca gtttcggcac gtgcatgtgg
    14281 tattgcatct tggtattaat aatggaggag atcctaaagc cagaggaaat gaaaatgtca
    14341 gtacctgggc gtgagccgga agaaaggctg tttgtaccga gcagtgctta ctgatagact
    14401 ttggacaggc gtgcgagaaa ggggccaggg aatcggtgca gtcgatggaa gaaggcacgg
    14461 tacaatagca agctgccgta caggcccacc agaaagacgg cccctgccag acagacgtgc
    14521 atgatgacat ccatgaggtt atgggtgccc atcaaaccgt aacctaccac caaaccagcg
    14581 ttgatgttca cgtaggcaag taccatctcc cacccatgac tgtctacttc gtaggatcgg
    14641 aagattactt ggtggcaaaa aacaccaaac aggccggcgt agaccatgat cgcatcccaa
    14701 gatgagttta gtaacatcgc caagccgagc aacaggatac cgagagcaca agaaatcatg
    14761 cgagcccggt ctgagagggc tggggcagat gggctagaaa gatattgctt ggtagctgaa
    14821 gcactcttta gacgctcggc tgtacatctc gagttttttt ccattctgaa agtatagaaa
    14881 tgcaaagaca agggtcattt gttaaaccag cgggtgaatg tgctacgcca aaacgtgaac
    14941 cggttctctt cctgaccctt ttaacctcct ttttttagtt acatgtggat ttccagattg
    15001 cacgattatg atgaaaccca tatactacta ggatctgcaa ggctttactt tgcaaaaaga
    15061 gccctgtaag taggacagtg cagaaaatac ttccgggggc acactgaaat aatatgccgg
    15121 taatgttcct cggctagtaa acttaaatat gtcaggataa acgacgtctg attagcagtg
    15181 caaaaatgac aaacgggcca ggtggaacaa aatcatgaaa acctttcttt tcgcaagctc
    15241 ggagcctttc aatccccttt gtggatggcg gcatctttga tgtcctgaac caggattcct
    15301 aagcatcctc gaacgcgatt tcaactattc atacctaagg aatacgccac ggagtggctg
    15361 gtggcaccag tggccgcgcc acggcagcct tgttacacat gttgggccta caaacccgct
    15421 cccctcaact cacaaaatgg gcaggaaggt tttgtatctt ctattcttac tgttgaatac
    15481 accggggtta tatcacaaaa tacgggtacc caaaagcaag acttcctctg tccgttggtt
    15541 agccgtcttt tccgtcccat ggcttcaata cgggcgtccc tacgttggtg tcatgacttg
    15601 ccgaaggtcc cgttgctcat cgcgtggttt caggaaaaca tgtttgtatt ggtgatgtga
    15661 ggatcaacaa tgacctattg tagagtgcaa tgtgtgaacg tccatcgttg tactgctcgc
    15721 aatgtttgcg atcagtgttg gctgactttt gacgcctgac ggcccccaat atgattaact
    15781 gatcgataat gacttgtgcc atgcgtcaat tgcttggggt aacgggatta cattgaacat
    15841 ggaactggac aagttgagct gtgacttgag atgtctgcac atgtaatcgg tcctaggcca
    15901 gtgctctcta ccactgctgc acggcgtctt tcctaagcac attcgtaggc caggcctgcc
    15961 cgtcacgctt cccttcaatg acatcggcac agaatccggc acctatagcc ggatcaatag
    16021 cccccaaagc acccaagttg ggcccttggc ccgtctttcg gttgctgcca agccctgtgt
    16081 ttagcaaacc gggtgagatg agaaatacac agacgccgtc cttgcggagt agacgtgccc
    16141 attctgtcgc caccatattc atgccactct tgctcactct gtatgggaag aacggcacga
    16201 tgggctttgg ccagcctgcc ggggggttcg tgtagcgcgg gctttcgccg ttcgcgagtt
    16261 ctgtcaggga cgagagacca ctggtgatga acagcatgcg cggggtcgag gctttggaag
    16321 ccagaagcaa tggagcaaac gctgaagtaa agagatgcgt gccagttacg ttgacattgt
    16381 acatctcgtt ccagcactca cgaggggtca tttggccagc agcgacagcg gattcgaggt
    16441 cggcgcctgc atcatgcttc gataagtaca tcagatgagc tatggtgagg tgccaagttc
    16501 gttcacatac cagcattatt aactaaaaca tcaatgtggc catatttctc ctgaacttgc
    16561 tggaaagcag aggcgataga ttcgtcagat gtgatgtcga tcgacagcgc atccgccaac
    16621 gatgtgctcg cgggtgagga ctctcttaac tcgaagatgg cagttttggc gcgctcaaga
    16681 tcccctcgac atccaatcag aacatggtaa gactctggtc gtgcaaacaa cgactttgcc
    16741 gtctccaagc ctgacttgca tcatgctggc atttagtata agaccctttt tcgcacaaac
    16801 tgacaaggcg aagcgacgaa cctagaccag tattggctcc agtgatgagc actaccgtct
    16861 ttgagctaga atccatcgat cctgggatgc gcaaagttca aacagtacaa acgtggcagc
    16921 aattgactat acgtatattt caccgtaggc gaggcttgag aaggacaagg tggtattcta
    16981 ttctaataca tggttgcaaa tacatggttg cagagtccat ccaaagcttg cactaggagg
    17041 gagatttgcc gcaatagcgt gaccttgcac tgaggcgtgg cgtaatcctt cgcagcaggc
    17101 gaatccaaag catgccatgt accgaaaaca atgccccgac tcggagcata aaataaccaa
    17161 aatattgaaa ccagcgaact cgcccactct gacgaatttg gtgaactgag gtccagcatt
    17221 gaatttgcat gtcctgaaac aagtgtaacg tcattcagaa gcacaacgca atgcaagttt
    17281 tgcatttgca ttatgattca gtcaaggtaa tttgcatagc tgggaaagcc gttgagcttg
    17341 cgtatttgga tggaacaaaa tgctcaccgt taattttgag tacctatgtc ttgaattagt
    17401 tgtctactgt ccgtatcgtg caagtcagta cgaaagcata ggtcctctga taacaagata
    17461 gctcaaagac tacgttcgtc atagtacgta accaaacttc ctccctggcc cattctctac
    17521 actgcagtcg agcagccgcc tgttgtactc ggcctgggtc tgtctaacca tgtcatccac
    17581 atcgaagtgc cagatcttgt aggaccggtc tcgcatttct tcaaagcacg tctctgcttt
    17641 gacgcgccgg cttggatcgg cccattcttg ctggtggtac aagtcacaag cccgcctgct
    17701 gctgttcaca agccactggg ttcttggcct tcgtatcttg tcgaataccc caaatgccac
    17761 ctcgacggcg tggttgagat ctgcattatt gttgctgcac acctggccta gcagaatgtt
    17821 gagacacagt gcatcttcaa tctgccagcc gctcatgtta gtttctggca ccttcacaat
    17881 tgcaccgagc gccttaacaa ttcggtccat gtacttactc ccaagcatgc cccagcacca
    17941 tggtgaggag tggtggcatg agcggcgtcc ccagcaacac agattcggcc cgcgttatac
    18001 ctcggtaacg ggtaatcgcc gaggtcgaat agagcccaag tattgagttt atcgggcagg
    18061 cgccggacaa gtttcagcac ggtcgggtgc cagtcttgca gagctgcctc gagcttctcg
    18121 cgcgagccct cggccaccat gttgtcgtgg tccggccatg gctgcgggtc cgagaggacg
    18181 atgactacat taagggcttt atgattcgcc acagggtagt gtgtcatgtg agcaccgggc
    18241 cctacgtgat ggtgaaagtt gttcgccttc caggtcccaa gaacctccaa cgcatctgtc
    18301 atcggcagca gggcacggta ggcgactttg tgagtgaatt gtgggtatga tacctcgttt
    18361 ttggcaccat acatgtgttt gcggacacgg gactttatgc cgtcacagcc gataactagt
    18421 aaaactatta gaaaatttaa acgaatcacc agaaaggcca gcaggtatct gagtgcttac
    18481 ctgcagtcgc ctcagcttgt gtaccatcac caaaagcaag gattatcttc ccatcggctt
    18541 gaatctctat cgtctctaat cgcttgccga acttgatgac gccagcaggt aggcttttgg
    18601 acagctcttc gaggaactca tctcgtcgac aacctctgaa gcccgcgccg cctatctgag
    18661 ccagtggttt ttggtattcg ggttcatcag ggcggtattg gttataaccg tcaatccagc
    18721 gcaggcaatc ttgatcttcc acgtccgaga tggacactgc gccaccgcgg accaaggctt
    18781 ggggtatact tggatcaata agctccacta ttactcatga aaatgattag ttcaatgtga
    18841 cgtatttatt tctctgctta gcctttacgg actgagattt gactgtcatc ttagcgtaac
    18901 tgcttgagaa caggtcacaa cccctgaata ggacgagtat gcgaaacgtt agagaactta
    18961 tcacgtactg cagcgacgtg cacaagccga aaaggcgata cccgccccta gctcacggaa
    19021 tccctgcgcc tgttcgtaaa gctgtactgg aattgcctgt ttgatcagtc cgagggtaag
    19081 aaccacgcca acaattcctc ctccaacgat ggcaatgtga ggctttgggc caccacaacc
    19141 gcccacatcc ctgtcagcat atggaagatc tgctgatgca gtcatcatga gcttgtgcgt
    19201 ggaatcaggg ccgaatcgtg gggaatgatc tctaatcaca tcagcagcac atattatgat
    19261 tgtgtgcctt tagttggtac tactgagata taaaaatcac cttaatttag ttcaataccc
    19321 ggaggattcc tcacggtcac gggaatccct ccatacaagg taaactgtgc aatcatgcct
    19381 ctttacactg atctcctgcc aacagtccca agctactaga gtcagtatgt gagctgcgcc
    19441 gctcggggac ttttttgtag ccggcggata cctgggctgt cagcagtggc atgcggccag
    19501 tattttgttt tgttggaaaa ggaaagggaa aatagcccta ttcaagaaag aaaaacacac
    19561 gctaccggac atgaagttaa taaaaatcgc cgaatttata taatcaggat ctctccgata
    19621 tgacaagaaa ggtggaaact ttcgtcaccg gacggattcc caagtagggg ttctagagca
    19681 agtagatgaa cgtgcgcaca tgccgactgg gcctggtaga cttgaggtcc attagtctga
    19741 cattgtttgg aggcataacc atgtttagat atccgattgt acctaagcag atttgtatca
    19801 gtgccgctgc gtctattttt gcctttgagc catacaccaa acgctgaact gttcaagtct
    19861 tttaggtttg ctaagaacct atgggtatcc tacattaatc aaagtacacc tcttcgttat
    19921 agataccatt gagtttcttc tatgagacct tgtattgcat ataagcacac atatataggt
    19981 actcacacga atcattcaac atggcacgtt acggcactgg agcggagcgc agcgtccttt
    20041 tatttggcgg tctatcatta aacttggacg cgtcggctct agaacttgta cgaaaggctc
    20101 tcatagagca cgaggaaaac aaatggggct tggacgtgat cagagaacta ccgtcagtgt
    20161 gcgagacggc cttaaggtct ctccctgtgc tacatcaagc cacgggaaag ctcatgctca
    20221 ggcagcttgc tgacctggag gatgccttta caaccggccg acccctcgac aagacctctt
    20281 acccactgcc aaactccctt cttattccca ttacagttat caggcaactg gctcagtatg
    20341 gagaattatt gcaagaaaac aaaattgagg gcattcttca cggccgccat gagaatttgg
    20401 gcttgtgcac gggtttgttg agtgcctttg ttgcgtcaag cgcacgcaat atcgaagaat
    20461 ttcaacaact agcagctgta gctgtacgcc taggactcct gataggccta gtagttgatg
    20521 gtcaggacgc ctccttgggt atggggaggt caaagtctct aaccgctgcc tggagctcag
    20581 acaaggcgcc agagatcttg gagtcgatct tggaggagtt cagagatgta agaccctttg
    20641 caatgcattg cttcctgaca agttcaatct tttttaacac aggaacggta caggcttatg
    20701 tttcggtata ttatgacaag aactgtgtca caattacagt ttctcctgat agaatacctg
    20761 agctgagcag tcggttgcgt gctgcaggta tcagcgcgtc cgagattaac ctttatggaa
    20821 gattccactc ttcgaataac tcgcctcttg tggatgaatt agttgccttc tgcgattcgc
    20881 atgctatgtt ccaacttcca aatgttgcag ccttggccat gcccacaaga gctaacgaca
    20941 ttggagggtc gttaatgcgc aaaggttctt tgcatggcca tgcactccgg gctatcctcg
    21001 ttgagcccgc ccagtggttt gattccttct cagaatcaac agcaccacta tcagacaccc
    21061 agttgacggt cttcgaactg ggcacggaga gaagtgtacc cacttcactt gctctgaagc
    21121 cgccccggac gatgaagatt gtgcacctcg cagacacgaa gggaaaagcg gatcggcagt
    21181 ccggccgaat ctcaatggaa aatgacattg ctgtcgtggg catgtcttgc aaggttcccg
    21241 gagctaatga tcttgaagag ttttgggatc tgattgctgc ggcaaggtct cagcatcagg
    21301 agatcggccc aggcagccga tcaattgacc gtttctcttt caatgacggt ccattccgca
    21361 ctattgacga cccgaatatg aaccgtaagt ggttcgccaa cctcattgat ggttatgatc
    21421 agtttgatca ccgcttcttc aagaagagtg cccgtgagag cgcatcaatg gacccgcagc
    21481 agcgccatat cctgcaagtg gcataccagg cgctcgagca aagtggctac ttccacaacc
    21541 aggcaacgat agagcacaca aatagaagca tcggttgctt tgtcggtgtg tgcctaagcg
    21601 actatgataa caacgtggct tcccaccctg ccaacgccct cactgccaca ggcaatctac
    21661 agggtttcat cgctggcaag gtctcccact tcttcggctg gacaggtccg agcattacac
    21721 tcaacactgc ttgcagctcc tcgctagttg ccgtgcatca agcatgtcag tccattctca
    21781 caggagagtg tgaagcggct ctcgccggtg gaacgcacat cttgacctcg gcagagtggt
    21841 tccagaatct cgcggcaggc tcattcctca gccccaccgg ccagtgcaag ccatttgatg
    21901 aaaaggctga cggatattgc cgaggagagg gtgctggggt tgttttcctc aagaagttga
    21961 gcaaggccgc cgccgatgga gatccaattt tgggcgtcat cgccgctacc agtgttcaac
    22021 agaaccaaaa ctgtactccg atcttcgtcc ctaacgtacc ttcgctgggt aatctcttca
    22081 ctaaagtcat ggataaagcc cgcgtcaagc cctcacaggt caccgtggtt gagggccacg
    22141 gtacgggtac gccagtaggc gatccggctg agtacgacag catccggcgc gctcttggtg
    22201 ggccaacacg gggaccaggc aaccagttgg ctgtgggctc ggtgaagggg ctggtcggcc
    22261 acatggagtg tacctccggt gtaatcagcc ttataaaggt acttttgatg atccaaaagg
    22321 gcacgattca gccacaagcc agttttaatc aggcgaatcc aagcttgaag atctcgccca
    22381 gtgaccaaat gttcattcca acccgggcgc tcgcgtggga ctccgacttc cgtgtggcgc
    22441 tcatcaataa ctacggcgcg tctggatcga atgcctccgt ggtcgtcatc caaccgccct
    22501 cacggagcgc atcaaagagg caggaattca cagtccgaga gccgagtggg ctcaagtatc
    22561 cgttctggtt caccgggttc gacaagaaca gtatacgtcg ctatttcatg gtcttccgca
    22621 agtacctaca acgaccagca gctgctatat cactcgctgg tctgtcattc aaccttgcca
    22681 cccagagcaa tcgcaacttg gctgccagtt tgatgctgac agcaagctcc gtcaatgaac
    22741 tagaccagaa actggcgacg tttataggta gcgatggcac tgacggacct tcggtcgaaa
    22801 ttgcttcaca tatgacggtt ccaaacgtga tcctatgctt tggaggccaa tcatctccct
    22861 tcgtgggtct cgatcgctat ctgtacgaaa acatcgctat cctacgcaag cacctcgacc
    22921 aagtcgacgc tgtggtacag tcgctgtcga agggaacctg catcttccct ggtatcttcc
    22981 agcgtactcc agtagacgac gtcgttgagc tgcaagcaat gatctttgcg atgcagtacg
    23041 cgtgtgccca aagttggatc gacgtcggag ttcgcccaag tgcgctggtc ggccacagtt
    23101 ttggcgaact tacagcatta tgcgttgcgc aggtgctgtc acttgaagac acggtcaaga
    23161 tgatcctgcg ccgggcaacc gtcataaaag agcactgggg tcctgagaga ggcgccatgc
    23221 tggccgtcca agcaaccctt gctgacgtga caaagttgtt ggccgaggcc aacgccgatc
    23281 actcgggtga acctgcaagc atagcctgct acaatggacc gtcgagcttc accattgcag
    23341 gaccgactca ggcaatcgac gcagtggttg cgttgtttaa gaagaaacaa ccagatggcg
    23401 aaaagaaggg aaaccaaatc aagagactcg ccgtgacgca cgccttccat tccgtactcg
    23461 cagatcctct gcttggcaag ctagtggaag cttttcaagg tctgaccttc cgcgaggcga
    23521 aattccatgt cgagcgagct gtaccagatg aggcagtggg tgtagaacac aataacatcc
    23581 aatttattgc gaagcatatc cgaagcccag tttactttca ccacgccatc gagcgcctgg
    23641 tacgacgtcg tcacacttct tctccgtgcg tcttcctaga ggcgggcaca aatacatcaa
    23701 ttacatcaat tgccgcccac gcgttgggta atgtgaaggg caacttctcc ttccacggcc
    23761 taaaaattgc tagcggagac gacggctgga acaagctgac cgaaaccaca atgtccctat
    23821 ggaagactgc tcggctcgca atacaccatt gggcacatca cccgatgcag aggcatcacg
    23881 tgtctttgac ccttcagccc ttgttcctgc cgccgtacca gtttgacccg gattctcgac
    23941 actggttggc acttaagacg ctacctaaag ctatgttagc agcggatgcc ggtcgcaagg
    24001 ctgttgcgga ggcagaaaag aagccccagg ggttactaac attcattggc catctcaaca
    24061 ccgaggcaga ggatgagcgg gcattgttcc gggtcgagac agccgccgaa aagtacaaga
    24121 atcttctctc aggtcatgtc accttgcaaa cagcaccaat actgtctgcg acgctgcaaa
    24181 tcagctttgt tattgacgcc attgactctg cccaccccga gtacaaatcc gaaggatatc
    24241 agcctcaaat acaagaggtc gagtaccact ctccggtttg cttcaattct gcccggaccc
    24301 tatgggtcga ggtcagttac gacacctcga aacgggctcg tgttcaacag gggtggacct
    24361 ttgaagtatt cagctgcttc gggaaggaat ccaacgagcg gacagtgcac acgacgggca
    24421 aagtagttct cagcagttct ggcgattcat cattgaagcg tgaactggca catttcgaga
    24481 gactatttag acatcatcga gcttcctcgc tgctccagag ctcagacgcc gaggagattc
    24541 tgggcaagcg cagtatttat cgcctattta gtgacattgt ggattacggc gaagaattcc
    24601 ggggtatggt gaaaatggcg aagcgcggta atgacaatgc aggccatatt gtgcgcctca
    24661 acacaagccc cgagcgagaa tggttcgatc cacacttggc tgacaccttc tgccagcttg
    24721 gcggcatatg gatcaactat atggcagaag aacatggtca aaatcatgtg ttccttgcaa
    24781 atggcatcga tcgttggatc aggtcatatc actctggcaa gcggccgagt gatttccatg
    24841 cacttgccgt gcatgaccgt ccgtctgccc agctgtgctt gacggacgtt ttcatttttg
    24901 atgctgccga tggggcgttg gtggaggtaa tccttggcat ttgttatgtg aagattccaa
    24961 gactttccat ggagaagatg ttaagtcgtc tctcttgtaa tgtttctgag tctacggcga
    25021 ctgccacagt gatccccacc actactgttt ctgccctgaa gaacctgtca acggccattg
    25081 cggacaaggt accattggtg gcaggatcag caagccaaca gggtattgct acaggagagc
    25141 cagcaccgtc ggccacagag ggtaacgcat ttcttgtaat ggctcaaaag atcaaagatg
    25201 tgatctccga tttgtcgggc gtagacgtat ctgagatcaa ggacgacagc gaactggcag
    25261 atctcggcat cgattctctc accggaatgg aaatgatgca ccaaattgaa tccaacctca
    25321 aggtgaagct tccagaagct gaaatgatgc tggtcgtcag cattacagag ctcgtcaaat
    25381 gcgtagctgg tgccatgtgc atcacggatt cgggcttgca actcatcaaa gactcggaca
    25441 gcgacgatta tcccagtgtt atggaagctt cagatagctc ggtgggccag accaacacgg
    25501 atatcagcac accattccca gagctggacg tcgaacaatt tgaggaacaa gaggagcaca
    25561 acgcatcagc tcagaatccc acgctatccc ttggagccgc gttgcaggct ttccatgaga
    25621 ctaaaaaatt gacagatatg tgtgtggtta gcctaggaca agaaagatac gcaacaatga
    25681 ctctgcccat tcagaacaac ctgaccgtgg ccttgactct tgaggttctc caatctctgg
    25741 gtgccgggtt tgagcacgct cgaccgggcc aaaagctctc acgcattccg cacaccccag
    25801 aacatcaccg gttggtttcg cacctgtatg acatgctgga ggcggagaca cagattatca
    25861 agatagacgg gagtgttatc actaggacgg cagtgcctct tccagatata aacagcaagg
    25921 atctattcca ggtgctacag cagcgtggcg aagaccagca ctcggccaac aagcttatat
    25981 actatgcggg aaagagtctc agacgtgtgc tttcaggaga aaccagcggt gtcaaggtga
    26041 tatttggaga tgaagaaggc cgtgaacttg tcagcaaatg gtacgcagat tggccactga
    26101 ataagtgcct aattggtcag atagcggact ttgtacgaag actgctttca aaactccaga
    26161 ctgctcgcat ctctggtact gacaggaata gcccactgcg gatcctggaa atgggcggtg
    26221 ggaccggtgg caccacgagg cagcttgtac cgttcttggc acaagcacag atacccattg
    26281 aatacacctt taccgacttg gcaccctctt ttgtgtctgc tgctcgcaag aagtgggcca
    26341 aggagtactc gtggatgaag tttcgagttc atgacatcga gagtgagcca gctcaagacc
    26401 ttcaaggcat gcaagacctt gtgattgcca gcaatgccat ccatgcaact aagtcactat
    26461 ccaagagttt gagaaatgta cgcaaagctc tgcggcctga cggcatcctt gtgatgttag
    26521 agatgacacg cactccgtac tgggttgatt tgatctttgg tcttttcgaa gggtggtggc
    26581 tatttgctga tgaacggaac cacgctttga cgaatgagct catttggcaa cgggaactac
    26641 atgctgctgg gtatggtgaa gtggactgga cagacggtga gatgcccgag acggcgctgc
    26701 agagagtgat catggctgct gccagctcca ccagcaggta cgttcgagga ttggcagcgg
    26761 agccccagcc caagtagtat ataggctcaa aggtctaatg aagcagtctc tgattacaca
    26821 taggtctgaa cgaactccag tttcgctgac gaagaagaag atgacctctg tagcctgtat
    26881 ggcgcgtgag cagactgtcg ctggatacgt gcaagaattt acccgtgact tcgacgcacc
    26941 attgcgcatc aacaatgcca gctttcatga ggatgacgct tgtatttcct gtgaatcaca
    27001 aagcaactgt gtgttgataa ctggtggcac gggaggcttg ggggcgcact tagtagcatc
    27061 ggcggcgctt cgcactgatg tgagtagggt catctgcctg aaccgcccac gacaagcaca
    27121 ggagcccaaa gcgcgacagc tagaagcctt gcgaaagaag tgtatcgagc tcccgccgga
    27181 cgccaaggcc aaaatcgagg tgtgggagac agacctgtca cagcccgtag aactcggcct
    27241 gtcccatgaa cagtaccttt cgcttattga tagggtcaca cgcatcgtgc acaacgcttg
    27301 gcttatgcac tctaagtggc cggtcaaacg ctttgagccg cagctccgaa tcatggcgaa
    27361 catgctgaat ctggcgcgcg acatttcagc gcgacatcct cgtttggtgt ggttcgagtt
    27421 tgtctcttcg atcgcaacga ttggccacca ctccttctgg acgggaagcc cgatggtgcc
    27481 tgaggaacga gtacctatcg aaagcgtgtt gccgaccgga tacggcgaag ccaagtatat
    27541 atgcgaacgc atgctggacg ctaccttgca taggttcccc gagcgcttcc aggccacggt
    27601 ggtgcgtctt ggtcagattg ctggcagcaa gacaaacggt cattggaacc ccatggaaca
    27661 cgtacctttt atgatcaagt cctctcagtg tctgggcgct gtccccgagc tcccaggcac
    27721 attgggatgg actccatccg acgatatagc aagtgccctg atcgagattt tgatgcaacc
    27781 tagtagtgtc cagctgtatc ctgtctacca tatcgaaaat cccatacgtc aagcctggtc
    27841 agatacactt gctacactga tcgacgccct acgtatctct ggtgccgaag ataattgcga
    27901 attaagcaag attcctttcc aggagtggct ggagcgcgta cgcagttggc cgcggtcaga
    27961 agacaacggt ccacaaggcg ccaaccccgg cttcatgtta gtagatttcc tcaaggataa
    28021 tttcgtccgc atcagctgtg gtgggcttct catggcaaca gccaaggcaa gagaacattc
    28081 gccgacgatg gcgcgattgg gcccagtcag cgatgaattg atccgatctt atgtacagag
    28141 ctggaaagaa agcggttttc taaactgaag gtttttccaa ttggaaactc cttttagaaa
    28201 agaaagcatt ctctagaaca cctttctaaa tgtatcatgc cgtatttata cggtatcgaa
    28261 gcatcatctc agacttggct taccccgtat tcaactttgg tgccgcaaaa ttgattgtga
    28321 ccggattaag agatccaaat aatgcatctt tcccaaatgc ctatgtgctc tacggcgctc
    28381 cgccgctccc tgagtagcac cggaagagtc acaatctcta gtcacaagtt gaaactatac
    28441 acaccatttc gcccggttct ctcttctcga gtctccggtc ccgtgctaga ggtaggactc
    28501 cttgtatact aacttgatac aagtgtgtga cgagtcaggc ctgtcagtag acatcttgtg
    28561 cccagctata atgacgtgcc tcctaggaag gcttacatac tcaggtcctc cacacagtct
    28621 aatggcatcc aggtcaaagc tattgatctt ctagggcata taggccttgg cttgatctat
    28681 tacggcgtca atcgtgattt gcgcaaaaga tcagacaaga cgaaccgtgg gcagcctcct
    28741 ctcaagccta ctcgactaga tagggcatta ctcttagtcg tgcgggacaa tcgatatcga
    28801 tcgtaatgat ctcatcgaga ctgcctgagt agaagaggtt gaaaatatca aagactatgc
    28861 cgttggcctc caaagaggac ttggcatctc tttgaaatcg ctacagcgag aacttggcgt
    28921 tcgccatgaa ccctacttgc ctagtgagta ggacgatttg ttattccgtg cgccaagaat
    28981 gcgggcaaga cttgaataat tgttgcaagc tcaatttgat gtatccgcag ccagttatta
    29041 cgagaaatca ggacttgata ccaaagcaag acatgaggat caaaagtcaa agaaagtagc
    29101 aaccattctg aaatccctgc aaaaagagga gagctgacta tacagtttac gataacaatc
    29161 atccttacat ggctatgctg cccatttccc aatatagtta cacttttttt tttttacagt
    29221 aacagtataa ctgtggcaca tgaacatatg gacagatgcg atggttccgt catccttctg
    29281 gcatatatgc tgccttgtta atggccttat tacaactttc tctttccctt gggcatcctc
    29341 gcaacccaat acaacgtcaa cgcagcggcg acgttgaaaa caacgtacac ccacatgatg
    29401 ccaaagtcgc gccacctgtt tccataatcg atatgcaacg cggacaagta tacattggtg
    29461 ttgctgatgc tgcagtactg gcaatcgctc gtcgcattgg cgtccaggag gtacccgccg
    29521 gccgtcgaga tgtacttttg catgtattcg ccacaagttt ggccttgggg cggagcgatc
    29581 gccgtaaact cgttggaagc acaggtaacg ttggcgttcg ccagacctgt tgacaggacc
    29641 gcggagacgt aatacgacag tggtgaagcg tgatacaaaa aaatccagaa ccggggcatc
    29701 tggtctggtg acgccagaac gccacaaaag aagaaggcca ggacgaacat gaagttggca
    29761 atattaccac catcgtcaga cgagccggcg aatgagatac agaagtgcgc aaaggtagaa
    29821 acccagataa ggaacaccca gaatagcagt aacattagta ctccacgttc gcctccttgg
    29881 tcggtgccct ctgtgttctg gtataggccg atcaagaagt aaaagagcgc ccacatgaat
    29941 accgaggcga gtgtatacca aggaatttcg gacaatattt ggctcagtat aaacactttc
    30001 cagctatatg tcttcgctgg tctctcgcgt acttcataga gtgagcgttg gctgataaaa
    30061 tgcggcattt gttgatccac cagctgcccg acgatactca tcaactcgaa aatcgcaaac
    30121 atctggttct gcaaaccttg gatactcaaa ggcgagttta agaagacaag gccaataaaa
    30181 agactggttg cgatacagag aactaatttg gagtagatgt aggacggcga gcgccaggat
    30241 tgctggaaga cacgcttggt gacgacgcgg aattggtact ttagcgatgt tgcgaattgc
    30301 ttgtcgaagt tttcatcatc gtcctcacgc gggcgcttgt tgtgttcttt ggaacggaga
    30361 cgggacagct cgtcctgaac atggttatat tcaacgcttg agcgccatgt ctggtgccag
    30421 tccaccttag aatagctgcc gggtgcagcc ccgatgacct tgagcatcca ctcggctggg
    30481 ttgtcggtag gtgggcacgt atcagcgcaa ttgcgttcaa aatattcgat cagagttttt
    30541 gaattttcac caacgtcgcc tatcgaaggg aatcggaagt tagcatttgg cctttgaacc
    30601 gagcacgaca cgtcggaaca aagtactaac caaaatatac tgttttgcct ccttccgcaa
    30661 gaagcagtag ccgatcgaac cactgaaaca acatcgccga gggctgatgg atcgtacaca
    30721 aaatagactg accagcccga gataactttt ccaggagatc taggacgacc cagctggtct
    30781 gagaatccag acccgaggta ggctcatcaa caaagagcaa tagcggaggc ttagcagcca
    30841 gttcaactcc tattgtcaag cgcttccgct gctcaacatt gagaccttca ccgaggactc
    30901 cgactacagc gtcggcatat tgctgcatat caaggagctc gataacctcc tcgacgtgtt
    30961 tgagcttctc ctctgttgga acattctccg gctggcgtag gagagccgag aaaaccagag
    31021 cctgcgatac aataatatag ccagtcagca tagatattgt agaattaaaa gccacgagtg
    31081 gaaagagaac tgaactgacc tctcgaactg tgcttgtatc taggtgcagg tcctgctgct
    31141 gcgcgtagcc agtcttgcgc tgaaaactct cgtcgcgtat cttcccgtcg accaacatct
    31201 caccagtcaa aatgccaaca ccagtccggc gatcagctag acagtcaagt agggtagtct
    31261 ttccggcacc cgacacaccc atcaatgccg taagggtgcc aggcttcacc cagccgtcga
    31321 tgctgtcgag aatacgacga ggctttccct tgattttgat atcgtagcac acattactcc
    31381 agtgaaacac acttttggaa ccaaggacag cttccttgga ctctttaatc gttccaggtc
    31441 tgtccaatat tgtagcaact gggccttcga gagaatgctc aaggtcgttg gcaggctgct
    31501 tgggaacgaa acctctgcga aagacgagta cttcgccttt ggacttctta gcagtgacat
    31561 actcactggc taagaagtat acgatatgat tgaaaatcac catagcaatg atgatgccga
    31621 catttcgcca cttgtggctg tggtagtagc tgtaagcaga gccgatgtac gtgtctccgt
    31681 tcacaaagga ctggccagga acggcaccaa cggcatcgca cgtgacgaca ccggcacccg
    31741 gaccagtata atcaggaatg taggaggcac acgtgaagtt acgattgtga tattcgttaa
    31801 ccatgagtgc ttcgtagccg taggcgactg ggttgacgta gttgatccac ctacaccaag
    31861 acagcatgta acgaatcgga acgacaaatc cggtgaagac cagcagagcg agcatcaaga
    31921 tcgacgcagg aaccatagcc tgttgctcag ttcgagacag tgcgccactg tcgaccaaag
    31981 ttagccacac tcttgttata gctccaatcc aacactcaca tgaacctaaa gataccagac
    32041 atggccaaga cgatgaggaa aaccaccagc agatagaaga aaaagtttcc gggttggcga
    32101 ttcaaattgg tcatgaaata gaaaaccaag ttgaatgaga ctgtcccagt gatcttcatc
    32161 ggtaggtcga caaggacaga agaatatgat tcggctgacg gatggtaaaa ggcatagcgc
    32221 gagtgtttct ccacgattgg acgttgcgca tacagcgtca taacctctag aatagaagcg
    32281 aaagcattga agaggatagc catgaacagg acgacggccc gaccatagaa agttgaggtg
    32341 gactccttca tatcgtagaa aagtgaagac attatcagcg ccatcatgat gttgccaacc
    32401 atgacccaga gcgaagggcc cgggtctgcc cagaaacgcc gccatcctct ccacatgcac
    32461 agccgcactt gctgggagta agtgagcgtg tatggagagc ccaggcgctg tcccttggcc
    32521 tggtagtccc tcttcaattg acggtatact tgcgcgtctc ttccgttaat cggatgctgg
    32581 gctttgtact ggtgtatttc ggctcgcagc gcttgatact ctgcgctggc tctccatacc
    32641 gcttcgaatt catccgccgt ctggggcggg tgggctccgg gacgggtgat acgctccgcc
    32701 ggaaaggtca tcgaggtgag gaagtctgat gttgtctggc gcaccggaca ctcgaagcca
    32761 aggtcaacaa agtactgctt ggcacgggat gcactgccaa agtagatctg gcgtccctcg
    32821 tagagcaccg tgcatttgtc aaaaagatca taagcacttt ggggtgcttg gtacagtgac
    32881 actgcacaag cttggccaaa caggtcggat tgaagtcgta acgttttgca gaactcaact
    32941 gcatttgctg aatcgagacc gcgtgttgaa ctataatcag aacgttgtac agcattagtc
    33001 atgtgatggg cgaagatagc tgcatgcact cacttatccc aacactgaaa tggggcattg
    33061 gacagtgttg cttccgcaat actgacacgc ttgcgttctc cgcctgaaac tcctcgttca
    33121 aactcatcgc caaccttagt gtgaacagtg tggctgatac catacatggc catgacaaca
    33181 ttgcgcatgt gttcgcaata tctttcagat gggaatgtta gcatcgagga tcagtcgcgg
    33241 cgaaagggga tatgaaaggg tcttactgtt cgcgagtgac attctctggc agttccctgg
    33301 gacagcgggc ctgtgaagca aaactcaatg tctcgccaac tgtcaacatg gggaagtgga
    33361 catcaatctc ggcagtgtat atcgcgtctc ctcggtgcat tgtgtgcatc tcttcatcgg
    33421 aaattccttg atagttgagg taggatttct cgttcaaata gactccattt cgatctcccg
    33481 agatggcctt gaggaatgtc gagcagccag atccaggtgg gcccaggaca acacacatct
    33541 ctccagggcg tataatacca tcgaagtggc gcagaatttg aagccgcttt tgtccagacg
    33601 tgatagagcg tggaaataga gcgcgtgctg ccatttgtgg caaggcaaac cagatgttgg
    33661 ctacagtttt ctgaaaatct gtcggtgtgc caaagccaaa aactccaagg tcttcgaaac
    33721 acaatccaac tcttctttgt tcctggccgc tgtttcttac cgccttagcc atattctggg
    33781 cccaggcgcg agcgctgaat ctctccccca gcgggttaag gggagagaga gggtcattgc
    33841 ttccaaagag aggcttctcc tcattgttgt cgatactgtg gcgggaaaac ccaatcgcca
    33901 gtcttttaac cgttgagtcg cgtgacttca tgggctcctc tttgacctgt gcgtcgctct
    33961 cattggcggc caacaacccc atgtttggct gagccctagg aggtactgtg tcaccaaagt
    34021 gacccaaagc cgttgtttct ggcatcttat gggtttgtac ttctacggag ttcagtatca
    34081 gaactctttc ggatcgtggt tgctgtgaag caccataagg agattctaaa ctcatgtgat
    34141 cacaaacagg aatgggtttt atctctcact taaaggtgaa aggtttacgc agaagtacaa
    34201 cctgtcttat gacacaattc gaaattagtg gccaacgaag acagtatcat cttcaaatgt
    34261 ttgaccaaga cacggatatt acaacattga catcgttata gcatggtggc catcggccga
    34321 cagattcaag atgacagatt cgtcttccgt cgcccgcagg ggacggacgg agatgcattt
    34381 catgtttctc ttagtccgtt gctttaggac cctgtacaga acaacgacaa atgcggtaag
    34441 aatactcttg ccactgcgcc aattgacaaa cccaaattcc cctcacgagt cccttttcgg
    34501 ccgcactaag gagtccgccc gtatggttag ccgtccggcg gccgtgagca ggagtgcccc
    34561 tgcacgcatc tggttcattc ctgtgatata attctgtcgg ccgagacacg gatccaatgg
    34621 ttcgtggtgt ggccgttaga cggagatagg tgcgaccaaa ctttgctgtc ggccgtaatg
    34681 gggtcccttt gagaaactac atgtggagtc gccggaatga cgacaggaat gaccagtgtg
    34741 cgcttggcaa cggggtgcaa tcacgccagg cacagcaaga aatagtccga ttcgctgaaa
    34801 gcttgccaat aaaagcttat tttggccggt gtgaacggga tccaaaaacg gatcccgcct
    34861 ctacaaagaa aggtccctcg ctgagtctgc attttcctgc gccctcgcta attgactagt
    34921 gcctgagcag tgccgttgct tggtcttcgc gtctgccatg catgtgccac gggtactagt
    34981 gatcaaagtc cgttagaaag cgggattttg taagcccgtt ttgcttgtcg gccggcagct
    35041 ataggtccaa caaataggtg acatggcgcc acgctgttgt gattcttgca atcaccatcc
    35101 ttgatgaaag acaccttcct tggtaaatta ccaacaacgg ctccaagtcc ttagaaaaaa
    35161 gcaagcgata gatacgcaac tcgacaccac tgcattcctc ttcaagaaac agcctcctgg
    35221 cgaaaggtat gatcaactta tcgccgccat ggtagccatg gtagagcaaa ccgtccaccg
    35281 gcgccatcgt ctaccaaagc gtcggcgccg ccccctgaca aaaagcggcc aacggacaaa
    35341 cgtcatccat ggtgatatct caccgattcg tggactggtg cgcagtcctg gcaggtcact
    35401 gataaaagcc ccaacgattt ggacatggtg tcggggagaa tggcgcaaga ttggttcctg
    35461 atgtactgcc aagagagccg gtactaagcc aatgtttctt gccggatgtg agatatacgg
    35521 cgaagacgac gccaccgacg atcccgtact cagcgtcctt ctgcaactaa ccaagcgggt
    35581 cgacccgtgc actgcttaat cttcaatttc acccctgagg gcttgacaac tcaactttga
    35641 ggaagaggat gactgaggaa tagggattct gtattaagtc gaagcaggac aggcctgggt
    35701 cttgagacga atacacggta caggtcgcta taccatcccg cgactgctgt gggtatcctg
    35761 cagttctact tactcacagc tgtgtccagc gtacagactg cggctttcgg acttgcccac
    35821 atcaggctgt ctgcagccct gccgcccggt cacaaggaac caacggaccg ttggggtgct
    35881 ctccacgtca tggcttgaaa catgcgtccg tataaactct aaaccagcca ccttgcagga
    35941 aaagacttcg gtgtgggata tcattcgcta tcgaacgata aacgtgggct gataaaccga
    36001 gccgtgacag gtgtggcttc aggtttttac cgcttgaggc atagtgggcg aaccccccca
    36061 ctcctcctca gcttctccac catcggtata aggctatcca aggccctgag tggtagaata
    36121 tagacaaggc gacatgcttt cggccgacac agatctcaga atatcatcct ttaaatgcag
    36181 tcagccgagc tgagttgaga accttcaatc acggcctacc aagtacctaa atggtgcata
    36241 atgtcgcatg taacaagatg taccatccca cgtattcctt gtttggtcgg aacgaggctc
    36301 tatttaggaa gaagctattc cacagtatac ttgaccttct ctaaagtacc tagccatcct
    36361 cttcaatcct gtagctgaaa cgctattccc cagtccgtgt ctgattagta gttttccctc
    36421 gagctcaacg tttgcaagat tcaatgtcgc atatcaagaa ctcaaacaca attacaggtc
    36481 gactacgttc ggcctgtgaa gcatgccgct actctaagat aaagtgtatc ggtggccatc
    36541 cttgtttggc atgtcagtgg tctgaagttg agtgcaatta tagtccaggt ggccggcttg
    36601 gaaggccgaa aggcagcaag aacaagcgga ctttgacgca gcagggccta agtcccggga
    36661 gcaaacatca gaagggcata ggaaacagcc agacgcaaaa aaagcagcaa caagaccaag
    36721 aacaacagca gcagcagcaa caacaagaag aacagcaaag gactctaacg gcgtctctgg
    36781 actcgatact ttccggtttc gatatgcctt acacatttga cgccaacatg gatgcctttg
    36841 gcgacaccgt tatgttcact ggcgttgaag agaatcagac tgtcttggtg gatcccgccc
    36901 ttagcatagc aaactcgatg ggaattggca ccgagaaggc aaaccccagc atagaccagc
    36961 atacattcca cgttcaagta tgtgtattgt ccacccacag acaaacccgt tctatttgct
    37021 aggtccgctg actcttatct tttcatcact aaaggctcca gatgacatgc ccgcctcttc
    37081 cccttcgggc ccgtcaccca taaacggtgc agttggtaca ggattaagat ctagctcggt
    37141 caagggagaa caaaataatt cctctggcag cggaaacaaa agagattcct tctcaggaat
    37201 gccaaagtca tcgtctatgg tgggaccgcc atttgtggga cccggatcag gcgtgagctg
    37261 ctcttgtgtt cagcagctag tatggctcct ctatcagctg gacgagctta cccatacccc
    37321 aggtaagcct gtgactagta ccttacacca tggcacacct tccatgggcc cggtattgag
    37381 aaatgtcaag gccgcagagg agctctgggc aagactccgg ggctgtgctg cacatggaac
    37441 agaagaaagc ctccaagtga acctcctgtt cgccatgagc atccgctctc tgctctcgtc
    37501 tgtatcgatg ctcatctcca ccatcaacgc ggcatcatca gtctcgagta ttgcagtctc
    37561 gattgggaac tttgagctgg caggcgaagg gaaggtcgac attattagcc tggcgatacg
    37621 ccagtcgcta cgagccatta ttgtggcact gaggcagctc tgggaccgta ttggacgccc
    37681 accgacctcc agcacaccta acagcactgg tgacaacaca atgaacttgg atgagagctc
    37741 gaccaatgcc ggtgctctgc tgaagcctct taaggcaggc gactcaccac cagcggtcat
    37801 gttcgcggag gaggccgaga gcgcagcatc gctacaagat acagtaaaac aatgcatcca
    37861 gaccatagaa cggaagtccg ctcctttcag ttaacctatt tcacatgaat aaccttagac
    37921 aaagaagctt ttcgataatt tttgttccga ttattaaagc tggtggttta ataaaagaag
    37981 agataagtac ttactataaa tagcccgaag gtgcgaagac tccataggcc aattgaggct
    38041 ctgctacaaa tcctatagaa ttgggaaaat ttaaaacggg agaggagagg aaaaaagagc
    38101 tcccttcaca gctgtggtgt ttgctatcta cacgtggggt gggccaccac tcacctttcg
    38161 taccccacca cagcaaccac ttacatcagc cactccacaa caaaagcggc gtcgcacagc
    38221 tgcaatctcc atctttaata caagttacag cacggcccgt aatgatcgaa tcggttaggt
    38281 ttatgataag tcgcgcaagt gggattggag tggtatttaa agaacttatg ggttcgggaa
    38341 gaccccgtat gtggcgtgca tttgcactaa gcttgaaggc cgcaggatgg gaatcagacg
    38401 acacggtgag cccaactgag tcgtgatcag atcactgtca ctaagattcg gcgaaaacag
    38461 catcaaactt gaagctccag gtgtttgtat gacatggggt tcccgttgta aatgagcaag
    38521 tatcatgcga tagggctagc ggctagccgt taggtctaga gtagtaagtg ccagttcagg
    38581 gtggggctaa agggtgcgta ttgtagaggt agagatgcct atccttctag gtctataaca
    38641 caacttccat tcgtgttacg tgagcacagg ccatacttca gggcattact cagtaattgc
    38701 gaatggtcca catgatggaa gcattggcgt aaagactgaa atcgtcatgg aatttacgtt
    38761 tcagcccaac tactggctcg ccgactttgg ctcctattca gcactgtgcc cagatcagtc
    38821 agcatatacc aaatagagtc aactattttg actacaaatt atcgctgtca tgctgcaaag
    38881 caagcactgc ctaattacag ggatctaccg gtatgtctgc tcaaccgctc tctattcacg
    38941 atatccctgg cagctcctcg tactctggga gctgccatcc cttgacaacc tcttttatac
    39001 cccaaatctc agcgatgttg agattgaaat aggaggcgag gccaagtccc caattcatta
    39061 tggagattgc gagtggtgaa tccggcattg tgtactgata cgtggctttt tcgacgacac
    39121 catcctggat ttggtccata tagggtcgaa atttcagttc gtagttcgta agtgcaaccc
    39181 tgaggctgcc agcatctttg ttgtcagtcg catgtcttgc aatctcgcca gccagtatat
    39241 aagcgccaac cattgcagcc gtggtgccca tacccgtgag aatggttggg cagtaggcag
    39301 cgtctccgac cagcgtgata tggccctgcg accatgattc ttgtttcaca acaccgggcc
    39361 gctcgcagta gaagtcgtct gcttccatca tgcccttgac gagatcttct gatatccaac
    39421 ctgcattgcg gaagatatcc gccaaggctg ccttctcctc agtgacacta ccacgacggg
    39481 cattcctcat ttgtgctgaa ctgtttctac acgacaacat gacctgtaga tcacctggac
    39541 tgtgtctgcg tgtcatgatt cctcttttcc ccggagccat gtatgaagtt gctgcgtact
    39601 gttccccatt ctccataggc cgtcgcattg tgtaatacgc gaagtagaga tccgggataa
    39661 tgtgaatact gtccgaagag gcatttgttt cggacttgtg catcagtctg cgtgtacgcg
    39721 accactgacc gtctgcaccg accaccaggt cgaattcgtc cgtttggccg ttctcaaaaa
    39781 gaacctcaac cacttctcct ttttgcacaa ggctttgggg gcccgtgccg aaaatatatt
    39841 cgggcttcac cttgctctca agagctgcat cgtacaagac acggcataag tcgcctctga
    39901 caatctcgaa ctcggtggtc aggctttgtt tccccttgcc agatttgttg accggaaaat
    39961 acgcccgccg tttgcctgag ctgtcgacca cctgcatgcc ttcctctggg gcagacttgt
    40021 tgcggatggc ctgttcgagg cccatttgct taatgacatc gatgccgtgg ccgcgcaggt
    40081 ctagctgcaa gcctgtgaca cgcaggctgg gaaagcgttc gacgaccgtg acgtgatgac
    40141 caagtctcga aagccagaag gccacggcat tgcctgcgat gccgccaccg ttgataagga
    40201 ccttcagcgg aggacgcatg gtcgttggag ctactaattc ttgacgggat ttgcgaagag
    40261 tgatgattgg aggaacaatt gagtatctgg cgaaacgtga gaaatgagac agatacattg
    40321 ccaagtctag tggcttagaa aggtgtggtt ttctaataag tagctttcca aagctttgtc
    40381 taggatgcct gttgaatggt atgtgtttgg gtgtgatgtg attggctcgg cccatgggct
    40441 gtggtgtcac ttcggccgag agcgatggtg gccacggccg taagctgaga gctgagcgcc
    40501 gggtgagagc gtcgctcttc tccgttgtct aggtacgctg tcggccgccg cagcagcttc
    40561 acagaatcac acgatgaaac caagcccttt gcacaccaat gtacggccga gaagatcggg
    40621 ttagcccaaa ggacccctat actgcctgcc agctaccata gtttaacatg gaacgagcgc
    40681 attcgatgct ccgggcggat cagccagaca ctgagatggc tcctcgccaa cgccgtcggc
    40741 cagtgttgtc atgccgcgag tgtcggcggc gcaagatcaa atgcgaccac aacaacccgt
    40801 gcgcagggtg cgtacaatac aagaggcgat gcacctatca acgctccatt gatgagctga
    40861 acaaaagggc gtccggcctg tcggcgcagt ctcctccgct gtcaccagcg ccatcgcagc
    40921 taaaccctcc gggcagacgg gagcccgcgg acataacccc gtgtacatcg ggtgatgaac
    40981 acagctatgg cctatcttcg acacactacg ccaccgcgtc tctgcacgca cttccgctct
    41041 cctctgcggc tgtcagtatt gacagacaat tagttacaga gcaagcccac aatgtgccca
    41101 gcgtcgcctc catcagtggt ggtcacgacc gcgtcccttg gaatcggctg ccatcgcagc
    41161 cagtgcgtga gcatagcgca gccgccggcc catatgatca cctgcatcgt tctcagagcc
    41221 ttgcaggctc tgccgagtcc gtctcgcggg gaagccgcag ttcaaccctt caagcgccgt
    41281 cacgaattat taatgagaat ggcaactaca gtcagcaatc ctctgtcgta actcaagaat
    41341 ggcaggtcgt gttgaataaa acgcgagacc tggggaaaaa ccgcacgact ggcacagcac
    41401 cggagctttc ttccataata tcatgctacg gcgagatcac aggcaaggac agcggaaatg
    41461 tttcatttca acaaccggaa gtggcgcagt tgattacaca ggccgcagga tttcttggcc
    41521 aatgcaagaa tgccgccaag gggatcaaga tcggcaggcc tactcgcggt ctccaaccag
    41581 ctgatattgg tcttgccctg ccacctcgcc agacggccga cgccatggtc aagctgtatt
    41641 ttacggcatt cgagtcaact caccgtattc ttcacacacc ttcgttctgg actgaatacc
    41701 gcatattttg ggagcagccc gagagcactc cgcttgctct acgtctcaag gtccttctcg
    41761 ccgtgagcat aggatcaagt ctctacgatc atggagctga ggatgctgct cttagcaata
    41821 tagaggtggt ccatcatagg atctacgatg ccgagatttg gttggccgga ccgctggaaa
    41881 aagaccggct gtcaatcgct gggctgcaga tatactgtct gaccatcctg gcacgacaga
    41941 ttttctccat cggaggggac accatttggg catcaatggg ttcccttatt cacacagcca
    42001 tgcagttggg cttgcatcgg gacccacagc accttccgcc aatgtcgtct ttgcaggcag
    42061 aactacgccg aaggctatgg gctaccatac ttgactttgt tgttcagtct gctctggatt
    42121 cccggatgcc accccggatc tccgtggacg agtttgacac tggtccacca ctcaacgtta
    42181 acgatgatga gatagacgag tcgattgtga tggcgcaatc tcactccaca gacaccttca
    42241 ctgcaacttc agtccagatc tgtctatttg agtcgcttcc ggtccgcctc tccattgtgc
    42301 aggcgctgag caaccttcaa cgagagctta cctacgacca tgcgctgcac ctcagctcgc
    42361 aactcactga tgcaattcag accagtcact attggatgga acgcacgagc ggtgccacat
    42421 tatttcacaa aaatatgctt gactatctca tacggcggtt catgattccc ctgcattatt
    42481 cattcagcaa ccagacgcga gaaaaccgcc tatattacta ctccctaaag ttgagtgttg
    42541 acgccggcat cgctcttatc agtcctgaag gatctgacgc aggccctgac gcccactttt
    42601 cgaagctgat ggccatgggc ggtgggctat ttcgtgaagg tattcgctct gccatgtcag
    42661 ccgtcacatt aaacttgctc gtgctggcgc aggagcagca tctggaaggg accatgcgcc
    42721 gcaatttcca gtctcgggag gtaatgaagc aagccgttaa ggaccttgtc aaattgtcag
    42781 aggagcgcat ccggtcagga gaaaccaatg tcaagagcca catgttctta aaaatgatcc
    42841 tcgctcaggt cggtgcgttg gagaacggta aacccgtcga gttagaggtt gcgcgagccg
    42901 cgagagacag tcttgagttc tgccttggtc tgttaaaaac aagagcggct cacattgaca
    42961 cagggtcgcc gtttgaagcc gacctcatgg tagccgggat ggatatgggc caggggctag
    43021 gatccattgg gttggacctg tactgggagt ctgtcatatc tgacatgggg ttttgattag
    43081 aggaaaaagg cgactattca ttatatgcat actgctcggt catgatattc cctttcgata
    43141 tctttagtat gtttctccat tctaaaacat tagccttgta taatctaaac ggaaccatgt
    43201 tcctatcctt ttcgaggtgc tttagcactg agttttaaca tacatcgaac gtggtctcag
    43261 cattgttgac cgggcactgg tgtggacttt aaaaaatgtg gcggaagacc attggagaaa
    43321 caggcaggta agtcagacaa agactgtaat taatatgtgt tatactatta ggattcaacg
    43381 tactgaagaa ttagaaatcc caagcggcgc aagaagccaa aaccgttaag ctgtaagctc
    43441 gatagaaaac aagaattacc tcggaaggcc gtcggaataa acaagatttt acgaagatac
    43501 cgcttggcca tagcgcaaga gtgaagctct aacacttcat taagttccgg tacattatat
    43561 attcatgtag gacagtgaaa ataagttacc taagtgaata aaagacaaac gaaaacaaga
    43621 tcatctccaa gccctccaac gaccagccgg actcttaagc agacaaaggt tgccccaaat
    43681 gtataattga ataaaactac gtaatcaatc atgcttcaac actttctggg ccgttagcat
    43741 tgagtccatt ggtagtgccg acgatcccca gctcgtccat attcatcccg gaaaccgcac
    43801 cagacagaac cagagtctta ttcagggatg ggggtaccga tcgactattg atgaaagggg
    43861 caaggatttt ggcctgcagt tcggtaatcg ggaagcggga gttgccattg accctctcaa
    43921 ggtacctgtc catcatgggc acatagtgca agccagctga ggcgaatcgg cgcaatagaa
    43981 aggcctgttc ctcgtgtgcg ttgagctgct ccatgcatcg agcgtagacc catcgcaatt
    44041 ccctcttgag ctgcactcgg ttcccggcca ccgtctccgt cttctcaccc ttaaggatcc
    44101 ctagcgcctc cttggccatg tccatggaca ggcactgcgc gatcgaggcc gcctccagcg
    44161 catggtcctg tacgccctct actccagggg ccatgtccat ggttgccaaa actaacgccg
    44221 cgcatcccaa tgtgttgccc gtatgaactc ggtactgtgt catcaaggtc gtcttggact
    44281 ttaggagcgg gtatagggct gggtccacct tctcaaagta ttgcgtgaga atctggcgcc
    44341 acaggcacat ttcgacaaac tccaccttgt ctggggtcat gccttctttc aacaaaccct
    44401 cgcgacagtc gttccaggtg tgaccaagaa aacggtaggt cccgtcgaag aacgccgccg
    44461 ggctcagctg tatgtcatcg gggatggcgg cgaaggcgac gtatatttgc ttccagtagt
    44521 cttctgggcg cagagctccg ccccaatgca cccaccaact aagtacgtct cgcatgatga
    44581 agagcgagac ctcatcggcg tcagtgtcat tctttccact ggtaatggcc atgtcatcgg
    44641 ggtggatatc atccgggtta ttctccaacc actcctcaat gtgcttgaca acggctggca
    44701 tctcgaaaca tgtgcaaggt ggggggcacg tatctccgag gacagagtat aggggcatcg
    44761 cagcctcgct cagctctatt ccgtagcgag agctgccact ggcagtaaaa gggctcgacg
    44821 gtatcatctc gcagatgtgt atattgtagc gcagcggagc agatccaggg acgtggccat
    44881 ccccaaagta ccgcttgatg gtctcccaca tctgtttggt cgtcatggcg gatgctggat
    44941 tgggaaaggt gtgtgactcg ggtaaggaca ggtaacgagg gacgaagtga ggaggtattt
    45001 tgaaagggga ttcaccaagg ttcaatgcga cagttgctga taatactggc cggtctactt
    45061 atcgatataa tcattcgttg ttcgtgctcc gtgcctcgtg catgatgtat taatcagaga
    45121 cgtggcccat tcactttacg tgctaacaac aaaagtctga tcaatataat cgacatgggg
    45181 aaattcgtgc aattaaagtt gaagcagcgt ttccaatgtc gactttcccc ctctctttac
    45241 ccccatcgat cacagtgaga gcacgatatt tcttgcgaag gaacggtaag tgcacggaca
    45301 ttaaatgtag tcggtcactg taacgtatga ctgagttcca cggaacttat ctacgcaatc
    45361 gagtgactga gcttattttt tatcgggatc taaatcgggc actttctagt tgtgtaagct
    45421 tgtttccgtg cacggggtcc caccggtttg tggttgagca atgaggcaat aacaatctgg
    45481 acagagaagc agtcacgttg aggggaggct gacggaaagg aatcatgcta gttgtgcttt
    45541 agttccggtt agtttctact accctgcttc agcactgtat tccaagatgg tacagcttgc
    45601 ctaccctgat tcaggcccat tccatttcag ctggaggcgc atgaccaacc agcaaacagc
    45661 ttgatcttgg tgaattggaa acatccccgg atagcaactt caactcactt atataaccag
    45721 ccagtgcttc ggaagtatgg aagtttcaaa tatcatcagt gtaacatctt caagctagcg
    45781 ctgtctcctg caagtttaat tagtccaata ctggttgctt caatagtttc accttcatta
    45841 tgcgcttcgc caccttgtac cttgccgccg gatctgtcct ggccacagag gcagtctcgt
    45901 atgttctccc gcgtgacggc tacaacacgg ggtccgtccc ccttccatca cgcctgttgc
    45961 atcattggcc taatggtacc tgggtggaaa atatttctgt ccgaccgaat ggtaacctcc
    46021 tgctgacgac ctccaccccc aatggcactg tctggcatgt caagaaccct tgggacaatg
    46081 aacccgaggt ggagttggcc tataactttg acgagtgggt cgaccgtctg attggtattg
    46141 gcgagtcaac tccggacaag tatgtagtcg taggctcgcg attctacagc cctggccctt
    46201 tttccagcca ggtggacaga accttctgtg ccatggaact cgactacagc gcagatccga
    46261 aaggtgctcc taaggcgcga ctgattgcct ggttcccgga ggcgaccctt ctccaatctg
    46321 ttgctgccct gccctggaac ctatcaactg tgctcatatc cgaccagtat gtcatccgtg
    46381 gtcgatatga gcagatcgac tggacaccta gccctggaca gatttggcgc ctggatacca
    46441 atacaggaga tcatactatc attgccacca actactctga gatgaacacc acttatcacc
    46501 acggcgagga tgttggtatc gacggaatca agattcttga cgactatctg tattgggtaa
    46561 accaggatga cggtggtatc tacaagttac agattgatga ggacggtgtc ccgctggctc
    46621 ccggcaaggc tgagcttgtg tcaaaggtcg acgatcagct gtgggatgac tttgccttcg
    46681 gccctggtga cgagaaaata atctgggcga ctggttataa ctccatctgg gctgtttcaa
    46741 tcgacaacgg tacggctatg gttgttgacg gtgtcgggac gagcgataat ctgacctttc
    46801 ctggcccgac tgcggcccaa tttggcagga ctcaggacga ctgtcacatc ctgtacgtca
    46861 ctggaaattt gtactcggtc cccgacaacc tcctgaactt ggtcatgggt ggatgggtca
    46921 gagccattga cactactggc ttccacttct cgtaggtttc acgttgggca atttttcaca
    46981 actgctgtaa gccaatgttg cctcggaata ctgaaggtct tttcatgtaa tgggctacag
    47041 tcgccgactc ttgctaataa gcattaattt ttttctttat cgttgtagat agatacaatc
    47101 ggaagtactt ctattccgac gtcttattat tactttggtg cactctaccg accgaggatc
    47161 cccactatcg caaacaaaaa ctaaaacgaa agaggaagac tcatggttaa cgtactgaaa
    47221 cggcaaagca ttgctagcaa aaatccatta ccagttcctt cctgtcgcac caaaatatac
    47281 ctaattaggc gctaggtcaa gtggaggttc attttggcac tgctagcgca gttgttactt
    47341 tgtgacattt ccagtgctgt gtgtgtgtgt gtgacaatgg cttccaatct tccagttgaa
    47401 tctcctatcg tgatatattc agcaagttaa tactggtttg tcgactgctg agaataatcc
    47461 aaacatgtca gaatgtaagt ccaatattgg ctgacgcaac aagcacaacc ctgtaggttt
    47521 cacctgctgt tggccttaac aaacctgttt gtgagctgcg atgcaaaatt cagataattt
    47581 ctatctccat aaccctacaa atcatgtgtt gtcttctctt gcgctgccat cgaccgataa
    47641 tccgggagac aattttataa acgccgactg atccggcgcc atcggccgtt ggcacggagc
    47701 agagacgacc tccatgtcgc ctctgagtaa gctccatggc gtacactgaa atatatcatc
    47761 cggtctagtg gttagagtga gtatgaaaaa tactttccga gaatcccaac caattgtgtg
    47821 actgggtggc tcctaaaagt gtccggtcgc ctgatctaga catgatccta aaccacgcag
    47881 tatgtgacta tactcactga tttgctcatc acaagtcaca tttaaatcga attagggtga
    47941 gtgcaaacat catttttatc gttggtctaa ttgcaacaac gaagcttgga ggcatgtcac
    48001 gcaagagtga taaaggaatc gttattctga caacgggaca gaaaaatcac ggaccgcata
    48061 cacaccaaaa tgggaatccc tgaaaagcta tatgccattc ctaaaatcga catcgaacct
    48121 ttccttgacc ccagctcatc cgatgatgct cgtcgcgctg tagtcgaaaa catgagcgat
    48181 gcttgtcaca cttacggctt cttcaatctt accggacaca gaatccccag tgatttcttg
    48241 aaggaggtgt ttgatgtgaa caagatgttt ttcgctttgc ccgaagacaa gaagatggaa
    48301 gtctggatca aaaactctgt gggacggtca tttaggggat acgaaccttc cggcatccag
    48361 acccaccaca aaggcttgct ccccgatatc aaggaggtga gtgatgattg acggaaaatg
    48421 gttcatattt gccactttct ctgcgggcta acgtcgatgc attcaagact ttcatggtcg
    48481 gccgggaggt ccctgaaacc gatccggatt gcgggtcatt ctccaccgga ccgaacctct
    48541 ggccttctag tctgcccaaa gaaaagttcc agaaccgtat catggcatac caggggcgga
    48601 tgttgaatct cgtgaagacc atcctagata ttctggctct aggactccct aaggaatgga
    48661 aatgcccacc caatgtgttt gactcactgc tcgataagcc atctatcccc atgcgatttc
    48721 tccactatgg tcctgtccag gctcgagatg atcgccaatt tggaggtagg tcaatattgc
    48781 cccttttgaa ggcgaccaag ctccattcgg cctctctggc cacgttttcc attacgttca
    48841 ttgaccgaga cgttgctcag ttgccgacca caccgacttt gggtgtgtgt ctattctact
    48901 acaagagcct gagacaagcg gactcgaagc ctactacgcg ccagccgata cttggattcc
    48961 agtcccagtc atagaggatg cgttcgtgat caacatgggc gatatgatgc agaaatacac
    49021 gggcggatac taccacagtg ctcgccacag ggttcagacc aacttgaaca agcatcgcca
    49081 cagcattgca ttcttcctca acggcaatct caagttgaga gcatcggctc tggatgggtc
    49141 aggcgtcgag accgttgttg gtgaacacat tcgtaaccgc ttactagata ccatggggga
    49201 cactggcaac ctgcttcggc gtgaggttga agcagtttaa ggcctgagag tgtgcatcag
    49261 gtgcttaaat tacgtactaa ggcagcatga caaccgtcgc actttctctt tccaatgaat
    49321 atatatcaag ttgcaattgt cattgaagta acagtgccag tacgatatgt aaggggtgaa
    49381 atgcatgtgt agaaatccta atttctaaca gggctcagga cggggcttga gttccccagc
    49441 tagctacaat ggctctagct gtcttatcga tggcagctgt ccactgaagt atttgataaa
    49501 tgcacagact ttcacaacca gcgcctcatg cagcttcctt aaaatatgct taatgcttcc
    49561 aacctggcac taattaatca cttctctacg acttgtgcat ccggaacttg ggcggccttt
    49621 cccgctgaat cgggcagttt tctccattct attgcccagc tcacaatcca agcaagtgct
    49681 ggagtagcaa ggccaaccca gaaaacgttc ttcagagcag aaccaaaggc ctcgacaacc
    49741 gcatccatca gttctggagg gacaatcttc ctgaattccc tcccaccagc cgccaccacg
    49801 gctgcaccat ctataccccg cacttcaccg agctttcgta gaagccggtc attgaagagg
    49861 ttttgcccaa cgctgggagc taaagcgcct ccaagaaact ggaaaaacat gaccatcacg
    49921 aggccagttg gtacatctgc tttgccaagg acgacttgaa ccgctagtat cggcatctga
    49981 ctgcaaattc cgtacccaaa cccagacagc aactgaaatc ctatccattg tgcgcgcgga
    50041 ctatcagtgc gaatgagttg gtacagacca ccaccggtgg ccaatacggg ggcgccgatc
    50101 cacattaacg gcacgtagtg tccagacttg gatgcgatcc agccagcgca gaccgtaccg
    50161 aggctgttgg acacgatgat cggaagtaga tatatgccgg agtccctagc gctagtattc
    50221 ctcactgact ggaagtatat tggccaaaag taggtttgta gcactatcgc cacctgaacg
    50281 agcatcatga agccacatga tgcagatacg gtacggcttt ggaagatgtg gagaggaata
    50341 gtagcactag cacaaattag caaggtgctg catattggtc aataaagtgt taatccaatg
    50401 aaccaacctt tctttcccgc gagcttgtaa gaataagaag gcaatgaaga gggcaccaaa
    50461 tccaagcaga cagccaaaga cttttgcgtt ggaccatgga tagacaattc caccccactg
    50521 tagagcaaga tttaaacaag acgtcgcgcc gagaagcaag atagctccgg gaataccgag
    50581 gtcgcgtatc ttctggacca ttggaaggtc tccttttatg gctggtggag gatttctcaa
    50641 ggtaaaccaa agcaggagca gccctgcagc cccaaaggct ggaaatcgac agttagcgac
    50701 tattacagat gtaattcttg gtaggcataa atttacggag gttaatccag aatatgaatc
    50761 gccacgtaag cgtcttgttg tcggttatag caccacccac gagtggtccc aaggcagatc
    50821 caatgccata cgtccccata acgacggcca taacgatcgc ctgctgtttc aaagcgatgc
    50881 agtacgacat gatagttgtc gtcccactca ctagaccagc tgcccccaaa ccggaaactg
    50941 ctcttcctat gatgagcgcc attgagttcg gtgcgaccgc agagatgacg gagccaagtt
    51001 cgaaaacagc cagcgagata caataggtcc acttaatgtt gaagaatgtg tagaaacgac
    51061 cgcatgttgg cagcaatgcc atttgcgcaa tcaggtagga agagccatac cagccgatat
    51121 cgttgagact ttggaagtcg ctggtaattt gaggtatcgc ggttgcttta catgtacatc
    51181 agtttttctt gcatctcgca ggctgaaatg gaacacacga acctaggatg gtattgtcaa
    51241 gtgccagcac gaggcagata gacatgaagg ctaaggtaag ggaggcgaga gcccagccct
    51301 tcatataccc agttgcggca tcttctggac cctgctgtgt gtctggcagg tctgcgttgt
    51361 ctcctctcgc atgaagtcta gcctccaccg gggcattggc catggtcttg aaaagtctta
    51421 cgacccgcaa gcgtatggat tctataacgt gtttgaggtt tagcaaccga tgcaaggtcg
    51481 ggaaactaat gataggactc gagagttttc tacaagttag agaaaaggag gcaggtgggc
    51541 ttatggaagc aacaaacgca aaacctgatt gatcgccgca tatgcacact aattagccaa
    51601 tattgttggt cgccacttta tctgtcttga actgaggcag tgccgctaca gtgccccttg
    51661 accgcctgtc gacccgacgt aatccgcaac caggatgtaa agggtttcag cgaaccgcaa
    51721 attcccacct atcatggtca ttgcctttga gtgtcggcct cgcttatccc ggcccgaggg
    51781 gagcactctt gctagcacag accgaggccg gtctgcatgc aagcatacca gaccaccgcc
    51841 ggggaagtac ccgggcgggc tggctaggat gttgacctgt gcataattgt ctaggtactt
    51901 acctattaaa tgtgtacccc gtgtctcggc atatattgag ccatcgcgct ctgcagaact
    51961 agctatcata atagcctgcc cgtcagaagt gggggcacat gtaggctgag acgggagcac
    52021 ttagatgaag acttgccatt cgcgacgcgt ggccagcagt gaacttccag ttgcctccat
    52081 aacgacattg gactagccaa accatacgct agactgggct ggactggccc gaaccatgat
    52141 aagtcattaa tcttgtggaa aactcggcca acaatacatc ttcacctcgt ggatcaaagt
    52201 tgttaccgtc attgtactgg tccttgcctt tatcccccgt gctctggcgg atcgacaaca
    52261 aagaggcacc tgtgcatgct actgtgtatg gtagacaaaa cgtggggcga tccaccataa
    52321 gtgggctaag ggccgagcca gaccggggca acagtaggct gaatgatggt gggtacggcc
    52381 cgctccccgt agcggcgcag aaacaccaac atcttaccct ggcagcacac gaagatgact
    52441 gttttcgcca aatggcaact aattcaaacc agtcgcaaac taatttcgaa agttctcagt
    52501 cgctattact ggcctacatg tagacttata tgcgctattc ttgttgctgt cgaatgtgtc
    52561 tgcgaagctg aagcttttac taggcaccac gaacgcgttg tttgccgacc accggcccac
    52621 ttcctcagat gcacgatgag acgctgggcc gtccttgagt ggcatgatac atatcacatc
    52681 atctgggtag gtacgtcgag tacttgcaga ggcaccattg atgcaacgag ggttacatgc
    52741 accaaggcag gcaagcacaa cgatggtcgt tcaggacgta aatacgcggg gaaacaaata
    52801 gtgtgttcat tctcctggtc aagcacgtcc gagctgtgag gatgaaagta aaatatcagg
    52861 aaggcatacc accattaaag tatatcctag tctcttgagt cacttagatc attttaggat
    52921 atgatgtgcc agacagtgta tcaagtcctc aagttacatg tcgcggttac ataggcaagg
    52981 ccatgtcatg ccttatgtta catcagccca gccactgcac tgatgcgtga tcccaaaggt
    53041 cgacggttta ctccgcttag gcaacaactt gatggtgcat agtggagctg actcgatagc
    53101 tagaatgtgg gtatctgact ttctaagcga ggctatccgt acgtcacaat atctgcaaga
    53161 gcaaagtcta ccccgtgcag caagccaaca ctgggcgagg atctactacc atcgggccgt
    53221 tcctataaca gaaaggcagc ctgtggagtg gggtgcggcc tgtgggatag ccagtcttcc
    53281 cgaaatctcg caccgcatat aaagacattg aaatcggtaa tgtgccattt agcatccacc
    53341 ggcctcgtcc aagcaggaag cagagcatct accatcttga caaaatctac caatagccga
    53401 tcatttcaca cactctttct ccaaaggtta atattcccct ctcacttctg actaaaggtt
    53461 ggatttggaa gatgatgatc acgaagcggt cggcttgcga ccggtgccac aagatgaaaa
    53521 tgcagtgtag ggcggctatt cccggccagc attgcgcccg ttgccagaat gctcaagttc
    53581 attgcaatta cagcgagcct ggtagaccag gcagaccggt cacaaaagag ggcaatggga
    53641 caggcgacac tggtactgcc aatgttaagg tggtgagagc tgtcatacca ccgccaaatt
    53701 ggaatgcagt cgacgaggtc acttggctcc agaacacgtt ccccacgtat atcgcagatg
    53761 aagggtcaag ctttgaatac accatggggg accaatcagg tccctcgacg ccgcacggct
    53821 tcttgaatgg ttctgcgggc ggtttgtgtc tccaactgga ccagatggaa tttgtcagtc
    53881 cattggattg gtctctgtgc acatccgaga cgggggtgtt cggaccaaag atgtctgggg
    53941 acattctaca cattgaccaa agtgggcttg atgatattga tcttactgca aatccggatc
    54001 ctacccgccc ttcttccact tcggatacaa acgcgctaag gtcggctagc cgcgacttta
    54061 ttgagcgtct tgcatacctc caagtggaca tcactcgtag gctgagcttt ggatcatata
    54121 cagggctctc caagcttggg aaagaggctg cacatgtgct ggaaagctct tcgaagcttc
    54181 tcgaacttat tcagcaggtc atggaagcgc ccgcacacac gcccccccag caatctgtac
    54241 ctttcgatag ggccgtattc ttacagctga cttcaatgtc aatggggctg accgatatgc
    54301 atatatggct ttacacatcc attcatcgct acgtgcagca acaagacgtg gaagtaataa
    54361 ggcagaccaa caaagctggt gaggcggcca acactcaccc caatcaccta ctattctcca
    54421 tcgccggggt tacgctggag ccttccccat atttctggct tcgcattgtc cttgaaacgg
    54481 gaattcactt ccttggtcgt gtccaggaaa gcctcgatgc gcttgaaatc ttcgcattcg
    54541 atgtagagtc tggaggatcg ccgacatgcg ctgtacaaac gcatatgtta attgttgagg
    54601 atcggagaga ccgcatggct agaatccagt tagtcttgga taagctgaat gaaaagttcg
    54661 gcatgagtgt cagcatgtaa tatcactagt acgtaagcgc ttttagctgg agtccttcag
    54721 aatttctgta ggtattggtc ccaaatgaaa tttactctga gtattgctcc aatgggtcat
    54781 atagaaccga tattcgctac tgtgataaca tccgttgact caccagttgg tctttcctta
    54841 ctgtttcacc cagaagcttc tgtttagcaa tggccaagcg tctccagcga aatgtggtat
    54901 ccggtcaatt taagacctga agcggcgaat gcgaaataaa gacaaatgta ttgtcttagc
    54961 tttaaattag gcgttgataa tcttacatct ttagagatat taaattttaa tattaatgta
    55021 ttagactggt tgaaaaactg cacatgaaat atgtgacgca cagtctagac tcaatggacc
    55081 aatcacatca tgagtgctaa agggctaatt tattggatcc tggtccactt gctccaattt
    55141 ccgaacactg atagcatcct acttcttgat gacttggatg tccgctgctc ttgttaacca
    55201 gttatcgttg ctcatagtga gatagatgta taagtccaca acaggaccaa catagtccat
    55261 gaccaagaac gcccacacgt gacgtctaca ataagggtat ttcctaagga atgttccata
    55321 gactgagatc aacccacccc atccacagat catccagacc aggtatgcat accttataaa
    55381 ttatgatagg tcagctacgg taaatgagtt acaccccggg gaaaactcac gcaatccaag
    55441 gtacggtacg gagcgtttgg agccacacac tgagggctat aaaggcccat actggtctag
    55501 caaggcgctc aaccatcttg aaagtcgtat acgggtgccg cctatccaca tgatgtcaat
    55561 aaacaagacg aaaaatccct atcgacaacc tgtgatcgac tgagttgaag ttccttaccg
    55621 catcaatttt tgcagaccag ggtacacaaa gatgaacccc aagaatgagc ggaaatttcc
    55681 cctgtcccag cgaagaacct gccatgcaaa cctatagtcc ctatgaatgt tggtggtgac
    55741 ctcggcctcg gctaaattct gtatagacac attccatcct tggtcgaaca cccattcagt
    55801 taggatgaca tcatcagcag tattaacaac cctatggcca atgagctctt gagtgtatgc
    55861 tttagtgaac tctaggtttc ggagaatcgc agtacggatg agtagtgtac gtgcggaaag
    55921 acaccagcag ccgccgtccg ccgtgaaatg gacctctcgg gagcctttcc actgatgcat
    55981 gtcatacgcc gcaattgctt cccaggctgt gatgacctgc gggtctcggc gctcgggcgg
    56041 gatctcagca ctatagttcg atcagtcacg tatcaccaaa aatataatca gaaatgtgtg
    56101 agcagacctt tgaatgccgg caaccgctcc aattgttggg tcttcgaaag gagctaagag
    56161 gtatggaaca acacattcgt ttcgccaaaa cacatcgtca tcgactagag caagaattcc
    56221 agctctagca gcggccacac caatcaccag ctgctggcgc ttgttagctc gaggtgccgt
    56281 cagaatgatg attttgttag catcatcctg aaacggctca acgagctgca cgactcggtc
    56341 cttatttcgc gctactgtca caatgatgat ctcgcgaggt tcggacttga gccataggcg
    56401 catacattcg gtgaaagtcg actcggtatc gattgtgggt acaataatac tgacatctct
    56461 tgggctatag ctgggatttt caggcaaggg gacaggcttg tatcttttcg agtagtaaga
    56521 tgtaatggct ttatcgcaga tattccaggc cctgtcctag gattagccaa atcgcaattt
    56581 gagttgttct tggaacatgg gggccattta ccagaacgct gccagggtaa acgccattct
    56641 ccacgtgtag tcaaccgcaa tgcgcactcc agtgggcata aaatgaaagt gggtcctaaa
    56701 tgagaatcaa cttcaacaat gggaaaccca agatgaattc taagacaggt gttcgtcata
    56761 tgtttgaagc gaaataaagt taagcacaat gaacatggaa ttagagcaaa tatatggaat
    56821 actaaactag gccctgtatt caagtttttg agcggaaata acggaagaac gatggccaga
    56881 agtccttgag gaaggaggca gaaagcagat gcggcccgaa agcagagtgt taccttcgtt
    56941 gttgactgcc ggcgggttgt cgtctcgcat ggattatgga tcctaaattg gtcgaaccag
    57001 agtcagagct gatcctggcc cggagcgtta atgggtctat tgtgacctcg acctgcaggc
    57061 tcggcgggtt agacgtggct atcccacttc ggaggacccc gcagtgtatc ccgaccctgg
    57121 tccggtgggt tgtggactaa catcgatccg cgttcagtgg atggtcgggc acatgctgag
    57181 tgtaaatgga cagacctgca tggcgaggtt tcatgcaatt gcgtaacgaa gcctcattcg
    57241 aagacaccca gtgcagcaca atcacgttgc taattgaata gagcaacacg tcactgaagt
    57301 cgtcagatga atttcgaatc tgcaaggatg gaacgaggct gcaaacaaac gtagaataat
    57361 atatttaact gagtatatca tgctcgtgag gggttcttcg tattcttttg tgtacaattg
    57421 tatctcggtt tttgtcccac atactgaaaa atcatgaatc caactcaggt tccgatcgct
    57481 attgttggcg ctggatgtag gtttcctgga ggagccaaca gcctggacaa gttatgggag
    57541 ctgttatcag aaggccgcag tggcagagta gagattccta aggaccggtg ggatgcagat
    57601 gggtggttta atccataccc agaggcgaaa cagtccatgg ttaccaagca cgggtacttt
    57661 cttcaagaag acatctcgca atttgacgca aagttcttcg gtatctccag cgcggaggca
    57721 cattccatgg acccacagca acgtttgttt ctgatgacga cgtacgaggc attggaagat
    57781 gccgcaattc ctatccaaac attgcgggga tcaaacactg gggtttttgc aagcatcttc
    57841 gagcggagtt acgaccgaat gggccataag gatctatcaa ccattagcag aacgcacgtc
    57901 aatggatccg gcgagtcaag taagttcaat aagctcgcaa agtatttatt cctactcacg
    57961 agaccactag ttctttctaa cagaatttcg tactttttcg atctgaaagg gccatgcatg
    58021 acgatcgata ccggctgtgt aaggcctttc agcacggctg aaaagaactc tttgctgatt
    58081 gtgcatagtc aggaagtctt gttgctcttc atcaagcatg ccagagtctc aaactggggg
    58141 agtcagacct cgccttggtc ggtggctcac agctcgtgat tcatccggat aacctgacca
    58201 tcagtgagta ccctgaccat ctagttggct caatcgttat tcgatacatc atatgcagta
    58261 aatttcgtga cttctgcaaa gactgtgctc tgaggttgtc gacttatgct gatattggca
    58321 tagtgagcgg catgggcatg atcaatcctg atggtaaatc gtatgctttt gactcacgag
    58381 gatctggata tggacggggt gaaggcgtgg cgactatcgt acttaagcgc ctcgaccgtg
    58441 caatcgatga tgggtacgtt gcaagttttc ttggtgagat gtttgctgac aagctgaaga
    58501 gaccgaatcc atgccgtaat cgtcaactct gggatcggtc aagacggcag aacgtccggt
    58561 ttgaataccc ctagcggcga tgctcaagct tccttgtcgt cgcgcgtgta ccgtgaggcc
    58621 gggttgaacc ccgcatacac aacatttgtc gaagctcacg gcactgtaag caccccgtaa
    58681 gatatcatgt agcccagcta acggagactg tgccaagggg acacaagcag gtgaccgaga
    58741 agagatcgaa tctatctcca gggtattctg cgatggtgtt tctaggacag aggaccttta
    58801 tgtaggatcc attaaaccta acatcggcca tctcgaggca acctctggta ttgccggcct
    58861 gctcaaatct attctcgttc tcaagaataa ccagataccg ccaaacctgg agttcatcaa
    58921 gccaaagcca tcgctgaagc tgtatgagaa gaagattcaa gtgcgtacag tatactgtac
    58981 taatacggcg ggcatgatct aacatctacc aggttccaac gaagcttacg aacttgccgt
    59041 cgccccgtga cggcaagctg gcgcgggtat cgcttaattc tttcgggtat ggtggaacta
    59101 attgtcatgt cattcttcag gcctctgcaa aaggtacgag tccacaagga acaaagggca
    59161 ccaatagtct tctgtacgat gactccgaca ataccaatag tacatcgcct catgtaagtg
    59221 atgcggacca gaaagctctg gtcgatcaca agtcttcctt aaccgaggac cattgctctt
    59281 cagagttgat tgttctgact gcatcaaccg agaaagcgtt atcagcactt gctcgagatg
    59341 tcagtcagtg ggtgaagacg catgagataa ctcctcaaac cctacacagc ttgtgttaca
    59401 cgctttcagt ccgcaggtca gcgttttcat atagaaaggc cgttgttgca tctacagcag
    59461 atgagcttct ggcgggacta caattccagg ggcctcagag aagaatagct tcagtggcgc
    59521 cattgacact tgttttctcc ggccaaggcg cacagtggcc tgcaatgggt cgcaaactta
    59581 ttgagtgctc gcggcacttt cgacagtcca tgtcgtccat ggacaatgtg ctgcgccagc
    59641 aaggctgtca atggagtttg gtggaggaaa tatccagatc ttctgaggac tcccgaatca
    59701 acgatgcgga gttagcacag cctgccacga ctgccatcca agttgcccta gtggatctac
    59761 tacacagcct ctcgatacga gcaacgcggg taattggtca tagctccggt gaaatagccg
    59821 ctgcctacgc tgcaggcgcc ctgagccggg ctgcagccat tctcgtgtaa gtcagatccc
    59881 caaatgcgtc gatgattcct tctaacaaca agacagtgca taccaccgag gagtcttctc
    59941 ttctaacgcc aaactgaggg ctcatgtccc aggccgcatg atggctgttg gcttaggaga
    60001 gaccgaagcc ttggagtacg tgaagaaaac aacccgtggt aaagcagtcg taggatgtgt
    60061 caatagtccg tcaagcacaa cgatctctgg agacgaaact gccattgatg aaataaaggc
    60121 ggcgcttgac gcagagggtg tcttcgcccg caagctgaaa gtcgacacgg catatcactc
    60181 acaccacatg caacgggtgg ctcaggagta ccaacatgcc attaaagaca ttgagtcttg
    60241 tggggtacga agcaatatca gtttctattc aagcgttact ggagctatca aatcagatgg
    60301 ctttggtgct gattattgga aatccaattt gatatcgcag gtcaaattca gtcaggcatt
    60361 gacagcgtta cgggacgatc agatcaaaca tgagatcaat tcgaatctga acatttttgt
    60421 cgaggtcggg ccacactctg ccttggctgg gccttctcga cagatactca ttctaggtaa
    60481 agctgggaag tttgagttcg agtatctctc tgctcttttg cgcaatcaga acgctataca
    60541 gacgatcttg acacttgtcg gcagattgtt cgaaatcggt gttcaggtag ctatggatgc
    60601 agtaactaca atggcagacg aggcaagacc ggagatcatt cgagacctta agtcctaccc
    60661 gtgggatctt gcaccgtatt ggcacgagtc ccgactaagt aaggctcata ggttcagaaa
    60721 gtttccatac cacgatctgc ttggcctgct ggaaccggca agcacaattc atgagccgcg
    60781 ctggagatac tttctcaact tggatgccct cccttggctc agggaccatg tggttgaggg
    60841 atttactata tatcctggtg ctggttatgt gacaatggcc attgaggcaa tgaagcaact
    60901 ggtgcagatg aggcaacctc agatgcgggt gacaaaattc atcctccgag atgtgtcatt
    60961 ttccaagcct atcgtcctca gcgagcaaga tgatagcagc tctggagagg tggaagtgca
    61021 tttgagcatg tccactgtgc attcacacga ttgcacccgt tgggaatgtt tcaggatatg
    61081 gtcatgcagt tcagatggat catggactga gcactgttcc ggcgagatca cagttgagca
    61141 cgacaatggc gagaccgaca aggttgaggg gactagagaa aacgaccagc gagacaagga
    61201 agcaatgaga ttcctagatg actctcgcca aagttgcatc acagagatga ccaaaaacga
    61261 gttttatgat tttgcaaaac ttacgggaaa cgactggaga ggttcattca ccacagtcat
    61321 gtctgcaaat tacggtgaga agcagggcct cctaaagata caaaatcccg acattggttc
    61381 gttcatgcca caccggtttt tcaggccgca tgtcatccac ccgatcaccc tagatgccgt
    61441 tcatcagctt agtggtctgt tgttcaagaa attcgtcttg aatgccgctt gtgtgccgac
    61501 caaaatcccg ttggtagaga tcagcgccga actttccatc acaacaggcg acaatctgat
    61561 ttgtgccatg aaaattgaag gtgacggacc taaagcgtcc aaaggagaat cttgggtctt
    61621 ccaacaggat gcgcagggtc acacgaagcc cgtaatccgg cttttgatca atttacgagc
    61681 cattggtgac cctcttccag acgaggatcg accgtttgta caggacaagg tgaatcgact
    61741 cgactgggac ctcgacgtgg atttcatgac ccaaggtgtc ttcctagatc tggtctcgtc
    61801 gaccctcgcc ttggacgata gaacagcgta tggatttgga ggcatcaaat tggatgtcca
    61861 tgaggttcag aaggaattcc ttgctgctga ccaggccgcg tccatttgga tgcgcgatgc
    61921 agtgcgatat attgatgaca acaacatcat tgtcaaatca cctcatctgg ttcaatattt
    61981 ggaatggatg aaaaagtgga tagaatcgga ctattgccat caaatcacct caaatctggg
    62041 gcccaacgaa gaaaatcgcg ttttgcaaca gatcgaagcg actgatagtt ctgccgagct
    62101 gcaactactc tctcgcatcg gcaaggccct ccccggcatc atgagcggca cactcgaccc
    62161 cctgtctctg atgctagaag ataatcttct atccaaggct tacttgggtg gcactttcac
    62221 tggtgattac gaggctgcag ttgcgtacct caaggttctg actttcaaaa atccccgcct
    62281 ccggttcctt gaagttggtg cagggacagg cgggtttact ggatgggtcc ttggcggcct
    62341 tgcccgcgct aatgggtcgg ggcttccagt tgagcagtac acctacacgg atatatctag
    62401 tgggttcttt gaggacgcac gtgagaaatt ttctcagtgg gaggatctta tcgacttcgt
    62461 cacgctagat gtggaagttg atcccgaaaa gcagggtttc cagcccggat catacgacgt
    62521 gattttagca tcaaacgtgc ttcacgcgac acagcgaatg gatctcacca tggaacatgt
    62581 cagaaagctc ctgaagccag gaggcagcct cgtcctcatc gaaaatagac ccaggggtgc
    62641 gactataggt cttgtgttcg gcactctcgc aggatggtgg gctcacaagg atgatttccg
    62701 agcagacact gcactgatga accgcgagca gtgggaagag gttctctcta agagtggctt
    62761 tggtggagtg cacgttgcac gagagagtat gatggtatcc agagccgtgt cctctcagag
    62821 caatgggaca catggcagaa acagaatcat actccttagg aacggaactg aaaccaatta
    62881 tgatagtttc gccactgaaa ttgcctctca cagtatcgag acaagggagc gcctgtggaa
    62941 tgaagttatc gcagaggagg gcagccttta cgttgtcgtc gaccacgccg agcaaccact
    63001 ccttcttgat cctaggcaag agctctttga aagtctcaaa ggtcttctcg gtgcaaaatc
    63061 caatgtcctc tgggttatga ttcaagacgg agccagtcct gtttccgcgg gatacaaagg
    63121 gctggtcacc gctttcatcc gcgttctccg gcgagaaagc ggcaacactg acctcgtgag
    63181 ctttgacatc cgccaacctg ctccacatcc aaaagaaata gctcaactcg tcgtaaatat
    63241 ggcacgcagt cgctttggat ttgcccctca ggatacgccc tctcgtgagc ccgagttcgc
    63301 ctacgagaag ggccaagttt tgataccccg tattcgaccc gacggagagt ttctaaaatg
    63361 ggcaaggagt ggcagaggcg cgggagctac ggcagatttg atcccagttc tctaccatgg
    63421 caatcgagtg ctgaaagtcg atgttgcaac accaggtttg cttaactcga ttcgattcgt
    63481 agatgactat tacgcatcag ctagtattga gccatcgcat atcgaagtga aggccgatgc
    63541 ctacagcgta aactacaagg acgtctgtgt cgccctcggg caattgcctt ctgcagttgg
    63601 tatggcgggc gaattcgcag gtgttgtgac ggttgtgggc gaagacatgc agcacatgta
    63661 tcaggtgggc gatcgggtca tgggcttcgg tgcccggccg ttcagtaacc tgctgcgtat
    63721 caatggtcac tatgcgcaca aaataccaac cggcatgcct actcaagttg cagcatccat
    63781 cccgtactca tatgtgacgg cctatcattg catcaccaag atagcgggtc tcaagaatgg
    63841 tcagtcaatt ctcatccatg tggcgtctgg aggggtgggc caagccgcca ttcagctcgc
    63901 ccaacacgtt ggcgcaacca tcttctgcgt agttggtaat gctgcaaaac gacaactgat
    63961 aaccgatatt tatggtatcc gggaagaaca tatcttctct agccatgcta ggtcacttgg
    64021 gcagggtatt ctgcgcctta caaatggtga aggggtggat gtggtactaa attcaagtgt
    64081 gggtgaagcc ttccgggaca gcctcgactg cgtcaaagag ctaggaacat ttattgaatt
    64141 agggaagagc gagatgcagc gagcttcgca gttgagcatg gctgtattca acaaagcaat
    64201 aacctttgcc gcctttgacc tcgcaatgct ctcggcccac aaccccacgc acatccacca
    64261 tttgttgggc gaaattgttg gcctcattga gacaaaggct ttaggtcctg tccatcccat
    64321 cactcgctat gatatcggtg atgttcggga tgctttccgc ttcttgacct ccagggaaca
    64381 caccgggaag gtcgtgctgg tggttgagcc cacgtccact gtcgagtgtc tcccggccaa
    64441 gccatcgccg ctcaagttgc gtaaagatgg aacttatatt gtagcagggg gtctagggga
    64501 ccttgcgtcg cgtatttgtg cgttcctagc ctcctgtggc gccgggcatg tggtagttct
    64561 ttctcggcgc gtcgtggaca acgcaacgaa acagacacac gcagctgcgg tcgcagtcca
    64621 cggagggcaa tttcatatcc ttcaatgtga tataagtagt aatgatagca tggaatctgc
    64681 tgtttcatac tgctccgaac tgccgcccgt aaggggggtc gtgcatggtg cggttacact
    64741 gaaggcaagt tttcaaacat acatccaact ttattgccta tactaaccac tctcattagg
    64801 atcgtacatt ttcccatatg acgatcgagg aatggacaac accactccag cccaaggtag
    64861 tcgggactgt aaacctcaac aagtttttcg cctcccctga cctcgccttt tttatcactt
    64921 tgtcttccat tgtgtcggtc gttggcaact ctggtcaatc caattatgca gcaggaaatg
    64981 gctttcaaga cgctttcgcg cgtgctcact ctagccaccc tcatacgcag tatgtctcac
    65041 tcaacatcgg ggctgtctct atcgatgcac atggtgccct caaagaacgg gcggcttcga
    65101 tggcaagcat cagagccagt ctccggcaga acagtgttat gcagatctcg tacgaagagt
    65161 tcttagccaa tttggaatat atagtgactg atcttgcccg gaatgacgac ctgcaccaat
    65221 caatccaggg ggtcacatat cagtctatga tggacgtcaa tgatgaacac ctactcgaaa
    65281 accccatctt cagccactta tccccggttc gggagaagaa ggccatgggt attacaagaa
    65341 cagagaaaat ggacttgagc acagctttgg gtggcgtgaa aacattagag gaggccaaac
    65401 aactgatcca ggatgccaca ctggctaagt tcgccgtctt ccttgatagg cacattactg
    65461 aaattccagt cgataggtcc ctggcaacca tcgggcttga ttccctggtg agcatagaac
    65521 tcaagaactg gatggtgcgc acgttccagg tcagcctaca gacgtctgag ctgggcggca
    65581 ctgacagcat catggcgctg acggcgacgg ttgcttcgcg ttcaacgctg attcccgata
    65641 agatccgccc tggaaatctg ccggggaata ttaaggggga tgcgttgtgc acatctgatg
    65701 acgtccaggt gggaaacaac cacaacttct attgttgcag gaccagcaaa gatctacctc
    65761 gatacccact ccttgatcta gatgaagcag tcaaagatct tcttatgagc atcggccatt
    65821 tcgctcattc ccgcgaggag tacttagagc tgagccgtaa atccagcgcc ctggctgcac
    65881 aaggaagtat tggccgcaag ctttacgacc agctgcgtct caaggctaac gaccctagcg
    65941 tggagagctg gatcgctgaa cctctactga aagcaatgta tctcacacgg cggtatccac
    66001 tggcgccatt cagtaacttt ctttgcacac attttgacag taccgtgcct cattcgcagg
    66061 ctgagagagc atccacactt acccgggcca tatgcgaata taagcatgac cgcgatgttg
    66121 gaaagttaga gcccgatttc ctcggaacaa gagctaactg ctgccattcc ttatcatggt
    66181 tgtttaacgc tgtgagagag ccaaacattg gttgtgacag aatgatgaat taccctggca
    66241 atgagcacgt tgctgtgctg cgaagaggtc acttatttaa agtaccactc gtggacgagg
    66301 gagagattgc ctcttatgaa gacctcaggt cgacatatca gaagattgtt gaccttgacc
    66361 tagatgagaa gcaatggact ggtttgctga ccacggatga ccgtgatacc tggggttctg
    66421 taggttttgc tacgccttcc tcttctgttt cctctattgg tgatatgcta actatctcag
    66481 aaccgaaaga tactgctgtc cattgacgct agaaacgcca cttatctcca cacactggag
    66541 tcgtccgtct ttgtattatg ccttgatgac gacagcccta ttacacgtag ggaccgaatt
    66601 gtctctggtt acctcggcga tggctttaat cgctggcacg acaagtgcct tcaaatagta
    66661 gtaaccgcta atggccgttc tgcaagcatc ttcgaacatt ctatgatcga catcatgacg
    66721 acttcccagc tctcccagag aatgcagaaa gctgtcaaca ccctgaaccc tgagcaaaag
    66781 gcagtgaatc acaactgcag aggtgtcaat catgcgtgcc ttgaggaaat aacgctactg
    66841 aagacggcag aaatcgacaa caggatcagt acactgcgca gcaaatatat agccgtcaca
    66901 tcgagcaagc aatatgttcc gcacgtcatc agattcttcg ggaaagctct tttcctcgct
    66961 aacgcagcgc ccataaaagc aactgtggac ctaactatcc agctagcaag ccggctatac
    67021 tttggctatc tacctgcaag ctgggaaacg gtttcgacgg cgcactttca tcgcggtcga
    67081 ccagaaatcg tgcaggttgt tttaggctcg gtaattgagt tctgtgacgc tgctctcgac
    67141 gacgccgtgc ctcgaactga ggttcgcacc aagcttcttc gggcggctca ggagtgcaat
    67201 gcccaggtcg tcaagggcaa cgaaggtcgg aactacttcc gactcatgga tgttctagaa
    67261 gtgatgagca aggagcaaca cggccaggag gttccggaac tattctctga cccagtttgg
    67321 cagagggcgt atccacgatt gatcatgcag acgatgactg aaacgaaacg tttcgaagat
    67381 cctggctaca cgatgcagga cccggagtcc gtatggacca attacacggt gttcgatgac
    67441 tcgtgagtac ttctcaagtc cgtaaaacgt atcctactta tgcatttaca gagtagaggt
    67501 atgcttcacc aaccccctca agagcggcga acgcttccaa gatgcattga atcgcgcttc
    67561 agatattatg aaggttgtca ttcaggcgag gtgagctagg gtattgcctt tggacgactg
    67621 gcacatggct gggtgataaa ataattcaat gacatataat ggttatcagt tgtagtctcc
    67681 cctacattcc cgaaagctgc tacttccatt gcggtaccac caaaatcgcg cacaggggat
    67741 cggcttagca acacaacctg agtcaacgca gccatcctcg tcagtttcga cgattttcac
    67801 atgcattgta cgtgtggtaa aatagactta aaaactgact gctgccaaac aaatcagcgt
    67861 gaattgaggg caaaaagtgc gatggtgtgt agtagacaga caagcacccc aacccatccc
    67921 ccgcccggtg gatcaacatc caatatttcg aaggtaaatc cagcacaact tggtgttcaa
    67981 tgttctaagc gccgtttccg gcctgcttga tgtcaaaatt atttccagaa accgggaaat
    68041 tgtacaccta cacaatcgtc gcaagcacaa ttacatttgg gacatgctct agtgcatttt
    68101 gcgccgcagg ggagcggttc gcatgcctga cgagcccaca ggtctactcc tgcctgttga
    68161 gaactactgc caaggactga tacgggcagc atggcgagaa ataatgcgga aatgactcgc
    68221 atcttgtcag gtgttattga ataacgatgt ttggactatt aagcggggct aataaaacag
    68281 gttgtaaaac aatccaacat cgtcaaattg gttggaaggc agacaccttt tataaactct
    68341 ttccttcgat tgttaagatc aggtgcatat aggtttcgtt cgccgtgctt acttaccgat
    68401 tcaatcatga actgatttaa agtttaagtc gggagtgggc ctgccagtct gtgttacata
    68461 ttaggaatga ccgacgtcga acgattctca aaatgtattg acgcttattt ttgtattacc
    68521 aagcacaagg gcctagcagt gattttaacc agtattctag gctcgggcta ttgcctgtta
    68581 tgctaatacg atgtttgtgg acggtctcta gatacgaaca ttcggttacg ttagaccaca
    68641 tggctgtgaa gtaatggtat accgatatca acagtcaact gaagcctggc caagtgttaa
    68701 tggaggccct ggtctaaaag ggattttttc ctcttttacc gagaaaattt cgggttccga
    68761 gcgcaggcga aagcttaaac tgatataccc acttataata ctttataacc caaaatcgtc
    68821 gggttaaggg atgtatattt tttacgtaac tattttaaag tgtaatacac gttaattact
    68881 tttattatct tccgattata taattattaa tgtttaaatc cgtacttatt taattatacc
    68941 gtttttataa agttaattta tataaattaa taactcacct ctttattata attttaaaat
    69001 tataaaatcc tcactttaac tttatagaga tttctaataa cacgtttatt aaatttaaaa
    69061 ttataaagta taataagctt tatatatatt acgaagttaa taataattaa aagtattttt
    69121 ttaaacggtt aaaccgttaa atattataaa tattaatctt ttttattata attttaaaat
    69181 aatatatttt acgtatatat aaaataatta atacagtacc gttataacga atatactttt
    69241 taaaataaac cgtaaaaaga tataaatata taaatttata ttaataaaaa acgttaattt
    69301 cgaaaacggt tataatttat aacttatata ttaaataaaa tataataaaa gggtttataa
    69361 ataaagttat aaatataatc gttaaaactt aataagcttt atttataaat aaaatagata
    69421 tttaaattaa ttattaaaat aataactatt tatataatta aaaaatccct tttattatat
    69481 atttatttat ttccttatta atattaatta aattattata attataatga ttttttattt
    69541 taaattattt taatttaaag gtgatccttt ttttaaattt atttataact cgttataatc
    69601 ctttatttta acttatttat taaaaccgta atttatatta cgtaaccttc tttatcttat
    69661 taatcccgta atttttttat tttaacggtt acgcgttaac cgtttaataa gttttaatta
    69721 ttttttttta aagtcggggt tcgtaaaact atattcgtaa tattaaatcc ctcctttttt
    69781 tattttaatc ctttaaaatt aaaggttata taaataaatc gttatcgttt actttttaat
    69841 ttaataagtt ttttttatat ttttataata tatatttatt atattaaatt atattaaaaa
    69901 atctcgatct tataaaacgt ttaactgttt atttttaatt aaaaatatcg aaatatttaa
    69961 agtaattacc gaaataccgt atattaaata ttttaaataa aactttattt attatataaa
    70021 cgaaaagtcg tcgcgttatt taaagtgtat atatatcggg cgtatttata ataagatttt
    70081 tataacgtcg tcgctttttt atttattatt ataataacgg aaattaaaag ttaaaaaggc
    70141 cgataccgaa aaggcctttt ttacgttata aatttaatta tttattacgg ttaatcgttt
    70201 tatacgttta cgttatataa aaagggttat aaaaaagaaa agttccgaag cgttttaata
    70261 aaaaatgcgg gaattaaata aaaagaataa cgtattgttt tcgatttttc tttaaaaacg
    70321 cttcgtaata aagaattttc ggtttataaa tgtttttaac gacgtaaatt aagttttttt
    70381 taagtttaaa taataatttc gtaaatatta aaccgttaac gcccgttatt aataaaaatt
    70441 cgcgaagagt ttaaaataac cttttaaatt ttttttaagt ttttaaatat tttccgaaag
    70501 tgggtaatct ttttatttaa taaaatattt ttattaatta ttaacttttt ataaatttaa
    70561 aattttttcg atttcgtatt tttaatttaa tttagtttcg aattatattt cgatttttat
    70621 attaaataat attaatttta ataataaaat ataaaatatt aaatatattt ttatttttcg
    70681 aaataataat aattagtaat taataaataa aataatttta tcgattttaa ataatccgat
    70741 ctttttaaaa tcgaatttat tatttaattg ttttatttta atatttttac ggagtaaata
    70801 aacagggttt ccctttttaa aagttagttt tttaactttt tttttattat tttatttttt
    70861 tatttattat taaaaaaaat aacttttatt ataaatttct ttataaattt tataatttat
    70921 taacgtatat aataattttt tccgttaata ctttttaaag tggttccttt attatattta
    70981 aattaaatcc gtaattcgta taaaacggtg ttattccgat taattttatt tcggaattat
    71041 tataaataaa ttaaataatt aataataatt cgatttaatt attttattta taattaatat
    71101 aataacgtaa atattatttt aatatttaat ttatttattt aatttattta tttatttata
    71161 aataatatat tattaaaagt ttataattaa ttttaaatta tattataaat aatttttaaa
    71221 atttcgatat aaaaagtttg tttttatcgg aaattatttt attaaataat ttatattaat
    71281 taataataat tcgtaaaaac gtataaatta aatcgtttat attattattc tttttatata
    71341 ataaaaagta aacgtatttt ataaatcgtt ccgtaattat aaaaatatta ttatatataa
    71401 ccttaattaa aagtttttta aataataata atttaacgat ttaattttat ataatagatt
    71461 tttatatttt attaaataat aatataaatt atattttttt atataattta taccgtaaag
    71521 tttttatttt attatataaa tcgtatattt taatataatt aaccacgtac cttttaaagt
    71581 ttttataatc gaatttaatt cggatacggt tttatatttt ataagttttt taatgtttat
    71641 aaaaaggtgt tttataatat tatttaataa attcgtcgaa gtgttataat aatatttata
    71701 ttcggttatt ataaattttt aaagtgtttt taaattcttc tatttaatta tttattaata
    71761 taacgcgata tataaagaaa atgttttata ttataaattt aaagttctta tatttattaa
    71821 ttcgtaataa aatgtgtatt tcttttaata ctttttaata atggtttaat tatcggttaa
    71881 aagcgtcggt tttaccgttc tcggtttctt ttttatatat aatttcgtaa ttaaatttta
    71941 ataaaaattt taattattta atttatcgtt tattaaattc tttatttata aaaaaagata
    72001 taaagttttt ataatcggta taaattttaa ttttataaat agttttatta aaataatatc
    72061 tttattctcg gaatatttta ataattatta taaattcttt attataaatt taataattaa
    72121 actcgggttt attaaacttt tttaaaaaga atattattaa atataattta ttattattat
    72181 cttattaatt aaattaattt ttaatcgcgt aatcggacgc gttaatttcg attttaaata
    72241 gtttatccgg gtttattatt ttaaataccg gtttattaat aattcgtttt tttaatatat
    72301 cgaaaactgt ttattcgact tttatttatt aaaataataa gtcctttttt attaaattcg
    72361 ttaataacgt attaattttt ttaaattaat aaataaatat tcggtaataa ttcgcgaatt
    72421 ttaaaaagga ttatattttt aaaacgttcg ttaaagttaa ttaaatttta attgttacga
    72481 ttttaaaatc ttttattcgg atttctttta aaaatataac gtattttata aaaataattt
    72541 ttaattaata aaattcgctt ttctcgttat taattaataa atttactttt tataatttat
    72601 taaatattat ataaacgtat tatttatact cctcgagtat ttttaaaaaa ataaatatat
    72661 tattaaagta aataattacg aatttatcga ggtatttata taatacgtaa ttaattatat
    72721 tttaaaaact tattaatata ttaattaatt taaaaggtat aattaagtat ttataatatt
    72781 tatatttaat ttaaaaggcg gttttttatt tttcgccctt tttaatacgt ataaatttat
    72841 aaatgtttaa taaattaaat acggtaaatt attaaattcc gtataattta tttcgtaaat
    72901 cgttaattaa taataataag tatcggtttt taattatatt ttcgttaaat ttataaaaat
    72961 cgatataaaa tctttatttc gtttttcgtt tttatttttt ttaatataaa aagaattaaa
    73021 tatcttacct cggatattaa taaataaata taaccttttt ttaagttttt atcgaggtat
    73081 tttttaaata ctttttcgta ttttaatcgt aattaatata ttaatataaa atgtgtcttt
    73141 cctctttttt aaagggtatt tcgtaatcga attacgtata ttataataat ttaattttta
    73201 attttttatt aaataaatcg gcgtgatttt aatatttttt aaatattata atattaattt
    73261 ttattttaaa ttctttaatt attatattaa ttcgaaatat ctttttaaat tcgtttacga
    73321 cgctttttta cggttatata aaagcgtaat tcctttttaa cgtattttat taaagttaac
    73381 cggtttttta attaatttta aaattactcg tttataatta aaatattttt aatattatat
    73441 cgtatcccga tatatttata atatcgtacg taaatttctt tacgtaatcg ttaattataa
    73501 ttaataaata attagttttt atattaataa tttcgttacc gtatgtaata aattctttat
    73561 ttataatttt aaattaataa aaagtatctt tttcttttta taatatttta tatttattaa
    73621 cgatttttaa taaaatataa tttttttaaa tattattatt aaataatacg tataccgttc
    73681 gttttataat tttaattaat attattatat atttatatat ttcgtttttt atttttataa
    73741 taatgtataa agattttatt tttaaccgtt attattttat tataaacggt ttatatcgtt
    73801 ttttaatttt ttattttttt atatattttt acgtttttcg cggcgtttac cggctttttt
    73861 atatattact ttattttaaa gtattattat aatattaatc gtatttaaaa ctttttaaat
    73921 ctttaattaa tagtttttaa cgttttcttt ttataaaata acggaacttt cgtttttatt
    73981 tatatttttt taatcccggt taaaaattaa tataaagtgt atttatttat ttatttatta
    74041 tttttataat ttatatcttt ccgttaattt aatatattaa tattatacgt tatttaaacg
    74101 taaaacgccg aatacttcgt atattttttt atataattcg aattggataa ttcggaattt
    74161 tataatattt taaaatttcc cttttccgta ttatttttta taaacgtggt tataaagtta
    74221 tatataatta atatattatc ccgatttttc gcgttatacg tcgtattata agtttatttt
    74281 tttaattaaa aattcgattt ttaacttttt tttacgtttt ttttattatt attattatta
    74341 tattattttt ttaaaataaa aattaattaa atcttttaaa tcggatcttt tatttattat
    74401 tatattttta aagttttttt aatataatta cgttatattt atatttttta attatttcgg
    74461 ttaaattaaa attttaatat atcctttttt ataatattta ataagttttt tttaaattat
    74521 cgctttttat tttatatatt ttaggtattt atcgtttata taatcctttt aagtttttta
    74581 tttaaataag tatttaaacg gttaataaag gtacgtggtt aaaacggcgt aacctcgggc
    74641 gttataataa attattatta ttttacggat ttcgtctttt ttataaggtt ttataatggc
    74701 tttttacccg ttataattaa agaataattc gtattttaat atttttataa aatataaatt
    74761 atataatccg ttaatataaa atatttacga tagtttttta tattatttat aatttaaata
    74821 taattattcg ttatttttaa accggaattc ggtaaaatcg ttcttttaat tatttataat
    74881 attataataa attttattaa ataaattacg taactcgtta acgaataacg ggtataatcc
    74941 ggttattatt ataacttttt tttattaaaa gttaattttc cgtttaaatc gttaaaagat
    75001 attttcggta tttacgtttt aaagtttata tttaaatctt ttaattaaat ttatattatt
    75061 aataatattt tattatactt tttttttaat ttatataata atataatttt ttattattat
    75121 tattattaat atcggttata taaaatccga atggttcccg ttatattatt ataataattt
    75181 tattaatttt taaataaata ttacggttat ttttttttta ataaaaagcg ttaatttacc
    75241 ggttaccttc cggtataaat tagaatttac atttttatcg gtatttatta acgtaatatc
    75301 cctttttatt ataattataa tatataatat ttattatatt tttattttta cgatttttat
    75361 cgtatttaat cgcgtcgagg tttattaatc cgttataatg tttataaaag gttttatttt
    75421 accattttta attatataaa gggtatcgat tatcgttatt ttaataatag ttttatcgcg
    75481 gttttttaat atttatttta atacgtgggg tatataactc gcttttaaat tttcgttttt
    75541 tttatttttt tttatataaa cggttatcaa ttttaacgat tctttcgata taattattaa
    75601 atttatcggg tttatctttt tttaaaactt cgttttttac gtttttttat aattttatat
    75661 aaaaaagcgt tataaatata tcgtcgtcgt tttattcggt tttaaatacg atttatttaa
    75721 attcggatat gtatttaata accgatttac gttatttaaa ttatataaat tttcgtttaa
    75781 taatataaat ttcgtttaaa ttattgaagg ttatttataa acgtttttta aattcgttat
    75841 aattattaaa cactttttat atatcgtttt tttatcggtc ctcgttatta ttaaagtaat
    75901 tttttataat taatttaaat taatcgaaaa catttttttt aaagaatccg gcgatatata
    75961 agattttatc gggtttaata ataataattc tgttataaaa acgtaaataa attcgtattt
    76021 aaataaaaaa tctttaaata cctccgtctt tcccgttata taattaaaaa ggtgcgaatt
    76081 tataaccttt attattacct cttcgttacg tattattaat aataacgagt tacgtaataa
    76141 attatttatt atcgttttta acggtatcga gggtttttta taattattat attattttaa
    76201 aaacgttagg tctttttata aagttattta taaagtttcc gttaaaagtg gatagtatta
    76261 tttatttaat aaaaatatta tttaattaat tcgagaataa cgtatttaaa gaaaagtgat
    76321 taaaatataa cgaatatact ttttaaaata aaccgtaaaa aatataaata tataagttta
    76381 tattaataaa agacgttaat tttaaaaacg gttataattt ataatttata tattaaataa
    76441 aatataataa aagggtttat aaacgaagtt ataaatataa tcgttaaaat ttaataaact
    76501 ttatttataa ataaaataaa tatttaaatt aattattaaa ataataatta tttatataat
    76561 taaaaaatcc tttttattat atatttattt atttatttat taatattaat taaattatta
    76621 taattataat aatcctttat tttaaattat tttaatttaa aagtaatcct ttttttaaat
    76681 ttattcgtgg ctcgttataa tcttttattt taatttattt attaaaatta taatttatat
    76741 tacgtaattt tctttatttt attaattccg tagttttttt attttaacgg ttacgcgtta
    76801 accgtttaat aggttttaat tattcctttc cggggtcggg gttcgttatt acgaatatag
    76861 ccttataaac cccgaccccg gaaaagaata actagaaccc actaggcggc tggcgcgtag
    76921 ccgccaggat aaaaagatta cgggattaat aggataaaga aggttacgtg acacggatca
    76981 cggttttagt aagtgagcca ggacaaagga tcacgacgag ttacgagtga gtttaaagga
    77041 aggatcaccc ttgaattaaa gtgatctagg ataaaggatc actatggcta taataatcta
    77101 attaatatta ataagggaat aaatggatat ataataaaaa ggattcctta actatataaa
    77161 tagttattac cttaataatt aatttaagta tttattttat ttataagtga ggcctattaa
    77221 actttaacga ctatatttgt aacttcgttt acaaacccct ttattatatt ttgtttagtt
    77281 atataagtta cagattataa ccgccctcga gattaacgtc ctttgttaat ataaacccac
    77341 atatttatat ctctttacgg tttatcttaa aaagtatatt cgttatattc gtaaggttat
    77401 attcgtaata actatattat aatttaaccc ttttaaacgg taaagtcttt ttatattcgg
    77461 aatatttatt atttaaaaaa ctttttaaaa tacactttat ttaaaatggt taatctttta
    77521 attaaattta attatataaa acccgttata tattaaataa aaaaagataa aaggagaaaa
    77581 cgggtggaaa aaagagaaac agattttttt taaaaaaagg ggtttataat ataaaaaagg
    77641 ggcgcgggac gataatataa aaatttaaac tttttttatt tacgataata tttaaacgat
    77701 acggaggggt aacgagtttt aattaattaa atataaaaaa cagtttatta aatataaata
    77761 ttaatatttt aataataacc aattaaatat aaaaagtttt tattaaatta ataatatata
    77821 tatattaaat atatatcgat aaaaataaaa aaagaaaata tattattttt ttataaatta
    77881 aaacccgata tataaacgta atatatatta aatatatatt aataaaaata aaaaaagaaa
    77941 atatattatt tttttataaa ttaaaacccg atatataaac gtaatatata ttaaatatat
    78001 accgataaaa ataaaaaaag aaaatatatt acttttttat aaattaaaat taatatatat
    78061 taaatatatt attaatattt atatttaaaa aagataaata aatatatttt ataatataaa
    78121 ttcggtatat aataaatata tataaaatat atatttaaaa taaaatatat aaaatacctt
    78181 ttaaaaagta aaaacgtatt taacaaaaac cggtatttat attaaaaaaa acgaaccgat
    78241 attaatatat ttaattatta tatttaatat atataaaatt tatatttaat attacgttaa
    78301 tatatattaa ataataatta tcggtttatt aaaatattta aattttatta tatctttttt
    78361 ataaatttta atttttattt ataacgttaa aagttattcg gccctttata taattattaa
    78421 acgataatta aataatttta ataaaaatat attaaatcga tatattttat ataattaaaa
    78481 atcttttatt ataataaaat taaatttaat attatatata aaatttaatt taattaaaat
    78541 ttaatattaa atatatatta aataaatatt aattatattt aaaatttaat taaaacgttt
    78601 aatattataa ttaaccgaaa tttaaatcga attattacga taataaaagt ttaaaattat
    78661 attacgattt ttaattattt atatacgttt aatattaata tttatatatt tatttatata
    78721 ataaaacctt taataaaatt aaatatatta aaaaaaaacg ttaataaact ttcgaaaaag
    78781 tgaaattata aataaaatat attattttta aattaaacgt atattttatt tatattaaat
    78841 atatatttaa atttttttta atataaatat aaaattaaat aataatataa taaataatac
    78901 gcgtttaaac cttttaaaat ttaaaaatat aacccgttta tattaaatat atattaaatt
    78961 taatttaatt ttaatcgaaa tattaaccgg gtttaatata aaatatatat ttattttaaa
    79021 atacgcgttt ataattacgt tatatttaaa atttttatat tatataaaaa atataaccga
    79081 attaatattc ggtatatttt taatatattt ttaaaactta attaaaaaac ccgaattaaa
    79141 aatatataaa agttaatatt ataaaaaact cgtaaatttt taaataaatt tatttaaata
    79201 taaaataaat ataaaagagg cttttattta ataaattaaa ataataaacg attatattaa
    79261 aatatataat tataaatttt taaacgaaat aacgtaaatc gaattaaaat aaataattta
    79321 ttaaacgtat attaaatata ttttaaatta tatttattaa atatccgttt aattttaata
    79381 ttaaacggtg gtatacgata tatattattt taaaatctat attatatatt aatataaagt
    79441 ttttaaaaat tttatattat atattaaatc ccgaattaat aataatttat ttttaaatta
    79501 aaaacgtaaa ttaaatacat aaatattata atatataaaa gattaaatta atataaaacg
    79561 tatattaaat atatatataa aatataatta tatcggttta ttatataaaa taaaaaaaca
    79621 gttttataac gtaatatatt atatatatat tttttatttt ataacgcgtt ttttatttat
    79681 tattataatt aaaattaaaa actatattta ttatccgtta ttatttttaa aattattaat
    79741 ttaaatataa accgaaattt aaaatataat ttaattattt aaaatggtaa cgttaatttt
    79801 aaataaatta aatatatttt tattatatat tttatatata attaacgaat ataaaacgtt
    79861 tatttttttt taaatttata aaccttttta ttataatata acgaatccgt aatatatacg
    79921 ttaataaagt atataaattt aaaataaaaa ttaatattat taatatataa aaagggtatt
    79981 ttataatatt ttaataatta ttattttata aataaattta acgttaatta aatatatatt
    80041 ttatatatat aaaatatata taaacgtaat ataaaagttt atatttaatt aaatttataa
    80101 aaaaaagttg acgttaaatt cgaaatattt attaatttaa taaacgttta aaaaactttt
    80161 taatatttta tttttttaaa aattaaatac gtcgttttgt ttttacccga tttttataaa
    80221 ttactatatt atttaaaata atttataaaa ataaactgtt ttttattatt attaattaaa
    80281 aaaaatattt aacgtatatt taatatacgt tttatatata tttcttatta attaatatat
    80341 ttaaaatcga taacttttat ttatatcttt ttaaatatta aaaaaacggg tatttattaa
    80401 aatttattta aacggttatt taatttattt aataatataa ataaaatatt aattaaataa
    80461 tattatatat attaaaacgc gggtatttat ataataatta taaatataaa ttaaatataa
    80521 attaaaaata tattttatat atataaaata tatattaacc gataattttt aatattttta
    80581 ataaatttta aaaattattt atataatata aattttaatt aaataaaaaa gaaatattta
    80641 taatatatat taatttttta taaaatatat attaaacgta atttcgataa atacctttta
    80701 tattatttaa aaaagtcttt attaaaaaag ttataaaaaa ctttaaattt taataaatat
    80761 ttaaaacttt taaacgatat atatttaata tatttaaaat ttacgcgtta atttaaaaat
    80821 aaacgaaaat tttaaataat tttaattttt ataagtaacg tattaaaaat attaaattta
    80881 aattattaat atattttaaa aaacacgaat atcgtaaaaa ttacttattt taataaaaat
    80941 tacgttataa aacgtaattt aatattttta aaaataatat taaaatatat atatttataa
    81001 tatatattat atatatatta aataaatata aataatatat taattattaa taaatttaaa
    81061 atatatattt aatataaatt ataacggtaa aatattaaac gtatttttaa atacttttaa
    81121 aaaattattt tataagcctt tatatattat tatataatat tatataatat aaaaggttat
    81181 ataacgttaa cgagtattac ggtattaaat taaataacgt aaaatttata tatatcgttt
    81241 ttataattta ttaaatttat ttaataaatt taataataac ggtaataatc gtataaaatt
    81301 atttaaaaat aataataata taaaattaaa aaaaatatta aattttaatt ttattttata
    81361 tttaaacgta ttatataccg aatatatatt taatatacgt ttaaatatta ttaacgtttt
    81421 tatataaaat cgttaacgcg atttaaaaaa agtaatatat taaaaacgta taactttatt
    81481 aaaaaaaaaa cggtaacgtt tacaagtacg gtaaaaggag gtcgaggagg aacgtattta
    81541 aattaaaatt aaaaagtttc gtaaaaatat ttaaaaacgg ggataaaaaa atataaaata
    81601 tatattttac atataataaa tatatattaa atattaatta cgttttatta atataaaccg
    81661 tattaacggt tatttaaatt aaaaaaaggg cgttaaaaat atattaaata tatatttaat
    81721 ataaggtttt atttattaat ttaaattaat aaaaataaaa agtaatatat taaatatata
    81781 tttaacgaaa attaaacgta aattaaatat taattaaata aaaaaaagcg aatatatatt
    81841 aaatatatat ttaatttaaa taacggtaaa attaacgtta ataaaattaa aaataatacg
    81901 aataaaacga tttaaaaaat aattaaaata tatatttaat ataaaattaa aataagttta
    81961 atttacgaat tttaatttta cgacgtttaa ttataattat attaattatt taaaatatat
    82021 ataaaatata tattaaatat ataccggatt cggtaatttt aaaggttaaa atcgtaaatt
    82081 tatcgttatc ttttttattt taaataataa aaaggtttta tatattgtta atatatattt
    82141 tatatatatt aaatataacc gaaatttatt ttacgtttcg aattaaaaat aaaaattata
    82201 ataaattaaa ataatattaa ttttaattaa atatatatta aatataaata aataaaatat
    82261 aaaaaaaata aaataaatta atattataat attataatat aaattacgag tttcggatac
    82321 cttttttata tttaaatatt ttaatataat ttatttaata ttataaccct ttttataata
    82381 aaagggtaaa aggaattata tatatcttta atattaataa tattataatt aaaaataaaa
    82441 aaagacggtt aaaaatcgaa attaatattt ttaatattat taatatatat taaaaatata
    82501 tttaaaataa gttaaaaaat taaaaataat aaattgtata aataaaaaaa ataaaatcgt
    82561 ttttaaaaat attaaatccg gcggttaaat tttattaatt tattatatta aaattcgtat
    82621 tattaaaaag gatataaatt tattcgataa taaaaataaa aatcttttaa aaaaaagata
    82681 tataaaagtg taatatatat taaatataaa aaaaatttac gtaataataa aaacgggtat
    82741 taaaacgtta aataaaaacg gggtcgataa cgttatatcg gtattaattt aatatatatt
    82801 atatatatat tcgatatata tttacgtaat acgtttataa acggtagcgt atttatcgaa
    82861 aaaactatta aagtttttaa atatattatt aatatatatt taataaataa ataaaatata
    82921 atttatttaa attcgcgaac gaaagtcgcg ttacgttatt tacacgataa aacgaaacgt
    82981 ttaaccggcg atctttttaa aaccgttaat ttaaacgcgg gaggaattaa taattaataa
    83041 ataataaata tataaataat atatattaaa taaataataa acttattcgt atcggggtgt
    83101 ttttaacgga ggtaacggcg gaattattat taataaatat accgaatata tatataatat
    83161 ataataaatt tacggtaagt tatttattaa aaataatatt atatatctcg ttattattaa
    83221 tattaattat ataattaaat atatattaaa tttaatataa atatatattt ttattaattt
    83281 aaatttatat aaatttatta acggataaaa taatattaac ggtattaaaa ggatttttat
    83341 atatattaaa tatatattat aaatatattt aatatattta acttattaat ttaatcggcg
    83401 acgttaataa taaaacttat ttttaaataa ttaaattata tttaatatat atttaattaa
    83461 aatttaaata tttacgacga atattattaa taataattta ttaaacggtt atttgaaata
    83521 taattaatac aaatttaata tatattaaat ataaaaaagg ttatatttat taaacgggat
    83581 ttaattaaag ttaaagttta aaataaaact tatatatata ttaaacgtcg attaaattaa
    83641 taaataaata tatattttat attattataa taataattaa aattacttta aacggtaata
    83701 acggcgattt aaaggttatt taatattaaa ttaatatata tttaatatat atttattatt
    83761 aacttttatt atattaaatt aaacgttaat aaaaatcgtt ataataaaaa ttatttatat
    83821 atattatttt aatatatatt taatttatat ataaacgcgt tttaatttat atataatata
    83881 taatttatat atataataat atcgaaaatt cttttataaa cggacgaacg aattatttat
    83941 attattaata tatatttata cgtatcgaag tataaattcg atttacgttt ttaataataa
    84001 tttaataaaa atttaaaata aacggcgcgt aaacgggatt ttattaaatc ttttaatatt
    84061 acgcgggtat cggccccgta ttaatccgat atatatttta tatataccgg atatacgttt
    84121 tttaactttt ttattatttt tattttttat aatatattaa taatttttat aaattatata
    84181 tacgttatat attaaatata tatataacat ttattataaa actttttact aattttaacg
    84241 tatatatata acgtaaatcg ttataatcgg ttttatcggg tatatactta atatatacgt
    84301 attattaatt tagtaggaac ttttacacct ggtcggttac cgttaagata ctaatactta
    84361 tacctagtaa actgattttt atacctagtt ggacagaacc tcggggcagc caggtctagg
    84421 gattaatacg atctaccgcc tcagtggggc tggtgtctgc cgaatcgtta cgccgggaac
    84481 cgcgggtatc gtcttagggg tagttcttgt gatactttga cggtgaaact tgccgtctga
    84541 gctaagcctc ctttggcgcc ttcgaggcct ggactttccg ccctaaattg ggccaggtgc
    84601 atggtggttg cgatatgatg tcctgttcta gcgcgtacac ttccacaaat catgggcaat
    84661 ccaaacttgg ctgttaggat cgctaataca gacgccggat cggttctaga tttcagcagt
    84721 ttgcttgttt atctccttct tgctactact gtcgggctta tctaccgatc agctttctta
    84781 ggtgtattgc ttgcttccgg gatcatacta tgcaggcacg aaggtttagc aagagctggc
    84841 agggcaagcg acggacagga catggtttac atgcctctac caaaatcaga aagggtccgc
    84901 tagttatttc aatttcagtt atagactacg ttacataaat ttgcgaccag cgttcgcccg
    84961 cctcctacgt agtggccaag gtgcgaattc ccgtggtccc cgagtgagct gattttgttc
    85021 gtccctctga agccttgaat gcaaggattc acgcggtgtc tgtacgacgt cggcttgcgt
    85081 tccctggtcc agttgttggc acaattggtt ggccaagaag gctggaccga agtgcaagtc
    85141 atacctagat aactgcacaa cttatagaag ggaatgcaac atcgtatcgt gccggcggct
    85201 acctacgtat tcagatgatc agctataact cgagcagaga gcacacctac tttcaaacta
    85261 ttccgagttg agactgcctg tagggtttag ccattcccac tagcagctgc tagctcagtg
    85321 ccctagtacc tatccctttg tggagacgaa acaagctaag tccggggcac tagcttaaat
    85381 ctctaccctg tcgacggccg tactcggccc atgccagtcc tgggaacacc aaggctcgca
    85441 aatatcagta cactcttaga aaagtggtct ctgcttgaga tataagaatg atcaccaata
    85501 gaaacggcta ttcgtccgtc acgtagcgga ggttcaccat tcaatgttgc atcaatgctc
    85561 aatctaagaa tcatggcacg tacacagttt tgaatcgcta agagatgata acgctcgttt
    85621 gggcaggctt tttcgatggt acagaccttc ataggcgtgt gccagcctaa agtagcggac
    85681 aaattttaaa taatatgcaa tcttgtcgtc gctctttggc agctttatgg aatggtctgc
    85741 tgttcattac ttagtagagc aacagaattg tatcctgtag ctgtttgatg gccaaagaaa
    85801 cgttcgcctt cgcctgttga gactctggga tcactctcgc tctcaacaga cggtacaaaa
    85861 ttaaacccag tgtcttgatc taggtcgatt acaaactcca ccaagcagcc tgaagtgtcc
    85921 gttttatcca tgcttcgttt tgatattgtg ggattcgcaa tagtaccgca ttcttgggta
    85981 aacatttagc tgagtcgccc aacaggagac gatctgggta ccataatatg aagtaatcct
    86041 ctgagccggg ctaggaaacc ttggctttct gtgcgtgtcg ttccatggcc ggcatattat
    86101 gcgatcggaa tggtgtagtg cagtgtcata gtacactaca tgagacctgc tagattagtt
    86161 cattcccttt gtttcgctta tatccatgaa tccatgagtg atccacaatt cggattcggc
    86221 ctattgaggg acctcatcgg tctttgttta ccaatactgt aggagaactg tgcccttaaa
    86281 agggttcaca tcttgtagca cacacaatcc gagttgaagt ctatgattag tctgtgcttc
    86341 ctccatgcac gtaaagtacc actggcgtga gctctttgat ccaaattccg ccgtcctacc
    86401 agcaagcgac cttgccgtag tgaaggctgt agcgcttggg aggctcgaat ggctcgattg
    86461 gggcggggag ttcagggccg gggatcttgg gattgggcca tccagagcca tcgtcccaag
    86521 gagataaggt ggtttcttgg tagcagtaga aagtggcagc ggcgagatac aggagagtga
    86581 ggatggcgag aaggcttttg aaggtgcgcg tccggctaga tttggcgtcc ggggtaagag
    86641 gtgaagggat ttcggccttg gtagacttct catcaagaaa aaagccatga ctgtttacct
    86701 cgacgagaaa gattgatttg gaatgtaatc accaactcgg ataccgaagg tcgagttgaa
    86761 gaagcatacg cggaagctgg aaatttggac aagagtgtaa aatcactccc acgcctttta
    86821 agattcgaat caacgttggc tgcggtgcga atgttgacag agaacttgac tcgaggtgta
    86881 aagcgaaggg gccaggtctg aaagcctaca tttggaacac cgggaactcc gatgggacaa
    86941 gaaaagacct cacgatgaca aaggtgcgac cctgaatctc gatgtgtgta atagcttctt
    87001 cggctacaaa acttagtgga tcggatcaat gagtacaaag acgactcaga ctacagccac
    87061 aaatacaaca tgcagtacta tacggacacg cgcttaatgc tcttgaatgt acactaactc
    87121 cttgtccagc ctacataatt ctgcacgaga tgatgcacac aaacagagtt gcatatacag
    87181 cggatgggga ccgacacatt gttgacatga atatgaagat ctacgaatat tttggcaccc
    87241 cgaaacgacc aaaattacaa aagaagactt gtctcggtcg acgcgtacgg ctcccagaat
    87301 acaaagatgc ttgcccgtac taacagggaa aacattgcaa cagacatcac gctcaatggt
    87361 tggtcaatcc atcaatgcct ttttgggagc tatgctaatg tgatacagcc gacaactatg
    87421 cacagtatgt tctttccaac tatgtgcaag gccagattgt cgggtggatg cacgaagccc
    87481 acgcgcgatg tccaaccatc aaagactcac cttggcaggt ttccatggct atcaatagca
    87541 aacatcagag caataggaga agtccatccg aaaattggtc aattggtcgt cacc
//
