# Supplementary material for: Genome sequencing and physiological characterization of three Neoarthrinium moseri strains
Source: BMC Microbiol. 2025 Aug 21;25:526. doi: 10.1186/s12866-025-04274-z (PMC12369201; doi:10.1186/s12866-025-04274-z)
Supplement: Supplementary file 16 — Supplementary Material 16. [file 12866_2025_4274_MOESM16_ESM.zip › BiGSLICE/input/Nmoseri/TUCIM5799/JAFIMR010000058.1.region001.gbk]

LOCUS       JAFIMR010000058        43153 bp    DNA     linear   PLN 06-APR-2022
DEFINITION  Neoarthrinium moseri strain TUCIM 5799
            scaffold58_Wmoseri_TUCIM_5799, whole genome shotgun sequence.
ACCESSION   JAFIMR010000058
VERSION     JAFIMR010000058.1
KEYWORDS    .
SOURCE      Neoarthrinium moseri
  ORGANISM  Neoarthrinium moseri
            Eukaryota; Fungi; Dikarya; Ascomycota; Pezizomycotina;
            Sordariomycetes; Xylariomycetidae; Xylariomycetidae incertae sedis;
            Neoarthrinium.
COMMENT     ##antiSMASH-Data-START##
            Version      :: 7.1.0
            Run date     :: 2023-12-04 11:58:05
            NOTE: This is a single region extracted from a larger record!
            Orig. start  :: 37082
            Orig. end    :: 80235
            ##antiSMASH-Data-END##
FEATURES             Location/Qualifiers
     protocluster    1..43153
                     /aStool="rule-based-clusters"
                     /category="NRPS"
                     /contig_edge="False"
                     /core_location="[20000:23153]"
                     /cutoff="0"
                     /detection_rule="cds((PP-binding or NAD_binding_4) and
                     (AMP-binding or A-OX))"
                     /neighbourhood="20000"
                     /product="NRPS-like"
                     /protocluster_number="1"
                     /tool="antismash"
     proto_core      20001..23153
                     /aStool="rule-based-clusters"
                     /tool="antismash"
                     /cutoff="0"
                     /detection_rule="cds((PP-binding or NAD_binding_4) and
                     (AMP-binding or A-OX))"
                     /neighbourhood="20000"
                     /product="NRPS-like"
                     /protocluster_number="1"
     cand_cluster    1..43153
                     /SMILES="NC([*])C(=O)O"
                     /candidate_cluster_number="1"
                     /contig_edge="False"
                     /detection_rules="cds((PP-binding or NAD_binding_4) and
                     (AMP-binding or A-OX))"
                     /kind="single"
                     /product="NRPS-like"
                     /protoclusters="1"
                     /tool="antismash"
     region          1..43153
                     /candidate_cluster_numbers="1"
                     /contig_edge="False"
                     /product="NRPS-like"
                     /region_number="1"
                     /rules="cds((PP-binding or NAD_binding_4) and (AMP-binding
                     or A-OX))"
                     /tool="antismash"
     gene            4263..6029
                     /locus_tag="JX265_012778"
     mRNA            join(4263..4304,4398..5006,5241..6029)
                     /locus_tag="JX265_012778"
                     /product="hypothetical protein"
     CDS             join(4263..4304,4398..5006,5241..6029)
                     /codon_start=1
                     /gene_functions="biosynthetic-additional
                     (rule-based-clusters) p450"
                     /gene_functions="biosynthetic-additional (smcogs)
                     SMCOG1034:cytochrome P450 (Score: 184.1; E-value: 7.8e-56)"
                     /gene_kind="biosynthetic-additional"
                     /locus_tag="JX265_012778"
                     /product="hypothetical protein"
                     /protein_id="KAI1853022.1"
                     /sec_met_domain="p450 (E-value: 9.5e-40, bitscore: 128.7,
                     seeds: 50, tool: rule-based-clusters)"
                     /transl_table=1
                     /translation="MRGFFWLCAAVPVLFLVNAFYNVHLHPLRHVPGPFWAKASGIPSW
                     YYTVTGKRHIWLWQLFQIYGKRIRVAPNLVLFCDPEAHADIYGMKSNVRRSPFYVALTK
                     DIREQTTLTTIDPTEHAKRRKMLNTAFTDISVHTAAAFMSQHIDRWHQIMLDEHDNTTE
                     WSASMDLSKNIDHLVFDIMGDLSFGRSFNTKELGDNPLKEVPYNTINYLKFFYPNERRQ
                     DMFYFLCQARGSSEGHAAYTEDELRAEALLLIIAGSDTTTASLASIFWYLVRAPRSYQK
                     LVNELQRTFRTAEDATYGPKLTFCTYLRACIDEGMRLVPPGPCEPPREILAGGLKIMNN
                     HYPKGTIVGTAPWCDSRNEEVYGDPGIFRPERWIVDEAAGVTKEMVADIRTNFHPFLTG
                     PGSCAGKNIAMAEIMLVVAKTLLIFDIRKAPGSTLGEGSPELGWGERDKKQFQVVDAYV
                     SVKQGPEVQYRKRASPKAESG"
     PFAM_domain     4488..4940
                     /aSDomain="p450"
                     /aSTool="clusterhmmer"
                     /database="35.0"
                     /db_xref="PF00067.25"
                     /db_xref="GO:0004497"
                     /db_xref="GO:0005506"
                     /db_xref="GO:0016705"
                     /db_xref="GO:0020037"
                     /description="Cytochrome P450"
                     /detection="hmmscan"
                     /domain_id="clusterhmmer_JX265_012778_0001"
                     /evalue="5.20E-07"
                     /gene_ontologies="GO:0004497: monooxygenase activity"
                     /gene_ontologies="GO:0005506: iron ion binding"
                     /gene_ontologies="GO:0016705: oxidoreductase activity,
                     acting on paired donors, with incorporation or reduction of
                     molecular oxygen"
                     /gene_ontologies="GO:0020037: heme binding"
                     /label="JX265_012778"
                     /locus_tag="JX265_012778"
                     /protein_end="195"
                     /protein_start="44"
                     /score="28.9"
                     /tool="antismash"
                     /translation="WYYTVTGKRHIWLWQLFQIYGKRIRVAPNLVLFCDPEAHADIYGM
                     KSNVRRSPFYVALTKDIREQTTLTTIDPTEHAKRRKMLNTAFTDISVHTAAAFMSQHID
                     RWHQIMLDEHDNTTEWSASMDLSKNIDHLVFDIMGDLSFGRSFNTKE"
     PFAM_domain     5241..5885
                     /aSDomain="p450"
                     /aSTool="clusterhmmer"
                     /database="35.0"
                     /db_xref="PF00067.25"
                     /db_xref="GO:0004497"
                     /db_xref="GO:0005506"
                     /db_xref="GO:0016705"
                     /db_xref="GO:0020037"
                     /description="Cytochrome P450"
                     /detection="hmmscan"
                     /domain_id="clusterhmmer_JX265_012778_0002"
                     /evalue="2.80E-37"
                     /gene_ontologies="GO:0004497: monooxygenase activity"
                     /gene_ontologies="GO:0005506: iron ion binding"
                     /gene_ontologies="GO:0016705: oxidoreductase activity,
                     acting on paired donors, with incorporation or reduction of
                     molecular oxygen"
                     /gene_ontologies="GO:0020037: heme binding"
                     /label="JX265_012778"
                     /locus_tag="JX265_012778"
                     /protein_end="432"
                     /protein_start="217"
                     /score="128.7"
                     /tool="antismash"
                     /translation="NERRQDMFYFLCQARGSSEGHAAYTEDELRAEALLLIIAGSDTTT
                     ASLASIFWYLVRAPRSYQKLVNELQRTFRTAEDATYGPKLTFCTYLRACIDEGMRLVPP
                     GPCEPPREILAGGLKIMNNHYPKGTIVGTAPWCDSRNEEVYGDPGIFRPERWIVDEAAG
                     VTKEMVADIRTNFHPFLTGPGSCAGKNIAMAEIMLVVAKTLLIFDIRKAPGS"
     gene            8672..9787
                     /locus_tag="JX265_012779"
     mRNA            8672..9787
                     /locus_tag="JX265_012779"
                     /product="hypothetical protein"
     CDS             8672..9787
                     /codon_start=1
                     /gene_functions="biosynthetic-additional (smcogs)
                     SMCOG1083:oxidoreductase (Score: 108; E-value: 9.7e-33)"
                     /gene_kind="biosynthetic-additional"
                     /locus_tag="JX265_012779"
                     /product="hypothetical protein"
                     /protein_id="KAI1853023.1"
                     /transl_table=1
                     /translation="MAENSMFTEGQFLLGTFASNCSSGMSVTKIEERWVNSWENNVKLA
                     KLLDEAGIEFMLPIARWIGYGGETNFHCDVLETMTWATGLLALTKNINVISTVHTAANL
                     PPVVAKQIATIDRISNGRVGLNIVAGWNKPEYEALGLQLPATHEERYEYAQDWFDAIKE
                     LWTKTESFDYDGKFFKMKNILGLPQPSRKVPILNAAGSGQGRTFAVNSADFLFTPAIDL
                     ERSKGEVAALKEQAKEAGKKVGVLTLSHVVCRPTEQEAKDFYDYFCTKNTDEGAVDNLV
                     ALQFAHAQSFPHDLLALIRNRMAAGHGGYPLVGTPQQVADGIISLHAAGFNGTTLSFVD
                     YVKEFPYFRDNVLPILEKAGIRKPWNPAAEQ"
     PFAM_domain     8711..9667
                     /aSDomain="Bac_luciferase"
                     /aSTool="clusterhmmer"
                     /database="35.0"
                     /db_xref="PF00296.23"
                     /db_xref="GO:0016705"
                     /description="Luciferase-like monooxygenase"
                     /detection="hmmscan"
                     /domain_id="clusterhmmer_JX265_012779_0003"
                     /evalue="3.90E-58"
                     /gene_ontologies="GO:0016705: oxidoreductase activity,
                     acting on paired donors, with incorporation or reduction of
                     molecular oxygen"
                     /label="JX265_012779"
                     /locus_tag="JX265_012779"
                     /protein_end="332"
                     /protein_start="13"
                     /score="197.4"
                     /tool="antismash"
                     /translation="LGTFASNCSSGMSVTKIEERWVNSWENNVKLAKLLDEAGIEFMLP
                     IARWIGYGGETNFHCDVLETMTWATGLLALTKNINVISTVHTAANLPPVVAKQIATIDR
                     ISNGRVGLNIVAGWNKPEYEALGLQLPATHEERYEYAQDWFDAIKELWTKTESFDYDGK
                     FFKMKNILGLPQPSRKVPILNAAGSGQGRTFAVNSADFLFTPAIDLERSKGEVAALKEQ
                     AKEAGKKVGVLTLSHVVCRPTEQEAKDFYDYFCTKNTDEGAVDNLVALQFAHAQSFPHD
                     LLALIRNRMAAGHGGYPLVGTPQQVADGIISLHAAGFN"
     gene            10536..11885
                     /locus_tag="JX265_012780"
     mRNA            10536..11885
                     /locus_tag="JX265_012780"
                     /product="hypothetical protein"
     CDS             10536..11885
                     /codon_start=1
                     /locus_tag="JX265_012780"
                     /product="hypothetical protein"
                     /protein_id="KAI1853024.1"
                     /transl_table=1
                     /translation="MKSTVALSLLSGALALPAANPAPQTVSFGKRNMLTRPNGEANVAG
                     ILASLNHTLHKYNLKPLPYYAPVAVLQAELFSVDVEKRQANLPLIDQTQLGTEDVAYYG
                     SITIGGGDGKAQKFNVIFDTGSADAWVPGPSCTKARGCTHTTKYDQGGRDLGTKTSIQY
                     GSGSTEGENYVDDLTIAGLTSKSQTLISVTTAAGFTQVDADGLVGMGFSSIAQDNGTTV
                     FENLIAQGTVQADEFSFYLGRVSEKTGRNSQLTLGGRDSTKYKGNFVTVPVSSQTYWQV
                     ALDGVKVGGKKVAGTAGQAAIDTGTTILLAPTAVAKAVFDAIPGSIGLNLAGEHIYLYP
                     CNTAVTNIPKITFAGQDLAINPLDFKLGSLSAADVDNLALGDRALAAQIREQMARAGLC
                     IAGFAGGDLTGIDDLYIVGDTFIKNWYSVFSYSAANGKPAVLFAPNIGQS"
     PFAM_domain     10839..11834
                     /aSDomain="Asp"
                     /aSTool="clusterhmmer"
                     /database="35.0"
                     /db_xref="PF00026.26"
                     /description="Eukaryotic aspartyl protease"
                     /detection="hmmscan"
                     /domain_id="clusterhmmer_JX265_012780_0004"
                     /evalue="3.90E-62"
                     /label="JX265_012780"
                     /locus_tag="JX265_012780"
                     /protein_end="433"
                     /protein_start="101"
                     /score="210.6"
                     /tool="antismash"
                     /translation="YYGSITIGGGDGKAQKFNVIFDTGSADAWVPGPSCTKARGCTHTT
                     KYDQGGRDLGTKTSIQYGSGSTEGENYVDDLTIAGLTSKSQTLISVTTAAGFTQVDADG
                     LVGMGFSSIAQDNGTTVFENLIAQGTVQADEFSFYLGRVSEKTGRNSQLTLGGRDSTKY
                     KGNFVTVPVSSQTYWQVALDGVKVGGKKVAGTAGQAAIDTGTTILLAPTAVAKAVFDAI
                     PGSIGLNLAGEHIYLYPCNTAVTNIPKITFAGQDLAINPLDFKLGSLSAADVDNLALGD
                     RALAAQIREQMARAGLCIAGFAGGDLTGIDDLYIVGDTFIKNWYSVFSYSA"
     gene            12940..13846
                     /locus_tag="JX265_012781"
     mRNA            join(12940..13129,13253..13510,13560..13846)
                     /locus_tag="JX265_012781"
                     /product="hypothetical protein"
     CDS             join(12940..13129,13253..13510,13560..13846)
                     /codon_start=1
                     /gene_functions="biosynthetic-additional
                     (rule-based-clusters) GST_C"
                     /gene_functions="biosynthetic-additional (smcogs)
                     SMCOG1193:glutathione S-transferase (Score: 151.2; E-value:
                     4.6e-46)"
                     /gene_kind="biosynthetic-additional"
                     /locus_tag="JX265_012781"
                     /product="hypothetical protein"
                     /protein_id="KAI1853025.1"
                     /sec_met_domain="GST_C (E-value: 1.2e-09, bitscore: 30.5,
                     seeds: 35, tool: rule-based-clusters)"
                     /transl_table=1
                     /translation="MADKLFIAETPAEVKDAKGLHLITQSTPNGQAVQIYLEELAEAYG
                     LKFTTTLINISTNEQKKEWFLRLNPNGRIPVLVDNSQNPPFPVHETSAELLYLLKEADK
                     EDKFGFKDDFERSEALQWLFFWHGSGAPYQGQTNHFKKAAPEKIDYAINRFHNETLRVY
                     GVLEIRLSGKYTGEPREYLAGKGKGKYSVADIKTWPWVKGWERTGFSKQEMEAFPHLLK
                     WIDRIAQRPAVQKGIGEKYSQS"
     PFAM_domain     join(13057..13129,13253..13359)
                     /aSDomain="GST_N"
                     /aSTool="clusterhmmer"
                     /database="35.0"
                     /db_xref="PF02798.23"
                     /description="Glutathione S-transferase, N-terminal domain"
                     /detection="hmmscan"
                     /domain_id="clusterhmmer_JX265_012781_0005"
                     /evalue="1.30E-07"
                     /label="JX265_012781"
                     /locus_tag="JX265_012781"
                     /protein_end="99"
                     /protein_start="39"
                     /score="31.9"
                     /tool="antismash"
                     /translation="LAEAYGLKFTTTLINISTNEQKKEWFLRLNPNGRIPVLVDNSQNP
                     PFPVHETSAELLYLL"
     PFAM_domain     13583..13804
                     /aSDomain="GST_C"
                     /aSTool="clusterhmmer"
                     /database="35.0"
                     /db_xref="PF00043.28"
                     /description="Glutathione S-transferase, C-terminal domain"
                     /detection="hmmscan"
                     /domain_id="clusterhmmer_JX265_012781_0006"
                     /evalue="4.60E-07"
                     /label="JX265_012781"
                     /locus_tag="JX265_012781"
                     /protein_end="231"
                     /protein_start="157"
                     /score="30.1"
                     /tool="antismash"
                     /translation="ETLRVYGVLEIRLSGKYTGEPREYLAGKGKGKYSVADIKTWPWVK
                     GWERTGFSKQEMEAFPHLLKWIDRIAQRP"
     gene            complement(14377..16006)
                     /locus_tag="JX265_012782"
     mRNA            complement(join(14377..14563,14613..14921,14978..15084,
                     15167..15296,15349..15458,15517..15675,15725..16006))
                     /locus_tag="JX265_012782"
                     /product="hypothetical protein"
     CDS             complement(join(14377..14563,14613..14921,14978..15084,
                     15167..15296,15349..15458,15517..15675,15725..16006))
                     /codon_start=1
                     /gene_functions="biosynthetic-additional
                     (rule-based-clusters) DAO"
                     /gene_functions="biosynthetic-additional (smcogs)
                     SMCOG1103:FAD dependent oxidoreductase (Score: 88.7;
                     E-value: 7.4e-27)"
                     /gene_kind="biosynthetic-additional"
                     /locus_tag="JX265_012782"
                     /product="hypothetical protein"
                     /protein_id="KAI1853026.1"
                     /sec_met_domain="DAO (E-value: 4.3e-40, bitscore: 130.4,
                     seeds: 521, tool: rule-based-clusters)"
                     /transl_table=1
                     /translation="MAASRATTKVIVVGGGGTIGSSTALHLIRFGYAPANITVLDTFQI
                     PSAQSAGNDLNKIMGVRLRSKVDTQISLEARQMWREDELFKPFFHNVGRIDCESSEQGV
                     AALRQEYQAMLDAGAGLETTHEWLDSEDEILKKMPLLQRDQIEGWKAIWSQDGGWLAAA
                     KAINAIGEFLREQGVNFGFGSAGSFKQPLLDVDGSTCVGVETVDGTKYYADKVVLAAGA
                     WSPALAWVYAHIQLSPEEAAEYKGVPVVYNGDIGFFFEPNEHGVIKVCDEFPGFSRFKQ
                     HQPFGSSAPKPVSIPRSHAKHPTDTYPDASEVTIRQAISTYLPRFEKKELFNRAMCWCT
                     DTADSQLLICEHPKWKNFILATGDSGHSFKILPIIGKHVVELIEGSLSDDLTHAWRWRP
                     GGDAQKSTRAAPPKDLADMPGWRHDAKL"
     PFAM_domain     complement(join(14515..14563,14613..14921,14978..15084,
                     15167..15296,15349..15458,15517..15675,15725..15979))
                     /aSDomain="DAO"
                     /aSTool="clusterhmmer"
                     /database="35.0"
                     /db_xref="PF01266.27"
                     /db_xref="GO:0016491"
                     /description="FAD dependent oxidoreductase"
                     /detection="hmmscan"
                     /domain_id="clusterhmmer_JX265_012782_0007"
                     /evalue="1.20E-37"
                     /gene_ontologies="GO:0016491: oxidoreductase activity"
                     /label="JX265_012782"
                     /locus_tag="JX265_012782"
                     /protein_end="382"
                     /protein_start="9"
                     /score="130.4"
                     /tool="antismash"
                     /translation="VIVVGGGGTIGSSTALHLIRFGYAPANITVLDTFQIPSAQSAGND
                     LNKIMGVRLRSKVDTQISLEARQMWREDELFKPFFHNVGRIDCESSEQGVAALRQEYQA
                     MLDAGAGLETTHEWLDSEDEILKKMPLLQRDQIEGWKAIWSQDGGWLAAAKAINAIGEF
                     LREQGVNFGFGSAGSFKQPLLDVDGSTCVGVETVDGTKYYADKVVLAAGAWSPALAWVY
                     AHIQLSPEEAAEYKGVPVVYNGDIGFFFEPNEHGVIKVCDEFPGFSRFKQHQPFGSSAP
                     KPVSIPRSHAKHPTDTYPDASEVTIRQAISTYLPRFEKKELFNRAMCWCTDTADSQLLI
                     CEHPKWKNFILATGDSGHSFKILPIIGKHVVEL"
     gene            16768..18839
                     /locus_tag="JX265_012783"
     mRNA            join(16768..17005,17066..17111,17168..17199,17254..17378,
                     17437..17600,17664..17747,17807..17983,18035..18118,
                     18175..18458,18511..18613,18674..18839)
                     /locus_tag="JX265_012783"
                     /product="hypothetical protein"
     CDS             join(16768..17005,17066..17111,17168..17199,17254..17378,
                     17437..17600,17664..17747,17807..17983,18035..18118,
                     18175..18458,18511..18613,18674..18839)
                     /codon_start=1
                     /locus_tag="JX265_012783"
                     /product="hypothetical protein"
                     /protein_id="KAI1853027.1"
                     /transl_table=1
                     /translation="MSQFDTAPPNTHAGGDDDALRARGNLPMNATNSADDRVDMEAYRQ
                     NVPLWRRFWQHSLTQMMLISIQAFCGPAMADAIAGLGGGGLATPQTSNIATAILYSMLA
                     TVCFLGGPIVNKLGVKWALVLGAMSFPIEGSSYYCNSKFGNQWYLILGGAISGIGTGCW
                     YVAEAGAIMSLAPSGARGKYLALWIVSRNLGQLVGGAINLSKNFEKGVEGGVTPDTYVA
                     FLIIECLALPFAFMISPLEKVVRSDGTRILVSETLSTKEELKRISRTMTSKLILLSAFW
                     ALWSFFYSGTWSTYLATYFSVRSRALSSLVSPFFCIVGCFGLGFILDLKCLSQRRRAQL
                     GLFTVVILNLGVYIWSIVMQVRFNASDPGAIDWDDSLYASSFLPYFFVQTTGPLSQSYM
                     YWLLSSFATDAQANVRNGAAFRCLEAVGQAIAYGMNTKTSTSPLIGMCVSFALMAVAVG
                     PMNFLVNSTPDRIPADVIAEEIHGVEVEKKSNPPVIVSDAKV"
     PFAM_domain     join(17110..17111,17168..17199,17254..17378,17437..17600,
                     17664..17747,17807..17983,18035..18065)
                     /aSDomain="UNC-93"
                     /aSTool="clusterhmmer"
                     /database="35.0"
                     /db_xref="PF05978.19"
                     /description="Ion channel regulatory protein UNC-93"
                     /detection="hmmscan"
                     /domain_id="clusterhmmer_JX265_012783_0008"
                     /evalue="1.10E-08"
                     /label="JX265_012783"
                     /locus_tag="JX265_012783"
                     /protein_end="299"
                     /protein_start="94"
                     /score="34.8"
                     /tool="antismash"
                     /translation="ATAILYSMLATVCFLGGPIVNKLGVKWALVLGAMSFPIEGSSYYC
                     NSKFGNQWYLILGGAISGIGTGCWYVAEAGAIMSLAPSGARGKYLALWIVSRNLGQLVG
                     GAINLSKNFEKGVEGGVTPDTYVAFLIIECLALPFAFMISPLEKVVRSDGTRILVSETL
                     STKEELKRISRTMTSKLILLSAFWALWSFFYSGTWSTYLATY"
     gene            complement(20001..23153)
                     /locus_tag="JX265_012784"
     mRNA            complement(join(20001..20381,20444..20711,20770..22273,
                     22432..22939,23031..23153))
                     /locus_tag="JX265_012784"
                     /product="hypothetical protein"
     CDS             complement(join(20001..20381,20444..20711,20770..22273,
                     22432..22939,23031..23153))
                     /NRPS_PKS="Domain: AMP-binding (8-433). E-value: 3.4e-60.
                     Score: 195.6. Matches aSDomain:
                     nrpspksdomains_JX265_012784_AMP-binding.1"
                     /NRPS_PKS="Domain: PP-binding (572-638). E-value: 8.8e-13.
                     Score: 40.5. Matches aSDomain:
                     nrpspksdomains_JX265_012784_PP-binding.1"
                     /NRPS_PKS="Domain: Thioesterase (662-792). E-value:
                     2.5e-28. Score: 91.9. Matches aSDomain:
                     nrpspksdomains_JX265_012784_Thioesterase.1"
                     /codon_start=1
                     /gene_functions="biosynthetic (rule-based-clusters)
                     NRPS-like: PP-binding"
                     /gene_functions="biosynthetic (rule-based-clusters)
                     NRPS-like: AMP-binding"
                     /gene_functions="biosynthetic-additional
                     (rule-based-clusters) Abhydrolase_6"
                     /gene_functions="biosynthetic-additional (smcogs)
                     SMCOG1002:AMP-dependent synthetase and ligase (Score:
                     209.2; E-value: 1.4e-63)"
                     /gene_kind="biosynthetic"
                     /locus_tag="JX265_012784"
                     /product="hypothetical protein"
                     /protein_id="KAI1853028.1"
                     /sec_met_domain="AMP-binding (E-value: 7.9e-64, bitscore:
                     207.8, seeds: 400, tool: rule-based-clusters)"
                     /sec_met_domain="PP-binding (E-value: 1.1e-12, bitscore:
                     40.5, seeds: 164, tool: rule-based-clusters)"
                     /sec_met_domain="Abhydrolase_6 (E-value: 8.7e-10, bitscore:
                     31.7, seeds: 455, tool: rule-based-clusters)"
                     /transl_table=1
                     /translation="MASLLGLLDRAAAASPSAHVFFHGEDGHIAMTYVELHRQATENAL
                     IIRHKLGVSPGQVVLLHLDSQANYMTWFWSVLAANAIPVMSTPLPADEVASGRHLKHLN
                     ALLGNPTVLTVRSLRAELVSISDTQIRLLDELATAVGKGTQPPPVGNVHSETAARCGNN
                     TAFMMLTSGSTGGAKAVDITHSQVLASLQAKSQMTGTSERDTFLNWIGFDHVACVTEIH
                     LHALAACATQVHIEPKMVIRDPLLWLDKLASHKVSYTFAPNFFLAAVLKAVRGKASDDT
                     FNLSELRLVVSGGEANAVATGIAFNEMTKSFGAPRDVLCPAFGMTETCAGSIYNFQFPA
                     LEREAKLEFASVGQSTSALSIRIVDTEGTILSSTETGQLELSGLAVAQAYYNNPRNATQ
                     LFTHDGWFKTGDTGYLDSQGNLVLSGRTKDSIIINGVKYFSHELEAAVDAAVGEEDIVP
                     SFTSAFATWPKGGNSEEVIITILTVQANPEDTALAAIIDKIAKATFLYCSKKPSAVIPL
                     PSKLLGKSSLGKLSRTALKQAYEHGKFDGYINDTATCLRRYRKKTRKSPETDMESELAR
                     IFATEFELDPQEVGVDDSLVNFGVDSIRLLRFKGVLQDQLGISDIPIGVLLTNPSISSM
                     AKALSSSGEVGVYDPVVVLQSAPSRRTPIWFIHPGLGEVLVFLNISRFFSDRQVYALRA
                     PGFNPGEKMFTSIDEMTDVYMHAIKQRQPHGPYVLVGYSFGSMIAFETTKKLEAAGNVV
                     FMGSLNGPPHIKWRMVQIDWCELFLNLSYFLGFITEEEAVQKGVDFHKAGYTRDEILDR
                     ILALAPPEKMRELDLTREKIARWADISSQLQGLAHRYDPCGTVDHIDVFFANPLLAVGK
                     DKQQWLRQHLHPWKDFAKEPARFHDSPGAHYTMLSPEHVFQMQKVLRTAFAARGAL"
     aSDomain        complement(join(20471..20711,20770..20918))
                     /aSDomain="Thioesterase"
                     /aSTool="nrps_pks_domains"
                     /database="nrpspksdomains.hmm"
                     /detection="hmmscan"
                     /domain_id="nrpspksdomains_JX265_012784_Thioesterase.1"
                     /evalue="2.50E-28"
                     /label="JX265_012784_Thioesterase.1"
                     /locus_tag="JX265_012784"
                     /protein_end="792"
                     /protein_start="662"
                     /score="91.9"
                     /tool="antismash"
                     /translation="PIWFIHPGLGEVLVFLNISRFFSDRQVYALRAPGFNPGEKMFTSI
                     DEMTDVYMHAIKQRQPHGPYVLVGYSFGSMIAFETTKKLEAAGNVVFMGSLNGPPHIKW
                     RMVQIDWCELFLNLSYFLGFITEEEA"
     aSModule        complement(20471..23129)
                     /complete
                     /domains="nrpspksdomains_JX265_012784_AMP-binding.1"
                     /domains="nrpspksdomains_JX265_012784_PP-binding.1"
                     /domains="nrpspksdomains_JX265_012784_Thioesterase.1"
                     /final_module
                     /locus_tags="JX265_012784"
                     /monomer_pairings="X -> X"
                     /starter_module
                     /tool="antismash"
                     /type="nrps"
     PFAM_domain     complement(join(20591..20711,20770..20918))
                     /aSDomain="Thioesterase"
                     /aSTool="clusterhmmer"
                     /database="35.0"
                     /db_xref="PF00975.23"
                     /db_xref="GO:0009058"
                     /description="Thioesterase domain"
                     /detection="hmmscan"
                     /domain_id="clusterhmmer_JX265_012784_0011"
                     /evalue="4.40E-24"
                     /gene_ontologies="GO:0009058: biosynthetic process"
                     /label="JX265_012784"
                     /locus_tag="JX265_012784"
                     /protein_end="752"
                     /protein_start="662"
                     /score="86.0"
                     /tool="antismash"
                     /translation="PIWFIHPGLGEVLVFLNISRFFSDRQVYALRAPGFNPGEKMFTSI
                     DEMTDVYMHAIKQRQPHGPYVLVGYSFGSMIAFETTKKLEAAGNV"
     CDS_motif       complement(20609..20683)
                     /aSTool="nrps_pks_domains"
                     /database="abmotifs"
                     /detection="hmmscan"
                     /domain_id="nrpspksmotif_JX265_012784_0002"
                     /evalue="2.50E-11"
                     /label="NRPS-te1"
                     /locus_tag="JX265_012784"
                     /protein_end="746"
                     /protein_start="721"
                     /score="35.9"
                     /tool="antismash"
                     /translation="QPHGPYVLVGYSFGSMIAFETTKKL"
     aSDomain        complement(20991..21188)
                     /aSDomain="PP-binding"
                     /aSTool="nrps_pks_domains"
                     /database="nrpspksdomains.hmm"
                     /detection="hmmscan"
                     /domain_id="nrpspksdomains_JX265_012784_PP-binding.1"
                     /evalue="8.80E-13"
                     /label="JX265_012784_PP-binding.1"
                     /locus_tag="JX265_012784"
                     /protein_end="638"
                     /protein_start="572"
                     /score="40.5"
                     /tool="antismash"
                     /translation="ELARIFATEFELDPQEVGVDDSLVNFGVDSIRLLRFKGVLQDQLG
                     ISDIPIGVLLTNPSISSMAKA"
     PFAM_domain     complement(20991..21188)
                     /aSDomain="PP-binding"
                     /aSTool="clusterhmmer"
                     /database="35.0"
                     /db_xref="PF00550.28"
                     /description="Phosphopantetheine attachment site"
                     /detection="hmmscan"
                     /domain_id="clusterhmmer_JX265_012784_0010"
                     /evalue="8.10E-11"
                     /label="JX265_012784"
                     /locus_tag="JX265_012784"
                     /protein_end="638"
                     /protein_start="572"
                     /score="42.2"
                     /tool="antismash"
                     /translation="ELARIFATEFELDPQEVGVDDSLVNFGVDSIRLLRFKGVLQDQLG
                     ISDIPIGVLLTNPSISSMAKA"
     aSDomain        complement(join(21606..22273,22432..22939,23031..23129))
                     /aSDomain="AMP-binding"
                     /aSTool="nrps_pks_domains"
                     /database="nrpspksdomains.hmm"
                     /detection="hmmscan"
                     /domain_id="nrpspksdomains_JX265_012784_AMP-binding.1"
                     /evalue="3.40E-60"
                     /label="JX265_012784_AMP-binding.1"
                     /locus_tag="JX265_012784"
                     /protein_end="433"
                     /protein_start="8"
                     /score="195.6"
                     /specificity="substrate consensus: X"
                     /tool="antismash"
                     /translation="DRAAAASPSAHVFFHGEDGHIAMTYVELHRQATENALIIRHKLGV
                     SPGQVVLLHLDSQANYMTWFWSVLAANAIPVMSTPLPADEVASGRHLKHLNALLGNPTV
                     LTVRSLRAELVSISDTQIRLLDELATAVGKGTQPPPVGNVHSETAARCGNNTAFMMLTS
                     GSTGGAKAVDITHSQVLASLQAKSQMTGTSERDTFLNWIGFDHVACVTEIHLHALAACA
                     TQVHIEPKMVIRDPLLWLDKLASHKVSYTFAPNFFLAAVLKAVRGKASDDTFNLSELRL
                     VVSGGEANAVATGIAFNEMTKSFGAPRDVLCPAFGMTETCAGSIYNFQFPALEREAKLE
                     FASVGQSTSALSIRIVDTEGTILSSTETGQLELSGLAVAQAYYNNPRNATQLFTHDGWF
                     KTGDTGYLDSQGNLVLSGRTKDSIII"
     PFAM_domain     complement(join(21606..22273,22432..22939,23031..23129))
                     /aSDomain="AMP-binding"
                     /aSTool="clusterhmmer"
                     /database="35.0"
                     /db_xref="PF00501.31"
                     /description="AMP-binding enzyme"
                     /detection="hmmscan"
                     /domain_id="clusterhmmer_JX265_012784_0009"
                     /evalue="2.00E-55"
                     /label="JX265_012784"
                     /locus_tag="JX265_012784"
                     /protein_end="433"
                     /protein_start="8"
                     /score="188.3"
                     /tool="antismash"
                     /translation="DRAAAASPSAHVFFHGEDGHIAMTYVELHRQATENALIIRHKLGV
                     SPGQVVLLHLDSQANYMTWFWSVLAANAIPVMSTPLPADEVASGRHLKHLNALLGNPTV
                     LTVRSLRAELVSISDTQIRLLDELATAVGKGTQPPPVGNVHSETAARCGNNTAFMMLTS
                     GSTGGAKAVDITHSQVLASLQAKSQMTGTSERDTFLNWIGFDHVACVTEIHLHALAACA
                     TQVHIEPKMVIRDPLLWLDKLASHKVSYTFAPNFFLAAVLKAVRGKASDDTFNLSELRL
                     VVSGGEANAVATGIAFNEMTKSFGAPRDVLCPAFGMTETCAGSIYNFQFPALEREAKLE
                     FASVGQSTSALSIRIVDTEGTILSSTETGQLELSGLAVAQAYYNNPRNATQLFTHDGWF
                     KTGDTGYLDSQGNLVLSGRTKDSIII"
     CDS_motif       complement(22511..22570)
                     /aSTool="nrps_pks_domains"
                     /database="abmotifs"
                     /detection="hmmscan"
                     /domain_id="nrpspksmotif_JX265_012784_0001"
                     /evalue="1.70E-04"
                     /label="NRPS-A_a3"
                     /locus_tag="JX265_012784"
                     /protein_end="184"
                     /protein_start="164"
                     /score="14.5"
                     /tool="antismash"
                     /translation="AFMMLTSGSTGGAKAVDITH"
     gene            24743..26096
                     /locus_tag="JX265_012785"
     mRNA            join(24743..24767,24821..25015,25250..25363,25420..26096)
                     /locus_tag="JX265_012785"
                     /product="hypothetical protein"
     CDS             join(24743..24767,24821..25015,25250..25363,25420..26096)
                     /NRPS_PKS="Domain: PKS_ER (16-168). E-value: 1.8e-21.
                     Score: 68.4. Matches aSDomain:
                     nrpspksdomains_JX265_012785_PKS_ER.1"
                     /codon_start=1
                     /gene_functions="biosynthetic-additional
                     (rule-based-clusters) ADH_N"
                     /gene_functions="biosynthetic-additional (smcogs)
                     SMCOG1028:crotonyl-CoA reductase / alcohol dehydrogenase
                     (Score: 132.5; E-value: 3.2e-40)"
                     /gene_kind="biosynthetic-additional"
                     /locus_tag="JX265_012785"
                     /product="hypothetical protein"
                     /protein_id="KAI1853029.1"
                     /sec_met_domain="ADH_N (E-value: 2.8e-08, bitscore: 25.8,
                     seeds: 66, tool: rule-based-clusters)"
                     /transl_table=1
                     /translation="MKEAIVSKGPTVQIVDSPIPKPGPDDVVIKVVYAGSNPKDWKLPD
                     WVGTTANQGDDVAGTIHEVGSHVTEFKPGDRVMAFHVMQAPHGAWAEYSLAPAHTTAHL
                     PAETSFEQGAAVPLAALTAAVGLYLRLGLPEPWRPAKEPTPLVVYGAASAVGAYVVQLA
                     KKSNIHPLICVAGNSQDYVKSFLDPSKGDTVVDYRAGDEAVVEGIRKALGGLKLFHAYD
                     AVSEKGSYQNISKVLERGSKITLVLPFKSYDEIPDYVEQAVTSVGCVHDDDKDFGFVYF
                     RYIARGLKEGWFRAQPTEVVPGGLGGVQYALEQLKEGKVNAKKLVFEVKATEGVN"
     aSDomain        join(24844..25015,25250..25363,25420..25589)
                     /aSDomain="PKS_ER"
                     /aSTool="nrps_pks_domains"
                     /database="nrpspksdomains.hmm"
                     /detection="hmmscan"
                     /domain_id="nrpspksdomains_JX265_012785_PKS_ER.1"
                     /evalue="1.80E-21"
                     /label="JX265_012785_PKS_ER.1"
                     /locus_tag="JX265_012785"
                     /protein_end="168"
                     /protein_start="16"
                     /score="68.4"
                     /tool="antismash"
                     /translation="SPIPKPGPDDVVIKVVYAGSNPKDWKLPDWVGTTANQGDDVAGTI
                     HEVGSHVTEFKPGDRVMAFHVMQAPHGAWAEYSLAPAHTTAHLPAETSFEQGAAVPLAA
                     LTAAVGLYLRLGLPEPWRPAKEPTPLVVYGAASAVGAYVVQLAKKSNI"
     gene            complement(26403..28291)
                     /locus_tag="JX265_012786"
     mRNA            complement(join(26403..28157,28229..28291))
                     /locus_tag="JX265_012786"
                     /product="hypothetical protein"
     CDS             complement(join(26403..28157,28229..28291))
                     /codon_start=1
                     /locus_tag="JX265_012786"
                     /product="hypothetical protein"
                     /protein_id="KAI1853030.1"
                     /transl_table=1
                     /translation="MGQSHPGGVEHRSREEIAAELAEKFARKCFEPLELYSFKDNFKSL
                     ADHEQDVRYLKEDTIARFLELPDILGVSPVIFQMVSYIGAFPFLADAPAVLGFEQMINV
                     VAIMTERYTKILAKGDATRRKLLFKSLAVYDRKVSEIERRQRAESAGEAASHAQGFAVD
                     EAGDELEEDAADDDELVLAALDSLDLVDAFKTGDMHAATTHGAMIPADNFRRLLMLLIL
                     IAPMEVKQNLSTYAPRVAGEELESLRATAENILSAFLNVEKSPGITFAQFNAVIPLNFP
                     YLFNGFNALFEHFLFSKNLDLSKRKNSAPRIDEHVIPPPPLLHDKGRILNLNVLSQLSF
                     FIPGNELFRRLRLLYSGADAGFSMGSFETKVFNWRAPTILLVSGTRLGDPSESSGSESN
                     FLESIPPKRFPNGNSSGQDRVTFGALVRQPWRHTNKECFGGDDMILFQLGPTHDIFTTS
                     AINKDYVTFSKPPVTHPGITIGCSPPKSGQASRHETLRPLGPVSLVIDSSFEFGVFTHN
                     YTSRGGAFSTSVTRKFDFQERFQIDDIEVWGCGGDAEAKIQRERWEWEAREAEARRRIN
                     LGTGDVAADRALLEMAGLVGSNRSGGSMA"
     PFAM_domain     complement(26571..27164)
                     /aSDomain="TLD"
                     /aSTool="clusterhmmer"
                     /database="35.0"
                     /db_xref="PF07534.19"
                     /description="TLD"
                     /detection="hmmscan"
                     /domain_id="clusterhmmer_JX265_012786_0013"
                     /evalue="3.90E-27"
                     /label="JX265_012786"
                     /locus_tag="JX265_012786"
                     /protein_end="550"
                     /protein_start="352"
                     /score="95.3"
                     /tool="antismash"
                     /translation="LLYSGADAGFSMGSFETKVFNWRAPTILLVSGTRLGDPSESSGSE
                     SNFLESIPPKRFPNGNSSGQDRVTFGALVRQPWRHTNKECFGGDDMILFQLGPTHDIFT
                     TSAINKDYVTFSKPPVTHPGITIGCSPPKSGQASRHETLRPLGPVSLVIDSSFEFGVFT
                     HNYTSRGGAFSTSVTRKFDFQERFQIDDIEVWGCG"
     PFAM_domain     complement(27189..27344)
                     /aSDomain="DUF1773"
                     /aSTool="clusterhmmer"
                     /database="35.0"
                     /db_xref="PF08593.13"
                     /description="Domain of unknown function"
                     /detection="hmmscan"
                     /domain_id="clusterhmmer_JX265_012786_0012"
                     /evalue="8.70E-16"
                     /label="JX265_012786"
                     /locus_tag="JX265_012786"
                     /protein_end="344"
                     /protein_start="292"
                     /score="58.9"
                     /tool="antismash"
                     /translation="HFLFSKNLDLSKRKNSAPRIDEHVIPPPPLLHDKGRILNLNVLSQ
                     LSFFIPG"
     gene            complement(29087..29713)
                     /locus_tag="JX265_012787"
     mRNA            complement(29087..29713)
                     /locus_tag="JX265_012787"
                     /product="hypothetical protein"
     CDS             complement(29087..29713)
                     /codon_start=1
                     /locus_tag="JX265_012787"
                     /product="hypothetical protein"
                     /protein_id="KAI1853031.1"
                     /transl_table=1
                     /translation="MAGLTPQPRYSFAIVQGASLPSQSWWPELHAVINAAFLNKNHSVF
                     PPTWTRLDPDPAKGAEGLSRELGDYGHMVIAFSASNSPVACTGWLPYRGENWLSKVDSR
                     GISKVEAVPVSIDWEVCCFCVHPSARGKGLARQLLAEMVSDIKSRGGTRLFTNYAVDET
                     GGFWTRLGFEVQPGAGGILAKGFKVDPDREGLRADIHFNMGMRTL"
     PFAM_domain     complement(29198..29365)
                     /aSDomain="Acetyltransf_1"
                     /aSTool="clusterhmmer"
                     /database="35.0"
                     /db_xref="PF00583.28"
                     /db_xref="GO:0016747"
                     /description="Acetyltransferase (GNAT) family"
                     /detection="hmmscan"
                     /domain_id="clusterhmmer_JX265_012787_0014"
                     /evalue="1.50E-07"
                     /gene_ontologies="GO:0016747: acyltransferase activity,
                     transferring groups other than amino-acyl groups"
                     /label="JX265_012787"
                     /locus_tag="JX265_012787"
                     /protein_end="172"
                     /protein_start="116"
                     /score="31.7"
                     /tool="antismash"
                     /translation="DWEVCCFCVHPSARGKGLARQLLAEMVSDIKSRGGTRLFTNYAVD
                     ETGGFWTRLGF"
     gene            complement(30097..30887)
                     /locus_tag="JX265_012788"
     mRNA            complement(join(30097..30638,30717..30784,30847..30887))
                     /locus_tag="JX265_012788"
                     /product="hypothetical protein"
     CDS             complement(join(30097..30638,30717..30784,30847..30887))
                     /codon_start=1
                     /locus_tag="JX265_012788"
                     /product="hypothetical protein"
                     /protein_id="KAI1853032.1"
                     /transl_table=1
                     /translation="MADRPMPSSFDEDQNYQETGFKKVTRKLREEPLIPLGTLLTCAAL
                     YNAWRAMRKGDHAQVQRMFRARIGAQAFTVCAIVAGGAYYGADREKRSELIKLEAQQRA
                     EERHQKWLHELEVRDEEEKQLKEHLKRRKERVAARRAEEKDSQTGTTAEATADADGQVP
                     VQEKKEGSSVLGALSNAGSWFGTGKSSTPKPEDQRQSDEKAAAATAATEAPKK"
     PFAM_domain     complement(join(30505..30638,30717..30738))
                     /aSDomain="HIG_1_N"
                     /aSTool="clusterhmmer"
                     /database="35.0"
                     /db_xref="PF04588.16"
                     /description="Hypoxia induced protein conserved region"
                     /detection="hmmscan"
                     /domain_id="clusterhmmer_JX265_012788_0015"
                     /evalue="2.00E-22"
                     /label="JX265_012788"
                     /locus_tag="JX265_012788"
                     /protein_end="81"
                     /protein_start="29"
                     /score="79.2"
                     /tool="antismash"
                     /translation="EEPLIPLGTLLTCAALYNAWRAMRKGDHAQVQRMFRARIGAQAFT
                     VCAIVAG"
     gene            31701..33473
                     /locus_tag="JX265_012789"
     mRNA            join(31701..31889,31950..33473)
                     /locus_tag="JX265_012789"
                     /product="hypothetical protein"
     CDS             join(31701..31889,31950..33473)
                     /codon_start=1
                     /gene_functions="biosynthetic-additional
                     (rule-based-clusters) PALP"
                     /gene_functions="biosynthetic-additional (smcogs)
                     SMCOG1081:cysteine synthase (Score: 75.6; E-value:
                     4.9e-23)"
                     /gene_kind="biosynthetic-additional"
                     /locus_tag="JX265_012789"
                     /product="hypothetical protein"
                     /protein_id="KAI1853033.1"
                     /sec_met_domain="PALP (E-value: 3.8e-81, bitscore: 264.8,
                     seeds: 145, tool: rule-based-clusters)"
                     /transl_table=1
                     /translation="MASDPVVNGVNGTATANGRRTPSLSGLSLTEYSANPSPRSANKQA
                     HIKQLVPDELLLPNGHPDYVGMILNSRVYEACKRTSLTPATNLSKRLECNVLLKREDEQ
                     PVFSFKLRGAYNKMANLDPELSWKGVIACSAGNHAQGVAYSARQLKIPATIVMPQGTPA
                     IKHQNVSRMGGTVVLHGADFDAAKEECVRLEKQYGLINIPPFDDPYVIAGQGTIGLELI
                     SDTNLSKVDAIFCCVGGGGLIAGIGVFIKRVAPHVKIIGVEAEDANAMVQSLEKGERVF
                     LKEVGLFADGAAVKTVGEETFRICKEVVDEVVQVTTDETCAAIKDVFEDTRSIVEPAGA
                     LALAGLKKWVKNNPSSNPNRSVIAVTSGANMNFDRLRFVAERATLGEGKEALLAVSIPE
                     RPGAFSELINTIMPHAVTEFSYRYATDEVANVLVGISLTAPASQRVTELETLLERINAS
                     GMTATDLSGDELAKSHIRYLVGGRSNVADERVYTFTFPERPGALQKFLNTLRPRYNISL
                     FQYRNGGSDVGKIVAGIQCPDAEVAGLERFLKQIGYPWEDCTENSAFKTFLRN"
     aSDomain        join(31887..31889,31950..33464)
                     /aSDomain="TIGR01124"
                     /aSTool="tigrfam"
                     /description="ilvA_2Cterm: threonine ammonia-lyase,
                     biosynthetic"
                     /detection="hmmscan"
                     /domain_id="TIGRFam_JX265_012789_0001"
                     /evalue="8.40E-211"
                     /identifier="TIGR01124"
                     /label="JX265_012789"
                     /locus_tag="JX265_012789"
                     /protein_end="568"
                     /protein_start="62"
                     /score="698.8"
                     /tool="antismash"
                     /translation="DYVGMILNSRVYEACKRTSLTPATNLSKRLECNVLLKREDEQPVF
                     SFKLRGAYNKMANLDPELSWKGVIACSAGNHAQGVAYSARQLKIPATIVMPQGTPAIKH
                     QNVSRMGGTVVLHGADFDAAKEECVRLEKQYGLINIPPFDDPYVIAGQGTIGLELISDT
                     NLSKVDAIFCCVGGGGLIAGIGVFIKRVAPHVKIIGVEAEDANAMVQSLEKGERVFLKE
                     VGLFADGAAVKTVGEETFRICKEVVDEVVQVTTDETCAAIKDVFEDTRSIVEPAGALAL
                     AGLKKWVKNNPSSNPNRSVIAVTSGANMNFDRLRFVAERATLGEGKEALLAVSIPERPG
                     AFSELINTIMPHAVTEFSYRYATDEVANVLVGISLTAPASQRVTELETLLERINASGMT
                     ATDLSGDELAKSHIRYLVGGRSNVADERVYTFTFPERPGALQKFLNTLRPRYNISLFQY
                     RNGGSDVGKIVAGIQCPDAEVAGLERFLKQIGYPWEDCTENSAFKTFL"
     PFAM_domain     31986..32834
                     /aSDomain="PALP"
                     /aSTool="clusterhmmer"
                     /database="35.0"
                     /db_xref="PF00291.28"
                     /description="Pyridoxal-phosphate dependent enzyme"
                     /detection="hmmscan"
                     /domain_id="clusterhmmer_JX265_012789_0016"
                     /evalue="1.10E-78"
                     /label="JX265_012789"
                     /locus_tag="JX265_012789"
                     /protein_end="358"
                     /protein_start="75"
                     /score="264.8"
                     /tool="antismash"
                     /translation="ACKRTSLTPATNLSKRLECNVLLKREDEQPVFSFKLRGAYNKMAN
                     LDPELSWKGVIACSAGNHAQGVAYSARQLKIPATIVMPQGTPAIKHQNVSRMGGTVVLH
                     GADFDAAKEECVRLEKQYGLINIPPFDDPYVIAGQGTIGLELISDTNLSKVDAIFCCVG
                     GGGLIAGIGVFIKRVAPHVKIIGVEAEDANAMVQSLEKGERVFLKEVGLFADGAAVKTV
                     GEETFRICKEVVDEVVQVTTDETCAAIKDVFEDTRSIVEPAGALALAGLKKWVKNNPSS
                     NP"
     PFAM_domain     32901..33185
                     /aSDomain="Thr_dehydrat_C"
                     /aSTool="clusterhmmer"
                     /database="35.0"
                     /db_xref="PF00585.21"
                     /description="C-terminal regulatory domain of Threonine
                     dehydratase"
                     /detection="hmmscan"
                     /domain_id="clusterhmmer_JX265_012789_0017"
                     /evalue="1.40E-18"
                     /label="JX265_012789"
                     /locus_tag="JX265_012789"
                     /protein_end="475"
                     /protein_start="380"
                     /score="66.6"
                     /tool="antismash"
                     /translation="ERATLGEGKEALLAVSIPERPGAFSELINTIMPHAVTEFSYRYAT
                     DEVANVLVGISLTAPASQRVTELETLLERINASGMTATDLSGDELAKSHI"
     PFAM_domain     33198..33464
                     /aSDomain="Thr_dehydrat_C"
                     /aSTool="clusterhmmer"
                     /database="35.0"
                     /db_xref="PF00585.21"
                     /description="C-terminal regulatory domain of Threonine
                     dehydratase"
                     /detection="hmmscan"
                     /domain_id="clusterhmmer_JX265_012789_0018"
                     /evalue="1.00E-20"
                     /label="JX265_012789"
                     /locus_tag="JX265_012789"
                     /protein_end="568"
                     /protein_start="479"
                     /score="73.5"
                     /tool="antismash"
                     /translation="GGRSNVADERVYTFTFPERPGALQKFLNTLRPRYNISLFQYRNGG
                     SDVGKIVAGIQCPDAEVAGLERFLKQIGYPWEDCTENSAFKTFL"
     gene            33905..34374
                     /locus_tag="JX265_012790"
     mRNA            join(33905..34204,34285..34374)
                     /locus_tag="JX265_012790"
                     /product="hypothetical protein"
     CDS             join(33905..34204,34285..34374)
                     /codon_start=1
                     /locus_tag="JX265_012790"
                     /product="hypothetical protein"
                     /protein_id="KAI1853034.1"
                     /transl_table=1
                     /translation="MCGPSISRSSKMATSTLLSSFKALSLSASAKPIARTAFRAQQQFV
                     ARRSISSAILPATARPTTMRVTTMAVKALQPSLQTQQTRGMKVHSSIKRRCEHCKVVRR
                     KRGKRGNGYRYIICSANPRHKQRQG"
     aSDomain        join(34160..34204,34285..34371)
                     /aSDomain="TIGR01022"
                     /aSTool="tigrfam"
                     /description="rpmJ_bact: ribosomal protein bL36"
                     /detection="hmmscan"
                     /domain_id="TIGRFam_JX265_012790_0002"
                     /evalue="4.90E-11"
                     /identifier="TIGR01022"
                     /label="JX265_012790"
                     /locus_tag="JX265_012790"
                     /protein_end="129"
                     /protein_start="85"
                     /score="40.5"
                     /tool="antismash"
                     /translation="MKVHSSIKRRCEHCKVVRRKRGKRGNGYRYIICSANPRHKQRQG"
     PFAM_domain     join(34160..34204,34285..34371)
                     /aSDomain="Ribosomal_L36"
                     /aSTool="clusterhmmer"
                     /database="35.0"
                     /db_xref="PF00444.21"
                     /db_xref="GO:0003735"
                     /db_xref="GO:0005840"
                     /db_xref="GO:0006412"
                     /description="Ribosomal protein L36"
                     /detection="hmmscan"
                     /domain_id="clusterhmmer_JX265_012790_0019"
                     /evalue="2.60E-19"
                     /gene_ontologies="GO:0003735: structural constituent of
                     ribosome"
                     /gene_ontologies="GO:0005840: ribosome"
                     /gene_ontologies="GO:0006412: translation"
                     /label="JX265_012790"
                     /locus_tag="JX265_012790"
                     /protein_end="129"
                     /protein_start="85"
                     /score="69.2"
                     /tool="antismash"
                     /translation="MKVHSSIKRRCEHCKVVRRKRGKRGNGYRYIICSANPRHKQRQG"
     gene            complement(34667..35146)
                     /locus_tag="JX265_012791"
     mRNA            complement(join(34667..34741,34813..34953,35033..35146))
                     /locus_tag="JX265_012791"
                     /product="hypothetical protein"
     CDS             complement(join(34667..34741,34813..34953,35033..35146))
                     /codon_start=1
                     /locus_tag="JX265_012791"
                     /product="hypothetical protein"
                     /protein_id="KAI1853035.1"
                     /transl_table=1
                     /translation="MRPMSTSSLRLLRSAIGPRSYATESHRSRLGGALSLDHFLQRSRV
                     LSLYRTILRGTRRIGDPTTRSETRSFARAEFERHRAVTDIGHIRYLLSTGKTEWEAMER
                     YMGGM"
     PFAM_domain     complement(join(34700..34741,34813..34938))
                     /aSDomain="Complex1_LYR"
                     /aSTool="clusterhmmer"
                     /database="35.0"
                     /db_xref="PF05347.18"
                     /description="Complex 1 protein (LYR family)"
                     /detection="hmmscan"
                     /domain_id="clusterhmmer_JX265_012791_0020"
                     /evalue="5.10E-19"
                     /label="JX265_012791"
                     /locus_tag="JX265_012791"
                     /protein_end="99"
                     /protein_start="43"
                     /score="68.2"
                     /tool="antismash"
                     /translation="RVLSLYRTILRGTRRIGDPTTRSETRSFARAEFERHRAVTDIGHI
                     RYLLSTGKTEW"
     gene            35605..36455
                     /locus_tag="JX265_012792"
     mRNA            join(35605..35693,35799..36122,36230..36455)
                     /locus_tag="JX265_012792"
                     /product="hypothetical protein"
     CDS             join(35605..35693,35799..36122,36230..36455)
                     /codon_start=1
                     /locus_tag="JX265_012792"
                     /product="hypothetical protein"
                     /protein_id="KAI1853036.1"
                     /transl_table=1
                     /translation="MAPSTRTPDPIEETNLKSDEQFIDENLRPSDGWATWTHPRSQESY
                     SIRLLQAAQMSAQDLKLCLSLIEETSRSHYEASSRGWKPRAKLAEMKSPEMRYVVVKDS
                     QGEIRGFTSLMPTYEEGQPVVYCYEIHLKDEMRGTGLGAHLMGFQEMVAKHTPAIEKVM
                     LTCFTKNIVAMRFYQKLGFEVDPISPEPKRLRFGKTSVPDYIIMSKKVV"
     PFAM_domain     join(35941..36122,36230..36362)
                     /aSDomain="Acetyltransf_1"
                     /aSTool="clusterhmmer"
                     /database="35.0"
                     /db_xref="PF00583.28"
                     /db_xref="GO:0016747"
                     /description="Acetyltransferase (GNAT) family"
                     /detection="hmmscan"
                     /domain_id="clusterhmmer_JX265_012792_0021"
                     /evalue="3.10E-12"
                     /gene_ontologies="GO:0016747: acyltransferase activity,
                     transferring groups other than amino-acyl groups"
                     /label="JX265_012792"
                     /locus_tag="JX265_012792"
                     /protein_end="182"
                     /protein_start="77"
                     /score="46.9"
                     /tool="antismash"
                     /translation="SSRGWKPRAKLAEMKSPEMRYVVVKDSQGEIRGFTSLMPTYEEGQ
                     PVVYCYEIHLKDEMRGTGLGAHLMGFQEMVAKHTPAIEKVMLTCFTKNIVAMRFYQKLG
                     F"
     gene            37659..38222
                     /locus_tag="JX265_012793"
     mRNA            join(37659..37788,37855..38222)
                     /locus_tag="JX265_012793"
                     /product="hypothetical protein"
     CDS             join(37659..37788,37855..38222)
                     /codon_start=1
                     /locus_tag="JX265_012793"
                     /product="hypothetical protein"
                     /protein_id="KAI1853037.1"
                     /transl_table=1
                     /translation="MAYQPQQPMQPMFQQDNGGEWKNSLCDCSPCDSCMISFCVPCILV
                     GRTTERLRDPTMQTAESMNNDCLIHGGLCFFTGCHWIYTMLKRGEIRERFGIPGSGFGD
                     CCVTYWCHCCAVIQQDNEVKTRLRPTGPIDQQYQPLQQGMVMPQGPPPAHAPPQKEGYT
                     HQ"
     aSDomain        join(37716..37788,37855..38096)
                     /aSDomain="TIGR01571"
                     /aSTool="tigrfam"
                     /description="A_thal_Cys_rich: uncharacterized Cys-rich
                     domain"
                     /detection="hmmscan"
                     /domain_id="TIGRFam_JX265_012793_0003"
                     /evalue="4.30E-18"
                     /identifier="TIGR01571"
                     /label="JX265_012793"
                     /locus_tag="JX265_012793"
                     /protein_end="124"
                     /protein_start="19"
                     /score="64.0"
                     /tool="antismash"
                     /translation="EWKNSLCDCSPCDSCMISFCVPCILVGRTTERLRDPTMQTAESMN
                     NDCLIHGGLCFFTGCHWIYTMLKRGEIRERFGIPGSGFGDCCVTYWCHCCAVIQQDNEV
                     K"
     PFAM_domain     join(37719..37788,37855..38090)
                     /aSDomain="PLAC8"
                     /aSTool="clusterhmmer"
                     /database="35.0"
                     /db_xref="PF04749.20"
                     /description="PLAC8 family"
                     /detection="hmmscan"
                     /domain_id="clusterhmmer_JX265_012793_0022"
                     /evalue="1.10E-23"
                     /label="JX265_012793"
                     /locus_tag="JX265_012793"
                     /protein_end="122"
                     /protein_start="20"
                     /score="84.1"
                     /tool="antismash"
                     /translation="WKNSLCDCSPCDSCMISFCVPCILVGRTTERLRDPTMQTAESMNN
                     DCLIHGGLCFFTGCHWIYTMLKRGEIRERFGIPGSGFGDCCVTYWCHCCAVIQQDNE"
     gene            40683..41333
                     /locus_tag="JX265_012794"
     mRNA            40683..41333
                     /locus_tag="JX265_012794"
                     /product="hypothetical protein"
     CDS             40683..41333
                     /codon_start=1
                     /locus_tag="JX265_012794"
                     /product="hypothetical protein"
                     /protein_id="KAI1853038.1"
                     /transl_table=1
                     /translation="MGACETCVCAAEVPRFLVLTTGLRVTGCGGSSREAEAAIGTWNID
                     RYQIITFDKDTAGAYIEDVSTKGQSAEISELIPGHHYSVWIATWTDKGGGLPVGARAIT
                     VRAGAPQEPDDLKVISTDSTTVQLQWTGSSAAARYRWWTRNISDGSASTSSDPSSTDVA
                     CHFIGWLFPGVWNFEFCVSGYDGVNEFVKGNCVIANRNYMTAASCPTYSSSAL"
ORIGIN
        1 gattgaaaag gcacgcaacg tttgaggaca ttaaccccga ccccgtcgtc gcaagtaagc
       61 tcatggcgct ctacgattct cctgactctg ttgagctcta cccaggcatt gtggcagaaa
      121 agtcgaagcc tccgatgtcc ggctctggac tttgcgtcaa ctacaccacc tctcaagcta
      181 ttctatcaga tgccgtctgc ttagtgagag gtgatcgctt ctacaccgtt gactataccc
      241 ccagaaacct gaccaattgg ggttacaatg aggcgaattt cgatattgac gtgaatcaag
      301 ggcacgtaat gcacaagctt atcttccgag ccttccccaa ccactttgct tacaacagta
      361 tatacgcaca tttcccgttc gtggtcccca aggaaaataa ggtggttcat gaaaagctca
      421 atactgctga gaaatactcg tgggcacggc ctcaacgcaa gttggatcca gtagtaatca
      481 aatcgcacaa agccgtcagc actgtgctgc gcaacaatca ggacttctac gtgccttggg
      541 gtgaggccat atcttacctc gtcagcccac cggggaaaat attcgcaaag gacttctgcc
      601 tcgccggcga tggccaggct aaccggcaaa gtcgcgttca tgttgatcag tgtctttatc
      661 aaccgaagca atgggaggac gaaatcaaac attttttcaa agttacagta gccaatctgt
      721 tgaagaaagc agctcagaca ctcccgccga gtccagcaga tccgggcatc agcacccaag
      781 aagttgatat cgtccgtgac gttattattc ccctgaacac acgctttgta gcagaattct
      841 ttgcgttgcc tatcaaaacc accgaaacgt ctccacacgg tatttacacc gagacagaac
      901 tatatggcct gttgacagct atgtttactg ccgtattctt tgacagcgac cctgcttatt
      961 cgttcaagct caggacccta gctagggagc ttgctctagg gttggagaat ctggttcgac
     1021 ttgaagaaga agttgatatt cggtcgggtt ggctgagcgg tgttgccgca aaactcgggc
     1081 ttggggctag ttatacaagc ccgagtgcca agaagaatgg tgaagaagag tggccaagtc
     1141 tgccaagcta tggaaagcaa ttgctttccc gcatgatgga gaaaggaaag gcgattgagg
     1201 agtgcgtggc cggtacggtg atgcccataa gcgctgcggg gactaccatc atgtccggtc
     1261 tgctttcaca atgtttggac tactaccttg gaagcggaag cgagcacctt ccagaccttt
     1321 acaagctttc tcacgatgat tctgaagagg cagatgaaaa gttactccgt tagtaagttc
     1381 ccacaccgag ccatgtctca ctggaatcaa gctcatcatt ttacagcatg ctcgagggca
     1441 tacgcctccg tggaactgtc gttgtagccc gtcaagtaca cagcctggcc agcacgcaaa
     1501 gcatcagaga tgatgtgcct tgccttgcca acccttctga tccgactggc ccagctccag
     1561 tgccgaatcc caaccgtgcg tcctcactcc gcacctacaa gatagtccca acgcagcgtg
     1621 caatcatcga cctagtaaca gcgtcccacg atgcactcgc attcccgtca ccggagactg
     1681 tgtctctgga tcgcccgttg tcatcttacc tcccctgggg ggctggatca cacaagtgtc
     1741 tgggtgatgg gatcacccgc gttgcgctgg cagcggcttt caaggtcatt gtaggccttc
     1801 ctgggttacg tagaacacct ggtccgcgag gcgagtcccg aagtgttgag ttcaaggaat
     1861 ggaggggtca agctgggcga aaagcggtag aagggggtgg agaggaatgg tccggcctta
     1921 gagtctacct tgcacccgac caaagcagat tctcgcccgt gccaacagga atgagggtca
     1981 ggtggagtgg agttgccggt tcgaatgtcg ggctcggcag caagggccag gtccacgagg
     2041 cgggctgggt tgatctgagt aactaaaagc cagggtctcg tagttagtcc agagacaccc
     2101 ctttcccttc cagtcatgat gatcctgcct atattaaata tttacagagg atgatacttg
     2161 tcacgtctac gttgaagttc atgtcagatg cacttttgct ttagtgtgat tcacctttag
     2221 cgttgctgag tggagatcag catggagtat caacaaaatt tagttccatt tttgaacctg
     2281 agcttgtggt ggattgagct gagctactac ttagcagaca tgagctgtgg ttgaagttcc
     2341 ctgagctcga gccttcagaa gtctgatatg cctaaggcaa tcccaagcgt tgcgggactg
     2401 ggacaatatc atgattattc atcgctctaa gtcttagttg gttccctgct ttttctcacg
     2461 cactttgcat aaacgggata agccagcttg gtgttaagtt ccagtctcat caatccctcc
     2521 tgtggtcgag tcttcttcag gagtgagatg ctctcgtatt cttggcacag ccttgcgaaa
     2581 aagtattcca attggagatt ggcgaactgc tggccaaggc agatccgcgg cccgtgattg
     2641 aagggcacat actgcctgat ttccaggctt ccatgtttct gttaaaagtt tgccaattgc
     2701 agtcccaaga ttttcgggct cacgatacgg tacgtacccc atctctccgg taaccactga
     2761 ctggcgtcct cggcactgag gtcttcacga ttctgtaatg acagcaagct atatgctaag
     2821 cacaaaagtc agcacggatg tcgcaagagg catcagtcaa gggaaagaga cttgctgatt
     2881 tgggtgcctt tcaaaacagc gacaggggat cggccatctg ttcctccgcc ccgcggcagg
     2941 gtaatgtctt ttacaggcac tcgaggattg tatcctactg attgtatgat gcaaaaagct
     3001 tttggttagc gtgttttaca tgagagctgg tggggttgta ctcacgggga tggtgatttc
     3061 gaagagtctc ttttatgacc atcttgatgt acttcaactt ccgcaagtca gccaaggtcg
     3121 gcagcgtatc ggaaactatg ctgtttggga gtcagaatcg gtcacaagtg cgaggaaaac
     3181 gttcaaccca ctgttcttcc atctcagcct tcatcttggc gaatacatgt ggtcttttcg
     3241 agatttcata gaatgcgaag gcgagagcgg tagctgaggg atccttacca acactcaaga
     3301 tgctggtaac cgcattttta atggctctac ggctcttaac ctggcggatt aggtcgtcga
     3361 caaagcaggg cgacaacgct gcagctttct tcactgctac ataacgctga cggaatgagc
     3421 tgtcataatt cactctagat tgcttgaaga tcgctttaag cgtgcacacg ccaagcgtag
     3481 gccatggtct gagaccaatc tgccccccac ctgacagctg aatcaggatc aatattttac
     3541 cactaaatgc cgctagctgg ggctggatgg ttgcattcgg gatccttcta agagtcctga
     3601 caatcgcata acatgggaac ttggttgctc gtaagattgg aagtctatac cggtggtgtc
     3661 tgtgcaatct cggtgggttg atcacagaag taactaccaa tgggagatgt cacggtagca
     3721 cccttgcagg tttgacgccc caatctgcgc gtcaacggaa gcgcttaaac cagacggcat
     3781 cggtacatgg gcacatgtaa tatagtcgcc ctgcgccgca cgcacaagtg gggtttcgat
     3841 ccgcattggg ccacactgaa accaaatgag gcggagggat cctgtgttgg ctgcgaggcc
     3901 cgctgcctgc tgccaacagt gtcggaccgt tccctaggat tgttcgtcga gggtcggaat
     3961 ccatcggctc taccttcatt ggcgccctgg ggttctaagc ccgaacaata tcccttggtt
     4021 ctcaagtgcg gaaaccacgt cttgttatgc ctgctgaact tcgaggtcca attgttgcta
     4081 attgacctac ttcccccttg ctgtacagta cactcggccc aacgattcaa cctccgacat
     4141 cgttttgtcg ataaatcacg aaacactcag tctatctcgt tggaagatat ccagaggcaa
     4201 actatcccgt aaaactcact tccttgatta tgttggaaac gtctatttca gacataggtt
     4261 ccatgagggg tttcttctgg ctttgtgcgg ctgtgcctgt gttggttcgt cttcctcact
     4321 ctctccttca cccagccatc tcggcagttt cgcaggagga gagcaaagga agctgacaca
     4381 agctaaccgc acggcagttt ctcgtcaatg ctttctacaa cgtgcacctc cacccgctac
     4441 ggcatgttcc tggacctttt tgggcaaagg caagcggtat accatcgtgg tattacacgg
     4501 tcactggcaa gcgccatatt tggctctggc agttattcca gatctatggc aagagaatcc
     4561 gtgtggcccc aaatttagtc ctattctgcg acccggaggc ccatgcggat atctacggca
     4621 tgaagtccaa tgtgcgacgg agtccattct acgtggcatt gacgaaggac attcgggaac
     4681 aaacaacttt aaccaccatc gaccctacgg aacatgccaa aagacggaag atgcttaata
     4741 ccgccttcac tgatatatcg gttcatactg ccgccgcgtt catgagtcag catatcgatc
     4801 gttggcacca aattatgttg gacgagcacg acaacacaac ggagtggtct gcctccatgg
     4861 acctaagcaa aaacatagat catctcgtgt ttgatattat gggtgacctt agcttcggga
     4921 gatcgttcaa taccaaagag ctcggtgaca accctctgaa ggaagtaccg tacaacacta
     4981 tcaattacct caagtttttc tacccggtaa acatcgattc atccatgccc gagttacccc
     5041 aaacaagaac ggttgctaat tttgaattaa gatatgtcgc tctcctttgc taagcttgat
     5101 ttttttggct taagcctcgc ggcctagatc gactcatcgc gcttgtcacc ccaccatctg
     5161 ttcaacaatt tgataagttt gtccacgaca gtcttgccca acggcttgaa ttatataaga
     5221 agcagaagga tattccttag aatgagcgcc gtcaggacat gttctatttc ttatgtcaag
     5281 ctcgaggttc cagcgaaggt cacgcagcgt ataccgaaga cgagctccgc gcagaggctc
     5341 ttctacttat tatcgctggg tctgacacta cgactgctag cctcgcaagt attttctggt
     5401 accttgtaag agccccgaga tcttatcaga agcttgtcaa tgagttgcaa agaacattca
     5461 ggacagcaga agatgccacc tacggcccga agctaacgtt ttgcacgtat cttcgggctt
     5521 gtattgatga aggcatgcgt cttgttcccc ctgggccctg cgaacctccc cgagagatcc
     5581 ttgcaggtgg tctcaagatc atgaataacc actatcctaa gggaaccata gttggcacag
     5641 ctccctggtg cgactcccgc aacgaggagg tctacggaga tccaggcatt tttcgacctg
     5701 aacgctggat cgtcgatgag gctgcgggag taaccaagga gatggtagcc gacattcgca
     5761 ctaattttca cccttttctg actggccccg gtagctgtgc tggaaaaaat atcgcaatgg
     5821 cagagataat gcttgtagtc gccaaaacac tgcttatttt cgatataaga aaagcacctg
     5881 ggtcgacctt gggggaaggt agccctgaac taggctgggg agaaagagat aaaaagcagt
     5941 tccaggtcgt agatgcatac gtctcagtaa agcaaggccc agaagttcaa tacaggaaga
     6001 gggcgtctcc taaggcagaa tccggttgaa cgtgagctaa gacaaaaagc tacgatggct
     6061 tgatgttcag agattaggag aaaaacttgg tttggtccac gcacattgac aataaaaaga
     6121 tcttctgttc tttcgtcgcc gccttttcat ccctttgtcc tctgtatcct ttctagttta
     6181 gctaagctgc tcgaactcag ccatcttatt ccttaacaat acatttcact gatacaaatc
     6241 gctctcattg ccattacaag gacgccttag aggtgcccga ctaaggcaaa tcatgggcgc
     6301 aagtagacct ctttctccac aacaataccg cgggcatgag caatcatgca cggctcaata
     6361 taggaggact ctcgatacta cgtgataata tcaggcctcc atgggcctgc gtgtggaagt
     6421 aagaggggcg tattgcgggc cgtacatctg ttgctggtat tcagggttta tgacagtaaa
     6481 tttgaaacag caaatccgga ttcgtggacg atatacaacg agctaagaag gccaaaagtg
     6541 aaaggtcgca ttttcgagtc agagttctcc cagcctctct gcacagccat acagattgtt
     6601 cttgttgacc ttctgagaac ttgggacgtc acgccggctg ctgttgctgg ccattctagc
     6661 ggcgaaattg cggccgcaga cacgacaggc agtctgagca agagagtggc catcattacc
     6721 gcttactttc gtggatacgt tacaaggact aagctcttca acggtactat ggctgccttt
     6781 ggcttaggcg cggacagagt gagaccgtac cttcctgagg gtgttgttat tggctgtgaa
     6841 aacagtccca atagcacaac catctcgggt gacaccgctg ctatcgattt aatcatcaaa
     6901 aaggctcaat caggagaatc ccgacgtatt tttccgtcct cttcgagtag ataatgcata
     6961 ccattcgcat catatgaggg cttgtgatgc agcttatgag aatttgataa aagacgtcgc
     7021 tgctgcgggt atgcccacta tgcctttctt ctcctccgtt actggggaaa tttatatctc
     7081 tccacgtgtt tttaacgctt cgtactggag gagaaatctc gaaaaccctg tcctcttcca
     7141 cgccgccgta cagaacatca tccttgcaga catcaaggat ctgctcatgg tcgaaattgg
     7201 gcctcattct gcttatgccg ggcctttacg acagatatcc caggccgaga gcagggcgca
     7261 tacatatatt cactctttcc taagagatcg agacgatact caatcgagct atgactgtat
     7321 tggttcactc tagtgtaaca atgttcctgt cacgatatag gagatatata gaggagcgga
     7381 acaacattaa tcagggggat caccccctat atagcaggct cctcagccca tttcaatcgt
     7441 agctcctcaa ggatcaactc aagtcaatcc ccatgctctc gcgcgcgttc tagtgtgaca
     7501 acatctaata cgcgacggaa ccatgtggtt taggccacgt atcattgaca attgcgccaa
     7561 ctgggccata actgttgaaa aattacgtag gatgagcttg cagcgtagca cttgcgtgtg
     7621 tgcagaccgt tgtgccttgt tttcagatgt atctgtactg tctgctctat atctataact
     7681 tgatagttga ctgcagtgtt ggctggccac ctgcatcatg ttctcagtgc ctaaccacca
     7741 gccggctatt taacacttag gaaaatgtgg tattgcttac tccatccgga gtagatcgtg
     7801 ggaaggcacg gactaactac agtactcctt agtatacagt gtatggtctg ctgcgcaaac
     7861 tttagcctct acatcattct catacacaac acattcaccc atacactacc tgacataggt
     7921 ggtcctcaac atgttaacct gagctgaagc tctctgagcg aggctgagcc gaggttgagc
     7981 cagtccacct tcttggtgga gtggtatgga attgagggct aaccggatat gggttccgga
     8041 ggtggttgct ctttgagaca gaatagctga atagctgaag agaaggggtt tgcgggaact
     8101 ctttagcggc aaatcccccg tacgcccggc ggagaccgag cattagttta cctcataacc
     8161 ccgtcaactg ggttagcaat tgcaggagag gttgcacctt gtgagtagag tcagtgaagg
     8221 tcccttgtat tcaaagcgga tctgggacgg tctgtggctg caatgtggaa ctacaaagcg
     8281 gaccgaacgg ctcacgtgag gtccgcccct accatagaca ggatgcctct ggaggtaccg
     8341 tggcctatac agtccaagta cgacagatcg cgtaagctag ataggtaatt agtctccaag
     8401 tcgcctatca agacgtcatt agtaccaagg gtgtcgattg gtcaggtgcg tggaagcagc
     8461 gaatcggcag taagttcggt atcagtgtcc actgtcggat aggatcaaaa tgtggaggga
     8521 ccttacccga caactgcact aactttgtga ctagtcggca actgggcgat aagcctaaac
     8581 tatatttact tccctagcta tgggatcctc aaaaggtgtg tgggctgaaa aactatccag
     8641 aatttgaatc ctgcagtcac ctactttcaa tatggcagaa aattctatgt ttactgaggg
     8701 ccagttcctt ctgggcactt tcgccagcaa ctgcagcagt ggcatgtcag tgacgaagat
     8761 cgaggagcga tgggtcaatt cctgggagaa caatgtcaag ctcgcaaagt tgcttgacga
     8821 agccggtatt gagtttatgc tcccgattgc ccgttggatc gggtacggag gagaaaccaa
     8881 ctttcactgt gatgttttgg aaactatgac ttgggccacc ggattgctag cccttaccaa
     8941 gaacattaat gtcatctcta cagtccacac tgctgccaac cttcctccgg ttgtggcaaa
     9001 gcagattgcc acaatcgaca gaatcagcaa tggtcgggtt ggcctcaaca tcgttgctgg
     9061 gtggaacaag ccagaatacg aagcattggg tcttcagctg ccagctaccc atgaggaacg
     9121 atatgaatac gcacaggact ggtttgatgc catcaaggag ctgtggacta agacagagtc
     9181 cttcgactac gatggcaagt tcttcaaaat gaagaatatc ttagggctgc cgcagccatc
     9241 gaggaaggtt cctatcctga atgccgctgg ctcgggacaa ggacgaacgt ttgcagtcaa
     9301 cagtgccgac ttcttgttta cccctgccat tgacctggag agatccaagg gtgaagttgc
     9361 agcactcaag gaacaggcga aggaggccgg aaagaaggtg ggagttttga ctctctcaca
     9421 tgttgtttgc cgcccaactg agcaggaagc caaagacttc tacgactact tttgcacaaa
     9481 gaacactgac gagggggctg tggataacct tgttgcactg cagttcgccc atgcacagtc
     9541 tttccctcat gacttgctcg cattgatccg gaaccgcatg gcagcaggac acggaggtta
     9601 cccattggtt ggaacgccgc aacaggttgc agacggtatc atatcgctgc atgctgctgg
     9661 cttcaatggc acgacattgt cttttgtgga ctatgtaaaa gagttccctt actttaggga
     9721 taatgtcttg ccaatccttg agaaagccgg tatcagaaag ccgtggaatc cggcagccga
     9781 acaatgaagt tagccaatag tagaataaat cgaaataggt ttcggtcatg gacgtgttgt
     9841 ttattatggc tactacgttt tgttggtcct attggcaatt aaatcctatg tgtcttcgtt
     9901 aaccgactca ttcactctgt ttgcccaaga tggacttgtc tttgttttct gaatagcact
     9961 ttgggacaat tgtatatttt atggaatggt gtaatacttc acaaatacaa gtcgacctgg
    10021 gctgacggaa gcggaaggtc gcaaggccca acaagttttg aaggcaatgt atttggtaac
    10081 catttcgggt actagcggct gttatatgga actgttcttg gcgcctttcg cttcaatcat
    10141 ctattcattg agatccaatg gtttttttca tgacctgctc cattaggcca agacacttcc
    10201 aatgatgcac accgagtcga tacaggacag gaagctcttg gttactgggg accgatagat
    10261 ctagggacct tgggagcaat gagtgaatca tggattcgat gcaactttga ttgactgact
    10321 tctcaagttg ggcacctttg cgcttcatgg ggtgtcatta ggaatacggg gacatccgga
    10381 ggaggtttta tcttcgatca tttcccacaa tcacgagagt ctacaaaaga ccactgtcct
    10441 cgttgcgatg acgattctat aagccgaaat agtctggttc tactacatcg gtcgccattg
    10501 tcatcaccca atttcaccat tcgcagatct gcgtcatgaa atctactgtg gctttgagtc
    10561 ttctatcagg ggctttggca ctgccggccg cgaaccccgc gccgcagaca gtgtctttcg
    10621 gcaagagaaa tatgctcact cgacccaatg gcgaagccaa cgttgccgga atcttagcgt
    10681 ccttgaacca cacattgcat aaatataatc tgaaaccgct tccatactac gctccagtcg
    10741 ctgtgctgca ggcagagctg ttcagcgtcg acgtagagaa gagacaagca aaccttcccc
    10801 tgatcgatca gacgcagctt ggaaccgaag atgtagcata ctatggctcc atcaccattg
    10861 gaggtggcga tgggaaagca cagaaattca atgtcatctt tgacacgggc tctgccgatg
    10921 cttgggtccc cggtccttcc tgtactaaag cgaggggctg cacccatacg acgaagtacg
    10981 atcaaggtgg acgcgacttg ggtacgaaga caagtataca atatgggtcc ggctccaccg
    11041 agggcgaaaa ctacgttgac gaccttacga tcgcaggcct tacttcaaag agccaaaccc
    11101 taatatcagt gactacggct gctggtttca ctcaggtcga tgcggatggc cttgttggga
    11161 tgggtttttc cagcattgct caggataacg ggaccacggt tttcgagaat ctcattgctc
    11221 aaggcacagt tcaggcggat gaattcagct tctaccttgg tcgggtctca gagaaaacag
    11281 gaaggaactc acaactgact ctcggtggcc gcgacagtac taagtataag gggaattttg
    11341 tgactgtccc tgtttcgtcc cagacctact ggcaagttgc actagacggt gtcaaagttg
    11401 gaggtaagaa agtagccggt accgcgggtc aggcagccat tgatacaggt accactattc
    11461 ttttggcccc tactgccgtc gccaaggccg tattcgacgc gattcctggc agcatcggac
    11521 tgaatctggc tggcgagcac atttacctat acccttgcaa cactgctgtt accaacattc
    11581 cgaaaatcac ctttgctggc caggacctcg ccatcaaccc actagacttc aaacttggtt
    11641 cgttaagcgc cgcagatgtt gacaacctgg cccttggtga cagggctctg gcggctcaga
    11701 tccgagagca gatggctcgc gcgggcttat gcattgctgg atttgcgggg ggcgatttga
    11761 ccggcattga tgacctctac atcgtgggag acacattcat caagaactgg tattctgtgt
    11821 tctcttattc tgctgctaac ggcaagccgg ccgtgttatt cgcccccaat attggccaat
    11881 cttagtcaat ggatcggtgg gtatggacca acggagttta tctagggtga gaatgaggct
    11941 caatgagcat agaagtgttg tcttaattaa agccacacgt ctaataaaat tttcgcgtca
    12001 gcattggacc agcttgtgga ttccacttaa atatcctcaa aattgtcgtc actgatttca
    12061 ttgaatcatt ttcttggcct cttttctagt gtgcaggtgg cgtatgcgct gagaacaggc
    12121 ggcacatcca tcgactgtaa gtcgcaagag attggagggg acgaggggag agaggtatat
    12181 tgctttgggg tggtttttca tttggatagt gtaaatttga gtgcgttcgt gcagcgtgta
    12241 tatgtggcgc gtgggtgtgt tttgtgtgac gtataagggc ggacgaatgc tttggcgtgg
    12301 tttgcgaggc gttgtagagc ttggtcccac agtatagttg ccaggacggc ggagcgtggc
    12361 cgaggtggac tagttggcat cctataaacg taaggaaagg tatccttggg gcgaagaccc
    12421 ccactctacc ctgttatagt gcaaggtacc taatttgcta agttagtcgc gattcgaatc
    12481 cacagaagaa agtagttaac ttcagctgct aaggtggggg attacaccga tagcaaagcg
    12541 gatcgaaacc gcgaatacag gataattcat gggagttctt ctgatttcgt atcacctttc
    12601 ggcaactgca ggtgcttcgt aatcaatgca tcattgtgct tactaggcct ggaagtctat
    12661 gtggttgact aatatgcaac ggagggggcg gagtctatgc tgacgccata catgccagag
    12721 gtgtcgtttg gggaatggtc caatagtccc ccagcacgtg cgattacaaa tgcgctggag
    12781 ctggcttaca ataaaacaaa tgggtgtggt cagtgattgc tgccaattat tttgatcctt
    12841 agtccacaaa catcgaagct attgacttgg accgttccgt caagcaacct gatccgaatt
    12901 aagaagaccg acgcccaggt ttcaacatat accgacatga tggcagacaa acttttcatt
    12961 gccgaaacac ccgccgaggt caaggacgct aaaggcctgc acctcatcac ccagagcact
    13021 cccaacgggc aagccgtgca gatctacttg gaggagttgg cagaagcgta tgggctcaaa
    13081 ttcaccacga ccttgattaa tatctcaacc aacgagcaga aaaaagagtg taggttactt
    13141 ccaatcgctg aaacgtagtg ggaaacagct ccgcgccttc gtgcggggac accagccttg
    13201 atcctgtgga gcaccacttt acggagctag aagtgctgac tgatgtacca agggtttctt
    13261 cgactgaatc caaacggtcg catcccggtt ttggtcgata acagccagaa tccgcccttc
    13321 cctgtgcatg agacgtctgc tgagcttctc taccttttga aagaggccga caaagaggat
    13381 aagttcggct tcaaggacga ctttgagcgc agtgaagctc tgcagtggct ttttttctgg
    13441 cacggttccg gcgcaccgta tcaagggcag acaaaccatt tcaagaaggc agcccccgag
    13501 aaaatcgact gtaagttctg ctcgcgccac tcacgagaac catctgacag ttcaaataga
    13561 cgcaatcaac aggttccaca atgagacgct ccgtgtctac ggcgtgctcg agatccgtct
    13621 ctcgggcaag tatactggag agccacggga gtacctggcc ggaaagggga agggcaagta
    13681 ctctgtggca gacatcaaga cctggccgtg ggtgaagggc tgggagagga ccggattcag
    13741 taagcaggaa atggaggctt tcccgcatct cctgaagtgg attgatcgca tcgcacaacg
    13801 tccggcagtg cagaagggca ttggtgagaa atactcccag tcttaatata gggtataaaa
    13861 acatccgtca attttaaaag ggggctgata gcaccgtcaa ttccctatta tgagtatcgt
    13921 tattgcccca ccacgtgaca tatcatatga ggtaacggtg gaggaagttc gcaatttacg
    13981 gcgagtcttg agcatcgccg aaggcatgtg ccgcccgaat ttcatatcac tgaattccat
    14041 aggccaatga tagtttttct cactatcatg cgcgttctct cgagaaaagc cattcctctt
    14101 ctttgattgt gcttttgcaa cagttgacaa tgccgcactt caacatgagg atagaatggt
    14161 tcgggaaatt tgtgatgatt ttgaaaggtg tttctattta atatcctcta tatgagccct
    14221 ctggtagtct gcattctccg gggcatttat tgatcgtagc gggtttagat ctaccaacaa
    14281 ctcgtgtcta gccgaaactg ttcgggcttc tggtcaatgt attgttcgct gacaaactcc
    14341 tcgataaagg gctacgatca gtgaacagac attctcttac agtttcgcgt catgtctcca
    14401 acctggcatg tcggcaaggt cttttggcgg tgcagcacgt gtggacttct gggcgtcgcc
    14461 tcctggcctc catctccatg catgggtaag gtcgtctgaa agtgatcctt cgataagctc
    14521 aacaacatgt ttgccgatta tgggcaggat tttgaaggaa tgtctagaag gattagcagt
    14581 cactcaggta ccttgacatc tgaagatttt acccgctgtc tcctgttgcg agaatgaaat
    14641 tcttccattt tgggtgttca cagatgagca actgtgagtc cgccgtgtct gtacaccaac
    14701 acatcgccct gttaaaaagc tctttcttct caaagcgagg cagatatgtc gagatggcct
    14761 gtcgtatcgt gacttcagac gcatctgggt aggtgtccgt agggtgtttg gcatgtgacc
    14821 gaggtataga tacaggcttt ggggctgagg agccaaatgg ctggtgctgt ttaaatcggg
    14881 aaaacccagg aaactcatcg cagaccttga ttaccccgtg tctgacagag agaggttagt
    14941 accgggtctc agaagagggc agtattccac gacttactcg ttaggctcaa agaaaaatcc
    15001 aatatcgcca ttgtatacca ctggcacacc tttgtactcc gcagcttctt cgggcgaaag
    15061 ctgaatgtgc gcatataccc acgccttgag ggtcgagtta gatacataag ttttgggggc
    15121 tgggtagtga tcttgccttg gaacaacatt ggtcttcgag gtctacgagt gctggactcc
    15181 aagcaccggc agccagaacg accttgtcag cataatactt ggtcccatct acagtctcga
    15241 caccaacgca ggttgaccca tcaacatcca gtaaaggctg cttgaatgac ccggcactgc
    15301 agttggatac gttagattgc gcccaagttg gatacggcca ctactgacct gccaaaacca
    15361 aagttcactc cttgttctct taaaaactcc ccaatggcat taatagcctt tgctgcagcg
    15421 agccagcctc cgtcctggct ccatatcgct ttccacccct ggaaaacatg ttgtgtcagc
    15481 ttcattgaat gagtgttctc caactgagca ggttacctca atctgatctc tctgcaggag
    15541 aggcattttc ttcaggatct catcttcact gtctagccac tcgtgggttg tttcgagacc
    15601 agcaccagcg tcaagcattg cttggtattc ttggcgcagt gcagcgacac cttgctctga
    15661 gctctcgcag tctatctaga tctaggttag cacagatttg ccttttatct ggaggatgcc
    15721 ttactctgcc aacgttgtgg aagaatggct tgaatagctc atcttccctc cacatctgcc
    15781 ttgcctctaa actgatctgc gtatcgactt tgctgcgcaa gcgcacaccc atgatcttgt
    15841 tcaggtcatt gccggccgac tgtgcggacg ggatctggaa tgtgtccaga acagtgatgt
    15901 ttgccggggc gtagccgaat ctgatgagat gcagtgcagt tgacgagcca atggtgccgc
    15961 caccgccgac cactatgact ttggttgtag cccgtgatgc tgccatgttg gagttgtggc
    16021 cggtctccgt attgtggggc aatacgaggt caggtgtacc gattccgatt tcatgcaaaa
    16081 gtggtttgaa gatgttcttg gctagcagat ggctttcaac ttgatcctat ataccacaca
    16141 tccaaacttg tgcactcggt tggccatcca agctgacggg ccctgggtcc accaggtcgc
    16201 acgactgtgg ttgtcgcccc atcgtgccgc attgggtcac actaaactct ctccaaaatc
    16261 cgatacgtaa tgatcgaggg cacaacagat agcgccggtt tgattctagc ggcccagggg
    16321 ttcgtggggt agccagggga cccatggata cggtcctgca gtggcatgag tggtcgccgg
    16381 cagctgggtg actcgtgact cgtcgtcgca tcggagccct tcggagcgca ccctcgcctc
    16441 gcttggacct ttctctcgcc tggaccttca ctcagagaat gccaggaacc cgccaggaac
    16501 ccgccaatca cgagcgtccc cagacctcga attggctcga cctaggctgg ggaaagacgc
    16561 acttacatag tacgccatcc ccagaaagta tccgatgata agccaggtac ccacctggct
    16621 gatctgagca ttatagctcc ctatgacact ttagagttgg caatgcataa aatgaagccc
    16681 aggaacgctc tcgtttgggg ttccatcggt cgcaatccct ttcatcattc ataggaagtc
    16741 agtagttgtt cgtaacatca tcttgcgatg tctcagttcg acactgctcc tcccaacacc
    16801 cacgctggtg gagacgatga tgccctccga gcacggggca acctccccat gaatgcaacg
    16861 aatagcgccg acgatagggt ggatatggag gcgtataggc agaatgtacc gctgtggaga
    16921 cgattttggc agcacagtct aacacagatg atgctcatca gcatccaggc cttctgcggc
    16981 ccggctatgg cagatgcaat tgctggtaag tttcgggccg ttgtgaatta cttgtcccgt
    17041 ggcacgcaac tgacgtgttt cacaggactt ggtggaggtg gcttggcaac tccacagaca
    17101 tctaacattg cgtaagtcgc ttgagttccg tctacttgta acgagatgct aaactcgcaa
    17161 cgcaaagtac tgcaatcctg tacagtatgc ttgctaccgg ttagtcttac aggctcttgt
    17221 tggacgctct caaagacact gaccagcata aagtttgttt ccttggtggg cccattgtca
    17281 acaagctggg tgtaaagtgg gcactggtgc tcggagctat gtcgtttccc attgaaggct
    17341 cgtcctacta ctgcaacagc aagttcggca atcagtgggt gagtgcagtc caggtctttc
    17401 catatacatg catggatgga tgctaaatcc aggcagtacc ttattcttgg cggcgccatc
    17461 agtggtatcg gaacgggctg ctggtatgtt gcagaggccg gagcgattat gtccctcgcg
    17521 ccctctggcg cacgtggaaa gtacctggca ttgtggatcg tgtctcgcaa cctcggccag
    17581 cttgttggtg gtgccatcaa gtaagttagg atactccatg agtcctctcc attggaacag
    17641 tgactgatag cttgtcatac cagcctgtcc aagaacttcg aaaagggcgt cgagggtggt
    17701 gtcacaccag acacatatgt tgccttcttg atcatcgaat gcctggcgta agtatctgtc
    17761 ccggtgaagt ctctgatgtt gccaggtcaa tgctgatgat ttccagtctg ccatttgcgt
    17821 tcatgatctc tccactagag aaagtggtga ggtccgacgg aacgcgcatc ctggtctcgg
    17881 agacactttc aacgaaggaa gaattgaagc gtattagtcg tactatgacg tcaaagctca
    17941 tcctgctctc ggcgttctgg gctctatggt cattcttcta caggtgagca aagctatgcg
    18001 ctgttcaatt gggcattcta acgttgatat ctagtggtac ttggtcaact tacctcgcca
    18061 cgtacttttc cgtccgctct cgggccttgt cctccctggt gtcaccgttc ttctgcatgt
    18121 aggtggtact ctctagctct caagcttttg tcagcaatac ttacttagac gcagtgtcgg
    18181 ctgcttcggt ttgggattta tcctcgatct gaagtgtctc agccagcgac ggagagcaca
    18241 gcttggtctt ttcacggtcg tcattctcaa cttgggcgtc tacatctggt caattgtcat
    18301 gcaagtgcga tttaatgcat ccgaccctgg agcgatcgac tgggatgaca gcctgtatgc
    18361 atcctcgttc ctcccttact ttttcgtcca gaccaccggc ccgctgtcgc agtcgtacat
    18421 gtactggctt ctttcatcat ttgccactga tgcccaaggt aggtcgttga ccgaacacgt
    18481 atatgaacca ctagctcatt gcaactgtag caaatgtccg caacggtgct gcattcagat
    18541 gtctcgaagc tgttggccag gcaatcgctt acggcatgaa cactaagaca agcacaagcc
    18601 ctttaattgg aatgtaagtc cctcatgatg ctcctcacct cgtgttctat ccagctcact
    18661 gttcattctc taggtgcgtg agctttgccc tcatggctgt tgctgtgggt ccgatgaact
    18721 tcttggtcaa ctcgacgcct gaccggatcc cggccgatgt tattgctgaa gagatccatg
    18781 gtgttgaagt tgagaaaaag tccaacccac cagtcattgt ctctgatgca aaggtttgat
    18841 gcacgaatac aatgataaag ccgttttcgt tggaaatagt gggtgggcaa ggtattcccg
    18901 agatgcagag ttcgattgtg atatcacttt gtgtgcgtgg ttcaaagtcc agtcctatat
    18961 agtacctgaa atcaatccat gaagagaagc tatttatcca actcaaaaat caggacatag
    19021 cttgcggtcg ccgacacttg ttgactggct cgagattgac gccataagta gcgtagattt
    19081 ggcagcccaa cggactcaat caactctctt gaggtttcat cgatcgacat gcgcataaaa
    19141 cagtcggaca gagtgtatgt atgcatgcta gctgggtgga aaacgattcc acagatatta
    19201 attatccttg taaaaggttg ggaatgagag agtgtatggt tgacaagggg ggtgggagat
    19261 agagagaaca atcttccagt ggcccaaaaa gagtttgctc agccacagga ttgaactgag
    19321 gaccttcgca taaacttgat atttccgtga ggagatatta gtacgacgct ctaaccaact
    19381 gagctagccg agcaacttgt ttgacatgac tggaggttat tactaactag attgctaatc
    19441 agcttttccc cgcacctgtc cctcagcctt ttccctggta tctcaccacg atgcttagtt
    19501 tgcactgact gagttgtagg ctagtgaaac aaagactgtg attgaaggtt cgccaatgac
    19561 aaacatttgt cattacagga gagttcgaat ctcagcatcg taactgatac tcaacttgga
    19621 ccaggggcgg tgatgccgcc tttgaaaccc caccgattta gcagtccaac acccctaaaa
    19681 ttgtggcatc cccagcatta cagccgccta tgcactctaa caaatgccgt gaaaagcgcc
    19741 ttctagcggt acacaaccat ggttttcctt tgttcaatac aaattcgcct cttcagagcc
    19801 agcgcggata gaccgagacc gtcaacgcga atattattca ttgtccactt ccaaatcagg
    19861 tgcatccaga tgcagaatag ccagcgtgat tgcttgatta cgtgtctggg tatcactcat
    19921 ttcccctccc ccttggctat cagcaatgtc tcgcatacgc cactacctca actttcggct
    19981 cctttcccta cataagtact tcagagagct cctctcgccg caaacgcagt gcgcagtacc
    20041 ttctgcatct ggaagacgtg ctccgggctc aacattgtgt aatgagcgcc aggactgtcg
    20101 tggaagcgcg ctggctcctt tgcaaagtct ttccagggat gaaggtgttg gcgcagccac
    20161 tgctgcttgt ctttacccac agcgaggaga gggtttgcaa agaagacgtc gatgtgatct
    20221 accgttccac aagggtcgta cctgtgggcc agcccttgga gctgcgacga gatgtcggcc
    20281 caacgcgcga ttttctctct ggtcaagtcg agctccctca tcttctcggg gggcgcaagt
    20341 gccaaaatcc tgtccaggat ctcatcccgg gtgtagcccg ccttttcacc acacatattc
    20401 agtatgctat gtaaatgtca acgatgaaaa gttctgcact taccttgtgg aaatcaacac
    20461 ccttctggac ggcctcttcc tccgtaatga atcctaggaa gtaggataga ttgaggaaca
    20521 gttcacacca gtcaatctga accattctcc atttgatgtg cggaggacca ttgagagacc
    20581 ccatgaagac gacgttacca gccgcctcca gcttcttggt cgtctcaaag gcaatcatgg
    20641 agccaaatga ataccctacc aagacatacg gaccatgggg ctgcctttgc ttgatcgcgt
    20701 gcatgtaaac actagataac catcgtcagc gcatgacggc gagtttgaga attgacggcc
    20761 atggcctact ctgtcatctc atcaatcgag gtaaacatct tttcgcccgg attgaaccct
    20821 ggtgcacgaa gtgcataaac ctgtctgtcc gagaagaatc tactgatgtt gaggaaaacc
    20881 aggacttcac cgagcccggg atgaataaac catatcggag tgcgccgaga cggagctgac
    20941 tggaggacga cgacagggtc atagactcct acctcaccgc tcgatgatag tgccttggcc
    21001 atgctagaaa tacttgggtt cgtaagtaac acaccaatcg ggatatcgga gataccaagc
    21061 tggtcctgca gtacgccctt gaaacgtaga aggcgtatgc tgtcaacgcc gaaattaacg
    21121 aggctgtcat caacgccaac ctcctgcgga tcaagttcaa actcggtcgc gaatattctg
    21181 gccaactcac tctccatatc tgtctccggg gatttgcgcg tctttttacg gtaccgtcgc
    21241 aggcatgtcg cagtgtcgtt gatgtagccg tcaaactttc cgtgttcata ggcctgcttc
    21301 agtgcagttc gtgacagctt tcctaacgat gacttgccaa gcaacttgga cggcagggga
    21361 atgaccgccg atggtttctt ggagcagtac agaaacgtag ctttggcgat tttgtcaatg
    21421 atcgcggcaa gagccgtatc ctcggggttc gcttgcacgg tcagaatggt gatgatgacc
    21481 tcttcactgt tgccgccctt gggccaagtg gcgaaagcac ttgtgaacga cggcacaata
    21541 tcttcttctc ctacagcagc gtctactgcc gcttcgagtt cgtgagagaa gtatttgact
    21601 ccattgatga tgatcgaatc tttggtacgt ccactcaaga ccagattccc ctggctatcc
    21661 aggtagccag tatcgccagt cttaaaccaa ccatcatgtg taaatagttg agtggcgttt
    21721 cgtggattat tgtaataggc ctgtgcgact gctagaccac tgagctcaag ctgacctgtc
    21781 tctgtggagg aaaggattgt gccctccgta tcgacgatgc gtatactgag agcgcttgta
    21841 ctctgaccga ctgaggcgaa ttccagttta gcttctcttt cgagtgctgg aaactggaag
    21901 ttgtagatag atccagcgca agtctctgtc ataccaaaag caggacaaag gacatctcga
    21961 ggtgcaccaa acgactttgt catctcattg aacgcgatac ctgtagctac ggcattggct
    22021 tcgccgccag atacaaccaa tcgcaactca gacaagttga aagtatcatc ggatgccttg
    22081 cctctgacag ccttgagtac cgccgcgaga aagaaattcg gtgcaaaagt gtagctcact
    22141 ttgtgtgatg ccagtttgtc aagccagagg aggggatcac gaattaccat cttaggctcg
    22201 atatggactt gtgttgcaca agcggcaaga gcatgtaaat ggatttcagt aacacaggca
    22261 acatgatcaa aacctacaaa ttaggttagc aatgtctatc atgggctata gaaactgtag
    22321 atcgacaaca tgtggccgct gatctgagct ttagatgctc ttaacgatgt tgtttttaac
    22381 accagggcta cgttcctcgc cgcatggaag aagatgaaac taggcactta ccaatccagt
    22441 tgaggaatgt gtccctctcg gaagtgccgg tcatctggga tttcgcctga agtgaagcta
    22501 gaacttgtga gtgcgtaata tcgacggctt tggcccctcc agtagaaccc gatgtgagca
    22561 tcatgaatgc agtgttgttt ccacaccgcg ctgctgtttc gctatgaaca ttgccgactg
    22621 gaggcggttg cgttcctttg cctacagcag ttgcgagttc atcaagcaac cggatttggg
    22681 tgtcgctgat ggacaccaat tcagccctca acgatctcac ggtgagtaca gtagggttgc
    22741 caagcagggc gttcaggtgc ttcaggtgcc gaccactggc aacctcatct gcagggagag
    22801 gcgtcgacat cacaggtatc gcattcgctg ccaaaacaga ccagaaccag gtcatataat
    22861 ttgcctgcga atctaagtga agcaggacga cttggccggg tgacacgcca agtttgtgtc
    22921 ttattatgag tgcattctcc tatgatgtct gattaaagtc tgctttcttt gagtggcttc
    22981 taaatgaagg cagcgagcag aggaaaccgt ttgagatcat gatgacttac agtggcttgt
    23041 cgatgaagct cgacataagt catagcgata tgtccatctt ctccatggaa aaacacgtgc
    23101 gcactcggcg aagcagcggc agcgcggtcg aggaggccta gtagtgaagc catctttgga
    23161 gaggctagct agtcattgct cgcaaggagt ggtgttgaga agaaaaaggc tgtgttaaaa
    23221 acgtaatgaa ggcagaagat atatgtcctt tggaaaaccc aaggcagcag gtagcctagt
    23281 tcgataggtg aatattagca ggatgtttga ctgagagctg actccgattg tgattggaag
    23341 gggcgaagcc cgataccacg gcctcgatgc cagggctacg ttgaatcctt tacctttgac
    23401 cgttgccccg ggattgaata tgactggctt aaattcacct ggctggcccc catgactgcg
    23461 cctgaacctt taattgggca atagttcagc attgttatat acctgacgaa gtcacctggg
    23521 ctcaactgct tacgacgtcc caaggtaccg aataagccga acgccagggt tattgttctc
    23581 ccaaaagcca gacaattgcg cttgtcgcag agactatctg aggtgagaca accttagtgc
    23641 cagtggcctg gagttgaccc gacgtatacg aaagtttccg aaaggagcat agtttgagtg
    23701 cctgcagcta acttggccaa tcttgactgg ggaattatgt ccattgtatc gacgattata
    23761 ggtagcttct cagcagcaaa cattcccaca ggaaatgagg ctatggatgc cgctgcagga
    23821 tatgcccctt acattggctg ttgtattacg ttctagatat ggtcgaggtg gttccgccag
    23881 aaacgaaact ttgacgcaag aagttgaatc caaacagaca cggaatgtgc tggtgtaaat
    23941 tgcttcgtcc cagccaggaa cattcaacat tcaactgggg ttttgggttt tcttcagcag
    24001 gttcacgcca acgagcgagg ttgggggcgg caactgcaca ggttgcaaat gagctctggg
    24061 tgctgcacca gtgttacaga tctggtcttg tgcgggcact ccaactttgg tcatgtccac
    24121 gagtaacagg tgtgtaactt gaagtagtaa aaggccaggc acgcttgaag tgactgtggc
    24181 agtcgcgcgt ctcagtatct ggatggagag ataagatacc cgtctggaac aatgcgggcg
    24241 gccacaacac aaactaatga tccgatatgt ccgccttgcc gcaactgcat tggccgcacc
    24301 ggggtctaga cttatgccag cctgtgccta agttagaagg acccacgatg ttgttgggtt
    24361 tgcctcgatc ctgagattct tacaaatcag gggtcaaaaa attcaccagt tgtatggaac
    24421 caacccctca ttggggggcc tcggctaccg ggttgaatca acagcccgaa ttggatactc
    24481 tccatgtgca aattgcacca ctgacgttat caatactgat gtaatgacgt ctcctcacgc
    24541 atgattcccg tgcaatctcc ccgtttgtgt tttacataag ccgcacgcct ctcgggttgg
    24601 cgtgctgacg ccatggatcc cggatccgta gcgtcgaaca ataggcctta aaagtgccgg
    24661 cgcctcccct ccgtgtccgc ttggccgcac ccgagacctg ccagcgcaaa ggagaaattg
    24721 gaaatctttg acagcagcaa aaatgaagga agcaattgtt tcaaagggtt agttattgaa
    24781 aacaatcgtg gcaaaatctt ccgactgacg tgttgcacag gaccgactgt ccagattgtg
    24841 gactcaccaa tccccaagcc tgggcctgac gatgttgtga tcaaggtggt gtacgccggc
    24901 tccaacccga aggactggaa gctgccggat tgggtcggca ctactgccaa ccaaggcgac
    24961 gatgtggctg gtaccattca cgaggtgggc agccatgtca ccgagttcaa acccggtaag
    25021 ctattgtgcc taatatctgt ctaagttacc gcatcgactg gtgttcaatt tggcacgcaa
    25081 ggaggcctgt caagaatgca aggagggtca cagatacccc taagagcagt cattttcctt
    25141 gctatgtttg aaaatcgcct gagtacccgt cgtgttgtta ttagacatca cccctcgctt
    25201 tgcccttcgc aacaacgggt caggtgtaag ctaatacgaa tgaacacagg cgacagagta
    25261 atggcatttc acgtaatgca agctcctcac ggtgcatggg cagagtacag cttagcacct
    25321 gcacacacaa ccgcccatct accggccgag accagctttg aacgtgcgta taaatctctg
    25381 caccgctcag acgacgattt gctaacacac tttccaaaga gggcgccgcc gttcccctgg
    25441 ctgcgcttac tgccgctgtg ggactctacc tgcgcctggg gctgccggag ccctggcggc
    25501 cggccaagga gccgacgccg cttgtggtgt acggcgcggc ctcggccgtg ggcgcgtacg
    25561 tggtgcagct ggccaagaag agcaacatcc acccgctgat ctgcgtggcg ggcaactcgc
    25621 aggactacgt caagtcgttc ctggacccca gcaagggcga caccgtcgtg gactaccggg
    25681 cgggcgacga ggccgtggtc gagggcatcc gcaaggcgct gggcggcctc aagctgttcc
    25741 acgcctacga cgccgtctcg gagaagggca gctaccagaa catcagcaag gtgctcgagc
    25801 gggggtccaa gatcaccttg gtgctgccgt tcaagtcgta cgacgagatc cccgactacg
    25861 tcgaacaggc tgtgacgtct gtcgggtgtg tccacgacga cgacaaagac tttgggttcg
    25921 tctacttcag gtacattgcc cgtggtctga aagaaggctg gttcagggcc cagcccactg
    25981 aggtagtgcc gggtggtctt ggtggtgtcc agtatgcgct ggagcagctg aaggagggca
    26041 aggtgaacgc caagaagctt gtctttgaag tcaaggctac ggaaggcgtg aactgagcga
    26101 ccaaaacctc gagggaaatg gagttcttgg ttagcgggaa ataaaatgaa agtgaacaca
    26161 gacacctgcg aggtatcacg tatggaacag tcactgcgac ctcgaacgac tcgactcaat
    26221 gtaaggtgtt agggtatcat gacccagctt ggagaaagca tatagccaaa aaattgtgac
    26281 atttgagaga actataccat aaccatccaa ttcatacggg tgtaaaccac atggtacgtg
    26341 tgactgaaga tcctaaaacg ccgttgtaac gccttcgctg gcaatgctga tatcccccca
    26401 tctcaagcca tggagccacc acttctatta gacccaacca agccagccat ttctaacaat
    26461 gcacgatctg cggctacgtc ccctgtgccc aggttgatgc gcctccttgc ttccgcctct
    26521 ctggcctccc actcccatct ctctctctgt atcttagcct cggcgtcgcc gccgcatccc
    26581 cagacttcga tgtcatcgat ttgaaacctc tcctggaagt cgaacttcct ggtgacgctt
    26641 gtggagaaag caccacccct ggaagtataa ttgtgcgtga agacaccgaa ctcgaagctt
    26701 gagtcgatca ccagagatac tggacctaag ggtctcagcg tctcgtgccg tgaggcttga
    26761 cctgacttgg gcggtgaaca gccaattgtg ataccagggt gggtgaccgg aggttttgaa
    26821 aacgtgacat agtccttatt gatggccgaa gtggtgaata tatcatgcgt ggggcctaat
    26881 tggaacaata tcatgtcatc gccaccgaaa cactccttat tagtatggcg ccaaggttga
    26941 cggacgagag ctccaaatgt gactcgatct tggcctgacg aattgccatt cggaaagcgc
    27001 tttggcggta ttgactccag aaagttggac tcggacccgc tgctctcact cggatctcca
    27061 agcctcgtac ccgaaactag gagtatagta ggggctcgcc agttgaatac cttggtttca
    27121 aagctgccca tagaaaaacc agcgtcggcc ccagaataca gcagacgtaa ccgacgaaat
    27181 aactcgtttc caggtataaa aaaagacagc tgagaaagaa cgttcaagtt cagaatacgg
    27241 cctttgtcgt gtaagagagg tggcggcggt atgacatgct cgtcgatcct tggagcacta
    27301 ttcttgcgtt tggagaggtc caaattcttg gagaaaagaa aatgctcaaa gagagcattg
    27361 aatccgttga ataagtatgg aaagttgaga gggatgactg cattgaattg cgcaaatgtg
    27421 atgccgggag atttctccac attcagaaac gccgatagga tgttctctgc tgtcgcacgc
    27481 aagctttcca attcctcgcc cgcaacacgt ggagcatagg tggatagatt ctgcttgacc
    27541 tccatcggtg cgatgagaat gagcaacatc aataatcgcc ggaagttgtc agctgggatc
    27601 atggcgccgt gcgtagtcgc ggcgtgcata tcgccagtct tgaatgcgtc aacgaggtcg
    27661 agcgaatcca gggcagcaag gaccaactca tcgtcatctg ccgcatcctc ttccaattcg
    27721 tcgcccgctt cgtcaaccgc aaagccctgt gcatgtgaag ctgcctcgcc ggcagattcc
    27781 gccctctgcc gcctctcgat ctcagacact ttgcgatcat acactgccaa gctcttgaag
    27841 aggagcttcc tccgcgtggc atcgcctttc gctaatatct tggtatatct ctccgtcatg
    27901 atcgcgacaa cgttgatcat ctgctcgaaa ccaaggacgg ccggggcgtc ggcgaggaat
    27961 gggaaagcac cgatgtatga gaccatctga aatatgacgg gagagacacc aagaatgtcc
    28021 gggagctcga gaaatcgggc gatcgtgtcc tctttgagat atcgtacgtc ctgctcatga
    28081 tcggccagcg atttgaagtt gtccttgaag gagtagagct ctaagggttc gaaacatttc
    28141 cgagcaaact tctcggcctg tgcatcgcaa catgtcagtc caggcaaggc cgagtgaggt
    28201 gcgcgaacaa ggaactgcga gatcatacca gttcagctgc tatttcttct cgggagcggt
    28261 gctcgactcc tccgggatgg gattgtccca tgctgtcgag gtacgtgaag catctactgc
    28321 gtcgcggtgc tgtgggcgtg gcgtgtcgct gtaatggcag tcttacacga ccacctgttc
    28381 tagctagacg gcagatcgaa ttattttggt gccaaaacag ctcctttcaa gatgtagcgt
    28441 cccgcctgga gcctgctcag caaacggaga tagatgtagt gatgtagtcg ggaaagatgc
    28501 cgcggaacaa gctttccagc ggtgtgctat atttctcttg cacgttgaac aggcacccgt
    28561 gggccaagac tgaaagtata aatggcggga acatgtgcta aattcgtcta cagagtgtat
    28621 tgtcgaggcc agataggctt gataaacacg gttttcctgg aatggaggga tgcatgtgaa
    28681 ggtgctggaa cgagcggcag gcatcaggcc gccattggca agctgacgag ctggaccctt
    28741 ggttcaactg gatgttgctt ggccttggtg gggtgacgta aggccactgg actggactgg
    28801 gtgcgggcgc tgatcgccgc taaagcttta ctgtgtaact tagttgtggg tcgacatgag
    28861 ctgagtctca agttgctgta tcagattcat tggagttgtt gcctacttag gtatctagta
    28921 tcggttcata tgctatggca tttggagcag tcccctcagg tctttggact tgacatggac
    28981 gcccaagacc tatacggagt agttggtcca tattgaggaa cgccgcatcc gcaggcgcag
    29041 cacccgccgt cgtggaaccg gcctccagtt tgccatggag cgtctctcat aacgtgcgca
    29101 tgcccatatt gaagtgaatg tctgctctca gcccttccct gtctgggtcg accttgaacc
    29161 ctttggctag tatcccgccc gcaccaggtt ggacttcgaa cccgagcctc gtccagaaac
    29221 cgccggtttc gtccacagca tagtttgtga atagccgcgt cccgcctcta gatttgatgt
    29281 cgctgaccat ctcggccaag agctggcgag caagaccttt cccacgcgca gacggatgca
    29341 cgcagaagca gcatacctcc cagtctatgg aaacaggtac cgcttcgact ttcgaaatgc
    29401 ctcgagaatc gaccttgctg agccagttct cgcctctgta gggcagccaa ccggtacagg
    29461 cgaccgggct gttcgatgcc gagaacgcaa taaccatatg tccgtaatcg ccgagctccc
    29521 gtgataagcc ttcggcccct ttggctgggt ctgggtccag ccgtgtccag gtcggcggga
    29581 agacggagtg attcttgttg agaaaagcgg cgttgatcac agcgtgaagc tccggccacc
    29641 aagattgcga gggaagcgat gccccctgga cgatggcaaa gctatatcga ggttgtggtg
    29701 ttaatccagc cattgcagtt cctactcaag taatcggatc gttctgtggt ggaaagctct
    29761 atattgaaaa gttgttgctc tgaaggcctt tttggtcttc aggcgatagt ttcctccgag
    29821 aatccgcccg cccacgaacg tttgagtcac tcggtcaagc tcgtagatgg atacgtagct
    29881 gcgccgcata gacctcacaa ctgccacgga tgttctgcac ctattaggaa taatacataa
    29941 gtatgtggtt ttacatttca acgacagtat tgtgtcatta tatacagagg agtggtgtac
    30001 acgataaata gatcgggacc cttttaagcc gcttggccct gttttgagcc agttccgaga
    30061 aacatagaat attgcaactt ttcatgcaca gcccaattat ttcttgggtg cctctgttgc
    30121 tgctgttgct gccgccgcct tttcatctga ctgtctctgg tcttccggtt ttggagtgct
    30181 gctcttcccc gtgccaaacc aactgccagc atttgacagc gcccccagga cgctggatcc
    30241 ctccttcttc tcttgcacgg ggacctggcc gtccgcgtcc gccgtcgcct cggccgtcgt
    30301 gccggtttgg ctatctttct cctcggccct gcgggctgcg accctctcct tccggcgttt
    30361 caggtgctcc ttgagctgct tctcctcctc gtctcggacc tcgagctcgt gcagccactt
    30421 ctggtggcgt tcctcggcgc gctgctgggc ctcgagcttg atcagctccg agcgcttctc
    30481 acggtcggca ccgtagtagg ctccgccggc aacgatggcg cagacggtga acgcttgggc
    30541 accgatacgc gcgcgaaaca tgcgctggac ctgggcgtga tcgcccttgc gcatggcgcg
    30601 ccaggcattg tagagggcgg cgcaggtaag gagggttcct gttgttcgga gggactagtt
    30661 agggcgggtg ggttctcggt tgaccgtaaa gagtcgctta ttcgcacgtc acgtaccgag
    30721 cgggatcaga ggttcctccc gcagcttgcg agtcactttt ttgaagccgg tctcctggta
    30781 gtttctgccg gcatggtgag cacgttgcta caagtcaggc ggcgctaggg gttgagctgc
    30841 acgtactggt cctcgtcaaa ggacgagggc atgggtctgt cggccatcgt gtgcaatgtt
    30901 gccaatgtca aggcggtggc atcagtgggt actggccggg agcatgtgtc gctgcggcgg
    30961 aacgcgatgt gatgcgaagc tgcagatgat cgaacgacca gcaaagttgc tcaatgatga
    31021 catggatttt tgcggattgc ttccagaacc cagggcccga tagcaagggt atcgggagct
    31081 tcaatacgct aagataagcg atggatgctc aagatgttcc aggcatcccc tgccaacccg
    31141 ccctcctgat gagccctgtc tctgggcccc gtaacattag atgggggaac ggccagtggg
    31201 tggccggttt tcggtacagc ggcctcttct gcacgagaca cttggagacg ctatgtctgg
    31261 tcggcaggta gctcaaggtc tcaaaggtgg agggagggct aaaatcgcca gctaaactct
    31321 tgcatcaagc cgtacatgtg cgattatata ctatagagtt acccctcaga aaccaaagtt
    31381 ccttcaaatc caaggcaagc atttgagcac taaatagaag atataccccg aaggtcccta
    31441 acgaggtacc caatgaggta cctaagttaa ataccttcca ggttgagata ggtagcctct
    31501 cacagcggtt tgcggtgcgc caaggacccc gctaacctcc attgaagctg aagctgtcgg
    31561 cgagcacatc tgcgggcatg actctcagtg ccccgctaaa aatttccgtg tcaattgagt
    31621 tgacgtcggc tacaaaagcg gtgactaaca cctgacactt cgcatctctc gagagccatt
    31681 gtctcagact ggacctcacg atggcttcag atcctgttgt aaatggcgtg aacggcacgg
    31741 caactgccaa tggccgccgc acgccttcgc tttcgggcct ctccctcacc gagtacagcg
    31801 ccaacccgtc gccgcgatcg gccaacaaac aagctcacat caagcagctc gtgcccgacg
    31861 agctgctcct acccaatgga cacccagatg tacgatacta tcgctgttcc agcttaatcc
    31921 cagactaaca tattgacgac atcatgtagt atgttggcat gatcctcaac tcgagggtct
    31981 acgaagcctg caagagaacg tctctgaccc ccgccacgaa cctctccaag cgactcgagt
    32041 gcaatgtcct tctcaaacgc gaagatgagc aaccggtgtt cagcttcaag ctgcgcggcg
    32101 cctacaacaa gatggccaac ctcgacccgg agctgagctg gaagggtgtg attgcttgca
    32161 gcgccggcaa ccatgcccaa ggcgttgcat actcggctcg ccagctgaag atcccagcca
    32221 ccattgtcat gccgcaggga actcctgcga tcaaacatca gaacgtttcg aggatggggg
    32281 gaactgtagt gctacacggt gccgacttcg atgctgcgaa agaggaatgc gtccgcctcg
    32341 agaagcaata cggtctgatc aacatcccgc ctttcgatga tccctacgtt atagccggcc
    32401 agggtactat aggattggaa cttatttccg ataccaatct ttccaaagtg gacgccattt
    32461 tctgctgcgt cggcggcggc ggcctcatcg ccggtatcgg agtcttcatc aagcgcgtag
    32521 caccccacgt caagatcatt ggtgtggagg ctgaggatgc caatgccatg gtgcagtcgc
    32581 tcgagaaggg cgagcgcgta ttcctgaaag aggtcggtct gtttgcggat ggagcggctg
    32641 tgaagactgt tggagaggag acgttccgca tctgcaagga ggttgtagat gaggtcgtcc
    32701 aggtcacaac ggacgaaact tgtgctgcca tcaaggatgt ctttgaggac acccggtcta
    32761 tcgtcgagcc tgcgggtgcc ttggcccttg ctggactcaa gaaatgggtc aagaacaacc
    32821 cctccagtaa cccaaaccga tcagtcattg ctgtcaccag cggtgcgaac atgaactttg
    32881 accggctgcg attcgttgct gagcgagcga ccttgggaga gggcaaggaa gcattgctgg
    32941 cggtcagcat tccggaacga cccggggcct tttccgaact catcaacacc atcatgcccc
    33001 atgccgtgac ggaattttcc taccgatacg ctacagacga ggttgccaac gtgcttgttg
    33061 gtatctcgct cacggcacct gccagccaac gtgtgaccga actcgagacg ctgctggagc
    33121 gaatcaacgc gtcaggtatg acggccacag atctgtcggg agatgagctt gccaaatcac
    33181 acatccgata cctggtcggt ggacggtcta atgtggccga cgagcgtgtc tacacgttca
    33241 cattcccaga gcggccgggt gctctccaga aattcctcaa cacgctgcga ccgcgatata
    33301 acatcagcct gttccagtac cgaaacggcg gcagcgacgt tggtaagatc gtagcaggca
    33361 tccagtgccc cgatgccgag gtggcagggc tggagaggtt cttgaagcag atcgggtacc
    33421 catgggaaga ctgcacagaa aacagtgcct tcaagacctt cctgaggaac tgagctatca
    33481 ggagtctcaa cgaggagttc aaggcgtccg atataaagtc tttttaaggg gtcatctacg
    33541 ggtctttatc tgcgactggg ctattgcgag tagctgttct taggtcctca ggtagaaaag
    33601 ccaaaaatta gagaaaatag actaaggttc acaaactcca agaactcaag attcaaagat
    33661 atgtaattca taacgatggg attggacgaa acgcaatcgt gtaagtcgcc cgtagccagt
    33721 atcggcggcc catgggagtt acttgggtgc gctgttgctc cggccggcag aggcgccgcc
    33781 gggttttatc cgaaaaattg catccaccca gaccatggcc tcgcccattc actgtaccat
    33841 gctcgcctac gacgtcggct gtctcccagg cccgtgagat tcctacgata aagacacagg
    33901 cacaatgtgc ggaccctcga tatcgcgctc gtcgaagatg gcgacgtcaa ccctcctctc
    33961 gtcgttcaag gccctgtcgc tgtccgcctc cgcgaagccc atcgcccgga cggccttccg
    34021 cgcgcaacaa cagttcgtcg cgcgccgttc catttcctct gcgatcctcc ctgcgaccgc
    34081 aagaccgacg actatgaggg ttaccacgat ggcggttaag gctctgcagc cgtccctgca
    34141 gactcagcag acgagaggca tgaaggtcca cagttcgatc aagaggagat gcgagcactg
    34201 caaggtacgt agaaccggtt tctccgttca gacaacgtgg tttggatttg aaagaatccc
    34261 ggctaaggcg aggacgtcat gcaggtcgtg cgaaggaagc gaggcaagcg aggcaacgga
    34321 taccgctaca tcatttgcag cgcaaacccg agacataagc aacggcaagg atagatgagg
    34381 aagggggaac aagacgatgt ggtgtactgg ctgcacgacg ctgggctctg ggctcggcca
    34441 gaatggcatg atacgataca gacgtctgcc ctcgtatgga agtgtattac tacagcagca
    34501 gcgcaaatgt acaaaaagat tcaggaccac ggcgtcaaca ggcataatat catctagaga
    34561 caaccggcac aggcaagcga tagagcaaca tgtcacgata ttttggacca acttcaagta
    34621 ccattcggtt atgtgtgcta tgagtaagga tggcattgcc cctgggctac atgcctccca
    34681 tatacctctc catagcctcc cactccgtct ttcctgtaga caggaggtat ctgatatgcc
    34741 cctgggtttt ccatgttagc tttccaaggt gttcggcaga ttgacaagtg gactggacta
    34801 tctgcagcat acaatgtcgg taacggcacg gtggcgctca aactcggcgc gggcgaagct
    34861 gcgcgtctcg gaacgggtcg tcgggtcgcc gatgcgcctc gtgcctcgca ggatggtccg
    34921 gtaaagcgac agaacgcgcg agcgctgcag gaactagata gcagtatatt gccgtcagcc
    34981 gtgggctgtt tctcgtttcg tcgaaggcgg gatttcatgt gggagaacgc acatgatcca
    35041 ggctcagcgc tccgccgagg cggcttcgat gcgactcggt cgcatagctc cggggcccga
    35101 tcgccgaccg aagcagccgc aggctggagg tgctcatggg gcgcatgagg gttcaacggg
    35161 gcctggctcc tcacggcatc ggataattgg ttgtcggctt cgcacgttga ggaggactcg
    35221 aacgttccgt gtgtccgttc aatcaacagc ctgagcaatt agcgaaactt tttgttggag
    35281 ctcccctgtt gcagctggct taggcaggga tgggtggctt gcaaggtcgc cttatcgccg
    35341 aaatattgct gtaccgaggt gttagcattt cgctccctgt gcttgctgca ccaactaagc
    35401 cgcctgtcaa tcatctcgag tggctggcct gacgctcgag aagtgtgaga agcgtcgacg
    35461 ggtgattgca tcatcgcaat ccactcgctt tcacctgatc cctactcata gcgcatgtta
    35521 gaacgatgga gcttcagaat cgatgaagac ttaatgattc ctttgttcca agccaacctc
    35581 agtgtcggct gccaatagcc taccatggcg ccatcaacgc gtacccccga ccccatcgag
    35641 gaaacgaact tgaagagcga tgaacagttc attgacgaaa atctacggcc gaggtatgca
    35701 tttcatgccc tctgtcaacc cttgatcaac acatgtcaag tcaatatcgc tgctagaatt
    35761 gcttggcatc tgagagaaaa tctactaaca gtcagcagcg acggctgggc aacatggaca
    35821 catcccagat ctcaggagtc atactccatc cgtctattac aagctgccca gatgagcgcg
    35881 caagatctga agctatgtct gtcgttgata gaggagacga gcaggtcgca ctacgaggcg
    35941 tcgtctcgcg gctggaagcc cagggcgaag ctggccgaga tgaagtcgcc cgagatgcgc
    36001 tacgtcgtgg tcaaggactc tcagggcgag atacgcggtt tcacctcgct catgccaacg
    36061 tatgaggagg gccagcccgt cgtgtattgc tacgagatcc acctcaagga cgagatgaga
    36121 gggtaggttg tctcttcgaa agatgattta tgcagcatac aggcgcatac tgcttagcat
    36181 cacgcgcata aatcttgtca ctctggttcc ctgctaatta gttctatagc actggattgg
    36241 gtgctcatct catgggattt caggaaatgg tggccaagca tacgccagcc attgagaagg
    36301 tcatgttgac ctgcttcact aaaaacattg tcgccatgag attttaccag aaattgggat
    36361 tcgaagtaga tccgatatcg cctgagccga agaggttgcg gttcgggaag acgtcggtgc
    36421 cggactatat catcatgagt aaaaaggtag tttagagggt tacgagcgca aagaccggct
    36481 agccatgata ttacttcgtc gtacttgtaa acctgccagg cttggttata agacttgaac
    36541 gccgaagaag gggctaggtg atacgtttga ctgactgata catagcccat ggaaagcatc
    36601 acaccagccg tatccgctgt gcgtcaggtg ttgggtagta cgaccttccc ttacgctgga
    36661 ccagataggg tcgacaaaaa tcatctcacg taaaggtgca tacgattgag agcaccgtcg
    36721 taagtacctt gccatttgcc ggcctttgta catctcggtc tcttgtgtca gatgacctga
    36781 cttgattcgc cctggttaca ggaagcaaac cgtatggtcc taccataaag gaccaggcag
    36841 gcaaggcatg tatgcaaggg gctatgctgc tgctatggtg ggtatcactt cagccctggg
    36901 ccgctaacga cctaaggtta ttttcgtagc tcaaattagc aaccaaccat cagccccaag
    36961 ccaagctttt ctcgcttgag ctcgacattg tctatcacaa ttcgcacgct cagtgtttgg
    37021 gcgtaagtta gacaattcat tgatcatgat actccagttc ccgagttacc cgacgggcgc
    37081 agatcattct atgagaacgg gagacttacg cctccaggct gcgggggcta ggcacttcgc
    37141 caactccttc acgtcgtcga atgatccccg ggctgctggt cacacacaca tgaagtcatg
    37201 cagaaagccg cacattccaa ccgcgaagct gacgccccct ccattccctg cctcatgatg
    37261 ttgtttcatt ccgatcccag tgcggatggg ctctcggcaa gcgccaccaa ttcccacgcg
    37321 aaggattgtc tcatggcctg aagcggaaag atcaggctga caccagcaaa gcaacggcgt
    37381 tgttggcggc cccttggcac gatcttcagc tgcgcctcct gtcggtgacc gtagaagcca
    37441 gagttgcgtc gaaagattga cataagtcgg cgcgctcttc tcgatggctg tgtcactgtg
    37501 cgtctttgct tttctgtgat ttcattcgat tcaatacgta cacggtgttg tttttgtgtt
    37561 tttatccatc ccaatttccc aaggagtcac tttggctcct ctcgaaatcc tcaccctcag
    37621 ccatcaacca ctgtgcgcct gtagaaaggt ttttcatcat ggcctaccaa cctcaacagc
    37681 cgatgcagcc aatgttccag caagacaatg gtggtgaatg gaagaacagt ctttgcgact
    37741 gttcgccatg cgacagctgt atgatcagct tctgcgtgcc atgcattcgt aagcggttcc
    37801 cgggccttgt ctggtatatc ccacctaccc actcgctgac ttgatttcta acagtcgttg
    37861 gccgaacgac cgagcggctc cgtgacccta cgatgcaaac tgccgagagc atgaataatg
    37921 attgcttgat tcacggtggt ctctgctttt tcactggatg ccactggatc tacacaatgc
    37981 tcaagcgtgg tgaaattcga gagaggttcg gcatcccagg tagtggtttt ggcgactgct
    38041 gcgttaccta ctggtgtcac tgctgtgcgg tcatccagca ggacaacgag gtcaagaccc
    38101 gtctgcggcc taccggccct atcgatcagc aataccagcc gctacagcag ggcatggtca
    38161 tgccccaggg tccgccgccg gcgcacgcac cccctcagaa ggaaggatac acccaccaat
    38221 agagacattg tgggatataa ctagggtcta tcgaaatcag ggggatcctc cacatgtcca
    38281 cattggtcaa acgttataag atgttgcgca ccatcaaggg atggtctgca aaaacagcga
    38341 gggtgataat atggagttgg gattttgttg aggcaggctt aatcggctcc tcttcttggc
    38401 ttactatttc cttgcgatta ccctaagtcc aaaacttaga tatgaattac agttgcagat
    38461 ttcagcgccc acctctgtgg gctgctttat cggataaaat ttgagtctcc tccctgacca
    38521 gtgtgtctcc aaattggcta cagtaaccag acctgggctt ctacgttcgg tgtcgatatg
    38581 gtgttggagg tcgacaacca acactaccat ctaagcaaca ctgcatgagt ataatggatg
    38641 atgacgtatg actggccaca tctgtagctg ttgcacttca ttcgctgtta aaacttcatt
    38701 cgcatatcat tggcaataat tctcttagca ggggttcgac gtagactaca accagaggat
    38761 gaggtcaaat aagagccatc ccagtcgata tcctgtcggt ttaattccga ctcaggtcat
    38821 catcatatgc acattgtttc aatgtaatgg tactgaaaag tgacactaaa attaatgtga
    38881 acgagagcct tgaagatgac gacagagacc agtacttaca ggaaggtatg caagggtcga
    38941 acacatcgtc cccgaaagct attgacgagt tcaatgctta cttgattctc aatgattcta
    39001 gattacatga tctgaggatt cctcgaaaac taatagcata caaaagttgc agccgaattc
    39061 ctgtagtctg cttaaacata tgacaattgc gcgcgtgtat ccgtacacat ggtattgtgt
    39121 gatgacttag caagctaccc gagatagcgc atgacgttga ggagttagat ttttccatac
    39181 atttttctat ttgcgactca agtttcacca agatagcaag ccaaaaacaa catgatgcaa
    39241 gatgtaatgt gtcatgatga attaccaatg atgtgtccaa tggcgatctc aatcttccac
    39301 tttctgcata cctacagttt cctaatacta ctttcataat tgacataatt cctaattgtt
    39361 ttccgaaaac atgaaagcat gcaagccctt ttaagactgg acttattact aatggcagat
    39421 actctagcat aatctatagc aatatacaca atgcccatag cccggagatc gacttcaccg
    39481 gacagtgcac ttagcatttt ctctcgccgg ttttcaatca gataacttgg tgtcagatca
    39541 aatggcaagt gtatgtacat atacggcgag ggaagggcga aaaggatcaa tgagatttgc
    39601 gtgtcacctc acgcgaagta gaattcgtat gcggcgccgc gcatgttttg aaacctatca
    39661 tgaacacgaa agcagcagac tatgcgccat gcatactcat tgtagctcaa ttgagcttgc
    39721 ttacatccaa ggatatgcac tttgcttcac actggcacga gttaaaccag ctcctcggac
    39781 cttgtttcca ctttgggtat atcaaagggc cattggaagt ggggatatgc ccggaacttt
    39841 cgcctggcgg gaggtctagg aaccaggctt ccacgatgtc gtgcccagtc cttgcctctc
    39901 aaagtcacat ctcggcaatt atgactgtca ccatcaacgc cgatttttga caattgaagt
    39961 gatagcacta taatctggtc aagtaaacgc aagtgttctc taatcttgtc cctcttcctt
    40021 gaaagggcac aagattcagt ctcttgatga attgaaccat acgattggac ttctgattat
    40081 acctaccctc acaatccctt tgaccggcta ccaaaatctc gccagttcaa ctggtgaagc
    40141 ttcgcgagaa ctatgactgc aaggtcatca tcattcatga gagacatctc ctgaataata
    40201 agacatactg actcttctcc aggcgccgtt gatgcttgcc cagttgggta tgaagtctga
    40261 atccgggcta caactgacac atcctggggt cccggtacgg caattacgac aaattggtat
    40321 gatctaaatt ggaaaccgag tagttcatcg tggacgtttc aggccagggc aagttgtggc
    40381 gatgccgaaa agtccggctg gacgtccatt tcctctgcgt ctgtgaagct agagacggca
    40441 ccgggtccca ggaacataag tacacatgcc accgcgaccc ccgtcaccaa agatggacgg
    40501 acatgtctaa taagtatgtt tgtgcgtaga agggggcggc taaattgaac acttgcacgg
    40561 ttccggccgg cgttgtctca gtcaaccgtg ctcccagcgt gcactatcga cgggccacca
    40621 gccaaagcaa agaccaagat agagcttggg agagggggta gggaaaaaaa caaggtgagc
    40681 tgatgggcgc ttgtgaaacc tgcgtgtgtg ctgccgaagt tccaagattc ttggtcctca
    40741 cgactggatt gcgtgtgacg ggatgcggag gttcatcacg agaagcagaa gctgcgatag
    40801 ggacttggaa catagaccgc taccagatta tcacattcga caaggatacg gccggtgcat
    40861 acatcgaaga tgtgagcacg aaaggccagt cagctgaaat cagcgaactt ataccaggac
    40921 atcattatag cgtgtggata gcaacatgga ctgacaaagg cggcggccta ccggttggtg
    40981 cccgagcaat tactgtcaga gctggtgcac ctcaagagcc tgacgacctc aaggtaatca
    41041 gtacggattc taccacagta caactccaat ggacgggaag ttcggccgct gcaagatatc
    41101 gctggtggac ccgtaacatt agcgacggga gtgcatctac aagtagtgac ccatcttcga
    41161 ctgacgtggc ctgtcacttt attggctggc tcttcccggg cgtttggaat tttgagttct
    41221 gcgtatcagg ttacgacggc gtcaatgagt ttgttaaggg gaactgtgtt atagcaaaca
    41281 gaaactacat gactgcagcg tcctgtccga catacagctc ctcggcttta tagctgggtt
    41341 gctgtttgta agtacggaag taatatagca gtcgtgatac aagatagctt gctgtataca
    41401 gacctctcgg caaattgtta tccataatag ggacacccgc accgccgttg aaacaagcat
    41461 gcatgtcctt aacgcttctc ataaaaggat agaagcgatt gaagctgtat caatcgagaa
    41521 ctagaagatc tccaaatggc agacgggcaa attggcttgg ctgactatat caggccatgt
    41581 ccagtttgca ccctcaagtt gcccatcgca gtctgacaat gtcgcaactc ttggtactaa
    41641 gacgacagtg ttctcagtca tttctttgcc gacatgttat tgccagcctg tgagtgctaa
    41701 tgttcgtcca gttctgtaaa agaagctctc ttgatcggca gtaaattatg agtccttcca
    41761 ggaaaagact tattctcatc cgaatcatca gtcctagtta tccatcctcg ctcattattc
    41821 gacgccattt gttgcgcatc acctgttccg cattgcatga cgctgtggca attaaatgga
    41881 cttgaacccg gattagtttg cgctgtgagc atctggtttg gcgctggtct ctctctaaaa
    41941 ttatcgagat atttgaaggt tattccgcat caccttctcc atatcagttc gatgacttca
    42001 tcaggttggc ttgctttcgg atctcctttt cgcaggtaca gctgcctcat cgtaccacgt
    42061 cgaatttccg tatctttcag atggtaagtc ttgcgctggt cttcaccaac cttatcacgc
    42121 aaagacccta aaatatactc gtagcgagga tcctcgtcgc cgtatatttg accccatgtg
    42181 cgctccatct tgcttaggtc aatcgcatct aggccttcag agtatacacc gatagagtat
    42241 ccgttagaga gaaccgtgtc gtgcccaaat cgccatcgtt gcaaaaaaca ggaactggtt
    42301 tgacaaaaat agttagcgtt cgttgttaat ctgctgtctg acaccctatt tgaagtttcg
    42361 cccgcatacg aaagacatgt ttctcgcttt ctctacttac ccgcaaaagt tggttgcagc
    42421 agccatcgcc acaacaggtt cgtggtacca gctcttccag tgatgtaaat tgagcggctg
    42481 tacgccagat tcgaaaaacc cgcgcaggtc gccaagaagg tcgtgttggt aactgaagtc
    42541 cacagtcagt tgatcaaact gtgcattgaa cagaaacggg tcacacacaa gccgggcaag
    42601 actgtcaatc tcgctctact gtgatgatac acacagtcgc gaagaatgat gtctcctaaa
    42661 tttggcggag actcctgtaa acattgggtg gcctggtcca aggtaccgag cttctttgcg
    42721 agagcggcag aaaggtatgc gccagcgcca ccgtaagcca tgataccaaa gttcttgatg
    42781 gacccaaact cctctgccaa accgccaaca tacatgtctc gagtatggtc taacgaccca
    42841 agtgcctcgg acaacggcgt caaatgaggg tagaaagtgt catcgtcaag cagcccgaac
    42901 cacttcgttt ctggaccact ttcctcaacc attcgagtca acaccatgaa atgggattgc
    42961 gatgtagaat gggtcttatc aaatggttgg atgaagaatg ccttgacacc actctttcga
    43021 tacataccct gaagttccaa gacatcatcg ttgcgttcaa cccagtcttc gaccacgaca
    43081 atcaatttcg actcgcggcc ggaagaccag tgcgcaatgg aagggagtga atcgatgagt
    43141 ctgctgtagg tag
//
