# Supplementary material for: Genome sequencing and physiological characterization of three Neoarthrinium moseri strains
Source: BMC Microbiol. 2025 Aug 21;25:526. doi: 10.1186/s12866-025-04274-z (PMC12369201; doi:10.1186/s12866-025-04274-z)
Supplement: Supplementary file 16 — Supplementary Material 16. [file 12866_2025_4274_MOESM16_ESM.zip › BiGSLICE/input/Nmoseri/TUCIM5799/JAFIMR010000059.1.region001.gbk]

LOCUS       JAFIMR010000059        42107 bp    DNA     linear   PLN 06-APR-2022
DEFINITION  Neoarthrinium moseri strain TUCIM 5799
            scaffold59_Wmoseri_TUCIM_5799, whole genome shotgun sequence.
ACCESSION   JAFIMR010000059
VERSION     JAFIMR010000059.1
KEYWORDS    .
SOURCE      Neoarthrinium moseri
  ORGANISM  Neoarthrinium moseri
            Eukaryota; Fungi; Dikarya; Ascomycota; Pezizomycotina;
            Sordariomycetes; Xylariomycetidae; Xylariomycetidae incertae sedis;
            Neoarthrinium.
COMMENT     ##antiSMASH-Data-START##
            Version      :: 7.1.0
            Run date     :: 2023-12-04 11:58:05
            NOTE: This is a single region extracted from a larger record!
            Orig. start  :: 138342
            Orig. end    :: 180449
            ##antiSMASH-Data-END##
FEATURES             Location/Qualifiers
     protocluster    1..42107
                     /aStool="rule-based-clusters"
                     /category="other"
                     /contig_edge="False"
                     /core_location="[20000:22107]"
                     /cutoff="5000"
                     /detection_rule="cds(TauD and DIT1_PvcA)"
                     /neighbourhood="20000"
                     /product="isocyanide"
                     /protocluster_number="1"
                     /tool="antismash"
     proto_core      20001..22107
                     /aStool="rule-based-clusters"
                     /tool="antismash"
                     /cutoff="5000"
                     /detection_rule="cds(TauD and DIT1_PvcA)"
                     /neighbourhood="20000"
                     /product="isocyanide"
                     /protocluster_number="1"
     cand_cluster    1..42107
                     /candidate_cluster_number="1"
                     /contig_edge="False"
                     /detection_rules="cds(TauD and DIT1_PvcA)"
                     /kind="single"
                     /product="isocyanide"
                     /protoclusters="1"
                     /tool="antismash"
     region          1..42107
                     /candidate_cluster_numbers="1"
                     /contig_edge="False"
                     /product="isocyanide"
                     /region_number="1"
                     /rules="cds(TauD and DIT1_PvcA)"
                     /tool="antismash"
     gene            complement(865..1386)
                     /locus_tag="JX265_012877"
     mRNA            complement(865..1386)
                     /locus_tag="JX265_012877"
                     /product="hypothetical protein"
     CDS             complement(865..1386)
                     /codon_start=1
                     /locus_tag="JX265_012877"
                     /product="hypothetical protein"
                     /protein_id="KAI1852988.1"
                     /transl_table=1
                     /translation="MQAANGSITFTHPETACRVIFWNPNDVTSERPFRPPWVWHKHNAC
                     RCRDHILFPCLPRSRHRMETQVREQVQPNLEVSPGDHWDDVDEWKWSIAATPEALTLKD
                     LRFEAWRQTIMHLAAYRSGMGMPLVPKDSRIDVDAYVDRGEVKWLVFDLPREGDHMMQS
                     DLDDHLVGDG"
     gene            1694..2197
                     /locus_tag="JX265_012878"
     mRNA            1694..2197
                     /locus_tag="JX265_012878"
                     /product="hypothetical protein"
     CDS             1694..2197
                     /codon_start=1
                     /locus_tag="JX265_012878"
                     /product="hypothetical protein"
                     /protein_id="KAI1852989.1"
                     /transl_table=1
                     /translation="MDSTLFSYTTLDAAGNLLVEHPETKCSFVLEDPNSASDYVTYLPI
                     FCHRAACNCPQIQRRGAVSPGELKEALDGVALQPRPCIASDDPTLGPKYRQALEEGRPE
                     WLMCRVRAWMTATRYAVACTMAMGMLPQPSADSPCVAFEVPLSEFPDCETRAQLFRPCG
                     VSIE"
     gene            3042..4099
                     /locus_tag="JX265_012879"
     mRNA            join(3042..3078,3141..3817,3986..4099)
                     /locus_tag="JX265_012879"
                     /product="hypothetical protein"
     CDS             join(3042..3078,3141..3817,3986..4099)
                     /NRPS_PKS="Domain: PKS_KR (7-154). E-value: 7e-13. Score:
                     40.7. Matches aSDomain:
                     nrpspksdomains_JX265_012879_PKS_KR.1"
                     /codon_start=1
                     /gene_functions="biosynthetic-additional (smcogs)
                     SMCOG1001:short-chain dehydrogenase/reductase SDR (Score:
                     124.4; E-value: 8.8e-38)"
                     /gene_kind="biosynthetic-additional"
                     /locus_tag="JX265_012879"
                     /product="hypothetical protein"
                     /protein_id="KAI1852990.1"
                     /transl_table=1
                     /translation="MSSSKDIVFITGGNTGLGLEIVRALAASAKAYNIIIGCRTPSTGD
                     AAIDTVKGELPDTASSFSVVQCDLVSDESLEAAIQRIGEMHGRLDVLINNAGSSFDGEL
                     QQGSLGIREAWNKSWDVNVSGTQVLTTLAVPLLLKAENPRLLFLTSGTATLTETESTAT
                     PTLSRINASPAAGWPKSAPAGFGPPTAYRSSKTGLNMMMREWTRILKNDGVKVWAISPG
                     FLATGLGGVGAEKLKQLGALDPSEGGKFVRDVVQGKRDQDVGKAIRANMIQPW"
     PFAM_domain     join(3060..3078,3141..3565)
                     /aSDomain="adh_short"
                     /aSTool="clusterhmmer"
                     /database="35.0"
                     /db_xref="PF00106.28"
                     /description="short chain dehydrogenase"
                     /detection="hmmscan"
                     /domain_id="clusterhmmer_JX265_012879_0001"
                     /evalue="2.90E-21"
                     /label="JX265_012879"
                     /locus_tag="JX265_012879"
                     /protein_end="154"
                     /protein_start="6"
                     /score="76.0"
                     /tool="antismash"
                     /translation="IVFITGGNTGLGLEIVRALAASAKAYNIIIGCRTPSTGDAAIDTV
                     KGELPDTASSFSVVQCDLVSDESLEAAIQRIGEMHGRLDVLINNAGSSFDGELQQGSLG
                     IREAWNKSWDVNVSGTQVLTTLAVPLLLKAENPRLLFLTSGTAT"
     aSDomain        join(3063..3078,3141..3565)
                     /aSDomain="PKS_KR"
                     /aSTool="nrps_pks_domains"
                     /database="nrpspksdomains.hmm"
                     /detection="hmmscan"
                     /domain_id="nrpspksdomains_JX265_012879_PKS_KR.1"
                     /evalue="7.00E-13"
                     /label="JX265_012879_PKS_KR.1"
                     /locus_tag="JX265_012879"
                     /protein_end="154"
                     /protein_start="7"
                     /score="40.7"
                     /specificity="KR activity: inactive"
                     /specificity="KR stereochemistry: C1"
                     /tool="antismash"
                     /translation="VFITGGNTGLGLEIVRALAASAKAYNIIIGCRTPSTGDAAIDTVK
                     GELPDTASSFSVVQCDLVSDESLEAAIQRIGEMHGRLDVLINNAGSSFDGELQQGSLGI
                     REAWNKSWDVNVSGTQVLTTLAVPLLLKAENPRLLFLTSGTAT"
     CDS_motif       join(3069..3078,3141..3187)
                     /aSTool="nrps_pks_domains"
                     /database="abmotifs"
                     /detection="hmmscan"
                     /domain_id="nrpspksmotif_JX265_012879_0001"
                     /evalue="6.00E-05"
                     /label="PKSI-KR_m1"
                     /locus_tag="JX265_012879"
                     /protein_end="28"
                     /protein_start="9"
                     /score="15.7"
                     /tool="antismash"
                     /translation="ITGGNTGLGLEIVRALAAS"
     gene            6598..9525
                     /locus_tag="JX265_012880"
     mRNA            6598..9525
                     /locus_tag="JX265_012880"
                     /product="hypothetical protein"
     CDS             6598..9525
                     /codon_start=1
                     /locus_tag="JX265_012880"
                     /product="hypothetical protein"
                     /protein_id="KAI1852991.1"
                     /transl_table=1
                     /translation="MAPQKGGQATKQKQQHQQHQQQQGGNGNGNGRKAVPNAAAAAPAV
                     AAASAARPAVVVPAIPLPLMQRQASSKSKPQTQQHQQPAPQSQSQSQSQSQSQSQSHAA
                     KRHDPKQTTPLVVSSNNNTAPAASLEAALIDQQSSAAPEDPAMARQRRRPKKPDLAGSR
                     VEKPGSTATTTTNGTSRTSSRSRHAGNPKKHHDGRHSAANAAGPALRNAGAPPTPQATN
                     GLTNGRPHITFGDKNSAQDPTTTSSSSRQVSTAPSVAGDVESSLGLTSPSASAHGLHSG
                     KYTHPPLTWSSFTRSLLLSSFPAVLGANILPAVASDVAPASALASQSQPGLVGPVEDAA
                     TPFPDVQPNGNHAPVFPAPNSAGLHAPQFMGPNGVGIMFGGARTPDSHTPSPASGAFMP
                     PPPPRPIVNGVNGVNGESHGYGPINGHHPHHGHSESNSTNFAVPITPYRPGPDHVTTME
                     SYGPIPAPVPVHRGPMDGYAPNGVHYEPPTPHSFHGSHASGDFNGLDNVGPFYANGRGF
                     EYDHRNGYAPQNHGHGHGHGPAGPHMQAFVPPHQHFGRRPELELEPELMDSILYFQSQF
                     DSSELADCTLELKFPDSYTHTAKVHSHKLILARSPALKNYIMAARAADPGSHVLTLNAT
                     DPYLRSDAWFAAVQRLYLHPLFTIPPSMANGSDFAGSNIDQFRFCLGYAAAGHLLGMND
                     VLVQGLHLAANMINWHNVEEALSFTFEGATQHHWVGDDGTDYFDIDFAYGRETRILMMA
                     ITSFLVNCFPSNFELDTSVVDAPSYSRLPPVVATTAATGNSAPAIARGTSHRKPTKTGR
                     FSTIKFGDLPTAYPEEEAGATPRRPAKCSPLLSRILLNIPFDDLRFILASESNGSSAWN
                     TAQDRYHALVDVIAEREARRLRAVDVVRAGVVPGYKEIQQRLSAERRHSAVDHWDVLNW
                     QEEIVQPTGAGVPCVIRKWIPQFSAPTEPEPEQPVYEPTRVESMV"
     gene            complement(10542..11330)
                     /locus_tag="JX265_012881"
     mRNA            complement(10542..11330)
                     /locus_tag="JX265_012881"
                     /product="hypothetical protein"
     CDS             complement(10542..11330)
                     /codon_start=1
                     /locus_tag="JX265_012881"
                     /product="hypothetical protein"
                     /protein_id="KAI1852992.1"
                     /transl_table=1
                     /translation="MEPTTPNKSTDHVIISGGSPGVPRGRRKIDSRSATSGPRSPNAES
                     IVTLTSARRLVISRDNPHTSTDAGMGDQPANPRRAHLLRYQRGGDDFGMKPDRRWAQST
                     PNHKNTPSRVEAQINSAPEQARNTRVSNFGPSGPLLPCITARQSVPADSDAASFRFGTG
                     HTIPTLFEHVRARAASLHDTVVESLQEVARARADPFHEVADPAAADKAYWILNQVAVLL
                     EGVPQALDGELREGCGCEKSGRDEAVVHGEDEDEDKDAAR"
     gene            complement(11662..13377)
                     /locus_tag="JX265_012882"
     mRNA            complement(join(11662..12954,13027..13101,13162..13377))
                     /locus_tag="JX265_012882"
                     /product="hypothetical protein"
     CDS             complement(join(11662..12954,13027..13101,13162..13377))
                     /codon_start=1
                     /locus_tag="JX265_012882"
                     /product="hypothetical protein"
                     /protein_id="KAI1852993.1"
                     /transl_table=1
                     /translation="MININNAMHEYRKSIRPTGINNSIHASIEIPDLKLGYVPGDIVQG
                     VVKKVNATDAAETVSVVLKLVVRIKTQVTEESSNSDGKSSEWHYKGDRTLYDFTQPIFT
                     GPAPPGISTWPFAIQLPDQFYDGRPNLPPTFYRPSESIRVSEERDYIYVEHLLEASICP
                     ATPAPWTHQQQRHSNPLPTATFPLYVRPRATTEPVRDPAPRLMFHEPDPVKTLRLDPAQ
                     GDKPLSFSQHMTSIFKRDTLPQFGYRLHVEAASVVQLEHPAPIHLRVRAEVARHPARTT
                     SPALVDKPPELLLEGAKVTLQAATHVNDLEGRSRHVTGAKEGRWQDASVRNWTMAHWSG
                     GDADGKVGTTNSTVRIPFNAPQGQGEQVESLDLGSMLGLRISSRDGTPNIWTKTVKPVF
                     PSFTTNHVSHVHQLKYKLTILCAGKKRTIKGVIPVAVLTPSEVQERTRGERLDAMLPNR
                     EGVMRAHRAWIEGTVDVIEMAEAVTFAERITIQGPPAFDQPPAYNSTSMVDGGEKPFTK
                     DWKPTPGPLP"
     gene            14833..16075
                     /locus_tag="JX265_012883"
     mRNA            join(14833..15558,15606..15980,16040..16075)
                     /locus_tag="JX265_012883"
                     /product="hypothetical protein"
     CDS             join(14833..15558,15606..15980,16040..16075)
                     /codon_start=1
                     /gene_functions="other (smcogs) SMCOG1092:hypothetical
                     protein (Score: 125.8; E-value: 4.5e-38)"
                     /gene_kind="other"
                     /locus_tag="JX265_012883"
                     /product="hypothetical protein"
                     /protein_id="KAI1852994.1"
                     /transl_table=1
                     /translation="MVPKNRRVAVIGAGPAGAIATDALVKEEAFDTIRVFDRRAAIGGT
                     WIHTPHLPAAIPSLRDVLAGNTDPAIPIPAQLPAVTAVSEQVNGHQHRFSDTAIHQNLH
                     SNITPEIMSFSKEPFPDTLSEHTLSEYGRGAPFRHHTTIRDWVEGIFGRNGYDKLVELN
                     TTVERAEKIGGEWVLTLRKEKQGRNYWWREHFDGLVVATGHYNVPWFPQIDGLLDWDTK
                     FPGSIVHSKHFRGPERFKGKRVIVVGASVSSHEVIHEILDVVKAPVYSAIRGGPIPAFG
                     WEPFLHPKIELRKQITQLDAANGRVHFSDGSILDHVDHIIFGTGYTFSVPFLPEVQNGI
                     RNAYRRLPGVWQHTWNIEDPTLTFVGMLGGGFTFRVYE"
     PFAM_domain     join(15121..15558,15606..15701)
                     /aSDomain="FMO-like"
                     /aSTool="clusterhmmer"
                     /database="35.0"
                     /db_xref="PF00743.22"
                     /db_xref="GO:0004499"
                     /db_xref="GO:0050660"
                     /db_xref="GO:0050661"
                     /description="Flavin-binding monooxygenase-like"
                     /detection="hmmscan"
                     /domain_id="clusterhmmer_JX265_012883_0002"
                     /evalue="8.00E-12"
                     /gene_ontologies="GO:0004499: N,N-dimethylaniline
                     monooxygenase activity"
                     /gene_ontologies="GO:0050660: flavin adenine dinucleotide
                     binding"
                     /gene_ontologies="GO:0050661: NADP binding"
                     /label="JX265_012883"
                     /locus_tag="JX265_012883"
                     /protein_end="274"
                     /protein_start="96"
                     /score="44.5"
                     /tool="antismash"
                     /translation="TAIHQNLHSNITPEIMSFSKEPFPDTLSEHTLSEYGRGAPFRHHT
                     TIRDWVEGIFGRNGYDKLVELNTTVERAEKIGGEWVLTLRKEKQGRNYWWREHFDGLVV
                     ATGHYNVPWFPQIDGLLDWDTKFPGSIVHSKHFRGPERFKGKRVIVVGASVSSHEVIHE
                     ILDVVKAPVYSAIRG"
     PFAM_domain     join(15741..15980,16040..16042)
                     /aSDomain="FMO-like"
                     /aSTool="clusterhmmer"
                     /database="35.0"
                     /db_xref="PF00743.22"
                     /db_xref="GO:0004499"
                     /db_xref="GO:0050660"
                     /db_xref="GO:0050661"
                     /description="Flavin-binding monooxygenase-like"
                     /detection="hmmscan"
                     /domain_id="clusterhmmer_JX265_012883_0003"
                     /evalue="2.30E-07"
                     /gene_ontologies="GO:0004499: N,N-dimethylaniline
                     monooxygenase activity"
                     /gene_ontologies="GO:0050660: flavin adenine dinucleotide
                     binding"
                     /gene_ontologies="GO:0050661: NADP binding"
                     /label="JX265_012883"
                     /locus_tag="JX265_012883"
                     /protein_end="368"
                     /protein_start="287"
                     /score="29.7"
                     /tool="antismash"
                     /translation="PKIELRKQITQLDAANGRVHFSDGSILDHVDHIIFGTGYTFSVPF
                     LPEVQNGIRNAYRRLPGVWQHTWNIEDPTLTFVGML"
     gene            complement(18508..19617)
                     /locus_tag="JX265_012884"
     mRNA            complement(18508..19617)
                     /locus_tag="JX265_012884"
                     /product="hypothetical protein"
     CDS             complement(18508..19617)
                     /NRPS_PKS="Domain: PKS_ER (18-360). E-value: 7.1e-16.
                     Score: 50.0. Matches aSDomain:
                     nrpspksdomains_JX265_012884_PKS_ER.1"
                     /codon_start=1
                     /gene_functions="biosynthetic-additional
                     (rule-based-clusters) ADH_N"
                     /gene_functions="biosynthetic-additional
                     (rule-based-clusters) ADH_zinc_N"
                     /gene_functions="biosynthetic-additional (smcogs)
                     SMCOG1040:alcohol dehydrogenase (Score: 230.6; E-value:
                     4e-70)"
                     /gene_kind="biosynthetic-additional"
                     /locus_tag="JX265_012884"
                     /product="hypothetical protein"
                     /protein_id="KAI1852995.1"
                     /sec_met_domain="ADH_N (E-value: 7.4e-27, bitscore: 85.5,
                     seeds: 66, tool: rule-based-clusters)"
                     /sec_met_domain="ADH_zinc_N (E-value: 2e-19, bitscore:
                     62.0, seeds: 86, tool: rule-based-clusters)"
                     /transl_table=1
                     /translation="MYTSPTHNAIVYDSPGTVSLKVAKVSTPTPGSGQVLLRLSHSGVC
                     HSDFAVMTNAWQWLPDLGRNDQVGGHEGVGEVVQLGPGLEDGRVKVGDRVGVKWLASAC
                     LHCPACMTGLEGSCFTPTISGYSVPGTFQEYVLAPANYVTPIPDGLASELAAPMLCGGV
                     TVYSAFQKSRAKAGEWVVISGAGGGLGSLACEIGSRGMGLRILGIDSAEKETLARECGA
                     EEFLPLDRFPRGAEGNQAMAEEVKRITGGGAAAVLVVTAANAAYAQAIEFLKFHGTLVA
                     VGVTPGEQVPIENCSANRLIVGQLTVTGSSVGNRKEAIEVLDMAARGIVKPKITIHRPS
                     ELKDIFTRMHSGELLGRAVLSLGREDWET"
     aSDomain        complement(18538..19563)
                     /aSDomain="PKS_ER"
                     /aSTool="nrps_pks_domains"
                     /database="nrpspksdomains.hmm"
                     /detection="hmmscan"
                     /domain_id="nrpspksdomains_JX265_012884_PKS_ER.1"
                     /evalue="7.10E-16"
                     /label="JX265_012884_PKS_ER.1"
                     /locus_tag="JX265_012884"
                     /protein_end="360"
                     /protein_start="18"
                     /score="50.0"
                     /tool="antismash"
                     /translation="SLKVAKVSTPTPGSGQVLLRLSHSGVCHSDFAVMTNAWQWLPDLG
                     RNDQVGGHEGVGEVVQLGPGLEDGRVKVGDRVGVKWLASACLHCPACMTGLEGSCFTPT
                     ISGYSVPGTFQEYVLAPANYVTPIPDGLASELAAPMLCGGVTVYSAFQKSRAKAGEWVV
                     ISGAGGGLGSLACEIGSRGMGLRILGIDSAEKETLARECGAEEFLPLDRFPRGAEGNQA
                     MAEEVKRITGGGAAAVLVVTAANAAYAQAIEFLKFHGTLVAVGVTPGEQVPIENCSANR
                     LIVGQLTVTGSSVGNRKEAIEVLDMAARGIVKPKITIHRPSELKDIFTRMHSGELLGRA
                     VL"
     PFAM_domain     complement(18640..19056)
                     /aSDomain="ADH_zinc_N"
                     /aSTool="clusterhmmer"
                     /database="35.0"
                     /db_xref="PF00107.29"
                     /description="Zinc-binding dehydrogenase"
                     /detection="hmmscan"
                     /domain_id="clusterhmmer_JX265_012884_0005"
                     /evalue="6.10E-17"
                     /label="JX265_012884"
                     /locus_tag="JX265_012884"
                     /protein_end="326"
                     /protein_start="187"
                     /score="62.0"
                     /tool="antismash"
                     /translation="GLGSLACEIGSRGMGLRILGIDSAEKETLARECGAEEFLPLDRFP
                     RGAEGNQAMAEEVKRITGGGAAAVLVVTAANAAYAQAIEFLKFHGTLVAVGVTPGEQVP
                     IENCSANRLIVGQLTVTGSSVGNRKEAIEVLDMAA"
     PFAM_domain     complement(19183..19521)
                     /aSDomain="ADH_N"
                     /aSTool="clusterhmmer"
                     /database="35.0"
                     /db_xref="PF08240.15"
                     /description="Alcohol dehydrogenase GroES-like domain"
                     /detection="hmmscan"
                     /domain_id="clusterhmmer_JX265_012884_0004"
                     /evalue="2.30E-24"
                     /label="JX265_012884"
                     /locus_tag="JX265_012884"
                     /protein_end="145"
                     /protein_start="32"
                     /score="85.5"
                     /tool="antismash"
                     /translation="GQVLLRLSHSGVCHSDFAVMTNAWQWLPDLGRNDQVGGHEGVGEV
                     VQLGPGLEDGRVKVGDRVGVKWLASACLHCPACMTGLEGSCFTPTISGYSVPGTFQEYV
                     LAPANYVTP"
     gene            complement(20001..22107)
                     /locus_tag="JX265_012885"
     mRNA            complement(join(20001..20475,20538..21190,21245..21630,
                     21684..22107))
                     /locus_tag="JX265_012885"
                     /product="hypothetical protein"
     CDS             complement(join(20001..20475,20538..21190,21245..21630,
                     21684..22107))
                     /NRPS_PKS="Domain: TauD (389-642). E-value: 5.4e-25. Score:
                     80.5. Matches aSDomain: nrpspksdomains_JX265_012885_TauD.1"
                     /codon_start=1
                     /gene_functions="biosynthetic (rule-based-clusters)
                     isocyanide: TauD"
                     /gene_functions="biosynthetic (rule-based-clusters)
                     isocyanide: DIT1_PvcA"
                     /gene_kind="biosynthetic"
                     /locus_tag="JX265_012885"
                     /product="hypothetical protein"
                     /protein_id="KAI1852996.1"
                     /sec_met_domain="DIT1_PvcA (E-value: 1.5e-97, bitscore:
                     318.3, seeds: 112, tool: rule-based-clusters)"
                     /sec_met_domain="TauD (E-value: 6.1e-25, bitscore: 80.5,
                     seeds: 119, tool: rule-based-clusters)"
                     /transl_table=1
                     /translation="MPGITVEGVSDTGLSPVSYDTDSPNSITDLNKTHIQTAKRVLAII
                     GRYELSHSGSVTKTQDGSSKFLHEVYNKVAAEEPILMCLPAFPFKSPNTSSKVLGRLPD
                     KAEEFALAHLNGLCNAIGDIYSPGAKLMIISDGLVYNDLLGVPDRDVWAYGEALRQLAS
                     RKELKNIEFSRLKDLVNISVPEKLDQITYVCNATNFRLALVTRFGNPDFDSTLKIGEDE
                     DTCMTYRGYIKFLSTDLQDVYPVGEGRSKSQYKKGVEYVAKQMLKRGDAFARAVREIYG
                     NRLRLSIHPSTGESKLSVGLLPTDTSFTTPWHSTIAFRLDGTTTTGHWATFAQDENFEL
                     VYEDGRPSYFREKSEIFSFAEHLGGITCEPIYPAGLMIRPAVPGSLSIEDIETSKVRAL
                     AENNSPVILRGFKKTRDRDLFINMSHGLGVPTGWKFGLVLEVKDRGSETRGLNNVLSAE
                     WMPYHYDGLFKTEKRKDESGNEILVSTPPKFQFFTSVTTSPKDTGFTLFSSSSMMFRYL
                     PQNLPLDYLRNLTWSVSTSSFDATVLRGLPLVVNHPETGRPCLRFHEPWPQSKTSFEAT
                     NVDIENAGEDHSSTEVCDALTELLHDRRVAYYHAWEKGDLLVSDNVLAMHTRSDFTAGC
                     DRELWRINFD"
     aSDomain        complement(join(20013..20475,20538..20833))
                     /aSDomain="TauD"
                     /aSTool="nrps_pks_domains"
                     /database="nrpspksdomains.hmm"
                     /detection="hmmscan"
                     /domain_id="nrpspksdomains_JX265_012885_TauD.1"
                     /evalue="5.40E-25"
                     /label="JX265_012885_TauD.1"
                     /locus_tag="JX265_012885"
                     /protein_end="642"
                     /protein_start="389"
                     /score="80.5"
                     /tool="antismash"
                     /translation="DIETSKVRALAENNSPVILRGFKKTRDRDLFINMSHGLGVPTGWK
                     FGLVLEVKDRGSETRGLNNVLSAEWMPYHYDGLFKTEKRKDESGNEILVSTPPKFQFFT
                     SVTTSPKDTGFTLFSSSSMMFRYLPQNLPLDYLRNLTWSVSTSSFDATVLRGLPLVVNH
                     PETGRPCLRFHEPWPQSKTSFEATNVDIENAGEDHSSTEVCDALTELLHDRRVAYYHAW
                     EKGDLLVSDNVLAMHTRSDFTAGCDRELWRI"
     PFAM_domain     complement(join(20013..20475,20538..20833))
                     /aSDomain="TauD"
                     /aSTool="clusterhmmer"
                     /database="35.0"
                     /db_xref="PF02668.19"
                     /db_xref="GO:0016491"
                     /description="Taurine catabolism dioxygenase TauD, TfdA
                     family"
                     /detection="hmmscan"
                     /domain_id="clusterhmmer_JX265_012885_0007"
                     /evalue="1.90E-22"
                     /gene_ontologies="GO:0016491: oxidoreductase activity"
                     /label="JX265_012885"
                     /locus_tag="JX265_012885"
                     /protein_end="642"
                     /protein_start="389"
                     /score="80.5"
                     /tool="antismash"
                     /translation="DIETSKVRALAENNSPVILRGFKKTRDRDLFINMSHGLGVPTGWK
                     FGLVLEVKDRGSETRGLNNVLSAEWMPYHYDGLFKTEKRKDESGNEILVSTPPKFQFFT
                     SVTTSPKDTGFTLFSSSSMMFRYLPQNLPLDYLRNLTWSVSTSSFDATVLRGLPLVVNH
                     PETGRPCLRFHEPWPQSKTSFEATNVDIENAGEDHSSTEVCDALTELLHDRRVAYYHAW
                     EKGDLLVSDNVLAMHTRSDFTAGCDRELWRI"
     PFAM_domain     complement(join(20984..21190,21245..21630,21684..21900))
                     /aSDomain="DIT1_PvcA"
                     /aSTool="clusterhmmer"
                     /database="35.0"
                     /db_xref="PF05141.15"
                     /description="Pyoverdine/dityrosine biosynthesis protein"
                     /detection="hmmscan"
                     /domain_id="clusterhmmer_JX265_012885_0006"
                     /evalue="4.70E-95"
                     /label="JX265_012885"
                     /locus_tag="JX265_012885"
                     /protein_end="339"
                     /protein_start="69"
                     /score="318.3"
                     /tool="antismash"
                     /translation="VYNKVAAEEPILMCLPAFPFKSPNTSSKVLGRLPDKAEEFALAHL
                     NGLCNAIGDIYSPGAKLMIISDGLVYNDLLGVPDRDVWAYGEALRQLASRKELKNIEFS
                     RLKDLVNISVPEKLDQITYVCNATNFRLALVTRFGNPDFDSTLKIGEDEDTCMTYRGYI
                     KFLSTDLQDVYPVGEGRSKSQYKKGVEYVAKQMLKRGDAFARAVREIYGNRLRLSIHPS
                     TGESKLSVGLLPTDTSFTTPWHSTIAFRLDGTTTTGHWATFAQDENFE"
     gene            23621..25486
                     /locus_tag="JX265_012886"
     mRNA            join(23621..23681,23730..23795,23845..23964,24015..24569,
                     24640..24975,25071..25486)
                     /locus_tag="JX265_012886"
                     /product="hypothetical protein"
     CDS             join(23621..23681,23730..23795,23845..23964,24015..24569,
                     24640..24975,25071..25486)
                     /codon_start=1
                     /gene_functions="biosynthetic-additional (smcogs)
                     SMCOG1050:monooxygenase FAD-binding (Score: 266.8; E-value:
                     6.8e-81)"
                     /gene_kind="biosynthetic-additional"
                     /locus_tag="JX265_012886"
                     /product="hypothetical protein"
                     /protein_id="KAI1852997.1"
                     /transl_table=1
                     /translation="MGSISPAMNGNEEVDLVVIGGGPTGLLSAVLARHMGLSVAIIDEK
                     SGPLKLGRADALNARTQQYLEVVGILDELRSKGIECNTSSTFAEGEFKSRQSKWWTSLE
                     HCLHRNFLMIGQPDVEAALLKKLDTPVSYGEQAISISEDEESAVITTNRGRTLRGKYAI
                     GADGARSMVRAALDITFTGTKPEMVWSVLDTFIDTDFPVCSEIVTFQLNGQSRVSWIPR
                     ERGMARFYVLLDGEITQDKAENSIREHLAPHRVTFLKTEWFSTFEVKERIASTFVSKRG
                     TGRVVLAGDAAHVHSVNGGQGLNTGIADAFGLGWRIALAVRHAKLSPQGASQLVQSYDT
                     ERRAVAGDVIGVAAKLVRDTIRTAKEYVGTIEKNAGYITGMGVAYDGTGSALISESEVG
                     IWKAGKRCPDFSLLGSESGEPQRLYSIVPYGQFLILSIGSRQDHCQPREELPTTHLTIL
                     PSVAGGVQSATGGTSSTYEADIVTSAEPFKVVVRPDMYIGYVGNEAGVNEYMDSILSLS
                     "
     PFAM_domain     join(23657..23681,23730..23795,23845..23964,24015..24569,
                     24640..24887)
                     /aSDomain="FAD_binding_3"
                     /aSTool="clusterhmmer"
                     /database="35.0"
                     /db_xref="PF01494.22"
                     /db_xref="GO:0071949"
                     /description="FAD binding domain"
                     /detection="hmmscan"
                     /domain_id="clusterhmmer_JX265_012886_0008"
                     /evalue="8.50E-60"
                     /gene_ontologies="GO:0071949: FAD binding"
                     /label="JX265_012886"
                     /locus_tag="JX265_012886"
                     /protein_end="350"
                     /protein_start="12"
                     /score="203.0"
                     /tool="antismash"
                     /translation="EVDLVVIGGGPTGLLSAVLARHMGLSVAIIDEKSGPLKLGRADAL
                     NARTQQYLEVVGILDELRSKGIECNTSSTFAEGEFKSRQSKWWTSLEHCLHRNFLMIGQ
                     PDVEAALLKKLDTPVSYGEQAISISEDEESAVITTNRGRTLRGKYAIGADGARSMVRAA
                     LDITFTGTKPEMVWSVLDTFIDTDFPVCSEIVTFQLNGQSRVSWIPRERGMARFYVLLD
                     GEITQDKAENSIREHLAPHRVTFLKTEWFSTFEVKERIASTFVSKRGTGRVVLAGDAAH
                     VHSVNGGQGLNTGIADAFGLGWRIALAVRHAKLSPQGASQLVQSYDTERRAVAGDVI"
     gene            26166..27543
                     /locus_tag="JX265_012887"
     mRNA            join(26166..26737,26799..27543)
                     /locus_tag="JX265_012887"
                     /product="hypothetical protein"
     CDS             join(26166..26737,26799..27543)
                     /codon_start=1
                     /gene_functions="transport (smcogs) SMCOG1137:Major
                     facilitator superfamily MFS 1 (Score: 285.3; E-value:
                     1.1e-86)"
                     /gene_kind="transport"
                     /locus_tag="JX265_012887"
                     /product="hypothetical protein"
                     /protein_id="KAI1852998.1"
                     /transl_table=1
                     /translation="MGEDKEARLVTPAPVIANANASPRVIPDSGVQAWLQVLGAFCIYF
                     NTWGRSSVPVSVCCYELTSQGLLSSFGSFQAFYETDLLESYTHFQISTIGSLQSFLLVF
                     LGFLAGPIYDAGYCRHLLFFGSLLIVVGTICQSFCTELWQLLLAQGLCIGVGCGCLAIL
                     SVAIPSLWFAKKLPLANGIAATGSGLGGVIFPIIIRNALPTVGFGWTVRVIALVALVLL
                     GAANLVVRVPESPRQRRRLVDRASLSDWPYVLFVLGCFTVFLGMYTPFFYVQSFAIQSG
                     ITSQNVAFYIVTAMNLASIPGRIIPALLAQRLGPLNMIIAASIALAATGLGFLGTKNVI
                     SVYAVAIVYGFFTGAFFALQPTNFVQLTSDMRILGTRFGMAFTVMSVALLFGPSISGAL
                     QDAYGYYASWVWVAVTILAGGLIIGAASVMKTRKDRGGK"
     PFAM_domain     join(26376..26737,26799..27318)
                     /aSDomain="MFS_1"
                     /aSTool="clusterhmmer"
                     /database="35.0"
                     /db_xref="PF07690.19"
                     /db_xref="GO:0022857"
                     /db_xref="GO:0055085"
                     /description="Major Facilitator Superfamily"
                     /detection="hmmscan"
                     /domain_id="clusterhmmer_JX265_012887_0009"
                     /evalue="3.20E-21"
                     /gene_ontologies="GO:0022857: transmembrane transporter
                     activity"
                     /gene_ontologies="GO:0055085: transmembrane transport"
                     /label="JX265_012887"
                     /locus_tag="JX265_012887"
                     /protein_end="364"
                     /protein_start="70"
                     /score="75.8"
                     /tool="antismash"
                     /translation="FGSFQAFYETDLLESYTHFQISTIGSLQSFLLVFLGFLAGPIYDA
                     GYCRHLLFFGSLLIVVGTICQSFCTELWQLLLAQGLCIGVGCGCLAILSVAIPSLWFAK
                     KLPLANGIAATGSGLGGVIFPIIIRNALPTVGFGWTVRVIALVALVLLGAANLVVRVPE
                     SPRQRRRLVDRASLSDWPYVLFVLGCFTVFLGMYTPFFYVQSFAIQSGITSQNVAFYIV
                     TAMNLASIPGRIIPALLAQRLGPLNMIIAASIALAATGLGFLGTKNVISVYAVAIVYGF
                     FTGAFFALQPTNF"
     gene            28842..29632
                     /locus_tag="JX265_012888"
     mRNA            join(28842..28890,28941..29320,29384..29632)
                     /locus_tag="JX265_012888"
                     /product="hypothetical protein"
     CDS             join(28842..28890,28941..29320,29384..29632)
                     /codon_start=1
                     /locus_tag="JX265_012888"
                     /product="hypothetical protein"
                     /protein_id="KAI1852999.1"
                     /transl_table=1
                     /translation="MAPPFEAVTDGDMVVVEPLRTVSGVLSMKEEKTGNILGLDHSESV
                     IFCNTDRLQRRQGDPGHLYDSKMEEAVDNTDDCALANFMVTTRFNDKPDFIQICPWFLL
                     YTKAKRYGTNSSIKPLRTWLAIKGLDQLIPKVLYTPIDLIDVQERKGYGWKNCRKRSAD
                     RDAYRNADSFALLGSALYWGSQGSPIDENGAFTASPASKRWVGSGPGRGLDAVKLEDVK
                     QFL"
     gene            32195..33631
                     /locus_tag="JX265_012889"
     mRNA            32195..33631
                     /locus_tag="JX265_012889"
                     /product="hypothetical protein"
     CDS             32195..33631
                     /codon_start=1
                     /locus_tag="JX265_012889"
                     /product="hypothetical protein"
                     /protein_id="KAI1853000.1"
                     /transl_table=1
                     /translation="MRLRRPRSALIAGAILAITLLYLHQSSGSWTPLASAVPAVRLCPE
                     PPLLEDILVVLRTGATEALEKLPNHFDTTLTCVPDYVIYSDAEEYIKGHHTYDVLNEVN
                     EAVKREAPEFKLYEQLRTNGRAGLNYEIIFGSGPTGALENPGWKLDKWKFLPMVRRALL
                     HRPTAKWFVFVESDTYMLWQNVVEYLSKFNSSEAHYLGKHMYIGSVLFAHGGSGFILSN
                     PAAAKVAAHWKSHEDEYDRYTLGEWAGDMVLGKVLKDVNIDLFWAFPHLQGDSLTTIDW
                     NVSKVDRQPWCYAPLTFHHMNKAEFGSLWEFEQLWLRRNTAVPKFRDIFKAIILPRLRP
                     DLGEWDNISGGIEYSDEATAKLSDEKKRALSMVERKAQTSFDSCREACESTALCIQFSH
                     APGKCLISSELRLGNAADSQCLEYSRAAGRCIKTTAANNGDSSVSSAVVRSGWIMSRVS
                     QYVDELDQSCTGPEEDYWVT"
     PFAM_domain     32693..32986
                     /aSDomain="Fringe"
                     /aSTool="clusterhmmer"
                     /database="35.0"
                     /db_xref="PF02434.19"
                     /db_xref="GO:0016020"
                     /db_xref="GO:0016757"
                     /description="Fringe-like"
                     /detection="hmmscan"
                     /domain_id="clusterhmmer_JX265_012889_0010"
                     /evalue="2.00E-07"
                     /gene_ontologies="GO:0016020: membrane"
                     /gene_ontologies="GO:0016757: glycosyltransferase activity"
                     /label="JX265_012889"
                     /locus_tag="JX265_012889"
                     /protein_end="264"
                     /protein_start="166"
                     /score="30.9"
                     /tool="antismash"
                     /translation="TAKWFVFVESDTYMLWQNVVEYLSKFNSSEAHYLGKHMYIGSVLF
                     AHGGSGFILSNPAAAKVAAHWKSHEDEYDRYTLGEWAGDMVLGKVLKDVNIDL"
     gene            34086..35016
                     /locus_tag="JX265_012890"
     mRNA            join(34086..34374,34445..35016)
                     /locus_tag="JX265_012890"
                     /product="hypothetical protein"
     CDS             join(34086..34374,34445..35016)
                     /codon_start=1
                     /locus_tag="JX265_012890"
                     /product="hypothetical protein"
                     /protein_id="KAI1853001.1"
                     /transl_table=1
                     /translation="MGLAQAIDDFIADAGDDLASIQNLCEAHRQKRNIDSRQKLLQHEF
                     HGIQADQVLANLISDPEYVDIRNNLCVWARPTQALIELVDFIQGELQMIAPGLWIAPAS
                     WLHMTVVEIVHSQPDDVVKQTVIQLLQCLSALVNLVLEHPVVLGRPQLNYDDATVTMTF
                     VPIGEREYTYLHLRRDIANICTEHGVEVGSRYFTTSSHITIVRFVDSAGLETRASRKAW
                     VEKIEGLNSELREKYWRRNLGEGPSKAGQWMIGAERGLEVREGRLWYGGGETVQYGKAV
                     STDVP"
     gene            complement(35364..37709)
                     /locus_tag="JX265_012891"
     mRNA            complement(35364..37709)
                     /locus_tag="JX265_012891"
                     /product="hypothetical protein"
     CDS             complement(35364..37709)
                     /codon_start=1
                     /locus_tag="JX265_012891"
                     /product="hypothetical protein"
                     /protein_id="KAI1853002.1"
                     /transl_table=1
                     /translation="MEWDTSRTPTTYSNYSFSSLPSKHDVDYTYYAVHPENAPILAQVA
                     VEKPKTPLRRHFNPFRHLIHLVALAASGAVLQLSFRNVYWSDETEWDRKWYLLGLGQQD
                     TLNALQFVAKIHEILIVASLSSQVIHIARRKLVGENGIPFGLLVGAYQVGSAEYLFSGG
                     FGYPFLKSLRPFTWKPFIFALGLALAIIYANMVGPASAIAVIPNLDWWPMRDPYSGRAL
                     KSYIGLTLDESYPLSVSTDAMTEAWIESCNAQNPPTICPAGGYNSISEWAIAWSQEGIV
                     YDIPMSGSLVRAKRDLAFRFARSSASSPGVAMALTLKQSAATMADLFWQYVSTNKIGTM
                     SVVERPLLTSSDESKLLAPLVQVQCSNYDYDAARESQSDLLFDTSLLSNFSSTNYYRKG
                     SKWEVPREYWNFAHPTNVLNFTWIDASHLSTQDGQIHASIGALATVPSVYSETWDNGSQ
                     TYTQKSTLVPCMIDARWTAAQLNYDPKNSLVIKHNLTDLSVFLDPAASQPDGRRRLGLS
                     ETISIEPRWAEFLDAKKPGYIDTRNGSIYQDMSSVQNLFHVFTTLSSDGEGNGYYGFAP
                     PQNVTNQDYYTNISSIVAGIISMVVTDGLARESHGSSLMELKPETDGNVTLVNLQFLAG
                     GSRMEPFQSPAQSLRDYVPISFTIQRWGWGYGLKSQTVLFAVSVLFVHAGLCTCYFIGT
                     FLFWAWKGGWTSHAWKDVGELVALALVSREPNEFRNTGAGIKDRKTWSATMNIREHGDC
                     GIELVANRDDGRMAMNEGLLRVRKKYGS"
     gene            complement(38518..39357)
                     /locus_tag="JX265_012892"
     mRNA            complement(join(38518..39049,39113..39357))
                     /locus_tag="JX265_012892"
                     /product="hypothetical protein"
     CDS             complement(join(38518..39049,39113..39357))
                     /codon_start=1
                     /locus_tag="JX265_012892"
                     /product="hypothetical protein"
                     /protein_id="KAI1853003.1"
                     /transl_table=1
                     /translation="MAPLHVWLSAAFAFCGTFAGAASVQPQNVPKSVAASYYSSFWNDG
                     KATVKYSNGANGQYTVNWSGDKGNFVGGKGWNPGGNKAVNYSGTFEPDGNAYLAVYGWT
                     TNPLVEYYIIESFGTHNPSDTPEATSKGNMTSDGGEYEIWTKMRKNKPSIQGTATFPQF
                     WSIRTAKRVGGTVTTGNHFKAWTDAGLKLGTHNYMIVAVEGQDSSGTAVINVGVAPTGS
                     VAETPTAAPTTTSTELSGAGATLTSTYLGYPTRNTT"
     PFAM_domain     complement(join(38656..39049,39113..39252))
                     /aSDomain="Glyco_hydro_11"
                     /aSTool="clusterhmmer"
                     /database="35.0"
                     /db_xref="PF00457.20"
                     /description="Glycosyl hydrolases family 11"
                     /detection="hmmscan"
                     /domain_id="clusterhmmer_JX265_012892_0011"
                     /evalue="1.00E-74"
                     /label="JX265_012892"
                     /locus_tag="JX265_012892"
                     /protein_end="213"
                     /protein_start="35"
                     /score="250.1"
                     /tool="antismash"
                     /translation="SYYSSFWNDGKATVKYSNGANGQYTVNWSGDKGNFVGGKGWNPGG
                     NKAVNYSGTFEPDGNAYLAVYGWTTNPLVEYYIIESFGTHNPSDTPEATSKGNMTSDGG
                     EYEIWTKMRKNKPSIQGTATFPQFWSIRTAKRVGGTVTTGNHFKAWTDAGLKLGTHNYM
                     IVAVEGQDSSGTAVI"
ORIGIN
        1 tttctccgcc tgctggttgg ctcttccatt ggctgttgct ctagcttttc tcggccggca
       61 cggccacggg agctgtcaac cttcttggat ggagccattc ccgggagctt ggatagcgcg
      121 gcaaagaatg gagttgtcgg gcttcggatc tgatatggtt atggtcccgg gcaacggcaa
      181 gcttccggat cgtcccaggg ataggtctat gttgctgtga gctcctaagc ctcgtgtagg
      241 ggaaggccaa aactcactag tcaaagagaa cactcgtaat tcctctattt cctccacgtg
      301 gcttggagtt actgtgatgc aagtggtcac cacatagctt tttgtgctgc gaaactttat
      361 ttcgacccgc tctattcgca gcagttcgga ttgagtttac tttaaggtga aatgcaaagg
      421 tgcatccgac cctggttgtc gctggctctg ggacggggtc cgccgggccc gaacccggga
      481 cccgcgggta ggcgacgccc tggttcgcat aagtgttgac caaatcattc cctttgcctt
      541 ttgagatttt caatcttatt tcggttctaa gaatcctacg gcaatctcgt gaagatccta
      601 ctcagattcg gaacaacgag gacttctatg cgttggggcg acaaatggat agggctcgtc
      661 ccaaatacgc gcgcctggtt gcattgaggg gcccagagat ccgtgtataa cgacaaaacc
      721 gtcaaacaaa ggtcgaatac gcatatcaat gaacatgatg aatcaaaaat acgaagtcta
      781 ctgagttcat agacgaatgt ctgatgcaag gagactgacc gcatagagac agttcgatca
      841 actcgataat ttacattcgt gtcatcagcc atctccaacg agatgatcat caagatcact
      901 ctgcatcatg tggtcaccct ctctcggtag atcaaacact agccacttga cctctccacg
      961 atccacgtac gcatccacat cgatcctgct atccttcggg accagaggca tgcccattcc
     1021 agatcgatat gcagcaagat gcatgatagt ctgccgccag gcctcaaatc ggaggtcctt
     1081 cagcgtcaga gcctctggcg tcgccgcgat gctccatttc cactcatcca cgtcatccca
     1141 atggtcgccc ggtgagacct ctaggttggg ctgtacttgc tctcgaactt gggtctccat
     1201 acgatgccga ctccgaggaa ggcaggggaa gagtatatga tcccggcacc tgcatgcatt
     1261 gtgtttatgc cacacccatg gtgggcgaaa tggcctctcg ctcgtgacgt cgttggggtt
     1321 ccagaagatg actcgacacg ctgtttccgg gtgggtgaag gtgatactgc cgttggcggc
     1381 ctgcatcgtg tgagagaaga gtacgtgatc catcgtgcag ttgcgcatct aaccagagtg
     1441 tggatagtgg gattcgccct gtggcattca cctggtactt gtttatttat gccaggtcgg
     1501 caggctcttt gacaaagggc acagcccgtg atgacacaac gtctttgttg tccagcacaa
     1561 tgaaggctga ggatgcgacg ctactttatc cgcgcggttc gttctcaagt caaaaacgct
     1621 ctaagtcagt accgatttat ggaaaacaca taccgcatca atcaagtaac gtatagtata
     1681 atacaactgc aaaatggatt cgacattatt ctcttacacc acgttggacg cggcggggaa
     1741 cctcttggtc gagcatcccg agacaaagtg cagcttcgta ctcgaagacc ccaactcagc
     1801 atccgactac gtgacctatt tacctatatt ttgtcaccgg gccgcttgta actgccccca
     1861 gatccagcgc cgaggcgccg tctcgcctgg cgaactcaaa gaggcactgg acggcgtagc
     1921 actgcagccg cggccttgca ttgcctccga cgacccaaca cttggcccga agtacagaca
     1981 agccttggaa gagggccggc ccgaatggtt gatgtgccgg gtccgggcct ggatgaccgc
     2041 gacgagatac gctgtcgcct gcacgatggc gatgggcatg cttccccagc cttcggcaga
     2101 cagcccgtgt gtggcttttg aagttcccct gtcagaattc cccgactgcg aaacaagggc
     2161 acagctgttc agaccttgcg gggtctctat tgagtagata cctggatagg taggttaact
     2221 gccagtccag cgtagtggtc aactgtggtg cgattaacag gaccccaaac gggactaaat
     2281 tagtgaatgt tggcaagtag cttggagctt ggagctacgc acatgcaacg aaacccgtta
     2341 catttgatat taggacgaat ggacaatgtg atgtgatatc atgcgcgccc gggttccagg
     2401 atctggtgta aattggcatt gacgcctgat gataacgacc agaatcgcat ccgcttctcg
     2461 cagtggcatt tccgggatcg tttcagcatc ttcaaatcat agccgaacca cgcatggctg
     2521 gtgtatgact tgagctatgc gacttccaat tgtcatatag ccggagataa gctcatccga
     2581 gcgcgcgagc tgcctccagc tctcgcgacc tcgtaggcta aaccccgcgg ctcacattca
     2641 ggttacagct ccaattgacc aatcatccac gagctgctgg cccgatccag caagctctaa
     2701 actccgggct ccacctgacg gccggatttt ggtccgcggc ccggagtcgc ggtcatgact
     2761 gaccccgctt cgccgtcgat tccggctacc tctatggctg tctatccctc acagggcaac
     2821 tcaactatgg tttttctcaa ttgggccatt agtcagagcc aaatactgat cacggcactg
     2881 cgtattctcg cgtcgcgagc tgtgatgacg cccatatcat aaaagacgcc aagcacggga
     2941 cctagactcg cgcacataga cgtggctcga ggctcacgca tctacgttct gttgcgctgc
     3001 acccacctca gctgatcgtg cgatcacatc caaattgcaa catgtcttcc agcaaggaca
     3061 ttgtcttcat caccggtggt ttgtagtcct cggtctcgcg ccgcgtcata tacttgaaat
     3121 ccatactcac aacgttccag ggaacactgg gctcgggctc gaaattgttc gagctctggc
     3181 ggcgagtgcc aaggcctaca acatcataat cggctgccgg acgccatcca ccggcgatgc
     3241 cgcgatagat acagtgaagg gggaacttcc ggacacggca tcgtcgttca gtgtagtaca
     3301 atgcgacttg gtttcggacg aatcgcttga ggctgctatt cagcggattg gtgagatgca
     3361 cggccgtctc gatgtgctga tcaacaatgc gggcagcagc ttcgacggcg aactacaaca
     3421 gggcagtttg ggtatccgcg aggcttggaa caagtcgtgg gacgtcaacg tgtccggcac
     3481 gcaggtattg acaacgctgg cggtgccgtt gttgctcaag gccgagaacc cgcgactcct
     3541 attcctcacc tcgggcaccg cgaccctgac cgagacggag agcacggcca caccaaccct
     3601 cagccgcatc aacgccagcc ccgccgccgg ctggccgaag tccgcgccgg cgggattcgg
     3661 cccccccacg gcttatcgca gtagcaagac gggcctgaac atgatgatgc gcgagtggac
     3721 acggatcttg aagaatgacg gggtcaaagt ctgggctatt agcccggggt tcctggccac
     3781 gggactaggt ggggtggggg cagaaaagtt gaaacaggta agcctgagtc tgcacgagaa
     3841 tcacattccc ctactactac gaggtcgttg cactggactt tgccgaggct gggtgattgg
     3901 ggggaagacg gctgttatac aacccaataa ggatccaata gtcgttctga agttcaggcc
     3961 gtgctaacat gcctggtccg catagctcgg cgcacttgat ccttcggaag ggggtaaatt
     4021 tgtcagggat gtcgtacagg ggaagcgcga ccaagatgtc ggaaaggcaa tccgggcaaa
     4081 catgatccag ccttggtgag cttgcatacg accaagatgc gtggacagac ggttgaaata
     4141 ccaaaggtga cagccagtcg gaggcgttgg tgggggtggg ggggacgtgg acattggtta
     4201 tcggaatctg cttggggcac ttgctgcagt aagcttgagg cgatgtgggt gggcagcgcg
     4261 gttggatccg tggccgaatc ttatgccccg gcagagctcg agcagcgctg cgggagtcaa
     4321 ggtacgtacc gtaccgtgca ttgctggtga gggttcaaaa atagcagcaa gcatccggtg
     4381 ggcacggtcg agacaaaatg ttcagacaaa ctcaataaca tctcgtgcaa actcctgtca
     4441 ctgtctgtac gttgaagaga ggatgatgtg atcgtaagtt gtttgagccg caaccttgtt
     4501 gatccactgg gattgtctga ggtacccgac gtacgtatgt aggttcctag gtagcggact
     4561 ggggcgtgta ataaaaggaa gggtgaaaac atttgaccta ggcggcatga cggaatctag
     4621 cggactggac gcagctacct cggggcgggt cgtcctcaag tcctgcctgc ttgttagaac
     4681 ctgcctgagc aagacccgtc ggcagcgcag cttgagctct gcgacagccc ggggttcaat
     4741 tgcgggggag ccggtgaaag cctggaatga aacaagccgc gaattttcgg gaagcggaat
     4801 ttttccttct ttacttagtt aagtaatcaa tggaagagcc tccgagaccg tcgtaatgta
     4861 ggacagacag gcattggatt gggctgaccg ccgccggggt atgacgcaaa cggtagaccg
     4921 ctagcaacat gtcctacagc gcttgcggct aacctagaca tttggaagaa acagacgaat
     4981 catgactgaa ggatgagtga aggaaatgaa cgaattgaac gaatgaacgg ggtgtatgac
     5041 cgggtggtag gatttctgac catgaaacca aaaagtgaaa tctgcaccag ctgggcgggc
     5101 gcaatcatcc aactctattc cgttgcattg ctgctgtcat cagcgctgag tagagctgga
     5161 gctacctgag ttagggagct ttagcaagca actggctgcc ctggacctgg acctggaccc
     5221 ggatccaaga ggcttcctag cttgtctcgg caggccccaa gccaccggca caaaggcgaa
     5281 aaagccggcg agacacaggg cacgcgagga ggctcaggca ccactgcaac ctgggacaca
     5341 catgcacatc acagagcatc agcaaaggca ccagggcacc aagagtacca gagcacacgg
     5401 gtacgggact ttgagacgga ggcaaaggca aaaaaggcca tcatctatct atgctcttgc
     5461 tcatgctcat gtccccgtcg cctggggact tctcctcgtc tgcttctctc ttttctcatc
     5521 cccattcctg tcccctctcc ttctgggtcg tcatccgcat cgaggcgttt gaactcctcc
     5581 gcatacctcc tacgctgcgt gtctggctgg gttgagtcac tgggaagaag agaggagaac
     5641 cacgaagctc tcctgcctta cccccccggc ggccctccaa acaacttcct tgttcgagcc
     5701 cgcacttggc atctcgacgg acgagcccgg aactatttca gccacccgag cccattccta
     5761 gccggcttag ggtgaatctc tcggcctgtt cgttcacgga ttcattcttg ttgatcattg
     5821 cagccagcgg gcagaagaca gaactgccgg cttgttttct cacaattaac tggtcctccc
     5881 attctttctt ggtatcccac tccaactcca actccaaacc ctgtcctctc cttgatgctg
     5941 gctggagctt gccggaaccg gagccagaac ctcgaccaga acttcagcgc aggaccaaaa
     6001 ccagagccca tcgccgtggt ccccgcccgt cggtggtgga ggaggagtct ggcttacaat
     6061 tatcggtatt cggtccagca ctctctagtt ccagcaacag ggccggaccc cactaaattt
     6121 ggagagagga ggcaacggtg agaggcagac gggcggaagg gactcggccc aataataata
     6181 tttttttttt ttccttccga ctacgtacat acaattttcg tcttccagcc agggccctcc
     6241 tctggcacca ggagctgtct cgcgcgcccg gccgccccca ttcccaactc tgcgctggcc
     6301 cgacaggacc ctctcgggat ctggatctgg acctggttca gagaagccca ccgtctgcca
     6361 cggtcgaacc ccatacccaa gaagttgccc caaggcgcag agccccaaaa ctcgcacggc
     6421 actggaccgc tccgcaccgc aacgcaccgc accgctccgc atcctgaggg actgccgcca
     6481 gccaaaaatt cagcaacctg ccgccctcgc cctccctccc ttccgccttc tccagaccgc
     6541 catccgcaca cccgatcctc gccccgagac tgacgacgac cgagccctcc acccatcatg
     6601 gcgccccaaa agggtggtca ggccacgaag cagaagcagc agcaccagca gcaccagcaa
     6661 caacagggcg gcaacggcaa cggcaacggc agaaaggccg ttcctaacgc tgctgctgct
     6721 gctcccgctg tcgccgctgc ctctgctgct agacctgccg tcgttgtgcc tgccattcct
     6781 ctgccgctga tgcagcgcca ggccagcagt aagagcaagc cgcagacgca acagcaccag
     6841 caaccggcgc cgcagtcaca gtcgcagtca cagtcgcagt cacagtcgca gtcacagtcg
     6901 cacgccgcca agagacacga cccgaagcaa acgacaccgc ttgtcgtctc ctccaacaac
     6961 aacactgccc ccgctgcctc cctcgaagct gctctcatcg accagcagtc ctccgccgcc
     7021 cccgaggacc cggccatggc ccgtcagagg aggcgtccta agaagcctga cctcgccggc
     7081 tctcgtgtgg agaagcccgg atcgacggcc accacaacca ccaacggcac atccaggacc
     7141 agcagtcgca gtaggcacgc cggcaacccc aagaagcatc acgacggccg ccattcggcc
     7201 gccaatgccg ccggtcccgc ccttcgcaat gccggcgccc ctcccacccc ccaggccacc
     7261 aacggcctta ccaatggcag acctcacatc acatttggcg acaagaattc cgcccaagac
     7321 cctactacca cctcgtcgtc ttcgcggcag gtctcgactg ctccttctgt cgccggtgac
     7381 gtcgagtcct ctctgggcct gacgtcgccg tcggcctccg cccacggtct ccattccggt
     7441 aaatataccc accctccgct cacatggtct tcgtttactc gttcgctatt gctatcatcg
     7501 tttcctgctg ttctgggagc taacattctg cccgccgtag cttcagatgt cgcacctgcc
     7561 tctgccttgg cttcacagtc ccagcctggc ctcgtggggc ccgtcgaaga cgccgctacc
     7621 ccgttccctg atgtccaacc gaatggcaac cacgcgccag tcttccctgc gcccaactcg
     7681 gccggccttc atgctccgca gttcatgggc cctaacgggg ttggaatcat gtttggcggc
     7741 gccagaaccc cggactcgca cactccgtcc cccgcctcgg gcgcattcat gcccccgcca
     7801 cctcctcggc ccatcgtcaa tggtgtcaac ggtgtcaacg gcgagagcca tggttatggt
     7861 cctatcaacg gccatcaccc gcaccacggc cactctgaga gcaacagcac taactttgcg
     7921 gtccccatca cgccctaccg ccctggtcca gaccatgtca ctaccatgga gtcgtatggc
     7981 cccattccgg ctcccgtccc cgtgcatcga ggacctatgg atggctacgc gccaaacggc
     8041 gtacactacg agcctcccac gccccacagc ttccatgggt ctcatgcctc gggtgatttt
     8101 aacggtcttg ataatgtcgg gcctttctat gctaatggcc gtggctttga gtacgaccat
     8161 cgcaacggct acgctcctca gaaccatggc catggccacg gccacggccc cgccgggcct
     8221 cacatgcaag cctttgtccc tccccaccag catttcggcc gccgcccgga actggaactg
     8281 gagccggagc tcatggacag catcctgtac ttccagagcc agttcgactc aagtgagttg
     8341 gctgactgta ccctggaact caagttcccg gacagctaca ctcatactgc aaaggtccac
     8401 tcccacaagc ttatcctggc ccgcagcccc gcgttgaaga actatatcat ggccgcgaga
     8461 gccgccgatc cggggtccca cgtcttgact ctcaatgcca cggaccccta tctcagatcc
     8521 gatgcttggt tcgccgcagt tcagcgctta tatctccacc ctctcttcac catcccaccc
     8581 tcgatggcca atggctcaga cttcgctggc agtaacattg accagttccg tttctgcctt
     8641 gggtacgccg ccgccggcca cctgcttggt atgaacgacg tcctcgttca ggggttgcac
     8701 ctggccgcca atatgatcaa ctggcacaat gtagaggagg cccttagctt tacctttgag
     8761 ggcgcaacgc agcatcactg ggttggcgac gacggcacgg actactttga catcgatttc
     8821 gcctacggcc gcgagactag gattctcatg atggctatta cgagtttcct tgtgaactgt
     8881 ttcccatcca acttcgagct cgacacgtcg gtcgttgatg ctcctagtta ctctcgactg
     8941 ccccccgtcg ttgctaccac agctgcgaca ggcaactccg ctcctgccat cgcccgtggc
     9001 acctcacatc gcaagccgac caagaccggc cggttctcta cgatcaagtt cggcgacttg
     9061 cccacggctt atcccgaaga ggaggctggg gccacaccgc gtcggccggc caagtgctct
     9121 cccctcctat ctcgcatcct cttgaacata cctttcgatg acctccgttt catcctagcg
     9181 tctgagagca atggctcctc ggcatggaat actgcccagg accgctacca tgcgctggtc
     9241 gatgtcattg cggagcgaga ggccagacgt ctgcgcgccg ttgatgtggt acgcgctggt
     9301 gttgttcctg gctacaagga gatccagcag cgtctctccg ctgagcgacg ccacagtgcc
     9361 gtggaccatt gggacgtctt gaactggcag gaggagattg tacagccaac cggcgccggt
     9421 gtcccttgtg tcatccgcaa gtggatcccg cagttctcgg cacctacaga acccgagccg
     9481 gaacagcctg tctatgagcc gacacgcgtg gagtccatgg tttaggatcc gaggggagat
     9541 aagatctcgc aatttttatg acgtgatgac agctaccgga cgggacgatg gaagagcaga
     9601 aacagagacg aaggtgtgat tttgcgattc tgcattgcat ttgcgacagc attacggctc
     9661 ttgggcattc ttcggttttc ttcgacatcg tgtgattgag cttgccttgg gggctcaaac
     9721 tctggttttt acggcggcat tgcgttgggt gttcattggt gtccttgatt cacttccctg
     9781 aacatctctc ccgagagacg ccctgtgacc gcgtcgtggt agatgccatg cgggcgagaa
     9841 gcatcgcgtt cccgtctgcc ttggcaagcc actgtaagca aggttcacaa aggacggttg
     9901 gtgccactgc actctgaatg accagggtgc ggacatggca atgcaaggaa aggaaaagtt
     9961 ttttttagag gcactggtca agggtggaag aaaaagtctg caaacacaat accccattta
    10021 tgactgtaac ggattggcag gcgagttgta cgatctggtc tggctaatgt ccatgacccg
    10081 atctgctatt gcgagtttct tggccaagtg ggaagctttg gtgcctttcg gccatttaca
    10141 gctacttgtc acttgaaagg ataatttgag ttgggggcgt tggactttcg acgcatcatg
    10201 atagatgaca ttcggtatga agaagaggag atgcgtcatg ccagctgcgg ctgcgggcgt
    10261 atctggacag gcatgtttgt gctgcctcaa ctagagatta tcgaatagtt cgagagcagt
    10321 gaggattaca ggtagaagct tactaaatca aaagcacttg gaaatccaat gttcctctgg
    10381 cccagttcta tctggtgcgt gaagagctct gaatcagtca tcattataac gctacttcgt
    10441 atccaaggtt ctttatccat cccagcatca tcggtactaa tgcattcaat ctcagcccag
    10501 tgccagcttt agatgtagga atgttccatt ttgtcctcgc cttagcgcgc ggcgtcctta
    10561 tcctcgtcct cgtcctcgcc atgcacgact gcctcgtccc tcccactttt ctcacaccca
    10621 cagccctcgc gcagctcgcc gtccaacgcc tgcggcacgc cctccagcag caccgccacc
    10681 tgattcagga tccagtaggc cttgtcggca gcggcagggt ccgcgacctc atggaatggg
    10741 tccgcccgcg cccgcgccac ctcctgcaga ctctccacca ccgtatcgtg cagcgacgcc
    10801 gccctggccc tcacatgctc gaatagcgtc gggatcgtgt gcccggtccc gaagcgaaac
    10861 gaggccgcgt cgctgtcggc cggcactgac tgccgcgccg tgatgcacgg caggagcggg
    10921 ccgctgggcc cgaagttgct gacccgcgtg ttgcgggctt gctctggtgc gctgttgatc
    10981 tgtgcctcga cgcgcgaagg ggtgttcttg tggttcggcg tggactgggc ccatcttctg
    11041 tcgggcttca taccaaagtc atctccgcca cgttgatatc gtaagagatg cgcgcggcgc
    11101 gggtttgccg gctggtcacc catccctgcg tcagtcgacg tatgggggtt atctctggat
    11161 atgacgaggc gccgagccga ggtcaatgtg acaatgctct cggcgttggg agatctgggg
    11221 ccggaagtgg cgcttctgct atcgatcttg cggcgacctc gtggcacgcc gggactgccg
    11281 ccactgatga tgacatggtc ggtgctcttg ttgggggtgg ttggctccat gatattgacc
    11341 ctctctggat gaacagcttg ggcatttctt tttcttcgtc aaattccact gtacctgcat
    11401 ctctatcggg acgggttttc tgttccaggc gaaagagaag ctgaggtgtt ccagaaacgc
    11461 gtgaagatag gatccgtagc caactttcta ggtcggaagc tccttcatat atattatcaa
    11521 tcaaattcag ccagagaaga cctgaggaaa atgttgcact ttgcattcga tgcacctggg
    11581 catccaggcc atagcgacct gagacaaagg ggatattatg gctatgaaca cctgcactct
    11641 cataagtcgg gcaccattca actaaggcaa cgggccggga gtaggtttcc aatccttggt
    11701 aaacggcttc tccccaccat ctaccataga agtagaattg tatgctggcg gctggtcgaa
    11761 cgccggtggg ccttgtattg tgattctctc agcgaatgtg acggcctcgg ccatctcaat
    11821 cacgtccact gttccttcta tccaggcccg gtgcgcccgc atgacgccct cgcggttcgg
    11881 caacatggcg tccagccgct ctcctcgagt gcgttcctgt acctcactcg gagttaggac
    11941 agcgacgggg atcacaccct tgatggttcg cttcttcccg gcgcagagaa tggtgagctt
    12001 gtatttgagc tggtggacgt gcgacacgtg gttcgtagtg aaggaaggga agacaggctt
    12061 cacagtcttg gtccatatat taggggtgcc gtcgcgtgag gagatcctca gtcccagcat
    12121 gctgcccagg tccagcgatt ctacctgctc accctgaccc tgtggggcat tgaaggggat
    12181 tctgactgtt gaattggtag ttccaacttt gccgtcagcg tcaccgccgc tccaatgcgc
    12241 catggtccag tttcggacgg aggcgtcctg ccagcggccc tccttcgccc ccgtcacgtg
    12301 cctgctacgg ccctcaagat cgttaacatg tgtcgcggcc tggagggtga ctttggctcc
    12361 ctccagcagc agctcgggtg gcttgtccac cagggccggc gacgtcgtcc gcgccgggtg
    12421 ccgggccacc tcggcgcgca cgcgcaggtg gatcggcgcc gggtgctcga gctggaccac
    12481 ggacgcggcc tcgacgtgga ggcggtagcc gaactgcggc agcgtgtcgc gcttgaagat
    12541 gctcgtcatg tgctgcgaga acgacagcgg cttgtccccc tgcgcgggat ccagccgcag
    12601 cgtcttgacc gggtccggct cgtggaacat cagccgcggc gccgggtccc gcacgggctc
    12661 tgtcgtcgcc cgcggccgca cgtagagcgg gaaggtcgcc gtgggcaggg ggttgctgtg
    12721 ccgctgctgc tggtgcgtcc aaggcgctgg cgtggcgggg cagatcgagg cttccagcag
    12781 gtgctcgacg tagatgtagt cacgctcctc gctgacccta atgctctccg atgggcggta
    12841 gaaggtcggc ggcaggttgg gccgtccatc gtagaactgg tccggcaact ggatggcgaa
    12901 tggccaggtg ctgatgcccg gcggcgcggg ccccgtgaag atgggttgtg tgaactacgc
    12961 gagttcgtaa ggaaatacat aggtaggctg ggtccgtggt agttgggaca gagatctgcg
    13021 acttacgtca taaagagtcc ggtctccttt atagtgccat tctgaactct tcccgtcgct
    13081 attcgaagat tcctctgtaa cctgtttgcg aatcggtcgt cagtgcccgc tcatactgtc
    13141 cactacggaa gggtgaccta cttgcgtttt gattctcacg accagtttca gtaccaccga
    13201 tacggtttct gcagcgtcgg tggcattgac cttcttcaca acgccttgga caatgtcgcc
    13261 tgggacatag ccgagtttta aatccggaat ttcgatgcta gcatgtatag aattgttgat
    13321 gccagtcggc cggatgctct tgcgatattc atgcatagca ttgttgatgt tgatcatgct
    13381 gatagttccc tccacacggt ttgatctggt tggctgcctc ttagcaaact agccccggat
    13441 ttgcgcttgc aggcggcact agttggactt tggctgggaa cgtacttgag ttactggaga
    13501 tacgggcaac tggaaacagt ccaagccgga aagacaaact tcgttagtta gatcgaggta
    13561 tttgaatcag agagactttg aagcggaatg ccattgtgcc tcccacttat ttgagcttcg
    13621 acggcgcccg gcagtgcgcg cgggtctcgt atgtagggct ggccaagcat ctggctgttg
    13681 aggctgtgca gggtcaggtg aggctgtcta gtgagattca ctgcctctcc aaaggattcc
    13741 gagttgcact cgctaagagg tagctgtctt tgatggtgta cgtgtaactt ggcatcaatt
    13801 gacttcttta tagtcacggc aactccatta tcgaatactt tgcagcctta aacgtgggat
    13861 gggatccgcc gcaggtaatg gcctcctggg ccacttctag agaagccagt gcatggctct
    13921 ggctgcgaaa ctactgccga aagtaatgca gacatgcttt tcttcaatac ttatctatga
    13981 gtctgctgcc gttcgagtat tagctgctct ctcacgcgct actccctagg tttcaaggtt
    14041 gctgttggct tcagagtcga gtcgaacggg tcagaagaaa ctccgccacc accagacacc
    14101 atacgtgcca agctctcgtc agcagactac ccaacgactc gaacatttcc gtatgctcat
    14161 gtgaacgtac atacgggtta acacttgtag tataccgcgt cggagctcaa tcccggatgc
    14221 actacgtcta gactaataaa aaaaaataaa cccccccccc cctccccttc aaggtgtggc
    14281 ccctctgcaa cggccgttgc gtgcgatggc atttaattgc gtgctcccca ccgcgtccgg
    14341 agctcgcagc ctgcccggat agctttcggg aatgagagag agcaccaatg gtagagagtt
    14401 gttaacaagc gatacttgca ccccaaggca gactaatcgt gatagtaatg attttttgcc
    14461 attgtcgact tgttgagcca ccggtcatgg gattattgtc tatatgcgaa tcatcatggc
    14521 gaggggacaa ggaggccgag cgcagttacc aatggcatat atcggagagc tgcagtatgc
    14581 gttccgtttc caagggtcca ctgatattcg ccgataacct cttgcttcct gtgtggccgc
    14641 cgcgagcgac gctatgcgtg attgaagcag atctggcgtc atccagagaa acatgccttg
    14701 tccaagtgcg atgtcggttt cccacatgcg atgggcccta cataatgaat gtcgctccca
    14761 tcttggtgtt tcgctgaggg taagttataa ccattgccgt cgcgcatttg gaacatatgg
    14821 agagttttcg caatggtgcc caagaatcgt cgagtagcag tcattggagc tggccctgct
    14881 ggagccattg cgactgatgc actcgtcaag gaggaagcct tcgacacgat acgcgtcttt
    14941 gatcgacgtg cggcaatcgg tgggacgtgg atacacacac cacatcttcc agcagccata
    15001 ccgtctctga gagacgtctt ggccggaaat accgaccctg caatccccat tccggctcaa
    15061 cttcccgccg tgaccgctgt atcggaacaa gtcaatggac accaacaccg attctcagat
    15121 acggcaatcc atcagaatct tcacagcaat atcactcctg agatcatgtc tttcagcaaa
    15181 gaaccctttc ccgacaccct ctcagaacac actctatctg agtacggccg cggggctccg
    15241 ttcaggcatc atacaaccat cagggactgg gtggagggga tctttggccg aaatggctac
    15301 gacaagcttg tggagctgaa tactactgtc gagagagccg agaagatcgg tggagagtgg
    15361 gttctcacac tgaggaaaga gaagcaaggc aggaactact ggtggcggga gcactttgac
    15421 ggcttggttg tggcaacagg tcattacaat gtgccatggt ttccccagat cgatgggctt
    15481 ctggattggg ataccaagtt cccgggtagc atcgtgcaca gcaagcattt ccgagggcca
    15541 gaaaggttca agggcaaggt acgttgcgca tatgctgatg ccgaagctga ctgacaaggc
    15601 gttagcgcgt gattgttgtg ggtgcatctg tctcctcgca tgaagtcata cacgagatac
    15661 tggatgtggt caaggcccct gtgtactcgg ctatccgggg gggcccgatc ccagcctttg
    15721 gatgggagcc attcctgcac cccaagatcg agctgaggaa gcagatcact cagctggatg
    15781 ctgcgaacgg ccgcgtgcac ttctcggacg ggtcaatcct tgatcatgtc gatcacatca
    15841 tatttgggac tggttataca tttagtgtgc cattcctgcc agaagttcaa aacggcatca
    15901 gaaatgcgta tcgaagactg ccaggggtgt ggcagcatac atggaatatc gaggatccaa
    15961 ctttgacctt cgttggaatg gtgcgcaaac acttcatcta gactacgtaa gaaccagaac
    16021 ctattctaac atgatgcagc tcggaggtgg cttcaccttt cgtgtatatg aatagcaagc
    16081 ggtagcggta gcgcgtcacc ttgccgggag ggccaaggct ttgccgccaa tcccggatca
    16141 gctggagtgg gaacgcaaac gggtggcaga aaagaaaggc ggcaaggact attactccat
    16201 agctccgaac tatgatgcgt tcttcgggtt gctacgagat attgctggag agcctgcacc
    16261 ggggactacg ggccgcaagc tagagccatt caacccagag tggatgaagg tatgggcagc
    16321 catggtggct cccaagatcc agggatggca gcgaaaacgg aagagggccg aggaggaact
    16381 tggaccagtg agggccaagc tttgaaacgt cccccttggg ttcccaattc acctgccccg
    16441 agacagtcgc agtatgcggt agctttggac gcatcgtacc cagacatata tctcccactg
    16501 tgctcatgta tacacctcgc cttttagcac taatttagct ttgtatcgtg agaagaacat
    16561 gtggcagaag attgcagcaa tatctaccca tccgatagct acactttggc tgcgcgcgcc
    16621 caaatgtcga caaggcatca tgtttaataa ccaaaacttc ctgttataaa cttgcagcat
    16681 acccccctca gcagttgcct ggatgaatcc atgtggtact taatgttctg atttcctttc
    16741 caccgcatcg ggggaagaca atacctctcg gaggtcaata ttggccccca ttgtctgcta
    16801 ctcccattaa cctccacttc ggaagtcagc cccaaatctt cgaaccgtca ttcccacacc
    16861 gcgagccagc ctcagtggcc tctacacagc cattcgatct tcaccatgga ggtgccaaag
    16921 actttgttgg actctctgcc aggcgagctt gttcgaatga tattccagaa cttggtgcct
    16981 ggaaaatccc aaacaggctg cgcgctacca gattatccaa aagagttcgg tagggacaga
    17041 cagaaaacgt aggccatggc gagcctttgt ctcacatcca ggaggctgtc tgagtgcgca
    17101 atgccaatgc tttacaacac tgtcgccgta cagccaagcc gttgtgccaa aggcaacaaa
    17161 cttgcgctat ttctccgcac gctcctcgag aatcccgaca ttcgcagaca ggttaagaaa
    17221 ttcgcatgct tcgtgcgctt gattgtggga aaaacgccca aggggtgcaa gtgcgatgat
    17281 ggcttcttca tcttcggaga gtttggatat ttgtccagct attttccgcg ccccaaatct
    17341 tacaaggctt agtatcagat tttatcctac ggactagagg gccaagctct cacaaggact
    17401 gcaggagata acactagaag acggtgttta cagccgcaaa ctcatctcca cgatctgtga
    17461 tcttcaagat atccagaacc tggatctcga ggccttcgct ccggatgcat actgccctgc
    17521 tcctctcaag gacgactatc tcaacagcaa ccttagtcgg ctccggtata cacctcgcag
    17581 gctgagtctt cacaatgatg acgacattcg ctatcgagat gattttggtc ctctgtctag
    17641 gttacatggt ctggcggaac tcacaatact ggagcatcta actgtcaagc tattttgctt
    17701 ggccggccat atctcaaacc tgaacgagac agatctagag cttacacttc caaaaagcat
    17761 tgtctcacta taccttacga tgaatggtac tactgacggg tgaaaataag ttcctacaag
    17821 gaacaactat tcgggctgat gatacggttc tccaccagat gccgagccag atgcacaaaa
    17881 atacagtcca tactctggac atcaaagatg gatgaggatg gcacgtgcgt gattagagat
    17941 tctttcctca gcgatttggc caaccgctac gagaaattgg catcgggttc gcgttcatgg
    18001 acgagaagcg ttatgaaatg atagatgact agtttggttg tctttgcaat ggtttttcgg
    18061 gctttgatgt gtgtcgaaag gtgtttcaag atatggtctt tttacgtcac agagacttga
    18121 ggcgtatcat ttcacttgaa ggaataaagt ggtccggttt tttcaaaggt tgattgctct
    18181 ctatcaggca cttgctcaga cacggcgttt gcttaactac gaattaaaca aatgaagaag
    18241 aaaaaacacg tacagtgatg acccagtttg gtgaatgcac cctaatcttc agaatccaag
    18301 cagtttcatt ctaatgagcc catactaagt ttgcttgtag ccggattgca cgggccagca
    18361 tacagtcagt cttaggtccg acgatcatcg tcgaataaca tttttgctct agtagcctgt
    18421 cttcagtgaa ttgtgtcgaa caagggtatt tcctgacgaa aagagggcct cataacatga
    18481 agcccgtaca aaagtccgtt tccaccttta tgtttcccag tcctcccggc ccaatgatag
    18541 aacagccctt cccagaagct ctccactgtg catacgagtg aagatgtcct tcagctcgga
    18601 tggcctatga atggtgattt ttggcttcac aatccctcgc gccgccatat ctagcacctc
    18661 aatagcttcc tttcggttcc ccaccgagga gcccgtaact gtgagctgac ctacgatgag
    18721 tcgattggcg ctacagtttt cgattggaac ctgttctccg ggggtgacac cgactgccac
    18781 aagtgtgccg tgaaatttca agaattcaat cgcttgtgca tacgccgcgt ttgcagcagt
    18841 gacgaccaag accgcagcag cacctccccc cgtgatcctc ttgacctcct cggccatggc
    18901 ttggttgcct tcggccccgc gaggaaaccg gtccaggggc agaaactcct cggctccaca
    18961 ttcgcgggcg agtgtctcct tttctgcaga gtcgatgccc aggattctga gtcccatccc
    19021 acggctcccg atttcgcaag ccagagatcc caggccacct ccggctccag agatcaccac
    19081 ccactcgcca gccttggccc gggatttctg gaatgccgaa tagacggtga cgccgccgca
    19141 gagcattggt gcagccagct ctgacgctaa cccgtcggga atgggtgtca cgtagtttgc
    19201 tggggccagt acatactcct ggaatgtccc agggactgag tagcccgaaa tagtaggcgt
    19261 aaagcatgag ccttcgagtc cagtcataca agctggacag tgcagacagg ccgaggcgag
    19321 ccacttgaca cccactcggt caccgacttt aactcttccg tcctcgagac ccggccccaa
    19381 ctgaacaact tcacccaccc cctcatgccc accgacctga tcattgcggc caagatccgg
    19441 cagccactgc cacgcgtttg tcatgacagc aaaatctgag tggcaaacgc ctgaatggct
    19501 gagtcttaag agcacttggc cacttcctgg cgttggggtg gagactttgg cgactttcaa
    19561 cgacaccgtg cccggactat catagacgat agcattgtgt gtcggcgaag tatacattgt
    19621 gactagagta gtgtcaactg ctaacggttt gtctaccaga atcaatacag cacagcaggt
    19681 tgacacgcac aaaattcaac tcgtcgagac tgagcgcgat gatgtagtgg agctcatccc
    19741 tctaccccac caattggtgc aggtattctg aggtcatcta agttcgttag tgcggcgtgt
    19801 cacaggatgc agcgcacatg attggttgaa gcatggcgcg gagtatgtta cacaacgtgg
    19861 aaacgatctt ggaggtttgc tccacacaac tcgcaatcac catatcactt ggtacactac
    19921 attttggttc gcgctaatgt tggaaatcta tgcctcggta aattacaaat acggaattct
    19981 ttttccattc tcggcgccca tcagtcaaag ttgattcgcc acagttcacg atcgcatccg
    20041 gctgtaaagt cacttctcgt atgcattgcc aaaacgttgt cactgaccaa caagtcgccc
    20101 ttttcccatg cgtgatagta agcgactcgc cgatcatgta ggagctctgt tagggcatcg
    20161 cagacttctg tactgctgtg gtcttcacct gcattctcga tatcgacatt ggtggcctcg
    20221 aagctcgtct ttgattgtgg ccaaggctcg tggaaacgaa gacatggacg gccggtctct
    20281 gggtggttga caaccagagg caggccgcgg aggactgtag cgtcgaaaga cgacgttgag
    20341 accgaccacg tcaggttgcg tagatagtca agcggaagat tttgaggaag atatctgaac
    20401 atcatgctcg aggacgaaaa taatgtgaag cctgtgtcct ttggtgaagt agtgaccgag
    20461 gtgaagaact ggaaccttcg cataaagtta gcaatgattc cgcggcagtc tcgattgaag
    20521 catcccaaat ggcttacttt ggaggtgtcg aaactagtat ctcattgccg ctctcgtctt
    20581 ttctcttctc ggtcttgaac agcccatcgt agtggtacgg catccactca gcggacagga
    20641 cattgttcaa accgcgcgtc tctgatccac ggtcttttac ctcgagcacc aaaccgaact
    20701 tccatccggt tggaactcca agaccgtgag acatattgat gaagagatct ctgtctcttg
    20761 ttttcttgaa accgcgaaga atcacgggag agttgttctc cgcaagggct ctaaccttgc
    20821 ttgtctcgat gtcttcgatc gacaagctcc caggcacggc gggccggatc atcaggccgg
    20881 ctggataaat tggctcacag gtaatgccac caagatgctc agcaaaggag aaaatctcag
    20941 acttttctct gaagtagctt ggacgtccgt cctcgtagac gagctcaaag ttctcgtctt
    21001 gagcaaacgt ggcccagtgt ccggtggttg tggtaccgtc caagcggaag gctatcgtag
    21061 agtgccaagg tgtcgtgaaa gaagtatctg ttggcaagag accgacggag agcttgctct
    21121 cgcccgtcga gggatggatg gagagtctga gtctgttgcc atagatttct ctcactgctc
    21181 tggcaaaggc ctgttggtga cggttagcac agagtatgcc tcagagcagg cacagaaaac
    21241 tcacatctcc tctcttcagc atttgcttcg ctacatattc aacgcccttc ttatattgtg
    21301 acttgcttcg tccttcgccc actggataca cgtcttgaag atcggtgctt aggaacttga
    21361 tgtatcctct atatgtcatg catgtgtctt catcctcgcc gattttgagt gttgaatcaa
    21421 agtccgggtt tccaaaacgt gtcacgagag ccagtcggaa gttggtggcg ttgcagacgt
    21481 aagtgatctg gtcaagtttc tcaggcacac tgatgttgac cagatcttta aggcgagaga
    21541 attcaatgtt cttcaactcc tttctcgagg caagctgtcg cagagcctcg ccataagccc
    21601 agacatctct gtctggtact ccgagcagat ctatatatgt tagcactatc atcacggaat
    21661 aattttatac agaggtgcgc taccattgta taccagtcca tccgagatga tcatcaactt
    21721 tgcaccggga ctgtagatat ccccgatagc gttgcaaagt ccgttgagat gcgctagggc
    21781 gaactcctca gccttgtcag gcaagcgtcc taggaccttt gaactggtgt ttggtgactt
    21841 gaaaggaaac gcgggaaggc acatcaagat tggctcttca gcagcaacct tgttgtaaac
    21901 ctcgtgtaga aacttggatg atccatcttg tgtctttgta actgaaccgc tatgtgacaa
    21961 ctcatatcgt cctatgatgg ccaggactct tttggcagtt tggatatggg ttttattcag
    22021 gtcggtaata gagttgggag agtcggtatc gtaggatacg ggtgaaagcc cagtatccga
    22081 aacgccttca actgtaatgc caggcatggt tggacttgtc ttgtaagaat agcaacaatg
    22141 aagggataac tatcttggta gaagaataat acttcaacaa atttttgcgt gatgaaatgt
    22201 gcatttgtat ttcaactctc gtaggcaact ccaggtggca atggcatgca tgtggccagg
    22261 ccctgataat ggcatgcagc attctgaaaa tgtcagtgca aggatttagg acccgaggca
    22321 ggctgagctg cacaacggac ttccgtcacg ggttatagct cggcaaatga acgatacgca
    22381 acctgtttca gggcgaagtt gaattcgccg tgttccgtca tgtttacttc cgtctttaga
    22441 catggtggat caccagcccc ttgacaacac atcaaaactc gcaacgataa caatcatgcg
    22501 acaagatgct aagggactat atttacccgg atactatcgg gccttcagtc caggttttcg
    22561 atgttatttt accaatttgg cttgataatc aagacttttt ttgcttgttt cctcccaggt
    22621 ggcatggtga ctgctaaccc ttgcaagccc agatcgacta gagccagaaa acgaaggtga
    22681 cttaggttac atctggcacc aacattctta aatgcaatgc atgtaacgta agtgggtagg
    22741 atttctctga tggatacgat gttgtatgtc gggaatgatc gcactctact gggagtcagc
    22801 ctaaaggctt tgctgaatgg aagcacaagc actgggctgg atatgagtga ttaactggct
    22861 cgatatgaaa gggacaccca cgtcgcctga cttgttaccg aactcgacaa atatatcaac
    22921 aatccatgca caagtgttat ctctggtttc tctgactcag ttgctgaggc atgtttccgc
    22981 cgggattaat gcgcttgcaa ttaatgggaa gctccgtatc ggttgatttc ttggcagtcc
    23041 ttgacaaccc gatctggcca gggggctttg cggccgtttg acttgttcgg gatgcaaatg
    23101 agaatacggc atcgatccac cattgccatt gcccgccgaa acccttgtcc ggcgtccgga
    23161 ggggcgcagt tgacccgtcg gccagaccgg ctacagtggg tcagcgacca atcgtccggg
    23221 tctagagctg atcctactgt acttcaagca attggcccag atattctaat gcaggagctt
    23281 cgcggcatgg tgtgggccat caactcatga tagaaccact tagtccaggg tccagttctt
    23341 gcctctcgcc atcggatgta acaaatgttc tcagaattca cccggtcttc ctgcgtagcc
    23401 cgaaagagag cacaaggtac taaaggggct gcataattgg attgtggcaa cgaaatacac
    23461 tccaactcca tgtccctctc aggaatatca ctagtgacac aaaatcagag taacacagca
    23521 cttaaagtca agacgttgtc tcacagccat ttggttggtg acttctcact ctgttcatct
    23581 cagctaccat attcactaca aagttcagtc ttccaaaacc atgggcagca tatcaccagc
    23641 catgaatggc aacgaggaag tggatttggt ggtaattgga ggtgtgttgt ctcataaaaa
    23701 tgatcacgaa ttgtaactaa cgacaacagg tggtccaacc ggcctgctct ccgcagttct
    23761 tgctcgccat atgggcttgt ctgtggccat aattggtaag gctttttgtt tgtggcatga
    23821 gaggtagttc taacaaacag gtagatgaga aatcggggcc gttgaaactg gggcgtgcag
    23881 atgcactgaa tgctcgcaca cagcagtatc ttgaggttgt aggaatcctt gacgagcttc
    23941 ggtcgaaagg aattgagtgc aacagtgagt tttttcctcg tccttgatga agccccctag
    24001 ctcactatgc aaagcgagct cgaccttcgc cgagggagag ttcaagtctc gacagagtaa
    24061 gtggtggacg agtctggagc actgcctaca ccgcaatttt ctcatgatcg gccaacccga
    24121 tgtcgaggcc gcccttctca agaagttaga caccccggtc agctacggtg aacaggccat
    24181 ctcgatctct gaagatgaag agagtgccgt gataacgacc aaccgaggga ggaccctccg
    24241 cggcaagtat gccattggag ctgacggcgc tcgttcgatg gttcgggctg ccctggacat
    24301 aactttcact ggtaccaagc cggaaatggt ctggtcagtg ttggacacct tcatcgacac
    24361 ggacttcccc gtttgctcag agattgtgac gtttcagttg aatggccagt cccgagtatc
    24421 gtggatcccg cgagagcgag gcatggcgcg tttctacgtg cttctggacg gggagatcac
    24481 acaagacaag gccgaaaact cgatcagaga acatctggct cctcatcggg tgacgttcct
    24541 gaaaacggaa tggttcagca cctttgaagg taggggatgc acccctgacg tttatccaaa
    24601 cgtcgccccc aaagcggatc tgctaacaaa agtctaaagt caaagaacga attgcatcca
    24661 cctttgtgtc caaaagagga acgggccgtg tggtgctagc aggggatgct gcccatgtcc
    24721 attcggtcaa tgggggccag ggtctcaaca ctggcattgc cgacgccttt ggtcttggtt
    24781 ggcgcattgc cctggcagta cgtcacgcaa agctgagccc acagggcgcg agtcaattgg
    24841 tccagagcta cgacacggag aggcgggcgg tcgcgggaga tgtcatcggc gtggccgcga
    24901 aactggtcag ggacacgata cgcacggcca aagagtatgt gggaacgatt gagaagaacg
    24961 ctggctacat cacaggtaag tcgttggacg catggcccca tcccattctc tacttatgtc
    25021 tcatttcggt ctgctatgca tggaaagtta acggaggccg tcgcatttag ggatgggcgt
    25081 cgcctacgat gggacggggt ccgcactgat atcggaatcg gaagttggca tatggaaggc
    25141 ggggaaaagg tgtcccgatt tcagtctctt agggtcggaa tccggagaac cccagcgcct
    25201 ttactcgatc gttccatacg gccaattctt gatcctttca atcggaagcc ggcaagacca
    25261 ctgccagcct cgcgaggagt tgccaactac tcatctgacg attctgccga gtgttgcagg
    25321 cggcgttcag tcggctaccg ggggaacttc ttcgacttac gaagcggaca tagtcacgtc
    25381 agcggaaccg ttcaaggtgg tcgtgcgacc ggatatgtac ataggctatg tgggcaacga
    25441 ggcaggtgtc aacgagtaca tggatagcat tcttagcctc agctaactgg aggtactgta
    25501 ccctcgtgga ggcacgccat tgccaaggga aaagccatca ggcgttgcgg gactgctggg
    25561 ttaacttaca acctcagacc tgggtaacat ggggcgagcg tggatacagg atcggccaga
    25621 aacggggcac cctagtaaca gcggaatcaa tctaactcgg cgtttttgtg tatcatacgt
    25681 aggattggtg tgacattgca tccgtatggc caaattcttg catggcttcg tgccccaggc
    25741 tggtcaagac accgttgtca aaactgcagt tttttttcgg ccgaggcaaa tggacctgag
    25801 tgggacccgc acccctgggc cctggacccc ctacccggcc tacttcctaa acaaatgact
    25861 tgcagaacag atacccttgt cgcgccgatc ggcaaatctg caggctggac tatgcatgag
    25921 gaagaaaacc cgacttttcc atgaccgcca cgcgtaacgg ctgatgcatc tctgaccacc
    25981 ggtactttca acgactaaca tgactcaaga ggccgttccc atcttgattg acgacagtca
    26041 actgcaaggg ttattcgaac ttcgcctctg acgccagctt agataccagt ccagccgcag
    26101 tccagcgcag tctttgcgcg cgaggaagcc cgtcgactca agagaacata gaacgaaggc
    26161 tggcaatggg agaagacaaa gaagcacgcc tggtcacacc agcgccggta attgcaaatg
    26221 caaatgcgtc accgcgcgta ataccagatt ccggggtgca ggcctggctg caggtacttg
    26281 gtgctttttg tatttacttc aatacatggg gtaggagttc cgtacccgtc tctgtatgtt
    26341 gttatgaact gaccagccaa ggcctgctgt ctagttttgg aagcttccaa gcattctatg
    26401 agacggactt gctagaatcg tacacgcact ttcagatatc caccattggc tctcttcaga
    26461 gttttctgct ggttttcttg ggattcctgg ccgggccgat ctacgatgct ggctattgca
    26521 gacatctgct gttcttcggc tcgctattga tcgtcgttgg gacaatctgc cagagcttct
    26581 gtactgagct ctggcagctg ttgctcgcgc agggtctatg cataggtgtt gggtgcggat
    26641 gtctggcaat cctcagtgtc gctatacctt cattgtggtt cgccaagaag cttcctcttg
    26701 caaatggcat cgctgcgact gggagcggcc ttggtgggtg agcaatagcc ctccccagga
    26761 aagactcttg agactcatca ctaatgtgaa acgtccagag tcatattccc tatcataatt
    26821 cgcaacgcac tgccaacggt gggctttggc tggactgttc gtgtgatagc ccttgttgca
    26881 ctggtactct tgggtgctgc aaaccttgtc gtccgcgtcc ctgaatctcc gaggcaacga
    26941 cgtcgtctag ttgatcgcgc ctcgctaagc gattggccgt atgtactgtt cgttttaggc
    27001 tgcttcaccg ttttcttggg catgtacacg cccttcttct acgttcagag ctttgccatt
    27061 cagtctggca taacctcgca aaatgtagcc ttttatattg tcactgccat gaaccttgct
    27121 tcaatccccg gccgcatcat tcccgctctc ctagcgcaac gtttaggccc tttgaacatg
    27181 atcatcgcag caagtattgc tcttgctgcg actggtcttg ggttccttgg gaccaagaat
    27241 gttattagcg tctatgcggt ggctatcgtc tacggcttct tcactggcgc gttcttcgca
    27301 ttgcagccaa caaacttcgt acaacttacg tcggacatgc gaattctggg aacccgtttt
    27361 ggcatggctt tcaccgtcat gtcagttgca ctacttttcg gaccttcaat cagcggtgct
    27421 ctacaagatg cttatggata ctacgcctcc tgggtctggg ttgcagtgac gatactagca
    27481 ggagggctca tcattggtgc tgcgagtgtt atgaaaactc gaaaggatag aggtggcaag
    27541 taagagttca gggtaaagcc tgcctaggcc ccatagtact gcggaaaata gtggacgtgc
    27601 agcagtgctc tagatgttga ttgagagact atgtatatac ctaacggtac taaaattgca
    27661 tggaaatctg gcgtatggct acacctgtag gagaggcaat gtagaatata catcatccaa
    27721 ggcaaaatcc ctgggccgca taagaggcat gctatcaaat cgatttactc acattgaacc
    27781 ctacatattt caaaatttgg acaaatatcc attctcgcat gaactggtaa ccgaactcat
    27841 gttatgcgtg gttgttacac attctggtgt gcccgctcaa cactcgttct gatttatgtg
    27901 aatgatttgc cgtcagcaaa ttgggggcgt gtgttttacc tactccactg cacagctcca
    27961 ccaacatgga taaaatgcta ggggatcgtt tctgttatgc taatgttgcc atttttttaa
    28021 aagcagagcc tcgtttaaag ttgagttgtt gacaacttta gcaattttcg gaatagctct
    28081 tgttctacaa tcattccaca gttttacccc taaatttggt acactgaagt gggcgttctg
    28141 ataaagaaaa agttacactc atcttgacac caatcccggt atcttgaggc aatggctgag
    28201 tccttgttat gcgatgagtc cttcattgag taccatcaaa tacctctctt gagacatagt
    28261 gccggactaa gtgataggca ttgtcggttc ccagcatgat ctagcataag tatatacggc
    28321 aacgctggga tcaacatacg caatattgag tgaatggatc cccggcgacc agggagcctg
    28381 acggcttcga tccgccaaca cagtcgaatt gggtacaatc atcgctgctg ttacatattg
    28441 tctgcagcgg cggtgtattc actacctttg ggctggtagc ggtggacgta gcggttgatg
    28501 tgttgactgt tggcgatggc tccgtcggtt ttttggtggt atgagaaatc ctcgtttgag
    28561 ggcaaccagt cacggtggac gcgccgtccg cctaacttgt aactctatga aatgagttgt
    28621 cattacaagt acacttttga catagaatca gtaagtcttt agatatgttg gtttcatatg
    28681 tatggatttt atgagcgact tgttcaccga aagtgtcttc ttttacacag tggtcttgtc
    28741 ttccgaattt gtcgaaatag atgtaagtct ataaaggggt acatacataa ggtccaacgg
    28801 ttgtatgggt atcggtgagg ctctcaatgc gacaagacgt aatggcgcct ccctttgaag
    28861 cggtcaccga tggcgatatg gtggtggttg gtaaggtggt gtatgcgcat ggcgaagatg
    28921 gtgtgccaat ggtggtgtag agccgttgcg taccgtctct ggtgtccttt caatgaagga
    28981 agagaagaca ggaaacattc tgggcctcga ccatagcgag tcggtcattt tctgcaatac
    29041 agatcgtctc cagcgtaggc aaggagatcc aggtcatttg tacgacagca agatggagga
    29101 agcggtcgac aacactgatg attgcgccct tgctaacttt atggtgacga caagatttaa
    29161 cgataaaccg gatttcatac agatatgtcc gtggtttttg ctgtacacaa aagcgaaaag
    29221 atacggcaca aactctagta tcaaaccatt gcgtacctgg ctggccatca agggactcga
    29281 ccaactgatc cccaaagtgc tctacacgcc cattgatctg gtaagtctat gggataagtg
    29341 catgctccac gagatgatgc acacaaaatc cggtaattct aagatagacg ttcaagagag
    29401 aaaggggtac gggtggaaga actgcaggaa gagatcagcg gatcgagatg cctaccggaa
    29461 cgccgactca tttgcacttc tcggcagtgc gttgtactgg ggcagtcaag gcagtccaat
    29521 tgacgagaat ggtgctttca ccgcatctcc ggcatctaag aggtgggtag ggtcaggccc
    29581 cgggcgaggg ttagatgctg tcaagttgga ggatgtcaaa caattcctat aagatgatgg
    29641 atgcttgacg cgtaaaattc gcaagtaacc attgctatgc ttcaaagatg aagcgtagac
    29701 cggtgctagg ctgatcgaaa tctttatgat gaatatctgg gttggattgc taagtgagca
    29761 gttgcactgc ggcaattagg tcaagcctac ctttgatagt ctccccgcct aactacccat
    29821 cctttcaata tatcctccgc ggctatgccc tgcgtttcgc ttcgtaccca ggagacatcc
    29881 aattcaccgt gtcctccatc cttcaataca gtgctaagcg gcatcaagat ctccggctcc
    29941 tgctctcgcc attcacgcgt gtagccaaat ggcacatgca atcccacgta caaattctgc
    30001 aagctctctg gttttcttat tgcatcccag gtttttaccc atgccgtata attgcgccga
    30061 tttcttttat cttctccgaa ccatcctcct aaccgattcg tcgttatcgg tggtacagtc
    30121 aataagcgct cgtgaaaagt cagtcgtttg atgaaaggag cccccccagt ggcggccaat
    30181 agtcgcatgg cttctggccc gactacagaa aaggtattga caccatacag caccggaagc
    30241 gcctcagggt aggctcgagt gcaggttaat actagactta aaaggcgggg gaaatgccga
    30301 ccttagcgag gctacccata ccggactagc cgattttgaa ccaacagtaa tgttatgata
    30361 tgactatgac ctcacaagtt ttcagacttt ctttttacag aaacaacggc gaacaagagt
    30421 ggccctcagt tatgaactta aatacatcgg caacgtcgaa ttatcattat ttgatcacag
    30481 tttctttgat tatactgtta tacgtgctgg aaggcatttt gccgaaattc ccggttttca
    30541 tttttcgttg cgaataactc gccgattacc tttagtatca tccttattag gaatcttagg
    30601 agtcgcgaat cctgaactct aaaacccaat gtattgccat gcagatacgt ttaggatcgt
    30661 actccttgag ttgacacagc attggagcta tcgaagccta aggctattca atttgaagac
    30721 atgaccgctc caaaatctgt tttcactctt tcatcccacg tgacgatcga gttgatttga
    30781 gacacataca tccctgtttc cgttcaatat ttccttttat atggattaca gttggcaata
    30841 acggcttcgc ggtttaggcg aggaatatgc actcatggct gttctgaatt tctttcgtct
    30901 aattaaaata tgaatggcgc tttttcaaaa cgttgcccct gcgaatccag tccaatgaag
    30961 actcttcgga gctagtcttt tatgctccca ggtcctgaga ccatgccagg tcgatgatgt
    31021 gtgtaaactt gggagggagt gataaggtga ctggagacct cccaccttct tcgcaaatgt
    31081 gcccagatgc aaacccattt aacgcaactt caaaccactt gcgatacact aattgcccac
    31141 ctggccacta ttcgcttgcg gcagcctggc atttcacacc gcgtatggcc atccttgcgc
    31201 ctcatgattg gatcctcctc ctggatatga gattggcaga tccaagcggg agactgctga
    31261 cgccggaaga gctgtgcgag ggctgcgttg caaatagata catccaaatt acatcaggaa
    31321 ggcctttcag caacgcaggt agaatccctc tgcgtttgat acacgtggaa atgggtaacg
    31381 taattagtta cgtgcctgtt caaatgcaca tattagttgt tgcaaccatg gacagatagc
    31441 aatagctgta gatcgacggt tcattcatca tttatggcgg tcattgaacg cgggctacac
    31501 tacttttcaa gacacctcca tgagctaggc aaataatgca ttgtgatacc cttgccacga
    31561 tcctggactg agctaaccta actaccgtta aaactcagaa gattcgccca ttagctcacg
    31621 gaccatgtac cacataatga aatggagaga acttctcact atccataaaa tggtctctat
    31681 tcccctcgct attgccggcc tgcccataca aataagtact ggtagaaaaa ggagggaccc
    31741 gcagggtcac tcaatgtcct ggcgccattg agaatcgaac tcaatacagt atttaaccct
    31801 ctcctaacca gctctgatca gtgcattttg cttctatgta tgggagctgg tccgtgagct
    31861 attgggcgaa tcttctgagt ctcaacggta ctggcgtagc ggtgaaatga ggatcccaac
    31921 tgagcgagtc atgattgacg ccggcacagg ggatgctgga gtctggaccc gccccgtgca
    31981 ggggccctgg cccactcggg ctgctacaga ctccttgttt gattttcatt gccaatcgcg
    32041 ccatgcttgt caagaaggtc tgcatttgac gaattgcttt tatgccttcc ctcgtgtgct
    32101 gctctgtata cgtggactgc ctgttgtaag ctgggctggc tacaggagcc tttttgtaag
    32161 cagatccgca ggccatttgg cctgctgtgg ggcgatgcga cttcggcggc ctcgttccgc
    32221 gctcattgcc ggtgcaattt tggccatcac gctgctctac ctgcatcagt cctcgggttc
    32281 atggacgcca ttggcatctg cggtacctgc tgtcagactt tgcccagagc cgccgttgct
    32341 tgaagatatc ctcgttgtgc tccggaccgg tgcgacggag gcgcttgaga agctgccaaa
    32401 ccatttcgat actacgctca cttgcgtccc agactatgtc atctactcag atgcggagga
    32461 gtatattaag ggtcaccata catacgatgt tctcaacgaa gtcaacgagg ctgtcaagcg
    32521 tgaggcgcct gaattcaagc tctatgaaca gttgcgcacc aatggaagag ctggcttgaa
    32581 ttatgagatc attttcggaa gtgggcctac aggcgccttg gagaatccgg gctggaagct
    32641 ggacaaatgg aagttcctgc ccatggtccg cagggcgctc ctacatagac ctaccgccaa
    32701 gtggttcgtc ttcgtggaat cggacacata catgctgtgg cagaacgtgg tcgagtacct
    32761 gtccaagttc aattcaagcg aggctcatta ccttggcaag catatgtaca ttgggagtgt
    32821 actatttgct cacggaggct ccggcttcat tctatcaaat ccagctgcgg caaaggtagc
    32881 agcgcactgg aaaagccacg aggatgaata cgatcggtac acactcgggg agtgggctgg
    32941 cgatatggtc ttggggaagg tcctcaaaga tgtcaacatt gacctgttct gggcattccc
    33001 tcatttgcaa ggagacagcc tcacgacgat agactggaac gtctcgaagg tagatcgcca
    33061 accctggtgc tacgccccac tgacatttca tcacatgaac aaagctgagt ttggctcctt
    33121 gtgggaattc gaacaactct ggctccgtcg aaataccgct gtaccaaagt tccgtgatat
    33181 tttcaaggcc attatacttc cgcggctccg accggatctc ggcgaatggg ataatatctc
    33241 tggtgggatc gagtacagtg atgaggcgac agccaagctc tcggatgaaa agaagagggc
    33301 actctcgatg gttgaaagaa aagcacagac atcctttgac agctgccgag aggcatgcga
    33361 gagtacagct ttatgtattc aattctcgca tgcgccgggc aagtgtctca tatcgagtga
    33421 gttgcggtta ggaaacgctg cggactccca gtgcttggaa tattcgaggg cagcaggaag
    33481 gtgcatcaag acgacggcgg cgaacaatgg tgatagctca gtatccagcg ccgtcgtgcg
    33541 gtctggttgg atcatgagca gagtctcaca atatgtggat gagctggatc aatcatgcac
    33601 tggtccagaa gaggactact gggtcacata aagattcgat cgcgttagga tggctttata
    33661 tgcaaaccac catcgtatat aaccacgttt agccgtaaaa tccccaatgt gaatactaca
    33721 acggttgaaa aggtagatga actaataagt ggccatgcca aaagccgtaa cccggttttt
    33781 catacaaaca acgggacacc tggccgccat acggcatgcg gtgttgtcgt agcgtacggg
    33841 ggcggttaag aacggcagga accgtaagcg gtctgaattg cgctaacttg ggtgcttttt
    33901 tgtatagaac ggcggggtga gccctgcagt cgtacggaga ttgtctccac acctggtgac
    33961 cgcctcttct ttgagagata actttggggt tggcatagag ctttttggat tcttgcatgt
    34021 accagctaca ctgcccaagg ctctatgagt cagaattgat agaagggttg gttcacccgt
    34081 ttagaatggg tttggctcaa gctatcgacg atttcatagc agacgcaggt gacgacctgg
    34141 cgtctatcca aaacctctgc gaagcacatc gacagaaacg aaacatagat tcccgtcaga
    34201 agctactcca acacgagttc catggaattc aagcagatca ggtgttggcg aaccttatct
    34261 ccgacccaga gtatgtcgac atcagaaata atctctgtgt ctgggctcga cccacacaag
    34321 cactcattga gctggtcgac ttcatccaag gtgagctgca gatgatagct ccaggttcgt
    34381 tgccctcgtc gattcgcggt aacggcggtg atggctagag tcctgggcta actttgtgct
    34441 gtaggacttt ggatcgctcc agcatcctgg ctgcatatga ctgtcgtgga aatcgtgcat
    34501 tctcagccag acgatgttgt caaacagaca gtcattcagt tgctccaatg tctttcagca
    34561 ctagtcaatc tagtcttgga gcatcctgtt gtcctcggta ggccgcagtt gaattatgac
    34621 gacgcgacgg ttaccatgac attcgttcct atcggagaac gtgaatacac atacctccat
    34681 cttaggcgag acatagcaaa catctgcacc gagcacgggg tcgaggttgg ttcccgatac
    34741 ttcaccacct cgagtcatat cacgatcgtt cgctttgtag attctgcagg tcttgagacg
    34801 agagcgtcca gaaaggcttg ggtggaaaaa attgagggtc tgaactcgga actaagagaa
    34861 aagtactggc gacgcaatct tggagaaggg ccatcaaagg ctggacaatg gatgattggg
    34921 gctgagcgcg gactggaagt tcgtgaaggg cggctttggt atggcggcgg cgaaacagta
    34981 cagtatggga aggctgtcag tactgatgta ccttaataag cacgaacata atgatgcccc
    35041 gctgctgaag tctttcccgt tttggtgccc tctttccctg atgctcaatg catgctgcta
    35101 ggatggtgag cacgctcacc ggtcacacag cggcagtcat tagcgacagt ccgtcattag
    35161 gtttccgata tgcaggctac tagataagaa atgcagtgct attctgaccc cgcgcgcccc
    35221 cttctagtgg tttcttaacg ttctatctag cctctttccc aataggtttt cagcgtatat
    35281 attaacatta taaacatgat actccaagtt tacaatctga ccaatttagc tgggcgaagc
    35341 ttaccagatg actagggtct acgctaagat ccgtatttct tacgaactct cagcaatcct
    35401 tcgttcattg ccattctccc gtcatctcga tttgcaacca gctcaatgcc acaatcacca
    35461 tgctcacgga tgttcattgt cgcactccaa gttttccgat cctttatccc agctccagta
    35521 ttacggaact cgttgggttc ccgagacacg agagccaatg cgaccaactc gcccacatcc
    35581 ttccaagcat gacttgtcca cccgcctttc cacgcccaga acaggaatgt tccgatgaaa
    35641 tagcatgtgc acaatccagc gtgtacaaag agcacggaca cggcgaacaa taccgtttgt
    35701 gacttcaagc cataacccca gccccatctt tgaatggtga agctgattgg cacgtagtcg
    35761 cgtaggcttt gcgctggtga ctggaaaggt tccatcctcg aacctccagc aagaaattgc
    35821 aagtttacaa gggtgacgtt cccgtctgtc tcgggtttaa gctccatgag agatgagccg
    35881 tgtgactccc gtgcaagacc atctgtcaca accatactga taatgccagc cacaatactg
    35941 gatatattgg tgtagtagtc ctggttggtg acattctgcg gaggcgcgaa accgtagtat
    36001 ccattgcctt caccgtctga actgagcgta gtaaaaacgt ggaaaagatt ctgaacggaa
    36061 ctcatatctt ggtatatgct tccgttcctt gtatcaatgt acccaggctt ttttgcgtcc
    36121 aggaactcgg cccagcgtgg ttcaatcgat attgtttcgc ttagccctag tctccttctt
    36181 ccatctggct ggctagcagc cgggtcgaga aataccgaca gatctgtcaa attgtgtttg
    36241 atgaccaggc tgttctttgg gtcgtagttc aactgagctg ccgtccagcg tgcatctatc
    36301 atgcaaggca ccagtgtact tttttgagtg tatgtttgac ttccgttgtc ccatgtctcg
    36361 gaataaacag aaggcacagt tgcaagggcc ccgatggaag catgaatttg gccatcttgg
    36421 gttgagagat gggaagcatc gatccaagta aagttcaaga cgttcgtcgg gtgtgcgaag
    36481 ttccagtatt cccttgggac ttcccattta gaccctttcc tgtaatagtt ggttgaagaa
    36541 aagttgctga gaagagatgt atcgaagagc aaatcgcttt ggctttcccg ggcagcgtcg
    36601 tagtcatagt tgctgcattg cacttggaca agtggcgcaa gaagttttga ttcatctgaa
    36661 cttgtcagta gaggccgttc cacgacgctc attgttccga ttttgttcgt gctgacgtac
    36721 tgccagaaca ggtctgccat cgtcgctgct gactgtttca aggtgagggc cattgctaca
    36781 cctgggctag atgccgacga gcgagcgaac cgaaaagcta gatccctctt ggctctcact
    36841 aatgagcccg acattggaat gtcgtacacg atcccttcct gagaccaagc aatcgcccat
    36901 tctgagatgc tgttatagcc tccagctggg caaatagtag gcgggttttg tgcattgcaa
    36961 ctttcgatcc acgcctccgt catggcatcg gttgagacag agagagggta gctctcgtct
    37021 agagtcagcc caatgtagga cttgagggcg cgtccggagt atgggtcgcg cattggccac
    37081 caatccaggt tcggaatgac tgcaatagct gaagctggac cgaccatatt ggcgtagatg
    37141 atagccaagg cgagccccag tgcaaaaatg aaaggcttcc acgtgaaagg gcgcaggctt
    37201 ttcaagaacg gataaccaaa gccaccactg aaaaggtact ctgcagaacc aacctggtat
    37261 gcacccacca gcaggccaaa agggatgcca ttctctccga ccaacttcct ccgagcgatg
    37321 tggatgacct ggctgctcag ggatgcgact atgagaatct catggatctt ggcgacaaac
    37381 tgaagcgcgt tcagggtatc ctgctggcca agtcctagca agtaccattt ccgatcccat
    37441 tcagtctcgt cggaccaata tacatttcga aagctcagct gcaggacggc gccagatgct
    37501 gcgagagcga cgaggtggat caggtgccgg aatggattga aatggcgcct caaaggagtc
    37561 tttggtttct ctacggctac ttgagcgaga atcggcgcat tttccggatg cactgcgtaa
    37621 tatgtgtagt ccacgtcgtg cttcgagggc agagatgaga acgaatagtt agagtacgtt
    37681 gtcggcgtgc gactcgtgtc ccactccatg gcgcgtgcgt aagtccgacg gtattgacta
    37741 ttcagccgtg caggcgttgg tcaagaagac ttgtttggaa ggagattgat ggcggcaggg
    37801 tctcatgatc ctcttaaagg actcgcgggc gccggcaccc tcgcctggtc cctgccgccc
    37861 actcgggcaa gcgtgtgacg agctgcagcc atagcggtag gtaccatgcc tcatatggat
    37921 gcttgtaggt agagcaaagt tctctcatgc atcgcaacat ggtttgcgcc atgccgcccg
    37981 tatcggaagc atgcgccaat gggacagggc catggtggct tcatggtggc atgcatggcg
    38041 ctattgtcgg agctgaaaac tagagcctca agctgagtga caggcaccgc gaactgcgcg
    38101 ccccgaattc cgactcaact aacataagaa agagagacat gtcaagatat gacggacgat
    38161 atggatggaa agaattgatt aattaactag atagtgagct cgggctggtg agacgtggta
    38221 tagaattgtg gctgagaaat tgtggccgtg ctttttcgcg ttttatttat tcaatttccc
    38281 tcttttccgt agagtttaat acaccatcgc actttttgcc ttcaatttac gaccattcgg
    38341 tttggcgacc gtcgattcat acggttattt tagccacacg gacaatgtac gttcgatttg
    38401 tcgatactga cgaggaggac tgcgttggct gaggttgtgt tacttgggga atatggccca
    38461 ggagcaccac tccagttcag tatactgcgg cttgtgtatg aatccgacaa tgatgtttca
    38521 tgtagtgttt cgtgttggat atccaagata tgtactggtc aacgtggcgc ctgcacctga
    38581 tagttcagtc gacgttgtag ttggggcggc agtgggtgtc tccgcaacag aacccgttgg
    38641 cgcaacccca acgtttatta cagctgtccc actgctgtcc tggccttcaa ctgcaacaat
    38701 catgtagttg tgtgtgccca atttcaaacc ggcgtcagtc caagccttga agtggttgcc
    38761 agtcgtgacg gtaccaccga cgcgtttcgc agtccgtatg gaccagaatt gtgggaatgt
    38821 tgcagtcccc tggatactgg gtttattttt gcgcatcttg gtccatatct catattcacc
    38881 cccatcactg gtcatatttc ctttgctggt tgcttctggg gtatctgagg gattgtgggt
    38941 tccgaatgat tcgatgatat agtattcaac cagcgggttg gtggtccagc cgtaaacagc
    39001 aagatacgcg tttccatcag gctcaaatgt tccagaataa ttcacagccc tacaacgcca
    39061 aatagtcaga tcttatgcac tgcctacgag aagatcttgg gcaggacggt acttgttgcc
    39121 accggggttc catccttttc caccaacaaa gttacccttg tcaccagacc agttgactgt
    39181 gtattgtcca ttggctccat tgctgtattt gacggttgcc tttccgtcat tccagaaaga
    39241 tgagtagtag cttgcagcca cagattttgg tacgttctgt ggttgcactg atgcagcccc
    39301 agcaaatgtt ccacagaatg caaaagcagc agaaagccag acgtggagag gagccatggt
    39361 tgccgcaacg caacgaagtt tgaatggatg caaggggcca gttggctgct tcttatataa
    39421 aatgtatctt tacaactgcc ggtgatattt cccttcggga gctctttgct gctcccattg
    39481 cccgggtaag gggtagtata tggacgctaa atttagtatc gctcaccact tttgactttg
    39541 ccacgttgcg agtgtggtgt gcacaagggt gtcccaacca ggtgctatgg agaaaaccca
    39601 cctgtcactt ggggtgctgt tgaaaagccg aactgcaagg cgtgaaatgc cctccggaca
    39661 cacatatggg tagaccctgg ggttttcccg gcggctaatc cgggcttggc atctccacgc
    39721 agccgcgtat gtaccccaga atttgctgca ttgccggtta tcattcaata gaaagtggag
    39781 gaggtataaa tgtggtcaaa gaaacccaca gttgattgac gatattctca tgcagtcttc
    39841 gtcctgccga gttaacattg ggggacttta atccccaaag actagaagga ttgtaaccgc
    39901 ggtgagcaag tggaaagccg ccataaaaaa aagaatagtt gaggctttag taagagaagt
    39961 cattctcgta atatgagccc attgtccata tctttttgac aagcggtatt tttcgtgacc
    40021 ggtgacccga gttgacacag atgcaaagaa tatttcgcca tgaatctaac tgggagccta
    40081 cgaaacagag ttggtgcatg tgagctgcgt acatttgcag gcaactgaga ttctggcact
    40141 tttcgcacat cagcgtagca cttgggagag attctactcc agggatcggt gtgctgaatc
    40201 ggcaatggca cccacaattc cacaccctga gatgacaccc aagtcccagt cgaacctcgc
    40261 tggacttgtg ctcaaagccc tgtctcgttg ggatgcgggt tatcgataga caaaaagatg
    40321 gcgagacgtt gtttggtagc tccactgcat cgtccactcg tcgcccacac aaatacgtgc
    40381 gccccaaaat ccctcgattc tgcaaaaaac gaggaactga tgctgcccat gtcagggtcg
    40441 aactgacgat ctcccgatta acagtcggac gccgtaaacc aacttggcca atgggcatgc
    40501 agggtctctg attggttgaa aagcagcttg tttatttgtg tacagctgac tgcctccagg
    40561 tgtgggtact cagggcagac gccatctccc agtatgggtc tgattacgta ctgcccactg
    40621 aacattgtcg aagcacaata ggacaagtag aagatgcggc aatcgactgt gcagaggaat
    40681 tttaggaaga aaccaagtgc gggctgtgtg gaggacacaa tacctgcagc tacctgtcct
    40741 gcatacctgc atgtgcgccg ctgccatacc cccgccccca gcctacaaga ttccgtgttc
    40801 atttatgtga atcaaacaaa gtactggttt cagaggcata tttttcatga ccaataatcg
    40861 tatcattcaa cgttttcata actggcaata aaccaaggcg aaggtctgat taactctgat
    40921 aatgttcctt gccgccaatt ctgtacctga atctcgaggt cggttcgcca gcgcaaccat
    40981 cagccctatc ctacattggc atctcgccac gcaagctgag ctgggcatcg aacaccaagc
    41041 cgcggatgaa cacagccaat gccacaaatt tcaacctccc tcttcgcgaa gaagcagcgc
    41101 ttaacttcat ctcttcgtcg ctaagctgat gtttttcgta tcctcatccc acacatagcg
    41161 tcctggcgca tgctctggca ctggcagact tctgaatacc aggctgttac ccgggatccg
    41221 tttgtgttcc aaagtggatg ttttattaaa aatttctgtt ttaaaacaaa atctatcatc
    41281 cgtagcgtgg tgctgaccac aggccactgt atactggaat gtaacgctat tccttaggac
    41341 gaaagagagg tacacctcga acagacaccc agtaatacag aggttgaaat aagtgacggt
    41401 tatggaaaga tgatctgcga tcatgactga gacccgcttt tcaaacacgg gaggaacttt
    41461 gataatgcag gttaattgca cgtaataacg aatgaccggc ccttaatctg gcactcctta
    41521 acaagcatat agtagtggct gtttcgcttg aattatgtat gaagagtttc atgagaatct
    41581 cttcactttc ctctcttgcc atgtgcttgt gctgtccagg cactatcttt gtccgtttcc
    41641 gcaagccatc gctcaatatg atagccttga tgatggttgg tgaaacagga ttgggcgtaa
    41701 ggctcgggat cctctcttag aatatccccc ttttcgcagc ttttctgatg taagaacgtg
    41761 ctctgtggct taatcagtca tactaaacga agggactagt aaacctggct tcaacatatg
    41821 ggtatacctt caatgcggtt tttggcacga cacaccatcc acccgtatgc atgagcgcat
    41881 ggtcagtcga cttgaattgg tcttgcataa cgaaagatgt ttaatatacg atcctgttga
    41941 cactgagaaa gtccttctct aataccggcc cagacgaaga agcatctgga aatgtacagc
    42001 catatcattc tttataaccc atctcgacat tgcctacatc gcgagctggg tgtaaaactc
    42061 gtgagggtta caaactcgtg acttttttta caggtatact tttgcaa
//
