# Supplementary material for: Genome sequencing and physiological characterization of three Neoarthrinium moseri strains
Source: BMC Microbiol. 2025 Aug 21;25:526. doi: 10.1186/s12866-025-04274-z (PMC12369201; doi:10.1186/s12866-025-04274-z)
Supplement: Supplementary file 16 — Supplementary Material 16. [file 12866_2025_4274_MOESM16_ESM.zip › BiGSLICE/input/Nmoseri/TUCIM5799/JAFIMR010000062.1.region001.gbk]

LOCUS       JAFIMR010000062        28628 bp    DNA     linear   PLN 06-APR-2022
DEFINITION  Neoarthrinium moseri strain TUCIM 5799
            scaffold62_Wmoseri_TUCIM_5799, whole genome shotgun sequence.
ACCESSION   JAFIMR010000062
VERSION     JAFIMR010000062.1
KEYWORDS    .
SOURCE      Neoarthrinium moseri
  ORGANISM  Neoarthrinium moseri
            Eukaryota; Fungi; Dikarya; Ascomycota; Pezizomycotina;
            Sordariomycetes; Xylariomycetidae; Xylariomycetidae incertae sedis;
            Neoarthrinium.
COMMENT     ##antiSMASH-Data-START##
            Version      :: 7.1.0
            Run date     :: 2023-12-04 11:58:05
            NOTE: This is a single region extracted from a larger record!
            Orig. start  :: 0
            Orig. end    :: 28628
            ##antiSMASH-Data-END##
FEATURES             Location/Qualifiers
     protocluster    1..28628
                     /aStool="rule-based-clusters"
                     /category="NRPS"
                     /contig_edge="True"
                     /core_location="[6455:8628]"
                     /cutoff="20000"
                     /detection_rule="cds(Condensation and (AMP-binding or
                     A-OX))"
                     /neighbourhood="20000"
                     /product="NRPS"
                     /protocluster_number="1"
                     /tool="antismash"
     proto_core      6456..8628
                     /aStool="rule-based-clusters"
                     /tool="antismash"
                     /cutoff="20000"
                     /detection_rule="cds(Condensation and (AMP-binding or
                     A-OX))"
                     /neighbourhood="20000"
                     /product="NRPS"
                     /protocluster_number="1"
     gene            <1..824
                     /locus_tag="JX265_013027"
     cand_cluster    1..28628
                     /SMILES=""
                     /candidate_cluster_number="1"
                     /contig_edge="True"
                     /detection_rules="cds(Condensation and (AMP-binding or
                     A-OX))"
                     /kind="single"
                     /product="NRPS"
                     /protoclusters="1"
                     /tool="antismash"
     region          1..28628
                     /candidate_cluster_numbers="1"
                     /contig_edge="True"
                     /product="NRPS"
                     /region_number="1"
                     /rules="cds(Condensation and (AMP-binding or A-OX))"
                     /tool="antismash"
     mRNA            <65..824
                     /locus_tag="JX265_013027"
                     /product="hypothetical protein"
     CDS             <65..824
                     /codon_start=2
                     /gene_functions="biosynthetic-additional (smcogs)
                     SMCOG1138:FAD linked oxidase domain protein (Score: 60;
                     E-value: 4.9e-18)"
                     /gene_kind="biosynthetic-additional"
                     /locus_tag="JX265_013027"
                     /product="hypothetical protein"
                     /protein_id="KAI1852174.1"
                     /transl_table=1
                     /translation="MIFSFPASGDNERTYMALPAENMRDWALAGWGGPSTTNMTALANP
                     YINTSQAEIMMAPAINFVQSQNGTALIQRFRSYFDYYVTIMNGSLVASEATSVASFLTS
                     RLIPETAFQNETTKGLMVDNIMNIKASGLVPWVLNTTPLLYGRAQPQQTALHPAWYKSV
                     WISTAQGGWRPGASLHERKLFSGLFRQATQSWMTIATEGCSYANEADPWMEDWADQFWG
                     ENYAKLLEVKNEVDPDGLLGCWHCIGWDAS"
     PFAM_domain     675..782
                     /aSDomain="BBE"
                     /aSTool="clusterhmmer"
                     /database="35.0"
                     /db_xref="PF08031.15"
                     /db_xref="GO:0016491"
                     /db_xref="GO:0050660"
                     /description="Berberine and berberine like"
                     /detection="hmmscan"
                     /domain_id="clusterhmmer_JX265_013027_0001"
                     /evalue="1.80E-08"
                     /gene_ontologies="GO:0016491: oxidoreductase activity"
                     /gene_ontologies="GO:0050660: flavin adenine dinucleotide
                     binding"
                     /label="JX265_013027"
                     /locus_tag="JX265_013027"
                     /protein_end="239"
                     /protein_start="203"
                     /score="34.5"
                     /tool="antismash"
                     /translation="SYANEADPWMEDWADQFWGENYAKLLEVKNEVDPDG"
     gene            complement(1290..2377)
                     /locus_tag="JX265_013028"
     mRNA            complement(join(1290..1723,1780..2377))
                     /locus_tag="JX265_013028"
                     /product="hypothetical protein"
     CDS             complement(join(1290..1723,1780..2377))
                     /codon_start=1
                     /gene_functions="biosynthetic-additional
                     (rule-based-clusters) p450"
                     /gene_functions="biosynthetic-additional (smcogs)
                     SMCOG1034:cytochrome P450 (Score: 101.8; E-value: 7e-31)"
                     /gene_kind="biosynthetic-additional"
                     /locus_tag="JX265_013028"
                     /product="hypothetical protein"
                     /protein_id="KAI1852175.1"
                     /sec_met_domain="p450 (E-value: 1.1e-32, bitscore: 105.3,
                     seeds: 50, tool: rule-based-clusters)"
                     /transl_table=1
                     /translation="MQSIVARTNAAGLVGPELGTDIRWIKAVQAFPMAILLGITFSSMA
                     PRLFRPLINLIVFIPAWCIYWYMRLLLRSMTRQEFRDYERASDVEAKTKLLEATPDKKF
                     PITAWIMSRYKSHERSPEQIAHDFIVASFESTPSTAGTIYFVMAELVTRPELVEELREE
                     ILSVSVDGRLPQTQLNELEKLDSVLRECSRTNPFGHMALFRMLRQPVKLSLGPELPSGS
                     VICVDVHQIPISESLWDRPEAFDPMRFYNLRRKPGNESRYHFTSLSSDTPGWGDGPQAC
                     PGRTFAASTLKITLAHLIMNYDFQLPFGGRKPKRDSMPNGSMKPDMMAQIMFREREQTN
                     RST"
     PFAM_domain     complement(join(1344..1723,1780..2176))
                     /aSDomain="p450"
                     /aSTool="clusterhmmer"
                     /database="35.0"
                     /db_xref="PF00067.25"
                     /db_xref="GO:0004497"
                     /db_xref="GO:0005506"
                     /db_xref="GO:0016705"
                     /db_xref="GO:0020037"
                     /description="Cytochrome P450"
                     /detection="hmmscan"
                     /domain_id="clusterhmmer_JX265_013028_0002"
                     /evalue="3.30E-30"
                     /gene_ontologies="GO:0004497: monooxygenase activity"
                     /gene_ontologies="GO:0005506: iron ion binding"
                     /gene_ontologies="GO:0016705: oxidoreductase activity,
                     acting on paired donors, with incorporation or reduction of
                     molecular oxygen"
                     /gene_ontologies="GO:0020037: heme binding"
                     /label="JX265_013028"
                     /locus_tag="JX265_013028"
                     /protein_end="326"
                     /protein_start="67"
                     /score="105.4"
                     /tool="antismash"
                     /translation="MRLLLRSMTRQEFRDYERASDVEAKTKLLEATPDKKFPITAWIMS
                     RYKSHERSPEQIAHDFIVASFESTPSTAGTIYFVMAELVTRPELVEELREEILSVSVDG
                     RLPQTQLNELEKLDSVLRECSRTNPFGHMALFRMLRQPVKLSLGPELPSGSVICVDVHQ
                     IPISESLWDRPEAFDPMRFYNLRRKPGNESRYHFTSLSSDTPGWGDGPQACPGRTFAAS
                     TLKITLAHLIMNYDFQLPFGGRKPKRDSMPNGSMKPD"
     gene            complement(3620..4656)
                     /locus_tag="JX265_013029"
     mRNA            complement(join(3620..3728,3785..4656))
                     /locus_tag="JX265_013029"
                     /product="hypothetical protein"
     CDS             complement(join(3620..3728,3785..4656))
                     /NRPS_PKS="Domain: PKS_KR (26-133). E-value: 7.9e-08.
                     Score: 24.3. Matches aSDomain:
                     nrpspksdomains_JX265_013029_PKS_KR.1"
                     /codon_start=1
                     /gene_functions="biosynthetic-additional (smcogs)
                     SMCOG1001:short-chain dehydrogenase/reductase SDR (Score:
                     87.9; E-value: 1.3e-26)"
                     /gene_kind="biosynthetic-additional"
                     /locus_tag="JX265_013029"
                     /product="hypothetical protein"
                     /protein_id="KAI1852176.1"
                     /transl_table=1
                     /translation="MSSMKEQFWAARHPPKNPSHLSFNNKVILVSGANDGLGFQAALKY
                     AQLGASTLILGVRSKEKGEAAKVSIIQQTQCSNITVMTVDLSTFASVKDFARRVNEEVP
                     QLHVVLLCAGIMTSKYEKSPDGFEMALQVNVLSTALMVLLLLPKLQKTVCCDGSIPHLC
                     IVNSLATQEIKPELIPTDNMLIQRLNDASKFDFYAHYYLVKLAARFFVQELATQKCADP
                     DTMVINCCCPGMCRTKLLREFPLVLRLVMAPYRYVCGRSAEEGSRTLVSATALGSESNG
                     KLWLNDELPPPGPFMASQCAADLSPATFQEILTILRQHCDLEGML"
     PFAM_domain     complement(4204..4581)
                     /aSDomain="adh_short"
                     /aSTool="clusterhmmer"
                     /database="35.0"
                     /db_xref="PF00106.28"
                     /description="short chain dehydrogenase"
                     /detection="hmmscan"
                     /domain_id="clusterhmmer_JX265_013029_0003"
                     /evalue="1.50E-15"
                     /label="JX265_013029"
                     /locus_tag="JX265_013029"
                     /protein_end="151"
                     /protein_start="25"
                     /score="57.3"
                     /tool="antismash"
                     /translation="KVILVSGANDGLGFQAALKYAQLGASTLILGVRSKEKGEAAKVSI
                     IQQTQCSNITVMTVDLSTFASVKDFARRVNEEVPQLHVVLLCAGIMTSKYEKSPDGFEM
                     ALQVNVLSTALMVLLLLPKLQK"
     aSDomain        complement(4258..4578)
                     /aSDomain="PKS_KR"
                     /aSTool="nrps_pks_domains"
                     /database="nrpspksdomains.hmm"
                     /detection="hmmscan"
                     /domain_id="nrpspksdomains_JX265_013029_PKS_KR.1"
                     /evalue="7.90E-08"
                     /label="JX265_013029_PKS_KR.1"
                     /locus_tag="JX265_013029"
                     /protein_end="133"
                     /protein_start="26"
                     /score="24.3"
                     /specificity="KR activity: inactive"
                     /specificity="KR stereochemistry: C1"
                     /tool="antismash"
                     /translation="VILVSGANDGLGFQAALKYAQLGASTLILGVRSKEKGEAAKVSII
                     QQTQCSNITVMTVDLSTFASVKDFARRVNEEVPQLHVVLLCAGIMTSKYEKSPDGFEMA
                     LQV"
     gene            6456..8628
                     /locus_tag="JX265_013030"
     mRNA            join(6456..7464,7544..8628)
                     /locus_tag="JX265_013030"
                     /product="hypothetical protein"
     CDS             join(6456..7464,7544..8628)
                     /NRPS_PKS="Domain: Condensation_LCL (1-185). E-value:
                     7.2e-33. Score: 105.7. Matches aSDomain:
                     nrpspksdomains_JX265_013030_Condensation_LCL.1"
                     /NRPS_PKS="Domain: AMP-binding (352-654). E-value: 5.3e-50.
                     Score: 162.0. Matches aSDomain:
                     nrpspksdomains_JX265_013030_AMP-binding.1"
                     /codon_start=1
                     /gene_functions="biosynthetic (rule-based-clusters) NRPS:
                     Condensation"
                     /gene_functions="biosynthetic (rule-based-clusters) NRPS:
                     AMP-binding"
                     /gene_functions="biosynthetic-additional (smcogs)
                     SMCOG1127:condensation domain-containing protein (Score:
                     136.3; E-value: 2.7e-41)"
                     /gene_kind="biosynthetic"
                     /locus_tag="JX265_013030"
                     /product="hypothetical protein"
                     /protein_id="KAI1852177.1"
                     /sec_met_domain="Condensation (E-value: 1.7e-22, bitscore:
                     71.7, seeds: 42, tool: rule-based-clusters)"
                     /sec_met_domain="AMP-binding (E-value: 4.1e-43, bitscore:
                     139.3, seeds: 400, tool: rule-based-clusters)"
                     /transl_table=1
                     /translation="MKLVSFPNSLHYIILGYHHIDLDGNEFQIFFTDLEKAYNGNLDTS
                     GAGLLQYPKFALMEKREYDAGQLSTQITWWRTWFANLPPPLPLLSLCRKSHRPAALSFS
                     SHDITLRLEPNLNNQVSQCCQRLEISSFYTYLTVFKIFLFRHKGDEEEEMCIGIADGNR
                     KHPDVLGTIGLFLNLLPLRFDFDPYRTFVESLNDVKNIVNKALDNSDIPFEVLLAELGV
                     PRSSSHTPLFQAFFDFRQGISESRQFLGCDASGETTSAGKNAYDISLDVVDSKGREDLL
                     TLRLNTGIYTADDAKVLAMSYKNLVESFSRNPATRVTWPPLYVQDCDEAWSGLGQGPVM
                     KSGWAGTLVHRIQAMAHRYGSKVALQGLNQNQLTYDQMMGRVKQISCCLSNQGVGNEST
                     CAILPSPGPDWVCSCLAVFCHGAIAVPLEPQVFSDRLLTISKNCHLGFILVDNSVKLEP
                     RIVQDTPVQLINVSRAPRSASVLTFTNRSKSSKIPVIAYTSGSTGIPKGVTITHDIYRN
                     FIEFAPCRWGIKEGEETILQQSACSFDMSLAQMFTSLAYGGTLVIPESYQSVDPEAICQ
                     TIVSAGVTVTFATATEYLTWIQVGTANLRRSQWQTAITGGEPLTASLLHAFRSLSMLNL
                     SLTNAYGPAEVTFSCADSIITYTQSCAPDFPLKALYHVSCRLTYTQLSYRQENLSQLRD
                     LNT"
     aSDomain        6459..7010
                     /aSDomain="Condensation"
                     /aSTool="nrps_pks_domains"
                     /database="nrpspksdomains.hmm"
                     /detection="hmmscan"
                     /domain_id="nrpspksdomains_JX265_013030_Condensation_LCL.1"
                     /domain_subtypes="Condensation_LCL"
                     /evalue="7.20E-33"
                     /label="JX265_013030_Condensation_LCL.1"
                     /locus_tag="JX265_013030"
                     /protein_end="185"
                     /protein_start="1"
                     /score="105.7"
                     /tool="antismash"
                     /translation="KLVSFPNSLHYIILGYHHIDLDGNEFQIFFTDLEKAYNGNLDTSG
                     AGLLQYPKFALMEKREYDAGQLSTQITWWRTWFANLPPPLPLLSLCRKSHRPAALSFSS
                     HDITLRLEPNLNNQVSQCCQRLEISSFYTYLTVFKIFLFRHKGDEEEEMCIGIADGNRK
                     HPDVLGTIGLFLNLLPLRFDF"
     aSModule        6459..8496
                     /domains="nrpspksdomains_JX265_013030_Condensation_LCL.1"
                     /domains="nrpspksdomains_JX265_013030_AMP-binding.1"
                     /incomplete
                     /locus_tags="JX265_013030"
                     /tool="antismash"
                     /type="nrps"
     PFAM_domain     6468..7406
                     /aSDomain="Condensation"
                     /aSTool="clusterhmmer"
                     /database="35.0"
                     /db_xref="PF00668.23"
                     /db_xref="GO:0003824"
                     /description="Condensation domain"
                     /detection="hmmscan"
                     /domain_id="clusterhmmer_JX265_013030_0004"
                     /evalue="4.90E-35"
                     /gene_ontologies="GO:0003824: catalytic activity"
                     /label="JX265_013030"
                     /locus_tag="JX265_013030"
                     /protein_end="317"
                     /protein_start="4"
                     /score="121.2"
                     /tool="antismash"
                     /translation="SFPNSLHYIILGYHHIDLDGNEFQIFFTDLEKAYNGNLDTSGAGL
                     LQYPKFALMEKREYDAGQLSTQITWWRTWFANLPPPLPLLSLCRKSHRPAALSFSSHDI
                     TLRLEPNLNNQVSQCCQRLEISSFYTYLTVFKIFLFRHKGDEEEEMCIGIADGNRKHPD
                     VLGTIGLFLNLLPLRFDFDPYRTFVESLNDVKNIVNKALDNSDIPFEVLLAELGVPRSS
                     SHTPLFQAFFDFRQGISESRQFLGCDASGETTSAGKNAYDISLDVVDSKGREDLLTLRL
                     NTGIYTADDAKVLAMSYKNLVESFSRNPATRV"
     CDS_motif       6921..7001
                     /aSTool="nrps_pks_domains"
                     /database="abmotifs"
                     /detection="hmmscan"
                     /domain_id="nrpspksmotif_JX265_013030_0001"
                     /evalue="1.40E-06"
                     /label="C5_LCL_267-296"
                     /locus_tag="JX265_013030"
                     /protein_end="182"
                     /protein_start="155"
                     /score="20.7"
                     /tool="antismash"
                     /translation="IGIADGNRKHPDVLGTIGLFLNLLPLR"
     CDS_motif       7059..7169
                     /aSTool="nrps_pks_domains"
                     /database="abmotifs"
                     /detection="hmmscan"
                     /domain_id="nrpspksmotif_JX265_013030_0002"
                     /evalue="1.20E-13"
                     /label="C67_LCL_14fromHMM"
                     /locus_tag="JX265_013030"
                     /protein_end="238"
                     /protein_start="201"
                     /score="43.3"
                     /tool="antismash"
                     /translation="VNKALDNSDIPFEVLLAELGVPRSSSHTPLFQAFFDF"
     aSDomain        7591..8496
                     /aSDomain="AMP-binding"
                     /aSTool="nrps_pks_domains"
                     /database="nrpspksdomains.hmm"
                     /detection="hmmscan"
                     /domain_id="nrpspksdomains_JX265_013030_AMP-binding.1"
                     /evalue="5.30E-50"
                     /label="JX265_013030_AMP-binding.1"
                     /locus_tag="JX265_013030"
                     /protein_end="654"
                     /protein_start="352"
                     /score="162.0"
                     /specificity="substrate consensus: X"
                     /tool="antismash"
                     /translation="QAMAHRYGSKVALQGLNQNQLTYDQMMGRVKQISCCLSNQGVGNE
                     STCAILPSPGPDWVCSCLAVFCHGAIAVPLEPQVFSDRLLTISKNCHLGFILVDNSVKL
                     EPRIVQDTPVQLINVSRAPRSASVLTFTNRSKSSKIPVIAYTSGSTGIPKGVTITHDIY
                     RNFIEFAPCRWGIKEGEETILQQSACSFDMSLAQMFTSLAYGGTLVIPESYQSVDPEAI
                     CQTIVSAGVTVTFATATEYLTWIQVGTANLRRSQWQTAITGGEPLTASLLHAFRSLSML
                     NLSLTNAYGPAEVTFSCADSI"
     PFAM_domain     7597..8487
                     /aSDomain="AMP-binding"
                     /aSTool="clusterhmmer"
                     /database="35.0"
                     /db_xref="PF00501.31"
                     /description="AMP-binding enzyme"
                     /detection="hmmscan"
                     /domain_id="clusterhmmer_JX265_013030_0005"
                     /evalue="7.60E-43"
                     /label="JX265_013030"
                     /locus_tag="JX265_013030"
                     /protein_end="651"
                     /protein_start="354"
                     /score="146.8"
                     /tool="antismash"
                     /translation="MAHRYGSKVALQGLNQNQLTYDQMMGRVKQISCCLSNQGVGNEST
                     CAILPSPGPDWVCSCLAVFCHGAIAVPLEPQVFSDRLLTISKNCHLGFILVDNSVKLEP
                     RIVQDTPVQLINVSRAPRSASVLTFTNRSKSSKIPVIAYTSGSTGIPKGVTITHDIYRN
                     FIEFAPCRWGIKEGEETILQQSACSFDMSLAQMFTSLAYGGTLVIPESYQSVDPEAICQ
                     TIVSAGVTVTFATATEYLTWIQVGTANLRRSQWQTAITGGEPLTASLLHAFRSLSMLNL
                     SLTNAYGPAEVTFSCA"
     CDS_motif       8017..8070
                     /aSTool="nrps_pks_domains"
                     /database="abmotifs"
                     /detection="hmmscan"
                     /domain_id="nrpspksmotif_JX265_013030_0003"
                     /evalue="5.80E-07"
                     /label="NRPS-A_a3"
                     /locus_tag="JX265_013030"
                     /protein_end="512"
                     /protein_start="494"
                     /score="22.0"
                     /tool="antismash"
                     /translation="IAYTSGSTGIPKGVTITH"
     gene            complement(10898..12318)
                     /locus_tag="JX265_013031"
     mRNA            complement(join(10898..11230,11286..11314,11374..11441,
                     11501..11939,11997..12033,12172..12318))
                     /locus_tag="JX265_013031"
                     /product="hypothetical protein"
     CDS             complement(join(10898..11230,11286..11314,11374..11441,
                     11501..11939,11997..12033,12172..12318))
                     /codon_start=1
                     /locus_tag="JX265_013031"
                     /product="hypothetical protein"
                     /protein_id="KAI1852178.1"
                     /transl_table=1
                     /translation="MVVARVGPLFVTSILFTTLSFLVVALRFYSRFFVLHYAGVDDYLM
                     IGSLCASIGFMIVVVHQIEFGLGTHFESIPPELRMRFFQSLWATIPVYNLSLVLCKLSI
                     IFQYKRVFGTTMIQRTCNIMIGVLAVYGCWTVIGSALMCIPVQFFWGVGEGVCMNRLAF
                     WFSNAALNIASDIFIFAIPVPLIRKLQVSNTQKLILLVVFAFGLFVCVTSIVRLKSLLT
                     ISVSNDSSFDGVDIAVWSGIEINVAIICASVPALKPLVNSLFPKLLGSTPRSKGQSRSG
                     YTNQNDSHHMKSLQSRVRKETVIEQTFELREDLEGRLSNSGSERELVAWSASSGPSNRK
                     GEEAKSREMV"
     gene            complement(13730..15651)
                     /locus_tag="JX265_013032"
     mRNA            complement(join(13730..13818,13879..14142,14208..15381,
                     15448..15651))
                     /locus_tag="JX265_013032"
                     /product="hypothetical protein"
     CDS             complement(join(13730..13818,13879..14142,14208..15381,
                     15448..15651))
                     /codon_start=1
                     /gene_functions="transport (smcogs) SMCOG1005:Drug
                     resistance transporter, EmrB/QacA (Score: 154.3; E-value:
                     5.6e-47)"
                     /gene_kind="transport"
                     /locus_tag="JX265_013032"
                     /product="hypothetical protein"
                     /protein_id="KAI1852179.1"
                     /transl_table=1
                     /translation="MDTLKESSDVMVHESHHQKPSSEADAVKQSIEEPMEPVPRLGAKT
                     FLVVFSVCFIYFAQLINVVGAGAQAQNIAAVLGNSTDSVWLTSTIAIATVVLSPIVSQA
                     ADYWGRRWFLIILTACGVVGSVVVARANSMSMAIAGFAVTGLSYGAQSLLHAVASEVIP
                     RRSRPWAQGATNASAALGGLVGLLVGGALTRNGHPEGFRNYWYMSTGIYAVATVLNLVL
                     YKPPKTARQTSFTNGQKLAKLDWIGYFLLTAGLVLFCMGLSWSQNPFSWTDLHVPVPFG
                     VGLGLLAALAVYEALFKKDGMFHHGLFSQGRNFPIALMCVFVEGLVFFAANNYFAFQVG
                     ILYETDSLRTGLRYGINMIVYGVSAVFAGLYCSKTKNVRWPTVLAFVSMIIFFALMASS
                     TPATSDAVWGYPVFLGIGLGICLCALVTVAQLSTPRELIAITSGLMIGMRSLGGSVGLA
                     IYNAIFAGELTANLGHNIAEAVLPLGLPMSSLGQFIGSLTAQDTAGLLKVPGVSPEIIQ
                     AGAGALLQTYSVAFRWVWTAAGAFTVVAAIAAMFLVDPKEEFNMHIDAPAEKRAELYED
                     "
     PFAM_domain     complement(join(13793..13818,13879..14142,14208..15381,
                     15448..15537))
                     /aSDomain="TRI12"
                     /aSTool="clusterhmmer"
                     /database="35.0"
                     /db_xref="PF06609.16"
                     /db_xref="GO:0022857"
                     /db_xref="GO:0055085"
                     /description="Fungal trichothecene efflux pump (TRI12)"
                     /detection="hmmscan"
                     /domain_id="clusterhmmer_JX265_013032_0006"
                     /evalue="2.10E-23"
                     /gene_ontologies="GO:0022857: transmembrane transporter
                     activity"
                     /gene_ontologies="GO:0055085: transmembrane transport"
                     /label="JX265_013032"
                     /locus_tag="JX265_013032"
                     /protein_end="556"
                     /protein_start="38"
                     /score="82.7"
                     /tool="antismash"
                     /translation="PRLGAKTFLVVFSVCFIYFAQLINVVGAGAQAQNIAAVLGNSTDS
                     VWLTSTIAIATVVLSPIVSQAADYWGRRWFLIILTACGVVGSVVVARANSMSMAIAGFA
                     VTGLSYGAQSLLHAVASEVIPRRSRPWAQGATNASAALGGLVGLLVGGALTRNGHPEGF
                     RNYWYMSTGIYAVATVLNLVLYKPPKTARQTSFTNGQKLAKLDWIGYFLLTAGLVLFCM
                     GLSWSQNPFSWTDLHVPVPFGVGLGLLAALAVYEALFKKDGMFHHGLFSQGRNFPIALM
                     CVFVEGLVFFAANNYFAFQVGILYETDSLRTGLRYGINMIVYGVSAVFAGLYCSKTKNV
                     RWPTVLAFVSMIIFFALMASSTPATSDAVWGYPVFLGIGLGICLCALVTVAQLSTPREL
                     IAITSGLMIGMRSLGGSVGLAIYNAIFAGELTANLGHNIAEAVLPLGLPMSSLGQFIGS
                     LTAQDTAGLLKVPGVSPEIIQAGAGALLQTYSVAFRWVWTAAGAFTVVAAIAAMFLVDP
                     K"
     gene            16910..18614
                     /locus_tag="JX265_013033"
     mRNA            join(16910..17326,17382..17665,17715..17779,17835..18023,
                     18079..18300,18358..18614)
                     /locus_tag="JX265_013033"
                     /product="hypothetical protein"
     CDS             join(16910..17326,17382..17665,17715..17779,17835..18023,
                     18079..18300,18358..18614)
                     /codon_start=1
                     /gene_functions="biosynthetic-additional
                     (rule-based-clusters) Pyr_redox_2"
                     /gene_functions="other (smcogs) SMCOG1087:hypothetical
                     protein (Score: 244.8; E-value: 2.9e-74)"
                     /gene_kind="biosynthetic-additional"
                     /locus_tag="JX265_013033"
                     /product="hypothetical protein"
                     /protein_id="KAI1852180.1"
                     /sec_met_domain="Pyr_redox_2 (E-value: 2.9e-10, bitscore:
                     31.7, seeds: 64, tool: rule-based-clusters)"
                     /transl_table=1
                     /translation="MAEALDITIVGGGIAGLTAAISLRRAGHRVKVYERSALNNEIGAA
                     IHVPPNATRALLAWGLDPVGAKLVTVKSSFRAQADTLERFHVGTTESAIPEKYGAPWFF
                     AHRVDLHDELKRLATESKGVGTPVQIYLNSEVVQYDPDAPSVTLANGSVVCSDVVIGAD
                     GVHSKSVEAVLGCANKPVPSKDLYNFCYRFLIPAANIGADPETTFWNEDDDGRMKFFVS
                     DLKRLVSYPCRNNEEHNFVAMFHEDDISKMKKEDWQASVDKSILLEKFSNVHPKLRAVL
                     NKATEVKQWALLYRAPIPTWTKGKMCLAGDAAHPMLPHQGQGGAQGIEDGVVLGMVLSG
                     ASHQNIMARLSLYEAIRRDRASLLQVFSNAGQDEPELIHKEASQFIPLEQVPKSPEQFF
                     DFNFGYDVVSDTLNGLRNLDASFELPPGFFERAPGKGVYPKEIVSSAPTPHQTSGFPGT
                     SGPHPAEVISYPLQAAAAV"
     PFAM_domain     join(16925..17326,17382..17665,17715..17779,17835..18023,
                     18079..18212)
                     /aSDomain="FAD_binding_3"
                     /aSTool="clusterhmmer"
                     /database="35.0"
                     /db_xref="PF01494.22"
                     /db_xref="GO:0071949"
                     /description="FAD binding domain"
                     /detection="hmmscan"
                     /domain_id="clusterhmmer_JX265_013033_0007"
                     /evalue="7.70E-19"
                     /gene_ontologies="GO:0071949: FAD binding"
                     /label="JX265_013033"
                     /locus_tag="JX265_013033"
                     /protein_end="363"
                     /protein_start="5"
                     /score="68.3"
                     /tool="antismash"
                     /translation="DITIVGGGIAGLTAAISLRRAGHRVKVYERSALNNEIGAAIHVPP
                     NATRALLAWGLDPVGAKLVTVKSSFRAQADTLERFHVGTTESAIPEKYGAPWFFAHRVD
                     LHDELKRLATESKGVGTPVQIYLNSEVVQYDPDAPSVTLANGSVVCSDVVIGADGVHSK
                     SVEAVLGCANKPVPSKDLYNFCYRFLIPAANIGADPETTFWNEDDDGRMKFFVSDLKRL
                     VSYPCRNNEEHNFVAMFHEDDISKMKKEDWQASVDKSILLEKFSNVHPKLRAVLNKATE
                     VKQWALLYRAPIPTWTKGKMCLAGDAAHPMLPHQGQGGAQGIEDGVVLGMVLSGASHQN
                     IMARLSLYEAIRRDRASL"
     gene            19059..20890
                     /locus_tag="JX265_013034"
     mRNA            join(19059..19121,19283..20890)
                     /locus_tag="JX265_013034"
                     /product="hypothetical protein"
     CDS             join(19059..19121,19283..20890)
                     /codon_start=1
                     /locus_tag="JX265_013034"
                     /product="hypothetical protein"
                     /protein_id="KAI1852181.1"
                     /transl_table=1
                     /translation="MDDENMSLLETGGVRVAVEGCGHGTLDSIYKSVQNAAQTRGWDGV
                     DLLIIGGDFQAVRNAADLTVMSVPLKYRKLGDFPDYYSGRTKAPFLTIFIGGNHEASSH
                     LWELYYGGWVAPNIYYLGFANVLRFGPIRIAGMSGIWKGSDYNKPHIERLPFNHSDVKG
                     FYHVREFDVRKLLLIREQVDVGLSHDWPRAIERHGNEHALWGIKPFFKQESLDGTLGNP
                     AATYALDRLRPAYWFSAHMHCKFSALKRHEAPKADDEADAEAQPVVTATRDPLAASLEE
                     TANPDEIDLDMEDDDAHTTPSTQAPETGNGVSEELRAQLPASFAKPRAAPQGVPGQPVP
                     ATIFNKETRFLALDKCTPGRKYLQLCYIKPLTSSGPDSRDLRLEYDPEWLAITRALHPY
                     LTIGDRDAKTPANEGEKFYTELIDKERTWVDEHIVAQNKLVVPENFAFTAPPHNPGDAE
                     SLPEGPKYQPEEYTNPQTAAFCDLLQLKNLWDATPDERKARRAQGPPRDEFPRSGNHGG
                     GFRGGGRGGDRGSRGGRGGRGGRGGGFGRGGGRGRGGRQ"
     PFAM_domain     join(19110..19121,19283..19948)
                     /aSDomain="Metallophos"
                     /aSTool="clusterhmmer"
                     /database="35.0"
                     /db_xref="PF00149.31"
                     /db_xref="GO:0016787"
                     /description="Calcineurin-like phosphoesterase"
                     /detection="hmmscan"
                     /domain_id="clusterhmmer_JX265_013034_0008"
                     /evalue="1.80E-04"
                     /gene_ontologies="GO:0016787: hydrolase activity"
                     /label="JX265_013034"
                     /locus_tag="JX265_013034"
                     /protein_end="243"
                     /protein_start="17"
                     /score="22.2"
                     /tool="antismash"
                     /translation="VEGCGHGTLDSIYKSVQNAAQTRGWDGVDLLIIGGDFQAVRNAAD
                     LTVMSVPLKYRKLGDFPDYYSGRTKAPFLTIFIGGNHEASSHLWELYYGGWVAPNIYYL
                     GFANVLRFGPIRIAGMSGIWKGSDYNKPHIERLPFNHSDVKGFYHVREFDVRKLLLIRE
                     QVDVGLSHDWPRAIERHGNEHALWGIKPFFKQESLDGTLGNPAATYALDRLRPAYWFSA
                     HMHC"
     PFAM_domain     20252..20680
                     /aSDomain="DBR1"
                     /aSTool="clusterhmmer"
                     /database="35.0"
                     /db_xref="PF05011.16"
                     /db_xref="GO:0006397"
                     /db_xref="GO:0016788"
                     /description="Lariat debranching enzyme, C-terminal domain"
                     /detection="hmmscan"
                     /domain_id="clusterhmmer_JX265_013034_0009"
                     /evalue="9.80E-46"
                     /gene_ontologies="GO:0006397: mRNA processing"
                     /gene_ontologies="GO:0016788: hydrolase activity, acting on
                     ester bonds"
                     /label="JX265_013034"
                     /locus_tag="JX265_013034"
                     /protein_end="487"
                     /protein_start="344"
                     /score="155.7"
                     /tool="antismash"
                     /translation="NKETRFLALDKCTPGRKYLQLCYIKPLTSSGPDSRDLRLEYDPEW
                     LAITRALHPYLTIGDRDAKTPANEGEKFYTELIDKERTWVDEHIVAQNKLVVPENFAFT
                     APPHNPGDAESLPEGPKYQPEEYTNPQTAAFCDLLQLKN"
     gene            complement(21260..23290)
                     /locus_tag="JX265_013035"
     mRNA            complement(join(21260..21820,21874..21996,22047..22390,
                     22451..22571,22629..22854,22907..22982,23044..23092,
                     23145..23165,23213..23290))
                     /locus_tag="JX265_013035"
                     /product="hypothetical protein"
     CDS             complement(join(21260..21820,21874..21996,22047..22390,
                     22451..22571,22629..22854,22907..22982,23044..23092,
                     23145..23165,23213..23290))
                     /codon_start=1
                     /gene_functions="biosynthetic-additional (smcogs)
                     SMCOG1038:phenylalanine-specific permease (Score: 147.2;
                     E-value: 8.9e-45)"
                     /gene_kind="biosynthetic-additional"
                     /locus_tag="JX265_013035"
                     /product="hypothetical protein"
                     /protein_id="KAI1852182.1"
                     /transl_table=1
                     /translation="MTHYREEDRVADPAEPVSNTTDVKVLENLGYKPVLHRTFNLFHNF
                     ATTFAALYFIGGVRVTFATGIAAGGNLAYWTSFIITCVFTFITAAVIAEICSSLPLAGS
                     IYLWAAEAGGPRFGRLFGFVVAWWSTTAWTTFCASNTQGAVNYMISEIVVFNIDFPSDS
                     SDVRFRAVQWICTELMLALAAIWNLLPPRYFKWIFYLSFSFVVLDFVLNIIWLPIATSR
                     TYGFRSTHDAFLTTYNGTGAPDGWNWCLSFLATAGILIGFDASGHVAEETKNAAVSAAR
                     GIFWSTVVSGVGGFIVVILFLFCVPDADTFFSFGLPQPFVPLYAAVLGEGGHIFMNFIC
                     ITALWFNTAIAVLAASRLVFAVARDGVLPWSGWVSQVKDGQPKNAVLVVWGVAAVITCT
                     LLPSSVAFTSLVSAAGVPSAAAYGLISLSRLLLTPTTFPKPAWSLGRWSKPFQAIAVLW
                     NGWVVAVLYSPYIFPVDGESLNYAPIIMGATTIFALFSWWIIPADRWLPSQRIQHTLEA
                     EGSGVVGRVGSRTKH"
     PFAM_domain     complement(join(21395..21820,21874..21996,22047..22390,
                     22451..22571,22629..22854,22907..22982,23044..23077))
                     /aSDomain="AA_permease_2"
                     /aSTool="clusterhmmer"
                     /database="35.0"
                     /db_xref="PF13520.9"
                     /db_xref="GO:0016020"
                     /db_xref="GO:0022857"
                     /db_xref="GO:0055085"
                     /description="Amino acid permease"
                     /detection="hmmscan"
                     /domain_id="clusterhmmer_JX265_013035_0010"
                     /evalue="3.60E-39"
                     /gene_ontologies="GO:0016020: membrane"
                     /gene_ontologies="GO:0022857: transmembrane transporter
                     activity"
                     /gene_ontologies="GO:0055085: transmembrane transport"
                     /label="JX265_013035"
                     /locus_tag="JX265_013035"
                     /protein_end="488"
                     /protein_start="38"
                     /score="135.0"
                     /tool="antismash"
                     /translation="FNLFHNFATTFAALYFIGGVRVTFATGIAAGGNLAYWTSFIITCV
                     FTFITAAVIAEICSSLPLAGSIYLWAAEAGGPRFGRLFGFVVAWWSTTAWTTFCASNTQ
                     GAVNYMISEIVVFNIDFPSDSSDVRFRAVQWICTELMLALAAIWNLLPPRYFKWIFYLS
                     FSFVVLDFVLNIIWLPIATSRTYGFRSTHDAFLTTYNGTGAPDGWNWCLSFLATAGILI
                     GFDASGHVAEETKNAAVSAARGIFWSTVVSGVGGFIVVILFLFCVPDADTFFSFGLPQP
                     FVPLYAAVLGEGGHIFMNFICITALWFNTAIAVLAASRLVFAVARDGVLPWSGWVSQVK
                     DGQPKNAVLVVWGVAAVITCTLLPSSVAFTSLVSAAGVPSAAAYGLISLSRLLLTPTTF
                     PKPAWSLGRWSKPFQAIAVLWNGWVVAVLYSPYIFPVDGESLNYAPIIMGA"
     gene            24225..25528
                     /locus_tag="JX265_013036"
     mRNA            join(24225..24779,24870..25152,25302..25528)
                     /locus_tag="JX265_013036"
                     /product="hypothetical protein"
     CDS             join(24225..24779,24870..25152,25302..25528)
                     /codon_start=1
                     /locus_tag="JX265_013036"
                     /product="hypothetical protein"
                     /protein_id="KAI1852183.1"
                     /transl_table=1
                     /translation="MDLQKLDADFQAQKLENERLLALEQAKALLVQRIDQARTNIVEAR
                     SAVELTLGESPTVNAYLEAFTAECALLEKARCELLEWYEKKAGPTRLADAQEATRKMII
                     DFQDSSKGPTMQFRGQTFVISLLPAALRSTSTQEKPKLSSTDAKLDASTLVDSRPPKRT
                     RHGDTIVVAPLPQRQHALSDEEFLHQRRLRLRSRASLSLEEVQSRQGFVFEYPGGSGLM
                     CAVKCFTCDYMSKVDPESPMTLVGWKAHFHHHSHLSKTGDTVTELTFDEIKERYSHIVQ
                     DATQDMASAINEQIVRRVPLSREEYQAIRSRRSQSASSPEISQRVMLPPRSQRPTTSGS
                     QQAMLPGKPQRWAE"
     gene            complement(26697..28125)
                     /locus_tag="JX265_013037"
     mRNA            complement(join(26697..27081,27135..27165,27212..27276,
                     27327..27444,27500..27890,27952..28125))
                     /locus_tag="JX265_013037"
                     /product="hypothetical protein"
     CDS             complement(join(26697..27081,27135..27165,27212..27276,
                     27327..27444,27500..27890,27952..28125))
                     /codon_start=1
                     /locus_tag="JX265_013037"
                     /product="hypothetical protein"
                     /protein_id="KAI1852184.1"
                     /transl_table=1
                     /translation="MSAMSSSDTASENKGPSIVAAVSTVTALSTVFVAARVYTKAFIVR
                     QLHLDDYLIVLSVVAINKICGWLSAGFSIAAVQSGNGRHFDTLTLEQKSGAILYTMVGF
                     SPGVFSFGLPKLSAVALLTRILNPSKAHKIFLWVMSCTCVVALSICIALLFGQCTPSRA
                     QWDFSITEKTCWSPWILVHYSMFAGLFSAACDLYLAVYPAIVLYKLQMNRKKKIVLSGA
                     LGLGSISTIVAIYKTTRLPSLASSDFSYDTSDLVVWTCTEGSTIIIATCIPVLRPLVDL
                     VLGRDVFGSSRDRRKYKNYGSERSGSNTHPNNIELGSNRRAFGHSGSYNDPTMLTECDK
                     VGSQESILPLDGPKSSQHGQANAIVRTQSVMVSYDENEQHPKSHNWP"
ORIGIN
        1 ggggggcctt tggtgtcatc ctcaacgcga cccatcttgt tcaagctgaa atgcccacta
       61 ctagtgccat tttctctttt ccagccagcg gcgacaacga gcggacatat atggcgctgc
      121 ctgcagagaa catgcgcgac tgggcacttg ctggctgggg tggtccatcc actacaaata
      181 tgaccgcact cgcaaaccct tacatcaaca ctagccaagc agagattatg atggccccgg
      241 ctattaattt tgtccaaagt cagaatggaa cagccttaat tcaacggttt cgcagctact
      301 tcgactacta cgttaccatc atgaatggta gtttggttgc ctctgaggcg accagcgttg
      361 catcttttct gacgtcgagg ctcattcccg agacagcatt tcaaaatgag accactaaag
      421 gccttatggt ggacaatatt atgaacatta aagcctccgg gttagtacca tgggtcttaa
      481 acactacgcc gctgttatac ggccgggccc aaccacagca aacagcgctg catcctgcgt
      541 ggtataaatc tgtgtggatt tctactgctc aaggaggttg gagaccaggg gcatcgttgc
      601 acgaaagaaa attgttttct gggttgtttc gtcaagccac gcagtcatgg atgacaatcg
      661 caacagaagg ctgctcatat gccaatgagg cggacccgtg gatggaagat tgggcagacc
      721 agttctgggg tgagaactat gcgaaactat tggaggtcaa aaacgaagta gacccagacg
      781 gcctgttggg ttgttggcac tgcattggat gggatgcgtc atagcctgac tatgaatgta
      841 tatccagcgc aagagcctaa caactgtgag cgaaggtgaa actcatctag tcttggcaac
      901 tagattttgt tcgtatgtac aaggtggatc tattcagtat ggctgcagaa atcggccgtc
      961 ctggcaatca tgcagtacgc gtattccaga acttctagtc taccactcac agccaaatcc
     1021 acgtaaacgt gatacgtttt ggtagagggg gttatgcaca tagataggtg taccagttgt
     1081 cctcttagca gcagttagaa ataggtggta ggtagatagg gcgataagca agccctgtgg
     1141 caatatacta cctacgtggg tgacacgaat acttgcgatt tccatcttta atgtatcaca
     1201 catcgcaccc cataaggatc gcatcaaaac acaatattaa aagaacaatc aagatttctt
     1261 tgcagttaca cacgactgtc cgataccacc tatgttgatc tattggtctg ttcacgctct
     1321 ctgaacatga tctgcgccat catgtcaggc ttcattgagc cgttcggcat ggaatctctc
     1381 tttggcttgc gcccaccgaa aggtagttgg aaatcatagt tcataatcaa atgggccaac
     1441 gtgatcttaa gtgtgcttgc tgcaaaggtc cgaccaggac aggcttgcgg gccatccccc
     1501 cagcctggcg tatctgaact gaggctcgta aaatgatatc gcgattcatt tccaggcttc
     1561 cggcgtagat tatagaaccg catcggatca aaggcctcgg gtctgtccca caaggactcg
     1621 gagattggga tttgatgtac atcgacgcaa attacagacc cgctgggaag ttcaggcccc
     1681 aaagaaagct tgacaggttg gcgtaacatg cgaaataatg ccactatacg ttcggaatat
     1741 tagcggatgt ctgttatagg cattgttcca ctcacgtact atggccaaat ggatttgtac
     1801 gagagcattc tctgaggaca ctatcgagct tctccagctc gttaagttgg gtttgcggca
     1861 ggcgcccgtc gactgacact gacaaaattt cttcccgcaa ctcctcgacc agctctggcc
     1921 gtgtgaccag ctccgccatc acgaagtata tggttcccgc agttgagggt gttgactcga
     1981 acgaggcgac gataaagtcg tgagcgatct gttctgggct tcgttcgtgg gacttgtacc
     2041 gagacatgat ccatgcagta atggggaact tcttatcagg agtagcttcc aacaacttcg
     2101 ttttggcttc tacatcggat gctcgctcgt agtcgcggaa ttcttgtcgc gtcattgaac
     2161 gtagcagcaa cctcatgtac cagtatatac accaggcagg aatgaagaca attagattta
     2221 tcagcggtcg aaataggcgt ggggccatgc tagagaaggt aataccaaga agtatggcca
     2281 tgggaaacgc ttgaactgcc ttgatccagc gaatgtcggt tcccagttcc gggccgacta
     2341 agccagcggc attggttctt gcaacgattg attgcatgat ccaatataac ctgaaagttt
     2401 tccaatccgg acaaggaccg aggctgctct cacaggcgaa gcgtgcactt tcctggcggg
     2461 cccataccct agtaggcagc gcacgtgtaa ggtctatctt gatcgctgta tgaatcgcgt
     2521 tcatatcggt acctaagaac cgccacccac cgaggaagac atgggtgaag tattcaagcg
     2581 ttgaggcctt ctctactggt atgcgcttga tttcgtccca gctagatgct gggaacacga
     2641 catactcgaa gccggagtag gtaatgatat atggctgacc gtgatacctg gtggctccct
     2701 catcgagaat tgatttataa tcccatcggc gtgctttttt tggaggttcg accactggga
     2761 ttccgagccg agtgagtgaa gatgatctct tgtttagtct gacatgaaca attgcgatcg
     2821 tcgttaatgc cgcaacagcg ctggttgtgt acctaggcac cggtgatagt cgcgtccaga
     2881 aaacggaaag gtctgaaatc cctaaaagta ggtcggagac aatcttcctc aaaaagagag
     2941 caagtaattc gaacttggta aggtgtacag gggctattgc taccttcact actccatact
     3001 gctctaaaag aaatgcatat tgttcccgaa gaaattgcaa catgatgttg atacgacatc
     3061 gatcagtagg agaactgaag tgaacaagat atgggatgcg cttcacggtg tgaagccgct
     3121 agaattggtg gtgcagttgg ttggtctgac tgtcgaagct atcagcgggg aagccatgtt
     3181 gtggtgccga tgtggcaaag cgctgtatta gactgggtag gcctggtggt aagatcagcc
     3241 gattgaccag gatgccatcc tcatttcacc ctaatcctag atggatgtgc cttgaccagc
     3301 ctgtgctgct gtgtaacata taaggaccat gcattcatcc gggtacctaa ggatgctgtc
     3361 tacgctaaaa catatagggt atctaataag gagccaatcg cggtgcacat tatcttggga
     3421 tatttcaaag tttgggtcac aggagaagta aggctttata tgcacgtatg tctgcgccag
     3481 aagatatgtt ggcacgattt tcttcctacg agacttataa tccttgcata aaaccatgtg
     3541 ttaataaata tgggtaaatt agctagatat tctttgataa tattcttata tcttttcatg
     3601 atagtgaacc ccgccctctc tatagcatgc cttccaggtc acaatgttgg cgtaagatcg
     3661 tcagaatttc ttgaaatgtc gccggtgaca agtctgcagc acactggctg gccataaaag
     3721 ggcccggcct gcacattatg ttagcacctg cgcacttaga aagtcacatg aaagcggcgc
     3781 ttacggagga agctcatcat tcaaccatag tttcccatta ctttcagatc caagcgcagt
     3841 ggcactgacc agggtacgac tgccttcctc agcagatctt ccacaaacat atcgataagg
     3901 agccattaca agcctgagca ccaggggaaa ttcgcgcaag agtttcgtcc ggcacatgcc
     3961 agggcaacag caatttatca ccatcgtatc cgggtccgcg cacttttgtg tagctagttc
     4021 ctgcacgaag aaacgcgcag ctagcttcac gaggtaataa tgggcgtaga aatcaaactt
     4081 tgaagcatcg ttgagccgct gtatcagcat gttgtctgtc ggaatcaatt cgggcttgat
     4141 ctcctgagta gccaaactgt tgacgatgca aagatgggga attgatccat cacaacacac
     4201 ggttttctga agcttgggaa gcaatagtag gaccatcaaa gcggtcgaaa ggacattgac
     4261 ttgcagtgcc atctcgaagc catcaggact tttctcgtat ttggaggtca tgattccagc
     4321 gcaaagcagg acgacatgta gctgtgggac ttcctcgtta acgcgacggg caaagtcttt
     4381 gacagaagcg aatgtcgaaa gatcaacggt catgacggtg atgttggagc attgcgtttg
     4441 ttgtataata gacaccttgg ctgcttcccc tttctccttc gatcgcactc ctagtatcag
     4501 ggtcgacgca cccagttggg cgtatttgag agcagcttga aaccccaagc cgtcattagc
     4561 cccgctgaca aggataactt tgttgttgaa tgacagatga gaggggttct tgggaggatg
     4621 cctcgcagcc caaaactgct ctttcattga ggacatggtg ggttgtgcgg gaagtcgaag
     4681 agaaagttgg aatctaagaa acggttggta ttttggtgcc tggaccgcct ggttttcgtc
     4741 ctgaaccaaa agtaccgtgc atcccagctc accggtctgc accctcctgt gcgcgctttc
     4801 tgtgtgttac actgaaatga cgcaaacgtt taccctgcaa tattgaattg ccgcgggtat
     4861 ttatcaaagc aatccctatc ttcagagttt ggaaacaccg cgcgatgcag gttcgaagtg
     4921 tacagtggct gtgctcacca cgcagcgaat cgcgtggata tgcgcaatgt tccatttgaa
     4981 gaagatatcg tcgcattatg tttgccggtt gctacttgat gcgggatgag acattctgcg
     5041 actccgatat cctggccttt tgcttcaact ccgattgaat acacaccctg cactatcaga
     5101 tgatgattag gtaatcagac ccgagtgaca tggttagatt tttaaaccaa catttcaaca
     5161 tttggattca aaggttgaac atcagactgc aagtaatgtc caatcaaatc caggaaatgc
     5221 tatgaaagct cgattgcagg aatgtaccag tgatgaacag atgttcgagg ttacattagg
     5281 tgcgtctagc caggttcaag acatggaatt tgtgaactcc aaattgagca aattcactgg
     5341 aagggctcga ctcataaact aatcttgaaa cagacggctt tgcctcaaag ctgcagtcgg
     5401 cgcttcaatt cgaacgtggc aagtcagtaa ttgaccttac tcttgacgtg ttaggagtag
     5461 attcactcct ggccatagac atacagtcat ggttccgtaa acagctaggc gtggaagtag
     5521 cggttccaga gattctgaac tcgcgatcag tcggtgtact tttgcgatcc gtctggagct
     5581 cattcatacg gcacttgata ctcgaaaaat agaggcccca ccactagaga gcggccggcc
     5641 gaaaaaagct accgatactt caagcacgac tgaacgtacc aacgccacgc ataatgtgga
     5701 acctttggtt tcaccatcaa cggaacatat ccaaagtccg gcgattgact cagaacttga
     5761 atcgagaact ggcatggccg cgtctccgca gactccatcc gccagagagc aacagcaacc
     5821 tcaaagaagt gttccaatgt cttttgcgca gacacggttc tggtttttga aaatatttgt
     5881 gccagaccag acagctttca acatcgttac gagtgttttc ctgaaaaccc gaatcgacgt
     5941 ggaccggctt gggaaagcgc tcgttgatgt agggcaaagg catgaagcct tacggactat
     6001 cttttatacg gataatatca ctcgaagtca tattaaattc gggctggtaa gacgtggtat
     6061 agaattgtgg cgtgagaaat tgtggctgtg cttttttcgc gttttattta tttaattccc
     6121 ctcttttccg taaactttaa tccactatcg cactttttgc ctttaatttc acgactattc
     6181 ggtttggcga ccgtcgattt atacgtctat tttagccaca cgaacaatgt acgttcgatt
     6241 cgtcgacatt aaggaggaga actgcgttgg ctaaggttgt gttacttagg gaatatggcc
     6301 caggagcacc actccagttc aatatgcaag gcatacttcc caaaataaat ctccaacttg
     6361 aacatatctc tgatgcaaat gacgtaatat tacaagctga gaccgcggaa acacaacagt
     6421 acgaatttga gctttcaaga ggaaatactt tgagaatgaa gcttgtttcc ttccccaaca
     6481 gtttgcatta cattatattg ggataccatc acattgatct ggacggaaac gaatttcaga
     6541 tcttctttac agatctggag aaggcgtata atggcaactt ggacacatca ggagcaggac
     6601 tactgcaata tcccaaattt gcactaatgg agaaacgaga gtacgacgcc ggacagcttt
     6661 cgacacagat tacttggtgg cgcacttggt tcgctaatct accccctcct ctaccactcc
     6721 tatctttgtg tcgcaagagt cacagaccgg cagccttatc cttcagctcc catgatatta
     6781 cgttgcggtt agaacctaac ttgaataatc aggtcagtca atgctgccaa cgcctggaga
     6841 tttccagctt ctacacctat ttgacggtct tcaagatatt cttgttccgt cacaaaggcg
     6901 atgaagagga agagatgtgt attggcattg ctgatgggaa tcggaagcac cctgatgttc
     6961 ttggaaccat cggtctcttc ctcaacttac ttcccttgag attcgatttc gacccttatc
     7021 gaacattcgt ggaatccttg aatgatgtga agaacattgt gaataaggct ttagacaact
     7081 ctgatattcc cttcgaagtg ttattggctg agctcggtgt gccacggtct tcatcccata
     7141 ctcctctatt ccaggcattc tttgattttc gccaagggat ctcagaatct cgtcaatttt
     7201 tgggttgtga tgccagcgga gagaccacat cagctggcaa gaacgcgtac gatattagcc
     7261 tggatgttgt cgacagcaag ggaagagagg accttctcac gttacgactg aatactggaa
     7321 tttatactgc cgacgatgcc aaagttctag cgatgagcta caaaaacttg gtagaatcat
     7381 tctcacggaa tcctgcgacc cgggtaacgt ggccccctct ttatgtccag gactgtgacg
     7441 aggcttggag cggtctcggc caaggtgaga atgaatgttt tagatacact tacttgtatt
     7501 ccggctacct ctttgcacat tttgactgac caagaacaat taggtccggt aatgaagtct
     7561 gggtgggcag gcacgctggt gcacagaatt caagccatgg cccatcgata tggctcaaaa
     7621 gtcgcactcc aggggttgaa tcagaaccag ttgacgtacg atcagatgat ggggcgagtc
     7681 aagcaaattt cctgttgtct ttcaaatcaa ggtgttggaa atgagtcgac ttgcgcgatt
     7741 ctgccgtcac ctggtccaga ctgggtgtgc tcatgcctcg ccgtattttg ccatggagca
     7801 attgcggttc cacttgaacc ccaggttttc tcagatcgac tgctcactat ttcgaagaat
     7861 tgtcatttag ggttcatcct ggtggataat tcagtaaaac tggaaccccg gatagtccag
     7921 gatactccag tccagttgat caatgtgtca cgggctccaa ggtcagcgag tgtgctcaca
     7981 ttcactaatc gatcaaagag ctcgaagatt cctgtcattg cttatacgag tggctctact
     8041 ggcattccca aaggtgttac catcacgcat gatatctacc ggaatttcat tgagtttgcg
     8101 ccgtgtcgat ggggcatcaa agaaggagag gagactattc tacagcagtc agcctgctcg
     8161 tttgatatgt ctctcgctca gatgttcacc agtcttgcct acggaggcac actggtcatc
     8221 ccagagagtt atcagagtgt tgatccggag gctatatgtc agactatagt atctgcgggt
     8281 gtcactgtta catttgctac agctactgaa tacttgacct ggattcaggt tggcaccgcg
     8341 aacctgcgga ggtcacaatg gcaaactgct attactggtg gcgagcccct gactgcgtct
     8401 ctgctgcacg ctttcaggtc tctgagtatg ctcaacctaa gccttaccaa tgcttatggt
     8461 ccagctgaag tcacattttc ttgtgctgat agcataataa cctataccca aagctgtgcc
     8521 ccggactttc cattgaaggc tctatatcac gtatcttgtc gccttacata cacccagctg
     8581 tcgtatcgcc aagaaaatct gtcacagctg cgggatttga atacctagta gtctttgtca
     8641 caatgtctac taccgaaccg tcaatgagcc aagacgtcat tctatcaaga attgcccacg
     8701 atctcccctt ggcccgacac atgcaacccg cactcgcgat tgtattggag tcatttccaa
     8761 tgacagcctc aggcaagata gactgtacga gtattgaccg gataccgata agccgtatag
     8821 atatagagat gcgtccatcg ctcagccaat tcgaattctg cttgttggac cttggcgcga
     8881 ggttctaccg caggaggccc tagcgcataa agaaaccacc agcgatacag gtttcttccg
     8941 cgccggaggc acttctctcg ctcttgtgaa tttgagggag ctagtcaaga cgtgtatgga
     9001 taaatttgtg gaaatccatc aacttctcga aaatactgct ctatgccgta tggcgaagat
     9061 gatagaggga ggccaatcta tgaggcgaga acctctcgta attgaatgga tgcaagaggc
     9121 cactgcttct gattatctgc cagcacctaa aagcgatctc acccaagctc gagttccagc
     9181 caaagaccct agggttattg ttctcacggg tgccaccaga ttccttggga aagagattct
     9241 gtcaaggctg atagcaaatc aaatcgtcac aaagatacat tgtattgcag ttcggatgcc
     9301 agttcataaa ctgtccggtg tttttaatca cccaaaggtt gacgaggaat gtgagataca
     9361 catatcagtc tggggaacgt gagacaaatg ttcaagccat tcgaccttct ctggagaaga
     9421 gcactgggat ggtcctggag tcgaagcgct tggatgattg gattgtactt gcggaggagg
     9481 ctggcatgga tcctttgtta accatgtatc tgcggcgtat ggggcaaggg ccagttgtac
     9541 taccgcgact ttcgatggct ctccagtgaa gggccagatt ccagagcagc cattttcagc
     9601 aaacattctg atatgaccat tcctcgcaga agagcgttca tagcctgtga actaaacaaa
     9661 gaattggttc tctgggttgt ctagtttcca tctctgggca ttagcccgct gggaacgata
     9721 tcataaaata gtggccacct acttgaagtc gtcatgcttt agatatttcc gagcactgct
     9781 tctcaagcag aggactcgtt tcatattgta ctggatatta ttcgggtgta ggcgtctgcg
     9841 ccatctctaa gaaagtatcg tattgttgtc ccacgagacg tattcaggaa ctacgtggac
     9901 catttagcca tcttgccatg cttgaacgat tccgggttac agaccacagt ttatgatgaa
     9961 cagctacgca gcttctggta acatatcgtc cgtaaccttg tcttcataac atgtttcata
    10021 gagctgcttg gccatcgtaa agtcgtcggc tatgatatgg cgctcccgtt atccttgcgt
    10081 gctggtccga atgcgtcgta aggagaaagc agcgtatagt tttaagggct gaaatggcat
    10141 gcgggtattg aagccagggg gttttttgag acccagttga tgagagctag caaggggcgg
    10201 aagatcttcc gaccaatcgg gcccgtatcc acaatattca ccaagcaggg cgcgccaagc
    10261 ctgacagggg cccttcatgc attctccttt tcatcagctt gcgtgaggca agcgaggggt
    10321 tttagatttt ctgacagaag gaagaagcta actggatagt gtttgcctag tctagactac
    10381 aagcgtggat cctactgttg cccagcgagg atgaggatgg ctgaggttgc ttaatgattt
    10441 tcatttacct ccaattggtg ctcagcatga cgcctgctta gttacattaa tagtctgtgg
    10501 cacgccattt ggcgggtcct cttccatttc tgtctttagg tctgtttgac agcatctatg
    10561 gcgcgacagt tcaccctagc ggtctctgaa cctggaaacg gagcttgatt ctggtttgtt
    10621 agctaccttc aagtaggcca ggcagctcga cagcaaaatc aaagacttgg cggatatcca
    10681 gtagtatttc aatagtttag gttgtatgtc gtttcatgat atttagtcga ggtatcaagc
    10741 gtgtaattaa gttctgattt tatctagcac cagtacctca tatacctacg tgatcaaacg
    10801 cagggtacgg caatgtacga aaccgtccga acgccacttt tcccaatcac aagcgccgcc
    10861 gtaatgttgc aaatgctgcg agatgagaga gccactctca taccatttca cggctcttag
    10921 cttcttctcc ctttctattg ctagggcctg atgaggccga ccaagcaacc agctctcttt
    10981 cacttccgct attactgagc cttccttcga ggtcttcacg gagctcaaat gtttgctcta
    11041 tcacggtctc ctttctgact cgagattgca aacttttcat gtgatggcta tcattctgat
    11101 tcgtgtagcc actcctggat tgccctttgc tgcgaggagt agagccaagg agtttgggga
    11161 agagcgagtt tactaaaggc tttaaggcgg ggactgaggc gcagatgatg gcaacattga
    11221 tttcgatgcc ctgtgattcg cagttagaca cttgtaattt agtaagtgtg acgggctata
    11281 cttacactcc atacagcgat atccacacca tcaactattc catgtgtcag ccatttctgg
    11341 atcgagtaaa gatttgtaga gtgggtaact tacaagatga gtcgttagag acagatattg
    11401 ttaacaaaga cttcaatctc acaatagacg ttacacaaac gctgaattgt gttagctctg
    11461 tatagttttt cgccgttgca tgacggacag ccgaacttac aataatccga acgcaaagac
    11521 caccaacaag atgagctttt gtgtgtttga tacctgcaac ttccggatca aaggcacggg
    11581 aatcgcgaat atgaagatgt cgctagcgat gttgagcgcc gcattagaga accagaatgc
    11641 aagacggttc atgcataccc cctccccgac accccagaag aactgtactg gaatgcacat
    11701 aagagcggaa ccaatgactg tccaacaccc atacactgca agaacaccga tcatgatatt
    11761 acaggttctc tgtatcatcg tcgtgccgaa tacgcgcttg tattgaaaaa tgatcgagag
    11821 cttgcacaag acaagcgaca ggttgtagac aggaatcgtc gcccatagtg actggaagaa
    11881 cctcattcgc agctctggtg gtatcgattc gaagtgtgtt cctagaccga attctatttc
    11941 taatatatgt tcagcatgca atcgtaatgg aaaggcggcc acaagccttc acgtacgatg
    12001 taccacaact atcatgaatc caattgaagc gcactgttag aattgggtca gtgtaaatgt
    12061 tgagatggcc cccacttgtg tcaaatgctg ttaggacatc ccaaaccaag ccagcaaaag
    12121 ccaaagcagc tcgcgatgat tttcgtttat cttagagacc tattgacgta ccagcgatcc
    12181 aatcatgagg tagtcgtcaa cacccgcata gtgaaggacg aagaaacgag agtagaaccg
    12241 taaagctact actagaaatg acagagtggt gaacagaatg ctggtcacaa acagcggtcc
    12301 aaccctagcg acgaccatcg tgacgttcgt ttagaattga gaaatgggtg gcgatcgttg
    12361 cccaagtgag tgtaaactcg gcggagaatt gagattggat ctgaaccgtg agttcccaca
    12421 tggagcatcg acgatataaa gcttgtttac ccactcggac gagggctcat ctagtgtcca
    12481 aatcgttcct actagcgagc aatctgtgac aacccggcga tcggggtcca aatgcaccgt
    12541 tagaaaggtt ctggaacctg tttacccctg gaacctttcc cgatgtgaaa cccatggaaa
    12601 tgcaactgtg aggttacaat tgtaagaagg acaacagggt tgcaggatgg aacgggttcc
    12661 gaagtgcgcg taggaacaca cgaagggtga gctgcaagct acatcttgct atgccgatgt
    12721 acggggagca tgccacgtct agaatcatca gcgcggccta actagctgcc tgctagcctg
    12781 aagccacatg ttggaagcac aatttgtcac ttcgttccct ccgagggtct agagcatgcc
    12841 agtggtggag agcaaggctg ataaagttcc tccatagttg ctacacagga tgccttgaaa
    12901 tatcggcact attccatcta atccttgcct agcgcctctg gtacaggcac atgtcgcgtc
    12961 ccctacccag aagttcatcg cccagtgtgt cggatgccag gccgcagaga accgcgttgc
    13021 ccaacatgcg ttggctgtcg cgtgtgcgcc ggccatgtct ctcatagttg gccctactta
    13081 gtacatggta gggggctatg caggtgaact atccctgctc tggaaaacga gatagtacta
    13141 atgtgggtgg gaatctattg acaaatgaag taaatgttac tttccgaagg gtcctacgac
    13201 ggggtgttat tggattattg acccctgttg aatgtgggac ttgaagaacc aaacctagat
    13261 ccctgttctt cggctggcgt ccggggttcc ggtttcgtaa ccccggttta taccgcaagc
    13321 cgtttgcata ggtggcttcc taatactgcc aaacttggca gaacatggaa cccatgtatt
    13381 tatgcgacct gataccaagg aagggacaaa aatggcctga ggtcgacttt tcttgcggat
    13441 tgcaacgggg tcattggact gcagctggat agcctccgtt gggatcttgg ccgagcatac
    13501 gagtacgaga tcgatgcaga cgtatctagg cgcgactttg gatagttcca aacctcaaag
    13561 aaaacaaaaa gaagaacaaa agataccaag ttagggttct cggtgtgttg ttgggtgtac
    13621 atatctggaa taatatctat aggaagtcta taattgtttc acaccctcaa cacactgctg
    13681 catggaagtc gcatggaaca tcatccatgt gacacaccct tgcctccgat caatcttcat
    13741 agagttctgc gcgcttctct gcgggcgcgt caatatgcat attgaattcc tcctttggat
    13801 caaccaggaa catggccgct atgagttgtt agtaccatca cgtaaaggaa gcgacggaaa
    13861 gacatcaggc gaacgcacca atagccgcaa caaccgtgaa cgctccagcg gcagtccaaa
    13921 cccatctgaa agcgacactg tatgtctgaa gcagagcgcc ggccccagct tggatgatct
    13981 cgggagaaac accagggacc ttcaacaggc cagcggtgtc ttgcgctgtc aaagatccga
    14041 tgaactggcc aagagaggac atgggaagcc caagcggcag gactgcttct gcaatgttgt
    14101 gccccagatt cgcggtcaac tctcccgcaa agattgcatt gtctacagta ttaatgttag
    14161 acacaaggct gaaacttgtt gcttatgaga ttgcacccat gacttacaaa tggccaagcc
    14221 taccgaacca cccaaggatc gcatgccgat catcaggcca ctagtaatgg cgatgagttc
    14281 tcgtggggtt gataactggg caacggtgac aagagcacaa aggcaaatac cgagaccgat
    14341 acccaagaag acaggataac cccagacagc gtctgatgtt gcgggtgtcg aagaagccat
    14401 cagtgcgaag aagatgatca tagaaacaaa ggccaagacc gtaggccagc gcacattctt
    14461 ggtcttggag cagtagagac ctgcaaaaac ggcgctaact ccgtatacga tcatgttgat
    14521 accgtatcga agtcctgttc gaagagagtc tgtctcgtac aaaattccga cttgaaaggc
    14581 gaagtagtta ttggcagcga agaataccaa cccttcaacg aacacgcaca taagggcgat
    14641 tgggaagttg cgtccctgcg agaagaggcc gtggtggaac ataccatcct tcttgaacaa
    14701 cgcttcgtac acagccagag ccgcgagaag gcccagaccg acaccaaacg gcaccggcac
    14761 atgcaggtcg gtccaggaga atgggttctg agaccaagaa agtcccatgc agaacagcac
    14821 caagccagca gtgaggagaa agtatcctat ccagtccaac ttggccaact tctggccgtt
    14881 agtaaagctt gtttgtcttg ctgtctttgg tggcttatat agcacgaggt tcaagaccgt
    14941 cgcaacggcg tagatcccag tcgacatata ccagtagttg cggaaccctt cagggtggcc
    15001 attccgtgtc aaggcgccgc cgacaagtag gccaacgagt ccaccaagag ctgccgatgc
    15061 gtttgttgcg ccctgcgccc agggtctgct ccgacgagga atgacctcgg atgcgacagc
    15121 gtggagcagc gactgggcac cataggaaag accagtaact gcaaagccgg caatcgccat
    15181 gctcatacta tttgctcgtg caaccacgac cgatccgact acaccgcagg ccgttaggat
    15241 aatgagaaac catcttcggc cccagtagtc tgctgcttgc gacactattg gagataaaac
    15301 caccgtcgca atagcaatcg ttgaggtcaa ccagacgcta tcagtactat tgcccagaac
    15361 cgcagcgata ttttgtgctt gctgttgggt gtatgtatgt tagtcaagtc ccaaagcgat
    15421 gtcacacgtt ggcagatgtc aactcactgc accggcgcct acgacgttga tcaactgcgc
    15481 aaagtaaatg aagcacacag agaaaacgac taagaacgtc ttcgctccaa ggcgtgggac
    15541 gggttccatg ggctcttcaa tgctctgctt gacagcatca gcctccgagc taggcttttg
    15601 gtggtggctt tcgtgtacca tgacgtcgct tgattccttg agtgtgtcca tcgtttgaca
    15661 agtatattgc aacgagagtg tagatggcgc tgtcaaggtc tacccggaga agagagtgga
    15721 tgggagacgg gttgcagtgg aaggattcca ggcgaggcgc ctcgtcgtaa gaagttagaa
    15781 gtaggcgtgc gcatctagta gcgttaccct gtctggccaa cttgcttcac tcacgaagtg
    15841 ccgggataca gctattgttg caacatttta gcaacgctct attgagccat gcagcactag
    15901 tcgaacaggt ggcacaaatg catgacttgg aactgggacg aatagaatta caagcaggtt
    15961 catcttacat ccctcccgtc gggacccacc gccattggta catctcgagt caagtatgcc
    16021 cagttgcaat ctaggaggat gcaacgatag gactaagctt gcaagggttt agtcaattgc
    16081 atataaacgg gttggcgctt cgatgctgct ggagattggt atcatacgat cagactaggc
    16141 cgtttccaat acctctctga agtgccgcga gggtgcagtg taacagatgg cggaccctgc
    16201 attatagtga tgccgtactc cttgtccccg cgaccagggt gcaaaactat ccctgggaga
    16261 ggccggtcta gcccacccgc ctgaaccgtc taccgtctac cccggcccga ccctgcttac
    16321 tggagcaagc caccggattt gcaacccggg gcgcaactgg caccggaaag agacaagacg
    16381 cccgctagct tgcaggccat cgccagatca ttgcatctcc tctgcgactc tgctaatacg
    16441 actttgggaa tatgaacgcc cagatgcgac gcgtcggctt ttaatattcc gacagcttct
    16501 gcgtaggaac gtggcgtaca agcccgaagc ttgaatgtgg cggccgtccg ttggggtcat
    16561 tcgtgggacc atgccaatat tcgttgtggc ataagcgccc cagatgcact tatgaggcac
    16621 ggcttgttca tttaccatac tagagcacaa ggatagatgt ccactatcgg catgtgttgc
    16681 taattaagcg tgatcaagtg ccatgtggtg cgatacgatc tgtcctgcag ggtcctggtt
    16741 tgaacagagg tctgcggcga ggagacgttt tctcatgcac cccatctgca atgcaaccag
    16801 cacactccaa gtaagccgac tccccccaaa aaagatcagc cagattctcg tccgatagac
    16861 ttcaaggttc ttcgaagatc acaaatacgc actttgttgc tcagcaggca tggctgaggc
    16921 attggatatc acaattgtcg gcggtggtat tgccggcctg acggccgcaa tatccctgcg
    16981 tcgcgccggg caccgtgtaa aagtatatga acgctctgcg ctgaacaacg aaattggcgc
    17041 cgcgatacat gttccgccaa acgcaacccg tgcgctgctt gcatggggtc ttgatcccgt
    17101 cggagcgaag ctggtcaccg tcaagtcgag cttccgtgcc caagcagaca ctctggaaag
    17161 gttccatgta gggaccactg agtcagcgat accggagaag tacggcgcgc cttggttctt
    17221 tgcgcaccgt gtagatctgc acgacgaact gaagcgactg gcgacggagt ccaagggcgt
    17281 tggcactccg gtacagatat acctgaactc tgaagttgtc caatatgtga gttatgctag
    17341 aatacagtcg cccattgaac gctagtctaa gttgtctaca ggatcctgat gcgccctctg
    17401 tcacccttgc gaatggttct gtggtatgct cggacgtcgt tatcggcgcc gatggagtac
    17461 acagtaaatc agtcgaagct gtattgggct gtgccaacaa acctgtccct tcgaaggatt
    17521 tgtacaattt ctgctatcga tttttgatcc cggcagcgaa catcggagca gatcccgaga
    17581 caaccttctg gaatgaagat gacgacggtc ggatgaagtt cttcgtcagc gatctgaagc
    17641 gcctcgtatc atacccatgc agaaagtaag tgatcgaagc catgttcaca ctcacgtaaa
    17701 ttgactttgc acagcaatga ggaacacaac ttcgttgcaa tgtttcacga ggatgatatt
    17761 tctaaaatga aaaaagaagg tgagtgttct gcatgatgct tggtacgcca tgaactgacc
    17821 tggagacttg atagactggc aagcctcagt agacaagtct atcctgttgg aaaaattctc
    17881 aaacgttcat cccaagcttc gagccgtatt gaacaaggcc actgaggtta aacagtgggc
    17941 tcttctttac agagcaccca ttccaacatg gacaaagggt aaaatgtgtc tcgcaggcga
    18001 cgcggctcac cctatgttgc ctcgtgagtt ccttcctttc cacagcccga tcttgattca
    18061 gtgtagtaac aagagtagac caaggacagg gtggcgcgca aggcatcgaa gatggcgtag
    18121 ttctcggtat ggtgttgtct ggtgcctcgc accaaaacat catggcaaga ttgtcacttt
    18181 acgaagccat cagaagagac cgcgccagtc tactccaagt ctttagcaac gcaggccagg
    18241 atgagccaga gcttatacac aaggaagcat cccagttcat ccctcttgaa caagtgccaa
    18301 gtacgtacat atgacagcta tgtggaaacc ttgaacagca actgataccc catctagaat
    18361 cacccgagca gttcttcgac ttcaacttcg gatatgatgt ggtgagcgac actttgaatg
    18421 gtctcaggaa tctcgatgcc tcatttgagc ttccaccagg cttcttcgag agagcgcctg
    18481 gtaagggagt ctaccccaag gaaatcgtct cttcggcacc cacgccccat caaacgtcag
    18541 ggtttcctgg caccagcggt ccacaccctg ccgaagttat ctcctaccca ttgcaagcag
    18601 cagcagcagt atagattgta cctcacgagg ctagaaactc ttttcaggtg caggcaagat
    18661 caaggttcac cttactactc accaagaacg tgtccatctc caggacggac tagcgtacaa
    18721 accgagctgt tcaagaccac tcctgttaga taatcgcgag acacgatgct tcacgattca
    18781 taaatagctt ggcaatatag aaattgaaac ttgatgagca actgcacccg tgtgatgctg
    18841 gtcttttcaa aggggagttg gacgtttgca ggctacccag cccagacact gctagaccag
    18901 tgacacagct gctgccagct gatgactgct caagcacaga tccacttcat gactcacttt
    18961 gcatccatcc caattcacca gtctgattga aatctcatga gacgacatac atggggaaaa
    19021 ccaacgaagt ctcaattcaa tagcagtttc ttctcatgat ggatgacgaa aacatgtcgc
    19081 tgcttgagac aggcggcgta cgggtcgcgg tcgaaggttg cgtaagtttc accatcatcc
    19141 cgcggcacca aatgccccgt tgagctctgg ctgagcttga gtgggcctct gaagccttgg
    19201 accatcgtcg tcatatcagc tcctcgactc ttgttattca cacttgagcc caccagacca
    19261 tgtggctaat atcgcttccc agggacatgg aactcttgac tcaatctaca agtccgttca
    19321 gaatgccgcg caaacgcgag gctgggatgg tgtggacctt ctgatcattg gcggcgattt
    19381 ccaggcagta cgcaacgcag cagacctcac agtgatgtcc gtacccctca agtaccgtaa
    19441 acttggcgac ttcccagatt actatagcgg ccggaccaaa gctccattcc tcactatctt
    19501 cattggcggc aaccacgaag ccagttcaca tttatgggaa ctgtactacg gcggctgggt
    19561 agcaccaaac atctactatc tcgggtttgc caacgtgctt cgctttggcc caattcgaat
    19621 agctggcatg agcggtatct ggaaggggtc cgactacaac aagccgcaca ttgagcggct
    19681 accgtttaac cacagcgatg tcaagggctt ctatcatgtc cgtgagtttg atgtgcgcaa
    19741 gcttctcctc atcagggagc aggtagatgt tggtctcagc cacgattggc cgagagccat
    19801 tgagcgacat ggaaatgaac atgcgttgtg ggggattaag ccattcttca agcaggagag
    19861 tctggatggc acccttggaa atcctgcggc aacttatgcg ttggaccgtt tgcgaccggc
    19921 gtattggttc tcagcgcata tgcattgcaa gttctcggca ttgaaacgac acgaagctcc
    19981 caaagcagac gatgaggctg atgctgaggc acagcctgta gtaacggcca ctagagatcc
    20041 gttggctgca tcattggagg agaccgcgaa cccagatgag attgatctcg acatggagga
    20101 tgacgatgca cataccacgc cctctacaca ggccccggaa acgggcaatg gtgtttctga
    20161 ggaattacga gctcagctgc cagcgtcatt tgccaagccg cgggcagctc cacaaggtgt
    20221 gcctggacag cctgtacctg cgaccatatt caataaggag actcgcttcc tggcactaga
    20281 taagtgcaca cctggtagaa aatacctgca gctctgctat atcaagcccc ttacgtcgtc
    20341 tgggccggac tcgcgggatt taagactaga gtacgaccct gaatggcttg caataacccg
    20401 tgcccttcac ccatatctca ccatcggaga ccgcgacgcc aagacccctg caaacgaggg
    20461 cgaaaagttt tacacggaac tgatagacaa agaacgcact tgggtggatg agcacatcgt
    20521 cgcccagaac aagcttgtgg ttccagaaaa ctttgcattt accgctcctc cacataaccc
    20581 tggagacgca gagtcattgc cagaggggcc aaaataccaa cctgaagaat acacaaaccc
    20641 ccaaactgct gcattttgcg acctccttca gctcaagaac ctttgggatg cgacgcctga
    20701 cgagaggaag gctagacgag ctcaaggacc accgcgtgac gaatttccta gatctggaaa
    20761 tcacggtgga ggctttcggg gaggtggacg aggtggcgat cgcggtagtc gcggtggtcg
    20821 cggtggtcgt ggcggtcgcg gcggtggatt cggacgtggc ggcggaaggg gacgtggtgg
    20881 tcggcagtag acatcaagcg tttcacatcg tagcggccat atctggaatt caggggagta
    20941 gtgtacggat taggcagtgg catggtgcaa aaattacctg gaattcggag gatgaaacag
    21001 taatagccat tggatccgtc accaagtgaa ggccttggtc tcctagacat gtcaaaagtt
    21061 ggggggctga tctcattaag atataccgag atgcagcaag agatgcaaca gggcatttcg
    21121 agcagttgca caatcgaatt tcctacgctc ttagggccaa agcacccgaa ttagggtatg
    21181 cttttgctgc tggaaggtag cgggccatgc cagttccagg gttttcacct ccaacttcgt
    21241 cccattcgtc aggctaaagt cagtgtttgg ttctactgcc tacccttcca acgacaccag
    21301 atccctctgc ctccagcgta tgctgtatac gctgactagg gagccaccta tcagcgggaa
    21361 taatccacca ggagaacaat gcaaagattg tcgtcgctcc catgatgata ggggcatagt
    21421 tgaggctctc cccatcaact gggaatatat acggggaata gagcacggct accacccagc
    21481 cgttccaaag gaccgctatg gcttggaaag gcttactcca cctccctaaa ctccacgccg
    21541 gcttagggaa tgtcgtcggt gtgaggagaa gacgactcag cgatatcaaa ccatatgcag
    21601 ctgccgaagg aacgcccgca gcggacacaa gtgaggtgaa agcgacggat gacgggagta
    21661 gtgtgcacgt gataacggcg gcaacccccc aaacgacaag aacggcattt ttgggctgcc
    21721 catccttgac ttgtgacacc catcctgacc aaggcaatac gccgtcacga gctacagcga
    21781 aaacaagtct cgacgccgct agcaccgcaa tcgcagtatt ctagtatctt gttagcaaaa
    21841 gagcgagcag taactcggga gcggttcact tacaaaccag agcgccgtaa tgcagataaa
    21901 gttcatgaag atatgacctc cctcgccaag tacggcggcg taaagtggga caaaaggttg
    21961 gggaaggcca aaggagaaaa aggtatcggc atcgggctga gaggtacatt agcgacaatg
    22021 tgaagcctcg ggatccgccg acataccaca caaaacaaga ataatattac gacgatgaac
    22081 ccccctacac cactgacaac ggtactccag aaaattcctc gtgctgctga cactgccgca
    22141 ttcttggtct cttcagcgac atggcctgat gcatcaaacc cgatcaagat tcccgcagta
    22201 gcgaggaatg acaggcacca gttccatcca tctggagcac ccgttccatt gtatgtagtc
    22261 aggaaggcat catgtgtcga ccgaaagccg taggttcgac tcgtggctat aggcaaccat
    22321 attatgttga gaacaaagtc tagaaccacg aatgagaacg acaggtagaa gatccatttg
    22381 aagtaccgtg ctgtttctgt tagcgggctc tctactagat tggatgtcac agttagggtc
    22441 caaggcttac ggggcaacag gttccagatc gctgcaagcg cgagcatcag ctccgtgcat
    22501 atccactgaa cagcacggaa tctaacatcc gaggaatccg aagggaagtc aatgttgaaa
    22561 acgacgattt cctggctgca gattagcata tcgtatgaaa aatcgccatt gctgtggact
    22621 cagtgtaccg aaatcatata gttcacagca ccttgggtgt tgcttgcaca gaacgtggtc
    22681 cacgccgtag tgctccacca cgctacgaca aaaccaaaca gcctaccgaa tcgcggaccg
    22741 ccagcttcgg cggcccatag atagatcgag ccagcgagtg gaagcgagga gcatatctct
    22801 gcgatcacgg cagcagtgat gaaagtgaag acacatgtga tgatgaagct cgtccttcga
    22861 catcgtcagt aggaaataaa gatgacatgc ggctgacgct gctcaccagt atgccaaatt
    22921 gcctccagct gctatgccgg ttgcaaacgt gactcggaca ccacctataa agtacagagc
    22981 ggctattttc attagctaca tacacataca agacatggga cttcaagtcc ttcttggacc
    23041 taccaaatgt tgttgcaaaa ttatggaaca gattaaacgt tcgatgcagg acctacaggc
    23101 cttatgagcg tgattggtct actgtcggcc cattgcgaac ttactggctt atacccgaga
    23161 ttctcctgat aacagtcagc gtaacgaatt gagggtacat taacttactc accaggactt
    23221 tgacatctgt agtgttcgag acaggctccg ccgggtccgc tacccggtct tcctctcgat
    23281 aatgcgtcat ttgcggtaca gatcgttgcc gagacccggt gcgactgcca agggccgtta
    23341 cagaaatccc aaagccgaga aattgcaggc ttcgcagtaa gtaatgaccg taacaatctg
    23401 ggctgagtgc acctctcaca cggcttgtta tctaccaacg tgatttgtcg tcaagaattg
    23461 cgggccagca tgaagaaggg gggggaaata tgatcggatc agtcggttga cgacggagca
    23521 aacttaatgc ccggccgttg ccgctaagtg ggctctaccc gccgcggacg taggatcgcg
    23581 gcccgtcccg acataattat gggccccgga accggtattt cgggtagcgt aaatcggaca
    23641 gtattgtatg gatcatacca agacttcgga ggtgttgttg ctcacatgac gagtgatgca
    23701 tgtttcatcg ctgtgcttca tttagggccc ggaagctgtt ccttttgaca ctatgccgat
    23761 gtgtgaggat tctgggaaca gtcgcactcc agtccctagc gatcaagctg atatcaccaa
    23821 gcaagaagcg agtctcgtcg gtcgaacaca cacatactgg ccctgaccaa atcaaccgtc
    23881 aacttaagct tctatttcat aacgactgag gtcgcagcaa gctctccagc acgattttgc
    23941 ctgaagattg accttggtat gaaataatta caaaacgccg actcgcctcc ttagccctcg
    24001 ttgcctacct gaaagctcca cccgatgtca aaagccagac cggtgaatct ggataacaaa
    24061 accagctccc cacaatctgt ctggtgcaaa gctgtttgtt tttctgctct cattgttgtt
    24121 ttccgacgcg ccggtcgttt gagctcccac cctcattctc aacgcccgca agaaccgggt
    24181 atctcatcag gcatcctctg cgtatgcgcg cgcccatctt gaaaatggac ctgcagaagc
    24241 tcgacgcgga tttccaagcg cagaagcttg agaacgagcg ccttctggcg cttgaacagg
    24301 ccaaagcgct cctggttcaa cgcatcgacc aagctcgcac taacatcgtc gaggcaagaa
    24361 gcgccgtgga gctgactttg ggggagagtc ccactgtcaa cgcgtatctt gaagcattca
    24421 cggctgaatg cgcgttgctt gagaaagccc ggtgcgaact tttggagtgg tacgagaaga
    24481 aggctggacc gacgcgtctt gcagatgcac aagaagccac gcgcaagatg atcatcgact
    24541 tccaagactc tagcaagggg cccacgatgc agttccgagg tcaaaccttc gtcatctcgc
    24601 tcctcccggc cgccctacgt agcacgtcta cgcaggagaa gcccaagctc agttctactg
    24661 atgcgaagct cgacgcctct accttggttg actcgcgccc gccgaagaga acgcgccacg
    24721 gcgacaccat cgttgtcgca ccgctaccac agagacaaca cgcattgtcc gatgaggagg
    24781 tatgatgacg ttcacttgaa cataatattg aggggctgcc ttttctcggc cggacttcag
    24841 tcagtcgcaa ctaacatgaa ccgaaatagt ttctccacca acgacgtctc cgactgcgca
    24901 gccgagcttc gctgtctctt gaagaggtcc aaagccgtca aggctttgtc ttcgagtatc
    24961 ctggtggctc tggtctgatg tgtgcagtca agtgctttac ttgcgactac atgagcaagg
    25021 tagatcccga gtcgcccatg actctcgtcg gatggaaggc ccattttcat caccacagtc
    25081 accttagcaa gaccggagat acggttacag agctcacttt tgatgagatc aaggagagat
    25141 actcccacat cggtaagtag gtctgatcga gtcgtgaaag atgcaatatg tatgggtcca
    25201 gaggtgctcg tctgcatttt gtccctaggc gaaaccagga cggtgcatca cttgcccgga
    25261 aatatgataa ctgaaaacaa tctcatgctt acccacttca gtccaggacg ccacgcagga
    25321 tatggcctct gccatcaacg agcaaattgt tcgcagagtt cctctgtcga gagaggagta
    25381 ccaagctatt cgatccagga gatcccagtc agccagctca cctgagatat cccagagagt
    25441 aatgttgcct ccgagatctc agcgacccac aacctcggga tctcaacaag caatgctacc
    25501 tgggaaaccg cagcgttggg ccgagtagct tgtattcgag ctgaggagca actgtgcgag
    25561 cttccgtcga gcttacaagc aaatcgaacc tggcttggtc aaactggatc gggattggct
    25621 catgacattc cctcaatcga tcatgagggt gtaacatgag gggcttcagc gtacaagggt
    25681 gtcgacaaat ggcaccatgc tcgagagcgc gagaagcatc attcgagggg gtgtagggag
    25741 taataagtgt aattggttgg caaaagactt ctgtcgtcca tgatcggaag accgactgga
    25801 gagaaggact tcgttcattt actgcttggt tagggtgaac aagggcacga cgttgcgata
    25861 tgatttgctc tctgcaatct tcggtcattg caggtagtga aaagacgcca gggtaccaaa
    25921 gagaccgatg tacgtacgta ggttttatct gcgtcaacag attgtttaga cttggctatg
    25981 cgaataataa taatgcagat cgacatgctt gtcccgagta cacatacttc ggccaaggcg
    26041 ccattgcgcg cccccaagac caaccgcagg gattctagaa atatcccatg tcacatgtct
    26101 gcgtggactc ggcgggctgg atacaaatca tcgttatgaa tgctgtctcg tgatcgttca
    26161 cggatccatc tcgagaacgg acagtccaga atagtctcaa tgtctgttgc gagcagggtt
    26221 gttgctggcg tgacctgaaa cctcgatctg gcattgcttg ccgatcagcc ccgggaaaga
    26281 tttgcgctga taattcaggt tttcactggg cccactccga taggcgcaat aatagaggat
    26341 agtatcatga tggggccagc taatatttcc cgacacttgg ctattatggc gtgatgcatc
    26401 aagaattgtc aattatacat gcgttcagca tcggagcatc agatagccac ggaaatgaaa
    26461 cctagatatg tgaaggtcta tgagaggtgg aatattgatc acaggccgtt tcagagctgc
    26521 attatcacga ctgtccgtcc cagtgtgcag gattttgatg tcaattgctt ttccccgtgt
    26581 attttatgct acattatttt taacattaac agccattttt acgccgatgc aagacttata
    26641 ggtgcgtgta ctttgaagcc aaatattctg atcctgttga gtcacatgtt tgaccctcag
    26701 ggccaattat gacttttcgg gtgttgttcg ttttcgtcgt aggaaaccat caccgattgt
    26761 gtgcgaacaa tggcattggc ttgaccatgc tgtgaagact tcggcccatc caatggcaga
    26821 atactctctt gactgccgac tttgtcacac tcagtcagca tggtcgggtc gttgtaactt
    26881 cccgagtgcc caaaggcacg gcgattggaa ccaagctcga tgttgttggg atgtgtgttg
    26941 ctgccacttc tttcgcttcc gtagttcttg tacttgcgtc ggtctcttga ggaaccaaag
    27001 acatcgcggc ccaagacgag atcgacgagg ggtcgcaaga ccgggataca tgtggcgatt
    27061 ataatagtgc taccctcagt actgcgatat attagcaggc aggagtcgaa gggagatctc
    27121 aagctgggtc ttaccatgtc caaacgacca agtcagatgt atcatctaac tagttagcca
    27181 catgtaactc aacgagtgat ggaggtctta caggagaagt cggagctagc aagcgatggg
    27241 agacgcgttg tcttatagat tgccacaatg gtagagctgt gatatgtaag tacagggctg
    27301 cggaaccact ccgggaaacc accaacattg aacctagacc aagcgcaccg ctaaggacga
    27361 tcttcttctt tctgttcatc tgcaatttgt ataggacgat ggcagggtag acggcaaggt
    27421 acaggtcgca cgccgcggaa aacactatat ttgcattaga aaattacttc gttagttacg
    27481 gcaatcatgg cagacttaca gcccgcgaac atggagtaat gcactagaat ccatggactc
    27541 caacacgtct tctctgtgat agagaaatcc cactgagccc ttgatggcgt gcactgtcca
    27601 aaaagcagcg caatgcagat agagagagcc acgacgcaag tgcaactcat gacccaaaga
    27661 aaaatcttgt gcgctttgct ggggttcagg atgcgtgtca acaacgccac agcggagagc
    27721 ttgggtaacc caaatgagaa tacgcctgga ctaaagccaa ccatcgtata aagaatcgca
    27781 ccggactttt gctccagtgt gagggtgtcg aaatgtcgtc cattgccgga ttggactgct
    27841 gcgatagaaa agcctgccga tagccagcca cagatcttgt tgatggcaac cttgttagaa
    27901 agtcgttcat gtggattttt gcctgtgtag gaaagaggga gaggtacgta caacagaaag
    27961 cacgatgaga tagtcatcaa gatgaagctg acggacgatg aatgcctttg tgtatactcg
    28021 tgcagcgacg aaaacagtac tgagagcagt taccgtcgaa acagccgcca cgattgaagg
    28081 ccctttgttc tcggacgctg tgtcgctcga agacatggcg ctcatattgt cttgtgtctg
    28141 tctctgataa gagtgttccg ggcagagtag acagaagaac tctctacacc attccgacga
    28201 aattgatttc ggtttggact gttataaact ttgtattatg agaaaacacg aggcagaaaa
    28261 atgttgataa agaatcccag aaggatattg agtgctatgg caaagctgcc cctgtctgtt
    28321 tgcaaggacc gagtgatgta ccctggagat tacgaaaaag gtgactctat tctacgaagt
    28381 agaaacaatg cctctgcaac atcgtgcccg tcacagtaag ctaacagtgt gactgcggct
    28441 cagcatgagg ctacgtccgt gtttccacgg cagaagctgg tgatacatca taccgtgctc
    28501 atgatgatca tcgcaagagc tgtgtctcga aggatcccta atcaatccaa cttagtagta
    28561 gccgatctta aagttcagcg ttacggtatc aacaagggta gacagagttc acacgatgtc
    28621 gaacgagg
//
