# Supplementary material for: Genome sequencing and physiological characterization of three Neoarthrinium moseri strains
Source: BMC Microbiol. 2025 Aug 21;25:526. doi: 10.1186/s12866-025-04274-z (PMC12369201; doi:10.1186/s12866-025-04274-z)
Supplement: Supplementary file 16 — Supplementary Material 16. [file 12866_2025_4274_MOESM16_ESM.zip › BiGSLICE/input/Nmoseri/TUCIM5799/JAFIMR010000063.1.region001.gbk]

LOCUS       JAFIMR010000063        21530 bp    DNA     linear   PLN 06-APR-2022
DEFINITION  Neoarthrinium moseri strain TUCIM 5799
            scaffold63_Wmoseri_TUCIM_5799, whole genome shotgun sequence.
ACCESSION   JAFIMR010000063
VERSION     JAFIMR010000063.1
KEYWORDS    .
SOURCE      Neoarthrinium moseri
  ORGANISM  Neoarthrinium moseri
            Eukaryota; Fungi; Dikarya; Ascomycota; Pezizomycotina;
            Sordariomycetes; Xylariomycetidae; Xylariomycetidae incertae sedis;
            Neoarthrinium.
COMMENT     ##antiSMASH-Data-START##
            Version      :: 7.1.0
            Run date     :: 2023-12-04 11:58:05
            NOTE: This is a single region extracted from a larger record!
            Orig. start  :: 12525
            Orig. end    :: 34055
            ##antiSMASH-Data-END##
FEATURES             Location/Qualifiers
     protocluster    1..21530
                     /aStool="rule-based-clusters"
                     /category="terpene"
                     /contig_edge="False"
                     /core_location="[10000:11530]"
                     /cutoff="20000"
                     /detection_rule="(Terpene_synth or Terpene_synth_C or
                     phytoene_synt or Lycopene_cycl or terpene_cyclase or NapT7
                     or fung_ggpps or fung_ggpps2 or trichodiene_synth or TRI5)"
                     /neighbourhood="10000"
                     /product="terpene"
                     /protocluster_number="1"
                     /tool="antismash"
     proto_core      10001..11530
                     /aStool="rule-based-clusters"
                     /tool="antismash"
                     /cutoff="20000"
                     /detection_rule="(Terpene_synth or Terpene_synth_C or
                     phytoene_synt or Lycopene_cycl or terpene_cyclase or NapT7
                     or fung_ggpps or fung_ggpps2 or trichodiene_synth or TRI5)"
                     /neighbourhood="10000"
                     /product="terpene"
                     /protocluster_number="1"
     cand_cluster    1..21530
                     /candidate_cluster_number="1"
                     /contig_edge="False"
                     /detection_rules="(Terpene_synth or Terpene_synth_C or
                     phytoene_synt or Lycopene_cycl or terpene_cyclase or NapT7
                     or fung_ggpps or fung_ggpps2 or trichodiene_synth or TRI5)"
                     /kind="single"
                     /product="terpene"
                     /protoclusters="1"
                     /tool="antismash"
     region          1..21530
                     /candidate_cluster_numbers="1"
                     /contig_edge="False"
                     /product="terpene"
                     /region_number="1"
                     /rules="(Terpene_synth or Terpene_synth_C or phytoene_synt
                     or Lycopene_cycl or terpene_cyclase or NapT7 or fung_ggpps
                     or fung_ggpps2 or trichodiene_synth or TRI5)"
                     /tool="antismash"
     gene            6680..7969
                     /locus_tag="JX265_013091"
     mRNA            6680..7969
                     /locus_tag="JX265_013091"
                     /product="hypothetical protein"
     CDS             6680..7969
                     /codon_start=1
                     /gene_functions="biosynthetic-additional
                     (rule-based-clusters) Peptidase_S8"
                     /gene_functions="biosynthetic-additional (smcogs)
                     SMCOG1075:alkaline serine protease, subtilase family
                     (Score: 215.9; E-value: 2.1e-65)"
                     /gene_kind="biosynthetic-additional"
                     /locus_tag="JX265_013091"
                     /product="hypothetical protein"
                     /protein_id="KAI1852120.1"
                     /sec_met_domain="Peptidase_S8 (E-value: 1.3e-31, bitscore:
                     101.8, seeds: 43, tool: rule-based-clusters)"
                     /transl_table=1
                     /translation="MAPKLSTLFTSLLVLAAPLAQAVAITKPSSTAADQFMGVPIANKD
                     ATDIVPNAYIVVYNKTFTDDEVNAHQLKITHLVKKRNLGKRGLQGKLLSTSVKTFAMSG
                     WRALAMEGDDLMMMDINSANEVAYIEADAYVKASALQSQTNAPSGLVRLSHAQTSGNAT
                     SAGYVFDDTAGTGITAYVVDTGVLTTHEEFQGRATMGFNSVNNVDTDENGHGSHVSGTI
                     AGATFGVAKKANIIGVKVLDADGGGTNSGVIDGLNFVASDAKAKGLSGKAVMNMSLGGS
                     KSAAVNAAVEAIAAAGVVPVVAAGNENQNAANVSPASSPNAITVGAIDQTNDRKASFSN
                     FGAVVDIFGPGVNVQSVGITSDSATDTLSGTSMASPHIAGLAAYLMSLESLTDVTAVSD
                     RIKELAGATGASVARNTRGTTNLIANNGNL"
     PFAM_domain     7202..7861
                     /aSDomain="Peptidase_S8"
                     /aSTool="clusterhmmer"
                     /database="35.0"
                     /db_xref="PF00082.25"
                     /db_xref="GO:0006508"
                     /db_xref="GO:0008236"
                     /description="Subtilase family"
                     /detection="hmmscan"
                     /domain_id="clusterhmmer_JX265_013091_0001"
                     /evalue="2.30E-36"
                     /gene_ontologies="GO:0006508: proteolysis"
                     /gene_ontologies="GO:0008236: serine-type peptidase
                     activity"
                     /label="JX265_013091"
                     /locus_tag="JX265_013091"
                     /protein_end="394"
                     /protein_start="174"
                     /score="125.6"
                     /tool="antismash"
                     /translation="TGITAYVVDTGVLTTHEEFQGRATMGFNSVNNVDTDENGHGSHVS
                     GTIAGATFGVAKKANIIGVKVLDADGGGTNSGVIDGLNFVASDAKAKGLSGKAVMNMSL
                     GGSKSAAVNAAVEAIAAAGVVPVVAAGNENQNAANVSPASSPNAITVGAIDQTNDRKAS
                     FSNFGAVVDIFGPGVNVQSVGITSDSATDTLSGTSMASPHIAGLAAYLMSLESLTDV"
     gene            complement(10001..11530)
                     /locus_tag="JX265_013092"
     mRNA            complement(join(10001..10123,10180..11401,11478..11530))
                     /locus_tag="JX265_013092"
                     /product="hypothetical protein"
     CDS             complement(join(10001..10123,10180..11401,11478..11530))
                     /codon_start=1
                     /gene_functions="biosynthetic (rule-based-clusters)
                     terpene: phytoene_synt"
                     /gene_kind="biosynthetic"
                     /locus_tag="JX265_013092"
                     /product="hypothetical protein"
                     /protein_id="KAI1852121.1"
                     /sec_met_domain="phytoene_synt (E-value: 1.3e-09, bitscore:
                     29.6, seeds: 8, tool: rule-based-clusters)"
                     /transl_table=1
                     /translation="MPSVKSILYYMFHPEQLRKVWHEPVYRRDPSKESDTLKSCFHYLD
                     LTSRSFSAVIQELNPDMLVPIALFYLVLRGLDTIEDDMTIPLEKKEPLLRGFDKLMKID
                     GWTFTENGPNEKDRELLIHFDDIIAELKKIKPNYYEIIEDITIKMGNGMADYAIKAENG
                     EGVETVAEYEKYCHYVAGLVGEGLTRLFVAGEWANPALNDRPELTESMGQFLQKTNIIR
                     DVHEDFEDKRRFWPTAIWSKHVDKWEDLFKPENREKALQCSSEMVLNSLKHADECLFYM
                     AAIREQSVFNFVAIPQAMAIATLELVFRNPAIFERNVKITKGDACQLMIESTQNLRVLC
                     DVFRKYARRIAKKNDPRDPNFLEISSACAKIEQFIETLFPTQDPKKIALVQKNSNSEDE
                     EKMDPWEGLILVGSVLLALFLISALMIGAAYLMGARFDKMFSGEPSSLVPAGSKPTTSL
                     LGDHDEL"
     aSDomain        complement(10333..11349)
                     /aSDomain="TIGR01559"
                     /aSTool="tigrfam"
                     /description="squal_synth: farnesyl-diphosphate
                     farnesyltransferase"
                     /detection="hmmscan"
                     /domain_id="TIGRFam_JX265_013092_0001"
                     /evalue="1.00E-137"
                     /identifier="TIGR01559"
                     /label="JX265_013092"
                     /locus_tag="JX265_013092"
                     /protein_end="374"
                     /protein_start="35"
                     /score="456.8"
                     /tool="antismash"
                     /translation="TLKSCFHYLDLTSRSFSAVIQELNPDMLVPIALFYLVLRGLDTIE
                     DDMTIPLEKKEPLLRGFDKLMKIDGWTFTENGPNEKDRELLIHFDDIIAELKKIKPNYY
                     EIIEDITIKMGNGMADYAIKAENGEGVETVAEYEKYCHYVAGLVGEGLTRLFVAGEWAN
                     PALNDRPELTESMGQFLQKTNIIRDVHEDFEDKRRFWPTAIWSKHVDKWEDLFKPENRE
                     KALQCSSEMVLNSLKHADECLFYMAAIREQSVFNFVAIPQAMAIATLELVFRNPAIFER
                     NVKITKGDACQLMIESTQNLRVLCDVFRKYARRIAKKNDPRDPNFLEISSACAKIEQF"
     PFAM_domain     complement(10486..11316)
                     /aSDomain="SQS_PSY"
                     /aSTool="clusterhmmer"
                     /database="35.0"
                     /db_xref="PF00494.22"
                     /db_xref="GO:0009058"
                     /description="Squalene/phytoene synthase"
                     /detection="hmmscan"
                     /domain_id="clusterhmmer_JX265_013092_0002"
                     /evalue="2.80E-36"
                     /gene_ontologies="GO:0009058: biosynthetic process"
                     /label="JX265_013092"
                     /locus_tag="JX265_013092"
                     /protein_end="323"
                     /protein_start="46"
                     /score="125.5"
                     /tool="antismash"
                     /translation="TSRSFSAVIQELNPDMLVPIALFYLVLRGLDTIEDDMTIPLEKKE
                     PLLRGFDKLMKIDGWTFTENGPNEKDRELLIHFDDIIAELKKIKPNYYEIIEDITIKMG
                     NGMADYAIKAENGEGVETVAEYEKYCHYVAGLVGEGLTRLFVAGEWANPALNDRPELTE
                     SMGQFLQKTNIIRDVHEDFEDKRRFWPTAIWSKHVDKWEDLFKPENREKALQCSSEMVL
                     NSLKHADECLFYMAAIREQSVFNFVAIPQAMAIATLELVFRNPAIFERNVKITKG"
     gene            13362..14310
                     /locus_tag="JX265_013093"
     mRNA            join(13362..13805,13861..14310)
                     /locus_tag="JX265_013093"
                     /product="hypothetical protein"
     CDS             join(13362..13805,13861..14310)
                     /codon_start=1
                     /gene_functions="biosynthetic-additional
                     (rule-based-clusters) RmlD_sub_bind"
                     /gene_functions="biosynthetic-additional
                     (rule-based-clusters) Polysacc_synt_2"
                     /gene_kind="biosynthetic-additional"
                     /locus_tag="JX265_013093"
                     /product="hypothetical protein"
                     /protein_id="KAI1852122.1"
                     /sec_met_domain="RmlD_sub_bind (E-value: 1.7e-18, bitscore:
                     58.6, seeds: 37, tool: rule-based-clusters)"
                     /sec_met_domain="Polysacc_synt_2 (E-value: 2.8e-08,
                     bitscore: 25.1, seeds: 77, tool: rule-based-clusters)"
                     /transl_table=1
                     /translation="MTANGTSKNVYLIWGGKGWVAGHLEALLQAQGKEVYTTTVRMEDR
                     EAVKAVLDKYKPTHVFNCAGSTGRPNVDWCEDHKEETMRSNVIGTLNLTDCCFQAGIHI
                     TVFATGCIYHYDDAHPIGGPGYTETDPANFKGSFYSETKGHVEEVMKFYKNCLILRLRM
                     PVSDDLHSRNFVTKISKYERVVDIPNSNSILTDLLPASIVMAEHQDTGVYNFTNPGAIS
                     HNEVLSLFKEIIRPDFTWKNFSVEEQAKVIKAGRSNCLLDTTKLEKKLKEYGITVPEIH
                     TAYRQCFERMKAGGVQ"
     PFAM_domain     join(13395..13805,13861..13875)
                     /aSDomain="Epimerase"
                     /aSTool="clusterhmmer"
                     /database="35.0"
                     /db_xref="PF01370.24"
                     /description="NAD dependent epimerase/dehydratase family"
                     /detection="hmmscan"
                     /domain_id="clusterhmmer_JX265_013093_0003"
                     /evalue="6.80E-15"
                     /label="JX265_013093"
                     /locus_tag="JX265_013093"
                     /protein_end="153"
                     /protein_start="11"
                     /score="55.3"
                     /tool="antismash"
                     /translation="LIWGGKGWVAGHLEALLQAQGKEVYTTTVRMEDREAVKAVLDKYK
                     PTHVFNCAGSTGRPNVDWCEDHKEETMRSNVIGTLNLTDCCFQAGIHITVFATGCIYHY
                     DDAHPIGGPGYTETDPANFKGSFYSETKGHVEEVMKFY"
     gene            15579..17221
                     /locus_tag="JX265_013094"
     mRNA            join(15579..16961,17039..17221)
                     /locus_tag="JX265_013094"
                     /product="hypothetical protein"
     CDS             join(15579..16961,17039..17221)
                     /codon_start=1
                     /locus_tag="JX265_013094"
                     /product="hypothetical protein"
                     /protein_id="KAI1852123.1"
                     /transl_table=1
                     /translation="MVADTAYYDALGVKPTATDIEIKKAYRKLAILHHPDKNPDDPTAH
                     EKFQVIGEAYQVLSDKELRAAYDKYGKDSAKPGDGFVDPAEFFSSIFGGDAFIDWVGEI
                     SLMKDLTATMDITMSGEEEEEAAAAAAAAAAAGGDDEFPGTEDAMRESAKESAATDAKA
                     PAAEPKVPAVHVEEEKETKKAEAASAGPAPEPAAPPPYKREKSPAPSGASTPSRHAIPI
                     RPALMDRPSDDTHLAGQTEEEKELRKKEKKKGGLSKEQREQLAAYEKERAKIREERVSN
                     LVQKLQDRISVWTETDKGPDVTHAFQEKIRIEVENLKMESFGLDILHAIGQVYMSKATG
                     LLKSQKFLGIGGFFSRMRDKGTLVKDTWNTISSALDAQQTMEEMARLEQAGGDDWTDEK
                     KVEYERRVTGKILTAAWRGSKFEIQSVLRDVCDSVLNDKKVPLNKRLERAQALVLIADI
                     CSKAQRSPEEEGEYMAFEQLVAEAAIKKEKEKDSKKKGKEKDKKHDAHEPEPAEAANLP
                     REKS"
     PFAM_domain     15597..15782
                     /aSDomain="DnaJ"
                     /aSTool="clusterhmmer"
                     /database="35.0"
                     /db_xref="PF00226.34"
                     /description="DnaJ domain"
                     /detection="hmmscan"
                     /domain_id="clusterhmmer_JX265_013094_0004"
                     /evalue="5.60E-26"
                     /label="JX265_013094"
                     /locus_tag="JX265_013094"
                     /protein_end="68"
                     /protein_start="6"
                     /score="90.6"
                     /tool="antismash"
                     /translation="YYDALGVKPTATDIEIKKAYRKLAILHHPDKNPDDPTAHEKFQVI
                     GEAYQVLSDKELRAAYD"
     PFAM_domain     join(16401..16961,17039..17092)
                     /aSDomain="DnaJ-X"
                     /aSTool="clusterhmmer"
                     /database="35.0"
                     /db_xref="PF14308.9"
                     /description="X-domain of DnaJ-containing"
                     /detection="hmmscan"
                     /domain_id="clusterhmmer_JX265_013094_0005"
                     /evalue="4.10E-77"
                     /label="JX265_013094"
                     /locus_tag="JX265_013094"
                     /protein_end="479"
                     /protein_start="274"
                     /score="258.5"
                     /tool="antismash"
                     /translation="REERVSNLVQKLQDRISVWTETDKGPDVTHAFQEKIRIEVENLKM
                     ESFGLDILHAIGQVYMSKATGLLKSQKFLGIGGFFSRMRDKGTLVKDTWNTISSALDAQ
                     QTMEEMARLEQAGGDDWTDEKKVEYERRVTGKILTAAWRGSKFEIQSVLRDVCDSVLND
                     KKVPLNKRLERAQALVLIADICSKAQRSPEEEGEYMAFEQLV"
     gene            complement(18180..18545)
                     /locus_tag="JX265_013095"
     mRNA            complement(18180..18545)
                     /locus_tag="JX265_013095"
                     /product="hypothetical protein"
     CDS             complement(18180..18545)
                     /codon_start=1
                     /locus_tag="JX265_013095"
                     /product="hypothetical protein"
                     /protein_id="KAI1852124.1"
                     /transl_table=1
                     /translation="MASAIQFFIRLGFTAPTQAQLSEWDQYLCLSHPNGSDIHLRQLGT
                     DEEGWLVPSKNSFGIYVYSEDVEALGVDFADEIIEAGKKPEVKEWGLLEFSVNGPDGCL
                     VRVGWPADEIEKKKAAA"
ORIGIN
        1 cagagcacca accgtctttg atgaggaaat aggggttcaa cggaggtaca ggcgaatcta
       61 ggaacgatgt cagtatggag caccgtttcc ctccgtccct ggagcaggaa tacttaccta
      121 gatccacgta acggatccgc aagagattca ccgactttaa acgctccaga catcggatac
      181 ccccaagcac gagctgctcg aatgcactga tgaagtgcat gtctgtgatg cccgagccgg
      241 actcattcca ctgcgcattc tgacggcagc agttcttcac ggtgatatcg atagtcttta
      301 gtcgggtcgt ccgaggattt gaatacctgg caagcatgtc gaagaaagta tggcatacac
      361 gcccggtgta tgacagatgc tccagtgtgc tggcggcctt ggccatcttg tcgcaccaat
      421 gaagctgctc gcacactttc aggtagtatg gcgggcatgt catctcacgg cggtagtcgg
      481 tctctagact gaggttgagc ttggtgatct tggggtccag gatctcgagg gtgcctgcca
      541 tgctcagata gctcttggac ttgggcttgg cgtacgtgcc atgccactcc tccaggttcg
      601 gaagcgcgtt ggaaatgtac tcccagtcct tgtagtgccg aatgatgttc cactggcttt
      661 tgatgatcaa agtgcggacc gtcttgacct ctggcaactc tctcatgtgc gacgaagtgg
      721 tggggagagt gaactggacc ctgggcgcct tcttgcgctc gccgccttcg agggtcatca
      781 cctgaacttc ggaaaacgag ttgccaacga ggaagaagac ttcttccaag gtggcattgt
      841 ccgtgggcaa cccatactgc gcgctggaga ttccctctgg ggagacggtg gggagggcca
      901 gcgaggaatt cgtagggaag ggcgtgttga acttgggctg aaagacggga aaccatatct
      961 cgatgtgctt gacaaagtcc ctcaggtgct ggttggcggt aaagaactgc accacctcgt
     1021 tgcacccaga gacggtggcc ttgaccttga tgtgccgaaa caaacgtgcc tgcaccaggt
     1081 agcgccacag tggtgtgacc agggccaagt tggacaactc cttcctcctc gagtgtcgca
     1141 aggcggtact ccaactgcgg gcattgacgc tcgggatgct cagcgagctc ggcgacgtgg
     1201 tcgaaacacg atacccaaac aaatggtcca ggacgcactc gtggatctcg gccggcaggg
     1261 cgctcaagcc gagcagaggt tgctgatcga tggtcggggt cgcagccggg ctcatggcca
     1321 tggcatcgtc agagcagtcc tggcagtcgg gctgacaatg cagacagcga atgtcggtct
     1381 ggccctgttg tgcattcggg aacggagtgc tgctaggccg cgtcggcggt acgaagtcct
     1441 ggggttttgc ctggtcgaga ggtgggctcg acgggcccgg ggtgacaggc gtagaggttg
     1501 tcgtcatgat agcggccagc tcggtcgtcg cagagccctc gttatcgtca tcctcgtcgc
     1561 catcaatcga catatcccgc tgtagatagg cgccagtccg cggcatgtga atggtatgcg
     1621 cgtgcgaggg cgtctcgaaa gaactggagc tcatgccatg gtcgtcatcc gcctcgaaga
     1681 ttgccgaagt ccgcttgccc atcatcatcg tcgtcgtctt ctgcttcttc gtcgggtgct
     1741 attcctccag gtccggaggt tcgcttcgca tgacagaccg cggaggatgg cgagtggccc
     1801 ttgctcgctg ttggccaaga ggggatgata cggctgctgc cgctgcaaat tatgccgggc
     1861 aaagaaggac gtggcgggca acagtcctca ctcgacaggc caaggcgttt gcagtgtacg
     1921 ggagggcgag gatgaagccg tcgctgtggt agtggtcgcg tgcaggccac agaggagata
     1981 gggtcaccga ggataatgga acgggcaccg gcgggtcggg gcagacagag aaatccaact
     2041 gcaggccctt gggtactacg ctttctcagg cggtcacggg tgggacgaaa gttgtccgag
     2101 ggcaggccgt gagaaattgc tgcgaaattt gactattgat gggggcccca gatcaatgcg
     2161 gttacagaaa gtgagttgca atttcggcgg ccgcgaaaag gtgcagcgcg gtgcagtgca
     2221 gtccagcgca gtccagcgca gcccagcagt gcagtgcgaa cagtgcggtg cgctggtggc
     2281 agtcaagcgg gcggcggaca gcgagaatga tccgcagcgt cgggactagt caatcaacgg
     2341 gctgggcttc aagactgcag gccagcgctg acctcgcatg gaatgtgatg ggatgggacg
     2401 ggggccagac gggggaatcg gggggatggt gggcagtggg caacgaacag gttggcccag
     2461 agtggcatgg gaatgggacg ggacgggaca gatgtcggag gggcgcggcc ttttgcagcg
     2521 cttcgctcgc cagatcgggg tcaactctca tcaatgcgct gggccctctg ggaaatttcc
     2581 ctggaagtga gcacccgccc tggaacctgg aagcctcgac aacgcagtgg agggcagcgg
     2641 gcagcgggca gcgggcagcg gatgaagcgc aacggctgtc gaggcgccaa ttgccaatgg
     2701 cccattcaac aacaacccat atggattgga taacactggg tccgtcttcc agcccgagag
     2761 ttcactcact taggtaatgc gcccgggctc cttgcaatta gactctgcag ccgctctctg
     2821 ctgagcgatt cagtactatc tccctcgcag ccacctgtcg cgcagtgctt gttagcacac
     2881 tacccctccg cccgggtgct tggaccgaga atcgagaata gactctccgt gactctctcg
     2941 acgagtcatt acgcgccggt aacgcgatct gtgttccaac atgggacggc ggtacatcag
     3001 cattctagtc agggtcagcg ctgattattt ctggctgtgt gtgtctgcat ctgggcaggg
     3061 agatctgcac agccgcctgg gttgggcaac agaaaagaca ttcctgtcct gcagtctgtc
     3121 tggcagtgca gccgggtggg ctgagcgagc catgtagttc atgcatacat agatagccag
     3181 tgcagccagg tctcgtgact acaagcaagc aagcaaataa ccaaccaact accgtaccgc
     3241 acttcaatcc attctccatt ctctatgacg tccgttgcgt gttgacacac ccagggtctt
     3301 gattggcaac cggtgggtgc ccaccgtagt tgcttgcttg cattcagaaa atggagctct
     3361 ttgtctttgc tggcaccagc cacctgggct gttgctaaac gggccccaac acaaacacgc
     3421 tcccgccaga cggattggtt gtggcattgc catgtcagtt gtaaacgtcg cttctcgcca
     3481 acattcatgc catcttccat ccatattccg gcagatcgca aacccttccc gcatacctag
     3541 cggccattga caagtcagca gtggcaaagg taggcccagt tgatgtacag ctccgtaagc
     3601 cgcgatcgca gctctttcaa caaactatca tctttccata ttggcggttg ggccatccga
     3661 ggggatttgt ttgaggttga gaagttgggt tatgcgggcc gcaccgcgca atatgtctca
     3721 ctcgaacctg cacgcgagac aatagaaaaa aaccctaatt caactgggac acagtggaaa
     3781 gatactggat acttaacaga aaaacgaacg aaccgagaag gaattaggag aaaaggcatc
     3841 gtaaaagcaa aacatcggtg acagtgaaag cccttgacca aatggcgaca tcctcaagcc
     3901 tgcgcatggt ccacatggta taggatgcaa cgtttgcggg acaagccaaa aacgagaagt
     3961 gtgtgcaaaa gcagctcaca tgaatgagga tgcggctcaa atgcagacgg ctgccgtccc
     4021 tttacaggcg cattacatcc cagaaatcga agacgccacg agatctccgg tccgagcttg
     4081 agcttgagct gattccaaag tggaatgccc gaatggcgtg gcaatcagag gcgcaaattg
     4141 gtagatctta agcgagcccg agatatattg cacagctcgc ccatgcatct ccacatgagg
     4201 ctcctggcta gtctgggcac tttggatgtc gccgcttccg gtatcgacat gctgggaact
     4261 attctgtata ctatcgttct cccgaagcca tctccgcaag gatcgtctct tcttcaatag
     4321 ggtcttgaca tgtgtggatg cgatcttgat cttgaccagg gcattagttc agccaaacta
     4381 tccgccaagc tctggcacgc gttgatccac tcgccttagc atggaggcga ctgccataca
     4441 aactggccgc gagatagagg gtgagtgtgt gcgagtgcgt ttcaggcaat ttgagagtgt
     4501 gcagtcagta cattccgact tacaggaact agtcgttggc gagtttccca attttcgtgg
     4561 ctaccctata gccgtagcca aagattctcc gaatctggtt tgcttgaagt aaattgaggg
     4621 tttgtagtag tacctagttg cttgcgtctg atggccacct ctagcattgg actactgttt
     4681 aagcatacca cttcggttgc gattccgagg cattgatcac cgttgagcac cgccaggtcg
     4741 acgagatcct cgaatttcgg ctgacaccaa atgttcccca agaacgtcac ttcgtcccat
     4801 catcgagacc tatcacaaat gtttctaagc ttgttcccat gcttactttt ctctcccagg
     4861 agcagggcgc caagtttcat ccctgacaag gaggcttctg agccaatcag acccgtcgct
     4921 agcccagccg agttgaaacg ggggctactg tttctactca gtggggacca cggaccccaa
     4981 aagaccattg cccaccctgg ccctgagcgc acttccagat ttgtctagcg cccgccgctc
     5041 gcttttagaa gagcctcctc accacccagg gatcacgttc cagccaagcc ttcttctgta
     5101 cgacagcacg accctaagca gcgatcctga gatcttccca gggcctgccg ccgctgacat
     5161 tcctcctgtt gacgttgcct cttgttttca tgctcgcatg tctattcctg gctgcgacac
     5221 tctgtggctc atgttctctg cgtatatgcc tgcgggcccg tgaggctcgc tcgctgtttg
     5281 ctaccaccct ttgatcccac acgccatcgg agaaatatgt cttcgcctcg ccgcgccctg
     5341 ggttccccgg actgctcgac cttggctgct gccatatacg gccaggcttg gctctgcctc
     5401 acaaatccag gaactcgtac catggcctct gcttcaaaca actgcacatg cctgggctag
     5461 gggggcacgt caacgcgagg atctgaagca tcggggagtt attccactgc tcagaatccc
     5521 cccgccggtg ccagacttac gcaagccagc tacgctatcc attgccgttc aaacggtatt
     5581 tccaacgtgc ttgttctggc cagaaggtgc aagcgatatg tgctgctcag gcgtggagaa
     5641 atttgctgct tcacgattca gtatctgcaa gtcatttgtc gtggcccgta gccaccaccg
     5701 tttgcgggtc ccgaacccgg gaggcggcaa gtccccagat tcatggcctg cgcagctaca
     5761 ttactcagga gcaagcgtag gcaccgcgag ccagccgggt aaagagctcg cagaggctca
     5821 catgatgcgt tcaggttcgc ggagtcggtg gtgttcattt cacgagattg cggttcacta
     5881 tgcgcctccg ccgccgagcc agtaacacaa gggctgtctg ggattgaagc ggtcgcaccc
     5941 caagacaggc atgtagtggt ggatcgccgc ggcagttcca ggggtcccgt ttgacttggc
     6001 gactaagcat gcattggtta gcgcttggcg ccgcgccaaa caccacttag ctgcccagat
     6061 tcgtacctcg actagtggag cggcccagtc atgaagaccc attttcatgc ctcgacgcag
     6121 gtacctagac acccacgacg ggggactggt gcttgcgcga cgggcacgac ggggcaactt
     6181 ggccccccca gcagatcttt gccaatccac gagatggatc cctttaaagg ccggaggact
     6241 ccaggtttga tatctgcatt ctctcctctt cagtctcttg tccttctcgc gagtatccgt
     6301 ttcgattcgt tacgtgcgtg tatcttggag agtcgtcaag gagaacatcg tatattgttc
     6361 tcgatcacct tgacattccc cattgttcca ccacacttct ttcatcttac acactccctc
     6421 cccctcccta ttgttccagt ccctcacttg ggcccgacag tgtataccac ttcacacaca
     6481 cattctcgcc tggagccgga aataattctt aggtcgaccc tcagtgtcgt ctacagtctg
     6541 attctcttgg atattctctt ccacatcaag gactcgaacc atctgaccag ttcgacgaca
     6601 tcccaatttc acttcaacct gtctggtaca acacggaata ttaccaattc cattttacac
     6661 gatataactt gtatccacca tggcacctaa gctgagcact cttttcacct cgctgctggt
     6721 gttggcagca ccgcttgccc aagcagttgc catcaccaag ccttcgtcta ccgcggcgga
     6781 ccagttcatg ggtgtaccaa tcgccaacaa ggacgccacg gatattgttc ccaacgccta
     6841 cattgtggtc tacaacaaga ccttcactga cgatgaagtc aacgcccatc aactgaagat
     6901 cacccacctg gtcaagaagc gcaacctggg caagcgtggc cttcagggaa agcttctgtc
     6961 caccagcgtc aagacgtttg ccatgtcggg atggcgagct ctggctatgg agggtgacga
     7021 tctcatgatg atggacatca actcggcaaa cgaggttgca tacattgagg ccgatgccta
     7081 cgtcaaggcc tctgctctcc agtcccagac caacgctcct tctggtttgg tgcgcttgtc
     7141 acacgcgcag acctctggta acgcaacgtc agctggctac gttttcgatg atactgccgg
     7201 cacgggtatc accgcctacg tcgtcgacac tggtgtcctg actactcacg aggagttcca
     7261 gggacgcgcc actatgggat tcaactctgt gaacaacgtt gataccgacg agaacggcca
     7321 cggctctcac gtttctggaa ccattgccgg tgccactttc ggagtcgcca agaaggccaa
     7381 catcatcgga gtcaaggttc tcgatgccga tggtggtggc accaactccg gcgtcattga
     7441 cggcctcaac tttgtcgcct ccgacgccaa ggcaaagggc ctgagtggca aggctgtcat
     7501 gaacatgtcc ctgggtggct ccaagtctgc tgccgtcaac gctgccgtcg aggccattgc
     7561 cgctgctggt gtcgtccccg tcgtcgctgc cggaaacgag aaccagaacg ctgccaacgt
     7621 cagccctgcc tcgtccccga acgccatcac cgtcggtgcc atcgaccaga ccaacgaccg
     7681 caaggccagc ttcagcaact ttggcgccgt tgtcgacatc ttcggccccg gtgtcaacgt
     7741 ccagagtgtt ggcatcacca gcgactcggc caccgacacc ctgtccggta cctccatggc
     7801 ctcgcctcac atcgccggcc tggccgccta cctcatgtct ctggagagcc tgactgatgt
     7861 caccgctgtc tcggaccgca tcaaggagct cgccggtgct acgggcgcca gcgttgcccg
     7921 caacacccgg ggcaccacca acctcattgc caacaacggc aacttgtaaa atcacatcca
     7981 ccaatcctta ccatgtcaaa atcaatttac aagcgggttc atcgtcatct ccatcattct
     8041 gcctaccaat cattcagcgt cgtcgttttt ttatatcaca tccaacaaac attggtttta
     8101 cgcgggcccc aaagcagcac ctttgcgaga gccgccacgt cgttttttgc atcaaagagg
     8161 aaagatttca tggggaagag acgctctttc ggcattccaa accccgcctt ggggccgtga
     8221 tgggccacca agatggacaa ggaggagagg agaagacaaa gtagacgcag agcagataaa
     8281 acgagagagc gacgtcccct gcgccggcgg cgttccgggc gaaaaatcta cgatatagaa
     8341 gtctagccat tttttcaatc gactgtgcat attcatcgag gtagacttaa taccaagtat
     8401 atacccaaca cgtacgaaaa ggaaaccttg gcttttggtg aaacgatatc ttgactgtgg
     8461 tattctgtcc gtgtagacgt cacgactcga tcatctcacg aatttggacc tcgcaacctt
     8521 gccacgtctg tgcatttccc acgtgctgca ggaactctgc tcgtctttgc cacacgccaa
     8581 ctctaatttg tcatgttgag ctggacattg agttgggacc tgcgtaccaa ggtggggaga
     8641 gaacacgccc tacgaatcct cccgagagcc tcacgcccaa gcctcaccgt cttaggaatg
     8701 ccgattcatt cactgcaatt taagcctatc cgaagggcat ggcatttgcc gcccccaaat
     8761 cgtaagcaaa gttccgcaga acagctcata aatgtcgctt aaacccctct cccgagcaca
     8821 ccattcctaa cgtgctccaa cgggcatcaa aggggcaacg agagagactg tgactaagag
     8881 agcaagaaag gaccgaaaga ccgagccccg agtgcctaac caacccactt gccgatctgc
     8941 agacggacgc aacggttgtt ggaggacggg cggcgggctt tgcgtgtccg ggatcaaacg
     9001 cgcaacgcgc aagcaacttg agacgagaca gctgtgaggg agacgctctg ctcttggcgt
     9061 tatgaaaaca gaaatccgcc cccctacgaa tgcccagggg ggaagggggc gaaaagtgtg
     9121 gagaagctcc tgagcatcgg attgatttga ttttgtagtc agcacaatag gaccgcgagg
     9181 acgtggaacg cataatgcaa aaagttgatt gaattctttc tcctcattcc taccctacct
     9241 aagggaggcg caggcagtcc tgggtttgga gtcaaaccag tgagctatct aggatggcga
     9301 aagacgacgt cacattgctc cgttgctttg cggtgggatc gtggctctgc gtttcaggga
     9361 cgagtttgtg tggaagggtt ggaggtctac ataggacttc acggagttgc atacagacac
     9421 aaaacaagca ttgcggcccg tcgcaggaac tttgatggga aatcctccaa cgaggataag
     9481 gtatgtccgc gatccaaggc gttcagccca tcccacagaa aaataggagg agccaaacac
     9541 cgagtgccta cgacctcatg aggtcggtac tcctcgcgtt tcaatatcag cacttctcgg
     9601 cacaaccaca gtcattagga ggactgaatt gtaatttgac atccgtgcta ggtccgttcg
     9661 ttccttggac aaggtcttct ctccctccat tcccggcttc cctgtcggct tgatgcatgc
     9721 agtggctgtc acaagaagat cagtcgagac aaacggagct ggcatacacg catacttccc
     9781 aggcgtgttc ttcgtggtat atattaaaat tcattagttg tcgttgctta gaccgattat
     9841 attcgaccgc gagatctcat atgtaagtga ttaggccctg aaggctgccc taatccattt
     9901 ggcccggcag cccagcctcg tcgcggcccc gaaatgcaga gaatgcctca gggatgatgc
     9961 gccaagaccg aagaagaaat cattagtata cacgtcataa ctataactcg tcgtggtctc
    10021 cgagtaatga tgtcgtcggt tttgagccag ctggcacgag gcttgacggt tctccgctga
    10081 acatcttgtc aaatctagca cccatgaggt atgcagcgcc gatctgagcg aaaacgttag
    10141 tctatacaac gcaaccgaca gaggggacat gtcactaacc atcaaagctg aaatcaaaaa
    10201 caaagctagc aacacggaac caacgaggat gaggccctcc caggggtcca tcttctcctc
    10261 gtcctcggaa ttggaattct tctgaaccag agcaatcttc ttggggtctt gtgtggggaa
    10321 cagagtctca atgaactgtt cgatcttggc acatgcggag ctgatctcga ggaaatttgg
    10381 atccctgggg tcgttcttct tcgctatcct cctggcgtat ttccggaaga cgtcgcagag
    10441 gactctgaga ttttgtgtcg actcaatcat gagttggcaa gcatcgccct tggtgatctt
    10501 gacatttctt tcgaagattg ctgggttcct gaacaccagc tcaagcgtgg cgatagccat
    10561 ggcctgggga atggcgacga agttgaaaac actctgttcg cggatggcag ccatatagaa
    10621 cagacactcg tcggcatgct tgagcgagtt cagcaccatc tctgagctgc actgcagtgc
    10681 cttctccctg ttctctggct tgaacaagtc ctcccacttg tcaacatgct tgctccagat
    10741 ggcggtgggc cagaagcgcc gcttatcctc gaagtcttca tggacatcgc ggatgatgtt
    10801 ggtcttctgg aggaactgcc ccatgctctc ggtgagctcg ggacggtcat tgagcgcagg
    10861 gtttgcccac tctccggcga cgaacaaccg tgtcagaccc tcgccaacca ggccggcgac
    10921 atagtgacaa tacttctcgt actctgcgac ggtctcgact ccctcgccat tctcggcctt
    10981 gatggcatag tctgccatgc cattgcccat cttgatggtg atgtcctcga tgatctcgta
    11041 gtaatttggc ttgatcttct tcagctcggc gatgatgtcg tcaaagtgga tgagcagctc
    11101 gcggtccttc tcgttggggc cgttctcggt gaaggtccag ccgtcaatct tcatgagctt
    11161 gtcaaagcca cggagaaggg gctccttctt ctcgaggggt atcgtcatat catcctcaat
    11221 ggtgtcaaga ccgcgcagca cgaggtagaa cagggcaatc ggcacgagca tgtcaggatt
    11281 cagctcctgg atgacggccg aaaagctccg gctcgtcagg tcgaggtagt ggaagcatga
    11341 tttgagggtg tcggactctt tcgagggatc acggcggtag acgggctcgt gccagacctt
    11401 cctgtaagga gggggttagc agagtgctcg gccgagcgac gagggcgcgg gcgcagactt
    11461 gccattgtat catggaccgg agctgttccg ggtggaacat gtagtagagg atgctcttta
    11521 cggaaggcat ctttgcgtac tgtgataaaa actttcttta aaatattttt tttttctgga
    11581 ccgcaaaggt tcagggggtt gagggcggaa attgcaaagt ggaactttgc gcgggcagct
    11641 cagaagctgc gcaagtcgtt gaggactgat gcaggcgcag ggagggtcct tggggagcgc
    11701 gtcggggaag caaaggaggt tgcctagcaa tcaagaaaga cggtctgttt ccccgtcagt
    11761 tgttgtagcg gacaggagaa ttatcacgtc gtcaaagtcc gtccccggta gcaaggagtc
    11821 gacgacggat taatttcatc cgccaacgcg ccgtggccca aggcccgtta tttagcctgt
    11881 agctgatcag caggcggttg ggcaggctgc ccaggactgt caggggccct ctgcaaccca
    11941 agcaccctga agcccgcggg ggggcctgct ggcaacttgg gtctttactg catcgggcac
    12001 tggtgcagca ctcaatgccc cgtccattgg ccaatggcca caccgaagag tcggttaaca
    12061 tccgggcgca tgtattgcgt atgtgcatca tgatgccgta catacatgta catttatacc
    12121 taggcgtgct atactttcgc tgcacagctg atgaagaaaa gaatgctatg gatagatgcc
    12181 taaagtcgca ccagcccatg gctggcatta cacctgagat acagcaactt gcagcgcagc
    12241 aatccaatac aagaccgtgc ctgatgcaga ctccagtcag gagtgactga cactggacaa
    12301 ggacaagcct gcgtgctgcc atcgtactgc ccgcatctac ctcagccgtc tcataggaca
    12361 actgcccact gcacctctac cgggcatgca cacacagctt tgggcattca catttcagtg
    12421 gttggtgtgt cgcactgcgt ccgtatctgt gctgtacact cactatggtt cgcggggtta
    12481 ataatgcagc gtggaaacta gttgcgcggc tcccatgtgg ctcgatcctt ttcgcgcacc
    12541 tagcggcagt ccctacatcg aatgcgactc cgacagtctg gggtgaatat ggccaagcac
    12601 gactgcgtga ctgcatcttt ataccgcgat gtccaagtag gtaggcatgc atacaagatg
    12661 ggcggcgcag caagggcttc ggggacccgt gtcccccggg actcggttgg tcgctctcgg
    12721 ggcggtgaaa gtaattggat gcgacaatcc ctttcctggt tgacctgccc gacacaagta
    12781 attgaactta gttcgttccc cgtgcacatc cagttggtag ccgtagctgc cgacgtcccg
    12841 tgttggtgaa aaggtgcaac tgcaactccc agtcgctaca gaccagacca tggatagctt
    12901 caaggttccc cgcctcgacc tgatcatcaa tccgcaaaga aagagagggc gctcgggcga
    12961 gaccgcggtc ctgccattct tgtcttgaca acttgacagc tttgacaata tcccgcaaag
    13021 caagcagaca ccacgaaaga agcaacgtgc tgcgcattgt gcttggtcaa tcaagcgcag
    13081 aacggagcta tacgcgtccc cagacccacc cggccagcga ccgccaccca gacgaccatt
    13141 tgagtgtctc accctcggtg gaactacaaa ggtgagacct gcgtattgct ttcccttccg
    13201 cttcatctcc cctcagctgg cctgtgtcta taactatccg tcgttctgtc cttcctctcc
    13261 attgtcgcgc gctgtcggcc gaacccgcaa gacttacaca agctccccca gataccatac
    13321 tgtccaccgc ggtccccccc ggacacaacc acacgaacac gatgacggcc aacggaacct
    13381 cgaagaatgt ctacctcatc tggggaggca agggatgggt cgccggccac ctggaggccc
    13441 tcctgcaggc acagggcaag gaggtctaca ccacaaccgt caggatggag gaccgcgagg
    13501 ccgtcaaggc cgtgctggac aagtacaagc ccacccacgt cttcaactgc gccgggtcga
    13561 ccggacggcc gaatgtcgac tggtgcgagg accacaagga ggagacgatg cggtccaatg
    13621 tcatcggcac cctcaacttg accgactgct gcttccaggc cggcatccac atcaccgtct
    13681 ttgccaccgg ctgcatctac cactacgatg acgcccaccc cattggcggc cccggctaca
    13741 ccgagaccga ccctgccaac ttcaagggca gcttctactc ggagacaaag ggccacgttg
    13801 aggaggtaag ctccccggat gggtggcgtg ccagatgccc aactaacctc ccttctttag
    13861 gtcatgaagt tctacaagaa ctgcctcatc ctgcgtctgc ggatgcccgt ctcggacgac
    13921 ctccactctc ggaactttgt gaccaagatc agcaagtacg agcgcgtcgt cgatatcccg
    13981 aacagcaact cgatcctcac cgacctcctc cccgcgtcca tcgtcatggc cgagcaccag
    14041 gacacgggcg tctacaactt taccaacccc ggtgccatca gccacaacga ggtgctctcg
    14101 ctcttcaagg agatcatccg cccggacttt acctggaaga acttttcggt cgaggagcag
    14161 gccaaggtca tcaaggcggg ccgaagcaac tgcctgctgg acacgaccaa gctggagaag
    14221 aagctcaagg agtacggaat caccgtgccc gagatccaca ctgcctacag acagtgcttt
    14281 gagagaatga aggcgggagg ggttcagtag acacatgccg acaaacaaaa gggggctaag
    14341 ggcatgcaag cgggcatatt ttctctacga catctccgcc tggagatatg tagttggact
    14401 ttttttttgc tgaaaagtgc ttgagcagca attgaaacgc caactcgtaa tgaaataaag
    14461 cagaaaccaa agccaccaag aattttcgcg tccgagtttg attaggagtg cctcagcgaa
    14521 agggtgaccg gaaagccgct gtgatatact ccgtccagtt atcccaattt aggcgcgcag
    14581 cgtactttta gatacgtatg acccgtggta ttataacgga tctgatcgtt gaccagcctg
    14641 tgattttctg aggcattcaa tcaatagcta tgatgttccc aagtcgggct ctctagtagg
    14701 actattgaga ggtatgcatg cgcgtggctt tgaagcgcct tgatacgaac tcatagtggg
    14761 gtccagggtc ctgcctgtcc tggcaacgca acgcaacaca acgcgtgccc cgcgctatca
    14821 caagctcagt ccagtccacg gtcgggctgg gtgttgttga ttttgctcag gcggtgaggg
    14881 aacccaaaca cttggtactg gatagaaacc ctgggtgtct aggacattgt ttacggtaaa
    14941 acaccaacta cgtagtatat acagcgcact tgggaccagt cgatattata tgcgaacttc
    15001 ttcgggtcac atcagatcga gcttggacaa gtggcatcct gcacccaccc attactgatg
    15061 tctgaaaagt tggtcggtat tgcgaagaaa ggcccccagg cttgacgtaa tccccccggg
    15121 gcccagccaa ggctgtgccg tgctgccgat cctcaggcgg ccaatcgtcc ggatttgcta
    15181 tgggtgacaa aacatcgatg ggataaacag tgactggtca tctttctcct gctgaactta
    15241 cttggtatct tttcttttct tttcccttgg acacttgttc acatcgttcc gccagacagc
    15301 acctcagagt accaaagtac aacttgtatt tgattatccc aagcgccacc gggggccagc
    15361 aacgggagcc ttggaagcta agccccacgc tgattagctg tacatccata gtgtcccccc
    15421 ccaaatcgcg ggtcatcgtg ggaaaagaaa ttcggcgcat tcgtcacccg accccgtcga
    15481 ctacgcgata aacccaaggc tcacaccgcg gaagagcaca gataagacac cagagagcgc
    15541 gagtgagcga gagtgagaga ggacatacac cggcagacat ggtggcagat accgcatact
    15601 acgacgccct gggcgtcaag cccaccgcca ccgacatcga gatcaagaag gcctaccgca
    15661 agctggccat cctgcaccac ccggacaaga accccgacga ccccaccgcc cacgagaagt
    15721 ttcaggtcat cggcgaggcc taccaggtgc tgtccgacaa ggagctgcgc gccgcgtacg
    15781 acaagtatgg caaggacagc gccaagcccg gcgacggctt cgtcgacccg gccgagttct
    15841 tctccagtat cttcgggggc gacgccttca tcgactgggt cggcgagatc agcctgatga
    15901 aggacctgac cgccaccatg gacatcacca tgtccggtga ggaggaggag gaggccgccg
    15961 ctgctgctgc cgccgccgcc gccgctggcg gtgacgacga gttccccggc accgaggacg
    16021 ccatgcgcga gagcgccaag gagtcggctg ctacggacgc caaggcccct gccgcagaac
    16081 caaaggtccc cgccgtccac gtcgaagaag aaaaggagac gaagaaggcc gaagcggcgt
    16141 ctgcgggccc tgccccggaa ccggctgcgc cgccgcccta caaacgcgaa aagtcgcccg
    16201 ccccgagcgg cgcatccacc ccctccaggc acgccatacc catccgcccg gccctcatgg
    16261 accggccgag cgacgacacg catctggcgg gccagacgga ggaggagaag gagctgcgca
    16321 agaaggaaaa gaagaagggg ggtctcagca aggagcagcg cgagcagctg gccgcctatg
    16381 agaaggagcg cgccaagatc cgcgaggagc gcgtgagcaa cctggtccag aagctgcagg
    16441 accggatcag cgtgtggacc gagacggaca agggccccga cgtcacacac gccttccagg
    16501 agaagatccg gatcgaggtc gagaacctga agatggagag cttcggcctc gacatcctgc
    16561 acgccatcgg ccaggtctac atgagcaagg ccaccggcct gctcaagagc cagaagttcc
    16621 tgggcatcgg cggcttcttc agccgcatgc gcgacaaggg caccctggtc aaggacacct
    16681 ggaacaccat ctccagcgcg ctggacgctc agcagaccat ggaggagatg gctcgcttgg
    16741 agcaggccgg cggcgacgac tggaccgacg agaagaaggt cgagtacgag aggcgggtca
    16801 ccggcaagat cctcacggcg gcctggaggg ggtccaagtt cgagatccag agcgtgctgc
    16861 gcgacgtgtg cgacagcgtc ctgaacgaca agaaggtgcc gctgaacaag cggctggaga
    16921 gagcccaggc gctggtcctc atcgccgaca tctgctcaaa ggtatgtctt ctccggtccc
    16981 ttcttgaaaa ggaagtaagt aagcacagac aactaacact tctgttcccc tttcacaggc
    17041 ccagagatcg cccgaggagg agggcgagta catggcgttc gagcagctcg tcgccgaggc
    17101 cgccatcaag aaggagaagg agaaggattc caagaaaaag ggcaaggaaa aggacaagaa
    17161 gcacgacgcc cacgagcccg agcccgccga ggccgccaac ctgccccggg agaagtcgta
    17221 gttctgcggg catggcgatg gcgatgacgc gcaagggggg atagagacag agggagagac
    17281 gtgataccag tgatttttcc cttcccgggg cttcgatttt aatttcagca tattatacat
    17341 tccactcccc ctcggaccca gaagttccat gatagactag gtgggtggtt ggtagggcag
    17401 ggaggaaggc taggctcagg taatagactt ctatgtgcgg ccctgcgagg ctgcgaaacg
    17461 atttcactct actccgggcc aaatcatatt ttgaattgcc tcagtgcgat tgcttactga
    17521 gaaggccttg gtaaaccacg cagtcccgcg gtggtcatgt tcgcattccg tctctattgt
    17581 gacagttgag aacaaagtga acaaaatatg caactcctga aataccgcta cttgtacatg
    17641 aagttcgttg acccgggcag cttgggacag caggatgcta ttataggtcg gttcagggaa
    17701 gctcagtgga gagaatgtgg tgtcaccagg gcgtgctacc gcagtcatga tgggtcatgt
    17761 tggcctaaat tctgagtagt agaggaacgc tatcttaccg ccatagagag cggcgatctg
    17821 acgttcggtg gactcaatgt atttatagtt gccgtcaaac atgcgagacc cgccggctcc
    17881 aagttcgaac tcagtgatgc gccgcgagcc tgctcgagga aacccttgcg gatggttggc
    17941 cgtcagataa agaaagtcca ccgggctgga ctcggtgcac gttgcagaaa tatgcgactt
    18001 tatctatgtg gagaaggctg ctttgtctgg tcatgcacat tcttgctatt cactgatact
    18061 ttgtactgat acgttgcgat tcagcagccc ctaacccccg agaagcgaaa gggtcagacg
    18121 gccaaaaaag atcttaggac cagtggagaa ggcttgactt accgggtaga gaaacatgtt
    18181 caggccgccg ctttcttctt ctcaatctca tcggccggcc acccaactcg gacgagacat
    18241 ccatcaggtc cattcacgct gaactcaagc agaccccatt ctttcacctc gggtttcttg
    18301 cccgcctcga tgatttcgtc ggcaaaatcc acacccaggg cctccacgtc ctcagaatac
    18361 acgtagatgc cgaatgagtt cttgctcggc accagccacc cttcctcatc cgttccgagt
    18421 tggcggagat ggatgtcgga tccgttgggg tgagatagac aaagatattg gtcccactca
    18481 ctgagctgtg cctgagttgg agctgtgaag cccaaacgga tgaaaaactg gatggcagag
    18541 gccatatcgg aacagggtag gatggtggtg attcgcgggc gcgttttcat gttgtagacg
    18601 ttcttggatc tacctgggta cggtttgagg gccccaattg agacaataaa tattcgtgat
    18661 attcagagcc ttgtcagcga cttggaagat gtctacgatg gttttctttt tctcttgttt
    18721 agaggctgtc gtaaacttag tagtatgcta gcagttttgg ttaactctac aagaagcagt
    18781 cacatgactg tatgctaatt ctggacttgg cacatatgcc gccattgttg gacactagaa
    18841 cctcgagtta tggacgactc tatgcccagt agacaacatt ctcaatcata aatatccaca
    18901 ttcttatgcc gcccgtagga tcgaacgttt gccgtgtgga ttggggcaac actcttagag
    18961 caccatgatt gattgagagc aagaagtgtc tttgcgttca agagtgagcc atgctatcaa
    19021 taatatgaat tgatgaagga aaagcgatca gagagcggag ggatgagaca tatgccgaaa
    19081 cactccttct tggattctaa taattaccgg attgcaggtc taaatctgta tcaacaaaaa
    19141 atcttgataa ttttagtact ggagtcctca taaacgttac acgacggtag cacagtattt
    19201 cagtcgcgat aggccactct ggatgattat agtccgtgac gattaagatc aattaatgac
    19261 caggatataa acctcctcaa ttcttggggg gccgatccgg gtagatgctc gaactgacga
    19321 ccaagccata tccgtcaaca tcatagatca gcatggcgat attattgtct tacatatcca
    19381 agggttgact gaacatgatc cgccggaaca cacgcatcgc aaagcgaatg aagcactccc
    19441 aaagagcgaa gcagaaacca atcatcaacc gtagcaaatg gttcatactt cgcaaaatta
    19501 cacttgagat gcaagcagga cgtgttcttc aaccttttga ttaatgcaaa ggcacgctat
    19561 atttctattt gcattgtaaa aaaccgccca tatactcaat ttgatcaagt atctctatac
    19621 tacgatgtcg cgcgtcaatg ctcaagaatg catcgccacc tgatgtatta ccacctttgg
    19681 actcaatgta ggcacaacaa acacgccatc gtaccgccgg cccacttcga gccaagtccc
    19741 tggacgccgg tcagacacgt ttccccggtg gactatcgat cgaccgcagt cttctggcgt
    19801 agtactggga gataactccc ttcaaattga cgaatgcctg ggtatactaa gtgaagacag
    19861 tagatgaatg aacggcaatt aaaccgagaa attgggcttt agcaggtaca aaagaaatcc
    19921 tgctacctcg aggcaggcgt aactatgtgc tgtggcactg tagagagctc tttcggggct
    19981 agaatgttct atttactcca catcgccaga acagccagat caagccagat gcggaaggat
    20041 gccaacgtag ctccgatcct gattggataa cggcccaggg cggacgtgaa cagggggctt
    20101 gccgcattcc cagaccttgt tcaggggata tgtaaaggta gcacgatgtc tggtgatacg
    20161 tgcctcatga attggcctca attgttggta ggatagggga taacgcgaag atttccgtcg
    20221 gccggtgcac ctgcccaagc catgcaacac gctgcgggcg atacgaccct gcgtgccact
    20281 ggatgcaacg gttcgtgtgc tgggcttgca tgcatgcatg ctcatgcaat cagatgcacc
    20341 tcaacacagg tggtcgaaca gcgcaaatgt tcgctcatat gttcaatggg ccacgacagc
    20401 gcacatgatc gacaatagga agctcatcag ccggatcacg aaactctggc atgatgttac
    20461 tcggcagtac gagatggcga aaggccagga tcgtagtgac cctctaatcc ccatctcgcc
    20521 agtggccgca gatggggata catggaatgg tatgcagata cattaggcgg tagttaagcc
    20581 agtagtgctg ctacggtagt cttgaggatg tagctcggct ttagtcgacg ggaatagcgt
    20641 ctgggacttt cctgtgggaa gaaaccgttc catttgcaac cgacagagta aggaaaaaaa
    20701 aaaaagcctg cagaatgcga gtagggtaac cggtggcggg cgccgtcatg tgttttgtgg
    20761 tctcgtcgtc ccggactaga aggccaaccc gaaggatact atgtactatg tataacgaca
    20821 tccggaccca ctcacgagct gcatcaagac ctcagtccat ctggccacgg tggtgctctc
    20881 ggacctcgag atcccctcgt cccataccta ctccgcgaaa gcacgcccgc aatccccggg
    20941 gagatttctg cgtgatcaca cgaccccgag gagtctcctc ttgctcctca ttcccaacca
    21001 tgcatggagc gctttaatta gtgggttatt acccagggcc catggagccc cagagaggcc
    21061 gaagacgatg ccgtgcggtg gtacccatcg tgcagaaata tcgaacacta ttacggagca
    21121 ggcccccacc cagctcgggg ggtttcgaga ttcatggatc tgttgacggc tcgtggcgtc
    21181 gcagagaatt acggaaccac agtttccctc aacggcgccc ggtaaggggc cgggagagcc
    21241 gtccatcggg tgatcgctac tggtagcgac ctctgggtgg ccaaggccaa gacggctacg
    21301 cgacaatggc aacaccgtgg caggcaaaga caccagaggc ccggcgactg ggcgcgggcg
    21361 aaaatctgca aaactctaaa attctctgcc cgcgaccgca agattgtcgg tcgagcatga
    21421 cgtcaatgcg cgagctcgcc aatccagggc cgcccgaaac ggcagacggc agcgctgaga
    21481 cgcgaggctc gagcttatct gataaagcag cagagccgct tttgatccat
//
