# Supplementary material for: Genome sequencing and physiological characterization of three Neoarthrinium moseri strains
Source: BMC Microbiol. 2025 Aug 21;25:526. doi: 10.1186/s12866-025-04274-z (PMC12369201; doi:10.1186/s12866-025-04274-z)
Supplement: Supplementary file 16 — Supplementary Material 16. [file 12866_2025_4274_MOESM16_ESM.zip › BiGSLICE/input/Nmoseri/TUCIM5799/JAFIMR010000070.1.region001.gbk]

LOCUS       JAFIMR010000070        48476 bp    DNA     linear   PLN 06-APR-2022
DEFINITION  Neoarthrinium moseri strain TUCIM 5799
            scaffold70_Wmoseri_TUCIM_5799, whole genome shotgun sequence.
ACCESSION   JAFIMR010000070
VERSION     JAFIMR010000070.1
KEYWORDS    .
SOURCE      Neoarthrinium moseri
  ORGANISM  Neoarthrinium moseri
            Eukaryota; Fungi; Dikarya; Ascomycota; Pezizomycotina;
            Sordariomycetes; Xylariomycetidae; Xylariomycetidae incertae sedis;
            Neoarthrinium.
COMMENT     ##antiSMASH-Data-START##
            Version      :: 7.1.0
            Run date     :: 2023-12-04 11:58:05
            NOTE: This is a single region extracted from a larger record!
            Orig. start  :: 56365
            Orig. end    :: 104841
            ##antiSMASH-Data-END##
FEATURES             Location/Qualifiers
     protocluster    1..48476
                     /aStool="rule-based-clusters"
                     /category="PKS"
                     /contig_edge="False"
                     /core_location="[20000:28476]"
                     /cutoff="20000"
                     /detection_rule="cds(PKS_AT and (PKS_KS or ene_KS or mod_KS
                     or hyb_KS or itr_KS or tra_KS))"
                     /neighbourhood="20000"
                     /product="T1PKS"
                     /protocluster_number="1"
                     /tool="antismash"
     proto_core      20001..28476
                     /aStool="rule-based-clusters"
                     /tool="antismash"
                     /cutoff="20000"
                     /detection_rule="cds(PKS_AT and (PKS_KS or ene_KS or mod_KS
                     or hyb_KS or itr_KS or tra_KS))"
                     /neighbourhood="20000"
                     /product="T1PKS"
                     /protocluster_number="1"
     cand_cluster    1..48476
                     /SMILES="C([*])C(-O)(C)"
                     /candidate_cluster_number="1"
                     /contig_edge="False"
                     /detection_rules="cds(PKS_AT and (PKS_KS or ene_KS or
                     mod_KS or hyb_KS or itr_KS or tra_KS))"
                     /kind="single"
                     /product="T1PKS"
                     /protoclusters="1"
                     /tool="antismash"
     region          1..48476
                     /candidate_cluster_numbers="1"
                     /contig_edge="False"
                     /product="T1PKS"
                     /region_number="1"
                     /rules="cds(PKS_AT and (PKS_KS or ene_KS or mod_KS or
                     hyb_KS or itr_KS or tra_KS))"
                     /tool="antismash"
     gene            2538..4103
                     /locus_tag="JX265_013424"
     mRNA            join(2538..2723,2779..2989,3048..3804,3866..4103)
                     /locus_tag="JX265_013424"
                     /product="hypothetical protein"
     CDS             join(2538..2723,2779..2989,3048..3804,3866..4103)
                     /codon_start=1
                     /gene_functions="biosynthetic-additional (smcogs)
                     SMCOG1138:FAD linked oxidase domain protein (Score: 187.6;
                     E-value: 9.3e-57)"
                     /gene_kind="biosynthetic-additional"
                     /locus_tag="JX265_013424"
                     /product="hypothetical protein"
                     /protein_id="KAI1850462.1"
                     /transl_table=1
                     /translation="MADRLSPSLLQNLQARVDPELEVLIDQNSARFQELAQGWTNIGRQ
                     IPGAIVLPETEQQIQETVRWAVQSSVPFVTKSGGHSEWSSINERGIVINLKKFSGIEID
                     APGKKAILRGSILSKDVAVALAAAGSFTALGNGNTVGAIPYFLGGGASVTTSITGFGSD
                     QILAARMIDAKGDLVQVTDEKEPDLLYAIRGAGQFFGLVTELTIKITPLSELGNDQGVI
                     WVGAFVFPLERAREVAEAMKPLMDDSKHATSGLIMIMAPSPARNKTLVISARYTGNPDH
                     AKIAYKPLYDLKPLMANGGPVPVQNTSDAREVLCAKGDFKRFGVVGLRRFNVDSFLETV
                     KVWQTLVEACPDAINTAFNFQWDSRPPKTPQFESAMSLHDIRYWQNNLIWHTNVSRRQL
                     VDEFNDKSIKIMRGSDKSEYADFQNGTRSGPIELRYRGPGKLDKLKALKKKWDPTGVFT
                     TQLLD"
     PFAM_domain     join(2676..2723,2779..2989,3048..3190)
                     /aSDomain="FAD_binding_4"
                     /aSTool="clusterhmmer"
                     /database="35.0"
                     /db_xref="PF01565.26"
                     /db_xref="GO:0050660"
                     /description="FAD binding domain"
                     /detection="hmmscan"
                     /domain_id="clusterhmmer_JX265_013424_0001"
                     /evalue="5.30E-18"
                     /gene_ontologies="GO:0050660: flavin adenine dinucleotide
                     binding"
                     /label="JX265_013424"
                     /locus_tag="JX265_013424"
                     /protein_end="180"
                     /protein_start="46"
                     /score="65.2"
                     /tool="antismash"
                     /translation="PGAIVLPETEQQIQETVRWAVQSSVPFVTKSGGHSEWSSINERGI
                     VINLKKFSGIEIDAPGKKAILRGSILSKDVAVALAAAGSFTALGNGNTVGAIPYFLGGG
                     ASVTTSITGFGSDQILAARMIDAKGDLVQV"
     gene            complement(4346..7869)
                     /locus_tag="JX265_013425"
     mRNA            complement(join(4346..6964,7040..7382,7439..7869))
                     /locus_tag="JX265_013425"
                     /product="hypothetical protein"
     CDS             complement(join(4346..6964,7040..7382,7439..7869))
                     /codon_start=1
                     /locus_tag="JX265_013425"
                     /product="hypothetical protein"
                     /protein_id="KAI1850463.1"
                     /transl_table=1
                     /translation="MEPLSALGIACNLMQVISFTGEIINLCKQVYERGSQAPSLEGNAK
                     ALSSVITSLHDSLTSPESRSPYNEATRELQDLARKCLDATSRLSAELDKIGASRSQGHF
                     GKTIVSVCKHLAKSGNLRNLEKEIHDYQKVLESGLLVRLCTAREAADLQSREGFKQLNG
                     ALQHFIISISKQELQLSQLLQTVDQRIDKGFFAIQDEATRARILGSLKYEGMNRRKNDI
                     KENHRKTFEWIFKSDLSQVTRAREELNVDSDSESDSQPGDVRPTLGDSFVTWLGSNDTT
                     YWISGKPGSGKSTLMLFLLKDPRTQDLLDTRSPDTLIIGHFLLSSGHPMQRNTKGILCS
                     LLHQILQDDDRHKRLLLPSLAQRLPQVLSKDSPDDWTTQELKQGIRDVLKTADRATCIF
                     IDGLDELAPSEIEDDLRSLLRTLGRIPCVKLCVSSRPERTFQERFDGVPKLRVQSLTDG
                     DIRRYAWDFLRSAVNMDERTRKLSEIQHFVDIVSERSDGVFLWVYLVLKRLRRGLTNKD
                     SIAELNQRLEQTPKELQDLFSDMWGRLGDDAQISEYLSTAAKYFHFVKTSRIRPWSCAM
                     GNAEGINVAELMLATNYTLRHQLLNGSNISPKYIEERCDAVIRNLDTRCAGLLECKEHR
                     MKFSPAEESKYNSQFRFHKLRVEFVHRSALEYIFSSSEGSNILAHDDSTPEEQLAMLSH
                     VDLTVGKMWELCDDVDNPCLTLEVYLSLLFGRPFSRYSYLLSETHRHSLLSLGGSVYTR
                     ARIDNQAFFPISREPKIQSWSPDNSPDFIMALSESPWLRLVPQYINSLDQKLPPAYAGY
                     IMRCICNFLASFLFDRVVLEETRAVEGLCSDVESTTRYLLDSGADIHMECLSSNDLYEI
                     SLDTMRFTHSQLQSSATTLVLNLFNPLRHKCMPSLLRVMSTFLDNKASLNRMMVFQCSV
                     SMDKGSSSVDFGIYKPWQQSHFNDLEVVYFRTTPGHLLRLALNALPAPGSTQSDHPKEA
                     SEMLLKHAALTETPAVLEPLAFQLTRLSKPTTPFHCLLHKLSTDPHRERIGTLINRRLQ
                     NKARLDRIGKERMILWDNLAQIAPECETVSSADFAAELEQEGYLVRVQDYLKQIPRLEK
                     EQELALLDKLQREAFDGKHFPMT"
     PFAM_domain     complement(6332..6898)
                     /aSDomain="NACHT"
                     /aSTool="clusterhmmer"
                     /database="35.0"
                     /db_xref="PF05729.15"
                     /description="NACHT domain"
                     /detection="hmmscan"
                     /domain_id="clusterhmmer_JX265_013425_0002"
                     /evalue="1.40E-08"
                     /label="JX265_013425"
                     /locus_tag="JX265_013425"
                     /protein_end="469"
                     /protein_start="280"
                     /score="35.0"
                     /tool="antismash"
                     /translation="TYWISGKPGSGKSTLMLFLLKDPRTQDLLDTRSPDTLIIGHFLLS
                     SGHPMQRNTKGILCSLLHQILQDDDRHKRLLLPSLAQRLPQVLSKDSPDDWTTQELKQG
                     IRDVLKTADRATCIFIDGLDELAPSEIEDDLRSLLRTLGRIPCVKLCVSSRPERTFQER
                     FDGVPKLRVQSLTDGDIRRYAWDFLR"
     gene            complement(8738..10395)
                     /locus_tag="JX265_013426"
     mRNA            complement(join(8738..8929,8983..9883,9964..10103,
                     10192..10395))
                     /locus_tag="JX265_013426"
                     /product="hypothetical protein"
     CDS             complement(join(8738..8929,8983..9883,9964..10103,
                     10192..10395))
                     /codon_start=1
                     /locus_tag="JX265_013426"
                     /product="hypothetical protein"
                     /protein_id="KAI1850464.1"
                     /transl_table=1
                     /translation="MLDVTDFIKERGGDPEKIRESQRRRFAKVEVVDEVIEKWEDHRKT
                     NYAAMQVNTKINDTQKQIGAKKKAKEDASELLAQKAEFEKEKKALLDLAAEKDVALKKL
                     VKTIGNYVHDSVPVSNNEDNNAVLRTWAPEGVTPEKKDVLSHHEVLTRLDGYDPERGVK
                     VVGHRGYFLKQWGVFLNQAMINYGLQFLAEKGYTPLQCPQFMNKDYMGKTAQLDAFDDE
                     LYKVVDGEPQNDKYLIATSEQPISAFHADEWLQARDLPIQYAGYSSCYRREAGAHGRDA
                     WGIFRVHQFEKVEQFCLTDPEKSWEMFDIMFANSEEFYKSLGLPYRVVAIVSGALNNAA
                     SKKYDLEAWFPFQGEYKELVSCSNCTDYQSRGLEIRFGTKTQTDAKKKYVHALNSTLCA
                     TERALCCVLENYQTEDGFNVPEVLRKFLPGAPEFIPFSKELPKDTTSAKAKAKADKGGA
                     KAKVATAVEQAGEKLKNVTV"
     aSDomain        complement(join(8894..8929,8983..9883,9964..10103,
                     10192..10395))
                     /aSDomain="TIGR00414"
                     /aSTool="tigrfam"
                     /description="serS: serine--tRNA ligase"
                     /detection="hmmscan"
                     /domain_id="TIGRFam_JX265_013426_0001"
                     /evalue="5.30E-141"
                     /identifier="TIGR00414"
                     /label="JX265_013426"
                     /locus_tag="JX265_013426"
                     /protein_end="427"
                     /protein_start="0"
                     /score="468.3"
                     /tool="antismash"
                     /translation="MLDVTDFIKERGGDPEKIRESQRRRFAKVEVVDEVIEKWEDHRKT
                     NYAAMQVNTKINDTQKQIGAKKKAKEDASELLAQKAEFEKEKKALLDLAAEKDVALKKL
                     VKTIGNYVHDSVPVSNNEDNNAVLRTWAPEGVTPEKKDVLSHHEVLTRLDGYDPERGVK
                     VVGHRGYFLKQWGVFLNQAMINYGLQFLAEKGYTPLQCPQFMNKDYMGKTAQLDAFDDE
                     LYKVVDGEPQNDKYLIATSEQPISAFHADEWLQARDLPIQYAGYSSCYRREAGAHGRDA
                     WGIFRVHQFEKVEQFCLTDPEKSWEMFDIMFANSEEFYKSLGLPYRVVAIVSGALNNAA
                     SKKYDLEAWFPFQGEYKELVSCSNCTDYQSRGLEIRFGTKTQTDAKKKYVHALNSTLCA
                     TERALCCVLENYQTEDGFNVPEVLRKFL"
     PFAM_domain     complement(8995..9558)
                     /aSDomain="tRNA-synt_2b"
                     /aSTool="clusterhmmer"
                     /database="35.0"
                     /db_xref="PF00587.28"
                     /db_xref="GO:0000166"
                     /db_xref="GO:0004812"
                     /db_xref="GO:0005524"
                     /db_xref="GO:0006418"
                     /description="tRNA synthetase class II core domain (G, H,
                     P, S and T)"
                     /detection="hmmscan"
                     /domain_id="clusterhmmer_JX265_013426_0004"
                     /evalue="3.30E-35"
                     /gene_ontologies="GO:0000166: nucleotide binding"
                     /gene_ontologies="GO:0004812: aminoacyl-tRNA ligase
                     activity"
                     /gene_ontologies="GO:0005524: ATP binding"
                     /gene_ontologies="GO:0006418: tRNA aminoacylation for
                     protein translation"
                     /label="JX265_013426"
                     /locus_tag="JX265_013426"
                     /protein_end="411"
                     /protein_start="223"
                     /score="121.8"
                     /tool="antismash"
                     /translation="YKVVDGEPQNDKYLIATSEQPISAFHADEWLQARDLPIQYAGYSS
                     CYRREAGAHGRDAWGIFRVHQFEKVEQFCLTDPEKSWEMFDIMFANSEEFYKSLGLPYR
                     VVAIVSGALNNAASKKYDLEAWFPFQGEYKELVSCSNCTDYQSRGLEIRFGTKTQTDAK
                     KKYVHALNSTLCATERALCCVLENY"
     PFAM_domain     complement(join(9975..10103,10192..10395))
                     /aSDomain="Seryl_tRNA_N"
                     /aSTool="clusterhmmer"
                     /database="35.0"
                     /db_xref="PF02403.25"
                     /description="Seryl-tRNA synthetase N-terminal domain"
                     /detection="hmmscan"
                     /domain_id="clusterhmmer_JX265_013426_0003"
                     /evalue="3.80E-17"
                     /label="JX265_013426"
                     /locus_tag="JX265_013426"
                     /protein_end="111"
                     /protein_start="0"
                     /score="62.6"
                     /tool="antismash"
                     /translation="MLDVTDFIKERGGDPEKIRESQRRRFAKVEVVDEVIEKWEDHRKT
                     NYAAMQVNTKINDTQKQIGAKKKAKEDASELLAQKAEFEKEKKALLDLAAEKDVALKKL
                     VKTIGNY"
     gene            complement(11488..12160)
                     /locus_tag="JX265_013427"
     mRNA            complement(join(11488..12029,12106..12160))
                     /locus_tag="JX265_013427"
                     /product="hypothetical protein"
     CDS             complement(join(11488..12029,12106..12160))
                     /codon_start=1
                     /locus_tag="JX265_013427"
                     /product="hypothetical protein"
                     /protein_id="KAI1850465.1"
                     /transl_table=1
                     /translation="MPAPSKQRKVAIVGSRSVVADIISAPPPPGKSSLAVQFVDGHFVE
                     SYYPTIENTFSKVIRFKGQDYATEIVDTAGQDEYSILNSKHFIGIHGYMLVYSVASLSS
                     FEMVQVIREKILNHLGTDWVPIVIVGNKSDLRPEQRQVSADDGRKLAEKFNCGWTEASA
                     RYNENVGKAFEVLIAQIEKSQNPNEAPDGGKCQMM"
     PFAM_domain     complement(11542..11997)
                     /aSDomain="Ras"
                     /aSTool="clusterhmmer"
                     /database="35.0"
                     /db_xref="PF00071.25"
                     /db_xref="GO:0003924"
                     /db_xref="GO:0005525"
                     /description="Ras family"
                     /detection="hmmscan"
                     /domain_id="clusterhmmer_JX265_013427_0005"
                     /evalue="2.00E-40"
                     /gene_ontologies="GO:0003924: GTPase activity"
                     /gene_ontologies="GO:0005525: GTP binding"
                     /label="JX265_013427"
                     /locus_tag="JX265_013427"
                     /protein_end="181"
                     /protein_start="29"
                     /score="138.2"
                     /tool="antismash"
                     /translation="GKSSLAVQFVDGHFVESYYPTIENTFSKVIRFKGQDYATEIVDTA
                     GQDEYSILNSKHFIGIHGYMLVYSVASLSSFEMVQVIREKILNHLGTDWVPIVIVGNKS
                     DLRPEQRQVSADDGRKLAEKFNCGWTEASARYNENVGKAFEVLIAQIE"
     aSDomain        complement(11560..12003)
                     /aSDomain="TIGR00231"
                     /aSTool="tigrfam"
                     /description="small_GTP: small GTP-binding protein domain"
                     /detection="hmmscan"
                     /domain_id="TIGRFam_JX265_013427_0002"
                     /evalue="2.80E-19"
                     /identifier="TIGR00231"
                     /label="JX265_013427"
                     /locus_tag="JX265_013427"
                     /protein_end="175"
                     /protein_start="27"
                     /score="67.4"
                     /tool="antismash"
                     /translation="PPGKSSLAVQFVDGHFVESYYPTIENTFSKVIRFKGQDYATEIVD
                     TAGQDEYSILNSKHFIGIHGYMLVYSVASLSSFEMVQVIREKILNHLGTDWVPIVIVGN
                     KSDLRPEQRQVSADDGRKLAEKFNCGWTEASARYNENVGKAFEV"
     gene            complement(14250..15887)
                     /locus_tag="JX265_013428"
     mRNA            complement(join(14250..15102,15164..15180,15235..15365,
                     15425..15887))
                     /locus_tag="JX265_013428"
                     /product="hypothetical protein"
     CDS             complement(join(14250..15102,15164..15180,15235..15365,
                     15425..15887))
                     /codon_start=1
                     /gene_functions="transport (smcogs) SMCOG1106:major
                     facilitator transporter (Score: 74.1; E-value: 1.4e-22)"
                     /gene_kind="transport"
                     /locus_tag="JX265_013428"
                     /product="hypothetical protein"
                     /protein_id="KAI1850466.1"
                     /transl_table=1
                     /translation="MERQTAQMFEGLVPKNTDPEEAAVQAEPLQITLDPEEIPTNWPAR
                     KKWSSTMVVVFMTATVTFCSSVHTAAIAGVAASYQCSKTVATLGVTTFLLGFATGPLLF
                     APLSEVWGRSLVFRITFLLFFCFNIGCATAPNISALLVLRFLAGFFGSPTVTNSGGSLA
                     DIWPQSQRSVPFALFTTGSSLGPVVAPIVGGFISQHLVWRWNYGVVSILAGIVYVAMLL
                     LLPETYVVVLLQQKKVKAGFRPACQSFKEQYATNLTRPWLMLFTEPILFTLGLYSAFVW
                     GILYLDFTAYPVVFQQSRQWSQGIAGLSFLGIGLGMAIATASSPWINDIHAAFVKKLGG
                     PKPEARLPHLIVLAWLIPIALFWFGWTANPPTHWAAPIAAGTPFGIGFVTLFLGTNAYL
                     TDCYGRFSASALAANAVLRSLFSAGFPLFAAQMYVRLGTPWASNLLGFIALAMAPVPWA
                     LYTYGPWLRSKSKYHLWTVELEENSKGSM"
     PFAM_domain     complement(join(14445..15102,15164..15180,15235..15365,
                     15425..15725))
                     /aSDomain="MFS_1"
                     /aSTool="clusterhmmer"
                     /database="35.0"
                     /db_xref="PF07690.19"
                     /db_xref="GO:0022857"
                     /db_xref="GO:0055085"
                     /description="Major Facilitator Superfamily"
                     /detection="hmmscan"
                     /domain_id="clusterhmmer_JX265_013428_0006"
                     /evalue="4.40E-36"
                     /gene_ontologies="GO:0022857: transmembrane transporter
                     activity"
                     /gene_ontologies="GO:0055085: transmembrane transport"
                     /label="JX265_013428"
                     /locus_tag="JX265_013428"
                     /protein_end="423"
                     /protein_start="54"
                     /score="124.7"
                     /tool="antismash"
                     /translation="VFMTATVTFCSSVHTAAIAGVAASYQCSKTVATLGVTTFLLGFAT
                     GPLLFAPLSEVWGRSLVFRITFLLFFCFNIGCATAPNISALLVLRFLAGFFGSPTVTNS
                     GGSLADIWPQSQRSVPFALFTTGSSLGPVVAPIVGGFISQHLVWRWNYGVVSILAGIVY
                     VAMLLLLPETYVVVLLQQKKVKAGFRPACQSFKEQYATNLTRPWLMLFTEPILFTLGLY
                     SAFVWGILYLDFTAYPVVFQQSRQWSQGIAGLSFLGIGLGMAIATASSPWINDIHAAFV
                     KKLGGPKPEARLPHLIVLAWLIPIALFWFGWTANPPTHWAAPIAAGTPFGIGFVTLFLG
                     TNAYLTDCYGRFSASALAANAVLRSLFSA"
     gene            complement(16513..17237)
                     /locus_tag="JX265_013429"
     mRNA            complement(join(16513..17159,17219..17237))
                     /locus_tag="JX265_013429"
                     /product="hypothetical protein"
     CDS             complement(join(16513..17159,17219..17237))
                     /codon_start=1
                     /locus_tag="JX265_013429"
                     /product="hypothetical protein"
                     /protein_id="KAI1850467.1"
                     /transl_table=1
                     /translation="MAPNSDLPKSFGLLVYPGFEALDAFGPMEVVNTLSCTHDMTLAVI
                     AATRDPVSTQSKGVHAVGQSVVPTHTFADAPPLDVLFIPGGWGGFNTGPETLEFLRRVV
                     PKTGHLITVCNGSAVAAQAGLLDGKRATTNKAFWKDCVAYGPKTEWVAQARWVQDGNIW
                     TSSGVSAGIDAALAWVGSIFGEEKATDIANNMEFVRTTSSTSDPFSSMFKCEDVPRQS"
     PFAM_domain     complement(16648..17142)
                     /aSDomain="DJ-1_PfpI"
                     /aSTool="clusterhmmer"
                     /database="35.0"
                     /db_xref="PF01965.27"
                     /description="DJ-1/PfpI family"
                     /detection="hmmscan"
                     /domain_id="clusterhmmer_JX265_013429_0007"
                     /evalue="1.40E-18"
                     /label="JX265_013429"
                     /locus_tag="JX265_013429"
                     /protein_end="177"
                     /protein_start="12"
                     /score="67.4"
                     /tool="antismash"
                     /translation="LLVYPGFEALDAFGPMEVVNTLSCTHDMTLAVIAATRDPVSTQSK
                     GVHAVGQSVVPTHTFADAPPLDVLFIPGGWGGFNTGPETLEFLRRVVPKTGHLITVCNG
                     SAVAAQAGLLDGKRATTNKAFWKDCVAYGPKTEWVAQARWVQDGNIWTSSGVSAGIDAA
                     LA"
     gene            complement(18332..18866)
                     /locus_tag="JX265_013430"
     mRNA            complement(join(18332..18334,18405..18866))
                     /locus_tag="JX265_013430"
                     /product="hypothetical protein"
     CDS             complement(join(18332..18334,18405..18866))
                     /codon_start=1
                     /locus_tag="JX265_013430"
                     /product="hypothetical protein"
                     /protein_id="KAI1850468.1"
                     /transl_table=1
                     /translation="MLISQILLGLVATVSAIDIRLYTNGNNCGGANFFSQNANPDFCCS
                     GVDINVYPSVGFHAIPTDWVLQCHGHANGRCNDLRQVLTARNTQDVCLTSGPFSGGGYG
                     FTSRKRLNGATEACATTEGCTKHVKPDMLELEDGTLYRIAGIDDASLTEL"
     gene            complement(20001..28476)
                     /locus_tag="JX265_013431"
     mRNA            complement(join(20001..20408,20522..20944,21000..21317,
                     21367..24912,24962..25931,25989..26139,26196..26819,
                     26907..26979,27281..27330,27389..27731,27783..28051,
                     28100..28244,28300..28476))
                     /locus_tag="JX265_013431"
                     /product="hypothetical protein"
     CDS             complement(join(20001..20408,20522..20944,21000..21317,
                     21367..24912,24962..25931,25989..26139,26196..26819,
                     26907..26979,27281..27330,27389..27731,27783..28051,
                     28100..28244,28300..28476))
                     /NRPS_PKS="Domain: PKS_KS(Iterative-KS) (5-329). E-value:
                     5.9e-124. Score: 406.0. Matches aSDomain:
                     nrpspksdomains_JX265_013431_PKS_KS.1"
                     /NRPS_PKS="Domain: PKS_AT (517-829). E-value: 7.1e-84.
                     Score: 273.5. Matches aSDomain:
                     nrpspksdomains_JX265_013431_PKS_AT.1"
                     /NRPS_PKS="Domain: PKS_DH (902-1090). E-value: 7.4e-22.
                     Score: 70.3. Matches aSDomain:
                     nrpspksdomains_JX265_013431_PKS_DH.1"
                     /NRPS_PKS="Domain: cMT (1380-1565). E-value: 5.6e-65.
                     Score: 210.9. Matches aSDomain:
                     nrpspksdomains_JX265_013431_cMT.1"
                     /NRPS_PKS="Domain: PKS_ER (1791-2107). E-value: 1e-109.
                     Score: 358.3. Matches aSDomain:
                     nrpspksdomains_JX265_013431_PKS_ER.1"
                     /NRPS_PKS="Domain: PKS_KR (2131-2306). E-value: 1.8e-45.
                     Score: 146.9. Matches aSDomain:
                     nrpspksdomains_JX265_013431_PKS_KR.1"
                     /NRPS_PKS="Domain: PKS_PP (2415-2493). E-value: 1.6e-12.
                     Score: 39.5. Matches aSDomain:
                     nrpspksdomains_JX265_013431_PKS_PP.1"
                     /codon_start=1
                     /gene_functions="biosynthetic (rule-based-clusters) T1PKS:
                     PKS_AT"
                     /gene_functions="biosynthetic (rule-based-clusters) T1PKS:
                     PKS_KS"
                     /gene_functions="biosynthetic-additional
                     (rule-based-clusters) ADH_zinc_N"
                     /gene_functions="biosynthetic-additional
                     (rule-based-clusters) adh_short"
                     /gene_functions="biosynthetic-additional
                     (rule-based-clusters) PP-binding"
                     /gene_functions="biosynthetic-additional (smcogs)
                     SMCOG1022:Beta-ketoacyl synthase (Score: 163.1; E-value:
                     1.8e-49)"
                     /gene_kind="biosynthetic"
                     /locus_tag="JX265_013431"
                     /product="hypothetical protein"
                     /protein_id="KAI1850469.1"
                     /sec_met_domain="PKS_KS (E-value: 3.8e-124, bitscore:
                     406.0, seeds: 2284, tool: rule-based-clusters)"
                     /sec_met_domain="PKS_AT (E-value: 4.5e-84, bitscore: 273.5,
                     seeds: 1682, tool: rule-based-clusters)"
                     /sec_met_domain="ADH_zinc_N (E-value: 1.4e-17, bitscore:
                     55.2, seeds: 86, tool: rule-based-clusters)"
                     /sec_met_domain="adh_short (E-value: 3.7e-42, bitscore:
                     135.5, seeds: 230, tool: rule-based-clusters)"
                     /sec_met_domain="PP-binding (E-value: 3.5e-09, bitscore:
                     28.4, seeds: 164, tool: rule-based-clusters)"
                     /transl_table=1
                     /translation="MTKDDIAIVGLSYRFPAEVEDEFQFWDILENRRSMMSEWPKHRSN
                     VDAFYDANLNPSNKLGSRGAHFLSQDPAIFDAPFFSITRNEAIAMDPQQRYALEASYRA
                     FENAGLPLEFLRGSRTAVFSSSMLDDYARLFAKDPDDMPRMAVTGCASSAAANRLSWYF
                     DLLGPSVHVDTACSSSLVAIDLACQSIHNSGATAALVTGTNLILGPESSILLSNQNFLS
                     PDSLCYSFDYRANGYSRGEGVVAVVLKPVSAAISNGDMIRAVIRSTGSNQDGRTSHLTQ
                     PNVNSQEALIREVYQKAGLGLEQTRYVEAHGTGTPVGDPVELEAIGRIPTGRIPWPQDG
                     VRRISVNSFGFGVLTDEASHAMTQAAGFIQNSHEDSHIPLSPTATNETCLRLEENPQSV
                     RTTGLSTNGAGHQFEGSRSGAASLKSTVDPVSLTRLLVWTAPNKKALKRVTEGYNIYLQ
                     SKLVSNPKIIDELVYTLAKRRSHMPWRTFAVVDARKYKQEDCLSPAIAVRASNEAGLAW
                     VFTGQGAQYERMGYELLQYQTFSKTIKNIDSIYQNLGCTWSIFDEIKCGKNIDKPQYSQ
                     PLSTALQIALTDLLFSFGICPMAVIGHSSGEIAAAYAVGSLSLKSACKVSYFRGQLAGK
                     LQALGLRRGAMLSANLRASQVPDYLSKFKPSIQGSVHVACINSAYNCTLSGDEAAINIV
                     MKQLHRDGTFCQILKTGVAYHSPAMEELTLDYLRLMGPLESWMPRKNIDSVMISSVTAE
                     AISASSLVDPNYWVENMVSPVKFSDAMSCLLSKPASLQSGIRLVSDIAEIGPHSALRRP
                     IQDNLDQTRQVQYSSVLYRFKPAHEALLEFLGNLFCRGHQVSIPIGYEQTPPTGIAPLV
                     DCPQYPFDRSERYWAESRLSRDYRLREAGGELLGWRFHDWNPLEPRWRNFLSAEDSPWI
                     GDHVVSGAVVFPGAGMILMALEAVNQMSHSERIVSGFYIKSAHFSEAIMLSESSTQKTE
                     TMVHLIPTMNQYEKEALWSNVKIFSFYNDRWHKCFQAMIQIQYNDTAQQVDNGLERRLA
                     NLKISDEMKLALQDCTKPVERDAFYKYCSDHGINYGKSFRLLDQIRWDGHETAVADVDV
                     SGDHHHTSSIVHPVILDTAFQLMIAPGSKGLLDHTATNVPYRLSDAWFSASGWKPPNTT
                     SLRYLTKVEDEARGFRGEIQVVSDNGSPLCLIKKLRMRVVAERKPDQHAADCLLHRVEW
                     APALGLLNEPGLKYACDAQTYMTDQTAMQKYRINLDSVLDMVIHRTHAQLSEQDRQNVP
                     GFLQGYLRWIDHYVHHTPAATALEKLSDESLELQLRNVEELRPAWRLIPVVARNLISIL
                     RGDIDPLQIAFDTKLAEIFYADFFDMMCDHRLRSLMHLISHENPCSRFLEVGAGTGGVT
                     SRLLSILKQLEKSSGGVRFSQYTYTDISPVFFEDARVKFSEFGDRMIYKAFDIDQPAGD
                     QGIDTDAKYDIIIAGSVLHATRDLTVTIQNLRQLLSPGGYLIILEITKNLDIAMNFTFG
                     VLPGWWSFRDEWRVLSPTVDEPIWDELLKQNGFSGIDVSIRDFEDESCHLASIMLSKAI
                     ELCSDISSNGEALLIINPQSTGQVDLATHVQHRLHSLYNYKVDVTSIQKTADRNLDAHT
                     IVICLVEIEAPLLACLSEESFQSVNDLVTRTKKLLWITSTDLCSPNYSFYGFIQGFLRA
                     ISTESPEKHIVQLAIESSRVTTEVATEYIIQVFKAAFHMNCSESEYIVRDGLIATGRLV
                     EDVSTDERMRSLTYPRARTEPLHTGPPTKLVIGARGDLETLRFIEDDEFRLALAPSEIE
                     VELKAWGLSFRDLFFALGRLKGDEWGLGSDCAGIVTRVGASCKSTIQPGDRVCLAHFGS
                     MRTLLQTPPTLITKIPDSMSFEEAASILTPGITAYYALVKVARLQKNDKILIHSAAGST
                     GQMAVWIAKMIGVEVFATVGFDDKKQLLVEQFGIPETHILYSRNSTFKQGIMRMTNGYG
                     VDVVLNSLSGDGLIASWECIAPGGRFLEIGKADIGANSSLPMAQFAKNVTFSGIDLAQI
                     ATSNKQLLAKLQQETLDLLTKGAIRSPTPLNLFSASNIEDAFRLMQSGRNTGRIIVSPR
                     PSDVVQKYSAQKSNWRLSEHRSYLVAGGWGGLGREILKWLVEKGAMYLIVPSRSGGSSK
                     EASEVMTELLARGVTIVAPTCDASSTESLSNALKECSKMPPISGCINAAMVLQDAIFSN
                     MKFEQWNLTIRSKAYTSWNLHKLLPQSLDFFVQLSSLSGITGGIAQSNYAAGCTFQDAL
                     ARYRTSCGAKAVSLDLGWMQDIGIIAENEAYKRQRENAADMRQIQTAEFLSILDVFCNP
                     GLPVLPVAECQVLIGLMLPTHRLTEGLAPVPTMQKPLYAGFSQFKSGSLLPNQSAPDQE
                     NSTLLFKQASSTEERITVVIAALATKLGRALSISTDDVDSSKPLSSYGVDSLMAVELRN
                     YIGKTFQAEVAVFEITGGTAIQSIGRLVVDRSLA"
     aSDomain        complement(20019..20252)
                     /aSDomain="PKS_PP"
                     /aSTool="nrps_pks_domains"
                     /database="nrpspksdomains.hmm"
                     /detection="hmmscan"
                     /domain_id="nrpspksdomains_JX265_013431_PKS_PP.1"
                     /evalue="1.60E-12"
                     /label="JX265_013431_PKS_PP.1"
                     /locus_tag="JX265_013431"
                     /protein_end="2493"
                     /protein_start="2415"
                     /score="39.5"
                     /tool="antismash"
                     /translation="STEERITVVIAALATKLGRALSISTDDVDSSKPLSSYGVDSLMAV
                     ELRNYIGKTFQAEVAVFEITGGTAIQSIGRLVV"
     aSModule        complement(20019..28461)
                     /complete
                     /domains="nrpspksdomains_JX265_013431_PKS_KS.1"
                     /domains="nrpspksdomains_JX265_013431_PKS_AT.1"
                     /domains="nrpspksdomains_JX265_013431_PKS_DH.1"
                     /domains="nrpspksdomains_JX265_013431_cMT.1"
                     /domains="nrpspksdomains_JX265_013431_PKS_ER.1"
                     /domains="nrpspksdomains_JX265_013431_PKS_KR.1"
                     /domains="nrpspksdomains_JX265_013431_PKS_PP.1"
                     /iterative
                     /locus_tags="JX265_013431"
                     /monomer_pairings="pk -> Me-pk"
                     /tool="antismash"
                     /type="pks"
     PFAM_domain     complement(20067..20219)
                     /aSDomain="PP-binding"
                     /aSTool="clusterhmmer"
                     /database="35.0"
                     /db_xref="PF00550.28"
                     /description="Phosphopantetheine attachment site"
                     /detection="hmmscan"
                     /domain_id="clusterhmmer_JX265_013431_0015"
                     /evalue="3.70E-07"
                     /label="JX265_013431"
                     /locus_tag="JX265_013431"
                     /protein_end="2477"
                     /protein_start="2426"
                     /score="30.5"
                     /tool="antismash"
                     /translation="ALATKLGRALSISTDDVDSSKPLSSYGVDSLMAVELRNYIGKTFQ
                     AEVAVF"
     PFAM_domain     complement(join(20690..20944,21000..21272))
                     /aSDomain="KR"
                     /aSTool="clusterhmmer"
                     /database="35.0"
                     /db_xref="PF08659.13"
                     /description="KR domain"
                     /detection="hmmscan"
                     /domain_id="clusterhmmer_JX265_013431_0014"
                     /evalue="4.00E-54"
                     /label="JX265_013431"
                     /locus_tag="JX265_013431"
                     /protein_end="2307"
                     /protein_start="2131"
                     /score="183.4"
                     /tool="antismash"
                     /translation="SYLVAGGWGGLGREILKWLVEKGAMYLIVPSRSGGSSKEASEVMT
                     ELLARGVTIVAPTCDASSTESLSNALKECSKMPPISGCINAAMVLQDAIFSNMKFEQWN
                     LTIRSKAYTSWNLHKLLPQSLDFFVQLSSLSGITGGIAQSNYAAGCTFQDALARYRTSC
                     GAKAVSLDLGWMQ"
     aSDomain        complement(join(20693..20944,21000..21272))
                     /ASF="KR domain putatively catalyzing D-configuration
                     product formation"
                     /ASF="catalytic triad S,Y,N found: False"
                     /aSDomain="PKS_KR"
                     /aSTool="nrps_pks_domains"
                     /database="nrpspksdomains.hmm"
                     /detection="hmmscan"
                     /domain_id="nrpspksdomains_JX265_013431_PKS_KR.1"
                     /evalue="1.80E-45"
                     /label="JX265_013431_PKS_KR.1"
                     /locus_tag="JX265_013431"
                     /protein_end="2306"
                     /protein_start="2131"
                     /score="146.9"
                     /specificity="KR activity: inactive"
                     /specificity="KR stereochemistry: C2"
                     /tool="antismash"
                     /translation="SYLVAGGWGGLGREILKWLVEKGAMYLIVPSRSGGSSKEASEVMT
                     ELLARGVTIVAPTCDASSTESLSNALKECSKMPPISGCINAAMVLQDAIFSNMKFEQWN
                     LTIRSKAYTSWNLHKLLPQSLDFFVQLSSLSGITGGIAQSNYAAGCTFQDALARYRTSC
                     GAKAVSLDLGWM"
     CDS_motif       complement(20738..20845)
                     /aSTool="nrps_pks_domains"
                     /database="abmotifs"
                     /detection="hmmscan"
                     /domain_id="nrpspksmotif_JX265_013431_0013"
                     /evalue="1.50E-17"
                     /label="PKSI-KR_m4"
                     /locus_tag="JX265_013431"
                     /protein_end="2291"
                     /protein_start="2255"
                     /score="56.1"
                     /tool="antismash"
                     /translation="LDFFVQLSSLSGITGGIAQSNYAAGCTFQDALARYR"
     CDS_motif       complement(21174..21272)
                     /aSTool="nrps_pks_domains"
                     /database="abmotifs"
                     /detection="hmmscan"
                     /domain_id="nrpspksmotif_JX265_013431_0012"
                     /evalue="2.70E-12"
                     /label="PKSI-KR_m1"
                     /locus_tag="JX265_013431"
                     /protein_end="2164"
                     /protein_start="2131"
                     /score="39.3"
                     /tool="antismash"
                     /translation="SYLVAGGWGGLGREILKWLVEKGAMYLIVPSRS"
     CDS_motif       complement(21394..21441)
                     /aSTool="nrps_pks_domains"
                     /database="abmotifs"
                     /detection="hmmscan"
                     /domain_id="nrpspksmotif_JX265_013431_0011"
                     /evalue="2.90E-04"
                     /label="PKSI-ER_m9"
                     /locus_tag="JX265_013431"
                     /protein_end="2107"
                     /protein_start="2091"
                     /score="14.0"
                     /tool="antismash"
                     /translation="AFRLMQSGRNTGRIIV"
     PFAM_domain     complement(21394..21801)
                     /aSDomain="ADH_zinc_N_2"
                     /aSTool="clusterhmmer"
                     /database="35.0"
                     /db_xref="PF13602.9"
                     /description="Zinc-binding dehydrogenase"
                     /detection="hmmscan"
                     /domain_id="clusterhmmer_JX265_013431_0013"
                     /evalue="1.50E-13"
                     /label="JX265_013431"
                     /locus_tag="JX265_013431"
                     /protein_end="2107"
                     /protein_start="1971"
                     /score="52.0"
                     /tool="antismash"
                     /translation="ILYSRNSTFKQGIMRMTNGYGVDVVLNSLSGDGLIASWECIAPGG
                     RFLEIGKADIGANSSLPMAQFAKNVTFSGIDLAQIATSNKQLLAKLQQETLDLLTKGAI
                     RSPTPLNLFSASNIEDAFRLMQSGRNTGRIIV"
     aSDomain        complement(21394..22341)
                     /ASF="ER configuration inconclusive"
                     /aSDomain="PKS_ER"
                     /aSTool="nrps_pks_domains"
                     /database="nrpspksdomains.hmm"
                     /detection="hmmscan"
                     /domain_id="nrpspksdomains_JX265_013431_PKS_ER.1"
                     /evalue="1.00E-109"
                     /label="JX265_013431_PKS_ER.1"
                     /locus_tag="JX265_013431"
                     /protein_end="2107"
                     /protein_start="1791"
                     /score="358.3"
                     /tool="antismash"
                     /translation="GDLETLRFIEDDEFRLALAPSEIEVELKAWGLSFRDLFFALGRLK
                     GDEWGLGSDCAGIVTRVGASCKSTIQPGDRVCLAHFGSMRTLLQTPPTLITKIPDSMSF
                     EEAASILTPGITAYYALVKVARLQKNDKILIHSAAGSTGQMAVWIAKMIGVEVFATVGF
                     DDKKQLLVEQFGIPETHILYSRNSTFKQGIMRMTNGYGVDVVLNSLSGDGLIASWECIA
                     PGGRFLEIGKADIGANSSLPMAQFAKNVTFSGIDLAQIATSNKQLLAKLQQETLDLLTK
                     GAIRSPTPLNLFSASNIEDAFRLMQSGRNTGRIIV"
     CDS_motif       complement(21715..21753)
                     /aSTool="nrps_pks_domains"
                     /database="abmotifs"
                     /detection="hmmscan"
                     /domain_id="nrpspksmotif_JX265_013431_0010"
                     /evalue="3.10E-05"
                     /label="PKSI-ER_m7"
                     /locus_tag="JX265_013431"
                     /protein_end="2000"
                     /protein_start="1987"
                     /score="16.3"
                     /tool="antismash"
                     /translation="TNGYGVDVVLNSL"
     CDS_motif       complement(21832..21882)
                     /aSTool="nrps_pks_domains"
                     /database="abmotifs"
                     /detection="hmmscan"
                     /domain_id="nrpspksmotif_JX265_013431_0009"
                     /evalue="4.50E-04"
                     /label="PKSI-ER_m6"
                     /locus_tag="JX265_013431"
                     /protein_end="1961"
                     /protein_start="1944"
                     /score="13.1"
                     /tool="antismash"
                     /translation="GVEVFATVGFDDKKQLL"
     CDS_motif       complement(21892..21954)
                     /aSTool="nrps_pks_domains"
                     /database="abmotifs"
                     /detection="hmmscan"
                     /domain_id="nrpspksmotif_JX265_013431_0008"
                     /evalue="3.50E-07"
                     /label="PKSI-ER_m5"
                     /locus_tag="JX265_013431"
                     /protein_end="1941"
                     /protein_start="1920"
                     /score="22.7"
                     /tool="antismash"
                     /translation="NDKILIHSAAGSTGQMAVWIA"
     CDS_motif       complement(22153..22191)
                     /aSTool="nrps_pks_domains"
                     /database="abmotifs"
                     /detection="hmmscan"
                     /domain_id="nrpspksmotif_JX265_013431_0007"
                     /evalue="1.10E-04"
                     /label="PKSI-ER_m2"
                     /locus_tag="JX265_013431"
                     /protein_end="1854"
                     /protein_start="1841"
                     /score="15.0"
                     /tool="antismash"
                     /translation="LGSDCAGIVTRVG"
     aSDomain        complement(23020..23574)
                     /aSDomain="MT"
                     /aSTool="nrps_pks_domains"
                     /database="nrpspksdomains.hmm"
                     /detection="hmmscan"
                     /domain_id="nrpspksdomains_JX265_013431_cMT.1"
                     /domain_subtypes="cMT"
                     /evalue="5.60E-65"
                     /label="JX265_013431_cMT.1"
                     /locus_tag="JX265_013431"
                     /protein_end="1565"
                     /protein_start="1380"
                     /score="210.9"
                     /tool="antismash"
                     /translation="LISHENPCSRFLEVGAGTGGVTSRLLSILKQLEKSSGGVRFSQYT
                     YTDISPVFFEDARVKFSEFGDRMIYKAFDIDQPAGDQGIDTDAKYDIIIAGSVLHATRD
                     LTVTIQNLRQLLSPGGYLIILEITKNLDIAMNFTFGVLPGWWSFRDEWRVLSPTVDEPI
                     WDELLKQNGFSGIDVSIRDFED"
     PFAM_domain     complement(23209..23541)
                     /aSDomain="Methyltransf_12"
                     /aSTool="clusterhmmer"
                     /database="35.0"
                     /db_xref="PF08242.15"
                     /description="Methyltransferase domain"
                     /detection="hmmscan"
                     /domain_id="clusterhmmer_JX265_013431_0012"
                     /evalue="2.00E-16"
                     /label="JX265_013431"
                     /locus_tag="JX265_013431"
                     /protein_end="1502"
                     /protein_start="1391"
                     /score="60.7"
                     /tool="antismash"
                     /translation="LEVGAGTGGVTSRLLSILKQLEKSSGGVRFSQYTYTDISPVFFED
                     ARVKFSEFGDRMIYKAFDIDQPAGDQGIDTDAKYDIIIAGSVLHATRDLTVTIQNLRQL
                     LSPGGYL"
     PFAM_domain     complement(join(24082..24912,24962..25060))
                     /aSDomain="PS-DH"
                     /aSTool="clusterhmmer"
                     /database="35.0"
                     /db_xref="PF14765.9"
                     /description="Polyketide synthase dehydratase"
                     /detection="hmmscan"
                     /domain_id="clusterhmmer_JX265_013431_0011"
                     /evalue="5.40E-44"
                     /label="JX265_013431"
                     /locus_tag="JX265_013431"
                     /protein_end="1211"
                     /protein_start="901"
                     /score="150.8"
                     /tool="antismash"
                     /translation="ELLGWRFHDWNPLEPRWRNFLSAEDSPWIGDHVVSGAVVFPGAGM
                     ILMALEAVNQMSHSERIVSGFYIKSAHFSEAIMLSESSTQKTETMVHLIPTMNQYEKEA
                     LWSNVKIFSFYNDRWHKCFQAMIQIQYNDTAQQVDNGLERRLANLKISDEMKLALQDCT
                     KPVERDAFYKYCSDHGINYGKSFRLLDQIRWDGHETAVADVDVSGDHHHTSSIVHPVIL
                     DTAFQLMIAPGSKGLLDHTATNVPYRLSDAWFSASGWKPPNTTSLRYLTKVEDEARGFR
                     GEIQVVSDNGSPLCLIKKLRMRVVAERKP"
     aSDomain        complement(join(24445..24912,24962..25057))
                     /ASF="catalytic triad H,G,P inconclusive"
                     /aSDomain="PKS_DH"
                     /aSTool="nrps_pks_domains"
                     /database="nrpspksdomains.hmm"
                     /detection="hmmscan"
                     /domain_id="nrpspksdomains_JX265_013431_PKS_DH.1"
                     /evalue="7.40E-22"
                     /label="JX265_013431_PKS_DH.1"
                     /locus_tag="JX265_013431"
                     /protein_end="1090"
                     /protein_start="902"
                     /score="70.3"
                     /tool="antismash"
                     /translation="LLGWRFHDWNPLEPRWRNFLSAEDSPWIGDHVVSGAVVFPGAGMI
                     LMALEAVNQMSHSERIVSGFYIKSAHFSEAIMLSESSTQKTETMVHLIPTMNQYEKEAL
                     WSNVKIFSFYNDRWHKCFQAMIQIQYNDTAQQVDNGLERRLANLKISDEMKLALQDCTK
                     PVERDAFYKYCSDHGINYGKSFRLL"
     CDS_motif       complement(join(24853..24912,24962..24979))
                     /aSTool="nrps_pks_domains"
                     /database="abmotifs"
                     /detection="hmmscan"
                     /domain_id="nrpspksmotif_JX265_013431_0006"
                     /evalue="1.20E-11"
                     /label="PKSI-DH_m2"
                     /locus_tag="JX265_013431"
                     /protein_end="954"
                     /protein_start="928"
                     /score="36.9"
                     /tool="antismash"
                     /translation="WIGDHVVSGAVVFPGAGMILMALEAV"
     PFAM_domain     complement(join(25235..25931,25989..26139,26196..26328))
                     /aSDomain="Acyl_transf_1"
                     /aSTool="clusterhmmer"
                     /database="35.0"
                     /db_xref="PF00698.24"
                     /description="Acyl transferase domain"
                     /detection="hmmscan"
                     /domain_id="clusterhmmer_JX265_013431_0010"
                     /evalue="2.00E-38"
                     /label="JX265_013431"
                     /locus_tag="JX265_013431"
                     /protein_end="843"
                     /protein_start="516"
                     /score="132.8"
                     /tool="antismash"
                     /translation="WVFTGQGAQYERMGYELLQYQTFSKTIKNIDSIYQNLGCTWSIFD
                     EIKCGKNIDKPQYSQPLSTALQIALTDLLFSFGICPMAVIGHSSGEIAAAYAVGSLSLK
                     SACKVSYFRGQLAGKLQALGLRRGAMLSANLRASQVPDYLSKFKPSIQGSVHVACINSA
                     YNCTLSGDEAAINIVMKQLHRDGTFCQILKTGVAYHSPAMEELTLDYLRLMGPLESWMP
                     RKNIDSVMISSVTAEAISASSLVDPNYWVENMVSPVKFSDAMSCLLSKPASLQSGIRLV
                     SDIAEIGPHSALRRPIQDNLDQTRQVQYSSVLYRFKPAHEALLEFL"
     aSDomain        complement(join(25277..25931,25989..26139,26196..26325))
                     /ASF="Neither malonyl-CoA or methylmalonyl-CoA specific"
                     /ASF="found active site serine: True, scaffold matched
                     GHGE: True"
                     /aSDomain="PKS_AT"
                     /aSTool="nrps_pks_domains"
                     /database="nrpspksdomains.hmm"
                     /detection="hmmscan"
                     /domain_id="nrpspksdomains_JX265_013431_PKS_AT.1"
                     /evalue="7.10E-84"
                     /label="JX265_013431_PKS_AT.1"
                     /locus_tag="JX265_013431"
                     /protein_end="829"
                     /protein_start="517"
                     /score="273.5"
                     /specificity="substrate consensus: pk"
                     /specificity="PKS signature: Malonyl-CoA"
                     /specificity="Minowa: mxmal"
                     /tool="antismash"
                     /translation="VFTGQGAQYERMGYELLQYQTFSKTIKNIDSIYQNLGCTWSIFDE
                     IKCGKNIDKPQYSQPLSTALQIALTDLLFSFGICPMAVIGHSSGEIAAAYAVGSLSLKS
                     ACKVSYFRGQLAGKLQALGLRRGAMLSANLRASQVPDYLSKFKPSIQGSVHVACINSAY
                     NCTLSGDEAAINIVMKQLHRDGTFCQILKTGVAYHSPAMEELTLDYLRLMGPLESWMPR
                     KNIDSVMISSVTAEAISASSLVDPNYWVENMVSPVKFSDAMSCLLSKPASLQSGIRLVS
                     DIAEIGPHSALRRPIQDNLDQTRQVQYSSVL"
     CDS_motif       complement(join(25889..25931,25989..26041))
                     /aSTool="nrps_pks_domains"
                     /database="abmotifs"
                     /detection="hmmscan"
                     /domain_id="nrpspksmotif_JX265_013431_0005"
                     /evalue="4.50E-11"
                     /label="PKSI-AT-mM_m3"
                     /locus_tag="JX265_013431"
                     /protein_end="625"
                     /protein_start="593"
                     /score="35.1"
                     /tool="antismash"
                     /translation="GICPMAVIGHSSGEIAAAYAVGSLSLKSACKV"
     CDS_motif       complement(26275..26328)
                     /aSTool="nrps_pks_domains"
                     /database="abmotifs"
                     /detection="hmmscan"
                     /domain_id="nrpspksmotif_JX265_013431_0004"
                     /evalue="3.20E-04"
                     /label="PKSI-AT-mM_m1"
                     /locus_tag="JX265_013431"
                     /protein_end="534"
                     /protein_start="516"
                     /score="13.4"
                     /tool="antismash"
                     /translation="WVFTGQGAQYERMGYELL"
     PFAM_domain     complement(join(26977..26979,27281..27330,27389..27536))
                     /aSDomain="Ketoacyl-synt_C"
                     /aSTool="clusterhmmer"
                     /database="35.0"
                     /db_xref="PF02801.25"
                     /description="Beta-ketoacyl synthase, C-terminal domain"
                     /detection="hmmscan"
                     /domain_id="clusterhmmer_JX265_013431_0009"
                     /evalue="6.90E-17"
                     /label="JX265_013431"
                     /locus_tag="JX265_013431"
                     /protein_end="329"
                     /protein_start="262"
                     /score="61.7"
                     /tool="antismash"
                     /translation="AVIRSTGSNQDGRTSHLTQPNVNSQEALIREVYQKAGLGLEQTRY
                     VEAHGTGTPVGDPVELEAIGRI"
     aSDomain        complement(join(26977..26979,27281..27330,27389..27731,
                     27783..28051,28100..28244,28300..28461))
                     /ASF="found active site cysteine: True, scaffold matched
                     GSSS: True"
                     /ASF="found active site histidines: False"
                     /aSDomain="PKS_KS"
                     /aSTool="nrps_pks_domains"
                     /database="nrpspksdomains.hmm"
                     /detection="hmmscan"
                     /domain_id="nrpspksdomains_JX265_013431_PKS_KS.1"
                     /domain_subtypes="Iterative-KS"
                     /evalue="5.90E-124"
                     /label="JX265_013431_PKS_KS.1"
                     /locus_tag="JX265_013431"
                     /protein_end="329"
                     /protein_start="5"
                     /score="406.0"
                     /tool="antismash"
                     /translation="IAIVGLSYRFPAEVEDEFQFWDILENRRSMMSEWPKHRSNVDAFY
                     DANLNPSNKLGSRGAHFLSQDPAIFDAPFFSITRNEAIAMDPQQRYALEASYRAFENAG
                     LPLEFLRGSRTAVFSSSMLDDYARLFAKDPDDMPRMAVTGCASSAAANRLSWYFDLLGP
                     SVHVDTACSSSLVAIDLACQSIHNSGATAALVTGTNLILGPESSILLSNQNFLSPDSLC
                     YSFDYRANGYSRGEGVVAVVLKPVSAAISNGDMIRAVIRSTGSNQDGRTSHLTQPNVNS
                     QEALIREVYQKAGLGLEQTRYVEAHGTGTPVGDPVELEAIGRI"
     CDS_motif       complement(join(27299..27330,27389..27404))
                     /aSTool="nrps_pks_domains"
                     /database="abmotifs"
                     /detection="hmmscan"
                     /domain_id="nrpspksmotif_JX265_013431_0003"
                     /evalue="2.10E-04"
                     /label="PKSI-KS_m5"
                     /locus_tag="JX265_013431"
                     /protein_end="322"
                     /protein_start="306"
                     /score="13.4"
                     /tool="antismash"
                     /translation="YVEAHGTGTPVGDPVE"
     PFAM_domain     complement(join(27564..27731,27783..28051,28100..28244,
                     28300..28467))
                     /aSDomain="ketoacyl-synt"
                     /aSTool="clusterhmmer"
                     /database="35.0"
                     /db_xref="PF00109.29"
                     /description="Beta-ketoacyl synthase, N-terminal domain"
                     /detection="hmmscan"
                     /domain_id="clusterhmmer_JX265_013431_0008"
                     /evalue="3.80E-61"
                     /label="JX265_013431"
                     /locus_tag="JX265_013431"
                     /protein_end="253"
                     /protein_start="3"
                     /score="207.0"
                     /tool="antismash"
                     /translation="DDIAIVGLSYRFPAEVEDEFQFWDILENRRSMMSEWPKHRSNVDA
                     FYDANLNPSNKLGSRGAHFLSQDPAIFDAPFFSITRNEAIAMDPQQRYALEASYRAFEN
                     AGLPLEFLRGSRTAVFSSSMLDDYARLFAKDPDDMPRMAVTGCASSAAANRLSWYFDLL
                     GPSVHVDTACSSSLVAIDLACQSIHNSGATAALVTGTNLILGPESSILLSNQNFLSPDS
                     LCYSFDYRANGYSRGEGVVAVVLKPVSA"
     CDS_motif       complement(27828..27875)
                     /aSTool="nrps_pks_domains"
                     /database="abmotifs"
                     /detection="hmmscan"
                     /domain_id="nrpspksmotif_JX265_013431_0002"
                     /evalue="1.50E-06"
                     /label="PKSI-KS_m3"
                     /locus_tag="JX265_013431"
                     /protein_end="182"
                     /protein_start="166"
                     /score="20.1"
                     /tool="antismash"
                     /translation="GPSVHVDTACSSSLVA"
     CDS_motif       complement(27906..27932)
                     /aSTool="nrps_pks_domains"
                     /database="abmotifs"
                     /detection="hmmscan"
                     /domain_id="nrpspksmotif_JX265_013431_0001"
                     /evalue="6.10E+00"
                     /label="PKSI-KS_m3"
                     /locus_tag="JX265_013431"
                     /protein_end="156"
                     /protein_start="147"
                     /score="0.6"
                     /tool="antismash"
                     /translation="TGCASSAAA"
     gene            29692..31150
                     /locus_tag="JX265_013432"
     mRNA            join(29692..29914,29976..29995,30058..30165,30224..30609,
                     30667..31150)
                     /locus_tag="JX265_013432"
                     /product="hypothetical protein"
     CDS             join(29692..29914,29976..29995,30058..30165,30224..30609,
                     30667..31150)
                     /codon_start=1
                     /locus_tag="JX265_013432"
                     /product="hypothetical protein"
                     /protein_id="KAI1850470.1"
                     /transl_table=1
                     /translation="MADFSKLTPAQLQAVLNGPALKPPEDVTPNFDNPPNDNALAYTAL
                     SVCLAVATITMAIRLYSRVVKVRKLRIEDYLACIGFVAYVGYLTTTYMRAAQFGIFVHQ
                     WNIRLKDMSIILLRSHVAQNMYPIVMMTMKTAILREWIRIFVPHGQRNAFFWLCTVVLV
                     INLLYYASAIVAVNLTCIPIQATWDFTVKGKCFNGKALASSGVSVNLVSDVIILVLPQK
                     TIWNLNMPRRKKIGVSIVFAVGLFACIAAICRLAASVIYSESSDVTYYGSAAGLWVIAE
                     MTCAFLVFALPAVPRAFTGDGVATQILVSLRAWASISGSRNQSRDGVSSFRSESGSRRG
                     NFSKLNDQGIPLEDHSSTRSNRSQEQPGSVRQTTKIELSSSQYTDVDRTMGHQLHHPWE
                     TKQPRTA"
     gene            31993..33754
                     /locus_tag="JX265_013433"
     mRNA            join(31993..32055,32111..32321,32368..32997,33051..33754)
                     /locus_tag="JX265_013433"
                     /product="hypothetical protein"
     CDS             join(31993..32055,32111..32321,32368..32997,33051..33754)
                     /codon_start=1
                     /gene_functions="biosynthetic-additional
                     (rule-based-clusters) p450"
                     /gene_functions="biosynthetic-additional (smcogs)
                     SMCOG1034:cytochrome P450 (Score: 278.7; E-value: 1.6e-84)"
                     /gene_kind="biosynthetic-additional"
                     /locus_tag="JX265_013433"
                     /product="hypothetical protein"
                     /protein_id="KAI1850471.1"
                     /sec_met_domain="p450 (E-value: 1.4e-61, bitscore: 199.8,
                     seeds: 50, tool: rule-based-clusters)"
                     /transl_table=1
                     /translation="MAFFDILKCTALYTFYSVTFFAIGVFSYRLLLHPLRGYPGPFVAK
                     ISDAHNGFFAINKRLHIVTREDHIKYGSVMRHGPNKLVFNTVQALHDIYGNERFIKSHI
                     YNATTQTPGVYNTFNVIDKDAHRSKLKIVGKVVNERGMRFFEPTMQEQINIFLRTLGES
                     SSESSASPVNMTDNIRNLACDIIGLLAFGYPLELQTTATNHFMVKGMALANWLVNTRMQ
                     WFRIQQSRINDLLILLDTGVREQYKRLLERMIKGRLSEDKHIRHDLYSIASEANEDLAN
                     PGGSIRLSDIWAEAAAFFPAGAFSTSGALSALFFYLVRYPECYDRLASEIRSTFSNRAE
                     IKSGPQLSSCLYLRACIDESLRISPPVPGTLWRERASSDNDPRPIIVEGHEIPKGIQVG
                     VNSYALHHNDAYFPEPFRFMPERWLPSESSEEQRKIMNAAFSPFSIGYRTCAGKSMAYL
                     ESSLVIALTLWYFDFEAAPGKLAMVGGGTPGSLDGRAHTNEYQLYDTFNGAHDGPYLVF
                     RPREDYIKDFRLRGQGSS"
     PFAM_domain     join(32216..32321,32368..32997,33051..33580)
                     /ASF="active site cysteine inconclusive"
                     /aSDomain="p450"
                     /aSTool="clusterhmmer"
                     /database="35.0"
                     /db_xref="PF00067.25"
                     /db_xref="GO:0004497"
                     /db_xref="GO:0005506"
                     /db_xref="GO:0016705"
                     /db_xref="GO:0020037"
                     /description="Cytochrome P450"
                     /detection="hmmscan"
                     /domain_id="clusterhmmer_JX265_013433_0016"
                     /evalue="7.50E-59"
                     /gene_ontologies="GO:0004497: monooxygenase activity"
                     /gene_ontologies="GO:0005506: iron ion binding"
                     /gene_ontologies="GO:0016705: oxidoreductase activity,
                     acting on paired donors, with incorporation or reduction of
                     molecular oxygen"
                     /gene_ontologies="GO:0020037: heme binding"
                     /label="JX265_013433"
                     /locus_tag="JX265_013433"
                     /protein_end="478"
                     /protein_start="56"
                     /score="199.8"
                     /tool="antismash"
                     /translation="NKRLHIVTREDHIKYGSVMRHGPNKLVFNTVQALHDIYGNERFIK
                     SHIYNATTQTPGVYNTFNVIDKDAHRSKLKIVGKVVNERGMRFFEPTMQEQINIFLRTL
                     GESSSESSASPVNMTDNIRNLACDIIGLLAFGYPLELQTTATNHFMVKGMALANWLVNT
                     RMQWFRIQQSRINDLLILLDTGVREQYKRLLERMIKGRLSEDKHIRHDLYSIASEANED
                     LANPGGSIRLSDIWAEAAAFFPAGAFSTSGALSALFFYLVRYPECYDRLASEIRSTFSN
                     RAEIKSGPQLSSCLYLRACIDESLRISPPVPGTLWRERASSDNDPRPIIVEGHEIPKGI
                     QVGVNSYALHHNDAYFPEPFRFMPERWLPSESSEEQRKIMNAAFSPFSIGYRTCAGKSM
                     AYLESSLVIALTLWYFDFEAAPG"
     gene            36517..37354
                     /locus_tag="JX265_013434"
     mRNA            join(36517..36634,36702..37354)
                     /locus_tag="JX265_013434"
                     /product="hypothetical protein"
     CDS             join(36517..36634,36702..37354)
                     /codon_start=1
                     /gene_functions="biosynthetic-additional
                     (rule-based-clusters) p450"
                     /gene_functions="biosynthetic-additional (smcogs)
                     SMCOG1034:cytochrome P450 (Score: 220.2; E-value: 8.4e-67)"
                     /gene_kind="biosynthetic-additional"
                     /locus_tag="JX265_013434"
                     /product="hypothetical protein"
                     /protein_id="KAI1850472.1"
                     /sec_met_domain="p450 (E-value: 1.1e-52, bitscore: 170.5,
                     seeds: 50, tool: rule-based-clusters)"
                     /transl_table=1
                     /translation="MIKHRLAEPRSAKHDLYSFAADQLSQEDIWSEAAVFLIGGGDTVA
                     TAMTALFFYMARNRECYRKLAEEIRSSFEMRTQIKGGAKLTNCKYLRACIDECLRMSPP
                     LASTLWREQRSQDSGNIVVDGHMVPRGTRVGVNTYSLHHNPTYFPEPFKFWPERWLASR
                     DENRTSREAFAPFSTGSRGCAGKAMAYLEISLVMATTLWDFDFEEAPVKGAMEGGIHQR
                     FSYQTSTEFQLHDVFVSSHDGPYLIFRPRTHSVT"
     PFAM_domain     join(36580..36634,36702..37213)
                     /aSDomain="p450"
                     /aSTool="clusterhmmer"
                     /database="35.0"
                     /db_xref="PF00067.25"
                     /db_xref="GO:0004497"
                     /db_xref="GO:0005506"
                     /db_xref="GO:0016705"
                     /db_xref="GO:0020037"
                     /description="Cytochrome P450"
                     /detection="hmmscan"
                     /domain_id="clusterhmmer_JX265_013434_0017"
                     /evalue="5.70E-50"
                     /gene_ontologies="GO:0004497: monooxygenase activity"
                     /gene_ontologies="GO:0005506: iron ion binding"
                     /gene_ontologies="GO:0016705: oxidoreductase activity,
                     acting on paired donors, with incorporation or reduction of
                     molecular oxygen"
                     /gene_ontologies="GO:0020037: heme binding"
                     /label="JX265_013434"
                     /locus_tag="JX265_013434"
                     /protein_end="210"
                     /protein_start="21"
                     /score="170.5"
                     /tool="antismash"
                     /translation="DQLSQEDIWSEAAVFLIGGGDTVATAMTALFFYMARNRECYRKLA
                     EEIRSSFEMRTQIKGGAKLTNCKYLRACIDECLRMSPPLASTLWREQRSQDSGNIVVDG
                     HMVPRGTRVGVNTYSLHHNPTYFPEPFKFWPERWLASRDENRTSREAFAPFSTGSRGCA
                     GKAMAYLEISLVMATTLWDFDFEEAP"
     gene            38981..39477
                     /locus_tag="JX265_013435"
     mRNA            join(38981..38997,39060..39079,39133..39344,39418..39477)
                     /locus_tag="JX265_013435"
                     /product="hypothetical protein"
     CDS             join(38981..38997,39060..39079,39133..39344,39418..39477)
                     /codon_start=1
                     /locus_tag="JX265_013435"
                     /product="hypothetical protein"
                     /protein_id="KAI1850473.1"
                     /transl_table=1
                     /translation="MTEGKKIFAFDGDWCASTALITQCQILVEARTREGFPLQEQLREA
                     ERLRRGYSHGTIAWYWANCLVLTIKGTSPAFFWSLAKNIIAGWHGTPYSLDSSGGQE"
     gene            40252..40961
                     /locus_tag="JX265_013436"
     mRNA            join(40252..40268,40328..40347,40400..40573,40685..40793,
                     40859..40961)
                     /locus_tag="JX265_013436"
                     /product="hypothetical protein"
     CDS             join(40252..40268,40328..40347,40400..40573,40685..40793,
                     40859..40961)
                     /codon_start=1
                     /locus_tag="JX265_013436"
                     /product="hypothetical protein"
                     /protein_id="KAI1850474.1"
                     /transl_table=1
                     /translation="MANDHSIFVFHRDWCANTALVIQCQILVEKRLQEGHSIIEQLRAA
                     EELRDGLNRETIAWYWANCLVITIKAERDTMQFEGAHLWTGVATNFRTPVDKAAGGTQP
                     QAIIATYTLTTHSDITARTQETCSPVQMAVERAPQE"
     gene            41770..42386
                     /locus_tag="JX265_013437"
     mRNA            join(41770..42016,42133..42386)
                     /locus_tag="JX265_013437"
                     /product="hypothetical protein"
     CDS             join(41770..42016,42133..42386)
                     /codon_start=1
                     /locus_tag="JX265_013437"
                     /product="hypothetical protein"
                     /protein_id="KAI1850475.1"
                     /transl_table=1
                     /translation="MAQSTAHRRLLMEYRALTNNPPDGITAGPVSEDDMLQWEALIEGP
                     EGTPFEGGVFPAELKFPKDYPLSPPSMKFLGEIFHPNVYPSGLVCISILHPAGDDPNHY
                     EQASERWSPIQSVEKILISVMSMLAEPNDESPANVEAAKMWRERRPEYEKKVRDSVRRM
                     LGL"
     PFAM_domain     join(41794..42016,42133..42362)
                     /aSDomain="UQ_con"
                     /aSTool="clusterhmmer"
                     /database="35.0"
                     /db_xref="PF00179.29"
                     /description="Ubiquitin-conjugating enzyme"
                     /detection="hmmscan"
                     /domain_id="clusterhmmer_JX265_013437_0018"
                     /evalue="3.40E-50"
                     /label="JX265_013437"
                     /locus_tag="JX265_013437"
                     /protein_end="159"
                     /protein_start="8"
                     /score="169.5"
                     /tool="antismash"
                     /translation="RLLMEYRALTNNPPDGITAGPVSEDDMLQWEALIEGPEGTPFEGG
                     VFPAELKFPKDYPLSPPSMKFLGEIFHPNVYPSGLVCISILHPAGDDPNHYEQASERWS
                     PIQSVEKILISVMSMLAEPNDESPANVEAAKMWRERRPEYEKKVRDS"
     gene            complement(42755..44540)
                     /locus_tag="JX265_013438"
     mRNA            complement(join(42755..43511,43568..43621,43676..44399,
                     44453..44540))
                     /locus_tag="JX265_013438"
                     /product="hypothetical protein"
     CDS             complement(join(42755..43511,43568..43621,43676..44399,
                     44453..44540))
                     /codon_start=1
                     /gene_functions="transport (smcogs) SMCOG1169:sugar
                     transport protein (Score: 333.6; E-value: 3e-101)"
                     /gene_kind="transport"
                     /locus_tag="JX265_013438"
                     /product="hypothetical protein"
                     /protein_id="KAI1850476.1"
                     /transl_table=1
                     /translation="MKRYFGLRGKSLNYAVGIIAGCDFLLFGYDQGVMGGILTMSQFLG
                     DFPDINPEQDGISDSLKSLRSETQGIAVASYNLGCFLGAVISIFISNPLGRKNMIILGT
                     SIMIVGAILQASATTLPHLIVGRIITGLGNGGNTSTIPTWQSETSRAHKRGKLVMIEGA
                     LITCGIMISYWIDLGFSFADGSVAWRTPLAFQIVFCIFILAFIWGLPESPRWLILKGRE
                     DEAREVLAALADQEVNSKEVNNEFIAIKDTVIEMSKGTFSDLFTSGKDRNFHRTVLGFT
                     NQMFQQISGINLITYYAPVIYAGLGMSSFMSRLLAALNGTEYFLASWPAVFLVERVGRR
                     KLMLFGAVGQAATMAVLAGVNSAPDNSACQVAAIVFLFVFNTFFAVGWLGMTWLYPAEI
                     VPLRIRAPANALSTSSNWIFNFLVVMITPVAFNSIKNHTYTIFAVINAFMVPCVYFFYP
                     ETAYRSLEEMDTIFHKAPGAKGWFSVVKVAREEPRRYGKNGELLIAYEETDEAKAHTHH
                     GEYETSSPSEAENGRGGVLGGAA"
     PFAM_domain     complement(join(42962..43511,43568..43621,43676..44399,
                     44453..44468))
                     /aSDomain="Sugar_tr"
                     /aSTool="clusterhmmer"
                     /database="35.0"
                     /db_xref="PF00083.27"
                     /db_xref="GO:0016020"
                     /db_xref="GO:0022857"
                     /db_xref="GO:0055085"
                     /description="Sugar (and other) transporter"
                     /detection="hmmscan"
                     /domain_id="clusterhmmer_JX265_013438_0019"
                     /evalue="3.60E-114"
                     /gene_ontologies="GO:0016020: membrane"
                     /gene_ontologies="GO:0022857: transmembrane transporter
                     activity"
                     /gene_ontologies="GO:0055085: transmembrane transport"
                     /label="JX265_013438"
                     /locus_tag="JX265_013438"
                     /protein_end="472"
                     /protein_start="24"
                     /score="382.2"
                     /tool="antismash"
                     /translation="LLFGYDQGVMGGILTMSQFLGDFPDINPEQDGISDSLKSLRSETQ
                     GIAVASYNLGCFLGAVISIFISNPLGRKNMIILGTSIMIVGAILQASATTLPHLIVGRI
                     ITGLGNGGNTSTIPTWQSETSRAHKRGKLVMIEGALITCGIMISYWIDLGFSFADGSVA
                     WRTPLAFQIVFCIFILAFIWGLPESPRWLILKGREDEAREVLAALADQEVNSKEVNNEF
                     IAIKDTVIEMSKGTFSDLFTSGKDRNFHRTVLGFTNQMFQQISGINLITYYAPVIYAGL
                     GMSSFMSRLLAALNGTEYFLASWPAVFLVERVGRRKLMLFGAVGQAATMAVLAGVNSAP
                     DNSACQVAAIVFLFVFNTFFAVGWLGMTWLYPAEIVPLRIRAPANALSTSSNWIFNFLV
                     VMITPVAFNSIKNHTYTIFAVINAFMVPCVYFFYPETAYRSLEEMDTIF"
     aSDomain        complement(join(42974..43511,43568..43621,43676..44399,
                     44453..44507))
                     /aSDomain="TIGR00879"
                     /aSTool="tigrfam"
                     /description="SP: MFS transporter, sugar porter (SP)
                     family"
                     /detection="hmmscan"
                     /domain_id="TIGRFam_JX265_013438_0003"
                     /evalue="1.60E-104"
                     /identifier="TIGR00879"
                     /label="JX265_013438"
                     /locus_tag="JX265_013438"
                     /protein_end="468"
                     /protein_start="11"
                     /score="348.2"
                     /tool="antismash"
                     /translation="LNYAVGIIAGCDFLLFGYDQGVMGGILTMSQFLGDFPDINPEQDG
                     ISDSLKSLRSETQGIAVASYNLGCFLGAVISIFISNPLGRKNMIILGTSIMIVGAILQA
                     SATTLPHLIVGRIITGLGNGGNTSTIPTWQSETSRAHKRGKLVMIEGALITCGIMISYW
                     IDLGFSFADGSVAWRTPLAFQIVFCIFILAFIWGLPESPRWLILKGREDEAREVLAALA
                     DQEVNSKEVNNEFIAIKDTVIEMSKGTFSDLFTSGKDRNFHRTVLGFTNQMFQQISGIN
                     LITYYAPVIYAGLGMSSFMSRLLAALNGTEYFLASWPAVFLVERVGRRKLMLFGAVGQA
                     ATMAVLAGVNSAPDNSACQVAAIVFLFVFNTFFAVGWLGMTWLYPAEIVPLRIRAPANA
                     LSTSSNWIFNFLVVMITPVAFNSIKNHTYTIFAVINAFMVPCVYFFYPETAYRSLEEM"
ORIGIN
        1 ttgccaaaga ctttctccag gtcgaacccc aaagaaaacc aaatcattac cataataagt
       61 tcttaccgtc gcaattgcaa cttgccgcac gatcgggcaa tgtaccgatg atggaatatc
      121 ttttctattt gggggtgaag atccccgcca aatggccgaa gtcccgcaat cccgtactcg
      181 aggcagcaaa acatggtcac aaagacgctc taatttgtct acttaccaaa gggttcactt
      241 tggatcaaga ctcgttcgac gctgctgttc ggtacgggaa ccctgacata gtgcaggttg
      301 cattgaacaa tgccggcaaa cgccattcct ttacccaggc gctgctatct gcggtaggga
      361 gagagaatca gtcagtgacg aggatgctac tgtctcaaga aacaacagat ctcgataatg
      421 aagttaggac ccaagcctgg tggacggcca agaagatggg actggagtca atggcgagga
      481 tgcttaaaca ggtgcgagta atctgaattg cgtcatggga gaccgcgtgt ctggagcaca
      541 tatcggcaac tatatgacta gccataggag taaggtacac tgccctctct ttcactacta
      601 cgcaattcac acaaatcacc tacacttcca tgcgcacgtg gtctaatgat ctatcagatg
      661 gtgtgaggta actcaaacac actattcttt cagcgatgcc atgtgtaaat tacgctgctg
      721 atcccgctaa acccttgagg gctagctcta ggtgtgatat cttcacgaga cgtaagccac
      781 tgtaaggtca gtacccagtt ggcgagcgaa cctcgagccg gataactgga aagagcctcg
      841 aaaccgctct aaaacgatac catcatctta ttcgacttat atataaaagg gaaagatggg
      901 tttaaatggt agggcctgat gttgtattag taaccttata tcgtaccctt ctcccttgtt
      961 gttcttgatt actctaaact gagcttattt ctctacggcg tagaacaata aacaattagc
     1021 cagagcgcac agttagactc gtagatatca acgtccctcc ccagagtacc cggtgctgac
     1081 aacaaggata gataacaagc acaagctgag atttggctgt ttaagagttt ctggacgcgt
     1141 ctaccatagc ctgggcatgt cgacacgaca agctttcagg gtgtaaaata caacagttgc
     1201 ctatcacata caatactagg agctcactag tacagcgcag agttcggcgg cccctggtta
     1261 gtgcgaattg ctggtgcttg gaggtgcgtt gccaaaccac ctaggcaaat gtgaagtcac
     1321 ggaggtgtat tagatccccc gtcctttagt aatacataat ttacatactt cgactacatt
     1381 gccgtgcttt caccattctg taatctatga tgtggggcag accaagcatt tcaaaactca
     1441 agcagcccta attttgactt cagcttatat acgactgctt gtgcaatgtc ttaattaaag
     1501 tcagaagtgg ttggcagccg atagcgtatt tgtcttgacc aaagatatag tatagtatcc
     1561 agaaggtagg ttcgtcacat tgcagtatgc cgattatcta gcagggtctc agggtgagtt
     1621 cctaccgcca ttgccggagc gtcctattca aaaaaaaatc tctttagtaa cttcgttgcc
     1681 aacaaagctc gggaccaaaa atagaaatcc ctgcaaccca gccgaccggt ggcctatgcc
     1741 agagaatcgt agaagaattt gttctttagc ggagaacggc tatgtccatg ggaatctgtt
     1801 caagctcaag aaatattcga aaggtcaagt aggtggtgaa ggagtcacag gattcatcgg
     1861 cgagtgacgt gtgtcttgct ataagcaacg acaatcattg aaccgctgat tccttgtagg
     1921 ctacaaaaca catctttcgg gttcgtctat tggaagcctc gtcctgaaat acatgacttg
     1981 gcgggcaaac actcggcgat tgtcccggtc tccggcgatt tacgggcatg gaactgcagt
     2041 gatgcacaat aattgtcaca tgcgcagaac gacacttgtc aagaatgccc acatgatatc
     2101 tcctaaatgt tcgggtttgt cttcaacttt ccgcccgtga ctttgccata accaaaagcc
     2161 catgcacatg agggtagtca taaaacctca ttttgtggcc acatatgact atgcgagccc
     2221 gaggcgagca atttcctggg aacatccagg ctcgggggcc aattaggaaa aagaatatat
     2281 cagcgagtgc atccatagtc tttggccttg tcctgtgcgg cgtttctgtc acttgggtag
     2341 caagtacaac gaaaggagca ctcctctgat cggaccaagg gtccctcccc cttgctgtgt
     2401 cacgtgaagc gttgatgcag gttggttgtt ggttagttgt gagatgacgg gcaggcgaag
     2461 ttaacttacg ccgaaaacac aatcctctcc tctcaggcct ctcactgaac tgtctaccgt
     2521 tgacgccaca acgcaacatg gcagacaggc tgtccccatc actgcttcaa aacctccagg
     2581 cgcgggtaga cccggagctt gaggtattaa tcgatcagaa tagcgcccga ttccaggagt
     2641 tagctcaggg atggaccaat attggccgtc agatacctgg tgctattgtc cttccggaga
     2701 ctgagcagca gattcaggag acggttcgac accctggctc ccaactctac tgccgttcct
     2761 aacatcttcc ttatgcaggt acgatgggct gttcagtcgt cggtgccatt tgtcaccaaa
     2821 agtggcggtc acagcgagtg gtcaagcatc aatgaacgcg gcatcgtcat caacctgaaa
     2881 aagttctctg gcatcgaaat tgacgctcca ggcaagaagg ctatactgag agggagcatc
     2941 ttgtcaaaag atgtcgccgt agctctggct gccgcgggta gctttactgg tgaggcaatc
     3001 cgataaaccc aaatactacg aatcaaactg accctggaga tctcaagcgt tgggcaatgg
     3061 caacactgtt ggggccattc cctattttct aggcggggga gcatcggtca ctacctcaat
     3121 cactggcttc ggatcagacc agatcttggc agctcgtatg atcgatgcaa agggagatct
     3181 tgtccaagta accgatgaga aggagccgga tctgctctat gcaattcgag gtgccggcca
     3241 gttctttggg cttgtcacgg aactcactat taagatcacg cctctatccg agcttggtaa
     3301 cgaccaaggc gttatatggg tgggagcctt cgtgtttcct cttgaacgcg caagggaagt
     3361 cgccgaagcc atgaaaccgt tgatggatga cagtaaacat gcaacgtcag gtctcatcat
     3421 gatcatggcc ccttcacctg cacgaaataa aaccctagtc atctcggcaa gatacactgg
     3481 gaacccagac cacgccaaga ttgcttacaa gcccctgtat gacttgaagc ccctaatggc
     3541 aaacggtgga ccagtccctg tccagaacac tagtgacgcc cgcgaagtgc tttgtgccaa
     3601 aggcgacttc aagcgcttcg gcgtcgtcgg actgaggcgg tttaatgttg acagctttct
     3661 tgaaaccgtc aaagtttggc agactctggt ggaggcgtgt cctgatgcta tcaacacggc
     3721 tttcaacttc caatgggatt ctcgaccccc taagacaccc caatttgagt cagcaatgtc
     3781 actgcacgat atcaggtact ggcagtaagt ggccgtctaa acttcgagcc tcggccccgc
     3841 atcgctaatc acataagtcg aacaggaaca atctcatttg gcacaccaat gtgagcagac
     3901 ggcaactggt tgacgagttc aatgacaagt ccattaagat catgcgcggc tctgacaagt
     3961 ctgagtatgc cgactttcag aatggcactc gttcggggcc gatcgagttg cgctatcggg
     4021 gccctggtaa gcttgacaag ttgaaggcgc taaagaagaa atgggatccc acaggagtct
     4081 tcacaacaca gcttctggac tagaagagca tgcttgaccg atcccatgtc ggaggcgacg
     4141 gagggtggta tcagctgtga atcccctttc cgcttgcttc gcgaaaactg tagcgttggg
     4201 aaatgtgtag agcatcgatc atgtgttata aagctggctt gtttttctcc aaccatatca
     4261 cagacggaga acactccaac ctggaactac gtgtgtctac ttcaaatgct catcacacgg
     4321 agggcaaatt gccatcaatt cttacctatg tcatgggaaa atgtttccca tcaaacgctt
     4381 ctcgctgcaa cttatccagc agagctaact cctgctcctt ctccaatcgt ggtatctgct
     4441 tcaggtagtc ctgaactcga acaagatagc cctcttgttc aagctcggct gcaaaatctg
     4501 ccgaggacac tgtttcacat tcgggcgcaa tctgtgccaa attgtcccaa agtatcattc
     4561 tctccttccc aatgcgatca agccgtgcct tattttgaag cctgcgattg atcaaggttc
     4621 ctatcctctc tctgtgggga tctgtactga gtttgtgtaa caaacaatga aatggcgtag
     4681 taggcttgga cagcctagtc aattgaaatg ccaagggctc taggacggct ggcgtttcgg
     4741 tcaatgctgc atgcttcaag agcatctcac tcgcttcttt gggatgatcg ctctgtgtac
     4801 ttcccggagc tggtagtgca ttcaatgcca agcgaagaag gtggcccggc gtcgtcctaa
     4861 aataaaccac ctccaaatca ttgaaatgtg actgctgcca gggcttgtaa attccgaaat
     4921 cgacggatga ggaacctttg tccatggata cggagcattg gaaaaccatc atgcgattta
     4981 gactggcttt gttgtccaga aaagtggaca tgactcggag taaggaaggc atgcatttat
     5041 gacgtagcgg attaaacagg ttcaatacta gtgtcgtagc agatgactga agctgcgagt
     5101 gcgtgaaacg catagtgtct aacgaaattt cgtataaatc attgctagaa aggcattcca
     5161 tgtggatgtc tgcgccactg tccaagagat accgtgtggt tgactctacg tcggagcata
     5221 gaccttcaac cgctcgtgtc tcctcaagca cgactctatc aaatagaaag gatgctaaga
     5281 agttgcaaat gcatctcata atatatccag cataagcggg tggtagcttt tgatccaatg
     5341 agttgatgta ttgcggcacc agcctcagcc aggggctttc tgatagcgcc atgatgaagt
     5401 ccggagaatt atctggcgac caggactgga tcttgggttc ccttgaaatt ggaaagaacg
     5461 cctggttatc gattctggcg cgagtgtaga cagaccctcc gagcgaaagt agggaatgac
     5521 gatgtgtttc ggaaagcaaa tacgagtagc ggctaaatgg acgtccaaat aatagagaca
     5581 agtagacttc gagcgtgagg caggggttgt cgacgtcgtc gcacaactcc cacatcttgc
     5641 ccacagtcaa gtcaacatgg cttagcatgg ccaattgttc ttccggtgtt gagtcatcgt
     5701 gtgctaggat gttgcttcct tccgaacttg agaatatata ttccagcgcc gaccggtgaa
     5761 caaattcgac acgaagcttg tgaaacctaa attggctatt gtacttgctt tcctcggccg
     5821 gcgagaattt catcctgtgc tctttacact ctagaaggcc tgcacagcga gtatcgagat
     5881 ttcgtatcac ggcatcacat ctttcctcga tatatttagg actgatgttg cttccattga
     5941 ggagttgatg tcgtagcgtg tagtttgttg cgagcatcaa ctctgcaaca ttgatcccct
     6001 cggcgttacc catcgcacaa gaccatgggc ggatgcggga tgttttgacg aagtggaagt
     6061 acttggcggc tgtagaaaga tactccgaga tttgggcgtc atctcccaga cgaccccaca
     6121 tatcgctgaa caagtcctga agttctttcg gtgtttgttc gagccgttgg ttcagctccg
     6181 cgatgctgtc cttgtttgtc agccctctgc ggagcctttt cagaaccagg tagacccaga
     6241 gaaaaacacc gtcagacctt tcactaacaa tatccacaaa gtgttggatt tctgagagtt
     6301 tcctcgttct ctcatccata ttgacagctg atctgaggaa gtcccaggcg tatctccgga
     6361 tgtcgccgtc tgtcagagat tgaacacgta gtttgggtac tccgtcaaat cgctcttgga
     6421 aagtacgttc tggtcgactt gatacgcata gtttgacaca tggaatacgc ccaagggtcc
     6481 gaagaaggga ccgaagatcg tcttcgatct cggagggtgc aagctcatcc aagccgtcga
     6541 tgaatatgca agtcgctctg tctgcggttt ttagaacatc tcgtatgccc tgttttagct
     6601 cttgggtggt ccagtcatcc ggactatcct ttgacagtac ctgagggagt ctttgagcca
     6661 aagatggtag caacagccgt ttgtgtctgt catcatcctg tagtatttgg tgaagaagtg
     6721 agcagagaat gcccttggta tttcgctgca tcggatgccc agagctcagc agaaaatgtc
     6781 caattatgag ggtatccggg cttctcgtat caaggagatc ctgcgtccga gggtccttga
     6841 gtaagaatag catcagagtg cttttcccag agcctggttt tccagatatc cagtaggtcg
     6901 tatcattaga gcccagccag gtgacaaagc tgtcccctag ggtcggtcta acatctcctg
     6961 gctgctgtaa atgtgccttc aattcttgag tctcacttgc tgtcgatgag ctatgtattg
     7021 agtctgaaat agacgatacg gagtcggatt cggagtcgga atccacattt aattcttccc
     7081 gagcacgtgt cacctgcgaa aggtcgctct tgaatatcca ctcgaaagtt ttgcgatggt
     7141 tttctttgat gtcgtttttt cgacgattca tcccttcata cttcagactg ccgaggattc
     7201 gcgctcgtgt tgcttcatct tgaatagcga agaagccttt gtcgattcgt tgatcaacag
     7261 tctgtaacaa ctgtgacagc tgcaactctt gtttggatat cgagatgatg aagtgttgca
     7321 acgctccatt cagttgtttg aagccttctc gactctgaag atcggcagct tccctcgccg
     7381 tgctggaaaa gaatttctat taggggagtt tgatttcata gatcgtgagg agcctcacca
     7441 cagtctgacg agaagtccag attctagtac cttctgatag tcatgtatct ctttttcgag
     7501 gttgcgcaag ttgccagact tcgccagatg cttgcagacg gagactattg tcttgccgaa
     7561 gtgtccctgg ctccttgagg ctccgatttt gtccagctcg gcggagagtc tggaagttgc
     7621 gtccaagcac ttgcgcgcca agtcctggag ttctctggtg gcctcattgt atggcgagcg
     7681 ggattctgga gacgtcaagg agtcgtggag cgacgtgatg acactggaca aagccttcgc
     7741 attcccttcg aggctggggg cttgcgaccc gcgctcgtag acctgcttgc ataaattgat
     7801 gatttcgcca gtgaaactga tgacttgcat tagattgcaa gcaattccca acgctgacag
     7861 cggctccatt gtgatgagtt acaatagcag aagaagccac tggatggcac aattgacctt
     7921 tgggctgtcg ataatgtcac cttcgtggca ggacgaagcc ttggtgcggg gagggggtat
     7981 caggctgcag agtgaggtgg tacaacagcc ttgggacttg cgccgaagat cagggatatc
     8041 agcagctaca tacactgcgt tcactggttg agataagtat gcgccagcaa atgatatagg
     8101 agacgagcgg gtcgctccca cgattgagat gggcgtgatt cccaccccat agtggaacat
     8161 tagaagaacc tatagatttc tctaatatca gtcctgaatt ataaccttga ccgtcactgg
     8221 ttttttttct ctttcgggcc agatatgatg taagagtccg taggaagacc ctgctggcct
     8281 ccttcgtctg gtaaaaaata taccggcaag cgattatgca tatacgacga ccacaagccc
     8341 catagtagtt gcggatttat taaactgcgc ccacttcccc cctcttttgt ttttctatac
     8401 tgttatcaat aatagccagt gattcattga caagtgtgtg gatattattc ccacacttga
     8461 gttacttaga tcggagcgct gcaaccgctg atcataagac tacttcacac tcagcagaca
     8521 ttcctgtaat cacctgacgg ataagctagg tgtgattctc ctgattaccc acaacgtcca
     8581 gtagtcaacc tatacagttc aaaaatgcat ggcaacaaag tcattgttca tcattgctca
     8641 tctatttggg tagtcgtcat aaaaaacagg tgtcgaccgt gttcttcagc aagcaaaatc
     8701 tgacatgtga atcaaatctg gctcccctcc caccgcttta cacagtaacg ttcttcagct
     8761 tctcaccggc ctgctcgacg gctgtggcga ccttagcctt agcaccaccc ttgtccgcct
     8821 tcgccttggc cttggccgag gtggtatcct tgggcagctc cttgctgaag gggatgaact
     8881 cgggggcgcc ggggaggaat ttccgcagaa cctcgggcac gttgaatccc tgtgcggatt
     8941 agtagctgac cttgtggagc agattgaatg gattcgactt acatcttcgg tctggtagtt
     9001 ctcaagaaca cagcacagcg ctcgctcggt ggcgcacaga gtcgagttca gggcgtggac
     9061 gtacttcttc ttggcgtcgg tctgggtctt ggtgccgaac ctgatctcga gcccgcggga
     9121 ctggtagtcg gtgcagtttg agcacgagac cagctccttg tactcgccct ggaaggggaa
     9181 ccaggcctcc aggtcgtact tcttggaggc ggcgttgttc agggcgccgg acacgatggc
     9241 gacgacgcgg tagggcaggc ccagagactt gtagaactcc tccgagttgg caaacatgat
     9301 gtcgaacatc tcccacgact tctccgggtc cgtcaggcag aactgctcaa ccttctcgaa
     9361 ctggtggaca cggaagatac cccaagcgtc gcgaccgtgg gcgccggcct ctcgtcggta
     9421 acagctggag tagccagcgt attggatggg gaggtctcgg gcctgcaacc actcgtcggc
     9481 gtggaaggcc gagatgggct gttccgaggt ggcaatcagg tacttgtcgt tctggggctc
     9541 gccgtcgacc accttgtaca gctcgtcgtc gaaggcatcg agctgtgcgg tcttgcccat
     9601 gtagtccttg ttcatgaact gggggcactg caggggggtg tagcccttct cggccaggaa
     9661 ctgcaggccg tagttgatca tggcctggtt gaggaagaca ccccactgct tcaagaagta
     9721 accgcggtgg ccgaccacct tgacgccgcg ctccgggtcg tagccgtcca ggcgtgtcag
     9781 gacctcgtgg tggctgagca cgtccttctt ctccggggtg acgccctcgg gtgcccaagt
     9841 cctcagcacg gcgttgttgt cttcgttgtt gctgacgggg acgctaggtt ctgttgtcag
     9901 catgggggtc cccggtggcc gacagtctgc ctttctcctc ctcctctctc ggggtgaatg
     9961 tacctgtcgt ggacgtagtt gcctatcgtc ttgaccagct tcttgagcgc aacgtccttc
    10021 tcggcggcca ggtcaagcag ggccttcttc tccttctcga actcggcctt ctgggcgagg
    10081 agttcggagg catcttcctt tgcctgtata caggatcggc tgccccgtta gtcacacgag
    10141 gtctctctct ctctctctct ggctgtctgt cgctggggtt ggtgggctga cctttttctt
    10201 ggcgccgatc tgcttctggg tatcgttgat cttggtgttg acctgcatgg cggcatagtt
    10261 tgtcttgcgg tggtcctccc acttctcaat gacctcgtcg acgacctcga ccttggcgaa
    10321 gcggcggcgc tgcgactccc tgatcttctc cgggtcgccg cccctctcct tgatgaagtc
    10381 ggtcacgtcg agcatgttgg gctggtccga ggcgcggttt gccggtgtcg cgaaaggttg
    10441 gtctgtctgt ctgtctggac cgggcgggtg cgggtggttg ctcgggtcgc aggcctgttg
    10501 tcgggtccaa tgtcaacagt ggtgtttatt tatcagatat agtttacggt ctgggcggcg
    10561 caaacgtgga cagtcaaatt ttggtggggt tgttttctcg aggcgagggg ctcggagggg
    10621 tttctggacg ggctgagggg cacgacgacg aaagagtggg cagattgctt ttccgtacct
    10681 tatcgattgg atttagttat ttgggacact aggactggaa aaattagggg caaggggaga
    10741 ctcggcggct ttagttctcg acgggctggg gcttgggctt gggcttggag gggtttggcg
    10801 gggcatttta tccagggcag ccccccgggg cccggggggg ctattgggca gtcgggtagg
    10861 ggaggccgtc tcagtcaagc cttgagtcac ccgaagctat tggccgcccc tcgttcgtcg
    10921 gcttgactca tgctattctc gccatcttca tcgctgctct ctacctgtcc ggtgtcggta
    10981 gatttcgtgc gagtctcatt ggtattggta ttggcattgg cattggcatt ggcattcatt
    11041 agacagccca ccagagatca gacgcgcggg cagacggtac caacacgtcc gtctggtctc
    11101 aaagaggcca ctttcgagga acgcttgtag aaaaacaagt atatcatcca gctgtgtact
    11161 gtatcgtcca aacaggaaaa tgatttctct ggtgcccgga acatatatac aggccggccg
    11221 cgaatcttct cctgcctcag ccggccaaag cgcatctcaa gtagacacag gaagcccacc
    11281 gcgaaaccca gcaacatatg ccttgtctga cctgccctgt aaaccaacac ctgatcccat
    11341 ataatcccag catatccagc agtgcgagat tccacgcgtc tatgcccaat cgacgtcccc
    11401 taaccagcta tgtcttggag caaccctgta agataaaaac aggcctagaa agacgagaag
    11461 catacaaaca ctccgcttct cttcccccta catcatctgg cacttgcccc cgtccggcgc
    11521 ctcgttgggg ttctggctct tctcgatctg ggcgatcagc acctcgaagg ccttgccgac
    11581 gttctcgttg tagcgggcgc tggcctcggt ccagccgcag ttgaacttct cggccagctt
    11641 gcggccgtcg tcggcgctga cctggcgctg ctcgggccgc aggtcgctct tgttgcccac
    11701 gatgacgatg ggcacccagt ccgtgcccag gtggttgagg atcttctcgc ggatcacctg
    11761 caccatctcg aacgacgaca gcgacgccac cgagtacacc agcatgtagc cgtggatgcc
    11821 gatgaagtgc ttcgagttca ggatgctgta ctcatcctgc ccggccgtgt cgacgatctc
    11881 ggtcgcgtag tcctggccct tgaaccggat caccttgctg aacgtgttct cgatcgtcgg
    11941 gtagtagctc tcgacaaagt ggccatcgac gaactggacg gcgagcgagg atttgcctgg
    12001 aggagggggc gccgagataa tgtcagcaac ttgcgcaccc gatttgtgat gcgccttgcc
    12061 ctgcgcccgc aaaactcgca ccagaggggg gcgttggcta ctgaccgacg gatcgactgc
    12121 cgacaatggc gactttccgc tgcttggaag gcgcaggcat ttaaaggtcg aggatggggg
    12181 ggcgatcttc tggttttcgt gggttgggca ggagcacgag gggcgttggc cgcggacgtg
    12241 gacgtggacg cggacgtggg ggttatctgg ttttcaggca aagtccccga gcgggagagg
    12301 cacgagacga cgagcggggg gttagctgag atatgcgatg cgagatgtga gatgtaagat
    12361 gtgggattgg cgagatgtgg gatgggccaa aacgaacgcc gccgtccggg gaaatcgacc
    12421 tgggacaagt ctcgaattaa tagtacggat gacgtaggaa tgttgcccaa ggtcgagata
    12481 gcagccagcg atgcccaaat atgttgcaat ggcgagaagg gatagaaaaa aaaagcgcag
    12541 gtctcggttt tagcctattg agagtgtcgt gttcaccagg gttgttgcaa agaagtgatg
    12601 ccctcccgag ggaatcggcg tgtgctcgac gaagctggtc tctgggggat agaaattctc
    12661 acaggtttct aactaatgct actactaaga ccctaactta ggtacagtcc tgcacatagc
    12721 atagctcctc gcggatctcc cgtatcctga gtgagcaagc caggtccagc aagggatgga
    12781 tgcaggtgga taggggtggc cagggggggt cccgccgctc gacatgcaga ttgtggggtg
    12841 cgactgaggc ctagcccgct gctagctaga agctcttttg gccttgaaaa gggtacccta
    12901 ggtacctaaa ttcatgtcgg tactggagac ctggagacct ggagacctgg agacctggag
    12961 acctggagac ctggagacct ggagacctgg agacctggag acctggagac ctggagacct
    13021 ggagcctgct gctgcatctg tggcccagag ccccgcgcga tggtgtgtct cagcgaggtg
    13081 gaagagaatc catccagggc gataagcgag cccctcgcga acattcacat gccacccctc
    13141 taagggccct cttctctctt ctctccaaaa acgcgcggct agcagggcaa ggatcctgtc
    13201 aaggtttgga tggttgtgtt acctgtcact tttgtttgat agccatgcgg cattattgtg
    13261 gcaggcaaac cgggtaaagg gcgtgaggac tctcgagttg tatgcagaac ccacgtgctg
    13321 acccccaggc gcccccctct acctcgagct actaagcccc aggatctgcc ctattgcttg
    13381 ctttttacaa gctctagcct gtctcgccct gacaagggag gagccagctc ccgtccaatg
    13441 ggcttgctcc ctccgcatgt acgtatggta atcaacgtac atcgccgttc tctgtggggt
    13501 ccttatacct gctattatac tgtgggcgct gagtcgaggg ggattgggct cggcgcgccc
    13561 aaccgtccga tagacactgc tgacgggttg ctctccttga tctacagatc agctgaggga
    13621 ttctgagact cgaaagcaac catcgtttga cacggttgat gcttggattc tattgagctt
    13681 ggacgacgcg gatgagtcgg gcagcaagag gtcagagcat gtcggtttca gtcttctttc
    13741 ggagcatctg cttctattaa taagtcgttt tggactgtgg ccgagggggg cccgggtgct
    13801 cctccgatat gaactttgct tttctactgc gactcgtgtg tctgagaagc caccaaatat
    13861 gtctatctgg tgataatttc cgacctgcct gacgctgcaa ccacaaacaa tggccaccgg
    13921 tagatgacgc cctacaggtg tccatttgac ggaggcgaga tggctcccgt gcacgcttca
    13981 caactaccga tggttctact tcgaccagag ataatattgc cgttgaattt ggtggatgga
    14041 gcaccattga gactgtgata atttgattta gtctcgaaaa cgcgccggtg tggcggtatt
    14101 cccgctcgct agatattagt caagacaatt atggattgag aagttgcgcg gaagaaaagc
    14161 gagtttggct gaccttccgt ataagccttc cggtgctttt ctcggagagc tagtaagcaa
    14221 catactctag tcttatcaac catttatcct cacatactac ccttgctatt ttcttccaac
    14281 tccaccgtcc acaagtgata ctttgacttg gagcgaagcc acggcccgta cgtgtaaagc
    14341 gcccatggga ccggcgccat tgccaaggct atgaacccca acagattact cgcccacggc
    14401 gtccctaacc tcacatacat ctgcgccgcg aacaacggga atccggcgct gaacagcgac
    14461 ctcagcaccg cgttcgccgc aagcgcactc gccgagaagc ggccgtagca atctgtgaga
    14521 taggcattgg tccccaggaa cagcgtcacg aagccgatgc cgaacggtgt gcccgccgcg
    14581 atgggcgcgg cccagtgcgt gggcgggttc gccgtccatc cgaaccagaa gagagcaatg
    14641 gggatcagcc acgcgaggac aatgaggtgc ggcaggcggg cttcgggctt tggccctccg
    14701 agtttcttca cgaaagcagc gtggatgtca ttgatccacg gcgagcttgc agtggcaatg
    14761 gccatcccta gtccgatccc gaggaatgac agacccgcga taccctgact ccattgccga
    14821 gactgttgaa acaccaccgg gtacgccgta aagtcgaggt acaagatacc ccagacgaac
    14881 gccgaataca ggccgagagt gaataggatg ggctccgtga agagcatcag ccatggtcgt
    14941 gtaaggttgg tcgcgtactg ctccttgaac gattggcacg ctggccggaa tccggccttc
    15001 accttcttct gctgaagtaa gaccacgaca tatgtctctg gaagcaggag taacatggcc
    15061 acatagacta ttccagctag gatgctcact accccataat tcctactcta tgtgttagtg
    15121 tcaaccacta tttcatccgg gctatgggat tgtcccaact taccacctcc atactaaatg
    15181 cttcacgaaa attcagcagg ttggatggca tcggatgaga ctgcttgagc ttacctgtga
    15241 gatgaaacct cccactatcg gggcaacgac cggtccgagt gagcttcccg tggtaaagag
    15301 ggcaaatggc accgagcgtt ggctttgcgg ccagatgtca gcaagcgagc ctccactgtt
    15361 cgttactacc gacagtcaga aaacacagag ctcttgtgag ggtggaatat ttgaagcaaa
    15421 ctacccgtcg gcgatccaaa gaagccagcc aagaaacgca gcaccagaag agccgagatg
    15481 ttgggcgccg ttgcacagcc gatgttgaaa cagaagaaca gcaagaacgt gatgcggaac
    15541 accaagcttc tcccccacac ctcggaaagc ggtgcgaaca gcaacggccc cgtggcgaat
    15601 ccgagcagga aggttgttac tcctaacgtt gctacggtct tggagcactg gtaggacgcg
    15661 gcgacgcctg caatcgccgc agtgtggaca ctggagcaga aggtcacggt ggccgtcatg
    15721 aacaccacga ccatggtcga agaccacttc ttacgagctg gccagtttgt agggatctct
    15781 tcagggtcga gcgtgatctg cagtggctcg gcttgcacag ctgcttcctc ggggtctgta
    15841 ttcttaggca caaggccctc aaacatctga gcagtctgtc tctccatgct gaatcaagac
    15901 cctgaaagcc tgattacggg ataattcggt gagaagggaa ctgcaaaaga gacaccagaa
    15961 tccagtgttc cttggcagct tatatacgtc cggagcattg cccaatggga cgctgaaccg
    16021 agctaaacgc cgagctcgag acataagcga aatatatact aatgtttacc catgcgaaac
    16081 ctggtaccct ggttgtcaga tcatgtaatg ggcacatcgg ccggttcagg cgtgcgactc
    16141 tgcaggggtc agcgtagtct atcgccttac gagtttgtca agttcacaaa aaaaatcttc
    16201 cgcgactgaa aatcggtgaa aggtgtatgc aacagctctc gtatgaactt ctggctgtgt
    16261 gttgctctta agaataattt tttcttcgtg gaacgcacat agcagttgcc atgacttttg
    16321 cggatctcca gcaaaatcaa cgaagcactc aatcctattg ctgtacactc cagacaccat
    16381 tcactttgtg tagagtccag ctaatcatga tggactccaa gccaaaggaa gttatttgca
    16441 gacagtataa tatatattta gctcccatat ggacggatga cacatgatct caccgtcttc
    16501 cattgcgcgc agctaggact gtctagggac atcttcacac ttgaacatgg atgaaaaggg
    16561 gtcactggtc gaagaggtag tgcggacaaa ctccatgttg ttcgcaatgt ccgtcgcctt
    16621 ttcttctcca aatattgacc ccacccaggc cagggccgca tcgatgccgg cgctgacccc
    16681 cgacgaggtc cagatgttcc cgtcctgcac ccaccgggcc tgcgcgaccc actccgtctt
    16741 ggggccgtag gccacacaat ccttccagaa ggccttgttg gtcgtggcgc gcttgccgtc
    16801 caggaggccc gcctgggccg cgaccgccga gccgttgcag acggtgatga ggtggccggt
    16861 ctttgggacg acgcggcgga ggaactcgag cgtctcaggg ccggtattga agccgcccca
    16921 gccgccaggg atgaagagca cgtcaagagg cggggcatcg gcaaaggtgt gcgtggggac
    16981 cacactctgt cccacagcgt gcacgccctt gctttgcgtc gacaccgggt cgcgcgtcgc
    17041 cgcaataacg gccagagtca tgtcgtgggt gcaggacaag gtattgacca cctccatggg
    17101 gccaaaagca tcgagggctt cgaagccggg gtagacgagg agcccgaagc tcttggggac
    17161 ttgtgagtat tagccatggc ggactgtgcc aaattcggta tgagagagcc cagcttacgg
    17221 tctgagttgg gagccattgt ataaagattg cctatggaca atgttgtaga ctagtgttgc
    17281 aagaatagtt gactaggccg aggcaatacc gttttatata ggtctagtcc cgactattaa
    17341 tgccgtaagg tctcggagtt tgctcgaata gggaaaactt acggggcggc gtagagcttg
    17401 tggcggctgt ggcttagcgt cagccggggt ttaattctta taggtagctc accacctccc
    17461 cgcatacaga ttttaattaa gcaacgaatc tcttggattt gcaaggcaag aagcaatgca
    17521 tttggggcaa aagctatcca atcgatttga tcgctgcgag ctagctgtac ggaggccacg
    17581 aacctttctg tttgacttca taggctgaag ccatcctagc accatgctac aagcactgcc
    17641 tttcatatcc cgggactatt gcatgttgaa acgaattcgc acatctggaa tatgccgcct
    17701 ataaattatg tgcacaggtc aagcaggtct ttcttacaga gaatatctga aagagaaagc
    17761 gctgttctgg gcccggtttc ggcaaacacg gggctcctgt tatcctaaaa cggtggcgaa
    17821 ctagctacct taaatgcatt atatccaacg cttcattcat tcataacaag agctacaata
    17881 tagtacacca gtgacatata tttagcggtg acgtagtcat gaataggcag agagtacatt
    17941 gttgaaatga ctagctggct attgagtgtc tatctaaagc cggatccgga gaccgacaac
    18001 agcaaggaag gtacaacgga agaagacaaa tagtgcccca ggggggaggg gcctaggtgg
    18061 aatatggtac acccagggat gtgagtgact tgccatttgg ggacctccac tactagaagt
    18121 atgaaatcct ctcacgaccc ggactgctgg ctactctctc tactgaacaa ccttgtatac
    18181 atcgtagctg gccgggatat cggtagcatt cccaccatta cccacgatcg ttgcactaca
    18241 attaaccaga gagttagtaa agaaggtcat gaaagggggg tgaaatatcc gtaggaaatg
    18301 aaaattgttt ccatgttgag gggcttctgg cttactacga gaaaatcaaa gtgtcagtac
    18361 atagacttca aacgagttcg ggattcattc gtatgtatac ataccagttc ggttagacta
    18421 gcatcatcaa tgccggcaat gcggtataag gtgccatctt ctagctccaa catgtccggc
    18481 ttcacgtgct tggtacagcc ttcagtggtg gcgcaggcct cggtcgcacc attgaggcgc
    18541 ttcctggagg tgaagccata gccgccgccc gagaatgggc cggatgtgag acacacatct
    18601 tgtgtgttac gggcagtcag aacctgtcta aggtcgttgc acctgccatt agcatggcca
    18661 tggcattgga gaacccagtc cgtcgggatg gcgtggaagc cgacgctggg gtagacgttg
    18721 atgtcgacac cactgcaaca gaagtcgggg ttggcgttct gggaaaagaa gttggcaccg
    18781 ccgcaattgt tcccgttggt gtagaggcgg atgtcgatgg cagagacagt ggccacaagg
    18841 ccgaggagga tctgggagat aagcatattg gctaagatgt gataatgacg tcgtaattga
    18901 tagattgatg gtgtgatgga ggaagagatg gatgagaact tgaaagtgat gacgagtggc
    18961 cttttataga cgtcttgaca acttctcgac acgagagaca tgacgatgag ccaactcaaa
    19021 atatctactt ctacgtcggt agatctatgg tctagattct tcatccacgt tagccaataa
    19081 cgagcgacat cccagaacgg ggataaaata tgtcgcaagt cacgtaacat gttgaacctt
    19141 agcgtgtgag atctttccat gctcactgcg tacattggta acagaaacag tgatcatcta
    19201 ggccaatcag atggcgatta acagcaacca ggtgttacat gtaagccaat attatgcgcg
    19261 gcacgtatag tatacctcga gtgttacgat tctacaatta cttcctggtg tggctgacca
    19321 caagtatagc caatttagac cacttcagac ttgcatgtca gcttacgcct actatgcgca
    19381 acccgtctgg tatgcttcaa gcgcaatatg aaatcgtcat tttgcctggg ttgctatctg
    19441 agggttctta aactgcactt ttataaggct ttatccattg tcggttcacg atatgtgatt
    19501 ggtcctagct aacataaaga aatgtagttc aagtacatta aatactcacc atacggcaat
    19561 aatcgttggg ttacatgtac cataacaaga cttcgtcaat tgttatgttt tgaagccaag
    19621 tccagcgtgt catatagaat aaataggata ttccagctca atcggtgtaa aaacactcta
    19681 aggggttagt gttagtggac cattgagtgt gtggttgatt cgctggctgc atcagcccat
    19741 ttgcatgagt ttctaatgaa tcaaagaaga ctatcaatca aaacttatat ttcaattgac
    19801 ggtaattagg caaacttact tgagtcgatt ctataggaat gttcacgatg cattgcaatg
    19861 ctcacatact gctgtggagg agtcgattca aatcgaagtt catagataca cagatctttc
    19921 cggggccttt ctttcccttc tactctcatc cttcttctct aattccgaac gctgtcttgg
    19981 acgtggccct gcaaatccaa ttaggctaga ctcctatcta caaccaaacg accaatactc
    20041 tgaatagctg tgccacccgt aatttcgaac acagcaactt cggcttggaa ggtcttgccg
    20101 atataattgc gtagctcgac cgccatcagt gagtcgacac cataacttga aagaggtttg
    20161 ctggagtcca catcatctgt agatattgac aaagcccttc ctagtttcgt ggctagggcc
    20221 gcaatgacaa ctgttatacg ctcttcggtg ctagatgcct gtttgaacaa cagggttgaa
    20281 ttctcttgat ctggcgccga ttgattgggc aagagagatc cgcttttgaa ttgtgaaaat
    20341 cctgcataca atggcttctg catggtcggg acaggggcaa gtccttcagt aagtcgatgt
    20401 gtcggcaact atcgtgtaca gagtcaacaa gtgatcagga atgaagttat aggtgtcaag
    20461 tcggggggtc ttgacaccca gccaagacac ggtattgaac tagaggtggc ggagtaccta
    20521 ccatgaggcc gattaatacc tggcattcag cgaccggaag cactggtagt cctgggttgc
    20581 aaaagacgtc gagtattgag aggaactcgg ctgtctggat ctgtcgcatg tccgcggcat
    20641 tctcacgctg ccttttataa gcttcattct ctgcgatgat gccaatgtct tgcatccatc
    20701 caaggtccaa tgatacagct ttggcgccac aagaagtacg atagcgagcc agtgcgtctt
    20761 gaaaggtgca gcctgcggca taattggact gcgcgatacc tcctgtgatg ccggaaagtg
    20821 atgatagctg tacaaaaaag tcgagtgatt gcggcagcag tttatgtaga ttccaagacg
    20881 tataagcctt cgatctgatt gtgagattcc attgctcgaa tttcatgttg ctgaaaatgg
    20941 cgtcctaata tgtcgattag aacatttctt gtaacctgtg tgtgctagac gcaacgaacc
    21001 tgtaatacca ttgccgcatt gatgcatcct gatatgggag gcattttgct acattctttc
    21061 agggcattcg ataaagactc agttgacgat gcatcgcatg ttggagccac aatagtaaca
    21121 ccccgagcga ggagttcagt cataacctct gaggcctcct ttgatgaacc tccagatctc
    21181 gaaggcacaa ttagatacat tgcgcccttc tccaccagcc acttcaggat ttcgcggcca
    21241 agaccgcccc atccgccagc tacaagatag gatctgtgtt cgctcaatcg ccagttgctc
    21301 ttctgggccg agtatttctg atgaatcgat tagcaggagt catgtaatag taataagtgt
    21361 cctcacctga accacatcag aaggtcgcgg tgaaacgatg atgcgtcctg tattccgtcc
    21421 actctgcatc aatcggaatg cgtcctctat attcgatgct gagaacaagt tcagcggggt
    21481 aggactacgt atagcgcctt ttgtcaagag atctagcgtt tcctgctgca actttgccag
    21541 tagctgctta ttagacgtgg cgatttgagc aaggtcaata cctgaaaaag taacgttttt
    21601 ggcaaactga gccatcggta gtgacgaatt tgctccaatg tcggctttac caatttcaag
    21661 gaatcgtccc cccggggcaa tgcactccca tgacgctatc agtccatccc ccgataaaga
    21721 gttcagaact acatcgacgc catacccgtt agtcatccgc atgataccct gcttgaacgt
    21781 tgagtttcgg ctgtaaagta tatgcgtttc cgggatgccg aattgctcaa ctaggagctg
    21841 cttcttgtca tcaaatccga cagtagcgaa cacttcgaca ccaatcattt tggcaatcca
    21901 taccgccatt tgcccagtac tgccggcggc ggaatgtatc aaaatcttgt catttttctg
    21961 cagtcgagcc accttgacca aggcgtagta tgccgtaata ccaggcgtca gaatcgaggc
    22021 tgcctcctcg aatgacatcg agtcgggaat tttggtgatc agagtcggcg gtgtctgtaa
    22081 caaggtgcgc atgctaccaa aatgggccag acatacccga tctccaggtt gtatagttga
    22141 cttgcaggaa gcgcccacac gtgtcacgat accagcacag tcagatccca gcccccactc
    22201 atctcctttc aatctgccaa gtgcaaaaaa caagtctctg aagctcaagc cccatgcttt
    22261 cagttccact tctatctcac ttggagctag cgcgagccgg aactcatcgt cctcgataaa
    22321 tcgcaaagtt tccagatcac cacgagctcc gatgacgagc tttgttggtg gcccggtatg
    22381 caaaggctca gtccttgccc gtgggtaggt gagagatcgc atccgctcat ctgtagagac
    22441 atcttctacc agtctaccag tcgctatcag gccgtctcga acaatatact cagactctga
    22501 acaattcatg tggaaggcgg ctttgaacac ctgaattatg tattcagtgg cgacctccgt
    22561 ggtgactctg ctagattcga tggcaagctg aacgatatgt ttctcaggtg actctgtcga
    22621 tatagctctt aggaatccct gaatgaaacc atagaacgag taattcgggc tgcacaagtc
    22681 tgttgacgtg atccaaagca actttttcgt gcgtgtgacg agatcgttga cagactggaa
    22741 tgattcctca gaaagacatg ccaataaagg cgcctcgatc tcaaccagac atataacaat
    22801 ggtatgcgca tctagattgc gatccgctgt cttttggatt gaggtgacat ctaccttgta
    22861 gttgtataga ctgtgcaacc gatgttgaac atgggttgct aggtcaactt gccctgtgga
    22921 ttgtggatta ataatgagca aggcctcccc attggaggat atgtctgagc acagctctat
    22981 cgcctttgac agcataatac ttgctaagtg gcaactctca tcttcgaaat ctctaatgga
    23041 aacatcaatt ccagagaatc cattctgctt cagtagctca tcccagatgg gctcatcaac
    23101 cgtcggcgag agaactctcc actcgtctcg gaaagaccac catccgggaa gcacgccaaa
    23161 ggtgaagttc atagcaatgt ctaaattctt cgtaatctca agaataatga gatagccacc
    23221 ggggctaaga agctgccgga ggttctgaat tgtaactgtt agatctcttg ttgcatgcaa
    23281 gacacttcca gcaatgataa tgtcgtactt cgcatctgtg tcaatgcctt gatcaccggc
    23341 cggttgatcg atatcgaagg ccttgtagat catccgatcc ccaaattccg aaaacttcac
    23401 tcgggcatct tcgaagaaca caggggaaat gtcggtatat gtgtattggg aaaatcggac
    23461 gcctcctgag ctcttctcta actgcttcaa gatcgacaag agacgagacg taacgcctcc
    23521 tgtgccggca ccaacctcta gaaaacgcga gcatggattt tcgtgcgaga tcaggtgcat
    23581 aagcgatcgt agtctgtggt cgcacatcat atcaaagaag tccgcgtaaa atatctctgc
    23641 tagctttgtg tcgaaagcaa tctgcaaagg gtctatgtct ccacgaagaa tggagatcaa
    23701 attgcgagca accacaggga tgagcctcca ggcaggtctt aactcctcaa catttcgaag
    23761 ctgaagttct agtgattcat cactaagttt ctccaaggct gttgctgcag gggtatgatg
    23821 aacatagtgg tctatccacc ttagatatcc ctgcagaaag cctggcacat tttgtcgatc
    23881 ctgctcagaa agctgcgcat gagtccggtg gatgaccatg tcgaggaccg aatcaagatt
    23941 gatgcggtat ttttgcattg ccgtttggtc tgtcatgtaa gtttgtgcgt cgcaagcgta
    24001 cttcaaccct ggctcgttga gcaaccccag ggcgggtgcc cactcaacac ggtgtagaag
    24061 gcaatccgct gcatgctgat ccggctttct ttctgccaca actctcattc tcagcttttt
    24121 gattaaacaa agtggcgaac cgttatcaga aacaacctgg atttctcctc ggaaacctct
    24181 agcttcatcc tctactttgg tcaagtagcg gagtgacgtt gtgttaggag gtttccagcc
    24241 agaagcagag aaccaagcat cagagaggcg atatggcaca tttgtggcag tgtgatccag
    24301 taggcctttc gaaccaggtg ctatcatgag ttgaaacgct gtgtcaagaa tcactggatg
    24361 cactatgctg gaagtatgat ggtgatctcc agatacatcg acgtcagcga cggccgtctc
    24421 atgcccgtcc catctgattt ggtccaggag tctgaatgat ttcccatagt taataccatg
    24481 atccgaacaa tatttgtaga aggcatctcg ctccacaggt tttgtacagt cttgtaatgc
    24541 aagcttcatc tcgtcagaaa tcttcaagtt agccaggcgt ctttccaagc cattgtcaac
    24601 ttgttgcgct gtatcattgt attggatctg gatcattgct tggaagcatt tgtgccaccg
    24661 atcattgtag aatgagaata tcttaacatt agaccagagc gcttcttttt cgtattgatt
    24721 catcgtgggt atcagatgaa ccatggtttc tgttttttgt gttgaacttt cgcttagcat
    24781 tattgcttca gagaagtggg cgcttttgat gtaaaacccc gagactatgc gctcagaatg
    24841 agacatctgg ttgacagctt caagtgccat caaaatcatg ccagcgcccg ggaaaacaac
    24901 agcaccggat acctaataca tagtcagaca ccattgttca gcagatgtaa aagataccca
    24961 ccacatggtc gccaatccag ggagaatcct cagcactcaa gaagtttctc catctaggct
    25021 ctagagggtt ccaatcatgg aaacgccaac ccagcaactc gcctcccgct tctcgaagcc
    25081 ggtaatcgcg gcttagtcga gactcagccc aatatctttc cgagcggtca aatggatact
    25141 gaggacagtc aaccagaggt gcaatacctg tgggcggagt ttgttcatat cctataggaa
    25201 tcgacacttg atgcccccgg caaaacaagt tccccaagaa ttccaacaaa gcttcgtgtg
    25261 caggcttgaa cctgtacaga actgatgaat attgtacctg acgtgtttga tccagattgt
    25321 cctgaattgg gcggcgcagt gcagagtgtg gtcctatttc agcaatgtct gagaccaatc
    25381 ggatacctga ctgtagtgac gctggctttg acaaaaggca gctcatagcg tcagaaaatt
    25441 tgacaggaga gaccatattc tcaacccagt aattaggatc aactagtgag ctggcagaaa
    25501 tggcctccgc agtaacagaa gatatcatga cgctgtcgat gttcttacgc ggcatccatg
    25561 attccaacgg acccatcaac cgcagatagt ctagcgttag ctcctccatg gctggcgaat
    25621 gataggcgac accggtcttg aggatttggc aaaatgtacc gtctcggtgc agctgtttca
    25681 tgacaatatt aatcgctgct tcatctcctg ataacgtgca attataagca ctgttaatgc
    25741 atgcgacatg tactgaacct tgtatgctcg gcttgaactt ggagagataa tctgggactt
    25801 ggctcgctct caagttggct gatagcatgg ctcctcgtcg taaacctaaa gcttggagtt
    25861 tgcccgctaa ttggcctctg aagtatgata ccttgcaagc tgatttcagt gataagcttc
    25921 ccaccgcata tctatagaat gttagtttat ctttgctctt gatattaaca tacttttgct
    25981 tcactaacgc agctgcaatt tctccagagg aatggccaat gacagccata gggcaaatgc
    26041 caaagctgaa taataaatcg gtcaaagcaa tctgcagtgc tgtggataga ggctggctgt
    26101 attgaggttt gtcgatattc tttccacatt tgatttcatc taatgacttg tcaaaacggc
    26161 cgtaaggaac tatcgtttcc gccgctcata ctcaccaaat atcgaccatg tgcagccgag
    26221 attctggtaa atactatcaa tgttcttgat tgttttgctg aacgtctgat attggagaag
    26281 ttcgtagccc atcctttcat actgagcccc ctgacccgtg aagacccagg ccagtcccgc
    26341 ttcgttagag gcccgaactg cgatggctgg agataggcaa tcctcttgct tgtatttcct
    26401 ggcgtctaca acggcgaaag tgcgccacgg catgtgactc cggcgtttcg ccaacgtgta
    26461 taccaactca tcaatgatct tggggtttga tactagctta ctttgaaggt agatgttgta
    26521 accctctgtg actctcttaa gtgctttctt gttcggtgct gtccaaacaa ggagccgagt
    26581 aagagatacg ggatctacag tactcttaag cgatgctgct ccgctccggc tgccttcgaa
    26641 ttgatgaccc gcgccgtttg tcgacagacc tgtggtacga accgattggg gattctcttc
    26701 gagcctgaga cacgtttcat ttgttgcagt gggtgacaaa gggatgtgag agtcttcgtg
    26761 cgaattttgg atgaatcctg ccgcctgggt cattgcgtga cttgcttcat cagttaggac
    26821 tggagaggat gtgcaatgat ggccgttcag tttctgtatt tgcatatagc tgcaagcatc
    26881 atctaggatt atatgagtat tcgtaccgcc gaaaccgaac gagttgacgg aaatacgccg
    26941 aactccatct tgaggccagg ggatcctccc agttggtatc tggattggtg ttagatttgt
    27001 tcatatcaaa agttggtatt gtttacacac ccgagtatta tgatcgctta acataatgtt
    27061 tgggttaaat ttctcaaaca atgcgttcgg aggaatgacg cctttctcca agatcgctat
    27121 cgatttgaca atactcgcca acccactgca tgcctctaaa tggccaatat tggacttgat
    27181 ggatccccta tattgagttt agtacagaac cccacaaaac tgagatgtgg agtccgaaca
    27241 cgtagagggg ttccactgcg gaacgcactg ggccaaatac ccttccaata gcctccagtt
    27301 caactggatc gccaaccggt gtcccagttc ctgcgacagc gattagcgct ttcttatcta
    27361 cgatatttat ctcattcgat gtctgtaccg tgggcttcga cgtaacgcgt ttgctccaaa
    27421 ccaagaccag ccttttgata cacttcgcga attagtgctt cttgagagtt cacgtttggt
    27481 tgcgtcaggt gcgaagttcg tccatcctgg ttggaacctg tagagcggat aaccgcgcga
    27541 atcatgtcgc cgttcgatat agcagctgat acaggcttca aaacaactgc cacgactcct
    27601 tcaccccgag aatagccatt tgcgcggtag tcaaagctgt agcagagact atctggggag
    27661 aggaagtttt ggttggaaag aagtattgag ctttctggtc ctagaatcaa gttggttccg
    27721 gtcactaaag cctagagcca ctataagcaa cataaaaggt ggcattgaca taatcaccat
    27781 accgcagttg cgccgctatt atgtatagac tggcatgcca agtcaatcgc tacgaggctg
    27841 ctagagcagg cagtgtcgac atgtacgcta ggtcccaaca gatcgaaata ccagcttagt
    27901 ctattggcag ctgctgagga cgcgcacccc gtaacagcca tccgcggcat gtcatctgga
    27961 tccttagcga ataatcttgc atagtcgtct aacatagagg agctgaatac tgcagtgcgt
    28021 gatcctctta ggaactccaa gggcaagccg gcttggacaa ggttagtcaa tcgataagtc
    28081 aacttgatag accgctgacc attttcaaat gctcggtatg aagcctccag cgcatatctt
    28141 tgttgaggat ccatcgcgat ggcctcgttc cttgtaatcg aaaagaacgg agcatcgaaa
    28201 atggccgggt cttgactcag aaaatgagcg cctcgagagc caagcttcag taatattagt
    28261 taatgctgcg ttgaggattg tcctggtttg ataactaact ttgttgcttg ggttaagatt
    28321 cgcatcatag aaggcgtcga cattgctgcg atgttttggc cattctgaca tcatgcttct
    28381 acgattttca agaatgtccc agaattgaaa ctcatcttcg acctctgcag gaaatctata
    28441 ggatagacct acgattgcaa tgtcgtcttt tgtcatggtg tttgtgctgt ctgtgcaaat
    28501 ttacaatacg tcggtgagaa gtcccgacaa ggccgttact aaaagtgtag gtctatcgag
    28561 ggggcaagat gacggaaaca ttcgatcccc tttgcttgtt ataattctat cagtacctaa
    28621 tatatcaagc cttgtttgaa tgtacgcgct gtgagagaca tgttgatttc tgccttcccg
    28681 cagtgggtct cgacgtgggt tgaagatgta ttgacgttga gttgcgcagc atgtgtcctg
    28741 gaccatcgcc acttgtcgtt gcactgacgc gaagtatgtc ctgtcgatgc acctgtccaa
    28801 aacctcatct gcatgcaacg ctaatcttga cccgtttgtt gcggatgccg cagaccactt
    28861 gctatcaatg gctattgatt tgaactggca attactccgt agcaagataa catataggcc
    28921 gttagaccaa ttcctgcaca cgaaaggcac aaaatgggac acacccctgt ttgagaccga
    28981 ataaaagcgg cgttcggtgg cgctagtaca aatcgagcga cagccaatat atcgagcatt
    29041 caaaacgtat tccaatgtag tggtacacct gtgccgtgtg tcgcacagcg tgtgtagctg
    29101 tctcccccca ttactaccca accgacagcc ggatgcactt ctcgtatgat cctaccggat
    29161 gcactgtcga ggaggatcca gagtctgaaa agctacgaaa gactgctggt ttggctgccc
    29221 atgctccatc aagattgaac accataaagc cgttccagat cattttcgat cgttctcgca
    29281 gcccatcctt gtaccaaacc aggtgcagag ccttctccga gataggattc agcaggggcg
    29341 agcggaggag tgggaatcct gccaggcgcc aagttcaagt gcttttgcct tgtgttacca
    29401 cactgaagca cctaccgctc cgccgagggc gacggccaag agggaggatt caaaaattag
    29461 cccttagcga tgtggttttg tcttcccact ctaaggccct atccaatcct ttaattcgct
    29521 tactgcattc cttatctcag atcattgtgt tctcggttcg tatgctgtag gtcagaccag
    29581 acgtgcacca gcgtttatag acctgtcagc atgtgctcaa accctttctc tcgtcgcaga
    29641 tagcactttc ctcttgttct ctaccatgac agttgtcctg accctctcac aatggcagat
    29701 ttttctaaac taacgcctgc tcagttgcag gcagtgctca atggccccgc gctgaaacca
    29761 cctgaggatg tgacgcctaa ttttgacaat ccgcccaacg acaatgcctt agcgtatacg
    29821 gcgttaagcg tatgtcttgc tgtagcaaca attactatgg caattcgttt gtatagtagg
    29881 gtcgttaagg ttaggaagct ccggatcgaa gactgtaagt actacagctc cattgcgcgt
    29941 ttggcactaa acactgacat tctcgggtca aacagacctc gcgtgcattg gttttgttag
    30001 tataccatcg atttaatcaa tacgttttgg gctttcatat taatcatcga tggttaggtg
    30061 gcttatgtgg gatacttgac gactacctac atgcgggcgg ctcagttcgg aatcttcgta
    30121 catcaatgga atatccgcct caaggatatg tctataatac tgctggttag tcaggtgaac
    30181 aaaacacaaa cttggatccc acgctgactt gtcccgtgtt cagagatcac acgttgctca
    30241 gaacatgtac ccgatcgtga tgatgaccat gaagacagct attctgagag agtggattcg
    30301 aatatttgtc cctcacggcc agcggaacgc ttttttctgg ctttgcacag tcgtgttggt
    30361 gatcaatctc ttatactacg cttctgccat tgttgctgtc aacctcacct gtattcccat
    30421 ccaagcaacg tgggatttca cggtaaaagg gaaatgtttc aacggcaaag ccttagcatc
    30481 atccggagtt tccgtaaatt tggtctccga cgtgatcata ttagttcttc cgcaaaagac
    30541 aatctggaat ctgaatatgc cgcgacgcaa gaagattggt gtctccatcg tttttgctgt
    30601 tggactgttg taagtgtatc gtcttgtaaa gtagctcttc gcttatactg acgaacagtc
    30661 aaatagtgct tgcattgcag ccatttgcag gcttgcagct tcagtgatct acagcgagtc
    30721 cagcgatgta acctactacg ggtctgcggc cgggctctgg gtcattgcgg agatgacttg
    30781 cgccttctta gtcttcgcct tgcctgctgt ccccagagct tttacggggg atggcgttgc
    30841 tacgcagata ctcgtgtccc tcagggcatg ggcgtccata tccggatcac gcaatcagtc
    30901 gagagacggg gtctcctcat tccgctctga atcgggatct cgcaggggaa acttttccaa
    30961 actcaatgat caaggtatac ctctcgaaga ccactcttcg actagatcca ataggtccca
    31021 agaacaaccc ggaagtgttc gtcaaacgac caagattgaa ctcagcagct cccagtacac
    31081 cgacgtagac cgaacaatgg gtcaccagtt acaccatcct tgggaaacaa agcaacctcg
    31141 cacggcatag atccacaatt tatcagcatt atctattaat cgactagtct ttcactttga
    31201 acaccaagaa tggtcggcac tgggtgagat atgtatgtat gagagacgat cagtagcatg
    31261 gcgcagacaa ggccgacccc gtaatggttt ttaacgcttt ttatatttca cctgtcatca
    31321 aaatcattct gtttcaatat tacttaagtg gtagcctgag tgaatatagt tgaagaacgt
    31381 tttatctgga ccaagcttaa tcaattgtgg tcgcaacgca aataccataa gccgtgggtg
    31441 ctttctgcgt attctctcca agttcagctt cggatgtaga gcgaagaggc atgcttagct
    31501 tgatcgacgt gaaggtgcgt tggagcccag tgttgttggg tctatcgtgc gtccgttggt
    31561 tcgttggctg catcagtttc gtcgaccgga tgcaaggtaa cggctttgtt ggctctaatc
    31621 tatgtgatgc agcttcctgc aaaccgccgc ccatgtgcat catgcccgga ctttttgcgc
    31681 agccactgca gttggtgctg aatgtagcag ggttgggcag ggtacctttg gtacagtgca
    31741 tcacaagcct tggctaggta aagcagcaag tcatgcctgc gggccgtggc cccaaccctg
    31801 cttcgaccaa gccatcttgc tattcttccc aacaccgcaa atgactaggt cacccatcat
    31861 acctttacat cgagattgct caaatttgaa agacattttg attccaggac aaccgtcaac
    31921 ccgttggcgt cacgccgcct cgaaaggccc tcgacaccca cgccacactg cttacctatc
    31981 attggatgaa atatggcttt cttcgacatt ctcaaatgca ccgcattgta tacgttctac
    32041 tccgtcacct tctttgtaag tcgtttcgag atcaaatcac gcgtacgcta ttttcctgac
    32101 acttgagcag gccatcggcg tcttcagcta ccgactcctc ctccatcctt tgcgaggata
    32161 tcccgggccc ttcgtggcca aaattagtga cgctcacaat ggctttttcg ccataaataa
    32221 gcgtctgcat atcgttacac gagaagacca tattaaatat ggctcggtta tgcgtcatgg
    32281 acccaacaag ctcgttttca acacagttca ggcacttcac ggtatgatct ttcgtcattc
    32341 gactgcataa tatagctaac ggaccagaca tctatggcaa tgaaagattc atcaagtccc
    32401 atatctacaa cgcaacgaca cagacacctg gcgtttacaa cacgttcaac gtcatagata
    32461 aggacgctca tcgttccaaa ttgaaaattg tcggcaaggt ggtcaatgag cggggaatgc
    32521 gatttttcga gccgacaatg caagagcaaa tcaatatatt tcttaggacg cttggggaat
    32581 ctagcagtga gtccagcgcc agtccagtca atatgacaga caacatccgg aatttagcat
    32641 gcgacatcat tggtcttctt gcctttggct atccgttgga acttcaaacg acggcgacga
    32701 atcatttcat ggtcaaaggg atggctcttg cgaactggtt agtgaatacc cgcatgcagt
    32761 ggtttcgaat ccagcagtcc agaatcaacg atcttctaat ccttcttgac accggcgttc
    32821 gagagcagta caagcgccta ttggagagaa tgattaaggg ccggttaagc gaagataagc
    32881 atattcgaca tgatttgtac tcgattgctt ctgaagccaa cgaagacctg gccaaccctg
    32941 gaggcagcat ccgtctgagt gatatatggg cagaagcagc cgcattcttc ccagcaggta
    33001 tgctgactct ccgagatttg gttataatcg atactaaaat atttgaacag gtgctttttc
    33061 tacgtcggga gctcttagtg ccctcttttt ctacttggtg cgatatccgg aatgttacga
    33121 tagattggct tcggaaattc gcagcacttt ctccaacaga gctgaaatca agagtggtcc
    33181 acaactctca agttgtctct atctccgcgc ttgcatcgat gaatctttga gaatctcgcc
    33241 tccggtgccg gggacgctgt ggcgggaacg tgcaagctct gataatgacc ccagaccaat
    33301 tatagttgaa ggtcatgaga taccgaaggg catacaggtc ggtgtgaaca gctacgccct
    33361 ccaccacaac gacgcctact tccccgagcc attcagattt atgcctgaac ggtggctacc
    33421 gtcagagtca tcggaggagc agcgaaagat catgaacgcc gcttttagcc ctttctcaat
    33481 cggctatcgc acatgtgccg gaaagtcaat ggcatatctg gaaagtagcc ttgtaatagc
    33541 tttaacactt tggtatttcg attttgaagc tgcccctgga aagctcgcca tggtaggtgg
    33601 aggcacacca ggaagtttag atggcagggc acatacgaac gagtaccagc tgtacgacac
    33661 ctttaatggg gcgcatgatg ggccatattt ggtgttccga ccccgcgaag actacatcaa
    33721 agattttcgt ctaagagggc agggttcttc ataaatagct gacgttaaga gtctactggt
    33781 gcttccattg agacaatatc ggttgaggtc aaatgatcca ctatctatgg agccttcggg
    33841 gcttactagc tttaaatagg agtaccattc caacaattgt acattctaca tcgtcaaatt
    33901 cctgccaaag aattttctct atttcttcct tggtatcatc gcgattaaag aacacttgga
    33961 cccagttaaa gaagttcaag catagtgtag caagtacaga ggtggagtgt ttgtgtccaa
    34021 gtactgtaca accaaataat gttccaccat ccgtgagaag ttctttgtaa atgctgattc
    34081 cattaaatct ctcagggccg ccaggtatac aatgaaacaa gttgaacatg gagattgact
    34141 cgaattgagc accacgaagc gcctcgggta ttggtgcggt aacgtctgca gccacgcact
    34201 gaagtatggc atcaggaaat tgcagcagta tgcgattctt ggcctccttt agacaattga
    34261 cattgaggtc aagcaaagtc aatttggcca ccccagaacc tgatttgtgg tggtgtagcg
    34321 cagcagcggg gaagtagccg tctgccacgc cacagtcgag atgcctgcca gtgaaatttt
    34381 gaataaaaaa tggaagcaga actgattgga cggggcaaag ccacacatat ctcaaattga
    34441 attgcagtac aagatactgg tacgcagggg aaaagacgag tcctgtgtaa acagctgtgc
    34501 ggagcggaag tcgttgaggc tgtttcgccg ccatcatctc agtcagaaca ctaccgatgt
    34561 tgactatgag tagtcatact tggctcgttt cacttccgca agacctatat aaaagttgga
    34621 agtgacacca gtgcagatct gctttgtacg gtgtacctag gtagtatcag aactctctct
    34681 tgcatgtatt gatggccacg actcaaggct gtgtctctct ccgatgcgtt acaacgccta
    34741 tcagaggtgc agtatttggc ccgggaaagg ggaaaacagg ctagctccga agagacaggg
    34801 gaaagaatag ggaggctatt ggagcagaca ctagattcta ccctagtgat caacaggaat
    34861 aaattggtgt acctcttcat ttgagtacat gataatcata tcataatgtg tatgataagc
    34921 atgcatcaaa ctgaaattgt cagtcgggtg cgcttccgaa gatgccttct ccggccttgc
    34981 tgccgacgct gcatggcatg gggcagtgac cggtcatgga catcgcttat ggatctcgtc
    35041 ttctacgaat aatgcatgtg caagtcgtat tgagaccaat tgtagaccat gaaatccgac
    35101 gaaggatcag aggctgcgtc gcaaggttgt atcaagaggg aatatgcgac cttcacaatt
    35161 gcacatccct caaagtgcat acagaggttt cgtaaccaga ctagcgtgct tagcacgatc
    35221 gagcggtagg cgcgggtgtg cctgggggcg gcaagatgga gttgcggcgc cacccgcccg
    35281 caggcacttt tgctagcgag gtaacgttgg ttggcaaggc acattcaccg ctagacttgg
    35341 gtgagccgac tcactgggcc ccagaaactg gcggtgctgc tgtttagtgt tgccgtgcga
    35401 gagtcatggg ttgggctcaa gaaaagccaa gatatggtgg gaggtctagg ctcgccaatt
    35461 tgcgcagcaa ttcgttcaaa atccatagca agtcctatta agcatacggg taacaaccac
    35521 ctaaacgacg acacaacgaa gcctagtcag tacagttctg cgtgcctcca aactgcaaca
    35581 tagctatcaa cttcgacaac atggaatccg cagagacgat cccctcatgg atgacaagtg
    35641 ttgcttacat gattccccta tttgtaagta tgtctattgt gattggaaca ggtaggcatt
    35701 gacaacggtg cttttagtac acattgatat gctgttataa aattttcacg catccactaa
    35761 ggagctaccc aggaccgtgg cttgctaaaa tttcagactg ttatggagga ttctttgcgt
    35821 tcaagaagat tctccatctc agaactcacc aggatcatat gcaatacggt actactttgc
    35881 catcgtccta gcagcgtgac tcaactgata tgtgagccag gctcagttgt gagacaaggg
    35941 ccaaacaaat tggtattcaa ttccgtgaca gctttacatg gtatatatat gtgcccatcg
    36001 cttgtgttga tagtctaacc gtgatcagat atatatgaga acaataggat taccaaggat
    36061 cgtggatatc tggccttcca aacagctcct gacacgtaca acatattcaa tgtgcttgat
    36121 tatgacctgc accgaagcaa gcgcaagctc attggccagg tagtcaacga ccgatccatg
    36181 cggacattcg aaccaacgat ggcagagcag gtcgatatat tcaatcagca gttgttctcc
    36241 tcttgcaata ttgatggact cgatcctgag cctgtaaaca tgactcagag atgcaaacgt
    36301 ttggggatgg atgtcatagg acatatggca tttggttatc cactgagcct ccagactagc
    36361 cctatcaatc gagccatact ggacgcagta gaacttgcga attttcagtt caacattttt
    36421 atgcagttcc ctcttcttct gaagcttaaa ctacattttt tactggcacc tttttctatc
    36481 tcaaccttgg gtaattattg gcgtattcta aaagaaatga tcaagcatcg actggccgaa
    36541 ccgaggtcgg ccaagcatga tttgtactca tttgcggcag atcagctcag ccaagaagat
    36601 atttggtcag aagcagcagt attcctgatt ggaggttggt ctacaatcca aagccacatc
    36661 agaaccaaac ggtcccaggg cagacggcta atacagcgta ggaggcgaca cagtggctac
    36721 agccatgacg gctcttttct tttatatggc acgcaaccga gaatgctacc gtaagctggc
    36781 cgaagaaata agatccagct tcgaaatgag gacacagata aaaggtggag ctaagctcac
    36841 gaactgcaag tacctgcggg catgtattga cgaatgcttg agaatgtcac caccgctggc
    36901 gtcaactctc tggagggagc agagatcaca ggacagtgga aacattgtcg tcgatggcca
    36961 catggttccg cgaggtacaa gggttggcgt caacacttac tctcttcatc acaatccaac
    37021 ttacttcccc gagcccttca aattctggcc tgaaagatgg ctagcatctc gtgacgagaa
    37081 cagaactagc cgagaagcat tcgccccctt ttcgactggg tctcgtggtt gcgcgggaaa
    37141 ggcgatggct tatctcgaga taagtcttgt catggctaca actctgtggg attttgattt
    37201 tgaggaggcg ccagtcaagg gtgctatgga aggtggaatt catcaacggt tcagctatca
    37261 gacgtcaacc gagtttcagc tgcatgacgt atttgtctcc tctcatgacg gcccatactt
    37321 gattttccgg ccacgcactc attctgttac atgaacttga ttggttgtca tacaccataa
    37381 aacgataaca cctccaagtt tgtgtgtata agaggcttct acagtcgatt tagatgtcag
    37441 catttcgacc tatagacttg tcagggtatg cagtcatatt gcgtactaac tctgtgacgt
    37501 gaaatcctca taagagagtt gtggtatggt tgacttttat aatgaaggct tacgtgattg
    37561 aaaagtccca ttgctaattc cacacaaaca tcacgccctc aacatctatg cgtcattttt
    37621 aaacatacag gaccgcaccc attttctcgt gtccgctaca ggcccgacaa ttgtccatca
    37681 taaatagttg tatggctaga acgtgtatgg atgtggttag atgtttcgct ctcatactat
    37741 acgcagagac ggcaatataa acaggagtac aatagtcgcg gggtgaaagt ctaaagtaga
    37801 gtatagaata ggttgctcag gtttgaagga cccagcggct tttgaatgtg atgcacagta
    37861 aaatggcaac gtgcacagca gttctttaga ccaccccaac caggatggca ttgtgtacct
    37921 acacaacatt gacagttgtg catcgccgta gaatatgggc agataaggct gaatgcagcc
    37981 tatatagcgt acgcaattca tgtctcttac atcacacacc cttgattaaa ccatacgtga
    38041 gtgcacacta tgctaacttt gcgccaacca ggcaggcctt gcgcctttag agtgtctcat
    38101 ggcgtggttt gaaaacttta tgatgacctt aataagtagt ggtcacaatt cttagtggct
    38161 tatgatcagc tgggtagaga gtctcatgac ataaagtagc atgagcaggt aaaatgagta
    38221 gcaatgattt aagggctggg tcggcttgaa tcggctactt aaaacaacga atcctcatgg
    38281 gccatgcatc cttatataga gatacgcgta aaccttacgc ccctaaccac ttgttcagtt
    38341 gtcattaata aaggcaatag cagtagtctt tacatatata tgatggcgga tggaaggaac
    38401 ttggcacttg caccagtttt cccacattta taaaagcttt tgtagggaaa acaatttaat
    38461 aactctaata ggtgttccac ctaacatagc ccgattgact ttatggtaaa gactattgtt
    38521 acgggctggc tggtgcaggt ggttgttatg gtgggggacg aggggtgaac caccccacct
    38581 gtaaatagca aacgccacag ctgtggagag agctcttctt tcctttcctc tccagcttta
    38641 gatttttcgc aatactacag gatttgcagc acagcctcga tcctccctgt ggtgccgtga
    38701 caactatggg acatttggat ggaacgcaca atcattgttg acaaatgaat agtaaaaccg
    38761 ccaatttgga tacctcagga caatcaactc gcaaatttca cgagaacaat aggtcacccc
    38821 aacaacataa atatgatatc agcccaactt taaattgaaa aactcctccc ctcactaggt
    38881 ttatctaacc aacctgaagc ttgtttgaaa gttgatactc tgttctcacc taatatccca
    38941 accatcgcaa tcatacacaa gttgagacca tacagtcggc atgaccgaag gtaagaagta
    39001 agtctctcca accgattatg ttattaaacc gttcgctaat gcacttttta ataatccagg
    39061 atctttgcct tcgacggcgg taagccgcta cacaatatga gacttggcct ctcactgacc
    39121 tgataccgac agactggtgc gccagcactg cgcttattac acagtgccaa attctggtag
    39181 aggccagaac acgagaagga tttcccctac aagaacagct ccgtgaagca gaacgactac
    39241 gacgtggcta cagccatggt accatagcat ggtactgggc caattgcttg gtcctcacca
    39301 tcaagggtac atcgccggca tttttttggt ccttggccaa gaacgtcagt tgatatgaac
    39361 tgacagtgaa tagacaggat gcgcggaagt aaactctgat ttctactctc taagtagatc
    39421 atagctggat ggcatggcac gccctacagt ttggactcat ctggtggaca ggagtgacgt
    39481 tggagaggcg gaggaagacg gtcaacatgg agacagacat ctgactcgca tagaagtagc
    39541 tacttctagg tatgtcctct tgtgttgcaa aacattcatg cagagtggct taatcgtgat
    39601 ctccattttc taaatcgtgt ggcgtcacac gcggagagcc cgtggcaaca actccaaatg
    39661 ttgcgattgg cctcggagtc gacatagttg atggtataat gtttacgcgt aggactccga
    39721 ggatactgca gtcataagca cgcaggcacg acgtgccaca agccatcctt gaccaatgat
    39781 aagttctgga caggaaagct tgtcaagtga atactatctt gcctcggcgt caaaggggga
    39841 aatagcgagg gtaataaaca ttatgcggag actgatgcat tttcacgaga aactctccta
    39901 ccatgcactg ttaatgataa caacgcgttt tcttgaacca gcaaaatcaa actatgccga
    39961 aaattgtgcg tcaatggcac agagcccgca caatcatcaa tgacgagaaa gtggattgta
    40021 aaacacctaa tgtgaaaacc taaggacaat caattagtga acttcgtggg acaattggtc
    40081 aacgcgagct acataagaga tgatttctgg cccgcactgg attgaaaaat cttctctctt
    40141 taataatgct ttcgcaaata ggaaaacctc ttcctctagc caggtcacat ccttacttgg
    40201 gatacgaacc aacacgaacc tgacacaacc ctagaagagg attctagcga gatggcaaac
    40261 gaccactcgt aagagacttc accaatcctc tttgtgaatc ccttactaat gttactgtct
    40321 taattaggat cttcgtcttt cacagaggta ggtaatccct tacagtagat ctggtacatc
    40381 gctgacctga aaccggtaga ctggtgcgcc aacactgcgc tggtgataca gtgccagatt
    40441 ctcgtggaga agagacttca ggagggccat tctataatag agcaacttcg tgcagccgaa
    40501 gagcttcgtg atggtcttaa ccgtgagacc atcgcgtggt actgggctaa ctgcttggta
    40561 atcaccatca aaggtaggta atccttttct tgtgcccgac caaactgtag ttggcatgag
    40621 cttataatca gcaggtagat tcattggaag caagctgtga aacgtttcac tgtgaaagcc
    40681 atagctgaac gggataccat gcaatttgag ggagcacact tgtggacagg agtggcgacc
    40741 aactttagaa ctccagtaga caaggcagcc ggtggaaccc agccccaagc aatgtaggaa
    40801 ggttatgcat acagtgaaag gcagtcatgg gtccaaagac ttcgctgaac gagcttagca
    40861 ttgcaacgta caccttgacc actcactctg acataacggc aagaactcag gagacttgca
    40921 gccccgtaca aatggcagta gagcgtgcac cacaagagta atttagagtg atttataact
    40981 cgaggggaat gtcccgaagt tttagatcag aggcaatgac tccgcaagag tcccgagcgc
    41041 catatagtac atgacagtgc tagacaggcc catcgttttc ttctgtctca aggcagagga
    41101 gcaagttgct cgactttttg agaccgaggc agcagacaac ccgagaagag aagctgagat
    41161 tagagagcgt gtggaaacca cagcacacaa gcccagccgt ttgtaatgtg tcgcgattag
    41221 cagcttgtgg tcacacatac ggtattgatc gtctaatgcc tacgcgtaga accattagaa
    41281 tactgcagcc ataaccactc acgcatgagg catggcaagc gatctctaag atttgataca
    41341 gagactgatg catttacttc agaataggca tcgcaccctg cagcatagta aaattgtata
    41401 gcgaggtatc aacaaaagcg taactgtata atgctgatgc aaaagtcaaa aaattatggg
    41461 ggttcacgca ggggaagact ggactatcag tagcgcgcac ggacccgagt gacgagtgtg
    41521 ggggatggca gtctggcaca tccatggatg gtgggggcga acccggcgac ggcggaccac
    41581 ggcgcatcca tgtccatcca tcaccgtggc ctcgtcagac catcatttct gatatctcat
    41641 ctcatttacc cgattcccga ccaccacaga ctcgatacct cgaaccctca gaccttcctc
    41701 tggacttgcc actgctacta atctcttgaa atcacccacg gaaagaggta cgctaccccg
    41761 ctgcccgcca tggcccaatc gaccgcccac cgccggctgc tcatggagta tcgcgccctg
    41821 accaacaacc ccccggacgg catcaccgcc ggccccgtgt ccgaggacga catgctgcag
    41881 tgggaggcgc tgatcgaggg ccccgagggc acgccgttcg agggcggcgt cttccccgcc
    41941 gagctcaagt tccccaagga ctacccgctg tcgccgccga gcatgaagtt cctgggcgag
    42001 atcttccacc cgaatggtga gtaccatctt gctcttcgta ctattctcta tcgcctgagg
    42061 aggcaggaat ccagttgagg gcttcgaaat ggaagggaaa ccacatactg atccggggtt
    42121 cttcttatct agtatacccc agcggcctgg tctgcatctc gatcctgcat ccggccggcg
    42181 acgacccgaa ccactacgag caggcctcgg agcggtggag ccccatccag tcggtcgaga
    42241 agatcctgat ctcggttatg agcatgctgg cggagccgaa cgacgagagc ccggccaacg
    42301 tcgaggccgc caagatgtgg cgcgagcgcc ggcccgagta cgagaagaag gtgcgcgaca
    42361 gtgtgcgtag gatgctgggg ctgtgaaagg cggaaatggg ggagtcacgc ttgcgatgtt
    42421 cggaacgtta tcaagagcaa ggagtcgagc tcgatacggt gctacatgtt acgtccacac
    42481 agagcttgtg ccgatcggtt gcaaggagcg gcattcatcg agccaagcac attggtcacg
    42541 taaacagggg acatgattac ggttatgatt cctggcattg gacatgatgg tggaacgcag
    42601 aaaggggtat atattcattc atgacattta tcagatgcat agcaaggcgt tcaatggttc
    42661 tagaccatca tctcaactgt cctttacttt atatcttgcc agtcttcttt gcctggctca
    42721 tctgacgcct gtctcagtgt gcaccaaaca ccgtctaggc ggcaccacca agcacaccac
    42781 cccgtccatt ctcggcctcg ctaggagagc tggtctcgta ctcgccatgg tgggtgtgtg
    42841 ccttggcctc gtctgtctcc tcgtaggcga taagcagctc gccgttcttg ccgtagcgtc
    42901 ggggctcctc gcgggccacc ttgacgacgc tgaaccagcc cttggcgccg ggcgccttgt
    42961 ggaagatggt gtccatctcc tcgagcgatc ggtatgcagt ctcagggtag aagaagtaga
    43021 cgcaggggac catgaaggca ttgatgacgg caaagatggt gtatgtgtgg ttcttgatgg
    43081 agttgaaggc gacgggggtg atcatgacaa ccaggaagtt gaagatccag ttgctcgacg
    43141 tcgacagggc gttggcgggg gcgcggatcc tcagcggcac gatctcggcc ggatacagcc
    43201 aggtcatgcc cagccatccg acggcaaaga aggtgttgaa cacaaagagg aacacgatgg
    43261 cggcaacctg gcaggcagag ttgtctggtg cagagttgac gcccgcgagg acagccatcg
    43321 tcgcagcctg gcccacggca ccaaacaaca tgagcttgcg gcggccgacg cgctcgacaa
    43381 ggaagaccgc cggccaggat gcgaggaaat attcggttcc gttcagcgct gccaaaagtc
    43441 tcgacatgaa gctggacatt cccaggcccg cgtagatgac aggtgcatag tacgtgatga
    43501 ggttgattcc gctataggaa caggtcagct tttgcctttc tcgctaccaa actcagattg
    43561 tactaaccta atctgctgga acatctgatt ggtgaatccg agaacagtgc ggtggaagtt
    43621 tctattgtca tgattagcct cttatccctc gctgtatatc tgtggggaaa caaacctgtc
    43681 cttgccactg gtgaagagat cactgaacgt tcccttgctc atctcaatga cggtgtcctt
    43741 gatagcgatg aattcgttgt tgacttcctt ggaattgacc tcttggtcag cgagggcagc
    43801 gaggacctcg cgggcctcgt cctccctgcc cttgagaatc agccaacgcg gagactcggg
    43861 cagaccccag atgaaagcca gtatgaaaat gcagaagaca atctggaagg ccaagggagt
    43921 tctccacgca acgctgccat cggcaaagct gaagcccaga tcgatccaat acgagatcat
    43981 gataccgcag gtgatgaggg cgccctcgat catgacaagc tttcctcgct tgtgcgctcg
    44041 agacgtctcg gattgccacg tgggaattgt cgacgtgttg ccgccgttgc ccagaccggt
    44101 gataattcga ccgacaatca ggtgaggaag tgttgtagca gaagcttgga ggatggcccc
    44161 gacgatcatg atgctcgtgc cgaggatgat catgttcttt cgaccaagag ggttactgat
    44221 gaagatgcta atcacagcac cgaggaaaca tcccaggttg tacgaggcca cggcaatgcc
    44281 ttgggtctct gatcggagag acttcagaga atccgaaatg ccgtcctgtt ctgggttgat
    44341 gtcggggaag tcgcccagga actggctcat ggtcaggata cctcccatga caccctgatc
    44401 tgttactgtg tcagtcgtga cggttcttct tgaccaccat aggggtgcgt accgtatccg
    44461 aacagaagga agtcgcatcc cgcaataata ccaacggcat agttgagcga cttgcccctc
    44521 aggccgaagt atcgcttcat ggtggcagcg gtggcagatc agcttatgga aaaggatgag
    44581 atgaatcggt catcaggcgt ccctatgctc acgaaatcaa tctagcgttg cctcataagg
    44641 tagaatacca gatgaggaaa agagacggga tggagatcag cccacaagcg gcgcgcccga
    44701 gagggacaaa cgggagtatt tgtatcgctg cacggctgac tgccaaggcc tcgaccgtct
    44761 gtccagtata gcacgacgca cgcgaggatt tggtaatgca ggtgccgatc cctcgaatcc
    44821 tagcgtgata tcgggttacc atcttacctg caacggggcc gatgatcaca tcgaatccac
    44881 aattagaacg gttgtgcgca acttgcctcg tcgggctcgt gccttggagc atggcacaca
    44941 ggcacatgca tggactgtag accgccttct ccacatgaag tccggggcaa cctaccgcct
    45001 atttttgcac agacattcga cgcgagtcgc ggccttgctt ggttgcggtt catggttgga
    45061 tttcaacggc caccgcaagt gagcataata acaaaaaaca aaaaaaacat ccatcctcac
    45121 ggctacgatg tgccgatgga cctgcgcgcc aagaagcccc ccggctgtcg ttgtcgatgc
    45181 cggcagcgtt gcttagctga ccaccgggcg acttccagag gcgaatacgg cccagaggcg
    45241 gccacggaag agcaaccaac ccaagccaac cagtaaaatt cgtctcccag atttgatcag
    45301 gtcattgagc catgaaattg catggaattg ggaagctaaa gttttagaga caggatccgt
    45361 cgttgcgcaa ccccggccgc ccggccacct ccagcagtct cgcaaactcc atatggcaaa
    45421 aagctgcggg cccaggagtg tgggaacgtt gcggtcgccg gaatttccta aacgggcaag
    45481 ccggcggcga gggcgtcgag ttgggttgga ggctctgggg cgagtctggg ggggctacag
    45541 aggaattgcg cgcacgacat ctgccgggga atcgagggct aagagcggcc ctgacgtcat
    45601 gcacggccgg gtcccagaaa atctctcgtc gctaaacgtc ttgtcattag ctgatgggga
    45661 ctcggcaagg gtttggggtt tgggggcttt ggggcacccg cgaatgatgg accgccgtct
    45721 tgcggggagg ctctggggcc ggacgcggtg ttatatcggc gcaactcgcc cgcatttcac
    45781 gcgacgcccg atccttcagc gcgtgcttgg ggctccgggg gaacaatatt gggccgccgc
    45841 aaacagccga gcggacgagt agggtcagaa tttttggaga tggtttactg aagagtatga
    45901 ccgccaatgg ttcggcgatg gtcttggatt cattcccggg cgggctcaca cggccgtccg
    45961 agtggtagca gagtttcgaa gaagggcgct ggaaattgac aagtacgacg ctatactcgc
    46021 caggtttctt cctagcagag atttcatggc atgctaacag tatatgcttg cgagtctgtt
    46081 caaagtctat ctttattcta aaccactgcc gaggcgatgc agacagtgct gatgcggtcg
    46141 ctttactaaa cccgaccaag catcacttgc gccggaatcc gtcaaatacc tttactcaca
    46201 gaccattgtc agccttaaac ttgtcccagc tctcgttcaa ggtggcaaag acggtcgccg
    46261 cgatgagttt cacctcggtg ctggcatctt ggggaagcta atatatggtc agcctaaaaa
    46321 aatgctcgca atggtgaggg tactctggaa caacttacct tgtctggatg ggtcttcgca
    46381 atagccttca tgtagtgaat cttgactttg ttggccatga ccagctcatg aagaccaact
    46441 ttcttccacc cagaattctc ccacagcact tggtccaggc tgccaatcaa cgcccgaagg
    46501 ttgtctctct tgccatcgcg ccaggctgaa atacgtgcgt cgaccttctc accgagtgca
    46561 aacttctcgt cgtccgcggc ctcggctgcc ttgttggctt ctctcagcct ttgtacagcc
    46621 tccgagctct tttgcggagc caagtctgag accgcagatg gtttgggccg tggccgagag
    46681 gtttgcactg gtctggcggc cggctttggt tttggagcaa gtgctttctg acaccgctga
    46741 cgcccggctg tggcattggc accgccaacc cctgcctcaa cgcagagctg ccatacggcg
    46801 ccggcatcgg tccatttctc catttgttcc aatgcctctg cctttcggct cagtgctttg
    46861 ccatagaggt ccttcatatc acggtgttct ccgtcgccta ttgctacctt ttcaccctca
    46921 ccccgggatg gtccaataat cttgatcgct gcatcggcat cgtctacggc ctgctttgga
    46981 cttccagtct tcaatgcggt gagagaccgg ttggtgagca gaacaatgca gatcgggtgc
    47041 atctgaggaa tgccagccaa tgagttggag taggctgtat gcgctgcatc gaagtcgccg
    47101 cgcttgaaat gggctgttcc ctccaggcga tgtttggcgg atgcctgcaa gacggcggga
    47161 gaaacgttgg gtatttgtct tgccggaacg gggggccttg gggtgatggt gcgcgaagct
    47221 tgctgactag acggcttact gacggcagcg gatgacgaag gcgcccgctg gggctgtggt
    47281 cgagaagacg agggagccgt ggtgttgaac agatcaactt caggctcagg tagcggttgt
    47341 ggctgcggtg ttgttttctt tcttctcgct gggctgacat aggcctgggc gctttgctct
    47401 tcgatagctt gcttattaag gcgcgcacga ggatcaagtg atggttggga ctgttgccat
    47461 cttggtgttg cagatgattg cgcctgtggt cttataggca aaccgggaga agcatcacga
    47521 gatggaccgt atctcgaaga gcctgtagac tgtggctctc ttgccggtct ggaggaggat
    47581 ctctcggctc gtctgtcaga atcaagcatt gcagcctcgt cggttgctgc agagggttgt
    47641 gattctccac cgtattgcct gtcttgctga gcagacctca tccatttggg ctgatttggg
    47701 tctcctccgc cttcttgatt gaaatcagcc acagcctttt ggacttgctt ttgaccttgc
    47761 ttccacaatg agtttgccgt cttgaagaag ctggatccca cagctgccgc cttctgagaa
    47821 agatcgccaa cggcaggcga cctgttatct cttcggggtg gtaaatctga gccgccctca
    47881 cccatccatg ccgggcttgc gttgttcctt gaccgtcccg cgtcgccttg acttctcatg
    47941 cggtcggcag gagagtctcg tgcgccctgc tttgggcgtg acgagttctt gtgtgcatca
    48001 tcaagtaacc agccaacggc agcttgcacg ttcaggccgg caccgctctc agtgaggccc
    48061 cgccgagcat tctctggggt gaaccccata tccaccaact cggcgactgc cttatcgaac
    48121 ggatcatctc cgcccgtcct gcgcggcctc tcgggctctg cctccgagtc cgagtccgag
    48181 tccgaccctt cgataggttt gcccggctcc gccttcggct gtgtggcttg tgtcctccgg
    48241 cggacttctt cgacgggttt ggcaaggtca cccaggaagt catcatcatc agctgcacca
    48301 gacgaggttc caacttgttg tgatggcttc gtttttagct gattgagtcc gaacggatcg
    48361 tcgtcgtccc cgaagtcatt gctgccggac gtcggcggtg cgttccacgc actcgcgttg
    48421 ctcagatcca accttgcagc gctggctgga gtactctttc ctgaagatgg ttgtag
//
