# Supplementary material for: Genome sequencing and physiological characterization of three Neoarthrinium moseri strains
Source: BMC Microbiol. 2025 Aug 21;25:526. doi: 10.1186/s12866-025-04274-z (PMC12369201; doi:10.1186/s12866-025-04274-z)
Supplement: Supplementary file 16 — Supplementary Material 16. [file 12866_2025_4274_MOESM16_ESM.zip › BiGSLICE/input/Nmoseri/TUCIM5799/JAFIMR010000073.1.region001.gbk]

LOCUS       JAFIMR010000073        35117 bp    DNA     linear   PLN 06-APR-2022
DEFINITION  Neoarthrinium moseri strain TUCIM 5799
            scaffold73_Wmoseri_TUCIM_5799, whole genome shotgun sequence.
ACCESSION   JAFIMR010000073
VERSION     JAFIMR010000073.1
KEYWORDS    .
SOURCE      Neoarthrinium moseri
  ORGANISM  Neoarthrinium moseri
            Eukaryota; Fungi; Dikarya; Ascomycota; Pezizomycotina;
            Sordariomycetes; Xylariomycetidae; Xylariomycetidae incertae sedis;
            Neoarthrinium.
COMMENT     ##antiSMASH-Data-START##
            Version      :: 7.1.0
            Run date     :: 2023-12-04 11:58:05
            NOTE: This is a single region extracted from a larger record!
            Orig. start  :: 71618
            Orig. end    :: 106735
            ##antiSMASH-Data-END##
FEATURES             Location/Qualifiers
     protocluster    1..35117
                     /aStool="rule-based-clusters"
                     /category="NRPS"
                     /contig_edge="True"
                     /core_location="[20000:25346]"
                     /cutoff="20000"
                     /detection_rule="cds(Condensation and (AMP-binding or
                     A-OX))"
                     /neighbourhood="20000"
                     /product="NRPS"
                     /protocluster_number="1"
                     /tool="antismash"
     proto_core      20001..25346
                     /aStool="rule-based-clusters"
                     /tool="antismash"
                     /cutoff="20000"
                     /detection_rule="cds(Condensation and (AMP-binding or
                     A-OX))"
                     /neighbourhood="20000"
                     /product="NRPS"
                     /protocluster_number="1"
     cand_cluster    1..35117
                     /SMILES="NC([*])C(=O)O"
                     /candidate_cluster_number="1"
                     /contig_edge="True"
                     /detection_rules="cds(Condensation and (AMP-binding or
                     A-OX))"
                     /kind="single"
                     /product="NRPS"
                     /protoclusters="1"
                     /tool="antismash"
     region          1..35117
                     /candidate_cluster_numbers="1"
                     /contig_edge="True"
                     /product="NRPS"
                     /region_number="1"
                     /rules="cds(Condensation and (AMP-binding or A-OX))"
                     /tool="antismash"
     gene            complement(3131..5764)
                     /locus_tag="JX265_013530"
     mRNA            complement(3131..5764)
                     /locus_tag="JX265_013530"
                     /product="hypothetical protein"
     CDS             complement(3131..5764)
                     /codon_start=1
                     /locus_tag="JX265_013530"
                     /product="hypothetical protein"
                     /protein_id="KAI1849883.1"
                     /transl_table=1
                     /translation="MAPHLTKKRQPDEQRRPTIWRFISSRRFAQRGRRDSADNADEVQP
                     RGIDSPFFQDSDRSESILINDDDDDDDADARSACSESQYSDAHSTWEHPITNREDAISL
                     AFSELLHADARDSLSNHVVPSASQPGVSGNARNANTGTTADGTRDDNDVVSVEGLSHHL
                     DTYLAQNPDMKSITRIERMDGIDPFSTSYLASQQSNLERPRETAGGSSWTHGKGKSVDK
                     GSEWSSARNPWAVLESNEAWHDERHELLEENARLREQIEEMKATMSPPSRHNGPYHTEM
                     PTPEQSPSARPASRLRRSRQKKRQDVTLFETTTLRDLVLKRLFTPHVIVDGIIHDQEQP
                     VTLDTPLTPAQVHDFTRIMNDIITSGSHLKQPIALCAVCHLPKFKGVKGSLQSSYVSEV
                     LAQLPTVSSSAFEDFDPIWGTSRCCRRFVCKTCLSAAIISGIGTQWWFDLSNLAGNWLK
                     CPVPCCGRSLPLYSSPEVAGALQKLGVHPTISHVERFEHAAKLRAALQNLDQLPSKDEL
                     RRAKALHDRLERHNRMRPLLDEDPSDAGGGGGEVPTPDCFAVDTADGRGTLTVPIFTHL
                     LRGRTPRTCLVCDERYEEFDTGHTQAWMRAIRGFDGEWTWRVLRFPAASILPACHHDLD
                     ICRKCLCQYIATQIETQGHSVVDNIACPTPECTHKYTHPEVRHLASPEAFATYDRYTVL
                     NSISSLPNFRWCLREGCTSGSLYDEPAPYSLSQVAEIDTNCIECSDCGFTMCYACQSPW
                     HAGLTCAQYTSQREASFTETQTWLQEHTKPCPGESCGVQVQKGDGCFHMTCSRCRHEFC
                     WECLADWQGIFVPDDDGGFLTTDGHREGCFFRGEGAPLPTQVMGQDIETGLRRLEQRAA
                     DAAPVV"
     PFAM_domain     complement(3305..3439)
                     /aSDomain="IBR"
                     /aSTool="clusterhmmer"
                     /database="35.0"
                     /db_xref="PF01485.24"
                     /db_xref="GO:0008270"
                     /description="IBR domain, a half RING-finger domain"
                     /detection="hmmscan"
                     /domain_id="clusterhmmer_JX265_013530_0002"
                     /evalue="5.30E-09"
                     /gene_ontologies="GO:0008270: zinc ion binding"
                     /label="JX265_013530"
                     /locus_tag="JX265_013530"
                     /protein_end="820"
                     /protein_start="775"
                     /score="36.2"
                     /tool="antismash"
                     /translation="WLQEHTKPCPGESCGVQVQKGDGCFHMTCSRCRHEFCWECLADWQ
                     "
     PFAM_domain     complement(3488..3706)
                     /aSDomain="IBR"
                     /aSTool="clusterhmmer"
                     /database="35.0"
                     /db_xref="PF01485.24"
                     /db_xref="GO:0008270"
                     /description="IBR domain, a half RING-finger domain"
                     /detection="hmmscan"
                     /domain_id="clusterhmmer_JX265_013530_0001"
                     /evalue="6.20E-11"
                     /gene_ontologies="GO:0008270: zinc ion binding"
                     /label="JX265_013530"
                     /locus_tag="JX265_013530"
                     /protein_end="759"
                     /protein_start="686"
                     /score="42.4"
                     /tool="antismash"
                     /translation="TYDRYTVLNSISSLPNFRWCLREGCTSGSLYDEPAPYSLSQVAEI
                     DTNCIECSDCGFTMCYACQSPWHAGLTC"
     gene            complement(7504..8285)
                     /locus_tag="JX265_013531"
     mRNA            complement(join(7504..7572,7648..7818,7887..8285))
                     /locus_tag="JX265_013531"
                     /product="hypothetical protein"
     CDS             complement(join(7504..7572,7648..7818,7887..8285))
                     /codon_start=1
                     /locus_tag="JX265_013531"
                     /product="hypothetical protein"
                     /protein_id="KAI1849884.1"
                     /transl_table=1
                     /translation="MLFKGLLLAALPTAFAAPSGSINVPTGAVPPTGVVIEGISYAGSG
                     CNAGTVAGAISKDLSTITLLYDSFVAQAGSGIKPAEARKNCQLNLQLRLPQGWQFSVFK
                     ADYRGYGFLQKGDKGVVKSTYYFSGDSSQVSSTQTLTGPYDDNYLKTDQFGLQSTVWSP
                     CGEEGLLNVNSEVRVTPLNTNNSALLTVDSTDFKFTQIHYLQWQQCVRK"
     PFAM_domain     complement(join(7516..7572,7648..7818,7887..8186))
                     /aSDomain="DUF4360"
                     /aSTool="clusterhmmer"
                     /database="35.0"
                     /db_xref="PF14273.9"
                     /description="Domain of unknown function (DUF4360)"
                     /detection="hmmscan"
                     /domain_id="clusterhmmer_JX265_013531_0003"
                     /evalue="1.80E-66"
                     /label="JX265_013531"
                     /locus_tag="JX265_013531"
                     /protein_end="209"
                     /protein_start="33"
                     /score="223.5"
                     /tool="antismash"
                     /translation="VVIEGISYAGSGCNAGTVAGAISKDLSTITLLYDSFVAQAGSGIK
                     PAEARKNCQLNLQLRLPQGWQFSVFKADYRGYGFLQKGDKGVVKSTYYFSGDSSQVSST
                     QTLTGPYDDNYLKTDQFGLQSTVWSPCGEEGLLNVNSEVRVTPLNTNNSALLTVDSTDF
                     KFTQIHYLQWQQC"
     gene            complement(11171..12546)
                     /locus_tag="JX265_013532"
     mRNA            complement(join(11171..11295,11352..12546))
                     /locus_tag="JX265_013532"
                     /product="hypothetical protein"
     CDS             complement(join(11171..11295,11352..12546))
                     /codon_start=1
                     /locus_tag="JX265_013532"
                     /product="hypothetical protein"
                     /protein_id="KAI1849885.1"
                     /transl_table=1
                     /translation="MQSFMNVILFLGLVALVAASPAHIQKRGIYKVERVPNPNYTGKNG
                     PRALLKTLRKYRMPIPAGLMESVESNEMITKRQQGKKKGGKKGGKNGGATANNSTAVAA
                     AANNTAAAAGTGLVTATPETNDVEYLSPVKIGGQTLNLDFDSGSSDLWVFNTQLSTAAT
                     TGHTTFDPTKSKTFALMKGASFQISYGDGSGAAGNVGTDTVDIGGATVTAQAVELATAV
                     SKSFVQDTNNNGLLGLAFSELNTVQPQGQKTFFDNVKASLAEPLFTADLRANATGAYEF
                     GRVDNTKFTGAMTWVPVNTTQGFWQFTSEKFAVNGGAPQASTAGGQAIADTGTTLILAD
                     PAVATAYYAQVKGAVNDQQAGGFVFPCNTQMPDLQLDVGGTMATVKGSDINFAQVDAQN
                     CFGGVQASPANLQIFGDIFFKSQFVAFNGGNNSLGFAQHV"
     PFAM_domain     complement(join(11180..11295,11352..12165))
                     /aSDomain="Asp"
                     /aSTool="clusterhmmer"
                     /database="35.0"
                     /db_xref="PF00026.26"
                     /description="Eukaryotic aspartyl protease"
                     /detection="hmmscan"
                     /domain_id="clusterhmmer_JX265_013532_0004"
                     /evalue="3.20E-69"
                     /label="JX265_013532"
                     /locus_tag="JX265_013532"
                     /protein_end="437"
                     /protein_start="127"
                     /score="233.9"
                     /tool="antismash"
                     /translation="EYLSPVKIGGQTLNLDFDSGSSDLWVFNTQLSTAATTGHTTFDPT
                     KSKTFALMKGASFQISYGDGSGAAGNVGTDTVDIGGATVTAQAVELATAVSKSFVQDTN
                     NNGLLGLAFSELNTVQPQGQKTFFDNVKASLAEPLFTADLRANATGAYEFGRVDNTKFT
                     GAMTWVPVNTTQGFWQFTSEKFAVNGGAPQASTAGGQAIADTGTTLILADPAVATAYYA
                     QVKGAVNDQQAGGFVFPCNTQMPDLQLDVGGTMATVKGSDINFAQVDAQNCFGGVQASP
                     ANLQIFGDIFFKSQFVAFNGGNNSLGFAQ"
     gene            16300..17674
                     /locus_tag="JX265_013533"
     mRNA            join(16300..16638,16706..17674)
                     /locus_tag="JX265_013533"
                     /product="hypothetical protein"
     CDS             join(16300..16638,16706..17674)
                     /codon_start=1
                     /locus_tag="JX265_013533"
                     /product="hypothetical protein"
                     /protein_id="KAI1849886.1"
                     /transl_table=1
                     /translation="MSEDGSRNADRRTPRFSWNLAYEATFFRSLCESIQLGFKENHSFK
                     AGAWERAAIALRDKHVAYPEKSHLINKADNARKKFRMWRGLREDPEFLYNPNTRMVTAS
                     EEAWQRHFEKEPLSKALRGRPFDHEEYMEILFPDVIGSGGAPKRIMKKRKGPDGTPLAA
                     DASGTSNPGQQVMDLTIEPSLYTQTPTHSSTQQISQTPASAQSVSHQQQQQQQQQQQQQ
                     QQQQQHQHQQHQHQQHQQTQPHPQPHPPSQPHHHPTAAGIPPPSTVPTSSALTPPDETP
                     NAANPRKRFAPDTDKRRGRPSRFSSNIYSGSPAASGSASLPAAAPATTPLRAQPIHPSF
                     NTTALFEDGLYMLAEALRSRAPAKWPEQAMEILFRDFSDEDADLQLKIAEKALTDENKA
                     MMFVKSTPELRRHWVGRLREVHLRGLGLGRVGEEAS"
     PFAM_domain     16348..16632
                     /aSDomain="Myb_DNA-bind_3"
                     /aSTool="clusterhmmer"
                     /database="35.0"
                     /db_xref="PF12776.10"
                     /description="Myb/SANT-like DNA-binding domain"
                     /detection="hmmscan"
                     /domain_id="clusterhmmer_JX265_013533_0005"
                     /evalue="1.30E-22"
                     /label="JX265_013533"
                     /locus_tag="JX265_013533"
                     /protein_end="111"
                     /protein_start="16"
                     /score="80.7"
                     /tool="antismash"
                     /translation="SWNLAYEATFFRSLCESIQLGFKENHSFKAGAWERAAIALRDKHV
                     AYPEKSHLINKADNARKKFRMWRGLREDPEFLYNPNTRMVTASEEAWQRH"
     gene            20001..25346
                     /locus_tag="JX265_013534"
     mRNA            20001..25346
                     /locus_tag="JX265_013534"
                     /product="hypothetical protein"
     CDS             20001..25346
                     /NRPS_PKS="Domain: AMP-binding (77-480). E-value: 2e-85.
                     Score: 278.7. Matches aSDomain:
                     nrpspksdomains_JX265_013534_AMP-binding.1"
                     /NRPS_PKS="Domain: PCP (616-683). E-value: 1.8e-17. Score:
                     55.2. Matches aSDomain: nrpspksdomains_JX265_013534_PCP.1"
                     /NRPS_PKS="Domain: Condensation_DCL (723-996). E-value:
                     2.1e-48. Score: 156.8. Matches aSDomain:
                     nrpspksdomains_JX265_013534_Condensation_DCL.1"
                     /NRPS_PKS="Domain: PCP (1268-1335). E-value: 1.7e-16.
                     Score: 52.1. Matches aSDomain:
                     nrpspksdomains_JX265_013534_PCP.2"
                     /NRPS_PKS="Domain: Condensation_DCL (1375-1649). E-value:
                     1.8e-33. Score: 107.8. Matches aSDomain:
                     nrpspksdomains_JX265_013534_Condensation_DCL.2"
                     /codon_start=1
                     /gene_functions="biosynthetic (rule-based-clusters) NRPS:
                     Condensation"
                     /gene_functions="biosynthetic (rule-based-clusters) NRPS:
                     AMP-binding"
                     /gene_functions="biosynthetic-additional
                     (rule-based-clusters) PP-binding"
                     /gene_functions="biosynthetic-additional (smcogs)
                     SMCOG1002:AMP-dependent synthetase and ligase (Score: -0.1;
                     E-value: 4.0)"
                     /gene_kind="biosynthetic"
                     /locus_tag="JX265_013534"
                     /product="hypothetical protein"
                     /protein_id="KAI1849887.1"
                     /sec_met_domain="AMP-binding (E-value: 1.5e-96, bitscore:
                     314.1, seeds: 400, tool: rule-based-clusters)"
                     /sec_met_domain="Condensation (E-value: 1.7e-40, bitscore:
                     129.6, seeds: 42, tool: rule-based-clusters)"
                     /sec_met_domain="PP-binding (E-value: 7.8e-16, bitscore:
                     49.2, seeds: 164, tool: rule-based-clusters)"
                     /transl_table=1
                     /translation="MSQESPSSKVGLSCKAQDDHAGDNDSVHSGDDGVHTPNSTPPTEL
                     HETALTAKGLGQIWRWNSPVPPTLTTCMHELVTQQARKNPGRPAVESWDGNFTYHEVDE
                     YSNRLAARLQATGVGIGGNVPVLFEKSRWTCIAVLAIMKAGGTFALMDPSQPEGRLRTI
                     VEQTGARHIVTSKTQELLGRRAAPNAALIVVAEDCFDSKDGSPDATQFPPVPPETNLYI
                     QFTSGSTGRPKGCLVTHGNYTSGAVPRADLVGYREHSRVLDFASYAFDVCIDCMLCTLA
                     NGGCLCIPTEADRVNDLSGAIRKMNVNMAHMTPSVARVLEPDIIPSLEVLGLGGEAISN
                     GDALKWSQTTQVVNAYGPSECTVGCTINNQVGRDGKKQITIGKGCGGSIWIVDPTDHNH
                     LVPLGAVGELLVEGAIVGPGYLGDAEKTSAVFINDPEFLVAGCNEYPGRRGRLYKTGDL
                     VKYDTDGSIIFVGRGDQQVKLRGQRIELAEIEHHMRDKLPSETRVAAEVIKPGSASGEP
                     MLVAFVSDKAGLVSGVDSLLGSFSPEVLACLADMNKNLSEYLPIYMLPAAYIPLHTMPL
                     LVSAKTDRKQLREIGTSMNRRDIAAFAAALVQRREPSSDVECRLADVWGEVLGPDGDFS
                     ATDNFFSVGGDSLRAMRLVAAARRRDISLSVAAIFANPVLEDMALMAQPTSSVADLTVA
                     TFSLLNKTWPEDTAREGTAVLCGLSPDLVEDVYPCTPLQEALMALSAKVTEAYVAQRVV
                     QMRDLDTAKRLADAFQTAAKDCPILRTRIVQIPGQGLMQVVVRDDFACPIFEGLGLTEL
                     LAKDRDDPVELGKPLVRYAIVTDEAQTGKTHFVLTMHHALYDGWSMPLVVERVNRAYQG
                     LSTERPANFKNFIKYLCEMDREESQKYWRERLEGADGEQFPTLPYPGYQQQADSLLEHY
                     VSLGRRAGGTTIATAIRGAWALLVASYMASNDVVFGETLTGRNAPIPGVEQIEGPMIAT
                     IPVRVTVNTELTVSEYLQDVHNQSVLGIPHEHFGLQHIRRLSPDAREACELRTGFVLHP
                     STEEDGAGPSEDQPANGFVPAGDEEAAQEALKFNTYALMLVCSLDPKGFLIMASFDSQT
                     VSSPQMQKMLSQLGRLTQQFCENPNQRLAELNLLDATEMAELHRLSRLSAASATCRSLF
                     SSDVEVTDAWIVDPSDTERLSPVGALGELVVHCLGSSTFETIECPKWLPDTLVGKVYRT
                     RKLARYSPVGSIILVDKSTEKKEPKATTKRSTKISVSSTKQQGLRCAWSRILGIPEDEI
                     GLDDSFFLLGGDSIGAMKLVSETRLEGFELTVKEIFKHRTLYEMANILKEARSVTQEKV
                     EAAPKPFSLMKFDDFHQFLDIQRSLARPEWVIKDIYPTRPLQEVAVYGTVKMPRYSARY
                     ELFHLDGEVDRERLLKSCQELVASNEILRTVFVESNGRCLGVVLDSLTVTIDEYNIEGD
                     IKSFAHKLCGMDVHTKMPLGSAFVKFMLARGESGKSCLIIRISHAQYDEICLVPLLRQL
                     GALYDGLPTKNNSPFSAFVYHTVNRSIPQSIPYWRELLKGSEMSILRSDLPLNSRIPGD
                     VTRTVSIAARLRDVTVATLPTAAWAICLARRLNRRDVVFGEVVSGRNTDLPNVDSVMGP
                     TWQYVPVRVKFEQDWTGLDLLNYVQHQHIASAQHEGMGLREIVPQCTDWPATVDWFDTV
                     VHQDVYHVEEMKFGKASCTMETVYPHWEPLREWKIQAFVKGDELMFEVVTFADWLPMAR
                     ELLDELEEIMDMLVRTPKNPLPWKL"
     aSDomain        20232..21440
                     /aSDomain="AMP-binding"
                     /aSTool="nrps_pks_domains"
                     /database="nrpspksdomains.hmm"
                     /detection="hmmscan"
                     /domain_id="nrpspksdomains_JX265_013534_AMP-binding.1"
                     /evalue="2.00E-85"
                     /label="JX265_013534_AMP-binding.1"
                     /locus_tag="JX265_013534"
                     /protein_end="480"
                     /protein_start="77"
                     /score="278.7"
                     /specificity="substrate consensus: X"
                     /tool="antismash"
                     /translation="TQQARKNPGRPAVESWDGNFTYHEVDEYSNRLAARLQATGVGIGG
                     NVPVLFEKSRWTCIAVLAIMKAGGTFALMDPSQPEGRLRTIVEQTGARHIVTSKTQELL
                     GRRAAPNAALIVVAEDCFDSKDGSPDATQFPPVPPETNLYIQFTSGSTGRPKGCLVTHG
                     NYTSGAVPRADLVGYREHSRVLDFASYAFDVCIDCMLCTLANGGCLCIPTEADRVNDLS
                     GAIRKMNVNMAHMTPSVARVLEPDIIPSLEVLGLGGEAISNGDALKWSQTTQVVNAYGP
                     SECTVGCTINNQVGRDGKKQITIGKGCGGSIWIVDPTDHNHLVPLGAVGELLVEGAIVG
                     PGYLGDAEKTSAVFINDPEFLVAGCNEYPGRRGRLYKTGDLVKYDTDGSIIFVGRGDQQ
                     VKLR"
     PFAM_domain     20232..21440
                     /aSDomain="AMP-binding"
                     /aSTool="clusterhmmer"
                     /database="35.0"
                     /db_xref="PF00501.31"
                     /description="AMP-binding enzyme"
                     /detection="hmmscan"
                     /domain_id="clusterhmmer_JX265_013534_0006"
                     /evalue="4.70E-74"
                     /label="JX265_013534"
                     /locus_tag="JX265_013534"
                     /protein_end="480"
                     /protein_start="77"
                     /score="249.6"
                     /tool="antismash"
                     /translation="TQQARKNPGRPAVESWDGNFTYHEVDEYSNRLAARLQATGVGIGG
                     NVPVLFEKSRWTCIAVLAIMKAGGTFALMDPSQPEGRLRTIVEQTGARHIVTSKTQELL
                     GRRAAPNAALIVVAEDCFDSKDGSPDATQFPPVPPETNLYIQFTSGSTGRPKGCLVTHG
                     NYTSGAVPRADLVGYREHSRVLDFASYAFDVCIDCMLCTLANGGCLCIPTEADRVNDLS
                     GAIRKMNVNMAHMTPSVARVLEPDIIPSLEVLGLGGEAISNGDALKWSQTTQVVNAYGP
                     SECTVGCTINNQVGRDGKKQITIGKGCGGSIWIVDPTDHNHLVPLGAVGELLVEGAIVG
                     PGYLGDAEKTSAVFINDPEFLVAGCNEYPGRRGRLYKTGDLVKYDTDGSIIFVGRGDQQ
                     VKLR"
     aSModule        20232..22049
                     /complete
                     /domains="nrpspksdomains_JX265_013534_AMP-binding.1"
                     /domains="nrpspksdomains_JX265_013534_PCP.1"
                     /locus_tags="JX265_013534"
                     /monomer_pairings="X -> X"
                     /starter_module
                     /tool="antismash"
                     /type="nrps"
     aSDomain        20292..21491
                     /aSDomain="TIGR01733"
                     /aSTool="tigrfam"
                     /description="AA-adenyl-dom: amino acid adenylation domain"
                     /detection="hmmscan"
                     /domain_id="TIGRFam_JX265_013534_0001"
                     /evalue="2.70E-101"
                     /identifier="TIGR01733"
                     /label="JX265_013534"
                     /locus_tag="JX265_013534"
                     /protein_end="497"
                     /protein_start="97"
                     /score="337.3"
                     /tool="antismash"
                     /translation="TYHEVDEYSNRLAARLQATGVGIGGNVPVLFEKSRWTCIAVLAIM
                     KAGGTFALMDPSQPEGRLRTIVEQTGARHIVTSKTQELLGRRAAPNAALIVVAEDCFDS
                     KDGSPDATQFPPVPPETNLYIQFTSGSTGRPKGCLVTHGNYTSGAVPRADLVGYREHSR
                     VLDFASYAFDVCIDCMLCTLANGGCLCIPTEADRVNDLSGAIRKMNVNMAHMTPSVARV
                     LEPDIIPSLEVLGLGGEAISNGDALKWSQTTQVVNAYGPSECTVGCTINNQVGRDGKKQ
                     ITIGKGCGGSIWIVDPTDHNHLVPLGAVGELLVEGAIVGPGYLGDAEKTSAVFINDPEF
                     LVAGCNEYPGRRGRLYKTGDLVKYDTDGSIIFVGRGDQQVKLRGQRIELAEIEHHMRDK
                     L"
     CDS_motif       20661..20717
                     /aSTool="nrps_pks_domains"
                     /database="abmotifs"
                     /detection="hmmscan"
                     /domain_id="nrpspksmotif_JX265_013534_0001"
                     /evalue="2.20E-08"
                     /label="NRPS-A_a3"
                     /locus_tag="JX265_013534"
                     /protein_end="239"
                     /protein_start="220"
                     /score="26.3"
                     /tool="antismash"
                     /translation="YIQFTSGSTGRPKGCLVTH"
     CDS_motif       21204..21293
                     /aSTool="nrps_pks_domains"
                     /database="abmotifs"
                     /detection="hmmscan"
                     /domain_id="nrpspksmotif_JX265_013534_0002"
                     /evalue="3.80E-11"
                     /label="NRPS-A_a6"
                     /locus_tag="JX265_013534"
                     /protein_end="431"
                     /protein_start="401"
                     /score="35.2"
                     /tool="antismash"
                     /translation="PLGAVGELLVEGAIVGPGYLGDAEKTSAVF"
     CDS_motif       21405..21470
                     /aSTool="nrps_pks_domains"
                     /database="abmotifs"
                     /detection="hmmscan"
                     /domain_id="nrpspksmotif_JX265_013534_0003"
                     /evalue="6.20E-11"
                     /label="NRPS-A_a8"
                     /locus_tag="JX265_013534"
                     /protein_end="490"
                     /protein_start="468"
                     /score="34.3"
                     /tool="antismash"
                     /translation="FVGRGDQQVKLRGQRIELAEIE"
     aSDomain        21849..22049
                     /aSDomain="PCP"
                     /aSTool="nrps_pks_domains"
                     /database="nrpspksdomains.hmm"
                     /detection="hmmscan"
                     /domain_id="nrpspksdomains_JX265_013534_PCP.1"
                     /evalue="1.80E-17"
                     /label="JX265_013534_PCP.1"
                     /locus_tag="JX265_013534"
                     /protein_end="683"
                     /protein_start="616"
                     /score="55.2"
                     /tool="antismash"
                     /translation="ECRLADVWGEVLGPDGDFSATDNFFSVGGDSLRAMRLVAAARRRD
                     ISLSVAAIFANPVLEDMALMAQ"
     PFAM_domain     21855..22037
                     /aSDomain="PP-binding"
                     /aSTool="clusterhmmer"
                     /database="35.0"
                     /db_xref="PF00550.28"
                     /description="Phosphopantetheine attachment site"
                     /detection="hmmscan"
                     /domain_id="clusterhmmer_JX265_013534_0007"
                     /evalue="6.30E-11"
                     /label="JX265_013534"
                     /locus_tag="JX265_013534"
                     /protein_end="679"
                     /protein_start="618"
                     /score="42.5"
                     /tool="antismash"
                     /translation="RLADVWGEVLGPDGDFSATDNFFSVGGDSLRAMRLVAAARRRDIS
                     LSVAAIFANPVLEDMA"
     CDS_motif       21915..21944
                     /aSTool="nrps_pks_domains"
                     /database="abmotifs"
                     /detection="hmmscan"
                     /domain_id="nrpspksmotif_JX265_013534_0004"
                     /evalue="5.30E-01"
                     /label="PCP_mE"
                     /locus_tag="JX265_013534"
                     /protein_end="648"
                     /protein_start="638"
                     /score="4.1"
                     /tool="antismash"
                     /translation="NFFSVGGDSL"
     PFAM_domain     22167..23447
                     /aSDomain="Condensation"
                     /aSTool="clusterhmmer"
                     /database="35.0"
                     /db_xref="PF00668.23"
                     /db_xref="GO:0003824"
                     /description="Condensation domain"
                     /detection="hmmscan"
                     /domain_id="clusterhmmer_JX265_013534_0008"
                     /evalue="1.50E-39"
                     /gene_ontologies="GO:0003824: catalytic activity"
                     /label="JX265_013534"
                     /locus_tag="JX265_013534"
                     /protein_end="1149"
                     /protein_start="722"
                     /score="136.1"
                     /tool="antismash"
                     /translation="VEDVYPCTPLQEALMALSAKVTEAYVAQRVVQMRDLDTAKRLADA
                     FQTAAKDCPILRTRIVQIPGQGLMQVVVRDDFACPIFEGLGLTELLAKDRDDPVELGKP
                     LVRYAIVTDEAQTGKTHFVLTMHHALYDGWSMPLVVERVNRAYQGLSTERPANFKNFIK
                     YLCEMDREESQKYWRERLEGADGEQFPTLPYPGYQQQADSLLEHYVSLGRRAGGTTIAT
                     AIRGAWALLVASYMASNDVVFGETLTGRNAPIPGVEQIEGPMIATIPVRVTVNTELTVS
                     EYLQDVHNQSVLGIPHEHFGLQHIRRLSPDAREACELRTGFVLHPSTEEDGAGPSEDQP
                     ANGFVPAGDEEAAQEALKFNTYALMLVCSLDPKGFLIMASFDSQTVSSPQMQKMLSQLG
                     RLTQQFCENPNQRLAELNLLDATEMAEL"
     aSDomain        22170..22988
                     /aSDomain="Condensation"
                     /aSTool="nrps_pks_domains"
                     /database="nrpspksdomains.hmm"
                     /detection="hmmscan"
                     /domain_id="nrpspksdomains_JX265_013534_Condensation_DCL.1"
                     /domain_subtypes="Condensation_DCL"
                     /evalue="2.10E-48"
                     /label="JX265_013534_Condensation_DCL.1"
                     /locus_tag="JX265_013534"
                     /protein_end="996"
                     /protein_start="723"
                     /score="156.8"
                     /tool="antismash"
                     /translation="EDVYPCTPLQEALMALSAKVTEAYVAQRVVQMRDLDTAKRLADAF
                     QTAAKDCPILRTRIVQIPGQGLMQVVVRDDFACPIFEGLGLTELLAKDRDDPVELGKPL
                     VRYAIVTDEAQTGKTHFVLTMHHALYDGWSMPLVVERVNRAYQGLSTERPANFKNFIKY
                     LCEMDREESQKYWRERLEGADGEQFPTLPYPGYQQQADSLLEHYVSLGRRAGGTTIATA
                     IRGAWALLVASYMASNDVVFGETLTGRNAPIPGVEQIEGPMIATIPVRVTV"
     aSModule        22170..24005
                     /domains="nrpspksdomains_JX265_013534_Condensation_DCL.1"
                     /domains="nrpspksdomains_JX265_013534_PCP.2"
                     /incomplete
                     /locus_tags="JX265_013534"
                     /tool="antismash"
                     /type="nrps"
     CDS_motif       22236..22352
                     /aSTool="nrps_pks_domains"
                     /database="abmotifs"
                     /detection="hmmscan"
                     /domain_id="nrpspksmotif_JX265_013534_0005"
                     /evalue="4.70E-02"
                     /label="C2_DCL_024-062"
                     /locus_tag="JX265_013534"
                     /protein_end="784"
                     /protein_start="745"
                     /score="6.0"
                     /tool="antismash"
                     /translation="AYVAQRVVQMRDLDTAKRLADAFQTAAKDCPILRTRIVQ"
     CDS_motif       22542..22607
                     /aSTool="nrps_pks_domains"
                     /database="abmotifs"
                     /detection="hmmscan"
                     /domain_id="nrpspksmotif_JX265_013534_0006"
                     /evalue="4.70E-08"
                     /label="C3_DCL_135-156"
                     /locus_tag="JX265_013534"
                     /protein_end="869"
                     /protein_start="847"
                     /score="25.5"
                     /tool="antismash"
                     /translation="MHHALYDGWSMPLVVERVNRAY"
     CDS_motif       22884..22979
                     /aSTool="nrps_pks_domains"
                     /database="abmotifs"
                     /detection="hmmscan"
                     /domain_id="nrpspksmotif_JX265_013534_0007"
                     /evalue="1.90E-12"
                     /label="C5_DCL_263-294"
                     /locus_tag="JX265_013534"
                     /protein_end="993"
                     /protein_start="961"
                     /score="39.6"
                     /tool="antismash"
                     /translation="DVVFGETLTGRNAPIPGVEQIEGPMIATIPVR"
     PFAM_domain     23805..23990
                     /aSDomain="PP-binding"
                     /aSTool="clusterhmmer"
                     /database="35.0"
                     /db_xref="PF00550.28"
                     /description="Phosphopantetheine attachment site"
                     /detection="hmmscan"
                     /domain_id="clusterhmmer_JX265_013534_0009"
                     /evalue="9.60E-13"
                     /label="JX265_013534"
                     /locus_tag="JX265_013534"
                     /protein_end="1330"
                     /protein_start="1268"
                     /score="48.4"
                     /tool="antismash"
                     /translation="LRCAWSRILGIPEDEIGLDDSFFLLGGDSIGAMKLVSETRLEGFE
                     LTVKEIFKHRTLYEMAN"
     aSDomain        23805..24005
                     /aSDomain="PCP"
                     /aSTool="nrps_pks_domains"
                     /database="nrpspksdomains.hmm"
                     /detection="hmmscan"
                     /domain_id="nrpspksdomains_JX265_013534_PCP.2"
                     /evalue="1.70E-16"
                     /label="JX265_013534_PCP.2"
                     /locus_tag="JX265_013534"
                     /protein_end="1335"
                     /protein_start="1268"
                     /score="52.1"
                     /tool="antismash"
                     /translation="LRCAWSRILGIPEDEIGLDDSFFLLGGDSIGAMKLVSETRLEGFE
                     LTVKEIFKHRTLYEMANILKEA"
     CDS_motif       23865..23894
                     /aSTool="nrps_pks_domains"
                     /database="abmotifs"
                     /detection="hmmscan"
                     /domain_id="nrpspksmotif_JX265_013534_0008"
                     /evalue="6.80E-01"
                     /label="PCP_mE"
                     /locus_tag="JX265_013534"
                     /protein_end="1298"
                     /protein_start="1288"
                     /score="3.8"
                     /tool="antismash"
                     /translation="SFFLLGGDSI"
     aSDomain        24126..24947
                     /aSDomain="Condensation"
                     /aSTool="nrps_pks_domains"
                     /database="nrpspksdomains.hmm"
                     /detection="hmmscan"
                     /domain_id="nrpspksdomains_JX265_013534_Condensation_DCL.2"
                     /domain_subtypes="Condensation_DCL"
                     /evalue="1.80E-33"
                     /label="JX265_013534_Condensation_DCL.2"
                     /locus_tag="JX265_013534"
                     /protein_end="1649"
                     /protein_start="1375"
                     /score="107.8"
                     /tool="antismash"
                     /translation="KDIYPTRPLQEVAVYGTVKMPRYSARYELFHLDGEVDRERLLKSC
                     QELVASNEILRTVFVESNGRCLGVVLDSLTVTIDEYNIEGDIKSFAHKLCGMDVHTKMP
                     LGSAFVKFMLARGESGKSCLIIRISHAQYDEICLVPLLRQLGALYDGLPTKNNSPFSAF
                     VYHTVNRSIPQSIPYWRELLKGSEMSILRSDLPLNSRIPGDVTRTVSIAARLRDVTVAT
                     LPTAAWAICLARRLNRRDVVFGEVVSGRNTDLPNVDSVMGPTWQYVPVRVKF"
     PFAM_domain     24132..25328
                     /aSDomain="Condensation"
                     /aSTool="clusterhmmer"
                     /database="35.0"
                     /db_xref="PF00668.23"
                     /db_xref="GO:0003824"
                     /description="Condensation domain"
                     /detection="hmmscan"
                     /domain_id="clusterhmmer_JX265_013534_0010"
                     /evalue="1.20E-26"
                     /gene_ontologies="GO:0003824: catalytic activity"
                     /label="JX265_013534"
                     /locus_tag="JX265_013534"
                     /protein_end="1776"
                     /protein_start="1377"
                     /score="93.5"
                     /tool="antismash"
                     /translation="IYPTRPLQEVAVYGTVKMPRYSARYELFHLDGEVDRERLLKSCQE
                     LVASNEILRTVFVESNGRCLGVVLDSLTVTIDEYNIEGDIKSFAHKLCGMDVHTKMPLG
                     SAFVKFMLARGESGKSCLIIRISHAQYDEICLVPLLRQLGALYDGLPTKNNSPFSAFVY
                     HTVNRSIPQSIPYWRELLKGSEMSILRSDLPLNSRIPGDVTRTVSIAARLRDVTVATLP
                     TAAWAICLARRLNRRDVVFGEVVSGRNTDLPNVDSVMGPTWQYVPVRVKFEQDWTGLDL
                     LNYVQHQHIASAQHEGMGLREIVPQCTDWPATVDWFDTVVHQDVYHVEEMKFGKASCTM
                     ETVYPHWEPLREWKIQAFVKGDELMFEVVTFADWLPMARELLDELEEIMDMLVRTPKNP
                     "
     CDS_motif       24213..24305
                     /aSTool="nrps_pks_domains"
                     /database="abmotifs"
                     /detection="hmmscan"
                     /domain_id="nrpspksmotif_JX265_013534_0009"
                     /evalue="4.40E-10"
                     /label="C2_LCL_024-062"
                     /locus_tag="JX265_013534"
                     /protein_end="1435"
                     /protein_start="1404"
                     /score="32.0"
                     /tool="antismash"
                     /translation="FHLDGEVDRERLLKSCQELVASNEILRTVFV"
     CDS_motif       24522..24572
                     /aSTool="nrps_pks_domains"
                     /database="abmotifs"
                     /detection="hmmscan"
                     /domain_id="nrpspksmotif_JX265_013534_0010"
                     /evalue="1.50E+00"
                     /label="C3_LCL_132-143"
                     /locus_tag="JX265_013534"
                     /protein_end="1524"
                     /protein_start="1507"
                     /score="1.8"
                     /tool="antismash"
                     /translation="YDEICLVPLLRQLGALY"
     CDS_motif       24843..24938
                     /aSTool="nrps_pks_domains"
                     /database="abmotifs"
                     /detection="hmmscan"
                     /domain_id="nrpspksmotif_JX265_013534_0011"
                     /evalue="2.20E-09"
                     /label="C5_DCL_263-294"
                     /locus_tag="JX265_013534"
                     /protein_end="1646"
                     /protein_start="1614"
                     /score="29.8"
                     /tool="antismash"
                     /translation="DVVFGEVVSGRNTDLPNVDSVMGPTWQYVPVR"
     gene            complement(26079..30674)
                     /locus_tag="JX265_013535"
     mRNA            complement(join(26079..30170,30234..30674))
                     /locus_tag="JX265_013535"
                     /product="hypothetical protein"
     CDS             complement(join(26079..30170,30234..30674))
                     /codon_start=1
                     /locus_tag="JX265_013535"
                     /product="hypothetical protein"
                     /protein_id="KAI1849888.1"
                     /transl_table=1
                     /translation="MDVATLVKQMHDNLSEIHTTITGVSTESHHAQLDELEKKRNDLLD
                     SLRAAFDQEKQELDSKRRTEREEIAEQRRKEDEEREARRRREDEEFQGRNDTEDLQRHE
                     KLDENLKQVDEDTDQRMDEIEEAARRTVDQGRKRLDELEEKRREINRLIDEQLQMPLPS
                     VPTRKRARGEKSVNGTKHGAPVSMPSPSKLEVGLLGNSDKTPETVPTPTVESGESSALV
                     SDEVLKKDGQHEDVRTELRDSVAPEESQARTEAPEVTKSPSLAPHQDQADSQEEGVEGL
                     EGRLAPQTEDSAIGLDPAVEADKTYSRHASLSGSESHSLDPIEESHPPKDEFEKEESGG
                     IQVVTEIHQVPRSSVGPILTSESAGDTNEVLNSSWSNSSIGISDDEPLLLGTKAEPLRT
                     DTSIQTSASGEAAMPSRAIRGSSDSPKGVELDTPKPNSIHSIPREEYDLAKGYAKEDTE
                     DSTGAQCEFGSKDDSSDRPDEDAGNIRPNPGQPKAIEERLRTSNTASHEQDADDCDITP
                     GSPTILNVGDGFEKSHDEAHDSALAWADIPQDNLSSPMKSRPETPTEAGTDTTRGLTTT
                     PDTKQQNPPVELAESLPDSDSDVGGCEAYVVTGPGLYRGRNQDLGDHEPSQPVPTAVIE
                     EQSANTGAIASDLDRINENTSLGSPPNDDDGGSAPGGDGESRGESTTAPERHSEPAGVP
                     FREANHTHERESQGGNVVEDAGCDQGAVEVVHTAGKPVDSHSECAITEGTDIPISRPHY
                     GDGQPRLPVEPGSGGLGLDRLEQPSGMGDVTEPNASDEGQYQHEVPEAVGEMACPGHDV
                     DMVDDCDAEKARYMAGDLPSRNLDVDGSHDNLPVPDEDRDKFNPLLGKRIGKEAPEPAV
                     TSPDDTRSSTCGSTDRQPFALSTSTDLPHSQSSPQETDDHLGMDNERRGHLVDFGTAEA
                     ESPSLGHDQVRSSNEPHPHMDDEPRPNEILGVKWGQEPAGEPEEPNECPASLAKQDPGN
                     YLSQDNGVDRQQEANSNPAQRHGSLEETPVNSELHVEPSTKSHSESVISEQVNQGPLQM
                     PGSAVGSLSSVVTQVVPTLMFGKVPKDEATSDQSTNEIYDDRTERLASDNTIDLGASEE
                     AAGTTTMLVTDGNGDNHLSVDPPTRQTTSSPLPVENDTVHGHEDLFDDDNTSSYQDIET
                     DQDDDSAAEIATHHTVSQQNTVHAARDSDGITDSLTSGEGIWKHGQDTVRPSNQSTDDQ
                     GTEYLSKGASKLGYPESHDIAKTPNIVPISHQSVPEISPLVLQSDTPTTPKRGGLAASR
                     HAPWNSPQTPPHQTETNAESETSPAAFTPRDVTNVPWHERNDSIPQSLHSQSTLSSAPS
                     SPVHSALPIDKHEPVIRDSWHGPLGNGMRSRAGTQLTDRNDTGDFDPFKYDSGSSFSYN
                     ANSPIRNVEMQQPQPQSSRSSLAGSPMFQKLRNMFEVPTGVESSSPPSRSASGNFQPVG
                     RDRSSSLHKSFNLSDTDDSPRRAGFLNEHEDEVDEHSALLQSSNGFDRN"
     gene            31166..31507
                     /locus_tag="JX265_013536"
     mRNA            31166..31507
                     /locus_tag="JX265_013536"
                     /product="hypothetical protein"
     CDS             31166..31507
                     /codon_start=1
                     /locus_tag="JX265_013536"
                     /product="hypothetical protein"
                     /protein_id="KAI1849889.1"
                     /transl_table=1
                     /translation="MSSLTAETAVWNQHSSEAKPHSVAVRVWGSWTILQSPQPHGHQLA
                     GRQLLTLASAAGCVNKQRQLPGLVIPESTSSVSRRWNTTKRGEDRKMKARHRIMRWPWP
                     VPAVQLAGR"
     gene            complement(32059..33053)
                     /locus_tag="JX265_013537"
     mRNA            complement(join(32059..32440,32497..33053))
                     /locus_tag="JX265_013537"
                     /product="hypothetical protein"
     CDS             complement(join(32059..32440,32497..33053))
                     /codon_start=1
                     /locus_tag="JX265_013537"
                     /product="hypothetical protein"
                     /protein_id="KAI1849890.1"
                     /transl_table=1
                     /translation="MFWSTTIAASLMVAGASAGVGRMGAMAPRSMMEARMEDDAAPTLQ
                     ARQSNSINLTPDSSSMNLTQWNTETSALCTTALSQLAVASNPSGTAVCYNIPSLDTNTG
                     TFMADLRLFQVSTPSGEFSSVPQQNIQVELQYNGATVSAVNVSTSSVAPRGLEARAVNP
                     TPLQTYMFVGQIDQKQLAQPMTMGVLEALVMPTVTLKGVNTGGNTVATNVSSNEAAFVN
                     GVFSKETIMSDLALAQLAVNEVVAGLKNGTVAFILPGVNILIFPVGLVVTGFWTIAGLA
                     VYGFGTFQRISYRESYRQRKARAGKGMTGRI"
     gene            complement(33881..34255)
                     /locus_tag="JX265_013538"
     mRNA            complement(33881..34255)
                     /locus_tag="JX265_013538"
                     /product="hypothetical protein"
     CDS             complement(33881..34255)
                     /codon_start=1
                     /locus_tag="JX265_013538"
                     /product="hypothetical protein"
                     /protein_id="KAI1849891.1"
                     /transl_table=1
                     /translation="MYLGKRTALQRSGRHDWPAAGTFRASNPPKQAPPQVRPDDPGTPS
                     PRAISSDWSRYIASRSDSPRQCWSTGISVQPVPTCCSAAFLAFGSRSWAPPPSPPRVGG
                     TSSVSPLLFARSHWLAADAC"
ORIGIN
        1 attcctctgc tgttgtcgcg cattcgctca atgggcgctt ttccgttgcg cgcccacccg
       61 ggggtatctc tgtcggggtg cagccgttgt tgaactgccc ggagcagcgg cgtagactcg
      121 gcctggccgg cacacggctc gtggaccatc aggttgacat cgcttccctt ttcaagcagc
      181 aacttgacgt agtcgtgttc tctgtaccgc accgcttcca ggagggcgca cgatcgctgt
      241 tgcccggaca catagagctg gttggggttc gcaccagcgt cgaggagtct ccgagcgaaa
      301 gctgtgtcgc ggcgattggc gactgcccag tacaaggcac taccgtcttt ctcagaccaa
      361 tagacacatt gcgcgccgcg gtccaacagt agcgatgccg cctctgtgct gctcgctttg
      421 tagcggacaa gacgcaagag cgaaaggtca cccttgacta tgccattctc cttgtccagg
      481 tcgagaaccg ttctgagaca agtggtatcc aacgtccaga cagatcggaa aagcctctgg
      541 tagtcggccg cgttgctgag ctcgaggtcc aacctggaga gtagcagtct ggcaatggct
      601 aggttagaat atcccattgc cagatacagg tcatcgccaa gtgacttcac ggttggcctg
      661 gggccatgac ggagcagaat tttgaccacc tcgagcccca tctcgtgctt ggattgatcc
      721 gccctcggcc caagatacgt ttggcaagcc ttacctatcg gcccatagga ccggccttga
      781 cgttcagggt tggctccgta cttgagcagc aattcaatga cttctgaact tcgggtccaa
      841 acgcaggcca ggaacaatgc cgtacgacct ttaacgtcag tggcgtttac cgaggcccct
      901 gcttccagca gcatcttaag aacctcaatc ggggcgtggc ggacggcaac ggccagaggt
      961 gtcgcgtcct ccatgccacg cccgttcacg tcttccccgc tttgcaggag atatctcaaa
     1021 cactccagtc catcttttag tatggaggct tcaggtggtg tctcgtaacg tttcgccctg
     1081 gcgtaccgtc gcgagttgaa ttcggcgcgg cggccgcgcg ggggggaccc ccaaggccgc
     1141 gataaacttg cgtggatcaa gggagcggta ggcaaatcat tgtgaaggtc tcctgcgccg
     1201 gtcttggtgg tgcctgaccg gaggccgtta cccaacagtc gggacgcgct cttgaacgag
     1261 tggccgtgta tcgggtgtgc gagcaagtta taacggccgt cccgcctggc tcctctctgc
     1321 agcaggtact cgagacacgg ccattggccg taaagatacg catagtccag cgctgtctcg
     1381 ccgagggcat cctcaacgtc cagatcagtc tggaaggagt tctctactat gtatcgcaca
     1441 gtatcaaggc ggccatgctg gcaagcagta tgcaatgcag tagtgcctcg aaataggcgg
     1501 ccacctctaa acggcaactt tggtccatcc acaattctgg atgcgccagc atccatgagg
     1561 atagatgcca cgttgtcatg tccgtggcag atcgccaggt ggagggcaga ccacgggaga
     1621 taggggatga cgtcctgggc gcgaccacca acaaggggcc tttcgtgcac ggcaagacgc
     1681 ttggggtcac ggcacgcaca aacattgtaa gaggacaagc ttgggtctgc cccgtgcccc
     1741 aggaggagct tgacgatttt tgcgtggccc tcccgtgctg cgagatgtaa aggagtccag
     1801 gtggaagacc cggcctgtcg attaccccca tcgatctcgt cggtgctttt ccccagcatg
     1861 aaacgcacat gggggttctg cgtctttacg tactctcgcc atcgcgagtt caggactctt
     1921 ccgtaccggt cctgaagagt gtcaaaagat ggatctttgc actctccaca ggccaggggt
     1981 gttgacctgg ttccgccgta aaagtcgttg gaccacgggc cgccgcgtac cgtacaccag
     2041 taccagttgg gatcggcgcc gttctcgaga aacagctcca cggtctcggg ccggcccagg
     2101 aaggctgccc agtgaagacc acgcctgctc tccagagttt tcctcccgta gagctccggg
     2161 tttgtcatgc gatagagccg gcggtctgtt agtgcgagac tccacaggtc gccaacctcg
     2221 gtgaggaggt ccagcaccat ccggataaca tcgaaggggc attcggatag cgaggccatg
     2281 gtgatatgat agtggacgag atcgggtctc gaggtatccg caacaaggat aaagcttctg
     2341 tttagatcga cttgggggaa ctgagggcgc agtacggctg ggctaggcag gctgttggac
     2401 agtggctatg cgtggacgag gcgcgaaagg cgcgtgagtc acagtacagc tggccaagca
     2461 tgactccttc ttggaggacc aaatcggcag acgggtgaga ccgcatcgaa cggcaccagc
     2521 catccacaaa atcaactggt gactctcgca tattccctcc gacaagcacg taggtacggg
     2581 ccggatccaa tctggttggc cgtctcccca cataaaatat tacacgcaac ggcggcgcca
     2641 agactgggga ggcggccggc ggcccacgaa caccgaagat agctggccgt ggatcgtgag
     2701 gggtcgcacc agtcccttca actcaactcg gtccttgcct aggtcagccg gcggcccctt
     2761 tacactcgat ggtctcgaga gccactgtgt ccaagtacac gggattctac catatctgca
     2821 tacggaccct agtctagacg aacaggttcg tgatacattg ccaaatgaca tggcgtacaa
     2881 gctaacccga tggctaccta atgtgcaact ttcttcgtcg ggaatgacaa tgacaatcat
     2941 gtttggtata tcaatgcaag cagtgtacaa tacgggcctg gtttttgcaa atttgtcttg
     3001 taacctgaag cgctaagttg caagtaagaa acagccacct gaaaatgctg tcctggatag
     3061 gcgacgaaaa tcatgacctc gtgaaaacca atgtcccata tggataaacc gttatcgtat
     3121 gcagtccatg ctataccaca ggggctgcat ctgcagcacg ctgctccaac ctcctgagcc
     3181 ctgtctcgat atcctgaccc atgacttgcg tcggcagagg agcaccctcg cctctgaaaa
     3241 aacacccctc acggtgtccg tctgttgtaa gaaacccacc atcatcatcc ggtacgaata
     3301 taccctgcca gtctgcaaga cactcccagc agaactcatg tcgacaccga gaacaagtca
     3361 tgtggaagca tccatcgcct ttttgaacct gcacaccaca actttccccg ggacatggtt
     3421 tcgtatgctc ctgtagccat gtttgtgtct cggtaaacga agcctcacgc tgtgaggtat
     3481 actgtgcaca cgtcaagccg gcatgccagg ggctctggca ggcgtagcac attgtaaagc
     3541 cgcagtcgga gcactctata cagtttgtgt cgatctcggc aacctgggaa agggaatagg
     3601 gagccggctc gtcgtataaa cttcccgagg tgcacccctc tcgtaagcac cagcgaaagt
     3661 tcggcagcga tgagatggag ttgagaaccg tgtagcgatc ataggtagcg aaagcctcgg
     3721 ggcttgcaag gtgccgcacc tcggggtgcg tatacttgtg ggtgcattca ggagttgggc
     3781 aggcgatatt atctaccaca ctatgtcctt gtgtctctat ttgcgtcgcg atgtactggc
     3841 acaagcactt cctgcaaata tcgagatcat gatgacaagc gggtagaata gaggctgccg
     3901 ggaaacgcag cacgcgccag gtccactcgc catcgaagcc ccttattgcc cgcatccagg
     3961 cctgagtatg acctgtgtca aactcctcgt acctctcatc gcacaccagg caggttcgag
     4021 gggtgcggcc ccgaagtaag tgtgtgaaga tcggtactgt cagagtgcct cgtccgtcag
     4081 ccgtgtccac ggcaaagcag tcaggcgtgg gcacctcccc accaccacca ccggcgtcac
     4141 tggggtcttc gtctagcagc ggccgcattc gattgtggcg ctcaagtcga tcgtgtaaag
     4201 ccttggctcg tcggagttcg tccttgctgg gcaactgatc taggttctgg agtgccgcgc
     4261 gaagcttggc ggcatgctcg aagcgctcaa catgtgagat cgtaggatgc actcctagct
     4321 tctgcagcgc gcctgcgact tcgggacttg aataaagagg caagcttcgc ccgcagcatg
     4381 gcacaggaca tttgagccaa ttgcccgcga ggtttgacag gtcaaaccac cactgggtgc
     4441 cgattcctga gataatggct gcactgagac acgtcttaca tacaaacctt cggcagcatc
     4501 tagaggtgcc ccatatcggg tcaaagtctt caaaggccga agaagagacg gttggtaact
     4561 gtgccaggac ctctgagaca taagagctct gaagcgagcc ttttacgcct ttgaactttg
     4621 gaaggtggca aacagcacac agggctattg gttgtttgag gtggcttccc gacgtgatga
     4681 tatcgttcat gatcctggtg aagtcgtgga cctgtgctgg tgtcaagggc gtatcgaggg
     4741 ttacgggctg ctcttggtcg tgaatgatcc catcgactat gacgtgtggt gtaaatagtc
     4801 gcttgaggac cagatctcgc aatgttgtgg tctcgaacag agtcacatct tggcgtttct
     4861 tctgcctaga gcgcctcagc ctactcgctg gtcgggcaga gggtgattgc tcaggagtgg
     4921 gcatctctgt atgatatggt ccattatgcc tggatggcgg cgacattgta gccttcattt
     4981 cctcgatttg ctcccggaga cgggcatttt cctccagcag ctcgtgccgc tcgtcgtgcc
     5041 aggcttcgtt actctcgagc actgcccaag ggtttctggc cgaactccac tcggatcctt
     5101 tgtcgacact tttccccttg ccatgagtcc aactgcttcc accggcggtt tcccgtggcc
     5161 gttccaggtt gctctgctgg gatgcaagat agcttgtaga aaaggggtca attccatcca
     5221 tccgctcaat cctggtgatt gatttcatgt ccgggttctg cgccaagtag gtgtcaaggt
     5281 gatgagaaag accctcgaca ctgacgacgt cgttgtcatc ccttgtcccg tctgccgtcg
     5341 tacctgtgtt tgcgttacgg gcgttgcccg acacccctgg ctgggacgcg gagggcacga
     5401 catggtttga cagactgtcg cgcgcgtccg cgtggagcag ttcgctaaat gccagcgaaa
     5461 tggcgtcctc acggttcgtg atggggtgct cccaggtgga atgggcatct gagtactgag
     5521 actcggagca cgccgacctc gcatctgcat cgtcatcgtc atcgtcatcg ttgatgagga
     5581 tggactcaga tctgtccgag tcctgaaaga aggggctgtc aatgccgcga ggttgcacct
     5641 catccgcatt atctgcagag tcccgtcttc cacgctgcgc aaagcgacgg gatgagatga
     5701 atcgccagat ggtcgggcgt cgttgttcat cgggctgacg cttcttggtc aagtgagggg
     5761 ccatgacgac agccaatccc gagcgccgcg cagacgctta atactcgacg cagatcccag
     5821 atactttggc aaacattacc aaactcgatc ttcttgtgtt cctccaggca gtcgtgtgag
     5881 gaaatggtaa gttagttatt tatttggcga cgtgtctcca cgggtgtgaa tcggaagaga
     5941 tgtccgtctg tcctacgccc aacaactaca gacgctcgcc atcccttatc acactaggtt
     6001 ttaagggtaa tgcaccgttg ggcaggcttg attgacatgg ccgcggaagc acacatgtcg
     6061 catgccgatt gtcgaatcgc cgtgtcgccc acactgaaac ggtggcaaac aagccctccg
     6121 ccgagagggg catctgacac accatcccgg ccgtcgattc atgctagccg catcattagc
     6181 tgacccatcc tctccctgac aggtcttcag gtgtcgcctg cccagattcc ccccagggat
     6241 tggacaaggt ttgagtgatc cgcagtcttg ggtcccgaaa gtctgacctg ggccgatcct
     6301 ccgtgggagg gttcaaggga tacagtagaa aataggtccc atgacgcccg ctaccgctcc
     6361 tctatcagca aattgagctg agataatcca gaccacttta tagacgcctg atctccctgg
     6421 tggtaactgc gctctatctg caaaactata aagtcgcatc caaagaacat cccccacggg
     6481 cagcgttgcg ggaattgcta cggttcggag agggtgatgc gacttgcgaa gatgtcagcg
     6541 gcggacacga gtgctcaggg tgatgaccaa tatatagccg aaggcctcgc atatgtgcca
     6601 accttggtca cagccgctcg ttttgttctg tttatggctg tcgagtccat gccttcattt
     6661 aactacattt ccaaagtgca cgttatgagc accagctgac accaagcttt cagaagggtc
     6721 tccagtcagg ctgcccctct ggtttgcccg tgcacgtatt tactagatat taaagcattc
     6781 cttgcgaggg tcacatagtc tcaacggctc ttgtcacatc gaaatgacct tcttgcctgc
     6841 cctaggctta gtctggccat tgaccgatcc cgttatcaag tttagtactt caaactcaat
     6901 gggccatgag ttcatcggga agttctggta tgatttgatg tacaaaatgt tggtaccatg
     6961 tgatctctgg ccgtggttgg ctgggtcacc catatgggtc tcccttttta gcgatagcga
     7021 ttattctgaa tcggtatgac tgtcctaggt cccaccttgg ttcagccgaa tgggacaagg
     7081 atcgtttcct catatatgtt gtatgcctac tgctgctata ctcgttatac gcacaacaat
     7141 gcttgtataa acttacatgc cctacagtgt ggtacgaact cgagacatag tttagaagta
     7201 tctcgcggtt taaagctttc gccgcgctta ggtttacggc ggggtacggc aggttgcaag
     7261 aagttgcgag gaagtcaaga tttcgctctc gtatatgtta tgtgccctct ggcgaagtgg
     7321 tatttcttgt ggaactggca cggactgaca aagtacaaga cggcctccat gggcctactc
     7381 aacaaaggtg gaacataaag tcatgccttg cccatatcgt cgagaaaaca agcagcctct
     7441 cacatcaccc tcaccaaacg tggcatttgc cactacatcc agggatacct caggaagccc
     7501 ggcctacttc cgaacacact gctgccactg caaatagtga atctgggtga acttgaagtc
     7561 agtcgagtca acctgcggga cttttgtcag caacattgta cttacactac ttgacgaggt
     7621 aatttttctg tagtgggttg gtcttaccgt caaaagagcc gagttattgg tattcaaggg
     7681 tgtgacgcgg acttccgaat tgacgttcag gaggccttcc tctccacaag gcgaccatac
     7741 ggtactctgc agaccgaatt gatccgtctt caggtagttg tcatcatacg ggcctgtgag
     7801 tgtctgcgtt gaggatacct gtagagtgga gatatatgag caatcatcct gagaccacgg
     7861 aaatcgactt cggaaggggt agttacctga ctggaatcac cgctgaagta gtaagtcgac
     7921 ttgacgacgc ctttgtcacc tttttgaagg aaaccgtaac cacggtagtc ggctttgaat
     7981 acgctgaact gccagccctg aggaagtctg agctggaggt tgagttggca gttcttccgg
     8041 gcctcggcag gtttgattcc agagcctgcc tgggcaacga agctgtcgta caagagagtg
     8101 attgtactga gatctttgga gatggcgcca gccacagtac cggcgttgca gccagagccc
     8161 gcgtaggaaa ttccctcgat gacgaccccg gtgggaggga ccgcacctgt ggggacgttg
     8221 atagagcccg acggcgcagc gaacgcagta gggagcgcgg cgaggagaag tcccttgaag
     8281 agcattctga ctatatggag gctaattata ggggatgaga agacttagat ggtaactggc
     8341 ggctagataa ctttggcgct tttggtgatg gcagactgca aacagcgagc ggattgtccc
     8401 ttttatattc gtatctcacc cgttggaatg gagtaactgc tctcactaga acctcatgac
     8461 ctagataacc tagccttggc cgggaatggt aatcggggtg tactctcctg cctgaggggt
     8521 tgaatcacac cctgtggcgt acatcgtgag tctggatcac ccaccgtaga gttgattctg
     8581 gttgtgatgc atccagagaa aagcgagcaa tatagtaaaa cttggacacc aggacctgcc
     8641 aagcggctag ggtgatgaac gttgtgtttt tggctgagtc tagaccgttg tgctttccgt
     8701 tgggcggaag gcaagatctt ctagctagag gctggtcagt ttgggtacca cccatagcat
     8761 gagtatatgt cacaatattt tactttctat ttgtttgaat ttagctctat gtttgacact
     8821 tcttgcttga ggtatggccc ataagcggca agagaccact tcgaaaacag cgataggggc
     8881 agccccccca aaaagaggaa ataagtaaag taagagaaaa agggccgagt atcatagttg
     8941 ccctacaatt cttcataact cggccgatgg ccctatgcag ctaagaccat gtaacacaat
     9001 agtccaggtc cagccgagtg ccatctgcat gcctctgatc ctggtaggtt acaattttta
     9061 cccttccatg gatatgcaac tctagctttc cttcgtgttc attctgcggg gttgggacaa
     9121 tcgccaacct ctggacaatt cgatggtccg ataagtagaa acgcacccac caatacgaga
     9181 agtacgacgt tctttttttt tttttttttt tttttttttt tttttttttt ttttcgcaag
     9241 actgaactaa aggatcggat tcgggctgta gatattgtgt taacacatgc ccacgaagct
     9301 aggtggccct ttacttctgt aggcatataa taataggggt cctaagatac gttcgcaacc
     9361 tttggtgtct tcacttcgac gcggggttag ccctgctctg acttgcggga aacgatgtaa
     9421 catcattatt aaaagtatgt atggtactat tcgtggtttc ttggctttgc ctgaaaacta
     9481 ataatagatt tgatgtgcgc caaacatgcg ttcccagact acttcgactg acatgagcac
     9541 agtgagacat aaagttttct ggcaactaag tttgaccgta tgccattcgc cagggccgga
     9601 ctgtgaggct ataaatcagc ttcttatgaa atccgattaa tatatgcctg cggcgaggca
     9661 aaccggagct gcccaatgaa gccaagtccc acggctggca cccacagctg gacagtcaaa
     9721 tcggaaaatt tccggaagtt gacaatgcag gtgaatctcg catagtcgac actaggccga
     9781 aaatagcact ttatatgcag atcaggtggt cccgcgatag attaatgcgt tcagctccgc
     9841 acggatctca gtgtctagaa catctcgcaa gagttcagtg ccagcatagc aaactccacg
     9901 gctgccagct cagcggtccg aacccagctc aatggcgtgt gttattggcg ccaaagtcgg
     9961 agcgagccta cctgaggaac tttattttta gaattaagct taaaggtcag aacccagacc
    10021 cctcatgcac aggatgcgat tcggccggtt gactcattgg gctgctccat tcggcttgct
    10081 acagtacgaa aacagaagca ttccaggcaa tggaacaaaa caagcagggt ttgcactagc
    10141 acttgaacag cggacacctg tgctatggta atctttgata tggcagtcat ggtggaccaa
    10201 gacatgggca aatattggcc gaggtcccat atgaaagtac ctaggcaggt ccatgtagtc
    10261 gcgacttttc aatttccgtg tgtaataaat catgtatagc gtgcattaat cattgagttt
    10321 actacagtct tgtatggatt tatccagttg tcgcaagttg caccttttcc ggggtaaact
    10381 gaattgttta cagttttgtg gctgtatgcg aacatacttc ggcttggagg aaaaaggaac
    10441 tgactggcgc tcaacgatct gtgtcaatca atgctttgga ttgatttttt ccacaaatga
    10501 gcttgatcgg gccgcatgtg agcctttgaa aacaatagaa tttacaacaa ggtggatcgg
    10561 aaacgcgaga tgatcacgca gagttctttc ggaacttcgc aaattgaggt tagcagaacg
    10621 accaagactg ttatatcaaa ttctggccta gcctgcacga ctagtaccac catggtttgt
    10681 tgctcgataa cccactagtt tttactctac gttactctag taatgtagaa gctcaatgaa
    10741 actcaacgta cgaatagaat tccgatgacg agcggggtca gatgaaacga cgaagtcaaa
    10801 tttgagactg tgcggcgtcc aatagtttcc gtgaattgtc cgatttgcgg accagtggcg
    10861 gcataaattt tttttccttt cggggggttt ttcaaccggg ttgtggttta ctacccgcct
    10921 caatttgatg atcgagattg tggtcagcta cagtacaccg gtagtgacat gactgaaaac
    10981 agtaggccgt atatttgatc caatggtagg tttattctcc ttgcatgata tataacagat
    11041 agtaacgctt tgtacactca agggcacctg agctctatac tggcccttga agtttttcct
    11101 tccaatgcat ggtatgatcc agcaacctca atcttttgtg ccgctatatt acgtacgccc
    11161 ggctgacttt ctaaacatgc tgggcgaatc cgagggagtt gttgccaccg ttaaaagcaa
    11221 cgaattgact cttgaagaag atatcaccga agatctgcag attggcggga gaggcctgaa
    11281 caccgccaaa gcaatctgag ttttgagctg ttagtatagt aaaaccaccg tgtatagtag
    11341 gtgaaactca ctctgtgcgt cgacctgggc aaagttgata tcagacccct tgactgtcgc
    11401 catggtacca ccaacatcga gctgcaggtc aggcatctgg gtgttgcacg ggaacacaaa
    11461 gcctccggcc tgctggtcat tcacggctcc cttgacctga gcatagtatg cggtcgcaac
    11521 ggctgggtcc gcgaggatga gggtggtgcc agtgtcagcg atggcctgac cgccagcagt
    11581 cgatgcttga ggggccccac cgttgacggc aaatttctcg ctggtgaatt gccagaaccc
    11641 ctgggtggta ttgacaggaa cccaagtcat cgcaccagtg aacttggtgt tatcgacgcg
    11701 accgaattcg taagcaccgg ttgcattggc gcgaaggtca gcggtgaaca gtggctctgc
    11761 gagtgaagcc ttcacattgt cgaagaaggt cttctggccc tgcggctgca ccgtgttaag
    11821 ctcggagaag gcaagaccca gaagaccgtt gttgttggtg tcctgtacga aggacttgga
    11881 aacggcagtt gccaactcaa cagcctgcgc agtaactgta gcgccaccaa tgtcaacggt
    11941 gtctgtgccg acattcccag cagctccaga gccgtcacca tagctgatct ggaaggaggc
    12001 ccctttcatg agcgcgaaag tcttggactt tgtcggatcg aatgtcgtat gtccagtcgt
    12061 tgctgctgtg cttagctggg tgttgaaaac ccacaagtca gaggagcccg agtcaaagtc
    12121 tagattcaac gtttgacctc caatcttgac gggcgagagg tactcgacgt catttgtctc
    12181 cggggtggct gtcaccaagc cagtgcccgc agcagccgcc gtgttattgg cagcggcagc
    12241 aacggcagtc gagttgtttg ccgtggcacc cccgttcttg ccgcccttct tgcctccctt
    12301 cttcttgccc tgttgtctct tggtgatcat ctcattcgac tcgaccgact ccatcaggcc
    12361 ggccgggatc ggcatgcggt actttcgaag tgtcttcaac aaagccctgg gaccattctt
    12421 gccggtgtag tttgggtttg gcacacgttc caccttgtag atgcctcgct tctggatatg
    12481 tgctggcgaa gcagcaacaa gggctactaa gcccaagaac aagatgacat tcataaaaga
    12541 ctgcatcgtg acggaaggaa taacagatac aagctggaaa atcccacacc aggtggagag
    12601 aggaacaagg agcgtgaaca gaaggagctc gactcctctg gttgaataag tcacccaacg
    12661 tctcccctaa ggaaacaatc tataacaata caaagaacgg aatcggtaaa gtgaaggctc
    12721 gaagaaaggc aacgagaagg acgagacgga caagatggac gagaagagac agagccaaga
    12781 ctcgaaacca acggacccat ccatgcttta aagaggcaag gctcgcagga tgccagaccc
    12841 atcaaggaag tgcgttcaca aaaacagaag tcgaggatcg gcccactggg actcagagat
    12901 tttggcatct acaaggggga caggctcgat gtctatggat gagccggggt tcacatcctg
    12961 tcgggaccgc agataataca agctctagcc aagctagcca agacgggcga cggagatcgt
    13021 gaaagctgtt gcacgtcatg ccgagcgctg gcacacgagt tgcgtaccac tgtctcgatc
    13081 cggatctgct tggatgatcg ccaaacacgc acaggctacg tcgatccacc acccaggcag
    13141 ttcccagaca cagagtgcgc caagatggtg gggtgaatca cgaatctgac cagcacgcag
    13201 ggcacgttgt agtttgtagc agcagcggcg gcggtagtca gaaacggggg agggagggtc
    13261 tgcaacgcgc atggagggcg gtcccgtcgg gtcttaccac caccaccacc accaccgtat
    13321 gaagagaaag gtagcagctg caccggtctc agggggatcc caggaagctc gtcaggctag
    13381 ggcaggggct cgtgttgcgg tgcccgccat atctcggata tgttcctgga ccgccacccc
    13441 agggccaatc gcatccttgc tccacgggcg ctgcgatcat cttcttggca ttagctgtca
    13501 gagcctcaat ccgctcacat catctgcggc gcccaaacac gcacgaatac atgtactgtg
    13561 tagtaacagc acggagggca gtattgagct cctgcgacct gcgacctgcg cggcgaatgc
    13621 aacagcgact ggattatttc caagctcgcc tcgcgaggat ttcatgaccc aggctgggta
    13681 cacgtcgtcc tatagaaacc agccttggtc ttgctggaca agagtaccaa ttcgtgtaac
    13741 cttgacaaag aggcaaatgc gtgtgacaaa tcatccttca aggaaattga ggcgtagact
    13801 acgacggtgg ctcggggaaa gacatctgtg ccatgataca tagcaactac tgaggaaacg
    13861 ggaggtgttt gcatgtttcg aagcgaagaa cggcgcaggg aggcaggcgg cagcaggggc
    13921 cctgcagaaa ttggatgcac cttggggaga tcgacaaaat gggttgacac actcttgaag
    13981 gctggcctgg ctggtgccca ttgcagcgag agtgacgggg gaaaagttga gatggtggaa
    14041 gtcgggtcaa atgtagcagc ctggcagcgt cgcagtccaa tgattctgtc ctgcctcagg
    14101 gctgtttcgc tcttgtgatg gtgaaggaga tgaggggaga aaagacccat tccaatgcat
    14161 tccgatacgg tgcccttgca gcagacttcc caatggccaa accagcaacg aattacgagt
    14221 aatgacatgc cagccgctac caaacatcaa accctttgcg acgggtggac ggtggggagt
    14281 gggcacactg caggaaacaa gcctttctga ctcttgggtt ggccggcatt ccacgggccc
    14341 ttggctggat cgagcgccta actggtccgc ggtagctcag ttaacgggct aggtaactaa
    14401 ctgggcagtg agtaggcgtc ggcgcgtcgg cagttggagc ttggcttcgt cttcgtcttg
    14461 ggggccgttc ttagacgggc agtcgggcca tcgctgaaac agcgccccca gcttgccccc
    14521 caacagcggt gaagcagtcg tttcaaaggg atcccgtcca ccaattgact gctaccaaat
    14581 gggcatcttc tctttccaga accttggagg gagatgacag tgggcgagat tcccatatga
    14641 tctctgttaa ccatcttggc cgggctccgt ttcaagagaa agcccgcctc gctcgaagcc
    14701 agtgactcca ctcggccttc cgagctttgg aaatgagatg aagcttgatg cgaacaagca
    14761 tttctgtctt atgaagccat ccacttttca tcgctttccc gaggccaccc gccgtggaga
    14821 tgggttcctc tgccagtgga tagacggctt tggtgaccga aaggcttgat ttgcttgatc
    14881 gatttgacac cagcagactg ctacaagggt acatgaacct ggcctgacac acactaataa
    14941 cttacggacc tttccctcgt gtctgttctt gagcgcccgt tttttcgtcc aagccgaggc
    15001 ttttgcctgg cggtcgaaga ggacctgggc ttgtttgcgc gccgctcatt actatacgca
    15061 gtccagaaaa tacaccagac ggggatcggc agcttgagag ccttgacaac gtgactggga
    15121 taactacagg cgagggtgaa tcctgttgtc gttcaagcag gaagtccctc ttttcgcatg
    15181 caaccgcacc ggctattctc gaggctctga tatgcaacag agatgcggta agagcaccgt
    15241 tcctcggcgg caagccaagt cggtgtcctg gcacccaagt tcggtacatg tgtctgccat
    15301 tggttcgacc gcgatgccca ccggccttgg agacgagcaa cgtgtatctg gcacatcaga
    15361 tgcggatgcc ttggctgtga ccctgtgagt tgacttcaaa atccaaactc tggccacctt
    15421 gatccttgtc gatagatgga agaccggatg catgaccgat gactgatgta cgtgcctatg
    15481 agtttgggaa gtggtacagc ttttagtggg gattagattg gttagcaagc tacggccctt
    15541 cccgagggta tctatgtagg tgttgggtgt gggcacctta ggtacctagg taggtaggta
    15601 ggtaggtagg taggtaggta tagtaggtat actacctata gtagacatac atagtaggta
    15661 cctacatcca tggattaccg tggcctacta ggtaacgcag gtactccaga ataggcgaca
    15721 aacatcggat cacgtggctc cttggcagcc gccccgccgc tcacatttct ggctggtgct
    15781 caaggcttca agggtcagag aacggcatgg attggaggac cctgatctga tcggtatcaa
    15841 gactcagagc agaaaggtgt gtggactctg cccgccctgc ccgccctgcc cgccctgccc
    15901 gccctgcccg cccccgtctg gccgctcccg tctggccgct gagaccggtc ccaaccttgc
    15961 caacctccat cggcgctagc ctttcctcac gacgggacac gataagtaaa gtcgcgccgc
    16021 cgataagtgg attggatgtg acgtgacgtg acgtggacgg gcacggcggc atatacctgg
    16081 atccataaat tgcattccta tttgcgatcc cttccctacc cccgggcgcg cggcaacggc
    16141 aagaaagatc aggtcaatcg gatttcctgg ctctggctgt tgcgaccaag agccctcccc
    16201 cgggagcccc tccgggagcc ctcctcctgc cgcggaagcg cgccccgtcc gcggccctcg
    16261 gtcctcgggg gcttgccatt gctggtggcc gctatcgcca tgtctgaaga cggcagtcgc
    16321 aatgccgaca ggcgcacgcc gcgcttcagc tggaacctgg cctacgaggc caccttcttc
    16381 cggtcgctgt gcgagtccat ccagctgggc ttcaaggaga accacagctt caaggccggc
    16441 gcctgggagc gcgccgccat cgccctgcgc gacaagcacg tcgcctaccc cgagaagagc
    16501 cacctgatca acaaggccga caatgcccgc aagaagttcc gcatgtggag gggcttgagg
    16561 gaggatcccg agttcctgta caaccccaac acgcgcatgg tgacggcgag cgaggaggca
    16621 tggcagagac acttcgaggt accttggaac cagcgtatcg cccgtccttg ctcccaccac
    16681 taaccgtcgc tctctgcgtc tacagaaaga gccgctctcc aaggccctca ggggtcgccc
    16741 tttcgaccac gaggagtaca tggagatcct gttccccgac gtcatcggct ccggcggcgc
    16801 cccgaagcgc atcatgaaga agcgcaaggg ccccgatggc acgcctctcg ctgccgacgc
    16861 ctccggcacc agcaatcccg gccagcaggt catggacctg accatcgagc ccagtctgta
    16921 cacgcagacc cctacacaca gctctactca acagatctca cagacgcccg catcggcgca
    16981 gtcagtttct catcagcagc aacagcagca acagcagcaa cagcagcagc aacagcagca
    17041 acagcaacat caacatcaac agcatcaaca tcagcagcac cagcaaacac agccgcatcc
    17101 acaaccgcac ccaccatccc agcctcacca ccacccaacc gctgctggca tcccgccccc
    17161 gtctacggtc ccgacctcta gcgccctcac gccccccgac gagaccccca acgctgcaaa
    17221 tccgcgaaag cgctttgccc ccgatacaga caaacgtcgc ggccgaccgt caaggttctc
    17281 ttccaacatc tatagtggct ctccagctgc ttcaggctcc gcatcactcc ctgcggcggc
    17341 tcctgctaca actcccttgc gggcccaacc catccatccg tccttcaaca ccactgccct
    17401 cttcgaggac ggcttgtaca tgctggccga ggccctgagg tctcgcgccc ccgccaagtg
    17461 gcccgagcag gcaatggaga tactgttccg cgacttctcg gacgaggacg cagatctgca
    17521 gctcaagatt gccgagaagg ctttgaccga tgagaacaag gctatgatgt ttgtcaagtc
    17581 aaccccggaa ctgagaagac actgggtcgg aagattgcga gaggtccacc tgcgcggcct
    17641 tggcctggga agagtcggcg aggaagcctc ataggcaggt gtagaaagag ggaccatcac
    17701 gttgaagacg tgtgctcaac cgctaggtgt ttttctgtct tgcagcaagc atcccatttg
    17761 tagtcaagtg gattcgcgta tgctgatggc accaaaacgt tggcaaagga tccaggatgt
    17821 ctgcatgtat atatcacgac ggcgtctgcg ttcccagtga agggcacgcc gatgcatcat
    17881 ataaggctgg gccaaaccgg caacgacgtt acgacgcagc gcttcacgag aaataggggg
    17941 ttttcaagtt ccggtcgcac cattcaaaga atagatgaaa cccaaggcca tcacatccgt
    18001 tggcctacca caacgtccgc aacatccaaa tggcatggat ggctgcttct gtcgcgactg
    18061 gcgactcatg atagtcctgt gtcagctcat gttttcacta tccctggtcc ttgaactacc
    18121 taggtaatca tagatacaca tcattcgcgg tgccgtagga gaaagaacgc aacagcattg
    18181 cccactcatc agcccactgt aaacaggtgt ccatcggcat gggacacgct atggacaagc
    18241 gcgatgcatg gccgtgcgaa atagtccttg gttggtcgcc gaggcagcag aagcacggca
    18301 gcgcagcgga aacgtccagc aaatatgata gctgggcggt gcgaattgtt ctccccaaat
    18361 agaatggaaa agttcgctct gaccgtctct gtctgggtct gatgccggta cccccttatg
    18421 tcctgtttcc cttggtctac gggcgcaggc ttgttcgcca gcaatctatg cacgagttac
    18481 ccagacagtg tttcttctat cacctagatt ctgcactgca ggaccacgtc gagggcgaga
    18541 agccaagatt cctgcaaggg ggacgcgtgc tgagtctttg catgaccagg ttgggtacca
    18601 tttaaaatct tgatccatgt agttggtaaa gggcctcgat cacgcaacgc atgtttcacg
    18661 cacgctgccc agaattccca gctggccggg agggcacgat gtcgccagcc aacctagcaa
    18721 aaggcaaacg taacgtgttt gcagacgaga acggtcgagt gccgagatcg gaaattcaga
    18781 agccggacac aaccccgggc gcctcggcac attatcttat ctgatccgag tgaccccatc
    18841 tcctggccgc cctagagctt cgtatcacca atcacatccc ggcctccctc cagatgtgac
    18901 cctgggaaaa ctccaccgcg taatgatcca tgaggacgaa aattttcaca ggttaattag
    18961 tctgttcgct tctttgctac cacgaggcaa agcgtacgcc attcgtcgct caaggaaacc
    19021 ttcgatccca gctactaacg cgagctgtgg gggtcatgca actccgctta ctgttggctg
    19081 tctgctatga atgcaaaggc attatatcct tccagaagac ccgaacaggt aaccagctca
    19141 tccagcaacc ttcttccata tgtgatcaca cgcttcaaag tggcacgcca ttttgtcgga
    19201 ccaactcatg aaccgtcggc tcttttgacc ttgatggcaa cgccgctgcc cgtgatcacc
    19261 atggatggcc aggcttggct tcatgccatg cgctggagaa tgtgaccttc tcgtttcccc
    19321 gactttcgcc gtagcaccca caaattcgct cagagaccct gaggacccgg agcttctaag
    19381 catggtaaag cctcgctggc gaggtccgtc taatgacgca tcgcgccggc tccacggcgc
    19441 agaagcgagg gaatcgcggc ttggccccga ggccgtcttt ccccctttgg ttatcagatc
    19501 cgcttaaagt tatctgatcc gagcccgttg gcacccctgg acatgcatct gccaccagca
    19561 cgttccaaac gccctgccca tgttttccca ctgcattgcg tagttagcag cttagcatgc
    19621 atgtacccaa gtaccactgc gactgtatgt actatgcaac aatggacctc tcggagacga
    19681 tggttggacg gggccacttc gctcgcagtg gcccccggtt gatcgcctca gaagagtgcc
    19741 gctgtcggca gggcccaggc cagggcgatg atggcaaatt tcccccgtcg ctttcgcagg
    19801 catcgttgaa tgtagttgga taatagtact gttgatccgc aaagttgcag gattccacat
    19861 ccaggtgcag tgtttcccat cgtttctggt cctccttgaa gtacaggccg tctctttctg
    19921 tgtctccctc tcttgcgcag gttgacagga aagaaggcta tatccgagtg gagaaacgct
    19981 gcatcccaag aaatacctcg atgtcccaag agtccccgtc gtccaaggta ggtctgtctt
    20041 gcaaggcgca agacgaccat gccggcgaca atgactctgt ccactcggga gacgatggcg
    20101 tgcacacacc caactcaaca ccgccgaccg aattacacga gactgccttg actgcgaagg
    20161 gcttgggaca gatatggcgt tggaactcgc cagtccctcc gacgttgacg acatgtatgc
    20221 atgagctggt tacacaacag gccaggaaga atccaggtcg cccagctgta gaatcatggg
    20281 acggcaactt cacctaccac gaggtcgatg aatactcgaa tcgtctcgcg gcgcgcctgc
    20341 aggcgaccgg tgtcggcatt ggcggcaacg tcccagttct ttttgaaaaa tcaagatgga
    20401 cctgtattgc cgtattggct ataatgaagg caggaggtac atttgccttg atggatccga
    20461 gccaaccgga aggacgattg cgcaccattg ttgaacagac tggcgcaagg catatcgtga
    20521 cctcgaagac ccaggagctc ctcggtcgca gagccgcccc gaacgccgcc ctaattgtcg
    20581 tcgcggaaga ctgcttcgac tcaaaggatg gctcacctga tgccacgcag tttccaccag
    20641 tacccccgga gaccaatctt tatatccagt tcacttcggg tagtactggt agaccgaagg
    20701 gatgtttggt cacccatgga aactatacca gcggcgcagt gccacgcgca gacctcgtag
    20761 ggtataggga gcattcacgt gttctcgatt tcgcgtccta tgcattcgac gtctgcattg
    20821 actgcatgct gtgcacgctt gccaatggcg gttgcctctg catcccgacc gaagcagacc
    20881 gggtcaacga ccttagcggt gccatacgaa agatgaatgt caacatggcg cacatgacgc
    20941 cttcggttgc ccgtgtcttg gaacctgata tcatcccctc tttggaggtt ttagggctgg
    21001 gtggcgaagc gatatcgaat ggagatgcac tgaaatggag ccagacaact caagttgtga
    21061 acgcctacgg gccatcggag tgcactgtcg gctgcactat caacaaccag gttggccgag
    21121 acggaaagaa gcagattacc atcggaaagg ggtgtggtgg atcaatctgg atcgtcgacc
    21181 cgaccgatca caaccatctt gtaccactgg gtgctgttgg ggaacttctc gttgagggag
    21241 ccattgttgg tcctggctac ctcggggatg cagagaagac atcggccgtc ttcatcaacg
    21301 atcccgaatt cctggtggct ggatgcaacg agtaccctgg acgccgtggt agattataca
    21361 agacaggcga tttggtgaaa tacgacacgg acggatccat tatcttcgtc ggtcgtggcg
    21421 atcagcaagt caagctaaga ggccagcgca tcgagctggc agagatcgag catcacatgc
    21481 gcgataagtt accctccgag acccgagttg ccgctgaagt catcaaacct ggcagcgctt
    21541 ctggcgaacc aatgctcgtg gcgttcgtat cagacaaggc gggactcgtg tcaggagtgg
    21601 acagtcttct tggatccttt tcccccgaag ttttggcctg tctcgcggac atgaacaaaa
    21661 acctgtcaga gtacctacca atatacatgc tgccagcggc gtatataccg ttgcatacca
    21721 tgccactgct ggtctcggcg aaaacggacc gcaagcagct acgcgagata ggcacatcga
    21781 tgaacagaag agacatcgct gctttcgcag ctgcattggt gcagaggaga gaaccgtcga
    21841 gcgatgtgga gtgtcgtctg gccgacgtat ggggtgaggt actgggtcca gatggcgatt
    21901 tcagtgcaac tgataacttc ttttctgtgg gcggtgactc tttgagggca atgcgcttag
    21961 tcgctgctgc tcggcgccgt gacatttctt tgtcagtggc cgccatcttt gccaacccgg
    22021 tgctcgagga tatggctctg atggctcagc ccacttcttc agtagcggat ctcaccgtag
    22081 ctactttctc ccttctcaac aagacatggc cggaagacac agcgagagaa ggtacagcgg
    22141 tactctgcgg cctgagtccg gatcttgtcg aggatgttta cccatgcact ccgctacagg
    22201 aagctttgat ggccctctca gcaaaggtga cagaggcata tgttgcccag agagtcgtgc
    22261 agatgcgaga tcttgacact gcaaagagac ttgcagacgc tttccaaact gcagccaagg
    22321 actgcccgat cctgcgaaca aggattgtgc aaataccagg acaaggcttg atgcaagtag
    22381 tggtcaggga tgactttgca tgtccaattt ttgaaggttt aggcttgacc gaactcctgg
    22441 caaaggatag ggatgatccg gtggaattgg gtaagccact tgtgcgatat gcaattgtta
    22501 cagacgaagc acagactggc aagactcact ttgtccttac catgcaccat gcgctgtacg
    22561 acggctggtc catgcccctg gtcgtcgagc gagtcaatag agcttaccaa gggctttcga
    22621 ctgagcgacc ggcaaacttt aagaacttca ttaaatacct ctgtgagatg gaccgcgaag
    22681 agtcgcaaaa gtactggaga gaacgcttgg agggtgcaga tggtgaacag ttcccgacat
    22741 taccgtaccc tggataccag cagcaggctg actctctgct cgaacactac gtctcgctcg
    22801 ggaggcgggc tggtggcacg actatagcaa ccgcaatacg aggcgcatgg gcacttcttg
    22861 tagcgtccta catggcgtcg aatgatgttg tgttcggaga gaccttgact ggtcgcaacg
    22921 ctccgattcc cggagttgag cagattgaag ggccgatgat tgcgacaatc ccagtgcggg
    22981 tgaccgtaaa cactgaatta actgtttccg agtacttgca ggatgtccac aatcagtcag
    23041 tgttgggaat tccccacgaa catttcggcc tgcagcatat tcgtcgtctc agccccgatg
    23101 cgagagaagc gtgcgagctc cgaactggct tcgtattgca ccctagcacc gaagaggacg
    23161 gggccgggcc atcagaagat caacctgcga acggtttcgt cccagctggc gatgaagaag
    23221 cagcccaaga agccctcaag ttcaacacct acgcgctcat gcttgtgtgc tcgcttgacc
    23281 ccaaagggtt cctgatcatg gctagtttcg attcacagac ggtgtcaagc cctcagatgc
    23341 agaagatgct ctcgcagctt gggcggctga cccaacagtt ctgtgagaat cccaaccagc
    23401 gcctggccga gttgaacttg cttgatgcaa ctgaaatggc cgagttgcat cgactgagtc
    23461 ggctcagtgc cgccagtgct acttgccgct cgttgttctc gagtgacgtc gaggtgacag
    23521 atgcctggat cgtcgaccca tccgatactg aacgactttc tcctgttggg gccctcggcg
    23581 agcttgttgt gcactgcctg ggcagctcga ccttcgagac gatcgaatgc cctaagtggt
    23641 tgccagacac gctcgtcgga aaggtgtatc gaacgcggaa gcttgccaga tatagtccgg
    23701 tggggtcgat cattctagtg gataagtcaa ccgagaagaa ggaaccgaaa gccacgacga
    23761 aacgttctac caagatttcc gtgtcctcga ccaagcagca aggactacgt tgtgcgtgga
    23821 gccgtatctt gggcattccc gaagacgaga tcggcctcga tgatagcttc ttcttgctgg
    23881 gtggcgactc aatcggcgca atgaagctgg tgtcggaaac ccgactggaa gggttcgagc
    23941 tcaccgtcaa agaaatattt aagcatcgaa cgctttatga aatggcaaat attctcaaag
    24001 aggctcgaag cgtgacgcag gaaaaggttg aagcggcccc aaagccgttc tccctgatga
    24061 aattcgatga tttccatcag ttcctcgaca tccagcggtc actcgctagg cccgaatggg
    24121 tcatcaagga catctacccc acgagaccac tccaagaagt tgcagtatac gggactgtaa
    24181 aaatgccacg gtactccgca cgatatgagc ttttccacct ggatggggag gtagaccgcg
    24241 agcgtctcct gaagagttgc caggaacttg ttgctagcaa tgagatactt cgcacggtct
    24301 ttgttgagag caacgggcga tgtcttggtg ttgttcttga ttcgctgacc gtcaccattg
    24361 atgagtacaa cattgaggga gatatcaaat ctttcgcgca caagctgtgc gggatggatg
    24421 tccacaccaa gatgccattg ggctcggcat tcgtcaaatt catgcttgcc cgcggggagt
    24481 cgggcaagag ctgtctcatc atcagaatat cgcacgccca gtatgacgaa atctgcctag
    24541 ttccgcttct ccgtcaactc ggtgctctgt atgatggact gcccacgaag aataattcgc
    24601 ctttttcggc tttcgtgtac cacacggtaa acaggagcat accacagagc atcccgtatt
    24661 ggagggagct cctgaagggc tcggaaatgt ctattcttcg ctccgatctg ccgctgaact
    24721 cccgaatacc gggtgatgtt acacggacag tcagcattgc tgcccgccta agggatgtca
    24781 cagtcgcgac cctccccact gcagcttggg cgatttgtct cgcgcgacgg ctgaaccggc
    24841 gcgatgtagt ttttggcgaa gtggtcagcg gtcgaaacac tgacctgccc aacgtcgact
    24901 ctgttatggg cccgacttgg caatacgtcc ccgtccgcgt caagttcgag caagactgga
    24961 ctggcctcga tctgctcaac tatgtccagc accagcacat cgccagtgct caacatgagg
    25021 gtatgggcct gcgtgagatc gtgccgcagt gcactgactg gcccgcaact gtcgactggt
    25081 tcgacaccgt cgtccaccag gacgtgtatc acgtcgagga gatgaagttt ggcaaggcga
    25141 gctgtacgat ggaaacagtt tacccgcatt gggaaccatt gagagagtgg aagatccagg
    25201 catttgtgaa gggtgacgag ctgatgttcg aggtcgtcac gttcgccgac tggctaccta
    25261 tggcccgaga gctgctggac gagcttgagg agatcatgga catgctggtg cgcacaccga
    25321 agaacccttt accatggaag ttgtagcgct tgagatattg aggttgggaa gggaataatg
    25381 gtttttatgt gtacatgttt cagctgtaag tggtgcccaa gttataaata ttagatttct
    25441 cttgtgcact tggagttacg taattagaac actatataaa gcctacattt gtcgctgtct
    25501 ttaaataata taaccctaat gcgatcagca gacctggaga attacgtgca cgaccgtata
    25561 gagataggca cgaggatagt ttctacacga gatcatgttt tggtgccgca tggctgctat
    25621 tgagtagtgt cgaagcatct ttgtttgaat accacaagca gcgcaaagaa ttgtcaccag
    25681 ctactaggtt tcaatccaag caagaccgat atcggtcagg agcgaaaccg tgcgcgttct
    25741 attgattgtc acaaggccca atgaactgac ttcttcttct tcgctcgtcc tatagccggc
    25801 ctggccttag aaacttctcc taaagcgccc accgaggatg tagcaagaga caatctcgga
    25861 gtatcaagca tgtcctccat gtgccattcc caccttttcc tctctattat gtcactggca
    25921 gttttcaagc gcgttcgcca acctttcaca aacatccaag caagccgaaa gtcgcccttc
    25981 gcacctgggt ttagatcaga gtcatcacac tgcccgccat cactataatt attttcattt
    26041 ccaacgtaat gtccagcacc cgccgtcacc gagcgtggtc aatttcggtc gaacccattg
    26101 gaactttgaa gtaatgcact gtgctcatca acctcatcct cgtgctcgtt gaggaatcct
    26161 gcccttcgcg gggagtcgtc tgtgtccgat aaattgaaag acttgtgcaa tgatgaactt
    26221 ctatcccgcc caaccggctg aaagttacca gaagcagacc gtgagggggg agaactagac
    26281 tctacgccgg ttggaacctc gaacatattg cgcagcttct gaaacatggg cgacccggca
    26341 agcgaactgc ggctcgactg cggttgaggt tgctgcatct ctacattacg aattggagaa
    26401 ttcgcgttgt aagaaaacga gctccctgag tcgtatttga aaggatcaaa atccccagtg
    26461 tcgtttcgat cggtaagttg cgtgccagcg cgagaacgca taccattgcc tagcgggcca
    26521 tgccacgagt ctcggatcac cggctcgtgt ttatcaatcg gcagagcgga gtgtacagga
    26581 gaagagggtg ctgatgagag cgtgctctga ctgtgtaggg actgaggaat cgaatcattt
    26641 cgctcatgcc agggaacatt agtaacatct cgaggagtaa acgctgcagg agaggtttct
    26701 gactctgcat tcgtctcggt ctggtgaggt ggggtctgag gactgttcca cggagcatgc
    26761 ctgctcgctg cgagccctcc tcgcttaggc gtcgtgggtg tatcgctctg aagcaccaaa
    26821 ggactgatct ccgggacgct ttgatggctt ataggcacaa tatttggcgt cttggcgata
    26881 tcatgcgatt ctggatatcc caatttggag gctccctttg acaagtattc tgtcccttga
    26941 tcatcggtgc tctgatttga cggtctaact gtgtcttgac catgcttcca gatcccttcc
    27001 ccagaggtga gactgtctgt gatgccatca ctatctctcg cagcatgcac cgtgttctgt
    27061 tgcgaaacgg tatgatgcgt tgcaatttca gctgcggagt catcgtcttg gtctgtctcg
    27121 atgtcttggt aggacgaagt attgtcgtcg tcaaacagat cctcatggcc gtgaacggtg
    27181 tcattttcta caggtaatgg cgagcttgtt gtctgtctcg tgggaggatc aaccgaaagg
    27241 tggttatccc cgtttccatc ggttaccaac atggtagtag tgcctgctgc ttcttccgag
    27301 gctccgaggt ctattgtatt atcagaagca agtcgttctg tgcggtcatc atatatctca
    27361 ttagttgact gatctgaggt ggcttcatct ttcggcacct ttccaaacat tagcgtcggt
    27421 acaacctgtg tgactaccga cgaaaggctt ccaactgctg aaccgggcat ttgaagaggt
    27481 ccttgattta cttgctcgga tataacgctc tctgaatgtg atttggtgct gggctcaaca
    27541 tgcagttcac tgttcaccgg agtctcttct aaagagccgt gcctctgagc tggattcgaa
    27601 ttcgcttcct gctggcggtc cactccattg tcctggctga ggtagtttcc ggggtcctgc
    27661 tttgcaagtg aagccggaca ctcgttgggc tcctcgggct ctccggctgg ctcttgtccc
    27721 catttgacgc ctaggatctc attaggacgt ggctcatcat ccatgtgcgg atgaggttcg
    27781 ttggagctac gaacttgatc gtgtcctaaa ctcggacttt cagcttcagc agttccaaag
    27841 tccaccaaat ggcctcgcct ctcgttatcc attccgaggt ggtcatctgt ttcctgagga
    27901 ctcgattgtg aatgtggaag atctgtgctt gtgcttaggg cgaagggttg gcgatcagtc
    27961 gacccgcagg tactcgatct tgtgtcgtct ggactggtga ccgctggttc tggagcctct
    28021 ttcccaatcc gtttacccag tagcgggttg aacttgtccc tgtcttcatc cgggactggg
    28081 agattatcgt gtgacccatc gacgtccagg ttgcggctcg gtaagtcccc cgccatatat
    28141 ctagccttct cagcatcaca gtcatctacc atatcgacgt cgtgtcccgg gcaagccatc
    28201 tcgccgacag cttcgggaac ttcatgctgg tattgaccct catctgatgc gtttggttct
    28261 gtcacatcgc ccatgccgct gggttgttcc aatctatcga ggcccaagcc accgcttccg
    28321 ggctcgactg ggagtctcgg ctggccgtct ccataatggg gtcgtgaaat agggatgtca
    28381 gtgccctcgg tgattgcaca ttcgctgtga ctgtcgaccg gtttccctgc tgtgtgaacc
    28441 acttcaacgg cgccttggtc gcagccagca tcttccacaa cgttaccccc ttgggattct
    28501 cgctcatgcg tgtgattagc ttcacgaaag ggcacacctg caggttctga gtgccgttcc
    28561 ggagcagtgg tgctttctcc tctgctttct ccgtcaccac ctggcgctga tccaccatca
    28621 tcgtcgttgg gtggtgagcc cagacttgtg ttttcgttta ttcggtccaa atctgaggca
    28681 atcgcccccg tatttgctga ctgttcttcg atgacggcgg ttggaactgg ctgggaaggt
    28741 tcatggtctc caaggtcctg atttcttccc cgatacaatc cagggcccgt cacaacatac
    28801 gcttcgcaac cacccacgtc tgaatcgctg tcaggtagac tttcggcgag ttcaaccggg
    28861 ggattctgtt gcttcgtgtc tggggtagtc gttagacctc tggttgtatc tgtgccggct
    28921 tcggttggag tttctggtcg acttttcatt ggggagctaa ggttatcttg aggaatatct
    28981 gcccaagcca gggccgaatc gtgtgcttca tcatgacttt tctcaaatcc gtcgccgaca
    29041 tttaggatag taggtgaacc aggagtgatg tcgcaatcat cggcatcctg ctcatgtgac
    29101 gccgtgttcg acgtcctcag tctctcttca atagctttgg gctggcctgg attagggcgt
    29161 atattgccag catcctcatc agggcgatcg gatgagtcat ccttggatcc aaactcacat
    29221 tgggcccctg ttgagtcttc agtgtcttct ttagcataac ccttagcaag atcatattcc
    29281 tctcttggaa tggagtggat ggagttgggt tttggagtat ccaactctac tcctttggga
    29341 gagtcacttg aaccccgtat tgcgcgagaa ggcattgccg cctccccaga agctgatgtt
    29401 tggatggatg tgtcagtcct cagtggttcc gccttggtgc ctaacaacag tggctcatca
    29461 tcacttatgc cgatggatga atttgaccag gagctgttca atacttcatt ggtgtcgccc
    29521 gcagactctg aggtaaggat cggtcccacg gaggatcgag gcacttgatg gatttcagtg
    29581 actacttgga tgcccccgct ttcctccttc tcgaattcat ctttgggggg gtgcgactct
    29641 tcaattggat ccagactgtg agactcgctc ccagaaagcg aggcgtgccg cgaatatgtc
    29701 ttgtctgcct ccactgctgg atctaggccg atagctgaat cttccgtttg aggtgccaat
    29761 cgtccctcca acccttccac tccttcttcc tgagagtcgg cttggtcttg gtgtggggct
    29821 agtgaaggtg attttgtaac ttccggagct tctgttcggg cttgactttc ctcgggagca
    29881 actgagtctc ttagctctgt acggacatct tcgtgttggc cgtccttctt aaggacctcg
    29941 tctgaaacta aagccgatga ctctcctgac tctacggtgg gagtcggtac cgtttcaggc
    30001 gtcttgtcac tgttaccgag gagtcctact tccaacttgg aagggcttgg catactgact
    30061 ggagcaccat gtttagtacc attgaccgac ttttcgccac gcgccctctt ccttgttgga
    30121 acgcttggaa gcggcatttg gagttgctcg tcaatgaggc ggttgatttc ctagagattt
    30181 ccaaagtcag caaaatcaaa ataggaatac cacgttctgc ataacgtgct tactcgtctc
    30241 ttctcctcca actcatccag tctttttctg ccctgatcga ccgttcgtct ggcggcttcc
    30301 tcaatctcat ccattctctg atctgtatct tcatctacct gtttgaggtt ttcatcaagc
    30361 ttctcgtgcc tttgaaggtc ttcggtatca tttctcccct gaaattcctc atcttcccga
    30421 cgccgacgtg cctctcgttc ttcatcttcc ttcctccgtt gttctgcaat ctcctcacgt
    30481 tctgttcttc tcttggaatc cagctcctgc ttttcctggt caaaggcggc tcgtagagag
    30541 tccagcaaat cgttccgctt cttctctagt tcatccaatt gggcgtgatg gctttcagtt
    30601 gagacgccag taatagttgt gtgtatctcg gacaggttgt cgtgcatctg cttgacgaga
    30661 gtagcgacgt ccatcttcgg ttatgtagca gtgagttgca cttaatacac acacacagga
    30721 gaactcgttt gcttgcacct tgggagccgg accttgtggg atgttgtaag tagataggca
    30781 gtaccagctc cctagtttcg caagaaacta gaccacggga agagaataac gagggaatac
    30841 cagacgtaac tatgagatgt gaaacacgga aagtatttga acaaattgag gacactgcga
    30901 gaagtgagaa agaagggtgg gttaggttgg tttccaggaa ggagattcag gatctacaga
    30961 gccttgttct attgtttatg cgtcaagttt tctgacacag atagaagggc aaagtcgatc
    31021 cccatgacac cccaggcgga acagaggctc gctttggagt cttattggcc tctagtaagc
    31081 actggtcgat ttctacttag attaacttga tgaaacagtt gttccactgg aacttgtcta
    31141 caccggcgac gcggcacagg cgcggatgtc atcgttgact gcagagactg ccgtctggaa
    31201 ccagcacagc tcagaggcaa agcctcacag tgtcgccgtc cgagtctggg gatcctggac
    31261 tatcctccag tcacctcagc cacacggtca ccaacttgct ggtcgacaac ttctcaccct
    31321 tgccagtgct gccggttgcg tcaataagca gcgccagctt cccggtctcg ttattcccga
    31381 atccacatct tcggtgtcgc gcagatggaa cacgaccaag aggggtgagg atcggaagat
    31441 gaaggcacgt caccgcatta tgcgctggcc atggcctgtg cctgctgtcc agttagcggg
    31501 ccggtaggtc gttggaagcc gtctctcctc gagcctggcg agcttctaat tcgaccacat
    31561 tcgccgcatg aaattccacc actgccgaca tgggtcaatt taatgctttc agcctggctt
    31621 gctgcaattg gttgtctcac aaaataggac cagacccaag atccctgcag tcgatcaaat
    31681 tcatacgtcc tgttactgcc gttatcatga aagacaggct acgaacaaac gcgtctttct
    31741 gcagggctcg agatggccac gtcatgaatc tttcgcgcaa agggtaggtc aaaatagtcg
    31801 agtgactcat attgatctgt cccctgttta gaatctatgt atggagtact tgtctaactt
    31861 aggtgttgta ctgtggagga tgtcaagcca tccaacccgc caatggggtt gacgaggaaa
    31921 agaaaagcaa aatgatctct tgccgccaac agaaagcagt gcgcgcccat atgattatat
    31981 cggcaggccc aaccaaataa agtaaaataa aaaggccctg tccgctacgg agtgctcttt
    32041 tcccaaaagc gagatcgtct atatccttcc agtcatgccc ttgccagccc tcgccttcct
    32101 ttgtctgtat gactcccggt agctgattcg ctggaacgtg ccgaaaccgt agactgcgag
    32161 acctgctata gtccagaaac cggtgaccac caaaccgacg gggaagatga ggatattgac
    32221 gccggggagg atgaatgcca cagtcccgtt cttgagccca gcgacaacct cgttgacggc
    32281 cagttgagca agggccagat ccgacatgat ggtctccttg gaaaagactc catttacaaa
    32341 ggccgcctca ttggacgaga cattagtggc gacagtattg ccgcccgtgt tgaccccctt
    32401 gagcgttacc gtaggcataa ccagtgcctc gaggacgccc ctgttctcag cattagcaac
    32461 cccgcgtcga tgcattcccg actgtggcta actcacattg tcatgggctg agcgagctgc
    32521 ttctggtcaa tctggccgac aaacatgtac gtctggagtg gtgttgggtt cacggcacgt
    32581 gcctccaggc cgcgaggtgc cactgatgat gtggaaacat taaccgccga taccgtcgca
    32641 ccgttgtact gtagctcgac ctggatattc tgctgaggaa cgctcgagaa ctcgcccgac
    32701 ggcgtggaca cctggaacag gcgcaggtct gccatgaatg tgccggtgtt cgtgtccaga
    32761 cttggtatat tgtaacacac ggctgttcct gatgggttcg aggcaacggc cagttgcgat
    32821 agggctgttg tgcatagtgc cgatgtttcc gtattccact gcgtgaggtt catcgacgac
    32881 gagtccggcg tcaagttgat cgagttgctc tgccttgctt gcagggttgg ggcagcgtca
    32941 tcctccattc ttgcctccat catgctcctc ggtgccatgg cgcccattct tccaacgcca
    33001 gcagacgccc ctgctaccat caacgacgcc gcgattgttg tgctccaaaa catgttggcg
    33061 gtttatgtcg tatcactttc tacgagtgga caggaccaaa cacgaagcag aaaccaatga
    33121 ttaatgtcaa atataagggt tctctagaag aatagccggc cggcggtcgt catgaacaga
    33181 aaggcgatgt gaaatgaacg tggcggttga gcgcgtgccc ttggacggag gggtgactgt
    33241 cgatcaagaa gcccaacggg aaaaaaagga gaagaaaggg aagaaaaagg gacctgcccg
    33301 caggagggat atggttgttt agtttcaggc ggctatacag aaaagaatag tatgatagga
    33361 acgggagggt tagaagaggg agagcagatc caaggatcaa acaggacgag ccgcaaccct
    33421 gggaacttga cctaaaaaaa aaaagatgtc ttggcgaaca agagacgaca ggtaggaatc
    33481 aggcaacgtc acgcttcctc atgcaggtct ctgaaggtca caaatggtgt catgtcatgg
    33541 tggatcgagg atgggtttag ggagggaggc tgaggaaccc caagcaagca acctgtgaca
    33601 agctggacgt gtagtgggca tgggcatggg catgggcatg gcccgggcac gtgtatggat
    33661 acggttacgg gggatgaata gcatagtact ccgctccgta tgtactatgt aacttgagag
    33721 gccatgaggc tcaagacgaa cggcagcgag ccacgacgtc gcgaagggca tcgagcgaac
    33781 gcaggccaat gattgcacgg tggagagtgc taagcttcca gggcggcggc ggacgtgtgg
    33841 ttaagctcag cagaggggcc agaccagagc gacaaggggg tcaacaagca tcggcagcca
    33901 gccaatggct gcgagcgaag agcagaggtg agacgctgct ggtgccgcca acccgagggg
    33961 gacttggggg gggcgcccac gagcgcgagc caaaggcaag gaaggcagca gagcagcacg
    34021 ttggcacggg ctggacggag atgccagtgc tccagcattg tctgggactg tcggatcgac
    34081 tggcgatgta acgactccag tctgaggaga tggcacgagg cgacggggtc ccggggtcgt
    34141 cagggcggac ctggggcggt gcctgtttgg gcgggtttga cgcacggaac gtgccagcgg
    34201 ctggccaatc gtggcgcccg ctccgctgga gcgcagttct ttttcccagg tacatcgcgt
    34261 taggtaccgg cctcccctgg acggaccccc ttggggaccc ctgtcgcaaa gtcccggggc
    34321 tgcagccact gagacctctc ggcccaggca ggactcctgg ccaagggctg cgtcagtgga
    34381 gggtttctct cccattgggc tcgcgaggtc caaccgatct ctttgcgcaa ttcttcaaca
    34441 atgcactggc acccactggg catgccgcag aaggtcgttg catcgctgac caaggtcaga
    34501 cacccgacag ctgcctgtgg acacgctcag aggtttctgc tcggtggctg gcaatggcgg
    34561 catggcggca aggcgagtgc cagccacact tgaagcgccc ggcaggtatc aataccatga
    34621 tccaatgcca tgtgcatgcc tccatgcgtg caagtcaata actacggcac caaagccgtt
    34681 ccaccccacg tcagattggg tacaccgcac ggtacctatt gctgctggag ccgcaatgat
    34741 tacataagtt aagtattgca gcctgtctcg ctcaagtggt gagggatgcc tgacgatctc
    34801 caccacatag tacatggccc atggctgaca gctcgaacgg gtttcatgat cgagacgtgg
    34861 ccgccgtgca agtaactacg tacccaccta ctatacgtat ctaccatcgc acaccacata
    34921 cgtattcgac ttcgatccct tgagtgatgg ttacacggtg atgatccgcg cacgccagat
    34981 tgcctacgaa gtatgcgcgg gctcacgacc caggttttgg aggagtcctt tgctgtggca
    35041 actcgggcaa gacgttttga accacatgtg ctgtcgtctc ccaccgtcgc gcgtaccacc
    35101 ctacaaaccc cccattc
//
