# Supplementary material for: Genome sequencing and physiological characterization of three Neoarthrinium moseri strains
Source: BMC Microbiol. 2025 Aug 21;25:526. doi: 10.1186/s12866-025-04274-z (PMC12369201; doi:10.1186/s12866-025-04274-z)
Supplement: Supplementary file 16 — Supplementary Material 16. [file 12866_2025_4274_MOESM16_ESM.zip › BiGSLICE/input/Nmoseri/TUCIM5827/JAFIMQ010000001.1.region001.gbk]

LOCUS       JAFIMQ010000001        61002 bp    DNA     linear   PLN 06-APR-2022
DEFINITION  Neoarthrinium moseri strain TUCIM 5827 scaffold1_Wmoseri_TUCIM_5827,
            whole genome shotgun sequence.
ACCESSION   JAFIMQ010000001
VERSION     JAFIMQ010000001.1
KEYWORDS    .
SOURCE      Neoarthrinium moseri
  ORGANISM  Neoarthrinium moseri
            Eukaryota; Fungi; Dikarya; Ascomycota; Pezizomycotina;
            Sordariomycetes; Xylariomycetidae; Xylariomycetidae incertae sedis;
            Neoarthrinium.
COMMENT     ##antiSMASH-Data-START##
            Version      :: 7.1.0
            Run date     :: 2023-12-04 12:33:23
            NOTE: This is a single region extracted from a larger record!
            Orig. start  :: 734522
            Orig. end    :: 795524
            ##antiSMASH-Data-END##
FEATURES             Location/Qualifiers
     protocluster    1..61002
                     /aStool="rule-based-clusters"
                     /category="RiPP"
                     /contig_edge="False"
                     /core_location="[30000:31002]"
                     /cutoff="20000"
                     /detection_rule="DUF3328"
                     /neighbourhood="30000"
                     /product="fungal-RiPP-like"
                     /protocluster_number="1"
                     /tool="antismash"
     proto_core      30001..31002
                     /aStool="rule-based-clusters"
                     /tool="antismash"
                     /cutoff="20000"
                     /detection_rule="DUF3328"
                     /neighbourhood="30000"
                     /product="fungal-RiPP-like"
                     /protocluster_number="1"
     cand_cluster    1..61002
                     /SMILES="C([*])C(-O)(C)"
                     /candidate_cluster_number="1"
                     /contig_edge="False"
                     /detection_rules="DUF3328"
                     /detection_rules="cds(PKS_AT and (PKS_KS or ene_KS or
                     mod_KS or hyb_KS or itr_KS or tra_KS))"
                     /kind="neighbouring"
                     /product="fungal-RiPP-like"
                     /product="T1PKS"
                     /protoclusters="1"
                     /protoclusters="2"
                     /tool="antismash"
     region          1..61002
                     /candidate_cluster_numbers="1"
                     /candidate_cluster_numbers="2"
                     /contig_edge="False"
                     /product="fungal-RiPP-like"
                     /product="T1PKS"
                     /region_number="1"
                     /rules="DUF3328"
                     /rules="cds(PKS_AT and (PKS_KS or ene_KS or mod_KS or
                     hyb_KS or itr_KS or tra_KS))"
                     /tool="antismash"
     protocluster    829..48868
                     /aStool="rule-based-clusters"
                     /category="PKS"
                     /contig_edge="False"
                     /core_location="[20828:28868]"
                     /cutoff="20000"
                     /detection_rule="cds(PKS_AT and (PKS_KS or ene_KS or mod_KS
                     or hyb_KS or itr_KS or tra_KS))"
                     /neighbourhood="20000"
                     /product="T1PKS"
                     /protocluster_number="2"
                     /tool="antismash"
     proto_core      20829..28868
                     /aStool="rule-based-clusters"
                     /tool="antismash"
                     /cutoff="20000"
                     /detection_rule="cds(PKS_AT and (PKS_KS or ene_KS or mod_KS
                     or hyb_KS or itr_KS or tra_KS))"
                     /neighbourhood="20000"
                     /product="T1PKS"
                     /protocluster_number="2"
     cand_cluster    829..48868
                     /SMILES="C([*])C(-O)(C)"
                     /candidate_cluster_number="2"
                     /contig_edge="False"
                     /detection_rules="cds(PKS_AT and (PKS_KS or ene_KS or
                     mod_KS or hyb_KS or itr_KS or tra_KS))"
                     /kind="single"
                     /product="T1PKS"
                     /protoclusters="2"
                     /tool="antismash"
     gene            1605..2691
                     /locus_tag="JX266_000247"
     mRNA            join(1605..1801,1865..1954,2014..2240,2292..2476,
                     2536..2691)
                     /locus_tag="JX266_000247"
                     /product="hypothetical protein"
     CDS             join(1605..1801,1865..1954,2014..2240,2292..2476,
                     2536..2691)
                     /codon_start=1
                     /locus_tag="JX266_000247"
                     /product="hypothetical protein"
                     /protein_id="KAI1855382.1"
                     /transl_table=1
                     /translation="MAEYPTHNGSNHSQLDKHMSPDEALRKIQTSGSIAISPELFEKLY
                     LSPQNKVKGELRKTFANPTPIGLIGFITCLGPLACDLMGWRGAGELGAASIPCFFFFGG
                     VLMITGGLLEFFLGNTFSAVVFFTFGGFWLSLGGTLLPQFGAYAAYAPADAVSPAAGLK
                     TQGFNASFGFFILSMTMLCFVFLICALRTNIVYVIIFTTLTLTAGFITGAYWAMAADYA
                     ANAAFAERLLVAAGACSFVTTACGWWLLLGIMLASVDFPLALPVGDLSTVIRGASERRK
                     SAV"
     PFAM_domain     join(1770..1801,1865..1954,2014..2240,2292..2476,
                     2536..2643)
                     /aSDomain="Gpr1_Fun34_YaaH"
                     /aSTool="clusterhmmer"
                     /database="35.0"
                     /db_xref="PF01184.22"
                     /db_xref="GO:0016020"
                     /description="GPR1/FUN34/yaaH family"
                     /detection="hmmscan"
                     /domain_id="clusterhmmer_JX266_000247_0001"
                     /evalue="4.60E-31"
                     /gene_ontologies="GO:0016020: membrane"
                     /label="JX266_000247"
                     /locus_tag="JX266_000247"
                     /protein_end="269"
                     /protein_start="55"
                     /score="108.2"
                     /tool="antismash"
                     /translation="LRKTFANPTPIGLIGFITCLGPLACDLMGWRGAGELGAASIPCFF
                     FFGGVLMITGGLLEFFLGNTFSAVVFFTFGGFWLSLGGTLLPQFGAYAAYAPADAVSPA
                     AGLKTQGFNASFGFFILSMTMLCFVFLICALRTNIVYVIIFTTLTLTAGFITGAYWAMA
                     ADYAANAAFAERLLVAAGACSFVTTACGWWLLLGIMLASVDFPLALPVGDL"
     gene            3854..4765
                     /locus_tag="JX266_000248"
     mRNA            3854..4765
                     /locus_tag="JX266_000248"
                     /product="hypothetical protein"
     CDS             3854..4765
                     /codon_start=1
                     /locus_tag="JX266_000248"
                     /product="hypothetical protein"
                     /protein_id="KAI1855383.1"
                     /transl_table=1
                     /translation="MMGRPTSIVMGEDLADIVARHRAETAAKLEGKIDPIVPISRQHGA
                     PSKKREGRAPRDSHGVKGSTRDSKRDSRLSMISQHLAISAATTGAGHGPGALFADLQAR
                     QHEESCVSHRQSIFHEDIQEQRPGNPVPPQQVKRWSRWQYSMINPGLGLGHGVHNDDEA
                     VFSEQANYIRAMIESGNFDMRHLRLTKEAASDPAFQTALHAALESFPPGVAAQIIEEAH
                     LHEDIRDEDVPKPVSPLRRARHSIQIASRTAWQDIRTASNRWSRIGPQRLADIRGYEKP
                     RLARRVWSRVSWNRKPTQAMAF"
     gene            6299..9758
                     /locus_tag="JX266_000249"
     mRNA            join(6299..7666,7725..9758)
                     /locus_tag="JX266_000249"
                     /product="hypothetical protein"
     CDS             join(6299..7666,7725..9758)
                     /codon_start=1
                     /locus_tag="JX266_000249"
                     /product="hypothetical protein"
                     /protein_id="KAI1855384.1"
                     /transl_table=1
                     /translation="MAKRNRITEHGRLGSKASQATTTTQGSSGTVTQRDQCQRELIAAS
                     ARGNEERVRCLLTENKPWTTGKDKVALRKALQKASARHHIDIIRLLLYHGAEVNAGAHD
                     EFPPLYRAAQAGQCAVVEELLTHRPDLEAREMRTWQTPLFAASVKGYHDIASLLLANGA
                     RVDAQDRDGRTPLLAMAINPNFKSMEMASLLVDHGANLEAKDRIGRTPLLWAATNRNYD
                     LAQTLLEKGANVSAVNNRGRTALHLTVDGSNGGRTADQASMPKRPREEMLQLLLQHGAD
                     ANVASDGGWRPLHNAAQKGLTSIVQVLLNAGADINATLSNGMTALHWAAFNGFEEVSQL
                     IWSYAEADLGITDTFGRAAWLCAAERGHDDLVELLSPGHNSHRLPKSMREATQAFNATV
                     VEFKEYGEKQRISKPPVFDLLYRWDEKNGRPTIPLWTDGPPGHAKSEFKWIHLPANNLA
                     WVETLMVNWFIESGCRDLEGFKALMKCLEQEHRGPFPHANYMRPFCQRISSQHPGDEDG
                     EALLGGDDTIGPGCASPLPIRLKGIRRSTSNLSQLTLSQGIPGGDGKIVMFMPYLHYET
                     DESRQKMMDAIKIVSSASHASSRDKTPDMLLLEAYLNHKPSLHPRRTLDQFFYRGIDTS
                     ARDRDQVVYRYCEAHGHQRKVFMVDQLWVLVLNKDLIITCFPERWDLRSHKDPLGVLDG
                     IVGEMNAKTRPPVRSVYHLAILVSGRCSGTFSRHRADDQDYQFLDMFESSVGRVTEDLT
                     HLFHQFERASSQSRQWARPSRRSKLRSSKNKNKKTPTEESNSFDRLLDIGTETSLLTEV
                     RDIRDELNILTMILNSQLWTLGDLKNCLIEELSLSAASSRLMRNHVNNIHVADIRKRTL
                     EQERHLKVHKRDIQTMDEQAERLYQSLTDLLDLKQKHSNALEARFASEQALAAAREGQT
                     VMVFTIVTIIFLPMSFIAAYFGISMDAFNDLHSDYVATWTFGGGLGISAVFIFMAFTVV
                     DITKAFSGFAALAKRLFARNDPGHEKSGDNDDGHQEAGMVPEPPGMRTRLLEPTATSPL
                     QSVFHRYQSTPLSKTRTNNTIGSDMTEMGILQPTDLELVKLKTATSILSKTRYAVSAKS
                     PRSRRGYGKEDLEWGTHDREMSADTC"
     PFAM_domain     6515..6673
                     /aSDomain="Ank_4"
                     /aSTool="clusterhmmer"
                     /database="35.0"
                     /db_xref="PF13637.9"
                     /db_xref="GO:0005515"
                     /description="Ankyrin repeats (many copies)"
                     /detection="hmmscan"
                     /domain_id="clusterhmmer_JX266_000249_0002"
                     /evalue="3.90E-05"
                     /gene_ontologies="GO:0005515: protein binding"
                     /label="JX266_000249"
                     /locus_tag="JX266_000249"
                     /protein_end="125"
                     /protein_start="72"
                     /score="24.2"
                     /tool="antismash"
                     /translation="RKALQKASARHHIDIIRLLLYHGAEVNAGAHDEFPPLYRAAQAGQ
                     CAVVEELL"
     PFAM_domain     6719..6829
                     /aSDomain="Ank_4"
                     /aSTool="clusterhmmer"
                     /database="35.0"
                     /db_xref="PF13637.9"
                     /db_xref="GO:0005515"
                     /description="Ankyrin repeats (many copies)"
                     /detection="hmmscan"
                     /domain_id="clusterhmmer_JX266_000249_0003"
                     /evalue="3.60E-05"
                     /gene_ontologies="GO:0005515: protein binding"
                     /label="JX266_000249"
                     /locus_tag="JX266_000249"
                     /protein_end="177"
                     /protein_start="140"
                     /score="24.3"
                     /tool="antismash"
                     /translation="TPLFAASVKGYHDIASLLLANGARVDAQDRDGRTPLL"
     PFAM_domain     6878..7039
                     /aSDomain="Ank_5"
                     /aSTool="clusterhmmer"
                     /database="35.0"
                     /db_xref="PF13857.9"
                     /db_xref="GO:0005515"
                     /description="Ankyrin repeats (many copies)"
                     /detection="hmmscan"
                     /domain_id="clusterhmmer_JX266_000249_0004"
                     /evalue="2.20E-08"
                     /gene_ontologies="GO:0005515: protein binding"
                     /label="JX266_000249"
                     /locus_tag="JX266_000249"
                     /protein_end="247"
                     /protein_start="193"
                     /score="34.3"
                     /tool="antismash"
                     /translation="LVDHGANLEAKDRIGRTPLLWAATNRNYDLAQTLLEKGANVSAVN
                     NRGRTALHL"
     PFAM_domain     7073..7225
                     /aSDomain="Ank_4"
                     /aSTool="clusterhmmer"
                     /database="35.0"
                     /db_xref="PF13637.9"
                     /db_xref="GO:0005515"
                     /description="Ankyrin repeats (many copies)"
                     /detection="hmmscan"
                     /domain_id="clusterhmmer_JX266_000249_0005"
                     /evalue="1.90E-08"
                     /gene_ontologies="GO:0005515: protein binding"
                     /label="JX266_000249"
                     /locus_tag="JX266_000249"
                     /protein_end="309"
                     /protein_start="258"
                     /score="34.8"
                     /tool="antismash"
                     /translation="DQASMPKRPREEMLQLLLQHGADANVASDGGWRPLHNAAQKGLTS
                     IVQVLL"
     PFAM_domain     7208..7315
                     /aSDomain="Ank_4"
                     /aSTool="clusterhmmer"
                     /database="35.0"
                     /db_xref="PF13637.9"
                     /db_xref="GO:0005515"
                     /description="Ankyrin repeats (many copies)"
                     /detection="hmmscan"
                     /domain_id="clusterhmmer_JX266_000249_0006"
                     /evalue="4.40E-06"
                     /gene_ontologies="GO:0005515: protein binding"
                     /label="JX266_000249"
                     /locus_tag="JX266_000249"
                     /protein_end="339"
                     /protein_start="303"
                     /score="27.3"
                     /tool="antismash"
                     /translation="IVQVLLNAGADINATLSNGMTALHWAAFNGFEEVSQ"
     PFAM_domain     8901..9308
                     /aSDomain="CorA"
                     /aSTool="clusterhmmer"
                     /database="35.0"
                     /db_xref="PF01544.21"
                     /db_xref="GO:0016020"
                     /db_xref="GO:0030001"
                     /db_xref="GO:0046873"
                     /db_xref="GO:0055085"
                     /description="CorA-like Mg2+ transporter protein"
                     /detection="hmmscan"
                     /domain_id="clusterhmmer_JX266_000249_0007"
                     /evalue="3.20E-10"
                     /gene_ontologies="GO:0016020: membrane"
                     /gene_ontologies="GO:0030001: metal ion transport"
                     /gene_ontologies="GO:0046873: metal ion transmembrane
                     transporter activity"
                     /gene_ontologies="GO:0055085: transmembrane transport"
                     /label="JX266_000249"
                     /locus_tag="JX266_000249"
                     /protein_end="984"
                     /protein_start="848"
                     /score="40.0"
                     /tool="antismash"
                     /translation="ASSRLMRNHVNNIHVADIRKRTLEQERHLKVHKRDIQTMDEQAER
                     LYQSLTDLLDLKQKHSNALEARFASEQALAAAREGQTVMVFTIVTIIFLPMSFIAAYFG
                     ISMDAFNDLHSDYVATWTFGGGLGISAVFIFM"
     gene            complement(10511..12820)
                     /locus_tag="JX266_000250"
     mRNA            complement(join(10511..11461,11516..11873,12108..12160,
                     12488..12820))
                     /locus_tag="JX266_000250"
                     /product="hypothetical protein"
     CDS             complement(join(10511..11461,11516..11873,12108..12160,
                     12488..12820))
                     /codon_start=1
                     /locus_tag="JX266_000250"
                     /product="hypothetical protein"
                     /protein_id="KAI1855385.1"
                     /transl_table=1
                     /translation="MGWAANGMVVSRPMRQHYRIANTQRTPQSTSPLITLFGRTELRSD
                     RNFTKVLHKKVFLFPLSVVVGLGGVRRHVSLLFPGLKWEEMKTGEMWECSEVRPVVGIR
                     PDVENLWFMLSLGDISAGFGVAILGGASRQEILAVNVLCFFPARGMTFSPEGRSQLILS
                     WGIIVGATIGVAALAAATMLLERPTGILKRCCEHYRGEMLEYFSGTQQTCPRCEQRFIL
                     LVIRPFVAFWLMLRAYSDLLSSVCFEVTCIASLLLWILVRMYDLLNLQSFEVTGSGLGF
                     AHFLAFVTLLAPLKPCVEHLWRNCDGYRGVVSPWRWARFRAPKRASLPTLAADEGDEDG
                     HTSYKPDILSASAGTVTTQGDIPSKRRKASTTPLRFKFYLDTPWYARALPIYGGSVLSQ
                     LVIMLALTAIGSKPPVEVVTLLLPWCLAFAPVQILLFNLAAMIVEEKGRSTQGKDVAYW
                     VLSALFGVISIGAALDTVVGIGGFPVSYIGMATLSVTVIAYVLYGCVSKPGHLAKGKAT
                     SRGDVDEEAALIGSKTQARIPVRRPKRLHGPSRRLGKQKITNYGTMV"
     gene            15026..15671
                     /locus_tag="JX266_000251"
     mRNA            join(15026..15224,15340..15521,15582..15671)
                     /locus_tag="JX266_000251"
                     /product="hypothetical protein"
     CDS             join(15026..15224,15340..15521,15582..15671)
                     /codon_start=1
                     /locus_tag="JX266_000251"
                     /product="hypothetical protein"
                     /protein_id="KAI1855386.1"
                     /transl_table=1
                     /translation="MPPKKQDNADGGEGSELAFTESETKLIYHIFKHSPPSSKVAPNWE
                     AVRQDLGSASIEATKKRFQQISQKRGWFQAEETGEATSNAKKTPARSSSKKKRAANGGD
                     SDAADEQTPTKKPKTAPRKTAQKDRGDEPQEDQQDGGLGVSLAADAEMTGDT"
     gene            17823..19144
                     /locus_tag="JX266_000252"
     mRNA            join(17823..18117,18188..18317,18376..19144)
                     /locus_tag="JX266_000252"
                     /product="hypothetical protein"
     CDS             join(17823..18117,18188..18317,18376..19144)
                     /codon_start=1
                     /gene_functions="biosynthetic-additional (smcogs)
                     SMCOG1042:O-methyltransferase (Score: 156.6; E-value:
                     1.6e-47)"
                     /gene_kind="biosynthetic-additional"
                     /locus_tag="JX266_000252"
                     /product="hypothetical protein"
                     /protein_id="KAI1855387.1"
                     /transl_table=1
                     /translation="MDTLSLLEGLGPESFSNDADRYAAKEAARKLLYKLESPFERSWSL
                     CIETSVLVAGIQVCQDLGIWSKWADKCKESETATQTLDDILAMCNSKADPNLLRRLLRH
                     ISALYVIEETDVDTWKPTPFSLALGDKTSYVDQTIQCGLDHNIPCGVNLVKFLAKNQYQ
                     EPVDRFKFDNYRDLFGDDFFDYCQKNPGAGGSFIGLMKALNLNKMDWTEVYDTKKLLSE
                     VEISNGQPVFIDMGGAHGRDTNRLLAKHPELGQDALIVQDLPDVLALHTQEKLDGRIKR
                     MPHDFFSTQPVLGARAYFFHVVLHDWSDVDCGRILGKVKDAMTKGYSKLLICEVVLPPK
                     GATSFMTTLDLQMMNSTSGFERTEEHWRKLLENIGFRVVGISTHIGAMESVIEAEIA"
     PFAM_domain     18470..19081
                     /aSDomain="Methyltransf_2"
                     /aSTool="clusterhmmer"
                     /database="35.0"
                     /db_xref="PF00891.21"
                     /db_xref="GO:0008171"
                     /description="O-methyltransferase domain"
                     /detection="hmmscan"
                     /domain_id="clusterhmmer_JX266_000252_0008"
                     /evalue="9.00E-24"
                     /gene_ontologies="GO:0008171: O-methyltransferase activity"
                     /label="JX266_000252"
                     /locus_tag="JX266_000252"
                     /protein_end="377"
                     /protein_start="173"
                     /score="84.1"
                     /tool="antismash"
                     /translation="YRDLFGDDFFDYCQKNPGAGGSFIGLMKALNLNKMDWTEVYDTKK
                     LLSEVEISNGQPVFIDMGGAHGRDTNRLLAKHPELGQDALIVQDLPDVLALHTQEKLDG
                     RIKRMPHDFFSTQPVLGARAYFFHVVLHDWSDVDCGRILGKVKDAMTKGYSKLLICEVV
                     LPPKGATSFMTTLDLQMMNSTSGFERTEEHWRKLLENIGFR"
     gene            20829..28868
                     /locus_tag="JX266_000253"
     mRNA            join(20829..20988,21051..21319,21387..22620,22690..23831,
                     23895..25565,25623..25645,25736..27590,27649..27969,
                     28032..28868)
                     /locus_tag="JX266_000253"
                     /product="hypothetical protein"
     CDS             join(20829..20988,21051..21319,21387..22620,22690..23831,
                     23895..25565,25623..25645,25736..27590,27649..27969,
                     28032..28868)
                     /NRPS_PKS="Domain: PKS_KS(Iterative-KS) (2-372). E-value:
                     7.1e-145. Score: 475.0. Matches aSDomain:
                     nrpspksdomains_JX266_000253_PKS_KS.1"
                     /NRPS_PKS="Domain: PKS_AT (511-820). E-value: 3.7e-83.
                     Score: 271.2. Matches aSDomain:
                     nrpspksdomains_JX266_000253_PKS_AT.1"
                     /NRPS_PKS="Domain: PKS_DH (901-1087). E-value: 4.1e-21.
                     Score: 67.9. Matches aSDomain:
                     nrpspksdomains_JX266_000253_PKS_DH.1"
                     /NRPS_PKS="Domain: cMT (1396-1556). E-value: 1e-54. Score:
                     177.1. Matches aSDomain: nrpspksdomains_JX266_000253_cMT.1"
                     /NRPS_PKS="Domain: PKS_ER (1793-2093). E-value: 9.1e-60.
                     Score: 194.2. Matches aSDomain:
                     nrpspksdomains_JX266_000253_PKS_ER.1"
                     /NRPS_PKS="Domain: PKS_KR (2133-2308). E-value: 2e-49.
                     Score: 159.8. Matches aSDomain:
                     nrpspksdomains_JX266_000253_PKS_KR.1"
                     /NRPS_PKS="Domain: PKS_PP (2412-2491). E-value: 1.5e-10.
                     Score: 33.1. Matches aSDomain:
                     nrpspksdomains_JX266_000253_PKS_PP.1"
                     /codon_start=1
                     /gene_functions="biosynthetic (rule-based-clusters) T1PKS:
                     PKS_AT"
                     /gene_functions="biosynthetic (rule-based-clusters) T1PKS:
                     itr_KS"
                     /gene_functions="biosynthetic-additional
                     (rule-based-clusters) ADH_N"
                     /gene_functions="biosynthetic-additional
                     (rule-based-clusters) adh_short"
                     /gene_functions="biosynthetic-additional
                     (rule-based-clusters) PP-binding"
                     /gene_functions="biosynthetic-additional (smcogs)
                     SMCOG1022:Beta-ketoacyl synthase (Score: 220.6; E-value:
                     5.9e-67)"
                     /gene_kind="biosynthetic"
                     /locus_tag="JX266_000253"
                     /product="hypothetical protein"
                     /protein_id="KAI1855388.1"
                     /sec_met_domain="itr_KS (E-value: 1.5e-144, bitscore:
                     477.0, seeds: 96, tool: rule-based-clusters)"
                     /sec_met_domain="PKS_AT (E-value: 3.7e-82, bitscore: 271.2,
                     seeds: 1682, tool: rule-based-clusters)"
                     /sec_met_domain="ADH_N (E-value: 3.5e-06, bitscore: 22.0,
                     seeds: 66, tool: rule-based-clusters)"
                     /sec_met_domain="adh_short (E-value: 6.4e-41, bitscore:
                     135.4, seeds: 230, tool: rule-based-clusters)"
                     /sec_met_domain="PP-binding (E-value: 3.2e-07, bitscore:
                     25.9, seeds: 164, tool: rule-based-clusters)"
                     /transl_table=1
                     /translation="MHAGSIYTDGGYFLSDDIHGFDSAFFQLPENDAMAMDPQQKLLLE
                     NVYHALENAGISLKDIASSKTSVYVGCSNVDALALSNSDPLLFSQNQAAGTSPAILANR
                     ISWFFDLQGTSQTIDTACSSSLVAFHQACQNIKSGDSDMAIISGVNLVQHPSSTQNLCS
                     LGVLSPEGQCLTFDERANGYGRGEGVGTVIIKPLHAAIRDSNPIRAVVRGTGSNQDGKT
                     AGITLPSARAQESLIRQVYASYNLDMADTSYVEAHGTATLVGDPLELTAITSAFDCERD
                     SDIYVGSVKSVIGHLEGGAGIAGLITATLAIESKMIPPVANLQNLNPAIPAANHVKISK
                     ECLPWPSNGVRRASVNSFGFGGTNAHVVLEDLDGFMQQKLSQQNIQDMTGRENSPGLTS
                     TACLTNGSARGHTNGRTPSVSKRVLALTAFDEEGINRNRMQLSKYLASLSDLNDESRQK
                     FLDDLLYTMNEKRTSFSWRTYCLVGDNLGSVITSLSQGLRPTRASVLPKIARFVFTGQG
                     ANWPGMAQDLREFPLFKQRIAEATMFFKSLGAPWDLQESLASLDFDIAEPSFAQSSCVA
                     VQVALVDLLTSWKILPATVVGHSSGEIAAAYCAGKISRQAAWKVAFHRGQVCSQKADGS
                     GTMLAAAIAVQTAEELLARLKELEPLDVTIGCFNSPKNVTFTGKRAGIARLQQELDRMQ
                     VFNRALPVKVAYHSPDLQDVADEYLASLGDLDFGDKINEDATIQMYSSVTGKPFGPADK
                     ISPSYWVENLVSPVRFSTALLRSFGLQQDRGKHNQMTETIIEIGPHSALRSAIKDTLDT
                     SENLRQVGYSSLMKRNETTGDTLMHTMGSLYSSGYDIDLPTINNDRKSAGSAAEATQIL
                     RDLPPYAFGHTSKRMTSRQIEFVKFPEFQRHELLGMPTVDSNPFEQRWRNSIRLQDVPW
                     LSSNKLNDKVIFPGVAYISMAVEAALLASRSEGALAGVELRDVSIRESLLIPDNPQGIE
                     TIFSLSRSTSGSDASSPWSTFRFISHNDIENTWVEHCSGSIRVEKDKSYTPQPTLSKEL
                     DNATRSPSAQQEYFTRTIEGTLLYEEFASAGMTFGSDLQNMQEIQLSTDAKAFASLVRS
                     PDIPKKAHDHYVIHPCALESILHGLLCICSEEGSLVGGTMVANRVERIWIADPLTDIDC
                     KVYSSFAEARRETSTLYRSNIEIYEKGASETPRMAISGFDLVSLPPPEDEQASDEALYV
                     EEWKPDVKMLSSIEKFDVKAKPVVDLIKAVAKSDHELFQLASAVFILDTVEKLDSINIE
                     GLPSHLISYVKWIREQFELISQGNALILDVPLLTQIRANTDMRQNLLDKTSKSAARGEL
                     LVRIGTRIESILRQESDGLELMFGADDIMTRTYDECLPGDMGIRLWQYFHCLAHNQSGL
                     KVLEVGGGTGSATNIVLDALKSARARDNENGVHPVAIYDFTDISAAFFENARERFSDWN
                     DVMRYKTLDVEKDPALQDYEIGSYDLIIATHVLHATADLGGDLILIENVNPELMSASLI
                     FGILSGWWRSTESFRQSNPLITEHQWNSALSNAGFTPRLHLPTTVEAGGNEISAIIARA
                     KDDTASPESRPRCTILYDSTHETQNTLAEHLLKTLEYQTSLVNFSDISPETLTADFYIP
                     LFFLGGLKLSNVTEVDFYKLKLVLDTCTKVLWVMDDPVDDPETAMCIGLIRTIKWERDP
                     DGVNFTTLTVRQPLPEVDALASEITYLAKEAYNSPHIVPRNVEYSLKDGVFLTSRLLPA
                     PSASKAVIKKKEPNFEHARLSDIAHPVALTLMDPHKPQSLQFVDDASMDGALGDNEVVI
                     KVNVTALTPEDVEEVVRLIPGQGLGRSCAGTVQKIGQTVTNVTVGDRVVAIRPTSSTGS
                     IRTHFRTHHNAVQRIPDSVSLSDAATLPWAFLTAYYCLLRVAHLQPEETVMIQDADKPV
                     GQVAIQLALSTQAKLLVTVSTNAAKNSLASSFKVDPSCIFSSEDMSSIPKAVGSDFGSR
                     GVDVYLNCGASGVSGLYQQYISYGTRLVDLFGDETTSGSSLNAFCTRNVSYTCVDMDVV
                     ATMRAEIVQEALTTVSSLLATGKLQPIQDVQNMGFSEIQKALVQCRDRSSKPPSMFVFS
                     PEDNETVPIGIRPIGNYRFPENASYLLIGGFGGIGRRVSSWMQSRGARNFIFLSRSGYS
                     GPSARKLRDELTALGCTVESVQCDASDAEAVRLGLEKVQRTMPPIKGCIQCSMVLQDSM
                     FDNMSWNQFQDATTPKVAGSINVADNIPRDLDFFVLLSSSASTIGNRGQANYAAGNAFL
                     DAYARKLTRLGRPTTSISLGTVLSVGWVAENQGALPIALSYSDISEDRLLSLLEYHIDP
                     RWGAAKNPDTCHTITGLRSAAEFEECGITLPEFMAYPLFTHLRNKREARSKKTEDSITT
                     AQSLELATSDEERADLVVDAIISKISRVMAMSPENLEPQRALVSYGVDSLVTVDVKAWF
                     KKELGATVSTQDLIGELTIYDLAQKVVASTHVPMTNGTT"
     PFAM_domain     join(20835..20988,21051..21319,21387..21554)
                     /aSDomain="ketoacyl-synt"
                     /aSTool="clusterhmmer"
                     /database="35.0"
                     /db_xref="PF00109.29"
                     /description="Beta-ketoacyl synthase, N-terminal domain"
                     /detection="hmmscan"
                     /domain_id="clusterhmmer_JX266_000253_0009"
                     /evalue="1.20E-54"
                     /label="JX266_000253"
                     /locus_tag="JX266_000253"
                     /protein_end="199"
                     /protein_start="2"
                     /score="185.7"
                     /tool="antismash"
                     /translation="AGSIYTDGGYFLSDDIHGFDSAFFQLPENDAMAMDPQQKLLLENV
                     YHALENAGISLKDIASSKTSVYVGCSNVDALALSNSDPLLFSQNQAAGTSPAILANRIS
                     WFFDLQGTSQTIDTACSSSLVAFHQACQNIKSGDSDMAIISGVNLVQHPSSTQNLCSLG
                     VLSPEGQCLTFDERANGYGRGEGVGTVIIKPLHA"
     aSDomain        join(20835..20988,21051..21319,21387..22073)
                     /ASF="found active site cysteine: True, scaffold matched
                     GSSS: True"
                     /ASF="found active site histidines: True"
                     /aSDomain="PKS_KS"
                     /aSTool="nrps_pks_domains"
                     /database="nrpspksdomains.hmm"
                     /detection="hmmscan"
                     /domain_id="nrpspksdomains_JX266_000253_PKS_KS.1"
                     /domain_subtypes="Iterative-KS"
                     /evalue="7.10E-145"
                     /label="JX266_000253_PKS_KS.1"
                     /locus_tag="JX266_000253"
                     /protein_end="372"
                     /protein_start="2"
                     /score="475.0"
                     /tool="antismash"
                     /translation="AGSIYTDGGYFLSDDIHGFDSAFFQLPENDAMAMDPQQKLLLENV
                     YHALENAGISLKDIASSKTSVYVGCSNVDALALSNSDPLLFSQNQAAGTSPAILANRIS
                     WFFDLQGTSQTIDTACSSSLVAFHQACQNIKSGDSDMAIISGVNLVQHPSSTQNLCSLG
                     VLSPEGQCLTFDERANGYGRGEGVGTVIIKPLHAAIRDSNPIRAVVRGTGSNQDGKTAG
                     ITLPSARAQESLIRQVYASYNLDMADTSYVEAHGTATLVGDPLELTAITSAFDCERDSD
                     IYVGSVKSVIGHLEGGAGIAGLITATLAIESKMIPPVANLQNLNPAIPAANHVKISKEC
                     LPWPSNGVRRASVNSFGFGGTNAHVVLEDL"
     aSModule        20835..28829
                     /complete
                     /domains="nrpspksdomains_JX266_000253_PKS_KS.1"
                     /domains="nrpspksdomains_JX266_000253_PKS_AT.1"
                     /domains="nrpspksdomains_JX266_000253_PKS_DH.1"
                     /domains="nrpspksdomains_JX266_000253_cMT.1"
                     /domains="nrpspksdomains_JX266_000253_PKS_ER.1"
                     /domains="nrpspksdomains_JX266_000253_PKS_KR.1"
                     /domains="nrpspksdomains_JX266_000253_PKS_PP.1"
                     /iterative
                     /locus_tags="JX266_000253"
                     /monomer_pairings="pk -> Me-pk"
                     /tool="antismash"
                     /type="pks"
     CDS_motif       21227..21274
                     /aSTool="nrps_pks_domains"
                     /database="abmotifs"
                     /detection="hmmscan"
                     /domain_id="nrpspksmotif_JX266_000253_0001"
                     /evalue="4.80E-05"
                     /label="PKSI-KS_m3"
                     /locus_tag="JX266_000253"
                     /protein_end="128"
                     /protein_start="112"
                     /score="15.6"
                     /tool="antismash"
                     /translation="GTSQTIDTACSSSLVA"
     CDS_motif       21483..21521
                     /aSTool="nrps_pks_domains"
                     /database="abmotifs"
                     /detection="hmmscan"
                     /domain_id="nrpspksmotif_JX266_000253_0002"
                     /evalue="5.40E-04"
                     /label="PKSI-KS_m4"
                     /locus_tag="JX266_000253"
                     /protein_end="188"
                     /protein_start="175"
                     /score="13.1"
                     /tool="antismash"
                     /translation="FDERANGYGRGEG"
     PFAM_domain     21582..21926
                     /aSDomain="Ketoacyl-synt_C"
                     /aSTool="clusterhmmer"
                     /database="35.0"
                     /db_xref="PF02801.25"
                     /description="Beta-ketoacyl synthase, C-terminal domain"
                     /detection="hmmscan"
                     /domain_id="clusterhmmer_JX266_000253_0010"
                     /evalue="5.30E-34"
                     /label="JX266_000253"
                     /locus_tag="JX266_000253"
                     /protein_end="323"
                     /protein_start="208"
                     /score="116.9"
                     /tool="antismash"
                     /translation="AVVRGTGSNQDGKTAGITLPSARAQESLIRQVYASYNLDMADTSY
                     VEAHGTATLVGDPLELTAITSAFDCERDSDIYVGSVKSVIGHLEGGAGIAGLITATLAI
                     ESKMIPPVANL"
     CDS_motif       21714..21761
                     /aSTool="nrps_pks_domains"
                     /database="abmotifs"
                     /detection="hmmscan"
                     /domain_id="nrpspksmotif_JX266_000253_0003"
                     /evalue="4.60E-03"
                     /label="PKSI-KS_m5"
                     /locus_tag="JX266_000253"
                     /protein_end="268"
                     /protein_start="252"
                     /score="9.8"
                     /tool="antismash"
                     /translation="YVEAHGTATLVGDPLE"
     PFAM_domain     21936..22397
                     /aSDomain="KAsynt_C_assoc"
                     /aSTool="clusterhmmer"
                     /database="35.0"
                     /db_xref="PF16197.8"
                     /description="Ketoacyl-synthetase C-terminal extension"
                     /detection="hmmscan"
                     /domain_id="clusterhmmer_JX266_000253_0011"
                     /evalue="2.50E-11"
                     /label="JX266_000253"
                     /locus_tag="JX266_000253"
                     /protein_end="480"
                     /protein_start="326"
                     /score="44.2"
                     /tool="antismash"
                     /translation="NPAIPAANHVKISKECLPWPSNGVRRASVNSFGFGGTNAHVVLED
                     LDGFMQQKLSQQNIQDMTGRENSPGLTSTACLTNGSARGHTNGRTPSVSKRVLALTAFD
                     EEGINRNRMQLSKYLASLSDLNDESRQKFLDDLLYTMNEKRTSFSWRTYC"
     CDS_motif       22488..22538
                     /aSTool="nrps_pks_domains"
                     /database="abmotifs"
                     /detection="hmmscan"
                     /domain_id="nrpspksmotif_JX266_000253_0004"
                     /evalue="2.10E-05"
                     /label="PKSI-AT-mM_m1"
                     /locus_tag="JX266_000253"
                     /protein_end="527"
                     /protein_start="510"
                     /score="17.0"
                     /tool="antismash"
                     /translation="FVFTGQGANWPGMAQDL"
     PFAM_domain     join(22488..22620,22690..23525)
                     /aSDomain="Acyl_transf_1"
                     /aSTool="clusterhmmer"
                     /database="35.0"
                     /db_xref="PF00698.24"
                     /description="Acyl transferase domain"
                     /detection="hmmscan"
                     /domain_id="clusterhmmer_JX266_000253_0012"
                     /evalue="4.40E-44"
                     /label="JX266_000253"
                     /locus_tag="JX266_000253"
                     /protein_end="833"
                     /protein_start="510"
                     /score="151.4"
                     /tool="antismash"
                     /translation="FVFTGQGANWPGMAQDLREFPLFKQRIAEATMFFKSLGAPWDLQE
                     SLASLDFDIAEPSFAQSSCVAVQVALVDLLTSWKILPATVVGHSSGEIAAAYCAGKISR
                     QAAWKVAFHRGQVCSQKADGSGTMLAAAIAVQTAEELLARLKELEPLDVTIGCFNSPKN
                     VTFTGKRAGIARLQQELDRMQVFNRALPVKVAYHSPDLQDVADEYLASLGDLDFGDKIN
                     EDATIQMYSSVTGKPFGPADKISPSYWVENLVSPVRFSTALLRSFGLQQDRGKHNQMTE
                     TIIEIGPHSALRSAIKDTLDTSENLRQVGYSSLMKRNETTGD"
     aSDomain        join(22491..22620,22690..23486)
                     /ASF="Neither malonyl-CoA or methylmalonyl-CoA specific"
                     /ASF="found active site serine: True, scaffold matched
                     GHGE: True"
                     /aSDomain="PKS_AT"
                     /aSTool="nrps_pks_domains"
                     /database="nrpspksdomains.hmm"
                     /detection="hmmscan"
                     /domain_id="nrpspksdomains_JX266_000253_PKS_AT.1"
                     /evalue="3.70E-83"
                     /label="JX266_000253_PKS_AT.1"
                     /locus_tag="JX266_000253"
                     /protein_end="820"
                     /protein_start="511"
                     /score="271.2"
                     /specificity="substrate consensus: pk"
                     /specificity="PKS signature: Malonyl-CoA"
                     /specificity="Minowa: mmal"
                     /tool="antismash"
                     /translation="VFTGQGANWPGMAQDLREFPLFKQRIAEATMFFKSLGAPWDLQES
                     LASLDFDIAEPSFAQSSCVAVQVALVDLLTSWKILPATVVGHSSGEIAAAYCAGKISRQ
                     AAWKVAFHRGQVCSQKADGSGTMLAAAIAVQTAEELLARLKELEPLDVTIGCFNSPKNV
                     TFTGKRAGIARLQQELDRMQVFNRALPVKVAYHSPDLQDVADEYLASLGDLDFGDKINE
                     DATIQMYSSVTGKPFGPADKISPSYWVENLVSPVRFSTALLRSFGLQQDRGKHNQMTET
                     IIEIGPHSALRSAIKDTLDTSENLRQVG"
     CDS_motif       22797..22898
                     /aSTool="nrps_pks_domains"
                     /database="abmotifs"
                     /detection="hmmscan"
                     /domain_id="nrpspksmotif_JX266_000253_0005"
                     /evalue="2.50E-09"
                     /label="PKSI-AT-mM_m3"
                     /locus_tag="JX266_000253"
                     /protein_end="624"
                     /protein_start="590"
                     /score="29.6"
                     /tool="antismash"
                     /translation="LPATVVGHSSGEIAAAYCAGKISRQAAWKVAFHR"
     CDS_motif       23292..23333
                     /aSTool="nrps_pks_domains"
                     /database="abmotifs"
                     /detection="hmmscan"
                     /domain_id="nrpspksmotif_JX266_000253_0006"
                     /evalue="1.20E-03"
                     /label="PKSI-AT-mM_m8"
                     /locus_tag="JX266_000253"
                     /protein_end="769"
                     /protein_start="755"
                     /score="11.4"
                     /tool="antismash"
                     /translation="PSYWVENLVSPVRF"
     aSDomain        join(23730..23831,23895..24350)
                     /ASF="catalytic triad H,G,P inconclusive"
                     /aSDomain="PKS_DH"
                     /aSTool="nrps_pks_domains"
                     /database="nrpspksdomains.hmm"
                     /detection="hmmscan"
                     /domain_id="nrpspksdomains_JX266_000253_PKS_DH.1"
                     /evalue="4.10E-21"
                     /label="JX266_000253_PKS_DH.1"
                     /locus_tag="JX266_000253"
                     /protein_end="1087"
                     /protein_start="901"
                     /score="67.9"
                     /tool="antismash"
                     /translation="HELLGMPTVDSNPFEQRWRNSIRLQDVPWLSSNKLNDKVIFPGVA
                     YISMAVEAALLASRSEGALAGVELRDVSIRESLLIPDNPQGIETIFSLSRSTSGSDASS
                     PWSTFRFISHNDIENTWVEHCSGSIRVEKDKSYTPQPTLSKELDNATRSPSAQQEYFTR
                     TIEGTLLYEEFASAGMTFGSDLQ"
     PFAM_domain     join(23730..23831,23895..24728)
                     /aSDomain="PS-DH"
                     /aSTool="clusterhmmer"
                     /database="35.0"
                     /db_xref="PF14765.9"
                     /description="Polyketide synthase dehydratase"
                     /detection="hmmscan"
                     /domain_id="clusterhmmer_JX266_000253_0013"
                     /evalue="2.30E-44"
                     /label="JX266_000253"
                     /locus_tag="JX266_000253"
                     /protein_end="1213"
                     /protein_start="901"
                     /score="152.0"
                     /tool="antismash"
                     /translation="HELLGMPTVDSNPFEQRWRNSIRLQDVPWLSSNKLNDKVIFPGVA
                     YISMAVEAALLASRSEGALAGVELRDVSIRESLLIPDNPQGIETIFSLSRSTSGSDASS
                     PWSTFRFISHNDIENTWVEHCSGSIRVEKDKSYTPQPTLSKELDNATRSPSAQQEYFTR
                     TIEGTLLYEEFASAGMTFGSDLQNMQEIQLSTDAKAFASLVRSPDIPKKAHDHYVIHPC
                     ALESILHGLLCICSEEGSLVGGTMVANRVERIWIADPLTDIDCKVYSSFAEARRETSTL
                     YRSNIEIYEKGASETPRMAISGFDLVSLPPP"
     CDS_motif       join(23829..23831,23895..23954)
                     /aSTool="nrps_pks_domains"
                     /database="abmotifs"
                     /detection="hmmscan"
                     /domain_id="nrpspksmotif_JX266_000253_0007"
                     /evalue="6.10E-07"
                     /label="PKSI-DH_m2"
                     /locus_tag="JX266_000253"
                     /protein_end="955"
                     /protein_start="934"
                     /score="22.0"
                     /tool="antismash"
                     /translation="KLNDKVIFPGVAYISMAVEAA"
     aSDomain        join(25278..25565,25623..25645,25736..25904)
                     /aSDomain="MT"
                     /aSTool="nrps_pks_domains"
                     /database="nrpspksdomains.hmm"
                     /detection="hmmscan"
                     /domain_id="nrpspksdomains_JX266_000253_cMT.1"
                     /domain_subtypes="cMT"
                     /evalue="1.00E-54"
                     /label="JX266_000253_cMT.1"
                     /locus_tag="JX266_000253"
                     /protein_end="1556"
                     /protein_start="1396"
                     /score="177.1"
                     /tool="antismash"
                     /translation="HNQSGLKVLEVGGGTGSATNIVLDALKSARARDNENGVHPVAIYD
                     FTDISAAFFENARERFSDWNDVMRYKTLDVEKDPALQDYEIGSYDLIIATHVLHATADL
                     GGDLILIENVNPELMSASLIFGILSGWWRSTESFRQSNPLITEHQWNSALSNAGFT"
     PFAM_domain     join(25302..25565,25623..25645,25736)
                     /aSDomain="Methyltransf_12"
                     /aSTool="clusterhmmer"
                     /database="35.0"
                     /db_xref="PF08242.15"
                     /description="Methyltransferase domain"
                     /detection="hmmscan"
                     /domain_id="clusterhmmer_JX266_000253_0014"
                     /evalue="8.30E-11"
                     /label="JX266_000253"
                     /locus_tag="JX266_000253"
                     /protein_end="1500"
                     /protein_start="1404"
                     /score="42.6"
                     /tool="antismash"
                     /translation="LEVGGGTGSATNIVLDALKSARARDNENGVHPVAIYDFTDISAAF
                     FENARERFSDWNDVMRYKTLDVEKDPALQDYEIGSYDLIIATHVLHATADL"
     aSDomain        26616..27515
                     /ASF="ER configuration inconclusive"
                     /aSDomain="PKS_ER"
                     /aSTool="nrps_pks_domains"
                     /database="nrpspksdomains.hmm"
                     /detection="hmmscan"
                     /domain_id="nrpspksdomains_JX266_000253_PKS_ER.1"
                     /evalue="9.10E-60"
                     /label="JX266_000253_PKS_ER.1"
                     /locus_tag="JX266_000253"
                     /protein_end="2093"
                     /protein_start="1793"
                     /score="194.2"
                     /tool="antismash"
                     /translation="QSLQFVDDASMDGALGDNEVVIKVNVTALTPEDVEEVVRLIPGQG
                     LGRSCAGTVQKIGQTVTNVTVGDRVVAIRPTSSTGSIRTHFRTHHNAVQRIPDSVSLSD
                     AATLPWAFLTAYYCLLRVAHLQPEETVMIQDADKPVGQVAIQLALSTQAKLLVTVSTNA
                     AKNSLASSFKVDPSCIFSSEDMSSIPKAVGSDFGSRGVDVYLNCGASGVSGLYQQYISY
                     GTRLVDLFGDETTSGSSLNAFCTRNVSYTCVDMDVVATMRAEIVQEALTTVSSLLATGK
                     LQPIQDVQNMGFSEIQKAL"
     CDS_motif       26928..26972
                     /aSTool="nrps_pks_domains"
                     /database="abmotifs"
                     /detection="hmmscan"
                     /domain_id="nrpspksmotif_JX266_000253_0008"
                     /evalue="2.40E-04"
                     /label="PKSI-ER_m4"
                     /locus_tag="JX266_000253"
                     /protein_end="1912"
                     /protein_start="1897"
                     /score="14.5"
                     /tool="antismash"
                     /translation="AATLPWAFLTAYYCL"
     CDS_motif       27000..27059
                     /aSTool="nrps_pks_domains"
                     /database="abmotifs"
                     /detection="hmmscan"
                     /domain_id="nrpspksmotif_JX266_000253_0009"
                     /evalue="8.50E-04"
                     /label="PKSI-ER_m5"
                     /locus_tag="JX266_000253"
                     /protein_end="1941"
                     /protein_start="1921"
                     /score="12.1"
                     /tool="antismash"
                     /translation="ETVMIQDADKPVGQVAIQLA"
     PFAM_domain     join(27691..27969,28032..28283)
                     /aSDomain="KR"
                     /aSTool="clusterhmmer"
                     /database="35.0"
                     /db_xref="PF08659.13"
                     /description="KR domain"
                     /detection="hmmscan"
                     /domain_id="clusterhmmer_JX266_000253_0015"
                     /evalue="4.20E-55"
                     /label="JX266_000253"
                     /locus_tag="JX266_000253"
                     /protein_end="2309"
                     /protein_start="2132"
                     /score="186.6"
                     /tool="antismash"
                     /translation="ASYLLIGGFGGIGRRVSSWMQSRGARNFIFLSRSGYSGPSARKLR
                     DELTALGCTVESVQCDASDAEAVRLGLEKVQRTMPPIKGCIQCSMVLQDSMFDNMSWNQ
                     FQDATTPKVAGSINVADNIPRDLDFFVLLSSSASTIGNRGQANYAAGNAFLDAYARKLT
                     RLGRPTTSISLGTV"
     CDS_motif       27694..27792
                     /aSTool="nrps_pks_domains"
                     /database="abmotifs"
                     /detection="hmmscan"
                     /domain_id="nrpspksmotif_JX266_000253_0010"
                     /evalue="1.40E-13"
                     /label="PKSI-KR_m1"
                     /locus_tag="JX266_000253"
                     /protein_end="2166"
                     /protein_start="2133"
                     /score="43.3"
                     /tool="antismash"
                     /translation="SYLLIGGFGGIGRRVSSWMQSRGARNFIFLSRS"
     aSDomain        join(27694..27969,28032..28280)
                     /ASF="KR domain putatively catalyzing D-configuration
                     product formation"
                     /ASF="catalytic triad S,Y,N inconclusive"
                     /aSDomain="PKS_KR"
                     /aSTool="nrps_pks_domains"
                     /database="nrpspksdomains.hmm"
                     /detection="hmmscan"
                     /domain_id="nrpspksdomains_JX266_000253_PKS_KR.1"
                     /evalue="2.00E-49"
                     /label="JX266_000253_PKS_KR.1"
                     /locus_tag="JX266_000253"
                     /protein_end="2308"
                     /protein_start="2133"
                     /score="159.8"
                     /specificity="KR activity: active"
                     /specificity="KR stereochemistry: (unknown)"
                     /tool="antismash"
                     /translation="SYLLIGGFGGIGRRVSSWMQSRGARNFIFLSRSGYSGPSARKLRD
                     ELTALGCTVESVQCDASDAEAVRLGLEKVQRTMPPIKGCIQCSMVLQDSMFDNMSWNQF
                     QDATTPKVAGSINVADNIPRDLDFFVLLSSSASTIGNRGQANYAAGNAFLDAYARKLTR
                     LGRPTTSISLGT"
     CDS_motif       28131..28232
                     /aSTool="nrps_pks_domains"
                     /database="abmotifs"
                     /detection="hmmscan"
                     /domain_id="nrpspksmotif_JX266_000253_0011"
                     /evalue="3.00E-20"
                     /label="PKSI-KR_m4"
                     /locus_tag="JX266_000253"
                     /protein_end="2292"
                     /protein_start="2258"
                     /score="64.8"
                     /tool="antismash"
                     /translation="LDFFVLLSSSASTIGNRGQANYAAGNAFLDAYAR"
     aSDomain        28593..28829
                     /aSDomain="PKS_PP"
                     /aSTool="nrps_pks_domains"
                     /database="nrpspksdomains.hmm"
                     /detection="hmmscan"
                     /domain_id="nrpspksdomains_JX266_000253_PKS_PP.1"
                     /evalue="1.50E-10"
                     /label="JX266_000253_PKS_PP.1"
                     /locus_tag="JX266_000253"
                     /protein_end="2491"
                     /protein_start="2412"
                     /score="33.1"
                     /tool="antismash"
                     /translation="TSDEERADLVVDAIISKISRVMAMSPENLEPQRALVSYGVDSLVT
                     VDVKAWFKKELGATVSTQDLIGELTIYDLAQKVV"
     PFAM_domain     28629..28820
                     /aSDomain="PP-binding"
                     /aSTool="clusterhmmer"
                     /database="35.0"
                     /db_xref="PF00550.28"
                     /description="Phosphopantetheine attachment site"
                     /detection="hmmscan"
                     /domain_id="clusterhmmer_JX266_000253_0016"
                     /evalue="2.00E-07"
                     /label="JX266_000253"
                     /locus_tag="JX266_000253"
                     /protein_end="2488"
                     /protein_start="2424"
                     /score="31.3"
                     /tool="antismash"
                     /translation="AIISKISRVMAMSPENLEPQRALVSYGVDSLVTVDVKAWFKKELG
                     ATVSTQDLIGELTIYDLAQ"
     gene            30001..31002
                     /locus_tag="JX266_000254"
     mRNA            join(30001..30283,30360..30467,30536..30808,30866..30904,
                     30956..31002)
                     /locus_tag="JX266_000254"
                     /product="hypothetical protein"
     CDS             join(30001..30283,30360..30467,30536..30808,30866..30904,
                     30956..31002)
                     /codon_start=1
                     /gene_functions="biosynthetic (rule-based-clusters)
                     fungal-RiPP-like: DUF3328"
                     /gene_kind="biosynthetic"
                     /locus_tag="JX266_000254"
                     /product="hypothetical protein"
                     /protein_id="KAI1855389.1"
                     /sec_met_domain="DUF3328 (E-value: 1.3e-19, bitscore: 66.0,
                     seeds: 45, tool: rule-based-clusters)"
                     /transl_table=1
                     /translation="MDGREELRSSTEVESLMGDEEKQQWRRHPSSLSPHFRKFSERGTP
                     TSSHRWIISTVLQVVIIGLVGLLLLREQPQTPTGEAPQVGGDFNGKGPTIDTTILKFNA
                     DYSFVPLNATRFFDNDVLEQWKTMMPAGTGWGTDLSKFSTTSMTHQLHCIFMMARIYAG
                     FSSGSVSSLPTDYNSHYLHCVDYLRQGVMCSADLATEPHKDTDPDDNGPLDGSWAGLHV
                     CKDYGQVTKYLGQQISDGVRVVLPIDD"
     PFAM_domain     join(30568..30808,30866..30900)
                     /aSDomain="UstYa"
                     /aSTool="clusterhmmer"
                     /database="35.0"
                     /db_xref="PF11807.11"
                     /db_xref="GO:0043386"
                     /description="Mycotoxin biosynthesis protein UstYa"
                     /detection="hmmscan"
                     /domain_id="clusterhmmer_JX266_000254_0017"
                     /evalue="4.40E-18"
                     /gene_ontologies="GO:0043386: mycotoxin biosynthetic
                     process"
                     /label="JX266_000254"
                     /locus_tag="JX266_000254"
                     /protein_end="233"
                     /protein_start="141"
                     /score="66.0"
                     /tool="antismash"
                     /translation="FSTTSMTHQLHCIFMMARIYAGFSSGSVSSLPTDYNSHYLHCVDY
                     LRQGVMCSADLATEPHKDTDPDDNGPLDGSWAGLHVCKDYGQVTKYL"
     gene            complement(32157..33031)
                     /locus_tag="JX266_000255"
     mRNA            complement(join(32157..32629,32764..32864,32970..33031))
                     /locus_tag="JX266_000255"
                     /product="hypothetical protein"
     CDS             complement(join(32157..32629,32764..32864,32970..33031))
                     /codon_start=1
                     /locus_tag="JX266_000255"
                     /product="hypothetical protein"
                     /protein_id="KAI1855390.1"
                     /transl_table=1
                     /translation="MPEMPSLCGGSKTVQRKLVLLGDGACGKTSLLNVFTRGYFPTVYE
                     PTVFENYVHDIFIDNVHIELSLWDTAGQEEFDRLRSLSYDNTDVVVLCFSVDSKDSLEN
                     VESKWVGEIQENCPGVKLVLVALKCDLRENGEEGDEDAAANEAAQREKKPMIAYDQGLE
                     VARRIKALRYLECSAMRNRGVNEAFTEAARVALSVKPSGEKDGKCSVM"
     PFAM_domain     complement(join(32208..32629,32764..32864,32970..32983))
                     /aSDomain="Ras"
                     /aSTool="clusterhmmer"
                     /database="35.0"
                     /db_xref="PF00071.25"
                     /db_xref="GO:0003924"
                     /db_xref="GO:0005525"
                     /description="Ras family"
                     /detection="hmmscan"
                     /domain_id="clusterhmmer_JX266_000255_0018"
                     /evalue="1.00E-53"
                     /gene_ontologies="GO:0003924: GTPase activity"
                     /gene_ontologies="GO:0005525: GTP binding"
                     /label="JX266_000255"
                     /locus_tag="JX266_000255"
                     /protein_end="195"
                     /protein_start="16"
                     /score="181.4"
                     /tool="antismash"
                     /translation="KLVLLGDGACGKTSLLNVFTRGYFPTVYEPTVFENYVHDIFIDNV
                     HIELSLWDTAGQEEFDRLRSLSYDNTDVVVLCFSVDSKDSLENVESKWVGEIQENCPGV
                     KLVLVALKCDLRENGEEGDEDAAANEAAQREKKPMIAYDQGLEVARRIKALRYLECSAM
                     RNRGVNEAFTEAARVA"
     aSDomain        complement(join(32331..32629,32764..32864,32970..32989))
                     /aSDomain="TIGR00231"
                     /aSTool="tigrfam"
                     /description="small_GTP: small GTP-binding protein domain"
                     /detection="hmmscan"
                     /domain_id="TIGRFam_JX266_000255_0001"
                     /evalue="1.60E-28"
                     /identifier="TIGR00231"
                     /label="JX266_000255"
                     /locus_tag="JX266_000255"
                     /protein_end="154"
                     /protein_start="14"
                     /score="97.5"
                     /tool="antismash"
                     /translation="QRKLVLLGDGACGKTSLLNVFTRGYFPTVYEPTVFENYVHDIFID
                     NVHIELSLWDTAGQEEFDRLRSLSYDNTDVVVLCFSVDSKDSLENVESKWVGEIQENCP
                     GVKLVLVALKCDLRENGEEGDEDAAANEAAQREKKP"
     gene            35060..36933
                     /locus_tag="JX266_000256"
     mRNA            join(35060..35284,35371..36933)
                     /locus_tag="JX266_000256"
                     /product="hypothetical protein"
     CDS             join(35060..35284,35371..36933)
                     /codon_start=1
                     /locus_tag="JX266_000256"
                     /product="hypothetical protein"
                     /protein_id="KAI1855391.1"
                     /transl_table=1
                     /translation="MYLIDVQDLEHLTIRHFEGDPPPYAILSHKWGKEEVTYHESHKLV
                     GSQNAAALKKSFEKIKKCCKQTAADGLRYVWVDTCCIDKRSSAELSEAINSMFNYYRDA
                     VICYAFLEDVISSEKPTSPESQFGKSTWFARGWTLQELLAPSIVVFFNSTWENIGTREE
                     LRPVISAVTHISPSFFTDGDMEKFSVAQKMSWASRRQCTRVEDEAYCLLGIFGVNMPLL
                     YGEGIRAFIRLQEEVMKVSDDQSLFAWAPPKPQSLSEYDFSNTDSTKLNGGLLAPSAAH
                     FQASGNIIRASSSRSSLEPPWAMTNKGLRISLPLVDANSVPSVQTLNTYPHRTLAILDC
                     RYEDDETSKLAVFLGGPERLQDIEPRSHLPIGPFVRTDYRRGLIKVNENSVGTPAKQRE
                     LLIRPKESSSSNRPWPNYRDGRLVLIEALPPAVRGFKLTETIPQIQWKSQKDTGVTSFR
                     LSKSNFSYGRVALMFKHLEGYAFLLIIKPQSHYDSFPRFDVQCAMNVNRAEQRKDWKDR
                     FYNKMTLGSGVFQDTPLTPETPDGRYHLRLKVRQLQHALMINLNDVGDGTRGSPNDRRL
                     LSPGSPRALMMPPPILRDG"
     PFAM_domain     join(35129..35284,35371..35484)
                     /aSDomain="HET"
                     /aSTool="clusterhmmer"
                     /database="35.0"
                     /db_xref="PF06985.14"
                     /description="Heterokaryon incompatibility protein (HET)"
                     /detection="hmmscan"
                     /domain_id="clusterhmmer_JX266_000256_0019"
                     /evalue="8.50E-11"
                     /label="JX266_000256"
                     /locus_tag="JX266_000256"
                     /protein_end="113"
                     /protein_start="23"
                     /score="42.5"
                     /tool="antismash"
                     /translation="YAILSHKWGKEEVTYHESHKLVGSQNAAALKKSFEKIKKCCKQTA
                     ADGLRYVWVDTCCIDKRSSAELSEAINSMFNYYRDAVICYAFLED"
     gene            complement(38026..39798)
                     /locus_tag="JX266_000257"
     mRNA            complement(join(38026..38377,38437..39226,39279..39798))
                     /locus_tag="JX266_000257"
                     /product="hypothetical protein"
     CDS             complement(join(38026..38377,38437..39226,39279..39798))
                     /codon_start=1
                     /locus_tag="JX266_000257"
                     /product="hypothetical protein"
                     /protein_id="KAI1855392.1"
                     /transl_table=1
                     /translation="MDNGINSEGPGNRPWGNLNVANDNPYTTTPETGVTRTYEWNITRE
                     TIAPDGYEKSVILVNEQFPGPLIEANWGDWIEVKVTNQIEDVGEGTAIHWHGLMQEGRP
                     FMDGVPGVSQCPIAPGSNFTYRFQAGLYGTSWYHSHYSAQYSGGLFGPMVIHGPNSVDY
                     DIDVGPILVGDWWHHDYFDVVSNIMAPNFAGRSFSDSNLINGKNNFNCSSKPENDTTPC
                     TDNAGVAKFNFQSGKTHRLRFINSGSQGIERISIDGHTMTVIANDFVPIQPYNTTVVTL
                     GVGQRTDVIVTADAGASDSSYWLRANLTSCSGALAPDAVAAIFYEDADINAEPTSTPWD
                     VADPGNCANDALEDTVPLFSIELPEPTWTQHMDIGTFINKTGHFLWTFGGVAARVDYNN
                     PTLLQAAQGNFTFAEEMNVINFGTNSSIRLIINNPTKAPHPIHAHGLNMFILADGPGNY
                     SDNTDFVRTSNPMRRDVQNVRPEGHIVVQLESNNTGVWPFHCHIAWHASSGFFSQFMFN
                     PDGIADLDFPDSIQETCNDWGSYTGSEAPNQIDSGL"
     PFAM_domain     complement(join(38134..38377,38437..38564))
                     /aSDomain="Cu-oxidase_2"
                     /aSTool="clusterhmmer"
                     /database="35.0"
                     /db_xref="PF07731.17"
                     /db_xref="GO:0005507"
                     /db_xref="GO:0016491"
                     /description="Multicopper oxidase"
                     /detection="hmmscan"
                     /domain_id="clusterhmmer_JX266_000257_0022"
                     /evalue="2.30E-30"
                     /gene_ontologies="GO:0005507: copper ion binding"
                     /gene_ontologies="GO:0016491: oxidoreductase activity"
                     /label="JX266_000257"
                     /locus_tag="JX266_000257"
                     /protein_end="518"
                     /protein_start="394"
                     /score="105.2"
                     /tool="antismash"
                     /translation="VDYNNPTLLQAAQGNFTFAEEMNVINFGTNSSIRLIINNPTKAPH
                     PIHAHGLNMFILADGPGNYSDNTDFVRTSNPMRRDVQNVRPEGHIVVQLESNNTGVWPF
                     HCHIAWHASSGFFSQFMFNP"
     PFAM_domain     complement(join(38814..39226,39279..39294))
                     /aSDomain="Cu-oxidase"
                     /aSTool="clusterhmmer"
                     /database="35.0"
                     /db_xref="PF00394.25"
                     /description="Multicopper oxidase"
                     /detection="hmmscan"
                     /domain_id="clusterhmmer_JX266_000257_0021"
                     /evalue="2.90E-32"
                     /label="JX266_000257"
                     /locus_tag="JX266_000257"
                     /protein_end="311"
                     /protein_start="168"
                     /score="112.1"
                     /tool="antismash"
                     /translation="PILVGDWWHHDYFDVVSNIMAPNFAGRSFSDSNLINGKNNFNCSS
                     KPENDTTPCTDNAGVAKFNFQSGKTHRLRFINSGSQGIERISIDGHTMTVIANDFVPIQ
                     PYNTTVVTLGVGQRTDVIVTADAGASDSSYWLRANLTSC"
     PFAM_domain     complement(39322..39675)
                     /aSDomain="Cu-oxidase_3"
                     /aSTool="clusterhmmer"
                     /database="35.0"
                     /db_xref="PF07732.18"
                     /db_xref="GO:0005507"
                     /description="Multicopper oxidase"
                     /detection="hmmscan"
                     /domain_id="clusterhmmer_JX266_000257_0020"
                     /evalue="1.40E-42"
                     /gene_ontologies="GO:0005507: copper ion binding"
                     /label="JX266_000257"
                     /locus_tag="JX266_000257"
                     /protein_end="159"
                     /protein_start="41"
                     /score="144.6"
                     /tool="antismash"
                     /translation="ITRETIAPDGYEKSVILVNEQFPGPLIEANWGDWIEVKVTNQIED
                     VGEGTAIHWHGLMQEGRPFMDGVPGVSQCPIAPGSNFTYRFQAGLYGTSWYHSHYSAQY
                     SGGLFGPMVIHGPN"
     gene            complement(42367..43540)
                     /locus_tag="JX266_000258"
     mRNA            complement(join(42367..42496,42568..42658,42723..42752,
                     42815..42841,42906..43192,43329..43540))
                     /locus_tag="JX266_000258"
                     /product="hypothetical protein"
     CDS             complement(join(42367..42496,42568..42658,42723..42752,
                     42815..42841,42906..43192,43329..43540))
                     /codon_start=1
                     /locus_tag="JX266_000258"
                     /product="hypothetical protein"
                     /protein_id="KAI1855393.1"
                     /transl_table=1
                     /translation="MTPRTPYLTRVETGRSRDAQQGSTPSFPAALGPWSPSTRPLLVVL
                     VLAGSGIVSFPFPGTVELAAQRRGHSGQADATARAAKTDMHVRRGTLEVERRAQRSWSF
                     LSKPTSNDRTARRIEPDRQTPSAPERDQHSHRPAPSFTAEAFIMPPPPSVGAGAHGPSN
                     IDKLKMGAMMGGTVGCIMGFVFGTVNIFRYGAGPNGIMRTLGQYMAGSGATFGFFMGIG
                     SVIRTDASPMANEAFLRAQRRPFIMAAQRPYRPRDQ"
     PFAM_domain     complement(join(42463..42496,42568..42658,42723..42752,
                     42815..42841,42906..42921))
                     /aSDomain="Romo1"
                     /aSTool="clusterhmmer"
                     /database="35.0"
                     /db_xref="PF10247.12"
                     /description="Reactive mitochondrial oxygen species
                     modulator 1"
                     /detection="hmmscan"
                     /domain_id="clusterhmmer_JX266_000258_0023"
                     /evalue="3.00E-28"
                     /label="JX266_000258"
                     /locus_tag="JX266_000258"
                     /protein_end="227"
                     /protein_start="161"
                     /score="98.1"
                     /tool="antismash"
                     /translation="SNIDKLKMGAMMGGTVGCIMGFVFGTVNIFRYGAGPNGIMRTLGQ
                     YMAGSGATFGFFMGIGSVIRT"
     gene            44362..46773
                     /locus_tag="JX266_000259"
     mRNA            join(44362..45528,45595..46773)
                     /locus_tag="JX266_000259"
                     /product="hypothetical protein"
     CDS             join(44362..45528,45595..46773)
                     /codon_start=1
                     /locus_tag="JX266_000259"
                     /product="hypothetical protein"
                     /protein_id="KAI1855394.1"
                     /transl_table=1
                     /translation="MTAVASPPTLSQHNRPAWGMNGHRGVQSIEMNPEELNRMFMPRKS
                     LQRNNSSSSISSTSSASSTTTVVGPNAQQPPQPNGTANGAPMSAAGDLSSWANAGPRKR
                     PQGKGAPWPAPKSDGPSDFTRMVSRGPQLMALNGSAPMHAPAPILQSQPQMSTQQGMPR
                     PAAEALSQGAQPVLYLLSLNGTFERKTISVPFSPDTLRIGRQTNAKTVPTPTNGFFDSK
                     VLSRQHAEIWADRQGKIWIRDVKSSNGTFVNATRLSQENRESEPHELQTGDHLELGIDI
                     VSEDQKTVVHHKVAAKVEHAGFLNTSSNLLDMNFGDLDPANGGAMMMQHPGGMPFNRGR
                     TGSQASMAGNGRVMPGNAMMGPQANGMAQQRAGFFFSPISTEQIVKRLQTEMRTARLQA
                     QDLNRTGHFIGTLLSKDDIKDMGKPEAPELLKPQMVNGNGVSFMRADSKTRFSDPPAPP
                     PQQPLPEKPDVPSLKRGITERPKTNVSSANVSPIRQDGNVSQILQLTEALNNAKKELEA
                     QNSRMRHLEEKLDKEREAREIAEELARRLEEAAALRVNGAAVKPEPVEEPTLALEEAFE
                     PPADSPTEADAETPTNAVADAQPAAPQVESIEASASQLHSQLESMVLEMKDLRQQLDVY
                     KARAEIAEAERDNDRKSLAEMALQIRKDADARETAARELSQLRSRARAIETPETASETS
                     EESASMVRTPSTDSSGGQITPGVPNDAPTLSRANTITPYTAKSGQLAHEQALANGLPYA
                     SMLGVVLLGMGLMAYINGWQPQPTRLDR"
     PFAM_domain     44962..45195
                     /aSDomain="FHA"
                     /aSTool="clusterhmmer"
                     /database="35.0"
                     /db_xref="PF00498.29"
                     /db_xref="GO:0005515"
                     /description="FHA domain"
                     /detection="hmmscan"
                     /domain_id="clusterhmmer_JX266_000259_0024"
                     /evalue="9.00E-17"
                     /gene_ontologies="GO:0005515: protein binding"
                     /label="JX266_000259"
                     /locus_tag="JX266_000259"
                     /protein_end="278"
                     /protein_start="200"
                     /score="61.3"
                     /tool="antismash"
                     /translation="RIGRQTNAKTVPTPTNGFFDSKVLSRQHAEIWADRQGKIWIRDVK
                     SSNGTFVNATRLSQENRESEPHELQTGDHLELG"
     gene            complement(47718..48734)
                     /locus_tag="JX266_000260"
     mRNA            complement(47718..48734)
                     /locus_tag="JX266_000260"
                     /product="hypothetical protein"
     CDS             complement(47718..48734)
                     /NRPS_PKS="Domain: PKS_KR (42-118). E-value: 9.4e-07.
                     Score: 20.7. Matches aSDomain:
                     nrpspksdomains_JX266_000260_PKS_KR.1"
                     /codon_start=1
                     /gene_functions="biosynthetic-additional (smcogs)
                     SMCOG1001:short-chain dehydrogenase/reductase SDR (Score:
                     91.4; E-value: 1.1e-27)"
                     /gene_kind="biosynthetic-additional"
                     /locus_tag="JX266_000260"
                     /product="hypothetical protein"
                     /protein_id="KAI1855395.1"
                     /transl_table=1
                     /translation="MPGQASFDITPEKEASKLQFLRRQFFGAPPAVSRRDVDLKGKTAI
                     VTGASGGIGLECSRQLLSLGLSRLILAVRNETKGEISRKALTNATDLEPSQSIEVWKLD
                     YASYESIMAFVQRVEGLSPRVDVAILNAGINRSSFNLNPKTGHEEDLQTNYLSTMLLVL
                     LLLRVFERATHTTNPSQLSPGRIVVVSSDTAAWAKFHEKTKEPLLPAFDDKGAKWDGFN
                     RYATTKLLGQLFITELARRVPPALAVVNCANPGLCYGSDLGRELGLGAAVFIRVFGRSS
                     SVGARTLVHAATQLDDSYHGQYVEDCKLRPYVLSLLSQVLMAPFIASHRSVRDINSR"
     PFAM_domain     complement(48153..48611)
                     /aSDomain="adh_short"
                     /aSTool="clusterhmmer"
                     /database="35.0"
                     /db_xref="PF00106.28"
                     /description="short chain dehydrogenase"
                     /detection="hmmscan"
                     /domain_id="clusterhmmer_JX266_000260_0025"
                     /evalue="3.00E-18"
                     /label="JX266_000260"
                     /locus_tag="JX266_000260"
                     /protein_end="194"
                     /protein_start="41"
                     /score="66.1"
                     /tool="antismash"
                     /translation="KTAIVTGASGGIGLECSRQLLSLGLSRLILAVRNETKGEISRKAL
                     TNATDLEPSQSIEVWKLDYASYESIMAFVQRVEGLSPRVDVAILNAGINRSSFNLNPKT
                     GHEEDLQTNYLSTMLLVLLLLRVFERATHTTNPSQLSPGRIVVVSSDTA"
     aSDomain        complement(48381..48608)
                     /aSDomain="PKS_KR"
                     /aSTool="nrps_pks_domains"
                     /database="nrpspksdomains.hmm"
                     /detection="hmmscan"
                     /domain_id="nrpspksdomains_JX266_000260_PKS_KR.1"
                     /evalue="9.40E-07"
                     /label="JX266_000260_PKS_KR.1"
                     /locus_tag="JX266_000260"
                     /protein_end="118"
                     /protein_start="42"
                     /score="20.7"
                     /specificity="KR activity: inactive"
                     /specificity="KR stereochemistry: C2"
                     /tool="antismash"
                     /translation="TAIVTGASGGIGLECSRQLLSLGLSRLILAVRNETKGEISRKALT
                     NATDLEPSQSIEVWKLDYASYESIMAFVQRV"
     CDS_motif       complement(48510..48602)
                     /aSTool="nrps_pks_domains"
                     /database="abmotifs"
                     /detection="hmmscan"
                     /domain_id="nrpspksmotif_JX266_000260_0001"
                     /evalue="1.60E-05"
                     /label="PKSI-KR_m1"
                     /locus_tag="JX266_000260"
                     /protein_end="75"
                     /protein_start="44"
                     /score="17.5"
                     /tool="antismash"
                     /translation="IVTGASGGIGLECSRQLLSLGLSRLILAVRN"
     gene            complement(50875..53046)
                     /locus_tag="JX266_000261"
     mRNA            complement(50875..53046)
                     /locus_tag="JX266_000261"
                     /product="hypothetical protein"
     CDS             complement(50875..53046)
                     /codon_start=1
                     /locus_tag="JX266_000261"
                     /product="hypothetical protein"
                     /protein_id="KAI1855396.1"
                     /transl_table=1
                     /translation="MSDWTTPTYLLPDKTATTGTPALVTFAGEVWCFWVHGKLNNISYT
                     ATTRTGWTEPTIVDNSIRDPDTREIASGAITPYQVHATRSGSGKPLLAAASAGAILHLM
                     FTSTTKSKDEEDQSYLYHLVYNAELKTWGRPARPADGRGVLMDVDPTLLPHSGPLALGI
                     TDGLDLLHLGNELQVAWLDADGTRRASVYQDYAWKDVTLSNNEGIVKPVSAMATLSERS
                     VSHVLAFSSETQPKLIDFIAAIGSGKAPAAPEVRQDGIPSGFSTSEISACSFQEIGFYA
                     LLDPSTGKFKLFEFSDKSKPREYPGPEPAISDTVPAIEVAKNKFYCVWTDRKKKTLLFS
                     VKPSLVIAGTMDRWMTYLPSDTRISRLTIPGTHDSGAMSRIPFVGCQMTTIRQQLESGI
                     RYFDLRGGYGLRGEYTYPVVHHNVVPILVKTLGSNLYDIPSWFDGLKVEDVFNTFYQFL
                     KDNPGEGLIVQIKRDELDIENKLHDDEILIQFANDIWALTQKEEAGGCWIVESGKIPTL
                     KELRGKIQLVRRFVEGMVAPDQRPEQRKKSYGVPVLLQWQDNAKDTALRPTNGVNVRLQ
                     DYFDLSWKETGLNPTREKWNVIRPMLNAAWQAGQSVGQGQVQNSGSTEDTWFLNFASGV
                     QAPKKDASISNVIGSVVSIIKGQAHSIATGFWFNNWFPIVDPYGINAMLLDYFNDPIRQ
                     KGGYGTIVMDFPEQPSDLVPALVRTNFTN"
     gene            complement(53717..55004)
                     /locus_tag="JX266_000262"
     mRNA            complement(join(53717..54283,54360..55004))
                     /locus_tag="JX266_000262"
                     /product="hypothetical protein"
     CDS             complement(join(53717..54283,54360..55004))
                     /codon_start=1
                     /locus_tag="JX266_000262"
                     /product="hypothetical protein"
                     /protein_id="KAI1855397.1"
                     /transl_table=1
                     /translation="MDILSISGLWLQPQFASLAAAIAAAQTGFVGGVMPAQGAQEQAEV
                     NKLQMTLNTAGDQLRNISRDLDQSVVQCGKATLDKLELAMAKVYKLAVFIRGAYDDRNP
                     DTLQRDDLLNQMVNAFQDMEDCAEAGLKVISYRHAIVMEVQNTKILPAQADVHMLLQKT
                     ELELQNTQGQIRTSQASVDTISRSAQSQAEAVSRLQDKISDTEIAKGFSDVGFTILTLG
                     IGNAINGGPLDPANLQGQLNDARRARDEAQNQLNEARMKLYGLQNERNAQDMRLRFVQQ
                     TEALVPTLSLLAETTENECITLQRRFAPLKDSASRFLVRVREIQEGAIVTKALAYSKKD
                     FALGLLEISQDALLDQALGDEVRMVRDEIANEYGEKIPEDVEQALAGIDEKIGTFATLP
                     SLRG"
     gene            55904..58944
                     /locus_tag="JX266_000263"
     mRNA            join(55904..56154,56222..56339,56415..56773,56867..57377,
                     57445..57666,57720..57956,58029..58259,58357..58572,
                     58670..58868,58928..58944)
                     /locus_tag="JX266_000263"
                     /product="hypothetical protein"
     CDS             join(55904..56154,56222..56339,56415..56773,56867..57377,
                     57445..57666,57720..57956,58029..58259,58357..58572,
                     58670..58868,58928..58944)
                     /codon_start=1
                     /locus_tag="JX266_000263"
                     /product="hypothetical protein"
                     /protein_id="KAI1855398.1"
                     /transl_table=1
                     /translation="MSSDSRDLQTILVAQEKRDLAPNVSSQVINEIKSSLIFQISWEQL
                     LQAAPTAISCMGACFIASSSPRAVVELTSPPGKGFQYLKYTSVQANLVECGNMGRMAFL
                     EAENGMGVIQLTSQVINGKINEIVPTIADPVSAKKMLRPQLETLKSGANTCLNSAIAMD
                     KKFEDWLLYVCEMHAACVQQENNTREALQSNEINLVAEGSRLDYQKSTVEEAKKAHEEL
                     GKQVGVASEAFKKASDEFPTGWDLLGQQIVGDLAGAVTTALNAALPALLDNLNPMAKLK
                     TGASIVGGFVNPPKGSNASAEGSFGTSNGASNTSQSATPPRPVPRQVTDPAFPEIQKIS
                     AYLSSLQVIVNGKQDGDIDWEMARTGSAGKSGPKSAIKFILTMLGDSKDRFTPLATSEE
                     PSRTLSEILKVCLRVAAELQEEVEKSKTVMSQWPAKDSEQVNKWQSDFTDAYDKANTLL
                     ATAKTVPGTAANGVSFDPDQCNYFKSTGVIPLMPAQDPAVQAAQINAKTAQAQAVLESA
                     KNRLATTSQMLTTAQDNYIKTTDMLLQQQNKLADIQATLAKLTASNVELAEIKRILIEC
                     IKLILNLKDQITNLVRFFRGIASIVEVCVKYHVGPFIATVKAITSDGDDPNEAYKVGDY
                     TFTDFQRSQVYSAAVTLRSYFGVFGDIAKMWVTLSKDNVLPGLRMCDELSVTSDEKDPG
                     IMQKKIHVLTQWSSDATNRVQQIAVEKQREIMEGMETRIVEVKETTAAIAAPPATILKA
                     ITAGTEVTKEAAQKSIEQRAKQSSLSRFAISDD"
     gene            complement(59236..59974)
                     /locus_tag="JX266_000264"
     mRNA            complement(join(59236..59673,59734..59782,59832..59974))
                     /locus_tag="JX266_000264"
                     /product="hypothetical protein"
     CDS             complement(join(59236..59673,59734..59782,59832..59974))
                     /codon_start=1
                     /locus_tag="JX266_000264"
                     /product="hypothetical protein"
                     /protein_id="KAI1855399.1"
                     /transl_table=1
                     /translation="MAAVQTTNFCKVMIQDFLHFPEEHPIVPSLILIDFGKAKFGSHRN
                     SQNENPLWGVERNLLDISKLMYTLMTGDDIGYNLRFAPHCGCSPFPDRPEHVIETYAVQ
                     LIQPTKSENTATIYPFLDRELLLLVARCLAVERQDRPNLETLLDTVQRACHEREEAYYE
                     DLGGDQEADSTIKQLVRDLILDANDPLSYTEVEQNQWILVTRSDQS"
ORIGIN
        1 tgatgtcact acatacatac aaccttgagt tcgaactgtt atacacgtca tttaaggctt
       61 tatgataggt attatagcca acgactacca agtctttgag aatttttctg aaattaccga
      121 aaaatgtatg ttgacgagat gctcaggaaa gtggttccgt tcgccgtaat tggctttctg
      181 gctatgtaat tgaatttcaa ggggtggtcg tgtataggag ccgtgagtca aaccaacgtg
      241 cagccaagag acgctccttt gatagaatcg agtgaagatc atattatatt gcgtctatga
      301 taagcgttaa acgtcgttga gagacgctct cctcccgcag caaaggaggc ttcatatcaa
      361 gcggtcatgc agctcgaggg ccatagtcgc cacccaatct gcactacacc cgagcgagta
      421 atcgatttga agaagataca aagcgtccaa ccctcctcat caatttgaag tctctataag
      481 cttgctgata ctcacaaagt aagaactaat ctcgccggag gacggttagg atacgcttgg
      541 gcttcacgca accgaacgag tcagctctag cactcccaac actttgaaga tcagcaccaa
      601 ttgctcgatt tggatctcga gctaggatgg atttccgcac gttgaggaaa cattccgtct
      661 gtcgaactat gatgcacgac tctttgaatg tcctcccccg ggctgcttcc agttcatggc
      721 gctactgggt atagctgttc agatccctac ttgcctgcta caagactgaa aatgaacaag
      781 gccatagcca gctcaatggc tcactacatg aagcttcatg caggcttgat acatgaaaat
      841 caataacaga cgcgagagct cctggccttc acattctgca tggcctcgca taatcacctc
      901 agaagcacag gttacggtac gacgcaattg gttccgctcg tacggaattg tgtgcaatcc
      961 tgactcggga cagccaatgg ccctacaggg ccggtgatct caatctgcta gtccagcaaa
     1021 actatgccga aaaccgtaca ctctaggagg gctagtgata agcttagcgc ggtcgaggcc
     1081 gtgctccgca ggcccgagac gacgatttgt ggcatcattc cgctgtgccg ctattctggt
     1141 ctgacctagt gccgcgtggg gagggggttt cgcggggata agcttctggt ccttggtgat
     1201 gggccagtct cctcgatgca ttctcggcgc taagacccct ggcgtctagg gtcttgcatc
     1261 tcaccacgcg atacaatcca aagaacgccg ggctcgcggc acttcagacg gtgcgaagat
     1321 gatatccagc taggtcgtct gcacagtctc caccactgca tcgcggagtc atggagaagg
     1381 atgacggggt tatggggaag aaatcatggg ggatggggtt ggaaagatgg ggttacgggg
     1441 aacagcgtat aagaatgtag atataagaaa gggcccgtct tctgttccat ggacccaatt
     1501 gccaaccttg ctcttaacaa gactcagagc attgataata ccacaatttt ggagcgaaag
     1561 ccactcttta tactaatcgt tattatcggt gactctttgc aacgatggcg gaatatccaa
     1621 ctcacaatgg cagcaaccac tctcagctcg acaagcacat gagccctgac gaggctctcc
     1681 gaaaaatcca gacgtctgga agtatcgcta taagcccgga actcttcgaa aagctctatc
     1741 tatcacctca gaacaaagtg aagggcgaac tacgcaagac ctttgccaat cccacgccaa
     1801 tgttagttga tcagtcgcac ctagccccct agtgtgagca tgttaagtaa caccccaatc
     1861 ttagcggcct gatcggtttc attacctgcc tcggtccgct tgcctgtgat ctgatgggat
     1921 ggcgaggggc tggcgaactc ggagctgcca gcatgtgagt agaattatga atacacgggt
     1981 ctggtctgga ctacacgcta atacctaagc cagtccttgc ttcttcttct tcggcggtgt
     2041 gttgatgatc actggtggtc ttcttgagtt cttcctgggc aacacctttt ctgcagtggt
     2101 cttcttcacc tttggcggat tctggttgtc gctcggtggc acactcctcc cgcagttcgg
     2161 cgcgtacgca gcatatgctc ctgcggatgc cgtctcgcct gctgccggac tcaagactca
     2221 gggattcaat gctagttttg gtaagcattt gagcggcatc aatgtctgtc ttcgactaac
     2281 agttatccaa gggttcttca ttttatcaat gaccatgctc tgtttcgtat tcctcatctg
     2341 cgctctgagg accaacattg tctacgtcat catcttcact accctcactc tcactgccgg
     2401 attcatcact ggtgcatact gggcgatggc tgccgattat gctgcaaatg ctgcgttcgc
     2461 cgagaggttg ctcgttgtaa gttctggtaa aaaatgcata cgatggagaa tgttgtcatc
     2521 taatgtgtca tacaggctgc tggcgcttgt tcgttcgtta ctacagcctg cggttggtgg
     2581 cttctgttag gcattatgtt ggcatcggtc gacttccctt tggccttgcc cgtgggagat
     2641 cttagcactg tcatccgcgg ggcgagtgag cgaagaaaat ctgcggttta gatgcacttt
     2701 ggcatacccg ctacaagagc acaaacttga taagtggttg gattcagact tgaagttgaa
     2761 ctacaatgat tgctgtgggg tttggtgatg gcaagtcgga ctataatact aaaatgtttg
     2821 taataatata gtgaagtgcg tattaactat ttcttgaatc agactcattt caatacacag
     2881 tagcttgttc atggtatgca tgctcattgg gtctcaagtg taaatgacag tgcgtgataa
     2941 tagaaagctg ccggaagcgt ctagttgagg cccaccggag ccggcagttg tgagccccat
     3001 aatttgggtt tcgggctaac ggctcagact accggagacc acagccaaag tttttgcgag
     3061 acagccaacg actgcaagag gaacgactga attccaaggt gctatgaatg caattgtact
     3121 ggcaattaga atgtgttgat cgttgcggct ttgagcaact cgcttttctg tacctgcatg
     3181 aatgtgagtc ctgattagga agccggagca gaaatgaacg gaagtcttgg ctttccaatg
     3241 aagcttcgca gaggcactcg tcaagtatat tgccagacaa tgcaaacgcg gggaaccacc
     3301 ttttctcata tgcccctatc caatcgaatc gtagatttgc gtatttcata gattgataat
     3361 aacctgaatc tgagttggga gcggatagcc tcctgaagtt gaaggttcat aatcgtcgca
     3421 ctgtcatgtt tcgaataaaa gtttggtcgg gtttcgatgc taaaatagtt tatcctgagc
     3481 ggaatacgtc agttcccaat gcgctcatat catcaatgaa cccgcagtga tttggtgttg
     3541 ctcgaacttg tgccacccct tctggtcccc caactgccaa aaacggcaac ctcccgatga
     3601 caacattaat gcgggatcgg tgattggctt cacaacggga atgcccgttg atcccgaatg
     3661 tcagaaccac atcagcggac acttcgagac ccaagttact tgtagctgca tggaaacatg
     3721 tgtgtgtcac gggccgcctc aattctgtca tataagctgt tgcatcccgg atgctacgcg
     3781 gtgtcttgat gacatgacgc acaccaacgg gttgcgacgc cgtttgcagc tagccaggca
     3841 tcgtctgagc aacatgatgg gccggccgac gtctattgtc atgggagaag atctcgctga
     3901 tatcgtggcg cggcaccgcg cagaaacagc agccaagcta gaaggaaaga ttgatcccat
     3961 cgtccctatc agtcgacagc atggcgcgcc ctccaaaaag cgggaaggcc gtgcgccacg
     4021 agacagccat ggtgtcaaag ggtcaactag ggactcaaag agagattcgc gtctgtccat
     4081 gataagccag caccttgcaa tctcggcggc aacaacaggt gctggccatg gcccgggtgc
     4141 attattcgcg gacctgcaag ctaggcaaca tgaggagagt tgcgtttcac atcgacagag
     4201 tatcttccat gaggatatac aagaacaaag acctggcaat ccggttcctc cgcaacaagt
     4261 caaaaggtgg agccggtggc aatatagcat gatcaaccct ggtttaggtc ttggccatgg
     4321 agtgcataac gacgacgagg ctgtattctc ggaacaagcc aactacattc gagctatgat
     4381 tgaatccgga aatttcgaca tgcggcacct tcgactaacc aaagaggctg cttcggaccc
     4441 agcattccag acggcactcc atgctgcctt agagagtttc ccaccaggtg tggcagctca
     4501 gatcatcgag gaggcccatt tgcacgagga tatacgtgat gaagatgtgc cgaaacccgt
     4561 ttcgcctttg cgaagggcaa ggcacagcat acaaattgct agcaggacgg cttggcaaga
     4621 tattcgcact gcaagtaaca gatggtctcg gataggcccc cagagactcg cggatatcag
     4681 aggatacgaa aagccacggt tggctcggag agtatggtcg agagtctcct ggaatcggaa
     4741 acccacgcaa gctatggcct tttaggcggc aaattgagac gaaacaacca ttatgttgcg
     4801 gagaagcaca tgtacagcat ctttgggtcg tttaagggcc ctgctctgct aatttatgta
     4861 gacaatgtac gacttgaatg gtgcatgtta tagagggcat caagtagaga agagatgaaa
     4921 attgagttca aagacaaatg atcataacga ctagtcatag cttatatttt tgcgaaaatg
     4981 agcaagccac cagcagagag cgacgttgtg aacatgcttt aggccatatt tggatatcaa
     5041 tgtgcctaac acactatggc aattagaaag gtcgcaagag ctcaagtacc aggtctaaaa
     5101 atacaagacc atcatataag tttccccttc tataaaagtc ggaaagtagt ttatgaacga
     5161 ctttacaact atcgcacatc atttattaag gtgtatgaaa aaacttacaa tatacacttt
     5221 ctggttggtc gttcgggttg agcctatatt tcttaataca gctggcctgg gaactctaaa
     5281 acaagagtta tgactgcgca caagtgagcc gcagtatctg ggtgggctgc acgaaagaat
     5341 gacacatgtg aagcgtccat aaccctagcc aaccacctct agtgtcacga ggcacgggct
     5401 gggtattctt tattcttgaa atcagtaggt aataaggcag gcgatcgtga gacagcagcg
     5461 gctagggtat ggtggccatg caaccatact ctaaacccga cgtgatgtag gtattcgttt
     5521 ctcatgtctt gaagtttcag tgacttcctt ggtccgtgca ccgcgtcatc tccccagtcc
     5581 acctattcca acttaccctt gccgtttgac cactagtcct tttatttcga cctgtatcct
     5641 tgctccctaa ccttgcgtgt tccttatccc ggttagcgca gtgtgaaaag gggtaaatgg
     5701 atctatcaca ggtcattcca ctctcctaga ggtcacaaat cagtgctcag ggtgactaca
     5761 attgtgggct ctgaatacgc tggtaaaata cgctgggaga acggtctgag accaattcat
     5821 atcagcaaca accccttcct aaacgcctag catgcggctt ttaaagctgc caagtctttc
     5881 gattatagac agccttatca ccttgctttg accagtataa agaccgccct ggcagaacgt
     5941 ctacaacttt gtcttggttg gacgctggga aaggtcaagc ccggtttcgc tgctgatgtt
     6001 gttatctggg atagcgatcc gctgagcatc ggtgccatcc ctgttcaagt ctggatcgat
     6061 gccactactt ggtttgataa ccctgttgaa tggagtctca gtgaccgaat gcttttccag
     6121 tatctaggat gacaccccac cagctgtcct caattaatat tcaacaatgc gcattgacta
     6181 aaggcaacga gttattgacc aacagaaggg aagggaaaaa tgaagaaaag cacggcatca
     6241 agagctctga agacaggatg gagtttctcc agcattccac ttacacggag cgtcgccaat
     6301 ggctaaacgc aacagaatca ccgaacatgg gcgactcggg agtaaagcaa gccaggccac
     6361 gacaacaaca caaggctcga gcggcacggt aacgcaacgc gaccagtgcc agcgcgagct
     6421 gatagccgcc agtgcgcgag gaaacgagga acgcgtccgc tgcttgctga cggaaaacaa
     6481 gccatggacc actgggaaag acaaggtagc attgcgcaaa gcgttgcaga aggcgtcggc
     6541 gcgacaccac atcgacatca ttcgactgtt actctatcac ggtgccgagg tcaatgctgg
     6601 tgcccatgat gagtttccac cactctaccg ggccgcgcag gcgggccaat gcgccgttgt
     6661 tgaggagctt cttacgcatc gtccggacct ggaggcgcgt gagatgcgca cctggcagac
     6721 gcctctgttt gccgccagcg tgaaaggcta ccatgacatc gcttcgttgc tcttggccaa
     6781 cggcgcgcgc gtcgatgccc aggaccgaga cggccgcaca ccactgttgg ccatggccat
     6841 caaccccaac ttcaagtcta tggagatggc gtcgctactt gtggaccatg gtgcgaacct
     6901 cgaggcgaaa gaccggatcg gtcgaacgcc actcctttgg gctgccacca accggaacta
     6961 cgacctcgcc cagacactcc tggagaaggg cgccaacgta tcggctgtca acaaccgcgg
     7021 ccgtacggcg ttgcacctga ctgtggatgg cagtaacggg ggcagaaccg ccgaccaggc
     7081 gtcgatgcct aagaggccgc gcgaggagat gctacagctt ctgctccagc acggtgctga
     7141 cgcaaacgta gccagtgatg gaggctggag accccttcat aacgctgccc agaagggttt
     7201 gacctctatc gtgcaagtac tgctcaatgc cggtgccgat attaacgcca ccctttccaa
     7261 cggcatgact gccctgcatt gggctgcctt caacggcttt gaggaggtgt cacagctaat
     7321 atggtcctat gctgaggccg atctgggcat cacggacacc ttcggccgcg ctgcgtggct
     7381 ttgtgctgca gagcgcggcc acgacgactt ggtcgagctt ttatctcccg gtcacaatag
     7441 ccaccgcctg ccaaagtcga tgcgggaagc cacccaggcc ttcaacgcca ctgtcgtcga
     7501 attcaaggaa tacggtgaaa agcagcgcat ctctaaaccc ccggtgttcg acttgctgta
     7561 tagatgggac gagaagaacg gtcggcctac gattccgctg tggacagatg gacccccggg
     7621 acacgccaag agcgagttca aatggataca ccttcctgcc aataatgtaa gttcaattct
     7681 atgtctgctc agtcctatga attcccctct gactagttgc ttagctggcc tgggtagaga
     7741 cgctcatggt aaactggttc attgaatcag gatgccgcga cctcgagggt ttcaaggcac
     7801 tcatgaaatg tcttgaacag gagcaccgcg gtccattccc gcacgccaat tatatgagac
     7861 ccttctgcca gcgcatctcg tctcagcatc ccggcgatga agacggagaa gccctcctag
     7921 gaggggacga cacgatcggc cctggctgcg caagtccact ccccattaga ttgaagggca
     7981 tccgtcgcag cactagcaat ttgtcgcaat tgactctcag tcagggaata ccgggcggtg
     8041 atggcaaaat cgtcatgttc atgccgtacc tccactatga gacggacgag agccgccaga
     8101 agatgatgga cgccatcaag atcgtgtcgt cggccagcca tgcgagctcg cgcgacaaga
     8161 cacctgacat gctgcttttg gaggcatatc tgaaccataa gccttcgctc cacccgagaa
     8221 ggacgctgga ccagttcttc taccgcggta tcgacacatc ggcccgcgac cgcgatcagg
     8281 tcgtgtaccg ctactgcgag gcacatggcc atcagcgcaa agttttcatg gtggaccagc
     8341 tgtgggttct cgtactgaac aaagacctca ttattacctg tttccctgaa cgatgggact
     8401 tgcggagtca taaagacccg ttaggagtac tggacggcat cgtgggcgaa atgaatgcca
     8461 agactcggcc acccgttcgg agtgtctacc acttggccat cctagtttct ggccggtgct
     8521 ccggcacatt ctcgcgacac cgagccgatg accaggacta ccagttcctc gacatgtttg
     8581 aaagttccgt cggccgcgtt accgaagacc tgacccacct gttccaccag ttcgagcggg
     8641 cgtcgtcgca aagccgacag tgggcccgcc catcccgccg gtccaagttg cgcagcagca
     8701 agaacaagaa caagaagacg ccgacggagg agtccaattc tttcgaccgg cttctcgaca
     8761 ttggaaccga gacatcgctg ctgaccgagg tacgcgacat tcgtgacgag ctcaatattc
     8821 tgaccatgat cctgaactcg cagctgtgga cgctgggcga cctgaaaaac tgcctgatcg
     8881 aggagctgag cctcagcgcc gcctcaagcc ggttgatgcg caatcacgtc aacaacattc
     8941 acgtcgctga tatccgcaag cgcactctcg agcaggaacg ccacctcaaa gtgcacaagc
     9001 gtgacatcca gaccatggac gagcaggctg agcgcctgta tcagtcactg acggacctgt
     9061 tagacctgaa gcagaagcac agcaacgcac tggaggcccg gtttgccagt gagcaagccc
     9121 tggctgctgc gagggagggc cagaccgtca tggtcttcac tatcgttacc attattttct
     9181 tgccgatgtc tttcatcgct gcttatttcg gcatcagcat ggatgccttt aatgacctcc
     9241 acagtgatta tgtggcgacg tggaccttcg gcggtggcct gggcatctcg gctgtcttca
     9301 tcttcatggc cttcacggtt gtcgacataa cgaaggcctt ttccgggttc gccgccctgg
     9361 ccaagagact atttgcccga aacgaccccg ggcacgaaaa gagcggcgat aatgacgatg
     9421 gtcatcagga ggcggggatg gtaccggaac ccccagggat gcgaactaga ctactggagc
     9481 ctaccgcgac gagtccactc caatccgttt tccaccgtta tcagtccact cctctatcca
     9541 agaccaggac gaacaacacg atagggtcgg acatgacgga aatgggaatt cttcaaccca
     9601 ccgacctgga gctggtaaaa ttgaagaccg ccaccagtat tttgtccaag acacgctatg
     9661 cagtgtcggc caaaagccca aggagccgtc gtgggtatgg gaaggaggac ttggagtggg
     9721 gaacgcacga ccgggagatg agtgctgata cttgttaatt tatctataaa tacgtgcatg
     9781 atgaatataa tgttatgttt aatatatttc ggtttattgc gatagtatcg tggttccaaa
     9841 tttggacttt caatccttta atatttagtg acttcaatag agtaacagat gcctagctga
     9901 aaaatggaga tggtactgcc gcgtgtatac ggaggcgggc aatgatcgca ggaacttcaa
     9961 acggcttggg tgagtaagca cgcaagcgcg atccgtgttg aagataccat tatagtattc
    10021 cccgtcgttc cggacaatat gaggcgccag gaccgaagcc ccgtcgttct gaataacgac
    10081 cttcacaact ccgactgatc gtatgttgaa atcccgtttg aattgagata tctctttgac
    10141 aggcgctctt tctgtacgtg gcgatagaag agaaaagcta ggacacggac ggtggatgcg
    10201 gaggtcccgg aggaagagat cgagtttcga gccaaatggg gtttgaatac caatacttcc
    10261 acaactatca tccgttcaaa gaatcaatta gagttttgac tcaaagccgg gaagttgacg
    10321 tgagaaaatg acaacttgaa ccccagagtc aaaagatttt gaagcaagtc cgcaatgatc
    10381 aaggggccac aagagctttc gagcaaaagc aaagttgtct cattctatgt tcatctatct
    10441 tgcgtttatc atatcattca ttctaattcg tataacatca tccgttttcg ttcagtcatc
    10501 aatagctcga ctataccatc gtgccatagt tcgtaatctt ttgcttgccc agtctccttg
    10561 aggggccatg caaacgtttg ggtcgtcgca caggtatccg ggcctgagtt ttggagccaa
    10621 ttagggcagc ctcttcgtcc acatcgccac ggctagttgc tttgcctttg gccagatggc
    10681 cgggtttcga gacgcaccca tagagcacat aagcgatgac cgtcacggag agagtagcca
    10741 tgccgatgta cgatacggga aacccgccaa ttccaacgac agtatcaagt gctgccccaa
    10801 tggaaattac tccaaacaaa gcgcttagaa cccagtaagc cacatctttc ccttgtgtgc
    10861 ttcgtccttt ctcctcgaca atcattgcgg caaggttgaa cagcaagatt tgcacagggg
    10921 cgaaagccaa acaccacggc agtaagagtg ttaccacttc aacgggtggc ttgcttccaa
    10981 tggctgttaa ggcaagcatg atgactagct gactcagaac tgatcctccg tatatcggca
    11041 gagctctcgc ataccatggt gtatcaaggt aaaacttgaa tcgtaacggt gtcgtagagg
    11101 cttttctgcg tttacttggt atgtcgccct gagtcgtgac tgttccagct gatgcactga
    11161 gtatgtcagg cttgtagctt gtatggccat cttcgtcacc ttcgtccgcc gccagggtcg
    11221 gcagactggc ccgcttggga gctcggaacc tggcccatct ccacgggctc acaacgccgc
    11281 ggtagccgtc gcaattcctc cacaggtgtt ctacacacgg cttcaagggg gccagaagtg
    11341 taacaaatgc gagaaaatgt gcaaagccca aaccgcttcc agtcacttcg aaggactgca
    11401 agttcaggag gtcatacatc cggaccagga tccagaggag caacgatgca atgcaagtga
    11461 cctggaggtt gcattagttg gatgacgttg gtaaatgaaa tcaaaacaag cttacctcga
    11521 aacaaacgga actcaataag tcagagtagg cccggagcat caaccagaat gcaacaaatg
    11581 ggcgtatgac cagtaaaata aaacgttgct cgcaacgagg acatgtctgt tgagtaccag
    11641 agaagtactc gagcatctct cctcggtagt gctcgcaaca tcttttcaag atgccagtcg
    11701 gccgctccaa tagcatcgtg gcggctgcca gcgcggctac gccaatggtg gcaccaacga
    11761 tgatacccca gctgagaatg agctggctcc ttccttcggg tgagaacgtc attccacgag
    11821 ctgggaagaa gcacagcaca ttaacagcca ggatttcctg tctgcttgct ccactgtagg
    11881 acatagcttg tcgtgtgcgg ttgattggta ccatgcaaaa tgctaacaca accaacgtcg
    11941 cgatgagtaa acatgttctc caggacctct tcgccggatt gcatcgaaag tgatcgcgca
    12001 ggcaggaaag cactgataag ttcgtgatgg tggcacacca tgccaatccg gccatgagcc
    12061 accaatcgta tgcagtaaca ccttgtgata aggaagtaaa tccatacccg agaatggcta
    12121 caccgaaacc cgcgctgatg tcgcccaggc ttagcatgaa ctatcaagag gtcagaaact
    12181 atgcaaaatt cagtatttga agagacatgc ctggtcaaat actgaatccc gtccccccga
    12241 tgtccgatca tagtcgagat gcccgaagcc gatgcctaga tgcccaagag cattccgcac
    12301 ccactgcaat agaacaacgt caaccgggtt gacagtccgt ttgttccatc ggctgagcgg
    12361 tgtatgcaga aacaaatact gaagcagcaa tgccccaacc gctagacaac tcggacaaca
    12421 aaataacacc acagtctgcg gcctccagtt agtctaaccg atacagccaa gatacaagaa
    12481 tactaaccca aagattctca acatcgggtc ttattcccac caccggtcgc acttcgctgc
    12541 actcccacat ctcgcccgtc ttcatttcct cccactttag gcctgggaac aaaagggaaa
    12601 catgacgccg cactcctcca agcccgacaa caacggaaag aggaaagagg aagacctttt
    12661 tgtgcaggac cttggtgaaa tttctatcag atcgaagttc ggttcgcccg aagagcgtaa
    12721 tcagcggtga agtgctttgt ggagtcctct gggtgttcgc tattcgatag tgttggcgca
    12781 taggccgcga cacgaccatg ccatttgctg cccaacccat atctgggcac aacgcaccca
    12841 cctgagagtc ttcccttctg cacccctgaa ttctcgcctc actgtcgctt gcaagccccg
    12901 cgatgaaggc gttggcgctc gaccccgcca cgcttttggt ttatgaggta cgtcaacttc
    12961 catgtgcaag ctgatgctgt cacgcaacag cacgctggat gcaggcttga catctgtacc
    13021 tggcgggggc atgacagcgg gatggcccgc gacccactct atccggatcg catgaatgac
    13081 ttggtggagt cccgacaagt gaagagtaac ttatctatcc atctacctga ggacgcccga
    13141 ctacctaccc tctatttggt tagtgaaata gttaggtcgc tcagtctggt ctgcctgatg
    13201 ccggccagcc tcaaagaggg cgtgttccat tatgcaatat agcgattaaa ttgtcgcgtc
    13261 atcgcttctc accctcgttc ccttgtgccc cattgtctgt acaattctcc tgcgcttaaa
    13321 gtgcttcacc cagcagacgt tacaacgtgg cacttgtccc cccgacatcc gcatattggc
    13381 ccaaccttgt atttcagtcc agcgattgcg tgacatacca ggacagtgtg gccatcaact
    13441 cgaccagata ttctgacgta tgtagcgcaa ttggagtgtt ctcattttcg ctgcaggcgg
    13501 acggggccac ggatctcaac gccgctcttt ggtctagcgc accaaccaga cacaagctgc
    13561 cctctggctt aattgacctg tcgcgccaat cagcgactct gcgcaactat atacacaagc
    13621 caggactgct gccgtctttc tctgttgcta cccaccgcgt tgggatagag catgtcaatc
    13681 gacatgatct ccaaagaaga gaagcctata agtccgcgct gctgctttac ttgacagttt
    13741 tcgctacccc actgttgcaa gtggatggtt gtgaaatgac tgctatccag ttcatggtgc
    13801 ttgaattcgt aagggatttg gtcttggccg tagggcaagc cattcgttca gatggcgttt
    13861 atgaccatga gatctcttaa ttagacgata ctcaaataga gtttgcagcc aattttgcta
    13921 tgcatccctg acactccacc tgcagagaac tgggactgat acccgctgcc aggtcgtgat
    13981 tcctgtagag cttggtttca tcacatagac ccagcaattc tatgcgatga gcgaggatga
    14041 tttgtactca tatataaaga tatgtctagc agtagctccc gaatacacgg cacacagtcc
    14101 aaaaccctcg cgggtgcatt tttctatacc aagaacagac ggacgacgga aaagtcacaa
    14161 acttgaacgt catcgcatca atgtagacac gcgcagagca gccgctttct tgaaacaggg
    14221 aagcgacagg cctgagacag gcttcattac cagaagttcg ttcctcccca aaatgaaaca
    14281 atagcctacg atgcacatgc ttgtaaatga tgcctcgcgt tgcggcttca gtcattcttg
    14341 acgacatggt ggtggccaca gaatgctaca agtaatccag catgcagtga tctccagact
    14401 ttttggggaa ggcggccagt ggatttggac atcgactcgc tctgttatgt attcgtggtg
    14461 tgatatctct tgttggcatg cctttcagct tccgtattca ggatactatt gtcctttgac
    14521 cacgaccctt ccttaatgcc agtaaatgta tggaaagagg aggcttgttt tatttttctg
    14581 aacaatcgga tacttgggtg tggtaaatgg taaatatgaa tgatgcgttg acaggcaaac
    14641 ccaatcgaat gcaagagtca ccagacaaca atcgttcaga cagcaaacgc aagcattgtc
    14701 tttaccctac aattgataac ttcttggtac tttccctgag agcatgaaaa ctcccgggtc
    14761 cttgtgccag ccttctaaat tccgatttct tgatcatcga ccgcatccca ctcatcaccc
    14821 gtgacaatat tcatcggtca aacacatccg tagggtaagt cggtatcagc catcgatcct
    14881 tggcagtacc ttggaacatg ctaccgtaat attcttgtgc cctgaggcat ggtattttct
    14941 accaattatc gaaacacaat tatcactcgc accttcaaca agtcccccct actgactacc
    15001 tcttccagca cggacaaaac gtacaatgcc tccgaagaaa caagacaacg cggatggtgg
    15061 cgagggttcc gagctggcct tcaccgaatc ggagaccaag ttgatctatc acatcttcaa
    15121 gcactctccc cccagctcca aggttgcgcc caactgggag gccgtccgcc aggaccttgg
    15181 cagcgccagc atcgaggcca ccaagaaacg ctttcagcag atcagtacgt tggcctacat
    15241 atttttcagc ttctgagcgc ggatccagat caagcttgtc ctttgtgaat ggtctttaac
    15301 tcagatctca atgcttgaaa actaatcatg acccccaagg ccagaagcgc ggctggttcc
    15361 aggcggagga gacaggtgaa gccacttcta acgccaagaa gactcctgcg cgctccagca
    15421 gcaagaagaa aagggcagcc aatggtggtg attccgacgc ggccgatgaa cagaccccaa
    15481 ccaagaaacc aaagactgcc ccccgcaaga cggctcagaa ggtaagcaac tcttccaacc
    15541 ttggaatatg cagaagtata gctcgctaat gggaactgta ggaccgcggc gatgaacctc
    15601 aggaagacca gcaggatggc ggacttggcg tcagcctggc agccgatgca gaaatgactg
    15661 gtgacactta gggggcttcg gaaccctcgc ccgatgtcac tcgttggggc tcgcattgga
    15721 ttgttgaagg tgtccagaac attatgtgtt ttacacagcg ttttgtgggt aaccttcttg
    15781 ttgacggtcc tgactctgtc tcgcatgcaa gtcagggctg ggatagccgt attcattgct
    15841 tactgcataa cacttcagag aagaaacacc attttctggc cccagttgaa tcccatcctg
    15901 caatatccag gactttctgc cattcacgca actgcatttt ccagggactc ggatccttta
    15961 attgtgtttg gtgaagtgat atttcgaact atcaaattga accacctgcg gtgttgggtc
    16021 ggaccgctcg gcccgttcgg gccggagtgc attgcatctc gttaacgttg ttcttgccta
    16081 gagaacaaac ctcccatgtt cggctgtatc gcacgcaaaa ggcaaggctg acctttgatg
    16141 acagcttcat agaataaggt cgggatgacc gggagactgt gtgagtagat aatggtcgta
    16201 acgcgggcta ctgctaccca atgacgaggg cagtacagct gccgctgacc catggtcgtg
    16261 aaccagagct atgcgattct cggtacttca cggagctgct agggtggggg tatcagtctt
    16321 gtctgtcata gaagcttgta ttttatggtc cacaacggaa cagttgactt gtttgggaat
    16381 tagcttgtaa actcgcagtc ttcccacaat gtcattggcc gatgccaaga acgatacgtc
    16441 ttaccgaggt catcctgcag tggccagatc gccactctca gacgcagagg atcacattat
    16501 tcattattac atctttccgt cattcagtca gtactttacc atatgtaatg gggcaaataa
    16561 ggcagtttct tatgccacgt ggccaagaac caccgaactc aaaggtcacc cacgttccat
    16621 tatggcacca cgaatgctgc ctttcgtgcc cactgatatg aatggaagtg ttctcctggt
    16681 tgcagttgac gtcttggaat tcaatacggc actgcgctct tgtgggtcca cccgggacca
    16741 taggaacaac ctccccgggc gctaattgct gctcagtctg cctcagtttg acagggtctg
    16801 aatcctcgat gcagctatat ttccaacctt tcgaccatca tgccagctgt gccgacccct
    16861 actagagttt cgatagtcat cctgtattat ccttgcctac atggtatttt ttcacttatc
    16921 aatgtccacc ctcgaccgtc tttgcctatc cttgcccctc cttgcccctc cgtgcccctc
    16981 tttgccctgg gtgggatctt taattcttga ggatgttacc cgcccggata tgtagacttg
    17041 ccggtgctcg gcccgctgct ctgaagtctg aagacggagt acgccgttga agactcagct
    17101 tcatggtacg gggaaatctc gggaacgctg tgcattcggg acagtgcatc cggcatagca
    17161 cccagcattc cccggtacct taaagtaccg aatacaaaag atagaacgcg tggtataaat
    17221 ttccttcccg tgccgctgct gcatcgccac gcgatcgctt agagtaagca cgctatgcta
    17281 ctttggaatg cttggatagt catgttcgaa aatgcggttt tcatccctgt tgcaccgttt
    17341 tttgcgtatg caacttgtcg ttggtcacgt cgtcctggaa tcactgattt tgtctgtttg
    17401 ataggctcgt cagagtcatc atctagtgta atcgtaaagt gcgggatttt tgacacatac
    17461 cggagacaga gactctctat ggtcaggcat tcacgaagcc gctcatgttg aaagttgctg
    17521 tgtgaacagc attcgtggag aagtggatca gtggacccaa ggatgtggtg catacattag
    17581 tagataccag atcataccca cacccccggg taagtctgtt tacaatcccg agttgcctag
    17641 tatctgtcag ggctcaggac ccctcagatc ccaattctca agatccactt cttatgcaaa
    17701 cggcatgcgg ccaaattatg tggctaggag gaccagcgaa tacataagta tgtatggact
    17761 cctgttggta tcacggcgct cttcatgtct tgataacccc accagagtga ttgcggaata
    17821 cgatggatac tctttctcta ctagaaggac ttggaccaga gtccttcagc aatgatgctg
    17881 atcgatatgc agctaaggag gctgctcgta agctccttta caaactggaa agtccatttg
    17941 agcgctcatg gtctctgtgc atcgagacat cagtactggt agctggaatt caggtgtgcc
    18001 aggatcttgg tatctggtcc aaatgggcag ataaatgtaa agagagtgaa acggcaacgc
    18061 agaccctcga cgatattctg gcaatgtgca actcaaaagc tgatccgaat cttcttcgta
    18121 ggttaccctt tgctgtataa ttgagtatgc gaggggtaag aagaaaaaaa gcttacagcc
    18181 gtcttaggtc gtttactaag acatatttct gctctctacg tcatcgagga aaccgacgtg
    18241 gacacatgga aacccactcc gttctcactt gcccttggag acaagacctc atatgtcgac
    18301 cagacaattc agtgtgggtt agtagagttc tccttccttc tgaaaagcat gcagctgatg
    18361 gctttgccgt tctagattag atcataatat tccatgcggc gtgaacttgg tgaagtttct
    18421 tgccaaaaat cagtatcagg aaccagtcga ccgtttcaaa tttgacaatt accgcgatct
    18481 attcggagac gacttctttg attattgtca aaagaaccca ggggccggtg gaagcttcat
    18541 tgggttaatg aaagcactca acttgaataa gatggattgg acagaagtct atgacactaa
    18601 aaagttgcta tcggaggtag aaataagcaa cggacagcca gtcttcatcg acatgggtgg
    18661 ggcgcatggc cgcgatacca atcgactact cgcaaagcat ccggaactgg ggcaggatgc
    18721 ccttattgtc caagaccttc cggatgtgct agcacttcac acccaggaaa aacttgatgg
    18781 ccgcattaag aggatgccgc atgatttctt cagcacacaa ccagtcctag gcgctagagc
    18841 atacttcttc catgtcgtgt tacatgattg gtcagatgtc gactgtggca ggatcctcgg
    18901 aaaggtcaag gacgcgatga caaagggcta ttctaaactc cttatctgtg aagtggttct
    18961 tcctccaaaa ggcgcaacca gtttcatgac gacgttggat cttcaaatga tgaactccac
    19021 ctctggtttc gagagaacag aagaacattg gagaaagctg ctggagaata ttggattccg
    19081 tgtcgtcgga atctcaacac acattggagc catggagagt gtcattgaag cggagatcgc
    19141 gtaagctatc gctcgaataa ctctcacaag ctttagaatc actttgccag gttgtgcacc
    19201 tcatctgcaa tgacttgaaa ttgaacaaga tggggaaatc aagttttatt cacacatctc
    19261 cgtgaacaat tgatctctct agataatgca agccaactca atactaattt acgaattgtt
    19321 tggttgggat tatcttaggt taactctgac atttcacatg cccacgcaaa agttgtttga
    19381 tgtgtactag ccaggtttat ttggtacggt gaccacagca tcaacaggct ttctcccaca
    19441 cgcctggccc tcattacgca aagagaaaat tatatcatcg gtgcaggggt tcctaacaca
    19501 gtagaccaag gctcgctgga tcgggccgtc ctgctggtga acacccttga gtattgccga
    19561 ttgggctccg aaggcttcct tctatggtct tatcttgaca tacggcaagc gtctcccgga
    19621 tccgagaagc atcttctcgg ttttgaacta tggcaatatc cttgacaata ccaaggctat
    19681 tagtggctat gctcgcatag ggtttcgcta tgctggcacc tatggctgac tctgttctaa
    19741 tcacggatcc accagcgccc actgctcctc ctggcggatc caccattctt gccccagttt
    19801 tttccctttg ctacctaggg aatgctctaa ttatgcatgc gttgtcattg agtgcatagc
    19861 aatctgcaaa gacaatagcg gaggttcacg cttaccatgt cgatgatgct ggtaataact
    19921 tcaatcgcat ttcgacaaag tactccatag gtggtaaacg caatgcgaac gcatatatag
    19981 tggggcattg cacgtgtata tacggtaggt gtggccaatg ccacaagcac atgtattggc
    20041 atcagcgtgg cggggtacct tgcttccata gacccctggg ccgaatatgt atcagtacgg
    20101 caaacccatt ggtggaacgc ttgataaccc ccgaggttac tgctgtcggg gtctggatgc
    20161 cagcctttgt attatgtgcc tagggtggtt accactcggc ggaagcatcc ggtcgataca
    20221 ggagcgagac gaacccacta cacaaagacc aataatgcag cgtttgaggc atgatgtcag
    20281 acggtacaca ggatacacag cctggaagat gtcaccatac ctgtgaaagc gacgtaatgg
    20341 ggtggatgta tcattatcta gtcacccctc tcttccgact ctgcttctcc ttttgcaggg
    20401 aataaatcct caagtactta cacagatgag tacttggatc atatttgcgg caccctggca
    20461 tgacatggaa agccgcacag cggcccgtag cctgccctgg gccattctgt cctgaggtat
    20521 attaccaagt tgttgaataa gtaagctggc cactggcgtt atcaacattg ttattttact
    20581 ccaatacaca ttatttgaga ctagagaccg ataaacttca cttcacaaag caggcgtgat
    20641 cttcaaaagc agatatgtcc gaaaatcctc tccaccagcc gctcgccatc ataggcttgg
    20701 cctgtaggta cggaggtagc attaccaaca gctcagagct tctccaacat gtgatgcaag
    20761 caaaatcagt gcatggccct atgccagagg gtcgactgga ttcaaagttc ttgttccatc
    20821 cagacaaaat gcacgctggc tcaatctata cggatggcgg ctatttcctc agcgacgata
    20881 ttcacggatt cgactcggct ttcttccaat tacctgagaa cgatgccatg gcgatggatc
    20941 cacagcagaa gctgctacta gagaatgttt accacgcact agaaaacggt aaacagacat
    21001 gattcaagaa aacctcgtca attttgctaa cagtgaataa ttgagtaaag ccggtatttc
    21061 gttgaaggat attgcttcct cgaagacatc agtatatgtc ggatgctcga atgttgatgc
    21121 tctagcgcta tccaattcgg atcctctact gttctcgcaa aatcaagcgg ccggcacaag
    21181 tccagccatc cttgccaacc gaattagttg gttctttgat ctgcagggca ccagccagac
    21241 cattgacacg gcctgttcaa gcagtctagt ggcatttcat caagcttgcc agaatataaa
    21301 aagcggagac tcagacatgg taagctccaa gcttgatcaa gcacagacat tgctttgttt
    21361 ctgactcgtg tcactacgac ttaaaggcta tcatcagtgg tgtgaatcta gtgcagcacc
    21421 ctagctcgac acaaaatttg tgtagcttgg gagttctgtc acctgaaggg caatgtctca
    21481 cgttcgatga gcgcgctaac ggctatggtc ggggagaagg cgtcggaact gtgattatca
    21541 agccgttaca tgctgctatc agagactcga atcctataag agctgtcgtg cgtggtacag
    21601 gatcgaacca agatggaaag acggctggca tcacccttcc cagcgcacgg gcccaagaat
    21661 ccctgatccg tcaagtctat gcatcataca accttgatat ggctgacact agttatgtcg
    21721 aagcgcacgg aactgccacg ctagtgggtg atccgctaga gttgactgca attactagcg
    21781 ctttcgactg tgaaagagac tcagacatct atgttggctc ggtaaaatcg gtcattggcc
    21841 acctggaagg tggtgcaggt atagcagggt tgataactgc cactctcgcg atcgaatcta
    21901 agatgatccc tccagtggcc aatctacaaa acctcaaccc tgctatacca gcagccaacc
    21961 atgtcaagat atcgaaagaa tgtctcccgt ggccaagcaa tggcgtaaga cgtgcatcag
    22021 tgaactcttt cggattcggc ggcacaaatg ctcatgtcgt tctcgaagac ttggacgggt
    22081 ttatgcaaca aaagctcagt caacaaaaca ttcaagacat gacggggcgc gaaaactctc
    22141 ccggtctgac aagtactgcc tgtttgacaa atggttcagc tagaggccac accaatggac
    22201 ggacaccatc cgtctcaaag agggttcttg ccttgactgc gttcgacgag gaaggaatta
    22261 accggaacag gatgcaattg agcaagtatc ttgcttcgtt atcggactta aatgacgaaa
    22321 gtcgacaaaa gtttttggat gatctactct acaccatgaa cgaaaagaga acatccttca
    22381 gctggcgaac gtattgcctc gtaggcgaca atctcggaag tgtcatcact tctttatccc
    22441 agggtctccg cccaaccaga gcttcagttc ttccgaaaat agcacgcttc gtatttactg
    22501 ggcaaggcgc caactggcct ggaatggcac aagacttgag agagtttccg cttttcaagc
    22561 agagaattgc cgaggcaacc atgtttttca aaagcctagg ggccccctgg gatcttcaag
    22621 gtaagccaac tatgccgcag gtcgtgcgct gtgtctttta ttgcgagtag tgttctgatc
    22681 aaatcataga gagcctagca agcctggatt tcgacatagc agagccatct tttgcacagt
    22741 catcatgtgt cgccgtacaa gtcgctcttg tcgatcttct cacgagctgg aagattcttc
    22801 cagcaacagt agtaggccac tcgtcgggag aaattgctgc cgcctactgt gctgggaaga
    22861 tatcgcgcca agctgcctgg aaagtcgcat ttcacagagg tcaagtctgt tctcagaagg
    22921 ctgatggcag cggaaccatg cttgccgcag ccatagcggt acagactgcg gaggagttgc
    22981 tggctcgcct caaagagctc gaaccactgg atgttaccat tggatgcttc aacagcccta
    23041 aaaatgtcac tttcacaggc aagagggcgg ggatcgctag actacagcaa gaactcgacc
    23101 gcatgcaggt tttcaaccgt gctcttcctg taaaagttgc ctaccattca ccagatctcc
    23161 aggacgtcgc agatgaatac ctagccagtc ttggtgacct agatttcggt gacaaaatta
    23221 acgaggatgc tacgattcag atgtattcgt ccgtgacagg taaacctttc gggccggcag
    23281 acaagatctc gccgtcgtat tgggtggaaa atcttgtgtc tcccgtaagg ttttctactg
    23341 ctctgctgcg ttcgttcggc cttcagcagg acagaggaaa gcacaaccaa atgacggaga
    23401 ccatcatcga aattggaccc cattctgctc ttcggagtgc aatcaaagat acgttggata
    23461 cgtcagaaaa cttgcgccag gtcggttatt caagtctaat gaaacggaac gaaactactg
    23521 gagatacctt gatgcacact atgggctctt tgtatagttc aggttatgat attgatcttc
    23581 ccacgatcaa taatgaccga aaatcagctg ggagcgcagc cgaggcaacc cagatattac
    23641 gagatcttcc tccatacgcc tttggccata cgagcaagcg gatgacatca agacagatcg
    23701 agtttgtcaa gtttccggaa tttcagagac atgagcttct tggcatgcca acagtcgact
    23761 caaacccatt tgaacagcgc tggcgcaatt caatccgact tcaggacgtc ccatggctct
    23821 cttctaacaa ggtacaccac tcctcccacc gatgccctag tactccaacc caactcgtgc
    23881 taatcattgt atagctcaac gacaaggtca tctttcccgg ggtggcatat atttcaatgg
    23941 cagtagaggc ggctttactc gcctcccgaa gtgagggggc tttggccgga gtagaacttc
    24001 gagatgtttc catccgagag tctctgctca tccctgacaa tccccaaggc atcgagacca
    24061 tattctctct tagcagatcc accagtgggt ctgatgcctc ctccccatgg tctacttttc
    24121 gcttcatatc ccacaacgat attgagaata cgtgggtcga acactgctcc ggctcaatcc
    24181 gggttgaaaa agacaaaagt tacactccac aaccaacgct gtccaaagaa ttggacaatg
    24241 ccacacgctc accaagcgcc caacaagaat acttcactcg cacaatcgaa ggcacactac
    24301 tgtacgaaga atttgcatct gctgggatga cgtttggtag tgatctccag aacatgcagg
    24361 agattcaact ttcaaccgac gctaaggctt ttgcttcact cgttagatct ccagatatac
    24421 ccaagaaagc tcacgaccac tacgtcattc acccatgcgc tcttgagagt atcctccatg
    24481 gtttactatg catctgtagt gaggagggca gtcttgttgg cggtacaatg gtggctaatc
    24541 gagtggagag gatctggatt gcagaccctc tcactgacat cgactgcaaa gtttacagtt
    24601 cattcgccga agcaagaagg gagacttcga ctctttacag gtcaaacatt gagatctatg
    24661 agaaaggggc atcagagact cccaggatgg ccatcagtgg atttgaccta gtttcactgc
    24721 cacctccaga agacgagcaa gctagcgacg aagctctcta cgtcgaagaa tggaaaccgg
    24781 acgtaaagat gttaagctcc attgagaaat ttgacgttaa agctaaacca gtggtcgact
    24841 tgatcaaagc agtcgccaag agtgaccacg agcttttcca actcgcatct gctgttttca
    24901 tcttggacac agttgaaaag ttggacagca tcaacatcga gggtctgcca tcacatctca
    24961 tatcatacgt caaatggatt cgagaacagt ttgaattgat ctcccaaggg aatgctctga
    25021 tccttgacgt ccctctcttg acgcagatac gtgcgaacac tgatatgagg cagaacctgc
    25081 tggataaaac gtctaagagc gctgcacgtg gagagctcct agttcgcatt ggaacccgaa
    25141 tagaatcgat tctaaggcag gaaagcgacg gcttggagct catgttcgga gccgatgata
    25201 ttatgacccg tacttacgac gagtgcttgc caggtgatat gggcatccgc ctttggcagt
    25261 atttccactg tctagcccac aaccagtctg ggctgaaggt tctcgaagtc ggtggtggaa
    25321 ctggaagtgc aacaaatatc gtcttggatg ctctcaaaag tgccagagcc cgcgacaatg
    25381 aaaatggtgt tcatcctgtg gctatatacg acttcacgga catctcagct gccttctttg
    25441 agaatgccag agagcgattt tcggattgga atgatgtcat gcgctacaag acacttgatg
    25501 tcgagaagga cccagcccta caagactacg aaattgggtc ttatgacttg attatcgcaa
    25561 cacatgtgag tatttagcca acgacataca atagtcctct catcttaaca ctacatggtt
    25621 aggttttgca cgccacagca gatctgtcag tgagcttgaa aaacttgcga agcctcctca
    25681 aaacgtaaat aaattccaat cggcttgagc acgacgttaa agctaatcaa aacagtggag
    25741 gggaccttat cctgatcgaa aacgtcaatc ctgaactgat gagtgcatcg ctgatattcg
    25801 gtatactttc cgggtggtgg aggagtactg aatccttccg tcaatccaat ccgctcatta
    25861 cggagcacca atggaactct gcgttgtcaa atgctggttt cactccaagg cttcatttac
    25921 ctacaacagt ggaagcaggc ggtaatgaga tatctgctat tatcgcgcga gcaaaggacg
    25981 acaccgcctc ccctgaaagt cgaccacgtt gtaccattct gtatgactca acacatgaaa
    26041 cccagaacac actggctgag cacctgctca agacattgga ataccagaca tcgttggtca
    26101 actttagcga tatcagtccg gagacgctta cggcagactt ctacatacca ctctttttcc
    26161 taggtgggct aaagctctcg aatgtgaccg aggtagactt ctacaagctc aagcttgtgc
    26221 tggatacctg caccaaggtt ctttgggtta tggacgatcc agtggatgac cccgaaacag
    26281 cgatgtgcat tggtcttatt cggactatca aatgggaacg ggatccagac ggagtcaatt
    26341 tcacaaccct gacagtacgc caaccgttac cagaggtaga tgctcttgcg tcggaaatca
    26401 cttatctcgc taaggaggca tacaattccc cgcatatagt acctaggaat gtggagtact
    26461 cactcaagga tggtgtgttc ctgacaagca gacttttgcc tgcacccagt gcaagcaagg
    26521 ctgttatcaa gaagaaagag ccaaacttcg agcatgcccg actaagtgac atcgctcacc
    26581 cggttgcact cactttgatg gaccctcaca aaccacagtc actgcaattc gttgatgacg
    26641 cgtctatgga cggcgcccta ggcgacaatg aggtggtcat caaggtcaat gttaccgcgc
    26701 tgacaccgga agatgtcgag gaagttgtac gcttaatacc tggacaagga cttggaaggt
    26761 cctgcgctgg cacagtccag aaaataggcc agacggtcac gaacgtcaca gttggcgatc
    26821 gtgtcgtggc cattcggcct acaagctcta ctggatccat tcggactcac ttccggactc
    26881 atcataacgc agtccagcgg attccggaca gtgtaagcct ctccgatgca gctacgcttc
    26941 catgggcctt tctcactgcc tattattgtc tgctgagggt ggctcacttg caaccggaag
    27001 aaactgtcat gattcaagac gccgacaagc cagtcggcca agtagcgata caactcgcac
    27061 tgtccactca ggccaaactg cttgtcactg tttcaaccaa cgccgccaag aactcgctcg
    27121 cttcttcgtt caaggtcgac ccatcatgca ttttttcaag cgaggacatg tcatcgatcc
    27181 ccaaagcggt tggctcagac tttggtagcc gtggggttga cgtataccta aactgtggag
    27241 catctggagt ttccggcctg tatcagcaat acatctccta tggtactcgg cttgttgatc
    27301 ttttcggtga cgagacaacc agcggatcct cactcaacgc tttttgtacg aggaatgtgt
    27361 cttacacatg cgtcgacatg gatgtagtgg ccactatgcg tgctgagatc gttcaggaag
    27421 cactcacgac agtctcatcg ctgctagcca caggcaaact acaaccaatc caggatgtgc
    27481 agaacatggg attctcagaa atccagaaag ctctggttca atgtcgggat agatcctcca
    27541 aacctccctc gatgttcgtc ttctctcctg aagacaatga aactgtgcca gtaagaaatt
    27601 taatattctt gaaaatcatc tatgtgtagc gctaacgcct tccaacagat aggtatccgg
    27661 ccgatcggga actatcgctt cccggagaac gcctcctatc ttcttattgg aggttttgga
    27721 ggtattggga gacgggtttc atcctggatg caatctcgcg gagcaagaaa cttcatcttc
    27781 ctgtcaaggt caggatatag tgggccgtct gcaaggaaac tacgtgacga attgactgct
    27841 ttgggctgta cggtggaaag cgtgcagtgc gacgcaagtg atgccgaggc ggttcgattg
    27901 gggctggaga aagttcaaag aacgatgcca cccatcaaag gatgcataca atgttccatg
    27961 gtgcttcagg tacgtctaac ctatgactct agaccatttc acagccgact aaatccatcc
    28021 tctcactaca ggattccatg tttgacaaca tgtcttggaa ccaattccaa gatgctacaa
    28081 cgcccaaggt cgctggctca atcaatgtcg ccgacaatat tcctcgcgat ttggactttt
    28141 tcgtccttct ttcctcttcg gcatcaacga ttggtaaccg tggccaagct aattacgcgg
    28201 ctggcaatgc tttcctggat gcatacgctc gaaagctcac caggctcggt cgccctacta
    28261 cttcaatcag tcttggaact gtcctttcag tgggttgggt tgcagaaaat caaggagctc
    28321 tccccatagc gctttcttac tcggacatat cagaagatcg cctcttgtcc ctcctggaat
    28381 accacataga ccctcgttgg ggcgcagcca agaatccaga tacgtgccat accattacgg
    28441 gcttgagatc ggccgcagaa ttcgaagaat gcggcatcac attgcctgaa ttcatggcat
    28501 atccgctttt cacgcatctc cgtaacaaga gagaggcgag atctaagaag acggaagaca
    28561 gcatcacgac agcacaatct ctcgagttgg ccacgtcgga cgaagaacgg gccgatttgg
    28621 tcgtcgacgc tatcatctcc aagatttcca gagtcatggc gatgtctcct gaaaatttgg
    28681 agcctcaaag agctcttgtg tcgtatggtg tcgactctct tgtcaccgtt gatgtaaagg
    28741 catggttcaa gaaggagctt ggtgcaacag tttcaacgca ggacctaata ggcgagctca
    28801 cgatctatga cctagcgcaa aaggttgtgg caagcacaca tgtacctatg acgaatggca
    28861 caacatagat catgtagcag ctaggctatg ccggggcgta gaataggaca ggcttctgtg
    28921 cgtatctaag taactacata tgtacggagt agtcacgcaa gatcttttta cgaatgtgcc
    28981 caatagacca agttcggaga ctgctgtaac tgcattctac tatgatagtc aaatttggtg
    29041 tgacgatcgt tgcgggaatg atgtataaag cgtacctgtc ttaatggcct caaaacgtgt
    29101 tgtggcaggg tgacgccaag actgaaaccg ctccccgtca acgttgccaa gaatgagaca
    29161 gagacgattc atccgaacct cagccaggca ttgaagcgtc tgctgtcagt ggataagtta
    29221 tctaggtttt gtatcctgaa gcccctgtaa cgcatccgaa acccaaccca gcagcactag
    29281 atacacgttc cccacaagcc ccggattgct tgccaagccg gcaaagcgca aacggacgca
    29341 tccagatcag accagatctt ttcaatgcca ggcaaactcg aattattaga gaaaaagatg
    29401 agagtctcgt tgtggaggag tgtacccatc aaaatcatta ccattaccca tatgttgaat
    29461 ggctggcttc caatatttct aagtacattg agggctaccc tgtcgcatcg attaagcggc
    29521 tgggcaccct tgcagaccct gcatccatgt aagttgggcg tgtgtcagcc cagggccacc
    29581 tcgaacttgc gtgcatcatg aaaccaaaca tgagcaccaa gcgctacgac ttgcccatgc
    29641 aatagcttac ttatcgtcgt aggctacata tagggtaccg cgttacatag ctcttacccc
    29701 tagcagagga cagcccactt tcgtgatgtc tgcgtcgcaa agaggatggc gccaaactcc
    29761 tgcgtcggca gggaaggccg caggcattga ggcgagcctc cctgttgacg acgggctggt
    29821 gctggaatgg ccggataaga cagcagcgct ccctgcgact tcccagttcc tatagattgt
    29881 gtagctggct ctcaccatcg gaggttaaac ttgacgacta ataggaaggc cgaacaagag
    29941 aagaaaaaca tgatggatac aacagcagcg tcaacaaaac cgtacacatc catctcaacg
    30001 atggacgggc gagaagaact gcgctctagc accgaggtag agtcgctcat gggcgacgag
    30061 gagaagcagc agtggcgccg tcacccgtcc tcattatcac cgcatttcag aaagttttca
    30121 gagcgtggca ccccgacatc atcgcaccgc tggattatca gtacggtact acaggtcgtc
    30181 atcatcggtc tcgtcgggct gttgctgttg cgtgaacagc cccagacacc gacgggagag
    30241 gcaccgcagg tcggcggaga cttcaacggc aaagggccaa cgagtgagta actgtctcgg
    30301 gaatgccttg gaacgctgcg tgcgcagaaa cggtgtcatg ctgatatttc gcacaacagt
    30361 cgacaccacg atcctcaagt tcaatgcgga ctattcattt gtgcctttga atgctactag
    30421 gttcttcgac aacgatgtcc tcgagcaatg gaagacaatg atgccgggta ggtattgata
    30481 tatagagcca aaggatttgc cgtcctaagt tattcactaa ccaactcgac aacagcgggc
    30541 acaggctggg gaacggacct atcgaaattt tcgacaacgt cgatgacgca ccagctgcac
    30601 tgtatcttca tgatggcgcg catctatgcc ggcttctcat ccggctcggt ttcttcgttg
    30661 ccaaccgact ataactcgca ctatctccac tgcgtcgact accttcgcca gggcgtcatg
    30721 tgcagcgccg acctggcgac ggagccgcac aaggacacgg atcccgacga caatggcccg
    30781 cttgatggga gctgggccgg gctacatggt aagttggcag ttgccgactt cagaagcgtt
    30841 tccagcctgc tgaccggcgc tgtagtgtgt aaggactatg ggcaagtgac gaagtatctt
    30901 gggcgtaagt gcactactgt caagtttgga gatagttgct gacataccat accagaacaa
    30961 atatccgacg gcgtgcgcgt ggtgctgcct attgacgact agaaagagtc caattcgtgt
    31021 ttaagatgtg gaccatacag tagacggccc ataataaata taccacacta tcaatgcctc
    31081 caacactgca tttctgcatt gcgagatcgt aggcaaatga tgccgtcaag gggagatcat
    31141 ttgattgtcg catcagccca cagccaaacg gcaggcataa atgtgcatgg ggcagctttc
    31201 tgcgaaacga tagaaaagca cggttgagac aaaaaagaaa aattcaaaca tgagttgaat
    31261 gttcaaggac ctgtgacata caagcaatga tgacattaca ctagcctggg gtcacttcta
    31321 cactagatat gactgtttag gaagtacaac actgctggat gctcccctta ccaggtaggc
    31381 agggcgaaag gtcaacagaa ctggagttgg gctgatgagg gcttactaac tgcgttgaat
    31441 ttctgggttg agctggtttg gttgtgagtc ggacagtcgc cgcgttcggt gtctttcttg
    31501 tcttgtgact tgcacgctcc tggatatgca gatgggtatg tgcaacgtgc ggcctcttgg
    31561 atgcgggtgt caaaacaatc aatgcaggtg gctttctaaa aatgatattt tcattctcct
    31621 gctcttgata cacctaactc tcagtgctct ccaggccagc ggtcaaagcc tcttggtata
    31681 caacaaaacg aaagacggcg cgctccacgg cggatgactc cagaaaagtg cgggcacctc
    31741 cactgctcct atgaagtctg cgttgcgttg ccgaagcagg ggagcgaagc aaggcatccc
    31801 ctccatatca tcaataacca ccatccccag gcgcttctat taaaacaaaa agataacaag
    31861 ccccagcggg tatgtgcaag aaagaagcag gttaaaatat atacagggca aagtctttaa
    31921 ggccgaaagt gaaagtgttg ttgtaaaagt gctgagaaaa gagggggata tgaagttgac
    31981 gatgaccgcg gaacgccaaa agattcctga gattagttgc acgttcaaaa aatggtattc
    32041 ccgacggaaa aaaaaaaacg aactcctgcg ctcgtccgct gccgttgcgc tccataacaa
    32101 gaagagatcc gacggtggtt gccgacacgg tgattcgagg tggcggattg gcactctcac
    32161 atcacggagc actttccgtc cttttcgccg ctcggcttga cgctcaaggc gactcgggcg
    32221 gcctcggtga aggcctcgtt gacaccacga ttcctcatgg cggagcattc caggtaccgc
    32281 agggccttga tgcgacgagc cacctcgagg ccttggtcgt aggcgatcat gggcttcttc
    32341 tcacgttgcg cggcctcgtt ggccgccgca tcctcgtctc cttcctcgcc gttctcgcgt
    32401 aggtcacact tgagtgctac cagtacgagc ttgaccccgg ggcaattctc ctggatctcg
    32461 ccaacccatt tactctcgac gttttctaac gagtccttgc tgtcgacact gaagcagaga
    32521 accacgacgt ctgtgttgtc gtaagataga cttcgtaatc ggtcgaattc ttcttgacca
    32581 gcagtgtccc aaagggaaag ctcgatatgt acgttgtcaa tgaagatatc tgtgatgcgt
    32641 tagcccgacc tagaaacgac tagcaaacag gcttgaggag tgaggtgcga atccaaggac
    32701 gcgctggctt ggaaaggctt ggaaaggccg cactcgatcg tcgccaggga gggacggtct
    32761 taccgtgcac gtagttctcg aagacggtag gctcgtagac ggttgggaag tagcctctcg
    32821 taaagacatt caacagcgag gtcttgccgc atgcaccatc gcctctgttg cagcaagtgc
    32881 ctgtcagcac catgatttgg acgcatgcat cgtaaacgca aacgcgccgt gggcagcaag
    32941 aatgcggcag cacagggatg gccacttaca gcagcaccag cttgcgctga acggtcttcg
    33001 atcctccaca gagcgacggc atttcgggca tcgtgcgttg gtatagggag tgttccggtc
    33061 ggggtcggtt gggaggagga aatgagagtc ggtcaaggcc agagacgagg actctggagg
    33121 gtgtatgagg tttggggctg cgagttcgcc gagtgttctg gacctcggac gtgccagcgc
    33181 taaagggggt tgttttggtg gcgagccttg gagcagcagg tccagatcgt caggtgaagt
    33241 cggtgctgcg gtgccgaagc agacgagttc cggtggcgtg gcggtgctga ttctgcggtg
    33301 cgggagaatg gcgaagaaga gggcactggg cgaggtacta cgtgggcggc aagacggtga
    33361 tggggccggc agtcaaaggt tggcagagat gaagtcacgg aagccatttg gatggcagcc
    33421 aggcgcaatc tgccaaaatc cccagctcat caatccagcg tcccatgcca agcgcccgcc
    33481 caccctctca ctgaatcacc tcttgctact tccaaggttg cccttccgtg caaatggggg
    33541 ggggggggcc tggggggcaa gaatgtggcg caccgtgctg taccagtgct gcaccctgag
    33601 cgccgagcgc cgggcgccat gcaccacgca ccaccacctg ggctgctggg gatgggcttg
    33661 ctgggctgtc ccaaaacggg gagggggaac caccaccagg aagttgaatg ccccacgtca
    33721 cccaagcgtt catccaatgg acagccagag ccgtcgcgtc acgagccagc ctgcgccaag
    33781 tgcccgcaag cgcctccatg ccagacctgg accagtggac tctgacccag agccgggatc
    33841 aggccccgtc gtcttcgggg ttaaaatcat ttaagcacca gatggcagaa atagagagag
    33901 gcatgcgaca ggcatgaacg aaagcgtagc taatctggcg gatccatccc ttgatcccgt
    33961 cctgtcactc ccgtcgtacg gagctcggga cctacaggac ctcttattaa tctgacggac
    34021 actgccgctc cattggcccc aggaccatcg tatccgtctg tcatgtttac gagaacgtcg
    34081 tccacttgag acattggcct tggtaactta acttccggcc ccgacgtatt tggatcggct
    34141 ggagccctga aatgacaatt gaccctccac ttcttgcggc cactgtgtcc actcaactca
    34201 accgtttgct tgtgacttta tcgctctcac tttcggtagc ccaagttacc ctaggtgggt
    34261 actttaagta gtagtgcctg cctgcagaag gtttgcgtac ctgcagaacc ttccaacatc
    34321 caactacatt agggcctcag cgattcacca acagagagcc atgatacttt acagattgtt
    34381 tgtgccatgc attcagggct catgtacccg aagtgctcga atgacttgtg aagaacccgg
    34441 ggcatcagct taggatggga ctctgagctt gcatgcgtga agtgttcaca tctaacagct
    34501 ctcctaccat cgtgacgggc ggcttagctg ccacaactga gcacagcttc gcgtcccatg
    34561 acaaatcagg ttgcctgtga cacctcacgg gctacttgag cgtccgatcc ccactccacg
    34621 aagcagcgtc tggggtcagt aattcaggcg aaggaaggtt ggaaggcgga atgttcaagc
    34681 cgctcgctag acgcacaaca gtcctgtaca atgtcgatcc ccgagtatga ctccaccaga
    34741 taattatagc catggatggt ctctgatcca ctaacggtca tgattgtgaa tactatggaa
    34801 cttacagtac tgtggcagat atgtaaatcg ccttttcagc tcatggccag tagcctggac
    34861 acgcacaact gcagtctcgc tggcctgctt tcaaacatgt aagatagctg gaagcgcatc
    34921 catgtgagcc ggtacctaag tagccaatgg ggccggcgct gcatctggtt cagccgcatc
    34981 cgagtcgatc gggctccgta acacgacacc acgttgtgac aagttccata atgaacaaga
    35041 tctgagccat tgattagaca tgtatctcat cgacgttcaa gacttggaac acttgactat
    35101 tcggcatttc gagggcgacc caccacccta cgccatcctc tcgcacaaat ggggcaagga
    35161 agaagttact tatcatgagt cccacaagtt ggtcggctcg cagaacgccg cggcgctcaa
    35221 gaagagcttt gagaagatca agaagtgttg caaacaaaca gcggctgacg gcctccgcta
    35281 cgttgtaagt ccagccccac gccgtagtgg gttgtctggt tatcactaca ccagtgctgc
    35341 gtactgtact gatcatcatc accggatcag tgggtcgaca cgtgctgcat tgacaagcgg
    35401 agctcagctg aattgtctga agccatcaac tccatgttca attattaccg cgatgcggta
    35461 atctgctacg cttttcttga agatgtgata tcgtccgaaa agcctacctc accagagtcg
    35521 cagtttggaa agagtacctg gttcgctcga ggatggacgc tccaagaact tttggcacca
    35581 tctattgtcg tcttcttcaa ctcgacctgg gagaatattg ggacccgcga ggagctgaga
    35641 cctgtgatat cggccgtgac acacatctct cccagcttct tcaccgacgg tgacatggag
    35701 aaattcagtg ttgcacagaa gatgtcatgg gcgtctcgta ggcagtgcac cagagttgaa
    35761 gacgaggctt attgcttact cggtatcttt ggcgtcaaca tgccactatt gtacggcgag
    35821 ggcatccgcg ccttcatacg gcttcaagag gaggtcatga aggtttcaga cgatcagtcg
    35881 ctctttgctt gggcaccccc gaagcctcaa agcttatctg agtacgactt ttccaacact
    35941 gactcaacca agctgaacgg ggggctgttg gcgccgtctg ctgcgcattt ccaggcatca
    36001 ggtaacataa tacgagcatc atcgtcgaga tcaagcttgg agcctccatg ggcgatgacc
    36061 aacaagggtc tgagaatatc gttacccctt gtcgacgcca actcagtccc ctctgtacag
    36121 acactcaaca cctacccaca ccgaactctt gccatacttg actgccgcta cgaagatgat
    36181 gagacttcga aacttgctgt cttcctgggc ggtccggaga ggctacaaga cattgaacct
    36241 aggagccatc tacccatcgg ccccttcgtc cggacagact atagacgcgg cctgataaaa
    36301 gtgaacgaaa attccgtagg tacaccagcg aaacaacgag agctcctcat aagacccaaa
    36361 gagtcctcca gcagcaaccg tccgtggcca aactataggg acggcagact cgtcctcatc
    36421 gaagctctcc cccccgccgt caggggcttc aaacttaccg agacgatccc ccagatccaa
    36481 tggaagtcgc aaaaagacac cggggtcaca tcatttcgcc tgtcaaagag taacttcagc
    36541 tacggccgcg tagcactgat gttcaaacat ctcgaaggct atgctttcct attaatcatt
    36601 aagccgcaga gccactacga ctccttcccg cggttcgatg tccaatgcgc gatgaacgtc
    36661 aaccgtgccg agcagaggaa ggactggaag gaccgcttct acaacaagat gacgctgggc
    36721 agcggcgtgt tccaggacac gcccctgacg cccgagaccc ctgacggacg ctaccatctg
    36781 aggctgaagg tacgacagct acagcatgcc ctcatgatca atctgaacga tgtgggcgac
    36841 ggtaccaggg gttcaccaaa cgaccgcagg cttctgagtc ccggctctcc tagggcactg
    36901 atgatgcccc ctcccattct cagggacggc taggctggcc atgttgacag gctcagggcc
    36961 aatttacagg atagagcatt cgaaaaccgt attcatttaa agactggttt tctagctttg
    37021 caagtggtag taagtgaaat taatttgccg ggcagtggtg gtcatacgta gtcccgcgat
    37081 ggttgaagta tttggtcaac agaatggaca gaaggtacta cacagcatgt atatctagca
    37141 tctactcctt cccacaaatc gcgtggcatc tcttcgaggt catatatttt ccctacacta
    37201 gatcgagtcc tcgcctatcc acgagaggga agctggattg gttgctgggc gctcccgcct
    37261 gctcgagatt cggtcaaagt tttgcagaag aaaacgatga ctcacttgat cgaccaacaa
    37321 gatgttgcag atgcttcttc atgagcaagc ggcactaaga agcctagtag ttccgaggaa
    37381 agaatcaaaa tgcatgcatg cagaatggtg gcgctttggg gctgaagtga cgtgcaaggg
    37441 gttcctgggc caacaagaca agcctcgcat cttgcatcgc gcatcttgca gcacgcttgc
    37501 gctccagctc gctgcagcca tcttgtaaaa gcatgcacag gcatgtaaac acgtaaacgt
    37561 acgcgtcgcg tcgggttctg cgggttctaa tgtctacgca aagttggcat aggcgcccag
    37621 gcacggcgat tcgcgtcagc gatcactaga acctttggca gcggttcacc aacccctata
    37681 cgtgcggagt gaatgaggca aataggttga atctctctag ttcttgatat tgggatatag
    37741 taccaaatgc aatacaatgc taaacaatac aatcgcaacc gccggttcga atccaaagcg
    37801 acccaaacag aaagatattg gtattacgcc aaacgctcgc tccgcattag aaactccgcg
    37861 tgcttcctta ctgttatttc cttgggagcc acaccgggac tcttcccata gtcaaaaatt
    37921 ccattcggaa acctccagag gtgtatatat atatgtttaa taagatatgg tcgtttagat
    37981 gcgcgtgtca atagaacggg attattgtct ccgcgctcgc ctcgactaca ggccgctgtc
    38041 gatctggttt ggcgcctcgg agcccgtgta ggagccccag tcattgcagg tctcctggat
    38101 cgagtcggga aagtcgaggt cggcgatgcc gtcggggttg aacatgaatt ggctgaagaa
    38161 accggacgag gcgtgccagg caatgtggca gtggaagggc catacgcccg tgttgttgga
    38221 ttcgagctgg acaacgatgt ggccctcagg acggacgttc tgcacgtcgc ggcgcatggg
    38281 gttcgatgtg cgcacaaaat ccgtgttgtc gctgtagttc ccggggccgt cggcgagaat
    38341 gaacatgttc aagccgtgag cgtggatggg gtgcggcctg ttgcatcgat gtttgttagt
    38401 tgaattacca gcggacaaag agagacggag actcacgcct tggtagggtt gttgatgata
    38461 agtcgaatgg atgagtttgt gccaaagttg atcacattca tctcctcggc aaatgtgaag
    38521 ttgccctgcg cggcttgaag caaggtcggg ttgttatagt ccacgcgcgc agcaactccg
    38581 ccaaatgtcc agaggaagtg gccagtcttg ttgatgaagg tgccgatgtc catgtgctgg
    38641 gtccaggtgg gctcagggag ctcgatggaa aagagcggaa cagtatcttc gagggcgtca
    38701 ttagcacagt tacctgggtc tgccacatcc cagggcgtcg aggttggctc tgcgttgatg
    38761 tctgcatcct cgtagaaaat ggcggcaaca gcgtcggggg caagggcacc agagcaggac
    38821 gtcagattgg cccgcagcca gtacgacgag tcgctcgcac cggcatcggc agttacgatg
    38881 acatccgttc gttggccaac accaagagtg actactgtgg tgttgtaggg ttgaattggt
    38941 acgaagtcgt tggcaatgac agtcatggtg tgtccgtcga tggagatgcg ctcaataccc
    39001 tgggatccag agtttatgaa tcgaagacgg tgagtctttc ctgactgaaa gttgaatttg
    39061 gccacgccag cattatcggt gcaaggtgta gtgtcattct caggtttcga cgagcagttg
    39121 aagttgttct tgccgttaat taggttgcta tcggagaacg agcgaccagc gaagttgggt
    39181 gccatgatat ttgagacgac atcgaagtag tcatggtgcc accagtctat aaactgttag
    39241 tcttgtagac atcacccaga ggttcgatga gtacttacca ccaacaagaa ttgggccaac
    39301 gtcaatatcg taatcgacag aattagggcc gtgaatgacc ataggaccga agagaccacc
    39361 agagtattgg gcagagtagt gagagtgata ccatgatgtt ccgtagaggc cggcttggaa
    39421 tctgtaggtg aagttgctgc caggggcgat cgggcattgg gaaacacctg gcacaccgtc
    39481 catgaatggt ctgccctctt gcataagacc gtgccagtgg atggccgttc cttcacccac
    39541 gtcctcaatc tggttggtga ccttgacttc gatccagtca ccccagttgg cctctatcaa
    39601 agggcctgga aattgctcgt tgactaaaat aacggatttt tcatatccat ccggtgcgat
    39661 tgtttcccgc gtgatattcc actcatatgt acgcgtaacg ccagtctcgg gcgtcgtggt
    39721 gtatggatta tcgttcgcaa cgttcaggtt gccccatgga cggttacccg gtccttcact
    39781 gttgatgcca ttgtccatga tccaaaacgg aagtgttggt gctactattg ttccaaatag
    39841 agatttactg ttgcgtgtca gttggtaggt atgatgttaa ggggcaagaa cctatcctac
    39901 ccattttgct gagctgatgt caacgcgccg acaaggccgt tgcaagaact aaataggccc
    39961 atgatgggta atgactggac gggatatact ctttcccaat cttagacgac taatgattaa
    40021 acactacccg gtagtcaggc cagggatcat gaatgagcat gttcgagtat gaacggaagg
    40081 ggacgagagt atcttatacc catccggcgg cgaactgttg gctgcagccc tgtgattatt
    40141 tcgaacatgg tccctcgtcc gagcagccac tgggttcagc tccagtcgat ggacccatgc
    40201 tctggctcca agaccagacc tagctcagat cctcttcttg gcggtcatgg tatatggacc
    40261 cctagcttct agagtcccgc ggcgatggga ttggacacca cccaaagcct tggccaccag
    40321 atcctggcat acatcatgct gtgaaatcgt ttagacttgt taccaaaggg agccacatga
    40381 gactagctag gctaggacag gtgaaagtgg gctcgtatac ggttgagcaa accccctggg
    40441 tcgatccata gttgaacccc ttcaacggtg gaaccaaaag acatcaggat ggattatcac
    40501 caccctccat aggaaataga ctgctcgtaa taagcttctt gtgcccaagg aaagcagaca
    40561 gtcctttcac cgagcgagag gcgatcccag ctcaaagtga agccaaagag ggcgattgtt
    40621 gttgagcctg ggatgggatg ggtcttgacc aaccccttgc tagcggtact aaagagcgaa
    40681 gtgaaaagaa acttcagggc atcatttact ctgaacaaaa caaaactctg ccgatggtgg
    40741 ggaaagagtc tcaggtcact ccagttatgg ctatgttcgt cgacaagtcc ctgcgtcgat
    40801 ccgaactcgc agaagttgtt gaatacccgg caggggagga cctggtaatt ccaggcacat
    40861 gctgcatcga gatgaagatg cgcagaagtg ttattcagca aaaaccagtc tcatgcactg
    40921 atgtcttctg caggatgcta cccatgcggt ggaaatacgg cactgcaggc gcccgcgcta
    40981 cagagtaact gaatagtcga agcgggtcgg ctcaggccac tagtgatgca gtaacgatct
    41041 ttatgagcag tagatcttac atttgcaaac actggtggtt tggataacga ggcacggctt
    41101 ggcacggcca gctctcgatg gttatgtgag ggctagatgt cacccgtctc acccattgac
    41161 ctggtgctaa atgggctatg cggccgattt tcgaggcgaa ggaagaactc tcacgatgtt
    41221 ggaaggtcaa agagacgagc cccaacaagg gatagcgacg gccgcatcct tccgtcgtcg
    41281 ttcagcggtt tggccagagt ctatcttgca cggtcgagcc tccgaggccc gctgtactag
    41341 gcccgggagt tgtgttcaag gtagcgcgta gatgaagaga tgccccgcca tcgacggtag
    41401 tgcggaaata gtccccgagt ctcgttcccc cgtttttctt ctgtctacac tggtggcgca
    41461 aatggggcgg gcgccggaga tttgatgggg aacttgacag caggttgaca ccaagacatt
    41521 gcctccgagt gactgcagat tttctctgca actcgcaatg gcacgcttct gtaaggcccc
    41581 gtaaagcaag cagacctgaa ttgccattca tgggacgctg tcgccgctgc ggcgtctgat
    41641 tggcagaaac tcccggatgg ctaagatgaa cctgtgcgcc gccggaagca tacccacagg
    41701 ctgtgcccac atgataaagg gcagacgtgt gcattcgctg taaggatctc gcctgatatt
    41761 ggtccgtacg tgatccaatt tctcgcaacg agacgaggca aattcggagt caatagtagg
    41821 ccaagacctt atttcttctt ggtgaagaag cggctgcttg agcttgacgt tgagttggcg
    41881 cttccacgat gtgtaagtta cagagcgcgc gaggcgcggt ttcacgaata agacgctaga
    41941 tcataggatg acctcgccac atctatgcaa cgcaagggct acagactgtc ggtttgaaca
    42001 tgtccaggcc ttactaatct agcactccac aggtggacag aaaccagcgg gtatggcgcg
    42061 tgtcgctcgc atcgatgcgc catatttgac gcagacatgg cctgtaagag tggttatgtt
    42121 tcctatgccg gcgttgtacc tgatggcagc tggcacgaac tgcagaatag ctcggtgctt
    42181 cgatgatcaa aacttgaagt tcctacttcg gacgctcctc ggaagtccat aatctggtgg
    42241 tatattttgc ctctcctgaa acgcctgaat atgtacagta caggaatgtg tatagtacaa
    42301 ggtttgtcaa cctgagtgtc ctccctccaa cattacatca gccgtggacg aaaatccggg
    42361 cccggcttat tggtcgcgtg gtcggtaagg acgttgggcg gccatgatga agggccgtct
    42421 ctgtgctcgc aagaatgcct cgttggccat gggcgatgca tcagttctga tgacacttcc
    42481 gatgcccatg aagaaactgt atccaaaaga caagtcagcc aatgctccgt gtacgttcgg
    42541 gctgatatgt agcatttcat cactgacccg aacgttgctc ctgacccagc catgtattgg
    42601 cccagtgttc gcatgatacc gtttggcccc gcaccgtatc tgaagatgtt gacggttcct
    42661 gcaagttgta gtgttagcca agaccatgat cgttgtgtga atgagtgact gatggcgcat
    42721 accgaatacg aagcccataa tgcagccgac agctgtgaca acaaggttag cgcggagagc
    42781 aggtccatgt ccatatcgtg ggttcgaaac gtactgccac ccatcatggc gcccatcttc
    42841 actgttttcc caagcgtcag ctgcagtccc tcaatgcggc actgtccatg tgagagaaga
    42901 cgaacgtttg tcgatgttgg acgggccatg ggcgccggcg ccaacactag gaggaggagg
    42961 catgatgaat gcttcggccg tgaaactcgg tgctgggcga tgactatgct gatcacgctc
    43021 tggggcggat ggtgtctgtc tgtctggttc gatgcgcctt gcggtgcggt cgttcgatgt
    43081 cggcttggag agaaagctcc agcttctttg agctcttctc tccacttcca aggtcccgcg
    43141 acggacgtgc atatcagttt tcgcagcacg ggcggtggca tctgcctgcc cgctgtgtga
    43201 gagctttgcc gagcccggcc aggtgtctgt cactgttcgg ccccgcagag acagcgacac
    43261 atgtgggccc aggttcagag gagtccctgg gggaagaacg ggcccccgag aatggcccat
    43321 aggcccacct gtggcctctg cgctgggcgg ccagctcaac ggtaccggga aagggaaacg
    43381 aaacgatgcc ggagccagcc agcaccaaga ccacgagcaa tggcctggtt gagggcgacc
    43441 agggccccag ggccgcaggg aaacttggtg tcgatccttg ctgcgcatca cgtgagcgtc
    43501 cagtctctac tctggttagg tacggtgtcc tgggtgtcat ggcccacggc ttttgacttt
    43561 tgtcatccga gcaatgcgca tcaagtcagg aaacctaatg gcaagcatca aagaaatgcg
    43621 agagccctag caacgtaaat acagtagact tcatatctca cacccgcgtg aacaaggaga
    43681 gaatatcctc accaacgtcc cggggaaaca cgccgatgac cgctctgtgt ttgtttgggc
    43741 ggccggcgtg tgatgcggct ctgtctcgat atgcccccca tgcacacatc caatgttccg
    43801 ccgggggccc gctaagcgct taggggtact agcgagacgg gggcgacctt ctttcgagtg
    43861 tgtctccaaa tcttgaagca acgtccagag tgtcatctca tcatatatcc cttccgccca
    43921 cgacctcgcc tcgccagacc atcaggacac cccgtgtcaa ttgagcggta cgtcgcctgt
    43981 gcctttcctt gcctgtctgc gtgacgctcg ctgccgccct ttgtctcccg tcgccttcgc
    44041 atgactcgct cccgaccagc ggccgacccg cctcgatgcc actggcctca cccaccgaac
    44101 taactttctt gcctcatcac agacgacacg caccgcatca ccaccgcgac ccgcccgaat
    44161 cccctcgcac cagggctctt cctctcactg tcagccgcgc ttcgctggcg tcgtttgctg
    44221 gggctcccta cgcggtcgcg tgagcggtgg atggagagga cgaccgagca tcatttcgct
    44281 atccggcgtg ctgcttcttc gcatcgccgt catcgaaccc ccatctcgtc tcgctccgta
    44341 cacgccgcat aatcgctccc catgacagcc gtcgcgagtc ctcctacctt gtcgcagcat
    44401 aacaggccgg catggggcat gaacggtcac cgtggagtgc agagcattga aatgaacccg
    44461 gaagagctga accgcatgtt tatgccgcgg aaaagtctgc agcggaacaa ctcgtcctcg
    44521 tctatatcgt cgacgtcgtc tgcctcgtcg accacgaccg tcgtcggccc aaacgcccag
    44581 cagccaccac agcccaacgg aaccgccaat ggggccccca tgtcagcagc gggcgatcta
    44641 agttcgtggg cgaacgctgg cccgcgaaag cgccctcaag gtaaaggcgc cccgtggccc
    44701 gcgcccaagt ccgacggccc ttctgatttc acgaggatgg tgtctcgtgg gccgcagctg
    44761 atggccctga acgggtccgc cccgatgcac gcccctgcgc ccatcctgca gtcacagccg
    44821 caaatgtcca cgcagcaggg aatgccgcga cctgccgccg aagccctctc tcagggcgcc
    44881 cagcccgtcc tatatctgct ctccctcaac ggcacctttg agcgcaagac gatatctgtt
    44941 cctttctccc ctgacaccct taggataggt cgtcagacga acgcaaagac agtccctacc
    45001 ccgaccaacg ggttctttga ctccaaagtc ctctcccgcc aacatgccga aatatgggcc
    45061 gaccgacagg gcaagatttg gatacgcgac gtcaagtcgt ccaatggaac cttcgtcaat
    45121 gcgacccgac tgtctcagga gaaccgcgag tccgaacccc acgaattaca gacaggtgat
    45181 cacctcgagc tgggaatcga cattgtcagc gaagaccaga agacggtcgt tcaccacaag
    45241 gtagcagcaa aagttgagca tgccggcttt ttgaatactt ccagcaacct actagatatg
    45301 aacttcgggg acctcgatcc cgcaaacgga ggtgcaatga tgatgcagca tcccggaggc
    45361 atgcccttca acagaggacg tacgggtagc caagcatcca tggccggcaa cggacgggtg
    45421 atgccaggca acgccatgat gggcccacaa gcgaatggga tggcccaaca acgcgcaggg
    45481 ttcttctttt cgcccatcag cacagagcag attgtgaaaa ggcttcaggt aagttcgcta
    45541 cccacttacg ctcgaccaaa aaaccccttt tcggacgact aacggggaca ccagaccgag
    45601 atgcgcactg cgcgccttca ggcacaggat cttaaccgga ccggtcactt catcggtacc
    45661 ttgctatcga aggatgatat caaggatatg ggcaagccag aggccccgga actcctgaag
    45721 ccgcaaatgg tcaacggaaa tggcgtgtcg ttcatgaggg cagacagcaa gacgcgcttc
    45781 tcggaccctc ctgcgccacc acctcaacag cctctccccg agaagcccga cgtcccgtcg
    45841 ctgaagcgtg gcatcactga gcggcccaag accaacgttt cgagtgccaa tgtctcgccg
    45901 atacgccaag acggcaatgt cagtcaaata ctacagttga cagaggccct gaacaatgcc
    45961 aagaaggagc tggaggcaca aaactctcgc atgcggcatt tggaggaaaa actggacaag
    46021 gagcgtgaag cacgtgaaat tgccgaggaa ctcgccagga gactggaaga agctgctgcc
    46081 cttagggtga acggtgctgc tgtcaaaccg gaacctgttg aggagccgac cttggcctta
    46141 gaggaagcat tcgagccacc ggcagatagc ccaacagagg ccgatgctga gacgccgact
    46201 aatgctgtcg cagacgcaca gccagcagcc ccacaggtcg aaagcataga ggcatcggcc
    46261 agtcagttgc acagtcagct ggagtccatg gttctcgaga tgaaagacct cagacaacag
    46321 ctcgatgtgt ataaggcacg agccgaaatc gcagaagctg agagagataa cgaccggaag
    46381 agtttggctg agatggcctt acagatcaga aaagacgccg acgcgcgtga gactgctgcc
    46441 cgtgagttgt cacagctaag gtctcgcgcc agggcaatcg agacgcccga aaccgccagt
    46501 gagacctcgg aggaatcggc ctccatggta agaacaccgt caacagattc cagtggaggc
    46561 caaataacgc caggggttcc taacgatgcc ccaactttat cacgggcgaa cactatcact
    46621 ccgtacacgg caaaatctgg acagctcgca catgaacagg cactggcaaa cggcttgccg
    46681 tacgcgtcta tgcttggcgt ggtgcttctt gggatggggc tcatggctta catcaatggc
    46741 tggcagccac agccaacacg acttgatcgg tagtgttacc gattgccaca cagatgacga
    46801 ctgacttttc tttgtaccta tttctatacg aaccaccaca acctccccgg tcacgaatta
    46861 ttacccgcat gctcccttac gggtggatac cgagcggaca ggcttatgta acatgatcga
    46921 taaagacagg cgtttcaggc atcagcaggc gatgaggatc actatttttc tgggcatttt
    46981 cttatttcac tgacgaccat gttgtgtgta ccaggcgcgc ggtttaagcc tgactgtcac
    47041 ttgcggtacc ggggcaagaa aatggatttg aggacgagtt aatagcattg cgtccagtct
    47101 cgtttgcaga atatccgatg gacaaaataa aacatgattc ttgtgcccca gttgcatccc
    47161 cgtgcacatt gacaatctcg gtgctagact atgttgaggc ttttccgata ctccagatct
    47221 tgactaccta gccatactcg cgcttgggag ccttcttgcc tccagcgctg agtttcaaga
    47281 tggcaaaaag attcgttgta aatcaagacg aattggtgta cggtgaccct acgtctgcaa
    47341 catttgcgcc taaagatatc agataggtca tgcttatggg tgactatatt agcgctaacg
    47401 gttgaatacc aaagataatt cattaataaa ctggtagctg atatcgaggt gccaaatcgc
    47461 gccatcgtca ttacctcttc ttgttagctg catgattcgc actagggatc gaactctctt
    47521 atacagattc cctagtcaag ctttcgataa tgtcatgaac gcccgcaaag gagagttgat
    47581 ccacggtttc cctccacaac cgctgagtga tcccttgtgc ctctttggag tagacgaagg
    47641 gtgccattct agtggagttg cacactcaca ggttagtctt atagtcaggt atggatgcaa
    47701 tggcatagag catgggttca tcgcgagttg atatccctca cgcttctatg gctcgcaata
    47761 aatggggcca tcaatacctg agataagaga gaaagcacgt acggtctcaa tttgcaatcc
    47821 tcaacgtact gcccgtgata gctgtcgtcc agttgggtag cggcatgcac gagagtacgc
    47881 gcaccaacag acgacgaacg gccaaagacc cggatgaaga cagcagcacc caagccaagc
    47941 tcccggccca ggtcggagcc gtagcagagg cctggatttg cgcaattgac gacggccagc
    48001 gccggcggca cgcgcctcgc cagttcggtt atgaacagct gacctagaag tttggtggta
    48061 gcgtagcggt tgaaaccatc ccacttggcc cccttgtcat caaaggctgg gagcagcggc
    48121 tccttagttt tctcatggaa tttggcccac gcggcggtgt cggaggacac gacgacaatc
    48181 cgtcccggag atagttgaga cgggttggtg gtatgtgtag ctcgctcaaa gacccggagt
    48241 aggagaagca ccagcagcat agtcgagagg tagttggtct gtaggtcttc ctcgtggccc
    48301 gtcttcgggt ttaggttaaa ggagctgcga ttgatgccgg cgttgaggat ggcaacgtcg
    48361 actcgtgggc taaggccctc gacccgctgc acaaaggcca tgatggactc gtaagacgca
    48421 taatccagct tccatacctc gatcgactgg ctgggctcga ggtctgtcgc gttggtcaga
    48481 gccttgcggg aaatctcgcc tttagtctcg ttacggacgg cgagaatgag tcggcttagt
    48541 ccaaggctga gaagctgtcg cgaacactca aggccgatgc caccgctagc tcccgtaacg
    48601 atggctgttt tgcccttcaa gtcgacatca cgtcgggaca ccgcaggtgg ggctccaaag
    48661 aactgccggc gtaagaactg gagcttgctt gcttcctttt cgggcgtgat gtcaaatgaa
    48721 gcttgcccgg gcatcctttc gtggctattt gtctgtgtgg atttctcagc actgaactac
    48781 aactacaaac agtacggtct caaggatgct gtcaacaaag attactgtaa gatgcttggg
    48841 ccaaaggtgg gaaaatgaaa gggcggcaga taaatggtca taatgactgc gggacagcgg
    48901 acatgcaagc ggccgtcttg gccgagcctg acattgaaca ttcaggattg gccttttact
    48961 cggttggcaa cgattggtcg tgcccaatct tcgttttcgc ataccacctg catgcttgtg
    49021 caaacagcga cggtgccgca gcgggagatg cttgctttct ccaatccttg agaacttatg
    49081 ctaggtcata agcaatgagc tgccagggtc ggcgagcgag gtcttcttta tcaatagatt
    49141 tgggagttcc attatcgcag tttcaggttg gctgtatgac ttgatgggat gcacaagcaa
    49201 gggaagaacg agcatgtgta cacgatatct tagatgcgca ataccggatt caagctttct
    49261 gcattcacct gattgcttgt atcacggcta tcttcatatc ccaagctgcc aagtctgatc
    49321 gaagtttaat catcttagca attggtactc acagagagcc ttctctacag cactctagat
    49381 ttcttcgata ctcggtgaat ttcaaatggc atgctctccg acgaatacaa cgaagctatt
    49441 agagatgcac tgcaccggtc tgagcaatat ctgttagata tttatgccca tgcacaagat
    49501 ggttccaaac atggtgcagt actgacttga gttctacata aattgcagca cgggggtcct
    49561 cttccaatcg catatggata aacaatagct acggccggtg ggcgtacata gataccagtg
    49621 gcctggtatc ccaggcacta tattcacaca ctctgcttga cacggatgac ctgactacag
    49681 acttggtatg aggggggatt ggcgcaggcg ttttgcagct tgttgtccct tgggaccctc
    49741 atctgcttac tggcaacccc cggtgacagt gagccgaaga ttgaacaagt gaaaactggc
    49801 gcaagctgga gtggtggcag aaggtcccac ttttaatagt gtacgcgaat ctcgcgcccg
    49861 tttgcattga atcgtgttcg tacggagtga ttttcaccat actacattgc attcatcgtc
    49921 ttcattttct tcatcccagg gagacaatcc attcacaatg ggtggccctc cgtcccagaa
    49981 tggataaata ctacacccga accgatccag cgatggacaa gtaccgccca gcgtgggacg
    50041 ccctcaaggc aaacagtttc gtgaataatc ctgaactctc cgaatacgat cgaattctat
    50101 ctgcgtggca ttcaggatac ctggagggtg aagcaggact tcttggccaa ccagcgctac
    50161 tccttcccca tcatgttgat ttgggacgcg gatcgtatat ggagaagctt cgatctcggc
    50221 tactacaagg acatcttgat ggtataccat ggccccgagc gcgagcctcc ttagttctct
    50281 gtagagcagg aggagggcga ggtagcagac ccaatctacc ttgacatcac ttggcgggga
    50341 acatgcagcc ggatacctag tactgccatc aacaacccgc taatcaccaa gggaaagact
    50401 gagttcggta ccgcctggat ctgtggctat ttcgagggaa tgggtggcat tggtcttcca
    50461 aacagccgct gttactttga tggcgaatcc ttgcacggtc cacgacgagt tccgcacaac
    50521 ctccaatctt tcatcgacgg ctggaatggc ttggaatctt ttggtgagga cgaggcggtg
    50581 cgcctggcgc catcactatg aggtgcagtt acttcgactt cgcccggaca agcctgtgga
    50641 gcatggatta ttgcagccaa ggcacggggt gttacacgat gggagtccat ggcagcaact
    50701 aagtcgatct aagagtttgg tacttgagtg gagtaaatgg acgatattta ttataaatgc
    50761 tttcactgct gtgcatacag cttttccgtc ttgctctcga caaagtctga aaatgtggtt
    50821 tgatagtgga gcctgtctga ggcctactta agctgaacga gtcgagactc gccactagtt
    50881 agtgaagttt gtgcgaacca aagccgggac caaatcagaa ggttgctcag ggaagtccat
    50941 cacaatggtg ccgtagcccc ctttttgtcg aattggatcg ttaaaatagt ccaacaacat
    51001 ggcgttaatt ccatacgggt cgacgatggg gaaccaattg ttgaaccaga aaccggtggc
    51061 gatgctgtgc gcctgaccct tgataatact tactacacta ccaatgacat tagatattga
    51121 tgcatctttc tttggagcct gcacaccact cgcgaaattg aggaaccagg tatcctctgt
    51181 actgccactg ttctgcacct gtccttgacc cacggattgc ccagcttgcc atgctgcatt
    51241 taacattggc cgaattacgt tccacttctc tctcgtcgga ttcaggcctg tttctttcca
    51301 cgaaaggtca aaataatcct gcagccgaac gttgacgcca tttgttggac gaagggccgt
    51361 gtctttggca ttgtcctgcc actgtagcaa gactggtacc ccgtagctct tcttgcgctg
    51421 ctctggacgt tgatcgggcg caaccatacc ttcaacaaat ctgcgtacta gttgtatctt
    51481 gccgcggagt tctttcaggg taggaatttt accactttcg acgatccaac agccgccagc
    51541 ctcttccttc tgtgttagag cccagatatc atttgcgaac tggataagga tctcgtcatc
    51601 gtgtaatttg ttctctatgt cgagctcatc gcgtttgatc tgaactatca ggccctctcc
    51661 tgggttgtcc ttgaggaatt gatagaatgt gttgaaaaca tcttcaacct ttagcccgtc
    51721 aaaccagctt ggtatatcgt agaggttgga tcctagcgtc ttgacaagta tgggtactac
    51781 attgtgatga acaacggggt atgtatactc cccacgcaag ccgtagcctc ctcgcaagtc
    51841 gaagtaccgg attccactct caagttgctg tctgattgtc gtcatttgac accctacaaa
    51901 tggaattctg ctcatagcgc cgctgtcatg agtcccgggg atcgtgagcc gcgaaatacg
    51961 cgtgtcgctg ggcaaataag tcatccaccg gtccatggtt cctgctatga ccagcgaagg
    52021 cttgactgaa aagagcaggg tcttcttctt tcggtccgtc cacacacaat agaatttgtt
    52081 cttggccact tcgattgctg gaacagtgtc ggatattgcg ggctcaggac ccggatactc
    52141 tctcggcttg ctcttgtcac taaactcgaa gagcttaaac ttccctgtag agggatcaag
    52201 cagagcgtag aatcctatct cctggaaact gcaagctgaa atttcactgg tcgaaaagcc
    52261 gcttggaatc ccatcttgtc gaacttcggg tgcggcaggc gccttcccag acccaatggc
    52321 cgcaatgaag tcaatgagtt tcggctgtgt ctccgaactg aatgccaaca catgactgac
    52381 agatcgttca gataatgtag ccatggctga tacgggcttg acaatgcctt cgttgttcga
    52441 caatgtgaca tctttccaag cgtaatcttg gtagaccgag gctcgtcgag tcccatctgc
    52501 atccagccat gcgacttgaa gttcatttcc gagatgcaaa agatccaatc cgtcggtaat
    52561 tccgagggca aggggaccag aatgtggcag cagagttggg tcgacatcca taagaacccc
    52621 gcgcccgtca gctggcctgg cgggacggcc ccacgtcttg agttcagcat tatatactaa
    52681 atggtagaga tatgattgat cttcttcatc tttgctcttt gttgttgatg tgaacatcaa
    52741 gtgcaaaatg gcccctgccg atgcggctgc aagcagtggc ttgcctgaac ccgatctggt
    52801 agcatgtacc tgataaggcg tgatggcacc cgatgcgatc tccctggtat ctgggtcgcg
    52861 aatgctattg tctacaatag ttggctctgt ccacccagtt ctggtggtcg cagtgtacga
    52921 aatgttgtta agctttccat gtacccagaa gcaccacacc tcacccgcga aggtcactaa
    52981 ggcaggggta cccgtggtgg cagttttgtc tggcagcaaa taggtcggtg tggtccaatc
    53041 ggacattatg acgggcgtat atcagttatt gatgcgtatt tgattttgat agacggaagt
    53101 atctgaatta ggcagcgacc tcttatttcg ttaacgtgat aatatggtca agacctccaa
    53161 ctcagttgga cctgggctgg gtatgtattg ttataggcgt gactgttatc tgcttgattg
    53221 agtatctgaa acctatttca agacatgctt tggaattcat gactcatcct aatctagtag
    53281 aaatatgcgt aactgattgt tgctaggaca agctgaacaa tgtgtctcaa gctcatttcg
    53341 ccaacttccc agcccttgag cgccaggacg aattttggaa actagtgtta tcaaggcaga
    53401 atcgtcagtg gtagttcttc gtcgtaccac aaagcgatat tacgtacatg tacacgacac
    53461 tcacttaccg tataggtaat atgacaaatt acctactatg tcacggcgtt agagctttgg
    53521 ggcatgatgc atagttgact agaaatgcta atctttaacg gctacatttt tcaaggtcgc
    53581 gttacgaatg ttccggtaac ttcaaatacc atactgatgc attcaacggt atcaagttaa
    53641 actattgtct tgcgtcggaa gcatagaacg tctcgacgtg tttttagagg ctagaagtgg
    53701 ggaatagatt ggctagttaa ccacgcaggc tcggcagcgt tgcgaaagtt ccaatcttct
    53761 catcaatccc agccaatgct tgttctacat cttctggaat cttctcgcca tattcgttcg
    53821 caatttcatc tcttaccatt cgtacctcgt ccccaagcgc ctgatccaag agagcatcct
    53881 gggagatttc gagcaacccc aaagcaaagt ccttcttaga atacgccaat gcttttgtaa
    53941 cgatggcgcc ttcctggatc tcacgtaccc gcacaaggaa ccgtgaagct gagtccttca
    54001 gtggcgcaaa tcgacgctgc agtgtaatac actcattttc cgtcgtttct gccaacagac
    54061 ttagagtggg aacgagggct tctgtctgct gtacgaatcg tagacgcata tcctgcgcat
    54121 tgcgctcatt ctgcaagcca tatagcttca tacgtgcttc attgagctgg ttttgtgcct
    54181 cgtccctggc tcgacgagcg tcattgagct ggccctgcag attcgcagga tccaggggcc
    54241 cgccattgat agcattaccg atacccaagg tcaaaattgt aaactaagca aacagaaagg
    54301 agagatcagc gaaattatca ggaataatcg gctgcagaaa tagcccgaag gaaactcaca
    54361 ccaacgtcgc tgaaaccttt ggcaatctca gtatccgaaa tcttatcttg aagccgactg
    54421 acagcttccg cttgggattg tgcacttcgc gaaatcgtat cgacgctggc ttgcgaagtt
    54481 ctgatctgac cctgtgtatt ctgcagttct aactcagtct tctggaggag catatggacg
    54541 tcagcttggg ccgggaggat cttcgtgttt tgcacctcca taacgatggc gtgccggtag
    54601 ctaatgacct tcaggccagc ctcggcgcag tcttccatat cctggaaggc gttgaccatc
    54661 tggtttaaaa ggtcatcgcg ctgcaacgta tcagggttgc ggtcgtcgta agctccgcga
    54721 atgaaaacgg ctaacttgta gactttagcc attgccaact caagcttgtc gagtgttgct
    54781 ttgccgcatt ggacaaccga ttggtcaagg tctctggaaa tattcctaag ctggtcgccg
    54841 gcagtattca aagtcatttg gagtttattg acctcggcct gttcttgagc cccctgggct
    54901 ggcattactc caccaacaaa tccggtctgt gctgcagcaa tagccgcagc gagtgatgca
    54961 aattgcggct gcagccaaag gccagagata gacaagatat ccatggcgct agtatttgaa
    55021 ggattgcgtg aaacaacaaa gaagagcgtc aaattctcat aaagtaatga actatgggag
    55081 cagacttaat acatcgagcc cgcgagagtg aactatacat atactagtag attggatgta
    55141 gcctccttgc cgacattcat tagtttcact ttttgataac aggccatgtt atctaagtaa
    55201 ccttgagtga ggaattctca gggctagatc gcaccgttcc agaaaaccat attcggagcc
    55261 atgatggcgg gctccgtagg gaagcgactc gacgtgattg gtggtttggc gtttgtggct
    55321 tgcttagcat ttctgcctct ccctagttag ataatagagc aaacctcaag ttcaggaaca
    55381 agtccctcct aggtgagacc ctttcagctg cttcgtaacg ctccgcctag tccgctcttg
    55441 gagcaaggat tcatccacct tgctctagag catgtcagac atgtctggaa gttatcctac
    55501 gtcgtattct gtccagttgt aagagatttc tgataactgc ggtagacctt catcgaagcc
    55561 gagatgagac acttacaaga cttaattatt agccccaaga atgcgaaggt cgagatatgt
    55621 agtttcgaac ccgatatgtt ccatagagca ccaaaaagaa gtgactaaaa gacataataa
    55681 aacagttgat cggcactggg agatcgactg tactagttta tggtcgatat ataaatagag
    55741 agggaatgcg aggttcaata tctcatctgt taattctgcg tgcactaata ggtaataggg
    55801 atttcactta ttccacaact aagttttttt aaccttcgcc catctcggtg cttcttttct
    55861 caagccatta tctcaatagc tcggattttc agtacccccg aaaatgtcgt ctgatagtag
    55921 agaccttcag accattctgg tagcgcaaga gaagcgtgat ctggcaccca atgtctcttc
    55981 tcaggtaatc aacgagatta agagtagtct catctttcaa atcagctggg aacaacttct
    56041 acaggcggct ccgacggcca tcagctgcat gggagcttgc ttcattgcca gttccagccc
    56101 gagagcagtt gttgagctta cttcacctcc tggcaaaggt tttcagtacc tgaagttagt
    56161 tgcaaccttc taactgattt atgcctgatt agcaacatac tgatgaattt cttacttgca
    56221 ggtacacctc agtgcaagct aatctcgttg aatgtggcaa catgggacgc atggcatttc
    56281 tcgaggcaga gaacgggatg ggtgtcattc agttgacttc tcaggtcatc aatgggaagg
    56341 tcagaattta tttgggccat catttcatat gaagacctct gtatcaattg cacactaacg
    56401 taaaacccgc aaagatcaac gagatcgttc ccactattgc cgatcctgta tcagctaaga
    56461 agatgctccg accgcaactg gaaacactca agtctggcgc caacacttgt ctgaacagcg
    56521 ccatagccat ggacaaaaag tttgaggatt ggctgttgta tgtctgtgag atgcatgctg
    56581 cttgtgttca acaagaaaat aacacacgcg aggctttgca aagcaatgag atcaacctcg
    56641 tggcagaggg ctcgcgcctt gattaccaaa agtcgacggt agaagaggcc aagaaggccc
    56701 acgaagagtt gggcaaacag gttggtgttg catcagaagc attcaaaaaa gcgtcggacg
    56761 agtttcctac cgggtaagca agcttagggc tagtttatcg ccctcatgtt ttaggccatc
    56821 tatcctctac ctttgtatcg atcattgcta acccaggact tcacagctgg gatctccttg
    56881 gccaacagat cgttggagac ctagctggcg ctgtgaccac tgctctaaac gctgcccttc
    56941 cggcactgct ggacaacctc aatcctatgg ccaaattgaa aaccggggcg agtatcgttg
    57001 gcggctttgt gaatcccccc aagggtagta atgcaagcgc tgagggctct ttcgggacat
    57061 caaatggcgc cagcaataca tcgcaaagtg ccactccgcc ccgcccagta ccgaggcagg
    57121 ttacagaccc ggctttccca gagattcaaa agatctccgc ctacctttct tctcttcaag
    57181 ttattgtgaa tggcaagcag gatggtgata tcgactggga aatggctaga actggaagcg
    57241 ctggcaaaag tggcccgaag tcagcaatca agttcatatt gacgatgctg ggcgactcga
    57301 aagaccgctt cactccactg gccacaagtg aagagcccag ccgcaccttg tctgagattc
    57361 tgaaagtctg tttgcgggtg agcgatgccc ttgcgcttca aaacgaagaa aaaagaacgc
    57421 taataaaatt tcttgtgcgt ttaggttgcc gctgaattac aagaagaggt tgaaaagtcc
    57481 aagacggtaa tgtctcaatg gccagcaaaa gactctgagc aggtcaataa gtggcaatcc
    57541 gactttactg atgcatacga caaagccaac actcttcttg ctacagcaaa aacagttccg
    57601 ggcactgcag ccaacggcgt gagttttgac cctgaccaat gtaactactt caagagcaca
    57661 ggtgttgttc gtgtttctat cgcgtgaaaa tggtaaactg actcaagcca ttcatttaga
    57721 tcccattaat gcctgcccaa gatccggcag tccaagcagc acagatcaat gccaaaacag
    57781 ctcaagcaca agcggtcctg gaatcagcta agaaccggtt agcaactacg tcgcaaatgc
    57841 tcacgacagc acaagataat tacatcaaga caacggatat gcttctgcag cagcagaata
    57901 aactagctga tattcaagcg actttagcca agttaaccgc ctctaacgtc gaactagtat
    57961 gtttgattgc cctacaccca actatcgagc aaactcacgt gaggtgttaa catgagcatc
    58021 tccactaggc cgaaatcaag aggatcctta tcgagtgcat caagcttatc ctcaacctca
    58081 aagaccaaat taccaacctc gtgcgcttct tcaggggcat tgcatccatt gtcgaggtct
    58141 gcgtcaagta tcacgttgga ccttttatcg ccacggtcaa agcaatcacg tctgacggcg
    58201 acgaccccaa cgaagcctac aaagttggcg actacacatt tactgacttc caacgatcgg
    58261 tgcgttgtaa ctctatcgat cccaactatt ccaacaagct tcaacaagcc accctgtatt
    58321 tttgagcctc tattcgctaa tgcccttact atacagcaag tatattcagc tgcggtcaca
    58381 ttgcgctcct atttcggtgt ctttggtgac atcgcgaaga tgtgggtgac attgtctaag
    58441 gacaatgtct taccgggact gcgtatgtgt gatgagttgt ccgtaacgag tgatgagaag
    58501 gaccccggaa ttatgcagaa gaagatccac gtactcactc agtggtcatc cgatgcgacc
    58561 aaccgagtcc aggtaggcca tccctttcaa tacacttcca cctacccaga aaagcctctg
    58621 ttttcttttg gagtgaaatc tcatcatgct gaacgttatt ccccattagc aaattgcagt
    58681 tgagaagcag cgcgaaatca tggaaggcat ggaaacccgc atcgtcgaag tcaaagagac
    58741 aacggcagcc atcgctgcgc cgccggcgac catcctcaag gccatcacag ctggcacaga
    58801 ggtgaccaaa gaggcagctc agaagagtat cgagcagaga gctaaacaaa gctctctgag
    58861 ccgcttcggt aagttatttc tggttcttgt atttgtgtca attgctgctg actgacagtc
    58921 aatacagcta tctctgatga ctgatctcat tggattgaag ttttggacag aatgtgaggt
    58981 attcttgatg caataatgga gtcgatcatc acggcatcgt ttaggtctac ttctcacaca
    59041 gacgtacttg ctttattcct atgtctgaac atcgttatct cttgtgggtc aaaattctac
    59101 ttataacgca tgaaatatag gtaaatccac ctatctgtgt atgtgtaact tcataaatca
    59161 ttatgggtag cggaatgagt gcatttggtt gattgcttca tctcagaagc cagcgggcat
    59221 ggtgacgtga attcctcagc tctggtcact ccttgtgacc aagatccatt gattttgctc
    59281 gacctcagta taggatagcg gatcgttggc atccagtatc agatcccgaa ctaattgttt
    59341 aattgtactg tccgcctctt gatcacctcc aagatcttca tagtatgcct cttcccgctc
    59401 atgacaggcc ctctgcacgg tatctagtaa cgtctctagg tttggtcggt cttgtctttc
    59461 gaccgcgagg catctcgcca ccagtaggag tagttctcgg tcaagaaacg ggtagattgt
    59521 tgcggtattc tcggacttcg tcggctgtat caactggaca gcgtatgttt ctatcacatg
    59581 ttcaggcctg tccggaaagg gactacatcc acagtgaggc gcaaatcgaa ggttatagcc
    59641 aatatcatcc ccagtcatta gcgtatacat gagctaattc caacctgtca gtctcaccct
    59701 tacggtataa ctattccgtc ggagttctcg tacctttgaa atgtccaaca agttcctctc
    59761 gacaccccag agtggattct cgctgtaagt catcagcgta ttgtccccag gtaatgtaaa
    59821 catgtactca cttttgagaa ttgcgatgag aaccgaattt agctttcccg aaatctatca
    59881 atatgaggct gggcacgatc gggtgttcct caggaaagtg caggaaatcc tggatcatga
    59941 ctttacaaaa gttggttgtc tgcacagcag ccatcgagat tcaaaagttg tacgtaccat
    60001 tacctgggtg caggtcgtta tgtacgagca tgcttggggt actgcctgtt gctggcatat
    60061 tttcaatact ttgcttggct gtaactctct cctgaggcgg gtagccgaga gcgatggtag
    60121 ctctaattac tttgcaacag atcgacttct cagcgtattt tttgtataat tcaagcaggg
    60181 tgaacttaca gcatagaaag aagctccaga gaatgcgatt aggtaaatga accccgtgct
    60241 ctaaaactct ttgcattaac gttgtcaaat tgccgttctc gacgtactcc atcacgattg
    60301 ttggtcctga cagcccaggt cctatcaaat gccaagggct ctgtaacagc aaccgcctac
    60361 gagcataact tatcatcgct ctcagaattg accagaaagt ggcttgtggt gcacttgtag
    60421 atccgcctga ggacgagagg agctggacaa tgtgggcagc accacgcaga gcctagatag
    60481 tgcccaaagg agtcagcagg gagtgctact cgacaagtct tagtagtaga aatttatatg
    60541 taacaaatga caagataaga ttatggaacc accttcaaca cttggatctc acgaatcaat
    60601 tcgccgtcaa tacctggagc tatggggcgc ttcacgatac aacgccgcat tgtgtaagac
    60661 cctgcccgat ctttctgttt acacagtgct gccactccat cagccccaga gcctataatc
    60721 tgttcaagct cgaatgattt gtgctgcccg aaataattcc tcagggccgt cgaggcttgg
    60781 cttatggcca ttgttgtgga gaggggtggt tggtttttgc ggctcgctgt aagaattctt
    60841 caattgtttg ctcgctcacc tctaggacag aatggattgg cttcgtttga ataaagtgaa
    60901 tcgagccact gactactagc acagagttgg cctttgttgc cgaaaacggt ggaaagaaac
    60961 aaagacatgt tttgaagcac agtccaaatt ctctccagcg ca
//
