# Supplementary material for: Genome sequencing and physiological characterization of three Neoarthrinium moseri strains
Source: BMC Microbiol. 2025 Aug 21;25:526. doi: 10.1186/s12866-025-04274-z (PMC12369201; doi:10.1186/s12866-025-04274-z)
Supplement: Supplementary file 16 — Supplementary Material 16. [file 12866_2025_4274_MOESM16_ESM.zip › BiGSLICE/input/Nmoseri/TUCIM5827/JAFIMQ010000001.1.region002.gbk]

LOCUS       JAFIMQ010000001        52092 bp    DNA     linear   PLN 06-APR-2022
DEFINITION  Neoarthrinium moseri strain TUCIM 5827 scaffold1_Wmoseri_TUCIM_5827,
            whole genome shotgun sequence.
ACCESSION   JAFIMQ010000001
VERSION     JAFIMQ010000001.1
KEYWORDS    .
SOURCE      Neoarthrinium moseri
  ORGANISM  Neoarthrinium moseri
            Eukaryota; Fungi; Dikarya; Ascomycota; Pezizomycotina;
            Sordariomycetes; Xylariomycetidae; Xylariomycetidae incertae sedis;
            Neoarthrinium.
COMMENT     ##antiSMASH-Data-START##
            Version      :: 7.1.0
            Run date     :: 2023-12-04 12:33:23
            NOTE: This is a single region extracted from a larger record!
            Orig. start  :: 949373
            Orig. end    :: 1001465
            ##antiSMASH-Data-END##
FEATURES             Location/Qualifiers
     protocluster    1..52092
                     /aStool="rule-based-clusters"
                     /category="NRPS"
                     /contig_edge="False"
                     /core_location="[20000:32092]"
                     /cutoff="20000"
                     /detection_rule="cds(Condensation and (AMP-binding or
                     A-OX))"
                     /neighbourhood="20000"
                     /product="NRPS"
                     /protocluster_number="1"
                     /tool="antismash"
     proto_core      20001..32092
                     /aStool="rule-based-clusters"
                     /tool="antismash"
                     /cutoff="20000"
                     /detection_rule="cds(Condensation and (AMP-binding or
                     A-OX))"
                     /neighbourhood="20000"
                     /product="NRPS"
                     /protocluster_number="1"
     protocluster    1..52092
                     /aStool="rule-based-clusters"
                     /category="PKS"
                     /contig_edge="False"
                     /core_location="[20000:32092]"
                     /cutoff="20000"
                     /detection_rule="cds(PKS_AT and (PKS_KS or ene_KS or mod_KS
                     or hyb_KS or itr_KS or tra_KS))"
                     /neighbourhood="20000"
                     /product="T1PKS"
                     /protocluster_number="2"
                     /tool="antismash"
     proto_core      20001..32092
                     /aStool="rule-based-clusters"
                     /tool="antismash"
                     /cutoff="20000"
                     /detection_rule="cds(PKS_AT and (PKS_KS or ene_KS or mod_KS
                     or hyb_KS or itr_KS or tra_KS))"
                     /neighbourhood="20000"
                     /product="T1PKS"
                     /protocluster_number="2"
     cand_cluster    1..52092
                     /SMILES="C([*])C(-O)(C)NC([*])C(=O)O"
                     /candidate_cluster_number="1"
                     /contig_edge="False"
                     /detection_rules="cds(Condensation and (AMP-binding or
                     A-OX))"
                     /detection_rules="cds(PKS_AT and (PKS_KS or ene_KS or
                     mod_KS or hyb_KS or itr_KS or tra_KS))"
                     /kind="chemical_hybrid"
                     /product="NRPS"
                     /product="T1PKS"
                     /protoclusters="1"
                     /protoclusters="2"
                     /tool="antismash"
     region          1..52092
                     /candidate_cluster_numbers="1"
                     /contig_edge="False"
                     /product="NRPS"
                     /product="T1PKS"
                     /region_number="2"
                     /rules="cds(Condensation and (AMP-binding or A-OX))"
                     /rules="cds(PKS_AT and (PKS_KS or ene_KS or mod_KS or
                     hyb_KS or itr_KS or tra_KS))"
                     /tool="antismash"
     gene            complement(682..1499)
                     /locus_tag="JX266_000314"
     mRNA            complement(join(682..1287,1353..1499))
                     /locus_tag="JX266_000314"
                     /product="hypothetical protein"
     CDS             complement(join(682..1287,1353..1499))
                     /codon_start=1
                     /gene_functions="biosynthetic-additional
                     (rule-based-clusters) p450"
                     /gene_kind="biosynthetic-additional"
                     /locus_tag="JX266_000314"
                     /product="hypothetical protein"
                     /protein_id="KAI1855449.1"
                     /sec_met_domain="p450 (E-value: 1.4e-14, bitscore: 48.8,
                     seeds: 50, tool: rule-based-clusters)"
                     /transl_table=1
                     /translation="MANISSQIIASLGAILLGIVSRKLLQIGSRPADLPPGPPTIPILG
                     NLHLMPDHDVNLQFQKWAQQYGPVYSLMLGTKTMIILSNNRAIKKILDKKSAISNDRME
                     IYIGQKIASGGLRVLMMGYGQTWRMVRRIMYDYDAAVNPDVSQRDQFALGAGRRICPGI
                     HVADRSLYLSISRLLWAFDFKRPLDSNGKDVVPDPTQVTQGFLASPPPFKAVITPRDAD
                     RAKIIRHHWETAKRNDLDPETLQWKVRQ"
     PFAM_domain     complement(join(1033..1287,1353..1397))
                     /aSDomain="p450"
                     /aSTool="clusterhmmer"
                     /database="35.0"
                     /db_xref="PF00067.25"
                     /db_xref="GO:0004497"
                     /db_xref="GO:0005506"
                     /db_xref="GO:0016705"
                     /db_xref="GO:0020037"
                     /description="Cytochrome P450"
                     /detection="hmmscan"
                     /domain_id="clusterhmmer_JX266_000314_0026"
                     /evalue="4.70E-13"
                     /gene_ontologies="GO:0004497: monooxygenase activity"
                     /gene_ontologies="GO:0005506: iron ion binding"
                     /gene_ontologies="GO:0016705: oxidoreductase activity,
                     acting on paired donors, with incorporation or reduction of
                     molecular oxygen"
                     /gene_ontologies="GO:0020037: heme binding"
                     /label="JX266_000314"
                     /locus_tag="JX266_000314"
                     /protein_end="134"
                     /protein_start="34"
                     /score="48.8"
                     /tool="antismash"
                     /translation="PPGPPTIPILGNLHLMPDHDVNLQFQKWAQQYGPVYSLMLGTKTM
                     IILSNNRAIKKILDKKSAISNDRMEIYIGQKIASGGLRVLMMGYGQTWRMVRRIM"
     gene            1893..2827
                     /locus_tag="JX266_000315"
     mRNA            join(1893..2455,2542..2827)
                     /locus_tag="JX266_000315"
                     /product="hypothetical protein"
     CDS             join(1893..2455,2542..2827)
                     /codon_start=1
                     /locus_tag="JX266_000315"
                     /product="hypothetical protein"
                     /protein_id="KAI1855450.1"
                     /transl_table=1
                     /translation="MSAEKEVYNLNHDWNNEIKRLKIQHDFFREMAGGKDLPAVVWSYV
                     KELEAPKIADVGTGTGIWATELASQLPETAVVDGYDFDVNKFPDPKTLPQNVTLRFGDI
                     FKPFPQEIIGKYDVVHVRFLVFALKKDDWLVAVKNLRKLIAPGGFLFWEETGPYSWTCS
                     PWSEAYYEWVKLESEVGNQLGRDPLAPVRLPSQFKEAGLANIDENIFAMLRLSSTTPVD
                     RQPGLLIMAQSLTGLVENGVLEGKYTKEDVRKLVERASEDVQNGTALSANFHWTWGRNN
                     V"
     PFAM_domain     join(2049..2455,2542..2593)
                     /aSDomain="Methyltransf_23"
                     /aSTool="clusterhmmer"
                     /database="35.0"
                     /db_xref="PF13489.9"
                     /description="Methyltransferase domain"
                     /detection="hmmscan"
                     /domain_id="clusterhmmer_JX266_000315_0027"
                     /evalue="6.30E-10"
                     /label="JX266_000315"
                     /locus_tag="JX266_000315"
                     /protein_end="205"
                     /protein_start="52"
                     /score="39.2"
                     /tool="antismash"
                     /translation="IADVGTGTGIWATELASQLPETAVVDGYDFDVNKFPDPKTLPQNV
                     TLRFGDIFKPFPQEIIGKYDVVHVRFLVFALKKDDWLVAVKNLRKLIAPGGFLFWEETG
                     PYSWTCSPWSEAYYEWVKLESEVGNQLGRDPLAPVRLPSQFKEAGLANI"
     gene            4508..5969
                     /locus_tag="JX266_000316"
     mRNA            join(4508..4513,4571..4673,4741..4809,4866..5474,
                     5536..5969)
                     /locus_tag="JX266_000316"
                     /product="hypothetical protein"
     CDS             join(4508..4513,4571..4673,4741..4809,4866..5474,
                     5536..5969)
                     /codon_start=1
                     /gene_functions="biosynthetic-additional
                     (rule-based-clusters) p450"
                     /gene_functions="biosynthetic-additional (smcogs)
                     SMCOG1034:cytochrome P450 (Score: 123.9; E-value: 1.4e-37)"
                     /gene_kind="biosynthetic-additional"
                     /locus_tag="JX266_000316"
                     /product="hypothetical protein"
                     /protein_id="KAI1855451.1"
                     /sec_met_domain="p450 (E-value: 9.9e-40, bitscore: 131.7,
                     seeds: 50, tool: rule-based-clusters)"
                     /transl_table=1
                     /translation="MQDFHGDIPGFEAMSQFANDSLLLEAVVRKQLTKYLSQVMEPLSA
                     ETTHALAMNIGDSQDWHEITLKPTILDVIARISSRVFLGTQLCRSEDWLQITKAYTINL
                     FVAAGKLRMYPRPLRRFIHWFVPECKKLRGQFGEARRVIDPVIAARREMRQAAIRKGEK
                     VPYFNDALDWADEEASAKNMSYEPAGFQLMLSVAATHTTTDLLVQVMIDLAQHPEFMDM
                     AREEIVRELRSNGWKKTSLYNMKLLDSIAKESQRLKPISLAAMRRRATADIKLSTGLVL
                     KKGTRTIVDIFRMRDPEVYEDPEKWDGSRFVKMREQPGKKNQSMLVSTHRDHLAFGHGV
                     YACPGRAFAANEIKVALCHLLMKYDWKLAPGTDIKPMVIGAANGSSPIAKILIRKRKTV
                     ELDIDAL"
     PFAM_domain     join(4658..4673,4741..4809,4866..5474,5536..5885)
                     /aSDomain="p450"
                     /aSTool="clusterhmmer"
                     /database="35.0"
                     /db_xref="PF00067.25"
                     /db_xref="GO:0004497"
                     /db_xref="GO:0005506"
                     /db_xref="GO:0016705"
                     /db_xref="GO:0020037"
                     /description="Cytochrome P450"
                     /detection="hmmscan"
                     /domain_id="clusterhmmer_JX266_000316_0028"
                     /evalue="3.60E-38"
                     /gene_ontologies="GO:0004497: monooxygenase activity"
                     /gene_ontologies="GO:0005506: iron ion binding"
                     /gene_ontologies="GO:0016705: oxidoreductase activity,
                     acting on paired donors, with incorporation or reduction of
                     molecular oxygen"
                     /gene_ontologies="GO:0020037: heme binding"
                     /label="JX266_000316"
                     /locus_tag="JX266_000316"
                     /protein_end="379"
                     /protein_start="31"
                     /score="131.6"
                     /tool="antismash"
                     /translation="LTKYLSQVMEPLSAETTHALAMNIGDSQDWHEITLKPTILDVIAR
                     ISSRVFLGTQLCRSEDWLQITKAYTINLFVAAGKLRMYPRPLRRFIHWFVPECKKLRGQ
                     FGEARRVIDPVIAARREMRQAAIRKGEKVPYFNDALDWADEEASAKNMSYEPAGFQLML
                     SVAATHTTTDLLVQVMIDLAQHPEFMDMAREEIVRELRSNGWKKTSLYNMKLLDSIAKE
                     SQRLKPISLAAMRRRATADIKLSTGLVLKKGTRTIVDIFRMRDPEVYEDPEKWDGSRFV
                     KMREQPGKKNQSMLVSTHRDHLAFGHGVYACPGRAFAANEIKVALCHLLMKYDWKLAPG
                     TDIKPMVI"
     gene            complement(6463..8793)
                     /locus_tag="JX266_000317"
     mRNA            complement(join(6463..8142,8216..8633,8693..8793))
                     /locus_tag="JX266_000317"
                     /product="hypothetical protein"
     CDS             complement(join(6463..8142,8216..8633,8693..8793))
                     /codon_start=1
                     /locus_tag="JX266_000317"
                     /product="hypothetical protein"
                     /protein_id="KAI1855452.1"
                     /transl_table=1
                     /translation="MQSSDMALGNWMNNTRKKRRPALACSSCRRRKIRCDRQTPCEQCI
                     KANIETCSYVTSSRASPNSAPFHPQDTQFYVFEQAPSQSRMETNFTTSSNWMPEVPSDA
                     SSTLSSHHGHSLSIGASLPAEQVQVPAASGPFSQSPLENWFPAIKRATRGSFSRTRFYG
                     QSHWLNFVHQAVITAHEANESNRCTIARCRSLSDVIATQEAVRSQTAFDSYRDLIPDRA
                     VADVLIQAYLRTFQRVFGILSVATFLDNYKAFQANPDAVGDTFAVPLALVLCLGSSFCS
                     QEAGIARNTVLGWVGFASSRIYSSIDTKELNLDVIRTHCLFFLTRQVFCVDESNHWLPA
                     GSLMRLAIHLSLHIDPVKHDFQDMPPSEIEARRRLWATVLELEVQSSMDHGERPSIGVE
                     DYDCAPPLNIDDADLNTSTPLPKAEDELTQTSVQILLMRSIPTRLKIARLLNNFQGDLS
                     FEAVLSLSSELSETLKCCTRLLEAFRMSTNSPTAFQTKMYDLMVQRFVLGLHHPFALKA
                     MENPSYYYSRKMCVGASLRLLTHNSALSGDEDFQRIRMRGSGLFMIPFTQCALYLCSEL
                     TDQAETEEPVPTNGQETSLYKQLHSGTKSYLNCVKERSQLSERDLGCYLSVCCLLAQAD
                     AMKSNTSVEPKISQALANGLNAYHESLLSRLQESKELTSWEMYDELSNGDGANNNQEWP
                     AWDEPTVNLNLDPSWGPAVLTPPSGRWQSQGLLTKFGT"
     PFAM_domain     complement(7414..7980)
                     /aSDomain="Fungal_trans"
                     /aSTool="clusterhmmer"
                     /database="35.0"
                     /db_xref="PF04082.21"
                     /db_xref="GO:0003677"
                     /db_xref="GO:0006351"
                     /db_xref="GO:0008270"
                     /description="Fungal specific transcription factor domain"
                     /detection="hmmscan"
                     /domain_id="clusterhmmer_JX266_000317_0030"
                     /evalue="2.80E-16"
                     /gene_ontologies="GO:0003677: DNA binding"
                     /gene_ontologies="GO:0006351: DNA-templated transcription"
                     /gene_ontologies="GO:0008270: zinc ion binding"
                     /label="JX266_000317"
                     /locus_tag="JX266_000317"
                     /protein_end="416"
                     /protein_start="227"
                     /score="59.5"
                     /tool="antismash"
                     /translation="IQAYLRTFQRVFGILSVATFLDNYKAFQANPDAVGDTFAVPLALV
                     LCLGSSFCSQEAGIARNTVLGWVGFASSRIYSSIDTKELNLDVIRTHCLFFLTRQVFCV
                     DESNHWLPAGSLMRLAIHLSLHIDPVKHDFQDMPPSEIEARRRLWATVLELEVQSSMDH
                     GERPSIGVEDYDCAPPLNIDDADLNT"
     PFAM_domain     complement(join(8558..8633,8693..8724))
                     /aSDomain="Zn_clus"
                     /aSTool="clusterhmmer"
                     /database="35.0"
                     /db_xref="PF00172.21"
                     /db_xref="GO:0000981"
                     /db_xref="GO:0006355"
                     /db_xref="GO:0008270"
                     /description="Fungal Zn(2)-Cys(6) binuclear cluster domain"
                     /detection="hmmscan"
                     /domain_id="clusterhmmer_JX266_000317_0029"
                     /evalue="8.70E-09"
                     /gene_ontologies="GO:0000981: DNA-binding transcription
                     factor activity, RNA polymerase II-specific"
                     /gene_ontologies="GO:0006355: regulation of DNA-templated
                     transcription"
                     /gene_ontologies="GO:0008270: zinc ion binding"
                     /label="JX266_000317"
                     /locus_tag="JX266_000317"
                     /protein_end="59"
                     /protein_start="23"
                     /score="35.5"
                     /tool="antismash"
                     /translation="ACSSCRRRKIRCDRQTPCEQCIKANIETCSYVTSSR"
     gene            complement(10811..12173)
                     /locus_tag="JX266_000318"
     mRNA            complement(join(10811..11178,11237..12173))
                     /locus_tag="JX266_000318"
                     /product="hypothetical protein"
     CDS             complement(join(10811..11178,11237..12173))
                     /codon_start=1
                     /gene_functions="transport (smcogs) SMCOG1137:Major
                     facilitator superfamily MFS 1 (Score: 299.6; E-value:
                     4.9e-91)"
                     /gene_kind="transport"
                     /locus_tag="JX266_000318"
                     /product="hypothetical protein"
                     /protein_id="KAI1855453.1"
                     /transl_table=1
                     /translation="MSTESTNSEKVGGRISPPPKADVESAPPRAPPAPPNGGLKAWLQV
                     VGSWAIVFNTWGTIITFGDFQAFYERGTLFTESSSNISWIGSIQSLMVFVVGAVIGPIY
                     DRGYLKLLLLIGTFGIVFGHMMLSLCSEYWQVVLSQGFVIGIGGGCLFVPALAVVQPYF
                     SSRLGLALGIVATGSSLGGIIYPIIFINLIERVGFAWTVRAMGFVALGSLLVPLAVSEM
                     RAKPPAVRRMLDLTAFSDGPFMLCILGCFLGYAGSHVSFFYIAYYGQANGWMTGTLALY
                     LLPILNSASAIGRVLPNWLADKVGPVNVVIPGSLIIGVILLCNLAVTNAAGIICTALFF
                     GFLSGIFVATPPLLFMVFTKDKTKLGARMGLAYALVGLSVLPGGPGAGGVLQHNSTRLD
                     WVAAWVYAGVLPLSACLVFCGLRVWQAGTKLKVKV"
     PFAM_domain     complement(join(10976..11178,11237..11957))
                     /aSDomain="MFS_1"
                     /aSTool="clusterhmmer"
                     /database="35.0"
                     /db_xref="PF07690.19"
                     /db_xref="GO:0022857"
                     /db_xref="GO:0055085"
                     /description="Major Facilitator Superfamily"
                     /detection="hmmscan"
                     /domain_id="clusterhmmer_JX266_000318_0031"
                     /evalue="2.70E-19"
                     /gene_ontologies="GO:0022857: transmembrane transporter
                     activity"
                     /gene_ontologies="GO:0055085: transmembrane transport"
                     /label="JX266_000318"
                     /locus_tag="JX266_000318"
                     /protein_end="380"
                     /protein_start="72"
                     /score="69.4"
                     /tool="antismash"
                     /translation="TLFTESSSNISWIGSIQSLMVFVVGAVIGPIYDRGYLKLLLLIGT
                     FGIVFGHMMLSLCSEYWQVVLSQGFVIGIGGGCLFVPALAVVQPYFSSRLGLALGIVAT
                     GSSLGGIIYPIIFINLIERVGFAWTVRAMGFVALGSLLVPLAVSEMRAKPPAVRRMLDL
                     TAFSDGPFMLCILGCFLGYAGSHVSFFYIAYYGQANGWMTGTLALYLLPILNSASAIGR
                     VLPNWLADKVGPVNVVIPGSLIIGVILLCNLAVTNAAGIICTALFFGFLSGIFVATPPL
                     LFMVFTKDKTKLGARMGLAYALVGLSV"
     gene            12907..13925
                     /locus_tag="JX266_000319"
     mRNA            join(12907..13267,13330..13925)
                     /locus_tag="JX266_000319"
                     /product="hypothetical protein"
     CDS             join(12907..13267,13330..13925)
                     /codon_start=1
                     /locus_tag="JX266_000319"
                     /product="hypothetical protein"
                     /protein_id="KAI1855454.1"
                     /transl_table=1
                     /translation="MHLAAVREANETYRAKNQQDASPVYVFAGATSGIGASTLSRMADM
                     SSSPTFYVIGRSESRFATQRLLLGKANPSCRVIFLEAEFSLLSHVDRVCKKIADSTHKV
                     DGLYMSPGMIPLNGASYTHEGLETCFAISYYSRMLLTERLLPLLRKSRDPKVMCVLNGG
                     KEAVIGLDNLGLENSWTPLAVVGHSTTMTTLSFEHLAQDNRHITFMHVYPGWVRTDNFA
                     RLTAPESASIFWGMALALIRSLAETLAFLFGTSAEECAERQVFHLTDPRYGPGVRRIGH
                     QSEEIAETPVLREYKESSLAESVWDHNKRIFDRVLNG"
     PFAM_domain     join(12982..13267,13330..13427)
                     /aSDomain="adh_short"
                     /aSTool="clusterhmmer"
                     /database="35.0"
                     /db_xref="PF00106.28"
                     /description="short chain dehydrogenase"
                     /detection="hmmscan"
                     /domain_id="clusterhmmer_JX266_000319_0032"
                     /evalue="4.10E-07"
                     /label="JX266_000319"
                     /locus_tag="JX266_000319"
                     /protein_end="153"
                     /protein_start="25"
                     /score="29.8"
                     /tool="antismash"
                     /translation="VFAGATSGIGASTLSRMADMSSSPTFYVIGRSESRFATQRLLLGK
                     ANPSCRVIFLEAEFSLLSHVDRVCKKIADSTHKVDGLYMSPGMIPLNGASYTHEGLETC
                     FAISYYSRMLLTERLLPLLRKSRD"
     gene            complement(14272..16274)
                     /locus_tag="JX266_000320"
     mRNA            complement(join(14272..14432,14556..15726,15828..16061,
                     16113..16274))
                     /locus_tag="JX266_000320"
                     /product="hypothetical protein"
     CDS             complement(join(14272..14432,14556..15726,15828..16061,
                     16113..16274))
                     /codon_start=1
                     /gene_functions="biosynthetic-additional
                     (rule-based-clusters) p450"
                     /gene_functions="biosynthetic-additional (smcogs)
                     SMCOG1034:cytochrome P450 (Score: 101.3; E-value: 1e-30)"
                     /gene_kind="biosynthetic-additional"
                     /locus_tag="JX266_000320"
                     /product="hypothetical protein"
                     /protein_id="KAI1855455.1"
                     /sec_met_domain="p450 (E-value: 1.3e-28, bitscore: 95.0,
                     seeds: 50, tool: rule-based-clusters)"
                     /transl_table=1
                     /translation="MYSLPLVPQHIIAAGTFVLVVALTALYRALLPKPIPGIPYKKGSD
                     RRILGDVQDVLKWNYETKEIWSYMRRLAVELDSPVIQVFMRPFGKPWVIVNDFREAHDI
                     QMFRSSDFDRARVLEDIFGVLLPSCHVWMPTNDKFRAHRNLTRDTMSPAFLNGIVAPAL
                     HERCQNMLELWNERARLAQGRPFEGDHDIFRATLDIILAATFELEAGTISTHKKHLSGL
                     KEMKLPDGQDLPAVFPEINDPKEFTSIRSLLDSVEIGLNSPLPTPHMKFALSFYPELSA
                     ARKYKDEMIGQRVQRAWDKFYANPDAQGSVHCAMDLLIQRQAQMAKKENRDMTYDIQAI
                     KGELFGFIAAGHETTSTTICWAIKYLTEYQEVQKILRDKLRETHHCAFAAGRLPSADEI
                     VSNTTAYLDAFIEENHRCGNTVPTIVRHTINDTTILGHKIPKGTDVFMLTNGPSYQAPS
                     FSVDETLRTKSSQDGKGKFGNWSSEDIDQFSPDRWLVSEGNGEVRFDARAGPAHPYGVG
                     QRGCFGSKFAQLELKVILTLIVWTFELKPIPAALAGFEGHDKNTKRAQKVYIRLSKVD"
     PFAM_domain     complement(join(14356..14432,14556..14667))
                     /aSDomain="p450"
                     /aSTool="clusterhmmer"
                     /database="35.0"
                     /db_xref="PF00067.25"
                     /db_xref="GO:0004497"
                     /db_xref="GO:0005506"
                     /db_xref="GO:0016705"
                     /db_xref="GO:0020037"
                     /description="Cytochrome P450"
                     /detection="hmmscan"
                     /domain_id="clusterhmmer_JX266_000320_0034"
                     /evalue="3.40E-10"
                     /gene_ontologies="GO:0004497: monooxygenase activity"
                     /gene_ontologies="GO:0005506: iron ion binding"
                     /gene_ontologies="GO:0016705: oxidoreductase activity,
                     acting on paired donors, with incorporation or reduction of
                     molecular oxygen"
                     /gene_ontologies="GO:0020037: heme binding"
                     /label="JX266_000320"
                     /locus_tag="JX266_000320"
                     /protein_end="548"
                     /protein_start="485"
                     /score="39.4"
                     /tool="antismash"
                     /translation="DQFSPDRWLVSEGNGEVRFDARAGPAHPYGVGQRGCFGSKFAQLE
                     LKVILTLIVWTFELKPIP"
     PFAM_domain     complement(join(14776..15726,15828..16040))
                     /aSDomain="p450"
                     /aSTool="clusterhmmer"
                     /database="35.0"
                     /db_xref="PF00067.25"
                     /db_xref="GO:0004497"
                     /db_xref="GO:0005506"
                     /db_xref="GO:0016705"
                     /db_xref="GO:0020037"
                     /description="Cytochrome P450"
                     /detection="hmmscan"
                     /domain_id="clusterhmmer_JX266_000320_0033"
                     /evalue="4.60E-27"
                     /gene_ontologies="GO:0004497: monooxygenase activity"
                     /gene_ontologies="GO:0005506: iron ion binding"
                     /gene_ontologies="GO:0016705: oxidoreductase activity,
                     acting on paired donors, with incorporation or reduction of
                     molecular oxygen"
                     /gene_ontologies="GO:0020037: heme binding"
                     /label="JX266_000320"
                     /locus_tag="JX266_000320"
                     /protein_end="449"
                     /protein_start="61"
                     /score="95.0"
                     /tool="antismash"
                     /translation="TKEIWSYMRRLAVELDSPVIQVFMRPFGKPWVIVNDFREAHDIQM
                     FRSSDFDRARVLEDIFGVLLPSCHVWMPTNDKFRAHRNLTRDTMSPAFLNGIVAPALHE
                     RCQNMLELWNERARLAQGRPFEGDHDIFRATLDIILAATFELEAGTISTHKKHLSGLKE
                     MKLPDGQDLPAVFPEINDPKEFTSIRSLLDSVEIGLNSPLPTPHMKFALSFYPELSAAR
                     KYKDEMIGQRVQRAWDKFYANPDAQGSVHCAMDLLIQRQAQMAKKENRDMTYDIQAIKG
                     ELFGFIAAGHETTSTTICWAIKYLTEYQEVQKILRDKLRETHHCAFAAGRLPSADEIVS
                     NTTAYLDAFIEENHRCGNTVPTIVRHTINDTTILGHKIPKGTDVFMLT"
     gene            16885..18515
                     /locus_tag="JX266_000321"
     mRNA            join(16885..17454,17516..18041,18097..18515)
                     /locus_tag="JX266_000321"
                     /product="hypothetical protein"
     CDS             join(16885..17454,17516..18041,18097..18515)
                     /codon_start=1
                     /gene_functions="biosynthetic-additional
                     (rule-based-clusters) p450"
                     /gene_functions="biosynthetic-additional (smcogs)
                     SMCOG1034:cytochrome P450 (Score: 240.4; E-value: 6.2e-73)"
                     /gene_kind="biosynthetic-additional"
                     /locus_tag="JX266_000321"
                     /product="hypothetical protein"
                     /protein_id="KAI1855456.1"
                     /sec_met_domain="p450 (E-value: 8.1e-53, bitscore: 174.9,
                     seeds: 50, tool: rule-based-clusters)"
                     /transl_table=1
                     /translation="MHSGSILIIFILSAILYWIAAATLNYVRYEKTRAEFGCPPLKAYP
                     GWDKILGLDYVYAMLKALKEDRFLQFQTDTYSARGSKVWRANFLGNRMVYSSEPENMKA
                     LSTSQKDAFAVEPIRVANGAITPFTGRGVSSSDGEKWQHSRDLVKPYFERAGFANLNRL
                     REHVDRLMSQIPSDSSTVDMQPLFQRWFLDTSTDFLFGERVHSLDHPERGWPQKDMVKV
                     MAGLRLRLQLSSFLFLHRDKEWFAACKRIQGFLSHYIEQAYRQLEEEKKGIPATYKNGE
                     PRDDFLWTVARHVPDPIELRTQLTGVWIPSNETTSILMSNTIYALARNPRVVQKLREAV
                     LEYGDKPLTFEGLRSINYLRWTVNESHRLYPVSLQTVRACIKDTTLPTGGGEDGKAPIF
                     CAKGDIVHCNRYLMHRDPELWGSDTEQFLPERWEKARPMWSFVPFGGGPRICPAHVMVD
                     TECSYAIFRLLQQFKAIEPRDDEPYAAVMRVGPSSKYGCKVAFIPA"
     PFAM_domain     join(17092..17454,17516..18041,18097..18440)
                     /ASF="active site cysteine inconclusive"
                     /aSDomain="p450"
                     /aSTool="clusterhmmer"
                     /database="35.0"
                     /db_xref="PF00067.25"
                     /db_xref="GO:0004497"
                     /db_xref="GO:0005506"
                     /db_xref="GO:0016705"
                     /db_xref="GO:0020037"
                     /description="Cytochrome P450"
                     /detection="hmmscan"
                     /domain_id="clusterhmmer_JX266_000321_0035"
                     /evalue="2.90E-51"
                     /gene_ontologies="GO:0004497: monooxygenase activity"
                     /gene_ontologies="GO:0005506: iron ion binding"
                     /gene_ontologies="GO:0016705: oxidoreductase activity,
                     acting on paired donors, with incorporation or reduction of
                     molecular oxygen"
                     /gene_ontologies="GO:0020037: heme binding"
                     /label="JX266_000321"
                     /locus_tag="JX266_000321"
                     /protein_end="480"
                     /protein_start="69"
                     /score="174.8"
                     /tool="antismash"
                     /translation="QFQTDTYSARGSKVWRANFLGNRMVYSSEPENMKALSTSQKDAFA
                     VEPIRVANGAITPFTGRGVSSSDGEKWQHSRDLVKPYFERAGFANLNRLREHVDRLMSQ
                     IPSDSSTVDMQPLFQRWFLDTSTDFLFGERVHSLDHPERGWPQKDMVKVMAGLRLRLQL
                     SSFLFLHRDKEWFAACKRIQGFLSHYIEQAYRQLEEEKKGIPATYKNGEPRDDFLWTVA
                     RHVPDPIELRTQLTGVWIPSNETTSILMSNTIYALARNPRVVQKLREAVLEYGDKPLTF
                     EGLRSINYLRWTVNESHRLYPVSLQTVRACIKDTTLPTGGGEDGKAPIFCAKGDIVHCN
                     RYLMHRDPELWGSDTEQFLPERWEKARPMWSFVPFGGGPRICPAHVMVDTECSYAIFRL
                     LQQFKAIEPRDD"
     gene            20001..32092
                     /locus_tag="JX266_000322"
     mRNA            join(20001..21689,21746..23489,23552..24408,24491..32092)
                     /locus_tag="JX266_000322"
                     /product="hypothetical protein"
     CDS             join(20001..21689,21746..23489,23552..24408,24491..32092)
                     /NRPS_PKS="Domain: PKS_KS(Iterative-KS) (4-443). E-value:
                     4.4e-168. Score: 551.4. Matches aSDomain:
                     nrpspksdomains_JX266_000322_PKS_KS.1"
                     /NRPS_PKS="Domain: PKS_AT (558-874). E-value: 1.3e-86.
                     Score: 282.5. Matches aSDomain:
                     nrpspksdomains_JX266_000322_PKS_AT.1"
                     /NRPS_PKS="Domain: PKS_DH (948-1126). E-value: 2.7e-20.
                     Score: 65.2. Matches aSDomain:
                     nrpspksdomains_JX266_000322_PKS_DH.1"
                     /NRPS_PKS="Domain: cMT (1371-1576). E-value: 4.2e-79.
                     Score: 257.5. Matches aSDomain:
                     nrpspksdomains_JX266_000322_cMT.1"
                     /NRPS_PKS="Domain: PKS_KR (2082-2258). E-value: 7.4e-47.
                     Score: 151.5. Matches aSDomain:
                     nrpspksdomains_JX266_000322_PKS_KR.1"
                     /NRPS_PKS="Domain: PKS_PP (2373-2446). E-value: 1.5e-10.
                     Score: 33.2. Matches aSDomain:
                     nrpspksdomains_JX266_000322_PKS_PP.1"
                     /NRPS_PKS="Domain: Condensation_LCL (2544-2848). E-value:
                     3.2e-47. Score: 152.8. Matches aSDomain:
                     nrpspksdomains_JX266_000322_Condensation_LCL.1"
                     /NRPS_PKS="Domain: AMP-binding (3019-3416). E-value: 6e-76.
                     Score: 247.5. Matches aSDomain:
                     nrpspksdomains_JX266_000322_AMP-binding.1"
                     /NRPS_PKS="Domain: PCP (3541-3613). E-value: 6.5e-13.
                     Score: 40.6. Matches aSDomain:
                     nrpspksdomains_JX266_000322_PCP.1"
                     /NRPS_PKS="Domain: TD (3653-3882). E-value: 2.6e-56. Score:
                     182.4. Matches aSDomain: nrpspksdomains_JX266_000322_TD.1"
                     /codon_start=1
                     /gene_functions="biosynthetic (rule-based-clusters) T1PKS:
                     PKS_AT"
                     /gene_functions="biosynthetic (rule-based-clusters) T1PKS:
                     itr_KS"
                     /gene_functions="biosynthetic (rule-based-clusters) NRPS:
                     AMP-binding"
                     /gene_functions="biosynthetic (rule-based-clusters) NRPS:
                     Condensation"
                     /gene_functions="biosynthetic-additional
                     (rule-based-clusters) adh_short"
                     /gene_functions="biosynthetic-additional
                     (rule-based-clusters) PP-binding"
                     /gene_functions="biosynthetic-additional
                     (rule-based-clusters) NAD_binding_4"
                     /gene_functions="biosynthetic-additional (smcogs)
                     SMCOG1022:Beta-ketoacyl synthase (Score: 208.2; E-value:
                     3.7e-63)"
                     /gene_kind="biosynthetic"
                     /locus_tag="JX266_000322"
                     /product="hypothetical protein"
                     /protein_id="KAI1855457.1"
                     /sec_met_domain="itr_KS (E-value: 3.1e-168, bitscore:
                     555.0, seeds: 96, tool: rule-based-clusters)"
                     /sec_met_domain="PKS_AT (E-value: 1.3e-85, bitscore: 282.5,
                     seeds: 1682, tool: rule-based-clusters)"
                     /sec_met_domain="adh_short (E-value: 8.1e-41, bitscore:
                     135.1, seeds: 230, tool: rule-based-clusters)"
                     /sec_met_domain="Condensation (E-value: 2.9e-48, bitscore:
                     159.6, seeds: 42, tool: rule-based-clusters)"
                     /sec_met_domain="AMP-binding (E-value: 7.6e-79, bitscore:
                     260.3, seeds: 400, tool: rule-based-clusters)"
                     /sec_met_domain="PP-binding (E-value: 4.4e-11, bitscore:
                     38.3, seeds: 164, tool: rule-based-clusters)"
                     /sec_met_domain="NAD_binding_4 (E-value: 1.6e-25, bitscore:
                     84.8, seeds: 102, tool: rule-based-clusters)"
                     /transl_table=1
                     /translation="MAEQIAIVGSACRFPGGASSPSKLWDLLKSPRDVVRDFPPERLNF
                     QNFHSHNGEHHGRTDVQGRSYLLQEDCRLFDAAFFKINPMEAEGMDPQQRLLLETVFEA
                     IEAAGWPMEELEGSQTSVHVGNMTVDFNDIQMRDPEALPTYSATGLARSILSNRISFFF
                     DFKGPSVTIDTACSSSLVALHQAVQCLRNGEASQAVVAGVTLLLDPGMYIAESKLHMLS
                     PDSRSRMWDKDANGYARGEGCAVVVLKPLAKAIADNDHIECIIRETGVNSDGRTDGITM
                     PSSTAQASLIRQTYRRAGLNPIKDRPQFFECHGTGTLAGDPVEARAIKEAFFHNTDGSD
                     EIEVKDTSQEPLYCGSVKTVIGHLEGCAGLAGVLKASLALQNKIIPPNMHFSQLNPAIA
                     PYYENIHVPTSSQPWPETQGRPLRASVNSFGFGGTNAHAILERFSYADHQSLKDGPASE
                     MEPIGPFVFSAKSRTTLLRQLKQTVDHIWSNPLLDLDTLAWVLQTRRTALSMRTCIHAT
                     DRQGLLDGLEKQINAAEVSSDAPFGVKANTLNDTKQFRILGVFTGQGAQTAAMGRELMA
                     SSPIFLDAIRRCEEALKLIPEPAEWSLIEELGTEGPRSRVAQAQFSQPLCTAIQIGLVD
                     LLRASGISFGAVVGHSSGEIGAAYAAGILDVKDAMGIAYYRGLVSSLARGSKGEEGGMM
                     AVGVSLNEARAFCSRPEFSGRLQVAASNAPSTVTLSGDLNVIRQAEEILSKEGTFARRL
                     QVDTAYHSHHMRPCATAYLGYLRALDVKVRQSHDSCFWSSSVHRNVDMRQRLGELRDQY
                     WVDNMVKTVLFTQSTLFAIQSVPSLTVGLELGPHPALKGPVTQTWDSIRDSPLPYAGCL
                     DRKLGNLFTISTAIGLVWSHLGPSAVDFEEFREALGSSRTRRVLKDLPAYPWDHDQIYW
                     HESRLSHNYRRGSRAPNMLLGRLQEDCKTEMTWRNIFRLNEMPWLRGHTFQGQVIFPGA
                     GYVSMALEAAKSFARERHVEVVEIHNVSITKALVIEEDTSGVEVLFTLRQLDSTAQKGH
                     DQRVLKAAFSCYSCSDGHVLDAACHGQLTIHLGEPGKDTLGLPQRQISSIELPPLDVER
                     FFKAIDSLGIVYKGSFRALESINRIRGHAQAAASWADEILDVGFQVGFATFASIAEGAM
                     GATYLPKGIRRVVVDYAQSLGEPSGTATTMEAHLINSSSDIVEVDINICDTRNGISRVQ
                     VEGLLLKAIAEPQPTGDRLLYAKTVWDNDAAGELIIPSSTVVLASDLEYIDAVERTALF
                     FMKSLTQEFCPQEIRAFKWYHQELFRAIELFLKPVREGIHPVLKQEWLQDNRATIRTFS
                     EQYPGSVDLQLLTAVGENWPSVMRGESEMLEHMLKDTMLSRLYMDGRGFSICNDYVAAY
                     MKKITHKYPRTRILEIGAGTGGTTRSVLDSIGDAYTSYTYTDISAGFFEHAAERFTDHS
                     QKMEFKTFNAEKTPGEQGLAVGTYDIIIAANVLHATRNLAQTMQNVRSLLRPGGFLVAV
                     EVTGTMLREPGLMGGLEGWWLGVDDGRFPCPGISAKSWHDVFQSNGFSGVDSIAYDFPE
                     VKRHNCSVLITQAVDEKYDILRNPITSIDAVPETQVLIVGGATLPVSKAVRRVEKMLRR
                     WTPRIKAFNSVADLDPSEVSPGTSVLCLSDLDEPIFKALMDSKRLNNLQEMLGNAENVL
                     WVTSGRLSHDPYSNMMIGIGRALAFELPHVRMQFLDFDEQSSWDMEMVVQYLARMVLLS
                     SPQYLDYNMLWTHEPEVHVRGDQTLVPRLIRDDSSNESLNSRRRQVTRLAKESESVELI
                     HGDDQTVLVKTKQSHQSDTGSVEFVVRLSVALHSKDEAPCYLCFGKVGNSDKPAFALSK
                     TDCSTHVLPPRQVFEPRTLSTCDDKLLISVASSLIACHILSSYHGEETLMVYEPTEGIA
                     EAISNAAERKVLFVSGEATQTGKGWITIHPLSSARTVRRLIPADARFLLDLSGNNQNAP
                     ASMMGNIPLQCSCVKFRPNTIPNDRTTLGVAFDMAVLAKTGPSPKVVKIGETEAEEFCT
                     RRLATVIDWERTGPLSIVIPPPDAQQVFSGSKTYLLVGMAGELGQSLCRYMSSCGARHI
                     VVASRNPACGERWLEDMRAAGVNIHATQLDVTDRDQVQATLSKLRTSMPQIGGVANAAL
                     VLEDSLFVNATADSVNKQLKPKVDGTVHLNDDFVEDDLDFFIVFSSLGSVYGNAGQSIY
                     HAANMFMTSLVEQRRSKGKSASVIDVGMISDIGYVAKSERSGSGIEKHLQSQFYMPLAE
                     TEFHHLFLQGVLCGHPSSENAHLTIGIQPFIDEQDAIKPQWYDNPYFSHMVVQPSSSNG
                     SNQPATSAQQLQERLESVSSIEQASDVYHTMFRNKMEAMMKIPATSIDIYAPLSDLGLD
                     SLLGVEIRTWLLKEMYIDVPLLRILGRDSIASICSVAAERLLSGKVASNADDKAAETVF
                     VSVGSADNVQALQVPEQTVSYSTSQVSEASLSSEFGTPADSKTTDTGSYDQDLPPVLRP
                     TIVSTSWEPTSLFPIEFSRTERMSYAQASLHFLQTYLDDPTTFNVTAQYEINGSLNVSR
                     FTQALEKTLARHDAFQTCFFTEPGTLEPKQGVAAVHSGDRVFHVESASIQTVCELYQSL
                     ALQQWDLTSGRTFQAILVTHASDVHSLIIGCHHLIMDGMSWHLFLRDLDRAYQMLPFQP
                     NIVPSYLDFARNQEQALAEGGMDTSLAYWMSKLQPIPAVIPLLPLAQTRTRKTRRKYGN
                     NRLERELSLDMVGHVKKASQACRSTPMQFYLSVLQVLLSRLLDLQEVCIGVTDLGRGYS
                     ASDNGREETIGQYGETVGHFTNLLPMRFNIDRHETFSHLVHETSRTVLEGQSHATVPLD
                     IILSKLDMERSPSHTPIFQVAFNYRVGSLLQRKLGGCTMNLIQYEDAKNPYDITLNVTQ
                     TAKGGHSLELLTSDYLYSAPTSEFLMNVYIHLLKSLSSDQRWKLRDCKLYDDEKVGDVL
                     RLGHGPRIVHEWPDTISRRIQQVYSAFPQVIAIKDSTTSVTYAQLARRVQSIGQALMGA
                     GVEPYSCVAVLCEPSIDTFASMLAILHIGAVYVLLDMSLPATRHRTMVAACDAKLLVFH
                     HRTSDAASQFDSISKVDLSQELGGSKQRFPAEPFESDTSFVLFTSGSTGTPKGIRLSQS
                     GIMNYAASKSAELGLKQPKVLQQSSTGFDMSVAQAVNALANAGTLVVAPLGMRGDPVAI
                     GQMMLAEQIEFTLCTPSEYLMLFTYGGDSLRHCTSWTHACCGGEAVTEKLVSEFRRLEL
                     PNLNMLTDCYGPTEISCAATFCQIPLSTHDKVELHNSIGKAISNTSIYILGQDSGMVPV
                     GFEGEICVGGAGVARGYQDAATSSARFIANPFATAEDVSRGWTTLYRTGDKGCIREDGS
                     IVFLGRMDGDTLIKLRGLRIELTEVANIIMNAGKGSFADTIVTVRGPSDSQFLVAHVAV
                     AEENRPSQEDLDRICAELPLPRYMVPSIIVALDRLPTSSNGKVDRKAVQSLPLPDRKKM
                     AHMTKAEEPEPLTVAEGELRLIWREVLGEAAGAANIGAGSDFFTVGGSSLLLVRLQNAL
                     KEKMGVQLPLKYLYQASTLRNMAVVTSHERGELIVDMIDWEAETGIQDEVLSSANALIT
                     HAPKRTQRQVLLTGASGFLGFEILAKLLEDDDVFHVHCIAVNPDHASKLPKSDKITVYT
                     GSLLSPTLGLSSRDMERLQQDVDQIIHAGAQGHCLNNYSSVRAANYVSTQFLLLKLAVP
                     RAVPFDYISSARVILYESGSHASAPVSMAAHPPPTDGSQGYTASKWASERWLERVASIE
                     AMKLPITIHRHCSIIGATAPHDDAMNSVIRYSILSSTVPALPNAEGYFDFEDVSKVAQS
                     IAAKTDRDPAGGLEFRHHSSNIRVPFSDLAQRMTTLYGGEFTTVGMDEWLRSAEELGIE
                     DLIVSYLKANVVGSGQLSFPYLGA"
     PFAM_domain     20007..20762
                     /aSDomain="ketoacyl-synt"
                     /aSTool="clusterhmmer"
                     /database="35.0"
                     /db_xref="PF00109.29"
                     /description="Beta-ketoacyl synthase, N-terminal domain"
                     /detection="hmmscan"
                     /domain_id="clusterhmmer_JX266_000322_0036"
                     /evalue="4.20E-69"
                     /label="JX266_000322"
                     /locus_tag="JX266_000322"
                     /protein_end="254"
                     /protein_start="2"
                     /score="233.0"
                     /tool="antismash"
                     /translation="EQIAIVGSACRFPGGASSPSKLWDLLKSPRDVVRDFPPERLNFQN
                     FHSHNGEHHGRTDVQGRSYLLQEDCRLFDAAFFKINPMEAEGMDPQQRLLLETVFEAIE
                     AAGWPMEELEGSQTSVHVGNMTVDFNDIQMRDPEALPTYSATGLARSILSNRISFFFDF
                     KGPSVTIDTACSSSLVALHQAVQCLRNGEASQAVVAGVTLLLDPGMYIAESKLHMLSPD
                     SRSRMWDKDANGYARGEGCAVVVLKPLAKA"
     aSDomain        20013..21329
                     /ASF="found active site cysteine: True, scaffold matched
                     GSSS: True"
                     /ASF="found active site histidines: True"
                     /aSDomain="PKS_KS"
                     /aSTool="nrps_pks_domains"
                     /database="nrpspksdomains.hmm"
                     /detection="hmmscan"
                     /domain_id="nrpspksdomains_JX266_000322_PKS_KS.1"
                     /domain_subtypes="Iterative-KS"
                     /evalue="4.40E-168"
                     /label="JX266_000322_PKS_KS.1"
                     /locus_tag="JX266_000322"
                     /protein_end="443"
                     /protein_start="4"
                     /score="551.4"
                     /tool="antismash"
                     /translation="IAIVGSACRFPGGASSPSKLWDLLKSPRDVVRDFPPERLNFQNFH
                     SHNGEHHGRTDVQGRSYLLQEDCRLFDAAFFKINPMEAEGMDPQQRLLLETVFEAIEAA
                     GWPMEELEGSQTSVHVGNMTVDFNDIQMRDPEALPTYSATGLARSILSNRISFFFDFKG
                     PSVTIDTACSSSLVALHQAVQCLRNGEASQAVVAGVTLLLDPGMYIAESKLHMLSPDSR
                     SRMWDKDANGYARGEGCAVVVLKPLAKAIADNDHIECIIRETGVNSDGRTDGITMPSST
                     AQASLIRQTYRRAGLNPIKDRPQFFECHGTGTLAGDPVEARAIKEAFFHNTDGSDEIEV
                     KDTSQEPLYCGSVKTVIGHLEGCAGLAGVLKASLALQNKIIPPNMHFSQLNPAIAPYYE
                     NIHVPTSSQPWPETQGRPLRASVNSFGFGGTNAHAILERF"
     aSModule        20013..27538
                     /complete
                     /domains="nrpspksdomains_JX266_000322_PKS_KS.1"
                     /domains="nrpspksdomains_JX266_000322_PKS_AT.1"
                     /domains="nrpspksdomains_JX266_000322_PKS_DH.1"
                     /domains="nrpspksdomains_JX266_000322_cMT.1"
                     /domains="nrpspksdomains_JX266_000322_PKS_KR.1"
                     /domains="nrpspksdomains_JX266_000322_PKS_PP.1"
                     /iterative
                     /locus_tags="JX266_000322"
                     /monomer_pairings="pk -> Me-pk"
                     /tool="antismash"
                     /type="pks"
     CDS_motif       20499..20546
                     /aSTool="nrps_pks_domains"
                     /database="abmotifs"
                     /detection="hmmscan"
                     /domain_id="nrpspksmotif_JX266_000322_0001"
                     /evalue="1.10E-06"
                     /label="PKSI-KS_m3"
                     /locus_tag="JX266_000322"
                     /protein_end="182"
                     /protein_start="166"
                     /score="20.5"
                     /tool="antismash"
                     /translation="GPSVTIDTACSSSLVA"
     CDS_motif       20571..20627
                     /aSTool="nrps_pks_domains"
                     /database="abmotifs"
                     /detection="hmmscan"
                     /domain_id="nrpspksmotif_JX266_000322_0002"
                     /evalue="1.90E+00"
                     /label="PKSI-AT-mM_m3"
                     /locus_tag="JX266_000322"
                     /protein_end="209"
                     /protein_start="190"
                     /score="1.7"
                     /tool="antismash"
                     /translation="RNGEASQAVVAGVTLLLDP"
     CDS_motif       20688..20726
                     /aSTool="nrps_pks_domains"
                     /database="abmotifs"
                     /detection="hmmscan"
                     /domain_id="nrpspksmotif_JX266_000322_0003"
                     /evalue="1.00E-03"
                     /label="PKSI-KS_m4"
                     /locus_tag="JX266_000322"
                     /protein_end="242"
                     /protein_start="229"
                     /score="12.2"
                     /tool="antismash"
                     /translation="WDKDANGYARGEG"
     PFAM_domain     20787..21173
                     /aSDomain="Ketoacyl-synt_C"
                     /aSTool="clusterhmmer"
                     /database="35.0"
                     /db_xref="PF02801.25"
                     /description="Beta-ketoacyl synthase, C-terminal domain"
                     /detection="hmmscan"
                     /domain_id="clusterhmmer_JX266_000322_0037"
                     /evalue="2.10E-27"
                     /label="JX266_000322"
                     /locus_tag="JX266_000322"
                     /protein_end="391"
                     /protein_start="262"
                     /score="95.6"
                     /tool="antismash"
                     /translation="CIIRETGVNSDGRTDGITMPSSTAQASLIRQTYRRAGLNPIKDRP
                     QFFECHGTGTLAGDPVEARAIKEAFFHNTDGSDEIEVKDTSQEPLYCGSVKTVIGHLEG
                     CAGLAGVLKASLALQNKIIPPNMHF"
     CDS_motif       20928..20972
                     /aSTool="nrps_pks_domains"
                     /database="abmotifs"
                     /detection="hmmscan"
                     /domain_id="nrpspksmotif_JX266_000322_0004"
                     /evalue="5.80E-03"
                     /label="PKSI-KS_m5"
                     /locus_tag="JX266_000322"
                     /protein_end="324"
                     /protein_start="309"
                     /score="9.5"
                     /tool="antismash"
                     /translation="FECHGTGTLAGDPVE"
     PFAM_domain     21207..21533
                     /aSDomain="KAsynt_C_assoc"
                     /aSTool="clusterhmmer"
                     /database="35.0"
                     /db_xref="PF16197.8"
                     /description="Ketoacyl-synthetase C-terminal extension"
                     /detection="hmmscan"
                     /domain_id="clusterhmmer_JX266_000322_0038"
                     /evalue="1.80E-11"
                     /label="JX266_000322"
                     /locus_tag="JX266_000322"
                     /protein_end="511"
                     /protein_start="402"
                     /score="44.6"
                     /tool="antismash"
                     /translation="ENIHVPTSSQPWPETQGRPLRASVNSFGFGGTNAHAILERFSYAD
                     HQSLKDGPASEMEPIGPFVFSAKSRTTLLRQLKQTVDHIWSNPLLDLDTLAWVLQTRRT
                     ALSMR"
     PFAM_domain     join(21675..21689,21746..22642)
                     /aSDomain="Acyl_transf_1"
                     /aSTool="clusterhmmer"
                     /database="35.0"
                     /db_xref="PF00698.24"
                     /description="Acyl transferase domain"
                     /detection="hmmscan"
                     /domain_id="clusterhmmer_JX266_000322_0039"
                     /evalue="4.40E-45"
                     /label="JX266_000322"
                     /locus_tag="JX266_000322"
                     /protein_end="862"
                     /protein_start="558"
                     /score="154.7"
                     /tool="antismash"
                     /translation="VFTGQGAQTAAMGRELMASSPIFLDAIRRCEEALKLIPEPAEWSL
                     IEELGTEGPRSRVAQAQFSQPLCTAIQIGLVDLLRASGISFGAVVGHSSGEIGAAYAAG
                     ILDVKDAMGIAYYRGLVSSLARGSKGEEGGMMAVGVSLNEARAFCSRPEFSGRLQVAAS
                     NAPSTVTLSGDLNVIRQAEEILSKEGTFARRLQVDTAYHSHHMRPCATAYLGYLRALDV
                     KVRQSHDSCFWSSSVHRNVDMRQRLGELRDQYWVDNMVKTVLFTQSTLFAIQSVPSLTV
                     GLELGPHPALKGPVTQTWDSIRD"
     aSDomain        join(21675..21689,21746..22678)
                     /ASF="(Methyl)Malonyl-CoA specificity inconclusive"
                     /ASF="found active site serine: True, scaffold matched
                     GHGE: True"
                     /aSDomain="PKS_AT"
                     /aSTool="nrps_pks_domains"
                     /database="nrpspksdomains.hmm"
                     /detection="hmmscan"
                     /domain_id="nrpspksdomains_JX266_000322_PKS_AT.1"
                     /evalue="1.30E-86"
                     /label="JX266_000322_PKS_AT.1"
                     /locus_tag="JX266_000322"
                     /protein_end="874"
                     /protein_start="558"
                     /score="282.5"
                     /specificity="substrate consensus: pk"
                     /specificity="PKS signature: Malonyl-CoA"
                     /specificity="Minowa: mmal"
                     /tool="antismash"
                     /translation="VFTGQGAQTAAMGRELMASSPIFLDAIRRCEEALKLIPEPAEWSL
                     IEELGTEGPRSRVAQAQFSQPLCTAIQIGLVDLLRASGISFGAVVGHSSGEIGAAYAAG
                     ILDVKDAMGIAYYRGLVSSLARGSKGEEGGMMAVGVSLNEARAFCSRPEFSGRLQVAAS
                     NAPSTVTLSGDLNVIRQAEEILSKEGTFARRLQVDTAYHSHHMRPCATAYLGYLRALDV
                     KVRQSHDSCFWSSSVHRNVDMRQRLGELRDQYWVDNMVKTVLFTQSTLFAIQSVPSLTV
                     GLELGPHPALKGPVTQTWDSIRDSPLPYAGCLDRK"
     CDS_motif       join(21678..21689,21746..21778)
                     /aSTool="nrps_pks_domains"
                     /database="abmotifs"
                     /detection="hmmscan"
                     /domain_id="nrpspksmotif_JX266_000322_0005"
                     /evalue="6.30E-04"
                     /label="PKSI-AT-M_m1"
                     /locus_tag="JX266_000322"
                     /protein_end="574"
                     /protein_start="559"
                     /score="12.7"
                     /tool="antismash"
                     /translation="FTGQGAQTAAMGREL"
     CDS_motif       21980..22075
                     /aSTool="nrps_pks_domains"
                     /database="abmotifs"
                     /detection="hmmscan"
                     /domain_id="nrpspksmotif_JX266_000322_0006"
                     /evalue="8.90E-10"
                     /label="PKSI-AT-mM_m3"
                     /locus_tag="JX266_000322"
                     /protein_end="673"
                     /protein_start="641"
                     /score="31.0"
                     /tool="antismash"
                     /translation="ISFGAVVGHSSGEIGAAYAAGILDVKDAMGIA"
     aSDomain        22901..23434
                     /ASF="catalytic triad H,G,P inconclusive"
                     /aSDomain="PKS_DH"
                     /aSTool="nrps_pks_domains"
                     /database="nrpspksdomains.hmm"
                     /detection="hmmscan"
                     /domain_id="nrpspksdomains_JX266_000322_PKS_DH.1"
                     /evalue="2.70E-20"
                     /label="JX266_000322_PKS_DH.1"
                     /locus_tag="JX266_000322"
                     /protein_end="1126"
                     /protein_start="948"
                     /score="65.2"
                     /tool="antismash"
                     /translation="LLGRLQEDCKTEMTWRNIFRLNEMPWLRGHTFQGQVIFPGAGYVS
                     MALEAAKSFARERHVEVVEIHNVSITKALVIEEDTSGVEVLFTLRQLDSTAQKGHDQRV
                     LKAAFSCYSCSDGHVLDAACHGQLTIHLGEPGKDTLGLPQRQISSIELPPLDVERFFKA
                     IDSLGIVYKGSFRAL"
     PFAM_domain     join(22901..23489,23552..23832)
                     /aSDomain="PS-DH"
                     /aSTool="clusterhmmer"
                     /database="35.0"
                     /db_xref="PF14765.9"
                     /description="Polyketide synthase dehydratase"
                     /detection="hmmscan"
                     /domain_id="clusterhmmer_JX266_000322_0040"
                     /evalue="1.80E-43"
                     /label="JX266_000322"
                     /locus_tag="JX266_000322"
                     /protein_end="1238"
                     /protein_start="948"
                     /score="149.0"
                     /tool="antismash"
                     /translation="LLGRLQEDCKTEMTWRNIFRLNEMPWLRGHTFQGQVIFPGAGYVS
                     MALEAAKSFARERHVEVVEIHNVSITKALVIEEDTSGVEVLFTLRQLDSTAQKGHDQRV
                     LKAAFSCYSCSDGHVLDAACHGQLTIHLGEPGKDTLGLPQRQISSIELPPLDVERFFKA
                     IDSLGIVYKGSFRALESINRIRGHAQAAASWADEILDVGFQVGFATFASIAEGAMGATY
                     LPKGIRRVVVDYAQSLGEPSGTATTMEAHLINSSSDIVEVDINICDTRNGISRVQVEGL
                     LLKAIAEPQ"
     CDS_motif       22976..23053
                     /aSTool="nrps_pks_domains"
                     /database="abmotifs"
                     /detection="hmmscan"
                     /domain_id="nrpspksmotif_JX266_000322_0007"
                     /evalue="3.00E-13"
                     /label="PKSI-DH_m2"
                     /locus_tag="JX266_000322"
                     /protein_end="999"
                     /protein_start="973"
                     /score="42.1"
                     /tool="antismash"
                     /translation="WLRGHTFQGQVIFPGAGYVSMALEAA"
     aSDomain        join(24232..24408,24491..24928)
                     /aSDomain="MT"
                     /aSTool="nrps_pks_domains"
                     /database="nrpspksdomains.hmm"
                     /detection="hmmscan"
                     /domain_id="nrpspksdomains_JX266_000322_cMT.1"
                     /domain_subtypes="cMT"
                     /evalue="4.20E-79"
                     /label="JX266_000322_cMT.1"
                     /locus_tag="JX266_000322"
                     /protein_end="1576"
                     /protein_start="1371"
                     /score="257.5"
                     /tool="antismash"
                     /translation="MLEHMLKDTMLSRLYMDGRGFSICNDYVAAYMKKITHKYPRTRIL
                     EIGAGTGGTTRSVLDSIGDAYTSYTYTDISAGFFEHAAERFTDHSQKMEFKTFNAEKTP
                     GEQGLAVGTYDIIIAANVLHATRNLAQTMQNVRSLLRPGGFLVAVEVTGTMLREPGLMG
                     GLEGWWLGVDDGRFPCPGISAKSWHDVFQSNGFSGVDSIAYD"
     PFAM_domain     join(24364..24408,24491..24751)
                     /aSDomain="Methyltransf_12"
                     /aSTool="clusterhmmer"
                     /database="35.0"
                     /db_xref="PF08242.15"
                     /description="Methyltransferase domain"
                     /detection="hmmscan"
                     /domain_id="clusterhmmer_JX266_000322_0041"
                     /evalue="1.90E-19"
                     /label="JX266_000322"
                     /locus_tag="JX266_000322"
                     /protein_end="1517"
                     /protein_start="1415"
                     /score="70.3"
                     /tool="antismash"
                     /translation="LEIGAGTGGTTRSVLDSIGDAYTSYTYTDISAGFFEHAAERFTDH
                     SQKMEFKTFNAEKTPGEQGLAVGTYDIIIAANVLHATRNLAQTMQNVRSLLRPGGFL"
     aSDomain        26447..26974
                     /ASF="KR domain putatively catalyzing D-configuration
                     product formation"
                     /ASF="catalytic triad S,Y,N found: True"
                     /aSDomain="PKS_KR"
                     /aSTool="nrps_pks_domains"
                     /database="nrpspksdomains.hmm"
                     /detection="hmmscan"
                     /domain_id="nrpspksdomains_JX266_000322_PKS_KR.1"
                     /evalue="7.40E-47"
                     /label="JX266_000322_PKS_KR.1"
                     /locus_tag="JX266_000322"
                     /protein_end="2258"
                     /protein_start="2082"
                     /score="151.5"
                     /specificity="KR activity: active"
                     /specificity="KR stereochemistry: (unknown)"
                     /tool="antismash"
                     /translation="KTYLLVGMAGELGQSLCRYMSSCGARHIVVASRNPACGERWLEDM
                     RAAGVNIHATQLDVTDRDQVQATLSKLRTSMPQIGGVANAALVLEDSLFVNATADSVNK
                     QLKPKVDGTVHLNDDFVEDDLDFFIVFSSLGSVYGNAGQSIYHAANMFMTSLVEQRRSK
                     GKSASVIDVGMIS"
     CDS_motif       26450..26548
                     /aSTool="nrps_pks_domains"
                     /database="abmotifs"
                     /detection="hmmscan"
                     /domain_id="nrpspksmotif_JX266_000322_0008"
                     /evalue="6.50E-14"
                     /label="PKSI-KR_m1"
                     /locus_tag="JX266_000322"
                     /protein_end="2116"
                     /protein_start="2083"
                     /score="44.4"
                     /tool="antismash"
                     /translation="TYLLVGMAGELGQSLCRYMSSCGARHIVVASRN"
     PFAM_domain     26450..26974
                     /aSDomain="KR"
                     /aSTool="clusterhmmer"
                     /database="35.0"
                     /db_xref="PF08659.13"
                     /description="KR domain"
                     /detection="hmmscan"
                     /domain_id="clusterhmmer_JX266_000322_0042"
                     /evalue="5.10E-49"
                     /label="JX266_000322"
                     /locus_tag="JX266_000322"
                     /protein_end="2258"
                     /protein_start="2083"
                     /score="166.7"
                     /tool="antismash"
                     /translation="TYLLVGMAGELGQSLCRYMSSCGARHIVVASRNPACGERWLEDMR
                     AAGVNIHATQLDVTDRDQVQATLSKLRTSMPQIGGVANAALVLEDSLFVNATADSVNKQ
                     LKPKVDGTVHLNDDFVEDDLDFFIVFSSLGSVYGNAGQSIYHAANMFMTSLVEQRRSKG
                     KSASVIDVGMIS"
     CDS_motif       26819..26929
                     /aSTool="nrps_pks_domains"
                     /database="abmotifs"
                     /detection="hmmscan"
                     /domain_id="nrpspksmotif_JX266_000322_0009"
                     /evalue="2.40E-18"
                     /label="PKSI-KR_m4"
                     /locus_tag="JX266_000322"
                     /protein_end="2243"
                     /protein_start="2206"
                     /score="58.7"
                     /tool="antismash"
                     /translation="LDFFIVFSSLGSVYGNAGQSIYHAANMFMTSLVEQRR"
     aSDomain        27320..27538
                     /aSDomain="PKS_PP"
                     /aSTool="nrps_pks_domains"
                     /database="nrpspksdomains.hmm"
                     /detection="hmmscan"
                     /domain_id="nrpspksdomains_JX266_000322_PKS_PP.1"
                     /evalue="1.50E-10"
                     /label="JX266_000322_PKS_PP.1"
                     /locus_tag="JX266_000322"
                     /protein_end="2446"
                     /protein_start="2373"
                     /score="33.2"
                     /tool="antismash"
                     /translation="YHTMFRNKMEAMMKIPATSIDIYAPLSDLGLDSLLGVEIRTWLLK
                     EMYIDVPLLRILGRDSIASICSVAAERL"
     PFAM_domain     27338..27517
                     /aSDomain="PP-binding"
                     /aSTool="clusterhmmer"
                     /database="35.0"
                     /db_xref="PF00550.28"
                     /description="Phosphopantetheine attachment site"
                     /detection="hmmscan"
                     /domain_id="clusterhmmer_JX266_000322_0043"
                     /evalue="8.20E-05"
                     /label="JX266_000322"
                     /locus_tag="JX266_000322"
                     /protein_end="2439"
                     /protein_start="2379"
                     /score="23.0"
                     /tool="antismash"
                     /translation="NKMEAMMKIPATSIDIYAPLSDLGLDSLLGVEIRTWLLKEMYIDV
                     PLLRILGRDSIASIC"
     aSDomain        27833..28744
                     /aSDomain="Condensation"
                     /aSTool="nrps_pks_domains"
                     /database="nrpspksdomains.hmm"
                     /detection="hmmscan"
                     /domain_id="nrpspksdomains_JX266_000322_Condensation_LCL.1"
                     /domain_subtypes="Condensation_LCL"
                     /evalue="3.20E-47"
                     /label="JX266_000322_Condensation_LCL.1"
                     /locus_tag="JX266_000322"
                     /protein_end="2848"
                     /protein_start="2544"
                     /score="152.8"
                     /tool="antismash"
                     /translation="RMSYAQASLHFLQTYLDDPTTFNVTAQYEINGSLNVSRFTQALEK
                     TLARHDAFQTCFFTEPGTLEPKQGVAAVHSGDRVFHVESASIQTVCELYQSLALQQWDL
                     TSGRTFQAILVTHASDVHSLIIGCHHLIMDGMSWHLFLRDLDRAYQMLPFQPNIVPSYL
                     DFARNQEQALAEGGMDTSLAYWMSKLQPIPAVIPLLPLAQTRTRKTRRKYGNNRLEREL
                     SLDMVGHVKKASQACRSTPMQFYLSVLQVLLSRLLDLQEVCIGVTDLGRGYSASDNGRE
                     ETIGQYGETVGHFTNLLPMRFNI"
     aSModule        27833..31846
                     /complete
                     /domains="nrpspksdomains_JX266_000322_Condensation_LCL.1"
                     /domains="nrpspksdomains_JX266_000322_AMP-binding.1"
                     /domains="nrpspksdomains_JX266_000322_PCP.1"
                     /domains="nrpspksdomains_JX266_000322_TD.1"
                     /final_module
                     /locus_tags="JX266_000322"
                     /monomer_pairings="X -> X"
                     /tool="antismash"
                     /type="nrps"
     PFAM_domain     27836..29170
                     /aSDomain="Condensation"
                     /aSTool="clusterhmmer"
                     /database="35.0"
                     /db_xref="PF00668.23"
                     /db_xref="GO:0003824"
                     /description="Condensation domain"
                     /detection="hmmscan"
                     /domain_id="clusterhmmer_JX266_000322_0044"
                     /evalue="1.80E-59"
                     /gene_ontologies="GO:0003824: catalytic activity"
                     /label="JX266_000322"
                     /locus_tag="JX266_000322"
                     /protein_end="2990"
                     /protein_start="2545"
                     /score="201.7"
                     /tool="antismash"
                     /translation="MSYAQASLHFLQTYLDDPTTFNVTAQYEINGSLNVSRFTQALEKT
                     LARHDAFQTCFFTEPGTLEPKQGVAAVHSGDRVFHVESASIQTVCELYQSLALQQWDLT
                     SGRTFQAILVTHASDVHSLIIGCHHLIMDGMSWHLFLRDLDRAYQMLPFQPNIVPSYLD
                     FARNQEQALAEGGMDTSLAYWMSKLQPIPAVIPLLPLAQTRTRKTRRKYGNNRLERELS
                     LDMVGHVKKASQACRSTPMQFYLSVLQVLLSRLLDLQEVCIGVTDLGRGYSASDNGREE
                     TIGQYGETVGHFTNLLPMRFNIDRHETFSHLVHETSRTVLEGQSHATVPLDIILSKLDM
                     ERSPSHTPIFQVAFNYRVGSLLQRKLGGCTMNLIQYEDAKNPYDITLNVTQTAKGGHSL
                     ELLTSDYLYSAPTSEFLMNVYIHLLKSLSSDQRWKLRDCKLYDDEK"
     CDS_motif       27890..28003
                     /aSTool="nrps_pks_domains"
                     /database="abmotifs"
                     /detection="hmmscan"
                     /domain_id="nrpspksmotif_JX266_000322_0010"
                     /evalue="7.30E-09"
                     /label="C2_LCL_024-062"
                     /locus_tag="JX266_000322"
                     /protein_end="2601"
                     /protein_start="2563"
                     /score="28.0"
                     /tool="antismash"
                     /translation="TTFNVTAQYEINGSLNVSRFTQALEKTLARHDAFQTCF"
     CDS_motif       28202..28267
                     /aSTool="nrps_pks_domains"
                     /database="abmotifs"
                     /detection="hmmscan"
                     /domain_id="nrpspksmotif_JX266_000322_0011"
                     /evalue="6.00E-06"
                     /label="NRPS-E2"
                     /locus_tag="JX266_000322"
                     /protein_end="2689"
                     /protein_start="2667"
                     /score="18.9"
                     /tool="antismash"
                     /translation="LIIGCHHLIMDGMSWHLFLRDL"
     CDS_motif       28787..28903
                     /aSTool="nrps_pks_domains"
                     /database="abmotifs"
                     /detection="hmmscan"
                     /domain_id="nrpspksmotif_JX266_000322_0012"
                     /evalue="3.00E-12"
                     /label="C67_LCL_14fromHMM"
                     /locus_tag="JX266_000322"
                     /protein_end="2901"
                     /protein_start="2862"
                     /score="38.8"
                     /tool="antismash"
                     /translation="RTVLEGQSHATVPLDIILSKLDMERSPSHTPIFQVAFNY"
     aSDomain        29258..30448
                     /aSDomain="AMP-binding"
                     /aSTool="nrps_pks_domains"
                     /database="nrpspksdomains.hmm"
                     /detection="hmmscan"
                     /domain_id="nrpspksdomains_JX266_000322_AMP-binding.1"
                     /evalue="6.00E-76"
                     /label="JX266_000322_AMP-binding.1"
                     /locus_tag="JX266_000322"
                     /protein_end="3416"
                     /protein_start="3019"
                     /score="247.5"
                     /specificity="substrate consensus: X"
                     /tool="antismash"
                     /translation="SAFPQVIAIKDSTTSVTYAQLARRVQSIGQALMGAGVEPYSCVAV
                     LCEPSIDTFASMLAILHIGAVYVLLDMSLPATRHRTMVAACDAKLLVFHHRTSDAASQF
                     DSISKVDLSQELGGSKQRFPAEPFESDTSFVLFTSGSTGTPKGIRLSQSGIMNYAASKS
                     AELGLKQPKVLQQSSTGFDMSVAQAVNALANAGTLVVAPLGMRGDPVAIGQMMLAEQIE
                     FTLCTPSEYLMLFTYGGDSLRHCTSWTHACCGGEAVTEKLVSEFRRLELPNLNMLTDCY
                     GPTEISCAATFCQIPLSTHDKVELHNSIGKAISNTSIYILGQDSGMVPVGFEGEICVGG
                     AGVARGYQDAATSSARFIANPFATAEDVSRGWTTLYRTGDKGCIREDGSIVFLGRMD"
     PFAM_domain     29258..30448
                     /aSDomain="AMP-binding"
                     /aSTool="clusterhmmer"
                     /database="35.0"
                     /db_xref="PF00501.31"
                     /description="AMP-binding enzyme"
                     /detection="hmmscan"
                     /domain_id="clusterhmmer_JX266_000322_0045"
                     /evalue="3.50E-64"
                     /label="JX266_000322"
                     /locus_tag="JX266_000322"
                     /protein_end="3416"
                     /protein_start="3019"
                     /score="217.1"
                     /tool="antismash"
                     /translation="SAFPQVIAIKDSTTSVTYAQLARRVQSIGQALMGAGVEPYSCVAV
                     LCEPSIDTFASMLAILHIGAVYVLLDMSLPATRHRTMVAACDAKLLVFHHRTSDAASQF
                     DSISKVDLSQELGGSKQRFPAEPFESDTSFVLFTSGSTGTPKGIRLSQSGIMNYAASKS
                     AELGLKQPKVLQQSSTGFDMSVAQAVNALANAGTLVVAPLGMRGDPVAIGQMMLAEQIE
                     FTLCTPSEYLMLFTYGGDSLRHCTSWTHACCGGEAVTEKLVSEFRRLELPNLNMLTDCY
                     GPTEISCAATFCQIPLSTHDKVELHNSIGKAISNTSIYILGQDSGMVPVGFEGEICVGG
                     AGVARGYQDAATSSARFIANPFATAEDVSRGWTTLYRTGDKGCIREDGSIVFLGRMD"
     CDS_motif       29525..29563
                     /aSTool="nrps_pks_domains"
                     /database="abmotifs"
                     /detection="hmmscan"
                     /domain_id="nrpspksmotif_JX266_000322_0013"
                     /evalue="2.90E+01"
                     /label="NRPS-E2"
                     /locus_tag="JX266_000322"
                     /protein_end="3121"
                     /protein_start="3108"
                     /score="-2.1"
                     /tool="antismash"
                     /translation="LLVFHHRTSDAAS"
     CDS_motif       29657..29710
                     /aSTool="nrps_pks_domains"
                     /database="abmotifs"
                     /detection="hmmscan"
                     /domain_id="nrpspksmotif_JX266_000322_0014"
                     /evalue="2.50E-06"
                     /label="NRPS-A_a3"
                     /locus_tag="JX266_000322"
                     /protein_end="3170"
                     /protein_start="3152"
                     /score="20.0"
                     /tool="antismash"
                     /translation="FVLFTSGSTGTPKGIRLS"
     CDS_motif       30242..30325
                     /aSTool="nrps_pks_domains"
                     /database="abmotifs"
                     /detection="hmmscan"
                     /domain_id="nrpspksmotif_JX266_000322_0015"
                     /evalue="2.30E-08"
                     /label="NRPS-A_a6"
                     /locus_tag="JX266_000322"
                     /protein_end="3375"
                     /protein_start="3347"
                     /score="26.4"
                     /tool="antismash"
                     /translation="PVGFEGEICVGGAGVARGYQDAATSSAR"
     CDS_motif       30431..30499
                     /aSTool="nrps_pks_domains"
                     /database="abmotifs"
                     /detection="hmmscan"
                     /domain_id="nrpspksmotif_JX266_000322_0016"
                     /evalue="3.90E-04"
                     /label="NRPS-A_a8"
                     /locus_tag="JX266_000322"
                     /protein_end="3433"
                     /protein_start="3410"
                     /score="13.2"
                     /tool="antismash"
                     /translation="FLGRMDGDTLIKLRGLRIELTEV"
     aSDomain        30824..31039
                     /aSDomain="PCP"
                     /aSTool="nrps_pks_domains"
                     /database="nrpspksdomains.hmm"
                     /detection="hmmscan"
                     /domain_id="nrpspksdomains_JX266_000322_PCP.1"
                     /evalue="6.50E-13"
                     /label="JX266_000322_PCP.1"
                     /locus_tag="JX266_000322"
                     /protein_end="3613"
                     /protein_start="3541"
                     /score="40.6"
                     /tool="antismash"
                     /translation="EGELRLIWREVLGEAAGAANIGAGSDFFTVGGSSLLLVRLQNALK
                     EKMGVQLPLKYLYQASTLRNMAVVTSH"
     PFAM_domain     30830..31024
                     /aSDomain="PP-binding"
                     /aSTool="clusterhmmer"
                     /database="35.0"
                     /db_xref="PF00550.28"
                     /description="Phosphopantetheine attachment site"
                     /detection="hmmscan"
                     /domain_id="clusterhmmer_JX266_000322_0046"
                     /evalue="5.70E-09"
                     /label="JX266_000322"
                     /locus_tag="JX266_000322"
                     /protein_end="3608"
                     /protein_start="3543"
                     /score="36.3"
                     /tool="antismash"
                     /translation="ELRLIWREVLGEAAGAANIGAGSDFFTVGGSSLLLVRLQNALKEK
                     MGVQLPLKYLYQASTLRNMA"
     aSDomain        31160..31846
                     /aSDomain="TD"
                     /aSTool="nrps_pks_domains"
                     /database="nrpspksdomains.hmm"
                     /detection="hmmscan"
                     /domain_id="nrpspksdomains_JX266_000322_TD.1"
                     /evalue="2.60E-56"
                     /label="JX266_000322_TD.1"
                     /locus_tag="JX266_000322"
                     /protein_end="3882"
                     /protein_start="3653"
                     /score="182.4"
                     /tool="antismash"
                     /translation="VLLTGASGFLGFEILAKLLEDDDVFHVHCIAVNPDHASKLPKSDK
                     ITVYTGSLLSPTLGLSSRDMERLQQDVDQIIHAGAQGHCLNNYSSVRAANYVSTQFLLL
                     KLAVPRAVPFDYISSARVILYESGSHASAPVSMAAHPPPTDGSQGYTASKWASERWLER
                     VASIEAMKLPITIHRHCSIIGATAPHDDAMNSVIRYSILSSTVPALPNAEGYFDFEDVS
                     KVAQSIA"
     CDS_motif       31163..31213
                     /aSTool="nrps_pks_domains"
                     /database="abmotifs"
                     /detection="hmmscan"
                     /domain_id="nrpspksmotif_JX266_000322_0017"
                     /evalue="1.80E+01"
                     /label="PKSI-KR_m1"
                     /locus_tag="JX266_000322"
                     /protein_end="3671"
                     /protein_start="3654"
                     /score="-1.8"
                     /tool="antismash"
                     /translation="LLTGASGFLGFEILAKL"
     PFAM_domain     31166..31834
                     /aSDomain="NAD_binding_4"
                     /aSTool="clusterhmmer"
                     /database="35.0"
                     /db_xref="PF07993.15"
                     /description="Male sterility protein"
                     /detection="hmmscan"
                     /domain_id="clusterhmmer_JX266_000322_0047"
                     /evalue="5.00E-22"
                     /label="JX266_000322"
                     /locus_tag="JX266_000322"
                     /protein_end="3878"
                     /protein_start="3655"
                     /score="78.4"
                     /tool="antismash"
                     /translation="LTGASGFLGFEILAKLLEDDDVFHVHCIAVNPDHASKLPKSDKIT
                     VYTGSLLSPTLGLSSRDMERLQQDVDQIIHAGAQGHCLNNYSSVRAANYVSTQFLLLKL
                     AVPRAVPFDYISSARVILYESGSHASAPVSMAAHPPPTDGSQGYTASKWASERWLERVA
                     SIEAMKLPITIHRHCSIIGATAPHDDAMNSVIRYSILSSTVPALPNAEGYFDFEDVSKV
                     A"
     gene            complement(32314..33596)
                     /locus_tag="JX266_000323"
     mRNA            complement(join(32314..32500,32668..33596))
                     /locus_tag="JX266_000323"
                     /product="hypothetical protein"
     CDS             complement(join(32314..32500,32668..33596))
                     /codon_start=1
                     /gene_functions="biosynthetic-additional (smcogs)
                     SMCOG1066:alpha/beta hydrolase domain-containing protein
                     (Score: 163.1; E-value: 1.4e-49)"
                     /gene_kind="biosynthetic-additional"
                     /locus_tag="JX266_000323"
                     /product="hypothetical protein"
                     /protein_id="KAI1855458.1"
                     /transl_table=1
                     /translation="MALLTWPPQYSLLQYLRLKVTVTILRVFVNMIGREKIQRDRALVP
                     NDVRQVKISIPSRDPKRRIAANVYYPPGYSTTHPTPVLVNWHGSGFVLPLLGSDVAFCS
                     RIAQAAGIVVVDADYRKGPEHPFPGPLNDVEDTLQWVVTQEGLDAKNVGLSGFSAGACL
                     ALEAASTVRVDQNQEQLHIRAVVAFYPITDLAMAPENKKVPRPIKPHPIWALHIFNDCY
                     APDPESRKNPAVSPSFVDAKSFPSLTAFILCEGDSLRPEATQLADRLQEQKNSSQDVVL
                     HVLEGVPHGFDKGAQEGTLEWARREEAYDHFVVYYAFVGWSWSRLLALIQAMGHSVLDV
                     AIVFWMLFGKQNEPPSTVNITNSVLLVKVWA"
     PFAM_domain     complement(32724..33350)
                     /aSDomain="Abhydrolase_3"
                     /aSTool="clusterhmmer"
                     /database="35.0"
                     /db_xref="PF07859.16"
                     /db_xref="GO:0016787"
                     /description="alpha/beta hydrolase fold"
                     /detection="hmmscan"
                     /domain_id="clusterhmmer_JX266_000323_0048"
                     /evalue="3.00E-38"
                     /gene_ontologies="GO:0016787: hydrolase activity"
                     /label="JX266_000323"
                     /locus_tag="JX266_000323"
                     /protein_end="291"
                     /protein_start="82"
                     /score="131.9"
                     /tool="antismash"
                     /translation="LVNWHGSGFVLPLLGSDVAFCSRIAQAAGIVVVDADYRKGPEHPF
                     PGPLNDVEDTLQWVVTQEGLDAKNVGLSGFSAGACLALEAASTVRVDQNQEQLHIRAVV
                     AFYPITDLAMAPENKKVPRPIKPHPIWALHIFNDCYAPDPESRKNPAVSPSFVDAKSFP
                     SLTAFILCEGDSLRPEATQLADRLQEQKNSSQDVVLHVLEGVPHGF"
     gene            38687..40237
                     /locus_tag="JX266_000324"
     mRNA            join(38687..39128,39237..40237)
                     /locus_tag="JX266_000324"
                     /product="hypothetical protein"
     CDS             join(38687..39128,39237..40237)
                     /codon_start=1
                     /locus_tag="JX266_000324"
                     /product="hypothetical protein"
                     /protein_id="KAI1855459.1"
                     /transl_table=1
                     /translation="MRTNASTIGLAACLAGLTLAADFSSTSTSPPIEKNAVIIFGTDTW
                     ALPPTIGDSNKLLTIDATTVVLRTLYLKRQSGDIVGSAVSTSVPVVTTTMTGLIQTGAA
                     SPINPHRETRGRGPIHWDDAVIALLPRDVINSDDSEASLINLPADLPSENKNGNTGSVT
                     ILSEFNSYQYEKHNLYNVPLYIQVDWYDSAKNLDGSSFSPLFAVMNASVSVLTNETREA
                     LSQTNQVQPFHAECSGPVGSSCSTSPTSSSTPASFSTAPASTGSSAAENPQGSSNSSSD
                     SPNGLSTGAIAGIAVGAGVVGLALIGAAIWFLCFRRRRSQRSGLVQHSNGYSSDGAGIM
                     ADKELPHVTDSPHSAYAPDRGALHDQGPRQHHHQPVAAAAEAATARGAMPLMGSHGGSL
                     DESERHSFAPYSDRAPSGLANNQSQSSLPTGGARSPTPPITSRYAHLVEEGMTDDEIRR
                     LEEEERALDVAIEDAGRASRTA"
     gene            complement(40794..41647)
                     /locus_tag="JX266_000325"
     mRNA            complement(join(40794..40957,41078..41407,41554..41647))
                     /locus_tag="JX266_000325"
                     /product="hypothetical protein"
     CDS             complement(join(40794..40957,41078..41407,41554..41647))
                     /codon_start=1
                     /locus_tag="JX266_000325"
                     /product="hypothetical protein"
                     /protein_id="KAI1855460.1"
                     /transl_table=1
                     /translation="MDAQQSSSPGSLSWRLSSHPITLLFFLGFRISSLLVYLFGMLFTE
                     NLVMIFIITILLLAADFYYLKNIAGRRLVGLRWWNEVDPSSGDSHWVFESSDPSVKTIN
                     ATDSRFFWLAMYAQPLLWIALAVLALIRLKFIWLPLVAIALALTITNTLAFSRCDKFSQ
                     ASNMAGSALYGGNLAGSIASNMAGRLFSFGRS"
     PFAM_domain     complement(join(40908..40957,41078..41407,41554..41596))
                     /aSDomain="DUF846"
                     /aSTool="clusterhmmer"
                     /database="35.0"
                     /db_xref="PF05832.15"
                     /db_xref="GO:0016020"
                     /description="Eukaryotic protein of unknown function
                     (DUF846)"
                     /detection="hmmscan"
                     /domain_id="clusterhmmer_JX266_000325_0049"
                     /evalue="1.40E-52"
                     /gene_ontologies="GO:0016020: membrane"
                     /label="JX266_000325"
                     /locus_tag="JX266_000325"
                     /protein_end="158"
                     /protein_start="17"
                     /score="177.6"
                     /tool="antismash"
                     /translation="SHPITLLFFLGFRISSLLVYLFGMLFTENLVMIFIITILLLAADF
                     YYLKNIAGRRLVGLRWWNEVDPSSGDSHWVFESSDPSVKTINATDSRFFWLAMYAQPLL
                     WIALAVLALIRLKFIWLPLVAIALALTITNTLAFSRC"
     gene            42819..44726
                     /locus_tag="JX266_000326"
     mRNA            join(42819..42870,43010..43655,43709..43769,43824..43932,
                     43987..44111,44175..44284,44342..44552,44610..44726)
                     /locus_tag="JX266_000326"
                     /product="hypothetical protein"
     CDS             join(42819..42870,43010..43655,43709..43769,43824..43932,
                     43987..44111,44175..44284,44342..44552,44610..44726)
                     /codon_start=1
                     /gene_functions="biosynthetic-additional
                     (rule-based-clusters) p450"
                     /gene_functions="biosynthetic-additional (smcogs)
                     SMCOG1034:cytochrome P450 (Score: 208.4; E-value: 3.2e-63)"
                     /gene_kind="biosynthetic-additional"
                     /locus_tag="JX266_000326"
                     /product="hypothetical protein"
                     /protein_id="KAI1855461.1"
                     /sec_met_domain="p450 (E-value: 2.8e-51, bitscore: 169.8,
                     seeds: 50, tool: rule-based-clusters)"
                     /transl_table=1
                     /translation="MFGLSSAGLALAGFVLFCPLLATFSYLWVALKVFRGKGLEYEHLR
                     KYGSMVRVGPNYVLTDDPETIRQINGARSIHHRDDWYRGAKLDPDTDTTISHRFAGPHD
                     NYKAKASFGYSGRDTIDFEVTVDEQIIHLIEVIKAQHLSKPDQLNPLDFAHYIRYFTLD
                     TITAVAFGKRFGFIEGGDLYGYTASIEKLLGLVATAGDVPLLRKIFISPFVARFFAPKP
                     TDSWGIGKVMGLAHETVEDRLKSKEKHSDMVSSFLRHGLTAKEIKAESLVQLMAGADTT
                     ATVIRTGMLYLSTCPRVYQRLREEMKEAISSGKVSSPIRVDEAKQLPYLQAVIYESFRM
                     RPPATYGFYKKVPPGGETYQGKFLPEGTAIGSNFPAMVRLESVFGQDSQRFRPERFLEC
                     SAEKKTDMIRVVELLFGYGRWQCAGKVLALVELNKIFFELVRAFDWQVIYPGQAWDEEA
                     FTATVQKDLWMSITEAST"
     PFAM_domain     join(43312..43655,43709..43769,43824..43932,43987..44111,
                     44175..44284,44342..44552,44610..44669)
                     /aSDomain="p450"
                     /aSTool="clusterhmmer"
                     /database="35.0"
                     /db_xref="PF00067.25"
                     /db_xref="GO:0004497"
                     /db_xref="GO:0005506"
                     /db_xref="GO:0016705"
                     /db_xref="GO:0020037"
                     /description="Cytochrome P450"
                     /detection="hmmscan"
                     /domain_id="clusterhmmer_JX266_000326_0050"
                     /evalue="9.90E-50"
                     /gene_ontologies="GO:0004497: monooxygenase activity"
                     /gene_ontologies="GO:0005506: iron ion binding"
                     /gene_ontologies="GO:0016705: oxidoreductase activity,
                     acting on paired donors, with incorporation or reduction of
                     molecular oxygen"
                     /gene_ontologies="GO:0020037: heme binding"
                     /label="JX266_000326"
                     /locus_tag="JX266_000326"
                     /protein_end="458"
                     /protein_start="118"
                     /score="169.7"
                     /tool="antismash"
                     /translation="TIDFEVTVDEQIIHLIEVIKAQHLSKPDQLNPLDFAHYIRYFTLD
                     TITAVAFGKRFGFIEGGDLYGYTASIEKLLGLVATAGDVPLLRKIFISPFVARFFAPKP
                     TDSWGIGKVMGLAHETVEDRLKSKEKHSDMVSSFLRHGLTAKEIKAESLVQLMAGADTT
                     ATVIRTGMLYLSTCPRVYQRLREEMKEAISSGKVSSPIRVDEAKQLPYLQAVIYESFRM
                     RPPATYGFYKKVPPGGETYQGKFLPEGTAIGSNFPAMVRLESVFGQDSQRFRPERFLEC
                     SAEKKTDMIRVVELLFGYGRWQCAGKVLALVELNKIFFELVRAFDWQVIYPGQAWDEEA
                     "
     gene            complement(45070..46060)
                     /locus_tag="JX266_000327"
     mRNA            complement(join(45070..45910,45966..46060))
                     /locus_tag="JX266_000327"
                     /product="hypothetical protein"
     CDS             complement(join(45070..45910,45966..46060))
                     /codon_start=1
                     /locus_tag="JX266_000327"
                     /product="hypothetical protein"
                     /protein_id="KAI1855462.1"
                     /transl_table=1
                     /translation="MSFGQPLFSEAATLTNETNFPQSPKPHAICSSGLRDAKAVALRFK
                     GNQYPAVLEPILSHYSRNLVFRFKEESRYTEHEVDWEGVDEPTFALWHDLIQQHYWGGQ
                     CQSICNMVSCNDVDTLSVLAKLADLCKKAESPAIGSWAKQEFHRQVDRMTTQWDTEANQ
                     DKTHDGLQRAFLTWEDKDCKTRIVTKFNKTLDDKVFERLSDTMDPEFYFAASKHRLKTL
                     TQENTELKHKLSNIVKVEPAPSSANVALPYGFHPGDFSSAGTSSQPPCESEPQSYSAAN
                     ATVGGGIFRGSAPKGSLFGATKKTNYLAKT"
     gene            complement(47955..48935)
                     /locus_tag="JX266_000328"
     mRNA            complement(join(47955..48851,48912..48935))
                     /locus_tag="JX266_000328"
                     /product="hypothetical protein"
     CDS             complement(join(47955..48851,48912..48935))
                     /codon_start=1
                     /locus_tag="JX266_000328"
                     /product="hypothetical protein"
                     /protein_id="KAI1855463.1"
                     /transl_table=1
                     /translation="MSSLSSSTSAIIGGVPTVTLDVPISAVFLSLYLAGAILHISIFTT
                     NRRRGHKFFMTWLLNVFCIIRVVTCSMRIAWATTPKNPSLAIAAQIFNNAGIIIVYIVN
                     LIFSQRIFRAKKPQLGWNKALGLAFNAIYCLIVGTLIMGITVLVISINTTNVRTLQSIR
                     DVTLASATFILVVAILPFIIVMVAYLKPTPCSQESFGTGSMAAKSLVVLSSTCLAIIIA
                     GFKAGTSWQPARLAPDPAWYHSKPAFYCFNFVLEVIILAIFLLSRVDKRLHVPDHCKGP
                     GDYSRLGPDKTEEGDKDQDYYRRKG"
     PFAM_domain     complement(48063..48251)
                     /aSDomain="DUF3112"
                     /aSTool="clusterhmmer"
                     /database="35.0"
                     /db_xref="PF11309.11"
                     /description="Protein of unknown function (DUF3112)"
                     /detection="hmmscan"
                     /domain_id="clusterhmmer_JX266_000328_0051"
                     /evalue="6.70E-08"
                     /label="JX266_000328"
                     /locus_tag="JX266_000328"
                     /protein_end="271"
                     /protein_start="208"
                     /score="32.4"
                     /tool="antismash"
                     /translation="LVVLSSTCLAIIIAGFKAGTSWQPARLAPDPAWYHSKPAFYCFNF
                     VLEVIILAIFLLSRVDKR"
     gene            49307..51265
                     /locus_tag="JX266_000329"
     mRNA            49307..51265
                     /locus_tag="JX266_000329"
                     /product="hypothetical protein"
     CDS             49307..51265
                     /codon_start=1
                     /locus_tag="JX266_000329"
                     /product="hypothetical protein"
                     /protein_id="KAI1855464.1"
                     /transl_table=1
                     /translation="MSMTGISAPRKVRKGTRSCIECRRRKLRCSWTSDSARVCRRCEER
                     SLQCVPQTLSSPSSSQPPQSTRERVQWLEQQVAGLSKSVQALEEKQNGAPQLSNEVSPA
                     SISYEDAAGSDMSESEASIPDAAISTQPTYLGALFNNSLISSVNEINDDPGRNQPPSQL
                     ADTARALLRPLIPRKEDLAVIASRATGWLTVLNDILPIDSAVKSGDEMLARYDEVNRVT
                     ADPFTLASWLMMVALSAEHNPSIVLRTGLPGNGCRAGSEYSRPVVDAVERAIISCDRLM
                     TTVEGIEVAILLVRLHMTRGNFKKGFLTLRRALAVAELLGLPRMVNGPKAALWRFLCIV
                     ERFQSMVLAFPSATRYYGVQKSATLFDDGGHLVPREFLFRLSDIAVNLGGPGDLHNNSP
                     SLEELQNTVEKLDRDILALAALAPPSWWTGTRYLTPPERFMQYLYYYIRIRIHLPLVLL
                     RNTSEQSRQIQSMCIENCRALLEAYLGLYTLLPEGNFIHWVMDLQTYTASVVLVLANHA
                     AFSSDSEQRVSGGPQPPADRDLLARVLNAMEQNLSESGPDISKQAITSIRALTQLLEKG
                     DAASDLGDMMLSVPLLGKLHVRRKRASESQGIPEEAIQGNPALSLPDDVFQDFETAPFS
                     WSVEEAYDLFFYEPTQF"
     PFAM_domain     49355..49468
                     /aSDomain="Zn_clus"
                     /aSTool="clusterhmmer"
                     /database="35.0"
                     /db_xref="PF00172.21"
                     /db_xref="GO:0000981"
                     /db_xref="GO:0006355"
                     /db_xref="GO:0008270"
                     /description="Fungal Zn(2)-Cys(6) binuclear cluster domain"
                     /detection="hmmscan"
                     /domain_id="clusterhmmer_JX266_000329_0052"
                     /evalue="1.70E-04"
                     /gene_ontologies="GO:0000981: DNA-binding transcription
                     factor activity, RNA polymerase II-specific"
                     /gene_ontologies="GO:0006355: regulation of DNA-templated
                     transcription"
                     /gene_ontologies="GO:0008270: zinc ion binding"
                     /label="JX266_000329"
                     /locus_tag="JX266_000329"
                     /protein_end="54"
                     /protein_start="16"
                     /score="21.7"
                     /tool="antismash"
                     /translation="RSCIECRRRKLRCSWTSDSARVCRRCEERSLQCVPQTL"
ORIGIN
        1 cctactctgc agccccggcg agaccggaga tcaaatcgag ccagacgaca ccgaacatgg
       61 cgttgcatga tccttgggcc gacgacgacg aggagttcgg gaaggagaag gaaatccaga
      121 tgacttttgc gtagagatgc gggatgcctt ttggattggt ttcccccagc caagcaggga
      181 gaaccttgca tccattcttt tttttggccg aatatgacgt gtagcaacac agcattaccc
      241 atacacatca ttatcaacat cacagcatca gggcgtttga cattcgggtt caagggaggg
      301 aagggtcggg gcggctggcc ggtcttgatc ttggaccttg catgggtaca attcggacgt
      361 tgggtgaatg ggacaaaggc ttcacatgtg tacatataga aacaacataa ctgtccttgt
      421 aatgtggaaa ccaaagtata cagcaaaatg gaccatagca tccaatctcc ttcgacatgc
      481 cccattcttt tctcagtatc tatcccacag cggggcttga gccatgtcgc ttttacttga
      541 agcctgagcc tggcagcagt ttagcccgag cttggcttct agaaggaaac gtctggtcgc
      601 attaacctaa tcagcagcta gatccctgga gctgattcat tgacacatag ccaaccgata
      661 atattgaata tagctagcta tctactgtct aaccttccat tgcaatgtct ctgggtcgag
      721 atcattccgc ttcgctgtct cccagtggtg acggataatt tttgcgcggt ctgcgtctcg
      781 gggcgtgatg acagctttga agggcggtgg cgaggccagg aagccctgag tgacttgtgt
      841 agggtccgga acgacgtctt tgccgttgct atcaagcggc ctcttgaaat caaacgccca
      901 cagcagcctc gagatgctga ggtagagact ccggtccgcc acgtggatac cggggcagat
      961 ccgccgcccg gccccgagcg caaactggtc gcgttgcgag acgtccgggt tgacggccgc
     1021 gtcgtaatcg tacatgatcc gccgaaccat tctccaagtt tgtccgtatc ccatcatcaa
     1081 gactcttaga cccccactgg ctatcttttg acctatgtaa atctccattc tgtcgttgct
     1141 tatagcgctt ttcttgtcca agattttctt gattgctcgg ttattcgaga gaataatcat
     1201 agttttcgtt cccagcatta ggctgtatac cgggccatac tgttgcgccc acttctggaa
     1261 ctgcaagttg acatcatgat caggcatcta cgatttatta gcaagggcaa aactagagta
     1321 tttgctacaa gcattgcaac attgagtctc accagatgga ggttgcctag gatgggtatg
     1381 gttggaggtc ctgggggaag gtccgctggc cgactcccga tctgcagaag cttacgggaa
     1441 acgataccca gcaagatggc gcctagagac gcaatgattt gagatgagat gttggccata
     1501 tctggagttc gcaacatgta aaatggggtg actcaagcga ctctatcgta gttcaccgat
     1561 gctctttcag ccggcttgcg ggaaattttg gaaccaatgc agttcttgca ggagtattgg
     1621 gtccctccac gccggggtga ccggtcccca aagcgggggc ttactatttt ctccggcttc
     1681 aggagtttga gaatgcctcc ttgcatgaga tgagaatggc tcctcgcatg agtcctaatg
     1741 aattaccacg ccgaactaac cggctcaaca acttaaagcg aatttaacat ccagattcag
     1801 acctactcat cgcgcttcac gattattttt cacatgaact ccccttcctc atcttgagaa
     1861 acgagtcaca gtagctaaga tatacggtca ccatgtctgc agagaaagag gtatacaacc
     1921 ttaaccatga ttggaacaat gagatcaagc ggctcaagat acaacacgac ttcttcagag
     1981 agatggctgg gggaaaggac cttccagctg tcgtgtggtc ttacgtcaag gagttagaag
     2041 cccccaaaat cgcagatgtt ggcacgggta ccggaatctg ggctaccgag ctggcctccc
     2101 agctgccgga aacagctgta gtcgatggtt acgatttcga cgtgaacaag tttccggacc
     2161 ccaagacgtt accacagaat gtcactttaa ggttcggcga catcttcaag cccttcccac
     2221 aagagatcat cggtaaatat gacgtggtac acgtgcgatt cctcgtcttt gcactaaaga
     2281 aagacgactg gctcgtggca gtgaagaatc taagaaagtt aatcgccccc ggcggctttc
     2341 tcttctggga agagaccggc ccctacagtt ggacttgctc tccatggagt gaagcttact
     2401 acgaatgggt caagctcgaa tctgaagtgg gaaaccagct cggccgagat cctttgtgag
     2461 tagatacctg ccatgagccc gagttctgat ggacccctgc ctccagaaag tgagaggaga
     2521 ttcgctgatt cccatattta gggccccagt tcgacttcct tcccagttca aagaagctgg
     2581 gcttgccaat attgatgaga acatttttgc tatgttgcga ttgtcaagca ctacccccgt
     2641 ggatcgacaa cctgggttgc tcatcatggc acaatctctt actggcctgg tggaaaacgg
     2701 ggtcttggag ggcaagtata ccaaagagga tgtacggaaa ctagttgaaa gagctagtga
     2761 agacgttcag aatggaacgg cgctcagcgc gaacttccac tggacctggg gacgaaacaa
     2821 tgtctagatc ggagcgcctt gccctggcag agggtacatg ttgaactcat ttaccagtga
     2881 gagttaccgc gtagcactct tagtggtcta gaatatctaa tgggagatga taggttatca
     2941 tgtgctgaag atggatatag gattctacgt tgatactggt catgcaacga agtcatgatg
     3001 tctttgactt gtgacacagg catagctata tctgccattt ccgccatctt cccgtgaaag
     3061 tttgttcgct caagcgctct ggaatgcttt ctggatgcag agtcgtgagt gcgcccacaa
     3121 ccaaatactt tgaggctata gagctacact tgatagtaat taattaagtc tacggtaaat
     3181 gtgttttgat cttaatttaa tagggtgtat gccagtctcc cacatatctt tactactgta
     3241 tgtccacgtg gcatggactc gatgagatcg tgagttagac gcttgtcgac ctccgaccgc
     3301 gcacgcttaa taatcttacg tgcgtcagcc tcatgagaca acttctcctc taattcgaga
     3361 aattctgatt ttctttgacg aatcttcttt tttaattcaa gcttaattgg attaaaaccc
     3421 tggctgtgat ggtttaatgt atatattgtg acgctatgcc atcaggtgag tactgacact
     3481 agtcggtgtg gccgagagta ccccactttt aatatgatat gtgaaagcac gattagtcct
     3541 tacgttatta tatgggtttg tgaggggggt ttgtaatgac caattggcat ggtgtgagcg
     3601 agcatcctta ctgtatcttt tgtcactcta gtacaggttt ctaagttaac aatttttctc
     3661 aatgcattct atcacttact gaaatgaagt tcgtgataac tcgttaacaa ttcaattgcc
     3721 atcatagtag ttttttaaag gggatcacac agtcctctcg cccccaattg tgggcccgag
     3781 ggccgcaagg tcgaactgtc cgtttcggtg tagtgtcgcc aaatcgaggc gtaagccaga
     3841 cccgcgtcgg acgaaaacga attaggaagg ggaaataccg agaacttgca ctagctgcat
     3901 acagtatagt tattgacaat agtcaatgcc atgaaaacat atggtgacgt ttacacggga
     3961 atcacctcct cagataatga tatgtctagt gtagtacctg gaagcaatta tatttgaact
     4021 tcatctctca aaacacattc atctgaccgc cctgactaac ctacaggtga tctcacaatg
     4081 gcgcagtcct cagatcactc agtagcacac gacactctca atatacctgg gtttccttta
     4141 catgagtatg ccctatacat cgccactttc acaagccttg cggtgttgct attggtttat
     4201 atatcctttc tttcaaactc aggggtgaag agtctacctt ccgtcaatcc tgtaagactg
     4261 tttgaatcag ctaccgatgc taaagtgagt ccagcatcga aatcatgtta ttccaaacat
     4321 aagctgactt gcgtaatccc agcgtgattt cttgtcatca tgcacgcgac tgcttgcaaa
     4381 gggcagggca ctttacccga gcaaacctta caggctaatg acggatcttg gggaggttgt
     4441 tgtccttcca cataccctag tagatgagat ccgcaacgag tcaaaactca gctttccatc
     4501 tgccaatatg caggtgagca tggagttgcg tcccttccag cctaatggaa tagacttctg
     4561 aatgttgtag gactttcacg gggatatccc agggtttgag gccatgtccc agtttgcaaa
     4621 cgatagtctc ttgctcgagg ctgtggtcag aaaacagctc actaagtatt tgtgtaagtt
     4681 ttcatatgcg aatgtgcagt gctacctata gaattatttg cttaccgcaa atctatgtag
     4741 cgcaagtgat ggagccactg tccgctgaga ctacccatgc gcttgctatg aatataggag
     4801 actcccaggg taagtgccca gccaatccag acgtacaaat tttgagacaa tattgacact
     4861 aacagattgg catgagatca cactcaagcc cacaatcctg gatgtcattg ctcgcatatc
     4921 atctcgtgtg tttttgggca cccaactctg tcgcagcgaa gattggctac agattacgaa
     4981 agcttacacg atcaatctgt ttgtggcagc agggaagctg cgcatgtatc cccggcctct
     5041 ccgcagattc atacactggt tcgtcccaga atgcaagaag ctccgcgggc agtttggtga
     5101 ggcacggcgg gtgattgacc ccgtcattgc cgcaaggcga gaaatgcgcc aggcagccat
     5161 ccgcaaaggg gagaaggtgc catatttcaa tgatgcgctc gattgggcag acgaggaagc
     5221 ttctgcgaag aatatgagct atgaaccggc gggatttcag ttgatgctct cggttgccgc
     5281 cacgcacacc acgacggacc tgctcgtcca agttatgata gacctcgccc agcaccctga
     5341 gttcatggac atggctcgag aggagatcgt cagagagctc agaagcaacg gatggaaaaa
     5401 gacgtcgctt tacaacatga agcttctcga tagtatcgcc aaggaatcgc agcgactgaa
     5461 gccaattagc ctaggtaagt atctcattac tttggaattg gaaggcggtt tcgactgatc
     5521 acgcttcttg cacagccgct atgcgccgtc gggcaactgc agatatcaag ttgtctaccg
     5581 ggctggtctt gaagaaaggg acccgtacca tcgtggacat cttcaggatg cgggatcccg
     5641 aagtgtacga agaccctgaa aaatgggacg gaagccggtt cgtcaagatg cgggagcagc
     5701 ctgggaagaa gaaccagtcc atgctggtgt cgactcaccg agaccacctg gccttcggcc
     5761 acggcgttta cgcgtgccca ggcagggcgt ttgcggcgaa cgaaatcaag gttgcgctct
     5821 gtcatcttct catgaagtac gattggaagc ttgcgccggg cacggatatc aagcccatgg
     5881 ttattggagc ggctaatggt tccagtccaa tcgcgaagat cctgattagg aaaagaaaaa
     5941 cggtcgagct ggacatcgac gctctctgat ggactgggcc actgtccata tacgggtcaa
     6001 ctcaacaagg tgttctgcat aatcggcgct cttcatcaca cggtagtgcc tatgaggact
     6061 tcaaatacag catttatgcg aaatgaataa gagattcggt taattacaac acaacgaaat
     6121 catgtaggtc caaatgatca tgcgtatcac ttgtagatga aagaacacaa aagtatccat
     6181 tggcgagact cagcatagct ttgcgtattt acgatctgcc agacgcagta gatgactaca
     6241 atgccattcc ttgtaggtga acaacattaa ttaacgtcta gccttaaaag tgtgatatcg
     6301 aaattggctg ttgtttgtgc aaaatagccg cattcttgct tgaagctgct acttagagct
     6361 catgggtgag ggtcgagcct tggaagtcaa caggcttttt cacgtgccac ttaagtacaa
     6421 atctacagca tatgttgtga cttgactgtc tgttttgttg agctacgtac cgaacttggt
     6481 cagcaaacct tgtgactgcc accggcccga tggaggtgtc agaaccgctg gtccccatga
     6541 cggatccaag ttcaggttca cggtcggttc atcccaagcc ggccattcct gattgttatt
     6601 ggccccatca ccgttcgata gctcatcata catctcccag ctagtcaact ccttactctc
     6661 ttgtaaacga ctaagcaagg attcatggta tgcattgagg ccgttggcca gggcctgcga
     6721 gatcttcggc tcgacggacg tgttcgactt catggcgtcg gcttgtgcca gcagacagca
     6781 gacagacaaa tagcatccca gatccctctc gctcaactgg ctccgttctt tgacacagtt
     6841 gagataggac tttgtccctg aatggagctg tttgtagagg gatgtttcct gtccatttgt
     6901 aggaaccggc tcctctgtct cagcctgatc cgtaagttcg ctgcacaaat acagagcaca
     6961 ttgcgtgaat ggaatcatga agagaccgga cccacgcata cgaatacgct ggaagtcctc
     7021 gtcgcctgac agagctgagt tgtgcgtgag aaggcgcagg gatgccccaa cacacatctt
     7081 ccgcgagtag taataggaag ggttctccat agctttaaga gcaaacggat ggtgtaaccc
     7141 taggacgaac ctctgaacca tcaggtcata cattttggtc tgaaatgccg tcggagaatt
     7201 tgtgctcatc cggaaagcct cgaggagcct tgtacagcat tttagggttt ccgaaagctc
     7261 tgaactcagg ctcaaaaccg cctcgaaaga taggtctccc tggaagttgt ttagaagtct
     7321 cgcaatcttc aaacgggtgg gtatgctcct catcaatagg atctggaccg aggtctgggt
     7381 gagttcatct tccgccttgg gtaagggtgt gctggtattc aagtccgcat cgtcaatgtt
     7441 taacggcggc gcgcagtcgt aatcctcgac accaatggag ggtcgctcgc catgatccat
     7501 gcttgactgg acttccagct ctagtaccgt cgcccataat ctacgtcgag cctcgatctc
     7561 tgagggtggc atatcctgga agtcgtgttt cactggatcg atgtgaaggc ttagatgtat
     7621 agccaggcgc ataagtgatc ctgccggcaa ccagtggttg ctttcatcca cacagaagac
     7681 ctgccgagtc agaaaaaaca aacagtgtgt acgtatgaca tcgagattga gctctttcgt
     7741 gtcgattgag gagtaaatcc ggctagacgc aaagccaacc catcctagga cggtatttct
     7801 agcgatgccg gcttcttgcg aacagaaact cgaaccgaga cataacacga gggcaagcgg
     7861 aacagcgaag gtatcgccaa ccgcgtcagg gttggcttgg aacgctttat agttgtccaa
     7921 gaatgtagca acagacagaa taccaaacac cctctggaaa gtccgcaggt acgcttgaat
     7981 gagaacgtct gctaccgctc gatctgggat cagatctctg taagaatcga acgcggtctg
     8041 ggatcgaacg gcttcttgcg tggcaatgac gtcgctaagt gaacgacatc ttgctatagt
     8101 gcagcgattg ctctcattgg cctcgtgggc agttatgact gcctgtgctt ggggagaatg
     8161 tgaaatgtga gtgccaggca ttgctcttgg agtgatacgc tgggtgatac catacctgat
     8221 gcacaaaatt gagccagtgg ctctgcccat agaacctggt tcttgagaaa gaccctcttg
     8281 tcgctctttt gattgcagga aaccagttct ctagtggaga ttgtgagaat ggacctgaag
     8341 cagcagggac ctgtacttgc tccgccggca gagaggcgcc tatggatagt gagtgaccat
     8401 ggtggctaga tagggtgctc gaagcatccg aaggaacttc aggcatccag ttgctgcttg
     8461 tagtgaagtt tgtttccatc ctggactgcg aaggagcttg ttcgaacaca tagaactgtg
     8521 tgtcctgcgg atgaaagggg gcactgttag gcgaggccct tgagctcgtg acgtagctac
     8581 atgtttcgat gttggccttg atgcactgct cacaaggcgt ttgtcgatca cacctgtgag
     8641 gaatgccgat gattagatat caaagtttgc ggaagatata gacaagattt acctgatctt
     8701 tctgcgtctg caggaggagc aagccagagc aggccgtcgc ttcttgcgcg tattattcat
     8761 ccaattgccc aaggccatgt cagaggactg catgctggtt cttagttgac ctgtagtgca
     8821 tagacctgtc agcgactaaa ggcgaaagct agcttgtttg aagagccggc gtacaacctc
     8881 caggtcacat acctggtgat gggtaccaga aggcggatat atcagcaatt cactgctaac
     8941 gcagctacta gatagaatca gtacagacct tctgcatacg caaggcgtca gcaatcctac
     9001 gcatgtccaa gaacaacttc gatcaccata cttacgcgag catctaggcc gtcgcgaccg
     9061 agcatcctcg taagcagcac cgtgttacct gcaaggtttg gaagttttgc aagggtgcat
     9121 atgatccggc tctttgattg ggccttatcg cagtgctagg caaaagtccc ttgtcaacca
     9181 tgcactgggc cagatcatat cataatcatc tcatgggttg atcctacaat tgaacacagg
     9241 actagcatac agctaatgct agatagatct ccgtatacac cgcttgtatg agctttcgtc
     9301 aactgcacga tggatcgcca agaatatgca atggtttgtg ggattgcaat ccttccgtgg
     9361 tccatgtctg tgaaccccgc aaaggctagg gagtcataat cacgtggcaa ggtcgcgact
     9421 atggacaagc aaaactgcaa ttctccgata ctcattcgcg gtgtcgcagc cgccaaacaa
     9481 gcagggattg gtttttaagt tacgagttcg tctcgctgtc gtacggcggc cgccgcgtat
     9541 aaaaatcaag caccctgtcc catgtggtga tcacaaggat tggaaggtct tgtcctgcac
     9601 gtatgccgat ccttcaatca acccgatcaa tcagagactc tcgtgttgac tccgcgtgag
     9661 ctccctcgca ttggcccgac cggataaaga acggtgaaga catataacta agctgcaagc
     9721 cggatataag gatatatgaa atctgaaaca cgtgtgccgc ttaactcact atcctgacgc
     9781 gcagcaaaaa aataaaacaa aattgtacgg attacagtgt ctattacttg gtgtcagctt
     9841 ttgccgcaga tgaacataag aggcaaatgg cgcatgtaga ttgtaagaca tcgacccata
     9901 ataccgagta ttgtccaatc aactcttcgc caacctcata agccatgatg gccagtatta
     9961 catccgttgc tatttccctg agcaagatga gtgctcgcta cattcgggac aataaaagtt
    10021 tggtttgtgt aagatgctcc gtgtgatcct ataggagctt ttgacgtaac acaggacacc
    10081 tttgcctaaa ccatgagtag agaacgagat tgttgtagtc ctagatttca tgcgcagccc
    10141 tacacgaaat atgtttacaa agcgcaattc gatttctatt gcacatcgaa ttcgtattct
    10201 gctttttgga aacactggca caaaactttc tgaaactggg ccttgtttct cttcatattt
    10261 tgttttctcc ttaaggacgt ggtggggagg ggggttggag cgtggatact atgtagaatg
    10321 aaaatcaacg cggaaaatgg aatgggaatg gaaaaaagcc tccgagcatc agatcattcc
    10381 cccagggcat tccacgccag aagactaatg ttgaagtgta tggcactagg tgagatgtgt
    10441 cgtcgttgtg gtgtgaagcg tatgccggta ggcccagacc agacaggggt agtatatcta
    10501 gcattcggtt aacgatttcc tgtaagctta tttgcatagc cggtaccagg ttatcagagt
    10561 ctcgacatga gcttgaccga gcttactacc aacgcccatc tggtagacaa ctatgaaatg
    10621 ctctctgtac cgctcaccgc cggagagatg cgtaatatca agtcggacat cttgcaatca
    10681 tctaggtacc tatgatctca agactcactc gctgtcgagt ccgggacttc atacccctga
    10741 cgccaaagac ccagggctcc acgttcctca cgataaactt ggatagcact ctcgccacat
    10801 cgtgaattcc ttatactttt actttcagct tggtgcccgc ttgccacact ctcaaaccgc
    10861 agaaaacgag gcaggcagat aagggaagca cgcctgcata cacccaggca gcaacccagt
    10921 caagcctagt tgaattatgc tgtagcacgc ctccggcgcc aggtccaccg ggaagaacac
    10981 tcaggccaac aagtgcgtat gccagcccca tccgtgcacc gagtttagtc ttgtctttgg
    11041 tgaagaccat gaataagagg ggtggagttg caacaaatat gccagacaag aagccaaaga
    11101 atagagccgt gcagataata ccagcagcgt ttgttacggc aagattacaa agtagaatca
    11161 cgccaatgat gagtgaacct atctcaagtc agtcagccta tctagctacc ccaatgtaac
    11221 agggtgatgg gcatacctgg aatgacaacg ttgacggggc ccactttatc cgccaaccag
    11281 tttggtagta ctctgccaat cgctgatgct gaattcagga taggcagaag gtagagcgcc
    11341 aaagtgcccg tcatccagcc gttggcctgt ccgtagtatg caatgtagaa gaaggagaca
    11401 tgagagccgg catagccaag gaagcaaccc agtatacaga gcatgaacgg gccgtctgag
    11461 aaggccgtca agtcaagcat tcttcgcaca gccgggggct tggcgcgcat ctcggatact
    11521 gccaggggga ctagcaggga gcccaaggcc acgaagccca tggcgcgcac ggtccaggcg
    11581 aagccgactc tctcgataag gttgatgaaa atgatggggt agatgatacc gccgagtgag
    11641 ctccccgtgg cgactatgcc aagagcaagt ccgagtcggc tgctgaagta gggctggacc
    11701 actgccaatg cggggacgaa cagacagcca ccaccaatgc cgattacgaa gccctgagac
    11761 aagactacct gccaatattc cgagcagagg gagagcatca tgtgaccgaa gacaatacca
    11821 aaggtcccga tgagcagcaa cagcttgaga tagcctcgat cgtagatggg accaatgacg
    11881 gcaccaacga cgaacaccat caacgactgg atggagccga tccaggagat attcgaggag
    11941 gactcggtga acagcgttcc cctttcgtag aaggcttgga agtcgccaaa ggtgatgatg
    12001 gtgccccaag tgttgaaaac gatggcccag ctgcccacga cctgtaacca ggccttcagt
    12061 ccgccatttg gcggcgctgg aggggcgcgg ggaggagcag actcgacatc tgctttgggc
    12121 ggtgggctga tgcggccgcc aaccttttcg ctgttagtcg actcggtcga catgtttgga
    12181 attagcgcca gcgggtttac gaagaatggt tggttcactg gtctcgcggg gaatgaaccg
    12241 acccctggga gttgctgaca gatgagaacg tacgcagagc aagatggtca agtgatagct
    12301 cctccggcgt ggtcgccgcg aaaacaagta agaaggactc agcaggatga gatcccgcat
    12361 tttctgcttg aaactttgcg ttgacccatg gtggtggcct acggagttag cggacatggg
    12421 aatcggaatg gaaggcaact ttgattgatc gtcgttcttt ctcatttacc tcggatcgaa
    12481 atttcgcccg cgtcagtttc gtttatccct tggaagcagt ggaattgcgg ctcgactcca
    12541 gtcagcgcag acggcgctga tgggggccgt tgatagttca tccgattcgg tctttcccct
    12601 tcctatttcg gccgtgtgag tggggccagc gggaaatatg gggaggcgga cgggaggcgg
    12661 aacgatgaag gtgaaggatc aaccagacgc acggcgctta agcccgcggc ccgaggcccg
    12721 atgcccgatg cccgatgccc gatggctggc ctgtgcttct aagctcgacc tgtgccccga
    12781 gactcggcct tgtgtccgtc gtcaggcggg ctaatcgttc cgcccagggt ttatgaacca
    12841 gtgcctatgc tgagagcagc atcgtaagac cttcttgttg tcttgctcga ccagtaggat
    12901 gacatcatgc atctagcagc tgtacgcgaa gctaacgaga cgtaccgtgc caaaaatcag
    12961 caagatgcat cacccgtata cgtatttgct ggcgcaacaa gtggcattgg ggccagcacc
    13021 ctatcccgta tggcggacat gtcgagttca ccaacattct atgtcatcgg aagatcagag
    13081 tcccgtttcg ccactcagag acttctactt gggaaagcca acccatcatg tagggtgata
    13141 ttcctcgaag ccgaattctc gttgctcagc catgtcgatc gtgtgtgcaa gaagatcgct
    13201 gattcgactc acaaagtcga cgggctttac atgagtcccg gcatgatacc cctgaacggg
    13261 gcaagttgta gggcctactc tactcatcta ggcccggcat agtggttgac ttgtttttct
    13321 tactgacaga tacccatgaa ggacttgaga cctgttttgc catctcgtat tattctagga
    13381 tgcttctcac ggaaagattg ctgccactgc tccgaaagtc acgagaccca aaggttatgt
    13441 gtgtcctgaa tggcgggaag gaggcagtta tcggactgga caaccttggg ctcgagaact
    13501 cttggactcc actagctgtg gttggacatt ccaccaccat gaccacactc tcctttgaac
    13561 acctggccca ggacaaccga cacatcacat tcatgcatgt ctatccggga tgggtaagaa
    13621 cagataattt tgcgcgcctg accgcgccgg agtcagccag tatattctgg ggcatggcat
    13681 tggcactcat ccgctcgctt gccgaaacat tagcatttct ttttggcacg tccgcagaag
    13741 agtgtgccga gaggcaagtt ttccacctga cggatccacg ttacgggcct ggcgttagac
    13801 gaattggaca tcaaagcgaa gaaattgcgg aaactcctgt gctgagggag tataaggagt
    13861 catctttggc ggaaagcgtc tgggatcata acaaacgtat atttgacaga gtcctcaatg
    13921 ggtaggcaat tgaaaagaat ttgtaggaac tttcccattc agaacaattt attgtccgaa
    13981 atatgtaaga gataacacca tctaaagtgg tgcatcatac gataataata tcgagcatca
    14041 ggcacaagtt gacttgaaag gccacccccg ggcttgtgca gcatggccct ggttcgtggc
    14101 actcacacta caccgtaatc tgacgataat caagctgtcg taatgacttc attgctgttt
    14161 gcaaagaact tggctacagt gacgcataaa cgaacaagca atcgattaac tgggatattc
    14221 tcatagaccc aaagctaacg cattgccctg aacagataag ccgaaggcag attaatctac
    14281 tttggaaagt ctgatataaa ctttctgtgc ccgcttggtg ttcttatcat gtccctcaaa
    14341 ccccgctaga gcagctggaa tgggcttcag ctcgaacgtc caaacaatca gggtcaggat
    14401 gacttttagc tccaattgcg cgaatttcga gcctgcaaag aatgttagac tctactataa
    14461 ttatgtagtt aagagtccag tatatatcta aatgggacag aatctagagc acactcctgg
    14521 cgcacgatag gaatgaagaa gagcgatagg cttaccaaaa cagccacgct ggccgactcc
    14581 gtaagggtgc gcaggtccag cgcgggcatc gaatcggacc tcgccatttc cctctgaaac
    14641 taaccatcga tcggggctaa actggtcaat gtcctcacta ctccagttgc cgaactttcc
    14701 cttcccatct tgactcgact tagtgcgcaa agtctcgtcc acggaaaatg atggggcctg
    14761 ataacttgga ccattggtaa gcatgaagac atcagtcccc tttggtattt tgtggccaag
    14821 aattgtggtg tcattgattg tatgtctcac aatcgtcggc accgtatttc cacagcgatg
    14881 gttctcttca atgaaagcat ctaggtaagc tgtcgtattg ctgacgatct catccgcgga
    14941 cggcagccgc ccagctgcga aagcacaatg gtgtgtctcc cgtagcttgt ctcgcaatat
    15001 cttttgtacc tcttggtact cagtcagata tttgattgcc caacatatgg tcgtcgacgt
    15061 ggtctcgtgg ccggcggcga tgaaaccgaa cagctcgcct ttgatagcct ggatatcata
    15121 ggtcatatca cggttctctt tcttggccat ttgtgcctga cgctgaatca acaggtccat
    15181 agcacagtgt acagaacctt gggcatctgg attggcgtag aacttatccc aagctctctg
    15241 cacccgttgg ccaatcatct cgtctttgta cttccttgca gctgaaagct ctggatagaa
    15301 gcttagggca aacttcatat gcggcgtcgg aagtggtgag ttcaagccaa tctcgacact
    15361 gtcaagcaat gaccggattg acgtgaactc tttcgggtcg ttgatctctg ggaatacagc
    15421 gggcaggtct tgaccgtctg gaagtttcat ctctttaagc ccagatagat gcttcttgtg
    15481 agttgaaatg gttcctgcct ccagctcaaa agttgctgcc agtatgatgt caagggtggc
    15541 cctgaaaatg tcgtggtctc cttcaaaagg tctgccttgc gctaagcgtg ccctttcgtt
    15601 ccatagctcg agcatgttct ggcatcgttc gtgcagagct ggcgcgacga ttccgttgag
    15661 gaacgccggg gacatggtat ccctagtgag gtttcgatga gctcgaaatt tgtcgttggt
    15721 aggcatcttt gtgtattgat cagtattgac tctacatctc gcgggtgggg ggagggagca
    15781 tgattgtaac gcagcattag atgttttcag agctgcaaga cacttaccca tacatgacat
    15841 gagggaagca gaacgccaaa tatatcctca agaacacgag cacggtcaaa atcgctggac
    15901 cggaacattt ggatgtcatg cgcctcccga aaatcgttca cgataaccca gggcttgcca
    15961 aagggtctca tgaagacctg aatgacaggc gaatccagtt caacagcaag tcgcctcatg
    16021 tagctccata tttcttttgt ctcgtagttc cacttgagga cctacttcag gtgttagcaa
    16081 gatctatgac ctagtctcat gcctggtctt acatcctgga catcccctag tattcgtctg
    16141 tcgctgccct tcttgtaagg aatgcctggt attggctttg gcagaagagc acgatacaga
    16201 gcagttaatg cgacaaccag tacaaaagtc ccagcagcaa taatatgctg aggcactaaa
    16261 ggcaaggaat acatggtgct agtcgtgacg gtgcgctgac aatcttgtac tagaacaccg
    16321 actatcggcc tttgaacact ccaataaccc aaacgtagaa tataataagt aaagaattac
    16381 ttcaatcaac tgtgttttac aagtttggct ttcggatacg tagaccactg caaggccaga
    16441 tgaaagaatc gactggataa gatagcaaca catcaacaag gtcaatactt caagctacat
    16501 tgatcacctt cttcgcacaa ttacccaaca aggcggcttt gaatcgcgcc tggcactcac
    16561 tgcacggagg aggcgggata tgacgtggag gccgtgccgg tcggggaccc atgatatgcg
    16621 tgcactagcg gcaatgtctc actccgtaag gaagtaatag accggcccgc acactgcatc
    16681 atagatacat ctgaatcatg tcgaaaacgg ccatagaaaa ccgaactatt acagaaaaac
    16741 gtttccacat ggcttagcgg aaagtatgac cgaataatcc ttttcctcag cttccctgaa
    16801 ccagtaccaa cagagatcag ttacaggcac ttccatcttt tgggctataa caccgcacag
    16861 gggctaaatt tggaagacaa aaccatgcat tcaggttcta ttctgataat tttcattctc
    16921 tctgcaattt tgtactggat tgcagcagcc actctaaact atgttcgtta cgaaaagaca
    16981 cgtgctgagt ttggctgccc gccgcttaag gcatatccag gctgggacaa gattctcggc
    17041 cttgactatg tctacgccat gttgaaggct ctgaaagaag accgcttctt gcaatttcag
    17101 acagatacct actccgctcg gggttccaag gtctggcgag caaactttct aggcaaccgt
    17161 atggtgtaca gctcagagcc cgagaatatg aaggctttat ctacttccca aaaagatgca
    17221 tttgccgtgg agccgattag ggtagccaac ggcgcaatca ctccattcac tgggcgcggt
    17281 gtcagctctt cagatggcga gaaatggcaa cattctcgtg atttggtcaa accgtacttt
    17341 gagcgagcgg gatttgccaa tctcaatcgc cttagagagc atgtagaccg tttaatgagt
    17401 caaattccgt ctgacagctc gacagtggat atgcaaccac tgttccagcg ctgggtcagt
    17461 tgattttcta tactgacgaa cgtccggtgg agagtggaag ctgacaagag cctagttcct
    17521 tgacacatcc accgattttc tttttggtga gagggtgcac tcacttgatc atccagaaag
    17581 gggttggccc cagaaggata tggtcaaagt aatggctggg ctgcggttgc gcttacaact
    17641 cagctcgttc cttttcctac atagagataa ggagtggttc gcggcgtgta aacgtattca
    17701 aggcttcctc agtcactata ttgaacaagc atatagacaa ttagaggagg aaaagaaagg
    17761 aattcccgca acctataaga acggtgaacc ccgcgacgac tttttatgga ccgttgctcg
    17821 gcacgtacct gacccgatcg aacttcgcac acagcttaca ggcgtctgga tcccttctaa
    17881 tgagacaact tcaatcctta tgagcaatac catatacgct ttggccagga accctagggt
    17941 agttcaaaag ctgcgggagg ctgtccttga gtatggagac aagcccttga cctttgaagg
    18001 cctaagatca atcaattacc ttagatggac tgttaacgag agtaagtgtt ttctattgtg
    18061 gtagtgcatt tagtttttgg gtctcacatc actcaggtca tcgactgtat cctgtcagtt
    18121 tacagactgt cagagcttgt atcaaggaca caacgctccc aacagggggt ggagaagacg
    18181 gcaaggcacc tatcttttgt gccaaaggtg acattgtgca ctgcaaccgt tacctaatgc
    18241 accgtgaccc cgaactctgg ggttccgaca cagaacagtt tcttcctgaa cgatgggaga
    18301 aggcccgccc tatgtggagc tttgtccctt ttggtggtgg tccacggatc tgcccagccc
    18361 acgtgatggt ggacaccgag tgcagttacg ctattttcag gcttttgcag caattcaagg
    18421 cgatcgagcc cagagatgat gagccttacg cggctgtcat gcgcgtaggc ccatccagta
    18481 agtatggatg caaggttgct ttcatcccag cctgaatctc aacgtcgtct tgatgagaaa
    18541 tgatcgaaat cgaatatatg tctacttatc aaccccaaaa agggaagcag ataaactcag
    18601 taacacacag aaaaccaaaa gaggttcagt ttattttacc atcaaggagc aaactcaaga
    18661 gataatggtg acatgagtaa caaaaaagaa gttcgaacac tcgcctaaag cttatggttt
    18721 aatttaaagt aacggcctcc aattagtaga actctccata attcagtgat aaaatgggta
    18781 aaaagataga tgcactcatt gggtctccaa tctttgagcg cttaccagag ccattttggt
    18841 ctgatatttg ggggcaacaa ttctagtata cttacagata agaactacag atattggacg
    18901 ggtctcattt caccccaatg aaaacaaatt catagaaatc catatacttt acaagtaacc
    18961 agcgctccac ccgtattacg aagaattcaa aattgttttc tgttatcatc ctggccgggc
    19021 ttggcggaat atcggcgctt tcaacgcctt gcacacctcg gctcacagaa tccactgata
    19081 catgaacaaa atagacttac ttgcttccct aaattcaata cggatgtccc cgagcacttt
    19141 gttgttccta gtatcggaca tacggcggcc ggctctacta gattaggcaa gtacaagtcc
    19201 gatttcccat cgaccccgag gctccactcc aatcataagt agcgaaaaat aatggtcttg
    19261 agacccgagt ctacaataca gcgttagtag ccggggtata ccgctccatg tgccgaggcg
    19321 gcgaatggag cccgaaaatg gccagcgttg gcttacccga ccgactggat gcgccctaga
    19381 agacacgtcg atggatgatg gaacctccta aaaccgcgaa ttatgtaatc aacgatattt
    19441 tactcggaat tgactgtctc gatggacgaa tagctcatta gctggccgaa tcatctgatt
    19501 gcggttcttt tttgtcaagc cgctccgctc ctcagatgct gcctcggtga atgaggccac
    19561 aaggaaaagt atccagtaat gatcgacagg ttgcagaact cgagcttaca ttccgtaaga
    19621 atttagcact gagagcaatt tgtagtcaga gcggctaata gtgttattga tgcacacaag
    19681 caccaaagct tcactggtga cctcgtcaat gggtcgtgga tatttcttac cctttctgac
    19741 acgctcctaa catttgatgt gtctatacgc cagtacgaaa gaggtaagca tacccgttgc
    19801 tgatatgatt tgaccgcgtg gcgtatgttg cctccgagga agtagacagt tatgtagaca
    19861 taacccaact aagtgtgttt ggtgaactat aagctataga agggtatgca ggacctcatg
    19921 agcaaaatac ctgccatctt ttatttcaac tcaacggcct tgcttgtcgc ctgatcaact
    19981 cagttaaacc atattctacc atggcagaac agatagcgat agtaggatct gcatgtcgat
    20041 tccccggcgg tgcgagctcg ccctcgaaac tctgggacct cttaaaatcg cctcgtgatg
    20101 tagtccgaga cttcccccca gagagactca actttcagaa tttccacagt cataatggag
    20161 aacaccacgg ccggacagat gtgcagggaa gatcatacct gctccaagag gactgccgcc
    20221 tcttcgacgc tgctttcttc aagatcaacc ccatggaggc cgagggtatg gatccacagc
    20281 aacgtctcct tcttgagacc gttttcgagg ctatagaggc ggcaggctgg cccatggagg
    20341 agttagaggg atctcagact tccgtacacg tcggcaacat gacggtagac tttaacgaca
    20401 tccaaatgcg ggatcctgaa gcactaccga cctattcagc cactggactg gctcgcagca
    20461 tcctctccaa tagaatctcg tttttctttg acttcaaagg gccatccgtt acgatcgaca
    20521 ctgcatgttc cagctccttg gtggctttgc accaagccgt gcagtgcctc cgaaacggcg
    20581 aggccagcca ggcagtggtg gctggagtga ccctgctcct ggacccaggc atgtatattg
    20641 ccgagtccaa gctacatatg ctgtcccccg attcgcggtc gcgcatgtgg gataaggacg
    20701 ctaatgggta tgctcgtggc gaaggctgtg cggtggtggt cttgaagccc cttgccaaag
    20761 ccattgcgga caatgatcat atcgaatgca ttatacgtga gacgggcgtc aactcagacg
    20821 gacgcacgga tggcatcacc atgcctagct ccacggcaca ggcctcactg atccgtcaaa
    20881 cttataggcg ggcaggcctc aaccccatca aggatcgtcc ccaatttttc gagtgtcacg
    20941 gtactgggac tttggccggc gaccctgtag aggcgcgcgc cattaaagaa gctttcttcc
    21001 acaatactga tggttctgac gaaatcgagg tgaaagacac atcccaagag cccctatact
    21061 gcggatctgt gaaaactgtt atcggtcacc ttgaaggatg tgcagggttg gcaggcgtct
    21121 tgaaagcatc gctagccctg cagaacaaaa taatccctcc gaatatgcat ttcagccagc
    21181 taaacccagc cattgcgcct tactacgaga atattcacgt acctacttcc tctcagccat
    21241 ggccagagac tcaagggagg ccattgcgtg caagcgtgaa ttcattcgga tttggtggca
    21301 caaatgccca tgctattctt gagaggttta gctacgcaga ccatcagagc ctgaaggatg
    21361 gtccagcctc tgagatggaa cccataggac cattcgtctt ctcagccaaa tctaggacca
    21421 cacttcttcg acagctcaag cagactgttg accacatttg gtcaaatccc ttgcttgatc
    21481 ttgataccct tgcttgggtt ctccagacca ggaggactgc actttcgatg cggacgtgca
    21541 tacatgccac tgaccgtcag ggactactcg acggactcga gaaacagatt aacgcggccg
    21601 aggtgtcaag cgatgctcct ttcggcgtga aggcgaatac gctcaacgat accaagcagt
    21661 tcaggatttt gggagtcttc acgggccagg taagtcgatc gaccatccga gtcaaaggca
    21721 cttgctcaca aacacaccaa tccagggtgc tcaaactgca gctatggggc gggagctaat
    21781 ggcatcctct cccatctttc ttgacgctat aagaagatgc gaagaagcat taaaattgat
    21841 tccagagccg gctgaatggt cattgataga agaattgggt actgaagggc ctcgttcccg
    21901 tgtggcccaa gcccagttct cgcaaccact ctgcacggct atacaaattg gccttgtaga
    21961 tttactacgg gcttctggga tcagctttgg agcagttgtc ggccattctt ccggcgaaat
    22021 aggagccgcg tatgcagctg gtattctgga cgttaaggac gccatgggca ttgcctacta
    22081 cagagggttg gtctcctcgt tagccagagg ctcgaaggga gaagagggtg gtatgatggc
    22141 tgtcggggtt tctctcaacg aagctcgcgc cttctgtagt agacctgagt tttctggtcg
    22201 actccaggtc gcagcaagta atgcgccgtc gactgtgacc ttatctgggg atttgaatgt
    22261 tatacgccag gctgaagaaa ttctaagcaa agaaggcaca ttcgccagga gactccaagt
    22321 cgatacggcg taccattctc atcatatgcg tccctgcgct actgcatact tgggatatct
    22381 cagagccctc gatgtgaaag ttagacagtc acatgactcc tgcttttggt cttccagcgt
    22441 ccacagaaac gtggacatgc gtcaacgact tggcgagtta cgggaccagt attgggtgga
    22501 caatatggta aagactgtct tattcaccca gtccaccttg ttcgccatcc aaagtgttcc
    22561 atcgctcacc gtgggacttg agctgggacc ccatccagcg ttgaaaggtc cggttacgca
    22621 aacttgggac tcaattcgag attcgccgct gccttatgca ggctgtctcg accgcaaatt
    22681 aggaaacctg tttaccatat ctacagctat cggactggtg tggagtcatc tcgggccttc
    22741 agcagttgac tttgaagaat tccgtgaggc tttggggtca agtcgcacga ggcgagtcct
    22801 gaaggaccta cctgcatacc cctgggacca tgatcaaatt tactggcacg agtctcgatt
    22861 gtctcacaac tatcgtcgag gttcgcgtgc tccaaacatg cttttggggc gactgcaaga
    22921 ggactgcaag actgagatga cctggcgcaa tatcttccgc ttgaacgaaa tgccgtggtt
    22981 gagagggcac acatttcaag gtcaggtcat cttccccggg gccggttatg tgagcatggc
    23041 tctggaagcc gcaaagtctt ttgcgcggga gcggcatgtt gaagtcgtcg agatacacaa
    23101 tgtcagcatt acgaaagctt tggttatcga ggaagatacc agtggtgtag aagtcctctt
    23161 cacacttcgt caactagact caacagctca gaagggtcat gatcagcgag tactaaaagc
    23221 cgccttctcc tgttatagct gttccgatgg tcatgtcttg gacgcagcgt gtcatggtca
    23281 attaaccata caccttggcg agcccggaaa ggatacgcta gggctgcctc aaaggcaaat
    23341 ttcctcgatc gaactccctc ctctagacgt tgaacgattt ttcaaggcaa tcgatagcct
    23401 tggaatagtc tacaagggat cgttccgcgc cttggaatcc atcaacagaa tcaggggcca
    23461 tgcacaggca gcggcatcct gggcggatgg tcagctaaac gatagcatgc tgctccaccc
    23521 agagattctt gacgttgggt gctccaccca gagattcttg acgttgggtt tcaggtcggt
    23581 tttgctacct tcgcatcgat agccgagggt gcaatggggg ctacatacct ccctaaagga
    23641 attcgtcgtg tcgtcgtgga ctatgcgcag agcctcggcg agccttcggg aacagctact
    23701 accatggagg ctcacttgat caattcgtca agcgatatag tcgaagtaga tatcaatata
    23761 tgcgatacgc gtaacggtat ctctagggta caggttgagg gcctcctgtt gaaggccatt
    23821 gcagagccac agcctacggg tgatcgattg ctgtacgcca agaccgtctg ggataacgac
    23881 gccgcggggg agttgattat tccctcgtcg acagtcgtct tggcttcaga tttggagtac
    23941 attgacgcag tagagcggac ggcgcttttc ttcatgaaga gtcttactca ggagttttgt
    24001 ccacaggaaa tcagggcctt caaatggtac caccaagaac ttttccgggc gatcgaactg
    24061 ttcttgaagc cagttcgaga aggaatccat cctgttttga aacaagaatg gcttcaagat
    24121 aaccgtgcca cgatccgcac tttttctgag cagtatccag gaagtgtaga tctacaactt
    24181 ctcacagcag tgggtgaaaa ctggccctca gttatgcgcg gcgagtcgga aatgctggag
    24241 catatgttga aagatacgat gctgagccga ctgtacatgg acggccgtgg tttttcaatc
    24301 tgtaacgact acgtcgctgc atatatgaag aaaatcacgc acaagtaccc gcgcacgcga
    24361 atcttggaga tcggggctgg tacaggtggg acaactcgta gtgtcttggt aagtcgattg
    24421 tctatcaaca tgttcatgtt cagttgttcc aatgggccac agggcagatc aaaccgttaa
    24481 tactctacag gacagtatcg gtgatgccta tacatcatac acctataccg atatctcagc
    24541 tggcttcttt gagcatgcgg ctgagagatt tacagaccat tcccagaaga tggagttcaa
    24601 gacattcaac gcggaaaaga cccctggcga gcaaggactg gcagtaggaa cctacgacat
    24661 catcattgcc gccaacgtct tacacgccac gcggaacttg gcacagacca tgcaaaacgt
    24721 ccggtcctta ctgcgtccag gcggcttcct agttgctgtg gaggtcactg gcaccatgct
    24781 tcgcgagcca ggcctcatgg gtggcctaga gggatggtgg cttggtgttg acgatggacg
    24841 tttcccatgt ccaggtattt cggccaagag ctggcatgat gttttccaga gcaatgggtt
    24901 ctcgggcgtt gattccatcg cctacgactt ccctgaagtc aaacgccaca actgttcggt
    24961 gctcatcacc caggcggtgg acgaaaaata cgatattctg cgcaacccca ttacatcgat
    25021 cgatgctgtc ccagaaaccc aagtccttat tgtaggaggt gccacgttac cggtgtctaa
    25081 ggcagttcgt cgagtcgaga agatgctccg acgatggacg ccacgcatca aggctttcaa
    25141 cagcgtcgcg gacctggacc cctctgaggt cagcccaggt acctcagtat tgtgtctttc
    25201 agatcttgac gagccgatat tcaaggcttt gatggactcc aagcgattga acaatctgca
    25261 ggagatgcta gggaatgccg agaacgtgtt gtgggtaacg agtggccggc taagccatga
    25321 cccctacagc aatatgatga ttggtatcgg tcgtgcgctc gcctttgagc taccgcacgt
    25381 ccgcatgcag ttcttagatt ttgatgaaca gtcctcgtgg gacatggaaa tggtagttca
    25441 gtatcttgct cgtatggtgc ttctatcctc accgcagtat ctagactaca atatgctctg
    25501 gacgcacgag cctgaggtcc acgtcagagg tgaccaaacg ttggtgccac gtttgatccg
    25561 agacgattct tctaatgaga gtctcaactc tcgccgccgt caggtcacga ggctagcaaa
    25621 ggagtccgag tcggtcgaat tgatccacgg cgacgatcaa actgtgctcg tcaaaacgaa
    25681 gcagtcgcat cagtcagaca ctggatccgt agaatttgtt gtcagattgt ccgtggctct
    25741 acattccaaa gacgaagcgc cttgttattt atgttttggt aaagtgggaa actccgataa
    25801 gccagctttc gcattgtcga aaaccgactg ttcgacgcat gtcttaccac cccggcaggt
    25861 gttcgaacca cggaccctga gtacttgcga tgacaagctc ctcatttctg ttgcttcctc
    25921 actgatagca tgccatattc tctcaagcta ccatggtgag gagactttga tggtctacga
    25981 gccgacagag ggcatcgcag aagccatatc caatgctgca gagcggaagg tgctcttcgt
    26041 ttccggagaa gcgacacaga ccggcaaagg ttggatcacg atacacccgc taagctctgc
    26101 tcgaacagtc cgtcgactga tacctgctga tgctcgtttt ctactcgatc tctcgggcaa
    26161 caatcagaac gcacccgcca gtatgatggg gaatataccg ctccagtgca gctgtgtcaa
    26221 attcaggccc aataccattc ctaatgaccg cactaccctg ggagttgcat tcgacatggc
    26281 tgtcttggcg aaaactggtc caagtcccaa agtcgtcaag ataggcgaga ccgaggccga
    26341 agagttttgc accaggcgcc ttgccactgt aattgactgg gaacgcacag gtccactgag
    26401 tatagtgata cctccgcccg acgcacaaca ggtcttttcg ggcagcaaaa cttatctgct
    26461 ggtgggtatg gcgggtgaac tgggccaatc gctgtgtcgg tatatgtcca gctgcggtgc
    26521 ccgccacatt gtcgtcgcga gtcgtaatcc cgcgtgcggc gagcgctggc tcgaagatat
    26581 gcgcgcagct ggggtcaaca tccacgccac ccagctggac gtaacagacc gggatcaggt
    26641 gcaagctact ctttctaagc tcaggacatc gatgcctcaa attggaggcg tagctaatgc
    26701 cgcattggtg ctcgaggact cgctctttgt caatgccaca gctgacagtg tcaacaaaca
    26761 gctgaagccg aaagtcgacg gcactgtaca tctcaacgac gattttgtgg aagacgactt
    26821 ggacttcttc atagtattct cgtcactggg tagtgtgtat ggaaatgctg gccaatccat
    26881 ataccatgct gccaacatgt tcatgacaag tctggtagaa cagcgaagga gtaaaggcaa
    26941 atcggcatct gtaatcgacg tcggtatgat ctcagacatc ggatacgtcg ccaagagcga
    27001 aaggagcggg tctggaattg agaagcatct tcagtcacag ttttatatgc cactggcaga
    27061 gactgaattc caccatctgt tcctccaggg cgtcctctgt ggccatccga gctctgaaaa
    27121 tgcgcatctc accattggaa tccaaccctt cattgatgag caagacgcaa tcaagcctca
    27181 atggtacgac aatccgtatt tctctcatat ggtcgtccag ccttcgtctt ccaatggatc
    27241 taaccagcct gcgacatcgg cccagcaatt gcaggaaagg ttggaaagtg tctcttcgat
    27301 tgaacaagca tcagacgtgt accacacgat gttcagaaac aagatggagg caatgatgaa
    27361 aattcctgct acttcaatcg acatctacgc ccccttgtct gacctggggc ttgattcctt
    27421 actaggtgta gagatccgaa cctggttgct gaaggagatg tatatcgacg ttccgcttct
    27481 caggattctg ggtcgagact cgatcgcatc catctgttct gtagctgctg agagactgct
    27541 ctcgggaaaa gtggcgtcta acgcagacga caaggcagcg gaaacggtgt tcgtatcagt
    27601 cggcagcgcc gataatgtcc aagctctcca ggttccagag caaactgtca gctattccac
    27661 gtcccaagtt tcggaggcga gcctcagctc agagtttggt actcctgcag actccaaaac
    27721 cactgacaca ggttcgtatg accaagattt accgcccgtc ctgcgtccta cgatagtgtc
    27781 aacgtcttgg gagccaacgt ccttatttcc gatagagttc agtcgaacag aacgaatgtc
    27841 atacgcgcag gcgagtctgc atttccttca aacttacttg gatgatccta ccacattcaa
    27901 tgttactgct cagtacgaga tcaatggttc gctgaacgtg agtcgattca cgcaagcttt
    27961 agagaaaaca ttggcacgcc atgacgcatt ccagacttgc ttcttcacag agcctgggac
    28021 tcttgaaccg aaacaagggg ttgctgcggt tcattctggc gacagagtat tccatgttga
    28081 gtcagcttca atacagaccg tctgtgaatt atatcaaagc cttgcgcttc agcaatggga
    28141 tctcacgtct ggacggactt ttcaggctat tctggtgacg catgcgtctg atgtacacag
    28201 cttgatcatt ggatgccatc atcttatcat ggatggaatg agctggcacc tgtttctccg
    28261 ggaccttgac cgagcatatc agatgctacc attccagcct aatatcgttc cttcatatct
    28321 agatttcgct cggaatcagg aacaagcact tgccgagggg ggtatggaca cctctctagc
    28381 ctactggatg agcaaacttc agccaatccc agctgtgatt ccgctcttgc cactggcgca
    28441 gacgagaaca agaaagactc gccgcaagta tggaaataac aggcttgaga gagagctttc
    28501 cttagatatg gttggccatg tcaaaaaggc aagtcaagcc tgccgttcca ctcccatgca
    28561 gttttatcta tcggttctgc aggttcttct ctctcgtctt ctggacttgc aagaagtctg
    28621 cattggtgtg accgatctgg gacgtgggta cagcgcaagc gacaatgggc gcgaagaaac
    28681 aattgggcaa tatggagaaa ccgttggcca ctttaccaac cttcttccta tgcgtttcaa
    28741 catcgaccgc catgagacct tctcccacct cgtacatgag acttcgcgaa cagtgctcga
    28801 ggggcagagc cacgccaccg tacctctgga catcattcta tcaaagctag atatggaacg
    28861 atcgccgtcg cacacgccga tcttccaggt tgctttcaac tatcgcgttg gcagcttgct
    28921 ccagaggaag ttaggcggtt gtaccatgaa cttgattcaa tacgaagatg cgaagaaccc
    28981 gtacgacatc acgctgaacg tgacccaaac tgccaaaggc ggtcattcct tggaactgtt
    29041 gactagcgac tacctttact ctgccccgac ctcggaattc ttgatgaacg tctatatcca
    29101 tcttctcaag tctctgtctt ccgaccagag gtggaagctc cgtgactgta agctctacga
    29161 tgatgagaaa gtcggcgacg tgctccgatt gggtcatgga cctaggatcg ttcacgaatg
    29221 gccagatacc atttctagaa gaatccaaca ggtatattca gcattccctc aagttattgc
    29281 catcaaggac agcacaacct ccgtgacgta cgcgcaactg gcaaggcgtg tgcagtccat
    29341 tggacaagca ttaatggggg ctggagtgga accatacagt tgcgtagctg ttttatgcga
    29401 gcctagcatc gacacatttg catcaatgct ggctatccta catattggcg cagtatatgt
    29461 tctactcgat atgagtctac ccgccaccag gcatcgcacc atggtggcag catgcgatgc
    29521 aaaacttttg gtcttccatc atcgcacatc agacgctgcc tctcagtttg actctatctc
    29581 caaggtggac ctatcgcaag agctcggggg atccaagcag cgtttccctg ctgagccctt
    29641 cgaaagcgat accagcttcg tactctttac gagcggttcc actggcacac ccaaaggcat
    29701 ccgtctttcg cagagtggga tcatgaatta cgctgcctcc aagagtgcag aacttggcct
    29761 caagcagcca aaagtactcc agcagagctc gacaggcttt gacatgtctg tcgctcaagc
    29821 tgtcaatgct cttgcgaatg ctgggaccct agtcgtagcc ccgttgggga tgcgcggcga
    29881 tcctgttgcg attgggcaga tgatgttagc tgaacagatt gagttcactc tatgcactcc
    29941 atcagagtat ctcatgctgt tcacttatgg aggtgatagc ctccggcact gtacttcgtg
    30001 gacgcacgca tgctgtggtg gcgaggccgt gactgagaag ttggtctccg agtttcgaag
    30061 attggaatta cccaacctaa acatgctcac cgactgctat ggtccgaccg aaatttcatg
    30121 tgctgcgact ttctgccaaa tacctctaag tacgcacgac aaggttgaac ttcataactc
    30181 catcggcaaa gccatctcca acacttctat ttacattctt gggcaagatt cagggatggt
    30241 tccggttggt ttcgagggag agatatgcgt aggcggcgct ggggttgcga gaggctatca
    30301 agacgccgca accagttctg ctagatttat cgcaaacccg ttcgcaactg cagaagacgt
    30361 gtcacgaggt tggacgacct tgtacaggac tggagacaaa ggttgcatcc gagaagacgg
    30421 gtcgatagtg ttcttgggtc gaatggacgg tgatacactg attaaactcc gtggcctgcg
    30481 catagagctt accgaggtcg ccaatatcat catgaatgct gggaagggct cattcgccga
    30541 tacgattgtg acagtccgtg gcccgtctga ctcccagttt ctggtggcac atgtggccgt
    30601 tgccgaagag aatcgcccat cccaggaaga tcttgatagg atttgcgccg agctccctct
    30661 acctcggtac atggtgcctt ccataattgt ggcccttgac cgtctaccaa cctcatcaaa
    30721 tggaaaggtt gataggaaag ccgttcagtc actccctcta ccagatcgga agaaaatggc
    30781 tcatatgact aaggctgagg agccggagcc attgaccgta gccgaaggcg agcttcgact
    30841 gatctggcga gaagtcctcg gcgaggctgc tggcgctgcc aatatcggag cgggcagcga
    30901 cttcttcaca gtaggaggaa gctcacttct cctagtccgt ctacagaatg ctctcaagga
    30961 gaagatgggc gtgcagctgc cgctcaaata tctctaccaa gctagcacgc tgcgtaacat
    31021 ggcagtcgtc acgagccacg agcgaggcga acttattgtt gatatgattg actgggaagc
    31081 agagacgggc attcaagacg aagtgctgag ttcagctaat gcactgatta cacatgcacc
    31141 gaagcgtacg caacgccagg ttctgttgac cggggcttct gggtttctgg gtttcgagat
    31201 cctggcgaaa ctcctagaag acgatgacgt tttccacgtt cactgcattg ctgtgaatcc
    31261 agatcatgca tccaagttgc cgaagtccga caaaatcaca gtttacacag gcagtctgct
    31321 gagtcccacc ctcggtctgt catcacgcga catggagagg ctgcaacaag atgtggatca
    31381 gatcatccac gcaggcgctc agggtcactg cctgaacaac tactcgtcgg tgcgcgcggc
    31441 gaattacgta tcaacacagt ttctcctcct caagctcgcg gtcccgcgcg cagtcccctt
    31501 cgattacatc tcatctgcgc gcgtcatcct ttacgaatcc ggctcacacg cgtcggcacc
    31561 cgtgtccatg gctgcgcacc caccgcccac agacggcagc cagggctaca cggcgtccaa
    31621 gtgggcgagc gagcgatggc tcgaacgcgt cgcgtcgata gaggcaatga aacttcctat
    31681 caccatccat cgtcactgtt ctatcatcgg cgccactgca ccgcacgacg acgccatgaa
    31741 ctcggtcatc cggtactcaa tcctcagcag caccgtgcct gcgctgccga atgccgaggg
    31801 gtacttcgac tttgaggatg tgagcaaggt ggcgcaatcg atcgctgcca agaccgaccg
    31861 tgatccagca ggcggtctcg agttccgcca ccatagcagt aacatccggg tccccttcag
    31921 cgacctcgca cagcgtatga ccacactcta cgggggcgaa ttcacaacag tggggatgga
    31981 tgagtggttg cgaagtgcgg aggaacttgg tattgaagac cttattgtga gttatctaaa
    32041 agcgaacgtc gttggtagtg gccagttatc attcccatat ttgggtgcct gaatatttgc
    32101 aacatcgttg gtgtgcatac acgtacctat attataacta ttgtatcatc actttgcatg
    32161 tcgtcttttt tgtcccggat acgattttta tcattatgta cttggaagtt gtttattcat
    32221 tatacgctgg gttttcattt ggtcctttgt ctctaccagt ctggagatac tgtccacagc
    32281 tatacaagac ttctattctc ccgtgggcta gttctaggcc cataccttta ctagcagaac
    32341 actattggtg atatttacag tcgacggggg ctcgttttgt tttccgaaca acatccaaaa
    32401 tacaatggca acgtccagca cgctgtggcc catggcctgg atcagcgcca ggagtcgaga
    32461 ccaagaccag ccaacaaatg cgtagtagac cacaaagtga ctgcgagtca gtcaatcaag
    32521 gcgggcggtt ctaacgggaa aaatactaat tttctttttc ccttttttct tttttaaaat
    32581 ctttttaata ttgtaacaat aataataata atttataagt ttaatcgtta attattaaaa
    32641 acgcgcctta aaagtttaat tacaaactca taggcctcct cgcgccgagc ccactccaac
    32701 gtgccctcct gcgcgccctt atcgaatcca tgggggactc cctctaacac atgcagaacc
    32761 acatcctgcg aggagttttt ctgctcttgt agtctgtctg ccaactgggt agcctcaggc
    32821 cgtagcgaat ccccttcaca gaggatgaaa gccgttaatg atgggaagct ttttgcgtca
    32881 acaaaagatg gagaaacggc tgggtttttt cttgactctg gatcaggggc gtaacaatcg
    32941 ttgaagatgt gtagtgccca tatcggatgg ggtttaatcg gacgagggac cttcttattt
    33001 tcaggagcca ttgccaagtc agtgatagga tagaaggcca ctactgcccg gatatgaagt
    33061 tgttcctgat tttgatcgac tcgaactgtc gaggcagcct ccaaagcaag acaggcccct
    33121 gcgctaaagc cggagagccc aacgttcttg gcgtccagac cttcttgagt cacgacccac
    33181 tgaagggtgt cctcgacgtc gttcaacggc ccagggaaag ggtgttcagg tcccttgcgg
    33241 tagtccgcgt cgacgacgac tattccggcg gcctgggcta tgcgggagca aaacgccacg
    33301 tcggagccca agaggggcag gacaaagcca ctgccgtgcc aattaacaag cacgggcgtg
    33361 gggtgagtcg tggagtagcc tggagggtaa tagacgtttg ccgcaatacg gcgtttggga
    33421 tcccgtgatg gtatgcttat tttgacctgc cgaacatcgt tgggaactag ggctcgatcg
    33481 cgttggatct tctcgcgacc gatcatgttg acgaaaactc gcaaaatggt aacggtgacc
    33541 ttcaatcgca aatactgcaa taagctgtac tgcggtggcc atgtgaggag cgccatgatg
    33601 cgggtgctaa cagctttcgg ggttgtgcaa agccgcagat tggatattcg aagctagcta
    33661 agcgataggc atgtagctgt ccagaaggcg aaatccgcgt cgatggggga tttgctactg
    33721 atatgacggc ttttggacga agagcacgca aacaaaatcc aacataccgg ggtgttcagc
    33781 cccgcccact tcaccaaggg gtcgccaact cctccgctgt gacgtcggta aataagcaaa
    33841 tcaccattta tattcagtca agtagtttcg tggtgaaata ccctccaaaa attatgccaa
    33901 attcttcctt attgaatgat atcggtaact gcctgagcgc agaccttctt actttcgttc
    33961 gctcctgttt catactgctg tctcgctcaa tcgcgccctg tgagctacct acaccaacct
    34021 aactctccag cctaggccgt cgagtccttc gttctgcaag cttttgtact gaccaaataa
    34081 gattttggct gcgaggtcac gaagggtgtt tttcatcagt ggtcaagttc cgcggctggc
    34141 cctggccatc ggcatacttg agctcatatc ggagcaacag aggtggccga gtatcatatt
    34201 gatttcgtta ccggcaagga acctcccagg gtacgcatat atcccgtggc caaaattcag
    34261 gttcttgctg tccgccatgg cccactgata cctccgggca ttctctggat gtgccgggtc
    34321 ctcgtgcagc cgcgagtatc ggaatgcagc ggacgacata taggtgtagg agtttggggt
    34381 gtagtttaag tgtcatggtc gtgatgtaga tatgctcggt gtagtgtatg ctggagtgaa
    34441 gtgtccgttc ttcgtgtaca agctatgcca gcctgttcac ccttactttt gtgcactact
    34501 tactgaccca tcataatttc aggtctatga ggcacgacat aagactgccg atgccaagct
    34561 ccatgctgtc cgccttacac tcgctatcat tgtcgtcttc atagcctccg ccctcactct
    34621 ttacggcttg tatttggctt gctcttcagg tgctagggtt gccccctcac ggccccctaa
    34681 ctatcctcaa ctctagtaga aaggctataa atatatgata tatggctgaa ttgaggcatg
    34741 gatagcaggt gtcgttatgg gcaaagtctt gatcaaccta agccctgaca tatcgcaaaa
    34801 cgacatgggt cacgactagc ctattaggcg tagactgata tttctacatg tagacagctt
    34861 cggggcagcc agatgttgag catggaggga cgcgtaccat ttagataaac atatcatagg
    34921 gccaagacaa ctccttgtca gcgccttcaa gttctgcccc acaatcccta cacgaagcct
    34981 tggcttgctc ttatacatac atcctgcata catcattcaa tatttcagcc cgtctcactg
    35041 tgaactacct tgagaacttt cgaacagggt ggcgaagtca accactgatg cactgaagga
    35101 ttcgctccgt acacggaagc gccccgacgg gataaacaag aaaaagacac acagacgcat
    35161 acagatcggg accgaataca tcttcagatt acatgggccc atgaagatca acccccctac
    35221 gaggtatcag tgcatacacc aagacctaga cctttgggca cgtttcgggt actagcggtt
    35281 gaaaggtatc tctacactat catttctatt cgcatccgcc acggagttct atcctctcac
    35341 atcaaggtct gagccacacc agggcccgag aactacacac cgcgcaacgg gcgaagaagc
    35401 ccaggacgaa ggttttatta ggcttgcttc atttgtgtcc gcggtaatct atagcaaaac
    35461 ttggcgccat tgggacattg aattgcatca tccaccaatc cagcagccct agcaaggtca
    35521 ccgacgtctg aactgtcacc tctgtcacga attgaccatc atgtactccc aagactcgtc
    35581 tggctgcgat gcgtcgcggc cttgtgtgac ggaaccaagt gggaacatgg tagactgcct
    35641 agatctgaaa gctacgacag cactggtatg ttttgtgaac ttgctagaac aatacccaac
    35701 gcctcacctt ctgacttatg agatttatca gtaacatttc aaacttcact ttgtaaatat
    35761 tgaatgatat aagcctcaag tcggtttaat gaggaaagga acgaagcgtc tttttaacaa
    35821 aacgtatatg taacccccgg gtacagtatc tttggcagga gagaaatcta ctgtgcatct
    35881 aagtcgataa gtcgaactcc ccacctaata gccgaagagt tgtgcgcttg agagcgacgg
    35941 aacttcatgt caacgaaggt attcattcag tcaagcttga tgcctaggta gtctgtcctc
    36001 tccgccttta ggattcagtg acctcctatt tgcgccgtcc gtggacacaa aagttttggc
    36061 tctccatgtg aaaatcgttg atttaatcct acggcccgaa ctgcgccact gaaatagggg
    36121 ctcgcgtatg ttcaattcag acgatctgtc gttgagtgtc tatccgaaaa ccaacaacca
    36181 aaccctagga cgggaggagg gaggggttgt ttcccctacc tttcaaggaa cccggcgctt
    36241 ctcacattca ttggcatgca tgctaaccaa catacgcaca tacaaagaac tttcctcacc
    36301 acgcagcgac gcacacagat tcccatgggc gggtcttaaa gccgctgacg tttcaccatg
    36361 cgaaccatct gggctgttga tggcatgaca agctaaaatg ggcgagaaaa tctggggtag
    36421 cctacacata ggcgctcgtt tctaatgata ggcccaatgc gacgctcctt gcataggcgg
    36481 ctcgccttgg gtgtctttag tttgggccat accgttcacc aggggggcca gggggcgctg
    36541 cgatacagta cgctgcttgc atatcatgag acgtgcaagg ctgttgatca tgtttggcgt
    36601 tcagtccaat gagatagctc gcttctaggc gcaagcgacc cgcccgattg tcgggtgttc
    36661 acagcttatt caccgaacgt cgagaatcgg acggcacaat tcacgactta catgcgtagc
    36721 cattttggca tttcattatc agtcagactg ctgccaggcg cagaaccaga cacatgagca
    36781 cgcccgcccg acaaggccga tgtggccccg tgtacagcca actcgcgtct gcagtgcaac
    36841 ccacgcaatt ggcaattttc gacgtttaat aaattgacca gcccgcaatt cgcagccagg
    36901 tggctcccct tcgtaaggcg tggacgactc cttgtccgtc agtggtgcta tttattgcac
    36961 ggcgctagag gggggcagca ctagcgctgt ccaattattg ggtcgcatag gggtcttttg
    37021 ctacgactgg cagggcctag cgggatgggg atggatagga tcagccgcat gcaggctcag
    37081 cccctttgtc tgactgacca gagcccaaat cgaggaccaa atacggattg tcggttttca
    37141 gaagaaaagg caattttgca cctgcagatg ttcctctgtc gagtagttct gcttctaata
    37201 gaactgtata tctttgccag gcagaaagta ggcagttgag acatgcggac ccaaaattcc
    37261 cccaagaagg aagggttacc aaaccgtgaa ggatcaggac taaaacgtct tgatagccat
    37321 agcggaacgg cgctactgtg aaccctgtct gcttacctcg atgtgcatgg atttaagagc
    37381 aggcctggcg tcgaactacc gacggcgctc attggacggc gcaagcctta gttattgctg
    37441 acttcgttgg gtaagttagc ggatcggctt gtgccatggc tctcccagtg cactatgctc
    37501 caaacctgcg ggtatgtcag cctctagttc ggccgtgact gcttctgttg gtttaggtct
    37561 tacatacggg gttgtggtct tgcgttttac atttcgtctg tcatgagatg gtgagatgca
    37621 taggccagtc tgtgcgagtc cgctttggtc tcgttcgctg ccacggctca gtcatgtacg
    37681 gttgtgcaaa tatcccagtc ccggcaacgt gatatgatat gatgaggtga gggttatgaa
    37741 attgtaccag gatgcacatg acgcaaccct ggcagctctg ccctcgagtg ggattctttt
    37801 tctcatagcc ccgtacctac ggagtaccca gcccactaac cgactgggga ccttcagggc
    37861 gacgattctg tgcagagcta gcaagagtat atcatgatgc tctgtgtgtc ggctcgagcc
    37921 aagctgcacc ttgagttcca tgcttacggt tataaagagc tttagggcgc atcatggccg
    37981 cacgaaatgg ccaacgtctg tcaagtagga ctctcccagc ctgccttgaa tgtgcatcaa
    38041 tggtttggct ggaaaagagg cgtggcgctg ttggtggttg atcaccacgg agcgggcggc
    38101 gctactgcgc gcgcagctga agctgacgga cggcacagca ccgccaacaa cccatgcacg
    38161 acaagcaaag gagcgaagga aggcaaagcc tgacccaccc ccatgggttt ctgttcccag
    38221 caaatgtttg ctgattcctg ccgctctctc ctctcacatt cccttgtggc gctatctcta
    38281 ggattattat cttttcgctt ctcacgatct tcggtttgtt gactattcgg tgtcaattac
    38341 ggtaatctgt tgtcggctca atccttgcta caaatccacc ctcgtcctgc ttgggggttc
    38401 gagctgtcgg gctcgccgtt gcacacgttg cggacgtacc gtggaggaga cggagaaaaa
    38461 aactagtcga aaagacaaag aaaaagaggc aacgcgctgg gtctacgacc ggaaagacaa
    38521 caatattttt ttgggtggac aggacatgaa gttacggcgg cacatcgaaa ccatcgaatt
    38581 acacgcaact aatctgaaag tggcatactg agggacgaac cgaccaagct tagcggcaac
    38641 ctacatgcga taaaacttca ttgccctgag gtggtaccgg agcgcaatgc gaaccaatgc
    38701 ttcgacaata gggctggcag cctgcctcgc aggtttgaca ttggcagcag atttcagctc
    38761 aacgtcaacg tcaccaccaa ttgagaagaa tgccgtgatt atatttggaa ccgatacatg
    38821 ggcgttgccg ccaacaatcg gggattccaa taagctgctc acgatagatg ctacaaccgt
    38881 tgtgcttcgc acgctatatt tgaaacggca atcaggcgac atagtaggct cagcggtatc
    38941 tacatcagtg cctgtggtga cgactactat gacgggattg attcagacgg gagccgcaag
    39001 cccaataaat ccacacagag agactcgcgg gagaggtccc attcactggg acgatgcagt
    39061 gattgcattg ctccctcggg atgtcatcaa ctctgatgat tcggaggctt cacttattaa
    39121 tctcccaggt atgctcctca cttgcatatc catatgaatt actgcccctc aaaggcaacc
    39181 agacacactt cctcagaaac gttctagcat gcgcactgac agatctctcc ttgtagccga
    39241 cctcccttcg gaaaataaaa atggcaatac tggctcagtc acgatcctca gtgaattcaa
    39301 cagctatcag tacgaaaagc ataatctgta taatgtaccg ctatacatac aggtcgactg
    39361 gtacgacagc gctaagaacc tagacggtag cagcttcagc ccgctctttg ccgtgatgaa
    39421 cgccagcgta tcggtcctga ccaacgaaac gagagaagcg ctgagccaaa caaaccaggt
    39481 gcagcctttc cacgcggagt gctcgggtcc tgttggttcc tcgtgcagca cctccccgac
    39541 cagcagtagc acgccagcct ccttttctac tgcgccagca agtacgggat cctccgcggc
    39601 cgagaatccg caagggagta gcaacagcag cagtgacagc cccaacgggc tctcgaccgg
    39661 cgccatcgcc ggaatcgccg tgggtgccgg cgtcgtgggt ctcgccctga tcggcgccgc
    39721 catctggttc ctgtgcttcc ggcgccggcg gtcccagcgc agcgggctcg tccaacacag
    39781 caacggctac agctcggacg gcgccggcat catggccgac aaggagctgc cgcacgtgac
    39841 ggatagcccg cacagcgcct acgcgcccga ccgcggggcg ttgcacgacc agggcccgcg
    39901 ccagcaccac caccagccgg tggcggcggc ggcggaagca gccacggcgc gcggcgcgat
    39961 gccgctcatg gggtcccacg ggggctcgct cgacgagtcc gagaggcact cgttcgcgcc
    40021 gtatagcgat cgggcaccca gcggcctggc caacaaccag agccaaagca gcttgccgac
    40081 gggaggggcc cggagcccga cgccgcccat cacgagccgg tacgcgcacc tggtggagga
    40141 aggtatgacg gacgacgaga tccggaggct cgaggaggag gagcgggcgc tagacgtggc
    40201 cattgaggac gcagggaggg caagccgtac tgcgtagcgt ctgttcgcag acaattgaat
    40261 tttgagcgtg taagaaggaa ttaccaatct tgaggggggg atgggtgttc ccatggtttg
    40321 cttttttaaa catataaatt ggagtttctt gtggacatat tgctggtttt cttacctgga
    40381 tttactctgc gttacattcg ttggtcgcaa gtgccgcttc tacattatga tatcccttgt
    40441 tagttgatta ccttaaaata ccaatttcgg gaatctccta gactgggata gacctgtgta
    40501 tgaaccgcaa gcatctcaga ctggggattc acgcatcctt gaggaacagg ataagggtgg
    40561 tatggtgtct gcccgttcac tttgatatcg ttctccaaat atcgtacagg acccctaaac
    40621 tccgctcaga actccggtag tcataaccct atgtcgccaa gccccaagat gtgcgaaagt
    40681 catgattcca tgatgtctat tcgatacagc atgcttcacc agcgccgcgt gcggtcctgc
    40741 cggtatttta ctattccgtg accacttcct gtccttctgg acagaacgca cacctatgat
    40801 ctgccaaagc tgaacaaccg accagccatg ttgctggcga tgcttccagc gaggtttccg
    40861 ccatacagcg cactgccagc catgttcgag gcctggctga acttgtcgca tcgcgagaag
    40921 gccagcgtat tcgtgatcgt gagagcgagg gcaatagctg tcattcgtcg ttagcacatg
    40981 attgtcttct ctacttccgt atcccggtgg taagaccaga aatttgcgtc gcgggaatgc
    41041 agttccaacg taaagagatt tctaaggctg cactcaccca caagcggcaa ccagatgaac
    41101 ttgaggcgga tgagcgccag cacggccagc gcgatccaca gcaacggttg cgcgtacatg
    41161 gccagccaga agaagcggct gtcggtggcg ttgatggtct tgacgctggg gtcgctgctc
    41221 tcgaagaccc agtggctgtc acccgaggac ggatcgactt cgttccacca gcgcaggccg
    41281 accaggcgcc ttccggcaat gttcttgagg tagtagaagt cggcagcaag tagcaggatc
    41341 gtgataatga agatcatgac caggttctcc gtgaagagca tgccgaagag gtaaacgagg
    41401 agggaggctg ttcggcgcgc attgtcagtc aacttattcc cgttgatgta aggcgcgcac
    41461 agaagcagtc atttgcacta aatgcgcgct cgtgccaggg acgggcgata ggagggaggt
    41521 ctcgcaagga agcacatgga ggagaataca tacagatgcg gaagcctaag aagaacagca
    41581 gcgttatcgg atgcgagctc aggcgccagc tcaaggagcc cggcgacgag gattgttgcg
    41641 cgtccatgat gaggtgtgtc agttcggttt cggctgcggg gtcgtcaatc gcatcgtctt
    41701 gtcgaggaca ctgcactgaa atatcgagac ccaactccgt gatgatgcct accaggagtt
    41761 gagctacagg ccaaggtcaa ggtaaggtaa gctgtccatt cggtgacagg ggtagaccag
    41821 gttacgtcag cctggcgccg actgaacaca gctggcacgc ttatgcgctg ttgtcatcca
    41881 ctccacacag cggccaagaa cgtctacgat gaatccgtct cttgagttca ttcaatgccc
    41941 tggtagatga tgtgagtcca atgaatacat tacaatgcta tgttccatct tcaatttaag
    42001 tagtaagaag aagagttcac gacattgcga caaaggtctg tgccgaaagt gaaccgcacc
    42061 agcaccgaac ggtttggagc catctgccgc ctgacaagcc tgggtcggga agttcagttt
    42121 ctgcgcatca ccatgttctt gggaatcagc cttaccggaa atgtcctcag agcatgtctg
    42181 gttcgattta cgaatacatc atgagcaagt atgcgccaaa gcagtttctt gagtaaatga
    42241 tctgaactag tataactaag gagggaggta gactgtaaat cccaattaac tagtatgcat
    42301 tcttaaagtt tagtgaattg cacaagatta ataaatcttg acagagtaaa cccccactgt
    42361 tgtgaatgta acaagttacg tgctgcactg gtgcacaaat ccagcggttc gattaagcga
    42421 ggcccaggat gggggcataa aatccgaggt ctcaccaagg gacaaggtac tgtgtcatga
    42481 ctccattgga caatgcacac ggtcatatca tgcccgctcg ggtatggaca cccccatata
    42541 ctcgtggacc aatcagacta tacagataat catctaagcg ccttcaccgt tggaaggatg
    42601 cagcataaca tgacataaca tgacaaggct cggaccggct gcagctgctg gcggggtcga
    42661 gcggtagcga gatcgtccct gagcttgccg ctgcagaagt ctcacgcttg aagtaagccg
    42721 ccaacccttc tcatcgaacg tgaggaaacc tggtagcaca accaggtcac attttctcga
    42781 accctaggag atctaagctt tcgtcagatt aggccacgat gtttggacta agctcagcag
    42841 gcctggccct tgcaggcttt gtccttttct gtgagtaatg gttccaatac cgatagttgt
    42901 atcctattgg ttattcacct ccgcatgagt ctatgtgaga ttgacggtac ctcgcgttca
    42961 gatgttgtat caagtattac tagttggtat cgacttcgaa atatcccagg tccactgctt
    43021 gctacattct cttatctatg ggtggcgctg aaggtgttcc gtggcaaagg ccttgaatat
    43081 gagcacctca ggaagtacgg ctccatggtc cgcgtcgggc caaactacgt cctgacggac
    43141 gatccggaga caattcgcca gatcaatggt gctcgaagta tacatcaccg tgatgattgg
    43201 taccgcggag ccaagcttga tcctgacacc gacacaacca tcagccaccg attcgctggg
    43261 ccgcacgaca attacaaggc gaaggcctcc ttcggctata gcggccgtga cacgatagac
    43321 ttcgaggtga ctgtggacga acagataatc cacctcattg aagttatcaa ggcccagcac
    43381 ctctccaaac cggaccagct aaaccccctc gatttcgctc actatatccg atacttcact
    43441 ctcgatacca ttactgccgt ggcttttggg aaacgctttg gcttcatcga aggaggtgat
    43501 ctctacggtt atactgcaag catcgaaaag ctgctcggtc tcgttgcaac ggcgggcgat
    43561 gtgcccttgc tccgtaagat attcatctct ccattcgttg caagattctt cgccccaaag
    43621 cccacggaca gctgggggat tggtaaagtt atggggtatg tactcttcat cttgcgggta
    43681 aagatcgatt ctaatgagac ctgagtagtc ttgcgcacga aactgttgaa gatcgcctga
    43741 aatcgaagga aaagcattcg gacatggttg taaggctcta agtcgcctcc ttgtgtacag
    43801 agacaccatg ctgaccccca tagtcgtcgt tcctacgcca tggcttgacg gcaaaggaga
    43861 tcaaagccga gagccttgtg cagctgatgg ctggtgcgga cacaacagcg acagtcattc
    43921 ggaccggaat gcgtgagacc cttgttgtat attcttgaaa cgagagacga tctgactgga
    43981 gaatagtgta cctcagcaca tgccctagag tctatcaacg tttgagggag gaaatgaaag
    44041 aggctatttc ctcaggcaaa gtgtcaagcc ctatccgggt cgatgaagca aagcaacttc
    44101 catacctgca ggtaagcccc cacagaccca ggagcgagat tgagatatgt ttgagtactg
    44161 accaaattgg tcaggccgtc atttatgagt cttttcggat gagaccccca gcgacatatg
    44221 gattttacaa gaaggtgccc cctggaggag agacatacca aggaaaattt cttcctgagg
    44281 gaacgtgagt tgtggtcgat accagacacg gtcgacctca tcgctaatta tctctctcca
    44341 gagccattgg ttcgaacttt ccggcaatgg tacgacttga atccgtgttt ggccaggaca
    44401 gtcaacgttt ccggcctgag aggttcctag aatgcagtgc agagaagaag acggacatga
    44461 tccgcgtcgt tgaacttctc tttgggtatg gccgctggca gtgtgctgga aaggtcctcg
    44521 cgctggttga actgaacaaa atcttcttcg aggtatgtga cccagagcat tcgctatcac
    44581 tcatgacgct aacaacgcgt tccaaccagc tcgtgcgtgc atttgactgg caagtcatct
    44641 atccaggcca ggcctgggac gaggaagcct ttacagcaac agtgcaaaag gacctgtgga
    44701 tgagcattac ggaggcttcc acataattat taggacagag cgggtcgccc tgtctgcatg
    44761 gaccagagca cagtgtattc acgaagacca caaatcaaaa tgcttagtca ttcctggtca
    44821 tttcatagac aatatggcaa ttctttgcca cagctagcta gctatcggcc aaacagtctg
    44881 tcttcatgga gaagacagag atgcctccag tgacaagttg ccaaaagcat gatctcaata
    44941 ccaatacatt tccgctgcag catttactca agtcccggta cctcccctgt gcagacgtgt
    45001 cttcagcaat tgcaggttgc acgggtccac agtcataacc tcttctgtgt agctggcttc
    45061 tgaaaggcct taggtctttg ctaggtaatt ggttttcttt gtggcgccga agagactgcc
    45121 tttgggggcg gagcctctga aaatcccacc gcccacggtc gcgttcgcag cagagtaact
    45181 ctggggctcg ctctcgcatg gcggctgtga cgaagttcct gcgctcgaga aatctccagg
    45241 gtgaaagccg taaggaagag ccacgttggc gctggatggg gcgggttcga cttttacaat
    45301 gttcgacagc ttgtgcttca gttcggtgtt ttcttgggtc aaagtcttca gcctgtgctt
    45361 tgaggccgcg aagtagaact caggatccat agtgtcagat aggcgctcga agactttgtc
    45421 gtcgagtgtt ttgttgaact tggtgacgat ccttgtcttg cagtccttgt cttcccaggt
    45481 gagaaaggca cgttgaagac catcgtgtgt cttgtcttga ttggcctcgg tatcccactg
    45541 cgtcgtcatc ctgtcaacct gtctgtgaaa ctcttgcttt gcccacgaac cgatggcggg
    45601 gctttcggct ttcttacaaa ggtctgcaag cttggcaaga acactcaatg tgtcgacgtc
    45661 gttgcaagag accatattgc aaattgactg acactggccg ccccaatagt gttgctgaat
    45721 gaggtcatgc cacaaggcga aggtcggctc atcgacccct tcccaatcaa cttcatgttc
    45781 ggtgtaccgc gactcttcct taaagcgaaa taccaagtta cgcgaatagt gagacagaat
    45841 aggttctaga acagcgggat actggttgcc cttgaatctg agagcaaccg ccttggcatc
    45901 ccgaagacca ctgcaacgtc agatttttag caggctacaa cactcgagcg agaggtattt
    45961 cttacgagga gcaaattgcg tgaggtttcg gagattgagg gaagttggtc tcgttggtaa
    46021 gcgtagccgc ctcggagaag agaggctgcc cgaaggacat gatgatgctg caggtgtgct
    46081 gcagtcagga gagtggcgct tttgcttctg tccatgcaca gtacaggttt tgttgttttg
    46141 agcaaagaaa atatctgagg tggcgcggaa cttgcgtcca gcttagttcg gagttgctaa
    46201 ggcgtttcgt tgcccgggtg ccttaggcag ctggccaatc cgactgatct tgcacgattt
    46261 cgagggcaat ctggaacact gcatctcgca ggtgaatatc aaacggaaat ctctacggcc
    46321 ctggagtctt ttcaccgaca ttggcccagc actcgacagt gtagcctaga acggatctga
    46381 taccaaccgc ggtcgcccac cgccaggttg acatctcaaa cttgcatagc aaaatcgcag
    46441 agtgacggag cagggtctgt acatttcaga gccgctacca tggatgcatc ttcaatcaga
    46501 cataatgact ggggaaccac cttccgtagc agtgcactgc tcataagccc cccacccatc
    46561 cattgcaagc ggacacattc atcatcgctc aacactacgt cacaaggcaa actcatactc
    46621 tgttagttat cactagtatt tatagatatg tctgggattg ttcatgcctt cacggttcta
    46681 ttgacttgac cgccatcccc ttcgatcgtc cgttttgctc accactggac tcgttcgacc
    46741 tgatactcca gttttcgcgt acagccatgg cacatatatt gatattagta atagataatg
    46801 tcaaaggcct tgatctggag gcattttatt gtgcgctaaa cgagttggag ggtttggagc
    46861 agtgaagaca gagacagatg accttgggga aaactgtcaa cctgaggaat gtgtgaatgc
    46921 cggggttgct gaaggggata ctagaggaag tgtgtcgcat ttcttagctt tttgacggtt
    46981 gaattacaca tggaacataa gttgggcagt ttggatgatg gaccgttagc atgttgatga
    47041 acgaggttgg cgattagctg ggtaagagta taatggatgg ctactctcgg tgaggtttaa
    47101 cacatagcgt ggatggaaac agacctctgg gttgccagtc gagtgttatt caccaggaaa
    47161 tcgtggctca gagttttttt tttttttttt ttttttttta aaaaaaaaaa aaaaaaaaaa
    47221 gagagagaga gatcttgtta aaatatcttg acaattgcat cgttcaaaga tcaatgctgg
    47281 cgtcacatac gtaggtattc acacggattc ggcttgccac tttccatctg taaacgtaca
    47341 acagaatgat caggtccttc aagcatggtc gatacgagtc gtagggcctt ctatcggttg
    47401 agcgacgtca attgttactt cctggcctag aaagagccat gatgtggtac aacattttga
    47461 acaggtcacc gtactttata tatcatctcc tagtcttcat ttctgggcag ccctcgggcc
    47521 gcacgatggt ttcgaacatg tcgacgctgc catccgcgca actctctgca agcggtatga
    47581 tcctcttgct gatgtttcgt tggctacctt gtggttactc gtacggtcag ccgcattgag
    47641 ttcttgggat agcccagtac tcgccagctc cgatatgtct tagtctagaa acccgtgggt
    47701 cagagtacca tttgagttgc gcaacctcct gaccagagtt tatttgccct atgacagcag
    47761 acttgccttc ttcacccagt aaactagttt tgctttggat cgtagttgat atcaggagtt
    47821 cacgtaaaga gttacacaag tcaattgccg tgctggtctc acaaatagcg attgtgcgca
    47881 gggaatgtgg tattgtgtat gtcttggttg aactatgctc gcctgccaaa agaggcgttc
    47941 gatcacacgt aggactatcc cttgcggcga taataatcct gatccttatc accttcctcc
    48001 gtcttgtctg gccccagtct cgagtaatcg cctggaccct tgcagtgatc cggaacgtgc
    48061 aagcgcttgt ccacccgtga gagaagaaag atagccaaga taatgacctc gagcacaaaa
    48121 ttgaagcaat aaaatgccgg cttcgaatgg taccaggccg gatcgggagc gagacgtgct
    48181 ggctgccaag aagttccggc cttgaagcct gcaatgatga tcgcaagaca ggttgacgag
    48241 aggacaacaa gggactttgc tgccatgcta cctgtgccga aggattcctg agagcaaggt
    48301 gtcggtttca ggtacgcaac cattactatt atgaatggca gtattgcgac cacaagtata
    48361 aaagtcgcgc tggcgagtgt gacatctcgg atggactgca gcgttcggac attcgtcgtg
    48421 ttgatggaaa taaccagcac agtgataccc atgatcaagg tcccgacaat aagacaatat
    48481 attgcgttga aagctagccc aagggccttg ttccacccaa gttggggctt cttggcccga
    48541 aaaatgcgtt gggagaagat caagttgacg atatagacaa taatgatgcc ggcattgttg
    48601 aatatctgtg ccgcaattgc caggcttggg tttttcggag tggttgccca cgcaattcgc
    48661 atggaacaag taacaacgcg tattatgcag aatacattaa gcagccaggt catgaagaat
    48721 ttgtgacctc ggcgtcgatt tgtcgtgaat atggagatgt gaagtatcgc gccggcgagg
    48781 tagagggata gaaagacggc ggatatgggc acgtcgagcg tcacggttgg tacgccacca
    48841 attatggcag actgtccaaa ccacaagtta gcatgctttt catactcttt cagtaatggt
    48901 gtcatagtta ccgttgatga ggatagggaa gacatggtgc ctgatttgcc cttggggcga
    48961 cgaactttta tgatacaatc gagcaaagta atcttaaaat gagtgatcag atatacttct
    49021 gcaacgtaaa atagattcag catctccaag cttcgagaga ccattctctt tatccctata
    49081 gttttcggcc gaaaaagatg tccgcggaca agattggtcc gagcgctagc gaccttagtg
    49141 ctgaacaatt gagtcaagac taacagccca tcttataatc ggtctccata tcaagctcca
    49201 gcccgcccgg gatcagttgg tccagcctga gagcgataac gctgggctga ctcgccatgg
    49261 cctgtttcct gcaagagtcg cctgatggaa ctgatgcgag tcaaacatga gcatgaccgg
    49321 catctctgcg ccgcgaaaag tgcggaaggg cacacgttcg tgtatcgagt gccgacggcg
    49381 caagctgcga tgctcctgga catcggacag cgctcgggtg tgtcgaagat gtgaagagag
    49441 gagcctccaa tgtgtccctc agaccctatc gtcaccatcg tcgtcccagc caccacagtc
    49501 aacgcgggag cgagtgcagt ggttggaaca acaggttgcc ggattatcaa agtctgttca
    49561 agccttagag gagaaacaaa atggggcccc tcaactatca aacgaagtct caccggcttc
    49621 tatatcctat gaagatgccg ctggttccga tatgtcagag tctgaagctt ctatccctga
    49681 tgccgcaata tccacgcagc caacgtatct cggcgccctg ttcaacaata gcctcatcag
    49741 ttcagtgaat gaaatcaacg atgaccccgg acgcaaccag cctccatcac aattggctga
    49801 tacggctcgg gctttgctga ggccacttat acctaggaag gaggaccttg ccgtcatagc
    49861 aagccgagcc accggatggc tcacggtgct aaacgacatc ttacccatcg actctgctgt
    49921 caaatctggc gacgagatgc tggcgcggta tgacgaagtc aatagagtga cggctgaccc
    49981 ttttaccctg gcatcctggc tcatgatggt tgcgctgtcc gccgagcaca accccagcat
    50041 tgttttacgc acaggattac caggcaacgg atgccgggct ggctcggagt actctcgccc
    50101 ggtagtggat gccgtagaga gggcgattat ttcctgtgac cggttgatga ccaccgtcga
    50161 aggcatcgag gtggccatcc tcctcgtccg actgcacatg acgcgcggga acttcaagaa
    50221 gggattcctg acgctgcggc gagcgcttgc ggtggcagag ctgctgggcc taccgcgcat
    50281 ggtgaacgga ccaaaggcag cactgtggcg cttcttgtgc atcgtggagc ggtttcagag
    50341 catggtcctg gccttcccgt ccgccactcg ctattatggc gtccagaagt cggcgacgct
    50401 gttcgacgac ggcggacacc tcgtaccgag ggaattcctc tttagattgt cggatatcgc
    50461 agtcaacctt ggggggccgg gggacctaca caacaactcc ccgtctttgg aagagctgca
    50521 aaacacagtt gagaagcttg accgagatat ccttgctttg gcagccctgg caccgccgag
    50581 ctggtggacc gggacgcggt atctaactcc gcccgaacgg tttatgcagt atctctatta
    50641 ctatatcagg atacggatcc acctaccgtt ggtgcttctg cgaaacacat ccgaacagtc
    50701 aagacagatc cagtccatgt gtatagaaaa ctgccgagcc ctcctggagg cgtacctggg
    50761 gctgtacacg ctgttgccgg agggcaactt catccactgg gtcatggact tgcagacgta
    50821 cactgcatcc gtggtcctcg tgctcgcgaa ccacgccgca ttctcctccg acagcgagca
    50881 gagagtctcg ggaggaccgc agccacccgc cgacagggac ctcttagctc gggtgctcaa
    50941 cgccatggaa cagaacctgt ccgagtcggg gcccgacata tccaagcagg caatcaccag
    51001 catcagggcg ctcacgcagc tactggaaaa gggggatgcg gcctcggacc tgggagacat
    51061 gatgctcagc gtgcccctgt taggcaaact tcacgttcgg cgcaagaggg ctagtgaaag
    51121 ccaggggata ccagaagaag ctatacaagg gaatcctgcg ttgtctctcc cagacgatgt
    51181 tttccaggat ttcgaaacag cccctttctc ttggtcggtc gaggaagcct acgacctgtt
    51241 cttttatgag cccactcagt tttgaagctt gtagacttac attacacaac attctcttat
    51301 tcggagagtg aatacaattc cgcagatgcg tggacaatcg tagtcgaacc ctcctgaccc
    51361 tgtgacagca cactctgcta tgccatatat aaacatttca aggcacgatc acatgagtca
    51421 gaaccgcaca agaatttagt agatggtcgt cccattagct agccactctg aggcattcca
    51481 ggcatctacg aagtgttgcg tctattgcgc tggctcctcg agccttcata tttcccctat
    51541 ttggtaaata cacgatggac ttttcccctc ccatcccccg tgacacatgg aaaaagaaaa
    51601 aggaaagaag atgaaaaacg ctttctaacc acactgcctg tgttgtgtgc ctccgcttat
    51661 acatgcggga attggctcga ggcgatcttg gcagcagggt gagacggccc gggcaccaga
    51721 gcagatcaga atgtcgctcg aactccgaat gtctcgaata tatttttttg cgggcctcaa
    51781 aattcccgag taccatgagg aaaaatacaa tgctgtacaa atgccgcctt gacgggtctg
    51841 gtgcgcgatc ggccgcccag aaaagtcacc atccaaatcc tgtctgcgtc ccatgccact
    51901 ccggacttct tcccaaaggt tggcatggga aatgcggcgt actgaacaag gtgttggccg
    51961 tgttggtgtg ctgtagagtg atgttgctgg gattgatcgc ttgtgcaacc acaacaggat
    52021 atactatctt gaggcatcct gggagagtca cggtgggaca aaggcgttca tacctcccac
    52081 tcctcctcga cc
//
