# Supplementary material for: Genome sequencing and physiological characterization of three Neoarthrinium moseri strains
Source: BMC Microbiol. 2025 Aug 21;25:526. doi: 10.1186/s12866-025-04274-z (PMC12369201; doi:10.1186/s12866-025-04274-z)
Supplement: Supplementary file 16 — Supplementary Material 16. [file 12866_2025_4274_MOESM16_ESM.zip › BiGSLICE/input/Nmoseri/TUCIM5827/JAFIMQ010000001.1.region003.gbk]

LOCUS       JAFIMQ010000001        47648 bp    DNA     linear   PLN 06-APR-2022
DEFINITION  Neoarthrinium moseri strain TUCIM 5827 scaffold1_Wmoseri_TUCIM_5827,
            whole genome shotgun sequence.
ACCESSION   JAFIMQ010000001
VERSION     JAFIMQ010000001.1
KEYWORDS    .
SOURCE      Neoarthrinium moseri
  ORGANISM  Neoarthrinium moseri
            Eukaryota; Fungi; Dikarya; Ascomycota; Pezizomycotina;
            Sordariomycetes; Xylariomycetidae; Xylariomycetidae incertae sedis;
            Neoarthrinium.
COMMENT     ##antiSMASH-Data-START##
            Version      :: 7.1.0
            Run date     :: 2023-12-04 12:33:23
            NOTE: This is a single region extracted from a larger record!
            Orig. start  :: 1207689
            Orig. end    :: 1255337
            ##antiSMASH-Data-END##
FEATURES             Location/Qualifiers
     protocluster    1..47648
                     /aStool="rule-based-clusters"
                     /category="PKS"
                     /contig_edge="False"
                     /core_location="[20000:27648]"
                     /cutoff="20000"
                     /detection_rule="cds(PKS_AT and (PKS_KS or ene_KS or mod_KS
                     or hyb_KS or itr_KS or tra_KS))"
                     /neighbourhood="20000"
                     /product="T1PKS"
                     /protocluster_number="1"
                     /tool="antismash"
     proto_core      20001..27648
                     /aStool="rule-based-clusters"
                     /tool="antismash"
                     /cutoff="20000"
                     /detection_rule="cds(PKS_AT and (PKS_KS or ene_KS or mod_KS
                     or hyb_KS or itr_KS or tra_KS))"
                     /neighbourhood="20000"
                     /product="T1PKS"
                     /protocluster_number="1"
     cand_cluster    1..47648
                     /SMILES="C([*])C(-O)"
                     /candidate_cluster_number="1"
                     /contig_edge="False"
                     /detection_rules="cds(PKS_AT and (PKS_KS or ene_KS or
                     mod_KS or hyb_KS or itr_KS or tra_KS))"
                     /kind="single"
                     /product="T1PKS"
                     /protoclusters="1"
                     /tool="antismash"
     region          1..47648
                     /candidate_cluster_numbers="1"
                     /contig_edge="False"
                     /product="T1PKS"
                     /region_number="3"
                     /rules="cds(PKS_AT and (PKS_KS or ene_KS or mod_KS or
                     hyb_KS or itr_KS or tra_KS))"
                     /tool="antismash"
     gene            5056..6545
                     /locus_tag="JX266_000399"
     mRNA            join(5056..5185,5242..5299,5361..5580,5640..5758,
                     5819..6545)
                     /locus_tag="JX266_000399"
                     /product="hypothetical protein"
     CDS             join(5056..5185,5242..5299,5361..5580,5640..5758,
                     5819..6545)
                     /codon_start=1
                     /locus_tag="JX266_000399"
                     /product="hypothetical protein"
                     /protein_id="KAI1855534.1"
                     /transl_table=1
                     /translation="MVMPKLEDLEDWEANANLLSMPDDMLGGCSVEVSNETRFLYDIFA
                     RYRSVVDRDVTPDSHAFLVERALSNPALLHGALLLSATRWTWYSGSMETIQKSFLHHKL
                     EAIQIVNDRLQDPMDMGSDTTITSIAALAMAESALGRQEVADAHLNGLSRVLAMRGPAP
                     IGRNPLLQNMILSTNQGLYHMSMKELGETIQSIEGCYNTLTLFVDPVIAESTNNPALSN
                     KTVGEVMTSRAYSEQTEWTAPPAEAKSRARFMTCCFRLWTMRGPGSSDMFSLNWFMEAL
                     IDECCMTEHAMLRRKFPRNAWLWAAMMTRCAATSVQPNSASEAQQIEEWKNIACSKIRL
                     VSEAANLRTWEEARAIMRSWVWRDNLVDERQLKEMWEGAVLGKRTFEDGTVSPAFLDKR
                     LFIPADELKPVILHHDLL"
     PFAM_domain     join(5292..5299,5361..5580,5640..5717)
                     /aSDomain="Fungal_trans_2"
                     /aSTool="clusterhmmer"
                     /database="35.0"
                     /db_xref="PF11951.11"
                     /description="Fungal specific transcription factor domain"
                     /detection="hmmscan"
                     /domain_id="clusterhmmer_JX266_000399_0053"
                     /evalue="5.00E-08"
                     /label="JX266_000399"
                     /locus_tag="JX266_000399"
                     /protein_end="162"
                     /protein_start="60"
                     /score="32.3"
                     /tool="antismash"
                     /translation="AFLVERALSNPALLHGALLLSATRWTWYSGSMETIQKSFLHHKLE
                     AIQIVNDRLQDPMDMGSDTTITSIAALAMAESALGRQEVADAHLNGLSRVLAMRGPA"
     gene            complement(7988..9210)
                     /locus_tag="JX266_000400"
     mRNA            complement(join(7988..9086,9152..9210))
                     /locus_tag="JX266_000400"
                     /product="hypothetical protein"
     CDS             complement(join(7988..9086,9152..9210))
                     /codon_start=1
                     /locus_tag="JX266_000400"
                     /product="hypothetical protein"
                     /protein_id="KAI1855535.1"
                     /transl_table=1
                     /translation="MKLSVALSLMAAAGVLAQDGCGFPDGPDCVSLGEGANGLEQFVDD
                     DCCLLPLRCGNGDGGERCERVSAASAGNGNANGGNANTGNTKNTNNGNANAGNTGNAGN
                     AGNAGNAGNAGNTGNTGNTGNTGNTGNTGNTGNTGNTGNTNTGNANTGNRNTGNANNGN
                     ANSNNNAADDDECVSLGEGANGLEQFADVEGCLLPLRCGNGDGGNTCERVDANAGNANA
                     GNANAGNANAGNANTGNANAGNANTGNANTGNANAGNANTGNANTGNANTGNANAGNGN
                     GGNTNTGKANTGNRNASNRNTGNANNGNANNNNNNAADDDECVSLGEGANGLEQFADVE
                     GCLLPLRCGNGDGGNTCERVAAGTAQNKARARTVSSSFMRRRASN"
     PFAM_domain     complement(8282..8398)
                     /aSDomain="Pentapeptide_2"
                     /aSTool="clusterhmmer"
                     /database="35.0"
                     /db_xref="PF01469.21"
                     /description="Pentapeptide repeats (8 copies)"
                     /detection="hmmscan"
                     /domain_id="clusterhmmer_JX266_000400_0056"
                     /evalue="2.50E-06"
                     /label="JX266_000400"
                     /locus_tag="JX266_000400"
                     /protein_end="288"
                     /protein_start="249"
                     /score="27.4"
                     /tool="antismash"
                     /translation="ANTGNANAGNANTGNANTGNANTGNANAGNGNGGNTNTG"
     PFAM_domain     complement(8384..8503)
                     /aSDomain="Pentapeptide_2"
                     /aSTool="clusterhmmer"
                     /database="35.0"
                     /db_xref="PF01469.21"
                     /description="Pentapeptide repeats (8 copies)"
                     /detection="hmmscan"
                     /domain_id="clusterhmmer_JX266_000400_0055"
                     /evalue="2.70E-06"
                     /label="JX266_000400"
                     /locus_tag="JX266_000400"
                     /protein_end="254"
                     /protein_start="214"
                     /score="27.3"
                     /tool="antismash"
                     /translation="ANAGNANAGNANAGNANAGNANTGNANAGNANTGNANTGN"
     PFAM_domain     complement(8717..8857)
                     /aSDomain="Collagen"
                     /aSTool="clusterhmmer"
                     /database="35.0"
                     /db_xref="PF01391.21"
                     /description="Collagen triple helix repeat (20 copies)"
                     /detection="hmmscan"
                     /domain_id="clusterhmmer_JX266_000400_0054"
                     /evalue="8.90E-07"
                     /label="JX266_000400"
                     /locus_tag="JX266_000400"
                     /protein_end="143"
                     /protein_start="96"
                     /score="28.7"
                     /tool="antismash"
                     /translation="GNTGNAGNAGNAGNAGNAGNTGNTGNTGNTGNTGNTGNTGNTGNT
                     GN"
     gene            12399..14042
                     /locus_tag="JX266_000401"
     mRNA            join(12399..13785,13852..14042)
                     /locus_tag="JX266_000401"
                     /product="hypothetical protein"
     CDS             join(12399..13785,13852..14042)
                     /codon_start=1
                     /gene_functions="transport (smcogs) SMCOG1005:Drug
                     resistance transporter, EmrB/QacA (Score: 66.2; E-value:
                     3e-20)"
                     /gene_kind="transport"
                     /locus_tag="JX266_000401"
                     /product="hypothetical protein"
                     /protein_id="KAI1855536.1"
                     /transl_table=1
                     /translation="MKLYTLHELDPSDGTVQLHKAESQGSGSIVLVPHPSDSDPNDPLR
                     WPTWKKHIAFTCVCAFTFLTNYGIGGLAPAFYLLSIEFNKTMTETSDLLLWPILVLGVF
                     NFFWVPLANYFGKRPVFVFASLLLAVCYIWGAAAQSFQSLLWSNIIAAFAGSSTEALGA
                     SMVNDLYFLHERGAKMAIYMNAISGGNTIGPLLCGFIVTGLSWRWHKWIAAILTLINFL
                     AVLFFVPETRYFRDEHSVDDEKETRLHASDPEKSPSAIREQQPGGSPDRSSSNKVPKKT
                     FMQELSLWSGVAKGTNLLKMFVRPFPMISYPCVIYAFLGYAISLVLVVAVNILNPFVLQ
                     APPYSWSPMINGLINLPGFIGNVAGAYAGGWLVDVYSDWRARKNNGVFEPESRLLLTVL
                     PLIITGAGCLVFGYGVERTLHWTSLFFGYGMVSFALTAVPTITMTYVSDCVLPVNMDAL
                     MLVNGLKNIVAFGFLYGIIPWVEDVGYVNCFGAQAGIFVAIILIGATSLIMFGAKMRHA
                     QASWRIIL"
     PFAM_domain     12579..13736
                     /aSDomain="MFS_1"
                     /aSTool="clusterhmmer"
                     /database="35.0"
                     /db_xref="PF07690.19"
                     /db_xref="GO:0022857"
                     /db_xref="GO:0055085"
                     /description="Major Facilitator Superfamily"
                     /detection="hmmscan"
                     /domain_id="clusterhmmer_JX266_000401_0057"
                     /evalue="3.40E-34"
                     /gene_ontologies="GO:0022857: transmembrane transporter
                     activity"
                     /gene_ontologies="GO:0055085: transmembrane transport"
                     /label="JX266_000401"
                     /locus_tag="JX266_000401"
                     /protein_end="446"
                     /protein_start="60"
                     /score="118.5"
                     /tool="antismash"
                     /translation="FTFLTNYGIGGLAPAFYLLSIEFNKTMTETSDLLLWPILVLGVFN
                     FFWVPLANYFGKRPVFVFASLLLAVCYIWGAAAQSFQSLLWSNIIAAFAGSSTEALGAS
                     MVNDLYFLHERGAKMAIYMNAISGGNTIGPLLCGFIVTGLSWRWHKWIAAILTLINFLA
                     VLFFVPETRYFRDEHSVDDEKETRLHASDPEKSPSAIREQQPGGSPDRSSSNKVPKKTF
                     MQELSLWSGVAKGTNLLKMFVRPFPMISYPCVIYAFLGYAISLVLVVAVNILNPFVLQA
                     PPYSWSPMINGLINLPGFIGNVAGAYAGGWLVDVYSDWRARKNNGVFEPESRLLLTVLP
                     LIITGAGCLVFGYGVERTLHWTSLFFGYGMVSFALTAVPTITMTYV"
     gene            15629..16966
                     /locus_tag="JX266_000402"
     mRNA            join(15629..15698,15779..16539,16595..16966)
                     /locus_tag="JX266_000402"
                     /product="hypothetical protein"
     CDS             join(15629..15698,15779..16539,16595..16966)
                     /NRPS_PKS="Domain: Aminotran_4 (81-307). E-value: 2.5e-25.
                     Score: 81.5. Matches aSDomain:
                     nrpspksdomains_JX266_000402_Aminotran_4.1"
                     /codon_start=1
                     /locus_tag="JX266_000402"
                     /product="hypothetical protein"
                     /protein_id="KAI1855537.1"
                     /transl_table=1
                     /translation="MAPFPPPPVNTIDWSNVGFKVREVNGHVESHYSVKTGKWTPPQFV
                     TDPFIRIHGMSPALNYGQQAYEGLKAFRTPSGDIQIFRPDRNAARMQHSAEFISIPPVP
                     TEVFLEAVKAAVALNAEYVPPHETGAAMYIRPQIYGSSAQLGLNPPEEYMFCVYVLPTG
                     VYHGTHPVNCLILDDFDRAAPNGTGSAKVGGNYAPVLRWSDKARTQGYGITLHLDSATH
                     SEVDEFSTSGFIGALTDGENVTLVVPDSKNVIDSVTAKSITEIGESFGWKVEKRSIKYT
                     ELPQFSEVMAAGTAAALVPIRSISRPFDPASPASISSAVKQHPRLAAEKNQEKVTYIKE
                     DQEDAGPICLKLLAQLKGIQLGKVKDEFGWCAPVSETDGSKVSGAPNGANGAAQTVDQM
                     D"
     PFAM_domain     join(15901..16539,16595..16675)
                     /aSDomain="Aminotran_4"
                     /aSTool="clusterhmmer"
                     /database="35.0"
                     /db_xref="PF01063.22"
                     /db_xref="GO:0003824"
                     /description="Amino-transferase class IV"
                     /detection="hmmscan"
                     /domain_id="clusterhmmer_JX266_000402_0058"
                     /evalue="3.60E-25"
                     /gene_ontologies="GO:0003824: catalytic activity"
                     /label="JX266_000402"
                     /locus_tag="JX266_000402"
                     /protein_end="304"
                     /protein_start="64"
                     /score="89.3"
                     /tool="antismash"
                     /translation="AYEGLKAFRTPSGDIQIFRPDRNAARMQHSAEFISIPPVPTEVFL
                     EAVKAAVALNAEYVPPHETGAAMYIRPQIYGSSAQLGLNPPEEYMFCVYVLPTGVYHGT
                     HPVNCLILDDFDRAAPNGTGSAKVGGNYAPVLRWSDKARTQGYGITLHLDSATHSEVDE
                     FSTSGFIGALTDGENVTLVVPDSKNVIDSVTAKSITEIGESFGWKVEKRSIKYTELPQF
                     SEVMAAGTAAALVPIRSI"
     aSDomain        join(15952..16539,16595..16684)
                     /aSDomain="Aminotran_4"
                     /aSTool="nrps_pks_domains"
                     /database="nrpspksdomains.hmm"
                     /detection="hmmscan"
                     /domain_id="nrpspksdomains_JX266_000402_Aminotran_4.1"
                     /evalue="2.50E-25"
                     /label="JX266_000402_Aminotran_4.1"
                     /locus_tag="JX266_000402"
                     /protein_end="307"
                     /protein_start="81"
                     /score="81.5"
                     /tool="antismash"
                     /translation="FRPDRNAARMQHSAEFISIPPVPTEVFLEAVKAAVALNAEYVPPH
                     ETGAAMYIRPQIYGSSAQLGLNPPEEYMFCVYVLPTGVYHGTHPVNCLILDDFDRAAPN
                     GTGSAKVGGNYAPVLRWSDKARTQGYGITLHLDSATHSEVDEFSTSGFIGALTDGENVT
                     LVVPDSKNVIDSVTAKSITEIGESFGWKVEKRSIKYTELPQFSEVMAAGTAAALVPIRS
                     ISRP"
     gene            complement(17259..19003)
                     /locus_tag="JX266_000403"
     mRNA            complement(join(17259..17520,17597..17973,18035..18423,
                     18486..18702,18761..19003))
                     /locus_tag="JX266_000403"
                     /product="hypothetical protein"
     CDS             complement(join(17259..17520,17597..17973,18035..18423,
                     18486..18702,18761..19003))
                     /codon_start=1
                     /gene_functions="biosynthetic-additional (smcogs)
                     SMCOG1138:FAD linked oxidase domain protein (Score: 309.1;
                     E-value: 1.3e-93)"
                     /gene_kind="biosynthetic-additional"
                     /locus_tag="JX266_000403"
                     /product="hypothetical protein"
                     /protein_id="KAI1855538.1"
                     /transl_table=1
                     /translation="MWFSLPALLAGLALPGVHAAALSRSDIQTVFSGAQWSSAGTIVSF
                     PGSDSFTNATERWSVFHQPTYAASVSPATEADVAKAVTLATSHRIPFLATGGRHGYTTT
                     LGELHNGLAIDLGQLNTVNIDKSTGVMTIGGAVRFSDIYNPVFEAGYEIQTGTCSCPGM
                     VGVTLGGGVGPWAGVHGLDIDALLSLRVVTANGTVIDVSDNSNPDLFWAMRGAGANFGV
                     VTSATYQLQPLVNDGQIWVAEAILTPDLFSNYFKLVETYDGGNLKPEMAIIQAGVYDDA
                     AGFVIAVTWSYLGPEDKANEFFKPLLDLNPIVLGIQNYQWNNVIQSVSGGSDAQRCIDG
                     AINSIYTIDAKNFSAATYETAYAELGAFYEAHPEARGSTIQISIFPNQAALAVPDDRTA
                     YPWRETKAYIDLIFTWTGTNQSLEKTTDALGRQWRSTFAATSGYPGLAAYVNSAHGDES
                     LESRYGANKLPRLAALKKTWDPNNVFRFNNKLPTKYP"
     PFAM_domain     complement(17283..17405)
                     /aSDomain="BBE"
                     /aSTool="clusterhmmer"
                     /database="35.0"
                     /db_xref="PF08031.15"
                     /db_xref="GO:0016491"
                     /db_xref="GO:0050660"
                     /description="Berberine and berberine like"
                     /detection="hmmscan"
                     /domain_id="clusterhmmer_JX266_000403_0060"
                     /evalue="1.10E-08"
                     /gene_ontologies="GO:0016491: oxidoreductase activity"
                     /gene_ontologies="GO:0050660: flavin adenine dinucleotide
                     binding"
                     /label="JX266_000403"
                     /locus_tag="JX266_000403"
                     /protein_end="488"
                     /protein_start="447"
                     /score="35.1"
                     /tool="antismash"
                     /translation="AYVNSAHGDESLESRYGANKLPRLAALKKTWDPNNVFRFNN"
     PFAM_domain     complement(join(18278..18423,18486..18702,18761..18802))
                     /aSDomain="FAD_binding_4"
                     /aSTool="clusterhmmer"
                     /database="35.0"
                     /db_xref="PF01565.26"
                     /db_xref="GO:0050660"
                     /description="FAD binding domain"
                     /detection="hmmscan"
                     /domain_id="clusterhmmer_JX266_000403_0059"
                     /evalue="3.20E-22"
                     /gene_ontologies="GO:0050660: flavin adenine dinucleotide
                     binding"
                     /label="JX266_000403"
                     /locus_tag="JX266_000403"
                     /protein_end="202"
                     /protein_start="67"
                     /score="78.9"
                     /tool="antismash"
                     /translation="ASVSPATEADVAKAVTLATSHRIPFLATGGRHGYTTTLGELHNGL
                     AIDLGQLNTVNIDKSTGVMTIGGAVRFSDIYNPVFEAGYEIQTGTCSCPGMVGVTLGGG
                     VGPWAGVHGLDIDALLSLRVVTANGTVIDVS"
     gene            complement(20001..27648)
                     /locus_tag="JX266_000404"
     mRNA            complement(join(20001..21239,21294..21459,21529..26107,
                     26166..26289,26373..26583,26637..26945,26998..27469,
                     27537..27648))
                     /locus_tag="JX266_000404"
                     /product="hypothetical protein"
     CDS             complement(join(20001..21239,21294..21459,21529..26107,
                     26166..26289,26373..26583,26637..26945,26998..27469,
                     27537..27648))
                     /NRPS_PKS="Domain: PKS_KS(Iterative-KS) (31-452). E-value:
                     5.2e-162. Score: 531.4. Matches aSDomain:
                     nrpspksdomains_JX266_000404_PKS_KS.1"
                     /NRPS_PKS="Domain: PKS_AT (558-871). E-value: 2.4e-84.
                     Score: 275.1. Matches aSDomain:
                     nrpspksdomains_JX266_000404_PKS_AT.1"
                     /NRPS_PKS="Domain: PKS_DH (943-1120). E-value: 2.4e-15.
                     Score: 49.2. Matches aSDomain:
                     nrpspksdomains_JX266_000404_PKS_DH.1"
                     /NRPS_PKS="Domain: PKS_ER (1663-1981). E-value: 7.8e-103.
                     Score: 335.7. Matches aSDomain:
                     nrpspksdomains_JX266_000404_PKS_ER.1"
                     /NRPS_PKS="Domain: PKS_KR (2005-2183). E-value: 1.1e-52.
                     Score: 170.5. Matches aSDomain:
                     nrpspksdomains_JX266_000404_PKS_KR.1"
                     /NRPS_PKS="Domain: PKS_PP (2331-2389). E-value: 8.6e-09.
                     Score: 27.5. Matches aSDomain:
                     nrpspksdomains_JX266_000404_PKS_PP.1"
                     /codon_start=1
                     /gene_functions="biosynthetic (rule-based-clusters) T1PKS:
                     PKS_AT"
                     /gene_functions="biosynthetic (rule-based-clusters) T1PKS:
                     itr_KS"
                     /gene_functions="biosynthetic-additional
                     (rule-based-clusters) ADH_N"
                     /gene_functions="biosynthetic-additional
                     (rule-based-clusters) ADH_zinc_N"
                     /gene_functions="biosynthetic-additional
                     (rule-based-clusters) adh_short"
                     /gene_functions="biosynthetic-additional (smcogs)
                     SMCOG1093:Beta-ketoacyl synthase (Score: 91.5; E-value:
                     8e-28)"
                     /gene_kind="biosynthetic"
                     /locus_tag="JX266_000404"
                     /product="hypothetical protein"
                     /protein_id="KAI1855539.1"
                     /sec_met_domain="itr_KS (E-value: 3.7e-170, bitscore:
                     561.4, seeds: 96, tool: rule-based-clusters)"
                     /sec_met_domain="PKS_AT (E-value: 2.4e-83, bitscore: 275.1,
                     seeds: 1682, tool: rule-based-clusters)"
                     /sec_met_domain="ADH_N (E-value: 1.6e-07, bitscore: 26.4,
                     seeds: 66, tool: rule-based-clusters)"
                     /sec_met_domain="ADH_zinc_N (E-value: 2.2e-12, bitscore:
                     42.3, seeds: 86, tool: rule-based-clusters)"
                     /sec_met_domain="adh_short (E-value: 1.2e-47, bitscore:
                     157.2, seeds: 230, tool: rule-based-clusters)"
                     /transl_table=1
                     /translation="MLEEAAPQPEACGLPFASLKPDTAYSMCDDPVCIVGLACRLPGDI
                     QSPSELWDFIMKKRSAQGPLPAMRFNMKGFYHPDTARAGVMGADGGYFLQRDVRKFENS
                     FFGVNNLEATYMDPQQRQLLEVVYECFENAGVSLENISGSNTGVYVGNFTMDFQTMQTR
                     DPDYGSRYTATGTGTAILANRISHIFNLHGPSFTLDTACSSSIYCLHNAVRAIQSGDCD
                     NAIVAAANLITSPEQHLGTMKGGVLSPTSTCHTFDVSADGYGRAEGVNAIYLKKLSSAL
                     KDGDKVWSVIRGTAINANGKTAGIAQPNAVLQEAVIRKAYSDAGLRFGDTDYVECHGTG
                     TAVGDPIEVDALASCFTPRYRTPLLIGSVKTNLGHSEAASGLTSLIKVSLAFENDHIPP
                     TYGVKTLNPKLKLDERNFMVVTDPQKWPGEIRRASINSFGYGGANAHVILECAKSYLRT
                     LTPSRDMPTESIPRVLVLPVSAASRKSLEMRIEQVRQLACHSNRHTMKRLAFTLTQRRS
                     SLVTKRHLLVQACEDGSFKYIEDTKLETAESTPTAALPLAFVFTGQGAQYAGMGKELLS
                     TDETFLATIRQLDQVLKAIAAPYGPEWSLQQTMLDPPDHSQVHHVTRSQPLCTAIQIGL
                     VKILRAWGISAHAVVGHSSGEIAAAYAAGLLTESQAIKVAYFRGYAADKLQSVGAMMAA
                     GISADAASNMISEKGLDGQVCVACVNSPMSVTLSGEPECLSILEAALKGQGMFARNLET
                     GGRAYHSYMMQEIGDLYEQLLKQPLEDIQTGPLAATMFSSVGHTDESLRTFGESFNTTT
                     YWRENLEKPVQFNGALTNLLAEKNFHIIEIGPHSALKGPIQQVRAGLRLSNQQLPYNCT
                     LVRNIDAGISLKNLAGNLFIGGHKLNWFNVNGLPRSGLTHLHDLPPYPWDYPEVLFHEP
                     RPSHDLRQRKYIRHELLGSKQLAGDGIQWSWRNILRLSEMPWIKGHKVDNQVVFPATGY
                     LSVAIEALSQILGIKDAIADQCAESSTVFEFAKVNIAAALVIQADDETGKKTTELHTTM
                     FPRRISTSATSPTWYDFIIVSWIAGQSTVHCTGGLRVEDIQDLHGTVIVPDAEQFELWA
                     PDPWYEKGKEEGLWFEGDFKSLTSLRTDGNRVRPESICTTRLIPSCANDKNAMVYPVHP
                     ITIDACLQASIMGGTGGNLGALKAHLPVFISEARIRSLGRNVPDCEALIHTRSAKTGLS
                     SQRIDATLRDSLGAPVVDLKDVRLSLYTSKTVDDLDSTESKLLRHPCLRTSWKPDITTV
                     HSNVQDQFNRYIIEHCRRYLPESEHISSLAAIAALVDLVGHKNPSSQVVEISKRSTSCE
                     EDVYIFDRVLGKDTEFPRCRSYRVIGPDAEGQIQGDANGTFDLAVLPDGILSQQCWIRC
                     PKKLSSIVSDTGIIVGIKTDEALFHLQAAKFEVVEVVGNVFFAKAPAKNTNSGGGDVFL
                     VVRHPSPAVLEMAACLIDFLQKSLCGCKIDIVDFDQLDSRTLSEKSICVSMIEVEHELL
                     PTMSATDMNLLRRMTDNVVNLLWLTGASMLDSPKPDLTLSYGLSRALMLEQPSLHFSVM
                     DIGRIGTSLSDTRTTCNNIIRSLLRFTDGNDKEFTQKDGLLYVSRFVPDMKLNELFCRR
                     LENIERVKHEPLHQTAPARLDISQVGHIDSLHYQELREPLTPLPAGFIDVEVKAFSLNA
                     KDVYALNGRVETKTATIGCEFSGIVQSVGLEVTGLEPGDRVVVMAPNHLSTLERVPAWA
                     AHKILPGEDFATMASLPIVYSSAMYALHDRAHLRAGESVLIHSGAGALGLALINIAQRV
                     GAVVYTTVGSLAKRDYLEREFGIPSTHIFSSRDSSFLEGIRTITEGRGVHVVVNSLVGD
                     LMHASWECIAQFGRFVEVGKRELIDAGQLNMHAFLKNATFTAFDLSELFYQNDSYYHEI
                     WASKISETLALYRSGQIKPTPLEKFDVADVARAFRYFSARERIGKVVVSLEDPKSIIPV
                     APAKYYTIFNPDKIYLLVGCLGGLGRSLSRWMMARGARRFCFLGRSGSDKPPAQALVNR
                     LRTAGATVHVVRGDVSHASDVAACVKACKDTGHPIGGVIQAAMGLHEALFSRMSNTAWQ
                     TSIQPKWAGTWNLHNALEGEALDFFLLTSSMSGSVGTATESNYCAANGFLDAFARWRRS
                     QGLPAVSVGLGMISEVGYLHENPEIEALLLRRGIQPLNEDEFLQVIDMSLALDSPSGVD
                     ESHVLTGLETFGFRKLMARGFDVDFEVVQDARMSVLSAAVAAEKEAFKRTAGQSQLVDR
                     SHLEAAAPWFKTIPANVFHTFAQEPNALSIGEAVLSLTKKRFSNLILMPIDQIDDRKPL
                     SQFGVDSMIAAEFRTWFWNSFRVDVPFLDLLSPQKDLSSLAEFVVNGVVIGNKSGTV"
     aSDomain        complement(20046..20219)
                     /aSDomain="PKS_PP"
                     /aSTool="nrps_pks_domains"
                     /database="nrpspksdomains.hmm"
                     /detection="hmmscan"
                     /domain_id="nrpspksdomains_JX266_000404_PKS_PP.1"
                     /evalue="8.60E-09"
                     /label="JX266_000404_PKS_PP.1"
                     /locus_tag="JX266_000404"
                     /protein_end="2389"
                     /protein_start="2331"
                     /score="27.5"
                     /tool="antismash"
                     /translation="LILMPIDQIDDRKPLSQFGVDSMIAAEFRTWFWNSFRVDVPFLDL
                     LSPQKDLSSLAEF"
     aSModule        complement(20046..27555)
                     /complete
                     /domains="nrpspksdomains_JX266_000404_PKS_KS.1"
                     /domains="nrpspksdomains_JX266_000404_PKS_AT.1"
                     /domains="nrpspksdomains_JX266_000404_PKS_DH.1"
                     /domains="nrpspksdomains_JX266_000404_PKS_ER.1"
                     /domains="nrpspksdomains_JX266_000404_PKS_KR.1"
                     /domains="nrpspksdomains_JX266_000404_PKS_PP.1"
                     /iterative
                     /locus_tags="JX266_000404"
                     /monomer_pairings="pk -> pk"
                     /tool="antismash"
                     /type="pks"
     aSDomain        complement(20664..21197)
                     /ASF="KR domain putatively catalyzing L-configuration
                     product formation"
                     /ASF="catalytic triad S,Y,N found: True"
                     /aSDomain="PKS_KR"
                     /aSTool="nrps_pks_domains"
                     /database="nrpspksdomains.hmm"
                     /detection="hmmscan"
                     /domain_id="nrpspksdomains_JX266_000404_PKS_KR.1"
                     /evalue="1.10E-52"
                     /label="JX266_000404_PKS_KR.1"
                     /locus_tag="JX266_000404"
                     /protein_end="2183"
                     /protein_start="2005"
                     /score="170.5"
                     /specificity="KR activity: active"
                     /specificity="KR stereochemistry: (unknown)"
                     /tool="antismash"
                     /translation="IYLLVGCLGGLGRSLSRWMMARGARRFCFLGRSGSDKPPAQALVN
                     RLRTAGATVHVVRGDVSHASDVAACVKACKDTGHPIGGVIQAAMGLHEALFSRMSNTAW
                     QTSIQPKWAGTWNLHNALEGEALDFFLLTSSMSGSVGTATESNYCAANGFLDAFARWRR
                     SQGLPAVSVGLGMIS"
     PFAM_domain     complement(20664..21197)
                     /aSDomain="KR"
                     /aSTool="clusterhmmer"
                     /database="35.0"
                     /db_xref="PF08659.13"
                     /description="KR domain"
                     /detection="hmmscan"
                     /domain_id="clusterhmmer_JX266_000404_0067"
                     /evalue="9.20E-59"
                     /label="JX266_000404"
                     /locus_tag="JX266_000404"
                     /protein_end="2183"
                     /protein_start="2005"
                     /score="198.5"
                     /tool="antismash"
                     /translation="IYLLVGCLGGLGRSLSRWMMARGARRFCFLGRSGSDKPPAQALVN
                     RLRTAGATVHVVRGDVSHASDVAACVKACKDTGHPIGGVIQAAMGLHEALFSRMSNTAW
                     QTSIQPKWAGTWNLHNALEGEALDFFLLTSSMSGSVGTATESNYCAANGFLDAFARWRR
                     SQGLPAVSVGLGMIS"
     CDS_motif       complement(20709..20819)
                     /aSTool="nrps_pks_domains"
                     /database="abmotifs"
                     /detection="hmmscan"
                     /domain_id="nrpspksmotif_JX266_000404_0015"
                     /evalue="6.70E-18"
                     /label="PKSI-KR_m4"
                     /locus_tag="JX266_000404"
                     /protein_end="2168"
                     /protein_start="2131"
                     /score="57.3"
                     /tool="antismash"
                     /translation="LDFFLLTSSMSGSVGTATESNYCAANGFLDAFARWRR"
     CDS_motif       complement(21099..21194)
                     /aSTool="nrps_pks_domains"
                     /database="abmotifs"
                     /detection="hmmscan"
                     /domain_id="nrpspksmotif_JX266_000404_0014"
                     /evalue="5.90E-13"
                     /label="PKSI-KR_m1"
                     /locus_tag="JX266_000404"
                     /protein_end="2038"
                     /protein_start="2006"
                     /score="41.3"
                     /tool="antismash"
                     /translation="YLLVGCLGGLGRSLSRWMMARGARRFCFLGRS"
     CDS_motif       complement(21324..21371)
                     /aSTool="nrps_pks_domains"
                     /database="abmotifs"
                     /detection="hmmscan"
                     /domain_id="nrpspksmotif_JX266_000404_0013"
                     /evalue="5.00E-03"
                     /label="PKSI-ER_m9"
                     /locus_tag="JX266_000404"
                     /protein_end="1981"
                     /protein_start="1965"
                     /score="10.2"
                     /tool="antismash"
                     /translation="AFRYFSARERIGKVVV"
     PFAM_domain     complement(join(21324..21459,21529..21812))
                     /aSDomain="ADH_zinc_N_2"
                     /aSTool="clusterhmmer"
                     /database="35.0"
                     /db_xref="PF13602.9"
                     /description="Zinc-binding dehydrogenase"
                     /detection="hmmscan"
                     /domain_id="clusterhmmer_JX266_000404_0066"
                     /evalue="3.70E-14"
                     /label="JX266_000404"
                     /locus_tag="JX266_000404"
                     /protein_end="1981"
                     /protein_start="1841"
                     /score="54.0"
                     /tool="antismash"
                     /translation="HIFSSRDSSFLEGIRTITEGRGVHVVVNSLVGDLMHASWECIAQF
                     GRFVEVGKRELIDAGQLNMHAFLKNATFTAFDLSELFYQNDSYYHEIWASKISETLALY
                     RSGQIKPTPLEKFDVADVARAFRYFSARERIGKVVV"
     aSDomain        complement(join(21324..21459,21529..22346))
                     /ASF="ER domain putatively catalyzing 2R-configuration
                     product formation"
                     /aSDomain="PKS_ER"
                     /aSTool="nrps_pks_domains"
                     /database="nrpspksdomains.hmm"
                     /detection="hmmscan"
                     /domain_id="nrpspksdomains_JX266_000404_PKS_ER.1"
                     /evalue="7.80E-103"
                     /label="JX266_000404_PKS_ER.1"
                     /locus_tag="JX266_000404"
                     /protein_end="1981"
                     /protein_start="1663"
                     /score="335.7"
                     /tool="antismash"
                     /translation="GHIDSLHYQELREPLTPLPAGFIDVEVKAFSLNAKDVYALNGRVE
                     TKTATIGCEFSGIVQSVGLEVTGLEPGDRVVVMAPNHLSTLERVPAWAAHKILPGEDFA
                     TMASLPIVYSSAMYALHDRAHLRAGESVLIHSGAGALGLALINIAQRVGAVVYTTVGSL
                     AKRDYLEREFGIPSTHIFSSRDSSFLEGIRTITEGRGVHVVVNSLVGDLMHASWECIAQ
                     FGRFVEVGKRELIDAGQLNMHAFLKNATFTAFDLSELFYQNDSYYHEIWASKISETLAL
                     YRSGQIKPTPLEKFDVADVARAFRYFSARERIGKVVV"
     CDS_motif       complement(21840..21890)
                     /aSTool="nrps_pks_domains"
                     /database="abmotifs"
                     /detection="hmmscan"
                     /domain_id="nrpspksmotif_JX266_000404_0012"
                     /evalue="2.10E-05"
                     /label="PKSI-ER_m6"
                     /locus_tag="JX266_000404"
                     /protein_end="1832"
                     /protein_start="1815"
                     /score="17.1"
                     /tool="antismash"
                     /translation="GAVVYTTVGSLAKRDYL"
     CDS_motif       complement(21900..21962)
                     /aSTool="nrps_pks_domains"
                     /database="abmotifs"
                     /detection="hmmscan"
                     /domain_id="nrpspksmotif_JX266_000404_0011"
                     /evalue="4.50E-08"
                     /label="PKSI-ER_m5"
                     /locus_tag="JX266_000404"
                     /protein_end="1812"
                     /protein_start="1791"
                     /score="25.5"
                     /tool="antismash"
                     /translation="GESVLIHSGAGALGLALINIA"
     CDS_motif       complement(21987..22031)
                     /aSTool="nrps_pks_domains"
                     /database="abmotifs"
                     /detection="hmmscan"
                     /domain_id="nrpspksmotif_JX266_000404_0010"
                     /evalue="7.80E-03"
                     /label="PKSI-ER_m4"
                     /locus_tag="JX266_000404"
                     /protein_end="1783"
                     /protein_start="1768"
                     /score="9.9"
                     /tool="antismash"
                     /translation="MASLPIVYSSAMYAL"
     CDS_motif       complement(22158..22196)
                     /aSTool="nrps_pks_domains"
                     /database="abmotifs"
                     /detection="hmmscan"
                     /domain_id="nrpspksmotif_JX266_000404_0009"
                     /evalue="5.00E-03"
                     /label="PKSI-ER_m2"
                     /locus_tag="JX266_000404"
                     /protein_end="1726"
                     /protein_start="1713"
                     /score="9.9"
                     /tool="antismash"
                     /translation="IGCEFSGIVQSVG"
     PFAM_domain     complement(23571..24506)
                     /aSDomain="PS-DH"
                     /aSTool="clusterhmmer"
                     /database="35.0"
                     /db_xref="PF14765.9"
                     /description="Polyketide synthase dehydratase"
                     /detection="hmmscan"
                     /domain_id="clusterhmmer_JX266_000404_0065"
                     /evalue="1.90E-46"
                     /label="JX266_000404"
                     /locus_tag="JX266_000404"
                     /protein_end="1255"
                     /protein_start="943"
                     /score="158.8"
                     /tool="antismash"
                     /translation="HELLGSKQLAGDGIQWSWRNILRLSEMPWIKGHKVDNQVVFPATG
                     YLSVAIEALSQILGIKDAIADQCAESSTVFEFAKVNIAAALVIQADDETGKKTTELHTT
                     MFPRRISTSATSPTWYDFIIVSWIAGQSTVHCTGGLRVEDIQDLHGTVIVPDAEQFELW
                     APDPWYEKGKEEGLWFEGDFKSLTSLRTDGNRVRPESICTTRLIPSCANDKNAMVYPVH
                     PITIDACLQASIMGGTGGNLGALKAHLPVFISEARIRSLGRNVPDCEALIHTRSAKTGL
                     SSQRIDATLRDSLGAPVVDLKDVRLSLYTSK"
     aSDomain        complement(23976..24506)
                     /ASF="catalytic triad H,G,P inconclusive"
                     /aSDomain="PKS_DH"
                     /aSTool="nrps_pks_domains"
                     /database="nrpspksdomains.hmm"
                     /detection="hmmscan"
                     /domain_id="nrpspksdomains_JX266_000404_PKS_DH.1"
                     /evalue="2.40E-15"
                     /label="JX266_000404_PKS_DH.1"
                     /locus_tag="JX266_000404"
                     /protein_end="1120"
                     /protein_start="943"
                     /score="49.2"
                     /tool="antismash"
                     /translation="HELLGSKQLAGDGIQWSWRNILRLSEMPWIKGHKVDNQVVFPATG
                     YLSVAIEALSQILGIKDAIADQCAESSTVFEFAKVNIAAALVIQADDETGKKTTELHTT
                     MFPRRISTSATSPTWYDFIIVSWIAGQSTVHCTGGLRVEDIQDLHGTVIVPDAEQFELW
                     APDPWYEKGKEEGL"
     CDS_motif       complement(24345..24422)
                     /aSTool="nrps_pks_domains"
                     /database="abmotifs"
                     /detection="hmmscan"
                     /domain_id="nrpspksmotif_JX266_000404_0008"
                     /evalue="1.50E-09"
                     /label="PKSI-DH_m2"
                     /locus_tag="JX266_000404"
                     /protein_end="997"
                     /protein_start="971"
                     /score="30.3"
                     /tool="antismash"
                     /translation="WIKGHKVDNQVVFPATGYLSVAIEAL"
     aSDomain        complement(24723..25661)
                     /ASF="Neither malonyl-CoA or methylmalonyl-CoA specific"
                     /ASF="found active site serine: True, scaffold matched
                     GHGE: True"
                     /aSDomain="PKS_AT"
                     /aSTool="nrps_pks_domains"
                     /database="nrpspksdomains.hmm"
                     /detection="hmmscan"
                     /domain_id="nrpspksdomains_JX266_000404_PKS_AT.1"
                     /evalue="2.40E-84"
                     /label="JX266_000404_PKS_AT.1"
                     /locus_tag="JX266_000404"
                     /protein_end="871"
                     /protein_start="558"
                     /score="275.1"
                     /specificity="substrate consensus: pk"
                     /specificity="PKS signature: Malonyl-CoA"
                     /specificity="Minowa: mmal"
                     /tool="antismash"
                     /translation="VFTGQGAQYAGMGKELLSTDETFLATIRQLDQVLKAIAAPYGPEW
                     SLQQTMLDPPDHSQVHHVTRSQPLCTAIQIGLVKILRAWGISAHAVVGHSSGEIAAAYA
                     AGLLTESQAIKVAYFRGYAADKLQSVGAMMAAGISADAASNMISEKGLDGQVCVACVNS
                     PMSVTLSGEPECLSILEAALKGQGMFARNLETGGRAYHSYMMQEIGDLYEQLLKQPLED
                     IQTGPLAATMFSSVGHTDESLRTFGESFNTTTYWRENLEKPVQFNGALTNLLAEKNFHI
                     IEIGPHSALKGPIQQVRAGLRLSNQQLPYNCT"
     PFAM_domain     complement(24783..25664)
                     /aSDomain="Acyl_transf_1"
                     /aSTool="clusterhmmer"
                     /database="35.0"
                     /db_xref="PF00698.24"
                     /description="Acyl transferase domain"
                     /detection="hmmscan"
                     /domain_id="clusterhmmer_JX266_000404_0064"
                     /evalue="2.30E-49"
                     /label="JX266_000404"
                     /locus_tag="JX266_000404"
                     /protein_end="851"
                     /protein_start="557"
                     /score="168.7"
                     /tool="antismash"
                     /translation="FVFTGQGAQYAGMGKELLSTDETFLATIRQLDQVLKAIAAPYGPE
                     WSLQQTMLDPPDHSQVHHVTRSQPLCTAIQIGLVKILRAWGISAHAVVGHSSGEIAAAY
                     AAGLLTESQAIKVAYFRGYAADKLQSVGAMMAAGISADAASNMISEKGLDGQVCVACVN
                     SPMSVTLSGEPECLSILEAALKGQGMFARNLETGGRAYHSYMMQEIGDLYEQLLKQPLE
                     DIQTGPLAATMFSSVGHTDESLRTFGESFNTTTYWRENLEKPVQFNGALTNLLAEKNFH
                     IIEIGPHSALKGP"
     CDS_motif       complement(25308..25409)
                     /aSTool="nrps_pks_domains"
                     /database="abmotifs"
                     /detection="hmmscan"
                     /domain_id="nrpspksmotif_JX266_000404_0007"
                     /evalue="6.10E-10"
                     /label="PKSI-AT-mM_m3"
                     /locus_tag="JX266_000404"
                     /protein_end="676"
                     /protein_start="642"
                     /score="31.6"
                     /tool="antismash"
                     /translation="GISAHAVVGHSSGEIAAAYAAGLLTESQAIKVAY"
     CDS_motif       complement(25611..25664)
                     /aSTool="nrps_pks_domains"
                     /database="abmotifs"
                     /detection="hmmscan"
                     /domain_id="nrpspksmotif_JX266_000404_0006"
                     /evalue="3.20E-06"
                     /label="PKSI-AT-mM_m1"
                     /locus_tag="JX266_000404"
                     /protein_end="575"
                     /protein_start="557"
                     /score="19.4"
                     /tool="antismash"
                     /translation="FVFTGQGAQYAGMGKELL"
     CDS_motif       complement(25659..25682)
                     /aSTool="nrps_pks_domains"
                     /database="abmotifs"
                     /detection="hmmscan"
                     /domain_id="nrpspksmotif_JX266_000404_0005"
                     /evalue="5.30E+01"
                     /label="PKSI-ER_m4"
                     /locus_tag="JX266_000404"
                     /protein_end="559"
                     /protein_start="551"
                     /score="-1.8"
                     /tool="antismash"
                     /translation="AALPLAFV"
     PFAM_domain     complement(join(25779..26107,26166..26175))
                     /aSDomain="KAsynt_C_assoc"
                     /aSTool="clusterhmmer"
                     /database="35.0"
                     /db_xref="PF16197.8"
                     /description="Ketoacyl-synthetase C-terminal extension"
                     /detection="hmmscan"
                     /domain_id="clusterhmmer_JX266_000404_0063"
                     /evalue="2.20E-16"
                     /label="JX266_000404"
                     /locus_tag="JX266_000404"
                     /protein_end="519"
                     /protein_start="406"
                     /score="60.4"
                     /tool="antismash"
                     /translation="NPKLKLDERNFMVVTDPQKWPGEIRRASINSFGYGGANAHVILEC
                     AKSYLRTLTPSRDMPTESIPRVLVLPVSAASRKSLEMRIEQVRQLACHSNRHTMKRLAF
                     TLTQRRSSL"
     aSDomain        complement(join(25980..26107,26166..26289,26373..26583,
                     26637..26945,26998..27469,27537..27555))
                     /ASF="found active site cysteine: True, scaffold matched
                     GSSS: True"
                     /ASF="found active site histidines: True"
                     /aSDomain="PKS_KS"
                     /aSTool="nrps_pks_domains"
                     /database="nrpspksdomains.hmm"
                     /detection="hmmscan"
                     /domain_id="nrpspksdomains_JX266_000404_PKS_KS.1"
                     /domain_subtypes="Iterative-KS"
                     /evalue="5.20E-162"
                     /label="JX266_000404_PKS_KS.1"
                     /locus_tag="JX266_000404"
                     /protein_end="452"
                     /protein_start="31"
                     /score="531.4"
                     /tool="antismash"
                     /translation="VCIVGLACRLPGDIQSPSELWDFIMKKRSAQGPLPAMRFNMKGFY
                     HPDTARAGVMGADGGYFLQRDVRKFENSFFGVNNLEATYMDPQQRQLLEVVYECFENAG
                     VSLENISGSNTGVYVGNFTMDFQTMQTRDPDYGSRYTATGTGTAILANRISHIFNLHGP
                     SFTLDTACSSSIYCLHNAVRAIQSGDCDNAIVAAANLITSPEQHLGTMKGGVLSPTSTC
                     HTFDVSADGYGRAEGVNAIYLKKLSSALKDGDKVWSVIRGTAINANGKTAGIAQPNAVL
                     QEAVIRKAYSDAGLRFGDTDYVECHGTGTAVGDPIEVDALASCFTPRYRTPLLIGSVKT
                     NLGHSEAASGLTSLIKVSLAFENDHIPPTYGVKTLNPKLKLDERNFMVVTDPQKWPGEI
                     RRASINSFGYGGANAHVILECA"
     PFAM_domain     complement(join(26185..26289,26373..26583,26637..26665))
                     /aSDomain="Ketoacyl-synt_C"
                     /aSTool="clusterhmmer"
                     /database="35.0"
                     /db_xref="PF02801.25"
                     /description="Beta-ketoacyl synthase, C-terminal domain"
                     /detection="hmmscan"
                     /domain_id="clusterhmmer_JX266_000404_0062"
                     /evalue="7.00E-34"
                     /label="JX266_000404"
                     /locus_tag="JX266_000404"
                     /protein_end="403"
                     /protein_start="288"
                     /score="116.5"
                     /tool="antismash"
                     /translation="SVIRGTAINANGKTAGIAQPNAVLQEAVIRKAYSDAGLRFGDTDY
                     VECHGTGTAVGDPIEVDALASCFTPRYRTPLLIGSVKTNLGHSEAASGLTSLIKVSLAF
                     ENDHIPPTYGV"
     CDS_motif       complement(join(26251..26289,26373..26378))
                     /aSTool="nrps_pks_domains"
                     /database="abmotifs"
                     /detection="hmmscan"
                     /domain_id="nrpspksmotif_JX266_000404_0004"
                     /evalue="2.30E-03"
                     /label="PKSI-KS_m6"
                     /locus_tag="JX266_000404"
                     /protein_end="381"
                     /protein_start="366"
                     /score="10.6"
                     /tool="antismash"
                     /translation="GSVKTNLGHSEAASG"
     CDS_motif       complement(26433..26480)
                     /aSTool="nrps_pks_domains"
                     /database="abmotifs"
                     /detection="hmmscan"
                     /domain_id="nrpspksmotif_JX266_000404_0003"
                     /evalue="1.10E-04"
                     /label="PKSI-KS_m5"
                     /locus_tag="JX266_000404"
                     /protein_end="348"
                     /protein_start="332"
                     /score="14.1"
                     /tool="antismash"
                     /translation="YVECHGTGTAVGDPIE"
     PFAM_domain     complement(join(26690..26945,26998..27469,27537..27561))
                     /aSDomain="ketoacyl-synt"
                     /aSTool="clusterhmmer"
                     /database="35.0"
                     /db_xref="PF00109.29"
                     /description="Beta-ketoacyl synthase, N-terminal domain"
                     /detection="hmmscan"
                     /domain_id="clusterhmmer_JX266_000404_0061"
                     /evalue="8.20E-66"
                     /label="JX266_000404"
                     /locus_tag="JX266_000404"
                     /protein_end="280"
                     /protein_start="29"
                     /score="222.3"
                     /tool="antismash"
                     /translation="DPVCIVGLACRLPGDIQSPSELWDFIMKKRSAQGPLPAMRFNMKG
                     FYHPDTARAGVMGADGGYFLQRDVRKFENSFFGVNNLEATYMDPQQRQLLEVVYECFEN
                     AGVSLENISGSNTGVYVGNFTMDFQTMQTRDPDYGSRYTATGTGTAILANRISHIFNLH
                     GPSFTLDTACSSSIYCLHNAVRAIQSGDCDNAIVAAANLITSPEQHLGTMKGGVLSPTS
                     TCHTFDVSADGYGRAEGVNAIYLKKLSSA"
     CDS_motif       complement(26726..26764)
                     /aSTool="nrps_pks_domains"
                     /database="abmotifs"
                     /detection="hmmscan"
                     /domain_id="nrpspksmotif_JX266_000404_0002"
                     /evalue="3.80E-03"
                     /label="PKSI-KS_m4"
                     /locus_tag="JX266_000404"
                     /protein_end="268"
                     /protein_start="255"
                     /score="10.6"
                     /tool="antismash"
                     /translation="FDVSADGYGRAEG"
     CDS_motif       complement(join(26909..26945,26998..27005))
                     /aSTool="nrps_pks_domains"
                     /database="abmotifs"
                     /detection="hmmscan"
                     /domain_id="nrpspksmotif_JX266_000404_0001"
                     /evalue="4.50E-05"
                     /label="PKSI-KS_m3"
                     /locus_tag="JX266_000404"
                     /protein_end="207"
                     /protein_start="192"
                     /score="15.7"
                     /tool="antismash"
                     /translation="GPSFTLDTACSSSIY"
     gene            28290..29400
                     /locus_tag="JX266_000405"
     mRNA            join(28290..28327,28385..28606,28675..28682,28733..28906,
                     28969..29041,29104..29119,29174..29237,29291..29400)
                     /locus_tag="JX266_000405"
                     /product="hypothetical protein"
     CDS             join(28290..28327,28385..28606,28675..28682,28733..28906,
                     28969..29041,29104..29119,29174..29237,29291..29400)
                     /codon_start=1
                     /gene_functions="biosynthetic-additional (smcogs)
                     SMCOG1001:short-chain dehydrogenase/reductase SDR (Score:
                     125; E-value: 5.9e-38)"
                     /gene_kind="biosynthetic-additional"
                     /locus_tag="JX266_000405"
                     /product="hypothetical protein"
                     /protein_id="KAI1855540.1"
                     /transl_table=1
                     /translation="MLESLPKFALVTGCGQGGIGEALVREYKSHGVLPIATILPSESSM
                     HLKEAGITFLPLDVTNDDSIAKLKQNVIKITGGSLDILVNNAGLCYTMTAIDTDVTAVQ
                     KIFDVNVFGPMRMVHHFHDLLVRSEGAIVNIGSIGGIVPYVYGSSYNASKAALHHWSST
                     LRVEMAPFNVNVLTIISGEVGTNFLKTDYGRNIPDDSLFAPLAAEFTEHVQRKPSKRSS
                     QKYVSENNKPVT"
     PFAM_domain     join(28308..28327,28385..28606,28675..28682,28733..28906,
                     28969..29041,29104..29119,29174..29209)
                     /aSDomain="adh_short"
                     /aSTool="clusterhmmer"
                     /database="35.0"
                     /db_xref="PF00106.28"
                     /description="short chain dehydrogenase"
                     /detection="hmmscan"
                     /domain_id="clusterhmmer_JX266_000405_0068"
                     /evalue="2.10E-37"
                     /label="JX266_000405"
                     /locus_tag="JX266_000405"
                     /protein_end="189"
                     /protein_start="6"
                     /score="128.6"
                     /tool="antismash"
                     /translation="KFALVTGCGQGGIGEALVREYKSHGVLPIATILPSESSMHLKEAG
                     ITFLPLDVTNDDSIAKLKQNVIKITGGSLDILVNNAGLCYTMTAIDTDVTAVQKIFDVN
                     VFGPMRMVHHFHDLLVRSEGAIVNIGSIGGIVPYVYGSSYNASKAALHHWSSTLRVEMA
                     PFNVNVLTIISGEVGTNFLK"
     gene            complement(29805..30560)
                     /locus_tag="JX266_000406"
     mRNA            complement(join(29805..30188,30246..30560))
                     /locus_tag="JX266_000406"
                     /product="hypothetical protein"
     CDS             complement(join(29805..30188,30246..30560))
                     /codon_start=1
                     /locus_tag="JX266_000406"
                     /product="hypothetical protein"
                     /protein_id="KAI1855541.1"
                     /transl_table=1
                     /translation="MAEENQSGPKRDLKEGEINEYGLPHNPRAHGYIGQGFPAPGLRRT
                     VRHITGHDADGKATFLTTDCGDHHLIMGEQQALANILYSTHETPVNINDDVDVIHAKEN
                     QPPLHYQNGTVLRMIDFAPNEISPMHRALSIDYGVVLEGEFELILDSGEKRIMRQGDVS
                     IQRATGHQWRNLTGNGTLPGRMMWFLLGVKDVVVKGKRLEGYLGPLGVYYEGKTEEEVR
                     VDRQGTDQAA"
     PFAM_domain     complement(29943..30149)
                     /aSDomain="Cupin_2"
                     /aSTool="clusterhmmer"
                     /database="35.0"
                     /db_xref="PF07883.14"
                     /description="Cupin domain"
                     /detection="hmmscan"
                     /domain_id="clusterhmmer_JX266_000406_0069"
                     /evalue="1.50E-06"
                     /label="JX266_000406"
                     /locus_tag="JX266_000406"
                     /protein_end="187"
                     /protein_start="118"
                     /score="28.0"
                     /tool="antismash"
                     /translation="IDFAPNEISPMHRALSIDYGVVLEGEFELILDSGEKRIMRQGDVS
                     IQRATGHQWRNLTGNGTLPGRMMW"
     gene            complement(31201..32268)
                     /locus_tag="JX266_000407"
     mRNA            complement(join(31201..31457,31515..31794,31877..32124,
                     32232..32268))
                     /locus_tag="JX266_000407"
                     /product="hypothetical protein"
     CDS             complement(join(31201..31457,31515..31794,31877..32124,
                     32232..32268))
                     /NRPS_PKS="Domain: PKS_KR (5-126). E-value: 2e-08. Score:
                     26.2. Matches aSDomain:
                     nrpspksdomains_JX266_000407_PKS_KR.1"
                     /codon_start=1
                     /gene_functions="biosynthetic-additional
                     (rule-based-clusters) adh_short_C2"
                     /gene_functions="biosynthetic-additional (smcogs)
                     SMCOG1001:short-chain dehydrogenase/reductase SDR (Score:
                     184.3; E-value: 4.6e-56)"
                     /gene_kind="biosynthetic-additional"
                     /locus_tag="JX266_000407"
                     /product="hypothetical protein"
                     /protein_id="KAI1855542.1"
                     /sec_met_domain="adh_short_C2 (E-value: 1.2e-31, bitscore:
                     105.7, seeds: 47, tool: rule-based-clusters)"
                     /transl_table=1
                     /translation="MEIDGCALVFGGARGIGRACALAFARFGARRVLVADLDYAAACVV
                     AENCQTIASNPDFQAEGALVDVCSEESVSQITARAAQTFGRIDYCVNSAGLGVQNPREI
                     AEANVAEFNQLLQTNVTGTFLVTKCASATMKSQDPRPNYPSAPERGLTRGSIVNLGSAS
                     SFASTPSMVQYTTSKFAVLGLTKNSALDNAAHGIRVNCVCPSWVDTPMIKQAIADIPSL
                     KDQINSAVPLGRIASADEVADAVIFLCSPRSSYITGSGLIIDGGTTLTSHA"
     PFAM_domain     complement(join(31219..31457,31515..31794,31877..32124,
                     32232..32238))
                     /aSDomain="adh_short_C2"
                     /aSTool="clusterhmmer"
                     /database="35.0"
                     /db_xref="PF13561.9"
                     /description="Enoyl-(Acyl carrier protein) reductase"
                     /detection="hmmscan"
                     /domain_id="clusterhmmer_JX266_000407_0070"
                     /evalue="1.20E-56"
                     /label="JX266_000407"
                     /locus_tag="JX266_000407"
                     /protein_end="268"
                     /protein_start="10"
                     /score="192.0"
                     /tool="antismash"
                     /translation="GGARGIGRACALAFARFGARRVLVADLDYAAACVVAENCQTIASN
                     PDFQAEGALVDVCSEESVSQITARAAQTFGRIDYCVNSAGLGVQNPREIAEANVAEFNQ
                     LLQTNVTGTFLVTKCASATMKSQDPRPNYPSAPERGLTRGSIVNLGSASSFASTPSMVQ
                     YTTSKFAVLGLTKNSALDNAAHGIRVNCVCPSWVDTPMIKQAIADIPSLKDQINSAVPL
                     GRIASADEVADAVIFLCSPRSSYITGSGLIIDGGTT"
     aSDomain        complement(join(31702..31794,31877..32124,32232..32253))
                     /aSDomain="PKS_KR"
                     /aSTool="nrps_pks_domains"
                     /database="nrpspksdomains.hmm"
                     /detection="hmmscan"
                     /domain_id="nrpspksdomains_JX266_000407_PKS_KR.1"
                     /evalue="2.00E-08"
                     /label="JX266_000407_PKS_KR.1"
                     /locus_tag="JX266_000407"
                     /protein_end="126"
                     /protein_start="5"
                     /score="26.2"
                     /specificity="KR activity: inactive"
                     /specificity="KR stereochemistry: C1"
                     /tool="antismash"
                     /translation="CALVFGGARGIGRACALAFARFGARRVLVADLDYAAACVVAENCQ
                     TIASNPDFQAEGALVDVCSEESVSQITARAAQTFGRIDYCVNSAGLGVQNPREIAEANV
                     AEFNQLLQTNVTGTFLV"
     CDS_motif       complement(join(32063..32124,32232..32247))
                     /aSTool="nrps_pks_domains"
                     /database="abmotifs"
                     /detection="hmmscan"
                     /domain_id="nrpspksmotif_JX266_000407_0001"
                     /evalue="1.10E-04"
                     /label="PKSI-KR_m1"
                     /locus_tag="JX266_000407"
                     /protein_end="33"
                     /protein_start="7"
                     /score="14.8"
                     /tool="antismash"
                     /translation="LVFGGARGIGRACALAFARFGARRVL"
     gene            33384..34481
                     /locus_tag="JX266_000408"
     mRNA            join(33384..34294,34361..34481)
                     /locus_tag="JX266_000408"
                     /product="hypothetical protein"
     CDS             join(33384..34294,34361..34481)
                     /NRPS_PKS="Domain: PKS_KR (40-134). E-value: 3.2e-07.
                     Score: 22.3. Matches aSDomain:
                     nrpspksdomains_JX266_000408_PKS_KR.1"
                     /codon_start=1
                     /gene_functions="biosynthetic-additional (smcogs)
                     SMCOG1001:short-chain dehydrogenase/reductase SDR (Score:
                     94.5; E-value: 1.2e-28)"
                     /gene_kind="biosynthetic-additional"
                     /locus_tag="JX266_000408"
                     /product="hypothetical protein"
                     /protein_id="KAI1855543.1"
                     /transl_table=1
                     /translation="MASAAFDNPEKRASIRAFLHRQLFVTPPVPRDVDLRGKAAIVTGS
                     NAGLGLECARQLLDLGASKLIIAVRNETKGEAARTNLLSAGKFKDATIDVWKLDLESYE
                     SIAIFVERAKALEHLNIVVLNAGVMQHEHSLNSSTGHEQTVQINLLSTALLTILLLPVL
                     KAKNTSESPGRIALVSSDMASWAKLTAASTPVLPTMDKKEGYHIFGHYNASKLLAQLFV
                     FQLSQQVPPSVAIVTMPNPGLCYGTGLGLAAPGGSIADRIAAIPKRILGRSTSVGARVL
                     TDAVVKHGVEAHGQYVEDCKVQPMAPIAYQPAGEKLRQALWDELLKELAAYHVDEILRD
                     LTR"
     PFAM_domain     33495..33932
                     /aSDomain="adh_short"
                     /aSTool="clusterhmmer"
                     /database="35.0"
                     /db_xref="PF00106.28"
                     /description="short chain dehydrogenase"
                     /detection="hmmscan"
                     /domain_id="clusterhmmer_JX266_000408_0071"
                     /evalue="7.20E-20"
                     /label="JX266_000408"
                     /locus_tag="JX266_000408"
                     /protein_end="183"
                     /protein_start="37"
                     /score="71.4"
                     /tool="antismash"
                     /translation="KAAIVTGSNAGLGLECARQLLDLGASKLIIAVRNETKGEAARTNL
                     LSAGKFKDATIDVWKLDLESYESIAIFVERAKALEHLNIVVLNAGVMQHEHSLNSSTGH
                     EQTVQINLLSTALLTILLLPVLKAKNTSESPGRIALVSSDMA"
     CDS_motif       33504..33596
                     /aSTool="nrps_pks_domains"
                     /database="abmotifs"
                     /detection="hmmscan"
                     /domain_id="nrpspksmotif_JX266_000408_0001"
                     /evalue="1.50E-04"
                     /label="PKSI-KR_m1"
                     /locus_tag="JX266_000408"
                     /protein_end="71"
                     /protein_start="40"
                     /score="14.5"
                     /tool="antismash"
                     /translation="IVTGSNAGLGLECARQLLDLGASKLIIAVRN"
     aSDomain        33504..33785
                     /aSDomain="PKS_KR"
                     /aSTool="nrps_pks_domains"
                     /database="nrpspksdomains.hmm"
                     /detection="hmmscan"
                     /domain_id="nrpspksdomains_JX266_000408_PKS_KR.1"
                     /evalue="3.20E-07"
                     /label="JX266_000408_PKS_KR.1"
                     /locus_tag="JX266_000408"
                     /protein_end="134"
                     /protein_start="40"
                     /score="22.3"
                     /specificity="KR activity: inactive"
                     /specificity="KR stereochemistry: C1"
                     /tool="antismash"
                     /translation="IVTGSNAGLGLECARQLLDLGASKLIIAVRNETKGEAARTNLLSA
                     GKFKDATIDVWKLDLESYESIAIFVERAKALEHLNIVVLNAGVMQHEHS"
     gene            35332..36796
                     /locus_tag="JX266_000409"
     mRNA            join(35332..35569,35646..35665,35729..35836,35891..36796)
                     /locus_tag="JX266_000409"
                     /product="hypothetical protein"
     CDS             join(35332..35569,35646..35665,35729..35836,35891..36796)
                     /codon_start=1
                     /locus_tag="JX266_000409"
                     /product="hypothetical protein"
                     /protein_id="KAI1855544.1"
                     /transl_table=1
                     /translation="MSAPDSPDFSSLDPATQAYILAQPALEPPIGQDSIFDNPPNYSAA
                     AVVLFSVCLVLITLTFIGRVYMKFFVMKQKSLGDYLLILAYALLIVNFVFTYRMTEKPG
                     IFVHQWNVHLGDFIYFLRDVFITSQLYIGSILLIKVAILLEWIRIFAPPGNRHFVYWAS
                     HIMIWANVVFYVSIFIAFNIACTPYEYNWNVLLKGNCDRVNTHYTNLATSIFNVISDFM
                     ILIIPQRAIWKLHMSTKKKLGVSMVFAIGLLACVSALIRLIETVRHALSADYVYTFAGI
                     MCCCAAELTCGFLVVSVPSFPKAFSAINLSKLLSKLSFRSSSSKLRSSKKSGDASSWPP
                     SSGGYSEVKTKAAKTSAEGDERQLFPMAKLQNNSSNDYSLYDSAGHAERGIYQTTHFEA
                     TESFDPNATRSEYRRQEQWDDNRI"
     gene            38164..39997
                     /locus_tag="JX266_000410"
     mRNA            join(38164..38241,38300..38450,38528..38587,38643..39260,
                     39309..39997)
                     /locus_tag="JX266_000410"
                     /product="hypothetical protein"
     CDS             join(38164..38241,38300..38450,38528..38587,38643..39260,
                     39309..39997)
                     /codon_start=1
                     /gene_functions="biosynthetic-additional
                     (rule-based-clusters) p450"
                     /gene_functions="biosynthetic-additional (smcogs)
                     SMCOG1034:cytochrome P450 (Score: 321.2; E-value: 1.9e-97)"
                     /gene_kind="biosynthetic-additional"
                     /locus_tag="JX266_000410"
                     /product="hypothetical protein"
                     /protein_id="KAI1855545.1"
                     /sec_met_domain="p450 (E-value: 4e-63, bitscore: 208.8,
                     seeds: 50, tool: rule-based-clusters)"
                     /transl_table=1
                     /translation="MVGIIEDAKVLALALSGYFVAAISTYFVIFITYQIFLHPLSKYPG
                     PFVAKLTDAYNGFFAYSKRLHLTTWQNQLKYGPVVRQGPNKLIFSSVTALRDIYKNDKI
                     TKPKAYMALGPGLTGYTVFTATDRRLHRARRQLIGQVLTNRSMRTFEPVMIEQVNIYLQ
                     KLLAHSQCSQPVEMTKITRQLGFNIAGILGFGYDLGLQTEETNQFMLTMLDAGTLWSSV
                     FLQYPGARRFRLALVTVHAFRTLREKYLGIIEKMISSRTALAKDAKHDLYSFVSEALND
                     QSDNGLRQSDLWGEANLFLTAAGDTTKTAMSAAFFYLTRNPDCYQRLADEIRTTFSAGS
                     EIQGSALTSCQYLRACIDETLRMSPPASGTLWRELSSDSGDQSFIVDGHVIPRGTIVGV
                     STYSIHHSEDYFPDSFAFRPERWIDDSITPEVKQIMREAFTPFSVGPRSCAGTTMAYME
                     VGLTIAKTLWYFDFEPAPGRLGHIGAGSPALGKGRQRPGEFQIYDVFSATHEGPYLVFN
                     PRDGGGLKDLETKE"
     PFAM_domain     join(38405..38450,38528..38587,38643..39260,39309..39832)
                     /ASF="active site cysteine inconclusive"
                     /aSDomain="p450"
                     /aSTool="clusterhmmer"
                     /database="35.0"
                     /db_xref="PF00067.25"
                     /db_xref="GO:0004497"
                     /db_xref="GO:0005506"
                     /db_xref="GO:0016705"
                     /db_xref="GO:0020037"
                     /description="Cytochrome P450"
                     /detection="hmmscan"
                     /domain_id="clusterhmmer_JX266_000410_0072"
                     /evalue="1.40E-61"
                     /gene_ontologies="GO:0004497: monooxygenase activity"
                     /gene_ontologies="GO:0005506: iron ion binding"
                     /gene_ontologies="GO:0016705: oxidoreductase activity,
                     acting on paired donors, with incorporation or reduction of
                     molecular oxygen"
                     /gene_ontologies="GO:0020037: heme binding"
                     /label="JX266_000410"
                     /locus_tag="JX266_000410"
                     /protein_end="477"
                     /protein_start="61"
                     /score="208.8"
                     /tool="antismash"
                     /translation="SKRLHLTTWQNQLKYGPVVRQGPNKLIFSSVTALRDIYKNDKITK
                     PKAYMALGPGLTGYTVFTATDRRLHRARRQLIGQVLTNRSMRTFEPVMIEQVNIYLQKL
                     LAHSQCSQPVEMTKITRQLGFNIAGILGFGYDLGLQTEETNQFMLTMLDAGTLWSSVFL
                     QYPGARRFRLALVTVHAFRTLREKYLGIIEKMISSRTALAKDAKHDLYSFVSEALNDQS
                     DNGLRQSDLWGEANLFLTAAGDTTKTAMSAAFFYLTRNPDCYQRLADEIRTTFSAGSEI
                     QGSALTSCQYLRACIDETLRMSPPASGTLWRELSSDSGDQSFIVDGHVIPRGTIVGVST
                     YSIHHSEDYFPDSFAFRPERWIDDSITPEVKQIMREAFTPFSVGPRSCAGTTMAYMEVG
                     LTIAKTLWYFDFEPAPG"
     gene            complement(44159..45820)
                     /locus_tag="JX266_000411"
     mRNA            complement(44159..45820)
                     /locus_tag="JX266_000411"
                     /product="hypothetical protein"
     CDS             complement(44159..45820)
                     /codon_start=1
                     /gene_functions="transport (smcogs) SMCOG1005:Drug
                     resistance transporter, EmrB/QacA (Score: 303.5; E-value:
                     3.2e-92)"
                     /gene_kind="transport"
                     /locus_tag="JX266_000411"
                     /product="hypothetical protein"
                     /protein_id="KAI1855546.1"
                     /transl_table=1
                     /translation="MATTLSPTEKVTENAAIEPEMFRTNLSFWLVITSLCLIGFTASLD
                     GSIIAIALPHVSSALDIGDKYVYVANCFVFAQTVVQPGIAQLCNVFGRRWPMIIAVCVF
                     ALGSGVAGGATNTATMIAGRTVQGLGSGGIMLMVELIVCDMVPLRERGTYLGIVLSTAA
                     LGSIVGPVVGGALVAKDWRWCFYINLPICAIVIPVLVFFLRIKHLAAAWKDVITQVDWA
                     GNIIFVGGITSLLIGLTFGGTVYPWASWRTIVPIIIGCVGWAAFHAYEYFIRNQNPCVP
                     PHVFSNRTSATAFYMIFVTSMLLQWVCFFWPVYFLAVRGTSLLQTGVNFMPFMFLLIPS
                     SAVAGIALSKMGRYRPLHAAGFVLSTLGPGLNTLLNRDTHAGGWAMLQIVDAVGRAMIL
                     PTTLPAVLASLPEKDVAAATGVYSFLRSFGYVWGITIPGIIFNNRFNELSYQISDPTVR
                     ETLGSGKAYEFATGPYVQSLGTDLKSEVLNVYLQALKAVWFGAMAFGASGLIAVAVEKH
                     VPLRTELETKYGLDKKAMKEPKSSAEMGDAEREQSS"
     PFAM_domain     complement(44522..45718)
                     /aSDomain="MFS_1"
                     /aSTool="clusterhmmer"
                     /database="35.0"
                     /db_xref="PF07690.19"
                     /db_xref="GO:0022857"
                     /db_xref="GO:0055085"
                     /description="Major Facilitator Superfamily"
                     /detection="hmmscan"
                     /domain_id="clusterhmmer_JX266_000411_0073"
                     /evalue="1.00E-36"
                     /gene_ontologies="GO:0022857: transmembrane transporter
                     activity"
                     /gene_ontologies="GO:0055085: transmembrane transport"
                     /label="JX266_000411"
                     /locus_tag="JX266_000411"
                     /protein_end="433"
                     /protein_start="34"
                     /score="126.7"
                     /tool="antismash"
                     /translation="LCLIGFTASLDGSIIAIALPHVSSALDIGDKYVYVANCFVFAQTV
                     VQPGIAQLCNVFGRRWPMIIAVCVFALGSGVAGGATNTATMIAGRTVQGLGSGGIMLMV
                     ELIVCDMVPLRERGTYLGIVLSTAALGSIVGPVVGGALVAKDWRWCFYINLPICAIVIP
                     VLVFFLRIKHLAAAWKDVITQVDWAGNIIFVGGITSLLIGLTFGGTVYPWASWRTIVPI
                     IIGCVGWAAFHAYEYFIRNQNPCVPPHVFSNRTSATAFYMIFVTSMLLQWVCFFWPVYF
                     LAVRGTSLLQTGVNFMPFMFLLIPSSAVAGIALSKMGRYRPLHAAGFVLSTLGPGLNTL
                     LNRDTHAGGWAMLQIVDAVGRAMILPTTLPAVLASLPEKDVAAATGVYSFLRSFGYVWG
                     "
ORIGIN
        1 ctcaaccaga ttgaaacgca tgacgtggtg gttggttgca gaggttaata catgcgggac
       61 acatcgacgc tcatacgctc atcgcactgc aatgagattc cccatatctt actgctctct
      121 ctttttacat ggatctgttt gtcgggaatt cttgcatagc ttttctccta gccggtggct
      181 taaactaagg cacggcctag tcttcttcct tctaatgcac tgagggcatc tctcggttta
      241 gcgatgactg atggcagaca cagttctgcg cgcccttgca ccgacatcta agccgacaaa
      301 gtctagggct ggccaagttt agcatcccat atgccatagc ctcgatcagg ggaacccgga
      361 tacatttgcc actcgtggcg ctgcctaaca ccatcaccac ccatacccct tcccccttgc
      421 gccctagtct gtcacatacg aaggatgttc attgtcactc tcgctagaag gagtaaatgg
      481 agatgtttcc taaaacgact tcggcatcgc atgggttccc aatatagcca ctgctcatca
      541 gaagaaaata aatgtccgta aagttgaaaa tatgatggca atgacgatag gagacgacca
      601 cattttcaca gggatttcct ttatcgagag tccggtaata ggggcagcac tgcacctgaa
      661 ctgatatggt ggagtgtggc atcctaagcg gcaagagtac aggcaaggga cccgcacatt
      721 ttgtcttctg cgtcggttca tgcagcgtcg cgctctctaa acgcgggtaa acgcggtcag
      781 tggtatgaga cagacattca tgtcttccca ctaccgaagt gccatattct cgtaacccac
      841 atgtatggtt gatgtttaac gtttttctag gataatgcct gagtttatcg ccgagtcgct
      901 aatttaggag taacttttgc tactgcctcc agcaaaacag taatgcaagt agatagcggt
      961 agcaaagatt ttcattgatg ctatgtgcag ctctcttggc ctaaacaacc atagtatcgc
     1021 ccatgaaaat attgagcaca ctaacctcta ccaacactaa ccctctccgt acgaatgtta
     1081 acaagagccg gctgcacgaa tggttgtttt catggcatct tgctgacgac aatactgatt
     1141 tcttggatat caatgaagaa tttggtatat ctttggatgg atccctgatg gatgatttca
     1201 aaaacctgca agcgatctac cgtgtatgtg ttggagttta aggggtcaca gcctcgggct
     1261 tgacataggc aacatgttta gtgcttaccg acgaatagct ttttgaccct ctaccagtgc
     1321 atcacaagac tggatggaag taacccggaa ggccgagaca ggtgtattgt gtcagttggt
     1381 gtaatgtgac aatcctctgt ctggcttagt agttggaatg tatcagtggt gctgctgagt
     1441 cagggccacc gttgatcgtc atctcacagc gccctgaatg taagttcctg ttgaactaat
     1501 ccatttatag cgacttacac caggatattt tagaggcagc aaagcgcacc aatgaaatgt
     1561 accacaatcc gaggtggctt cttatacatg agtgggatag gggtggactc cactggacga
     1621 ttgcttaggc actcttcaat tcttgagcta cgcgtagagg agaatcggta gtattgaaag
     1681 cgcacgcaat atgtgttacc gcaattcgaa acacgtcaca atttcaagta atggggactt
     1741 gtgaaaggcc tgcagagtgg ctcaatcgaa aagagaagga actataaatt cacttgacca
     1801 tcacgaatcg cgcccattgc aagatccaag ttgtgagacg ctttatgtcg cctgctcgag
     1861 atatttttca catgcatcta ttacctttgt agaatctcgc ttacaaagaa tctgtgattt
     1921 cgctcctcgc ttttacattc ggactctgca gtgtataggt cagcgacggg gatggtacgg
     1981 agcgtctagt tcttggggaa ggttgtgctg cagtaagcaa ccaaatgctg gaaccaacgg
     2041 ctagtccgtg ttccagaaag ccggatccaa caacgtggca agggggactt gaaccctgcc
     2101 tcaggacatc attggctcct ggcatgctcc taatttctct agacatgacg gtcatgacaa
     2161 taatagattc cttctgcact acttcagcga cagatagggg gagctgcaat gcaaggggca
     2221 cttggcgtcg gacttgccta tagtacgtac agtgaaattg cgtccgaact gggactgatc
     2281 acaaacggtc ctgaagggtt tgaaccagcg cattgacaag aacaatcgta gccggactcc
     2341 ggagatagta tcgaatgccg tagggctgaa cctctgccga caggctattg ttcctcatag
     2401 ccccttgact gcaatcctcc agagacatca gtacgcaaag cgcgtgtacc tgcggacccc
     2461 ttgtgcggac cctgcaaccc gtgaactact tggcccacat tccgcctaca tggatgaccc
     2521 cataataatg attaagcctc tgggcgatgc gttcagcgcc taggcaccga ggtgatcaaa
     2581 gtattgtcag aatgggtact gaggctgatc gtctttgacc ccattctcag caatcgacaa
     2641 ggttcacaca ctctaccagg aaagcgccag cttccagcaa ggttggagct gagccttggt
     2701 tggaagttac acgagagtgg agtcccacgt tgctcgtgta acaacaaata aggactcaac
     2761 agtgagcatc cacggtcagc aataccgtcc tccagagtct ggccggctac gtaactgaac
     2821 ctcgcctgtt ggtggagagc atgacctaac ctttggccga tatctccagt cagcacacgc
     2881 accgtcatct ggtgctatgt aagcatgagc tcggccaggc cggagatgtc ttcaatgacc
     2941 gctgaagtgc gcatccgagg tttcggtgac ttttctcact gcagtttgca actgaccagg
     3001 tgctgctgtc aatgttgggc tgacaaagtt gccagagact gctggctgac cacgaggagt
     3061 atgcctcgcg cttgagattg gggtcccatt cttaatgatc ctgccagaca acgagctgtg
     3121 cgaaacacag gctcgccatc gatgaccttg tgaggggaca tgtacgctgg cggcgaagcc
     3181 acgtggggtt gaaaagccgc cacaccttgt tcggactttt ctggtcgtga gtccgaggag
     3241 ttgtggatgg acccatgtcg atccaacgag gtacttttcg gcccctgtaa ccgcctgcat
     3301 gcttagctga acgtgcggat gcgggttgat gccatgcatt ctgatagtta ccggatccac
     3361 ggtgggatgc acggccaaag gaacagactg ggtttcaata acagcacgat agtcatctga
     3421 tcttcgctaa accatcccat accattggct tcgtcgctga tactggcaca cggtaacttg
     3481 gaactcggca gggtttgccg cacttcgcga ggcgctctct actggccgag tctgtcttac
     3541 agagagctct gaaggcaatc atggtccccc atcatatcgc gctgccccgt ggcttctctg
     3601 tctttgaatc catctcgcag agttttacaa cagtaaccaa tacgaggccc acaactgagt
     3661 cggtcttata tcatggcaga gccgtggaag actcggccca caccacgcta tcgaaatggg
     3721 gagtccatag ataacatcac tcacttaggt aagagatgct tgactggggc ttcgcttcgg
     3781 gtgcttgcaa agatgttcga aaagccattc gcaaagactt accaaaggta ccgtctggcc
     3841 gggccaagcg ggctcgttca cgctaagtta gtaaatatgt agcaaaggcc attgcagaat
     3901 gcgctagacc tgcggagaga atcttctcta ccggttccgc tgtcgaaggg gttgcattcc
     3961 caggcctctg gcgactgcaa gaccccctga cccgcatgac atgaacggca gctaccgacc
     4021 tgaggggcca attaggggtc gcacgacggt tggcagtggt gattaggcag caaaacttag
     4081 cggggaaagt cggtgaaaag acagggcccc ctgggccgct agagcgggcg cgtccttacg
     4141 agacgtgcat caggcccatc acagcccatt tcagcaagca aagccccggt ctctgctgct
     4201 atggagctct tggctgcgag gagactcaaa ctgttcaatc tcgctttgcc aatagccagc
     4261 ctcagcccta caccgtacgg aagtgcccag gcccagtgtc tgattggccg gtttactgcg
     4321 cggcggagtc tgtgtaacct cgaaagccgc ggccactgac catagggtcc gctccctgga
     4381 ccctcgcgct ggccgtaggt ccgtagtagc gcgcctacaa ttactattct ttgtgcaacc
     4441 ctgggaaaca gcttgtagaa atgggctcac aaggatgccc gtgtaacccc gggctggcat
     4501 tagtggcgcg gcaatcccat caatgccatt catagaagat gatgctattc ctcctttcac
     4561 tgttttaccg ctgcctgtta accaggcgtg tttaagaagg ccgttgctga acttcttcgt
     4621 cacacttgcc acgcctcgaa cgtgcattga cagcaacgat caccaagatt cttaatcgca
     4681 ctcacgcccg cggcttctat cagtctgatc attggagtcg acacggtacc acacaacaag
     4741 catgcctcgg agacaaggag aacggaagcg acgggtgcat acaaggtcac ggaatggctg
     4801 catcacctgc aaggccaagc acttgcgctg cgatgaacag aagccgcttt ggtatgcgat
     4861 ctccgccttg ccaacccctg cagcatggtg ctgtctttaa ctgcagccat tgatgttgcc
     4921 agtggctctc gacgatattg aaataatact gcttactaac ggttggatag tggccgatgt
     4981 ctagcgagcg ggggtagctg tggttatgca gacaggtcca cgaagagctc tcagtcgcca
     5041 cagtcgtgtg acgatatggt catgccaaaa ctcgaagact tggaggactg ggaggccaat
     5101 gcgaatctgc tctctatgcc cgacgatatg ctgggcggat gctcagttga agtatccaat
     5161 gaaacacgtt ttctttatga catctgtgag ccgcgatctt cgtctcgcaa acttgaccat
     5221 gctgatcgag taaactcgca gttgcacgct atcgcagcgt cgttgatcgt gatgtgacgc
     5281 cagactcgca tgcgttcttg tgagtctttt tgcttgggtg cactgctctt ggtgcttttg
     5341 ctgaaccttg ggtcgtacag agtggaacgc gcattgtcga atccagcact gcttcacggg
     5401 gcacttcttt tatccgcaac aagatggacc tggtactctg gctccatgga gactatccag
     5461 aaatcatttt tgcatcacaa gttagaggca atccagatag tcaacgatag gcttcaggat
     5521 ccgatggata tgggcagcga cacaaccatt acgagtattg ctgcccttgc aatggccgag
     5581 gtaagtgaac attatggtac gcaaccgcca tggattacaa atttaacttc caacaacaga
     5641 gcgctctggg acgtcaggaa gtagcggacg cacacttgaa tgggttgtcc agagtccttg
     5701 caatgcgagg cccggctccg atcggccgta atcccctcct ccaaaatatg atactttcgt
     5761 aagttaaggc aacccgaacc ttctccattg gaagaaaggt accctgacca aaccatagaa
     5821 caaatcaagg cttatatcac atgtcaatga aagaacttgg cgaaaccatt cagtctatcg
     5881 agggctgtta taacaccctt accttattcg tcgatcccgt catcgccgag tctaccaata
     5941 atcctgcatt gagcaacaag actgttggag aggtcatgac tagcagagcg tacagcgaac
     6001 aaaccgagtg gacagcacca ccggcagagg ccaaaagccg tgcccgcttc atgacctgct
     6061 gtttcaggct atggaccatg cgaggacctg gaagctcgga tatgttctct ttgaactggt
     6121 tcatggaggc tttgattgat gagtgctgta tgacagaaca cgctatgttg cgaaggaaat
     6181 tcccgcggaa cgcctggcta tgggccgcga tgatgaccag atgcgctgct accagcgtgc
     6241 aaccaaactc cgcctcggaa gcacaacaaa tcgaggaatg gaagaacatc gcatgcagta
     6301 agatacggtt ggttagcgaa gcagcgaatt tgcggacctg ggaagaagcc agggccatta
     6361 tgaggtcatg ggtgtggagg gataaccttg tcgatgagcg acaattaaag gagatgtggg
     6421 aaggagctgt actcggcaaa cggacgttcg aagacgggac agtatcacca gcgtttctgg
     6481 ataagcgcct gttcatcccc gccgacgagc tcaagcctgt aatcttgcat cacgacttgt
     6541 tataatactg ctaccaacac aagaataata gatcaaacta atacgcaatg ttcaaattgc
     6601 caccgcaata gtgcgagctg tcgatatgct tggcctagaa atagaaaagc atactaggaa
     6661 atgctcacac atcatagtct gtgcccaagg gagagtacgt aaggggttca tcaatgtaac
     6721 acatgtgctg gctcattaat ctccagtgca ttgaggttgc aaatgaatag catggaacgc
     6781 tatcccagct gttgaggatc gcactccgat gtcatggaat agggtatgca gatcgaaatc
     6841 ggatctcaca ttcatgtgat ccgaaaggcg tatgtttttt gtttgaagtt caagtgatat
     6901 ggactgatct agcagcaata tccaccaaga gcagggggcg gacaaaaagc cactgtgatt
     6961 agcctgacgc caaaatccgg tatgaatggg ttatcattgg gtggctttac gccccatgct
     7021 aacgaaaatc attgataagt aatcgttaaa atgattgttg cctggattgc agtgcaggaa
     7081 tcgccagcgt cgattccttc ggcattcctt cggaaattct caaatgtagg acttcaagtc
     7141 ttcacaactt cagctccgcc cctaagccac gaggcatact tcttctttgt agcggggtct
     7201 ttctagcttg atccacagaa aacccaagta cgcctcgcgt ctagtatgta ttgacgactg
     7261 gagcccaggt gtcccgccgt aaatcacaca ttatcaatga tactctaata gcgaagatcc
     7321 tcttcagcac gcgaacatta catggaacat gcaaacagga tgtaacgtcc acacgagcag
     7381 ttatatttac cataattcca gcctccatga tccaaccatc ttcaactaga acgcttgagt
     7441 gatgggccag taaaaactat caaatgcctt taggattctg aaactgttgt caggtaggcc
     7501 tgaggctgag agagatagtt aggagcctcc catcgtcata ccagaatatc aagaccgagg
     7561 ccttgccgtt tagctgccaa gtatgtctgc cacttgctct gactagcaaa ttctactaca
     7621 cgttgtaggg ctttagtgac aagtgtaaat ctatcacagc atcctcggtc cagtgctcgg
     7681 cccctcatca aaattgtatt gcttacaaat accctctttg aaccgacgta gctttctcgt
     7741 tgagatgttt attggtagaa aaaggggtat ataagtggaa gtatagagca gctagtccat
     7801 ttatgatatc agaacattgt gaaaagccat ttccaaactt catggagctt gcttggcctt
     7861 tgggccatgg ctttactttg atgcatccga aaccactccg cagaggtctt gggcaggtga
     7921 cattgcagcc acaactcccg aagccatctc cgcagtccgc actgactaat aaactatctt
     7981 acacatctta gttactcgcc ctgcgacgca taaagctact cgatactgtg cgagcgcggg
     8041 ccttgttctg cgcagtaccg gcagccaccc gctcacacgt gttaccacca tctccgttgc
     8101 cacagcggag aggaagaaga caaccctcca cgtcggcaaa ttgctccagt ccgttggcgc
     8161 cttcaccaag cgagacgcac tcatcatcgt ccgcagcgtt gttattgttg ttattagcgt
     8221 tgccgttgtt ggcgttacca gtgttgcggt tactagcatt acggttgccg gtgttagctt
     8281 taccagtgtt ggtattccca ccattaccgt tcccggcgtt ggcattacca gtattggcgt
     8341 taccagtatt ggcgttaccg gtgttggcat taccggcatt ggcattacca gtattggcgt
     8401 taccggtgtt ggcattaccg gcattggcgt taccggtgtt ggcattaccg gcattggcat
     8461 taccggcgtt ggcgttaccg gcattggcgt taccggcgtt ggcatctacc cgctcgcacg
     8521 tattaccacc atctccattg ccacagcgga gaggtagaag acagccctcc acgtccgcga
     8581 actgctctag tccattcgcc ccttcgccta gggagacaca ttcatcgtca tccgcagcgt
     8641 tgttattgct gttagcattg ccgttattgg cgttgcccgt attgcggtta ccagtgttgg
     8701 cgttcccggt attggtgtta ccagtattcc cagtattccc agtattccca gtatttccag
     8761 tattcccagt gtttccagtg tttccagtgt ttccagtgtt tccggcgttg ccagcattgc
     8821 cagcattgcc agcattgcca gcgttcccgg tgttgcctgc gttggcgttt ccattgttcg
     8881 tgttcttggt attccccgtg ttggcattgc ctccgttggc atttccatta ccggcactgg
     8941 cagcgcttac gcgctcgcac ctctctccac catctccgtt tccacagcgg aggggaagta
     9001 agcaacagtc gtcgtctacg aactgctcca gtccattggc cccctcacca agagagacac
     9061 agtcgggccc gtctgggaat ccgcagctga atcattttgt taactgggtc ggtctaaaca
     9121 caacttggtt cctgacccgg aatggaccta cccgtcttgt gcaaggacac cggccgcggc
     9181 catgagagat agcgctacag agagcttcat gatactggga ttgattggac aaataagtct
     9241 gcgcagcagg aggtaaaagt aagactaaaa caagaaatga atacgttctg aatctgggac
     9301 gtcaacgtct ggctgaacaa ggcgagaagg atacatgacg ccggatggac cgctgaattt
     9361 aaagacagtc aagtcgtcga ccatctcaat aaccaagccg tcttaacgac tcgtgaagcg
     9421 atgttgcact tgtgttgttt tgggttgtcg cagaatttgg atgacgatga cagcagtttt
     9481 cctgcgaggg tccgccaacc ttaactaaat acctagtcta taatgccaat aggtcttggc
     9541 ccttcagcct cctgtttcaa ggaccccatg taactctcca cataatgact cgtgtggaac
     9601 cgtcatgcaa ccttatatcc ccggattaga tgccgtaata cgacctccca cgagaatcca
     9661 tgaagcagcc gactcctaga aatctcttgg aaagctgttt gcagaaactt tccgcggcat
     9721 cgaccaggta gggtagtatc atgatgtttt ggcgctcaaa ggtggagtag gcaggcgaaa
     9781 cactgcgagg aagtccccaa acatgtgtca atcaggcgcc aagtatttga aggggaaagg
     9841 aaccccaaag ttcgagtcat tacttgcaat ctcgactgaa gaactcattg gacgacgtga
     9901 ttgtcacaac ttctttttca ggcatcgcct tttccccatc ctgcccgatt ccaatctgac
     9961 acctccagtt gtggattttg caggacgaaa cgaaattcgc acgtttttat gacattaaat
    10021 tgattctaat aaagtccctg ccagaatttc aggtcgattg tgcgttttca ttcgtgtttc
    10081 ccaggtcccc aaattgggct ctctttaggc tagagagttg aactccgctc gcttaagctt
    10141 aattatctga gcttactttt acaagccctt ccgaggtgga ttgtgtcaag gtggtaatca
    10201 aggatcagca gggccataca agggactgct ggggtgcttg tttactgttg gcgctactgt
    10261 tggcgcccgc attgcttgtt cgagcggtga tcaaccggtt ggcgatcgct cgctggattt
    10321 gcttgatccg caaactcaac cttgatactt gacttcatca taaactcatt gtggtgaaag
    10381 gtgtgggatc gtggagatag catccaaggg gcttgtggac ctaatatcta gtttgctgta
    10441 agcacaaatc ctaccgcaga atggtcccct gacaggaaga ctgtcagttt gtgtcacgca
    10501 catgtcaagg gcttaccaag ggccagctat gtccagtatt tgagtcgaaa atgctacacc
    10561 attcagtgct agtgggtcac caagcagctg atgtagggct atgttgaata cgaaccgaaa
    10621 tgacacctta aacttaaaac gtccatgtga ttacgacttc tatcttgcca tgccatttca
    10681 tacagtttca ggagcgttgc aaacagtaca agaggcgaat tgggccgcac agctccagct
    10741 tggcaacgtt agctgtcgcc tcaactattc ggacgacaag atacgtttca gatttcagca
    10801 ggcaagccgt gcagcagggt cctacgtcct ggcgaatgca ttacatcgac aacgacttaa
    10861 gtgagaatag cctttcatcc ctttctatat gtgcttatca ccatgagaat tcctcactca
    10921 acctcaggca cagtcacttg aaactgaagg agctcctgaa ttatcggcag tttatagatt
    10981 cggaagacac ctaacgtcag tcaccataaa gcctggtgcc acgccaattc tgaaaagatt
    11041 tgacttatag gattgttggg tgacatatac tctggctgca cacgccaacc gaacaagacg
    11101 agaggtccat agcatgaatt gaccctaaga cgttgaatat ggatgcgaca agatatttac
    11161 cagttgctcc agaaataatc agaggcagaa aacagtggct tgcaatctta tcagtgacat
    11221 ttccgcatcg gtttgatggt tgaagctcct gaaatctgtc aaagcgacct tgactgactg
    11281 gtccccgaca cctagaattt acatgcatga gccattatct ttcgtccgaa gacgttcgca
    11341 gtcactctaa tcagatggtt tctttgattg tactgtccat ttgatacgac aattcaaatt
    11401 gctagatttt accacgacgt gacatccagc ttcggcagta gtgaccagaa ttctttatgg
    11461 ctggtaccct caacacgact gttagattat atactcccaa gacgcaccga attgataccg
    11521 tgttgtcagt tcgaggaaac atatttcttc ctgggtctcg ctgaagtcca atccttcaat
    11581 gcatcaagaa ccgtacggtt ctgggtgatg gaatatttac gttggtttcg ttcccgatcc
    11641 gctatgagca tatgtgtttg ataacgcgca gagagttgta cattgaactg atcgcctcgc
    11701 acaagggcca ctttgattgg atggctaaga actcagtttt gactcaatgc aaacaataga
    11761 tcgtctgtgc aaaggctctt cgctgtggcg cacggacgtc cggggcgtct tttgtatgat
    11821 taagaccacc gacatgctcg accggcctta tgatgtgctg tttgcaaccc gctacaacac
    11881 gacgaggaat ccatatttct tcgcaggaca aatctgcaat ctattcttta ttcagaatac
    11941 tctggcatgg gccgagtctc gtggcatgcc agattttgat caaccttcct taccgatctt
    12001 accccaaccc caaagtccgg atcacggacc tgggggaccg gaccggtaga gtttgattca
    12061 ccagccctgt gggaggtggc tgctgtggga tcagacgaat caattgacag aacgtctttg
    12121 cagccagcct ataataagac atggcggcgc catgccgttg ggctaaggta cgtgtcagat
    12181 gcccccctcg ttctttgaga aaagaaaaag aaacaaccgc cagcgaccca atgccagaaa
    12241 gtaatacaag tgcgactacc ccggccaccg gctcctctcc gcctccccca ccagcaccga
    12301 gtgactctac gtggatctgg cactgggtca tgaactctta caactagtgg tatcagtaca
    12361 tcactaaagc cagcagccca acgcttttct aggataatat gaagctgtac acactccacg
    12421 aactcgaccc cagcgatggg acagtgcagc tgcacaaggc agagagtcag gggtcgggtt
    12481 caatcgtctt ggtaccacat ccttcggact cagatccaaa cgacccgctg agatggccaa
    12541 cctggaagaa gcacattgca ttcacttgcg tctgtgcctt cacctttctg accaactatg
    12601 gaatcggtgg cctggctccg gcattttacc tgctgtctat agaattcaac aagacgatga
    12661 ccgagaccag tgatctgcta ctgtggccaa ttctcgtcct tggcgtcttc aacttcttct
    12721 gggtgccttt ggccaactat tttgggaaga ggcctgtctt cgtctttgcc agccttctct
    12781 tggctgtatg ctacatctgg ggagcggcag cccagagctt ccaaagctta ctctggagca
    12841 acatcattgc tgcctttgcg ggcagttcaa ccgaggcgct cggcgctagc atggtcaacg
    12901 atctgtactt tctccatgag cggggcgcga agatggccat atacatgaat gcaatcagcg
    12961 gtggcaacac tatcggacca ttactctgcg gcttcatcgt taccggcctt agctggaggt
    13021 ggcacaagtg gattgccgcc attctgacct tgatcaactt tttggccgtt ctattcttcg
    13081 tgcctgaaac ccgctacttt cgggatgaac acagtgttga tgatgagaag gagacgagac
    13141 tccatgctag tgacccggaa aagagtccgt cagccattag ggaacagcag cctggtggtt
    13201 cccctgaccg ttcttcgtcg aataaggtac cgaaaaagac attcatgcaa gagctctccc
    13261 tctggagcgg cgtggcgaaa ggaaccaact tgttgaagat gtttgtacgg ccatttccca
    13321 tgatctcgta cccctgcgtc atctacgcct tcttaggcta cgcgatctcg ctagttctgg
    13381 tcgtcgcggt caacatactc aacccttttg ttcttcaagc tcctccttac agttggtcgc
    13441 ccatgatcaa cggtctgatc aaccttcctg gattcattgg caacgttgct ggagcctatg
    13501 ccggggggtg gcttgttgac gtgtactccg actggcgtgc gcggaagaac aacggagtct
    13561 tcgaacctga aagccgactg cttctgacgg tcctgccgtt gatcatcact ggcgccggct
    13621 gtctagtgtt tgggtatggc gttgaacgca cactgcactg gaccagtctc ttcttcggat
    13681 atggcatggt cagctttgct cttactgcag taccgacgat tacaatgacg tacgtcagcg
    13741 actgtgtgct gccagtaaac atggacgccc tcatgttggt caatggtaag aaccctcaac
    13801 atagtccttt tcagattcct cgatctctga tctgaccctt gcaaccaaca ggcctcaaga
    13861 atatcgtagc attcggattt ttgtatggga tcataccgtg ggtggaggat gtgggatacg
    13921 tcaactgttt tggtgcacaa gctggtattt tcgtggccat tatactgatt ggcgccacgt
    13981 cactgattat gtttggtgcg aagatgagac atgcgcaagc ttcgtggcgc atcatcttgt
    14041 gaagcagtaa tgatgagtga atgggaaggt tgacagggtc tttggtgaca tgtcaatggc
    14101 tcatctacaa tcttatggga tggacttgaa aaagtatgtc tagaatagtc atgggatacg
    14161 cctgcaatga gaagaacttg atacgtaata tgtaataggt agacgagcgt tggcccttat
    14221 tttgaatagc tggtggagcc gatcaaaact tctcgagggg agggcaatat gatactcatc
    14281 ttgacagaaa tcaccgttgc tcatggttca tctagtgata gcttaccccc caaaaaatgt
    14341 gttaaagtct ctctgctctg tttggagggc cttgacaaag cgtggtcttt gtatgtcatg
    14401 gtgaagcata tttatggtcc atgtcccagc tgctgcatta tgttgtgcaa tgcctcaggt
    14461 cagtttgggt cgccgtgccg gaatacgcgt ggactgtgag tttgagtgaa atccatgaac
    14521 aatctatgaa taccagccct tcccgtttgt tagtatgctt ccgattggcc taggtatggg
    14581 catggacttc acctctggca tgcagtactg cagctacccg cacctcgccg ttggtggtta
    14641 ttcgaatccc atttgcgtca caacttgcaa cagtcaaaca aagacccgtg tcgtctagag
    14701 gtttaggatt ttggattttc aatgtcgcat agaagattcc aagggccagg gttcgaaccc
    14761 ctgcacgggt gtccttttcc cttctccctt ttcccttctt tttggctggt ttactttgtt
    14821 cctgcccagc tcaaagcatc gcacgtcacg ccacttcaag tctggctcgt gcagtcatac
    14881 accaggtaac cggtcgactt ttccatggct gccgctccag aagtagggat cttgtgttta
    14941 ggaaaactct cgaaccggaa ctaaagctgg tgcattacta taatagaaca gctttcagat
    15001 tattaggcag acaccagtta ggttcagcgc agcatacata gactcagagt ctacggccac
    15061 actccatttg acaatgtaag actatgttgg tgatcactgc aatgttcagc acacgacaca
    15121 gctactggag gtattttgca caagtccaag catacccgtc tccagactgc actgtagcct
    15181 cgtacactgc tcaggtacaa gtacgtacct ctgtcgtacc tccaacatct ggacccccac
    15241 ggttgctgat taattgcccc aactctagtc ggagctccag gcgacatatg gatgcagggg
    15301 atctattatg gtagggggca agccacgccc tgtgaaggac gagtacacac gcggcgcata
    15361 tgccgcgggg cacttccgcg gggccctgcc ccgctactcc gcaaatcggc ggtcagcttg
    15421 ccggcccaaa attttcgggt ttctgggtga cgcagacggc atttgatgac ctcgccgtaa
    15481 cgactggggc tgtttttgac atcaaatacc cttcggcctg cccgggtacc gctatctcca
    15541 agtcgcttgc ccatatctag cttgacgaac cctgctgtgt gagctccaat tcctgcgccg
    15601 atagccatag agtagaacaa gaaacaccat ggcacctttc ccacccccgc cggttaacac
    15661 catcgactgg tccaatgtcg gtttcaaggt gcgagaaggt gggttgtcat tccttctctc
    15721 ccctctgctg gtcaaatccg gaccgcaccc agctcacgta ctcatgcgtc acacgcagtc
    15781 aacggtcatg tcgagtcgca ttactcggtc aagacgggca aatggacccc gccccagttt
    15841 gtgaccgacc ctttcatccg tatccatggc atgtctccgg ccttgaacta cggccagcag
    15901 gcctacgagg gcctcaaggc cttccgcacc ccgtcgggcg acatccagat cttccgcccc
    15961 gaccgcaatg ccgcccgcat gcagcactcg gccgagttca tcagcatccc gcctgtcccg
    16021 accgaggtct tcctcgaggc cgtcaaggcc gccgtggccc tgaacgccga gtatgtcccg
    16081 ccgcacgaga ccggcgccgc catgtacatc cgaccccaga tctatggctc tagcgcgcag
    16141 ctgggcctga atcccccgga ggagtacatg ttctgcgttt acgtgctgcc gaccggcgtg
    16201 taccacggca cacatccggt aaactgcctg atcttggacg actttgaccg tgctgccccg
    16261 aatggcaccg gtagtgcaaa ggttggaggc aactacgcgc cagtactgcg gtggagcgac
    16321 aaggccagga cccagggcta cggtattacc ctccacctgg acagtgctac gcattccgag
    16381 gtggacgagt tcagcactag tggattcatt ggagctctga ccgacggcga gaatgttaca
    16441 ctggttgtac cggactccaa gaacgtcatt gatagtgtaa ccgccaagag catcaccgag
    16501 attggagaaa gcttcggatg gaaggtagag aagcgatcag taggttgacc ttgcaggttc
    16561 ccttgtcctc gcggaagcta acctgggaaa tcagatcaaa tacaccgagc ttcctcagtt
    16621 ctctgaagtc atggctgctg gtactgctgc cgcgcttgta cctatccggt ccattagccg
    16681 gcccttcgac ccggcgtcac ctgcctccat cagctccgcc gtcaagcagc acccacgctt
    16741 ggctgccgag aagaaccagg agaaggtcac ctatatcaag gaagaccaag aggatgccgg
    16801 tcccatctgc ctgaaactgc tcgctcagct caagggcatc cagctcggca aggtcaagga
    16861 tgagtttggt tggtgcgcac ctgtaagcga gacggatggt tccaaggtct cgggtgcacc
    16921 aaacggagca aatggagcag cgcagacagt cgaccagatg gactaggtat tctatggttg
    16981 agagacatgt ggctgcctga cagctccaat gtaagcatgc ttgagctgag ttagatacta
    17041 caatatcaga gatgtcaaaa cttgggtaaa aaaaatattc ttatcaaaaa ggcttggatt
    17101 tatatatcat taagctatga accagctacg ctattctgag gaaggcgacc aaacccatag
    17161 gtatgattgt tcagggacca atagacgcat ggcaagttac ccccaggcta gtcgagagct
    17221 tttagcccag catccaaaga cgcctttgga taattgagct agggatactt tgttggcaac
    17281 ttgttgttga atcggaagac attgttggga tcccaagttt tcttcagtgc agccaaacga
    17341 ggcagtttgt tagccccata tcgactctcc aaagactcgt cgccatgcgc cgagttgacg
    17401 tacgctgcca ggccggggta tccagatgtg gcggcgaacg tcgaacgcca ttgacgcccc
    17461 aaagcgtccg ttgttttctc cagcgattgg tttgtgcccg tccacgtgaa gattagatct
    17521 ctgttggttt ttttaaatca gtcgctatgt ttacgatagt tttccgggaa aatttcctgg
    17581 ctcactgaac acgtacatgt aggctttggt ctctctccaa ggatacgcag tcctgtcgtc
    17641 aggcacagcg agagcagctt gatttggaaa tattgagatt tgaattgtgc tgcctcgtgc
    17701 ctcaggatga gcctcgtaga atgcaccaag ctccgcatag gccgtttcat atgtagcagc
    17761 agagaagttc ttcgcatcaa tggtgtatat gctgttaata gccccatcaa tgcaacgttg
    17821 agcatccgaa ccaccgctca ccgattgaat gacattattc cactggtagt tttgtatgcc
    17881 caggacgatt ggattgagat ctaagagtgg tttgaaaaac tcattcgcct tgtcttccgg
    17941 ccctaggtat gaccaagtaa ccgcgatcac aaactatcca aatcagtcag catcagggct
    18001 tctgtgtagt cgtaagacgc aagcttgaac ttaccccagc tgcatcgtcg tagacgccgg
    18061 cctggatgat ggccatttct ggtttcaaat tgcctccatc gtaagtctct acaagtttga
    18121 aatagttaga aaacaagtca ggtgttaaga ttgcctcagc aacccatatc tgaccgtcgt
    18181 ttactagtgg ctgcagttgg taagtagctg aggtaacaac accgaaattg gccccggcac
    18241 cgcgcatggc ccagaacagg tctggattcg agttgtctga aacgtcaatc acggttccat
    18301 tggccgtcac cacacgtaga gagagcaacg cgtcaatgtc taagccatga accccagccc
    18361 aaggaccgac gcccccaccg agtgtaacgc caaccatgcc tgggcaagag caggtgccag
    18421 tctctgcgag cccgtcagcg agactacttc tgagtaattt tgggaaaggg tttggatcca
    18481 cctacggatc tcatagccgg cctcgaagac tgggttgtag atatcactaa accgtaccgc
    18541 cccaccaatg gtcataactc cggtggattt atctatattg actgtgttca attgaccaag
    18601 atcaatcgct aggccattgt gaagttcgcc cagcgtcgta gtatagccat gtcgaccgcc
    18661 tgtagctaaa aacggtatgc gatgagaagt ggcgagcgtc acctaatgat tgagcttagc
    18721 agatgagtct tttgtaagtg ctgaaaagct aggaactcac ggctttggcg acatcggcct
    18781 ctgtggcggg gctgacggat gcagcgtacg tcggttgatg aaagacggac catcgctccg
    18841 tggcgttcgt gaagctatct gagccaggaa atgaaacaat ggtaccagca gaagaccact
    18901 gggcgccaga aaagacggtc tggatatcag atcgactgag cgcggcagca tgcacacctg
    18961 gaagggcaag gccagccaag agggcaggca gcgagaacca catggcgaat tgaactacct
    19021 aagccgtctg acagcggcga ccttttgatt gtgcgacggg accggaacga cccaggagat
    19081 gaaggatcgc acgtgggagc cacgtggtgc ttgcaggaac gaatggcagg ctacccggct
    19141 tcgacgacga tgatgtagga ccagtattta tcattgcatc gaagacctat tgaacctcgc
    19201 ggccgcgatc cttccgacgg atttcttctg gaagcgtgag aaatgactgc gcggtagggt
    19261 cgcgtaactg cacatgatcc ttcgacgagg cccgattagc tgtgcattgt gaaatatcaa
    19321 taaatgactc cattgaagga tcatcaatcc atgtagctga ggtgtgatac ggagtgagac
    19381 tcggataaag tacaatacac atgccatgca gaaacccatg tccaaagtct cattgggcat
    19441 gccacctaca tggttgtgag agctatgcaa gtggtgttat aaacctacgt agttcctgct
    19501 ggtcaatgta ttcgcggagc taacctgcca tttaggtcac caaccagcgc cacatttcgc
    19561 cgatggtgta cacaaaaatc gggtgatcct gctgtagacg tagtgggaga gccctgggat
    19621 ttgggctgag cattggtgca tccgtggctg cttacagggt tacattgcat gctacagtgc
    19681 cacgcagagg ctttgtcacg atacagattt gcttcgaccg tgccgccatt cacatgttcc
    19741 accttactaa ttcataaaca tgatacacct tgaacttagc ggaatcaatt ccctcatcaa
    19801 gttgtgttgt gatttaatcg acctaaatgc ggtgtcctta tacgtatagt tgctgactcc
    19861 caaatacgtt ggcaacaact ggtaactcca aaaagagcac cagcgatctg gaactccaat
    19921 cttgtttaaa gcatgaaaaa ggtaatagta ggtcggatga aaaccaaagg aaaagagaac
    19981 cccattcccg cgtgaaatac ttagacagtg ccagatttat tgccaatgac tacgccattc
    20041 accacgaact cggccagact gctcaagtcc ttctgaggac ttagaaggtc gaggaaaggc
    20101 acgtcaactc tgaagctgtt ccagaaccag gtccgaaact cagccgcaat catgctatct
    20161 acgccgaatt gcgaaagagg cttacggtca tctatctgat ctattggcat aagaatcagg
    20221 tttgagaacc gtttcttcgt caagctcaga acagcctccc ctatcgacaa agcattgggt
    20281 tcttgagcaa acgtgtgaaa gacattggcc ggtatggtct tgaaccaggg ggctgccgcc
    20341 tcgaggtgag accggtctac cagctgggac tggcctgctg tccgcttgaa cgcttctttc
    20401 tccgccgcaa ctgcggcgga caagaccgac atgcgtgcat cctgtacaac ctcaaagtcg
    20461 acgtcgaacc cacgagccat cagtttgcgg aacccaaagg tttcgaggcc cgtcagtaca
    20521 tgggactcat ccacgccgct aggtgagtct agagcaagag acatgtctat gacctgcaga
    20581 aattcatctt cgttcaaggg ttgaattccc cttctcagaa gtagggcttc gatttcggga
    20641 ttctcgtgca gatagcccac ctctgaaatc ataccgagtc cgaccgagac ggcgggaagc
    20701 ccctgagatc ggcgccaacg ggcaaaagca tcgagaaagc catttgctgc acagtaattg
    20761 ctctcagtgg cagttccaac actgcctgac atagaagaag tcagaaggaa gaagtccagc
    20821 gcctcccctt caagagcgtt atgcaagttc catgtaccag cccactttgg ttgaatagag
    20881 gtctgccatg cggtattgct catacgactg aaaagggctt cgtgaagtcc catcgctgcc
    20941 tgaataacac ctccaatagg gtgcccagta tccttgcagg ctttgacgca agcagcgaca
    21001 tcggatgcat gggagacgtc gccgcgtact acgtgtacgg ttgcacccgc ggtacgaagt
    21061 cgattgacta aagcttgggc aggcggcttg tcagaaccgg atctgcccaa gaaacagaac
    21121 ctccttgcac cacgagccat catccaacga cttaagctgc ggcccaggcc cccaagacag
    21181 cccacaagta ggtatatctt atctggatta aatatagtat aatacttcgc aggcgcaacc
    21241 ttttatttcc attagttcgg aacactctca gagaagggtt ttttggagct tacaggaatg
    21301 atactcttag gatcctcgag cgagacgaca acttttccga tccgctcccg agccgagaag
    21361 tatcgaaacg cccgcgcaac atccgccacg tcaaacttct caagaggcgt gggtttgatt
    21421 tgacctgagc gatacaatgc aagtgtctca cttatcttgc tatgaaatgc aaacgattga
    21481 atcagctgca tgataggagt gagtgatgca agaagagatc acgcttacct ggcccatatc
    21541 tcatgatagt acgaatcatt ctggtagaac agttccgaaa gatcaaatgc tgtgaaggtc
    21601 gcgtttttga gaaacgcatg catattcagc tggccagcat caatcagctc acgcttgccg
    21661 acctccacga accttccaaa ctgagcgatg cactcccaac tggcatgcat gaggtcgcca
    21721 acgagcgagt tgaccacaac atggacacca cggccctcag ttatcgttct gattccttcc
    21781 aagaaggagc tgtcacggga agaaaagata tgagtacttg gtatcccaaa ctcacgttcc
    21841 aagtagtccc gtttcgctaa cgagcccaca gtagtataga caacggcgcc aacgcgttga
    21901 gcaatgttga tcaaagccag tccgagagcg ccagcgcccg agtggatcaa cactgactct
    21961 cccgctcgca agtgcgctcg atcgtggaga gcatacatgg ctgaggagta gactattgga
    22021 agactagcca ttgtcgcaaa gtcttcacca ggcaatatct tatgtgctgc ccatgccggt
    22081 acacgctcta gagtggagag atggttcggt gccatcacaa caaccctatc gcctggttct
    22141 aaaccggtga cttctagtcc cacggattga acaataccac tgaactcaca acctatagtt
    22201 gctgtctttg tttctacacg cccatttaaa gcatatacat ctttggcgtt cagactgaat
    22261 gccttgactt caacgtcgat gaaccccgct ggaagggggg tgaggggctc tctcaactcc
    22321 tgataatgaa gcgagtcgat gtgcccgact tgactaatgt ctagtcttgc cggggcagtc
    22381 tggtgtagag gctcgtgttt aacacgctca atgttttcaa gacgacgaca gaacaactca
    22441 ttgagtttca tgtctgggac gaagcggctg acatacaaca gcccatcttt ctgggtaaac
    22501 tctttgtcgt tgccgtcagt gaatcgaagc aatgacctga tgatgttatt gcaggtagtc
    22561 cgagtgtcag agagcgaagt cccgatgcgc ccgatatcca tcaccgagaa gtgcaaagat
    22621 ggttgctcaa gcataagagc acgcgaaagg ccatatgata gcgtcaggtc gggcttaggg
    22681 ctgtccagca tactggcgcc agtcagccat agcaagttga ccacgttgtc ggtcattctg
    22741 cggaggaggt tcatgtccgt tgcgctcatg gtagggagta actcgtgctc aacctctatc
    22801 atggatacac atatactctt ctcgctgagt gtacgactat ccagctgatc gaaatcgacg
    22861 atgtctattt tgcacccaca taaactcttc tgcaggaagt caatcaagca tgctgccatc
    22921 tctaggactg cgggtgaggg atggcggacc acaagaaaca cgtcaccgcc tccagagttg
    22981 gtattcttgg ctggcgcctt tgcgaagaat acattcccga cgacttctac aacttcgaat
    23041 ttggcagcct gcagatggaa gagcgcctca tccgttttga tgccaacgat gattccagtg
    23101 tcactgacaa tcgagctcaa cttctttggg caccggatcc aacattgctg ggacagaata
    23161 ccgtcaggaa gcaccgcaag atcgaaggtt ccattggcgt cgccttgtat ttgtccttcc
    23221 gcatcgggcc caatgactcg ataagaacga catcgcggga actcagtgtc ctttcccagc
    23281 actcgatcga aaatgtatac atcttcttcg cagctcgtag aacgtttgct gatctcgacg
    23341 acttgggaac ttgggttctt atgtcctact agatcgacga gggctgcgat tgctgccaga
    23401 gagctgatgt gttccgactc tgggagatat cggcggcaat gttcaatgat gtatctattg
    23461 aattgatctt ggacgttact gtgcactgtg gtaatgtctg gtttccaact agtgcgaaga
    23521 cacgggtggc gcaacagctt tgactctgtg ctatccaagt cgtctaccgt tttggacgta
    23581 tagagcgaca agcgcacatc cttcaggtca accacgggcg caccaagaga atcgcgaagt
    23641 gtggcgtcta ttctttgaga tgacagacca gtcttggcgg acctcgtgtg gatcaacgct
    23701 tcgcagtcgg gcacattgcg cccaagagat ctgattcgag cttccgagat gaaaacaggg
    23761 agatgtgcct taagagcacc caagttacct cctgttccac ccattattga tgcctgtaga
    23821 caagcatcga tagtgattgg atgtacggga tataccatgg cgtttttatc gttggcgcac
    23881 gatgggatca accttgtggt acagatactc tctggcctga ccctattgcc atcagtgcgt
    23941 agacttgtaa gagacttgaa gtccccttca aaccaaaggc cttcttcttt gcccttttca
    24001 taccatggat caggagccca cagctcaaac tgttcggcgt cagggactat cacagtgccg
    24061 tggaggtctt ggatatcttc aactcgcaac ccgccagtac agtggacggt ggattgacct
    24121 gctatccaag aaacaatgat gaagtcatac caagttggcg atgtcgcaga tgttgatata
    24181 cgtcttggaa acattgtggt atgaagctcg gtagttttct tgccggtttc gtcgtctgct
    24241 tgtatgacca aggctgcagc gatgttcact tttgcgaatt caaagacagt ggacgattcg
    24301 gcgcactggt ctgctatcgc atccttgata cctaatattt gggatagcgc ctctattgca
    24361 acggaaagat aaccggtagc gggaaagacg acttggttgt caactttatg acccttgatc
    24421 cacggcattt cgctgaggcg tagaatattc cgccaactcc attgtatacc gtcgccggca
    24481 agctgttttg aacctagcaa ctcatgtcgt atgtattttc gttgccgaag atcgtgactt
    24541 ggacgtggtt catggaaaag cacttcagga taatcccagg gatatggcgg gaggtcgtgg
    24601 agatgagtta aacccgacct gggcagacca ttgacattga accagttgag cttgtggccg
    24661 ccgatgaaaa ggttgccagc aagattcttg aggctaatgc ctgcatcgat atttctgact
    24721 agagtgcagt tatagggaag ttgttggttg ctgagtctga gtccggcccg gacttgttgg
    24781 ataggccctt tcaaagccga atgaggtccg atttctatta tgtggaaatt tttctcagct
    24841 agcaagttag tcaacgcgcc attgaactgc acgggctttt cgaggttctc ccgccagtac
    24901 gtggtcgtgt tgaacgactc tccaaaagtt cgaagagatt catccgtgtg cccgactgaa
    24961 gagaacattg tcgccgccaa cggacctgtt tgaatatcct caagaggctg tttgagtagc
    25021 tgttcgtaca ggtcgccaat ctcttgcatc atatatgaat ggtaagcacg gcctccagtt
    25081 tccaaattgc gggcgaacat gccctgacct ttcagcgccg cctccagaat gctcaagcat
    25141 tctggttcgc cgctcagagt gacgctcatg ggcgagttga cgcaagccac acagacctgt
    25201 ccatcgagtc ctttttcgct gatcatattg gaggcagcgt cagcgctaat acccgcggcc
    25261 atcattgcac ccacgctttg gagtttatcc gcagcatatc cccgaaaata agccaccttg
    25321 atcgcttgcg actctgtgag gaggccagca gcataagccg ccgcgatctc gcccgaagaa
    25381 tggccaacca cggcatgggc gctgattccc caggcacgca gtatcttcac aagaccaatc
    25441 tgtattgctg tacatagagg ctggctccgt gttacgtggt gcacttggct gtggtctggc
    25501 gggtcgagca tagtttgttg aagactccac tcagggccat acggagctgc gattgctttc
    25561 agaacctggt ctagctgacg aatggtagcc agaaacgtct catcagtact cagtagttcc
    25621 ttgcccatcc cagcatactg cgcaccctga cctgtgaata caaatgctaa cggtaaagct
    25681 gctgttggag tagattcggc tgtttccagt ttggtatctt cgatgtactt gaatgatcca
    25741 tcctcgcaag cctgcactaa aagatggcgc ttggtcacca gcgagcttcg gcgctgagtg
    25801 agtgtgaatg ccagtcgctt cattgtatgt ctattcgagt gacaggccag ctggcggact
    25861 tgctcgatgc gcatctccag ggatttccta gaagcagcag atacaggaag tacgagcact
    25921 cgcggtatgg attccgtggg catgtctcta cttggtgtaa gggtcctgag gtagcttttt
    25981 gcacactcca ggataacatg ggcattagct cctccgtagc caaaggagtt gatgctagcc
    26041 cggcggatct cccccggcca tttttgagga tccgtcacaa ccatgaaatt tctttcgtcg
    26101 agtttcactt tagatagtct gtcaaaatca aacgtcttgg taatgatcaa acagaactaa
    26161 ctcacgtttt gggttcagcg ttttcacgcc atatgtcggt ggaatgtggt cattttcgaa
    26221 tgcaagggac actttgataa gtgatgtcag gccactagcg gcttcactgt gtccgaggtt
    26281 cgttttcacc tagtggccat gtattcttag ctaacgaatg ggacataaca taggcgagtg
    26341 ctagcacgta acaagacagc ggccgtactt accgaaccga tcagcagcgg agttctatat
    26401 cgcggagtga agcaagatgc aagagcatct acttcaatcg gatcaccaac agccgttcca
    26461 gttccgtggc attcaacgta gtccgtgtca ccgaatctca gcccagcatc tgagtacgcc
    26521 tttcgtataa cagcttcctg aagaacagcg tttggctgag caatacctgc tgtctttccg
    26581 ttcctgtact taactgtgag tagtttgttg ttccaagaga tagttttcag actgacgcat
    26641 tgatggctgt gcctcgaatt acggaccaga ccttgtcgcc gtccttcagt gcactcgaga
    26701 gtttcttcag atatattgca ttgactcctt ccgcacgtcc atagccgtcg gctgatacat
    26761 cgaatgtatg acaagtggac gtaggtgaca gcactccgcc tttcatcgtg cctaaatgct
    26821 gctctggtga cgtgatgagg ttcgctgcgg cgacaatggc gttgtcacag tccccggact
    26881 gaatcgcacg aactgcattg tgaagacagt aaattgatga ggaacaggcc gtatccagtg
    26941 tgaagctaaa ctcttgcgat aagtattgtg actctataag cgacatgggg gctgtacctt
    27001 gggccatgca ggttgaaaat gtggctgatt ctgtttgcca agatagccgt gcccgtgccc
    27061 gttgctgtat atcttgaccc gtagtctgga tctcgtgtct gcatagtttg gaaatccatc
    27121 gtgaaattcc cgacataaac gccagtattg gagcctgaaa tattctccaa agacactccg
    27181 gcgttttcga aacactcgta gacaacctcg agcagttggc gctgttgcgg atccatatat
    27241 gttgcttcca agttgttgac tccgaagaag ctattctcaa acttgcgaac gtctcgctgt
    27301 aggaaatagc caccatcagc gcccattaca ccagcgcgcg cagtatctgg gtggtagaaa
    27361 cccttcatgt tgaagcgcat ggcaggcaat ggcccttggg cggatctctt cttcatgatg
    27421 aagtcccata gctcagacgg agactgtatg tcccccggga gccgacaggc tattgaatga
    27481 aaatgtcaga tgtcaaaatc tcatcggcat ggaaccatcg agactcatgt ccatacctag
    27541 accgacgatg catactggat cgtcacacat gctgtaagcc gtatctggtt ttaggcttgc
    27601 gaacgggaga ccacaagcct ccggttgggg agcagcttcc tccagcattg tgtcttatct
    27661 accaaacaat attgatacta tttacctcag aagtttgcgt gaagttcgcg catggaaatt
    27721 ttacttatac tccatctacc gtaaaaatgc cgtgcctcgg aacacacatc aacctttgat
    27781 cttggaatac ataggtacta tggaacaaga tcggtggcag gcatatcttt tgtcttagac
    27841 ggacctagcg tagtcatttg attttatatt ttaccctttc cgatacgcca cccagtcgga
    27901 tattgcccaa tgatggggtg cgtgcctgat ccaaatgcat acactggcta gtgcctacat
    27961 ctacggagta cataagccgg tagctagtgc gagctacgta tttatcacct atggtgtcat
    28021 gcatgcagta tcgctaccat gtcagcagtc atctatctag tccccacacg catccttcta
    28081 aaaccttggc agtagaacga cacggcgcca gcggatatca atcccatcta gtcacttgac
    28141 atgggtttgt ggaaatcatg caggggtgat gagatgttga caccacttcc tagtccgatt
    28201 gtcttgtgct cccattgctg atatcgcatt ttccacaact gtaccactca caaacaccaa
    28261 gtcgatcccg ggcgtcagtg acagcgacaa tgctggaatc gcttcctaag tttgcccttg
    28321 ttactgggta tgttcgcact ccaaaagcag aaggttgcat cactaaacct ctcgctaatc
    28381 gtaggtgcgg ccaaggcggg attggcgaag ccttggttcg agagtacaaa agccacggcg
    28441 ttctgcctat tgccactatt ctgccttcgg aatcgagcat gcacctgaaa gaggctggaa
    28501 tcaccttctt gccgctggat gtgaccaatg atgattcaat tgcaaagttg aagcagaatg
    28561 tcattaagat caccggtggc tcgctcgaca tcttggttaa caatgcgtga gttcaaccta
    28621 ttcatacaga tcatgatcaa gattttatat aggtatatat tgacgcgttg ttagtggact
    28681 ttgtaaaata ttcgagcctt tcatttgaag acatagctga gacagatcct aggctatact
    28741 atgacagcga ttgatacgga cgtcactgct gtgcagaaaa tatttgacgt gaacgtattt
    28801 gggccaatga ggatggttca tcacttccac gatttgctag tcagatctga aggggcaatc
    28861 gtcaacattg gctccattgg tggcattgtg ccgtatgtat acggatgtaa gtcgttgatg
    28921 cgttgacaga gggcgtcaag agagcagctc accaactcag aatgacagcg tcttacaacg
    28981 ccagcaaggc agcattgcac cattggtcaa gcactctacg agttgaaatg gctccattta
    29041 agtgagcgct tcttaccaca ccaagtctca agatactata gattgaccac atctgttttt
    29101 aagtgtcaat gtccttacag taagtatgcc tattgccaca aataattttc atggctaaca
    29161 ttcgcccatt aagataatat caggagaagt tggtacaaac ttcctgaaaa cagactacgg
    29221 caggaatatc ccagatggta aacgctgtgc gcaacttctg ggctataggg atactaaagc
    29281 ccattgacag actcactttt cgctccactt gccgcagagt tcacagagca cgtgcagaga
    29341 aaaccaagta agcgatccag ccaaaagtat gtgtcagaga acaacaagcc tgtgacctaa
    29401 ccatgagacc tggattaaag caaccacgga tcgatttgat tatgcagaca aagttgtttc
    29461 tcaaagcctg agacagagtc caccagcttg gttttggtac ggccatgcta gtacattgat
    29521 acggctatta gacgcattgg cacctcgccg ggtttgggta tgtgtctacg catgctttgc
    29581 ctccgtatag aaatggctaa ccattatgag gactttattc tatggggtat gtttgacttc
    29641 aagaagttaa aagatgccca tcaactgaaa ctaaaaaggc agtagatgat gggctaatta
    29701 ctcttttgaa gtaaccagta cctgtgtaat aataatacat tcatcaccca aaacccgttt
    29761 acattcattc gtctcttcga ttgaaagtga tgcgataaat tctatcatgc cgcttgatct
    29821 gtcccctgcc ggtcaacacg tacttcttct tctgtctttc cctcatagta tactcctaat
    29881 ggaccaagat atccctcaag ccttttccct ttaacaacaa cgtctttaac cccgagcagg
    29941 aaccacatca tgcgcccagg aagtgtgcca tttccggtca ggttacgcca ctgatggcca
    30001 gtagctcgct gaatactgac atctccctgg cgcataatgc gtttctcgcc agaatcaagg
    30061 atgagctcga actcgccttc taaaactact ccatagtcga tggacagagc acggtgcatg
    30121 ggtgagatct cgttgggagc gaaatcaatc atacgcaaca ctgtaccatt ctggtagtga
    30181 agaggcggct aagaatcatt aatatgtgtt ggctaatgct aagagctgga tccatcataa
    30241 ctaacctggt tctcctttgc gtgaataaca tccacgtcgt cattgatgtt gactggtgtc
    30301 tcatgggttg agtacaaaat gttggcaagc gcttgctgct cgcccatgat cagatgatga
    30361 tcgccgcagt ccgtggtcaa aaaggtggct ttgccatctg catcgtgacc agtgatgtgg
    30421 cggacggtgc gtcgcagccc aggtgctggg aatccctgcc cgatatagcc gtgggctctg
    30481 gggttatgag ggagaccata ctcattgatt tcaccttcct tcaggtctct cttcggccca
    30541 ctctgatttt cttctgccat aatgatgata ataatgagag cctggtcttg caattattct
    30601 tgttgagtat gtctctctac gtttacatcg cttgctaggt gtcatgcagg tattacgcga
    30661 acagtgaaaa tatctacgac agtggacctc ccgctagttg agaaacaaat attcaacttg
    30721 gtttagtcat cctacgatgc aaggatatga gatgcaatgc gacttgatcc ttcacggcat
    30781 tgaggggtga ggccatcggc tctgcaaaga tgcgcccgca ttgggacgaa ggaagcaggg
    30841 tctaatagca aggttccatc aggtacaaca tgtgacgtgg tagtccctgg cgcagaagtc
    30901 gggtacaact gaatacgata tacagattta aggtcactga ttgtacagac cgaggtctcg
    30961 ccctaaggct gtaccatggt gtatgcgtaa gcctcatgag tcgagatgca ggaggagctc
    31021 cgactgcaac acaactatca aacatggctt caatcaggga caagtaacca accaccacat
    31081 agtggtcagc atcaggttgt gaagtaacag aaacctgcat atttgcttca cctatcgtaa
    31141 tctacccatt gggatccacc ttcggccaat agggtggcca cagcatatgt aggatgtcac
    31201 ctatgcatgg cttgtgagcg ttgtaccccc gtcaatgatt agcccgctac cggtgatgta
    31261 gcttgatcta ggactgcaca gaaagatgac tgcatcggct acctcgtcag cgctcgcaat
    31321 gcggccaagg ggcacagcag agttgatctg atccttcaag ctcgggatat cggctattgc
    31381 ctgtttgatc atcggggtat ctacccatga cgggcaaaca cagttaacac ggatcccatg
    31441 agcggcattg tctagtgctg cggacagatt agacacctgc acaagacaaa tttggaaata
    31501 aggccgaagc acacctgagt tcttggttaa gccaaggacg gcaaactttg acgtcgtgta
    31561 ctgtaccatg ctgggtgttg atgcaaaaga tgaggccgat cccagattta caatcgaacc
    31621 gcgagtcaac ccacgctccg gtgcggacgg atagttgggc cgtggatcct gggatttcat
    31681 ggtcgccgat gcgcatttcg tcacaagaaa cgttcccgta acgttggttt ggaggagctg
    31741 gttaaactct gcaacattgg cttcggcaat ctcgcgagga ttctgtacgc caagctgtgg
    31801 gcaaaagtga ggatcagtgt caatcaaccg tccggtgttc ccgggagtat gttgtcagca
    31861 acgcaggctt acttacaccg gccgagttga cacaatagtc gattcgcccg aacgtctggg
    31921 cggcccgggc cgtaatctgg ctcacggact cctcagaaca tacgtccact agcgcaccct
    31981 cagcctgaaa gtcggggttg gaggcgatgg tctgacagtt ctcggcaact acacatgcgg
    32041 ccgcgtagtc caagtctgca acaaggactc ttcgcgctcc gaatctcgcg aaagctaggg
    32101 cacaggcccg accaatgccc ctggctaagt gacgtgagat attgtcagca aaacaggctt
    32161 gggtgtaaca cgagagcgac gcctctctct gatccgaatt gtaggctggc atggactagg
    32221 gccgaacgta ccaccgccga agacgagagc acatccatca atctccatgg cataaagtat
    32281 actcactagt agctacttgg cttgacaacc aacagagggc tgctcgcgct tgagcaacgc
    32341 tacgtactcg gttaaataga tagagtgtcc tacagcatcc accagtagca ttgcccatac
    32401 aagctgaatc cgactgacac ttgcagcgca tataatacga catgatcctt ccgcgcaacc
    32461 ctctatgcgt acaatccttg ttggttctcc gaacgccgca cgatccacta tctgccacta
    32521 tctgcctgtc agtcgctatt agcacaaggc aaatacatgc ctgccgactg tgatgctgct
    32581 ttccgatttg ttagaagtga aggattccac gttgcagcgg cactacaatg tggagttcct
    32641 cctgggggcc cacagtggag ttcagatgcg ctgatccgcc ctgctataac gcagtagggg
    32701 acggggacaa cgtgcatcca accagctaaa cccttgcagc tgcgatttag actacatgcc
    32761 atcacggaat ttcttgtaaa gtgtactttg actcgtatat tggctagtag ctcggatgct
    32821 gagggcatct cgatctctgt gagatagacg gctcgtccag ccgcgtttca ttgttgaggg
    32881 gtgattcggg ggcgtagctg taagcgaccg gcaggcctgg tgccccgcga attcctcgct
    32941 gaacgaaagc aagctgcatg cgtccactcg catgtagggc gcagcttgcc gtaacatctg
    33001 gggcgctctc atccatcata cgcgccatga atgctggccc agtgttcgct taccgtccaa
    33061 gtgcctgact aggtagcttc agcgacgtcc ttaacaccta cgggacgagt ccgggtgcct
    33121 cgctgtgcct tgctgtgtgt gcctggcagt tgcctccctg cgaacttctg gaactcacca
    33181 cagtgactcc aagacaagca agagacgatt cttccgccac tgccgcaaca aaccattcca
    33241 ggttcgagtc gaagcgacaa ggccagcatc cctcgaggtc cttgctattc gatatctgcg
    33301 ggacgttgag aatacccggc cggatccatc gccagcttgc gctcgctcgt gcgaagccct
    33361 tcgactacac tcgctcagga gccatggcta gcgctgcctt cgacaacccc gagaagaggg
    33421 ctagcatccg agcctttctc catcgccagc tctttgtaac accgccggtg ccccgcgatg
    33481 tcgacctccg cggcaaggca gctatcgtta ccggatcaaa cgctggtctc ggcctggaat
    33541 gcgcacgcca gctactcgat ctcggagcca gcaagctcat catcgccgtc cgcaatgaaa
    33601 caaaaggcga agcagcaagg acaaacttgc tgtccgccgg gaagttcaaa gatgctacca
    33661 tagatgtctg gaagctggat ctggagtcgt acgaatcgat tgccatattc gtggagcgcg
    33721 caaaagcgct agaacatctc aacattgtag tcttgaatgc tggagtaatg caacacgaac
    33781 acagcttaaa ctcatccact ggccacgagc agactgttca gatcaacctt ctctccacag
    33841 cccttctcac gatccttctg ctgcctgtct tgaaggccaa gaacacttcc gagtctcccg
    33901 gtcgtattgc tctagtgtct tcggatatgg cttcatgggc caagctcacc gcagcgagta
    33961 cacctgtgtt gccaaccatg gacaaaaaag agggctacca cattttcggt cactacaatg
    34021 cctcgaagct tcttgcccag ttattcgtct tccaactatc tcagcaggtg cctccatcgg
    34081 tcgccattgt cacaatgcca aacccaggtt tatgttacgg aacgggcctt ggactcgctg
    34141 cacccggcgg cagtattgca gacaggatcg ccgcaatacc caagcgaata ctcgggcgct
    34201 ccacatctgt tggagctcga gtacttactg atgcagttgt taaacacggt gtcgaggctc
    34261 atggacagta cgtcgaggat tgcaaggttc agccgtaagt tatattccag tcttatttcc
    34321 tggatgacaa tgtcccatac attttactga tttcacccag aatggcgcct attgcctatc
    34381 agcccgcagg agagaagctg cgccaggctc tttgggacga gctattgaaa gaactcgccg
    34441 cgtatcatgt tgatgagatc cttcgtgatt tgactcgatg aagaaatttt aatgcggaaa
    34501 gaaaacctat atgtcgtcaa tacccagaac cccacggctc aacgtgaaat ttctggcggg
    34561 cttgacactg aatcgaatac cgcttgcaaa ccccagctag tatcgccatg atagcagctg
    34621 aatacaccct gtacacttat gtatatctga atagattaga taaagattaa gaagagtcga
    34681 ttccaaaagt gagatccttc tacacatgta gcctttcagg tcaatgactt tggcgaaccg
    34741 tttcggtgga ggatcccggg tggcattggc cgtccctgtc ccgtccttac ccgatcctac
    34801 gtcttcgcaa acaggctaaa tcttgggtcg aatacgttct gagtggctgc tagttgcgaa
    34861 tcaggtagtg gtgtgaagag taagccttac agtggttaca tcgaaggatg acatgcagca
    34921 gctgaagaac acacgcgaat tcctcatacg tcaacataat gcacacccac cgaattgaac
    34981 cgcagcagag ctgttaccct aggagccaga acgcacgcga cgtcgtacac atcggggggt
    35041 ggtgccccta actaatatta gaacacatga ggttatctca ctctacaagc acactgccga
    35101 gattggctga ccccctcttc accatcagga tgaagtatca aacagggacc gcagcacata
    35161 ggaatccttc cttttcaaga ccaatccttc cattttggtg tggtgtgacg accgttctat
    35221 atactaacga atcccttctt tctgcggcac atagtgttct cacgtaaatt acttgctcag
    35281 tcagaagctc gttctttcaa ctactgtgcg tgacacagaa gtgacttcac gatgtctgcg
    35341 ccagacagcc ccgacttttc ctcgctggac ccagctacgc aggcatacat tttggctcag
    35401 cctgcattag agccgccaat tgggcaagat tcgattttcg ataacccacc caactattca
    35461 gcggctgccg ttgtcctctt ctcggtatgc ctggtcttga tcactttaac ctttattggc
    35521 cgagtatata tgaagttttt cgtcatgaag cagaagagcc tgggagattg taagtgcgcg
    35581 gcatgccctt gtccatggcc ttgagccttg gtcaaaatgg aattgtactc actaacagtt
    35641 tatagattta ctcatcttgg catatgtacg gttgaatcct ctatattgta ttttgagtgt
    35701 gatgagttgc attgacacct caccataggc gcttctgatt gtcaacttcg tcttcacgta
    35761 ccgcatgact gagaagcccg gcatctttgt acatcaatgg aatgtccatt tgggtgactt
    35821 catctacttt cttcgagtaa gtcagacgct atgaagatgt tgcatcaagc atcctgctaa
    35881 gcaaaatcag gatgttttca tcacgtcaca actttacatt ggctcgattt tacttatcaa
    35941 ggtggccatt ctgctggaat ggatccgcat cttcgcacct cctggaaacc gtcactttgt
    36001 gtactgggcc agtcatatca tgatttgggc aaacgtggtt ttctacgtgt ccatcttcat
    36061 cgcattcaac attgcatgca ccccatacga gtacaactgg aacgtgctcc tcaagggaaa
    36121 ctgcgatcgc gttaatacac attacacgaa cctagccacg tctatcttca acgtcatctc
    36181 ggatttcatg atcctgatta tcccacaaag ggcaatttgg aaactgcaca tgtcaaccaa
    36241 gaagaagctg ggagtctcaa tggtcttcgc catcggtctc ttagcttgcg tctccgccct
    36301 gatccgcctg attgagacag ttcgccatgc cttgtcagcc gattatgtct acacctttgc
    36361 cggcatcatg tgttgctgcg cagccgagtt gacgtgcggg ttcttggtcg tgagtgtacc
    36421 gagtttccct aaggcgttca gcgccatcaa cttgagcaag ctactgtcaa agttgagctt
    36481 ccgctcgagc tcaagcaagc tccggtcatc caagaagagc ggagatgcat cttcatggcc
    36541 gccctcctct ggaggctact ctgaagtcaa gacaaaggca gccaagacat ctgcggaagg
    36601 ggatgagcgg cagcttttcc caatggcgaa acttcaaaac aactcttcca acgattattc
    36661 gctctatgac agtgcaggac atgcggagcg aggtatctac cagacaactc actttgaggc
    36721 aacagagtcg tttgacccta atgccacgag atctgagtat agacgccagg agcagtggga
    36781 tgataatcgt atataaccgg tcacaagaat gttatgaagt tgtcagatta taaatcgttt
    36841 gtgcaccgtt ctcttgtttt gggtgcacat gagctctcgc cctatcttgg aagattcacg
    36901 tatggggcct ccagcgtgca tcgttttcgg ggcacataag tatgtgtatc gtgaatctgc
    36961 aggttcggat cctgtgctca atttctgttg caattttgtg caaaatcctg ctgggcaact
    37021 catatgtctg ccttgcctag ttttcgaagt acgccgtaag cataatgcat gcgctgacac
    37081 ggattcaggc ggtttcgcaa ccatgcgtca cccaacagga agcgaacgcc atgccgttag
    37141 tgcgagtggc gacaggtcag actaacagtt tggaagggag gtacctacat tgtgggcggt
    37201 tgactaagtt gacgtaccaa gtcctagatc gtgatgactg agctttcgct gacagtgtat
    37261 cagatgctgg caagtcaaat agcttcgtac tggtctgtac gtgggcggca ctgcagagta
    37321 gtgtggtagg ccaggaatcc tcccgcgtct atccctatct ggcccctagc ttcgggggat
    37381 ctaataggac cgcttgcgcc ttgtcacctg gccaaataag aaactctgca tcctgtccgg
    37441 ctgtgatcta tgtaccatag aatctcattg tacctatgca tgttgcctta gcatagccgg
    37501 ataatggggt atgattacaa cattcgaata cggaagtgat gtcgcgtaag cacagttcgt
    37561 gctgtctagt ttgggtttgg acttgaacta tcccgcgtgt acatgacggc gactggtaat
    37621 ccttcgagta gattgcgatc tgaaaacatg acactgataa tacgacaaca gtaatactat
    37681 ggatgccctg ctcgattgag cggcatggcg gatgattttc caaggcacaa atgtggtcag
    37741 acacacgagg attaggtaca tgaactgctc caggtgctga ttggtggaag gtacaatcat
    37801 tcttttctgc agtatcacac aaagtccctg cggattgtac acgtgcagct ttgcttaact
    37861 gtttatcacc caactgcaca aactagggtc tacgtcctct catcggtgtc tcggtatccc
    37921 ataagcgccg tgtgtaacac acgtgactac tgcagcacat ccctcactaa tgagattgat
    37981 tgagcaggtg cacttaagtg agcacggcgt tttaggccat gcaagggatg actgcaggac
    38041 atatcgtgta ggcagaactc tgtcgcggtt tccacggatg agtgtcaaga ccaacaaaaa
    38101 agttcggctc ccatttccca cgttcatgct catacctatc ttgccctggg tcaatctgtt
    38161 gccatggtgg gcatcataga ggacgcgaag gttctggctt tagcgctatc ggggtacttt
    38221 gtagctgcga tctcgactta tgtgagcaag ttgaagtcaa gagcttcaga ccgtacatca
    38281 aactgatcaa acttgacagt tcgtcatatt catcacttac cagattttcc tgcatccttt
    38341 aagcaagtat ccggggccat ttgttgcaaa gttgactgac gcgtacaacg gtttctttgc
    38401 atacagcaag cgtctccatc ttacaacatg gcagaatcag ctcaagtatg gtaagtgtat
    38461 tttccgcatc atttggtggt ggtataataa aattaaacgg aaacgctgac gagttgacct
    38521 gaattaggtc cagtggtccg gcaagggccc aataaactga ttttcagctc tgtgacagcc
    38581 ttgagaggtt agcccaagtt gatccgaacc atagtcaagt gatgctaact agtgactttg
    38641 agatatctac aagaacgata aaattacaaa gccaaaagca tatatggccc taggaccagg
    38701 gctgactggc tatactgtct ttaccgcgac tgatagacgc ctccatcgag ctcgccggca
    38761 gcttatcggg caggttctca caaatcgatc aatgcggacc tttgaacccg tcatgattga
    38821 gcaggtcaac atctatctac agaagctact agcacactcc caatgttcac agcccgtcga
    38881 aatgacgaaa atcacgaggc agctcgggtt caacattgca ggtatcttgg gcttcggtta
    38941 cgatcttggc cttcagacgg aggagaccaa tcagttcatg ctcaccatgc ttgatgctgg
    39001 aacgctatgg agcagcgttt tcctacagta tcctggcgct cggaggttca gacttgccct
    39061 agtcacagtc cacgcctttc gcacgctacg tgagaaatat cttggcatta tagaaaagat
    39121 gatcagctcc cgtactgccc tcgctaaaga cgccaaacat gacttgtatt cattcgtatc
    39181 agaggcacta aatgaccaat ctgataatgg ccttcgacag agcgatcttt ggggcgaggc
    39241 aaaccttttc ctcacggcgg gtgagtctga gctacaacca gtcatagacg tatgctgatt
    39301 ataaacagcc ggtgatacga caaaaactgc gatgagcgct gcctttttct acctgacaag
    39361 aaatcccgat tgctaccaaa ggctggctga cgagattcgt accacgttca gcgccggtag
    39421 cgagatacag ggctccgctc ttacaagttg ccaatatctt cgagcctgta tcgacgaaac
    39481 tctacgtatg tcaccaccag cgtcagggac tctgtggcgg gagcttagtt ccgatagcgg
    39541 tgaccagtct ttcattgtag atggacatgt gattccccgt ggtacgatag taggcgtgag
    39601 tacctattca attcatcaca gcgaggatta tttccccgat tcgttcgcat ttcgtccaga
    39661 gaggtggata gacgactcca tcacgcccga agtgaagcag atcatgcgag aggcctttac
    39721 tccattttca gtcgggccaa gaagttgcgc agggaccaca atggcgtata tggaagttgg
    39781 tctcaccatc gctaagactc tatggtactt tgatttcgag ccggcacctg gaaggcttgg
    39841 ccatattggt gcgggaagtc ctgcgttggg caaaggtaga caacgaccgg gagaatttca
    39901 gatatatgat gtgttctcag cgactcatga aggtccatat ctggtcttca atcctcgcga
    39961 cgggggcggt ttgaaggatt tagaaactaa ggaataaaac taaggctaga agtaatatcc
    40021 gaatggaggc agtagtagta caggatgctg gaaatcgcca gaaacaaact tgaagtcata
    40081 gtacttgagt tttacgtggt ttcctcagac aggttcattg tcgtgttcag tctaatgctc
    40141 agtaatctgt gccacccata ctaccattgg tgtgaattgc ttcatatact gtctgcgttc
    40201 agtccttctt catgttactg tacatttttc gggtagagga attttgcgaa ttcattccgt
    40261 cttgagtcat tcggagctac attggatagc agtgagcttg cgttttctta gagaactctc
    40321 catcatgatc atgtagactt acatatagct cggggcctat cacatggata gagagtgata
    40381 tccacgcact catgggataa gcaacgttga atgcagccac tagttgcatg agatccaatt
    40441 ttatattcat tacatttgcg tcaacaacga cgtgctgatt gaggtttttg ccggagtaga
    40501 agggttcgca accaggatat aggctcagcg tgttattgcg accatcgagg acgaagtcga
    40561 ttttatcgca tggttgggcc atgtagtaac cttcgattat agaaattata acagcaaatg
    40621 caatcattag gattcgtact gtgatgatac caccggccta gattacaatt agcaccgagt
    40681 cttttccata acagtgcacg tataaaacga gattgctgag atatctaagc tgttgggact
    40741 gacatagcac caggcccgca gcatccaggc acgatggtct cggattcggc gacctttaac
    40801 actccaatac cccatgatac atccccaaac gaataaagca agtagcgtaa agtttgccaa
    40861 ctgtgctgct gggtcgcctc cgaaagcacg tcgaaaactg ggaaatgcag caatacttcc
    40921 taccaggcca agtaccaaac acgcatatcc attgatgcga tggactgcga tagccttgcg
    40981 tcgaactaca ggtacgaact gtccaaccgc taagatgctg gccggcaaaa cacagtaaag
    41041 atggacgatc attccggtcc ttgccaggcc tggctgcaga aagtaaaaac attctcctgg
    41101 caatgcaccg gacgatcggg agccgcagaa ggcgccatag aaatccaagt acttgaggcg
    41161 cacaagcgcg aacacgaaaa gcgcaccacc aaaaagggtc cagcatgccg cgcgatagcg
    41221 attgcgaaaa cctagccagg tggacatggt tgcagcatgt taggtggcta tctgatttcg
    41281 ttgaaacatt tgaacaaagc cgtgcttgtg tattgaatga cactcgactg gatgtcattc
    41341 agccgaaccg agaccaatat tacgtcaagc aggacgggaa ctgatacgcg agcgctcaat
    41401 atgcgagtgg tggtcgatgt tgcaaccaag gattccgagg gaatgtgtgc atgtcgtacg
    41461 tgcaggccca caggcacgct ggggcgaaca tgcagtgtaa ttgcattgct tatcatgtgc
    41521 ctcaaatttg catccgatct ggaccgcgaa ggattctact cctgtgctgc atgttgcata
    41581 caatcacatc gcaatgacgt gagtgccata gagagtagat aatcagacgg cgtgcgtaag
    41641 cggatggact taaggggcca gttcctccga tgcaccagtc ccacgggata gcccttcgcc
    41701 aactaattca accaatagtc tatcttgaat catgtcgcgt aaatggcgtg cgccctgcag
    41761 cttgtgtcca gggttgccaa cagcaatccg agtaacatgc atcggttgac aagtacacag
    41821 tctcaagtat tgatacatgt gctctggatc ttcggagtca ctactcaatg tggaactatt
    41881 tttcggcgcg aggcaaaata cttttgggtg gggaatttgc atagtttggg tattacacgc
    41941 gaaggaatgt ggtcagcatg gacgatagcg ccagagtctg ccggaaaacc cacttccact
    42001 ttagaacctg agctcttggc agtgggacct gaccaggctt gagctgtggc tggaactcga
    42061 ccccataccc ctaagaaagc ctcatttagt tgaggcgaca ctgagtgtta caggactggg
    42121 gtttatatac atcgaaaaat ttaacattta taataaatta tgaacctgtg ggtctgtact
    42181 gtctgttgaa atgattcacg tgtgctgaca atattggcag tcgtcgacat catcaactgc
    42241 aagttgcaaa tgtgcagctc gctgatgtgt ctgctgtcga atagtgttgg gtgccattgg
    42301 ccgcgcaata ggggtggtga cagtggaagc aaacataact ggacagaaat gatcaatgaa
    42361 tatccgactc aaggctcaag tctgtaccga gctctcccat gagtctttcc gatgtgctgt
    42421 ataacatctg aatactaaag tgttgcatgt ggtggccatc cacggttctg gtgctgtatt
    42481 tcttgcaata ttcttaacta tcttgtacat tgtccctttc gccttgtgtc cttcaccttg
    42541 tgctctagca gagcgagaac ttctatttgg catgatttga tgcatgcagg ttcacgacgc
    42601 agcccggtat aatgattgta cacgtgctac ctacacaaag caaacgctct cattcccttc
    42661 gttccccctc ataccatgat gccgtcgccg tagtaggggg accagatacc cctgacgctc
    42721 tcgttgacac tggtgacgag cttttcaaag cgattaaact tctcgctgct ggcgttgcgc
    42781 agcagctctg gcttcttgag gatctacgag ggctccatgt tcttagcaca gatggcatcc
    42841 tggcggctgt ggatctatta gcctaccatg acggagtgac ggcgcgggcg cggcgacacg
    42901 acgaactcga tctgcgggtg cgaggccgcg aagttggcag ggcgtgattg acaaaggcgc
    42961 tgggagatgg ggaatcagta catgtttcgg ggagccgcgc ttgtcttttt ggttcttcat
    43021 tcatctccct cgagctgccc gagtggtcgc agtagtggat gtccagtcgt ttgtgctgca
    43081 gggtgaaggc gcttgagccg ctctgtaatg tagaaaaccg tggtcagcct catctgtcgg
    43141 tggtcgcagt ggatggccag aggaggggac ctacctaccg gtggacatct ttcctatcgc
    43201 tcttattgtc atcttgtctt gtggactggt ccctaggtca gagactaatg tttctggtga
    43261 tagatcattc gttgtgcctt actgctttgt ccgcccgcat tgcttttctc tcttccatgc
    43321 atttcgttag attgtactcc agcaaatggc aaaattgctg cacgctagct agggcagccc
    43381 ggctgtcgat cgcgtgtgct tgcgtgtgaa gatgagcaaa tcccttcaag acttctgcac
    43441 gcctaacttg atacataagg acaacaaggg catcaccgca cagctgggga aaactgtaag
    43501 cgttggaatc gctcgccatt tgttggatag tgtttggtga caaattgaac tggttatccc
    43561 ccttgttcga aaatcacaaa ctctctgtta tcatgatgac gaagcgacgg gtaatttcag
    43621 aggaatagtt actccagagc acctttgtta ggaccgactg tattacggaa tttgtaaccc
    43681 atttccaaac acgccactta gttgcttata ggatgggatg cccatgcaga ttggttaaaa
    43741 caaaatatgt cattgaaaat tatactacag acaaaacact taaaaacatt aatatgtgtc
    43801 aagtcttgga tattaggtct cctctttgtt ccagtagggt gtagttgtct atcatcaaag
    43861 cgatatatga ccagcttaat aagggttgaa gagctgctac atactggacg gcatatcgtt
    43921 gccttcgttg gactaaaacc tcggactaaa acattccaga cacgtctcat ggatttaaac
    43981 aagcagatcg tataaagata tgaggttgct caagtgagaa gtgtattgaa agtttctatt
    44041 cacagctgat gaaggtgcag tgaaaatata attaataaac aattgaggtt ttgggagccg
    44101 aaaatggcaa ccccaatgcc atatctgacg tcgctaaatg ggatatattt atacaatatc
    44161 aagaagactg ctccctctca gcgtcaccca tttcagctga ggactttggt tctttcattg
    44221 cttttttatc tagcccgtac tttgtctcca gctcagttct cagtgggaca tgtttttcga
    44281 cggcgacagc tattagacca gatgcgccaa atgccatagc accaaaccac actgccttta
    44341 gcgcttgcag atacacattg aggacttcgg atttcagatc cgtaccgagg ctctgtacat
    44401 atggaccagt agcaaactcg tatgccttgc cgcttcccaa tgtctcccgc acagtcggat
    44461 ctgagatctg gtaggacagc tcgttgaagc ggttgttaaa gatgatgccg ggtatcgtga
    44521 tcccccatac gtaaccgaag ctgcgcagga aagagtacac gcctgtggcc gctgcgacat
    44581 ctttctccgg caagcttgcc aagactgccg gcagcgttgt aggcaggatc atagcgcgac
    44641 caactgcatc gacaatctgc aacatggccc agccgcccgc gtgcgtgtcc ctattcagca
    44701 aggtattcaa gccgggccct agtgtgctta gcacaaagcc agctgcgtgt agaggccgat
    44761 atctgcccat cttggagaga gcgatacctg ccaccgcgga gctaggtatg agcagaaaca
    44821 tgaacggcat gaaatttacg ccggtttgta gaaggcttgt gccgcgaact gctaagaaat
    44881 ataccggcca gaagaagcat acccattgaa gcaacataga ggtaacgaat atcatgtaga
    44941 aagctgtggc tgaagtccga ttgctgaaga cgtgcggcgg cacacatggg ttttggtttc
    45001 tgatgaagta ctcataggcg tggaaagctg cccatcccac acagcctata ataatgggga
    45061 cgatggttct ccacgaggcc caggggtata ccgttccgcc aaaggtgagg ccgatgagga
    45121 gagaagtaat gccgccaaca aagataatgt taccagccca gtccacctgg gttatcacgt
    45181 ctttccacgc ggcagcaaga tgcttgatgc ggagaaagaa gacgagaact ggaataacaa
    45241 tggcgcaaat gggaagattg atgtagaaac accaacgcca gtctttcgcc accaatgccc
    45301 cacccaccac cgggcctacg atcgatccca gtgcagcggt ggagagaacg ataccaaggt
    45361 aggttcctct ttcccttaat ggaaccatgt cgcacactat caactcaacc atgagcataa
    45421 tgccaccgct tcccaaaccc tgcaccgtac ggccagcaat catggttgca gtgttggtgg
    45481 cgccaccagc aacgccgctg ccgagggcga agacgcaaac tgcaatgatc atgggccaac
    45541 gacgcccgaa gacattacat agctgtgcta ttccgggctg gacaacggtc tgtgcaaaga
    45601 cgaagcaatt ggcaacgtag acatacttgt ctccaatatc aagggcggat gagacatgtg
    45661 gaagagcgat cgcgataatg gatccatcga gcgatgccgt gaagccaatg aggcacagcg
    45721 aggttattac cagccagaag gagagatttg ttcgaaacat ttcgggctct attgctgcgt
    45781 tctcggtgac cttctcggtt ggagatagtg tagtcgccat ttgagaagtt taaggggacg
    45841 caaagtggtc gcaagcgaga aatgtctcat aaactcaaga tcttaatggg aggaagaaaa
    45901 taaagctctg cgattgtggg agttccgata caacatttaa gaccaccaag tttaagagag
    45961 aagcaagtgc aaaagggcca tgcagaaagt gtagacagcg gaaaatgaca ttgtatgaac
    46021 aatgcggcag cacaaaccgg aaaacgtccg tggttgacca gcgatactgg tgtggtcgca
    46081 caaacgcaaa tacgcccttg ggtcttaggc ttaatagtat tgatatgttg ttacggaaag
    46141 tttggtccag cgttctgacg tcccatgaat atgatctagc aaggagctcg taccatgtac
    46201 caactgccgc ttcgctcatg gcccgattta cttgaccaat gcagttggct gattcagtag
    46261 cctgctgcag ataggccgcc ctgatcaaat gagagggatc agcggccccc aggtatggac
    46321 agccccaagg taccaacagc tttggaaaga gctccggcgg ggaagacact ggaagaacag
    46381 ctcagattta ggtagaggta gaatcgctgt gcctcttgcg taagaagatg taagtttgga
    46441 tgaatgggcc gcgaaccaac agtgccgcgg ctgccaatat aattcatgca gagattcccg
    46501 ccaacgacca acatacatga caccgggcaa ggtctcgggg tgatcaaaag tggggcgata
    46561 cgaaagaaac tcaaacagcg cccaagacaa taagtaggta tcgctagcta taactggcca
    46621 ttggacagga aatctccacc acatgccgta aagttgtatt tttgacgtag gctacatcca
    46681 cccccctttc agcttaccat gccccaaggc caaaatgtcc ggtagtagcc ttacacattg
    46741 tcacgatggt gacacagcat cccgtcattg gattggacat tccaggggtt cgacatgttg
    46801 gcattgcgac cctatattaa tgtcgtgcag tgccagctgc gaaatcagaa cggcaacaag
    46861 tttgcagcat gcagggatgc tgtccaacgc gtggtcgaaa catgggtaaa tgagtgccct
    46921 catgacatgt ccgcaacaat tagagagccc tagcctgggt tctgtagccc ccaaaacgct
    46981 ttgattgtcc atgatcttct atcatggtgc cactggggaa gagaagtgac ccagatgacg
    47041 attaatcccc ggtgacacat cccgtgcggc ctgtcttcgc taggcacaaa atctcaatct
    47101 atcacagcct tgtcaggcgt catgactacg atcgaaacat ttacccggaa ttcagacacg
    47161 ttgccgatct accatccagc tatggactaa ggtgatattc tagtcgtcct ttgcccactt
    47221 gacatagcac gggtatccat taacaggatg caatcctgct gagtccgtct gatatgctct
    47281 gtctccgtgc agcgttctaa tcggctcgcc gaagatcctt cgttttacct tctcgcccat
    47341 gcccatctcg ttgtccatct tagcatcgaa atcattgtaa gcatctctga tctcaagatc
    47401 cctacatgtc aagaccacag cgattctgag ttcattccaa accaatgttt gtccgataca
    47461 attcctgggg ccttgttcaa agggccgaaa ggctgcgggg tccgggtgca gttcatcctc
    47521 tggaccaact aggaatctct ctggcaagaa ctctctgggt cttggccata cccgagggtt
    47581 gacatgcagg gcctgatgga gtacattggc gccgacatag tccatgggct gctcgcttcc
    47641 ctccagat
//
