# Supplementary material for: Genome sequencing and physiological characterization of three Neoarthrinium moseri strains
Source: BMC Microbiol. 2025 Aug 21;25:526. doi: 10.1186/s12866-025-04274-z (PMC12369201; doi:10.1186/s12866-025-04274-z)
Supplement: Supplementary file 16 — Supplementary Material 16. [file 12866_2025_4274_MOESM16_ESM.zip › BiGSLICE/input/Nmoseri/TUCIM5827/JAFIMQ010000002.1.region001.gbk]

LOCUS       JAFIMQ010000002        44204 bp    DNA     linear   PLN 06-APR-2022
DEFINITION  Neoarthrinium moseri strain TUCIM 5827 scaffold2_Wmoseri_TUCIM_5827,
            whole genome shotgun sequence.
ACCESSION   JAFIMQ010000002
VERSION     JAFIMQ010000002.1
KEYWORDS    .
SOURCE      Neoarthrinium moseri
  ORGANISM  Neoarthrinium moseri
            Eukaryota; Fungi; Dikarya; Ascomycota; Pezizomycotina;
            Sordariomycetes; Xylariomycetidae; Xylariomycetidae incertae sedis;
            Neoarthrinium.
COMMENT     ##antiSMASH-Data-START##
            Version      :: 7.1.0
            Run date     :: 2023-12-04 12:33:23
            NOTE: This is a single region extracted from a larger record!
            Orig. start  :: 657298
            Orig. end    :: 701502
            ##antiSMASH-Data-END##
FEATURES             Location/Qualifiers
     protocluster    1..44204
                     /aStool="rule-based-clusters"
                     /category="NRPS"
                     /contig_edge="False"
                     /core_location="[20000:24204]"
                     /cutoff="0"
                     /detection_rule="cds((PP-binding or NAD_binding_4) and
                     (AMP-binding or A-OX))"
                     /neighbourhood="20000"
                     /product="NRPS-like"
                     /protocluster_number="1"
                     /tool="antismash"
     proto_core      20001..24204
                     /aStool="rule-based-clusters"
                     /tool="antismash"
                     /cutoff="0"
                     /detection_rule="cds((PP-binding or NAD_binding_4) and
                     (AMP-binding or A-OX))"
                     /neighbourhood="20000"
                     /product="NRPS-like"
                     /protocluster_number="1"
     cand_cluster    1..44204
                     /SMILES="NC([*])C(=O)O"
                     /candidate_cluster_number="1"
                     /contig_edge="False"
                     /detection_rules="cds((PP-binding or NAD_binding_4) and
                     (AMP-binding or A-OX))"
                     /kind="single"
                     /product="NRPS-like"
                     /protoclusters="1"
                     /tool="antismash"
     region          1..44204
                     /candidate_cluster_numbers="1"
                     /contig_edge="False"
                     /product="NRPS-like"
                     /region_number="1"
                     /rules="cds((PP-binding or NAD_binding_4) and (AMP-binding
                     or A-OX))"
                     /tool="antismash"
     gene            1343..2236
                     /locus_tag="JX266_000763"
     mRNA            join(1343..1345,1410..1466,1524..1539,1596..1724,
                     1797..1813,1919..2114,2169..2236)
                     /locus_tag="JX266_000763"
                     /product="hypothetical protein"
     CDS             join(1343..1345,1410..1466,1524..1539,1596..1724,
                     1797..1813,1919..2114,2169..2236)
                     /codon_start=1
                     /locus_tag="JX266_000763"
                     /product="hypothetical protein"
                     /protein_id="KAI1854645.1"
                     /transl_table=1
                     /translation="MARKLSPEEIQVFKDLFDSYDPDKDGSITVEEFAKVMSSAPGKQP
                     TQAEVEQIIKEVDLDGDGTINFNEFITMMTGQPYPPKDEEDAEYSKAWKEYEPSLNGSI
                     TASQFRQLMDGLGDPVTDVEVEQLLNNVDGEGKLSYKDYVHFMKNRNIEDDIVSGYQ"
     PFAM_domain     join(1440..1466,1524..1539,1596..1724,1797..1813)
                     /aSDomain="EF-hand_7"
                     /aSTool="clusterhmmer"
                     /database="35.0"
                     /db_xref="PF13499.9"
                     /db_xref="GO:0005509"
                     /description="EF-hand domain pair"
                     /detection="hmmscan"
                     /domain_id="clusterhmmer_JX266_000763_0001"
                     /evalue="2.20E-17"
                     /gene_ontologies="GO:0005509: calcium ion binding"
                     /label="JX266_000763"
                     /locus_tag="JX266_000763"
                     /protein_end="74"
                     /protein_start="11"
                     /score="63.4"
                     /tool="antismash"
                     /translation="VFKDLFDSYDPDKDGSITVEEFAKVMSSAPGKQPTQAEVEQIIKE
                     VDLDGDGTINFNEFITMM"
     gene            complement(2469..3791)
                     /locus_tag="JX266_000764"
     mRNA            complement(join(2469..2977,3035..3791))
                     /locus_tag="JX266_000764"
                     /product="hypothetical protein"
     CDS             complement(join(2469..2977,3035..3791))
                     /codon_start=1
                     /locus_tag="JX266_000764"
                     /product="hypothetical protein"
                     /protein_id="KAI1854646.1"
                     /transl_table=1
                     /translation="MPRLELPGLGPLARVKALPLPVIRVIALLVLANAVVWAAVGVVLH
                     YYPSMISPAVLSYTLGLRHALDADHISAIDLMTRRLIASRQRPVTVGTFFSLGHSTIVI
                     ITCIVVAATSGALRDRFDNFEYIGGIIGTSVSAAFLILLSLGNGWVLYRLVKRLRQVLN
                     QPYPHDAAGSTDGDEAAANLQLEGAGFMATIFRKLFRIVDRPWKMYPLGVLFGLGFDTS
                     SEIAVLGIASIQGAQGTSLWIILIFPLLFTAGMCMLDTTDGALMMALYTSKAFARDTVA
                     ILYYSIVLTGITVFVSAFIGIVQVLSLAQNVAEPEGSFWDGVSAIGDNFEIIGGSICGL
                     FLVVGLGSVFLYKPWRRRMERRRARQLPSNDLEGDLERTPALIESSEAEYAPAEPRDSV
                     EHLKPSPGTQKASETHTSIGLS"
     PFAM_domain     complement(join(2688..2977,3035..3638))
                     /aSDomain="NicO"
                     /aSTool="clusterhmmer"
                     /database="35.0"
                     /db_xref="PF03824.19"
                     /db_xref="GO:0005886"
                     /db_xref="GO:0015099"
                     /db_xref="GO:0035444"
                     /description="High-affinity nickel-transport protein"
                     /detection="hmmscan"
                     /domain_id="clusterhmmer_JX266_000764_0002"
                     /evalue="5.60E-71"
                     /gene_ontologies="GO:0005886: plasma membrane"
                     /gene_ontologies="GO:0015099: nickel cation transmembrane
                     transporter activity"
                     /gene_ontologies="GO:0035444: nickel cation transmembrane
                     transport"
                     /label="JX266_000764"
                     /locus_tag="JX266_000764"
                     /protein_end="349"
                     /protein_start="51"
                     /score="239.3"
                     /tool="antismash"
                     /translation="SPAVLSYTLGLRHALDADHISAIDLMTRRLIASRQRPVTVGTFFS
                     LGHSTIVIITCIVVAATSGALRDRFDNFEYIGGIIGTSVSAAFLILLSLGNGWVLYRLV
                     KRLRQVLNQPYPHDAAGSTDGDEAAANLQLEGAGFMATIFRKLFRIVDRPWKMYPLGVL
                     FGLGFDTSSEIAVLGIASIQGAQGTSLWIILIFPLLFTAGMCMLDTTDGALMMALYTSK
                     AFARDTVAILYYSIVLTGITVFVSAFIGIVQVLSLAQNVAEPEGSFWDGVSAIGDNFEI
                     IGGSICGLFLVVGLGSV"
     gene            5552..6320
                     /locus_tag="JX266_000765"
     mRNA            join(5552..5736,5814..6065,6128..6320)
                     /locus_tag="JX266_000765"
                     /product="hypothetical protein"
     CDS             join(5552..5736,5814..6065,6128..6320)
                     /codon_start=1
                     /locus_tag="JX266_000765"
                     /product="hypothetical protein"
                     /protein_id="KAI1854647.1"
                     /transl_table=1
                     /translation="MATGSPPVAQRIAPGIHESVPTRPHRDHELQIAGNRSGRGECHSL
                     EVQKHVSAARGGPDLLCRVGTGFQRFGPLGCRLPSGYWSISPPDEAAAIVRLAALRVSP
                     RNRASSRAHVRFAICEGEPLSHPTFRTQSGQSRLAQIYTVVRVWGACADVEVRTAYRPP
                     TDLLHAVANPQQRQDQAQGAERNCPSVVAVVNTLCDASATLAKLNS"
     gene            7715..10935
                     /locus_tag="JX266_000766"
     mRNA            join(7715..8164,8225..8498,8556..8653,8704..9105,
                     9163..10935)
                     /locus_tag="JX266_000766"
                     /product="hypothetical protein"
     CDS             join(7715..8164,8225..8498,8556..8653,8704..9105,
                     9163..10935)
                     /codon_start=1
                     /locus_tag="JX266_000766"
                     /product="hypothetical protein"
                     /protein_id="KAI1854648.1"
                     /transl_table=1
                     /translation="MPRPRSRREISDYSSSDSEEEIPRRTTRPKTRKNLDAFGYSSSSG
                     SEDDRNRKSAGSNTNQNQKKKKKRKPSPQRSINRIWRHFAAKKFTKALSILPFDPVPLP
                     TNQDRPNELLSAGYERAVEECRRKVKKIIQECRRVNTRYRDPGWDIDWDLKMVKGNCLN
                     YLGSNKFDIAGPRLSSSTSIPKSVKRVHEIYPNPTFMEDLDAGDVKQGNLGNCWLIASL
                     SALANVEDGIKRMCVEYDTRIGIYGFVFYRDGEWVYSIVDDKLFLTSPNWDSPSLQRDL
                     LSQIDRENEDAEQVYRKTYQTGSKALFFGSNKNQNETWVPLIEKAFAKVHGDFSSLIGG
                     WIGEGLEDLSGGVTTELLGSDILDLDGFWENDLCKVNQEFMFGCSTGLLDGGYGERNGI
                     REGHAYVVMDARTLKNGERLVKLRNPWGKLKKGIWDGPWSDGSKEWTNEAKEELGHQFG
                     NDSVFWIRYEDLLRKFQHFDRTRLFRDPDWRCCQRWIGVDVPWKPQYNEKFHITLTKES
                     PLVLVLSQLDNRYYKGLHGQYSFRLHFRLHEQGRPESEDYIVRSHGNYLMDRSVSIELP
                     CMEPGKYSVFVSVVGERDTDVSTVEDVVKRECKKRQEHDKLASVGYAYDLAHAKGVAHL
                     EQVAQLRKQSDAKKASSSRKQERRKLWEKRHLNRDISKKQQKKNSEKRDRNREAREAER
                     KKKEEAEAAVRKKEEEAEAAERKKKEEAEEAERKKQEAEKPQDKAVQTDKNDASAENSH
                     TKADSSSSGQDAAKSEETKDSQAAGQEEQTKPEDKLAEAKSAPPPPPSETKRDYSSDND
                     SSDSPVSDWEELYSSDDMSKKPRMAPPPPPPANNDKTVETDDEAGLPDPWNAICIVGFR
                     VYSKDENLDLRVVIEGGELAEGGMGEKGAQDIDNAQINAAGEREKNNENEKVKDEVEII
                     DGAPVVRAKVQPEENTEKADANIADDNKPDAPEYDVQSINSDESSSPVPTPGEEHDDPS
                     QNCTPQGVS"
     PFAM_domain     join(8333..8498,8556..8653,8704..9105,9163..9369)
                     /aSDomain="Peptidase_C2"
                     /aSTool="clusterhmmer"
                     /database="35.0"
                     /db_xref="PF00648.24"
                     /db_xref="GO:0004198"
                     /db_xref="GO:0006508"
                     /description="Calpain family cysteine protease"
                     /detection="hmmscan"
                     /domain_id="clusterhmmer_JX266_000766_0003"
                     /evalue="1.60E-56"
                     /gene_ontologies="GO:0004198: calcium-dependent
                     cysteine-type endopeptidase activity"
                     /gene_ontologies="GO:0006508: proteolysis"
                     /label="JX266_000766"
                     /locus_tag="JX266_000766"
                     /protein_end="477"
                     /protein_start="186"
                     /score="191.7"
                     /tool="antismash"
                     /translation="VKRVHEIYPNPTFMEDLDAGDVKQGNLGNCWLIASLSALANVEDG
                     IKRMCVEYDTRIGIYGFVFYRDGEWVYSIVDDKLFLTSPNWDSPSLQRDLLSQIDRENE
                     DAEQVYRKTYQTGSKALFFGSNKNQNETWVPLIEKAFAKVHGDFSSLIGGWIGEGLEDL
                     SGGVTTELLGSDILDLDGFWENDLCKVNQEFMFGCSTGLLDGGYGERNGIREGHAYVVM
                     DARTLKNGERLVKLRNPWGKLKKGIWDGPWSDGSKEWTNEAKEELGHQFGNDSVFWIRY
                     EDLLRKFQHF"
     gene            complement(11373..12240)
                     /locus_tag="JX266_000767"
     mRNA            complement(join(11373..11780,11863..12240))
                     /locus_tag="JX266_000767"
                     /product="hypothetical protein"
     CDS             complement(join(11373..11780,11863..12240))
                     /codon_start=1
                     /locus_tag="JX266_000767"
                     /product="hypothetical protein"
                     /protein_id="KAI1854649.1"
                     /transl_table=1
                     /translation="MSSVPPAPPRPLSIAILLNSYKSRFLPAIQASYVRTISAVAPDAE
                     LSFFEPANKGEFPDPASFDLIVFGGANVDARRSHPWILKLHDFLRELVLRHPNKKVLGI
                     CWGHQTIARVFGGEIADMDVPEMGVTTIELTDAGRQFFPHATSSGVLFIQQHHRREVAL
                     PGKGFRQLAFENQVLINEKNSILTLQGHPEKDAQTARLRMHDSMRWYGFDALDEKSWAK
                     LDAQIESEHEGQIIWQRILEWVDEPVLGSGMRMGRELKM"
     PFAM_domain     complement(join(11559..11780,11863..11952))
                     /aSDomain="GATase"
                     /aSTool="clusterhmmer"
                     /database="35.0"
                     /db_xref="PF00117.31"
                     /description="Glutamine amidotransferase class-I"
                     /detection="hmmscan"
                     /domain_id="clusterhmmer_JX266_000767_0004"
                     /evalue="1.50E-08"
                     /label="JX266_000767"
                     /locus_tag="JX266_000767"
                     /protein_end="200"
                     /protein_start="96"
                     /score="34.8"
                     /tool="antismash"
                     /translation="PNKKVLGICWGHQTIARVFGGEIADMDVPEMGVTTIELTDAGRQF
                     FPHATSSGVLFIQQHHRREVALPGKGFRQLAFENQVLINEKNSILTLQGHPEKDAQTAR
                     "
     gene            complement(13740..14639)
                     /locus_tag="JX266_000768"
     mRNA            complement(13740..14639)
                     /locus_tag="JX266_000768"
                     /product="hypothetical protein"
     CDS             complement(13740..14639)
                     /codon_start=1
                     /locus_tag="JX266_000768"
                     /product="hypothetical protein"
                     /protein_id="KAI1854650.1"
                     /transl_table=1
                     /translation="MRPQIALLTLSLLIAHGYRILQTNEDGWAALYLRSLFNALKASGH
                     DLVLVAPAENKTGSGSRDEQPRTRLESCHFNSCTVSPQVPETFGENKTQQRLYWVNSFP
                     ITSLRVAVTRIVENFWFGKRADLVISGPHSGTTLGSQVLSSGTIGAAAYAAEALFLPAL
                     AFSGASEADLPWNTTAIPESSVVYTELAEFLTSRVLDIGEPYLPDNTFLNVNFPKIESK
                     CRDPEDFEWILSRINSIAIEPDVRHCNKNRLPTEAEVISKGGCRISVSLGEGTTKLTAP
                     GWKQIQLRDNLESLWSCL"
     PFAM_domain     complement(13977..14582)
                     /aSDomain="SurE"
                     /aSTool="clusterhmmer"
                     /database="35.0"
                     /db_xref="PF01975.20"
                     /db_xref="GO:0016787"
                     /description="Survival protein SurE"
                     /detection="hmmscan"
                     /domain_id="clusterhmmer_JX266_000768_0005"
                     /evalue="2.50E-30"
                     /gene_ontologies="GO:0016787: hydrolase activity"
                     /label="JX266_000768"
                     /locus_tag="JX266_000768"
                     /protein_end="221"
                     /protein_start="19"
                     /score="105.8"
                     /tool="antismash"
                     /translation="ILQTNEDGWAALYLRSLFNALKASGHDLVLVAPAENKTGSGSRDE
                     QPRTRLESCHFNSCTVSPQVPETFGENKTQQRLYWVNSFPITSLRVAVTRIVENFWFGK
                     RADLVISGPHSGTTLGSQVLSSGTIGAAAYAAEALFLPALAFSGASEADLPWNTTAIPE
                     SSVVYTELAEFLTSRVLDIGEPYLPDNTFLNVNFPKIES"
     gene            complement(15399..16100)
                     /locus_tag="JX266_000769"
     mRNA            complement(15399..16100)
                     /locus_tag="JX266_000769"
                     /product="hypothetical protein"
     CDS             complement(15399..16100)
                     /codon_start=1
                     /locus_tag="JX266_000769"
                     /product="hypothetical protein"
                     /protein_id="KAI1854651.1"
                     /transl_table=1
                     /translation="MAENNPDVMNQLATKLGLSSDLQFYDVYSLDEPELLAHIPRPVMA
                     LLVIIPLTPAWDRSRKAEDANKEPYTGSGPDEPVIWFKQTIGHACGSIGVLHSLINGPA
                     VDFIRHDSDLAAIRSLAIPLDMTKRAEMLYNSEPFELAHKSVEQAGDSYADPTDGRDGG
                     HFVSFVKSGGKLWELEGSRNGPLERGSLSDDEDVLSPRALDMGIKRIIKLNADDGGENL
                     GFSCIALARRP"
     PFAM_domain     complement(15501..16094)
                     /aSDomain="Peptidase_C12"
                     /aSTool="clusterhmmer"
                     /database="35.0"
                     /db_xref="PF01088.24"
                     /db_xref="GO:0004843"
                     /db_xref="GO:0006511"
                     /description="Ubiquitin carboxyl-terminal hydrolase, family
                     1"
                     /detection="hmmscan"
                     /domain_id="clusterhmmer_JX266_000769_0006"
                     /evalue="2.20E-44"
                     /gene_ontologies="GO:0004843: cysteine-type deubiquitinase
                     activity"
                     /gene_ontologies="GO:0006511: ubiquitin-dependent protein
                     catabolic process"
                     /label="JX266_000769"
                     /locus_tag="JX266_000769"
                     /protein_end="200"
                     /protein_start="2"
                     /score="151.9"
                     /tool="antismash"
                     /translation="ENNPDVMNQLATKLGLSSDLQFYDVYSLDEPELLAHIPRPVMALL
                     VIIPLTPAWDRSRKAEDANKEPYTGSGPDEPVIWFKQTIGHACGSIGVLHSLINGPAVD
                     FIRHDSDLAAIRSLAIPLDMTKRAEMLYNSEPFELAHKSVEQAGDSYADPTDGRDGGHF
                     VSFVKSGGKLWELEGSRNGPLERGSLSDDEDVLSP"
     gene            complement(17718..19133)
                     /locus_tag="JX266_000770"
     mRNA            complement(join(17718..18691,18759..18892,18970..19133))
                     /locus_tag="JX266_000770"
                     /product="hypothetical protein"
     CDS             complement(join(17718..18691,18759..18892,18970..19133))
                     /NRPS_PKS="Domain: Aminotran_5 (86-409). E-value: 6e-46.
                     Score: 148.8. Matches aSDomain:
                     nrpspksdomains_JX266_000770_Aminotran_5.1"
                     /codon_start=1
                     /gene_functions="biosynthetic-additional
                     (rule-based-clusters) Aminotran_5"
                     /gene_functions="biosynthetic-additional (smcogs)
                     SMCOG1139:aminotransferase class V (Score: 205.3; E-value:
                     2.3e-62)"
                     /gene_kind="biosynthetic-additional"
                     /locus_tag="JX266_000770"
                     /product="hypothetical protein"
                     /protein_id="KAI1854652.1"
                     /sec_met_domain="Aminotran_5 (E-value: 1.1e-44, bitscore:
                     147.8, seeds: 34, tool: rule-based-clusters)"
                     /transl_table=1
                     /translation="MTADVSRRDDDRRIHPATVPYDVESVRQHFPALRGERIPLNNATG
                     SLVYEGAVKAIANAMSTYQLDFIGGDTISQLYIDQRKSKYVELAAFMNAEPDEIAFGPS
                     TSGLIRNVTTSLRPLLNSDSEMIVSELCHEAGVTSWVALARSLGIEIKWWPPPGGKGDT
                     AAKLSIETLKPLLSPKTRLVACGHVSNIFGTIHDIRAVADVVHTIPGAMLSVDGVAWAP
                     HRPIDVKAMDVDFYFFSWYKLFGPHFAQVYARSSVQQRYMTSLNHYHIDPTPLDVKVRL
                     GTNCFEFEDGVLEIVRYIQRIGWDNIIAHEVVLVRPLLEYLNSHPEWFTLYGEKSSDPK
                     LRVSLVSFTVNGVPSKVIAKIIHESSPCRILAGSAYSLRPVHDVLRLGEDGVLRVSLVH
                     YNNLQDVQTFINVLDRVVQANFKD"
     aSDomain        complement(join(17763..18691,18759..18798))
                     /aSDomain="Aminotran_5"
                     /aSTool="nrps_pks_domains"
                     /database="nrpspksdomains.hmm"
                     /detection="hmmscan"
                     /domain_id="nrpspksdomains_JX266_000770_Aminotran_5.1"
                     /evalue="6.00E-46"
                     /label="JX266_000770_Aminotran_5.1"
                     /locus_tag="JX266_000770"
                     /protein_end="409"
                     /protein_start="86"
                     /score="148.8"
                     /tool="antismash"
                     /translation="ELAAFMNAEPDEIAFGPSTSGLIRNVTTSLRPLLNSDSEMIVSEL
                     CHEAGVTSWVALARSLGIEIKWWPPPGGKGDTAAKLSIETLKPLLSPKTRLVACGHVSN
                     IFGTIHDIRAVADVVHTIPGAMLSVDGVAWAPHRPIDVKAMDVDFYFFSWYKLFGPHFA
                     QVYARSSVQQRYMTSLNHYHIDPTPLDVKVRLGTNCFEFEDGVLEIVRYIQRIGWDNII
                     AHEVVLVRPLLEYLNSHPEWFTLYGEKSSDPKLRVSLVSFTVNGVPSKVIAKIIHESSP
                     CRILAGSAYSLRPVHDVLRLGEDGVLRVSLVHYNNLQDVQTF"
     PFAM_domain     complement(join(17763..18691,18759..18798))
                     /aSDomain="Aminotran_5"
                     /aSTool="clusterhmmer"
                     /database="35.0"
                     /db_xref="PF00266.22"
                     /description="Aminotransferase class-V"
                     /detection="hmmscan"
                     /domain_id="clusterhmmer_JX266_000770_0007"
                     /evalue="4.20E-43"
                     /label="JX266_000770"
                     /locus_tag="JX266_000770"
                     /protein_end="409"
                     /protein_start="86"
                     /score="147.8"
                     /tool="antismash"
                     /translation="ELAAFMNAEPDEIAFGPSTSGLIRNVTTSLRPLLNSDSEMIVSEL
                     CHEAGVTSWVALARSLGIEIKWWPPPGGKGDTAAKLSIETLKPLLSPKTRLVACGHVSN
                     IFGTIHDIRAVADVVHTIPGAMLSVDGVAWAPHRPIDVKAMDVDFYFFSWYKLFGPHFA
                     QVYARSSVQQRYMTSLNHYHIDPTPLDVKVRLGTNCFEFEDGVLEIVRYIQRIGWDNII
                     AHEVVLVRPLLEYLNSHPEWFTLYGEKSSDPKLRVSLVSFTVNGVPSKVIAKIIHESSP
                     CRILAGSAYSLRPVHDVLRLGEDGVLRVSLVHYNNLQDVQTF"
     gene            20001..24204
                     /locus_tag="JX266_000771"
     mRNA            join(20001..20441,20501..21572,21713..24204)
                     /locus_tag="JX266_000771"
                     /product="hypothetical protein"
     CDS             join(20001..20441,20501..21572,21713..24204)
                     /NRPS_PKS="Domain: AMP-binding (238-626). E-value: 1.3e-83.
                     Score: 272.7. Matches aSDomain:
                     nrpspksdomains_JX266_000771_AMP-binding.1"
                     /NRPS_PKS="Domain: PP-binding (826-874). E-value: 1.8e-08.
                     Score: 26.7. Matches aSDomain:
                     nrpspksdomains_JX266_000771_PP-binding.1"
                     /NRPS_PKS="Domain: TD (927-1175). E-value: 4.2e-46. Score:
                     149.0. Matches aSDomain: nrpspksdomains_JX266_000771_TD.1"
                     /codon_start=1
                     /gene_functions="biosynthetic (rule-based-clusters)
                     NRPS-like: NAD_binding_4"
                     /gene_functions="biosynthetic (rule-based-clusters)
                     NRPS-like: AMP-binding"
                     /gene_functions="biosynthetic (rule-based-clusters)
                     NRPS-like: PP-binding"
                     /gene_functions="biosynthetic-additional (smcogs)
                     SMCOG1002:AMP-dependent synthetase and ligase (Score:
                     237.4; E-value: 4e-72)"
                     /gene_kind="biosynthetic"
                     /locus_tag="JX266_000771"
                     /product="hypothetical protein"
                     /protein_id="KAI1854653.1"
                     /sec_met_domain="AMP-binding (E-value: 9.6e-87, bitscore:
                     286.2, seeds: 400, tool: rule-based-clusters)"
                     /sec_met_domain="PP-binding (E-value: 1.6e-07, bitscore:
                     26.7, seeds: 164, tool: rule-based-clusters)"
                     /sec_met_domain="NAD_binding_4 (E-value: 4.4e-43, bitscore:
                     142.2, seeds: 102, tool: rule-based-clusters)"
                     /transl_table=1
                     /translation="MPSSIAITVPSKSTLDVFCSTNKVSPASIVKLAFATVVHRYFDLP
                     EFTCAEVLSKDHDDHTRDTIIRSRQVHYVPELASTTSIRAAFSLRETDLPSDNDLAPLL
                     VNLALAETPNGGLLANKPTASLVLTKIVFTPMEALCSSLAAQKNGQGLVVCFDEVSLSA
                     HMLYNIDQVSEFVATGFADAFSASLQCISSIPIDTVIADLDICGAQSRATISKWNQHST
                     SVPNKLLHDLVGQGFIRKPDAIAILSWDGQMSYSELDKRSSALAAYLMDTYDLKPGKKV
                     AICFEKCTWAIVSMLAILKAGAAYCCLDPSHPRARHDSIIHTLKAPLVLTSTLYEGCFD
                     GHCVLVPTVELVRQQRHYRPTNVQPSDICIVAFTSGSTGNPKGIVHTHNSLVTGIVSNA
                     TPQHLDREGVSTYQWSSFTFDVSMIEIYAPLIYGGRICIPSDEERLNNVEESMNRMAVN
                     WAYFTPSFARLFAQYNLPSLQTLLMGGEVVTSDDINAWNDRVKVIHSYGPAESATFFLA
                     EFNGPCPKTVPIGPAPNTYAWIVDPDNPELLSPLGAIGEMLYEGPGLLKEYLGDPKKTK
                     EVLIEAPLWRRNLDAPASLSKLYKSGDLVRYLPDGTMMYIGRKDTMVKVRGQKLEVEEV
                     ESVIRKSLGRSRQLAVDVVSSVEKDQEVEANIKSRLPITGDVAVDLVELHDSGPRLVAF
                     LKCSEDRDLDGNNNGGGSGTLQSSSVSDEKLSILIAQIRSRLNETLPEYMVPRIYIPLA
                     TLPINSNGKVDRKKLKEHARSLSTSELFKYTESGSSEEVLTEIPQDDTVALEVSEILVN
                     VLRRPESKGESPLKGKNATLENLGLDSLRTVSLARSINDFYGLNIPVKTFRRANLNVRD
                     IAEIVRSWDQVVPQSEEQARAANILQDIEELDKEMAEVQPNQHVLPKIRLQTGKSVVFL
                     TGATGFLGSQILRQLLALASVSKVIVLVRARDASVGFQRIVAAGTTARWWSPALASRVE
                     VWPGDLAQPRLGVSMDQWARLEGTCVQESEGVTAIIHNGAVVNWSSSYERLRVTNVLST
                     MQLLKLALVGSGPLQHFTYISGGDMHLSEIAVRDDSSHLSSANGYSQSKFASGVLVDRC
                     MARAPAGQRINTVKPGIIIGTATEGIANTDDFIWRLVAGACEAGAFVDGEQDAIVSLAG
                     ADHVAQRIIHACLGSQCERDSAPEALKMTEGIPVREFWRVVSEGTGLKLRAIDSDEWLR
                     VVNANVSRQGSSHLLWPVMEWAEQRKGRIGDARLTMCNASSCSGHCLDPGYLGSGAHVV
                     ECLQDKETRDKTLQALRKNVEYLSSLQFLQGKTVLNSTRQDVFRRSGVKG"
     aSDomain        join(20774..21572,21713..22077)
                     /aSDomain="AMP-binding"
                     /aSTool="nrps_pks_domains"
                     /database="nrpspksdomains.hmm"
                     /detection="hmmscan"
                     /domain_id="nrpspksdomains_JX266_000771_AMP-binding.1"
                     /evalue="1.30E-83"
                     /label="JX266_000771_AMP-binding.1"
                     /locus_tag="JX266_000771"
                     /protein_end="626"
                     /protein_start="238"
                     /score="272.7"
                     /specificity="substrate consensus: X"
                     /tool="antismash"
                     /translation="RKPDAIAILSWDGQMSYSELDKRSSALAAYLMDTYDLKPGKKVAI
                     CFEKCTWAIVSMLAILKAGAAYCCLDPSHPRARHDSIIHTLKAPLVLTSTLYEGCFDGH
                     CVLVPTVELVRQQRHYRPTNVQPSDICIVAFTSGSTGNPKGIVHTHNSLVTGIVSNATP
                     QHLDREGVSTYQWSSFTFDVSMIEIYAPLIYGGRICIPSDEERLNNVEESMNRMAVNWA
                     YFTPSFARLFAQYNLPSLQTLLMGGEVVTSDDINAWNDRVKVIHSYGPAESATFFLAEF
                     NGPCPKTVPIGPAPNTYAWIVDPDNPELLSPLGAIGEMLYEGPGLLKEYLGDPKKTKEV
                     LIEAPLWRRNLDAPASLSKLYKSGDLVRYLPDGTMMYIGRKDTMVKVR"
     PFAM_domain     join(20774..21572,21713..22077)
                     /aSDomain="AMP-binding"
                     /aSTool="clusterhmmer"
                     /database="35.0"
                     /db_xref="PF00501.31"
                     /description="AMP-binding enzyme"
                     /detection="hmmscan"
                     /domain_id="clusterhmmer_JX266_000771_0008"
                     /evalue="1.60E-70"
                     /label="JX266_000771"
                     /locus_tag="JX266_000771"
                     /protein_end="626"
                     /protein_start="238"
                     /score="238.0"
                     /tool="antismash"
                     /translation="RKPDAIAILSWDGQMSYSELDKRSSALAAYLMDTYDLKPGKKVAI
                     CFEKCTWAIVSMLAILKAGAAYCCLDPSHPRARHDSIIHTLKAPLVLTSTLYEGCFDGH
                     CVLVPTVELVRQQRHYRPTNVQPSDICIVAFTSGSTGNPKGIVHTHNSLVTGIVSNATP
                     QHLDREGVSTYQWSSFTFDVSMIEIYAPLIYGGRICIPSDEERLNNVEESMNRMAVNWA
                     YFTPSFARLFAQYNLPSLQTLLMGGEVVTSDDINAWNDRVKVIHSYGPAESATFFLAEF
                     NGPCPKTVPIGPAPNTYAWIVDPDNPELLSPLGAIGEMLYEGPGLLKEYLGDPKKTKEV
                     LIEAPLWRRNLDAPASLSKLYKSGDLVRYLPDGTMMYIGRKDTMVKVR"
     aSModule        20774..23724
                     /complete
                     /domains="nrpspksdomains_JX266_000771_AMP-binding.1"
                     /domains="nrpspksdomains_JX266_000771_PP-binding.1"
                     /domains="nrpspksdomains_JX266_000771_TD.1"
                     /final_module
                     /locus_tags="JX266_000771"
                     /monomer_pairings="X -> X"
                     /starter_module
                     /tool="antismash"
                     /type="nrps"
     CDS_motif       20945..20986
                     /aSTool="nrps_pks_domains"
                     /database="abmotifs"
                     /detection="hmmscan"
                     /domain_id="nrpspksmotif_JX266_000771_0001"
                     /evalue="2.90E-04"
                     /label="NRPS-A_a2"
                     /locus_tag="JX266_000771"
                     /protein_end="309"
                     /protein_start="295"
                     /score="14.2"
                     /tool="antismash"
                     /translation="LAILKAGAAYCCLD"
     CDS_motif       21170..21223
                     /aSTool="nrps_pks_domains"
                     /database="abmotifs"
                     /detection="hmmscan"
                     /domain_id="nrpspksmotif_JX266_000771_0002"
                     /evalue="5.90E-07"
                     /label="NRPS-A_a3"
                     /locus_tag="JX266_000771"
                     /protein_end="388"
                     /protein_start="370"
                     /score="22.0"
                     /tool="antismash"
                     /translation="VAFTSGSTGNPKGIVHTH"
     CDS_motif       21847..21930
                     /aSTool="nrps_pks_domains"
                     /database="abmotifs"
                     /detection="hmmscan"
                     /domain_id="nrpspksmotif_JX266_000771_0003"
                     /evalue="6.20E-08"
                     /label="NRPS-A_a6"
                     /locus_tag="JX266_000771"
                     /protein_end="577"
                     /protein_start="549"
                     /score="25.0"
                     /tool="antismash"
                     /translation="PLGAIGEMLYEGPGLLKEYLGDPKKTKE"
     CDS_motif       22042..22107
                     /aSTool="nrps_pks_domains"
                     /database="abmotifs"
                     /detection="hmmscan"
                     /domain_id="nrpspksmotif_JX266_000771_0004"
                     /evalue="1.70E-07"
                     /label="NRPS-A_a8"
                     /locus_tag="JX266_000771"
                     /protein_end="636"
                     /protein_start="614"
                     /score="23.7"
                     /tool="antismash"
                     /translation="YIGRKDTMVKVRGQKLEVEEVE"
     PFAM_domain     22621..22821
                     /aSDomain="PP-binding"
                     /aSTool="clusterhmmer"
                     /database="35.0"
                     /db_xref="PF00550.28"
                     /description="Phosphopantetheine attachment site"
                     /detection="hmmscan"
                     /domain_id="clusterhmmer_JX266_000771_0009"
                     /evalue="1.20E-05"
                     /label="JX266_000771"
                     /locus_tag="JX266_000771"
                     /protein_end="874"
                     /protein_start="807"
                     /score="25.6"
                     /tool="antismash"
                     /translation="EILVNVLRRPESKGESPLKGKNATLENLGLDSLRTVSLARSINDF
                     YGLNIPVKTFRRANLNVRDIAE"
     aSDomain        22678..22821
                     /aSDomain="PP-binding"
                     /aSTool="nrps_pks_domains"
                     /database="nrpspksdomains.hmm"
                     /detection="hmmscan"
                     /domain_id="nrpspksdomains_JX266_000771_PP-binding.1"
                     /evalue="1.80E-08"
                     /label="JX266_000771_PP-binding.1"
                     /locus_tag="JX266_000771"
                     /protein_end="874"
                     /protein_start="826"
                     /score="26.7"
                     /tool="antismash"
                     /translation="GKNATLENLGLDSLRTVSLARSINDFYGLNIPVKTFRRANLNVRD
                     IAE"
     aSDomain        22981..23724
                     /aSDomain="TD"
                     /aSTool="nrps_pks_domains"
                     /database="nrpspksdomains.hmm"
                     /detection="hmmscan"
                     /domain_id="nrpspksdomains_JX266_000771_TD.1"
                     /evalue="4.20E-46"
                     /label="JX266_000771_TD.1"
                     /locus_tag="JX266_000771"
                     /protein_end="1175"
                     /protein_start="927"
                     /score="149.0"
                     /tool="antismash"
                     /translation="VFLTGATGFLGSQILRQLLALASVSKVIVLVRARDASVGFQRIVA
                     AGTTARWWSPALASRVEVWPGDLAQPRLGVSMDQWARLEGTCVQESEGVTAIIHNGAVV
                     NWSSSYERLRVTNVLSTMQLLKLALVGSGPLQHFTYISGGDMHLSEIAVRDDSSHLSSA
                     NGYSQSKFASGVLVDRCMARAPAGQRINTVKPGIIIGTATEGIANTDDFIWRLVAGACE
                     AGAFVDGEQDAIVSLAGADHVAQRII"
     aSDomain        22981..23940
                     /aSDomain="TIGR01746"
                     /aSTool="tigrfam"
                     /description="Thioester-redct: thioester reductase domain"
                     /detection="hmmscan"
                     /domain_id="TIGRFam_JX266_000771_0001"
                     /evalue="8.90E-67"
                     /identifier="TIGR01746"
                     /label="JX266_000771"
                     /locus_tag="JX266_000771"
                     /protein_end="1247"
                     /protein_start="927"
                     /score="223.8"
                     /tool="antismash"
                     /translation="VFLTGATGFLGSQILRQLLALASVSKVIVLVRARDASVGFQRIVA
                     AGTTARWWSPALASRVEVWPGDLAQPRLGVSMDQWARLEGTCVQESEGVTAIIHNGAVV
                     NWSSSYERLRVTNVLSTMQLLKLALVGSGPLQHFTYISGGDMHLSEIAVRDDSSHLSSA
                     NGYSQSKFASGVLVDRCMARAPAGQRINTVKPGIIIGTATEGIANTDDFIWRLVAGACE
                     AGAFVDGEQDAIVSLAGADHVAQRIIHACLGSQCERDSAPEALKMTEGIPVREFWRVVS
                     EGTGLKLRAIDSDEWLRVVNANVSRQGSSHLLWPVMEWA"
     PFAM_domain     22987..23718
                     /aSDomain="NAD_binding_4"
                     /aSTool="clusterhmmer"
                     /database="35.0"
                     /db_xref="PF07993.15"
                     /description="Male sterility protein"
                     /detection="hmmscan"
                     /domain_id="clusterhmmer_JX266_000771_0010"
                     /evalue="1.10E-40"
                     /label="JX266_000771"
                     /locus_tag="JX266_000771"
                     /protein_end="1173"
                     /protein_start="929"
                     /score="139.6"
                     /tool="antismash"
                     /translation="LTGATGFLGSQILRQLLALASVSKVIVLVRARDASVGFQRIVAAG
                     TTARWWSPALASRVEVWPGDLAQPRLGVSMDQWARLEGTCVQESEGVTAIIHNGAVVNW
                     SSSYERLRVTNVLSTMQLLKLALVGSGPLQHFTYISGGDMHLSEIAVRDDSSHLSSANG
                     YSQSKFASGVLVDRCMARAPAGQRINTVKPGIIIGTATEGIANTDDFIWRLVAGACEAG
                     AFVDGEQDAIVSLAGADHVAQR"
     gene            complement(24911..26636)
                     /locus_tag="JX266_000772"
     mRNA            complement(join(24911..25814,25871..26200,26257..26330,
                     26388..26409,26470..26636))
                     /locus_tag="JX266_000772"
                     /product="hypothetical protein"
     CDS             complement(join(24911..25814,25871..26200,26257..26330,
                     26388..26409,26470..26636))
                     /codon_start=1
                     /gene_functions="transport (smcogs) SMCOG1106:major
                     facilitator transporter (Score: 77.5; E-value: 1.3e-23)"
                     /gene_kind="transport"
                     /locus_tag="JX266_000772"
                     /product="hypothetical protein"
                     /protein_id="KAI1854654.1"
                     /transl_table=1
                     /translation="MTASPRLSILDEQGLELTPDGQHVRWSRANQRHPRNWSKARKAYD
                     TGLIIWVDVYTTAVNSAGGAAASEARHEYGISTTMSVFVFVTLYLLGQGVGGVIFPPYS
                     EAFGRKKLYIVSTGLYSIFCVMIAVVPSLAGVAIGRFMTGVLSGIPTTITSGSIEDLFN
                     AKDRIWCIFLWAMISNLGLALGPIMSAYIIAALGWRWVFYIAAIVLAVTTCSLFALRES
                     RPSLILSREVAMIRESTGLDDLQALNPDFTPDLSTFARMALFRPARLFFTEPIIFMVAV
                     ISAVAAAIVYLFTVALPTVYEQFGFSEESASLPFLAIGLGLILSVFTRLIDDRIVARLQ
                     QQGRPLKPEDKLLGFSTGAPALACGLWWFAWTIPPHVPNLPWIVPTLALIFVGYALNEF
                     DTVLIGYVADSYLSYSASGFAAVALLRSILSATFPLFAPRMFERLSANVAMSILAALGT
                     GFCIVPKLFTRYGERIRAKSKFAAHSLQVYEENGVDENGY"
     PFAM_domain     complement(join(25109..25814,25871..26200,26257..26324))
                     /aSDomain="MFS_1"
                     /aSTool="clusterhmmer"
                     /database="35.0"
                     /db_xref="PF07690.19"
                     /db_xref="GO:0022857"
                     /db_xref="GO:0055085"
                     /description="Major Facilitator Superfamily"
                     /detection="hmmscan"
                     /domain_id="clusterhmmer_JX266_000772_0011"
                     /evalue="8.00E-33"
                     /gene_ontologies="GO:0022857: transmembrane transporter
                     activity"
                     /gene_ontologies="GO:0055085: transmembrane transport"
                     /label="JX266_000772"
                     /locus_tag="JX266_000772"
                     /protein_end="433"
                     /protein_start="65"
                     /score="113.9"
                     /tool="antismash"
                     /translation="AASEARHEYGISTTMSVFVFVTLYLLGQGVGGVIFPPYSEAFGRK
                     KLYIVSTGLYSIFCVMIAVVPSLAGVAIGRFMTGVLSGIPTTITSGSIEDLFNAKDRIW
                     CIFLWAMISNLGLALGPIMSAYIIAALGWRWVFYIAAIVLAVTTCSLFALRESRPSLIL
                     SREVAMIRESTGLDDLQALNPDFTPDLSTFARMALFRPARLFFTEPIIFMVAVISAVAA
                     AIVYLFTVALPTVYEQFGFSEESASLPFLAIGLGLILSVFTRLIDDRIVARLQQQGRPL
                     KPEDKLLGFSTGAPALACGLWWFAWTIPPHVPNLPWIVPTLALIFVGYALNEFDTVLIG
                     YVADSYLSYSASGFAAVALLRSILSATF"
     gene            27545..28686
                     /locus_tag="JX266_000773"
     mRNA            join(27545..27709,27774..27923,27991..28686)
                     /locus_tag="JX266_000773"
                     /product="hypothetical protein"
     CDS             join(27545..27709,27774..27923,27991..28686)
                     /codon_start=1
                     /gene_functions="biosynthetic-additional
                     (rule-based-clusters) 2OG-FeII_Oxy"
                     /gene_kind="biosynthetic-additional"
                     /locus_tag="JX266_000773"
                     /product="hypothetical protein"
                     /protein_id="KAI1854655.1"
                     /sec_met_domain="2OG-FeII_Oxy (E-value: 3.9e-12, bitscore:
                     41.6, seeds: 135, tool: rule-based-clusters)"
                     /transl_table=1
                     /translation="MSSLPIIDFSIFYNGTEADRAKLAATIAEELKKHGAMRLINTSIT
                     AETIEEGFKWGKKFFSLPVKEKEAIPNERNADPQRGWSYVGSENTSKLDMLENDGLEDE
                     KEHFDHSSAADTEFPSKWPSESSIPGYRQFMEGLLEKCHVVGREVLQNLEQGLGLHKGE
                     LLDRCCASPIIDELRMNYYAPISTQKLNTGKYRRAWPHTDFGMITLLFQDDAGGLEVQD
                     RFSSKPDAFIPLPHSHPTEVFVYVSNSLEYMTNNYLKAGLHQVATPIDMQDVANGILPE
                     RQSIACFIKPRREVNVGPMKQFITPERPRVYEDLTGLELHRVRVAKLYGAAVAAH"
     PFAM_domain     join(27554..27709,27774..27923,27991..28050)
                     /aSDomain="DIOX_N"
                     /aSTool="clusterhmmer"
                     /database="35.0"
                     /db_xref="PF14226.9"
                     /description="non-haem dioxygenase in morphine synthesis
                     N-terminal"
                     /detection="hmmscan"
                     /domain_id="clusterhmmer_JX266_000773_0012"
                     /evalue="4.40E-20"
                     /label="JX266_000773"
                     /locus_tag="JX266_000773"
                     /protein_end="125"
                     /protein_start="3"
                     /score="72.7"
                     /tool="antismash"
                     /translation="LPIIDFSIFYNGTEADRAKLAATIAEELKKHGAMRLINTSITAET
                     IEEGFKWGKKFFSLPVKEKEAIPNERNADPQRGWSYVGSENTSKLDMLENDGLEDEKEH
                     FDHSSAADTEFPSKWPSE"
     PFAM_domain     28204..28548
                     /aSDomain="2OG-FeII_Oxy"
                     /aSTool="clusterhmmer"
                     /database="35.0"
                     /db_xref="PF03171.23"
                     /description="2OG-Fe(II) oxygenase superfamily"
                     /detection="hmmscan"
                     /domain_id="clusterhmmer_JX266_000773_0013"
                     /evalue="1.30E-10"
                     /label="JX266_000773"
                     /locus_tag="JX266_000773"
                     /protein_end="291"
                     /protein_start="176"
                     /score="41.8"
                     /tool="antismash"
                     /translation="LRMNYYAPISTQKLNTGKYRRAWPHTDFGMITLLFQDDAGGLEVQ
                     DRFSSKPDAFIPLPHSHPTEVFVYVSNSLEYMTNNYLKAGLHQVATPIDMQDVANGILP
                     ERQSIACFIKP"
     gene            complement(30496..31637)
                     /locus_tag="JX266_000774"
     mRNA            complement(join(30496..31499,31556..31637))
                     /locus_tag="JX266_000774"
                     /product="hypothetical protein"
     CDS             complement(join(30496..31499,31556..31637))
                     /codon_start=1
                     /locus_tag="JX266_000774"
                     /product="hypothetical protein"
                     /protein_id="KAI1854656.1"
                     /transl_table=1
                     /translation="MEFTIQPPTNPVDRRRHQNRIAQRKFRQKRDQNLAATSRAACGSS
                     PLAAPAVVDSSIDPQPIGEATFTSLLAFTHQPDAAFAGEDYLGPDAASAWSKSATPAVV
                     DPNNEPHGQPTNPPPIEEVNFASLLAFENQPNTAFASEDYLVQLLSSVATADTTSTPDL
                     VGGTASAWNDSAATALTTTGKSATPWLDDGLNPAPYEHARPRHLGSVGSLHIAAQKGNE
                     RILRLLLQHHSNANDKDSDGRTPLMHATMCDHVGSMRTLLAHGARIGDTDNESRSSLHW
                     AVLCRRHSALEVLLDYYSEKSAAQSCDINACDDAGWSPLHMAIDRGFEAGVVLLLGHGA
                     NVHTKAHKGPYAKGLSPAPAV"
     PFAM_domain     complement(30679..30945)
                     /aSDomain="Ank_2"
                     /aSTool="clusterhmmer"
                     /database="35.0"
                     /db_xref="PF12796.10"
                     /db_xref="GO:0005515"
                     /description="Ankyrin repeats (3 copies)"
                     /detection="hmmscan"
                     /domain_id="clusterhmmer_JX266_000774_0014"
                     /evalue="5.20E-14"
                     /gene_ontologies="GO:0005515: protein binding"
                     /label="JX266_000774"
                     /locus_tag="JX266_000774"
                     /protein_end="301"
                     /protein_start="212"
                     /score="52.7"
                     /tool="antismash"
                     /translation="LHIAAQKGNERILRLLLQHHSNANDKDSDGRTPLMHATMCDHVGS
                     MRTLLAHGARIGDTDNESRSSLHWAVLCRRHSALEVLLDYYSEK"
     gene            36402..36731
                     /locus_tag="JX266_000775"
     mRNA            36402..36731
                     /locus_tag="JX266_000775"
                     /product="hypothetical protein"
     CDS             36402..36731
                     /codon_start=1
                     /locus_tag="JX266_000775"
                     /product="hypothetical protein"
                     /protein_id="KAI1854657.1"
                     /transl_table=1
                     /translation="MLFQGAPGGLKVEDREHSGKSVPNYSESPTEAGVYVSDSLAQLIN
                     DYLRASVHQVVSPIPMQDKASNALLERCFPIPTFVNSVFHSSVEPFEKYVLSESERQYG
                     ELKAL"
     gene            37977..39037
                     /locus_tag="JX266_000776"
     mRNA            join(37977..38114,38201..39037)
                     /locus_tag="JX266_000776"
                     /product="hypothetical protein"
     CDS             join(37977..38114,38201..39037)
                     /codon_start=1
                     /locus_tag="JX266_000776"
                     /product="hypothetical protein"
                     /protein_id="KAI1854658.1"
                     /transl_table=1
                     /translation="MADMFHIRAPSNLPSLVKSAFSKAKASGDLTYYPTRVALLELSSI
                     PFQLRFSPSLASKPKAPKPKEPGAKPFNPFENPLPSMTVSELPPSHALVLNKFAIVPEH
                     FILITKSAKPQTHVLEQDDIAATYACIKAYRDNGKELFAFFNSGPHSGASQPHRHLQLL
                     PVDEMRAGLEDIKGEPQWGILAEEVQRRTSDLPFAVLTETIAPEMAPEELHRKYLSLYR
                     RAVNLVLPNSDAPAEGEAKISYNMAMTSTTLAVCPRRAEGASIQSKTGDDAGFVALNGT
                     LLAGTALVKNESEWDALRESPEKLLGVLNQIGIPSHDTINGNL"
     PFAM_domain     join(38001..38114,38201..38563)
                     /aSDomain="Ap4A_phos_N"
                     /aSTool="clusterhmmer"
                     /database="35.0"
                     /db_xref="PF19327.2"
                     /description="Ap4A phosphorylase N-terminal domain"
                     /detection="hmmscan"
                     /domain_id="clusterhmmer_JX266_000776_0015"
                     /evalue="5.10E-31"
                     /label="JX266_000776"
                     /locus_tag="JX266_000776"
                     /protein_end="167"
                     /protein_start="8"
                     /score="107.6"
                     /tool="antismash"
                     /translation="APSNLPSLVKSAFSKAKASGDLTYYPTRVALLELSSIPFQLRFSP
                     SLASKPKAPKPKEPGAKPFNPFENPLPSMTVSELPPSHALVLNKFAIVPEHFILITKSA
                     KPQTHVLEQDDIAATYACIKAYRDNGKELFAFFNSGPHSGASQPHRHLQLLPVDE"
     PFAM_domain     38642..39007
                     /aSDomain="ATP_transf"
                     /aSTool="clusterhmmer"
                     /database="35.0"
                     /db_xref="PF09830.12"
                     /db_xref="GO:0003877"
                     /description="ATP adenylyltransferase C-terminal domain"
                     /detection="hmmscan"
                     /domain_id="clusterhmmer_JX266_000776_0016"
                     /evalue="3.80E-22"
                     /gene_ontologies="GO:0003877: ATP adenylyltransferase
                     activity"
                     /label="JX266_000776"
                     /locus_tag="JX266_000776"
                     /protein_end="315"
                     /protein_start="193"
                     /score="78.5"
                     /tool="antismash"
                     /translation="DLPFAVLTETIAPEMAPEELHRKYLSLYRRAVNLVLPNSDAPAEG
                     EAKISYNMAMTSTTLAVCPRRAEGASIQSKTGDDAGFVALNGTLLAGTALVKNESEWDA
                     LRESPEKLLGVLNQIGIP"
     gene            complement(39405..40524)
                     /locus_tag="JX266_000777"
     mRNA            complement(join(39405..39578,39643..40524))
                     /locus_tag="JX266_000777"
                     /product="hypothetical protein"
     CDS             complement(join(39405..39578,39643..40524))
                     /codon_start=1
                     /locus_tag="JX266_000777"
                     /product="hypothetical protein"
                     /protein_id="KAI1854659.1"
                     /transl_table=1
                     /translation="MYSPPHFTFDNDYPSQYSMPAIFGDTSTANYLGLQHDLAGNGWSS
                     NQGMSCLPDAAPGNPRVSPAGTAYSSFSSSGASDAMASMSLDTPMLNHARPSDMIISCP
                     STVSPKVLRINPSPAPTSSSESVHAALYSASDSQLSSSSSFDQSYLPTVPTSSSKRLNA
                     KGRKQLPDKPRKSSNTDVPAPSARSRGSSRQNQPAEQQALTCHPKSLAEIKPKPARSAV
                     VESPAAELPPQAIERNKKDKFLVDSKLAGMTYKEIRRKGGFTEAESTLRGRFRTLTKNK
                     EARVRKPEWTDTDIRLLKKAVRKFAKGEDVTPSKIPWKQVSEYITTHGGSYQFGNATCR
                     RRWDELVDQGE"
ORIGIN
        1 tgggtttctt caagactctt gcatgtgctg ctctcgcagc aatccccata acttccgcct
       61 acatcaataa cctgagttct cctgacactg cggtcgccgg cagcaaaatc acggcaaccc
      121 tcactacgtc tatctacgta cagaacttca ttgattattc tgtaagcgta tcctagtcct
      181 aatgcgttag ctctcttcgg gctaacaagc gttagattat ctggggtctt gctccagccg
      241 cctgggactg cggtgaaact atctgcattg ggcagcagat cgactacacg tcaatctagt
      301 aagcattagt attgcccgat ggtcaggagg tgttctaacc ttcttcagcc ctggttcagt
      361 cccattgaat agcttcactg tcaacctcac aatccctgac agcatttctg cgggtgacta
      421 caagctcgtg gcagctgttc cttacttggt tggcgtaagt aactttctgt ccaagatcat
      481 tgctcgacaa ttctcacatc accaacaggc ttcaggtacc attgggacca atgctttcta
      541 caccaaccta actgtcgccg ctgcttagtg tcgatatctc tgtgcgtgat acaaagagac
      601 gggtgccgca gatttaggag tatcacctac aacattgcat aacggaaggc attggctgtg
      661 agttactttg atgttatatc tctcgaggtc aattgatgtt tcttatcgcc catttgactc
      721 tgggccattg aaattgctgg aaattccact gcggccaagt tccaggtgcc cttcaggagg
      781 ttttccactc ctcacgctag cacgagcaaa tgaagctatc ctgcattaat atttgagtgc
      841 gggcgggtcc cattgaaagt gtgcctgccc cttttcaccc acccacactt gatgtcggca
      901 gcgatagtcc ggcaacagcg tacgcagtgg tgacggatga accaatatct ctagcaattt
      961 aggtcccaat tagctcttgg cgcggcgctt ctgatgtgcg aagccttcaa atcgaattaa
     1021 gagcactatt cctactgcgt cctctcttgg cgcttgcgtg taccagggtg aggaccgacg
     1081 gggcggggtg gagaggccac tgcgggcccg tgtcaaccct cgtgttgatc atgcagttcg
     1141 ctcagagcga tgcccaggag attgtttcat ccacgggacg agcttgctgt caaaccggct
     1201 tccccttgca cataagtatc gcactcacca cggcttgtcg aaatttgttc ctcgttcatt
     1261 gtctcgtccg aggagccggt aacgccttag atcgtcgtac gaaagcgtcc tgaacaaccc
     1321 cgcaagcaga aaagctgaga agatggtggg ttcagcaact caccgtggta ctgatacggg
     1381 agatgcagcc agctaactcg catgcgcagg ctcgtaaatt gtccccagaa gaaattcaag
     1441 tcttcaaaga cctctttgat tcatacgtaa gggttcacca ccacgtttct ccatctacgg
     1501 cttgagcgct gactgctacc taggatcccg acaaagatgg taggcgtctt tccagggctt
     1561 ctgtaatcaa gggatctttc taacaatcca ggaaggcagc atcacagtcg aagagtttgc
     1621 caaagtaatg tcctcggctc caggaaagca acccactcaa gcagaagtag agcagatcat
     1681 caaggaagtt gatcttgatg gtgacggaac cattaacttc aacggtaaga ttgtacacca
     1741 caataagaac tttcgcttta atatctggac ctaaaacgct aactctcttt tatcagaatt
     1801 catcaccatg atggtatggc actcccagag ttccaatttc cgtctctggg ttatttccga
     1861 tgttgccaca agacgtatat ctttggacaa gaaaagctga cctctgattg tcgcacagac
     1921 gggacaacct taccctccca aggacgaaga agatgccgaa tattccaaag catggaagga
     1981 atatgagccg tctctaaacg gttcgattac tgcaagccag ttccggcaac tcatggacgg
     2041 gctgggagac ccggtcactg atgtcgaggt tgagcagctg ctcaacaatg ttgatggcga
     2101 agggaaactc tcctgtaagc atttacgcgc tggatcgtcg aataagaaaa caggctgacc
     2161 atgcttagac aaggattatg tccatttcat gaagaacagg aacatcgaag acgatatcgt
     2221 gagcggatac caatgataaa tgccaataga ttcatatatc gcatcttgag ccgagtttag
     2281 attatgaata caactttcta gacatgtacc atgaggactt gagttaccga atctggcgat
     2341 atcaatgcaa ttctatgagg tcaagtcacc cgtctccagc tcgaaccttg caacttattc
     2401 ctatctattt tcttctacct ctatcttgta cttgataccg tatcatgccg gctttcattt
     2461 tggcgatctc agctaaggcc aatagatgta tgcgtttctg aggctttctg cgtgccaggc
     2521 gatggtttta agtgctctac cgaatctctt ggttccgccg gggcatattc tgcttcagaa
     2581 gattcaatta gagcaggggt ccgctcaaga tcgccttcca aatcattcga aggaagctga
     2641 cgtgcccggc ggcgctccat tctgcgccgc caaggcttat aaagaaagac tgagccaagt
     2701 ccgaccacga gaaacaagcc acagatgctg cctccaataa tctcgaagtt gtctccgatt
     2761 gcactcaccc catcccagaa gctgccttcg ggctccgcta cgttttgcgc aagcgatagc
     2821 acctgaacta tccctataaa cgcggataca aagaccgtga tgccggtcag aacgatcgag
     2881 taatacagga tggcgacagt gtctcgtgcg aaggccttgg acgtgtatag cgccatcatc
     2941 aaggcaccat cagtagtatc cagcatgcac ataccagctg tgtttgtcag ccttgagaca
     3001 ttacgaaaaa gctgcgagga taggctcaac ttaccggtga agagcagggg gaagatgagg
     3061 atgatccaca agctcgttcc ttgtgctccc tggatgctgg cgattcccag cacggcaatt
     3121 tcggaactcg tatcgaaccc cagaccaaag agaacaccca ggggatacat tttccacggt
     3181 cgatccacga tacgaaacag cttgcggaag atcgtagcca tgaaaccagc gccttccagt
     3241 tgcagatttg cagctgcttc atctccgtcc gtggaacccg ctgcatcgtg tggataaggc
     3301 tggttcaaaa cctgacgcaa ccgcttcacc aggcggtaca gcacccagcc atttccgagg
     3361 gagagcaaga tcaagaatgc cgcactaaca cttgtgccga tgatgccgcc gatgtattcg
     3421 aagttgtcaa accgatcgcg cagtgctccc gaagtagctg ccaccacaat acaggtgatg
     3481 atcacgattg ttgaatgacc caggctgaag aacgtgccta ctgtaactgg gcgttggcga
     3541 gaggcgatca agcgccgcgt catgaggtcg atggcggaaa tgtggtcggc atcaagcgcg
     3601 tgcctcaacc ccagggtata agacagcaca gctggtgaaa tcatggatgg gtagtagtgc
     3661 aagaccacgc ccactgccgc ccataccacc gcattcgcca acaccagaag cgcgatcact
     3721 cgaataacag gcaaaggcaa tgccttcacc cgggctaagg ggccgaggcc cggaagctct
     3781 aggcggggca tttctgggga cgccgcaccg tgatcgtttc gagttggcag taatataagt
     3841 cttacggtct atgccattcc gccctcgaag cattcagaga aaagcacgtt caggcatcta
     3901 aaatttccac tgacttgagg ttattttcga gcaaaaattt attgcgtgct ctgcaacccc
     3961 tcctcgtacc ccacagccac atgcagcttc gtcgaccaag gtgccgctat taaacgtttc
     4021 ccgcaggcta gtacacatgt aggcgtagac gctgcagata agatgataac gttctgccat
     4081 ggtattacac gccggaacga ttcgaaacgc tttattggcc gatgaacata cagttgatat
     4141 taatctctgt gcagtaggca agccaggcag aatgcatgtt atttgaattg ggcttcgaag
     4201 cttggtcagg gacttgtcag gtccgccacg ttcatcagga ggccttgggc ccttgacaaa
     4261 tcagatcaca ggagtaatgg gaaaagttgt gtatactcac tcgcaggtgt atattttcga
     4321 gttacacaac catttttata tcagatggct gaaattaagg tgatcaactg acacgttacc
     4381 atgattcata ttacgacggc tatgagaaaa aaaaaagtta gtaccttaac ttgccatgag
     4441 gcggatgagc ttcatggcaa tcacgctcag ccaaggctta tttaacatat acggaggggg
     4501 atatgtgcga ctagttaacc accagcaacc ccgttagcta ttagacgata tagctcacgc
     4561 tgtgctcctg tatgccaagc aagttcgcgc aacctcaaaa atgagtacaa gagtgtgggc
     4621 aagccagact agagactaca gctcaagtac ttctaccaca gctgcctact cttagatcta
     4681 cgtagtataa tggaagaatg ctggtgccgc actcgggatt gttcacctct atacgctacg
     4741 cgcctatctc aggacgatag tggcgcggtc gtgacgctta caaagtgtga ttcgatgagt
     4801 cagttgatca tgcggcgtcg atttctgagt aagtcgtggc atcggcaaat cccttgggcc
     4861 aacggcgtta ccgactacgg atgtctaaaa catgtcgcag acccggcgtt accggccggc
     4921 tgggtgctga ccgtcaacca tcagaccgaa cggttgaaaa tcccatacgg gggtttcatt
     4981 tccagaagac gatggcgtgg cgatctcaag atcgccatct tgaaccttat tggatagtcc
     5041 gaagtgtacc tgtcgccatg gcggtccatg ccggtggaga aaccaagctt taagtgagcc
     5101 ggattatcgg cattgatggc gggctactgt gacagcttcc ggaaatcttg cgtaccagcc
     5161 agccctgttg aaaaggcagc gtgggcgaca ctggctttca agcacccgcg tgtcgatatg
     5221 cttcaaggca acaaggcgtg tactatcaaa cacaaggccc actagccctg tagccttggg
     5281 ctggatatgt ctttgggggt atttgacatt cgcgatgatt tttatgcggc tttctcggtg
     5341 atcgaaaggg tctccgtctc tggcgacgct ggggtgcatg gctctgcggt gtctcggttc
     5401 tgatgagaca ctccttatca tccctatctc tggggcactc aattagcaaa gatcggctag
     5461 gggtccatcc acgccgattg aggaggatgc acgatggagc tgtaaactag acccacgccg
     5521 ccacggaagt accttcccca gacctttacc catggctacc ggcagccccc cagttgccca
     5581 gcgcatcgca ccaggtatcc atgaatcagt cccaactcgc cctcaccggg accacgagtt
     5641 gcagatagct ggcaatcggt cgggacgtgg ggaatgccac tcgctcgagg tgcagaaaca
     5701 cgtgtctgca gctcgcggag gacctgattt gttgtggttc gtgtaagcag gtcggatggg
     5761 ttcatgaagc caaggccaat acagcaagag gatgactgag ccgtgtccta cagtcgagta
     5821 ggcactggct tccagcgttt cggaccactc ggctgcaggc tgccatcagg ctactggtcc
     5881 atctccccac cagatgaggc ggccgcaatt gtgcggctgg cggctctccg cgtgtctcca
     5941 cgcaaccgcg cctcgagtcg tgcgcacgtc cggttcgcca tctgtgaagg tgaacctctc
     6001 tcgcatccca cgtttcgaac gcagagtggc caaagcagac tcgcgcagat atataccgta
     6061 gtacggtatg tgtgctgcat agcaaatcat gtgtgtgtgg aggggttgct cggagtatgc
     6121 agcgtagagt atggggagca tgtgccgacg tcgaagtgag gacggcatat cgtccaccaa
     6181 cagaccttct gcatgcagta gccaacccgc agcagagaca agatcaggca cagggagcag
     6241 agcgcaactg tccttctgtt gtggctgtgg ttaatacact ctgcgatgca tctgccactc
     6301 tggccaagtt gaattcatag ctatctacaa ggcagcacta gcactgcctt cgccatccct
     6361 accccgagaa aaagtctata tcgcattgaa aggcaaccag gctgcgccga actgagtcgc
     6421 ggccaagctt gccaggctgg gggtggtgtg ccgcctgact ttgaaggaca cggcgttggg
     6481 ggccgagact gccaaagcca atgacgatcc cccaagcaag gccttatcgg ggacaattgc
     6541 gcgatgtggt cagcaagctt acatacgtgc ggacgcagct cattgttgac aaattaattg
     6601 ctctgttgga cgatccatct gaccgtttcg aatcattgaa ctgcggcgtg gatcaattcg
     6661 cgaaagacac agacggtgaa tgctctgtgc tgctcgagcg ctgttctggt gaggttctcg
     6721 ccagtcggtg aaacactcca gcggggacac acggtgcaga ttaccacatc tcgtgccccc
     6781 gaatccccag tgattgaagg cccggccccc cgaccgtggc gaggaccctg aattctcgaa
     6841 atggaaaaac aacgaatcca gccctgcgtt tagtggtacg aggttcccac ccgggggccg
     6901 gggccagctt atccccccca accgaatcaa gcgacaggcc cgccaatgcg ccacgggtcg
     6961 ggcgcgacag gggtctcctg acagcgtgca ggcgtgcctc tcccaaaaca gcgcttgcca
     7021 tgcagggtcg cacggggtca caactgttca gtaccacgac tattgcgctg atccagggtc
     7081 cacgggtgct gttggcttcc ctagcttaca cctcgactct ctccacggta ccagtggcca
     7141 cggccccggc gagatcgcct cgttgcgcca tccctccatc gccaatcacg gccgggatat
     7201 ggctgtctgg atccggcttc gcttgttctc ctatcagtac tggcctggcc tcttatacct
     7261 agtcattccg ccctctccaa agtcggtgag ttttggtcct ctcgcatttc ctcctcttga
     7321 tgtgtatgcc ttcctccaca tcccctgcct tctttcaaac gttcttgctt tgagggaacc
     7381 aacccattgg ttctgtgcct atctttaaac ttgtagagtt accgttcaag actgcgggcc
     7441 actgtatctt gctttgagcc tgccgaggtt gtcaacaacc cgttcttgga ctgtgtgtga
     7501 atactcgtat aaggtgagct ccccagcctt gttgtcgagc agtccttgct gccttgttct
     7561 gcacccacga tctcagtcgt tggaccatcg ctggttctgg tcttatcagt aacactggcg
     7621 ctaacaacga gccaagcccg cagtccttcg ctatctcatc agtcgaacga tttataccaa
     7681 acgccccaga ctttcattac gagcgcgacg aatcatgcct cgcccacgct cccggagaga
     7741 gatctctgac tacagctcct cggactctga ggaggagatt ccacgtagaa cgaccaggcc
     7801 caaaacgaga aagaaccttg atgcattcgg atacagctcc tcgtccggat ccgaggacga
     7861 cagaaatcgg aaatcggccg gctcgaacac caaccagaac cagaagaaga agaagaagcg
     7921 caagcctagc ccccagcgga gcatcaacag aatttggaga cactttgccg caaagaagtt
     7981 taccaaggcg ctttctatct tgcccttcga cccagtgcca ttgccgacca accaagaccg
     8041 accaaatgag ttgcttagcg caggatacga gcgcgctgtt gaagagtgca gacggaaagt
     8101 gaagaaaatc attcaagaat gccggagggt gaacacaaga taccgagatc ctggttggga
     8161 cattgtaagt ttaaatctac aaaccttgag ttatagagaa gacagcattg acaataccat
     8221 ccaggactgg gacttgaaaa tggttaaggg caattgtctc aactatctcg gttccaacaa
     8281 gttcgacatt gctggacctc gtcttagctc aagcacgtcg attcccaaat ctgtcaagcg
     8341 tgtccatgaa atttacccca atccgacatt catggaagac ttggacgcgg gcgatgtgaa
     8401 acagggcaat cttggcaact gctggctgat tgcaagtttg agcgccctgg ctaacgtaga
     8461 ggacggcatc aagagaatgt gtgtggagta cgatactcgt aagcctatcg catagacctg
     8521 tttaggcttg gtgcagctgc taatgaccga gctaggcatt ggaatatatg ggtttgtctt
     8581 ctatcgcgat ggagaatggg tctactctat cgtcgacgac aagcttttcc tgacctctcc
     8641 aaactgggat tcggtaagcc cctcggtgtc cacaaatcga gcagccgcta attcgatgca
     8701 tagccaagtc tccaacgtga tctgctatcg cagattgacc gtgaaaatga ggacgccgaa
     8761 caggtctacc gtaagacata tcaaaccggg tccaaggcac tcttctttgg ctcgaacaag
     8821 aaccagaacg agacctgggt cccactgatc gagaaggctt ttgcaaaagt ccacggcgac
     8881 ttttcttcct tgattggtgg ttggattggt gaaggcctgg aagatctcag tggtggtgtg
     8941 actaccgagc tccttggcag tgacatccta gacttggacg gtttctggga gaatgatctg
     9001 tgcaaggtaa accaggagtt catgtttggt tgctccaccg gcctgcttga cggcgggtat
     9061 ggcgagagaa atggcatccg agaaggccat gcttacgttg ttatggtggg tgttcccata
     9121 aatgtgcagt aacgttgata gcacccacta acttttgcat aggacgcaag aactttgaag
     9181 aatggagagc gccttgtcaa attgaggaac ccttggggta agctcaagaa aggcatctgg
     9241 gatggcccat ggtccgatgg ctccaaggag tggaccaacg aagccaagga agagctcggg
     9301 catcagtttg gcaacgactc ggtcttctgg atcaggtacg aagacctgct tcggaagttc
     9361 caacacttcg atcgcacccg tctcttcaga gatcccgatt ggcgttgttg ccaaagatgg
     9421 atcggtgtcg atgtgccgtg gaagcctcag tacaacgaga agtttcacat cactttgacc
     9481 aaggagtcac ctttggttct cgtcctgtct cagctggaca acaggtacta caagggtctc
     9541 cacggtcaat atagcttccg gttgcatttc cgtcttcacg agcaggggcg acccgagtct
     9601 gaggactaca ttgtcagatc ccacggaaac tacctcatgg atcgctcggt atcgatcgag
     9661 ctgccgtgca tggagccagg aaaatactcg gtcttcgtca gtgtagttgg tgagagagac
     9721 actgacgtct ctaccgtcga agatgtcgtt aagcgtgagt gcaagaaacg acaggaacac
     9781 gacaagcttg cctcggttgg atacgcctac gacctcgcac acgccaaggg agttgcacat
     9841 ctggagcaag tcgctcaact tcgcaagcag tccgatgcaa agaaggccag ctcttcgagg
     9901 aagcaggagc gtcgcaagct ttgggagaag cgccacctca accgcgacat ctccaagaag
     9961 caacagaaga agaattccga gaagcgcgac cgtaaccgcg aagcccgtga agctgagcgc
    10021 aagaagaaag aagaagcgga agccgctgtg cgcaagaagg aagaggaggc tgaggctgcc
    10081 gagcgcaaga agaaagaaga ggccgaggaa gctgaacgga agaagcagga ggcagagaag
    10141 ccccaagaca aggctgtcca gaccgacaag aatgatgcgt ctgcagagaa ctctcacacc
    10201 aaggccgact cgtctagctc tggccaagat gctgcaaaga gtgaagaaac caaggattcg
    10261 caggcagccg gccaagaaga gcagacgaag cctgaggata agctggccga ggccaagtct
    10321 gcccctccac ctcctccctc agagaccaag cgcgactact cgtcagacaa tgattcttct
    10381 gatagtcccg tttcggactg ggaggagctc tacagcagcg acgacatgtc gaagaagcct
    10441 cgcatggcgc cacctccacc tccgcctgct aacaacgaca agaccgtgga gactgacgac
    10501 gaagctggcc tgccggatcc ctggaatgcc atctgcattg ttggtttccg agtctactcc
    10561 aaggatgaaa acttggacct acgcgttgtg atcgaaggcg gtgagctcgc cgagggcggt
    10621 atgggtgaga agggtgcgca ggacatcgac aacgcccaga tcaacgctgc cggcgagcgg
    10681 gagaagaaca acgagaacga gaaggtcaag gacgaggtcg agatcatcga cggcgccccc
    10741 gttgtcaggg cgaaggtgca gcctgaagag aacaccgaga aggcggacgc gaacatcgcc
    10801 gacgataata agccggatgc tccagagtat gatgtccagt ctatcaactc ggacgagtcc
    10861 tccagtcctg tgccaacccc gggtgaagaa cacgacgacc cgagtcagaa ttgcacccca
    10921 cagggagtgt catagacact atggcaagaa cacgaaatgc cacattagat ctgcttctca
    10981 tcgttttgat gttttttatg acgagagcat cgcgcagcga agaagattga ctagagatca
    11041 gttcgctaga ttctgtttta cccggcgtac taatacgtct tgcttttatt acgggcattt
    11101 tcacgatggt ggttcttgaa tttgggcaga gttcgatcac ggttgcttta tggtctgcag
    11161 atttggcgat acctttcgtt tggacatcat gacaagagaa tttgcctttg atatatacta
    11221 cagactagat ctgagaataa cagaacaccc catacctata ttgaacagcc agaaggttta
    11281 agacagtgac acttcagatt ctccgagaaa acaaaacttg gcagtgagcc acgccgcctg
    11341 gatatcaaca ccatcaagtc agataatcac agtcacatct ttaactcccg gcccatcctc
    11401 ataccagacc caagaacggg ctcatcaacc cattccagga ttcgctgcca tatgatttga
    11461 ccttcatgct ctgattctat ctgagcatca agcttggccc aggacttttc gtccaatgca
    11521 tcaaatccgt accaccgcat tgaatcatgc atccgcagtc tcgctgtctg tgcatccttc
    11581 tcaggatgcc cctgcagagt caggatggaa ttcttctcgt tgatgagaac ctgattctca
    11641 aaagctagtt gccgaaagcc cttccctggc aaggcgactt cgcgcctgtg atgttgctga
    11701 atgaacagca cgccactgct ggtggcgtgg gggaagaact gcctccccgc gtccgtgagc
    11761 tcgatcgtgg tcacgcccat ctcagaatct agtcagcccc aacctctctc aatgtaccaa
    11821 actggctggc aaaagcatct tctcgggagg tagatgactt acctctggta catccatgtc
    11881 ggcgatctca ccaccgaaga cccgggcaat agtttggtga ccccagcaga taccaagcac
    11941 cttcttatta ggatgtcgca ggaccagttc acgcaggaaa tcatgcagct tcaagatcca
    12001 agggtgggac ctcctcgcat cgacgttggc gcccccaaag acgatcagat cgaacgatgc
    12061 cgggtctggg aactcgccct tgttggcggg ctcgaagaaa ctgagctcgg cgtccggcgc
    12121 gaccgcggat atcgtcctga cataagatgc ctgtatcgcg ggcaggaatc tcgacttata
    12181 cgagttgagg aggatagcga tgctcaacgg ccttggtggt gccggtggga ctgaagacat
    12241 aacgccagca atgcaagtaa acaaaccccc acaagaaact caagtctcac tatacacggc
    12301 gagccttcat gaagatgtct gttgaagaca cttctgcgat atggtgattg ttgaagacgg
    12361 tgtgcggtac cgtgtccacg cgtgctgctg atggagaaaa ggtcacgaag tccgaaactc
    12421 agctgtctca tgacgacgtt ggcgccttcg cagcgctagg accacgctgg gcgccatccc
    12481 ggcccgctgt ccaatcggca cctgaacagt tcagcgcatc aataaactag gatcataccg
    12541 gcctaaccat gcgaaaacaa gtactctatg tactttggga atttattaat gtgaacttga
    12601 cttctgtaaa gacctgttca cagcattgac tccggctttg actagatatg ttcactacta
    12661 cttaattgat gttaaaagaa cgagaaactg actagaatca agtatatcca taatcttctc
    12721 tcagcctcga ctttgctggg agtattcttg gggagtagtc cctgtgtgta tgccgccgcc
    12781 gctgatactc ttggcacgcc ttgttcttat gcgagctcgc gtcgttacac gaacctcgag
    12841 tggccagaca tggacaatgg ttgattgagc cggtcgcttc catctcgaag cagagcacgt
    12901 cctcctcttg tgcaagctta tcgcggatgt atgcaacctt aatgaactgg ttggccggta
    12961 caaggagacc gtagtgcgca gtcaaaatat ctctatactc gtcgctggtt aagcatggaa
    13021 cccaattcgt aggctggcaa tcacagcagc cggtcgctat cggaattctg tcgctgataa
    13081 ttatgtcgaa gttgtggtta atttagaagt ccttggttga ctatatcttc tagttgagcg
    13141 ccatctatct cgtgcgctgc cctgaggctg ctgaccgccg tccgaggcac gttaggcacc
    13201 tgactgagaa agcctgctat ctgagacttc tgctcttgca ttgtcttgcc aaagtcattt
    13261 tgaagcagac cgctcttcgc accccgtaga gagctcacaa caacgtcccc aggacgaagt
    13321 cagtcgatat agcgcaaatc aagccaacag tgtacccaat aggatcagtc atgcttaata
    13381 ttgaaagacg agctggcgac agtatggatg cttattgtcg tacatacggt aggttaggtg
    13441 caggccgaga gagttaggtg ttgtaaaggc tgaatcttgc ttccttagcc gttagaaagc
    13501 caggaatgca attatagatc cccggggcct ggttgtagcc agcggtccat catagcactt
    13561 atgctattat aacgacgaga acgtgattgt caccagcctt actcctcagc agggctgtcc
    13621 aatccccaat cggctgttta tcatccgctg gtttaaccca atgagatatg ccttactgcc
    13681 agcctcagga agacggcggt acagattagg ccaacttatc aatactcctc gaggtgtagt
    13741 tacaagcagc tccaaaggct ctcaaggttg tcccgcaatt gaatttgctt ccaccctggc
    13801 gcagtaagct tggttgtccc ctcgcccaga ctgaccgaga tacgacaacc gcctttcgaa
    13861 atcacctctg cctctgttgg caggcgattt ttgttgcaat gtctaacatc tggctcaatg
    13921 gcgatggagt tgatacgact gagtatccac tcaaagtcct ctgggtctcg gcatttgctt
    13981 tctatcttgg gaaagttgac gttcaagaag gtattgtcgg gaagatacgg ttctccaata
    14041 tctaggactc gacttgtgag aaattcggcc agttctgtgt agactacact actttctggg
    14101 attgcagtag tgttccaggg taagtcggct tctgaagccc ctgagaaggc gagagctggg
    14161 aggaatagtg cctcggccgc atacgcagca gcacctatgg taccagagga aaggacctgt
    14221 gaacccaatg tcgtaccact gtgaggtccg gagataacga gatcggcccg cttcccaaac
    14281 cagaagttct ctacgatacg tgtgacagca accctcagag acgtgatggg aaaagaattt
    14341 acccaataca aacgttgctg agtcttattt tccccaaatg tctcaggaac ttgaggcgat
    14401 actgtgcaac tattgaagtg gcagctttcg agacgggttc ttggttgttc atcacgagaa
    14461 cctgatcctg tcttgttttc tgctggtgct acgaggacca gatcatgtcc cgaagctttg
    14521 agagcgttaa agagcgatct aaggtagagc gcggcccaac catcctcatt ggtttgcaag
    14581 atgcgataac cgtgtgcgat gagtagagag agtgtcagta gggcgatttg gggacgcatt
    14641 gtgacattgg ttggtctgga tacaggagtc ggatatttgt gtgcagaagt gaattcaaag
    14701 atatcctcct gtccaaattg gcttggccag ctgcccttat gtgtctattt acttgcgcag
    14761 gtctttagac tttggcggaa ttcaccacaa gcaacttaac gtttggtatg ccgaacaaaa
    14821 ttgcgcgtta ccgacgaaag aattcaagaa gcattcattc aactgaggaa aagaaaagct
    14881 tgactcgaga ttgcagtaat aaaatgccaa actgcagaga atctacatag gtatttttgc
    14941 agggttatac caacatgata ccagcttatt gataccttga cccgttccat agtgcactcc
    15001 tcgaccgggg cgcaaatttc aacgtggaag ggggagaata cggcagtgct ctatagtctg
    15061 cttcttcaga agagcacgaa aagactttag agatgcctct agagggccat cccacgctag
    15121 gccgtaggct aggggactac ggcaaccttt tcacgatcag aacatctgca tgacacgtct
    15181 gcctactctg cgcaactatg ggtcgatatt tctccctgag aagcttgcag acatgctaat
    15241 gcggtccgtc tccctgctaa aacgtagaga aattcgagtg ccccttctgg tctcgtgtcg
    15301 atctgtgtag caagacaatg tcttctcgag cctaatcagg tgctccggac acagcatagc
    15361 atatccgtaa tgcgcgtatg ccgattgcct gtcagagtct atggcctgcg agccaaagca
    15421 atgcagctaa aaccaaggtt ctcccctccg tcatccgcat tcaacttgat gattctcttg
    15481 atgcccatgt caagtgctcg cggactgaga acgtcctcgt catcggaaag acttcctctc
    15541 tctagaggac catttctcga cccttcaagc tcccagagct tcccaccgct cttgacaaaa
    15601 ctcacaaaat gcccaccatc acgcccatcc gtcggatccg catagctgtc gccagcctgc
    15661 tcgaccgact tgtgagcaag ttcgaatggc tcgctgttat acagcatttc ggcgcgtttg
    15721 gtcatatcca gcggaatggc aaggctccgg atcgccgcga gatctgaatc atgcctgata
    15781 aagtcgacgg ccggaccgtt gatcaagcta tggagcaccc cgatcgagcc gcaggcgtgg
    15841 ccgatggtct gcttgaacca gatgactggc tcgtcagggc cagagccagt gtagggttct
    15901 ttgttagcat cctcagcctt gcgactccta tcccaagctg gtgtaagtgg aatgataacc
    15961 agcaaggcca tgacaggtcg agggatatgt gcgagtagtt cgggttcatc caaggaatag
    16021 acgtcgtaga attggagatc ggacgataga cccaatttcg ttgccaattg gttcattaca
    16081 tcggggttat tctctgccat ttgagataag tttctattca aaggtaagtg gtccatgagg
    16141 gctaaggtct cttaccaagc attacccatg tcttcccttc cattttggag aacaatagat
    16201 ggaaatgtcg aaaagtcaga aatgttggca ggaaggagat ggtgtagaga tttcaggatc
    16261 caatatttca gagctctcac aaaatagggt acccgacaaa agctatgaga agatcaaaga
    16321 ctaccaatgc aggaagctgg atgtcgtgat acaagcggac gtactgtgct ggcggggcga
    16381 tatttatccg cgccggtctc cgccttgatg ccttgagttt gccttgagtt tacgcaaggc
    16441 cttcttcaga tacccaaaaa tggtccgtgt gcctccctag attggcatgg tgcatttgaa
    16501 tataaaatgg tctgtgaagg agaggtggcg aaagggggag ggctcgcctt aaggttgttt
    16561 ctgatttagg tataattgat ttgggaccgg ggtttgtata gcgtataaca tgtatggcgt
    16621 gagtgtggcg cgtattaagg gcgggaggag aactgtgttt aaattgggta taataaagct
    16681 tggtgtagac gctaggggtg gagcgccggc gccagcctag ttaacattca taccacccca
    16741 cagcagacac catcgttcta ggctgtatag gctcgagaat acgctgttga gagatattcg
    16801 gtgattactc gaggttcctc gcatgtttgc atcgtggttc gtggtcccac agcaaacata
    16861 actttggatg attggactaa attatttgta gagatagctt tacggagtgg tcaatctggt
    16921 tgacccgtat tcattgattg gctccgaatc gtcagtatga ataagtagga tacgtatacc
    16981 aacaagtcta gggctgggtc tcaaacatta ttgctctatt tggcggtcgt ggggtgccga
    17041 gcctttggca agcacgaggc ctgggccgtg acaatccccg gacgatgact tgggattgac
    17101 caacacatca tgacctggga tcaacgctga atgatcgaca tcctcctgat gatcgctttc
    17161 gtatagtgct gtgctcttac agtcttgcaa tacttgttga agcgaagtat aaccaaattt
    17221 cccaccggcc tacttctgcc tctttcacat acctggattt tcccccgttg gttaattggc
    17281 catctggaga aatcagacta cattattaca tcgccttccg cattgttgtg attggtgctg
    17341 attggtgcct ccatgtaaga atcaactagc actcaagtat cattgcaccg tgcgaaggaa
    17401 aatgcaaaga aggaaatcac aacgcatgat cacatgggaa ttcctcgtat cccctgaagc
    17461 gtgctgaagc aaaatgagag aaagtctgtt ggcgttgcat ttacacgttc atctaagacc
    17521 ccagatttgt taacaatacc gtagtcgctg catcagagtg tcgaatatgt tgccaatagc
    17581 ggcgctggca ttgagcaagc gccttcgaac tctcctcgct taagtttata tgctgtattt
    17641 atggtgaaat ctatggtctg ctgaggcaat aacgttccct ttcaaatgct tcatatacac
    17701 gctgattatc atcgagctca atccttgaaa tttgcttgta ctacacgatc cagaacattg
    17761 atgaatgttt ggacgtcttg aaggttattg tagtggacca ggctcacacg aagcacaccg
    17821 tcttcaccca gtctaaggac gtcatgcacc ggtctgagag aataagcgct ccctgccaag
    17881 atacggcatg gtgacgactc gtgaattatt ttggcgatca ccttggaggg cactccgttg
    17941 actgtgaacg aaacaagaga cactcgaagc ttcggatcgg acgacttttc gccgtaaagg
    18001 gtgaaccatt ccgggtgtga attaaggtat tcaagcagag gccggacaag gactacctca
    18061 tgtgcaatga tgttatccca accgatgcgc tgaatgtacc gtactatctc aagtacacca
    18121 tcctcgaact cgaagcagtt tgttcccagg cggactttga cgtcaagggg tgtgggatcg
    18181 atatggtaat gattcagact cgtcatgtat cgttgctgta cggagctgcg ggcgtacact
    18241 tgcgcgaagt gcggcccgaa caacttgtac cagctgaaga agtagaagtc aacgtccatt
    18301 gctttgacat caatgggccg gtgaggagcc catgctactc cgtcaaccga gagcatggca
    18361 cccggaatcg tgtggacaac atctgcaact gcacgaatgt catggatggt accgaatatg
    18421 tttgatacat ggccacaagc gacaagtcta gtcttggggg aaagcagcgg tttcagagtc
    18481 tcgatgctga gtttggcagc agtatcgcct ttcccaccag gcggtggcca ccattttatt
    18541 tcgatgccca aggagcgtgc aagagccacc cacgatgtca cgccggcttc atgacacaat
    18601 tcagaaacaa tcatttccga gtcggaattg agcaacggac gcaaggaggt agtcacattg
    18661 cgaatgaggc cactggtcga gggtccgaaa gctgcacagg gctgtcagat agcgttttgg
    18721 catacattgc aatcttgctg atgccagcta caacgtacca atttcgtcgg gctcggcgtt
    18781 catgaaagct gccagttcca cgtacttcga cttccgctgg tcaatgtaaa gctggctgat
    18841 tgtatcacca ccgatgaagt caagttgata ggttgacata gcgtttgcga tgctgactta
    18901 atcattagct ccgcctccgg cttctaggtg tggactatgt acactgaaag gtaaatgaac
    18961 catacttacg ccttgacagc gccttcatac accaagctac ctgtggcgtt attgagagga
    19021 atcctctctc cccgcaaagc tggaaagtgt tgtcgaacgc tctcgacatc gtaggggacc
    19081 gttgcggggt gtatgcgacg atcatcatca cgtctggaga catcggccgt catggtggcg
    19141 aagggttatt tagagaggta caagagtgat gggcaattat taccacatgg gcacgttctt
    19201 ctagagacgc aggctgacta tatatgcgtg tctcgaactt ccaaaaagcg aaggtcagag
    19261 cattgggttg cagatcgcca atctgtagca tccatgaagc ctttgacgag atccgggacc
    19321 tgatttcatg ctggcagtct gtccaatatc tccgtttgtt gtaagctgac cttgcagggc
    19381 tgatcttgca ggaagttgtg taagctgatc ttgcaggtat gatagctgcg ctgctttgcc
    19441 tttacttgtc ttcctgaaaa gcaggccgtt cattgcgcag cctgcaatcg cgacatgaaa
    19501 tgagactata ccgcgaaagt ggggaatatc taatccttgt ctgaggtttg ctaagctttc
    19561 agtatccctg taccttatgt actgcccttg caggaaggga tgtaagctgc tgaccttgca
    19621 ggcagggatg taagctgtcg gcacctcgtc atgggcgcca cctgctgcac atgaagttgc
    19681 tcatgatact agtcgaactt ggcggccttt cattctcatc gagcaatagc ccggcgttgt
    19741 ccttgacttt tactcgcttc agtaaagacc caagataggt ggggctgtgt ctgttgaaag
    19801 agtttgctgt ggtaacaaag gtaagtcgga ctcactcctg atattatcag tgtcgatgcc
    19861 gggcacaggt attactgttg tctgcccacc tcaactcaga ccggctctcc ttcgtattct
    19921 attgatcaca cgaaatagtg ccacaatccc cctctttcag tctttttgtt ttgttgtgga
    19981 gcctaaagat cagaacaatc atgccgtcct cgattgccat cacggtgccc tcaaagagca
    20041 cgctggatgt cttctgttca accaacaagg tttcgccggc atcaatagta aagctagcgt
    20101 ttgcaacagt ggttcatcga tacttcgatc ttcccgagtt cacctgcgcc gaagttcttt
    20161 caaaagacca tgatgaccac acacgcgaca caataatcag gagccggcag gtgcactacg
    20221 tcccagagct cgcctctacc acctcaatcc gcgcggcttt ctctctcaga gagacagacc
    20281 tgccgtccga caatgacttg gcgccgctcc tggtcaatct tgctctcgct gaaacgccaa
    20341 acggcggact gctcgccaat aagcccacag caagcctcgt cctcacgaaa attgttttca
    20401 ctccaatgga ggcattatgt tctagccttg ctgcacagaa agtaagtggc ctggggatat
    20461 agagctcctc aaatgcgtct cactgaccaa gtctttatag aacggccaag gccttgttgt
    20521 atgctttgac gaagtgtcac tgtcggcaca tatgctctac aatatcgatc aagtctctga
    20581 atttgtggcc acagggttcg cggacgcctt ttctgcatct cttcaatgca tatcctccat
    20641 cccaatcgat acggtcattg cagacttgga tatctgcgga gcgcaaagcc gagcaactat
    20701 atccaagtgg aaccagcatt ctacaagtgt tcccaataaa ctgctccatg acttggtagg
    20761 acagggtttc atccgcaagc ctgatgcaat agccattcta tcctgggatg ggcaaatgtc
    20821 gtattcggag ctggataagc gctcttctgc ccttgcagca tatctcatgg acacgtatga
    20881 tttgaagccg ggtaaaaaag tggctatatg cttcgagaaa tgtacctggg ccatcgtttc
    20941 catgctggca atactcaaag ctggagcggc atattgctgt ctcgatccga gccatccacg
    21001 cgcccgtcat gattccatta tccacacgct caaagcaccg ctcgtactca cgtctactct
    21061 atacgaaggc tgttttgatg ggcactgcgt gttggtcccg actgtggagc ttgtccgcca
    21121 acaacgtcac taccggccaa caaacgtcca gccgagcgat atatgcatcg tggccttcac
    21181 ttccggtagc actggaaatc ccaaaggcat cgtgcataca cacaactctc tggtcacggg
    21241 tattgtttcc aatgccactc cgcagcatct cgatcgggaa ggtgtttcaa cctaccagtg
    21301 gtcgagtttc accttcgatg tcagcatgat agagatctat gcaccattga tctatggcgg
    21361 acggatttgt attccctcag acgaagagcg cctcaacaat gtggaggaga gcatgaatag
    21421 aatggccgtc aactgggcct acttcactcc atcctttgcg cgcttattcg cacagtataa
    21481 ccttcccagt ctgcagacct tgctcatggg gggcgaggtc gttacttccg atgatatcaa
    21541 tgcgtggaac gatcgcgtca aggtcattca ttgtaagttc ttggtgggga catgtgcccc
    21601 tttttccatt ttcgcaccat cctcaagaaa gcatcatacg tagttccaga actccagaag
    21661 aaggctttga ttgtcgcaat atagacctgc tctactaacc gccgaaatcc agcatatgga
    21721 ccggccgagt cggctacttt tttcttggcc gaattcaatg gtccttgccc caaaactgta
    21781 cctatcggac ccgcccctaa cacatatgct tggatcgtgg accctgacaa tcctgagctt
    21841 ctgtcgcctc taggtgcaat cggagagatg ctctatgagg gccctggtct cctgaaagaa
    21901 tacctcgggg accccaagaa gacgaaggaa gtcttaatcg aagccccttt gtggaggcgg
    21961 aatcttgatg ctccggcctc gttgtccaag ctctacaaaa gcggtgatct tgtgcgctat
    22021 ctgcctgatg gtacaatgat gtatattgga cggaaagaca cgatggtcaa agtgagagga
    22081 cagaagctcg aagtcgaaga agtagaatcg gtcatacgca aaagcctagg tcgatcaagg
    22141 caattggctg tcgacgtggt ctcgtcggtt gagaaggatc aagaggttga ggcaaatatc
    22201 aaatcgaggc ttccaataac tggtgatgtc gccgttgact tggtggaatt gcacgatagt
    22261 ggacccaggc tggtagcgtt cctaaaatgc tcagaggatc gagatttgga tggaaacaac
    22321 aacggcggag gctctggtac gcttcagtcg agctctgtat cggatgagaa gttgagcata
    22381 ctgattgccc aaatccgctc tcgtctcaac gagactctgc ctgaatatat ggttcctcgg
    22441 atatacatac ctctcgccac gcttccaatc aattcgaatg gaaaggtcga ccgtaagaag
    22501 ctcaaggagc atgctcggag cctttcgaca agcgagctgt tcaagtacac tgaatctggt
    22561 tcgagcgagg aagtcctgac cgagataccc caggatgata cagtcgcgct cgaggtcagt
    22621 gagatacttg tcaatgtcct ccgcaggcca gagtcaaagg gagagagtcc tctaaaggga
    22681 aagaatgcca cattggaaaa tttaggcctc gactcgctac gaactgtttc acttgcaagg
    22741 tcaattaacg atttttatgg cctcaacatc ccagtcaaga cttttaggag ggccaacctg
    22801 aacgttcggg atatcgccga gattgtacgc agctgggacc aggttgtccc gcaatctgaa
    22861 gaacaagcca gagcggccaa tatcttgcaa gacatcgagg aacttgacaa agaaatggca
    22921 gaagtgcagc ccaaccaaca cgtcctgcca aagataaggt tgcaaacagg taaaagtgtg
    22981 gtattcttga caggggcgac aggtttcctt ggcagccaaa tccttcgaca gctgctggct
    23041 cttgccagcg tatcgaaagt gatcgtgcta gttcgggcga gagatgccag tgtcggcttt
    23101 caacggatcg tggcagccgg caccaccgct agatggtggt cacctgcgct ggcaagccgt
    23161 gttgaagtct ggccaggaga ccttgcacag ccgcggctgg gtgtttccat ggatcagtgg
    23221 gcacgcctcg agggcacatg tgtccaggag tcagaaggag tcaccgccat catacataac
    23281 ggagccgttg tgaactggtc ctcgagctat gagcgactgc gtgtgacgaa cgtcctcagc
    23341 actatgcaac tcttgaagct cgcgttggtg ggatctggac ccctgcaaca cttcacctac
    23401 atctcgggcg gcgatatgca cctttcagag atcgcagtaa gagacgactc ctctcatctc
    23461 tcatccgcaa acggctattc gcaatccaaa tttgcatctg gtgttctagt tgatcggtgc
    23521 atggctcggg ctcccgctgg ccagcgtatc aacacggtca agcccggcat tatcatcgga
    23581 acagcgaccg aaggtatcgc taacacagat gacttcatct ggcggctagt cgcaggggca
    23641 tgtgaagccg gggccttcgt tgatggcgag caggacgcga tagtttccct cgcgggggca
    23701 gatcatgtcg cgcaacgcat catccatgcg tgcctcggta gccaatgcga gcgcgatagc
    23761 gcacccgagg ctctgaaaat gacagaagga atccccgtgc gcgaattctg gagggtagtc
    23821 tcggagggta ctggactgaa gctgcgcgcg atagactccg acgagtggct ccgggtggtg
    23881 aacgcgaatg tgtcccggca agggtcttca catctcctct ggcctgtcat ggaatgggcg
    23941 gaacagcgca aaggaagaat cggcgatgcc cgtctgacga tgtgtaacgc aagcagctgc
    24001 agtggtcact gtctcgatcc gggttatcta ggcagtggtg cacatgttgt ggaatgcctg
    24061 caagataagg aaaccagaga caagactctg caagcgttac gcaaaaatgt ggagtatctt
    24121 tcaagcctgc agtttttgca aggcaagacg gttttaaaca gtacgaggca ggatgtgttt
    24181 cgccggtctg gagtgaaggg ctagttggct gcgctacaaa catctatatt ctcttgaaaa
    24241 atgactgcct gtaatgcatc ggtcattgta ccacctctct tgaaggagcc ttgattcgcc
    24301 catcctcgtg gactaatgaa aacggagaca ttgattggaa gcgctacgaa tagtcctcac
    24361 tggctgtcaa tacagactgc ggtgaacgct tgcgggtgct tgtgctatcc ccaactgcac
    24421 cttcacctag atttatccat tggccaagtt ccagcgggca cattgcttgc gctataaaag
    24481 atatcggccc cggtttcaaa tggcattgac ccttttggag ccaggggtta caagctctgt
    24541 ttgcaatcac tgcaagtgac atcgactcaa acaccgcata atcagaaact caaagatcca
    24601 gggtgaatac gggatacact gtataccaca tatcaattgg agattccggt atatgggtca
    24661 agtctcaatg tttttgactc tcgatttatc attcatccta ctcaaccgga tttcccttct
    24721 ctaacataat cccttcctgg ttgagagagc gtggctacga taaggcattc acgattctaa
    24781 tctgcaaggg cccgagcagc caagaaagca agggatttgt cgttatgatt aggtcattgc
    24841 agcgtgcagc ttcattgctc gactgccatc gtctgatgga tgataaggca tagagtcgat
    24901 tcaacaccaa tcagtatccg ttctcgtcca cgccattttc ctcatatacc tgcagactat
    24961 gcgcagcaaa tttactcttc gctctgatcc gctctccata gcgggtgaat agcttcggca
    25021 caatgcaaaa acccgtccct agagcggcca atatggacat agcgacattt gcactcagtc
    25081 gctcaaacat ccgtggcgcg aacaatggga aagtcgctga caagattgaa cgaagcaagg
    25141 ctacggccgc aaatccgctg gcagaatagc tgaggtagct atctgccaca tatccaatca
    25201 gtacggtgtc aaactcattg agagcatagc caacaaagat caaggccaag gtgggaacta
    25261 tccaaggcag attgggaaca tggggtggga tggtccatgc gaaccaccac aacccgcacg
    25321 cgagggctgg agcaccagtg gagaagccca gcagcttatc ttcaggtttg aggggacggc
    25381 cctgttgttg cagccgcgcc acgattctgt cgtctatgag tcgtgtgaaa acgctaagga
    25441 ttaaccccaa gccgatcgct aggaagggca gggaagcaga ttcttcagag aatccaaatt
    25501 gctcgtatac tgtaggcaga gcgacggtga acaagtatac tatcgcagcg gcgacagcac
    25561 ttatgactgc gaccataaag attatgggct ctgtgaaaaa cagtcgagct ggacgaaaga
    25621 gagccatgcg tgcgaacgtg ctgagatctg gtgtgaagtc gggattgaga gcctgcagat
    25681 catctaatcc agtgctttcc cggatcatag ccacctcacg ggaaaggatc aaagaaggtc
    25741 gagattcgcg gagcgcgaag agggagcacg ttgtgactgc aagcacgatg gcagcgatgt
    25801 agaataccca tcgcctggag gaattcatca gtaaacattt catattgtaa cagcagtgtg
    25861 ctggactcac cacccaagcg cagctatgat atacgcgctc atgattggcc ctaaggccag
    25921 cccgagattc gatatcatag cccataggaa gatgcaccat attcggtctt tggcattgaa
    25981 caggtcttcg atactcccac tagtgatggt ggtcgggatc ccagaaagca caccagtcat
    26041 gaaacgaccg atggctacac cggccagcga tgggactacc gcgatcataa cacagaatat
    26101 gctgtataac ccggtgctca caatgtatag cttcttacgc ccaaaggctt cagagtatgg
    26161 agggaagatg actccgccga cgccttgtcc caacagatag cttatcctgt cagaacaaag
    26221 tttgcatccg atagggggaa tcatggcgat acgtacagcg taacgaagac aaatactgac
    26281 attgtggtcg aaataccgta ctcatgtcgg gcttcgctgg cagcagcacc cttgtcgcat
    26341 agtagtcagt ttaccgtgac agacctgatg atcatgcttg gactcacgcc tgcactgttc
    26401 accgcagtac tagagaattg tcagtcttat gatccccatg attctagagc agtattgcag
    26461 ggctcatacg tatagacgtc tacccaaatg atcagccctg tgtcgtaggc tttgcgcgct
    26521 ttgctccagt tgcgtgggtg gcgctgattt gcccgtgacc agcgtacatg ctgcccgtct
    26581 ggcgtgagtt ccaggccttg ttcgtcaaga atagaaagac gaggcgatgc ggtcatcgtg
    26641 tcatgggtgc tgggtgacgc tttggattgg gacatactgt caggctagaa aagtggccta
    26701 tgacgacagg ggaaatggga agctcaggct cttgacaagc tgagaaaact cgtaatgctg
    26761 gaggaagggt accgaagttg gaaaagctgg aggtgcctag tgaggaaaga acaaactcgc
    26821 ttgctaagtg agcgtgatat gagcaactcg gagacaacta ggtaagttcg ggctgcttgg
    26881 taatttggag ggccatgata ctgggacgag cagataggtc accagcttcg gagaaaacaa
    26941 tctattcgta ccacgcccca cccgagagat ggacccctgg attcgtgaaa ctgccgtgtc
    27001 ggcacgggta gtatcgtcag cgttaatgca ttttgtcagc gaagtgcagg aaaataataa
    27061 atagagagac tatgtacaga taatcatgaa gctccgcggg tattcgttac ttagtaggaa
    27121 tgcctaatcc cgctcggacg tgtattaagc tttcaggacc cctgtccctt atgtactacc
    27181 cttatagaaa ggggtgtaag ctgaccttgc aggaaggtgt gcatgctgac cttgcaggac
    27241 gggcccttgc agggagggta cttgcaggaa tggtacttgc aggtagcatc cttacagcaa
    27301 tggtaactgt actcccctgt gcttgagtgt cttcccgaca aggcagtttg tttattgtgt
    27361 agctcataat catgtgtaga ttatagtcga gatatcagaa gagatttcaa atggaatatt
    27421 aaaaaacgcc aaagtacgat ctttcaggtc tctcgcgcat agatcctcga tcttggcaca
    27481 tcctcgattt tcttgaccac tccatctcat ttggctactc agtatattac tgccacgcaa
    27541 caaaatgtct tctcttccta ttattgattt ttccatcttc tacaatggta ccgaagctga
    27601 ccgcgctaaa ttggccgcta cgattgctga agaactcaaa aaacacggtg ccatgcgcct
    27661 tattaacact tcaattacag cagaaacaat cgaggaaggt ttcaaatggg taatattcgc
    27721 cgatgccaaa ttattaatta gttacaacta ctgacggttc atggtggatg cagggcaaga
    27781 aatttttttc gcttcccgtc aaggaaaaag aagccatccc caacgaacgt aatgcggatc
    27841 ctcaacgagg ttggagctac gttggatcgg agaatacctc caagctcgat atgctcgaga
    27901 atgacggctt ggaagatgaa aaggtcgact aaattacccc cttacctcta cttatagacg
    27961 gaattactga catcctctct ggctttgtag gaacactttg atcacagttc tgcggccgat
    28021 actgagtttc ctagcaagtg gccatcggag tccagtatcc caggctaccg tcaattcatg
    28081 gagggcttgt tggagaagtg ccatgtcgta ggccgcgaag tgctgcaaaa cttggagcaa
    28141 ggtctcggcc ttcacaaagg cgagcttctg gaccgctgct gtgcttctcc tattatcgac
    28201 gaacttcgaa tgaattacta cgccccgatt tccacgcaga agctgaacac cggcaagtac
    28261 cgtcgtgcct ggccgcacac cgactttggg atgatcacgc tcctctttca agatgacgcg
    28321 ggcggtctcg aggtgcaaga ccgcttcagc tccaaaccgg acgctttcat tcccctcccg
    28381 cactcacacc cgacagaggt gttcgtgtac gtgagtaaca gtcttgagta catgactaac
    28441 aactacctca aagcgggtct gcaccaagtt gctaccccaa ttgatatgca agacgtggcc
    28501 aacggcatct tgccagagcg tcaatcgatt gcatgtttca tcaaacccag gcgcgaggtt
    28561 aatgttgggc cgatgaagca atttattacg ccggagaggc ccagagtcta cgaggacttg
    28621 acagggctag aacttcatag ggtcagggtt gcaaagctgt acggcgcagc tgttgcggcg
    28681 cattgatgcc gatattgagt tcggttgtgt agtttggact tgtggcctag aatggcttag
    28741 cgtggttttg cgttctattt cctatagtca ttctctgccg cgtaagttat ggacttcaag
    28801 aaaataacgc tcgttcacct atacaatggg cctgatacgc cacggggtgg ctgacggcat
    28861 ctgtggctgc gccgcagtgc cttgttacac aggttgggcc tacaaaccct ctctcctcag
    28921 ccctacaaac gggtagggga tttggtatct tttcattctt actattcaat acactcaagt
    28981 tgcatcagtg cctccattta tgaactgttg gcgaaaccag aggttccgat ggtgaaagat
    29041 gagcttgcta ccgtcatatc cgagccagga caagcaccct ccttacatca gatggagaca
    29101 ctgccatatt tcagcgccgt cgtataggag atcttacgcc attcatcctg gcatcgtttc
    29161 ccggttggag cagatgcctc ctaatttccc aatcgtctac acagacacgc tgagaaacat
    29221 ggcgtacatc atcccccccg ggccggccac caagatgccc tacttacact agatgctcgc
    29281 taatgtgaca tatcacagca tgaatcttgc tcgccaggaa gtttccaact ttttagcatt
    29341 aatcgttcga aaacatgatt cttaccaggg ccggagcggc caggagctag agatttacaa
    29401 tgcaacacgt tagcgtgaca tcgatgtgaa caggggtata attatcctat ttgcggctca
    29461 ttgaagcaac gagttcgagt acacaactag tcagggcaga aacagcatca tacatataat
    29521 cccagaattt aactgtcatt gttgcacaat gactgaaagc aagaccgtag attcgatagt
    29581 aagcaatact gaatgaaatg tctaaatgca atggttttcg ctgtgacatc tgaattttgc
    29641 agtacatata cgctgtgttg tggtaatcgg atggagcttt caattacagt cattgacgag
    29701 gacaaaaact tgacgagttg cgcagtcaaa atcgggtcaa tctgccatca catatacaca
    29761 tgtatttcag gccattgatg gtcacccggc cgggcagagt ggaccgtaca gctcaccgct
    29821 tattttcgaa gcatatcagt tgccttttat gaaccgcctt cacatttgaa gtgaattcta
    29881 attagggaac ttgacaacca ggcctttttt ccatgatttc tgggcttttc atctctattc
    29941 tcggcaggca cacattctat atggacttgg aggtggtctg ctatatacgc tgagcatggg
    30001 ctcaaccctg actgcggcaa tccgcttcca aattctgctg ggtgccgggt agggtatttt
    30061 cacacaagcc ccagtcattg tcgcacgtgc ggcatcaagg ctagaggata tcccagccgt
    30121 tacggcaacg gttctgtttg ggcaactccc gctaaccgca tgcttctcat aatgactcgg
    30181 ctcccttcgc agttttccat acgactggcg gcgctgtctg catatcaagt agccggtcta
    30241 tcttttagaa ccagctgatt gtcagcctac agaggctact tcctgttcta ctgtattcga
    30301 tcagtactgt gtataatgga gtaaaagccc tcttgttctt cctgaccaaa cgaatgaacg
    30361 ccaagtagac ccggagcaac gccaagacaa gacagaaaaa gagttgtgac tacaggaaaa
    30421 ggaagagaaa gacctttgaa atctaatcag cacgaaaagc cagtctctga tagggcttcc
    30481 catgacagga ttgccttaga cggccggggc agggctcaga cccttggcgt acggaccctt
    30541 gtgcgccttg gtatggacat ttgcgccgtg acccagcagc aggacgacgc cggcctcaaa
    30601 cccacggtcg atggccatat gcagcggact ccaccccgca tcgtcgcagg cgttgatgtc
    30661 acaagactgg gcggcgcttt tctcagagta gtaatccagc agcacttcga gggcgctgtg
    30721 ccggcggcac agcacagccc agtgcagact cgagcggctc tcgttgtcgg tatcgccaat
    30781 acgcgctcca tgggccagca acgtccgcat ggaaccgacg tggtcgcaca tagtagcgtg
    30841 catcagtggc gtgcggccgt cgctgtcctt gtcgttggca ttactgtgat gctgcaggag
    30901 cagccgcaat atccgctcgt tgcccttctg cgctgcaatg tgcaacgagc caacgctgcc
    30961 gagatggcga ggtctggcat gctcgtacgg cgccggattt aggccgtcgt cgagccaagg
    31021 tgtggccgat ttgcctgtgg tagtcagggc cgtggcggcg ctatcattcc atgcgctggc
    31081 cgttccgccc accaagtcgg gggtggacgt tgtgtcggcg gtggcgacgc ttgacagcag
    31141 ctgcactagg tagtcctcgc tagcaaaggc cgtattaggc tggttctcaa aagctaagag
    31201 gctagcaaag ttgacctctt caatgggtgg cgggtttgta ggctgcccat ggggttcgtt
    31261 gtttgggtcg acgacggcag gtgtagccga tttgctccac gcgctggccg cgtcggggcc
    31321 caggtagtcc tcacccgcaa atgctgcatc aggctggtgc gtgaaagcca agaggctagt
    31381 aaaggtggcc tctccaatgg gctgggggtc gatgcttgaa tcgacgacag caggggccgc
    31441 cagtggagac gagccacacg cagcacggct cgtggccgcc agattctggt ctcttttttc
    31501 tgcaacgcct gtcaacccag gcaatgccta cctacaagta tggcggtgga ctcacggcgg
    31561 aacttcctct gggcgatgcg gttctggtgc cgccggcggt ccaccgggtt cgtaggcggc
    31621 tggattgtga attccatgac gtcggcctgg tgggcaccca attccgtagg gaggccacca
    31681 acaagattca ggagcgtagg tattcagttc gacttgggtg aggtccgggg actgacaggt
    31741 caattattgg gtttgtttaa agaccggcag cctcccaccg gctctagcag gctcgcacac
    31801 gcggttcaaa gccgtgtctt ggcgaacggc aggctgcctc gttgaccgat ctcaagtgga
    31861 ggagcatgta gaattcagtg tcatgtccgt ctgtctctat cagcaaagag gggcaagcaa
    31921 acggtcgcag cacccggggg tcagcaaatt gcaccatccg gtcggcatgg aattgttagc
    31981 atgcatccca tcggctcttc taatataaaa agtggtggga ggatgtgggc cgcctagtgc
    32041 agaaaccccc ctgcacgtag tatgacgatc gagtatgggg ttgagaccct ggtgcagttg
    32101 aggtgagatg agattcggca tccagttcat cgacatcctg ccgctcttgt taccgtcctt
    32161 ggagcagaaa atataccgcg caagcgagtg ataaaacagc gctttactaa agccccgggt
    32221 tattatatac tcaatgctct gtaaaagtgg ttttgacgag tagtcataag ttaataaatg
    32281 gttaggtcct tgaaccccta ttcaaccgac gcaagatgtc gatataccaa attgttggtg
    32341 caagtcctgt taagagttga ggctggtggc tctatccata aagggtatac cgttgaagcc
    32401 caaaaggttc ctacgctttg acacgaacca aatactagaa gatatccaat cagataatta
    32461 caacttacta ttattcctag aaaggtctct tttccctcgc tattatcggc cttcctatac
    32521 caataggtac tggacagtgc tttttgcttc tatgggagcc tgtccgtgtc aacgcgtaga
    32581 aattctcaga gtttcaacgg tagttacggc atcttacgat ctgatcggga gttgttcggg
    32641 ttcccacttt cgacttaata gttacgtaac ttgcaaataa gctttttctt gctgcacaaa
    32701 aggcgggaga tacattccga cctgtgcctc cgggggagac ggatcagccg cgattggctg
    32761 tcatgattag agttctgctc agtccggcaa tgctcatgtc gatctcacgg gaggagccgt
    32821 cggctagcct agtggccatg caacctcgac agggctcgac tcatgactcg agcatccttg
    32881 taagctcgcc agcatcgcgc gacagttgta ccgatagccg aagaaccacc ttccttgatt
    32941 ctacatgata cgcaggcaaa gcctatcgta tgactttatg gtcaccaatg ccttactaac
    33001 cgatgggttt tgagatctgc tgagcgctcc ctgacccaaa gtgcatcttg ggactaattc
    33061 ggcttcaagc acggtagtgc attctggtaa ctaatgtcgg agcagtaaga catctgatgc
    33121 tatgtcgagc gaatatcaat tttcatggag catatcattt aagtatacta gcatttccca
    33181 tcacctggaa gttgttgcat tctccctaga tccctgcgtc caattacagt atcccctccg
    33241 cgactttttc gttgattttc ttatgatttt cttcgttgcg gtcgaatatg tttccggttt
    33301 tcatacttgt tggtgccggc aaacgtttgg aggtaaccta tacccacctg acttgccgag
    33361 ggtacctcaa acacacaaga ggagtgtgta agaaaaacta tcagtcatcg agcagcggga
    33421 ccacttatcc agtttcgatc gttaccttaa tagttgcagc tgtggcgcct gctatatcct
    33481 tccaagatgc tgtccggctg aaccagtcta cctcgatctc gctggcacag gccaaaaata
    33541 gtttccgctt cccattggta tccgcgcaga cttctacgca gctagggcta atcagcctat
    33601 ccatcgttga cttataccta gctcatccat ccctagtctg tgcaaggtcg gtctttacaa
    33661 gacaatcatc aacataattc acggtatagg ccgtgttgcc gtccgagctc ctgtggaacc
    33721 tgtcgcaagc tgacagtaca tccgccacca tctccaccca gattatgcgt agcggcttgt
    33781 ttggatcgct ttgagtggca tatggtgctc gttgtattga ttccgcactg aaattcgact
    33841 accacaaata gcccccgtca atatccaacc ggtcgacgcc agataccaca tttctatccg
    33901 aaggctatac tgagctcttt tccgtgagca gggccgagct tctgcacgtc ttcgtgtgta
    33961 gacttaaact tatgacattt cttgcccgga tctgcgacta agatggcatt ctcgttgacc
    34021 gggcagagtc caagtggtat gccagtattc cgtacctcac cctgcctaat cgctgccgtg
    34081 tatctcgctc gtttacgtcc aggtgtcagg aacaaaaccc gctccaccaa atccggccgg
    34141 atcactaaga tcggaagtga ggacggcata gagatcgcgt tgagtaatgc gtagtaagat
    34201 gtgtgacccg gcctcagggc cttcaggatc gaggtcgtag cccgcgggtg cgtttgggca
    34261 agttattaat atatgtttat tcgggcagaa tgccaaggac tcgtaccacc catcctgctg
    34321 cagctccgtg ataaggataa cgcccacgac ggggtcatca ctggtcaaga tcgttccggt
    34381 accaggaaac ttaactattg gtagcgtatg agggtggaaa ggttgcaatg attggcgata
    34441 agggctgagt agcagcggtt gaaaccccaa gtagacggtg ccaaggccgt cgccgcaagg
    34501 caactggcag tggctaatac ccacccacgc tgatcagctg gataatcgcc gctggtagta
    34561 gtgtgccggg atgctcaaat cgctaaggcg ccccgcgcgt cgaggccctt aaccaatgct
    34621 tagtggtaca aatcatactc ggcgggcagc gctgggaagg cgacaagttg catcttcctt
    34681 cactgctggt gtacacgcag gcataaaggg atagtcggcc gtcagcctcc cgacccgaga
    34741 cccgctttaa gcagcacgac gcgtgtctcg acggactccg agccgaaatg gaactcactg
    34801 cccaccagcg ttgcgagtcc ttcattatat tccgggtacg ctccgtggac gaaccatgaa
    34861 ggcgatgtca gtaaaaccag aagcagcgcg gccactgttt gcgagtcagg gtcatgtggc
    34921 ttctgagttg attggacctt tcctataggt ttgtcaccgt cgatgtactc gaaggttatt
    34981 cagcaaagtc gaagagattg gctcagctga gtgtttaggt tcgcgctagg gcttgtaccg
    35041 tagccgcgac aaggaccaaa gcaagggaat gccaacctcg ctgcatgcaa cttgaaatcg
    35101 gaaatgcagg ggggtttcat ttgcaaaaag gcgcatcgat tcgtccgatt cacagattgt
    35161 cgagtttcca agccaggata ccgctaaaaa ctcagatact tggaacgggt ccacacggac
    35221 cagcttccgt tggagcataa aagtactggc caatttttat tgaatggacc cgcgggtaat
    35281 agcgagggag atggtgtacc atcttaggta taggaggcag cttcctccat ttgattggac
    35341 atgctgtatt acttggtccg tgtagacccg ttccaagttt ctgagcttca ccggttccca
    35401 tagtagtgct catgtccggt aagatgtcac atcaataatg cgacatagtc acacgggttg
    35461 catgccactg tctgcaagta ctttcatctt tctccggggc ggcacaaccg ccgcatatgt
    35521 aggaaagacc agcaaagggc tcaaacagcg tccgaagagc cctttacaaa gcccaaggct
    35581 agttgcaaaa gactgggtgc gacccactac ggggtacgag ttacagtaac tacagactgg
    35641 ctcgctcgag attgccccga gccccagatt tggcgaggtt aatcgggcct gaggaacccc
    35701 actattcaga ctccgaagtt gcatataatg ttgttgacat actagtcgca ctcactgcga
    35761 ctcaacgctt tctgactggt ccgcgggagg aagatctgct accataaggg gagttcaaga
    35821 ctgtcgatct tcgttgcgtc cttatccatg gaatgttgaa ttaccaactg ggaacgtatc
    35881 tgcgacctga caagcgggat ccgaatgcgg gatcagccgg gcgcttgtct ttgactgtgt
    35941 tgtaaatcgg ctgaaagttt gaatgaacgc tgggagtccc gccaatacgg caactattgg
    36001 ctattagcac aggctttatg gtatttctta cttatgaaaa ctgccggcag gaacgtatgg
    36061 ctcggcacat ctgtaaagga gaagagtagg agagttgcgc cacgtaagag agttacgtgg
    36121 cgcaatcacg aggagtttcc tatcaagtgg ccccctgagt ccgtcatccc agcgttccgt
    36181 actttcttgc aaagacatct gaatatctgc atggaggtgg cgcggaacat cttgactgtc
    36241 atctggactg ggttggagct cccggcctgc gcgctggtag gacgtcgttc gtctcgagcc
    36301 aacgagatca gacccaacta tatccgccgc cgcccataaa gaagctagcg tctggtaagc
    36361 agaagcgcgg gtagccacac acggacttta gagtgatcaa tatgctcttc caaggcgctc
    36421 caggtggcct caaggtggag gatcgtgagc attctggcaa gtccgttccg aattacagcg
    36481 aatctcccac cgaagctggc gtctatgtga gcgacagcct ggcccagctg atcaatgact
    36541 atctgcgtgc cagtgtgcac caggttgtgt caccgattcc catgcaggac aaggcctcaa
    36601 acgctctcct cgagaggtgc tttcccatcc ccacgttcgt caattctgtc ttccatagca
    36661 gcgttgagcc tttcgaaaag tacgttttgt ccgaaagcga gcggcagtac ggagaattga
    36721 aagcactgta gctgcacaga aagcgggatg cagaaattgt acgagactgc aatctactag
    36781 gtggatcttg ccgttggtct ggctctgctg aataaatcca ggccatttgt tcctaggtct
    36841 ttaacggtct agttcggctt catctataag ggccctggcc ttcgacacat tcagttagaa
    36901 tgacctcggc cagatttatc attcttacaa aagcaaatag tttcccaata atttagacga
    36961 gtgaaatctc cccaagatcg cgtggctaca caccatgatt tgcgtggtat cccttgcagc
    37021 atatatatca gcttaacaaa gcttccctta taatccgtcg acaagtttcc tctattcaaa
    37081 aagcaaccat tactgtccat aaatgcatgt atgccaaata atgtagaacg gagaaaggag
    37141 agcggacgag gagcctgaat tctgcgccgc gctttctcag tttggaaaaa aaaaaaaaaa
    37201 aaaaaaaaaa acctcggctc tgtttctttg gcgatgaaac aggttagttg gataattcaa
    37261 atcctgggcc aatctccggg aagctactcg gaggaggacc agatggttgt ctgcatcata
    37321 tacaattcac attggatcat cgcaaacccg ctagaagagc atcctcaaaa tcccgtgcac
    37381 taggccggcg ggcagctctt cgctgaagac ccttcaacct tgagagaaaa ccgtgaggca
    37441 ctgtctagcc ttctccatcg gcatcgatag ggtcttgaga tccaaatcag caacctcaag
    37501 aaccacgcag aaaccgacga cgatatccag ttctgcaatt ttgacagata ggagaagaat
    37561 tggtagcaaa acttgaggca gctgcctata aagaagtttt gtgcgtggat tgagaggatc
    37621 ccttgccata tacaggagcc gattctactt gagcgtggca acgaatactt gaaaggacgg
    37681 ccaattcgtg ctaacaagcc caataaataa tgaacagatc aatcagagaa ctcaatcgtg
    37741 gacaaaaatc ggtctggttg ggtgcaaatg aataagtaac tacagttagt caattcaagg
    37801 tgttgtggtc catcaagtca cacttcattt gcacaggtgg cggccaactg acgatgtagt
    37861 ccctgctgtg ttgacggccg gatacttttg gtagcgttct ccgtaacttg gcctaagacg
    37921 cctattccat tcgcaccact cacctcatcg actccaggta gcaactttca gccgccatgg
    37981 ccgacatgtt ccatatacgc gcaccatcaa acctcccgag cctggtgaag tcggcatttt
    38041 ccaaggcaaa agccagtggc gatttgacgt actaccccac acgggttgcg ctcttggaac
    38101 tgagctcgat acccgtacgt tgcccataga ccgcagcagg cgtaaacttg ttgtccccgc
    38161 cgatgaatgt gcacttacag tatgatgact ccctgtgtag ttccaactgc gcttctcccc
    38221 atccctggcc tccaagccaa aggcacccaa gcccaaggag cctggtgcca agcccttcaa
    38281 ccccttcgag aacccccttc cgtctatgac ggtctcggag ttgccccctt cccacgcttt
    38341 agttctgaac aagttcgcaa tagtaccgga acactttatc ctcatcacta agtcggcaaa
    38401 gccgcagacc cacgtgctag agcaggacga catcgcagcg acgtatgcct gcatcaaggc
    38461 gtaccgcgat aacgggaaag agttattcgc atttttcaac tctggcccgc actcaggcgc
    38521 cagtcagccc catagacatc ttcaactcct gcctgtcgac gagatgagag ctgggcttga
    38581 agacatcaag ggggagccgc aatggggcat tcttgcagag gaggttcaga ggcggacgag
    38641 cgacctgcct tttgctgtcc tcactgaaac tatagctcca gaaatggcac ctgaggaact
    38701 tcacagaaag tacttgagtc tgtataggcg ggccgtgaat ctggtactcc cgaatagcga
    38761 cgcacctgcg gaaggtgagg caaagatcag ctataacatg gccatgacga gcacgacgtt
    38821 ggctgtatgc cctaggcgtg ccgagggggc ctcgatacaa agcaagactg gggatgatgc
    38881 cggtttcgtg gctctcaatg gaacgctact tgccggtact gccttggtaa agaatgagtc
    38941 ggagtgggat gccctcagag aaagtccgga gaagctactc ggcgtgctca accagatcgg
    39001 cattccatct catgatacga tcaatggcaa cttgtgaggt gcaagtaaga agcttgttac
    39061 gaaagggaat tagactatgg actacctaga ctcaaagtgt agaccgagcg gtcaggagat
    39121 gttgtttccc ctgccagaaa ctcttgagac gagaaaagga acgccgactt taccaacaat
    39181 gctagacaaa aacaaaattg aatgggttgt ccccacgtaa gtacagtcgc gtcttttcct
    39241 ttacaagtaa ggcctttcca caagtcatcc atgatcgtca tactatgctc catactcgta
    39301 cattcatgtc cgaagccatc atggcgtgtg gccctcgaca cactttagct tgccatggag
    39361 atatgatcgg atcttctttc tccagtgttg atggcttgtt gtgcttactc tccttggtca
    39421 acgagctcgt cccatcgccg gcggcaagtc gcgttgccga attggtacga gccaccatgg
    39481 gtggtgatgt actcggaaac ctgcttccag gggatcttgc tcggcgtgac atcctcgccc
    39541 ttggcgaact ttcgcacagc cttcttgaga aggcgaatct gttgcgtaca agagtcagca
    39601 aggacaccac gatgaaagtg atgtgtgaga cgagagactt acatctgtgt cggtccactc
    39661 gggcttgcga actctcgctt ccttgttctt ggtcagggtt cgaaagcggc cgcgcagtgt
    39721 cgactcggcc tctgtgaagc cgcccttgcg tcgtatctcc ttgtaagtca taccagccag
    39781 cttggagtcg acaaggaact tgtccttctt gttgcgctca atggcttggg gcggcagttc
    39841 tgcagctggc gactcgacca cagcactgcg tgcaggtttg ggcttgattt cggccagact
    39901 tttggggtgg caggtcaagg cctgctgctc tgcgggctga ttctggcgcg acgagcctct
    39961 gcttctagcc gacggagctg gtacgtcggt gttgcttgat tttctcggct tgtctggaag
    40021 ctgcttgcga cccttggcgt tgagtctctt ggatgaagaa gtcggaacgg tcggcaggta
    40081 ggactggtcg aaggatgatg agctcgatag ctggctatcg ctagcagaat agagtgcggc
    40141 atgtaccgac tcggatgagg atgtcggggc aggggaaggg ttgatgcgga gaaccttggg
    40201 tgatacggtt gaggggcaag agatgatcat gtctgagggt ctggcatggt tcaacatggg
    40261 agtatcaagg ctcatcgagg ccatggcgtc cgatgctccg gacgacgaga agctgctgta
    40321 tgcagtgccg gcgggactga cacgggggtt gcccggagcg gcatccggca ggcaggacat
    40381 tccctggtta gaagaccagc cgttgccggc caggtcatgc tgcaagccca ggtagttggc
    40441 agtagaagtg tcgccaaaaa tggccggcat tgagtactgg ctggggtagt cgttgtcgaa
    40501 agtaaaatgg ggaggggaat acatgttggt gtgagctgtc tggaacgtgg gccaatacat
    40561 gtgctgagag gtgctgttgt tgttgttgcc gctgctgttg ctttctgcag ttcctttgtt
    40621 gaggagttga tggtccagat ggttattatg ggtgtgactc ggatccgctg tccgtcctga
    40681 gacaacatag ccgcctggtg tttgatgggc tgtgtggtta ggcgccggca ggccgtcgaa
    40741 cacggggaag tagtcaccgc tgtacatgtc ttcggtctgt accgtctctg cggtcagttc
    40801 atcattgcaa agagggtttt ctaaggcgat cccatgacat gttggaggag tgattcaggc
    40861 tagagcgggg ggcttttgac atcggatgat acgtacgaga taattctcat cgccgccatc
    40921 gatgacttga ggtacacact gtcctgtctc catcatcact tgtcctcggt gaagtgtgaa
    40981 gtggtgtcgg acttcgctgt gatgtcgtgg ttcttgtgct tgatgctggt gtaggccgtg
    41041 ggtctggact tggcgagggc aatgagacaa ggctttactc caagccctta gatcttgtgg
    41101 tgtgagatga ttgagatggc cggagaggag attctctgca agctgttgcc ttcttctggt
    41161 cctgtcttgc tgcctctgtc gcagctgaga cctaagctca cctacagctc cagtattcac
    41221 ctcaatgttg ttgcaattat tcaagcagcc gagctgtcca ccccgcaatg aataatcgtc
    41281 ccatacatta tgaacttggg gctgggtctc gcagataaac attgtgaccc ttaaccttga
    41341 tcaagatcca gttcagtgcc tcctgcgcgt ctgtcttctg gcagggttca gtttgtatct
    41401 gcaagctgtg gtctaacttg gcgttgcagt cgttcccccc ctttcgcgcc gcaatattcg
    41461 cctctactac tgctttattc ccgtctccca cagtttgttc cgatcgattg tcaggcagta
    41521 gaccaacgag atgagaagcg agacttcacc gctgattctc ttcacttccg aacaaggcct
    41581 tggccagcca aggaataccg atgccgatgg taccgaggac ccgctcttga aggttgaaag
    41641 gggagatgtt gggtagacac acagtcggca ccttgagacc tggcggtcag gaaccgcagg
    41701 tgatgttgca gcagatttgg tgcgggttcc cgttaggctg ggagtcacga actggtttcc
    41761 ggatgatctg gagtgttaca gctgggcagc atgaacaggc ttggggaggg agtcaaggtt
    41821 gggctccgag tggcgacact accacgatag caactagcta ttgatctgtg agcaaggaca
    41881 gttgcaacga atctctggaa gttggccact cacgcagaat tctggacagg aaggatgacc
    41941 acggttatat ctcttgttgt caagcagcac gacttacaag agcaaggaca acgcagaaaa
    42001 tatacactag atactgtata ttgttccaaa aggtgttctg atgatggaat aaagtttcaa
    42061 gatgcaagca agctttagac ataatcatct ccatctcagc tcgatctctt cgatatattc
    42121 tgttcctccg gaaaacccgc cattgtcctt ttccgagtcc cgccccaacc acaagatacc
    42181 cgcagtttcc ctcaccagaa gagttcaatg agtgggtaga tatggggaag tggaggctcg
    42241 ggaaggcagg tctttctgaa ttcgtcccat gattgcccaa tgtgtccgga cagagccgtc
    42301 gagtaatctt gtctcccgct tcacctgatc gtacatgggt cttgacagca aagttgaaca
    42361 gccagaaaga tgattcgaaa cgtcaagttt tttgctatat cgcattacgt cgaaagtcta
    42421 tcacatatga catctgcggc tcttcttgaa aacggtagcg agacaccatt gacggcagga
    42481 tgggcaactg atatgattgg ctcccgcaat gaatgcaaac catatgaagc gcgaccctat
    42541 gggcttagct aaggtgcgtt gcagaatgcg tgccaagccc ttcagagggg gttctggagg
    42601 tcacaagatc attgcagccg ccgtcactgc aaggctgcaa gtaagcaacg tgtggtcgag
    42661 tgtttggtac catatacatc ccattagata gcccccacca tgtccgtctt tgagccgcag
    42721 acagccaatc atcttaacgt cgttaggtat tggcttaaaa aaaggcggcc tgttgcagaa
    42781 tgatgtatct tattggttct cttcccttcg aatctacaca gatcctggtg gagtatgctc
    42841 tccgcaatcc gggaagctgc tcactgccaa catcccatga ctttctgggc ctgtcgttgg
    42901 tccaaagagt agagacttgc ttgacttccg agacaaggac gtggattgaa gtgggttgaa
    42961 atttgggcag atacacgctt gtcttggtac cgatcagcag ggtaagatac tcgcaatatc
    43021 gtacgaggcc gttgcctcta aggctctacc tctaccatgc tccatcctct ttgcgcggat
    43081 ccgatccgtg gcacttggga gaaaatgaca aaactatgag atatcatatt gatagatgat
    43141 gatcttcgac aaggtttatc ctagattcta gatccatgtc actatatgcc ggcaggggtc
    43201 cgcaccaacc gactacccgt ttgggctcga cacatgtaac ccgttatgca catgcatgag
    43261 ctgcgggggc caaactgggt tgctaccaca gattgagctg ccaggtaatt tgacgttgga
    43321 atctgacgtg cgaacactgc aggttgtatg caagctgggt ccaggccagt acctacgtcg
    43381 acagggcaga ctttgtccac aacgcggtat attccgagtg gaaattgcta aatcctggag
    43441 ataggctgga taaatcacct ctgttgggtt tgcgttggag caatgacggg aatgaatgcg
    43501 ataatctcgg ctccttcgga aagctattca gaagcgacat tgacttggat gttttgctag
    43561 gtcagatacg ccatactttg gcttgaagag aaaattcttc agcacttgga cgaagacatg
    43621 cacgtcatct ccgtcatgtc cctcagccaa taaccaacga gccggtaggg ttgcatatgc
    43681 acatgtagca tatttattgg ctgcgtgaac agctggcgag tggcgacgcc aagttcgttt
    43741 ccgtcacttg ctctgcagtt ctaggcgcaa cacagtcgaa gatgttcgtt tgagacaaat
    43801 catatttgct gccgatgacg gaaccaagta tacaaaccgc tgggaacttg ggtgtatgtg
    43861 tgtccttatt ggttcatggt aggtagacag ccatactcaa ggcgatggct gtgcacggag
    43921 tcgacggcct ggtgacctcg gcggcatggc tggatctaca gcaaatctgg ccagcacggg
    43981 acctgtcata tgtttgacag ctgcttctcg atgcaatgac acactagcac atctggataa
    44041 tcctggctgc ataatactgt agttcggcat ccttgctctt attgcaggtc catctccttc
    44101 tattcttgta cggttccact agggtgatct gtattcagaa acgcgacagt gacgtgggca
    44161 tagtgttatg atttgtatct tataatgcat acttgcgacc acaa
//
