# Supplementary material for: Genome sequencing and physiological characterization of three Neoarthrinium moseri strains
Source: BMC Microbiol. 2025 Aug 21;25:526. doi: 10.1186/s12866-025-04274-z (PMC12369201; doi:10.1186/s12866-025-04274-z)
Supplement: Supplementary file 16 — Supplementary Material 16. [file 12866_2025_4274_MOESM16_ESM.zip › BiGSLICE/input/Nmoseri/TUCIM5827/JAFIMQ010000002.1.region002.gbk]

LOCUS       JAFIMQ010000002        61132 bp    DNA     linear   PLN 06-APR-2022
DEFINITION  Neoarthrinium moseri strain TUCIM 5827 scaffold2_Wmoseri_TUCIM_5827,
            whole genome shotgun sequence.
ACCESSION   JAFIMQ010000002
VERSION     JAFIMQ010000002.1
KEYWORDS    .
SOURCE      Neoarthrinium moseri
  ORGANISM  Neoarthrinium moseri
            Eukaryota; Fungi; Dikarya; Ascomycota; Pezizomycotina;
            Sordariomycetes; Xylariomycetidae; Xylariomycetidae incertae sedis;
            Neoarthrinium.
COMMENT     ##antiSMASH-Data-START##
            Version      :: 7.1.0
            Run date     :: 2023-12-04 12:33:23
            NOTE: This is a single region extracted from a larger record!
            Orig. start  :: 1339717
            Orig. end    :: 1400849
            ##antiSMASH-Data-END##
FEATURES             Location/Qualifiers
     protocluster    1..61132
                     /aStool="rule-based-clusters"
                     /category="RiPP"
                     /contig_edge="False"
                     /core_location="[30000:31132]"
                     /cutoff="20000"
                     /detection_rule="DUF3328"
                     /neighbourhood="30000"
                     /product="fungal-RiPP-like"
                     /protocluster_number="1"
                     /tool="antismash"
     proto_core      30001..31132
                     /aStool="rule-based-clusters"
                     /tool="antismash"
                     /cutoff="20000"
                     /detection_rule="DUF3328"
                     /neighbourhood="30000"
                     /product="fungal-RiPP-like"
                     /protocluster_number="1"
     cand_cluster    1..61132
                     /candidate_cluster_number="1"
                     /contig_edge="False"
                     /detection_rules="DUF3328"
                     /kind="single"
                     /product="fungal-RiPP-like"
                     /protoclusters="1"
                     /tool="antismash"
     region          1..61132
                     /candidate_cluster_numbers="1"
                     /contig_edge="False"
                     /product="fungal-RiPP-like"
                     /region_number="2"
                     /rules="DUF3328"
                     /tool="antismash"
     gene            1698..2961
                     /locus_tag="JX266_000983"
     mRNA            join(1698..1812,1869..2219,2315..2616,2914..2961)
                     /locus_tag="JX266_000983"
                     /product="hypothetical protein"
     CDS             join(1698..1812,1869..2219,2315..2616,2914..2961)
                     /codon_start=1
                     /locus_tag="JX266_000983"
                     /product="hypothetical protein"
                     /protein_id="KAI1854865.1"
                     /transl_table=1
                     /translation="MPSLYRACLAVPAFLALAHAQAVIVSAKGDKGTSLPLQVDTTKSD
                     ANVINTQEITDNVVNECGRTLLAGNIDIGEQTEIQLSNKTVTQVTKGSKVAVTINQLTA
                     DGAGPFTCDMDQASNIQGATGQTPLDVTEKDAGNGVTQLTVTMPQDMTCIGASTGNVCT
                     VRCFNAAKAGPFGGCFAVQQTDVTPNQNTPQNIATAQTLQGITAQVLQNQKDLGVAVKA
                     NADAPTQADQGVLAVDELLNTDSKAQATAGAANATGRNGQNKNARAFAA"
     PFAM_domain     join(1871..2219,2315..2376)
                     /aSDomain="Egh16-like"
                     /aSTool="clusterhmmer"
                     /database="35.0"
                     /db_xref="PF11327.11"
                     /description="Egh16-like virulence factor"
                     /detection="hmmscan"
                     /domain_id="clusterhmmer_JX266_000983_0017"
                     /evalue="2.20E-29"
                     /label="JX266_000983"
                     /locus_tag="JX266_000983"
                     /protein_end="176"
                     /protein_start="39"
                     /score="103.3"
                     /tool="antismash"
                     /translation="DTTKSDANVINTQEITDNVVNECGRTLLAGNIDIGEQTEIQLSNK
                     TVTQVTKGSKVAVTINQLTADGAGPFTCDMDQASNIQGATGQTPLDVTEKDAGNGVTQL
                     TVTMPQDMTCIGASTGNVCTVRCFNAAKAGPFG"
     gene            complement(3567..4700)
                     /locus_tag="JX266_000984"
     mRNA            complement(3567..4700)
                     /locus_tag="JX266_000984"
                     /product="hypothetical protein"
     CDS             complement(3567..4700)
                     /codon_start=1
                     /locus_tag="JX266_000984"
                     /product="hypothetical protein"
                     /protein_id="KAI1854866.1"
                     /transl_table=1
                     /translation="MTSNPFPVVDIHTHMYPPEYVKILENRSDIPLIRRFAGAKDPRYI
                     ILPAEAESLDKAGEDGAPLPGRPVTSHYSSLQQKIHFMDTHRIDISVISLANPWLDFVA
                     TSEAASTAVSVNEEFESMCASQPGRLYFFATLPLTAPQGELLSAIDFVKGLKHCRGVIL
                     GTSGLGKGLDDPELIPVFKALAKNGLTIFLHPHYGLPSEVWGPRATAEYGHVLPLALGF
                     PLETTIAVARMYLAGVFDEVPDLRMLLAHSGGTLPFLAGRIESCIVHDGHLVREGKVGS
                     GRRTVWQVLKEQIYLDAVIYSEVGLKAAIDASGVDRLMFGTDHPFFPPLTSDEQGEWES
                     MTWNKTAVEKALGEGSEGTKAVMGGNAVKILRLSEDA"
     PFAM_domain     complement(3582..4676)
                     /aSDomain="Amidohydro_2"
                     /aSTool="clusterhmmer"
                     /database="35.0"
                     /db_xref="PF04909.17"
                     /db_xref="GO:0016787"
                     /description="Amidohydrolase"
                     /detection="hmmscan"
                     /domain_id="clusterhmmer_JX266_000984_0018"
                     /evalue="3.40E-25"
                     /gene_ontologies="GO:0016787: hydrolase activity"
                     /label="JX266_000984"
                     /locus_tag="JX266_000984"
                     /protein_end="373"
                     /protein_start="8"
                     /score="89.5"
                     /tool="antismash"
                     /translation="VDIHTHMYPPEYVKILENRSDIPLIRRFAGAKDPRYIILPAEAES
                     LDKAGEDGAPLPGRPVTSHYSSLQQKIHFMDTHRIDISVISLANPWLDFVATSEAASTA
                     VSVNEEFESMCASQPGRLYFFATLPLTAPQGELLSAIDFVKGLKHCRGVILGTSGLGKG
                     LDDPELIPVFKALAKNGLTIFLHPHYGLPSEVWGPRATAEYGHVLPLALGFPLETTIAV
                     ARMYLAGVFDEVPDLRMLLAHSGGTLPFLAGRIESCIVHDGHLVREGKVGSGRRTVWQV
                     LKEQIYLDAVIYSEVGLKAAIDASGVDRLMFGTDHPFFPPLTSDEQGEWESMTWNKTAV
                     EKALGEGSEGTKAVMGGNAVKILRL"
     gene            5474..6596
                     /locus_tag="JX266_000985"
     mRNA            join(5474..5515,5568..6397,6464..6596)
                     /locus_tag="JX266_000985"
                     /product="hypothetical protein"
     CDS             join(5474..5515,5568..6397,6464..6596)
                     /codon_start=1
                     /gene_functions="biosynthetic-additional
                     (rule-based-clusters) 2OG-FeII_Oxy"
                     /gene_kind="biosynthetic-additional"
                     /locus_tag="JX266_000985"
                     /product="hypothetical protein"
                     /protein_id="KAI1854867.1"
                     /sec_met_domain="2OG-FeII_Oxy (E-value: 2.8e-19, bitscore:
                     64.5, seeds: 135, tool: rule-based-clusters)"
                     /transl_table=1
                     /translation="MEKAAVENEGLMIPLIDFSVFLNGNPEERKETANAVLHGFQTAGF
                     IYLKGLPFSSDYRQHIFNTSAKYFRLPVDTKMSHCWTTPAANRGYSAPGREKTTELTNI
                     EDIKKLREGNPDLKESLEIGREGVPDHPNHWPEEKGELEGFKSIMTKFHDQCKELHMEV
                     MRAIAVGMGLDETFFDTFTDEGDNTLRLLHYPEVRKDVFTINPGQVRAGAHSDYGSITL
                     LFQDMRGGLQVKSPNGTFVDATPIQDTCVVNAGDLLARWSNDTIKSTIHRVVEPPSGDG
                     PVHPARYSIAYFCNPNFKSHIEAIPGTFSGESEKKYPGINSGDYLVQRLAATY"
     PFAM_domain     join(5510..5515,5568..5939)
                     /aSDomain="DIOX_N"
                     /aSTool="clusterhmmer"
                     /database="35.0"
                     /db_xref="PF14226.9"
                     /description="non-haem dioxygenase in morphine synthesis
                     N-terminal"
                     /detection="hmmscan"
                     /domain_id="clusterhmmer_JX266_000985_0019"
                     /evalue="9.70E-22"
                     /label="JX266_000985"
                     /locus_tag="JX266_000985"
                     /protein_end="138"
                     /protein_start="12"
                     /score="78.1"
                     /tool="antismash"
                     /translation="IPLIDFSVFLNGNPEERKETANAVLHGFQTAGFIYLKGLPFSSDY
                     RQHIFNTSAKYFRLPVDTKMSHCWTTPAANRGYSAPGREKTTELTNIEDIKKLREGNPD
                     LKESLEIGREGVPDHPNHWPEE"
     PFAM_domain     join(6087..6397,6464..6479)
                     /aSDomain="2OG-FeII_Oxy"
                     /aSTool="clusterhmmer"
                     /database="35.0"
                     /db_xref="PF03171.23"
                     /description="2OG-Fe(II) oxygenase superfamily"
                     /detection="hmmscan"
                     /domain_id="clusterhmmer_JX266_000985_0020"
                     /evalue="1.20E-17"
                     /label="JX266_000985"
                     /locus_tag="JX266_000985"
                     /protein_end="296"
                     /protein_start="187"
                     /score="64.4"
                     /tool="antismash"
                     /translation="TLRLLHYPEVRKDVFTINPGQVRAGAHSDYGSITLLFQDMRGGLQ
                     VKSPNGTFVDATPIQDTCVVNAGDLLARWSNDTIKSTIHRVVEPPSGDGPVHPARYSIA
                     YFCNP"
     gene            7132..8301
                     /locus_tag="JX266_000986"
     mRNA            7132..8301
                     /locus_tag="JX266_000986"
                     /product="hypothetical protein"
     CDS             7132..8301
                     /codon_start=1
                     /locus_tag="JX266_000986"
                     /product="hypothetical protein"
                     /protein_id="KAI1854868.1"
                     /transl_table=1
                     /translation="MKKTLLLTYIHGFKGGEDTFGTTGDFAEHLAALVGAELPKVQIRT
                     LVYPKYETRGDLTECVARFRDWLLEKVIDLEVAAGTPSPTVDPSVRTILIGHSMGGIVA
                     ADTAIALANEKVIPSTAEEEGDGEKEVGGHAVNSLMFPYIQGVLAFDTPYLGIAPGVVA
                     HGAEGHWQTASAAISQLSGLGAIWSGGKAAEKATAQPERKPVAALEAPPSKDNKKGGLW
                     NNWSQMAMYAGGAAALAAGGAAAYMKRQQISEGWGWIGSHLEFVGCLARGEDLRKRMAN
                     MMRLNKELDVGFANLYTRLGRAADSKQVSTVGLVMGNQRTFCNLPTRGAAGEWREAVND
                     AAKDETGAHMAMFESAQNPGYIQLSEDAKNLIVSWAKNEWYETSNIELE"
     gene            complement(8543..9292)
                     /locus_tag="JX266_000987"
     mRNA            complement(join(8543..8988,9070..9292))
                     /locus_tag="JX266_000987"
                     /product="hypothetical protein"
     CDS             complement(join(8543..8988,9070..9292))
                     /codon_start=1
                     /locus_tag="JX266_000987"
                     /product="hypothetical protein"
                     /protein_id="KAI1854869.1"
                     /transl_table=1
                     /translation="MASDAAKPVKRSSPVKNGYLILYNAVSTILWATVLGRTVGTNIIR
                     GPAFVYLSTGNFVLWTQTLMILDVLHGLFGIVRSDPVTAALQVGSRYVAVWAVQYPFPA
                     LCSSPIYSSMLFAWSLTEVIRYGYLAVKLMGWEPYPFFWVRYSLYRILYPIGILSEMGM
                     MYLALVPAAQKFGQLYQLFLMACLFIIWPAGAYILIGHMNRQRRKVLKAAKAQDTKATQ
                     "
     PFAM_domain     complement(join(8579..8988,9070..9109))
                     /aSDomain="PTPLA"
                     /aSTool="clusterhmmer"
                     /database="35.0"
                     /db_xref="PF04387.17"
                     /description="Protein tyrosine phosphatase-like protein,
                     PTPLA"
                     /detection="hmmscan"
                     /domain_id="clusterhmmer_JX266_000987_0021"
                     /evalue="8.40E-46"
                     /label="JX266_000987"
                     /locus_tag="JX266_000987"
                     /protein_end="211"
                     /protein_start="61"
                     /score="155.7"
                     /tool="antismash"
                     /translation="QTLMILDVLHGLFGIVRSDPVTAALQVGSRYVAVWAVQYPFPALC
                     SSPIYSSMLFAWSLTEVIRYGYLAVKLMGWEPYPFFWVRYSLYRILYPIGILSEMGMMY
                     LALVPAAQKFGQLYQLFLMACLFIIWPAGAYILIGHMNRQRRKVLK"
     gene            10529..11593
                     /locus_tag="JX266_000988"
     mRNA            10529..11593
                     /locus_tag="JX266_000988"
                     /product="hypothetical protein"
     CDS             10529..11593
                     /codon_start=1
                     /locus_tag="JX266_000988"
                     /product="hypothetical protein"
                     /protein_id="KAI1854870.1"
                     /transl_table=1
                     /translation="MIGLRSVDTEQPADLTKRQISFANGGISIGGLTLGGGGKGQTAEG
                     GAKAGEGQGAATNKTAEGIAALRGARNNTGGGLTVGGVTLGGAGGGITFNNGANNAEKG
                     QKQGQPAEAQPAEGVAAAPGAGEKATPAAGEKAAPAEGEKASPAEGEKAAPAEGEKAAA
                     PGEGQAKPAAGEAAKTPEEIAAVKESEQFNENLGIITDKNGNAVNLGGDLGITKGSDGS
                     TSVGGEAGINILPRAAGSLIVTPAPAKAQEAPSVPSLPKVPAALAAPSLPALPKAAPAA
                     PAPVAVASVPPLPKAAPAAPAPIPAATVPALPAVLPPSQGEAKNPGAPVMAPAASAAPV
                     AEIPDFVPGTDPTA"
     gene            14085..15447
                     /locus_tag="JX266_000989"
     mRNA            join(14085..14280,14344..14406,14466..14913,14997..15447)
                     /locus_tag="JX266_000989"
                     /product="hypothetical protein"
     CDS             join(14085..14280,14344..14406,14466..14913,14997..15447)
                     /codon_start=1
                     /locus_tag="JX266_000989"
                     /product="hypothetical protein"
                     /protein_id="KAI1854871.1"
                     /transl_table=1
                     /translation="MMNFRDGEMVPNRNFTSEFLTDPVNYPPSPQQSVAIAITIAFPAA
                     ALVVVVTRIAGRLSSRQFGWDDGLVCIAMVFSILETAASYMYIKTNFIGISLRNIPPHD
                     PTPGAIWNYAIQILYNPILALVKTSILLFLLRLFGQKPGVRRFIIWLNTANILNMFAIF
                     FAIVFQCFPIEKIWDPTRPGSCVDRRVLFVTSSSINILTDLLVLGLPLRIFLDLKIPRR
                     TKIALMVVFLLGFTVTIVGIIRLALLIQGLFMLIELPDPTANIGFVTSAIETNLFLITA
                     SAPALRPLLRAWFPKVFGLGRDEVEGATERRVIGTTAATQLQTRLTRMKSSRTALRSQS
                     PTPSEDDLVMSYNGIMRRSDIIVRYDPRLTSRDGEGGDGRIEKWV"
     gene            19614..21161
                     /locus_tag="JX266_000990"
     mRNA            19614..21161
                     /locus_tag="JX266_000990"
                     /product="hypothetical protein"
     CDS             19614..21161
                     /codon_start=1
                     /locus_tag="JX266_000990"
                     /product="hypothetical protein"
                     /protein_id="KAI1854872.1"
                     /transl_table=1
                     /translation="MMLNPRSYLYSRRQVPSTSLTLATAAPNTGFPSKRRDENITVTPI
                     KNSNADLTSRPTTAMPKRKESSNLSRSPPTTGTTMAAAVARPNTPTSAVQIPVKNKQEA
                     SYSHNSRYDAPRRQASSQRRRDRHSPDGLPPSVAALLAITSIPPPSKRAGSRQRMTVDS
                     IVPRSQVSEKELSQELSLSSFNRTPMDVLLSPPDEPMEEDASVTSDSCMASVLSTRAAS
                     FDSLPSLGDSLGTTLPSVDSPVTPRSRRFRPPRRSLEPVSSPPGEQAEHPLWVDPDVEV
                     DEMDFSVFDPSAVSTDKQQANVFLPLKTAFKSNLTASLRALRSAARSLSTFTASSVPPE
                     DLLTRSILTMDPRVPFTDERRPPVLDEEPSEAMRRYLNPTDSARLDLRTTPATGPTTRS
                     YTASIQMQTYKVSRSKSAPATSTRKASSPPPSTASTKSPVPPTFPPGPRQREIRENADF
                     IRIAVLEHLMRKRGKFDNSQEGHARWLLPPRKPSAKPYEIGSDGIPIRWIPISQDTS"
     gene            25614..27101
                     /locus_tag="JX266_000991"
     mRNA            join(25614..25892,25957..26253,26400..26948,27003..27101)
                     /locus_tag="JX266_000991"
                     /product="hypothetical protein"
     CDS             join(25614..25892,25957..26253,26400..26948,27003..27101)
                     /codon_start=1
                     /locus_tag="JX266_000991"
                     /product="hypothetical protein"
                     /protein_id="KAI1854873.1"
                     /transl_table=1
                     /translation="MKRSLLSLAAGITAAAAAQTSYLAWATDSFLRRGVTQDFHYTTAT
                     LYLGYEAAYSLTKNETLYSWYQSQIDGILNDDGTIKKWNYSFHSLDEYQSPRVLGSFVH
                     EAYPGDLAADWCLKRIANNFIYWYEETGDEKYKNAADIVRNQMNNHPRTPSGGFWHREP
                     TYPNQMWLDGIFMADSFYAKWTSLYDADNTTAWDDILLQFDNIEAHCRNATSGLLVHGY
                     DESKKAVWADPVTGGAPLVWNRAVGWYFISLLEVLPIWPQSHAGYAKLLNYFTTLAAAL
                     KTTQDESGGWWLIMNEPYPGAEGNYIESSASAMFTLGWLKGIRLGYISSDEYLEVAKKG
                     YALLTEDFVIPNANGTMSWDGTVVVGSLSSNGSYEYYINVPIAMNDYKGAGPFMLAAYE
                     MESWASSA"
     PFAM_domain     join(25719..25892,25957..26253,26400..26948,27003..27080)
                     /aSDomain="Glyco_hydro_88"
                     /aSTool="clusterhmmer"
                     /database="35.0"
                     /db_xref="PF07470.16"
                     /description="Glycosyl Hydrolase Family 88"
                     /detection="hmmscan"
                     /domain_id="clusterhmmer_JX266_000991_0022"
                     /evalue="2.80E-68"
                     /label="JX266_000991"
                     /locus_tag="JX266_000991"
                     /protein_end="401"
                     /protein_start="35"
                     /score="230.6"
                     /tool="antismash"
                     /translation="TQDFHYTTATLYLGYEAAYSLTKNETLYSWYQSQIDGILNDDGTI
                     KKWNYSFHSLDEYQSPRVLGSFVHEAYPGDLAADWCLKRIANNFIYWYEETGDEKYKNA
                     ADIVRNQMNNHPRTPSGGFWHREPTYPNQMWLDGIFMADSFYAKWTSLYDADNTTAWDD
                     ILLQFDNIEAHCRNATSGLLVHGYDESKKAVWADPVTGGAPLVWNRAVGWYFISLLEVL
                     PIWPQSHAGYAKLLNYFTTLAAALKTTQDESGGWWLIMNEPYPGAEGNYIESSASAMFT
                     LGWLKGIRLGYISSDEYLEVAKKGYALLTEDFVIPNANGTMSWDGTVVVGSLSSNGSYE
                     YYINVPIAMNDYKGAGPFMLAAYEME"
     gene            28087..29158
                     /locus_tag="JX266_000992"
     mRNA            join(28087..28606,28654..29072,29120..29158)
                     /locus_tag="JX266_000992"
                     /product="hypothetical protein"
     CDS             join(28087..28606,28654..29072,29120..29158)
                     /codon_start=1
                     /gene_functions="biosynthetic-additional
                     (rule-based-clusters) PhyH"
                     /gene_kind="biosynthetic-additional"
                     /locus_tag="JX266_000992"
                     /product="hypothetical protein"
                     /protein_id="KAI1854874.1"
                     /sec_met_domain="PhyH (E-value: 8.4e-12, bitscore: 40.8,
                     seeds: 39, tool: rule-based-clusters)"
                     /transl_table=1
                     /translation="MPHASSPTPEAPLYVNDGRLLPEQTGYLRPSSPDEPLEVLRDRYH
                     NDGYLFLKGLIPRSDVIKAREAYFELLSPSGVLAPGTAPADGIFDSSRNKLDFPGIGAG
                     SADANGRPSGGVFVDLALKAHTEPFYKDVFCKNPALLAFISKFTGWNENTLALTRTLLR
                     NNTPGNKAIGVHYDQIFLRHGEDTSVTAWVPMGDIALDGGGLIYLEKGQTLGEEIERDF
                     YRKATETGLTELEAKDAFNKNMMSGGLLADGPKDFGEQYKRRWLVTTYEAGDVVLHTPY
                     TIHASTINYDAKNIIRLGTDLRFVDSSRPYDMRWTNDYRFGDGV"
     PFAM_domain     join(28216..28606,28654..29000)
                     /aSDomain="PhyH"
                     /aSTool="clusterhmmer"
                     /database="35.0"
                     /db_xref="PF05721.16"
                     /description="Phytanoyl-CoA dioxygenase (PhyH)"
                     /detection="hmmscan"
                     /domain_id="clusterhmmer_JX266_000992_0023"
                     /evalue="3.20E-10"
                     /label="JX266_000992"
                     /locus_tag="JX266_000992"
                     /protein_end="289"
                     /protein_start="43"
                     /score="40.8"
                     /tool="antismash"
                     /translation="YHNDGYLFLKGLIPRSDVIKAREAYFELLSPSGVLAPGTAPADGI
                     FDSSRNKLDFPGIGAGSADANGRPSGGVFVDLALKAHTEPFYKDVFCKNPALLAFISKF
                     TGWNENTLALTRTLLRNNTPGNKAIGVHYDQIFLRHGEDTSVTAWVPMGDIALDGGGLI
                     YLEKGQTLGEEIERDFYRKATETGLTELEAKDAFNKNMMSGGLLADGPKDFGEQYKRRW
                     LVTTYEAGDVVLHTPYTIHASTIN"
     gene            30001..31132
                     /locus_tag="JX266_000993"
     mRNA            join(30001..30295,30356..30585,30637..30726,30811..30883,
                     30963..30999,31063..31132)
                     /locus_tag="JX266_000993"
                     /product="hypothetical protein"
     CDS             join(30001..30295,30356..30585,30637..30726,30811..30883,
                     30963..30999,31063..31132)
                     /codon_start=1
                     /gene_functions="biosynthetic (rule-based-clusters)
                     fungal-RiPP-like: DUF3328"
                     /gene_kind="biosynthetic"
                     /locus_tag="JX266_000993"
                     /product="hypothetical protein"
                     /protein_id="KAI1854875.1"
                     /sec_met_domain="DUF3328 (E-value: 9.5e-25, bitscore: 82.6,
                     seeds: 45, tool: rule-based-clusters)"
                     /transl_table=1
                     /translation="MSNDRYQSLRPDDRDEIDDLDAHIDDHIDLDEKDYLHTPRLSRRA
                     KILEALNRYRWVIDGVLIGLIVMLLLDRHWDWRSNGEDAGLEGAGDVTGFAPRFSQKIT
                     TFSPDPMFVPENTSEFWSDEVRQKWLGLVPKGLGYLNIEHPEKYRDLPATLVGYKGKYV
                     VTTSMTHQLHCLYSIAEVFSAYTSGNQSRIPFETPWHLAHCFDYIRQGIMCAGDVALEG
                     RQTTFPEGFDGSDGWDAKHVCKSYDEVLDYLNRNRADDEVWI"
     PFAM_domain     join(30418..30585,30637..30726,30811..30883,30963..30999,
                     31063..31102)
                     /aSDomain="UstYa"
                     /aSTool="clusterhmmer"
                     /database="35.0"
                     /db_xref="PF11807.11"
                     /db_xref="GO:0043386"
                     /description="Mycotoxin biosynthesis protein UstYa"
                     /detection="hmmscan"
                     /domain_id="clusterhmmer_JX266_000993_0024"
                     /evalue="3.60E-23"
                     /gene_ontologies="GO:0043386: mycotoxin biosynthetic
                     process"
                     /label="JX266_000993"
                     /locus_tag="JX266_000993"
                     /protein_end="255"
                     /protein_start="119"
                     /score="82.6"
                     /tool="antismash"
                     /translation="FWSDEVRQKWLGLVPKGLGYLNIEHPEKYRDLPATLVGYKGKYVV
                     TTSMTHQLHCLYSIAEVFSAYTSGNQSRIPFETPWHLAHCFDYIRQGIMCAGDVALEGR
                     QTTFPEGFDGSDGWDAKHVCKSYDEVLDYLNR"
     gene            31870..33254
                     /locus_tag="JX266_000994"
     mRNA            join(31870..32337,32473..32886,32997..33254)
                     /locus_tag="JX266_000994"
                     /product="hypothetical protein"
     CDS             join(31870..32337,32473..32886,32997..33254)
                     /codon_start=1
                     /gene_functions="biosynthetic-additional (smcogs)
                     SMCOG1083:oxidoreductase (Score: 124.1; E-value: 1.2e-37)"
                     /gene_kind="biosynthetic-additional"
                     /locus_tag="JX266_000994"
                     /product="hypothetical protein"
                     /protein_id="KAI1854876.1"
                     /transl_table=1
                     /translation="MPTEFISVTFPNSATEINSGPNPTDIDPTYLVRYARTLDDYGFNY
                     TLVPYGSGSFDPFTIGATIAAVTKQIKVIIALRPNTMYPTVAAKALATLDQLSQGRVVV
                     HFIAGGSDAEQAKEGDFLTKDQRYGRLEEYIKILRRAWESKEPFDWEGKYYQFKQFSNG
                     VQPTKGSIPVSVGGSSDEAYRIGGSLGDIFGLWGEPLKETKDQIDRIYAEAEKAGREDR
                     PKIWVTFRPITAETDDLAWAKAHRTLDALKGGKPLGGIVPATSSTPQNVGSQRLLEIAA
                     RGEVQDRALWYPTVTATNARGASTALVGSYQTVSDSILDYVNLGCELISIRGYDNYNDA
                     VDYGRYILPNVREALVQKEKGTSEVKEPNGSSTVQTESG"
     PFAM_domain     join(31915..32337,32473..32886,32997..33089)
                     /aSDomain="Bac_luciferase"
                     /aSTool="clusterhmmer"
                     /database="35.0"
                     /db_xref="PF00296.23"
                     /db_xref="GO:0016705"
                     /description="Luciferase-like monooxygenase"
                     /detection="hmmscan"
                     /domain_id="clusterhmmer_JX266_000994_0025"
                     /evalue="6.20E-68"
                     /gene_ontologies="GO:0016705: oxidoreductase activity,
                     acting on paired donors, with incorporation or reduction of
                     molecular oxygen"
                     /label="JX266_000994"
                     /locus_tag="JX266_000994"
                     /protein_end="325"
                     /protein_start="15"
                     /score="229.6"
                     /tool="antismash"
                     /translation="EINSGPNPTDIDPTYLVRYARTLDDYGFNYTLVPYGSGSFDPFTI
                     GATIAAVTKQIKVIIALRPNTMYPTVAAKALATLDQLSQGRVVVHFIAGGSDAEQAKEG
                     DFLTKDQRYGRLEEYIKILRRAWESKEPFDWEGKYYQFKQFSNGVQPTKGSIPVSVGGS
                     SDEAYRIGGSLGDIFGLWGEPLKETKDQIDRIYAEAEKAGREDRPKIWVTFRPITAETD
                     DLAWAKAHRTLDALKGGKPLGGIVPATSSTPQNVGSQRLLEIAARGEVQDRALWYPTVT
                     ATNARGASTALVGSYQTVSDSILDYVNLG"
     gene            33944..35830
                     /locus_tag="JX266_000995"
     mRNA            join(33944..34022,34081..34159,34213..35830)
                     /locus_tag="JX266_000995"
                     /product="hypothetical protein"
     CDS             join(33944..34022,34081..34159,34213..35830)
                     /codon_start=1
                     /locus_tag="JX266_000995"
                     /product="hypothetical protein"
                     /protein_id="KAI1854877.1"
                     /transl_table=1
                     /translation="MRFSTLAILAFVGGAFARCSDDRCLRAVNGAPSRSRTSDCQSFFR
                     VTVTPSTSTVTTTVSVGTTDITTATATRTVIATKVASKRWENQREVLDILLRRPTRPLS
                     SATSAAQKTPRYAAACASAAAYSSACSCLGVKHSTITVSTPKATKTVIVSKATTITAVK
                     TVVTTQLYVPISNSSAIFANSTRAIFTNSTSLGNNGTSSTTLSISGSTLTHTGSMSLTS
                     SQLIPNSVSSASSDGRSTSSGDITSKAGTTAITTSSAMFANSTRAFSPSNATAPSLNST
                     GIGHFPNTTSLVPAANATSTGRFLNTTTVSAVMNATVPTTLAKPANMTSAPFLNATSAV
                     VNSTTSAPFLNTTVAVLNATTSAPFLNTTARPLNATSAAPFLNTTTSAPFMNATSIPML
                     NTTRPPFANATTRPFLNSTSVRFSNTSTSVATPTPTTTLDLTCGETATPFMLQVSQPSG
                     LFDGWFLKMVGDAILFSSSANYSTKFSVESSGHLCAVGYIGESGHPAIGIAETKDGLTG
                     SAIYFVDGARVKDMGKVGYGALDCAVDDDLQCGARDMEHWVACGLGLDISSDAGPNVVV
                     DTFNCTSISLSAIYE"
     gene            36158..37651
                     /locus_tag="JX266_000996"
     mRNA            36158..37651
                     /locus_tag="JX266_000996"
                     /product="hypothetical protein"
     CDS             36158..37651
                     /codon_start=1
                     /locus_tag="JX266_000996"
                     /product="hypothetical protein"
                     /protein_id="KAI1854878.1"
                     /transl_table=1
                     /translation="METQTGERHEEAVNTIASVVRLFHATQRPFRNYHGSTNSTRTSER
                     RADNTVDTSQLTHVIRVDREKKVALVEPNVPMDVLVEACLKERLVPLVVMEFPNITVGG
                     GFSGSSGESSSFRYGPFDSTINWIEIVLPNGEVRRASKTSNPDLFWGAASGFGTLGVVT
                     LLEVQLKAARSYVELTYHPFSTVSDASANMQKQAQDGAVDFLDGIAFSPSLTVVCSGRL
                     VDEVPSPASPLRFARRKDPWFYSHVKQRMGGTTRPTTDYVCLVDYLFRFDRGGFWVAKY
                     AFSYFFTPFNRMTRSLLDRYLRAKVMYAALHKSQLADDYIVQDVGVPYEQVGEFSSWLD
                     ANLRTYPLWLCPLRVRRDATDARHGLHAEFADSTTPEFLMNFGIWRPGSLDHDQFVQQN
                     RGLEKKVQELGGKKWLYAHAYYTEDEFWASYDRESYDTLRRTYSATYLPSVYDKVKVDP
                     QNRANRKKPFHGVRPLQGLYGVYKAWRGGDYLLVRKQSN"
     PFAM_domain     36194..36577
                     /aSDomain="FAD_binding_4"
                     /aSTool="clusterhmmer"
                     /database="35.0"
                     /db_xref="PF01565.26"
                     /db_xref="GO:0050660"
                     /description="FAD binding domain"
                     /detection="hmmscan"
                     /domain_id="clusterhmmer_JX266_000996_0026"
                     /evalue="7.60E-17"
                     /gene_ontologies="GO:0050660: flavin adenine dinucleotide
                     binding"
                     /label="JX266_000996"
                     /locus_tag="JX266_000996"
                     /protein_end="140"
                     /protein_start="12"
                     /score="61.5"
                     /tool="antismash"
                     /translation="VNTIASVVRLFHATQRPFRNYHGSTNSTRTSERRADNTVDTSQLT
                     HVIRVDREKKVALVEPNVPMDVLVEACLKERLVPLVVMEFPNITVGGGFSGSSGESSSF
                     RYGPFDSTINWIEIVLPNGEVRRA"
     gene            complement(37855..39472)
                     /locus_tag="JX266_000997"
     mRNA            complement(join(37855..38968,39036..39079,39131..39277,
                     39335..39472))
                     /locus_tag="JX266_000997"
                     /product="hypothetical protein"
     CDS             complement(join(37855..38968,39036..39079,39131..39277,
                     39335..39472))
                     /codon_start=1
                     /locus_tag="JX266_000997"
                     /product="hypothetical protein"
                     /protein_id="KAI1854879.1"
                     /transl_table=1
                     /translation="MKYHSLGSLAILAASQLAIAKEIANPAKQEIYESGQIHETIMSKK
                     HALWDSRRAQGVYDSTQYKSYSAEAGPVLCQDGVAAVIPGDANNTFRCNAIDFYDFKSH
                     ADLGSNGGEGSSSWGWTSPEGREFVAVAQSDGAAFAEINKDGKLIYLGRLPQYTTAEPS
                     LWREIRGYKNYIVIGSEAYYHGVQIFDMSKLLEVDPASPKVFNNKEDLTGHFNELPVGR
                     THNVVVNEEKQYAVAVGAQPRNSSCKSGLIFIDLTDPSAPFSPGCAGGDGYVHDAQCLV
                     YRGPDEKYNEREVCYGYNEDTLTIFDVTDKNSTTIISRTSYEGASYTHQGWVLDKQWQE
                     YLVLDDEYDEVDEAGEGAAGYPVSYFWDIKSLEAPKLTGLYRSSTKGIDHNQFVIDGFA
                     YQSNYGTGLRILDVSSIPQDPTGAGVKEVGFFDIYPEDDDAEDGGIVEFSGTWSHYPYF
                     KSGYILVNTMERGAFVVKRSSI"
     aSDomain        complement(join(37870..38968,39036..39079,39131..39154))
                     /aSDomain="TIGR04312"
                     /aSTool="tigrfam"
                     /description="choice_anch_B: choice-of-anchor B domain"
                     /detection="hmmscan"
                     /domain_id="TIGRFam_JX266_000997_0002"
                     /evalue="2.00E-96"
                     /identifier="TIGR04312"
                     /label="JX266_000997"
                     /locus_tag="JX266_000997"
                     /protein_end="476"
                     /protein_start="87"
                     /score="321.4"
                     /tool="antismash"
                     /translation="NNTFRCNAIDFYDFKSHADLGSNGGEGSSSWGWTSPEGREFVAVA
                     QSDGAAFAEINKDGKLIYLGRLPQYTTAEPSLWREIRGYKNYIVIGSEAYYHGVQIFDM
                     SKLLEVDPASPKVFNNKEDLTGHFNELPVGRTHNVVVNEEKQYAVAVGAQPRNSSCKSG
                     LIFIDLTDPSAPFSPGCAGGDGYVHDAQCLVYRGPDEKYNEREVCYGYNEDTLTIFDVT
                     DKNSTTIISRTSYEGASYTHQGWVLDKQWQEYLVLDDEYDEVDEAGEGAAGYPVSYFWD
                     IKSLEAPKLTGLYRSSTKGIDHNQFVIDGFAYQSNYGTGLRILDVSSIPQDPTGAGVKE
                     VGFFDIYPEDDDAEDGGIVEFSGTWSHYPYFKSGYILVNTMERGAFVVK"
     gene            complement(41048..42762)
                     /locus_tag="JX266_000998"
     mRNA            complement(join(41048..42021,42079..42144,42195..42762))
                     /locus_tag="JX266_000998"
                     /product="hypothetical protein"
     CDS             complement(join(41048..42021,42079..42144,42195..42762))
                     /codon_start=1
                     /locus_tag="JX266_000998"
                     /product="hypothetical protein"
                     /protein_id="KAI1854880.1"
                     /transl_table=1
                     /translation="MRPAQYLGVLSVLSLPVYADWQFRSRSDLAPPRLNITIPATQDVE
                     KGYLFLAPFAGLPDTPTEQHGPRQAGPYIFRDDGDLVWSGYGIYSIWTTNFQAGRWNGK
                     DIIFSFEGDHNPGYGHGHGHVTFMDSHYETIRELRAGNHKLVDKHEFHIVNEKTGLIQV
                     YQPVPRDLAPWGGSSEQQWIVNAIIQELDITTGDLLFEWSSLDHISPDEAILPLNPGQA
                     GSGYNSSDAWDYFHINSVDKDADGNYLISARDACSIHKINGTDGSIIWKLNGKDSSFKV
                     PDNTKFCFQHHARWMKQSADIEIISFYDNSAHGTEHGGGHEVHTAPTSSGKIVKLNTTS
                     WEAELVQGFFPPDDLLSKSQGSTQTLPNGNVLVGWGSEGAVTEFLPNGTAIFHAYMDSG
                     DLGAGVENYRAFRYNWTGIPNEEPSLIALESGDSTTLHVSWNGDTETRIWRFYATDGKG
                     FKELLGEVDRKSFETSLRVPRKKVKFALAEAIGENGTILRVTRSAAAEPDYAPLRGSFG
                     LPNSDRIGRYDGQKPFAV"
     PFAM_domain     complement(join(41474..42021,42079..42144,42195..42459))
                     /aSDomain="Arylsulfotran_2"
                     /aSTool="clusterhmmer"
                     /database="35.0"
                     /db_xref="PF14269.9"
                     /description="Arylsulfotransferase (ASST)"
                     /detection="hmmscan"
                     /domain_id="clusterhmmer_JX266_000998_0027"
                     /evalue="1.00E-74"
                     /label="JX266_000998"
                     /locus_tag="JX266_000998"
                     /protein_end="394"
                     /protein_start="101"
                     /score="251.8"
                     /tool="antismash"
                     /translation="NGKDIIFSFEGDHNPGYGHGHGHVTFMDSHYETIRELRAGNHKLV
                     DKHEFHIVNEKTGLIQVYQPVPRDLAPWGGSSEQQWIVNAIIQELDITTGDLLFEWSSL
                     DHISPDEAILPLNPGQAGSGYNSSDAWDYFHINSVDKDADGNYLISARDACSIHKINGT
                     DGSIIWKLNGKDSSFKVPDNTKFCFQHHARWMKQSADIEIISFYDNSAHGTEHGGGHEV
                     HTAPTSSGKIVKLNTTSWEAELVQGFFPPDDLLSKSQGSTQTLPNGNVLVGWGSEGAVT
                     EFLPNGTAIFHA"
     gene            43779..45682
                     /locus_tag="JX266_000999"
     mRNA            join(43779..44283,44334..44848,44907..45228,45278..45420,
                     45494..45682)
                     /locus_tag="JX266_000999"
                     /product="hypothetical protein"
     CDS             join(43779..44283,44334..44848,44907..45228,45278..45420,
                     45494..45682)
                     /codon_start=1
                     /gene_functions="transport (smcogs) SMCOG1005:Drug
                     resistance transporter, EmrB/QacA (Score: 291.4; E-value:
                     1.6e-88)"
                     /gene_kind="transport"
                     /locus_tag="JX266_000999"
                     /product="hypothetical protein"
                     /protein_id="KAI1854881.1"
                     /transl_table=1
                     /translation="MAAVKGAALVPGAASAAIRDGGIATQHAVDSQGVEAAESQPLLGL
                     TAPSEDAWKAPKHFLFIETAIFSNVFLYGFDSTITAATYAVISSEFDAVNTASWLTTSY
                     LVTSTAFQPLYGRISDIFGRRICFFISTITFALGCLGCGVAEDFILLNLMRALTGFGGG
                     GLMTMATIVNSDMIPFKKRGMYQALQNASFGFGAICGASFGGSIADNIGWRWCFLLQVP
                     VSAVAFVLGYLVIKNPQTRFHEQSFRETWRAVDVSGALLLVTAISVQLVGLSLGGNELP
                     WGSPLVIGSLVGSVILFAVFLIVEARTSAIPVIPLRMLKGRLPTSTQITNVCVGLSAYA
                     YLFMLPLFFQVVLLDSATKAGARLAIPSLASPIGGLIAGVVMSRYGKLTTLVRVGAFLM
                     AAGNALVTSLQFEDSTWKYYAYIFPANLGQGIVYPGLLFTSLATFEHSDHAVCASTVYL
                     IRSLGTVWGVSITSAILQTTLSVQLPNALKDVPDKWTIIDAIRHSVEALKELPPDIQLK
                     ARLVYYRGLQYSFAASTGIAVIALVTSMLLNGKGLRKTSS"
     PFAM_domain     join(43974..44283,44334..44848,44907..45228,45278..45336)
                     /aSDomain="MFS_1"
                     /aSTool="clusterhmmer"
                     /database="35.0"
                     /db_xref="PF07690.19"
                     /db_xref="GO:0022857"
                     /db_xref="GO:0055085"
                     /description="Major Facilitator Superfamily"
                     /detection="hmmscan"
                     /domain_id="clusterhmmer_JX266_000999_0028"
                     /evalue="2.30E-47"
                     /gene_ontologies="GO:0022857: transmembrane transporter
                     activity"
                     /gene_ontologies="GO:0055085: transmembrane transport"
                     /label="JX266_000999"
                     /locus_tag="JX266_000999"
                     /protein_end="467"
                     /protein_start="65"
                     /score="161.8"
                     /tool="antismash"
                     /translation="IFSNVFLYGFDSTITAATYAVISSEFDAVNTASWLTTSYLVTSTA
                     FQPLYGRISDIFGRRICFFISTITFALGCLGCGVAEDFILLNLMRALTGFGGGGLMTMA
                     TIVNSDMIPFKKRGMYQALQNASFGFGAICGASFGGSIADNIGWRWCFLLQVPVSAVAF
                     VLGYLVIKNPQTRFHEQSFRETWRAVDVSGALLLVTAISVQLVGLSLGGNELPWGSPLV
                     IGSLVGSVILFAVFLIVEARTSAIPVIPLRMLKGRLPTSTQITNVCVGLSAYAYLFMLP
                     LFFQVVLLDSATKAGARLAIPSLASPIGGLIAGVVMSRYGKLTTLVRVGAFLMAAGNAL
                     VTSLQFEDSTWKYYAYIFPANLGQGIVYPGLLFTSLATFEHSDHAVCASTVYLIRSLGT
                     VWG"
     gene            complement(46070..47959)
                     /locus_tag="JX266_001000"
     mRNA            complement(join(46070..46885,46965..46980,47112..47639,
                     47688..47959))
                     /locus_tag="JX266_001000"
                     /product="hypothetical protein"
     CDS             complement(join(46070..46885,46965..46980,47112..47639,
                     47688..47959))
                     /codon_start=1
                     /locus_tag="JX266_001000"
                     /product="hypothetical protein"
                     /protein_id="KAI1854882.1"
                     /transl_table=1
                     /translation="MISSQHKASGLRDPVPQPTAKIASDSDGSSRLSSPGGTAPRFPAG
                     EHEWEALRPVIEELYVTRNLPLRGVVHHIRTEYGFKARHVMRTPAFERMYKTRLTRWGM
                     RKSSEAKAVQSTRLGRQVARQIGGGSRSSTPGSIAIYAPSTRLLMHESRTASYLDAALR
                     GFRSFNVSWAETDPRWREISRYKSDSLSVQQFPLKDNLRMATSYLESGDYPAGGRFLRL
                     AFLAIEEVLMDDHISSATDLFVACPLMIFKLQQPLRDEIIKAYSKYLYQQSSIIRKAHP
                     IAAVARSLHEAASVGGMQRVISVISKLVRLQYDTYVRLRGLDVASANKLSVYAHGVQDR
                     DLQLQSMGNFMTIARQASAELGEDNIDARVLWGVALTLRADLELFDDTFRKAAERLCTT
                     CAKMYKCYREKPPEIWVYDYYENWIYRSGHFLLMKYWLAKGGLDQVIEHSRAAVQLNGA
                     PDGVWKMFAAAVEKLLRARGLLGEADRLAERRRELDMTPEVREALEKEEASELSVIANQ
                     RTSIKEEKGTDEEDTDDEDAFKTVSV"
     PFAM_domain     complement(join(47594..47639,47688..47824))
                     /aSDomain="Clr5"
                     /aSTool="clusterhmmer"
                     /database="35.0"
                     /db_xref="PF14420.9"
                     /description="Clr5 domain"
                     /detection="hmmscan"
                     /domain_id="clusterhmmer_JX266_001000_0029"
                     /evalue="6.90E-16"
                     /label="JX266_001000"
                     /locus_tag="JX266_001000"
                     /protein_end="106"
                     /protein_start="45"
                     /score="58.4"
                     /tool="antismash"
                     /translation="EHEWEALRPVIEELYVTRNLPLRGVVHHIRTEYGFKARHVMRTPA
                     FERMYKTRLTRWGMRK"
     gene            complement(48831..51093)
                     /locus_tag="JX266_001001"
     mRNA            complement(join(48831..49011,49073..49127,49236..50239,
                     50305..50672,50827..51093))
                     /locus_tag="JX266_001001"
                     /product="hypothetical protein"
     CDS             complement(join(48831..49011,49073..49127,49236..50239,
                     50305..50672,50827..51093))
                     /codon_start=1
                     /locus_tag="JX266_001001"
                     /product="hypothetical protein"
                     /protein_id="KAI1854883.1"
                     /transl_table=1
                     /translation="MSNSSDDTATEAFPPALDVTVSSPGLSEVTSPPSRQQHHVDFALN
                     VDTRAPQSAPRPSPLSPRSPGFGGVTRSDTELSRSGVRRRNTRANTFKTIQEYDEFEEL
                     SRPGWQPGAEPGVDTTKTEQGHAVMGLHANCQITIVDFSQDNLAIHELDNSELVDFLQQ
                     PQPDWVKCRWINVNGLSWDVIQALGNYKNLHRLAIEDIMNTRNRTKVDWYQHHAFMILT
                     CQKLVRMIDDDSSDDEDARDGHSVRSHGSKKGIKKNIKRWWSSTKEKHTATPSASNIEK
                     GNNIPPLNDILSHQATGLSDVFNPNTLTTLQRYRASSNEARNDFMERHSALASRGLAVT
                     AEQVAMFVTSDNTVIAFFEQSADDVERPILARLASPDTILRQSCDASMVGQAIIDAVID
                     MAIPVSACYADVIADLELEVLLQPSIKQTRSLYIIQSEINKMAGLINPIASIISAMRDH
                     KTTLSQDHAEMKLQDPLGGVIITPMTYTYLGDVYDHCVLISENLVTIRKSADGLIDLIF
                     NTISAYQNESMKQLTVVTIIFLPLTFLTGYFGQNFVLFDAIQGSVITFWQIAIPVTFGI
                     ILILMRLVIYEYFRSFFDRTHVRTVRKRKKERVDRAKTLRKVDVARTF"
     PFAM_domain     complement(join(48966..49011,49073..49127,49236..49977))
                     /aSDomain="CorA"
                     /aSTool="clusterhmmer"
                     /database="35.0"
                     /db_xref="PF01544.21"
                     /db_xref="GO:0016020"
                     /db_xref="GO:0030001"
                     /db_xref="GO:0046873"
                     /db_xref="GO:0055085"
                     /description="CorA-like Mg2+ transporter protein"
                     /detection="hmmscan"
                     /domain_id="clusterhmmer_JX266_001001_0030"
                     /evalue="5.40E-18"
                     /gene_ontologies="GO:0016020: membrane"
                     /gene_ontologies="GO:0030001: metal ion transport"
                     /gene_ontologies="GO:0046873: metal ion transmembrane
                     transporter activity"
                     /gene_ontologies="GO:0055085: transmembrane transport"
                     /label="JX266_001001"
                     /locus_tag="JX266_001001"
                     /protein_end="580"
                     /protein_start="299"
                     /score="65.5"
                     /tool="antismash"
                     /translation="SDVFNPNTLTTLQRYRASSNEARNDFMERHSALASRGLAVTAEQV
                     AMFVTSDNTVIAFFEQSADDVERPILARLASPDTILRQSCDASMVGQAIIDAVIDMAIP
                     VSACYADVIADLELEVLLQPSIKQTRSLYIIQSEINKMAGLINPIASIISAMRDHKTTL
                     SQDHAEMKLQDPLGGVIITPMTYTYLGDVYDHCVLISENLVTIRKSADGLIDLIFNTIS
                     AYQNESMKQLTVVTIIFLPLTFLTGYFGQNFVLFDAIQGSVITFWQIAIPVTFGIILIL
                     "
     gene            complement(52225..52611)
                     /locus_tag="JX266_001002"
     mRNA            complement(52225..52611)
                     /locus_tag="JX266_001002"
                     /product="hypothetical protein"
     CDS             complement(52225..52611)
                     /codon_start=1
                     /locus_tag="JX266_001002"
                     /product="hypothetical protein"
                     /protein_id="KAI1854884.1"
                     /transl_table=1
                     /translation="MQTVGNENREAFSKVIFHAKAIDANIDNRHIRLFPAWHRQPEHSH
                     ILGREVVSSADDDVRPLRTIVDDGAVELPPNPHPDMAKQKFSCQLQVSIPDRRIPALVP
                     SLVLFSRRASVREFGTGIIKMEGV"
     gene            complement(53181..54204)
                     /locus_tag="JX266_001003"
     mRNA            complement(join(53181..53282,53341..54204))
                     /locus_tag="JX266_001003"
                     /product="hypothetical protein"
     CDS             complement(join(53181..53282,53341..54204))
                     /codon_start=1
                     /locus_tag="JX266_001003"
                     /product="hypothetical protein"
                     /protein_id="KAI1854885.1"
                     /transl_table=1
                     /translation="MAASGGPSSPNARNSSSSSSSTAATPRTAPHLPTPLEVLVLAVYP
                     VLLIFGTLFSVLSPETRAVPYDATGQSHVQHDAPSYFARKNNLFNTLFVKRGWGWITLA
                     FVAFLLTHPALASPTRKLKAGIRWALVTGWWVIVTQWCFGPALIDRGFRYTGGKCEVAE
                     TAVFEGSHDKADVFTAAACKASGGRWSGGHDISGHVFLLVLGSWFLLQEVGWVVARRGV
                     FGRRDERCVVMADGAVKGASVEAEKEDRTANQGELGLGGKFAIALVGLCLWMLLMTAIY
                     FHTWFEKLTGLLVALTGIYAVYYLPRWIPVLRSIVGLPGI"
     PFAM_domain     complement(join(53238..53282,53341..53970))
                     /aSDomain="Scs3p"
                     /aSTool="clusterhmmer"
                     /database="35.0"
                     /db_xref="PF10261.12"
                     /db_xref="GO:0005789"
                     /db_xref="GO:0019915"
                     /db_xref="GO:0106399"
                     /description="Inositol phospholipid synthesis and
                     fat-storage-inducing TM"
                     /detection="hmmscan"
                     /domain_id="clusterhmmer_JX266_001003_0031"
                     /evalue="2.50E-77"
                     /gene_ontologies="GO:0005789: endoplasmic reticulum
                     membrane"
                     /gene_ontologies="GO:0019915: lipid storage"
                     /gene_ontologies="GO:0106399: acyl-coenzyme A diphosphatase
                     activity"
                     /label="JX266_001003"
                     /locus_tag="JX266_001003"
                     /protein_end="303"
                     /protein_start="78"
                     /score="259.8"
                     /tool="antismash"
                     /translation="PSYFARKNNLFNTLFVKRGWGWITLAFVAFLLTHPALASPTRKLK
                     AGIRWALVTGWWVIVTQWCFGPALIDRGFRYTGGKCEVAETAVFEGSHDKADVFTAAAC
                     KASGGRWSGGHDISGHVFLLVLGSWFLLQEVGWVVARRGVFGRRDERCVVMADGAVKGA
                     SVEAEKEDRTANQGELGLGGKFAIALVGLCLWMLLMTAIYFHTWFEKLTGLLVALTGIY
                     AVY"
     gene            complement(55256..58322)
                     /locus_tag="JX266_001004"
     mRNA            complement(join(55256..55830,55905..56131,56206..58322))
                     /locus_tag="JX266_001004"
                     /product="hypothetical protein"
     CDS             complement(join(55256..55830,55905..56131,56206..58322))
                     /codon_start=1
                     /locus_tag="JX266_001004"
                     /product="hypothetical protein"
                     /protein_id="KAI1854886.1"
                     /transl_table=1
                     /translation="MGLSKLFAASLLAMGLFNPTAAVPTTSELEARQQASSYWLPNMDR
                     QEVAAFAGDSSFKVFRNVKDYGAVGDGTTDDTAAINKAVQDGNRCMKGCDSQTAKPALV
                     YFPPGTYLVSEPIIQTYYTQFIGDAVTLPTLKASSSFTGMAVIDADPYEEGVNWYINQN
                     NFFRQVRNFVIDITALPPGAGACIHWQVAQATSLQNIVFNMNPDKSAANAQKGIFMDNG
                     SGGFMADLTFNGGGFGAFIGSQQFTTRNMTFNNCNTAIYLNWCWLWTMQEININNAQIG
                     IDMSSGGVGNIQAGSLLLLDSKISGTPIGINTLYQTDLTMTNNTLILDNVDMTEGVTTA
                     IRFAGDNSTLLAGGQVIAAFAQGRTYDGNAGKAVQAARSGISKPEGLMSDGKVFTRTKP
                     QYQELQKGSFVSVRSSGAKGDGVTDDTAAIQKIFDSVQAGSVVYFDHGAYIISDTIKVP
                     KEIKVVGEMWPLLMADGAKFNDKANPKPVFQVGEAGDVGNVEFSDLIIETKGPAPGAIL
                     MQWNLAGSSAGAAGLWDVHFRIGGTSGTELQSDKCTKNPNATHGANEECEGAFLLFHAT
                     QTASVYVENCWFWVADHELDITDHNQIDIYNGRGVLLESQNPVWFWGTASEHNQMYNYQ
                     ISNAQNVWMSVIQTETAYMQGNPDATTPFPVNEGFNDPDFATSCTDGSTSCARTWGLRV
                     TNSSDIFVFGGGLYSFFENYGQDCLLTQSCQDHMVSIESSSVHLFGISTKASVNMITLD
                     GQSVALDKDNRNTFCAAIAQFESEGGPAGNGSGSGGSGSGSSSSASKSATATIKPSSTA
                     GGSGSAPSSTAASPTQSSGSGSGSGTGGGYGSGSGSGSQSSGTEAGATTTAAVPASTAT
                     TSPSQGSGSGSGSGSGSGSGSGSDSGSGSGSGSGSGSGGSGSGTDSVTTIPITSTLPVS
                     TSTQAAATQTVTTGSGTVPDQAKAVTVTVTATVTATGLCAAS"
     PFAM_domain     complement(56922..57098)
                     /aSDomain="Pectate_lyase_3"
                     /aSTool="clusterhmmer"
                     /database="35.0"
                     /db_xref="PF12708.10"
                     /description="Pectate lyase superfamily protein"
                     /detection="hmmscan"
                     /domain_id="clusterhmmer_JX266_001004_0033"
                     /evalue="4.60E-14"
                     /label="JX266_001004"
                     /locus_tag="JX266_001004"
                     /protein_end="467"
                     /protein_start="408"
                     /score="52.9"
                     /tool="antismash"
                     /translation="FVSVRSSGAKGDGVTDDTAAIQKIFDSVQAGSVVYFDHGAYIISD
                     TIKVPKEIKVVGEM"
     PFAM_domain     complement(57474..58145)
                     /aSDomain="Pectate_lyase_3"
                     /aSTool="clusterhmmer"
                     /database="35.0"
                     /db_xref="PF12708.10"
                     /description="Pectate lyase superfamily protein"
                     /detection="hmmscan"
                     /domain_id="clusterhmmer_JX266_001004_0032"
                     /evalue="4.70E-84"
                     /label="JX266_001004"
                     /locus_tag="JX266_001004"
                     /protein_end="283"
                     /protein_start="59"
                     /score="281.7"
                     /tool="antismash"
                     /translation="FRNVKDYGAVGDGTTDDTAAINKAVQDGNRCMKGCDSQTAKPALV
                     YFPPGTYLVSEPIIQTYYTQFIGDAVTLPTLKASSSFTGMAVIDADPYEEGVNWYINQN
                     NFFRQVRNFVIDITALPPGAGACIHWQVAQATSLQNIVFNMNPDKSAANAQKGIFMDNG
                     SGGFMADLTFNGGGFGAFIGSQQFTTRNMTFNNCNTAIYLNWCWLWTMQEININNAQIG
                     ID"
ORIGIN
        1 cgatttacta aaacggcgag gcaaaggcca atcagagttg actaattctc cttccatacc
       61 cggaggaagt ctgttccctt ccttcataga ccatagacca tagaccctcc ttcctagcac
      121 caattactat gattcccaag acccacatgt cggaataaca gtgccctgtc cgatgcaaac
      181 tttccttgac tgcgggcttt gctgccttga ccaacatgcg aatcaggcca agagaaagct
      241 ctacctcgaa cagcacaacc gcagtaaaca ctagatggtt cagtttggta gcgtcatgac
      301 agtctcaaca gagacataca cttcttgcct agagagggct tctaagaaca ctttgggagt
      361 actctcacga atgagccctc cactttgagt ttagcgacaa gtacatcgta cttatgattc
      421 tacgttggcc aacatactgg cactgtggct ttgtcaagat gtcatgagtt caaaactgtt
      481 gcacaatgag catggcctat ccatgtaaca acagcttttg tgttacgtac gagaacttat
      541 cctcgactat gcactgataa tcacccaaac tgagcagggt aaatatacta cctctgtgtg
      601 ctggtagtac tgtcacgaac gaagggcggg ttggctcctg catcgctcag catggctgcc
      661 tttacgtgtt ggatggctag caaatttcgg gacgctggat gcccggaggc gaagtatagt
      721 tatgtgttct tgaagatgga gcatcccaac ttgcaagaga ccgagtcata cagccgtgaa
      781 cttcgccgta ttaaaggtag cgctgcttgt ctgcctgagc acctgcaacg aggctccact
      841 cacaacgaca ggggctctac tgccacctgg aggtctgcca agacatcaga tcagcccact
      901 gatgttttcg attgtccggg aataaccaag gaaacaccct cgcctggtct tcctgctcaa
      961 agcgatgggt cgatggatct tgtctttgaa gcaggtgtga cactcgcaag gggattttcg
     1021 accaagctgt cgaggactcc gtgtgagcat atttgctttg aaaaacatcc acgcctttgg
     1081 agtgatttgc gccattatgt aggaccttgt gttcttatac ttgagtttga gaggtgcaga
     1141 ttataccctg agtttaccaa tgacagcaac catcgctgaa aaaagcatag taatagcggt
     1201 gccgagcagc actcaaaaaa tagagttaag cgccagccct ctgcatacga gcctcaatgg
     1261 ggccacaacg accctgtagt tgtcgcgggc cggtggatct cggtagattc ccccaacttc
     1321 atgacccccg tccccaccga atgggtctcc accactgcag cggctctaac gggaggtgta
     1381 gcagatgatc gtcgcagatg attttcgcaa ccccctgggt ggatccgatg tttggtaggc
     1441 cggttgactt gtctgatggg agggatgaag tcaatgtcaa gatgggtctc gatataagag
     1501 tttgagaact gcaggaagca tgtgtgctct tggggtgctg ccatctgcca ctcgtcttca
     1561 tttctgtata cagcagccgg tctggttctg ttttccttta ccattctcct tcttttcgcc
     1621 tgtatagttc gtttcttcgt cgtgctgtgc acaagtttta accctacttc attctactca
     1681 tcttatagaa ataaaaaatg ccttcgcttt accgggcttg cctcgccgtg cccgccttct
     1741 tggctcttgc tcacgcacaa gctgtcatcg tttctgcaaa gggtgacaag ggaacgagtc
     1801 tgccgcttca gggtatgttg ttctcaaaga atatcaccaa agaatcccat tcctaacatt
     1861 tacgacagtc gacactacca agtccgacgc caatgtaata aatacacaag agattaccga
     1921 caatgtggtc aacgagtgcg ggaggacctt gctcgcgggt aacattgaca ttggagagca
     1981 gacagagatc cagctctcca acaagaccgt gactcaggtt accaaaggca gcaaagtggc
     2041 agtcacaatc aaccaactga ccgccgatgg tgccggtcca tttacatgcg acatggatca
     2101 ggccagcaat atccaaggtg ctacgggtca gactcctctg gatgtcaccg agaaggatgc
     2161 cggaaacgga gtcacacagc tgactgtgac catgccacaa gacatgacat gcatcggtgg
     2221 taagtacaac cggttttaca ccattatgac atcccccggc tgctcttgag tagggtggtc
     2281 cagctatgca agacctcact aactcgttcg tcagcttcga ccggcaatgt atgcacagtc
     2341 agatgcttca acgcagcaaa ggctggtccg ttcggcggct gcttcgcagt acaacagaca
     2401 gacgttactc caaaccagaa cacgccgcag aacattgcta cggcccagac actccaggga
     2461 atcacggccc aggtcctcca gaaccaaaag gacctcggag tcgccgtcaa ggccaacgca
     2521 gacgcaccaa cacaggctga ccagggcgtt ctcgccgtgg atgaactcct gaacaccgac
     2581 tcgaaggctc aggccaccgc aggcgctgct aatgcggtgg cgacgggcgg tgccaccact
     2641 ggcaatggca acaacaatgg aaatggtcgt ggcaaccgtg gcaagggcaa tggccgtgga
     2701 aatgccggta atgccaatgg caatgctggc aatgccaatg ctaacaccgg caacgctggc
     2761 aatgccaacg ctaacactgg caacgctggt aatgccaatg gaaatgctaa cggaaacgcc
     2821 aatggtaacg cccgtggaaa tgccaatggt aacgcaaacg ccaatggtaa tgccaatggc
     2881 aatgctaacg ccaacggtaa tgccaacgcc cagacaggca gaaatggcca gaacaagaat
     2941 gcaagagcct ttgctgctta agcgagatgt tgctgtcctg gactggaaga ccatgccgac
     3001 tggaaaggac tactccttga catccctgcc agggcttcca agccaagttg tatatcgacc
     3061 ggttcattac ataaatagct agtaaactta taacgaaaag agatatggca tatcaatagg
     3121 ggcattccca gtgaccactt cctataccat gtcggctgtg attagcttgt ttcatattgt
     3181 acgatgagac agcacctctg atcagagatt catccgtttg gactcactga tgctgcttga
     3241 ctccgtacat tgacagagct aatggtcccg tcagccaaca tcataccagg atgattcctt
     3301 cgtgaaagcc aggcagagct gaggcttcac aaacgatgtt actacgacca cacgaatata
     3361 tgctggtcga attctcctca aatcccttat catccgagat caattgactg agtggtcaca
     3421 cttcacgtgg gaggtagtcc cagtgataga aaatgtgtaa cttattcata tgctgtctat
     3481 atgcttcctc tagacgaaac atgtaatcgt ccagtatgtc caagtctaag ccttcagagc
     3541 gccaacgagt tatccactat attgcattat gcgtcctcac tcaatcgcaa tatcttaacc
     3601 gcgttgcccc ccatcacagc cttggtgcct tcactcccct cgccgagcgc cttttcaacg
     3661 gctgtcttat tccacgtcat gctctcccat tctccctgct cgtcgctcgt caggggcggg
     3721 aagaaggggt gatcagtacc aaacatcaac ctgtcgacac cgctggcgtc aatggcggcc
     3781 ttgagtccga cctctgaata gatcaccgca tcgaggtaga tctgctcctt cagtacctgc
     3841 cacactgtac gtcggccgga gccgaccttg ccctcccgca ccaggtggcc atcgtgtacg
     3901 atgcagctct caatacgtcc cgcgagaaac ggcagtgtgc caccactgtg cgcgagcagc
     3961 atccgaagat ctggcacctc gtcgaacact cccgcaaggt acatccgtgc cacggcaatg
     4021 gtggtctcga gagggaaccc aagagccagg ggcagaacat gaccgtactc ggccgtagcc
     4081 cgcgggcccc agacctcgct tggcagaccg tagtgcgggt gcaggaagat cgtcaaccca
     4141 ttctttgcca gcgccttgaa caccgggatc agctctgggt cgtcgaggcc cttgcccagc
     4201 cccgaagtcc ccaggatcac gccccggcag tgcttgagcc ccttgacgaa atctatggcg
     4261 gataggagct ctccttgagg tgccgtcagc ggcagcgttg cgaagaagta cagccgtccc
     4321 ggctgcgagg cgcacatgct ctcgaactcc tcgttaacgc tcacagctgt cgaggcagcc
     4381 tcggaggtgg caacgaagtc aagccagggg ttggcgaggg agatgaccga gatgtcgatc
     4441 ctgtgcgtgt ccatgaagtg gattttctgc tgcagcgaag agtagtggct tgtcaccggc
     4501 cggccgggca gcggtgcgcc atcctccccg gccttgtcca gcgactcggc ctcggcaggc
     4561 aggatgatat accgcgggtc tttggcaccg gcgaaccgcc tgatcaaagg aatatccgag
     4621 cggttttcta ggatcttcac gtactctggc gggtacatgt gcgtgtgtat gtccaccacg
     4681 ggaaaggggt tggaagtcat cttgaaggag tgtattgcct tgaaaggggc taaagggtgg
     4741 atgaatgtgg taagagatgc ccgattgtat atatccgtgt ctcacgatag catccactcg
     4801 gtctctacag agcatcgatc agttgatgta tggaggagga aggtgtgttt caagtggtct
     4861 cgatgaattc gtggggctgc tgtagtgcca agaggggggt cattgactaa gttgggaagt
     4921 atacgcaccc gctagcctag tgaccacact agagaagatg aacaaggtag gctggtagga
     4981 tcttggtagt tatcttagca gtggaagtga gcttaggatt ctgaagaaga gcacactcca
     5041 agatactcct gctgtgaagt tctcgtgacg atcaccggcg gttatcgtat ctcgaccgga
     5101 cctagccgtc ggagcctaga ccccacattg gccgtgaagc taagacagct tatctagcgg
     5161 ggtattattc gttcggttta ttaacactgt tgactgcact tttgaggtgg aatactactt
     5221 gatgcacaag agtgttttaa aattgaatta aggcctgcca gccagtacat tctggctccg
     5281 tcgcacgaga ctcgcatttc agatccgagc ttgcgagcaa gagcgaacct cagtaggtat
     5341 cccaaaaaac cgtcgtgtat aagtcaagga gcgttgaaaa ccagacgtcg tatctcttac
     5401 tcgacgacag acttcgtgat actcgttcaa acacctgacg tatttggacg ccccgacgct
     5461 catcacagta aagatggaaa aagcagcagt tgaaaatgag ggtctcatga tcccggtacc
     5521 tatactcctc cattcgacga cgtccgcgag gtactaagtt tgagcagctc attgactttt
     5581 cggtgtttct gaatggaaac ccagaggaga gaaaggagac tgccaatgct gtcctccatg
     5641 gctttcaaac tgcgggtttt atctacctga agggtctgcc attctcatca gactaccgcc
     5701 agcatatctt caacacttcc gccaagtact ttcggctgcc tgtagacacg aagatgtcac
     5761 actgctggac gaccccggcg gcaaaccgcg gctactcggc gcctggtcgt gagaagacaa
     5821 cggagcttac caacattgag gatatcaaga aactacgcga gggcaaccca gacttgaagg
     5881 agtctctaga gattggccgt gagggggtcc cggatcaccc aaatcactgg ccagaggaaa
     5941 agggcgaact ggaggggttc aaatccatca tgacaaagtt ccacgatcag tgcaaggagc
     6001 tgcatatgga agtcatgcgc gccattgcgg taggcatggg tttagacgag accttttttg
     6061 acaccttcac ggacgagggc gacaacactc tgcgcctcct gcattacccc gaggtgcgca
     6121 aggatgtttt cacgatcaac ccaggacagg ttcgcgctgg tgcccacagc gattatggca
     6181 gcatcacgct gctcttccaa gatatgcggg gcgggctaca ggtcaagagc ccgaatggga
     6241 cgtttgtaga cgccacgccg atccaggaca catgcgtggt gaacgcaggt gacctccttg
     6301 cgagatggag caatgacaca atcaagagta ctattcaccg cgtcgtcgaa ccgccaagcg
     6361 gtgatggacc ggtgcatccg gccagataca gcattgcgta agttgaagct tttgttatcc
     6421 acgtcaagag tgttgcaagc actggctaac cttgggtgca cagatacttc tgcaatccca
     6481 acttcaagag ccacatcgag gcgatcccgg gaaccttctc aggagagagc gagaagaaat
     6541 acccaggtat caacagcgga gactacctgg ttcagagact ggctgcgact tactagataa
     6601 aaaatcgttc cttcatgtag agaggaagat acgagaaatt ggcggcgaac cttggtgacg
     6661 agaatgtatg atgtgatgat ggtgttggta gaattatgac tagacgacaa tgctatacgc
     6721 aagaatccaa acgttgacca atgaaactga attatgcaaa ccggaagaac catatccaag
     6781 gatgccgttt tgacttaatt gacttgcaac ttgagaaaca gttatggtgg acagaacgct
     6841 caagagttga tgctacatcg acggatggca gtggtcgtgc ctccgtcagt ggaagctggg
     6901 gtaactcgtg aagtgcctga agcggagccc ttcggctggt gtcccactaa catagccccc
     6961 cgccatgcac gtcactgctg accggcggct cagctgcata atgccatcta tcccataact
     7021 ctcacgctat gcctggtgct agacactgag cggcaggcat tgtcgcattc tcgaatctcg
     7081 tcgatactac ttcttctcct tcaagtcgat ggatcgcctt ccctgcccaa gatgaagaaa
     7141 acgcttctcc tcacgtacat ccacggcttc aaaggcggcg aggacacctt tggcaccacg
     7201 ggcgacttcg ccgagcacct ggccgccctg gtcggcgccg agctgcccaa ggtgcagatc
     7261 cgtaccctcg tgtaccccaa atatgagacg cgcggcgacc tcaccgagtg cgtcgcccgc
     7321 ttccgcgact ggttgttgga gaaagtcatc gacctcgagg tggccgccgg caccccgagc
     7381 cccaccgtcg accccagcgt ccggaccatc ctgatagggc actcgatggg cggcatcgtg
     7441 gcggcggaca cggccatcgc gctggccaat gagaaagtca taccctcaac cgctgaggaa
     7501 gaaggcgacg gagagaagga agtgggtggg catgcggtca atagcctcat gttcccgtat
     7561 attcaaggcg tcctcgcctt cgacacaccg tacctgggta tcgctcctgg cgtcgttgcc
     7621 catggagccg aggggcattg gcagaccgcc tcggccgcta tatcacaact gagtggactg
     7681 ggcgctatct ggagtggagg gaaggctgcc gagaaagcga cggcgcaacc ggagaggaag
     7741 cctgttgcgg ctctcgaggc gcccccgtcg aaggacaata agaagggcgg gctctggaat
     7801 aactggagcc aaatggccat gtatgctggg ggcgctgctg ccctcgccgc cgggggtgcc
     7861 gcagcgtaca tgaagaggca gcagatctcg gagggctggg gctggatcgg cagccatctg
     7921 gaattcgtag ggtgcctggc gcgaggcgag gacctaagga agcggatggc gaacatgatg
     7981 cgcctcaaca aggagctgga tgtcgggttc gctaacctgt acaccaggct cggccgcgca
     8041 gccgactcga agcaagtcag cacggttggg ctggtcatgg gcaatcagag gaccttctgc
     8101 aatctgccga cccgcggggc cgccggtgaa tggagggagg ccgtgaacga cgcggcgaaa
     8161 gacgagacgg gcgcgcatat ggccatgttt gaatccgcgc agaaccctgg ctacattcaa
     8221 ctctcagagg acgcaaagaa tttgatcgta agctgggcga agaatgagtg gtacgagaca
     8281 agcaacatag aactggaatg aaggaactct tcggcaggct gggtttggct gatttgtctt
     8341 gcgccatatg atacctcttt tgcttttggc tggtcggcgt tcggtattat atagaacaac
     8401 attactatat gtgcagcgta tgtctaagta ttacgatata tcgcgcggat tccaaccacg
     8461 cctgtgtggt cagtcctcta gtggtatcca tgatcgcgca agtattcccc ctcttctctc
     8521 acgttgtgct gcagcccgcc ctctactgtg tagccttcgt gtcctgcgcc ttcgcagcct
     8581 tcaggacttt tctcctctgt cggttcatgt ggccaattag gatatatgcg ccggcgggcc
     8641 agatgatgaa caagcaagcc atgaggaaca gctggtacag ctgcccaaac ttctgcgccg
     8701 ccggtaccag ggcgaggtac atcatgccca tctcgctcag aatgccgatg gggtacagga
     8761 tgcggtacaa gctgtagcgc acccagaaga atgggtatgg ctcccatccc atgagcttga
     8821 cagccaggta cccgtaacgg atgacctcgg tcagcgacca ggcgaacagc atggacgagt
     8881 agatgggcga ggagcagagg gccgggaacg ggtactggac ggcccagacg gcgacgtagc
     8941 gcgagccgac ctggagggcg gccgtgacgg ggtcggagcg tacgatgcct gcgagaaacc
     9001 cgtgttagtc aaactgcttt caggagccaa ccatttcgcg tcaaagaggg gctcagaggg
     9061 gagatatacc gaatagcccg tgcaagacgt ccaagatcat cagcgtctgc gtccaaagca
     9121 caaagttgcc cgtggagagg tagacgaagg ccgggcccct gataatgttg gtgccgacag
     9181 tccgcccgag cacagtggcc cagaggatgg tggagacggc attgtagagg atcaggtagc
     9241 cgttcttgac gggcgacgat cgcttgacgg gctttgctgc gtccgaagcc attttgacgc
     9301 gatcgctgta cggggcgctg tcttgggagt gatgggaaaa gctcgcgatg gttgatgccg
     9361 gttcaaattt tggcgttgac cttgcccgag gtgtcatcac ccgctgtgga cccctggaaa
     9421 acgttggggt ctagcggcat cttggggcag ggggtggatc ggcaggtacc gcatggttgg
     9481 catgtgcaaa tgccactaaa caatggccca tccatggctc aaaagcaacc tacctagccg
     9541 cagtggaccg acccatcagc accgctctcc aagtccttct ctctatcgat ggctgaagct
     9601 ctgtgatgcc cccatccact tcttaaggcg tcatggatct aacagcattc cctgcctgtt
     9661 cgtacccaaa gcacgtttgc tacgttcatt ggtatcgcga gcattcgggc aagcaggatc
     9721 cgatgtttga cgctgacgtt tcgttacatt cgtccgccat ggcacagttg gaaacattga
     9781 ttcagctgca ttatcagccg agtcatatag agccttcctc accttgcgcg taggagtgcc
     9841 tagtgacgaa atgagagaag atgatggatt gcactcacag aaatctaacc gggtcagttc
     9901 cagagtcgac tggggcaggg tcatgaggca tgcaagtgtc atgtcagcga cctggaacgt
     9961 gccaagggtt ttgcccgatg ttctgggtca ctctacgcac tggaaacacc actcaaagcc
    10021 caaaggagcg ttttcagtca cgaagccaag agagtattta aagaaaaatt tcaatgctta
    10081 tattctagtg ctaccatagt acagttatgc ctgggcaggt ctgtgtgtta gccagcaagg
    10141 gcttgtcagc aggcatgggt caacctcaag aggtgaaagt gtggatatac tgcacatcat
    10201 atcagctcag tttctaggtg cttcgccttc gaggtttttt tttacagcat actatcgacc
    10261 cgagtcttga agcttcaggt ctctcctttt tttttttttt tttttctctt ctttagtcca
    10321 gcttgtacta atctttcgag gggcgggctc ctctttaatc gcgaatatgc gtattacatc
    10381 tcttcttctg ggggctcttt ctattgccaa tctggtgtca tgcgagagta ctcggcattc
    10441 tgtaagcaat caatgatcta caccagggaa tatcacggga ctgatcacgc gaggcttata
    10501 gggcagtttg gctagccgag caaaagccat gatcggcttg agatcagtcg acacggagca
    10561 gcccgcggat ctgactaagc gccagatcag ctttgctaac ggcggcatat ccatcggtgg
    10621 actgacactt ggtgggggag ggaagggcca gactgctgaa ggcggagcaa aggctggcga
    10681 aggacaaggt gcggcgacca acaagacagc cgagggcatc gctgctcttc gcggcgcgag
    10741 gaacaacact ggcggcggtc tcacggttgg cggcgtgacg ctgggcgggg ctggtggcgg
    10801 catcactttc aacaacggtg ctaataatgc agaaaagggg cagaagcagg gacaaccagc
    10861 agaagcacag ccggctgagg gcgtggctgc tgctccaggg gcaggcgaga aggcaacacc
    10921 cgctgctgga gagaaagcgg cacccgccga gggggagaaa gcatcgcccg ccgagggaga
    10981 gaaagcagcg cctgctgagg gtgaaaaagc tgctgctcct ggagaaggtc aagccaagcc
    11041 ggctgctggt gaggcagcca agacccccga agagattgcc gccgtgaagg agtcggagca
    11101 attcaatgag aatctcggca tcatcactga caagaacggc aacgcggtga acctgggtgg
    11161 cgatctcggc atcaccaagg gctcggatgg cagcacctct gtcggtggtg aggctggcat
    11221 caacattctt ccacgagctg ctgggtcctt gatcgtgaca ccggcaccgg ccaaggctca
    11281 agaggcaccg tctgtgcctt ctctccccaa ggtacccgca gctctggccg caccgtctct
    11341 cccggcgttg ccgaaggcag caccggcagc ccctgccccc gtcgctgttg cgagtgtccc
    11401 accgctgccg aaggccgctc ctgcggctcc ggctccgatc cctgctgcga ctgttccagc
    11461 tctgcctgct gtcttgccac ccagccaggg ggaagctaag aatccgggtg cccccgtaat
    11521 ggcacctgct gcgtctgcgg cccctgttgc cgagattcct gattttgtcc ctggaacgga
    11581 tccgactgct tgaaatgaca agctcatgca gtggaggtcg gaacagaata gggaataaga
    11641 atgtctcgct actctatagc aaatatgcca cctacatgta cttatcgtcg tacgttcttt
    11701 caaggtagta atttacgatc agaaatagcg gaatcgcaag tcaatggcgt ttcaagtctt
    11761 gggctaccct cacaagaggt ggcagaaata taggcatata tagtgagtga ccaaaatgtt
    11821 cgactagtgc tattgcttac agtcatcttg tcttaaatat gctttagtgt aaaataaacg
    11881 ggtatgctgc tcaactccgc cgcgttggcg tcatacatga gaaggccact atacacgcga
    11941 atggcctcaa ccagccgcct ttgtcttcac ctctgacgga tcatcaggcc atactgctac
    12001 ctgaccctgc gaatcatcac ccgcctcggc ccaccagttt tcagcctgta cagcaattgt
    12061 ctgagaaacg aaacacacta aagacgatga gcgtaacttt tgccgaaatg gcgttgaccg
    12121 atttgctcaa tactagaggg ctggacctca ttgtgtgcta tgaggctatt gggccgcgcg
    12181 attgcgatct cgtccccctc actgtagctc caactatata ccacactgtt cccccattcc
    12241 aatgcaatga cctgggagtt caccgcgaag tcttataatt acatttggta tccggcaaag
    12301 gctcacatga gaatctattg ggttgttcga agggagttgg atatgcaatg ggttcgaggt
    12361 ggaatatgtg atttggctgt ttgaggattt tctgcaacgc tcgttcccgc tgatcgaccc
    12421 gcgtaaatgc gaccgactca gagttggtct cgccacgaga tgggaagaag tcattaccac
    12481 aacatcgatt atggctggca agacaatcac aataaggaca ggttgctcca gagttggttc
    12541 gccacgccca tgcacggcag cgcatagttg gaatagccgg accacttctt cgccgcagct
    12601 ggatccggct ctaagctttc atctgaagat gaaatttcat ctacaccgat tctccaaggt
    12661 tggtcatcca atcagcactg gatgattggg ctctccagcg agcgctgatc cgtatccgag
    12721 ccgaagtaat ctgaaacaca gttgtctgtt cgcagaacca aactcctcgg tgtgcctggg
    12781 cgcacccgac tggctacgtc gcacagggga aggcttaatc gattgagccg catgatctgt
    12841 cgcctccgtc gctatactct gttcccacct ccccagaccc agccggatgc ttggcggcag
    12901 ccgcccgtct tgcaggtcct caaacccgcg tctgcacttc tgcgacagct cagctgcgtt
    12961 cagccggcga ctcaaacaat gttcttgccg tgcttcgaga agcctgcgtc gaatggcccc
    13021 ggtggtctcg ggaacgccaa ctagcggtgg tatgctcagt ttgcacgctc gagtcgtcgt
    13081 ggtcaactaa gcgagacacc ggcatagtgc actgtttgca taaaacccga ccttcgccgt
    13141 caactctatc ctgtgtgatc tacaatcagc catttggctt caagtcgagg cctttcgtct
    13201 gaactaagcc tggacgctca gatcggatcg ccacctcccc gtgttattca tcccattcaa
    13261 cgtcctcaaa gggtcttgac ggaagatcgc caccagagca agcgagcaca ggggcatatt
    13321 tcgatggcat ttcctgacaa atttgctccg ctgacttggt ccttccactt gaacctctct
    13381 gtgctagttc atgacgagct cttgttccga tggaggaatc tactcatgtc catattttgc
    13441 aatcggaatc aaaggtcgtg cagctcaaca cggtaggtct aaatgtttta gaatcgggca
    13501 gacatccgag aagcaccaag gctgtcactt gcttgtcgtt tgccatgcgc tttcgggaag
    13561 tgggccttcc tctgcatgcc cgatgcgagg caattgtggg agaggaggga ggaaaccatt
    13621 tctttggttc atcccaagtg ccttgtctac gcctatcctg cctccaggca gggattctcc
    13681 atacagagtt catggcgatc ctccacaacg aaagcctgac acatgcggct gatttaaccg
    13741 gctggggtgg gctctatccc gtcagtggtc tttcgagaca tagtctcggg aggcaacaat
    13801 tacacatctt tcgacttagc caaggcatgg aagaggcgtc gacctgcgta ggtatctgtc
    13861 atcagttatg atgtcgtatc gttctatatc tcatgactta tcccgctctt ttatgatatg
    13921 ccatcgatat catgaccggt ctctccttca tattccctcc tttacactca atctcatata
    13981 tacgtgttgc acatcacttt cgtttctaat tttcttacgc ccccaatatt gctcatctat
    14041 gtgaaaacga atatcagtct tcgaggcaat actatcttga aaggatgatg aactttcgag
    14101 atggtgagat ggttcctaac cggaacttca cctcagagtt ccttaccgac ccagtcaact
    14161 atccgcccag tccacagcag agtgttgcga tagcaatcac tattgcgttc cctgctgctg
    14221 cactggtggt agtagtgacg agaattgctg ggaggttatc atcacgacag tttggctggg
    14281 gtaagcagaa gcactggagt cgaaatagtt caccgcgatt ccagtagctg acactttcta
    14341 cagacgatgg cctcgtgtgt attgccatgg tattctcaat ccttgagaca gctgcaagtt
    14401 atatgtgtaa gccccttctg tccgagctac aacccttcga gcaattttga ttgacagtgc
    14461 ctcagacata aagacaaact tcatcggtat atccttgagg aatatcccgc cacatgaccc
    14521 gacgcctggc gcaatatgga actatgcgat tcagatcctc tacaacccga tcctcgccct
    14581 ggtcaagacc tcgatcctcc tgttcctgct tcggttgttt ggacagaagc caggtgtgcg
    14641 ccgcttcatc atctggctga acacggccaa catcctcaac atgttcgcca ttttcttcgc
    14701 tatcgtattc caatgcttcc caatcgagaa gatatgggac ccaacgcggc ctgggtcttg
    14761 cgtcgacagg cgtgtgcttt tcgtcacgag cagtagcatc aacatcctca cggacttgct
    14821 ggtgctgggc ctcccgctcc gaatatttct tgacctcaaa atcccacgcc gaaccaagat
    14881 cgcactgatg gtggtcttct tgttgggttt cacgtacgta tcccgtcttt ctctacgtct
    14941 acctgtccct tgtcacaggg catgtgatga atttgggtct aacgacagct gtgcagggtc
    15001 accatcgtcg gcataatacg gttggcgtta ctgatccaag gtctgttcat gctgatcgag
    15061 ctgccggacc cgacggccaa catcggcttc gtgacctcgg ccatcgagac caacctgttc
    15121 ctgatcacgg cgtcggcccc ggcgctgcgc ccgctgctgc gcgcctggtt ccccaaggtc
    15181 ttcgggctcg gccgcgacga ggtcgagggc gccacggagc gccgggtcat tggcaccacg
    15241 gcggccacgc agctgcagac gcgcctcacg cgcatgaaga gcagcaggac cgccctgcgg
    15301 agccagagcc ccacgcccag cgaggacgac ctggtcatgt cgtacaacgg catcatgcgc
    15361 aggagcgaca tcattgtgcg ttacgatccc aggctgacga gtcgtgatgg ggagggcgga
    15421 gatggcagga tagaaaagtg ggtttgagag gatatcagaa acacagagaa ttaggccatc
    15481 ttttgacatt caacgggttc acgactatgg cgtttcggtt taatgctttt ggtgtggcac
    15541 tgggacagga acggcgcctc cggatgggtt tgattctcaa taatagggtt gcatctgctg
    15601 gaaacaagtt gggagtcttc agacaccaca atccgggagc gtttagtcta tgactatagg
    15661 ggctgttgta catttaagct cgtggtcata tggcatttgc acgctcgtca aaatggacgt
    15721 tgtttgatat cgaagctgag catatcttcc attagtctct cgcggtgttg ggtatgagtg
    15781 caccggtcca tatacagagg ttccggcata tacttatatc gagcacactt aaaaatttca
    15841 ggcaggctac tcctatcctt ataggggttt ggcgttggat aagctgtctc tcaacgcgaa
    15901 gtcacatacg aagaaccggt aatactggat ccaagaaatg aagcaatgaa atcatgtgtc
    15961 tatcaagtca taattaagcc atcatgaaat attccaacac gtagatgtca tttgtatgaa
    16021 gtgcagaaga gcattatgct gggcgattct catgactttt aatagaagca cggggtaggt
    16081 cgcccgtcca tgcgtgtgtg tggtctatct tcccacttga tgcccattgc agtaaaggct
    16141 ggacccaact cgcaaatctt tgggttcgtc gtttttcctg atacgtattt ggtacgcact
    16201 ggttctagtg gaaatgtagc ttcttgatat ggtcattgca tcgtcaccac tatccacgag
    16261 gcgcatttgt tgcttgcagt tgttttgggc ctggatatac ttctgtgctc ctggctaaga
    16321 aggaccggtc taatcttcct tgggcgagcc tcgtcactgc cgtactgcat attctatgag
    16381 ggtttgtgcc gtatcatgtg gaaatcttta ggctctgatg caagtgagca ccaaacgtag
    16441 ggtctctttg atgctagtgc gatatgtatt tcatcactgg ttagccatgc cgaggaggtc
    16501 aatggtgtga ctagtgccat cgatcatgac gggggtaata aggtgtccag tccatgacct
    16561 tttgattcat agtactgctt tgagttgaaa gctgctgctg ccaagcttat ggggtcgacg
    16621 gtagtcgata ggtgttgatt atcgtgataa aactaggttt agtcctactc cacttagttt
    16681 gcgggcggca ccagcagaga gtgggatgcc tgcgggtttg ctgcgttgtc tctgcggcga
    16741 gccccatcga gtaaacccgc caaaattaag ggtccaagac ggagataacc ggcacgcgca
    16801 ctcatagatc agacacggcc gatcagggag actcgaagcg gttcagaacg aggaacagaa
    16861 atgtacggat actgagccaa taaatcgtgg atgagtgact gagataccca tgtggcgtgt
    16921 gacaactgtc gcgtgtgcta ttgatgtcat tcggtgcata cgtttgcggg gaaagcgaat
    16981 gggatgtcga tgataaggga ttaccccatt gacggacttg cattgcgtaa agggtgggtg
    17041 gagttggggg tcggacgaag ccgctggccg ttgcgccata gagctttgcg atcggatact
    17101 ttgtgcaagc cacgcgggcg atcgcacaag cttcttcacg agtcggatgg gtgacatggg
    17161 gtttggggat gaggactcta catagtagct gcctggcaga gccgaacacg tcaagatttt
    17221 gccttgtttc cgcggaatga ccgcaagcgc agtgtgcgag tcatggcctg gagaagcaga
    17281 cagggcagat cttgttcata ctatgtagtg agtgacagct gggccggtct gggttggtgc
    17341 aagtttttgc gctgttgaat tctgctgcac cttgggcagg caaatattac ctaagacggc
    17401 aagccgtaga tatagtaaag gcactggata cagcctgttc aaccgtcgct tggagcaagc
    17461 tggctaacag gaccttgttc actcctagta ctactgtaga atcatcaatc gtacccgacg
    17521 gggctactgc tctggagtca gcagtgttag ttggagattc gtatttcggt gcttctagtg
    17581 ggcttaaggc gatctcctag cagcccaggt cgttttgtgc gactgacgaa aagctgggat
    17641 ggaggggctg gcttaggcgc tctttctact gcgagattcc caagcaagcc agggccgcca
    17701 gaagttgatg gagactggac gggggatgac taccgtagta agagtcacag gctcacagcg
    17761 ggcactgcgg catccacgat gggtcgtaga accgatggaa tattcttcaa gctccaccca
    17821 gtccctttga acccacacgg gggagagagg gtttccttta cttaaattgc ggagtgcgat
    17881 ttgacatgat atttgaatga agcgtgcaaa atcactgtcg gtaccatctc ggaggaccct
    17941 aaaaaggcgc tgtttgggtt gtgcttcggt caagctgctt cggctgctac gagggaaaaa
    18001 aaaccccccg ccagtctgcc cgctgcccag tcttctagtg agagagtgcc gaggtcgaat
    18061 ttctcagggt cctggggtct gccgtctgtg attgttggga aggccttatt gcaaggatac
    18121 gaaggaaggg gtcaggtatg cgggcagggt gtaacacggg gcaaacggag gtgagagttg
    18181 ccagcgtggc ctggtcgtga tgaagcatgc tgcatgccac tggaaggggg aactaataat
    18241 attcttgcac agattttgtc tcctgttccc agccatgccg gaagaggtga agtattaact
    18301 taaggcgcga aaaatggcgc tgtctgtcca gcggtcaaat aatcaagtca accatggggc
    18361 gttatatagg acatccttag tacagcaaag ttgctcaggc tttttcttag attgactctt
    18421 agactatggg ctcttgtgta ggtggaatgt gcagccggta ttgttggttt cctatcagct
    18481 gcaccctcaa cctcaaccct ccccaagatc ctaaccttcc tacgcgttac tgtacgatag
    18541 atggttagtt actgtactgt ggtacaagct gacgattgga cgtgggtgaa gccccactga
    18601 ggagcctgtg tacttccccc atgcggcagg cgactgcagt ggtgcccgga acgaaccagg
    18661 gagccaggga gccagggagc ctaattgtac cctggtccgt tggttcgctc gtgcacggaa
    18721 tacgtcagga cggaaagcgc gggatatgcg ccaggggggc aggggggcag agggcaggcg
    18781 aggcggtctc cgaccgggag tcagcccagc acaatcaggt tgtccgttat ctcggggccc
    18841 tctattgggt gctgtactgc acagttcgta cagacagcca gcaccagacc agagtgtcga
    18901 ctgcagctgg ctctgaatca caatagctca agcctcccaa atacatgggt acctgacatg
    18961 ttctatcgcc tctctccgtc ttctttttct tccctccatc tccccaaaga gctgttgttg
    19021 ctttccacgc cgtccgcgta gcaccgctct gcgacagtaa gacaatccgt cagcccacct
    19081 gagtcgcgcc cggtttggac ccttggattg tcagatgcac tttggacagg gtacccatcg
    19141 gctgagaggc gcaaccgctt gaaagaggga ggacagaggc atctgcgtca ccttgaccac
    19201 cgacaaagtc gaaggggacg aggccactct ttcttctcgc cagttcatca acgaaccgaa
    19261 ggctgcttat tatcctttga gcccaccgct gtacctcgtt cgcacacgac atcatctttt
    19321 ttggggcgac cctgttcccg cattgccgga ttccgccctg cattctacgt ggccgagacc
    19381 tgctagagcc gctcttttac gtaaacggag ctttcctggt gcaggacacg atcgaaccga
    19441 ctcaagcacc acacgcgacg gattaccctt ccctgccctg cagcactctt tgcagtggtt
    19501 ccttgcggaa cagccccgcc gccgccagaa actgggaacc ccggtgaggg cgcccgttcc
    19561 aagtattgtt atccataggg cgggcgcgcg cagactatgg aaggccggcc atcatgatgc
    19621 tgaaccccag atcctacttg tactcccgcc gacaagttcc ctccacctca ctaacccttg
    19681 ccacggcagc cccaaacact ggtttcccat ccaaacggag agatgaaaac atcaccgtca
    19741 ctcccatcaa gaactcgaat gcagacctca ccagtcggcc gaccactgct atgcccaaac
    19801 gcaaggaatc tagcaaccta agccgcagcc caccaaccac gggcacaacc atggccgctg
    19861 cggttgcgcg accaaacacc ccgacgagcg cagtccagat ccctgtcaag aacaagcaag
    19921 aggcatctta ctcccacaac tcccgatacg atgctccacg acggcaggcc tccagccagc
    19981 ggaggcgcga taggcactcg ccagatggcc tcccaccctc ggtggctgct ttgcttgcca
    20041 tcacaagtat cccgccgccc agtaaacgag cgggctcccg gcaacggatg actgtagact
    20101 ctattgtccc acggtctcaa gtctcggaga aggagctgag ccaggagctc agtctatcat
    20161 cgttcaatcg cacccccatg gatgtacttc tcagtccgcc ggatgagcct atggaggagg
    20221 acgcatctgt tactagcgat agttgcatgg cttctgttct ttccactcgt gcagcatcct
    20281 tcgatagtct gccatccctc ggggattctt tggggacaac gctaccctct gtcgatagtc
    20341 ccgttactcc aagaagcagg cggtttcgtc cgccccgaag atcccttgag cccgtttctt
    20401 ctccgccggg tgagcaggca gagcaccctc tctgggtcga tccagatgtc gaggttgatg
    20461 aaatggattt cagtgttttc gatccgtcgg cagtatcaac ggacaagcag caggccaacg
    20521 tctttttacc gctcaaaacg gcgttcaagt cgaatctgac agcatcgctc cgcgcattgc
    20581 gctcagcggc ccggtcgttg tcgacgttta cggcttcttc ggtcccgccg gaagatctac
    20641 ttacgcgctc tattctcact atggatcctc gggtaccatt tacagacgag cggcgaccgc
    20701 ctgtgcttga cgaggagcca agtgaggcaa tgcgccgata ccttaaccct acagatagtg
    20761 cccggctcga tctacggacg accccagcca cgggacctac gacacgcagt tatacggcgt
    20821 ccattcaaat gcagacatac aaagtctcac gttctaagag cgccccggcc acatcaaccc
    20881 gcaaagcatc ctcgccacct ccgtcaacgg cctcaactaa atccccggtt ccccctacgt
    20941 tccccccagg tcctaggcaa agagaaattc gcgaaaacgc tgattttatt cgtattgccg
    21001 tattggaaca cctgatgcgc aagaggggca agttcgacaa ctcacaagaa gggcacgctc
    21061 gttggctgtt gcctcccagg aagccgagtg cgaagcctta cgagattggg tctgacggca
    21121 tacctattcg atggattccg atctctcaag acacctctta gtcactcgac aaaaatgttg
    21181 cagcaacaag gtcacaaatc cgcggtgaaa cgaaaagcgt ggagcgtcat attaaaaact
    21241 cagcgcaagc accaatcaac aatcaaggct cgtgtgcttt tcttcaccgt taccccatgg
    21301 aaacagggta tactggcccc agccgacatg caactcacgg ttgggcatga cgacaaagac
    21361 tcgaccaggc caacgctcaa cacgtgtcaa taccgttcga agcggaagca aggcgacttg
    21421 tgcgtcactt ttcctcggcg acacccaacc taacaattcg ggatctgacc gacgaatccg
    21481 gcgccttcca tttgcacact ccgccgaaat cgcaagctcc cgacccgccg tttacgttaa
    21541 accacactag tcttcggcac tcgcgaaaac acgccgacac gcctcttgcg taagacgctt
    21601 tcagggttca gatcatttaa ccaggggtag ggcagccctg tgtgtactac ccgacgtttc
    21661 ggtcggtagc gatacgggca atgcaccaga aattttctag aagatattgg tcaggaacag
    21721 agcggtccgc tctcccgatt ccgtccgatg agcctttttt tttttttttt tgggagggag
    21781 gattcgctat tcagcgccta atgtcacgaa ttcagtgaca ttcatttact atccattctg
    21841 gagggtgttt gctgagggcc ctcaaatcgg ggtccgggct tttcggatgt gcgacacaat
    21901 ggggaacctg ggcattacac aacgcggtga ttctcggaat tcccatcctg cgaactggaa
    21961 gccagcgcga gcatccatac agctggttca acacccgtta aaccgagctg gtgttgtcgc
    22021 tctctgattc agcacgtcca gggtcaacgt tctggttagc aatacttgtt cctactgttg
    22081 gccctcggtc aatttgattt tcgggaacac ccttttgttt ttgcgcattt tgcggttcac
    22141 cagaaatacc cggcaagcgc gctcattttt agggcatcat tacccgtaca agcattactt
    22201 tttcttttcc tttgttgtgc atgcatcttg tttgcagggg tccaatcgaa atggacaaag
    22261 gttgcattgg gaaggtgttg atctttgact tggtttggca gattcgatga gcatgcatcc
    22321 tcggcgtttg ggtaggagcg atcatacagt tctcagatca tttacaggtg tagaagggat
    22381 cgcatggctc cttgttttct gttttccgca aggtatcccg cattgcaggt gggatgtcga
    22441 ggacttgatg cgcgagaccc tgggaattgg tccctgcatg actgcttaac ttgggttgtc
    22501 gtgttttggt tatgagcgcg cggtgcgaac cgcaaagcgc cagcagtgcc tagtactgca
    22561 ctttgagatg catagaagtg cggctagggg tctggcaggc ggtgtgatcc gtcctccttt
    22621 ttgtgcagat atacccagtc tatcccggtg ggctggctcg catggccgga tggccctccg
    22681 attagctagt taagtgaaac tacattaaga ccatgtcgaa aatattcttg tgaatgtgct
    22741 cgcatccgtt tggggcattg aagtccagac tttcgccgca gggacccttc ctgatcacct
    22801 tccagatcag ggaggatgtg ctgcaactga cacagtattt gtgcgcactg aagtggattc
    22861 atgcttactg cctgcgtctg tagccctttg ttccaataga gaccaaaata tccaagatcc
    22921 cgaagaggaa gttttccaca tgcgtcagca ggtgagtgga ttacccatcg ttcgttcgta
    22981 tgccctagga tgctagcgga cctggttgcc gatatgagca gtcccagcca aatatatagt
    23041 ctactagctc gaactacgtt tcttcaaggc aggaattgta ataaggggca ttggatccgt
    23101 gggcaagaca tcaccgcagt acctactggc ttccattgaa cggctgtcta gccggtatcg
    23161 aatatgatag taaaaggtgg cgcctcataa gggttcagca tgactatcca ataagagagt
    23221 ctgaataaaa cccatggatc gattgtacag aagtctattc ataaacctcc atctccaacc
    23281 ttagctctat ctctgtccag cgcgccgtgc tacccgatat ctcataacaa ccctctgcgt
    23341 cgtgttcgcc gtgttcgcta tactcgctat gtttgccagg tagtcgtgtt ttatcttgag
    23401 gaagagcacc accagcagga catttgcaag cagccagacg acacatagga ggccaaggca
    23461 gagccagaac ctgtagcgcc atgctatgcg ctggtagctc ggtatcataa tgactttccc
    23521 tgtggctttg atagtgatgg tagtgtgtac gctcctggcc tcacggctca taagtagttg
    23581 atagttgata gatcgcaatg tcattgaata gtctctacgc tcgtttggtg tcagcttcgt
    23641 gaagaggccg tgagcggctt gcatgggcta agaatggttg taggaccaag gaccctccgt
    23701 ctagactcag ctcacaacgg caaactatca gaattcctat tttgtgatac aaaggtgagt
    23761 cagaagatgg atgagaactc atatgcggtt ggttatcttt taactcaatg gaatgtacgc
    23821 cgttacaggc gacccaggat ggcttggatg gtacaaattc aattgcagat acgaccgtaa
    23881 cgatctctcc caagcagcct gccgcgttgt tggagaataa tcataagctt ggaactcaag
    23941 aaattagtga ccttcttctt gccggccgtg actatcagca ttgtttacta tgggtatttc
    24001 tcctgcaaga tgaatgcgaa gtttatcata gctctgtgta atagccaatt gatgacgagt
    24061 gaaaggatca ggatacagat tctcctcgtc cacgatagag acctacagag tttgcttcac
    24121 gtggggggtt tacctaaggt gaatacagac atagcattag cctaatttgg tgtctgatgt
    24181 tttggctccg gagtttcctc taaagtattg aatcatcctc taggcctacc ctgccaatca
    24241 tgttggccca aagcctcagg gaggatgagc gcaaggtctt caagtctcac caatcagaca
    24301 ttgagccaat attggctcca gctataagtc ttcgcagagg tatctggaag tccacgtatg
    24361 ggcacgcggc gcaaggcgac cgtaatccac tgggtaataa gagatataat actcaccgcg
    24421 ttgttgatcg cattttgcag aaacactgaa acaaaccagc tctttcggtt tatcagattg
    24481 cggtctccac atcgaagcaa gacatattta tatcactctc ttcgccagac cgaaaaaggg
    24541 ttgactaatg ttagccttac aaaacgctgt aacagccttt ctcgctataa tccgactacc
    24601 gttcctcgat gctgttcgcc ccaatgaatg tggcatctcc cagtcatttg aggtgagagg
    24661 cctctagagc ccgctgatct tgtccaattc tggatataca gttgataggt gtgaaccttc
    24721 gttcaaaagc taaacatgac gagataaact agctagctgg tcttccttcg gcactctctg
    24781 actaaagatg ttgtacgaga ctacgagggc tatgcccaga ttgagctcgg gtttgatgaa
    24841 aaggccggcc cgagggcgcg attacatccc accgtagaag cacaaccgga gaaccccaag
    24901 gctgtcatct ggggcagttg tgcgccaagc tgtcgtcttt gaattttcct atggtggaaa
    24961 aataaaaccg gccagaaagt ttgtttggca gggcgcgaac ccccgtctct tggaaagaac
    25021 ttggctcttg gaattagcca agagaattgc attcagcgat gtctccatat acacgtggat
    25081 acctccttgc aacttaaatg tgcccaaacg gaaagacatt atacttgtca atcgctgaac
    25141 tagtacgcaa caatatagaa ggcgataagt tgtgaaggcg ccattaaaat gtgatccaat
    25201 ggcaccactt tggggcgtta tacatgcgtg cgaccactga agcccctatt atatgggggt
    25261 tctctcactg gagcccatgt cgccaagccc gccaatgtcg cattcatagg gcaatgctca
    25321 gcgaatcgca aattgttgca gtcccttaat caatttccca ccaattggtg agccgtgaac
    25381 cgcatcacgg tgaactatga tagcctcttc agtagagatc accgcaatcc accattggtc
    25441 cctgatatta gaaaaccaat atatcagata agccgcagcc ttggctggga acggggatgg
    25501 attgtaagtt tgctttttgg agtataaaga gctctgcctg ttcggtgttt cagatcagcc
    25561 tgatagactg catccttcgg tagtttcagt ggaccaggta cctgtactgc aaaatgaaga
    25621 gatcactcct atccttggca gccggcatta ccgccgccgc ggcggcgcaa acttcatacc
    25681 tggcctgggc aacggactcc ttcctcaggc gcggcgtcac ccaggatttc cactacacga
    25741 cggcaacgtt gtacttggga tacgaggctg cgtacagctt gaccaagaat gagactctct
    25801 attcgtggta tcagagccag attgacggaa tcctcaatga tgacggcacg atcaagaagt
    25861 ggaactattc gtttcacagc cttgacgaat acgtaagtta catcactcat cgagcaatct
    25921 ggggtgtcat ttttagtcgc agaagatgca ctatagcaat caccaagagt gctaggctcc
    25981 tttgtccacg aagcataccc tggggatctg gcggctgact ggtgtctcaa gcgcattgcc
    26041 aacaacttca tctactggta cgaagagact ggcgatgaga agtacaagaa tgccgcagat
    26101 atcgttcgaa accagatgaa caaccaccca cgcactccat ccggaggctt ctggcaccgc
    26161 gagcccactt accccaacca gatgtggttg gacggtatct tcatggctga tagcttctac
    26221 gcgaagtgga caagcctata tgacgccgat aacgtaagtc acttccaaaa tacgattgag
    26281 acgcatgtcg aggcccagcc ttgctccggc catgaggccc accgctcggc tcgtccacca
    26341 gagccatgct ttgacgcccc gtcaatccca gtttagtttt agtgctgatc aatatataga
    26401 ccactgcatg ggacgacatt cttctgcagt tcgataacat tgaagctcat tgccgcaatg
    26461 ccaccagcgg actactggtg cacggctatg acgaaagcaa gaaagcggtc tgggcagacc
    26521 cagtgaccgg gggagctcct ttggtttgga atcgcgccgt gggctggtac ttcatctccc
    26581 ttctcgaggt ccttcccatc tggccccaat cgcacgcagg atacgccaag ctcctcaact
    26641 acttcacgac acttgccgca gctctgaaaa ctacacaaga tgagtcaggc ggttggtggc
    26701 tgatcatgaa cgagccttac cccggagccg aagggaatta cattgagagc agcgcatcgg
    26761 caatgttcac actcggctgg ctgaagggta ttagacttgg atatatcagc agtgatgaat
    26821 atcttgaggt cgcgaagaag ggctatgcgc ttctgaccga agactttgtg attcccaacg
    26881 cgaacggaac catgagctgg gatggtacgg tcgtagttgg ttccctcagc agcaacggat
    26941 catacgaggt aagtacagtc caaaaaattt tgcgcaatga tctacttgct aagagaccat
    27001 agtactacat caacgtgccg attgcgatga atgactacaa gggtgctggg cctttcatgt
    27061 tggctgcgta tgagatggaa agctgggcct caagtgcata aatggccgag gtcggatatt
    27121 ttccagcatg gctctgtctt gctgaacaat ataaattagc taataaagct caccattgag
    27181 ctcgagagca aaccaatcta aaagatagct attccaacat tcctatgctc gataacgtcg
    27241 ccgtaaattg gcaaaactaa ggtggaagga tttgccgtct ggttgcttca cgaccaattt
    27301 tacgttcgag gctgcgggat gcacaccctc gatggctgtg cagctgccat acacagtttg
    27361 gtttcgtaga gtattgcctt gatcgacttt aaggggaaga ccggccccag atctgcaagg
    27421 tggagtatgt gggggaaagg gtatggactg atgtaagatg tgcggggagc gcagtagaat
    27481 ggaaattcgg cccaatgatg tgacgaggga atataatgta tacctaaagt agttcgagcc
    27541 gataggcagt gtttgggagt tgagacactt ggtcctctcc gtcacaatag agtcgctgaa
    27601 ggtggaacgg aatcaagggg acgatggatg ttgtgaagat agggaagatg cataaccgaa
    27661 gtacatctgc tagttcttgt gctagagcta ctgaatacca gaacgagatt tgttgctcgt
    27721 ctaagcccgg ttgatacacg tcgaagacat gtgtggaaga atactctgca ccaactcgca
    27781 atatcctttt cgactgaggc tttcattcga taggtcgact aatccagaat tatggccact
    27841 aaaagcagct tcgctcgccg aaaagtttcc caataggcaa gtctcggatg gaagagacga
    27901 aaccggccac agctagcgaa ggcaattgcg gggtgagcta actagactgc ctgggcagcc
    27961 cttatattcg atttataagt aggtgttccc ctactgccct atgggtatta tcaggtattt
    28021 ttttttcctt tccatcgaac gtcgacgaca ttatttcttc tagagcttga acgagtctcc
    28081 ttcaacatgc cacacgcatc aagcccgacc cccgaggctc cgttgtatgt gaatgacggc
    28141 cgcttgctac ctgagcagac cggctacttg cgaccttcat caccggacga gccacttgaa
    28201 gtgttgcgtg atcgttatca taatgacgga tatctattcc tgaaagggct gattccaagg
    28261 agcgatgtta tcaaagcccg agaggcatac tttgaacttc tatctcctag tggagtcctt
    28321 gctcctggga ctgctcctgc ggacggcata tttgacagtt ctagaaacaa gctcgatttc
    28381 ccagggatag gagccggttc tgcggatgca aatggccgac cgagtggtgg ggtcttcgtt
    28441 gacctcgccc tcaaagccca taccgaacca ttctataagg atgtattctg caagaaccct
    28501 gcacttctag ccttcatttc caagttcacc ggctggaatg agaacactct ggcattgaca
    28561 agaactctgt tgaggaataa cacccctgga aataaggcca taggcggtga gttttctcgt
    28621 gtaaccgtgg tcaatgatca ctgactggtc cagtccatta cgatcagata ttccttcgcc
    28681 acggcgagga tactagtgta acagcttggg ttccgatggg cgacatcgca ttggatggag
    28741 gaggtctcat atatctggag aaaggccaga cactaggaga ggagatcgaa agagactttt
    28801 atcgcaaggc cacagagacc gggctgaccg agttggaggc aaaggacgct ttcaacaaaa
    28861 acatgatgag tggcggcctt ctcgccgatg gaccaaaaga ctttggagaa cagtacaaga
    28921 ggcgctggtt ggtcactaca tacgaagctg gagatgtagt cctgcacact ccatatacca
    28981 tccatgcttc gacaataaac tatgatgcca agaacatcat caggcttggt actgatttga
    29041 ggtttgtgga ctcttcacga ccgtacgaca tggtaagccg cgctgccaga ctcactctat
    29101 gtctactaac gctgcgcaga ggtggaccaa cgattacagg tttggcgatg gggtctaata
    29161 gactgcttcg gattcagtac gagtttattc tatcttaatc gcatgcattc aagctgaaca
    29221 ctgtgaaggt gaaacactat cactaatgga agtcaagctc aacaccagcc gtgcgaagtg
    29281 agatggtaca ggtggctatg ttccgcccgc gacattttcg acttgaccac atgtcgactt
    29341 tgccagagaa acataattag aaacaattaa ctcaggctcg tcaactgtac tcaatgcaag
    29401 accacggctg cgccctgtgc ggtacccact tcgtagatca cggcactcgc gagcttacga
    29461 aggttcgccc cccttcatgc aacgaacgaa tgcagaaatc atgaatcaaa gcaactctct
    29521 tgactcagct ggaatagttc atcggaataa tccatctgaa gtaaaaacaa tatgttgatc
    29581 agaggatagg gtggcgaagc ccattcctct gggcaggggt ctgatttcgt ttcagattgc
    29641 cgagtccctt gactttgaaa cgtcaagtgc acgatggccc ccagtgcact ctgctgacat
    29701 cgtgtgatct caagttgagg aaaactacac tacagataat tttcaatgat ctcatagttt
    29761 tcagctagat ccgcctttct cccgctaatc ggttgaatac cgacttttga tacccaagca
    29821 gtccgcttcc tcgatccatt cgaactgtga caaggcagtc cgcaagtcga cgccagacga
    29881 cagaggtctg cgtttcattt taccaggcag cgcgcgacca cgtggtttag cgactgaaga
    29941 atctacaaca gaccttgccc agtgtcaagt cagggtgggg tataagcatt tggagcaatc
    30001 atgtcgaacg atagatacca gagtcttaga ccagacgacc gcgatgagat agacgacctg
    30061 gatgcgcata ttgacgatca tatcgatcta gacgagaagg actacctcca cacgccgcga
    30121 ctttcgaggc gagctaaaat ccttgaggca ttgaatcgct accgctgggt aatcgatggg
    30181 gtactgattg ggctcattgt gatgctgctc ttggatcgac attgggactg gcggagcaac
    30241 ggcgaagatg cgggcctcga aggtgccgga gatgtgacag gctttgcgcc tcggtgtaag
    30301 tttgtgtcac cccgtcctct gggttctatg cactatggta ctgatgcccg acaagtttcc
    30361 cagaaaatta ctactttcag tccagaccct atgtttgtgc ctgaaaacac gtcggagttt
    30421 tggtcggacg aagttcgtca gaagtggctg ggacttgtcc ctaagggcct gggatatctc
    30481 aacatcgagc accccgaaaa ataccgcgac cttcctgcca cactagtcgg ctataagggc
    30541 aaatacgttg tcacaacatc aatgacccat cagttgcatt gcctggtaag aatttgaagc
    30601 catgatgact catggacacc atctaatgcc acctagtatt cgatagcaga agtgtttagt
    30661 gcatatacct cgggaaacca atctcgaatc cccttcgaga caccatggca tctcgcacac
    30721 tgttttgtaa gctctagccc tgagtaaact ttccgttcct gaaagcatac ttacgatggg
    30781 cattttatga ctgaccgtat ctctgcaaag gactatatca ggcaaggcat catgtgcgca
    30841 ggtgacgttg ccctcgaagg acggcaaaca accttcccag aaggtgagtc atacttcgca
    30901 caaatggctt acgacaaagc tgtgagaagt tgtacggcga tggttcgctg atctcatcat
    30961 aggatttgat ggtagtgatg gttgggacgc caagcatgtg taagtaacga tactcctgca
    31021 ccaccgagaa gattagagct aacggcgttt cgtacgcacc aggtgcaagt cgtatgacga
    31081 ggtccttgac tatctcaata gaaacagagc tgatgacgag gtttggatat gaaagtatgg
    31141 ttaggaccac ttgcattggt tggagttaag gtatatgcaa ttgaggataa gagatgttgg
    31201 cgtactagag tcccatcaag acagcccacg cattcgcaaa cagtatagta ggctgcgcac
    31261 gtgcatgagc gacaaaaatt gaggactaga tgttgctagc cactcaaatc ttggattatg
    31321 attacttgag cgtcactcca tctgtttgcg acaagcatcc agacatctct gcctctgtaa
    31381 aggaattgaa caaccttctg cagcgaatat ggcccgaatg caatcaaagt gttatccagt
    31441 ttctgtgttg gcatttaagg ggtgttatgc ccatggcttg gaattccggt gttgtctgaa
    31501 ggagttagcc caagtcaatc gtgccagccc agtgggtgga agttaaagcg ctaaactgcc
    31561 caggtatgct gatagcacca ctgtgatact gagatatgta tttgcagcca atctctccaa
    31621 cctgacgcaa tctcatatct ccgatggaca attttgaggc ttcttgttgg ctcgcgacta
    31681 taaagatggg ccttacaccg aggtcggcaa ctgtccgata ttgcgtgatt cgtcgtgcga
    31741 tgatgccatg catacaagat ggagttactc acgcttataa atcgagatca acttgataca
    31801 ttaaagcctc gctttgcaag ataaattata caaacaagta cctcaaacca aataatcaca
    31861 atcgcaaaaa tgcctaccga gttcattagt gtaacctttc ccaactcagc aacggagatc
    31921 aactcgggac ctaacccgac tgatattgat ccgacttatc ttgttcgcta cgcaagaact
    31981 ctagatgact atggattcaa ctacacgttg gtgccgtacg gctcggggtc atttgacccc
    32041 ttcaccattg gtgctacaat agcggcagtg acgaagcaga tcaaggtcat catcgcactg
    32101 cgtcccaata caatgtaccc aacagtggct gcaaaggctt tggctacgct agatcagctc
    32161 agtcaaggac gtgtagtcgt acatttcatt gctgggggaa gtgacgccga gcaggccaaa
    32221 gaaggtgact tcttaaccaa ggatcagcga tatggccgtt tggaggagta catcaagatt
    32281 cttcgtcgcg cctgggaatc taaggagcct tttgattggg aagggaagta ttatcaggtg
    32341 agaaccctag tgcaagaatg attcaagtga ctctcggtag ctgctgggga atgacctgct
    32401 tgagaccagt taatgccttg cgacatttcg tcaccactac aatgaggaat aattcgctaa
    32461 cacaaggact agttcaaaca attcagcaat ggagtccagc caaccaaagg gtcgattcct
    32521 gtctcagttg gtggctcttc tgatgaagcc taccgcatcg gagggtccct aggtgacata
    32581 ttcgggttat ggggagagcc gttgaaggaa accaaagatc aaatcgatcg catctacgca
    32641 gaagctgaga aggctggtcg tgaagaccgc ccaaagatct gggtcacctt ccgtcccatc
    32701 accgcagaga ctgatgatct cgcttgggcc aaggctcacc gaacgctgga cgctctgaaa
    32761 ggaggcaagc ctctaggggg aattgtgcca gcgaccagta gtacgcctca gaacgttggg
    32821 tctcaaagat tactcgagat cgcagcccgc ggcgaagtgc aagatcgtgc cctctggtat
    32881 cccacagtaa gtcttccact caccagaatc gattcatgag tacaagcatt gcgagcgacg
    32941 aatggtttga tcgtgcacac agatcatggg gcaatctact aactgctacc tcgcaggtca
    33001 ctgccaccaa tgcgcgagga gcatctactg ccctggttgg ctcttaccag actgtctccg
    33061 actccatctt ggactatgtc aacctcggct gcgagctcat ctccattcgt gggtacgaca
    33121 actacaatga tgccgttgac tatggccgct acatattacc aaacgttcgc gaggcactgg
    33181 tacagaaaga aaagggcaca agcgaagtta aggagcctaa tggttctagt accgtccaga
    33241 ccgaatctgg ctgagatcga attcccgata ataatcccaa attttcttgt ttaaatgtgc
    33301 gataaagtag aaagcgaata ttgtgggaag gacacttcca tatgaagcta ttagattgaa
    33361 tacaacgaga tctacgatta cttaccgatg atttgcagaa aacatgccca gttcttacat
    33421 gtcaacatag cttgcacgca tctcattttg cgcggtgaca gacttccgtc tcgtaacatt
    33481 cttcattatg aacgtcggcg ttgcattcac tccgagtaag cgaacagcgc aaagtgaaag
    33541 aatcatatca tacgctggag agagttttgc gagcgacgcg ccgttcacgt ctgcataccc
    33601 cgtgagtgtg catcgtgaac aagggaaaga aatcggtctt gatgtcgtag ggccgaccag
    33661 gcatgctgtg ctagtccggg tctaggctct atatcgacag ggggtcccct gggcgaaact
    33721 gggatactga ttggggtacc acatctcgaa gcaggtccaa tgcatgacag cgcaattaaa
    33781 gtgcccggca cgctcttgac atgttccaag tttccttgct ttgacaattg gataaaatga
    33841 ggggtgctcc ccagcttcga ttgccgaagc aaccttcgat tgaactgtca agctcgcttg
    33901 acttgacgat ggatcttggt ggtggctgtc ggtgattcca gaaatgcggt tttctacgct
    33961 ggcgattctg gcctttgtcg ggggagcatt cgcaagatgt tcggacgaca gatgcttgcg
    34021 gggtgagaat aaacatacaa cgccatcacg atgtggactg tgaggctaat accgattcag
    34081 cggtgaacgg cgcgccgtcg cgatccagaa catccgactg tcagagcttc tttagagtta
    34141 cggtaacgcc atcaacaagg tatatcaaaa cagtgtctgt gtatatggtt cctgtgtcta
    34201 attttcgcat agcaccgtca ccacgacggt cagtgtcgga accactgata tcactacagc
    34261 cacagccacg aggaccgtca ttgcgacgaa ggtcgcatcg aagagatggg agaatcaacg
    34321 tgaggttctc gatatcctat tgaggcgtcc tacacgacct ctaagttctg cgacctctgc
    34381 ggcgcaaaag acccccagat acgcggcagc gtgtgcttct gcggccgcat actcgtccgc
    34441 atgttcctgc ttgggagtga aacactctac aataactgtc tccactccaa aagcaacgaa
    34501 gacagtcatc gtctccaaag ctactaccat aactgcggtg aaaaccgtcg taacgactca
    34561 attatatgtt cccatcagta atagctcggc cattttcgcc aactccacca gggcgatttt
    34621 cacaaactcg acgtctttag gcaataatgg cacaagctcg accacgctct cgatctctgg
    34681 ctcgacactg acccatactg gttcgatgag tctgacgagc tcccagttga tacccaattc
    34741 agtcagcagt gctagtagtg atggccgctc tacaagttcg ggtgatataa cgtccaaggc
    34801 cggaacaacg gctatcacga caagctctgc aatgttcgcc aacagcacga gagcgttctc
    34861 accttcgaat gccacagctc catctctcaa cagcaccggc atcggtcact ttccaaacac
    34921 aacctcgttg gtgccagctg ccaatgcaac aagtacaggt cgtttcctga atacgacgac
    34981 cgtttcagct gtaatgaatg cgacagtgcc gacaacattg gcgaagcccg ctaatatgac
    35041 atccgcacca ttcttgaatg caacatcagc tgtggtgaac agcacgacct ctgccccgtt
    35101 cctcaacaca acggttgcgg tcttaaacgc gacaacttca gcaccttttc tgaacacgac
    35161 agcacgaccg ttaaacgcaa cgtccgcggc acctttcctg aacaccacga cttcggcgcc
    35221 ttttatgaat gctaccagca ttccgatgtt gaacaccacg aggccaccgt ttgccaatgc
    35281 aactactcgc ccgtttttga actcaacctc agtgcgtttc agcaatacaa gcacgtcggt
    35341 cgccaccccg actccaacaa caacgctcga cctgacttgc ggagagaccg caactccttt
    35401 catgctccaa gtttctcagc cttctggtct tttcgacgga tggttcctga agatggtcgg
    35461 agatgctatt ctgttcagct cttccgcgaa ttactcgacc aagttcagtg ttgagagctc
    35521 agggcacctc tgtgctgttg ggtacattgg tgagagtgga caccccgcca ttggcatcgc
    35581 cgagaccaaa gatggcctca ccgggagcgc catatatttt gtcgacgggg caagggtcaa
    35641 agacatgggg aaggtgggat atggtgcact cgactgtgct gtagacgatg atcttcagtg
    35701 cggcgcccga gacatggagc actgggttgc ctgcgggctc ggccttgata tctccagcga
    35761 tgcagggccg aacgtggttg tcgatacatt caactgtacc agcattagtt tatctgctat
    35821 ttatgaatag aactttggtt cttgccatgc caagaatccc cagcacgccg ttctgtatga
    35881 cgaggggagg gcagattagt catcgcgacc cacaacgtca gcacgcttac cctgaaggat
    35941 acctagacag gtctgggttt ttcggcctca ttatgtcgac aacgcgtcct gggcctgaca
    36001 gcaatcccgc agagtggaca tcacaattct tttaggcggg cggtctgctg ttgcgaaggt
    36061 tgagcgctca tcctgttctg cgcgttgtct gacgcgacgg gcatccgatc gtgacccata
    36121 ttctttccag ttgccgatca accttgtctt gtgaccaatg gaaactcaga caggggaacg
    36181 gcatgaagaa gcagtcaata ctatagccag tgttgtccgc ctattccacg ccacccagag
    36241 gcccttccga aattaccatg ggtcaaccaa tagcacgcgt acctctgaga ggcgggcgga
    36301 caacactgtc gacacaagcc aactgaccca tgtgatccgg gtcgaccgtg agaagaaggt
    36361 cgctttggta gagccgaatg tgcccatgga tgttcttgtc gaagcctgct tgaaggaacg
    36421 tctggtgccg cttgttgtca tggagtttcc caatatcact gtgggcggcg ggttttccgg
    36481 atcatccgga gaaagtagtt cctttcgtta cgggcctttc gactcaacaa tcaactggat
    36541 tgagatcgtt ctcccaaacg gagaggtcag aagggcctcc aagaccagta atcctgatct
    36601 gttctgggga gcagcgtcag gcttcgggac gttgggtgtc gtcaccctct tagaggtgca
    36661 actgaaggcg gcaaggtcat acgtcgagtt gacataccac cctttttcga cagtatcgga
    36721 tgcttccgcc aacatgcaga agcaggccca ggatggcgct gttgatttcc tggacgggat
    36781 tgcgttctct cccagtctca ccgtcgtctg ttcagggcgc ttagttgacg aagttccaag
    36841 cccagcctcg cccttgcgct tcgcaagacg taaagatcct tggttctact cacacgtgaa
    36901 gcagcggatg ggaggtacta ccaggccgac cacggactat gtgtgcctgg tagactacct
    36961 gtttaggttt gatcgtggag gcttctgggt tgccaagtac gcttttagtt atttctttac
    37021 gccgttcaac cgcatgacgc ggtcgttgtt ggaccgttac cttcgagcga aagtcatgta
    37081 cgctgcgttg cataaaagcc aactggcaga cgactacata gtccaggatg ttggtgtacc
    37141 atacgagcag gtcggcgaat tctccagctg gctggatgca aacctaagga catacccatt
    37201 atggctttgc cccttacgtg tgcgacgcga tgcgactgat gcacgacatg gattgcatgc
    37261 ggagttcgcc gattccacca caccagaatt cctcatgaat ttcgggatct ggaggcctgg
    37321 ttctttggat catgaccaat ttgtgcaaca gaaccgcggt ctcgagaaga aagtacagga
    37381 gctgggaggg aagaaatggc tatatgccca tgcctactac actgaagatg aattttgggc
    37441 atcctatgat agagaatcat acgatactct gcgtaggaca tattcggcga cctatttgcc
    37501 cagcgtatat gacaaggtta aggtggatcc tcagaaccga gcgaatcgga agaagccctt
    37561 ccacggagtc cgtccactac agggcctcta tggagtatat aaggcttgga gaggcggcga
    37621 ttatttgctc gtaaggaagc aatcgaattg aaggagttat ttcaatgtgc tgggcctgca
    37681 cggtgaatac gagttggctc aaaaatgaat cagaaatcca ggtcgactca gcacgatgaa
    37741 gttaccgaag ccttcttcag tttaagttgt actataggga tggaaaatat agtaatggca
    37801 gtatattctc atcattagac attcccgtat gttatgctaa gttttctctc taatttagat
    37861 gctgcttcgc tttacgacga acgcgcctct ctccatggtg ttgacgagga tgtacccact
    37921 cttgaagtag gggtagtgag accaagtacc cgagaactcg acgataccgc catcctcggc
    37981 gtcgtcgtct tcagggtaga tatcaaagaa gccaacctct ttgacaccgg cgccagtggg
    38041 atcctgtggg atggatgaga cgtccagaat acggagaccg gtaccgtagt tgctctggta
    38101 tgcgaagccg tcgatgacaa actggttgtg gtcgatgccc ttagtggagc tacggtacag
    38161 accggtaagc ttgggagcct caagcgattt gatgtcccag aagtagctga cggggtaacc
    38221 cgcagctccc tcaccggcct cgtcgacctc atcatattcg tcgtcgagaa cgagatactc
    38281 ctgccattgc ttgtccagaa cccatccctg gtgtgtgtaa gatgcaccct cgtagctggt
    38341 acgcgagatg atggtggttg agttcttgtc ggtgacgtcg aagatagtga gcgtgtcttc
    38401 attgtagcca tagcacactt cacgctcgtt gtacttctcg tcaggtccac ggtagacaag
    38461 gcattgagca tcgtggacat agccgtcgcc gccagcgcag ccaggggaga agggggcact
    38521 ggggtccgtc aagtcaatga agatgagacc ggacttgcag ctgctgtttc gcggctgggc
    38581 accgacggca actgcgtact gcttctcctc gttaacgacg acattgtggg tgcgtccaac
    38641 tgggagttcg ttgaagtggc cggtaaggtc ctccttgttg ttaaagacct tagggcttgc
    38701 tgggtcaacc tccagaagct tcgacatgtc gaagatctgt actccatggt agtaagcctc
    38761 ggagccgatg acgatgtagt tcttgtatcc ccggatctcc ctccagagag aaggctctgc
    38821 cgtagtgtat tggggcaggc gtccaaggta aatcagcttg ccgtccttgt taatctctgc
    38881 gaaggcagca ccgtcacttt gtgccacggc aacaaactcc ctgccctccg ggctggtcca
    38941 tccccaggat gaggagccct ctccaccgct attgcaagtg ttaggggtca ttgacttcac
    39001 ttatagaacg cagcatggct ctggtcgata cttactttga tcctaggtct gcgtggctct
    39061 tgaagtcgta aaagtcgatc tgtgtcatgt tagtctctcg aaaaagagta tatagaccag
    39121 cttgacttac ggcgttgcag cggaaggtgt tgttagcatc acccggaatg acagcagcta
    39181 caccatcttg gcaaagcaca ggaccagctt cggcgctgta gctcttgtac tgagtggagt
    39241 catagactcc ctgggcccga cgagagtccc acagggcctg ttgtgttgtg ttagtgacat
    39301 cgactctcta tcttcttgat atgtgacgac ctacatgttt cttgctcatg atagtctcat
    39361 gaatctgccc actctcgtat atttcttgct tggccgggtt ggcaatctcc tttgcaatag
    39421 caagttgaga tgccgccaag atggcaagag atcccaggct gtggtacttc atgattgcag
    39481 cttgatcagg tgtattgaac tggcgatgaa cagctggacg acaaagtcat acaagtcatc
    39541 ctcccgtgag gcaacttgag cctacttata tcggcttccc gagcgctgcc ggcagtcatt
    39601 ccatgggtca tatcacgcta tcttgcggtg cataccgaaa agggtaggca gataataccc
    39661 atgtcacggc aacagtcgtg tgtagcattt ttgccgctcg gcacagcttg gcaaaggctt
    39721 ggcgacccca gatgaatccg gttcacgatg gacttacacg cgtggaccaa tcagatggct
    39781 cgctgataaa ttcgacaatt atcccacgat cggcgagcca aggcgttaaa tgtacgccag
    39841 gacggttcgc tgcaatgcta ccttctcgtt gtgcgagcct cttcttgttg cataggccaa
    39901 gcggtaaagg ttaatccact catgtggggg gcttttcgcc atactcgcat ttgttgacgc
    39961 cttggatgcc caagtccgga gatgtcttgc tgctgcaaga gctatacccg ctgactggcc
    40021 acttgtaaga gtatcaaaac ccgagtgcta ctgtaggggt gaatatgcaa gccaccatcg
    40081 cggccccagt attacgatca tgtttgcctg cgcctgaacc gatatccggt tgagttgcat
    40141 tgagatcatc ccggcatgct gccatctgaa taaacacttg gcttttctaa gctttccctg
    40201 cacggttagg agcggccaag agtagaagca gaagcatgtc ggagcgtccc gtcgcgtatc
    40261 tcaagggctt ctaactccga aatgatacta cagatctgat ttaaggcgat ggagtcaatt
    40321 tctgcttcca acggcttggc tggtctaaag caagtcaagt aacgcaatat cgtgaggtga
    40381 tgattctgtt tgcagcaaac ccgacttgag tctattcaat ggaactctgc caatgccttt
    40441 gaaatcaatg cccaacgtaa ctcaactgta gggaatcgtc tagctctcaa acataacata
    40501 gcactcggaa ccggacttcg gagttcagcg caatgaagtc acgaaaaggc tctttacggt
    40561 ccaagtagcg ctcattacgg ccgtcaaggt tattctggtt ccgtgccttc ttagcattcg
    40621 atacagttac ccaagaggga aagtctggca gatatagaag agcctcgcaa acttggagct
    40681 atgcatggca agcttggcag cggatacctg taggtagttc gcttgcactt ttgattaact
    40741 atgaatgaat gtaagacgta atagactcct tcactagtct aatttgtggg cacccacgac
    40801 gaaaaagcct cagaccaagg taagccaagt gtatacgacg tgaaactgcc ctaagcgctc
    40861 actacccagg gacggagggc caagagaatg taatttggtt ctgagcaaac ataccaaccc
    40921 cgggattcca acattaaaga aaggcaagaa ttgaaggcct aagaaggaaa ctcgattcaa
    40981 ccaccctgaa tagatctcct gacttgattc gcggaaccga gtgctacaca cccgtcaaaa
    41041 ggtgcttcta gactgcgaaa ggtttctgac cgtcgtatcg tccaatacgg tcggagttcg
    41101 gcaggccgaa agaccctcgc agaggtgcat agtctggttc agctgccgca ctgcgtgtca
    41161 ccctgaggat cgtcccattt tcgccgattg cttctgcaag ggcaaacttg actttcttcc
    41221 tcgggacccg aagagaagtc tcgaagcttt tgcggtcaac ctcacctagg agctccttga
    41281 aacctttccc gtcggttgcg tagaatcgcc agatgcgcgt ttcggtatcg ccgttccagc
    41341 tgacatggag cgtagtacta tcgccggact caagagctat gagggaaggc tcttcgttgg
    41401 gaatccctgt ccagttatat cggaacgcgc gataattttc aaccccagca cccaggtctc
    41461 ccgaatccat atatgcgtga aagatcgcgg ttccgttcgg gaggaactca gtcacagcac
    41521 cttcagatcc ccagcctact aaaacattgc cattggggag agtctgggtt gaaccttgag
    41581 actttgatag caagtcatca gggggaaaga agccttggac cagttcagct tcccacgaag
    41641 tcgtattgag cttcacgatc ttcccgctgc ttgttggcgc cgtgtgaact tcgtgacctc
    41701 cgccatgctc agtgccatgc gcgctgttgt cgtagaagct tataatttct atgtcagctg
    41761 actgcttcat ccatcgtgca tggtgctgaa agcagaactt tgtgttgtcg gggactttga
    41821 aggaactgtc tttcccattg agtttccaga taatgcttcc gtcggtgccg ttaatcttat
    41881 ggatgctaca tgcgtccctt gcagagatca gatagtttcc atcggcatcc ttatcgacgc
    41941 tgttgatgtg gaaatagtcc cacgcgtctg agctgttgta tccggagcca gcttgtccag
    42001 ggttaagagg cagaatagct tctgtattga tccttcatta gtcgcctaag gcaaatatca
    42061 tagggtggta taacataccg tctggggaaa tatgatcaag actagaccat tcgaatagaa
    42121 gatcgccagt tgtgatatca agttctggaa aggtcagctg tctacgacgt atcagaacca
    42181 ttagcagctc ataccctgaa tgatggcgtt cacaatccat tgctgctcgg agctgcctcc
    42241 ccagggagcc aaatctctgg gtactggttg atagacttgt atcaagccag ttttctcatt
    42301 gacaatgtga aactcatgtt tgtcgacgag cttgtgattc ccggcgcgaa gctctcttat
    42361 ggtctcgtaa tgtgagtcca tgaatgtgac atggccatga ccgtgcccat aacctgggtt
    42421 atgatctcct tcaaagctga agatgatgtc cttaccattc cagcgcccgg cctggaaatt
    42481 tgtcgtccaa atactgtaga tgccgtatcc agaccacacg agatcgccat cgtcccggaa
    42541 gatgtatggc cctgcctgtc tgggaccatg ctgttcggtt ggtgtgtcag gcaacccggc
    42601 gaacggagca agaaagagat atcccttctc gacatcctga gtagctggga tcgtgatatt
    42661 cagccgagga ggagcaaggt ctgagcgaga cctgaactgc cagtccgcgt atactgggag
    42721 gcttaggacg gacagaactc cgagatactg agcgggtctc atggcggtag tgttcggatt
    42781 cgacgggtac tggctatgtc agaaatcacc tccatcttac cagtgttgag gagggtacat
    42841 taaccttggc gagagaacat aagccctaga taacccttct gtattttgac aatccgcaga
    42901 tgtccaagtg agtctgcact ccacgtatta ccaactggaa acagtagttt tggtgtgtaa
    42961 ttgagcttta gtctttccac tcggtgctac gaagttattt catgactata agaggagtag
    43021 actactggtc aagactatga cgacataaac agccaataga ggccctctgg ccagaagccg
    43081 aagtcgcaat cctagcaggt atgaattggc gaatcactgc tgagtagaac ataaatcatg
    43141 cttatgaaat gcattgcgcg aaaactaaac ggtgctccaa accttgcaag agggtctaag
    43201 tgtggtgaag tgcagatgca caacgcagtg agtcaccccg aaaccacatc cgtttggact
    43261 cttgaaccca catcttccat gcttgagttc gttgcgtgct aatcgagcta gattgcacca
    43321 caccttagcc tctaaatcta gacgcgccaa atccttagaa agctccttgc ccttggctgc
    43381 gaggccggct aagcttggaa atcgggggat ttgtgatgaa aattacatct taggtgcttg
    43441 gtgatagtca aatggcacca agcagatatc cggactgcgg ggttgccgag aagttcaaga
    43501 gtatacatag ccaatcgcag cgacccgcca tgtagtcagc gatcaggagc cgaatcaccg
    43561 gagtaccact gtaattggtt acattattag tggcgcacag tggctagcat tctagcctta
    43621 tacgatgtat ccccactaag aacaattttt tgatatatcg ttgcccgcca gaccagcatt
    43681 ctgtgtgacc ttgaggagga aattactccc atagctgtgc ctaactctct ggaattgtaa
    43741 ggccagcttg ctcagcccac gtgacgcggg tattcccaat ggctgcagtg aaaggcgctg
    43801 cactagtgcc aggtgccgct tccgccgcta tacgggatgg aggaatagca acccaacacg
    43861 cggtcgacag tcagggagta gaggctgccg aatctcagcc tcttctcgga ctgacagctc
    43921 cgagtgagga cgcatggaaa gcaccgaagc actttctctt tattgagacg gcgatcttct
    43981 caaatgtgtt cttgtacggt tttgactcga cgatcactgc agcaacatat gccgtgatca
    44041 gttccgagtt tgatgcagtc aatacagcgt cgtggttgac gacatcgtat ctcgtcacca
    44101 gtactgcctt ccagccactg tatggccgca tatccgacat cttcggacgg cgtatctgct
    44161 tctttatctc gactattacg tttgcgctgg gatgcctcgg atgcggtgtt gctgaagatt
    44221 ttatccttct gaacctgatg cgcgctctta cgggttttgg aggtggtggc ttgatgacaa
    44281 tgggtatgta tcctagctcc tcgactcttg attctgctaa gtatcgaaac tagccacaat
    44341 tgtcaactcg gatatgatcc cattcaagaa gcgaggaatg tatcaggcat tgcagaatgc
    44401 gagtttcgga tttggggcta tatgcggcgc ttcgtttgga gggtcgattg cagacaacat
    44461 cgggtggagg tggtgtttcc tactacaggt cccggtgtca gcagtcgctt ttgtgttggg
    44521 ctaccttgtg atcaagaacc cccaaacgcg ctttcatgaa caaagcttca gagaaacatg
    44581 gcgggctgta gatgtttccg gtgcactcct actggtcacc gcgatatcgg tccagctggt
    44641 cgggctgagc ctcgggggta acgagcttcc ctggggaagc cccttggtta tagggtctct
    44701 cgttggcagc gttatcttgt tcgcggtatt cctcatagtg gaagctcgta catcagcaat
    44761 cccggtcatc ccactgcgga tgctgaaggg acgacttcct acatcaactc agatcaccaa
    44821 tgtttgtgtt gggttatctg cttacgcggt aagttaattg ctggtcacgg tatgatcgca
    44881 ttgtctggaa ctgactgttc ccctagtatc tcttcatgtt acctctattc tttcaggttg
    44941 tattgctcga ctctgcgacg aaagcaggag ctcgcctagc gattccttct ctagcgagtc
    45001 caattggggg gttgattgca ggtgttgtca tgtcacgcta tggaaaactg accaccttgg
    45061 tgcgggtcgg agcttttcta atggccgcag gaaatgcgtt ggtcacttca ctgcagtttg
    45121 aggattctac ctggaagtat tatgcgtaca tcttcccagc gaatctcggc caagggatcg
    45181 tgtatccagg cttgctcttc acttcgctcg ctacatttga acattccggt aaatcacact
    45241 cctgttcttg ttcgacgttg cctctaatac attctagatc atgctgtttg cgcatcgacc
    45301 gtctacctta tcagatccct gggcacagtc tggggcgttt cgatcacttc ggcaattctt
    45361 cagaccactc tcagcgtcca attgccaaat gcgctaaagg atgtacctga taaatggaca
    45421 gtacgatcct tcttataccc gccttctccc gacacctgta gctgttcttg gcactaatta
    45481 gtcattgtgt tagattatcg atgcgatccg acattccgtc gaggcattga aggagcttcc
    45541 tcccgacatc cagcttaagg ctcgactcgt gtactaccgt ggactccagt actcatttgc
    45601 cgcatcgaca ggcattgctg ttatcgctct cgtcacttcc atgttgttga acggcaaagg
    45661 gttgcgcaaa acgagcagct aaacaagccc agggcagttt cttgctggcg cgcgtgaatg
    45721 atgttggtca gctaacttag agcaaaggac gggtgtaatt agggttggat agtgtggaca
    45781 ggaatctttc tgtgacgttt taccagtcta aatagcgtca aagaacctca gcttcggttt
    45841 tcattgatat atcggtgaaa gatgaagtaa tacccttgca caacatagcg ccttgttcta
    45901 tagacttcta gttcgttaca atgcttccaa acggtaattc atggaagcca caaatcttgc
    45961 cagtgaatat tttgaatacc aatctatatg tcgatccatt ttgcaatgtt gctcggcaga
    46021 tgaacttacg caaggtaagt caaccaggtt gaggttttcc gtgcccgagt cagacagaca
    46081 ctgtcttaaa cgcgtcttca tcgtccgtat cctcctcatc cgttcctttc tcctccttaa
    46141 tgctggtcct ttggttcgcg atgaccgata gttctgatgc ctcctccttt tccaaagcct
    46201 ctcggacttc gggtgtcatg tcgagctctc tacgtcgctc tgccagtcga tctgcctcac
    46261 ctaaaaggcc acgagccctc agcagcttct ccacagccgc ggcaaacatc ttccataccc
    46321 cgtccggagc gccattcagt tggacggccg ctcggctatg ctcaatcact tggtccagcc
    46381 cgcccttggc aagccagtat ttcatgagca agaagtgacc gcttcggtag atccagtttt
    46441 catagtagtc gtagacccat atctccggag gcttctcgcg atagcacttg tacatttttg
    46501 cacatgttgt acataatctc tcggctgcct tccggaatgt gtcgtcgaat aactcgagat
    46561 ctgcccggag cgtcaaagcg accccccaga gcactcgagc gtcgatattg tcctcgccaa
    46621 gctccgctga ggcctggcgt gctattgtca tgaagttgcc catggactgg agttgtagat
    46681 ctctatcctg gaccccatgg gcataaaccg agagcttgtt cgccgaagca acgtcgaggc
    46741 cccgtaggcg aacgtatgtg tcatattgaa gtcgaactag ttttgatata accgaaatca
    46801 ctcgttgcat gccgccgact gacgctgctt catgcaggct gcgtgcaact gcggcaatgg
    46861 ggtgggcctt tctaataatt gatgacttta cggggtcagt gatgactgcc aaatctgttt
    46921 ggactcttgt tcccatatgc cacacgagca agtgacacac gtacctgctg atatagatat
    46981 ctatatcgat cagagtcagc gttgcgtcaa aacggcgatg attgatcaga acccaaacta
    47041 gattggatat ctcctctttt cttccctact gatttcgccc ggtgagggat gcaacgaaat
    47101 tctgggctta cttgctatat gccttgataa tctcgtcccg cagaggttgc tgcaacttga
    47161 aaatcatgag cgggcatgcc acaaatagat ccgtggcact tgagatgtga tcgtccatga
    47221 gaacctcctc gatggccagg aatgcaagcc gcaggaacct gcccccggca gggtagtcgc
    47281 cggactcgag gtagctcgtg gccatgcgaa ggttgtcctt cagtgggaac tgctggacag
    47341 agagggagtc cgacttgtac cgggatatct cgcgccaacg cggatccgtc tcggcccagg
    47401 acacattgaa gctgcgaaag ccccgcagag ccgcatccag gtaggatgca gtccgactct
    47461 catgcatcaa caagcgcgtg ctcggagcgt agattgcgat tgagccaggg gtggaagagc
    47521 gcgagcctcc gccgatctgc cttgcgactt gtctccccag tctcgtgctc tgcactgcct
    47581 tggcttcgct tgactttctc ataccccatc gagtgagtcg ggtcttatac attcgctcac
    47641 tgaagagaac ttaggttagg agcaggaaac acttgacaag gaccaacaat gcgggtgtgc
    47701 gcatgacgtg cctagctttg aagccatatt ctgtcctgat atgatgcact acgccccgga
    47761 gtgggaggtt ccttgtaaca taaagctctt cgataaccgg ccgtagtgcc tcccattcat
    47821 gctcaccagc agggaaacgc ggagcggttc ccccgggcga ggatagacgc gaggatccat
    47881 cactgtccga agcgatcttt gccgtaggtt gagggactgg atctcgaagt ccagaagctt
    47941 tgtgttgaga actgatcatt ctcggaccat gcttaccaat cagtgcgatg ctgctgctcc
    48001 gatgcacacg gtcgttgcga aaacgtgggc agataggtgc ggaatcccat tcgggcagta
    48061 gaagtaccgt gcataatgca cagctgtagc ctcttgttct gcagtcacat gtttcccgac
    48121 aggggtcttg cttactgcgg cacagagcct ggtagaaata atggcgagct tccttgtctt
    48181 actctggtgt actgcatttc tatgataact ggcagcaatt gataactggc acaaatatct
    48241 aatatattgt ctctatctaa agatgaatgg tatcttctag tctgtgctct tcgttatgaa
    48301 ctccaaggag cgaccctgta gcggccgtat agacaatgca acccctttcc gcagtgtgtc
    48361 caagagggtt gtcgctctga cccaaggcac tttaagtgtc cttggagcaa ggcgcataat
    48421 gatatcttgt agtccgaacg cgtaaaacgc aacggcatca caacgacttg actttggcgg
    48481 ttacaccaat caaggaagtt gacggattca agtacaatga tcactctcaa tggggtatca
    48541 agggggtcct taagccatga ctgtggctga gctacggtgg atgagcaggc gctatgcttg
    48601 acaacctgag gcgagtgacc ttggagccgg atctgaggct ctggtctatg ggtatcaaaa
    48661 cggcgggtac aggaaccgct atgcgtagcc caaacttggt cagaataagt cggctgaacc
    48721 caactccgtc tatatatccc gaggtggatt gtccccgggc gtctgagcca ggccgtaggt
    48781 attgtcattc ctggagaacg ttgatggaaa ctggtgcggc tgtctgtgac ctagaaagtc
    48841 ctagcaacat caactttgcg cagtgttttc gctctgtcaa ctctttcctt cttcctcttc
    48901 cgtacagtcc gcacatgcgt gcggtcaaag aatgagcgga agtactcgta gatgactaga
    48961 cgcatgagaa tgagaataat tccgaacgtg acggggatcg cgatttgcca gctgtcttcc
    49021 agttagtgcg agttgccagg agtaaggcca cggccaggga atggagtttt acaaggtaat
    49081 gacgctcccc tgaattgcat cgaacaaaac aaagttctgg ccgaaatctg tccagagaaa
    49141 caagtcagcc tgattcacta cactttacac aagaacatat caattttgta taacaccggg
    49201 tcaagcaaga ggatttggcg aatttgggca cttacatcca gtaaggaaag tcaacggtag
    49261 gaaaataatc gtcactaccg tcaactgctt catgctctcg ttctgatatg cggagatagt
    49321 gttgaaaatc aggtctatca aaccatccgc ggatttcctg atcgtgacca ggttctcgga
    49381 aatcaagaca cagtgatcgt acacatctcc aaggtacgtg taagtcatgg gcgtaatgat
    49441 gacgccgcct aaggggtcct ggagcttcat ctcggcatga tcttgagaca gcgtcgtctt
    49501 gtgatcgcgc atagccgaga tgatggaggc gatagggttg atcaagccag ccattttgtt
    49561 gatttccgac tggataatgt acaggctcct cgtctgcttg atgctgggtt gcagaagaac
    49621 ttcgagttcc agatcagcta tgacatcggc gtagcaagcc gatacgggaa tggccatgtc
    49681 gataacggcg tcgataatcg cttgtcctac cattgatgca tcacaagact gtcgcaaaat
    49741 tgtgtcggga ctggcaagtc ttgcgagaat tggcctctct acatcatcgg ctgactgctc
    49801 gaagaaggct atgactgtgt tgtctgaagt gacgaacata gcgacctgtt cagctgtaac
    49861 ggccaggcct ctggaagcaa gcgcactatg cctctccatg aagtcatttc gcgcctcgtt
    49921 ggaagacgcc cgataccttt gcagcgtagt gagagtgttg gggttgaaaa catccgatag
    49981 ccccgtggct tggtgggaaa ggatgtcatt cagtggcggt atgttgttgc ccttctctat
    50041 gttactggct gaaggcgttg cggtgtgttt ctccttcgta gaggaccacc atcgcttgat
    50101 gttcttcttg atgcctttct tggagccgtg acttctgacg ctatggccgt cgcgcgcatc
    50161 ttcatcgtcg ctactatcgt catcgatcat gcgtaccagt ttctggcagg ttaatatcat
    50221 gaaagcgtgg tgttggtacc tttgataaca cattgtcagc ctccttgcat tgcaaggagc
    50281 aattctggtc tgtggcgcac ttaccagtcg accttggttc gattccttgt attcataatg
    50341 tcttcaatag ccaacctatg caagttcttg tagttgccca gggcttgtat aacatcccag
    50401 cttagcccgt tgacgttgat ccagcggcac ttgacccagt caggctgggg ttgctgcaaa
    50461 aagtcgacta actccgagtt gtccagttcg tggatcgcaa ggttgtcctg gctaaagtcg
    50521 acgatagtaa tctggcaatt ggcatgcaac cccatgactg cgtggccttg ttcggttttt
    50581 gtggtatcga ctccgggctc agcccccggc tgccacccgg gccgggagag ttcctcgaat
    50641 tcatcgtact cttggatcgt cttgaaggtg ttctggtcga gagcaagtca gcatctagta
    50701 acgcaactga tcatgttcat ctgcgccgtg cggccatcct gttggtcacc ccttggaagg
    50761 gacgagtttc tctcacgaaa tcccacctgc gcctggggaa agggaatgcg acggtccatt
    50821 acgtacggca cgagtattgc gtcgcctcac tccactgcgc gagagctcgg tgtccgatcg
    50881 cgtgacgccc ccgaacccag gactccttgg agagagcggc gaggggcgcg gtgccgactg
    50941 gggcgctcgg gtatcgacat tgagggcgaa atcgacgtga tgctgttgcc gcgaaggggg
    51001 tgaggtgact tcggacaggc ctggggacga gactgtcacg tctagagcgg gcgggaaggc
    51061 ctcggtcgcg gtgtcgtctg aggagttcga catgtttgcc tacgtcccca tgccagacgg
    51121 aactaggacc gcggcgggag cttgatgtct tggcaatgga tgggaatggg agagatggag
    51181 ctgttcccgg gccgttgttg cagataagct taaagcagtt cggccggccg acctagtctc
    51241 gatgcccaga cgcgatgacg agcggtggat cgcaacctac caaggtaagt atggaagtag
    51301 tggtataagg ctgagtttcc cttttttgca acttctcatg tacatcacag aaaggtggaa
    51361 acagtcccga tttctgatgc tcgttcgagc tcctgttcag ctcttgttca gcgcgaaatc
    51421 cagggtggcc ttcaggggtt gcccatcaaa cagtgggggc agcgccaccc ggcatcttcc
    51481 ttcagattac cagcatccaa agttgtaccc ctgtcctatc gagttaaagt acttctaccc
    51541 agcagagacg aggcaaagac tttttttgga taagcgtcgc cccgggcatg cacgtggaaa
    51601 gtcaacaagg ctttggagaa aagaagaaag tatgaattga ccacctgaac tgcatagtca
    51661 ggcaccagta tatcccagtg ttgacgaacc cgccagtgtt cccgtcttgg ttcccattgt
    51721 gacctccgaa gcgcaactgt acgagtgaaa agggttacct ttgttccatc aagcatcttt
    51781 cccggatacg cttgggatgt gtctgccgta tctttaccaa tgtggcacca tgtatcaatg
    51841 tcttgaagcc gccccggctt gctttacttg cttgactggc aacctaagtt agacgatcag
    51901 agctgcccac ccccagcgga tagcctcgtc attgtatcat caacgaccac cccattgcat
    51961 agcacacttc gtcttgtgcc cgcacgcgcg atggactcac gcctttatcg tacctcacgc
    52021 acaagcttaa gctgattcgc tatgtttcaa atatgcggct ttcggatgat cttagccagc
    52081 ctccgccaga ggccgtttcc gttcttcact ttctctcacg gcaccgtgac ccggcgccgc
    52141 agccttccgc atgctacggt ccggtcaggt gcgcgaaagg cagtcctgaa tgcatcggtt
    52201 gctgggacag tcgctctggc aatctcacac accctccatc ttaattatcc ctgtaccgaa
    52261 ctcccggacg gatgcacgcc tgctgaacaa aacgaggctt ggcaccaggg ctgggatacg
    52321 gcgatccgga atggagactt gaagctggca agagaacttc tgtttggcca tatccggatg
    52381 tggattgggt ggcagttcga cagccccatc atcgacgatg gtcctcaggg gtcggacgtc
    52441 gtcgtcggca ctggatacca cttcgcgtcc gaggatatga gagtgttctg gctgcctgtg
    52501 ccaagctgga aataatctga tatgccggtt gtctatgttg gcatcaatgg ctttggcatg
    52561 gaagatgacc ttggagaatg cctcgcgatt ctcattgcct accgtctgca tgatcgcgtg
    52621 aaaaagtggc aggcggaaag tgaaatgtcc aacaaatact gcctggtcct ccactcctgc
    52681 aataaaacat tgttttagga ctgcggacgt ggatgatttg ttgcttgatg ttctgacgta
    52741 tatgatgtcg tagcagaaaa ctcggcgccg tagtacgatt ggccctattc acagggaagc
    52801 aagcacattc aatccagata cgtataatta gatgaaactg gggttacgta ttttaatcgt
    52861 aaagcgtagg caggcttcga gaatcagtgc cacctactgt caccaaacaa cgatggattg
    52921 agaaggctat ctcgccgacc aggtgatctt tcagttgcta catataaacc tttcatgcat
    52981 gtccatgacc ggggttacta gaccgtcaga gggtgattgc aggggagcat cttgtgggtt
    53041 ggcatcgaac cctgcaagtt ctataacaca ttaatttatt tctactatta tggagttaag
    53101 gtctgtttca tctagcactg ggtatctctt tcgcccgtca tgatgcccat gtctataaga
    53161 tggtcttttc tcgaaccgat ttatatccct ggaagtccca cgatgctccg gagaacagga
    53221 atccatcgag ggaggtaata gacagcatag atgccggtca aggccacgag gagccccgta
    53281 agctgcaact tcatgttagc gtccactgga tataggatag accaaatagt cgagactgac
    53341 cttctcgaac caggtgtgaa agtagatggc cgtcataagg agcatccaca ggcacagtcc
    53401 gaccagcgcg atggcaaact ttcctcccag gcctagctcg ccctgattcg cagtcctgtc
    53461 ctccttctcg gcttcaacgc tggcaccctt cacggcgccg tcggccatga caacacatcg
    53521 ttcatccctg cgcccgaaga cgccgcggcg agccacaacc cagcccacct cttgcaacag
    53581 gaaccagctg cccaggacta ggaggaacac atggccgctg atgtcgtggc cgccgctcca
    53641 cctcccaccc gaggccttgc acgcggccgc agtgaagacg tcggccttgt cgtgggagcc
    53701 ctcgaagacg gccgtctcgg cgacctcgca cttgccgccc gtgtagcgga agcccctgtc
    53761 gatgagggcg ggcccgaagc accactgcgt gacgatgacc caccagcccg tgaccagggc
    53821 ccagcgtatg ccggccttga gcttccgcgt gggcgaggcg agcgccgggt gggtgagcag
    53881 gaaggccacg aaggcgaggg tgatccagcc ccagccgcgc ttgacgaaga gcgtgttgaa
    53941 gaggttgttc ttgcgggcga agtagctggg cgcatcgtgt tggacgtggg actggcccgt
    54001 cgcatcgtac ggcacggcgc gtgtttccgg gctcaagacg gagaagagcg taccaaagat
    54061 gagcaggacc gggtagacgg ccaggacgag gacctcgagg ggcgtcggga ggtggggtgc
    54121 agttcgtggg gtcgccgcgg tgctgctgct gctgctgcta ctgttgcgag cgtttggtga
    54181 cgatgggcct ccggaggctg ccattttcac tggccgtgat cttagagaat aactgtcggc
    54241 catgtgggac gaggcaccat gaagtggcag gttggggggt ttgtggtgtg gtgtagtagt
    54301 tttcttcgac agcagatctt gcgcagatgg atcagtaggg agctcgtgac actcttgtca
    54361 gaaattgtct tggcgccaac gagccgaggg atcgacacga gggtcagtga ctattaacag
    54421 aaaacgagtt ctttgaaagg tggctgcaac gatgtttgcc tgaagccatc tagttccacg
    54481 agcttctggt ttacagacaa ttgagcgatg acgttgacac tggccggcca gcctactgga
    54541 aacgtccgct gtgacgggcg ccacagttgc cgaggtgtgg ccgcgccaaa atcgacatcc
    54601 ctgttcaggt accatgcgtg attacaggac accaccctct ttgcctctgg tggcaatcta
    54661 acttacatca gttgtgcctg acagcctggc aagcttggag tcagcccata ggtcatcaga
    54721 agtggttctg atcgcaccgc aaacatagtg ttataaagtc aacatgggat ttcccaggtt
    54781 catacgaatg cgactcatgt tgatgctata ggatctacaa gagctgtggc atctgggcca
    54841 cgcgcttctc gggaaattgc catctataat ggaaagggta tacacgaaac atccgccgct
    54901 gaactgtttc ttttcttgtc ccgccaaaaa ctcctgagac ctctgctagg tcatgaatgc
    54961 aaacctgccc tgttccctat gtgtatcatg aaaagaagaa gagaaaaata ttcgttcaaa
    55021 tgccctcggg gccaaaaggt ggaaaagaag tgaagaatgt tgtcgccgtg cgagaagtct
    55081 cgtgggcgac aagatatgta tgtaggtatc gaaccgaaga gaacagggac aggcctcaca
    55141 ctcatggatg actacagttt ggtgatgttg tagtcgtagt cgttgtggtt gctgtcactg
    55201 ttgagggcgc gactgtttgg gcaggactgc cttgtcctgt aggtgctgtt gtagcctacg
    55261 acgcagcaca cagtcccgtg gcagtcactg ttgcagtgac cgtgaccgtg acggctttcg
    55321 cttggtcggg gacggtacca ctcccagtcg tcacggtctg ggtcgcagcg gcctgggtcg
    55381 acgtactgac cgggagagtt gaagtgatcg gaatcgtcgt cacactgtcg gttcctgaac
    55441 cagagcctcc cgacccactg ccggaaccgc tgccggaacc gctgcccgag tcactgccag
    55501 aaccactgcc ggaaccactg ccagagccgc ttcctgagcc gctaccctga gaaggagaag
    55561 tggtggcggt tgatgcgggg acagcagcag tcgtcgtggc gccagcctct gtgcctgagc
    55621 tctgagaccc agatcctgaa ccggatccgt agccgcctcc agttccagat ccagagcccg
    55681 aaccgctgga ctgagtcggc gaggctgccg ttgaggacgg agccgagccc gagcctcctg
    55741 cagtgcttga tggcttgatg gtggccgtgg cagactttga tgcagaggac gaggaaccgc
    55801 tcccactgcc gcctgagcca gagccgtttc ctggacatgg aaaatcagca acttgatcct
    55861 acaagtaacg atcgttccaa aggaagccag gagatatcac ttaccagcag ggccgccctc
    55921 actctcgaac tgagcaatcg cggcgcagaa ggtgtttcgg ttgtccttgt ccagtgccac
    55981 cgactgaccg tctaaggtga tcatgttgac cgacgccttc gtgctgatac cgaagaggtg
    56041 aacgctggag ctttcgatgc tgaccatgtg gtcctggcag ctctgagtaa gaagacaatc
    56101 ctggccgtag ttctcaaaga aggaatagag ccttgagaga gattttgtta gtcatcaccg
    56161 gcctcaacaa cttcaagtaa aggggaagag ggacttagta cgtacccgcc accgaagacg
    56221 aagatgtccg acgagttggt cacacggaga ccccaggtgc gagcacacga agtggaacca
    56281 tccgtgcagc tggttgcgaa gtcagggtcg ttgaatcctt cattgaccgg gaagggcgtg
    56341 gttgcgtcag ggttgccttg catgtatgcg gtctcggtct ggatgacaga catccacacg
    56401 ttctgggcgt tggagatctg gtagttgtac atctgattgt gctcggatgc agtaccccag
    56461 aaccaaacgg ggttttggga ctcgagaaga acaccacggc cgttgtagat atcaatctgg
    56521 ttgtggtcgg tgatgtcgag ctcgtgatcg gcaacccaga accaacagtt ctcaacgtag
    56581 acggaggcag tctgcgtggc gtggaacagc aagaatgcac cctcgcactc ctcattggca
    56641 ccgtgtgtgg cgttggggtt cttcgtgcac ttgtccgact ggagctcagt gccggaagtg
    56701 ccgccaatac ggaagtgaac atcccacaga ccagcagcac cagctgagga tccagccaag
    56761 ttccactgca tgaggatagc gccaggcgca ggtcccttgg tctcaatgat caggtcagag
    56821 aattcgacat tgccaacgtc gccagcctcg ccaacctgga atacaggctt agggttcgct
    56881 ttgtcgttga acttggcacc atctgccatg aggagcggcc acatctctcc gacaaccttg
    56941 atttccttgg ggactttgat ggtatccgag atgatgtaag caccgtgatc gaagtagaca
    57001 acgctaccgg cctggacact gtcgaaaatc ttctggatgg cggctgtatc gtcggtgaca
    57061 ccgtctcctt tggcgccaga ggatctgacg ctgacaaagc tgcccttctg gagctcttgg
    57121 tactgaggct tggtccgcgt aaagactttg ccgtcgctca tcaaaccctc cggctttgag
    57181 ataccgctcc gcgcagcttg aacagccttg ccagcgtttc cgtcgtaggt ccggccttgg
    57241 gcgaaagcag caatcacctg gccacccgcg agcagagtgc tgttgtcacc agcaaagcga
    57301 atggcggtcg tcactccctc ggtcatgtcg acgttgtcca gaatcaaggt gttgtttgtc
    57361 atggtgaggt ctgtctggta gagggtgttg attccgatgg gcgtgccgga gatcttgctg
    57421 tcgagaagca agagactacc agcctgaatg ttgccaacac caccgctgga catgtcgata
    57481 ccgatctgcg cattgttgat attgatttcc tgcatggtcc agagccaaca ccagttaaga
    57541 tagatggcgg tgttacaatt gttgaacgtc atgttgcgag tggtgaactg ctggctgccg
    57601 ataaaggcgc caaagccgcc gccgttgaat gtcaagtcgg ccatgaagcc accggatccg
    57661 ttgtccatga agataccctt ctgggcgttg gcggcactct tgtcggggtt catgttgaag
    57721 acaatgttct gcaagctcgt cgcctgggcg acttgccagt ggatacaggc accagcgccc
    57781 gggggcagtg ctgtaatgtc gatgacgaaa ttgcgtacct ggcggaagaa gttgttctgg
    57841 ttgatgtacc agttgacgcc ttcctcgtaa gggtctgcat cgatcacagc cataccggtg
    57901 aagcttgacg aagctttgag agtgggcagg gtgacggcgt caccaatgaa ttgcgtgtag
    57961 taggtctgga tgatgggctc gctgacaagg taggtaccag gggggaagta gacgagagca
    58021 ggcttggcag tctgagagtc acatcctttc atgcaacggt tgccatcctg tacggccttg
    58081 ttgatggcag ccgtgtcatc agttgtgcca tcaccgaccg caccatagtc tttcacattg
    58141 cggaagacct tgaagctgct gtccccagca aaggcagcta cttcttgacg gtccatgttg
    58201 ggaagccagt agctcgaggc ctgctggcga gcttccaatt cacttgtcgt cgggacagcg
    58261 gctgtggggt tgaagagacc catggccaag agagaggccg cgaagagctt tgaaagcccc
    58321 atggtgaaga tagaaccagc tattcgtaga tggactcgag aggttctgca gcagaaagaa
    58381 cggtttatga cttgtctggt gagaggtcag caaatattcc acctgggaat gaaatagtgg
    58441 gaggagaaat gtgtaggcga gtctgttgtg aaaagagtgt tgacgaagat agtcgagttg
    58501 gtgttgatcg aaaggcaaaa attaggaaaa ggccaagaaa gtttggccag ttcctataga
    58561 gctcgaagat ttatagggaa acacacgtgc aacggtgaat caaaggcttt gtgatgtatt
    58621 gttgcctcga agggtgagtg gtagacaatg gcggttgttc gcgaaggtgc gtgatgtgga
    58681 gtcgacaaag gtgaaccagg cagtccaata cccggcgtcc aagaccggtt gaatgaaggg
    58741 aggcccgcgt ttgtcaccaa atgaatgaag gcaataaatt ctcccaaggg aagaaaaaat
    58801 ttttcactta ctaccaagag cgcggtggtg aaatgattca gccacgtgac gagtgaaggg
    58861 agggtttaca gtcaaaggtc ggatgtgtat ggtgtttttc ttccagagaa tgaatgaatg
    58921 aatattgagc agtgggtgtt ctttgggaga agacaaccac cgagaagatg aaccaaaaat
    58981 gaatgcgtcc agacgtcaac agaaaagtag gtatgaatag gacaagtgac ggtggtcggt
    59041 gttgtggtga aggaaaggtg gacgtggaac gggccgcgga gcaacgagag aggtgcagta
    59101 gacggggcca gcagttttaa tatcaacgac agcaacacgc ttccgtacgc cgttgcctca
    59161 ctagcaataa ggtccgggat ctttcccgtc catggatgat ttcctattta ttcatggacg
    59221 acaggcacga ctagccttgt tcacaaattg tccgatctcc cgccagccat tggtagtggc
    59281 gaggcacaca aaccggcgct actccagtct cccccatgca cgtattctgg gccacttcct
    59341 aatacggcgc ttctgatctc tatgcaacct cctgtaatac tttaattgag aggtgcaccc
    59401 atgcacgtgt ggggaacacc ttgaactggc catgccctgt tatttccttg cccctttcag
    59461 gttctgcgta ttggtacgtg acgtgtggtt gatgcggctg gagcaacccg agacaaatct
    59521 cccgcccttg cgtaccggta ccctgcccac caacggaatg ggagccaagg gcgggcaggg
    59581 gccggagaga atcaatgcca acctagacat gcccatcggc agtgaaagcg agagaatcct
    59641 tccattggcc aagaggacac cacggtccaa acgcgccagc aacatgggag cacgaaagca
    59701 agataatcca tgtctatgcc tctagagcat tgactgcgaa tctacaacat cagacgagag
    59761 gcaacattgg gagcgtccca atggctgctt gatgttgggc agacgcagat tagggaaggg
    59821 gtcgacttgc tcgcttccac aggctcgtgg ctgttgagta cagttgccga gagttggaca
    59881 gcatcgcgca tagttaacaa gtgacgaggc acagtcacca ccattggatt tgcggcgtgc
    59941 ctggtgcctg ttcatgtgct cccacgctgt tcctgcagct caccaaacca ccacccacgc
    60001 accttgtgca gcgatcaggg atggaggaga tccgcggcga tccttagtaa cgagctcccc
    60061 gaatcctaaa ttgaggtcac tggaaagtct acgcacgcat gctctcacga cggaccggga
    60121 gcacggaggc gcttaaccca cctggcttgc tggcctactg gcttgcgtct gcgcgtgccc
    60181 gcaaatctgc cctgcaccat cgccgtcacg atcgcctgaa gcaatggctt cccggggatg
    60241 cacggaggag ccatcgtcga gaaacaccgg cttgggccca gcgtcggcgc ttgaggagcc
    60301 tggagatttg acagccacct ggagaagggg ggcgacgaag acccctggtg cccgatgttt
    60361 cagatgtggg ggatcttcct tagcctctgg tgctgctggg tggcaccgat tggctgggag
    60421 ctctccaagg ggatcgggag tcgggcatgt gccaccactc cagaagggca cgccaacccc
    60481 gtttcgacat tctcgtttca acatcaggcg tttaccacct gcaatttgac ggagtactgc
    60541 tcgttggacg agaacgtttc ttgagaccgc tctgactaca tgctagttgg acagcaacgc
    60601 ggcctgtatt cgcctgtatc gactgtgagc aacgtgttgg cgtcattgca cgaggtcgtc
    60661 gtgcatcggg tgtatactgt cggtcgtacc ccagaagagg cctagaaccg gagtgtttgg
    60721 cggacttcaa gtatcacgga tggcaacgcc cattatgtga tgatggctca tcactgacgc
    60781 cttgagcact tatgggataa gacttacaaa tttagcacca gcagcgtcaa ctacttcggc
    60841 ctactgaaca ctgaccccac ggatatggcc aatactagac cctagtcgaa gagaggctcc
    60901 tctccatcaa tgcgagattt ccaatctatt cgcccacatc cgtcctagtt tatgaaagat
    60961 acgatatata tcgcatcaac actgctcttc tctaaaagtc tgccagaacc ctcttgcgat
    61021 tttccgccgc ttgcttgaat gcccgaatcg ttggagctat accgtcccat ccatggacca
    61081 gacctgcgta taagtgaaac tctacgccat tgtttgccgt cgccagcttc cc
//
