# Supplementary material for: Genome sequencing and physiological characterization of three Neoarthrinium moseri strains
Source: BMC Microbiol. 2025 Aug 21;25:526. doi: 10.1186/s12866-025-04274-z (PMC12369201; doi:10.1186/s12866-025-04274-z)
Supplement: Supplementary file 16 — Supplementary Material 16. [file 12866_2025_4274_MOESM16_ESM.zip › BiGSLICE/input/Nmoseri/TUCIM5827/JAFIMQ010000003.1.region001.gbk]

LOCUS       JAFIMQ010000003        45851 bp    DNA     linear   PLN 06-APR-2022
DEFINITION  Neoarthrinium moseri strain TUCIM 5827 scaffold3_Wmoseri_TUCIM_5827,
            whole genome shotgun sequence.
ACCESSION   JAFIMQ010000003
VERSION     JAFIMQ010000003.1
KEYWORDS    .
SOURCE      Neoarthrinium moseri
  ORGANISM  Neoarthrinium moseri
            Eukaryota; Fungi; Dikarya; Ascomycota; Pezizomycotina;
            Sordariomycetes; Xylariomycetidae; Xylariomycetidae incertae sedis;
            Neoarthrinium.
COMMENT     ##antiSMASH-Data-START##
            Version      :: 7.1.0
            Run date     :: 2023-12-04 12:33:23
            NOTE: This is a single region extracted from a larger record!
            Orig. start  :: 376619
            Orig. end    :: 422470
            ##antiSMASH-Data-END##
FEATURES             Location/Qualifiers
     protocluster    1..45851
                     /aStool="rule-based-clusters"
                     /category="PKS"
                     /contig_edge="False"
                     /core_location="[20000:25851]"
                     /cutoff="20000"
                     /detection_rule="cds(PKS_AT and (PKS_KS or ene_KS or mod_KS
                     or hyb_KS or itr_KS or tra_KS))"
                     /neighbourhood="20000"
                     /product="T1PKS"
                     /protocluster_number="1"
                     /tool="antismash"
     proto_core      20001..25851
                     /aStool="rule-based-clusters"
                     /tool="antismash"
                     /cutoff="20000"
                     /detection_rule="cds(PKS_AT and (PKS_KS or ene_KS or mod_KS
                     or hyb_KS or itr_KS or tra_KS))"
                     /neighbourhood="20000"
                     /product="T1PKS"
                     /protocluster_number="1"
     cand_cluster    1..45851
                     /SMILES="CC(=O)C(=O)O"
                     /candidate_cluster_number="1"
                     /contig_edge="False"
                     /detection_rules="cds(PKS_AT and (PKS_KS or ene_KS or
                     mod_KS or hyb_KS or itr_KS or tra_KS))"
                     /kind="single"
                     /product="T1PKS"
                     /protoclusters="1"
                     /tool="antismash"
     region          1..45851
                     /candidate_cluster_numbers="1"
                     /contig_edge="False"
                     /product="T1PKS"
                     /region_number="1"
                     /rules="cds(PKS_AT and (PKS_KS or ene_KS or mod_KS or
                     hyb_KS or itr_KS or tra_KS))"
                     /tool="antismash"
     gene            1275..2725
                     /locus_tag="JX266_001219"
     mRNA            join(1275..2549,2606..2725)
                     /locus_tag="JX266_001219"
                     /product="hypothetical protein"
     CDS             join(1275..2549,2606..2725)
                     /codon_start=1
                     /locus_tag="JX266_001219"
                     /product="hypothetical protein"
                     /protein_id="KAI1854078.1"
                     /transl_table=1
                     /translation="MSFNPRMSIIPASQTSSRTTRKKEEEADAFMRLPEKEIVGCITDI
                     GIPYTIADLQKPNPVQVQMIFEWFAELLLNATRETIEPAMRAAAEDVCGDFADVVAPDT
                     RNLMGFYVSLRRLLLECGITDFSFADLYKPTRERLVKIFSYLINFVRFRESQTSVIDKH
                     FDQAEKTKARIETLYQDNQDMEARLHEMQRNRKAMEVQVREKTARNEELKKNLLDLRRN
                     QEKVAARLEEAKTRKGELAQRLEQKTAEKLHLKQESAKLRPYTLQSPTALQTSLSELNN
                     SLSTDKAHIESLERRARALQTSTDSFTVVAADVASCIKTLDEIADELSKEDDENKKNAK
                     QRDTLTDRGNNARQIEREQHLLERQLSKWNERTEKLRDQSSQKAQEAKEKMEELRARHK
                     ELTEERAVKGTEVERRRVRIEQTEKKMLDLKENIEREVRSAQDEYLKMEAHIKLYITEM
                     DQGITS"
     PFAM_domain     1356..1778
                     /aSDomain="Nuf2"
                     /aSTool="clusterhmmer"
                     /database="35.0"
                     /db_xref="PF03800.17"
                     /db_xref="GO:0000776"
                     /db_xref="GO:0031262"
                     /description="Nuf2 family"
                     /detection="hmmscan"
                     /domain_id="clusterhmmer_JX266_001219_0001"
                     /evalue="1.30E-41"
                     /gene_ontologies="GO:0000776: kinetochore"
                     /gene_ontologies="GO:0031262: Ndc80 complex"
                     /label="JX266_001219"
                     /locus_tag="JX266_001219"
                     /protein_end="168"
                     /protein_start="27"
                     /score="142.3"
                     /tool="antismash"
                     /translation="DAFMRLPEKEIVGCITDIGIPYTIADLQKPNPVQVQMIFEWFAEL
                     LLNATRETIEPAMRAAAEDVCGDFADVVAPDTRNLMGFYVSLRRLLLECGITDFSFADL
                     YKPTRERLVKIFSYLINFVRFRESQTSVIDKHFDQAE"
     PFAM_domain     2112..2462
                     /aSDomain="Nuf2_DHR10-like"
                     /aSTool="clusterhmmer"
                     /database="35.0"
                     /db_xref="PF18595.4"
                     /description="Nuf2, DHR10-like domain"
                     /detection="hmmscan"
                     /domain_id="clusterhmmer_JX266_001219_0002"
                     /evalue="1.00E-34"
                     /label="JX266_001219"
                     /locus_tag="JX266_001219"
                     /protein_end="396"
                     /protein_start="279"
                     /score="119.3"
                     /tool="antismash"
                     /translation="NNSLSTDKAHIESLERRARALQTSTDSFTVVAADVASCIKTLDEI
                     ADELSKEDDENKKNAKQRDTLTDRGNNARQIEREQHLLERQLSKWNERTEKLRDQSSQK
                     AQEAKEKMEELRA"
     gene            complement(2990..3787)
                     /locus_tag="JX266_001220"
     mRNA            complement(2990..3787)
                     /locus_tag="JX266_001220"
                     /product="hypothetical protein"
     CDS             complement(2990..3787)
                     /codon_start=1
                     /locus_tag="JX266_001220"
                     /product="hypothetical protein"
                     /protein_id="KAI1854079.1"
                     /transl_table=1
                     /translation="MPLTPLVLSPALPSELLTYILDHHVYPTTLIVCFPRTDFLDALAR
                     GIEHQPALAAGSSSQPLDDVPPEGLPPPQQTHAPNHQLLSSPLYQVAISRHVRTVFIPT
                     VTHLRAYLSVFSPDASKIPAPPSDFIPVGRRPPHLLVYGAVELHRDTSEWSAQGLGSTA
                     AALVETGHRLGWHVVLAEPPGQLDDSMMADEDEQRAGDADAFAQLLKENMPILSGSVRR
                     LGLDGEQGGGWSGRTVEVGRVLSRWFRFQRGDWDDYRDDNFPK"
     gene            4150..7310
                     /locus_tag="JX266_001221"
     mRNA            join(4150..4189,4255..6323,7176..7310)
                     /locus_tag="JX266_001221"
                     /product="hypothetical protein"
     CDS             join(4150..4189,4255..6323,7176..7310)
                     /codon_start=1
                     /locus_tag="JX266_001221"
                     /product="hypothetical protein"
                     /protein_id="KAI1854080.1"
                     /transl_table=1
                     /translation="MESISRISSLLENARELTLDAAQAARSTRTTTKSLPTAQLKKLLD
                     SRNEREVLDGLRRVIAMMYRQQRTLPFFSSVVKNVASPNLEIKKLVYIYLIHHAEQEPD
                     LALLSINTIQKSLSDANPQVRALALRTMSGIRVPVISQIVSLAIKKGAGDMSPHVRKAA
                     ALAIPKCYGLEPSTLPQLLEYLSTLLGDKQYFVAGAAVAAFLEICPDRLDLIHKHYRAL
                     VKKVVDMDEWSQLAMLRLMTVYARKCFPRRTRTVKPEDKSANLQDFYGEKVSEGPDEGD
                     KLVVLDQDLVLLLNAIKPLLQSRNSGVVIAVARCYASIGTPDYVKLAVGPLVALLRSAQ
                     DIQQIALYNIVSVCLVQPDHFVKYASHFLVRATDTAPVWELKLEVLALIFPHSPIHTKS
                     LILSELEHFSRGTNKALVREAVRAIGRCAQTDPSTASRCMRLLLGQITSLDGTLAAESL
                     TVIRHLIQQDPQAHVGTVVRLAKNLDSATDPHARATIIWLVGEFAGINGEDNIAADVMR
                     ILLKEFAEESEVAKRQIVLLAAKVYLHHINREAEANKTENGEQPPLPSEDHPIARLWNY
                     VLLLVRYDTSYDLRDRARLYKALLGVPQLATLMLLAPKPAPQAPSPSETRKGFMLGSSA
                     LVLAGGSGVHGLRGYEPLPDWVPEGMEPDPALRLEEGVRNEYGAEKRILPASQQLDEVS
                     KAMPNRSNGRSHLAINETTKRQKREEREPQARTIYQAAVREAAQQDGQRISPC"
     PFAM_domain     4323..6014
                     /aSDomain="Adaptin_N"
                     /aSTool="clusterhmmer"
                     /database="35.0"
                     /db_xref="PF01602.23"
                     /db_xref="GO:0006886"
                     /db_xref="GO:0016192"
                     /db_xref="GO:0030117"
                     /description="Adaptin N terminal region"
                     /detection="hmmscan"
                     /domain_id="clusterhmmer_JX266_001221_0003"
                     /evalue="6.10E-102"
                     /gene_ontologies="GO:0006886: intracellular protein
                     transport"
                     /gene_ontologies="GO:0016192: vesicle-mediated transport"
                     /gene_ontologies="GO:0030117: membrane coat"
                     /label="JX266_001221"
                     /locus_tag="JX266_001221"
                     /protein_end="600"
                     /protein_start="36"
                     /score="342.0"
                     /tool="antismash"
                     /translation="TAQLKKLLDSRNEREVLDGLRRVIAMMYRQQRTLPFFSSVVKNVA
                     SPNLEIKKLVYIYLIHHAEQEPDLALLSINTIQKSLSDANPQVRALALRTMSGIRVPVI
                     SQIVSLAIKKGAGDMSPHVRKAAALAIPKCYGLEPSTLPQLLEYLSTLLGDKQYFVAGA
                     AVAAFLEICPDRLDLIHKHYRALVKKVVDMDEWSQLAMLRLMTVYARKCFPRRTRTVKP
                     EDKSANLQDFYGEKVSEGPDEGDKLVVLDQDLVLLLNAIKPLLQSRNSGVVIAVARCYA
                     SIGTPDYVKLAVGPLVALLRSAQDIQQIALYNIVSVCLVQPDHFVKYASHFLVRATDTA
                     PVWELKLEVLALIFPHSPIHTKSLILSELEHFSRGTNKALVREAVRAIGRCAQTDPSTA
                     SRCMRLLLGQITSLDGTLAAESLTVIRHLIQQDPQAHVGTVVRLAKNLDSATDPHARAT
                     IIWLVGEFAGINGEDNIAADVMRILLKEFAEESEVAKRQIVLLAAKVYLHHINREAEAN
                     KTENGEQPPLPSEDHPIARLWNYVLLLVRYDTSYDLRDRARLYKALL"
     gene            11110..14288
                     /locus_tag="JX266_001222"
     mRNA            join(11110..11190,11249..11295,11348..11426,11487..11568,
                     11622..12364,12549..12641,12691..12753,12807..14021,
                     14076..14288)
                     /locus_tag="JX266_001222"
                     /product="hypothetical protein"
     CDS             join(11110..11190,11249..11295,11348..11426,11487..11568,
                     11622..12364,12549..12641,12691..12753,12807..14021,
                     14076..14288)
                     /codon_start=1
                     /locus_tag="JX266_001222"
                     /product="hypothetical protein"
                     /protein_id="KAI1854081.1"
                     /transl_table=1
                     /translation="MRYRGESETVVSAQSPSDEKVDEKQVMSSADEELNGFEQAIESEL
                     NVTEQDLIEAKATAESMTLEGVKALVENVYKIHSRDPNFPHSVLMKIEEFLSTEGLFEN
                     PEKHEELIWEMKLEAALVTNNSPYAEVRGVVENHDDTSQPSSTVRAWAIGIFFSVALSA
                     INQLFSVRNPPISVTSNVAQLLAYPIGKAWEKVMPDWRFTLFGVQHSLNPGRFNKKEHM
                     MIALMATVAQSLPYTQYIVWTQVLPFQFNQQYARSFGYQILIGLSTNFIGYGLAGLTRK
                     FLVYPAYCLWPASLVTIALNAALHREQNTPVLGPFKKIFRASRYKFFMLAFTAMFVYFW
                     FPNFIMPVLTYFSWMTWISPENHTLDVLTGFNAAGLFNPLPTFDWNIVAYTGTDPLMIP
                     AFSTFNTVAGGFIVGLIIIAVYFTNTWNTGYIQIVDNHVWDHFGLRYNVSRAIDAHGMY
                     DHEKYMQYSAPYLGAANTLIYGCFFGVYAAAITYVALFHRYEIVMGFKSLGKVFQRKKK
                     TATTEGVAEIEGEYSDVHMKLMSKYPEVSEFWYMTVLAVAAAFGFAGVCAWPTYTTAAV
                     VPYGVLLALIFVIPVGVIKAMTGIEVTLNVLAEFIGGMFSQGNALSMNYFKSFGYVTCA
                     HAVSFANDLKMAHYLHIPPWHTFAAQMVGTLISTFVATAVMQYQINIENICTPKAPMRL
                     TCPGPSTFFTASVLWGTIGPIKVFGPEGQYGMLLLGFPLGAIMVVLYWLATKKWPSSRW
                     LRQVHPVALWYGGLNWAPYGFSYIWPSAPIAWLSWIYIKPRYLAFWSKYNFVLSAAFSA
                     GIAISGIVMFFTVGWYNVDIEWWGTTQPSVGCEGSGCTLMTLAEGERFYPWWNSWVAAP
                     "
     aSDomain        join(11702..12364,12549..12641,12691..12753,12807..14021,
                     14076..14165)
                     /aSDomain="TIGR00727"
                     /aSTool="tigrfam"
                     /description="ISP4_OPT: small oligopeptide transporter, OPT
                     family"
                     /detection="hmmscan"
                     /domain_id="TIGRFam_JX266_001222_0001"
                     /evalue="6.50E-188"
                     /identifier="TIGR00727"
                     /label="JX266_001222"
                     /locus_tag="JX266_001222"
                     /protein_end="831"
                     /protein_start="123"
                     /score="624.5"
                     /tool="antismash"
                     /translation="NNSPYAEVRGVVENHDDTSQPSSTVRAWAIGIFFSVALSAINQLF
                     SVRNPPISVTSNVAQLLAYPIGKAWEKVMPDWRFTLFGVQHSLNPGRFNKKEHMMIALM
                     ATVAQSLPYTQYIVWTQVLPFQFNQQYARSFGYQILIGLSTNFIGYGLAGLTRKFLVYP
                     AYCLWPASLVTIALNAALHREQNTPVLGPFKKIFRASRYKFFMLAFTAMFVYFWFPNFI
                     MPVLTYFSWMTWISPENHTLDVLTGFNAAGLFNPLPTFDWNIVAYTGTDPLMIPAFSTF
                     NTVAGGFIVGLIIIAVYFTNTWNTGYIQIVDNHVWDHFGLRYNVSRAIDAHGMYDHEKY
                     MQYSAPYLGAANTLIYGCFFGVYAAAITYVALFHRYEIVMGFKSLGKVFQRKKKTATTE
                     GVAEIEGEYSDVHMKLMSKYPEVSEFWYMTVLAVAAAFGFAGVCAWPTYTTAAVVPYGV
                     LLALIFVIPVGVIKAMTGIEVTLNVLAEFIGGMFSQGNALSMNYFKSFGYVTCAHAVSF
                     ANDLKMAHYLHIPPWHTFAAQMVGTLISTFVATAVMQYQINIENICTPKAPMRLTCPGP
                     STFFTASVLWGTIGPIKVFGPEGQYGMLLLGFPLGAIMVVLYWLATKKWPSSRWLRQVH
                     PVALWYGGLNWAPYGFSYIWPSAPIAWLSWIYIKPRYLAFWSKYNFVLSAAFSAGIAIS
                     GIVMFFTVGWYNVD"
     aSDomain        join(11720..12364,12549..12641,12691..12753,12807..14021,
                     14076..14150)
                     /aSDomain="TIGR00728"
                     /aSTool="tigrfam"
                     /description="OPT_sfam: oligopeptide transporter, OPT
                     superfamily"
                     /detection="hmmscan"
                     /domain_id="TIGRFam_JX266_001222_0002"
                     /evalue="1.10E-123"
                     /identifier="TIGR00728"
                     /label="JX266_001222"
                     /locus_tag="JX266_001222"
                     /protein_end="826"
                     /protein_start="129"
                     /score="412.0"
                     /tool="antismash"
                     /translation="EVRGVVENHDDTSQPSSTVRAWAIGIFFSVALSAINQLFSVRNPP
                     ISVTSNVAQLLAYPIGKAWEKVMPDWRFTLFGVQHSLNPGRFNKKEHMMIALMATVAQS
                     LPYTQYIVWTQVLPFQFNQQYARSFGYQILIGLSTNFIGYGLAGLTRKFLVYPAYCLWP
                     ASLVTIALNAALHREQNTPVLGPFKKIFRASRYKFFMLAFTAMFVYFWFPNFIMPVLTY
                     FSWMTWISPENHTLDVLTGFNAAGLFNPLPTFDWNIVAYTGTDPLMIPAFSTFNTVAGG
                     FIVGLIIIAVYFTNTWNTGYIQIVDNHVWDHFGLRYNVSRAIDAHGMYDHEKYMQYSAP
                     YLGAANTLIYGCFFGVYAAAITYVALFHRYEIVMGFKSLGKVFQRKKKTATTEGVAEIE
                     GEYSDVHMKLMSKYPEVSEFWYMTVLAVAAAFGFAGVCAWPTYTTAAVVPYGVLLALIF
                     VIPVGVIKAMTGIEVTLNVLAEFIGGMFSQGNALSMNYFKSFGYVTCAHAVSFANDLKM
                     AHYLHIPPWHTFAAQMVGTLISTFVATAVMQYQINIENICTPKAPMRLTCPGPSTFFTA
                     SVLWGTIGPIKVFGPEGQYGMLLLGFPLGAIMVVLYWLATKKWPSSRWLRQVHPVALWY
                     GGLNWAPYGFSYIWPSAPIAWLSWIYIKPRYLAFWSKYNFVLSAAFSAGIAISGIVMFF
                     TVG"
     PFAM_domain     join(11768..12364,12549..12641,12691..12753,12807..14021,
                     14076..14144)
                     /aSDomain="OPT"
                     /aSTool="clusterhmmer"
                     /database="35.0"
                     /db_xref="PF03169.18"
                     /db_xref="GO:0035673"
                     /description="OPT oligopeptide transporter protein"
                     /detection="hmmscan"
                     /domain_id="clusterhmmer_JX266_001222_0004"
                     /evalue="4.00E-163"
                     /gene_ontologies="GO:0035673: oligopeptide transmembrane
                     transporter activity"
                     /label="JX266_001222"
                     /locus_tag="JX266_001222"
                     /protein_end="824"
                     /protein_start="145"
                     /score="544.5"
                     /tool="antismash"
                     /translation="STVRAWAIGIFFSVALSAINQLFSVRNPPISVTSNVAQLLAYPIG
                     KAWEKVMPDWRFTLFGVQHSLNPGRFNKKEHMMIALMATVAQSLPYTQYIVWTQVLPFQ
                     FNQQYARSFGYQILIGLSTNFIGYGLAGLTRKFLVYPAYCLWPASLVTIALNAALHREQ
                     NTPVLGPFKKIFRASRYKFFMLAFTAMFVYFWFPNFIMPVLTYFSWMTWISPENHTLDV
                     LTGFNAAGLFNPLPTFDWNIVAYTGTDPLMIPAFSTFNTVAGGFIVGLIIIAVYFTNTW
                     NTGYIQIVDNHVWDHFGLRYNVSRAIDAHGMYDHEKYMQYSAPYLGAANTLIYGCFFGV
                     YAAAITYVALFHRYEIVMGFKSLGKVFQRKKKTATTEGVAEIEGEYSDVHMKLMSKYPE
                     VSEFWYMTVLAVAAAFGFAGVCAWPTYTTAAVVPYGVLLALIFVIPVGVIKAMTGIEVT
                     LNVLAEFIGGMFSQGNALSMNYFKSFGYVTCAHAVSFANDLKMAHYLHIPPWHTFAAQM
                     VGTLISTFVATAVMQYQINIENICTPKAPMRLTCPGPSTFFTASVLWGTIGPIKVFGPE
                     GQYGMLLLGFPLGAIMVVLYWLATKKWPSSRWLRQVHPVALWYGGLNWAPYGFSYIWPS
                     APIAWLSWIYIKPRYLAFWSKYNFVLSAAFSAGIAISGIVMFFT"
     gene            complement(18353..19184)
                     /locus_tag="JX266_001223"
     mRNA            complement(join(18353..18790,18849..19184))
                     /locus_tag="JX266_001223"
                     /product="hypothetical protein"
     CDS             complement(join(18353..18790,18849..19184))
                     /codon_start=1
                     /locus_tag="JX266_001223"
                     /product="hypothetical protein"
                     /protein_id="KAI1854082.1"
                     /transl_table=1
                     /translation="MQIRAVHAETRISALRDLIRDHPLGILTTAIPSDKYALIQSSHIP
                     WVLDVQDESSESQLGCLRGHVAKGNPQSKAMIDSLVSPERKFDAPNTLEQEVLVLFTNP
                     VHSYVTPKFYTETKPSTGKVVPTWDYMAVQAYGKATIYHDSKAPETGDFLSRQIVDLTN
                     HMEHHTMGHTGTDGRPKPWLVSEAPESYVEILKKAIIGIEIKIERLEGVTKMSQEKGEA
                     DRLGVIQGFTDLNSALGRDMAKLVNERHEMKKTGE"
     PFAM_domain     complement(join(18503..18790,18849..19184))
                     /aSDomain="FMN_bind_2"
                     /aSTool="clusterhmmer"
                     /database="35.0"
                     /db_xref="PF04299.15"
                     /description="Putative FMN-binding domain"
                     /detection="hmmscan"
                     /domain_id="clusterhmmer_JX266_001223_0005"
                     /evalue="3.70E-57"
                     /label="JX266_001223"
                     /locus_tag="JX266_001223"
                     /protein_end="208"
                     /protein_start="0"
                     /score="192.8"
                     /tool="antismash"
                     /translation="MQIRAVHAETRISALRDLIRDHPLGILTTAIPSDKYALIQSSHIP
                     WVLDVQDESSESQLGCLRGHVAKGNPQSKAMIDSLVSPERKFDAPNTLEQEVLVLFTNP
                     VHSYVTPKFYTETKPSTGKVVPTWDYMAVQAYGKATIYHDSKAPETGDFLSRQIVDLTN
                     HMEHHTMGHTGTDGRPKPWLVSEAPESYVEILKKAIIGIEIKIER"
     gene            complement(20001..25851)
                     /locus_tag="JX266_001224"
     mRNA            complement(join(20001..21290,21381..23822,23934..25052,
                     25147..25851))
                     /locus_tag="JX266_001224"
                     /product="hypothetical protein"
     CDS             complement(join(20001..21290,21381..23822,23934..25052,
                     25147..25851))
                     /NRPS_PKS="Domain: SAT (53-288). E-value: 5.2e-52. Score:
                     168.6. Matches aSDomain: nrpspksdomains_JX266_001224_SAT.1"
                     /NRPS_PKS="Domain: PKS_KS(Iterative-KS) (429-865). E-value:
                     5e-139. Score: 455.7. Matches aSDomain:
                     nrpspksdomains_JX266_001224_PKS_KS.1"
                     /NRPS_PKS="Domain: PKS_AT (977-1286). E-value: 1.3e-84.
                     Score: 275.9. Matches aSDomain:
                     nrpspksdomains_JX266_001224_PKS_AT.1"
                     /NRPS_PKS="Domain: PT (1375-1701). E-value: 2.1e-99. Score:
                     324.7. Matches aSDomain: nrpspksdomains_JX266_001224_PT.1"
                     /NRPS_PKS="Domain: PP-binding (1784-1846). E-value:
                     3.8e-14. Score: 44.9. Matches aSDomain:
                     nrpspksdomains_JX266_001224_PP-binding.1"
                     /codon_start=1
                     /gene_functions="biosynthetic (rule-based-clusters) T1PKS:
                     PKS_AT"
                     /gene_functions="biosynthetic (rule-based-clusters) T1PKS:
                     itr_KS"
                     /gene_functions="biosynthetic-additional
                     (rule-based-clusters) PP-binding"
                     /gene_functions="biosynthetic-additional (smcogs)
                     SMCOG1093:Beta-ketoacyl synthase (Score: 72.3; E-value:
                     5.1e-22)"
                     /gene_kind="biosynthetic"
                     /locus_tag="JX266_001224"
                     /product="hypothetical protein"
                     /protein_id="KAI1854083.1"
                     /sec_met_domain="itr_KS (E-value: 2.2e-153, bitscore:
                     505.5, seeds: 96, tool: rule-based-clusters)"
                     /sec_met_domain="PKS_AT (E-value: 8.9e-84, bitscore: 275.9,
                     seeds: 1682, tool: rule-based-clusters)"
                     /sec_met_domain="PP-binding (E-value: 2.5e-13, bitscore:
                     44.9, seeds: 164, tool: rule-based-clusters)"
                     /transl_table=1
                     /translation="MEWPTSYHAATATEHSIVTPSSATTMASIVDVNKMKIGYFSNEFP
                     HDDLKTLCRRLYKHSKDKRYTLLARFIHEATLAVRDEIRQLPAQLRGLVKPFETAFDLA
                     DDTVLRSGALGGSIDGVLLCVVQLSIFIGHYENATGCESYDFHSTDACLTGLGVGLLAT
                     VAVSLAPTLADLPLTGASVIRTAFRLGVVVDEVSQNLHPRPAEGPGDSWAYVVPSVTGE
                     DAQRQLDIFHAAENTPQPNKIFISALSRSSVTVSGPPTRLKQLFLVSDFFRDRDWVALP
                     VYSGLCHAAHIYTSAHIERIIKTESMEWLDERFSPGVPIFSTSTGRQFPAKSAGSLLQV
                     IIEEILTQAIKWDNVVKGVVEKATDVAASECQLLVFRTSLPTRDLIKALEGTDQQGVSI
                     RTILKDLVPWVSKADAASPRQQPRGTEQAKIAIVGMSCRLPDGATDTEKFWELLDAGLD
                     VHREIPADRFDVGTHSDPTGKRLNTSLTPYGCFIDNPGLFDAPFFNMSPREALQTDPMQ
                     RLAIVTAYEALERAGYVANRTASTQGERIGTFYAQASDDYREVNSAQEIGTYFITGGCR
                     AFGPGRINYFFKFAGPSYSIDTACSSGLATIQIACNSLWNGDTDMAVAGGMNVLTNSDA
                     FAGLSNGHFLSKTPNACRTWDSEADGYCRADGVVSVVMKRLEDAQADNDNILGVILAAG
                     TNHSADAISITHPHAGHQADLTQSLLRRAAVDPLDVSFVEMHGTGTQAGDAQEIQSVTN
                     IFAPLETRRRSLKQPLYIGAVKSNVGHGEAVAGTTALLKVLLMFEKEAIPPHVGIKTAI
                     NPGFPQAQELQRRNLHIPFEKVAWQRSHERRRIAVVNNFSAAGGNTSIIIEEPPLRELT
                     EDVDPRASHLVVVSAKSKASLKGNLERMVAYLDAHPDVSIPGLAYTTTARRHHHNHRVA
                     VSIPVGISSSSVSGAAGSLKKQLESQIRSADSHKPIPPTGPPPVVFAFTGQGVSHRSMD
                     LQLFRNAPEFRAQLLHLDSLAQSQGFPSFIPAIDGSHAQDYTHSPVVTQLALVCVEIAL
                     AKYWASLGIRPDVVIGHSLGEYAALQVAGVLSAADAIFLVGSRAALLERRCSTGSHKMV
                     AVRASADAVREKVKPKVLPFEVACINGPNDTVLSGPSADMDALVNMLQASDSNSVGLKC
                     FTLDVAFAFHSSQTDPILDEFEDLARKGVLFQPPTIPIVSPLLGRVIFDEKTVNANYMC
                     RATRETVDFVAAIEAACRTGTIDDTMAWIEIGPHPVCIGLARSILASSWSLSAAVPSLR
                     RGEDNWQTLSYSLGVLYEAGVPVDFDEFHSPFQHTLRLIDLPTYAWNDKNYWIQYNGDW
                     ALTKGNTFYDKEKQETAAANKNPLAAAHSSLQTSLVHRVVNESFIGNAGHVVVQSDVMQ
                     ADFLAAAWGHKMNNAGVLTSSIHADVAFTLGKYLFENLRPGAATGGALVDTEVYNMVVR
                     EGIVAQKNTKVPQLIQVSISTPDIGLGVAYLEWHNLTSDGLSVVEAEPVVTAQIRYGSS
                     ADSLAGWVPTTHLILGRIEALERLADQGMANRLSHNMAYLLFANNLVDYADKYRGMQSV
                     VMQGLEAFADISIKLDKGGVWIVPPFYIDSVCHLAGFVMNVSDAIDTNNNFCVTPGWKS
                     FRIARPLIAGGKYRSYVKMIPTIEDPSVYHGDVYILQDKEIIGVMQAMKFRRYPRVLLN
                     RFFSAVDVCHPGTGTTSEALFPASKVSKTANQTLPPTQEKAVQPQLVASPVPKRELNTT
                     EIAPTPAIAASAAVAAADSDSTTAKAIALLAAEAALEITDLVDDASFANLGIDSLMSLV
                     IAEKLREQLGVTVSGSLFLEYPTVGDLRAWLMEYYS"
     aSDomain        complement(20019..20204)
                     /aSDomain="PP-binding"
                     /aSTool="nrps_pks_domains"
                     /database="nrpspksdomains.hmm"
                     /detection="hmmscan"
                     /domain_id="nrpspksdomains_JX266_001224_PP-binding.1"
                     /evalue="3.80E-14"
                     /label="JX266_001224_PP-binding.1"
                     /locus_tag="JX266_001224"
                     /protein_end="1846"
                     /protein_start="1784"
                     /score="44.9"
                     /tool="antismash"
                     /translation="LLAAEAALEITDLVDDASFANLGIDSLMSLVIAEKLREQLGVTVS
                     GSLFLEYPTVGDLRAWL"
     aSModule        complement(20019..24470)
                     /complete
                     /domains="nrpspksdomains_JX266_001224_PKS_KS.1"
                     /domains="nrpspksdomains_JX266_001224_PKS_AT.1"
                     /domains="nrpspksdomains_JX266_001224_PT.1"
                     /domains="nrpspksdomains_JX266_001224_PP-binding.1"
                     /iterative
                     /locus_tags="JX266_001224"
                     /monomer_pairings="mal -> mal"
                     /tool="antismash"
                     /type="pks"
     PFAM_domain     complement(20022..20207)
                     /aSDomain="PP-binding"
                     /aSTool="clusterhmmer"
                     /database="35.0"
                     /db_xref="PF00550.28"
                     /description="Phosphopantetheine attachment site"
                     /detection="hmmscan"
                     /domain_id="clusterhmmer_JX266_001224_0012"
                     /evalue="6.10E-12"
                     /label="JX266_001224"
                     /locus_tag="JX266_001224"
                     /protein_end="1845"
                     /protein_start="1783"
                     /score="45.8"
                     /tool="antismash"
                     /translation="ALLAAEAALEITDLVDDASFANLGIDSLMSLVIAEKLREQLGVTV
                     SGSLFLEYPTVGDLRAW"
     aSDomain        complement(join(20454..21290,21381..21521))
                     /aSDomain="PT"
                     /aSTool="nrps_pks_domains"
                     /database="nrpspksdomains.hmm"
                     /detection="hmmscan"
                     /domain_id="nrpspksdomains_JX266_001224_PT.1"
                     /evalue="2.10E-99"
                     /label="JX266_001224_PT.1"
                     /locus_tag="JX266_001224"
                     /protein_end="1701"
                     /protein_start="1375"
                     /score="324.7"
                     /tool="antismash"
                     /translation="TSLVHRVVNESFIGNAGHVVVQSDVMQADFLAAAWGHKMNNAGVL
                     TSSIHADVAFTLGKYLFENLRPGAATGGALVDTEVYNMVVREGIVAQKNTKVPQLIQVS
                     ISTPDIGLGVAYLEWHNLTSDGLSVVEAEPVVTAQIRYGSSADSLAGWVPTTHLILGRI
                     EALERLADQGMANRLSHNMAYLLFANNLVDYADKYRGMQSVVMQGLEAFADISIKLDKG
                     GVWIVPPFYIDSVCHLAGFVMNVSDAIDTNNNFCVTPGWKSFRIARPLIAGGKYRSYVK
                     MIPTIEDPSVYHGDVYILQDKEIIGVMQAMKFRRYPRVLLNRFFS"
     aSDomain        complement(join(20454..21290,21381..21521))
                     /aSDomain="TIGR04532"
                     /aSTool="tigrfam"
                     /description="PT_fungal_PKS: polyketide product template
                     domain"
                     /detection="hmmscan"
                     /domain_id="TIGRFam_JX266_001224_0003"
                     /evalue="1.70E-97"
                     /identifier="TIGR04532"
                     /label="JX266_001224"
                     /locus_tag="JX266_001224"
                     /protein_end="1701"
                     /protein_start="1375"
                     /score="324.7"
                     /tool="antismash"
                     /translation="TSLVHRVVNESFIGNAGHVVVQSDVMQADFLAAAWGHKMNNAGVL
                     TSSIHADVAFTLGKYLFENLRPGAATGGALVDTEVYNMVVREGIVAQKNTKVPQLIQVS
                     ISTPDIGLGVAYLEWHNLTSDGLSVVEAEPVVTAQIRYGSSADSLAGWVPTTHLILGRI
                     EALERLADQGMANRLSHNMAYLLFANNLVDYADKYRGMQSVVMQGLEAFADISIKLDKG
                     GVWIVPPFYIDSVCHLAGFVMNVSDAIDTNNNFCVTPGWKSFRIARPLIAGGKYRSYVK
                     MIPTIEDPSVYHGDVYILQDKEIIGVMQAMKFRRYPRVLLNRFFS"
     PFAM_domain     complement(20475..20930)
                     /aSDomain="PS-DH"
                     /aSTool="clusterhmmer"
                     /database="35.0"
                     /db_xref="PF14765.9"
                     /description="Polyketide synthase dehydratase"
                     /detection="hmmscan"
                     /domain_id="clusterhmmer_JX266_001224_0011"
                     /evalue="5.10E-08"
                     /label="JX266_001224"
                     /locus_tag="JX266_001224"
                     /protein_end="1694"
                     /protein_start="1542"
                     /score="32.6"
                     /tool="antismash"
                     /translation="RLADQGMANRLSHNMAYLLFANNLVDYADKYRGMQSVVMQGLEAF
                     ADISIKLDKGGVWIVPPFYIDSVCHLAGFVMNVSDAIDTNNNFCVTPGWKSFRIARPLI
                     AGGKYRSYVKMIPTIEDPSVYHGDVYILQDKEIIGVMQAMKFRRYPRV"
     PFAM_domain     complement(21735..22724)
                     /aSDomain="Acyl_transf_1"
                     /aSTool="clusterhmmer"
                     /database="35.0"
                     /db_xref="PF00698.24"
                     /description="Acyl transferase domain"
                     /detection="hmmscan"
                     /domain_id="clusterhmmer_JX266_001224_0010"
                     /evalue="2.50E-39"
                     /label="JX266_001224"
                     /locus_tag="JX266_001224"
                     /protein_end="1304"
                     /protein_start="974"
                     /score="135.8"
                     /tool="antismash"
                     /translation="VFAFTGQGVSHRSMDLQLFRNAPEFRAQLLHLDSLAQSQGFPSFI
                     PAIDGSHAQDYTHSPVVTQLALVCVEIALAKYWASLGIRPDVVIGHSLGEYAALQVAGV
                     LSAADAIFLVGSRAALLERRCSTGSHKMVAVRASADAVREKVKPKVLPFEVACINGPND
                     TVLSGPSADMDALVNMLQASDSNSVGLKCFTLDVAFAFHSSQTDPILDEFEDLARKGVL
                     FQPPTIPIVSPLLGRVIFDEKTVNANYMCRATRETVDFVAAIEAACRTGTIDDTMAWIE
                     IGPHPVCIGLARSILASSWSLSAAVPSLRRGEDNWQTLSYSLGVLYEAG"
     aSDomain        complement(21789..22715)
                     /ASF="(Methyl)Malonyl-CoA specificity inconclusive"
                     /ASF="found active site serine: True, scaffold matched
                     GHGE: True"
                     /aSDomain="PKS_AT"
                     /aSTool="nrps_pks_domains"
                     /database="nrpspksdomains.hmm"
                     /detection="hmmscan"
                     /domain_id="nrpspksdomains_JX266_001224_PKS_AT.1"
                     /evalue="1.30E-84"
                     /label="JX266_001224_PKS_AT.1"
                     /locus_tag="JX266_001224"
                     /protein_end="1286"
                     /protein_start="977"
                     /score="275.9"
                     /specificity="substrate consensus: mal"
                     /specificity="PKS signature: Malonyl-CoA"
                     /specificity="Minowa: mal"
                     /tool="antismash"
                     /translation="FTGQGVSHRSMDLQLFRNAPEFRAQLLHLDSLAQSQGFPSFIPAI
                     DGSHAQDYTHSPVVTQLALVCVEIALAKYWASLGIRPDVVIGHSLGEYAALQVAGVLSA
                     ADAIFLVGSRAALLERRCSTGSHKMVAVRASADAVREKVKPKVLPFEVACINGPNDTVL
                     SGPSADMDALVNMLQASDSNSVGLKCFTLDVAFAFHSSQTDPILDEFEDLARKGVLFQP
                     PTIPIVSPLLGRVIFDEKTVNANYMCRATRETVDFVAAIEAACRTGTIDDTMAWIEIGP
                     HPVCIGLARSILASSWSLSAAVPSLRRG"
     CDS_motif       complement(22221..22259)
                     /aSTool="nrps_pks_domains"
                     /database="abmotifs"
                     /detection="hmmscan"
                     /domain_id="nrpspksmotif_JX266_001224_0008"
                     /evalue="6.00E-03"
                     /label="PKSI-AT-M_m5"
                     /locus_tag="JX266_001224"
                     /protein_end="1142"
                     /protein_start="1129"
                     /score="10.0"
                     /tool="antismash"
                     /translation="ACINGPNDTVLSG"
     CDS_motif       complement(22362..22481)
                     /aSTool="nrps_pks_domains"
                     /database="abmotifs"
                     /detection="hmmscan"
                     /domain_id="nrpspksmotif_JX266_001224_0007"
                     /evalue="7.10E-16"
                     /label="PKSI-AT-M_m3"
                     /locus_tag="JX266_001224"
                     /protein_end="1095"
                     /protein_start="1055"
                     /score="50.3"
                     /tool="antismash"
                     /translation="GIRPDVVIGHSLGEYAALQVAGVLSAADAIFLVGSRAALL"
     PFAM_domain     complement(22863..23186)
                     /aSDomain="KAsynt_C_assoc"
                     /aSTool="clusterhmmer"
                     /database="35.0"
                     /db_xref="PF16197.8"
                     /description="Ketoacyl-synthetase C-terminal extension"
                     /detection="hmmscan"
                     /domain_id="clusterhmmer_JX266_001224_0009"
                     /evalue="6.60E-09"
                     /label="JX266_001224"
                     /locus_tag="JX266_001224"
                     /protein_end="928"
                     /protein_start="820"
                     /score="36.4"
                     /tool="antismash"
                     /translation="ELQRRNLHIPFEKVAWQRSHERRRIAVVNNFSAAGGNTSIIIEEP
                     PLRELTEDVDPRASHLVVVSAKSKASLKGNLERMVAYLDAHPDVSIPGLAYTTTARRHH
                     HNHR"
     aSDomain        complement(join(23052..23822,23934..24470))
                     /ASF="found active site cysteine: True, scaffold matched
                     GSSS: False"
                     /ASF="found active site histidines: True"
                     /aSDomain="PKS_KS"
                     /aSTool="nrps_pks_domains"
                     /database="nrpspksdomains.hmm"
                     /detection="hmmscan"
                     /domain_id="nrpspksdomains_JX266_001224_PKS_KS.1"
                     /domain_subtypes="Iterative-KS"
                     /evalue="5.00E-139"
                     /label="JX266_001224_PKS_KS.1"
                     /locus_tag="JX266_001224"
                     /protein_end="865"
                     /protein_start="429"
                     /score="455.7"
                     /tool="antismash"
                     /translation="IAIVGMSCRLPDGATDTEKFWELLDAGLDVHREIPADRFDVGTHS
                     DPTGKRLNTSLTPYGCFIDNPGLFDAPFFNMSPREALQTDPMQRLAIVTAYEALERAGY
                     VANRTASTQGERIGTFYAQASDDYREVNSAQEIGTYFITGGCRAFGPGRINYFFKFAGP
                     SYSIDTACSSGLATIQIACNSLWNGDTDMAVAGGMNVLTNSDAFAGLSNGHFLSKTPNA
                     CRTWDSEADGYCRADGVVSVVMKRLEDAQADNDNILGVILAAGTNHSADAISITHPHAG
                     HQADLTQSLLRRAAVDPLDVSFVEMHGTGTQAGDAQEIQSVTNIFAPLETRRRSLKQPL
                     YIGAVKSNVGHGEAVAGTTALLKVLLMFEKEAIPPHVGIKTAINPGFPQAQELQRRNLH
                     IPFEKVAWQRSHERRRIAVVNNFSAAGGNTSIIIEEP"
     PFAM_domain     complement(23223..23588)
                     /aSDomain="Ketoacyl-synt_C"
                     /aSTool="clusterhmmer"
                     /database="35.0"
                     /db_xref="PF02801.25"
                     /description="Beta-ketoacyl synthase, C-terminal domain"
                     /detection="hmmscan"
                     /domain_id="clusterhmmer_JX266_001224_0008"
                     /evalue="7.20E-32"
                     /label="JX266_001224"
                     /locus_tag="JX266_001224"
                     /protein_end="808"
                     /protein_start="686"
                     /score="110.0"
                     /tool="antismash"
                     /translation="LGVILAAGTNHSADAISITHPHAGHQADLTQSLLRRAAVDPLDVS
                     FVEMHGTGTQAGDAQEIQSVTNIFAPLETRRRSLKQPLYIGAVKSNVGHGEAVAGTTAL
                     LKVLLMFEKEAIPPHVGI"
     CDS_motif       complement(23289..23333)
                     /aSTool="nrps_pks_domains"
                     /database="abmotifs"
                     /detection="hmmscan"
                     /domain_id="nrpspksmotif_JX266_001224_0006"
                     /evalue="2.20E-02"
                     /label="PKSI-KS_m6"
                     /locus_tag="JX266_001224"
                     /protein_end="786"
                     /protein_start="771"
                     /score="8.0"
                     /tool="antismash"
                     /translation="GAVKSNVGHGEAVAG"
     CDS_motif       complement(23406..23453)
                     /aSTool="nrps_pks_domains"
                     /database="abmotifs"
                     /detection="hmmscan"
                     /domain_id="nrpspksmotif_JX266_001224_0005"
                     /evalue="1.40E-03"
                     /label="PKSI-KS_m5"
                     /locus_tag="JX266_001224"
                     /protein_end="747"
                     /protein_start="731"
                     /score="11.2"
                     /tool="antismash"
                     /translation="FVEMHGTGTQAGDAQE"
     PFAM_domain     complement(join(23610..23822,23934..24473))
                     /aSDomain="ketoacyl-synt"
                     /aSTool="clusterhmmer"
                     /database="35.0"
                     /db_xref="PF00109.29"
                     /description="Beta-ketoacyl synthase, N-terminal domain"
                     /detection="hmmscan"
                     /domain_id="clusterhmmer_JX266_001224_0007"
                     /evalue="1.80E-68"
                     /label="JX266_001224"
                     /locus_tag="JX266_001224"
                     /protein_end="679"
                     /protein_start="428"
                     /score="231.0"
                     /tool="antismash"
                     /translation="KIAIVGMSCRLPDGATDTEKFWELLDAGLDVHREIPADRFDVGTH
                     SDPTGKRLNTSLTPYGCFIDNPGLFDAPFFNMSPREALQTDPMQRLAIVTAYEALERAG
                     YVANRTASTQGERIGTFYAQASDDYREVNSAQEIGTYFITGGCRAFGPGRINYFFKFAG
                     PSYSIDTACSSGLATIQIACNSLWNGDTDMAVAGGMNVLTNSDAFAGLSNGHFLSKTPN
                     ACRTWDSEADGYCRADGVVSVVMKRLEDA"
     CDS_motif       complement(23646..23684)
                     /aSTool="nrps_pks_domains"
                     /database="abmotifs"
                     /detection="hmmscan"
                     /domain_id="nrpspksmotif_JX266_001224_0004"
                     /evalue="2.60E-03"
                     /label="PKSI-KS_m4"
                     /locus_tag="JX266_001224"
                     /protein_end="667"
                     /protein_start="654"
                     /score="11.1"
                     /tool="antismash"
                     /translation="WDSEADGYCRADG"
     CDS_motif       complement(23943..23987)
                     /aSTool="nrps_pks_domains"
                     /database="abmotifs"
                     /detection="hmmscan"
                     /domain_id="nrpspksmotif_JX266_001224_0003"
                     /evalue="2.50E-05"
                     /label="PKSI-KS_m3"
                     /locus_tag="JX266_001224"
                     /protein_end="605"
                     /protein_start="590"
                     /score="16.5"
                     /tool="antismash"
                     /translation="GPSYSIDTACSSGLA"
     aSDomain        complement(join(24894..25052,25147..25692))
                     /aSDomain="SAT"
                     /aSTool="nrps_pks_domains"
                     /database="nrpspksdomains.hmm"
                     /detection="hmmscan"
                     /domain_id="nrpspksdomains_JX266_001224_SAT.1"
                     /evalue="5.20E-52"
                     /label="JX266_001224_SAT.1"
                     /locus_tag="JX266_001224"
                     /protein_end="288"
                     /protein_start="53"
                     /score="168.6"
                     /tool="antismash"
                     /translation="RRLYKHSKDKRYTLLARFIHEATLAVRDEIRQLPAQLRGLVKPFE
                     TAFDLADDTVLRSGALGGSIDGVLLCVVQLSIFIGHYENATGCESYDFHSTDACLTGLG
                     VGLLATVAVSLAPTLADLPLTGASVIRTAFRLGVVVDEVSQNLHPRPAEGPGDSWAYVV
                     PSVTGEDAQRQLDIFHAAENTPQPNKIFISALSRSSVTVSGPPTRLKQLFLVSDFFRDR
                     DWVALPVYSGLCH"
     PFAM_domain     complement(join(24906..25052,25147..25692))
                     /aSDomain="SAT"
                     /aSTool="clusterhmmer"
                     /database="35.0"
                     /db_xref="PF16073.8"
                     /description="Starter unit:ACP transacylase in aflatoxin
                     biosynthesis"
                     /detection="hmmscan"
                     /domain_id="clusterhmmer_JX266_001224_0006"
                     /evalue="1.30E-44"
                     /label="JX266_001224"
                     /locus_tag="JX266_001224"
                     /protein_end="284"
                     /protein_start="53"
                     /score="152.7"
                     /tool="antismash"
                     /translation="RRLYKHSKDKRYTLLARFIHEATLAVRDEIRQLPAQLRGLVKPFE
                     TAFDLADDTVLRSGALGGSIDGVLLCVVQLSIFIGHYENATGCESYDFHSTDACLTGLG
                     VGLLATVAVSLAPTLADLPLTGASVIRTAFRLGVVVDEVSQNLHPRPAEGPGDSWAYVV
                     PSVTGEDAQRQLDIFHAAENTPQPNKIFISALSRSSVTVSGPPTRLKQLFLVSDFFRDR
                     DWVALPVYS"
     CDS_motif       complement(join(25041..25052,25147..25155))
                     /aSTool="nrps_pks_domains"
                     /database="abmotifs"
                     /detection="hmmscan"
                     /domain_id="nrpspksmotif_JX266_001224_0002"
                     /evalue="9.50E+01"
                     /label="PKSI-AT-M_m5"
                     /locus_tag="JX266_001224"
                     /protein_end="239"
                     /protein_start="232"
                     /score="-2.8"
                     /tool="antismash"
                     /translation="AAENTPQ"
     CDS_motif       complement(25432..25458)
                     /aSTool="nrps_pks_domains"
                     /database="abmotifs"
                     /detection="hmmscan"
                     /domain_id="nrpspksmotif_JX266_001224_0001"
                     /evalue="6.80E+01"
                     /label="PKSI-KS_m6"
                     /locus_tag="JX266_001224"
                     /protein_end="140"
                     /protein_start="131"
                     /score="-1.5"
                     /tool="antismash"
                     /translation="IGHYENATG"
     gene            26936..27721
                     /locus_tag="JX266_001225"
     mRNA            26936..27721
                     /locus_tag="JX266_001225"
                     /product="hypothetical protein"
     CDS             26936..27721
                     /codon_start=1
                     /gene_functions="biosynthetic-additional (smcogs)
                     SMCOG1170:metallo-beta-lactamase family protein (Score:
                     141.5; E-value: 3.9e-43)"
                     /gene_kind="biosynthetic-additional"
                     /locus_tag="JX266_001225"
                     /product="hypothetical protein"
                     /protein_id="KAI1854084.1"
                     /transl_table=1
                     /translation="MSVSQFTLQGTNTYIIGTGAKRLIIDTGQGATEWADLIAKEVSDG
                     NFSLSHVLLTHWHGDHTGGVPDLLRMYPEDLSDAIFKHTPSKTQQPIVDGQVFRVEGAT
                     VRAVHAPGHSHDHMCFILEEEAAMFTGDNVLGHGTAAVEHLGTWMKALQGMRTHACKIG
                     YPAHGIVIADLVAKINGELAGKLRRERQVMQALQKTGSDMVRLTVPELVTAIYGAKVDA
                     GLRKQALEPFIQEVCQKLAEDGMVGFQTRAGIKRWFAII"
     PFAM_domain     26960..27145
                     /aSDomain="Lactamase_B"
                     /aSTool="clusterhmmer"
                     /database="35.0"
                     /db_xref="PF00753.30"
                     /description="Metallo-beta-lactamase superfamily"
                     /detection="hmmscan"
                     /domain_id="clusterhmmer_JX266_001225_0013"
                     /evalue="1.70E-11"
                     /label="JX266_001225"
                     /locus_tag="JX266_001225"
                     /protein_end="70"
                     /protein_start="8"
                     /score="44.6"
                     /tool="antismash"
                     /translation="QGTNTYIIGTGAKRLIIDTGQGATEWADLIAKEVSDGNFSLSHVL
                     LTHWHGDHTGGVPDLLR"
     gene            complement(30098..31687)
                     /locus_tag="JX266_001226"
     mRNA            complement(join(30098..30505,30570..30881,31072..31364,
                     31428..31581,31631..31687))
                     /locus_tag="JX266_001226"
                     /product="hypothetical protein"
     CDS             complement(join(30098..30505,30570..30881,31072..31364,
                     31428..31581,31631..31687))
                     /codon_start=1
                     /gene_functions="biosynthetic-additional
                     (rule-based-clusters) p450"
                     /gene_functions="biosynthetic-additional (smcogs)
                     SMCOG1034:cytochrome P450 (Score: 180; E-value: 1.3e-54)"
                     /gene_kind="biosynthetic-additional"
                     /locus_tag="JX266_001226"
                     /product="hypothetical protein"
                     /protein_id="KAI1854085.1"
                     /sec_met_domain="p450 (E-value: 4.9e-48, bitscore: 158.5,
                     seeds: 50, tool: rule-based-clusters)"
                     /transl_table=1
                     /translation="MDMYQWYLLPAALMLAMLWLMDMEWIYDVLNSPIANLPGPWYTVL
                     TDAILRYSAVTGTKVIYVDNLHNKYGPIVRIGRKEISLRDPSVTRKVYSVKGEFPKADF
                     YDKILTGTPNVFNTRDIETHRHYRRLLSSGIAESSLSTYLPVIETKARMAIQRMRDEAQ
                     TRRAAKSQYIRDLETVNRLGGIRVTFPFLVQLGHYVPIPFIKAAIENRRRTVEYAEQSV
                     SRHYRIVEEQGEDARPTLLSKLYKAGDDGMSFDEVRSNAMAYVIAGSDTTANTLTYIIW
                     TVCKHPEIKSSLLEELQKLPENYEYVDLKPLHYLNLVIEEALRLYPAAPAGLPREIPAG
                     GTDLFGYYIPAGYTVNIGAFSMHRNPSVFPNPEKFDPLRWNSPTKAMKESFVPFGGGSR
                     SKFWTIPV"
     PFAM_domain     complement(join(30122..30505,30570..30827))
                     /aSDomain="p450"
                     /aSTool="clusterhmmer"
                     /database="35.0"
                     /db_xref="PF00067.25"
                     /db_xref="GO:0004497"
                     /db_xref="GO:0005506"
                     /db_xref="GO:0016705"
                     /db_xref="GO:0020037"
                     /description="Cytochrome P450"
                     /detection="hmmscan"
                     /domain_id="clusterhmmer_JX266_001226_0015"
                     /evalue="2.80E-46"
                     /gene_ontologies="GO:0004497: monooxygenase activity"
                     /gene_ontologies="GO:0005506: iron ion binding"
                     /gene_ontologies="GO:0016705: oxidoreductase activity,
                     acting on paired donors, with incorporation or reduction of
                     molecular oxygen"
                     /gene_ontologies="GO:0020037: heme binding"
                     /label="JX266_001226"
                     /locus_tag="JX266_001226"
                     /protein_end="400"
                     /protein_start="186"
                     /score="158.4"
                     /tool="antismash"
                     /translation="VTFPFLVQLGHYVPIPFIKAAIENRRRTVEYAEQSVSRHYRIVEE
                     QGEDARPTLLSKLYKAGDDGMSFDEVRSNAMAYVIAGSDTTANTLTYIIWTVCKHPEIK
                     SSLLEELQKLPENYEYVDLKPLHYLNLVIEEALRLYPAAPAGLPREIPAGGTDLFGYYI
                     PAGYTVNIGAFSMHRNPSVFPNPEKFDPLRWNSPTKAMKESFVPFGGGSRS"
     PFAM_domain     complement(join(31081..31364,31428..31455))
                     /aSDomain="p450"
                     /aSTool="clusterhmmer"
                     /database="35.0"
                     /db_xref="PF00067.25"
                     /db_xref="GO:0004497"
                     /db_xref="GO:0005506"
                     /db_xref="GO:0016705"
                     /db_xref="GO:0020037"
                     /description="Cytochrome P450"
                     /detection="hmmscan"
                     /domain_id="clusterhmmer_JX266_001226_0014"
                     /evalue="7.70E-06"
                     /gene_ontologies="GO:0004497: monooxygenase activity"
                     /gene_ontologies="GO:0005506: iron ion binding"
                     /gene_ontologies="GO:0016705: oxidoreductase activity,
                     acting on paired donors, with incorporation or reduction of
                     molecular oxygen"
                     /gene_ontologies="GO:0020037: heme binding"
                     /label="JX266_001226"
                     /locus_tag="JX266_001226"
                     /protein_end="165"
                     /protein_start="61"
                     /score="25.0"
                     /tool="antismash"
                     /translation="YVDNLHNKYGPIVRIGRKEISLRDPSVTRKVYSVKGEFPKADFYD
                     KILTGTPNVFNTRDIETHRHYRRLLSSGIAESSLSTYLPVIETKARMAIQRMRDEAQTR
                     "
     gene            32553..33887
                     /locus_tag="JX266_001227"
     mRNA            join(32553..32680,32737..33099,33176..33887)
                     /locus_tag="JX266_001227"
                     /product="hypothetical protein"
     CDS             join(32553..32680,32737..33099,33176..33887)
                     /codon_start=1
                     /gene_functions="biosynthetic-additional
                     (rule-based-clusters) p450"
                     /gene_functions="biosynthetic-additional (smcogs)
                     SMCOG1034:cytochrome P450 (Score: 166; E-value: 2.3e-50)"
                     /gene_kind="biosynthetic-additional"
                     /locus_tag="JX266_001227"
                     /product="hypothetical protein"
                     /protein_id="KAI1854086.1"
                     /sec_met_domain="p450 (E-value: 4.4e-46, bitscore: 152.0,
                     seeds: 50, tool: rule-based-clusters)"
                     /transl_table=1
                     /translation="MGKEYITGAGLLRLAPMQKAAGTQLLNNLIDAGDQWFQHVLSWSL
                     STPTWFMAGVTPRDLGENWMQQYHYAQRMFLGYLDPDQSPRFDIFPILRWVPFLASDKK
                     RKAIATRKALLDTWKPIMDAGKSDRQPLFAPFSSKVLKQATDSTINFTDDEVNVFVGGL
                     YDATWTSTVMSVNNLVQALAANPEVQQKAQAEVEGVFQKDGGSTLTLPENISIDKMPYL
                     SACILEVLRWRPLSSYVFGPFGLPRETTADISVAGYRIPQGSTIVINQWSIAHDESFYE
                     DPSSFIPERWLKDPVGAKNGTSQRHRRAVYSFGVGSRECLGKDYFYQNIKIAFALILWA
                     FDIKPAEKLDTSPTSGYLPSTVMQAKPFKVDFVPRRQGTIGALVEEKIKADAKISELVG
                     L"
     PFAM_domain     join(32855..33099,33176..33797)
                     /aSDomain="p450"
                     /aSTool="clusterhmmer"
                     /database="35.0"
                     /db_xref="PF00067.25"
                     /db_xref="GO:0004497"
                     /db_xref="GO:0005506"
                     /db_xref="GO:0016705"
                     /db_xref="GO:0020037"
                     /description="Cytochrome P450"
                     /detection="hmmscan"
                     /domain_id="clusterhmmer_JX266_001227_0016"
                     /evalue="2.20E-44"
                     /gene_ontologies="GO:0004497: monooxygenase activity"
                     /gene_ontologies="GO:0005506: iron ion binding"
                     /gene_ontologies="GO:0016705: oxidoreductase activity,
                     acting on paired donors, with incorporation or reduction of
                     molecular oxygen"
                     /gene_ontologies="GO:0020037: heme binding"
                     /label="JX266_001227"
                     /locus_tag="JX266_001227"
                     /protein_end="371"
                     /protein_start="82"
                     /score="152.1"
                     /tool="antismash"
                     /translation="QSPRFDIFPILRWVPFLASDKKRKAIATRKALLDTWKPIMDAGKS
                     DRQPLFAPFSSKVLKQATDSTINFTDDEVNVFVGGLYDATWTSTVMSVNNLVQALAANP
                     EVQQKAQAEVEGVFQKDGGSTLTLPENISIDKMPYLSACILEVLRWRPLSSYVFGPFGL
                     PRETTADISVAGYRIPQGSTIVINQWSIAHDESFYEDPSSFIPERWLKDPVGAKNGTSQ
                     RHRRAVYSFGVGSRECLGKDYFYQNIKIAFALILWAFDIKPAEKLDTSPTSGYLPSTVM
                     QAKPFKVD"
     gene            complement(35937..37313)
                     /locus_tag="JX266_001228"
     mRNA            complement(35937..37313)
                     /locus_tag="JX266_001228"
                     /product="hypothetical protein"
     CDS             complement(35937..37313)
                     /codon_start=1
                     /locus_tag="JX266_001228"
                     /product="hypothetical protein"
                     /protein_id="KAI1854087.1"
                     /transl_table=1
                     /translation="MAQFLETSQVRLSFSHLGLARLNPSPPSAVEVANDLLQKNHDRYH
                     MYFRDVAGHNHIPHSILTVLAMGGGPRQLKRAFDDGVPIQRPLPPVDLEVVKSFKDPSR
                     FREKMTLLSEYTNYLAFFEEEIEYKGWEAVVNERCFSRTPNADYLLSQMYEGVFHPMIH
                     LGFGVEFQLPSIVAEGLAQAASHYLGNLDHFFSGAERLVQTGSVAPKRLFDLYQEVRSN
                     EKVRTAALVTDRAFRVRDGVLGRALHEIIRVASQYQITPDDLERATAEMISCAAYAAAT
                     IQNKPGKVRRIDFYVMHNVTCSVALVVLLRQPWIKLEDKVRVLEWKGRLDLVMYAAISA
                     PELHLENILEYKPTQSKDMTWSTMYKAINDIHDDGHIAKFVRALKLGEEVAKPFEHDDK
                     AGDLPVKGNLWFRIAQLCFDTTSLSDGIEAEEKWVMGAGFDHMWRMVPDRSDSYDPNWR
                     "
     PFAM_domain     complement(36162..37154)
                     /aSDomain="Questin_oxidase"
                     /aSTool="clusterhmmer"
                     /database="35.0"
                     /db_xref="PF14027.9"
                     /db_xref="GO:0016491"
                     /description="Questin oxidase-like"
                     /detection="hmmscan"
                     /domain_id="clusterhmmer_JX266_001228_0017"
                     /evalue="1.90E-81"
                     /gene_ontologies="GO:0016491: oxidoreductase activity"
                     /label="JX266_001228"
                     /locus_tag="JX266_001228"
                     /protein_end="384"
                     /protein_start="53"
                     /score="274.5"
                     /tool="antismash"
                     /translation="HNHIPHSILTVLAMGGGPRQLKRAFDDGVPIQRPLPPVDLEVVKS
                     FKDPSRFREKMTLLSEYTNYLAFFEEEIEYKGWEAVVNERCFSRTPNADYLLSQMYEGV
                     FHPMIHLGFGVEFQLPSIVAEGLAQAASHYLGNLDHFFSGAERLVQTGSVAPKRLFDLY
                     QEVRSNEKVRTAALVTDRAFRVRDGVLGRALHEIIRVASQYQITPDDLERATAEMISCA
                     AYAAATIQNKPGKVRRIDFYVMHNVTCSVALVVLLRQPWIKLEDKVRVLEWKGRLDLVM
                     YAAISAPELHLENILEYKPTQSKDMTWSTMYKAINDIHDDGHIAKFVRAL"
     gene            complement(37873..38595)
                     /locus_tag="JX266_001229"
     mRNA            complement(37873..38595)
                     /locus_tag="JX266_001229"
                     /product="hypothetical protein"
     CDS             complement(37873..38595)
                     /codon_start=1
                     /locus_tag="JX266_001229"
                     /product="hypothetical protein"
                     /protein_id="KAI1854088.1"
                     /transl_table=1
                     /translation="MSENPTPATKDTEVSNSTPSSSSCNCLTQLFGALKKLMMDISSES
                     NLPKAIDEPATGCRTPLNGRTKAQIVVLDNQQVISSISGILQCSCEKDGYMLTILATIV
                     TKLLSRYAEAVPRLLGSAEKRNAQWGFSAAKLVQTQHIEDDCVFFEDAERMAAQEILNE
                     LHRVQQLVNELSPRLRTQEDAVHPDDSPERQLLLSLSSQNKALQRPFSAITVEGIGRDM
                     RASLSSLSRGIISILQET"
     PFAM_domain     complement(38245..38532)
                     /aSDomain="AflR"
                     /aSTool="clusterhmmer"
                     /database="35.0"
                     /db_xref="PF08493.13"
                     /db_xref="GO:0003677"
                     /db_xref="GO:0005634"
                     /db_xref="GO:0006355"
                     /db_xref="GO:0045122"
                     /description="Aflatoxin regulatory protein"
                     /detection="hmmscan"
                     /domain_id="clusterhmmer_JX266_001229_0018"
                     /evalue="2.60E-18"
                     /gene_ontologies="GO:0003677: DNA binding"
                     /gene_ontologies="GO:0005634: nucleus"
                     /gene_ontologies="GO:0006355: regulation of DNA-templated
                     transcription"
                     /gene_ontologies="GO:0045122: aflatoxin biosynthetic
                     process"
                     /label="JX266_001229"
                     /locus_tag="JX266_001229"
                     /protein_end="117"
                     /protein_start="21"
                     /score="66.1"
                     /tool="antismash"
                     /translation="SSCNCLTQLFGALKKLMMDISSESNLPKAIDEPATGCRTPLNGRT
                     KAQIVVLDNQQVISSISGILQCSCEKDGYMLTILATIVTKLLSRYAEAVPR"
     gene            40364..41910
                     /locus_tag="JX266_001230"
     mRNA            join(40364..40549,40684..40873,40924..41232,41444..41910)
                     /locus_tag="JX266_001230"
                     /product="hypothetical protein"
     CDS             join(40364..40549,40684..40873,40924..41232,41444..41910)
                     /codon_start=1
                     /gene_functions="biosynthetic-additional (smcogs)
                     SMCOG1042:O-methyltransferase (Score: 63.3; E-value:
                     3.9e-19)"
                     /gene_kind="biosynthetic-additional"
                     /locus_tag="JX266_001230"
                     /product="hypothetical protein"
                     /protein_id="KAI1854089.1"
                     /transl_table=1
                     /translation="MDNLAQLESSTSALATAIQGLALCFQSNDGQGASSIIDPRRTLQV
                     DQARRNVLSIITKIKTLNEMLACLRWLGKFQILACIPRTDTVSIKDVADLAHVAESQLR
                     RVIRLTATQGFLREEPHGYIGHTALSEAFFDNPLLLDAAIFMAESAAPAALKMDAPNPD
                     DSEGDYRTAYNLAVGGTKPFHMACQEQPRLSRQYRAYLQYAAGMHVGETLADTLAQFNW
                     SNTRNARELPNFETGVDSDADLPNIQIMPRALGTKQPITDAGLYILHVSSFSLGMIQKE
                     LQIHCGVLRANKGIVLIPTAYLLPEPGNICNILPEATARSRDLGMLQLSNESELEFTEL
                     LHLIGTVKNGSGRLAVTRRLVSSNNTVTGLVLEYQAEHINYDL"
     gene            42137..43063
                     /locus_tag="JX266_001231"
     mRNA            42137..43063
                     /locus_tag="JX266_001231"
                     /product="hypothetical protein"
     CDS             42137..43063
                     /codon_start=1
                     /gene_functions="biosynthetic-additional (smcogs)
                     SMCOG1089:methyltransferase (Score: 62.2; E-value:
                     8.6e-19)"
                     /gene_kind="biosynthetic-additional"
                     /locus_tag="JX266_001231"
                     /product="hypothetical protein"
                     /protein_id="KAI1854090.1"
                     /transl_table=1
                     /translation="MGSNGEVFFAQNNDFWENYLKGRPRPPDAFFDRIFAYHQTQGNGN
                     FGTVHDVGAGNGPYAQKLRTRFSHVIVSDIVPRNVQLAQHRLGTNGFSYRAGKLEEADD
                     IEESSIDMVFATNVMHFPADQEAAMAAVARQLRPGGSFICSAFGTARFFDAKVQDIWAR
                     INYQGGRLLLRKAESPEQTMAILARTDGHYNVAPLSPDLFIPGAKRYHLNMTHGGNMTL
                     IPPEQENKETQPGYTGPDDDEIFQDEEGWSFNADLEGVKEHFNSFPFVSEDPSSFADLF
                     RELEEAMAGGKVVQGCWPATIILATRQ"
     PFAM_domain     42287..42568
                     /aSDomain="Methyltransf_11"
                     /aSTool="clusterhmmer"
                     /database="35.0"
                     /db_xref="PF08241.15"
                     /db_xref="GO:0008757"
                     /description="Methyltransferase domain"
                     /detection="hmmscan"
                     /domain_id="clusterhmmer_JX266_001231_0019"
                     /evalue="1.80E-15"
                     /gene_ontologies="GO:0008757:
                     S-adenosylmethionine-dependent methyltransferase activity"
                     /label="JX266_001231"
                     /locus_tag="JX266_001231"
                     /protein_end="144"
                     /protein_start="50"
                     /score="57.4"
                     /tool="antismash"
                     /translation="DVGAGNGPYAQKLRTRFSHVIVSDIVPRNVQLAQHRLGTNGFSYR
                     AGKLEEADDIEESSIDMVFATNVMHFPADQEAAMAAVARQLRPGGSFIC"
ORIGIN
        1 ccacaggcgt aatctcatta tcaaacagtt tgagtggagt ggtgctatta gggctatcta
       61 gaccggagta tcccatactg aggggccaag gcggtaatgg gaatggaaac gtctgagcgg
      121 cgattggcca gtcaaagtta aggccaggaa atagcaatct taagaatcaa gtaaaggttg
      181 cgaaatccca tttgcaattt gacttgtccc ccagctaggc cttgggagat gccatggaaa
      241 agaagaagtt agaagacggc taatgctcag ctgcacagag ctttgtgttt caaaagtagt
      301 tcctgtcagt gcttatctca gaagtggcgg ccaatcatta cttcaaacag ctccattgtt
      361 tcggcggcga atttcacgag ttggcctata gcagtcccag ttaagccttc gatcttgctt
      421 cgagattaac agcttggaat gcgcatgctt tggtatcgag cccatttgct ctaaccttac
      481 ttatctacag ggccctttgg ccctggccta gctggtgtga ccgacccgac ggagaacgga
      541 attgaagatc atatgacgag cagatactgt gcggtagctc gctaggatat gcatattgtg
      601 gttgaggtcg ccacccggac cttatgcccc agacatatct ggcagaggta agagggcatg
      661 agcttgagcc ttgtaaaaga agccctagaa cacttgaaac tctactcgtt gctggcctac
      721 ccatggtatt gcctagcggc cagtcctaca agggggtcgc gacaatactt gaaaagttac
      781 cagccaagcc tgatgctctg tgtagaccgc ttgactacag cggagacgct ctttggacta
      841 tccgtgcggc cgaaactaat gccacctacc tgactttacc acatagcaat cgacgacatc
      901 tgtctagata tcaaatgtag atttatcaag tctcgagcag acaattgggt tgggttggta
      961 ttgggggctg gcagctggcc aggctgtgcg cgaaaatagt ggagcgagtt cagacaggca
     1021 cggcgtcagt gagctgccag ctgccagatg gttgtcagag caacaaccca ataacgccca
     1081 ccacttgttt atcttctgat tagctaaagc cgctttctcg gcgacgcgct gcgactgaat
     1141 cacagccact gccattgccc gcgatatctt gctgcgcaag ttcaagcctt ggactattct
     1201 gttggcttcc aaacacaaga ccacgtatac gaatacccga ataccgcagc cattacctgg
     1261 acagacccgc caacatgtcg ttcaacccgc gcatgtcgat aataccggca tcgcagactt
     1321 cgtcgcgcac gacacgcaag aaggaggagg aggccgatgc attcatgcgg ctgccggaga
     1381 aggagatcgt aggatgcatc accgatatag gcatcccata caccattgcc gacctgcaga
     1441 agcccaaccc cgtgcaggtg cagatgatct tcgagtggtt tgccgagctg ctcctcaacg
     1501 ccacacgcga gaccatcgag cccgccatgc gcgcagctgc cgaagacgtc tgcggcgact
     1561 ttgccgacgt cgtcgccccg gatacccgga acctgatggg cttctacgtt tccttacggc
     1621 gcctgctgct cgagtgcggt attaccgact tcagcttcgc cgatctctac aagccgacgc
     1681 gcgaacgcct cgtcaagatc ttcagctacc tcatcaactt tgtgcgcttc cgcgagagcc
     1741 agacgtctgt tattgacaag cacttcgacc aagccgagaa gaccaaggcg cgcatcgaga
     1801 ccttgtatca agacaaccag gacatggagg cacggctcca cgaaatgcaa cgtaaccgca
     1861 aggctatgga ggtccaggtc agggagaaga cggcaagaaa tgaggagttg aagaagaacc
     1921 tgctggatct aagacggaac caggagaagg tggccgccag actggaggag gccaagacga
     1981 ggaaaggcga gctggcccag aggctcgaac agaagacggc cgagaagctc cacctcaagc
     2041 aagagagcgc aaaactgcgg ccatacacgc tccagagccc gacggcgctg cagacaagct
     2101 tatccgagct caataactcg ctcagcacgg acaaggcgca catcgaatcc ttggagcgga
     2161 gggcgcgagc attgcagacg tccaccgact ccttcacagt cgtggcggcc gatgtcgcct
     2221 cgtgcatcaa gacgctggac gagattgccg acgagttgtc caaggaggac gacgagaaca
     2281 agaaaaatgc caagcagagg gacaccctga cggatagggg taacaacgcc aggcagattg
     2341 agcgcgagca gcatcttctg gagaggcagc tgtccaagtg gaacgagcgg acagagaagc
     2401 tgagagacca gagtagtcag aaggcacagg aggccaagga aaagatggag gagttgcgtg
     2461 caagacataa ggagttgacc gaggaacgag cagtaaaagg caccgaggtc gagaggcgac
     2521 gcgtccgaat cgagcagacc gagaagaagg taagtttccc tctgaatgcg agaagtaatt
     2581 accagcgtat tgacccagtc ttcagatgtt ggatctcaag gaaaacattg agagggaggt
     2641 ccgcagcgcc caggacgagt atcttaagat ggaggcccac atcaagttgt acatcacaga
     2701 aatggatcaa ggcattacgt cttgacacac cccgcctcca ttggcatttc ctgtatgaat
     2761 tacgattgac gacgagatac cacggctggc gttttggggg aatacacctt ggtcaaacct
     2821 tgggtggtac ctggaaggtt tatataacca tggcctggct taggaattgg aattgaaaag
     2881 tgcctccatc ccaacattca agatcatccg caagctttac acttgcttct tcatgggggt
     2941 ttaaaggagt tcttgatgcg atttgatgcc cgctgaagcg atcagcatgt cacttcggaa
     3001 agttgtcgtc cctatagtcg tcccagtccc ctctctgaaa ccgaaaccat cgactcagta
     3061 ctctaccaac ttctaccgtc ctccctgacc agccgccgcc ctgctcacca tccagtccca
     3121 atcttctcac actgccgctt agaatcggca tgttctcttt cagcagctgc gcaaacgcat
     3181 cggcgtcccc agctcgctgc tcgtcctcat ccgccatcat gctgtcgtcg agctgcccgg
     3241 gcggttcagc cagcacaacg tgccatccaa gccgatgtcc cgtctctacc agggccgcgg
     3301 cagtgctccc cagaccctga gcgctccact cgctcgtgtc ccgatgcagc tctaccgccc
     3361 cgtagactag caggtgcggc ggtcttctgc cgacagggat aaaatctgat ggcggggcgg
     3421 gaatcttgga ggcatccggt gagaagacag acaggtaggc ccgtagatgg gttacggtgg
     3481 gtatgaagac tgtgcgcacg tgcctagata tggcaacttg atataggggt gaggagagga
     3541 gttgatggtt gggagcgtga gtttgttgtg gtggtggaag cccctctggc ggcacatcgt
     3601 ctagaggttg gctactggac ccggctgcta gggctggttg atgttcgatt cccctggcaa
     3661 gagcgtctag gaaatctgtc cgcggaaagc agacgatgag agtagtaggg tacacgtgat
     3721 ggtccagaat atatgtgagt aactcggacg gaagtgccgg ggagagcacc aacggggtga
     3781 gaggcatgat gccctattgt gacttcacaa tgcttttaga gcccgtattc aatatgagac
     3841 tgtgttttga gatattactt acctgtctcc tggacggaga gctcaggccc aacacagcgc
     3901 gatcttgtgt attgtgttca tgagacttca gatggttact gtactgggct gtcgtgtaga
     3961 atgagaaccc ccagcttcgg gcccgccccg ctatgttgtg gtgcgtgcta gctggaggtg
     4021 gtgcttgagc ggtgccccgc caaagcttgg gatgccctga gcagcctcac cgacgtcact
     4081 ctcttaaacc ccaagcaccc ggcacacgac agcaactctg cggtgcggcg ccgaccgcta
     4141 gcagacagta tggagtcgat atcgcggata tccagcttgc tggagaacgg tatgccccac
     4201 gctctcgaag agcgacacga cggaacagga cagctaacac ccagaaaccc ccagcccgag
     4261 aactcaccct cgatgcagcc caggcagctc gcagtacgcg caccacgacc aagtcgctcc
     4321 cgaccgccca gctcaagaag ctgctcgaca gccgcaatga gcgcgaggtg ctcgacggcc
     4381 tgcgccgcgt catcgccatg atgtaccgcc agcagcgcac actgcccttc ttctcgtccg
     4441 tcgtcaagaa cgtggcctcg cccaacctcg agatcaagaa actggtctac atctacctca
     4501 tccaccatgc cgagcaggag cccgatctgg ccctgctgtc catcaacacc atccagaagt
     4561 cgctgtccga cgccaacccc caggtccgcg ccctcgccct gcgtaccatg tccggcatcc
     4621 gcgtccccgt catcagccag atcgtctcgc tggccatcaa gaagggcgcc ggcgacatgt
     4681 ctccccacgt gcgaaaagcc gccgccctcg ccatccccaa gtgctacggc cttgagccga
     4741 gtacccttcc ccagctgctc gaatacttgt cgaccctgct cggtgacaag cagtactttg
     4801 tcgccggtgc cgcagttgct gccttcttgg agatatgccc agaccgtctc gatctgatac
     4861 acaagcacta tagagcactg gtcaagaagg ttgtcgacat ggacgaatgg agccagcttg
     4921 cgatgctgag gctgatgaca gtctatgccc gcaagtgctt tccccggcgg actcggactg
     4981 tcaagcctga agacaagtcg gctaacctgc aggatttcta tggcgagaaa gtctcggaag
     5041 gtcctgacga aggagataag ctggttgttc tggatcaaga tctagtttta cttcttaacg
     5101 ccatcaagcc actgctgcaa agccgcaatt caggggtcgt aatagcagtg gcccgttgct
     5161 acgcttccat tggcacaccg gactatgtca agcttgccgt tggtcctttg gtcgccttgc
     5221 tccgatccgc ccaggacatc caacaaatcg cactctacaa catcgtgtct gtgtgccttg
     5281 ttcaaccaga ccacttcgtc aagtatgcat cacactttct ggttcgcgcg accgatactg
     5341 caccagtatg ggagctcaag ctagaagtgc ttgctctcat cttcccccac agtccaatcc
     5401 acacgaagag cctgatcctg agcgagcttg aacacttctc acggggcaca aataaggcat
     5461 tggtgcggga ggctgttcgg gctattggga gatgcgcgca gacagacccc tctacggcat
     5521 cgcggtgcat gcgcttgctc cttggacaga tcacaagtct agacgggaca ctcgcagcag
     5581 agtctctgac tgtgatacgc caccttatcc aacaagaccc acaggcacat gtcggcactg
     5641 tcgtacgctt agccaagaac ttggactcgg ccacagatcc gcatgctcgc gcgaccatca
     5701 tatggctagt gggcgagttt gctggcatca acggcgagga caacatcgct gcagatgtca
     5761 tgcgtattct tctcaaggaa tttgctgagg aatcggaggt cgccaagcga caaatcgtgt
     5821 tgcttgctgc caaggtctac ttgcatcaca tcaaccgaga ggctgaagcc aataaaaccg
     5881 aaaatggtga acagccacct ctgccctcgg aagaccaccc gatagcacgt ctatggaact
     5941 atgttctttt attagtccgc tacgatacat cgtacgatct ccgtgatcgc gcccgtctct
     6001 ataaagcgct ccttggcgtg ccgcagctgg cgacgctgat gctcctcgcc cccaagccgg
     6061 caccacaggc gcctagtccg tccgaaacac ggaagggatt catgcttggt tcgtcggctc
     6121 tcgtgcttgc cggcggtagc ggagtgcacg gcctgcgcgg ttacgaacct ttgcccgact
     6181 gggttccgga gggcatggag cccgacccag cactacggtt ggaagagggt gttaggaacg
     6241 agtacggcgc ggagaagcgc atcctccccg cctcacagca acttgacgag gtctccaaag
     6301 cgatgcccaa caggagtaat ggggtaagcg aagggacggg tgcgaagacg ctggacgatt
     6361 ggctggcgga ggatgtagca gagacagagg aagaggaagg ctccgaggag gaagagtctg
     6421 gggaagagga agaggaagac gaggatgacg acgaggaaga agaggaagag acggatgacg
     6481 atgacgggga tgaagaggaa gaggagagcg acgaagatga cgatgccaat gccgaatcgg
     6541 ctcggcttgt caaggataca tgattagaac caatagtgat aatgccaaag cactagagac
     6601 acagttatca cgctccctga gtattcttgt actggagtat cgccgtagaa gagtacaatg
     6661 atattgctgg tgtgaaaggg tgtacaggga gagacattgt atgtacttgt ccggtgcctt
     6721 ggtttcaagc tatgtttttc ggccttggtc tctcatttct gagcatccat ttagtgaaac
     6781 agtaactgaa ctcattgaac tctgccttca ggaggttgat gagaccaaat actcctgtta
     6841 tgctggtgtc aacgggaagc cttgcgtgtg ctttcgctcc aatgttagtt catatatagg
     6901 atctatggga acgacaaaca cagcgcagcg ttccgctgca cgatatcttg atgtcgtttc
     6961 aaagtatcac ggatacgtcg aaataccgaa ccctctatgc gctgagtttt gtatcgcgct
     7021 caacgtatgg tacatcgtga caccacttgg gggacgatgc tagccatcat gactgctggt
     7081 attgtaacga tggagatgag ctgctcgcaa cacaagtcag aaatcatcgg cattgttatt
     7141 atgctggtga tttagctaaa acattgttcc cccagcgatc tcatttggcc atcaatgaga
     7201 ccaccaagcg gcaaaagcgt gaggaaagag agcctcaggc tcgaacaatc tatcaggcag
     7261 cagtcaggga ggcggcacag caggacgggc agcgaatcag tccgtgctga caaccttgca
     7321 tgtgtaacat catggtctga tgggatccgc aatccggact gacacgcttc ggagttcgga
     7381 ctgcttggct caggtcgagc taatgccgcc ccgttcacgc tgtatagtcg gtaagccaca
     7441 ccttatttcg acgtcggtcc cagggcagct agatgcggga gcccgccagt gactggagcc
     7501 atacacggac aaggcctcac gcctctagtg tgttgcatcg agtggtacag agcggcttgc
     7561 ccgcgctgca gaggcttccg cgggcggacc cgtcagggct cgggaacgaa cctgcggctg
     7621 gccaagacct tcgttccgcg acgggaccga tgtcatctca aaagggccca ggaaattact
     7681 ctctcagccc tatatagatc accgtgcata caaaaacaat ccaagcaagg tctactgcga
     7741 ccttgagtgc cgaaggcgga atgctgtgcc acgtagccgc atcggcaccg acgctggtgc
     7801 ctggcgggtg ggcggcggca acaagagcgc ttatgcaggg gtcagcatta cttcctaatg
     7861 aatatgatct gatgtcccaa ctcctgcgct atactgatat tacataatgc gaatatacta
     7921 attccagggg gctacttttt tctgagcggt tgcgtatagt gctatagccc catgttaagt
     7981 tagagttgct acaatcagcc gccataggta gacaacacaa cgcaagcgca aattgctgga
     8041 ttcgtcacgg ctatcgcttt tcattagtag ctgcagtttt tctttttaga taaaaaggtt
     8101 cgagaaaagc tgtagagtca attcatcttt gtttcccccc ttgtttttgt gaactcacgc
     8161 cgtctggtaa agtcctccgg taaggtgtag gtgttgtctt gtcttgagtc actagaatgc
     8221 cgacgctatc aaaaaccaca ggtgccatgt ctagcaagtg gggtactgtt tggattggtt
     8281 cttacccagg tcagaacagc ttagcatttg aggggtgcgc atacatatcc gcgaggtaca
     8341 ttggtcctgc taccggaatg ctggtggaaa gtgatacagg ttcaaactgc tccagcagtc
     8401 cttgaggctt gttcgtcatg ctttgcagta aacaaaacaa ggctcagatc gcttgcgagc
     8461 ctaagatacg agacagtctc agcggaagac atgacgccag ctgctcatga gacttggtac
     8521 tactacgaca cgacgaatcg ctttggatcg cactgctact caatgcactg caaggtcgtc
     8581 ggcaatgcag catactgccg cagctacaca cgatgttttc aatgtcgtgt gagtggtagt
     8641 tacaatgcaa ccctgttcta catcaaatac caaccgcata ccgatgttgt tctacatctg
     8701 ttccatcaga gtgatccatc ctacaatcaa ctccaattgc gacagggtct cagtagtggt
     8761 tgcacgctca gtctagaatc tcatgggctc cgcatgcatc ttgagtcgga tggaggatat
     8821 cttcgatccg gacaagcggg ccttaatcct agtctgcctg gtcaatatag tatatggagg
     8881 cttgtttttt gccacttgct tatcatacag gccaagattc gagactgggt ttgtgaccat
     8941 gatgagtgca acgtcgttcg tcaagttctt agctgtcgat ctattgtctc gcttcggtct
     9001 gctgcgtgca cattgaacat gggatgagat aacgatgagt gaaacacttc ctccccttag
     9061 gcttgtgaaa ctgtgaccga cgaataacag agggcacagc caatcccctc agctaaagtt
     9121 tctaccaagg tagaggatat ggggagaaag cgcttaggcg aggtgctcgg gcgcgctcga
     9181 ccggctctcc accagaattg tctgtccatg gcccaaaccc caagataaga ggaacataac
     9241 gtaattggga ccaatacagc taaatcggcc ggtggcgtgc ttggtattaa cgattagcca
     9301 cccataagct tcctcagccc ggagcttcac gatgcttgct gcccagagac ccaccccgct
     9361 tcactcttgg cagaactaca ctgaagatgg ctgttccaag accaggaggc gttcccaggc
     9421 taattggctg gatattgaag cttgtagccg ttgcaatggt ggcttgccta gacccgatcg
     9481 ccacggctca aggaaatcgc gacttttaca ataccctgca caaagttcgt tcgtggcggc
     9541 gctccagaat ggtgcgatct attgttccac actaactagc caacggctga tgatcctccc
     9601 gccaattctc cttgccttcc acggctgcta cgaatccact caatccccca cgcctcaagg
     9661 aggggagtga cacgagcgca tcctgaaggg cacggaagtt cagataacgg aacgcaccgt
     9721 tatcaatagc cactaatgca taggacttgg cggaggctgg cagtatattt gccgggaggt
     9781 gtgctcttga ccaaaccatg cctgttttag gatcagtgga tcgttttggt gcgtggaaga
     9841 accatgagcc acatgcaagg gatgaaataa gtgctccctg aactctaagt tgccattaac
     9901 atgcttgcac cacctcagat tgatgcactt tattatttcg gctgcaacat aacacccgcc
     9961 aagcccaggg aagacgggcg tcgcgtaggt tgcaaaatgc cattgggcac gttggcgttt
    10021 tctggaagcc cgacacagcg gacatgaaca cccaatgcga tgccagccta gatggtgttg
    10081 tatccttctc ccccgcattc atgcaacccc agtaagataa ggagaagcgg ccattggacc
    10141 ccggaaccat ggaagaggcg gcacgccagc caatggcgac aacccatacc caggtttgca
    10201 tgagagagcc ggttgggtct ttgattaaac cgtatgggcc gtataaacga aaagtatcac
    10261 acttagtccg ttgcgtgatc aaatctatct tggtcgtcat gaccatcgcc tccctttttc
    10321 ggcaatacaa cccaccaaga tttctctttg gagatcttgg cactggcgcc aaatcagctt
    10381 ccctggtcgc gctccggtga gccacatcct cggaacactc cacagttgcg cagttagagc
    10441 atcgtgagaa tctagaaccc gcagctttcg ttctctgatc ccagtcgtga cctgcattgt
    10501 ccttccggac gatggtactc tttgtggtat acgcacttgg cagctgcggg ttggaacctt
    10561 cacatttccc gccaaacctc tccggtgtta ctcagcaagt tccctcccgg cggacctcat
    10621 ccatcattgg ccatcaccgt gcttggcgag gctagctaag actcttggaa acgtccctta
    10681 tcattctcag cgatgtctgc atctctcgag ccgagcatca ccttacctca aatgagaagg
    10741 ttgtctcaag tcacaagact tgtccaagcc ctttcaaatg cgtctcgctg ctggctatag
    10801 acgaattacc cgtttcacga cgggcttccg atagggcgct gagccttttc ttgccccatg
    10861 tattgttacc agctgactcc agatcatgcc aagataagca gcaccagggg acacagcctt
    10921 caatggccag gtagcatgca cgcccattga tgttcgtgac ccctgtcgac actcgagatc
    10981 tacattgccg gttatatgta gcaccgtcct cccccctcga ttctgttgca atgcttggtc
    11041 tcgtgtgccc ttatcgcatc tcttcttttc tgccacacct gtacgcctcc gcaaaggagc
    11101 atcgcggcca tgaggtatcg tggggaatcg gagaccgttg tctccgccca gtctccttcc
    11161 gatgagaagg tagacgagaa gcaggttatg gtaggaactg gaatttcact gggcctagac
    11221 taagctcgat gctgatgaca acccatagtc ttccgctgac gaggaactca atggattcga
    11281 acaagctatt gagtcgtaag tctcacgttg gtaatataca ccggaaagac actgacttgg
    11341 cggataggga gctcaatgtc acggaacagg atctcattga ggctaaggct accgccgaga
    11401 gcatgactct cgaaggggtc aaggctgtac gtatggtccc agcacggtca aatagatcat
    11461 gcgctgactt agttgggacg tgaaagttgg tcgaaaatgt ctacaagatt cacagccgcg
    11521 atccgaactt cccacactcc gtgttaatga agattgagga gttcctcagt atgagcaata
    11581 gttgtcgcac ctactgacat atgtaactga catctgaata ggcaccgaag gtttatttga
    11641 gaaccccgag aagcacgaag aactcatctg ggagatgaag ctcgaggccg ctcttgttac
    11701 caacaactcg ccctacgctg aggttcgtgg tgtcgtcgag aatcacgatg atacctctca
    11761 accttcctcc actgtccgag cttgggccat tggtatcttc ttctccgtcg cattgtccgc
    11821 tatcaatcag ctattctctg tgcgaaatcc tccaatctcc gtcacctcca acgtcgccca
    11881 gcttctcgct tatcctattg gcaaagcttg ggagaaggtt atgccggact ggaggttcac
    11941 cctctttggt gtccagcaca gcctcaatcc gggccgtttc aacaaaaaag agcacatgat
    12001 gattgcactg atggcgactg tagcccagag tctgccttat acgcagtata ttgtctggac
    12061 tcaggtgcta ccgttccagt tcaaccaaca atacgcccgc agcttcggtt atcagattct
    12121 tatcggactt tcgaccaatt tcattggcta tggccttgct ggattgactc gaaagttcct
    12181 ggtataccct gcatactgtt tgtggcctgc atcgcttgtc acgatcgcat tgaacgccgc
    12241 cctgcacaga gagcagaaca ccccagtcct tggccccttc aagaagatct tccgggcttc
    12301 aaggtacaag ttcttcatgc tggcttttac tgccatgttt gtgtatttct ggttcccaaa
    12361 ttttgtacgt acccaacttt ctcatgccac caattctctt tgccccctaa ttcggggtcg
    12421 tggactaaaa ggacagggcc aagtggcgct tttcctattt ccttgcaact ccagctacca
    12481 acaagtaccc ctgattattt tcagtcccag tatcggacaa accaacagct aatataattc
    12541 tacttcagat catgccagtc ttgacttact tctcctggat gacatggatt tcccccgaga
    12601 atcatacttt ggatgtcttg acgggcttca acgctgctgg tgtaagtatt gggcatcggt
    12661 acacgctagc aggtaactaa ttctcgttag ctattcaacc cacttcctac ctttgactgg
    12721 aacattgtag cctacaccgg taccgaccct ctggtaagca tctcaaacaa tcacgaatct
    12781 gtatggaggg gctaatcttt gagcagatga tccccgcttt ctcaaccttc aacaccgttg
    12841 ccggtggttt cattgtagga cttatcatca ttgctgtata cttcacaaac acttggaaca
    12901 ctggatacat tcagattgtc gacaaccatg tctgggacca cttcggtctg agatacaatg
    12961 tctcgagagc aatcgatgcg cacggcatgt acgaccatga gaaatacatg caatactccg
    13021 ctccatatct cggcgccgcc aacactctga tctatggttg tttctttggt gtctacgcag
    13081 cggcgatcac ctatgtggct cttttccatc gctacgagat tgtgatggga ttcaagagtt
    13141 tgggtaaggt tttccagcgc aagaagaaga ccgccaccac ggaaggcgtt gcagagattg
    13201 agggagagta cagcgatgtc cacatgaaac tcatgagcaa gtatcctgaa gtttcagagt
    13261 tttggtacat gactgtcctc gctgtcgctg cggcatttgg atttgccggt gtatgtgcct
    13321 ggcctacata tacgacagcc gcagtcgttc cgtacggtgt cctgctggct ctgatcttcg
    13381 ttatcccggt tggagtcatc aaggccatga ccggtattga ggttacattg aacgtcctcg
    13441 cagagttcat tggtggaatg ttttctcaag gcaatgctct ctcgatgaac tacttcaagt
    13501 cgtttggcta cgtcacttgc gcgcacgccg tttcgttcgc caatgatctg aagatggctc
    13561 actacttgca tatccctccc tggcacacgt ttgctgctca gatggtcgga acactcatca
    13621 gcacattcgt cgctactgca gtcatgcagt accagatcaa catcgagaac atctgcacgc
    13681 ctaaggctcc catgagactg acatgcccgg gaccttccac ctttttcacc gcttccgtgc
    13741 tatggggaac tattggcccc atcaaggtct tcggccccga gggtcagtac ggaatgctgc
    13801 tgctaggttt ccctctcggc gctattatgg tggtcttata ttggcttgcc acgaagaagt
    13861 ggcccagcag ccgctggctt cgccaggtcc accctgttgc cctgtggtac ggcggtctca
    13921 attgggcacc ctacgggttc tcttacatct ggccatctgc acctattgct tggctctcct
    13981 ggatctatat caagccacgt tacctcgctt tctggtctaa ggtatgttcc caacgtcgtc
    14041 atatgttaag tataggttat taacatgaca cacagtacaa ctttgtcttg tccgccgcct
    14101 tctccgctgg tattgccatc tcaggcatcg tcatgttttt cactgtcggg tggtacaatg
    14161 tcgatattga atggtgggga acgactcagc cctctgtcgg ttgcgagggt agtggctgca
    14221 ctcttatgac tctagctgag ggagaacgct tctacccctg gtggaacagc tgggttgctg
    14281 ccccgtaaat acgcaacagg aggtgagaat gacccaggct tgatgtcgcg taatgaagta
    14341 tgtcagggat ataatggtgg gaagctgcac tgagatattt tgatatctct tactgcactg
    14401 atgaagtcat atccggtgct gggaatatac caccttttct cataattatc tatcattttg
    14461 gtgcatgcaa atgaaccgag taaattatgc ggcatcaaag gacaacactt tgccatgtgt
    14521 gactacacac tgcgacttgt tttgcagctg cccggtgtca accatatgag agatcgtatt
    14581 aagcattttt cgacgtgatt aaaaatatac ctactcctag gcaaaggcat cgtattagca
    14641 tacgggagta acgataagcg gctgggtagg aggcacagag gatgaatgat ctaggcttgc
    14701 cacgtcgaca cttacgcaat tcaagggtat ggaccaaacc gaaggagagt atattcgagt
    14761 cattggagat gggtcggata ttgcatgagc cgaatgatac agtggtctga gatggcacac
    14821 gtatcgagtt tccctgctgg tggtgtgaca tcatcgtgcc gttcgggaga gtgtcactat
    14881 ccgcagaagt attgaaatga gtcgatgagt atgtgctatc tatcgtggca agtgaccaat
    14941 aatcatgcca ggaacactgc cgaagaaaat attcttcatc acagccatcg ctagtcggta
    15001 tagccgagat ccggtagggc agcatactgt ttggtatgat atagtgcatc tccgaagctc
    15061 atcaacacgg tcgcttccga caaggagaaa acccgcgatt ggatcacttc caaaccaccg
    15121 tagtgaaatt aaagtttggc ggctcccgcc cctgcccggt agtgggatcc cggtcgtggt
    15181 ggcccaacgg cgcggaagcc ggccgtgtcc gtcacaattg acgtgggcag cctaactgcc
    15241 agaagccgca gttatccaat ccactcactg aacgagcacg tcttggtgcc agtaatgtca
    15301 cttcgcactt caacaagtga agaagctatg tcttattggt gatcatttgt tatggataac
    15361 tatcgccgat tgatgacttg aggactcagt acttcatttg gcttgctctt ggcttttgcc
    15421 tatatcttat ggctcaaata ttttctgtag gaaatataga ctgttcaagt agtccgtcaa
    15481 ataagaatgc atgtttcttc tccaatcaat aaagatattt aaggagggca gatatgatgt
    15541 agaagctttc gcccgccaat agcacgctgt ggcaatagtc agcagtaaat ttttgtcatg
    15601 tctctgacgt accaatattg agtcccaccg acgagaggac ctactttgta tagatatctc
    15661 taaattgatg tcaatgcgat tacttgttca aatcttgcag cctgttatcg acttcggacg
    15721 cggaggcgtt gtgtcagatg ctaaggccat gaagagacgt cagactttgg attttttccg
    15781 cgatcgtacg atgctgccgc gcggcaatgg tcctagaagc accagaaagc agaccagaca
    15841 tcatagatgg tgtgaagtca accaaagacc tggatgcttg gcgccctata ggcgaaaaac
    15901 gctaaagaga gaaatgtctg attgtggtct gatgatctcg ttccgcggtt attctagctt
    15961 gggaaagagg cctcctcgct taaaaagcag aactagattg tctgacaagc cttctagtag
    16021 aaagtatcgt tctttccaag cggcctgtcc gacaatctta gagtttggcg gccttagggc
    16081 ttagcctgcg actagaaacg tcaccgttgc ttactagcca ggaccatttt gtccctatgg
    16141 ggtgatttcc ccgtcactag tttcatctcg aagtggctag aaatctgggg taaggcatat
    16201 cctagatttt cggagtgcct atcacagtta agcgtggtat cgtccaagct cggggtaggg
    16261 atcttgtccc atcggaacgc cattgttgga cgacttgttg gacgactttg actttggacg
    16321 acgggaccga atctaacgcc aagcattctc gattcaactc gaataatcga acggcttagc
    16381 acgaatcgac atgtataaac tgatatgttc atccactcca cgattagtag tccttgcaat
    16441 atacaaatgt ctagatccgt agaccaccga tctattcatt gacacaaata tctatcctgt
    16501 ctactatcac agaatgaaca gcgagatagt tgaactgtcc attctcctca taacaggtct
    16561 attgacagtc ggcttccgcg cagttgcacg cataatggta gtgggatgga gggctattgc
    16621 agttgacgac tatctgatgc ttgttgctgc tgtaagtttc cctttgccca tatatcacct
    16681 gcatacaaaa cttgagatta atgatgaaac agctcttgtt tgccgctaat tttgggatcg
    16741 ccttttctct ttctgggcct ttgcatggcc tgagcaactc ggggatgtca gatgaagagc
    16801 gcagcgcctt aagcgtggga agcacggaat tcaattctag gtaaggcacc tgttccgtaa
    16861 catacataaa acagtgctga tgaaatgagt cagggtgaag ggatcaaaag cacacttggt
    16921 gggacggatt acatactgca cagctctatg ggccgtgaag gcggcaacgt gtgcaactct
    16981 cctacggctg acggtattgc tacctacttc tcccggatga actgaagctt aaacaatccc
    17041 aggcgcgttc gggtatctat gtaacccgaa tctatcttgg atttggcatc ttggtcacta
    17101 cctgggtcgg catgatcttg tgtatcttgc taagttgtcg gcctttaaat aggctgtggc
    17161 agataagtcc taaccctggg cgtaagttac ttctcatggc cacgaggtcc acttctgaca
    17221 gcagctagta acctgccaac ctgcactttc acgcgtcact gcattagcta cgctattgcc
    17281 ggacgttttg actgaagcct atctactggt gttcttcatg gcgatacttc gaccagtatt
    17341 caccacgtgg tggaagcgaa ttggtctcat ggttttgttt tccggaggtg ttgtcgatat
    17401 tgcgattgct gtgctgcggt gtgtatcaat ctttgctgac gagatgacgg ggcctcaagc
    17461 cgcaacaatg tgggcaataa gagagaattt tgtcgcattg gttacagcta atattccttg
    17521 gatattcccg ctgttccgag gttggttctg ctcttgctca aatattttgc accaccactg
    17581 ggcccgacat tcgaacgagc aatgctcgcc cgtaagggag atacctcttc tggggtggaa
    17641 ttcgccgctt tgctcaaaca cgcccttcag cttggagtcc tcaacgcccg tactttctca
    17701 gaacaacctg cttatggagc caccaagggc tagatgtgct gatacagact tggttagacg
    17761 gttcgtttag acatagaata ttggaccagt tatatcggcc atggtccgtc gcatgacaga
    17821 gcaagcctga tgtggcatag atatatcaag gacccctgct agaatcacgt atataatgat
    17881 attaatttca aactactata gaggtagaat tttcttatac ggaaggaagg aaacgttctt
    17941 gttgtcaatg ttgaggcggg acatgtacag tcctgggacc attcccgatt cccactgtcc
    18001 tcaaactata tagttgacaa ctttgcgaaa tatatgggtg acagcttcac gaaagacatc
    18061 aagatcatgc atatttctag aatggtacat gtatacgctt gccacggcag tgcattaggt
    18121 ttacagaagg tccgatgaga caccgaaaag ttccggctat ataatcacca tcttgtcttg
    18181 ttccttgaaa ggggacaaga ttcagtctct ctatgaattg aatcatacat ttcgacttct
    18241 gattatacct gacctcacag tccctttgac aacgctgttg atgcttctca accccttcag
    18301 attcctcctt gtcgcagggc acttctaggg atgtatgtgg gtgggcgcta agctactcgc
    18361 cagtcttttt catctcatga cgttcgttaa ccagcttagc catatctcga cccaaagcag
    18421 agttcaagtc cgtgaacccc tgaataaccc caagcctgtc agcttctccc ttttcttggc
    18481 tcatcttcgt aacaccctcc aagcgctcaa tcttaatttc aatgccgata atcgccttct
    18541 ttaatatttc aacgtaggac tccggtgctt cagaaacgag ccatggctta ggtctgccat
    18601 cggtgccagt gtgacccatg gtgtggtgtt ccatgtggtt ggtcaagtct acaatctgcc
    18661 tcgacaggaa gtcaccggtt tcaggggcct tggagtcgtg atagatagtt gccttgccat
    18721 acgcctgtac tgccatgtag tcccatgtag gaaccacctt gcccgtggat ggctttgttt
    18781 cggtgtagaa ctgtacaata actcagccat caccaaaccc tgaagaacaa tgcagtgatc
    18841 ctacccacct ttggagtgac ataggagtgc actgggttcg tgaaaaggac caaaacctct
    18901 tgctcaagcg tattcggtgc atcaaatttg cgttcaggcg acactaatga atcaatcata
    18961 gctttgctct gggggtttcc tttcgccaca tgtcctcgca gacagccgag ctggctttcg
    19021 ctgctctcat cttgaacgtc aagaacccat ggaatatgtg aggattggat caatgcatat
    19081 ttatctgaag gaatggcagt cgtcaatatc ccaagtgggt gatctcgtat caagtcgcgc
    19141 agcgcagaga tgcgcgtctc cgcgtgaact gcccggattt gcatgttggt tgaaatggac
    19201 cagttcgcaa cgcctcggaa gaatctgaac taagcaattc cagacgaagg agacgatcag
    19261 ctcagattga atgggatgcg tagacaattt gagtcatcac aaccgtggag gcgggatagc
    19321 gtcgggtttc cgcggagacg tcaatccgca atcatttcat ctctactatg tgcttgggca
    19381 gtcgtcaacg ccctttcggc gacgcggggc gtaggcttga aattcttcgg cgtgtgattg
    19441 gtcactacgc tcagactcat tgagaatgta actgcatgtg ggaggtacag ccgccgtcga
    19501 tttagcttgg ctttactccg tgactacatg attcgttgtc caatagctgt acagcgcttg
    19561 cacccgccat tccgcattgc aactgtatct ccgggtatca taactgcttt gtatttgagc
    19621 catcggcgcc gtatacgttg acgaaatacg cctgagagct cgtgaggtct atatacagtg
    19681 aaccaacaga attctactcc tgacagcaac cgtgagacgc ggggagccta aattcctttg
    19741 ctacgaagtt atacttatga tgctggttcg ttacccatgc ttcacggatg tcgtatcccc
    19801 ggccacgtat tgatacgtgt tgcagcagac caggactcaa ctaatgcgtg tgcaactgta
    19861 agaagtgaca cattttctct aaaacgcaat accattcacg tgatccgtcg tacttggtaa
    19921 ctcattccac cgcagaagaa aggataacag ggaccccgag tctcggtcaa caatttgttc
    19981 aagaatctaa ttggacatag ctaactatag tactccatca accaagcgcg taaatctccg
    20041 acggtcggat attctaagaa cagactgcca ctaaccgtaa ctccaagctg ttcgcgtaat
    20101 ttctcagcta tcacgagact catcaaactg tctattccca agttggcaaa actggcatca
    20161 tcaacaagat ctgtgatttc tagcgcggct tcggcagcca aaagggcaat ggcctttgcg
    20221 gtagtactgt ccgagtccgc ggcggcaacg gcagcggagg cggcaatcgc cggggtaggt
    20281 gctatttccg tggtgtttag ctcccgcttt ggcactgggc tggctactaa ttgcggctgc
    20341 accgcctttt cctgagtcgg tggtagagtt tggttcgctg tcttgctgac cttagaagct
    20401 gggaatagag cctcgcttgt agtgcctgtc ccaggatgac agacatcaac agccgaaaag
    20461 aagcggttga gcagtacgcg gggataacga cgaaacttca tggcttgcat aacgccgatg
    20521 atttctttat cttgtaggat gtagacgtca ccatgataca cgctggggtc ctctatggta
    20581 ggtatcatct taacgtacga gcggtacttt ccaccagcaa taagaggtcg agcaatgcgg
    20641 aacgatttcc agccgggtgt aacgcagaag ttgttgttcg tgtcgattgc atcagaaacg
    20701 ttcataacga agccagcaag atggcagaca ctatcgatat agaaaggtgg cactatccaa
    20761 acgcctcctt tatccagttt tattgaaatg tcggcaaacg cttcgagccc ttgcattacg
    20821 actgactgca tccctcgata tttgtccgcg taatcgacaa ggttgttggc aaaaagcaaa
    20881 tatgccatgt tatgcgatag ccggttagcc attccttggt cggcaagccg ctcgagcgct
    20941 tcgattcgcc cgagtatgag gtgtgttgta ggcacccagc cggcgagtga gtcggctgac
    21001 gacccatacc gaatctgagc ggttaccaca ggctctgcct cgacgacgga gaggccatca
    21061 gatgtgagat tgtgccactc taggtaggca acacctaagc caatgtccgg ggtcgaaatg
    21121 gagacctgga tcagctgcgg caccttggta ttcttctggg cgacgatgcc ctcacgtacg
    21181 accatattgt acacctccgt atccaccaag gcacctcctg tggcggcgcc cggccgaaga
    21241 ttttcgaaca gatacttgcc gagtgtgaac gcgacgtcgg catggataga ctataagtac
    21301 gtttgcatgt cagtcttgtt ctgcagcgcc ctgaggcagg gcgcaactgt tcactgtcgt
    21361 aaacaagatt tgagacttac cgacgtcaag acacccgcat tattcatctt gtggccccat
    21421 gcagcagcta ggaagtcggc ttgcatcacg tcggattgca cgacgacatg accggcattg
    21481 ccaatgaatg actcgttgac gactcgatgg accagcgacg tttgcaggct ggagtgagcc
    21541 gcagccagcg ggttcttgtt agctgctgcc gtctcctgct tctccttgtc gtagaaagtg
    21601 ttgcccttag tcagtgccca gtccccgttg tattggatcc agtagttttt gtcattccat
    21661 gcgtatgtag gcagatctat caaccgtagc gtatgctgaa acggagaatg gaattcgtca
    21721 aagtcgaccg gcacgccagc ctcatacaac acacccaaac tgtagctcag tgtctgccag
    21781 ttgtcctcac ccctccgcag agagggcact gctgctgata acgaccatga agatgctaga
    21841 atactgcggg ccaggccaat gcacacaggg tgtgggccga tttcgatcca cgccatggta
    21901 tcatcgatgg tgccagtgcg gcacgcagcc tcgatggcag ctacaaagtc gactgtctca
    21961 cgggttgccc ggcacatata gtttgcattg actgtctttt catcaaagat aacacgtcca
    22021 agcagaggcg acacaatggg aatggtgggt ggctggaaaa ggacgccctt ccgcgccaga
    22081 tcctcgaact catccaagat aggatccgtt tgcgacgagt gaaaagcaaa ggctacgtcc
    22141 aaagtgaagc acttcaaccc gacagagttg ctatcggagg cctgcagcat atttaccaac
    22201 gcatccatgt cggcagatgg tccactaaga acggtgtcgt tgggtccatt gatgcaggcg
    22261 acttcgaatg gcaagacctt aggcttgacc ttctcgcgca cagcgtccgc cgacgcgcgc
    22321 acagctacca tcttgtggct cccagtgctg catctccgct ccagaagagc ggcacggctt
    22381 ccgacaagga aaatggcgtc tgcagcggag agcacgccgg cgacctgcaa tgccgcgtat
    22441 tcacccaggc tgtgcccgat gacgacgtct gggcgtatac cgagcgatgc ccagtacttg
    22501 gcgagggcta tctcaacaca aaccaaggcg agttgcgtga caacgggcga gtgtgtatag
    22561 tcctgtgcgt ggctgccgtc gatggcgggg atgaacgatg ggaaaccctg gctctgtgcc
    22621 agagagtcca ggtgcaagag ttgtgcgcgg aactctggtg cgttgcggaa caactgcaaa
    22681 tccatggaac ggtgcgagac gccctggccc gtgaaagcga agaccaccgg cggcggaccc
    22741 gtgggtggga tgggtttgtg cgaatcggca gaccgtattt gtgattctag ctgcttttta
    22801 agggacccgg ctgcacccga tactgacgac gaagatatcc ctacgggtat cgacacagca
    22861 acacgatggt tatggtggtg gcgccgcgca gtggtggtgt aagccagacc tggtatcgac
    22921 acgtctggat gcgcgtccag ataggcaacc atacgctcaa gattgccctt gagtgaagcc
    22981 ttgcttttgg ctgacaccac gaccaaatgg ctcgcacgtg gatcaacgtc ttctgtaagt
    23041 tcccgtagcg gtggctcctc gatgatgatg ctcgtgttac cgccagccgc gctgaagttg
    23101 ttgacaacag cgatgcgccg acgctcatgg ctgcgctgcc aggccacttt ctcaaatggt
    23161 atgtgcaagt ttctgcgctg cagttcctgt gcctgaggga agcccgggtt gatggcagtt
    23221 tttatgccta cgtgcggcgg gatcgcctcc ttctcaaaca tcaacagcac tttgagcagt
    23281 gcagtagtgc ccgctaccgc ctcaccatgc cctacattgg acttaaccgc accgatgtac
    23341 agaggttgct ttaacgatcg acgacgtgtc tctaatgggg caaagatatt ggtaacggac
    23401 tggatctcct gtgcatcccc agcttgcgtg cctgtaccgt gcatctcgac aaagcttacg
    23461 tcaagaggat ccacggcggc ccgtcgcaat agcgactgtg ttagatcggc ttggtggccc
    23521 gcgtgagggt gcgtgatgga tattgcatcg gctgaatgat tcgtaccagc tgcaaggata
    23581 actccaagaa tattatcatt gtcggcttgt gcgtcttcga gacgcttcat taccaccgac
    23641 actactccgt cggcacgaca gtatccgtct gcttcactat cccatgttct gcacgcattg
    23701 ggtgttttgg aaagaaaatg cccgttgcta agtcccgcga aggcatccga attggtgagc
    23761 acgttcatac cacccgctac tgccatatcg gtatcgccat tccaaagaga gttacacgca
    23821 atctatcaga cgttcagtca gcacgtgtca acctagaaca cgaatctgta aaaggataga
    23881 caggaaggaa ggaagaacgg aaaggaacag agggagggca gttaatgaca tacttggata
    23941 gtggccaatc ctgacgaaca tgccgtatca atgctatagc ttgggccagc gaacttgaaa
    24001 aagtagttga tcctaccggg cccaaaggcg cggcaaccac ccgtaatgaa ataggtaccg
    24061 atctcctgag ctgagttgac ctcacgatag tcatcactgg cctgtgcgta aaaagtgcct
    24121 atacgctccc cttgcgtcga cgctgtacgg tttgcaacgt agcccgcgcg ctcaagggcc
    24181 tcataggcag tcacaatagc taatcgctgc ataggatcag tctgcaatgc ctctctaggc
    24241 gacatattaa aaaatggcgc atcgaataat cctgggttat cgatgaaaca gccgtagggt
    24301 gtaagactag tattgagcct cttgcctgtt ggatcgctat gtgtaccaac gtcgaatcga
    24361 tcggcgggta tctcacggtg gacatccagc cctgcgtcta ataactccca aaacttctcc
    24421 gtgtcggttg ctccatcggg caagcgacaa gacatgccca cgatggcaat cttggcctgc
    24481 tcggtgcctc tgggttgttg tcgcggactg gcagcgtcgg ccttgcttac ccatggcact
    24541 agatccttca aaatcgtgcg gatgctcaca ccttgctggt cggttccttc gagggccttg
    24601 atcaggtctc gcgtgggaag cgaggtgcgg aaaacgagta gttgacactc agacgctgcc
    24661 acgtccgtcg ctttctccac cacgcctttg accacattgt cccacttgat tgcttgcgtg
    24721 aggatctcct cgattataac ttgtaataaa gagcccgcgc tcttagcagg gaactgacgg
    24781 ccggtggaag tggagaagat gggtacgccc ggcgagaagc gttcgtccag ccactccatc
    24841 gactctgttt tgatgattct ttcgatgtgc gctgaagtat atatgtgcgc cgcgtggcac
    24901 aaaccgctgt acaccggaag cgctacccaa tcgcgatccc gaaagaaatc agacacaagg
    24961 aagagttgct tcagccgggt gggcggaccg ctgaccgtca ccgaagagcg gcttagagcg
    25021 ctgatgaaga tcttgttagg ctgaggcgta ttctgagtag atgttagcga ttcttgtatc
    25081 cctcaacaag cccacgagaa gcagatttga gcatttcgag ggtgtttgaa agtgggacca
    25141 acagacctct gctgcatgaa aaatgtccag ctgcctctgt gcatcctcac ccgtgacact
    25201 aggtactaca taagcccagc tgtctcctgg cccttctgcg ggacgtggat gaaggttctg
    25261 tgatacctcg tcgacgacaa cgccgagtcg gaaagccgtc cgaattacac tggcaccagt
    25321 caaaggcaga tcagcgagtg tgggtgcaag tgacactgcc accgtggcca agagtccgac
    25381 acctaagccc gtgaggcatg cgtcggtgct gtggaaatca tagctctcac acccggtagc
    25441 gttctcatag tgcccgatga atatagacaa ctgcacgacg cagagcagca ctccgtcaat
    25501 agaacccccg agggccccgc tgcggagtac cgtgtcgtcg gccaggtcga aggcggtctc
    25561 gaagggtttt acaagcccgc ggagctgcgc cggcagctgg cggatctcgt cacggacagc
    25621 cagagtggcc tcatggatga agcgcgcgag taatgtgtac cgcttgtcct tactgtgttt
    25681 gtagagtcgc cggcacagag tcttgaggtc gtcgtgggga aactcattgc taaagtagcc
    25741 aattttcatc ttatttacgt caacaatgga agccatggtc gttgcagagg acggtgtgac
    25801 tattgagtgt tccgtcgctg ttgctgcatg gtatgaagtt ggccactcca taacggtgac
    25861 ggtgggctgt ggacgggctg ttattctagt ggcctatgat gccctgggga gattttgtat
    25921 cttagactat aaggcaatcg aacaattgct cttaaacaaa gacccacgga tcagaacact
    25981 tatgtacgta ccggagccgt gatattcccc aatctcgtag attaggatgt gcttaccctt
    26041 gagcccaggc cctcggtttc gatcgcaact atagtgtcat aagctgcccg aacttggtat
    26101 ccgagggttg atatactgtc cgtggctatt acctgcgaag ctattgtggg aggcttccgg
    26161 ctcaattctt gatcggagga taagtagggt cagccacaaa gtcaggtatc ggtattggtg
    26221 agtcatgcca cattatgccg ttccggattg agctttacct gtcggaccaa aagctttacc
    26281 agaggtggac gataagaccc cgatcaatgt tgcgaggatg tggctcgctg tgccaagtgc
    26341 cattcgtcat gctgatatga tcctgccaaa atgtcggccg tctctgtcag caccgatagg
    26401 agatccccca agggggctta ccaggtttca gaaagtgtaa tcacattggt actcccagtt
    26461 acggctcgta gaaacacggc atcttcccct tctctaacgt acatgatggt ctcttgtaat
    26521 tctcatgctc acagaaaaac tcatcccagc cgctcagttt ccaaccctcc acctacattg
    26581 agagtcattg ccagttgaac cttttttatt tttatttttt ttaattgcct tttcatcatt
    26641 cgtcttcttt tgtagggcac aggtctgatc aaccacgttg accttgactc catagagcat
    26701 ggcgcctggt atagttggcg gttatcgcca gatcaacaaa gcactcaata tatgcgcctt
    26761 cgaggactat ttggaaggcc aacagacagt gctacccaaa ctgctggacg tggagcaaat
    26821 cagcccacgt gtgctgcgca tactgggcca aaatccggga aaggcaagtt agacaagaaa
    26881 tcacacatgg ctgaaatagc atggtcgggt tcctatggca aacatataaa ctaacatgag
    26941 cgtgtcccag tttacgctcc aaggcacaaa cacatacatt atcggcaccg gggccaaacg
    27001 tctcatcatc gataccggcc agggtgcgac cgaatgggcg gatttgatcg ccaaggaggt
    27061 ttccgatggc aatttctcgc tctcacatgt actactaacg cactggcatg gcgatcatac
    27121 gggtggtgtg cccgatctgt tacgcatgta ccccgaagac ctctctgatg ccattttcaa
    27181 gcatactcca agcaaaacac aacagccgat tgtagacggg caagtcttcc gcgttgaagg
    27241 cgccaccgtg cgcgcggtgc acgcccctgg ccactcccac gaccacatgt gctttatact
    27301 cgaggaagag gctgcaatgt tcaccggtga caacgtgttg ggccacggca ccgccgctgt
    27361 cgagcacctg ggcacatgga tgaaagcgct tcagggcatg cggactcacg cctgtaagat
    27421 tgggtatcca gcacatggga tcgtgattgc agacctggtc gccaaaatca atggagagct
    27481 ggcgggaaaa ctgcggcgtg agcgccaagt aatgcaggcc ctccagaaga ctggatcaga
    27541 catggtcaga ttgacggttc cggagctcgt tacggccata tacggcgcaa aggtagatgc
    27601 gggccttcga aaacaggcct tagagccttt catacaggag gtttgtcaaa agttggctga
    27661 ggatggtatg gtaggttttc agacacgtgc gggcataaaa aggtggtttg ccattatttg
    27721 aacgcttgtc cactgataca agacttaaat catcaattct cgcagttcat gctgaatctc
    27781 cccactgttt cggtcttgct caacagacgg ctcaggagct gcaccgtgca taggaatcat
    27841 tttgtttaaa cacgtacgtg atttccatcg tgattgtagc atagcaaact atacagcgac
    27901 tttgtgggct accctgtctc ttgagttggg atgctttacg aaccacctca ccttaggaag
    27961 agcagaccat atgaaatgtc agtacaagat tgataatgtg ctagctgaca ctgaaaatct
    28021 atcacgggct gcaaagtttt gtccctaggt gtgcgaacta acgtaagaaa atcaaattgg
    28081 acacttcaaa catgcgtgaa gggtattaaa cttctctaat acaaaagctc gtttgtcagt
    28141 gtgaagttga ttgtgtatta agcgggggct gcatgaaagt ccacatccgg gtccaaagac
    28201 ttatcctgac agcctgatga aatgtgtgtt tcaagttttc gatgtgccag ggtgggtgac
    28261 tagatattag ccaatcagat cgtttgttct tctgtaaaat cggtttcggg ccattacgcc
    28321 ctagatgctc caccatcggc aataatgtag tatatattct tccggaatgc tccgatcaag
    28381 gccgacgatg cgtcttcggc ttcagaccta aaattccgac agtgaatatt gcgatcatcc
    28441 gaaagcgatg ctgaatgtgt gcggtattga gagggcagat aattgtagaa acactcgttc
    28501 gtaggcattg tgcatgcatt tcgaaacgac aggcttgcag cgcttcagtt ctttgtgtgt
    28561 ggcgttgacc ttcgtggtgg ttatcatgat ccgcatttat gctagacgac ttcttcacgc
    28621 gtagtcttaa acgttttgat ggttagtagg aataagcatt tcactattac aaatttctcc
    28681 caggggaata aaaaataaaa gaacgtgatc acgctcatca gacgcaccag cgttgataat
    28741 gtgactgtag aagatgctcg gtcattttgg attttctatc atttgatttg ctggccacaa
    28801 gcgttcttga accagtattt aacctataat gttccgtctt ttgtccaaac cgccctggcg
    28861 gcaagcatct ctctacagtt gacacacggt atttagcata caaattaagg taatacttgt
    28921 caagtgtgcc cttaagtcac aatgaatcct acatccatat taacgtagag ataataattt
    28981 caatctcatt agattcccaa cagaatacct tcgatcaaaa acgcagccat gtcagaaatc
    29041 gaaattacca gctcctccaa catgaaacca agcaaatact tatgcttgac catttgtggg
    29101 tatcgaagac caggaatgag tgaagaggat tatcgatttc acatgactca gatctctgcg
    29161 ccaatgacaa aagacctaat ggcacagtat ggtattaaga ggtggaccat ggtgagctat
    29221 cgccatcaaa attatgcaaa tctctgaata acataatgtg aagattcata atccagaagc
    29281 cacacgatcg ctgatgtcac agctcttcga tccgcagatg acagtcgtcg cggacttcga
    29341 ttgcttcagc caggtcgtat ttgagcattt ggatgactat aagcgcatga aaaaagatcc
    29401 ttggtacaag gaacgcttaa ttggagatca cgagaagttt gctgacacga agaagagcaa
    29461 gtaagtcgaa ccattatcac atacgattat gactaggtga cgtaagtcgg ctaagtcaaa
    29521 acaggatgac tatcggatgg attgaggaat gggttacgga tggaaagcca gccaatggac
    29581 tggaattcag ataagcacta cggcccacaa acatccagac tagcagacca tagattaata
    29641 tcatgtcaaa tggttggatg ttacacagcc aactcattga cgttctggca ttaaatgaaa
    29701 gtcttgcttc taggtcacga aagtgaaaat aaaatcaata aaagcaaagc gaatacaata
    29761 caaatcaaac ctctgtggca gtctttcata acgaaagggg cattggagat tctatcattc
    29821 taggcttaat cacaccatct gattttaatt cttagcttaa tgttcagtaa agggcatttt
    29881 aatagctcaa gataacccaa tcaagcagcg ttttgatttt ggccctaaca aaaagaacat
    29941 ttccggcttc atatcatcgt cgcaaaaccc ttcgacagtt gagaccttgg catttgggaa
    30001 cgtcgtaaaa aagcgtgctg tagctaagcg cagctcgata cgcgcgagat gcattcctaa
    30061 acagactaaa cccattaatt agaagaattc tgacccctta cacagggata gtccagaact
    30121 tactacgact gccaccccca aatggcacaa atgactcctt catagccttc gttgggctat
    30181 tccagcgcag cggatcaaac ttctcaggat tgggaaagac agatgggttg cggtgcatac
    30241 taaatgcccc tatattaaca gtatatccag ctgggatgta gtaaccaaaa aggtccgtgc
    30301 ccccagccgg tatctcacgc ggcagtccgg cgggtgctgc tgggtataac cgcagggctt
    30361 cttcaataac aagattgaga tagtgaaggg gtttcaagtc aacatattca taattttcag
    30421 ggagcttctg aagctcctca agtaagcttg atttgatctc tggatgttta catacggtcc
    30481 agataatgta ggtcagtgtg tttgcctgga ttgatctagt caggaatttt cttggtatgt
    30541 tgaagttgga ccgagggtat tttacatact gtcgtgtcgg atcctgcaat aacataagcc
    30601 attgcgttcg aacggacctc gtcaaaagac atgccatcgt cgcctgcctt atatagtttc
    30661 gaaagtagcg ttggccttgc atcctcgcct tgctcttcca caatgcggta gtgccgtgaa
    30721 acagattgtt cagcgtattc aaccgtgcgg cgacgattct cgatggccgc tttgatgaat
    30781 ggaatgggaa cgtaatgtcc tagttgaaca agaaagggaa atgttacacg gataccccca
    30841 agtctattaa cagtttcgag gtcgcgtatg tattggctct tctgttggat gaagtaagtg
    30901 aacagcactg ggcaggaatg caagcgattg gcacctctcc tgtttccagc attctgaatc
    30961 cctcaccgaa gctcagttcg cctatgatat cagtcgccat ggcaagaaac caatgataca
    31021 cgtcctagcc cgaaataagc ttatgtttga gaattgagta aggattctaa ccgcagcacg
    31081 gcgcgtctgc gcctcgtctc tcatccgctg gattgccatc cttgccttag tctcgataac
    31141 aggcaagtat gtggacaggc ttgactcggc aatgccggat gagaggagcc tccggtagtg
    31201 cctgtgagtc tcaatgtcac gcgtattgaa tacgttgggg gtgcctgtca ggatcttatc
    31261 gtaaaagtcc gccttgggga actcgccctt cacgctgtaa acttttcgcg tcacgcttgg
    31321 gtcccggagg ctgatttcct tacgaccgat gcgaactatg ggacctacaa cagacaataa
    31381 gccacttcaa gcataccgct gatactcgac aggaaccaac tgcctaccgt atttattatg
    31441 tagattatcc acgtatatca ccttcgtccc cgtaactgca ctgtagcgaa gaatagcgtc
    31501 tgtcagaacg gtataccacg ggcccggtaa gttcgctatt ggactgttga gcacatcgta
    31561 aatccactcc atatccatta gctttggaaa cattgggtta gaatatagaa tggggactat
    31621 aatgccatac ccagagcatt gccagcatta gagcggctgg taacaggtac cactgataca
    31681 tatccatctt gcaaatttca aattgaaaaa ttttctcagg gcaatagtcg attagttaga
    31741 tgaaggccgt ttgatggatg ttaatcggac gatgctctat tagtgcggtt cgttcggaac
    31801 atggccaagc tcgtacgtgg atccggatat ggtcatcaat ttccgaagcg ttggccagtc
    31861 gttaccgatc gtccaatcaa ggttggcatc cgcgatccga aacatgggag gcaaggtttt
    31921 cggttgaatg gctcaacccc tttcaaacga gcacctcact gcattcggca ctatactctt
    31981 ttgggataga ataactatca tctgcacgct agagaatatt tagtcattag gacattcgga
    32041 atcatttgga taactgaaga ttaagctgct tgttatcccg ttcttatttc cccacccccc
    32101 catcagaatt atatcgaagt gatctctaag aatatcttga gaaaatgttt tcgtacatac
    32161 acctagcctt ctcattatta gccaccgctg tcccgatcct tatttctcgg ctggtgcgat
    32221 ggcttcttgc tacacggcga ccattgaact ttccaccagg cccaccgacg cgcctcggat
    32281 ttggaaattt tcatcagatt ccctcggaat atagcttcgt caaggttcat gagtgggcca
    32341 aggagtatgg ccctctcaca ggccttaagt tgggcacccg aaatgtgatc ctgatcaacg
    32401 atgcccagat ggtgcacgag tttctggtag aaaaaacggc tttccttaat gccagaccag
    32461 aagtctatat ggcccagcga catgtcttac ctgatttatg gccatcttat agccttctat
    32521 cacctgcaag agagagcaaa ctgttgcgga cgatgggaaa ggagtatatc accggcgcag
    32581 gcctcctgag attagcccct atgcaaaagg ctgctggcac acaattactc aataacctga
    32641 ttgatgccgg tgatcaatgg tttcagcatg tcttgagttg gtgagtctca caaaaccaac
    32701 ctcaagtgct ggcaaagatc tgacgcagtt ttacaggtcc ttatctacac cgacttggtt
    32761 catggccggg gtgacgcccc gcgaccttgg tgagaactgg atgcagcagt accactatgc
    32821 gcaaaggatg tttttgggct acttggatcc agatcagtcg ccaagatttg atattttccc
    32881 tattttacgt tgggtacctt ttcttgcttc cgacaagaaa cgcaaagcta tagccactcg
    32941 caaagctctt ctggatacct ggaaacccat aatggacgca gggaagagcg atcggcagcc
    33001 gctattcgcg ccattctcgt ccaaagttct aaagcaagcc acggattcaa ccataaattt
    33061 tactgacgat gaggttaatg tgttcgtagg cggcttgtag tatgttcact gttcttcatt
    33121 atcctctagc cattaattat ttattcgaag aaagttatgc ttacacgtat cctagcgatg
    33181 ctacctggac atccaccgtc atgagtgtca acaacctagt acaggcactc gcagccaacc
    33241 cagaagtcca gcagaaagcg caagctgagg tcgaaggggt tttccaaaag gatggcggca
    33301 gcacgctgac ccttccagaa aacattagca ttgacaaaat gccatatctg agcgcctgca
    33361 tactggaggt attacgttgg agacctttga gttcttacgt tttcggcccc tttggtcttc
    33421 cacgtgaaac aacggcagac atctctgttg cagggtaccg cattcctcaa ggaagcacca
    33481 tagtcatcaa ccagtggtct attgcacatg atgaaagctt ctatgaggat ccttcatcct
    33541 tcatcccaga acgttggctc aaggatccag tcggcgccaa gaatgggact tcgcagcgac
    33601 accgaagagc tgtctattca tttggcgtcg ggtcgaggga atgtttgggt aaagattact
    33661 tttaccagaa tatcaaaatt gcctttgccc tgatattgtg ggcatttgac attaagcctg
    33721 ccgagaagct agataccagc cccacgtctg gttatcttcc ctcaactgtt atgcaggcga
    33781 aaccgttcaa ggttgatttt gtgccacgga gacagggtac tataggagct cttgtggaag
    33841 aaaagataaa ggcagatgca aagattagcg aactcgtcgg cttataatgt gaaaggattt
    33901 acttttctga tatggagatt gcaaaagtag agatggaagc attgtcacat gtgaacatgt
    33961 ctaccgactt gtatggtttg acttcacgtt aaaagaatga cagtgggact taaatcgaaa
    34021 ggaaagccct gtccttctga atcgtttagt cattacaaag ttcaatatct tcagtattat
    34081 tttttcgatg cactctggcc tagagggcaa gatgattagc agagagagga caatgctgga
    34141 tgaggatcga ggccgatgat gctggcttgg ttgaggccga gataatcacg caaaaggctg
    34201 aatacagttc ctttttcgct tcttctgccc attcacaaac tagactttaa aaaaaaaaaa
    34261 aaaaaaaaaa aaacctaaac ctgccactcc ttgctagaga ttcacggacc aaaaagcttc
    34321 gacatatctt ggtcaatgac gtttcgatta tgctgcagta gtaaggcctg taatgcaggc
    34381 catcggacac ccctgtccac tgacaaaatt gatttttacc cgtatggcct gaacgcaaac
    34441 gtactcttgc cacgtgctgc aacggtgaat tttcatgtcc cgtattggcg ttaatctcgg
    34501 taagactgcg cctttccgaa agaaatcggg ctgattcgcg tgacgaaact aacccgttgg
    34561 cgaatacgac aacttgccat tgcgatattc ggtcactttg ggcatgtcgg tcccgaagaa
    34621 cttcgctctg agcttctatc cgactttaac gctcctcctg caagctgacc tctttcaaga
    34681 cagatcgaag acccaaaatc gcaccgataa ggggaaacag agagcgtgcg gcatgcagcc
    34741 aagcccaccg cataagcaac gcctgtgcca tcccgagatc ggatcggacc gattctgacc
    34801 ccgctctcgc tgaagcttcg agagcgaaca aagtgttgtt ggtcggaacc atcgccagcc
    34861 acgtgaaagg gaccatgaag attgtaataa ttccggcgac caggtattcc aaccgcagtt
    34921 ggcttcggga tatacctttg ttcaaggctg aataccaata caatccacaa gtcccaatgc
    34981 aaattgccgg catgatcgtg tgtccataga agtaggtacg ggtccactgt cggagtaagt
    35041 gagacgaatc tgtattagtg tcgaggaaca caggcactgt caccattgaa attcccgcca
    35101 tagctcctaa gttgtgtcaa gaaactcaaa gatttctagc gttttgaagg tgtcttacct
    35161 gataagaaag cgctagcgac tacggcggtg gactgcattc cgacgtttgg cagtcgagaa
    35221 acccctttta caattgccat agttgtgatg tcggtgatgt ggtgaaatga gctcctttag
    35281 gttccttgtc aatttctgca aggtttatag tatagtgctt tatgggaggc gtatagatat
    35341 agatataatt ctggacattc aaaaccctta aatctagtcg ggtgttaata gcgactattc
    35401 ctccgagatg tcactaggta gctctgttgc acctacatct ggtcagactt acctaattaa
    35461 tctttgtatc taacgacaac ttgaaggggg cacgtgacca tcatggtaga ttcgactcgc
    35521 cgatttccag attggccgct cttttccccc aaatggtgaa caaaaggtaa taggatagat
    35581 aggactggtg ttacgggctg gctagtgcgg ctggttgctg tggtggggga cgaggggtga
    35641 tccaacccca cctgcaaata gcaaacgcca cagctatgga gagagctctt ctttccactc
    35701 tctcccagct ttagattttt tgcaatacta caggatttgc agcacagcct cgatctcacc
    35761 tgtggtgccg tgacatctgg tacaggaact ccaccatatg agcctaacga gtgctgtttt
    35821 gtgtagtgca aaagtctcta agacttcaat tgccagaggc ggccgtaacg agatccatag
    35881 accatgtaaa gaaagaatac actatttgta tttcatccgc tgagatgaat ttcatattat
    35941 cgccagttag ggtcataaga atcggatcga tcagggacca tccgccacat gtgatcaaat
    36001 ccagcaccca taacccactt ctcctcggct tctatcccat cacttagcga agtcgtatcg
    36061 aaacacaact gagcaatcct gaaccacaag tttcctttca cgggcagatc accagccttg
    36121 tcatcgtgct cgaacggctt tgctacttcc tcgccaagtt tcaaagctcg aacgaacttg
    36181 gcgatatgtc catcatcatg aatatcattg atagctttgt acattgtgct ccatgtcata
    36241 tccttgcttt gcgtcggctt gtattctagg atattctcga ggtgcagctc gggtgccgag
    36301 atggcggcgt acatgacaag atcgagccgg cccttccact ctaaaacacg caccttgtcc
    36361 tcgagtttga tccatggttg acggagcaga acgaccagag cgacggaaca ggtaacatta
    36421 tgcataacgt aaaagtcgat ccttcggact ttcccgggct tgttttgtat agtagcggcg
    36481 gcataggcag cacaactgat catttcagcg gtcgcacgct ccaaatcatc aggtgtgatt
    36541 tgatattggg aagctaccct tatgatctca tgtaacgccc gacccagcac gccatcgcgg
    36601 actctgaagg ctctatcagt taccagcgca gctgtacgga ctttctcgtt gctgcgaacc
    36661 tcctggtaaa gatcaaagag tcgcttgggt gctacagatc cggtctgcac cagtctctca
    36721 gcacctgaga agaaatggtc caggtttcca agatagtgtg aagcagcttg cgcaagcccc
    36781 tcggcaacaa tactgggaag ttggaattca acaccaaagc cgaggtggat catagggtga
    36841 aaaacgccct cgtacatctg ggacaacaag tagtctgcgt taggggtgcg actgaagcag
    36901 cgctcattga cgacagcctc ccagcctttg tattcgatct cttcctcaaa gaacgctaga
    36961 taatttgtgt actctgataa aagagtcatc ttttctcgaa acctggacgg gtccttgaag
    37021 cttttgacaa cttcgagatc aacgggaggc agcggccgtt gtatgggcac tccatcgtca
    37081 aatgctcttt tcagctgccg ggggccgcca cccattgcaa gaactgtgag aatagaatgg
    37141 gggatatgat tgtggccggc aacatcacgg aagtacatgt gatacctgtc atggttcttt
    37201 tgcagtaggt cgtttgctac ctctactgca gacggaggcg atggattgag acgggccaga
    37261 cccaaatggc tgaatgacaa gcggacctgt gacgtctcta ggaattgggc cataactgcg
    37321 gtttttgatg aacgcggagc tcacggtggt gtttctagat ggaggagatg taatatattg
    37381 atggcgaaat gtactgtcgt ggacgaccca tcttatagag caaaatacag tagtatcgtt
    37441 tcagagaagt tatgactggc tgcgacaata cttctcgtag tagttgtcct agttcaacag
    37501 tttggtagct tgacgtcggc gggttcatta ggctgggtaa tcgggaccga gactccgagc
    37561 gtgagacacg gaggggggag ttttcccccg agaagttctg gaatttgtat cctaacgagg
    37621 taacacaaat gctagatcat gcgtctctat ggcaaagtca aaatgcaatt aatgagaaaa
    37681 atcatggcag tttgacacgg atggctcttt attattggat tcacatcggt acagaccaac
    37741 cagaatattg taatcagtcg cgctgatatg aattcggact caattaaggg agaaataaat
    37801 gccatttatt gcagtgcttt catggtaata tcagcttaag atctagccag aatatttaga
    37861 gccttttgat tttcaagtct cttgaaggat gctgatgatt cctctggata gagagctgag
    37921 gcttgcgcgc atatctcttc cgatcccttc cacagtgata gcagaaaacg gtcgctgtag
    37981 agccttattt tgcgaagaca gcgagagtaa aagctggcgt tctgggctgt catctgggtg
    38041 tacggcatcc tcctgtgtcc gcagccgtgg actgagttcg ttaaccagtt gttgtacccg
    38101 gtgtagctcg ttaaggatct cctgagccgc catcctttcc gcatcctcaa agaaaacgca
    38161 gtcatcttct atatgttgtg tctggacaag cttcgcggcc gagaagcccc attgggcgtt
    38221 gcgcttttct gcacttccaa gtaatctggg tactgcctcc gcgtaacgac tcaaaagctt
    38281 tgtcacaatc gtagccagta ttgtaagcat gtagccatcc ttttcgcaag aacattgtag
    38341 tataccacta atggagctaa tcacctgctg attatctagc accacaatct gggctttggt
    38401 cctgccattg agcggcgtcc gacatcctgt tgctggttcg tcaatcgcct ttgggaggtt
    38461 ggattcgctc gatatatcca tcataagctt cttcaaggct ccaaacaatt gcgtcaaaca
    38521 gttgcaagaa gaagaagaag gtgtcgaatt gcttacttct gtatcttttg ttgccggcgt
    38581 cggattctct gacatgttgg cggatggtgc caaagatgga tagccatgag atatttttgg
    38641 tgtcacccgg cggtctgctt gattgtttgt aagaatgcct gtgatactac cgcgttcttg
    38701 gtctaaatca cccagtccga aggcattcga ctcggaaaat tctgagctga gaaaatcact
    38761 aaaatcgcct tgaatctctg gaagctcatt aaatggatgt tgttgaaaag tcgcagatag
    38821 actagaaaac aaatccaagg attcagagct cccgataatc gacacttgat cagatcgaag
    38881 agactgtggg cttatatcaa aggggggtga gtatgcgcct gttccaaatg actgatcacc
    38941 atgcgttgtt gtagtcgtgg atcccaggtc cacgtgtatt tctgatgctg ttggctgttg
    39001 gccagcacca ttgttgctac catggtcggt agttcgttgg tgttttgagc ggcgaatcct
    39061 gcctgggggc tttgcagcca catattcaca ctttaactca acacattaga aaacaatttg
    39121 ttccacgaag agaagtttat aaggcaaagg acattgttcc caatccgtgg aataatcggt
    39181 tttttttctc acatacagtg gtaccacgtt tagcgcatcg tgagcatatt ggcttctctt
    39241 tctgacatcg tactttggac aatgcacagt ctcgacaact tccccgtagt ttggcagtcg
    39301 tatgattcgg ggtctggagt ggagttggcc ttggcttcgg acttctgtca tcagccatgt
    39361 ttaagacttg gaatagctga cgtcctgcga accaatatac attgacagca catggtgtca
    39421 atacacttaa gaagtttctt tcattttcac tgtcgtctgc ccgagataag agaagcatag
    39481 gaatccccca ctctctgaca acagatgcct agaccattag cctacataag acgaggatct
    39541 cacaatcatg attcacccaa tctcagtgtc agcccgcata tgcatggctt tctcaccgcc
    39601 gtgtggccac gccctgtcct gatgcccttg ttgtgtgcgt actcctcttc tgctgaaggg
    39661 atggcttgca ggatgtttga aggtcatgta agaagataca atgattacaa ttacagtatt
    39721 aggtccctga cattgccatt taacgacggc gaatttcaca atgccgatct catccgatct
    39781 tctccagagt acatgctaat ttacacatat tgcgaaaccc agtcagaccg aggacgagaa
    39841 taaagaggca ccaccttttg attattaaaa taatggtcaa taaacgggcc tggatatgga
    39901 tcttaggact ccatccatac tcataccatg gaatgcttgg gtttaattca cgcattcgag
    39961 aacaacttga cgctaagaac ggaaattgcg tgctgataag aagaaatacc cagaccagaa
    40021 ctcagtaatg cgtacccatc agcagctacc acaccaaagg agagtcgctc cacaggggcg
    40081 ccagggacgt ccccgcagtt tgctgactat tccctggcaa ttcccgtgat gcgcaggttc
    40141 agttcggttc taaacgcgtg tcaaggccga ttcagaatgt gaaaattcgt acagtgcagg
    40201 tcagcattat tatcggtgga ggggacgata gcttagcccc catatatatg tttataatgc
    40261 ccacacggtc ttgggtggct tggtactagt gtccgtcgtg gtcaaacctg acctcgctcg
    40321 atgctcaatc tcatctccgc gcccatttgg cccacatact gccatggaca atctggctca
    40381 attggaatcc tccacatctg cactcgctac tgccattcaa ggtttggccc tctgttttca
    40441 gagcaacgat ggacaaggag ctagttctat cattgaccct cgaagaacac tccaagtaga
    40501 ccaggctcgc agaaacgtac tgtccatcat taccaaaatc aagacgttgg tatgtggacc
    40561 gagggatttt ctggagcacc taactattca agtatgtata gtgattactc ccctctttcc
    40621 gcgctggccc ccattttccc ctcttaaatt tcttcgtggc ccttaacaac tatttgatat
    40681 cagaatgaga tgcttgcctg tttacggtgg cttggaaaat tccagatatt ggcatgcata
    40741 ccgcgaacgg atactgtttc catcaaggat gtagcagatc tggcacatgt tgcagagagc
    40801 cagctacgcc gcgtcattcg cctgacagcc acgcaggggt ttctgcggga agagccgcac
    40861 ggatacatcg gccgtgagat tcgccctgct ctttagcgtt cgaaccgtgg ctaatttcgt
    40921 cagacacggc tttgtctgaa gctttttttg acaatccttt gctccttgac gcagccatct
    40981 tcatggccga atctgcagct ccggcggcgt tgaagatgga tgcacctaac ccggatgatt
    41041 cggagggtga ttatcggact gcctacaatt tggcggtcgg tgggacaaaa ccgtttcata
    41101 tggcttgtca agaacagcca agactgagtc gccaataccg tgcttatcta caatatgcag
    41161 ccggaatgca cgtaggggag accttggctg acactcttgc acaattcaat tggtccaaca
    41221 ctcgcaatgc gcgtatagta gaggtgactt ctagtcccca cccccataca cacctacttc
    41281 catcccattc tcgtctttct tttagagggt tagtgctgac tcgctatctg cgatgacatg
    41341 caggtgggac cacactcgaa agcaaccact cggaagattg cccgcacata ctcatccttc
    41401 cattatgtga tacagcttta tgatccccca cgtcctagat taggggaatt gccaaatttt
    41461 gagaccggcg tggactcgga cgcagacctc ccgaacatcc agatcatgcc ccgagcgctc
    41521 ggtaccaaac aaccaatcac tgatgcgggt ctttacattc tccacgtctc atcattttca
    41581 cttggaatga tccaaaagga actccaaatc cactgcggtg ttcttcgggc aaacaaaggt
    41641 atcgtgctca taccaaccgc atatctattg cctgaaccag gcaatatctg caatatcttg
    41701 ccggaagcca ccgctcgatc acgggatctc ggaatgctcc agctgtctaa cgagagcgag
    41761 ttagagttca ccgagctatt acatctcatc ggaaccgtca aaaatggttc gggacgatta
    41821 gccgtgacta ggaggctggt gtcaagcaac aataccgtaa ccggccttgt cttggaatat
    41881 caggcggaac atatcaatta tgacctttga ccctttgaat taagcacggt ttcggaagat
    41941 tttgtcgacc gaaaagtgct atatctgccg atgttctctg cctattatat tttgcgtgac
    42001 tttcatgcaa tgatcacgga caaaacttat ctatagcact gttgacaata tcgtaattta
    42061 gaaagtcccc aggttgcttc tttacttctt tgaccttctt cgtaaattta taactcgccc
    42121 ctagcctctc cctaacatgg gttctaacgg cgaagtattc tttgcgcaaa acaatgattt
    42181 ttgggagaac tatctcaagg gccgtccaag accccctgat gctttctttg atcgaatctt
    42241 cgcctatcat caaactcaag gcaacggaaa ttttggcact gtgcatgatg taggcgctgg
    42301 aaacggccca tatgcacaaa agctgagaac cagattttct catgtcatcg tctcggatat
    42361 cgttcctagg aacgtgcaac tggcccagca ccgccttgga acgaatggat tcagctatcg
    42421 cgccggcaaa ttggaggaag cggatgatat cgaggaatcc agcatcgata tggtttttgc
    42481 tacgaacgtg atgcacttcc ctgccgacca ggaagcggcc atggcggcgg tcgccagaca
    42541 attgagaccc ggtggaagct ttatttgtag cgcatttggt actgctcgtt ttttcgacgc
    42601 gaaagtgcaa gatatatggg ctcgtattaa ctaccaaggg ggacgtctgc tcctgcggaa
    42661 agctgaaagc cccgaacaga ccatggctat cctggcaaga accgacggcc attacaacgt
    42721 ggcgcccctg agcccagatc tttttatccc gggcgctaaa aggtatcact tgaatatgac
    42781 tcatggtgga aatatgactc tcattccgcc agagcaagaa aataaggaaa ctcaacctgg
    42841 gtataccggt ccagatgatg atgagatatt tcaagacgaa gaaggctgga gcttcaatgc
    42901 agatctggaa ggagttaagg aacactttaa ttcgtttcct tttgtgtctg aggatccgtc
    42961 gagttttgca gatttgtttc gggagttgga ggaagccatg gcaggcggta aagtcgtcca
    43021 aggctgttgg ccagctacaa tcattctcgc cacacgccaa tgagtaatca tatcgctggt
    43081 gttgtaaatc gactttccgc ttggaaagtt cgcatcaaat ccattgattc aatgacagca
    43141 ttaagaaaga ggcaagaagg ccacgaaggg aagatctcgt ttggcatata gcgttcaagt
    43201 ccataaaact cttgcaatag tgtaaacttg ttgcgcaatg tttttttttt ttttttttag
    43261 ccgatcgtgc gattgcaaga atttccagga tggcctcgga ttcaaactcg tctgatcctg
    43321 aattttcggt accggtacgg taagcaacct cccaattgcg cgacagcttc caacacgtgc
    43381 agtttcctgc atgaagtaac gtgtaccaaa gtaacctagg caatgcaagg agacgaacac
    43441 gaaaccaaag aggccatatt tcagatcgct taagatcctt cagacctggc agcttacgtt
    43501 gtcccatacc cgagatgtac tgtacttttt gactttgtcc aattgcatct ccgttgattg
    43561 ttcacacctg aaggcctgtc gccggatacg aagccggtgc cggcccggtc ctgacccatt
    43621 ctaagtggag actgcacatt cggaaatatt ggatgtcact gcatatcaat gtattgctga
    43681 ctgacataca tgcgtacatt ccacgcatct ctagtgttag ataccaatag attaacagcc
    43741 aagtgacgcg agactcatga ggattgataa atctgacatc agatgtctcg gcgtaaatgc
    43801 gtggaggaaa acggcccttg tccccgatgc agggttcccc tccccacaat ggttgcacgt
    43861 aattgctgtt ttctgtagga gcaagctatc ctgctggttt gccgtctgca cgatttcggg
    43921 tcaattttgc ttgcagcccg tcatatactc cggcttgttt cgggcaaatc cactgatgaa
    43981 gtccatttcg acagatattg ccgttgtggg acctgttgag ctcttcagta cgaggatagg
    44041 acgtgatcct cgaaatggat cttcgggtat ttcaggaaga tgcttagtaa cttgactttt
    44101 aaattggtta acaaacaata caaggaatgt gcctgcttca atataatctc atacttgcga
    44161 cacgatcaag tgatcgggag gagtccggaa aggtgtgcaa tggtgatgtt ggtaacgcat
    44221 gtggatactg cgtcccatcg gccctgaaaa catagtatat tacatgaaga caaagatatc
    44281 ttgttctttt ctcgtgctat caagaagcgc atgcacgtca aagacaagga cagctcgata
    44341 tgcccgcacc agccgacgtt caagtagcta ctatcgacaa atacattgca ggatggaaag
    44401 agttcacacc cgaatcgtgg acttcactgt ggtctgagga tttcgagcta cagatgcttc
    44461 cattcacgat aggcgtacca cctcagcccc gattccaagc tctaagccgt gcatcaaaat
    44521 tgatcgggac attgagaaac tataaagtga gctaagtcaa tttcgttacc atccctattt
    44581 ctaagactga gtgatataat ataatgtcta ccatcgttct acatcggcca actcagcagc
    44641 tcacacacga actcaggtca atatccacca agtcgtccat gatatcgcca gagaaaaagc
    44701 gttcatctac gcgacttcac aggccgacac aatttttgga gatctcaagt ggaacaatga
    44761 atattctata gtcatatcgt tcactgaaga tggcagcaaa ataaaaaaac tcgaggaaat
    44821 ggtcgacacg gcattcttcc gtgagttcta ccccaggttt gagcagtatt tgattgaaca
    44881 agaaagtatt ctgtgagaat attactatga aaggatctct tgaagtatct gtatgacaca
    44941 ttgaaagtct tgcactgttg tagacatttc tcccgtttct gagttctata ttggagttta
    45001 cattagtctt taaaaccctg aatattttct gagacttgag gactggttgg cttttgtatc
    45061 cggggatcat ttcatacgta ttggttggcc gtctttatca agtagaacct caaaacagtc
    45121 tacaacacat tggaagcaaa ctctgtatca cgaccttaag ctctctgcaa aattggaaaa
    45181 ccaacaattg tgaacagccg gggtcgagtc tctttgaaga ctacttgcaa ttgaattgaa
    45241 cttgtactcg gaaacttcga atttaagcct gcacaacttt tgcctgtagt gaccccacaa
    45301 gttcaaacaa agtatgagct actttcgggc agtttcggca ctgaagtcta ggtctgtaga
    45361 ggctagcaaa catgctatga ccccgtgccg gtagttcgga gcattagtat atgaagcgta
    45421 ctccaaatct tacattcatt ctactcctat cactgtttcc taagcgctgt tgattcttat
    45481 tgtgtcaata acgactccac agaatccttc tgattgatta ttgaggcaac acctttgcca
    45541 ttgcgatatt cacattgata gtacacgagc atcacgccag atggggacct atgccgtcct
    45601 aggttcaacg ggcaactgtg gcaccgcctt gatcaagaat cttctgcgac gtcccgacgc
    45661 caagatccga gcctactgcc gcaaccgcca gaagcttctg catcttctac cagaaatcga
    45721 atctagcacc cagtccaccg tcttcgaagg aagcatcgag gatactgaac tcctcactaa
    45781 atgcatcagc aactgtcaag ccatatttct agtcatctcg acggcagata atatacctgg
    45841 attgcgtgcc g
//
