# Supplementary material for: Genome sequencing and physiological characterization of three Neoarthrinium moseri strains
Source: BMC Microbiol. 2025 Aug 21;25:526. doi: 10.1186/s12866-025-04274-z (PMC12369201; doi:10.1186/s12866-025-04274-z)
Supplement: Supplementary file 16 — Supplementary Material 16. [file 12866_2025_4274_MOESM16_ESM.zip › BiGSLICE/input/Nmoseri/TUCIM5827/JAFIMQ010000003.1.region002.gbk]

LOCUS       JAFIMQ010000003        23033 bp    DNA     linear   PLN 06-APR-2022
DEFINITION  Neoarthrinium moseri strain TUCIM 5827 scaffold3_Wmoseri_TUCIM_5827,
            whole genome shotgun sequence.
ACCESSION   JAFIMQ010000003
VERSION     JAFIMQ010000003.1
KEYWORDS    .
SOURCE      Neoarthrinium moseri
  ORGANISM  Neoarthrinium moseri
            Eukaryota; Fungi; Dikarya; Ascomycota; Pezizomycotina;
            Sordariomycetes; Xylariomycetidae; Xylariomycetidae incertae sedis;
            Neoarthrinium.
COMMENT     ##antiSMASH-Data-START##
            Version      :: 7.1.0
            Run date     :: 2023-12-04 12:33:23
            NOTE: This is a single region extracted from a larger record!
            Orig. start  :: 441634
            Orig. end    :: 464667
            ##antiSMASH-Data-END##
FEATURES             Location/Qualifiers
     protocluster    1..23033
                     /aStool="rule-based-clusters"
                     /category="terpene"
                     /contig_edge="False"
                     /core_location="[10000:13033]"
                     /cutoff="20000"
                     /detection_rule="(Terpene_synth or Terpene_synth_C or
                     phytoene_synt or Lycopene_cycl or terpene_cyclase or NapT7
                     or fung_ggpps or fung_ggpps2 or trichodiene_synth or TRI5)"
                     /neighbourhood="10000"
                     /product="terpene"
                     /protocluster_number="1"
                     /tool="antismash"
     proto_core      10001..13033
                     /aStool="rule-based-clusters"
                     /tool="antismash"
                     /cutoff="20000"
                     /detection_rule="(Terpene_synth or Terpene_synth_C or
                     phytoene_synt or Lycopene_cycl or terpene_cyclase or NapT7
                     or fung_ggpps or fung_ggpps2 or trichodiene_synth or TRI5)"
                     /neighbourhood="10000"
                     /product="terpene"
                     /protocluster_number="1"
     cand_cluster    1..23033
                     /candidate_cluster_number="1"
                     /contig_edge="False"
                     /detection_rules="(Terpene_synth or Terpene_synth_C or
                     phytoene_synt or Lycopene_cycl or terpene_cyclase or NapT7
                     or fung_ggpps or fung_ggpps2 or trichodiene_synth or TRI5)"
                     /kind="single"
                     /product="terpene"
                     /protoclusters="1"
                     /tool="antismash"
     region          1..23033
                     /candidate_cluster_numbers="1"
                     /contig_edge="False"
                     /product="terpene"
                     /region_number="2"
                     /rules="(Terpene_synth or Terpene_synth_C or phytoene_synt
                     or Lycopene_cycl or terpene_cyclase or NapT7 or fung_ggpps
                     or fung_ggpps2 or trichodiene_synth or TRI5)"
                     /tool="antismash"
     gene            complement(2008..3891)
                     /locus_tag="JX266_001239"
     mRNA            complement(join(2008..2138,2193..3891))
                     /locus_tag="JX266_001239"
                     /product="hypothetical protein"
     CDS             complement(join(2008..2138,2193..3891))
                     /codon_start=1
                     /locus_tag="JX266_001239"
                     /product="hypothetical protein"
                     /protein_id="KAI1854098.1"
                     /transl_table=1
                     /translation="MHINEMLADAEKTGQPSFSFEYFPPKTTQGVHNLYDRMERMYNFG
                     PKFIDITWGAGGTIAELTCEMVVQAQTYFGLETCMHLTCTDMGEGKVNDALQKAYKAGC
                     TNILALRGDPPREKEKWTATEGGFQYARDLVQHIRKKYGNHFDIGVAGYPEGCDDNRDE
                     DQLLDHLKEKVDMGATFIVTQMFYDADNFVRWVGKVRDRGITIPIVPGIMPIATYASFL
                     RRAKHMNCKIPEHFMAALEPVKNDDHAVRELGKTLVADMCRKILAAGIVHLHFYTMNLA
                     QATRMVLEELDWMPTDNRPRKQALPWKQSLGLGRREEDVRPAFWRNRGKSYVTRTQEWD
                     EFPNGRWGDSRSPAFGELDAYGIGLTGTNESNRKKWGEPKSIQDIASLFVRYVEQDLDS
                     LPWSEAPLTSEADSIKQDLIDLNKRGLLTINSQPAVNGVKSNHPVHGWGPPNGYVYQKA
                     YLELLVSPEVLQQILPRIHDHPDLSYYAVTKTGSLKTNAPSEGPNAVTWGVFPGKEIVQ
                     PTIVESISFLAWKDEAFRLGVDWAHCHESGTPSRALIDEIMNDWYLINIVNNDFHQPRT
                     IFELFQGLTVKGLNEEVIVPPTETNGVQAEALD"
     aSDomain        complement(3007..3840)
                     /aSDomain="TIGR00677"
                     /aSTool="tigrfam"
                     /description="fadh2_euk: methylenetetrahydrofolate
                     reductase"
                     /detection="hmmscan"
                     /domain_id="TIGRFam_JX266_001239_0004"
                     /evalue="1.70E-124"
                     /identifier="TIGR00677"
                     /label="JX266_001239"
                     /locus_tag="JX266_001239"
                     /protein_end="295"
                     /protein_start="17"
                     /score="412.6"
                     /tool="antismash"
                     /translation="FSFEYFPPKTTQGVHNLYDRMERMYNFGPKFIDITWGAGGTIAEL
                     TCEMVVQAQTYFGLETCMHLTCTDMGEGKVNDALQKAYKAGCTNILALRGDPPREKEKW
                     TATEGGFQYARDLVQHIRKKYGNHFDIGVAGYPEGCDDNRDEDQLLDHLKEKVDMGATF
                     IVTQMFYDADNFVRWVGKVRDRGITIPIVPGIMPIATYASFLRRAKHMNCKIPEHFMAA
                     LEPVKNDDHAVRELGKTLVADMCRKILAAGIVHLHFYTMNLAQATRMVLEELDWMP"
     PFAM_domain     complement(3019..3864)
                     /aSDomain="MTHFR"
                     /aSTool="clusterhmmer"
                     /database="35.0"
                     /db_xref="PF02219.20"
                     /db_xref="GO:0004489"
                     /db_xref="GO:0006555"
                     /description="Methylenetetrahydrofolate reductase"
                     /detection="hmmscan"
                     /domain_id="clusterhmmer_JX266_001239_0020"
                     /evalue="2.00E-113"
                     /gene_ontologies="GO:0004489: methylenetetrahydrofolate
                     reductase (NAD(P)H) activity"
                     /gene_ontologies="GO:0006555: methionine metabolic process"
                     /label="JX266_001239"
                     /locus_tag="JX266_001239"
                     /protein_end="291"
                     /protein_start="9"
                     /score="378.6"
                     /tool="antismash"
                     /translation="AEKTGQPSFSFEYFPPKTTQGVHNLYDRMERMYNFGPKFIDITWG
                     AGGTIAELTCEMVVQAQTYFGLETCMHLTCTDMGEGKVNDALQKAYKAGCTNILALRGD
                     PPREKEKWTATEGGFQYARDLVQHIRKKYGNHFDIGVAGYPEGCDDNRDEDQLLDHLKE
                     KVDMGATFIVTQMFYDADNFVRWVGKVRDRGITIPIVPGIMPIATYASFLRRAKHMNCK
                     IPEHFMAALEPVKNDDHAVRELGKTLVADMCRKILAAGIVHLHFYTMNLAQATRMVLEE
                     L"
     gene            complement(5307..6521)
                     /locus_tag="JX266_001240"
     mRNA            complement(join(5307..6313,6365..6521))
                     /locus_tag="JX266_001240"
                     /product="hypothetical protein"
     CDS             complement(join(5307..6313,6365..6521))
                     /codon_start=1
                     /locus_tag="JX266_001240"
                     /product="hypothetical protein"
                     /protein_id="KAI1854099.1"
                     /transl_table=1
                     /translation="MADERNPVTDPGKRPRTRQRIHKAPPELEVPDINNDAAERKRVLN
                     VLAQRRYRQRKRQHRLGKSASVSCEQATEAQKGDEITHHGQDGSSETSTSKPARACSGG
                     VEENPALAVESLPGVSSVSDINLNSWPTDSLVSTSLASQAEAETDYGVAATAAHLSLDP
                     VMPDILTSEEPLAIDPSILDFSSDSTTTLGIVDSTQISWTFPDSYLLPMPELKLLQAFL
                     RIASCLQCEASMWDLNAISPFNDPTSSPMPTMMATSWAPTESQRTVVHHPLFDFLPWPS
                     ARDRLIAIFSMPDEFRPAEASGPLALVKFAYDMEDSAEGMRIWGSSPCDTSGWEVGQVL
                     FERWWFIFDRQIIEQSNRWRNLRGAPSLRLKGPRVENMPPEHSDIDP"
     PFAM_domain     complement(5421..5726)
                     /aSDomain="DUF3425"
                     /aSTool="clusterhmmer"
                     /database="35.0"
                     /db_xref="PF11905.11"
                     /description="Domain of unknown function (DUF3425)"
                     /detection="hmmscan"
                     /domain_id="clusterhmmer_JX266_001240_0021"
                     /evalue="7.40E-11"
                     /label="JX266_001240"
                     /locus_tag="JX266_001240"
                     /protein_end="350"
                     /protein_start="248"
                     /score="42.2"
                     /tool="antismash"
                     /translation="SPMPTMMATSWAPTESQRTVVHHPLFDFLPWPSARDRLIAIFSMP
                     DEFRPAEASGPLALVKFAYDMEDSAEGMRIWGSSPCDTSGWEVGQVLFERWWFIFDR"
     gene            8085..8951
                     /locus_tag="JX266_001241"
     mRNA            join(8085..8342,8397..8951)
                     /locus_tag="JX266_001241"
                     /product="hypothetical protein"
     CDS             join(8085..8342,8397..8951)
                     /codon_start=1
                     /locus_tag="JX266_001241"
                     /product="hypothetical protein"
                     /protein_id="KAI1854100.1"
                     /transl_table=1
                     /translation="MDEREASSRNDGLVVIHVALFRMATASLAEAYRILGYKVHHGLED
                     TLGMPWTQLEHAAEATWPTAPGAHPRPRRTRCDWDNLWGSHYDIATDMASPFADQLIEA
                     YPNAKVVVIQREFDAWWASYRSELLDTLFSPVQQVVVFLLSHVMGIRAGDAMRKIHFGF
                     FAAQNRAEIEANARQGYDRYYKKVRQMVPPENRLEYCLGDGWEPLCAFLGKEIPKVPFP
                     RKNTRASHNKGEMERKWTIFTSSAKIAAPWALSAIAAAGIAWYVHGSW"
     PFAM_domain     join(8127..8342,8397..8825)
                     /aSDomain="Sulfotransfer_4"
                     /aSTool="clusterhmmer"
                     /database="35.0"
                     /db_xref="PF17784.4"
                     /description="Sulfotransferase domain"
                     /detection="hmmscan"
                     /domain_id="clusterhmmer_JX266_001241_0022"
                     /evalue="2.80E-56"
                     /label="JX266_001241"
                     /locus_tag="JX266_001241"
                     /protein_end="229"
                     /protein_start="14"
                     /score="190.9"
                     /tool="antismash"
                     /translation="VIHVALFRMATASLAEAYRILGYKVHHGLEDTLGMPWTQLEHAAE
                     ATWPTAPGAHPRPRRTRCDWDNLWGSHYDIATDMASPFADQLIEAYPNAKVVVIQREFD
                     AWWASYRSELLDTLFSPVQQVVVFLLSHVMGIRAGDAMRKIHFGFFAAQNRAEIEANAR
                     QGYDRYYKKVRQMVPPENRLEYCLGDGWEPLCAFLGKEIPKVPFPRKNTRAS"
     gene            complement(10001..13033)
                     /locus_tag="JX266_001242"
     mRNA            complement(join(10001..11641,11692..11975,12029..12149,
                     12203..13033))
                     /locus_tag="JX266_001242"
                     /product="hypothetical protein"
     CDS             complement(join(10001..11641,11692..11975,12029..12149,
                     12203..13033))
                     /codon_start=1
                     /gene_functions="biosynthetic (rule-based-clusters)
                     terpene: Terpene_synth_C"
                     /gene_kind="biosynthetic"
                     /locus_tag="JX266_001242"
                     /product="hypothetical protein"
                     /protein_id="KAI1854101.1"
                     /sec_met_domain="Terpene_synth_C (E-value: 1e-14, bitscore:
                     49.1, seeds: 87, tool: rule-based-clusters)"
                     /transl_table=1
                     /translation="MDSATELKSADELLAAAARSLITRASSSFHAYYGLSTTSCQVYDT
                     AWVAMICKKDGEKKWWLFPESFYYLLKTQSEDGSWGSDSATQTAGILDTAAGLLALLKH
                     IKEPFQINDVSSDEISKRIDAGIDSLKQQLAAWDDIQKSNHIGVEIIMPSLLTYIEEEH
                     GTSFNFPSRSTLEAMNIDKMSRFSLESLYDKKPSSAVHSLEAFLGRVDMGRLSHHLYHG
                     SMMASPSSTAAYLIGTTQWDDEAEAYLRYIMTAGAGHGDGGISGTFPTTYFEYSWILAT
                     FLKSGFSKKEIECTGMHVFADILRTAFNTEGGIIGFAPRTADVDDTAKGLLALSLLGYH
                     VGPDQMIKVFEGQNHFTTFGSERDPSFTSNCHVLLALLRQPDVSSYRSQIRKTIIFISE
                     WWWYNDHHIKDKWHLSYLYPTMLLTEALAALLQSLDQGELPEILDAQLECRVNIALFQS
                     CLRVLLEQQADGSWNYLPEQTSYAILALSHARRALLFEDLQVEILSSISRGAQFLETCS
                     FRSADLNWTSKTTYNVSFVAEAYKLAALKVSHSPHEHNRFGQSISAHLLPAGLNRYMGL
                     VRRTPLFSEVPDWQIRASLRESSLFIPLLRMKRLQVYDRDDIPVTEDNYLDIIPFTWVG
                     CNNRRGTFASASLLYELMTLSLYGYQTDEFMEAITAPASHGAVDLHAVINDVVNNLTRN
                     TDLSCNGNNNMDITREIPNNGFHQGEPASKKISAALVRFVAYVLNHEAVARASAHDKQN
                     LQRELLAFLHAHATQNSDNSRFKTQQQDPTFFTSAESSYFQWVRTTGGNHVACAYSFQF
                     ACCLISASLCSGKEVFPTVTEKYLAAALTRHLTTVCRMYNDFGSVSRDTAEGNVNSVHF
                     PEFRQCYPILDGKLAMKKQALIGLAEYEQKVLEQTMQALERECERTASISGGSDLVRRK
                     LSIVKLFCDVTDLYDQLYFLRDLSSTMK"
     gene            13931..15367
                     /locus_tag="JX266_001243"
     mRNA            join(13931..14173,14248..14402,14456..14619,14673..14774,
                     14831..14988,15050..15367)
                     /locus_tag="JX266_001243"
                     /product="hypothetical protein"
     CDS             join(13931..14173,14248..14402,14456..14619,14673..14774,
                     14831..14988,15050..15367)
                     /codon_start=1
                     /gene_functions="biosynthetic-additional (smcogs)
                     SMCOG1182:Polyprenyl synthetase (Score: 226.1; E-value:
                     8.3e-69)"
                     /gene_kind="biosynthetic-additional"
                     /locus_tag="JX266_001243"
                     /product="hypothetical protein"
                     /protein_id="KAI1854102.1"
                     /transl_table=1
                     /translation="MPTEGSALVAHNFEQESQENELSSGCYGLGSVSSSFSEESSVCGP
                     VPSSSVTTISEPVAKDCLTIWPSKETQSQWPARRTRVVNSPYEYIATMPSKGVREKLID
                     ALNIWFDCPEETVSTIKSVISMLHNSSLILDDFQDNSPLRRSKPSTHTVFGPAQSINSA
                     AYIIIRAMSKIQSFSEPSCVIKATDMILTLFEGQAVDLSWTFNETCPSMQDYILMVDDK
                     TGTLFKLAGYLLATHARVDWSEGTITAIDALLSLFGQYFQIRDDYQNLVSTEYTSQKGF
                     CEDLDEGKYSITLIHALQNDSGGLLLRNMISTRRVQGKLTIQQKALMLDRIRSCGSLEW
                     TVSLLSDIHQRAIADIGLLEKDIGRVNYELRSLVEMLQR"
     PFAM_domain     join(14248..14402,14456..14619,14673..14774,14831..14988,
                     15050..15172)
                     /aSDomain="polyprenyl_synt"
                     /aSTool="clusterhmmer"
                     /database="35.0"
                     /db_xref="PF00348.20"
                     /db_xref="GO:0008299"
                     /description="Polyprenyl synthetase"
                     /detection="hmmscan"
                     /domain_id="clusterhmmer_JX266_001243_0023"
                     /evalue="1.90E-50"
                     /gene_ontologies="GO:0008299: isoprenoid biosynthetic
                     process"
                     /label="JX266_001243"
                     /locus_tag="JX266_001243"
                     /protein_end="315"
                     /protein_start="81"
                     /score="171.5"
                     /tool="antismash"
                     /translation="VVNSPYEYIATMPSKGVREKLIDALNIWFDCPEETVSTIKSVISM
                     LHNSSLILDDFQDNSPLRRSKPSTHTVFGPAQSINSAAYIIIRAMSKIQSFSEPSCVIK
                     ATDMILTLFEGQAVDLSWTFNETCPSMQDYILMVDDKTGTLFKLAGYLLATHARVDWSE
                     GTITAIDALLSLFGQYFQIRDDYQNLVSTEYTSQKGFCEDLDEGKYSITLIHALQNDSG
                     GLLLRNMISTRR"
     gene            complement(16199..20533)
                     /locus_tag="JX266_001244"
     mRNA            complement(join(16199..16632,16706..17314,17388..17456,
                     17516..17618,17676..17796,18199..18265,18887..19228,
                     19304..19909,19974..20145,20195..20533))
                     /locus_tag="JX266_001244"
                     /product="hypothetical protein"
     CDS             complement(join(16199..16632,16706..17314,17388..17456,
                     17516..17618,17676..17796,18199..18265,18887..19228,
                     19304..19909,19974..20145,20195..20533))
                     /codon_start=1
                     /gene_functions="biosynthetic-additional
                     (rule-based-clusters) p450"
                     /gene_functions="biosynthetic-additional (smcogs)
                     SMCOG1034:cytochrome P450 (Score: 109.4; E-value: 3.5e-33)"
                     /gene_kind="biosynthetic-additional"
                     /locus_tag="JX266_001244"
                     /product="hypothetical protein"
                     /protein_id="KAI1854103.1"
                     /sec_met_domain="p450 (E-value: 9.9e-35, bitscore: 114.6,
                     seeds: 50, tool: rule-based-clusters)"
                     /transl_table=1
                     /translation="MPSASPVQAGPNIAYLIISSFLAATLGFWCFWASKPWSFSLINGR
                     KFWEITNARAKKDFMLRARSLIANGLQRYPGRPFRIMADVGEVLILPPKYAYEIRNHDD
                     LSFTKAAFKWFYAHLPGFEGFREGTSESHLMKLVARHQLTHQLMLVTEPVSEECTLALQ
                     EIYTDSEEWHEVVAKTANLQLMARVTSRVFLGVGLCRNAQWLRITTTYAVIAFKAVEEL
                     RFWPFWLRSTVQWFLPQCTAARALVDEARALINPLLAQRRAEKAEAARRGEKCEYNDAI
                     EWLEQTAQDKQVHYDPACAQLSLSVAALHSTTDFFTQVMLDIASHPKLVTALREEIISV
                     LGPGGWSKQSLYKLKLMDSVLKESQRLKPISIASMRRMTTANVKLSDGTILPKNHLTLV
                     SSHMHWDPESYVEPERFDGYRFYNMRQQPGKENKSQLVSVSPDHMGFGFGLHACPGRFF
                     ASEEIKLAMCHILMKYDFKAVAGSDMEPRVLTSEQISAEKTQLLQFSGQSKYPHQPFRL
                     LTDWGEVIILPPEFADEIRNDPRLSFGEAAMQDNHAGIPGFETVRLVGRTDQLIQTVAR
                     KHLTKHLSMVIEPLSMETALAVSLNFGESPGWTQVRIKPAILDIIARISSRIYLGEQLC
                     RNEEWLRITKTYTTNFYTASTNLRMFPKSTRFLAHWFLPDCRKLRFELNDARRIIMPLV
                     QRRNQIRQEAAAAGLSIPRFNDAIDWAEQEATATGTSFDPAIFQLTLSLLAIHTTYDLL
                     QQTMIDLAQNPEYIEPIRREVIDALLADGWKKTSLYKMKLLDSAIKETQRMKPGSIVTM
                     RRRVMEDIKLSNGLVLKKGARINVDNRRMDDPAVYKDPQLYNPYRFFEMRLEPGKEHMA
                     QLVSTNSTHLGFGHGEHSCPGRFFAANEIKVALCHILVKYDWRLAPETDVSPDRKGMLV
                     KSSAGTDILIRRRDNLDIKLDML"
     PFAM_domain     complement(join(16265..16632,16706..17303))
                     /aSDomain="p450"
                     /aSTool="clusterhmmer"
                     /database="35.0"
                     /db_xref="PF00067.25"
                     /db_xref="GO:0004497"
                     /db_xref="GO:0005506"
                     /db_xref="GO:0016705"
                     /db_xref="GO:0020037"
                     /description="Cytochrome P450"
                     /detection="hmmscan"
                     /domain_id="clusterhmmer_JX266_001244_0025"
                     /evalue="1.60E-32"
                     /gene_ontologies="GO:0004497: monooxygenase activity"
                     /gene_ontologies="GO:0005506: iron ion binding"
                     /gene_ontologies="GO:0016705: oxidoreductase activity,
                     acting on paired donors, with incorporation or reduction of
                     molecular oxygen"
                     /gene_ontologies="GO:0020037: heme binding"
                     /label="JX266_001244"
                     /locus_tag="JX266_001244"
                     /protein_end="932"
                     /protein_start="610"
                     /score="113.0"
                     /tool="antismash"
                     /translation="VRIKPAILDIIARISSRIYLGEQLCRNEEWLRITKTYTTNFYTAS
                     TNLRMFPKSTRFLAHWFLPDCRKLRFELNDARRIIMPLVQRRNQIRQEAAAAGLSIPRF
                     NDAIDWAEQEATATGTSFDPAIFQLTLSLLAIHTTYDLLQQTMIDLAQNPEYIEPIRRE
                     VIDALLADGWKKTSLYKMKLLDSAIKETQRMKPGSIVTMRRRVMEDIKLSNGLVLKKGA
                     RINVDNRRMDDPAVYKDPQLYNPYRFFEMRLEPGKEHMAQLVSTNSTHLGFGHGEHSCP
                     GRFFAANEIKVALCHILVKYDWRLAPETDVSPDRKGMLVKS"
     PFAM_domain     complement(join(18252..18265,18887..19228,19304..19909,
                     19974..20034))
                     /aSDomain="p450"
                     /aSTool="clusterhmmer"
                     /database="35.0"
                     /db_xref="PF00067.25"
                     /db_xref="GO:0004497"
                     /db_xref="GO:0005506"
                     /db_xref="GO:0016705"
                     /db_xref="GO:0020037"
                     /description="Cytochrome P450"
                     /detection="hmmscan"
                     /domain_id="clusterhmmer_JX266_001244_0024"
                     /evalue="5.60E-33"
                     /gene_ontologies="GO:0004497: monooxygenase activity"
                     /gene_ontologies="GO:0005506: iron ion binding"
                     /gene_ontologies="GO:0016705: oxidoreductase activity,
                     acting on paired donors, with incorporation or reduction of
                     molecular oxygen"
                     /gene_ontologies="GO:0020037: heme binding"
                     /label="JX266_001244"
                     /locus_tag="JX266_001244"
                     /protein_end="491"
                     /protein_start="150"
                     /score="114.5"
                     /tool="antismash"
                     /translation="TEPVSEECTLALQEIYTDSEEWHEVVAKTANLQLMARVTSRVFLG
                     VGLCRNAQWLRITTTYAVIAFKAVEELRFWPFWLRSTVQWFLPQCTAARALVDEARALI
                     NPLLAQRRAEKAEAARRGEKCEYNDAIEWLEQTAQDKQVHYDPACAQLSLSVAALHSTT
                     DFFTQVMLDIASHPKLVTALREEIISVLGPGGWSKQSLYKLKLMDSVLKESQRLKPISI
                     ASMRRMTTANVKLSDGTILPKNHLTLVSSHMHWDPESYVEPERFDGYRFYNMRQQPGKE
                     NKSQLVSVSPDHMGFGFGLHACPGRFFASEEIKLAMCHILMKYDFKAVAGSDMEPRVLT
                     S"
ORIGIN
        1 tgatgcgcgt aaaactgggt aatgcccttg gcattgtata aggcattgac catttcctgg
       61 cttaacagga aatcaaggtc gccataagca ggctcctgag cctcaaagac acgatggccg
      121 tccggtacga tttgacctgt ataccaagaa ctctctttca gctcctgtat gatctctgga
      181 atggcctttc tctctttggg tatcgtcttc ggtattgtgc ttggctctgg tttaggcgta
      241 gacggtatgg actccgaagg aacaggaata tagggctcag cttcttgtcg gagcacgagc
      301 tcgggatcca atttctcctc cacacatcgg ttcagaaaag cgttgacagc atttgtaaac
      361 ttctggttcc gcttctcgat taaagaggtc atctgcttct ggctaaagac tggcatcttg
      421 agatcttcgt ctcgaagctt ccgattgggt ttagttggct ccccggtctt cttgctctga
      481 acttgacgct tcaggtcacc gtcaatgaac tcaaggtaaa ggacctcgct gccactgggt
      541 cggggttcgt cagggtgacg gccggccagg tcatccatac ccgtgaggcc cccaacagag
      601 gcgtcaggtg cgggaccttg cgtcctgaag tcattggatc tgccagattt gaagattgcg
      661 tctctttcgg cccctttgat atcgatctga agcataacct cgtcgacata tgcaaagctg
      721 atgccttccg gccgcagcgc aacgatcgcc gccacatctt cgatgaggag cttgctcttg
      781 gtgtgagact cgactgcggt cctgatcgtg tcgaaagtgg tagcaagatg cttgcgagtg
      841 gagcaaaaag tgaacacaag attaagcgcc cggtgtgtct tatccagttg cttgaacaag
      901 ggtggccagt ctatcgagca ttcggcatcg gcaccgggtg gtgcggccct ctttgggtgt
      961 cgattccgag agtccgtggg cgggctggta gtatggggcg ttgttggctg aagaggatcc
     1021 ggttggtctt gagatgtgcc tggagctgaa gccggatcgg catcgtggat ggaggctgtt
     1081 tctcgggacc cttcatcgtc attccgctta cgtttccgtc gtacaatcct gtttgagacc
     1141 gtggcggcct tcagcgaaga cattctcaac tatagtcgtg gtgcatcgag taccaggttt
     1201 gtctggcatt gacaatcaat actcagatgc tgatgattga cgtcacagac ccctaaggcg
     1261 tgaatgatca aggtgacaag ggactgcgcg ttctaccgtg gcgcgacctc acgtgacttc
     1321 gggtaagtgg tgcttaacgc tggattggcc gcccaggtga caactatgcc agctacgatt
     1381 aaccatgggg aggatacgta ttcgccttct gcgatatcat cgaatcggct catgaatgca
     1441 ggctatagag cttcggaatc ctgcctctac ttacttagga gacttcgtgc ccaggtttct
     1501 agtagagcat actctagccc aatatctgac caagttttga aatgaaacgg acgattttat
     1561 tccgacagtc tttcatttgt gatgtgttga agacctctag actatccgtt gagccactgt
     1621 cgcctcgcct ctagcttcag tcacctgctc ctgacgaaaa cgccgactct tctctcgctc
     1681 gcagctccta gaacctttcc ccacccatcg cggtggataa cgctccttga aatcaatgat
     1741 tatgcttcgt atgacccgta ctgaggtctt tctcctgtca tttcctgggg tatcgttgag
     1801 atatgatgca attttagcct gacccttttt tcctaggttg tcgccaagcc ccctgcatgc
     1861 cctcattttt gttgaaaaat caggactccg gttgaaacgc ccatgatgta tgctcaaatg
     1921 taagtcacaa tgtcatcaac gtgacatagt tatgctgttg aaaacgcaat aacgcctttg
     1981 ctcgtgctgc cgtgtcctac ggcaatccta atccagcgcc tctgcttgaa cgccgtttgt
     2041 ctcggtagga ggcacaataa cctcttcatt gagacccttt acagtaagac cctgaaaaag
     2101 ttcaaaaatc gttcgtggtt ggtggaaatc gttgtttact gggacggaat gtcagtataa
     2161 ctacgttaga gcaagcagag tttgcaacct accaatgttg atcagatacc aatcattcat
     2221 gatctcgtca atcaaggccc ggctgggcgt gccagactcg tggcagtgcg cccagtcgac
     2281 tcccaatcgg aaagcctcat ccttccacgc gaggaagctg atgctctcga cgatggtagg
     2341 ctgcacgatc tccttgcccg ggaaaacacc ccaggtaacg gcgttagggc cttcggatgg
     2401 cgcgtttgtc ttcagagacc cagtctttgt caccgcgtag taggaaaggt cggggtgatc
     2461 atgaatgcgc ggcaagatct gttggaggac ctcgggggag acaaggagct cgaggtaggc
     2521 cttctgatag acatatccgt tgggcgggcc ccatccatgg acagggtggt tagacttgac
     2581 accgttgaca gcaggttgtg agttgattgt caaaagtccg cgcttgttta gatcaataag
     2641 gtcctgcttg atggagtcgg cttcgctggt gagtggggct tcactccatg gtagtgaatc
     2701 gagatcctgt tcgacgtatc gaacaaagag gctggcaata tcttgaattg attttggctc
     2761 tccccatttc ttccggttcg actcgttcgt gccagtaaga ccgatcccgt aggcatcgag
     2821 ctctccaaag gcgggagagc gagaatcacc ccaacggccg ttagggaact cgtcccactc
     2881 ctgagttcgt gtaacgtacg actttccgcg gttgcgccag aaagccgggc gcacatcctc
     2941 ctcgcggcgc ccgagcccaa gggactgctt ccagggtagg gcctgcttcc tggggcggtt
     3001 gtcggtcggc atccaatcaa gctcctccag aaccatgcgg gtagcctggg caagattcat
     3061 ggtgtagaaa tgaagatgca caatgccagc agccaggatt ttccgacaca tgtcagcgac
     3121 caaggtcttg cccagttctc gcaccgcgtg atcgtcgttc tttaccggct ccaatgctgc
     3181 catgaaatgc tctgggatct tgcagttcat gtgcttggct ctccgaagaa agctagcgta
     3241 tgtggcaatt ggcatgatac cgggtacgat agggatagta atacctctgt ctcgcacctt
     3301 gcctacccat ctgacaaagt tgtcggcgtc gtagaacatc tgggtgacga taaaggtggc
     3361 acccatgtcg accttttcct tcagatggtc cagcagctgg tcctcgtccc tgttgtcgtc
     3421 gcatccctcg gggtagccag caacaccaat gtcgaagtgg ttcccatact ttttgcggat
     3481 gtgttgcacc aggtccctgg cgtactgaaa gccaccctcc gtggcagtcc acttctcctt
     3541 ctccctcggc gggtctcctc gtagcgccag gatattggtg cagccggcct tgtaagcctt
     3601 ctgcagagcg tcattgacct ttccctcgcc catatcggtg caggtaaggt gcatgcaggt
     3661 ctcgagcccg aagtaggtct gtgcctggac aaccatttcg caggtgagct cggcaatggt
     3721 gccgccagca ccccaagtga tgtcgatgaa cttggggcca aagttgtaca tgcgctccat
     3781 acgatcgtac aggttgtgga caccctgggt ggtcttgggc gggaagtact cgaaggagaa
     3841 agacggctgg cccgtcttct cggcgtccgc cagcatctcg ttgatatgca tcttggcggc
     3901 ggcgacggcg acggcgacgg cgatgtgaga agcggaagct ggggctcaag gggggcggcc
     3961 gagccggaca actgtttact atggaagaaa actgtgagct tgttagctga tgatctccag
     4021 agatggccga ttgtcgagat gcccaagaac catgctgcac tggcattgca ggacgacatc
     4081 caaagcttgc aggatacacc ctagaccctt gggagtcggg ctcgggaacc gttttgcatg
     4141 acaacatgac aggcaaggaa agtaagtgtc tgtattacct tgcaaccttg cggacgacaa
     4201 gacgcagcat agagaccctc gagcgagaag tctggacgca gatgtagacc aaggcgtgtt
     4261 ctgtcaagtc tcccctctcc agcacgcaat gtcacacaga agtatgtatt acagggagga
     4321 gggctctctc aagggatgtt ctcgaaattc tttgcctcgc ctgcccatgc cgccggtagg
     4381 ttcgctggac tgggaggtgg gaggtgccca gatggagggt cggtcagcat ccacctcagt
     4441 gcagctccga aaagtggcgg gccgctcatt ggctggaagc catgcaagtc cccttctagg
     4501 accccttggg caagtcgacg ccgccagccc acgttggttc tgggtgggtt tgctgccaat
     4561 gaacggcgag tgccggtcgg tcaacgacac taatcatcac ccgtcgattg cgattgcgca
     4621 gattttctac agaccgtctc gctgagggtc gagctcgatg acactaacgc ccagcaccag
     4681 caggcctgca aattgtgccg ttcaaagctg gcgatgatca cgggccgcca ttcgtcggtt
     4741 cctgcattct actcggggtt ctctgcccag gcgtcgagca cgaatccaac ggccctcgtt
     4801 gcccctcctt acccctccat tctcatgttg cgggtgcttc ggtgaaagca gccactgagt
     4861 gctgagtgcc caggtggact gcctatttgc tgggagtctg gtcagtgaac tagaccctgg
     4921 cggcgctccc ccctccccac ccccaacccc tgacgtcgtg ctctttttgg gggagagaca
     4981 gaaacacccc gcattgccct tcttgaccgc cttgcgacgt cgccagcaga agcccagtgc
     5041 gcgatgcaag ggccaattcg gtgctttttt ttttcttctt ggggggattg gattgcttcc
     5101 tcggcgccaa gaccccccga ctggctctaa caagacttca cccctccaca atagcaaggg
     5161 cttgactgtc catcatataa cgtattgctg tgacacgtag ttctagacat ctgcttgagc
     5221 tactaaaggt ttccacaggt gacccccagc cggactttgt ttccattgtt tacacgcccg
     5281 gtggccctga ttcggtgttt tgaagactat ggatcaatat cactgtgctc tggtggcatg
     5341 ttttccaccc tcggcccttt taatcggaga ctcggggcac ccctgagatt cctccagcga
     5401 ttgctttgct caatgatttg gcgatcaaag atgaaccacc accgctcgaa tagcacttga
     5461 ccaacttccc agccgctcgt gtcacatgga gaagaccccc agatccgcat gccctcggca
     5521 ctgtcctcca tatcgtaagc aaacttgacc agggccagcg ggcccgaagc ctccgcgggc
     5581 ctgaattcat cgggcatgct aaaaatggca ataagtctgt cccgtgccga aggccaaggg
     5641 aggaagtcga acagcgggtg gtgcacaacg gtcctttggc tctcagttgg cgcccaactc
     5701 gtcgccatca tggtgggcat cggagacgag gtcgggtcat tgaacggaga gatggcgttg
     5761 agatcccaca tgctggcctc gcattgcaga cagcttgcga tgcggagaaa ggcctgaagc
     5821 aacttgagtt ctggcattgg gaggaggtaa gaatccggaa aggtccagga tatttgtgta
     5881 gagtccacga tgcctaacgt ggtagtagag tcagacgaga agtccagtat cgaggggtcg
     5941 atggccagag gttcttctga tgtcagtata tcaggcatca cagggtctaa actgagatgt
     6001 gccgcagttg cagcgacccc ataatccgtt tcggcttcgg cttgactggc caaactggta
     6061 gagacaagac tgtccgtagg ccagctgttg aggtttatat cagacaccga cgatacgcca
     6121 ggaagtgact ctacagcaag tgctggattt tcctccaccc caccgctaca cgcccttgcg
     6181 ggtttgctgg tgctggtctc tgagcttccg tcttgtccat gatgagttat ctcatcacct
     6241 ttttgcgctt cggtagcctg ctcgcaacta accgacgcac tcttaccgag tcgatgctgc
     6301 cgcttacgtt gcccttcaca tagtaaggct cagagacttg gccaattcaa tgttgggtac
     6361 ttactataac gacgctgcgc tagtacgttc agaacccttt tcctttcagc ggcgtcgttg
     6421 ttaatatccg ggacttccaa ctctggcgga gctttgtgga tgcgttgccg agttctcggc
     6481 ctctttccgg gatccgtgac cgggtttctc tcgtcggcca tcatcacacg tactagtaga
     6541 gtctggcaca cggtctcggg atctcaaggg caagggtgac cgtcagactc cgcctcacaa
     6601 gatgcatacc tctttgatgt tgacggagat ggttagtcgc caagcgaccg tttaccgagc
     6661 gccagaataa cgaacaagca tgacgacgtg ccctgagacc gactatataa gtacttgtct
     6721 ctgcactcgc tcagatggct tgactcagga gaggtaaagg acggcataac gcttgaacat
     6781 aacgcctcgg agaaagtggg gcacgtatta cgacggtaag ccccactccc gaggtcctcc
     6841 gagaggtccg ttcgacttca gtctggcgct tacgacctca cactccgatc cagataacga
     6901 ccttaattac ctacgtagga atcatttact ccgtgctgtc acattcaatc agcagctgtt
     6961 tagatttggg tccagtgcta gcagaatttg atgccaatcc catcccaagg gaccgcgttt
     7021 agaccgacca gcatagggct tgtgaaaagc ttcacgtcgg cgctgctggc accgatgtat
     7081 tgtgacctct acaaacttca cactctccct accacaccat taacagcggc cagctcctct
     7141 acttcagtta accatctgct tgcttctctc ccattccgat taagtgttgt ctcgtcgtac
     7201 tcgactttcg tggtgcccct gtcattgttg tcggcccagt cctgattcgt aagtacagtt
     7261 tctccacttc caagtcggca gttattacgc ttgttgtaac aaaaatagtt agaagactga
     7321 ccaggaactt cggagaaact cagcgggata gatttcgact tcgccatagg atcttcattg
     7381 aactttgctt ataggcatac aagtaagtgc ataaatatca tgagaacaat ctgcccacta
     7441 tcctggatta tctcattgcg gacaattgat gaagtggaac ttaattccat tagaattcaa
     7501 tatggctata tatgagagaa attgagccag atacttatga tctatgcttg cgaacctctg
     7561 gagccggagg cccggagatg gtttacttgg cgctagacca cgttaccttt gagtaggacc
     7621 atgttggctt ccacacccat ctcgtgaggc aatatagcgg ctacccagcg cacgtcatca
     7681 actgcgactt ttccttcttt ctgtcaatag aatgatgttt cgacaatgat tcctcactta
     7741 gtggtgccga agaattagcg ttccggtgtt attttgttag tacaaggaca tcaaagtaaa
     7801 attccgttga cactcgcatt ctgtttaaac gggcgaccga cagttggacg tgtcatgacc
     7861 atgcagggaa aaattatcgt ttgaacggat cacagtgcgt gcaaatgtat cgtacggcgc
     7921 ggttgctagc agtttaatgc gaggtatccc ttgcagcttt caaaattcca tctcgaaaga
     7981 ccaacaggtc caggcattga cgcgcgactt cttaaagact tttcttctta aaatagcagc
     8041 ctagtactgc tttcacgctt ctctacctta tctgccctga tgatatggat gaaagagagg
     8101 cttcttcgcg caatgatggt cttgtcgtca ttcacgtagc tttgttccgg atggcaacgg
     8161 cctccttggc cgaggcctac agaatccttg gatacaaagt tcaccacggt ttagaagaca
     8221 cgctggggat gccctggacc cagttggagc atgcggcgga ggctacttgg cctacagctc
     8281 caggggcaca tccccggccg cgccgtacgc gctgcgattg ggacaatctt tgggggtctc
     8341 acgtaagtgt tgcaacttcg ctgtgcttgc atcacaccca actgacaatg cgccagtacg
     8401 acatcgcaac agatatggct tcaccttttg cggatcagtt aattgaagca tatcctaacg
     8461 ccaaggtagt cgttatccag cgtgagttcg acgcctggtg ggccagttat agatctgagc
     8521 tcttggacac cctcttttct ccagtgcaac aggttgtcgt ctttctctta tcccatgtta
     8581 tgggtatccg ggctggcgac gctatgcgca agattcactt tggattcttc gcagcacaga
     8641 acagagcaga aatcgaagcc aatgcacgtc aaggctacga caggtactat aagaaagttc
     8701 gacagatggt ccctcctgaa aataggttgg aatactgctt aggcgacggt tgggagccac
     8761 tttgtgcgtt tcttgggaag gagatcccta aagtgccttt cccgcggaag aatacccgag
     8821 cgtctcacaa taaaggggag atggaaagaa aatggaccat ttttacctca tcggcaaaga
     8881 tcgccgcacc atgggcccta agcgctatag cagcagcggg tattgcatgg tatgttcacg
     8941 gttcttggta gaactcaagg actcgaacaa cacttgcact tggacgcaag tctagggacc
     9001 atgtgtagta gaaggaagga ctcgcttacc agagttccgc taccggcatt tcgggtagtt
     9061 ttgccaaagt tttaattctt gcgattttcc tttcgcacta tgggcacttg agtctaatag
     9121 atcgaggatg tggttatgta tgcgcatccg taatctcgcc cactatcaga tcatgcgcac
     9181 cctagcatct ccgacggaca gtccacgcgg gatgcatatg tcgcaggatg tcctcagtat
     9241 ttctaagtcg gttgagatca ggtatactat gcatattgac ttgatacatc tcctaatttc
     9301 agacattgta gttataatta atggcttgtt gcaacgtggc tcatacggct attggtgaag
     9361 ggtcttgctt atggtgctgt atcaaacctg ctgtagctac tatcaccagt actcgggtga
     9421 ccaggatcaa aattgacctt cccatactat ttgtgttcga tagagatcaa gtagttcaac
     9481 ataagggtac taatcgtgtt ctcagaaatg caaaattggg agaggatata ggcaaccgag
     9541 agcagtacgg ccggctcaac taaatttgat acagtaaatg ttttaattca atcccgcaca
     9601 ccgcaggtca agcgaactgc ttacgggtac ataggccctt acaagcgaat cctgctagtc
     9661 acgatttaca aactttttta cttatgccta gcatgaaacg gcaccctgct ggaaagaaga
     9721 tcccaagatg ctattggtaa cgttgcgaaa aaacgggctc tccttctgtc tgcgccggta
     9781 gcatccctta tagagcactc tatcgcatct agtgggaaaa gctctacgca tggtctctgc
     9841 ccacgacgtc acttacaaga catatttgat ctcacgaatg atgctctcgt atactttcag
     9901 acattaactt ctttggaata aaatcaagaa tcaaaggttt catttagcgc caaatctcta
     9961 attctttcac acttgacatt tctattctcc gaaggcaact ttacttcatg gtactagaca
    10021 gatcccgcaa gaaatagagc tgatcataga gatcagtgac gtcgcagaaa agcttcacaa
    10081 tgctcagttt cctccttacg agatcactcc caccgctgat agatgctgtt cgctcgcact
    10141 cgcgctcgag agcttgcatt gtctgttcga ggaccttctg ctcgtattca gccaggccaa
    10201 tgagggcttg cttcttcatc gccaacttcc cgtctagtat tggatagcat tgacgaaact
    10261 ctgggaagtg aacagaatta acatttccct cggcagtatc gcgggatact gatccaaagt
    10321 cattgtacat acgacaaaca gtggttaggt ggcgagtgag tgcggctgcg aggtactttt
    10381 ccgtcacagt tggaaagacc tctttgccag agcataggga cgctgagatg agacagcatg
    10441 caaattggaa ggaatacgcg caagcgacat ggtttccgcc cgtggtgcga acccactgaa
    10501 agtacgagct ttcggcagag gtgaagaagg tgggatcttg ttgctgcgtc ttgaaccgcg
    10561 agttgtctga attctgggta gcgtgcgcat gcaagaacgc caagagctct ctctgtaggt
    10621 tctgcttgtc atgagcactg gctctcgcca ctgcctcatg gttgagaacg tatgccacga
    10681 agcggacgag agcagcgctg atctttttgc ttgccggctc cccttggtgg aagccattat
    10741 tgggaatttc tctcgtgatg tccatattat tgttgccatt gcaagagagg tctgtgtttc
    10801 tggtcaagtt gtttacaaca tcattaatga cggcatgcaa gtccacggcg ccatgggagg
    10861 ctggcgcagt gatggcttcc atgaactcgt ccgtctggta tccgtataac gagagtgtca
    10921 tcagttcgta gagcaaggaa gcggatgcaa aagtaccacg cctgttattg cacccaaccc
    10981 aggtgaatgg gattatgtcc agatagttat cttcagttac cggaatatca tccctatcgt
    11041 acacctggag ccgtttcatg cgtagaagag gaatgaatag agatgactct cgtagtgatg
    11101 cccgtatctg ccagtctggc acctcggaga ataatggggt tcgacgaacc aagcccatgt
    11161 agcgatttaa tccggctgga agcaggtgag cactgatact ctgaccaaaa cgattatgtt
    11221 catgcggtga gtgagacacc ttcaaagcgg ccaatttgta cgcctccgcc acgaatgaaa
    11281 cgttgtaggt agtctttgaa gtccagttca agtccgctga acgaaagctg catgtttcga
    11341 gaaactgagc tcctcgacta atactagaca gtatctctac ctgtaggtcc tcaaatagta
    11401 acgctctgcg ggcgtgagaa agggctagaa ttgcataaga agtctgctcg gggagatagt
    11461 tccaggagcc gtctgcctgc tgttctagaa ggactcgcaa acaggattga aacaacgcaa
    11521 tgttaactcg acattccaac tgggcatcca ggatttccgg tagttctcct tggtccagag
    11581 attgaagaag agctgcaagg gcctcagtca aaagcatggt cgggtataga taactcaggt
    11641 gctattaaat cggttagaag atgcagctct agttggccag gccaggccta cccatttgtc
    11701 cttgatatgg tgatcgttat accaccacca ctcagagata aagatgatgg tcttccttat
    11761 ttgcgagcga tatgacgaaa cgtctggttg acgaaggagt gcaagcaaaa catgacaatt
    11821 tgacgtaaaa ctcgggtctc gctcggaccc gaatgtagtg aaatgatttt ggccttcaaa
    11881 aaccttgatc atttggtctg ggccaacatg gtaaccaagt aggctaagcg ctagaaggcc
    11941 ttttgctgta tcatctacgt ctgctgttcg aggggctacg tctgagttag ccatggattc
    12001 tgccatctag cagaaatgag agtgttacca aatccaatta tgccaccctc cgtgttgaaa
    12061 gccgtacgta ggatatctgc gaagacatgc atcccagtac attcgatttc tttttttgag
    12121 aagccactct tcaaaaatgt tgcaagaatc tgaaccagtt atcattagtt tctacccata
    12181 gtggaagatg cgatctgctg acccaactat actcgaagta cgtggtagga aacgtccctg
    12241 aaatcccgcc atctccatgt ccagcgccgg ctgtcatgat gtatctcaga tatgcttcag
    12301 cctcatcatc ccactgagtt gtgcctatta gataggcggc tgtcgaagaa ggtgaagcca
    12361 tcatagaacc gtgatacaag tgatgggaca gccgtcccat atcaactcga cccaggaaag
    12421 cctctaagga gtgaactgct gaagaaggct ttttgtcgta caacgactcc aagctgaagc
    12481 gtgacatttt gtctatgttc atggcttcaa gtgtcgatcg actagggaaa ttgaaagatg
    12541 tcccatgttc ctcttcaatg taggttaata atgagggcat aatgatctca acgcctatat
    12601 gattagactt ttggatgtca tcccaggctg ctaactgttg cttgagtgag tcaataccag
    12661 cgtcaattcg cttggaaatt tcatcactcg atacatcgtt gatttggaaa ggctccttga
    12721 tgtgtttgag aagtgccagt aggccggcag ccgtgtccaa gatgcctgcg gtctgcgtcg
    12781 cagaatcact gccccaacta ccgtcctctg actgggtctt caagagatag tagaagctct
    12841 ctgggaaaag ccaccatttc ttttcgccat ctttcttgca aatcatagcc acccaagccg
    12901 tatcatagac ctggcaactt gttgttgata agccatagta ggcgtgaaag cttgaggaag
    12961 ctcgggtaat aagcgatcgt gcggccgcag caagtaattc atcagccgac ttgagttcag
    13021 ttgcactatc catgattgaa tattcgaaat tagataggag ctgcagttgt gtatgtagac
    13081 aattagaata tcagttgctc aacacggcgc agtacgatgt tcgtactgtt atcaaacaag
    13141 ctatgtgacc acctgaagaa cgcaaaggta actgaagggg ctcttatctc acgcgtaaaa
    13201 taggccagcg tagcgcgggt actcttaggc tcagtttaat ccttccaggc gatggtgtcg
    13261 ttcatctgcc tttcagcagt ctgtatgact cagcgtccat gcagcttctg ttatgggatc
    13321 atgccacctc atcaatacct catcgaaagt atagataccc aagtccttgc tagctcaggt
    13381 actttgcgac gcagtgggat agaaataaac catgggcaga caagatgcaa agaaaaagta
    13441 tgatggagac accccccgcc cccctactcg tctttacaaa cgctcagact caaagaaatt
    13501 ccagacgaag agaaacgatg cagatcagtg aaatcaatgg gggatacatt ggaatgccga
    13561 tatacgcata cgcaagataa gacgcgaagt atagccccat gtcaagtgga tatcgaccgg
    13621 tggggtcacc cacatacatc ccgtttttgc ccgttcggat gaaaggttgg gccaccacac
    13681 tgcatgtaac ctcattcttg tgatatcaaa tatggcagtt ggaattggag gcaacagcta
    13741 tcgaccaaaa tttcggagaa ataaatctgg ggggcgcttt ttctcgaaag tcacatttac
    13801 acttgttctt tccctatgaa ctatgagacg ggatctagta atccgtcgaa ataatcaccg
    13861 cttctcgcct taatatatgc gtatattgat gaaccatccc aggcttccct tgtgataaaa
    13921 aaatccagtt atgccaactg aagggtcagc tttggtggct cataactttg agcaagaatc
    13981 tcaggaaaat gaactatcga gcggctgtta tggccttggt tcggtgtctt caagcttctc
    14041 tgaagagtct tccgtgtgcg gccccgtccc aagctcatct gttacgacta tttcagagcc
    14101 tgttgcaaag gactgcctca caatctggcc aagtaaagaa acgcagagcc aatggccagc
    14161 acgccgcacc agagtgagtg acccgggtct ttaacatagc aactctactc agggaccaag
    14221 aagatccgaa acttaatgga gtcgtaggtt gtgaactccc cgtacgagta catagcgacg
    14281 atgccatcaa agggagtccg agaaaagctg attgacgcgc tgaacatctg gttcgactgc
    14341 ccagaagaga cagtatcaac catcaagagt gtcataagta tgcttcacaa ctcatcgctg
    14401 atgtgtgtgc tcgcctttca agttaaaatc tgttatgttt gctaagagaa cccagactcg
    14461 acgacttcca agacaattcg cctttgcgcc gaagcaagcc gtccacgcac acagtctttg
    14521 gacctgctca gtccatcaac tcagctgcgt acattattat cagagcaatg tcgaagatac
    14581 aaagcttttc ggaaccttct tgcgtcataa aagctacagg tgagatgcta tatgcctttt
    14641 ggaaaatcgc ctcagctcat atcgtgttcc agatatgatt ttgactttat ttgagggcca
    14701 ggctgtggac ctgagttgga cattcaacga aacatgccct tcgatgcaag actacatttt
    14761 gatggtcgat gatagtgagt tactctacac atgcgtcact ttgcacgcag cttactaagg
    14821 gcgaccgaag aaacaggaac gttgttcaaa ttggcaggct acctccttgc aacacatgcg
    14881 agggtagact ggagtgaagg cactatcacg gccattgatg cactgttgtc gcttttcggg
    14941 cagtattttc aaattcgaga tgattaccaa aatctcgtca gcactgaggt atgtataaca
    15001 cagtaatatt gacttgaata tggggaaact aaaaactccc tgaatccagt atacttcaca
    15061 aaaaggattt tgcgaagatc tggacgaagg caaatactca atcactttga tccacgccct
    15121 tcagaatgac tctggaggac tcttactgag aaacatgata tctacgagac gtgttcaagg
    15181 aaaactgact attcaacaaa aagcattgat gctagaccga atcaggtcat gtggtagcct
    15241 agagtggaca gtctcacttt tgagtgatat acatcagcgt gcaatagcgg atatagggtt
    15301 attagagaag gatattggca gagtaaacta cgagttgaga tcgctggtgg agatgctcca
    15361 acgctagaat tagttggcgg gggttggcgg gtgggcattg tcagaggacc caagaaacaa
    15421 tccaaaccca atccaaaccc aagaagcatg gcaacgtatg tttttgctag ataggatgat
    15481 ggcacagcgt ggaataccaa gaagaaccca attatcggca tcaagatttg caaattgatt
    15541 accttcttca ctctaagttg cagtgcctag actaccagcg tgtttccttg tcccccatgg
    15601 gctgatcgag ccatccgtgg cgtgagacat tcgaagaagt attacgagta ctcgcacgga
    15661 ttgataaagc acacatgtaa agatagtcgt ctttttgtca agtattggta catgaaccca
    15721 cagttttgag cttatcatgt accggcagtt aacgtacaaa ctgtgcgcca actcatttct
    15781 cggcttggat ccggaccaat agagaaccca atcgtgcatt gctgatcagc ccacgtttca
    15841 ggaatttatg taccaagcct ttaggcccgc agtcgaggct cagatcggcc tcgcgtgctg
    15901 gtcgcccggt taatttcctt gacagggaat ccttgatgca aatcttctcc aacaactttc
    15961 ctaacacagg attccatgta cctagggttg gttgtactcg gcttgaaggg ctgccagcgc
    16021 tccgtgatag gagtacaaca ctttgctagc aactttcttt ggatggctca actactacca
    16081 aacccatcca catattaaca ttcaaagata tctgaaagga attacgaggc taaaagatat
    16141 aattttataa agttataata taattcgccc cctcgccaga acggctacag tggatactct
    16201 acaacatatc caatttgatg tccagattat cacgccgtcg aattaggatg tcggtccctg
    16261 cacttgattt tacgagcata cccttcctgt ctggcgagac atccgtctcc ggagccagcc
    16321 tccagtcgta cttaaccaag atatggcaaa gtgctacctt gatctcattc gctgcaaaaa
    16381 accgcccggg gcacgagtgt tccccatgac caaacccgag atgggttgaa tttgtggata
    16441 ccaattgcgc catatgctct ttgccaggct ccaatcgcat ctcgaagaac cgatacgggt
    16501 tgtaaagctg ggggtccttg taaaccgcgg gatcatccat acggcggttg tccacattta
    16561 tgcgggctcc tttcttcaga acaagaccat tagatagctt gatgtcttcc atgacacgtc
    16621 gtcgcatcgt cactaccacg acgaactagt gaatcagtga ttattcataa gtggatttgt
    16681 caggtggcca agatcgtatt cctacctata ctgccaggct tcattcgctg tgtctctttg
    16741 atggcgctat cgagaagttt catcttgtag agcgaagttt tcttccagcc atcagcaaga
    16801 agagcgtcga tgacttccct gcggatcggc tcaatatact cgggattttg ggcaaggtcg
    16861 atcattgtct gctgtaagag gtcataggta gtatgtattg ctaagaggga caaggtcaac
    16921 tggaatatcg ctggatcaaa actcgtgcct gtagctgtgg cttcctgttc tgcccaatca
    16981 attgcatcat tgaagcgagg aattgacaaa ccagcagcag cagcctcttg tctgatctga
    17041 tttcgccgct gaaccagagg catgatgatt cgccttgcat cgttgagctc aaaccgaagc
    17101 tttcgacaat ctggcaaaaa ccagtgagct aggaaacgtg ttgacttcgg aaacatccga
    17161 aggtttgttg aagcagtata gaagttggtt gtgtaagtct ttgtgatccg aagccactct
    17221 tcatttcgac acaactgctc cccaaggtaa atgcgtgacg agatccgggc gatgatatct
    17281 aggatagccg gcttaatccg cacttgggtc caccctaccc cgtccaacca catggtcagt
    17341 gaatctttcg tactgatgac attctctgcg aatagagcaa tgcttaccag gagattcccc
    17401 aaagttcaac gagactgcca atgctgtctc catcgataga ggctcaatca ccatagctgt
    17461 acatattttg agcggataat atcagtttgt ggcgtgtcat agggaacccg cttacacaaa
    17521 tgcttggtca agtgctttcg ggcaacggtt tggatgagtt ggtcagtcct accgacgaga
    17581 cgaacagtct cgaagcccgg gatgcctgcg tggttgtcct acatgaatac ggtcaatatc
    17641 aggacataac tagtttaatg ctatgaattc gttacctgca tagcagcctc tccaaagctg
    17701 agccttgggt cattccgaat ttcgtcggcg aactccggcg gtaatataat tacttcgccc
    17761 caatccgtca aaagccgaaa tggctgatgg ggatatctag ctctagcctt agcaagtata
    17821 tctttactca gcttcacaaa ttctctcttc tctcaagtta gtcttcattt ttgcgaaaag
    17881 aaggccgaag tttctgaccc ttgctctatt ttcggcaaac agccagctgg cagggtttgc
    17941 aattggtatt ttctggtcct ctcgtagtga taataggaat ttcagtaaca agactgggat
    18001 tataatcaag aagaccgtaa cgtataacat gaggatcgcc ataggggcta tactgtattg
    18061 attgtgagaa atgcgtgaag gtacgattga atgagacatc agacttggtt caaaaaaaaa
    18121 aaaaaggcga ggggcacgct cggcctccgc gggaccacag cttgacgaaa gaagagaaga
    18181 gacgataagc ggcattactt agattggcca gaaaactgaa gcaattgcgt cttctcggcc
    18241 gagatctgct cagaagtcag aactcctaag tttgcgatgt atcaaatggc atcaaatgca
    18301 ccaaacccta tgtagttagc taggcgcttc gcaccgtccc gtctgacctc gtattgacgc
    18361 aacgctacaa agatcgccat tggacatgta gaatgtgatg gcgatccaga tcggcgaccc
    18421 ggagtgcttc ctggaggtgg gggccaaatt agagttcgca acctgcagat ttcaacgcca
    18481 tgtaaggtgg ctcaggctgt cgataacgtc gcagtacgta aatccctgct ccgactatca
    18541 tgtgttcaac agacgatggt ctagaccgtt ccgaaatttg ccgtgggtca aatagaatag
    18601 tgcagaggag acttgcagga ctctccgaat gtggtattga ttcaatgtcg acgaatggat
    18661 cgtatcagaa ggttctaggt acgcaccaat attcggtaga tccttgagtt tgacggcact
    18721 ttcattgagc tgtattcatt caatcaacta agtcgcataa tgctacacat gcatagctcc
    18781 ctgacctttc acgagacaga ctggagtcaa agcttgattt cttcctgcct ccgccgcacc
    18841 gctaaccttg cggttgggtt ggcattcatg ttcagcccga acttacgggg ctccatatct
    18901 gatccagcaa ctgccttgaa atcatacttc atcagaatat ggcacatagc gagtttgatc
    18961 tcttctgagg cgaaaaatct gccaggacaa gcatggagtc cgaacccaaa gcccatgtga
    19021 tccgggctca cgctcacaag ctgagatttg ttttctttcc ctggctgctg acgcatatta
    19081 tagaaacgat aaccatcaaa cctttccggt tctacgtaag actcggggtc ccaatgcatg
    19141 tgggaagaaa caagggttag atggttcttt ggcagaatgg taccgtctga cagtttcaca
    19201 tttgcggtcg tcatacgtcg catgctcgct agagatgtta gtaacgcgta tagaactcaa
    19261 tatagcagaa ctacatgttg ccgctaggaa tatgataacg caccgattga gatgggtttg
    19321 aggcgttgac tctccttgag cacgctatcc ataagcttaa gcttatacaa agattgcttc
    19381 gaccaacctc ccgggcctag caccgagatg atttcttccc gaagtgctgt gacaagctta
    19441 ggatggctgg caatatccaa catgacctgg gtaaaaaagt cggtagtgct atgcagtgct
    19501 gccacagaga gcgaaagctg tgcacaagct gggtcatagt gtacctgttt gtcctgggcg
    19561 gtctgttcca accactctat agcgtcattg tactcacatt tttcccctcg tcgggctgct
    19621 tcggcctttt ccgcacgtct ttgcgcgaga aggggattga tcagggctct ggcttcgtcc
    19681 acaagcgcgc gagccgccgt gcactgtggt aaaaaccatt ggactgttga acgtaaccaa
    19741 aatggccaaa aacgaagctc ttccaccgct ttaaaagcga tgactgcgta tgtcgtcgtg
    19801 atccgaagcc actgcgcgtt ccgacaaagc cccaccccca ggaacacgcg agatgtcact
    19861 cgtgccatga gctgtaggtt ggcggtcttg gcgacaacct catgccattc taatcatggt
    19921 aaaatgagcc atcagctggt gcatgctctc tactttgaca attccacact taccttcact
    19981 gtcagtgtaa atctcttgaa gggctaaagt gcactcctcg gaaactggtt cggttaccaa
    20041 cattaattga tgtgtgagtt ggtgcctggc aacaagtttc ataagatggc tttcgctcgt
    20101 tccttctctg aatccttcaa agcctggaag gtgtgcatag aaccactgtt gagccttgtt
    20161 agcgcttttc tcaaatattg tcggaatcac ttactttaaa agctgctttg gtgaagctga
    20221 gatcatcatg attgcggatc tcataggcgt acttgggtgg gagaatcaac acttcaccta
    20281 cgtcggccat aatacgaaat ggtcgtccag gatatcgctg aaggccattg gcgatcaggc
    20341 ttctagctct aagcatgaag tccttcttgg cgcgagcatt ggtgatctcc caaaactttc
    20401 tgccattgat gagactgaaa gaccacggct tcgaggccca aaagcaccag aatcccaacg
    20461 tggcagccag aaaactagag attatcaagt atgctatatt gggtcctgcc tgtaccggac
    20521 tagcagatgg cataatggac aaattatacc tagggtaaga tatgaatcgt gacattttcg
    20581 tgatcgtata gataagaaca acgtggaaca gaaactagtt tagaaaacga ttccagtcct
    20641 tagggtacac gtcaggagaa tttgtgattc agaagatatg ttggccgggg catagatagg
    20701 ccagtcatcc caacggaaac aatggtcctc aaatcaacca atctaccgaa tattgattgc
    20761 cgtaggaccg tttcctactt ccggaatatt tcggacgaga tacgagcatg gtgtcctgtg
    20821 cgcatggtcg catccggctg atgtcaagtc tacagttggg gagatttcga tcatcttgag
    20881 aagaagtttg aaattgtact tggcatcgag atagaaggtt tagccttgca tcatactagg
    20941 taatgtacaa cgcgcacatc acgtagttag cagggaacgt ggtatccact ttagtcacaa
    21001 cagccaattg agtgaagaat tatcgttcga gataagagaa gatgtgccta gttttctgca
    21061 ctcaagttcc agtacatccg atcttggtag ctgactatgc atgcaggcgg tggaacagca
    21121 cagatatact ctgtttgggg ggccacccaa ccacagcttt cgctccttat atgcacgaca
    21181 tttgcagttc agagccgact gtaacgtaac aagaaggcta gaaggcttcc tccctgcttt
    21241 gaatctacct ctccgtaagc gtacgtgttg attgttctag ttagagggca gagagcacca
    21301 gtgaaagtct cccacctgag cattgccagc tcctccatac tgaataccaa caattgagac
    21361 aggaagcaac tctgaaatat ggccgaaaaa gtttctagtc ttctttggcc cgagtggctt
    21421 tccttggaga catctcaata tcgatggatg gaggctcgca caatttacct ctttctgttt
    21481 gccttcttgt catgtttata cttcaataat gtgatacagt catatttatt cacaaacaaa
    21541 gcaccctaca ttggatatag gagtgtattt gaaccaacgt ggctagtacg tctacgcttc
    21601 ttatggcaag gcggttcaat gatccaggag ggttatcata aggtatgttc tgatgcgcct
    21661 aacgtcacaa atatggtgtc gtggaagact actcacgacg aaatcagttc aaggattcca
    21721 ttttccaggt gcggcgtatc ggtacagata tcctcataat tccaccaaaa tacgtggatg
    21781 aaattcgaaa gctatccgga gataatatac gctctgtgga accattcatc aacgattttg
    21841 ccggagaata tacccgtgga ctggtgtttt tgcagagtga cttacagaat cgtgtaattc
    21901 agcaaaagct gacaccaacc ttgtcttcat taacctctat gatgaaagag gagctggatc
    21961 tcgccattga gagagaaatc cctgagccag aaggtttgtt cataatttca ggaattgaag
    22021 aaatgatgga ctaacaaaca taaggaaagg atgagtggat ggcggttgac ataacggcaa
    22081 ttttcgttcg catcatatct cggatctcag cgagggtttt ccttggacca gaagactgtc
    22141 gtaatgaaga atggctcgaa acaacagctc aatacacgga gaatctattc ttgactggca
    22201 tgatactgag agtattccct cgctttcttc ggccacttgt cgcagcattg ctgccttcac
    22261 atagagggct gcttaaaaat gtcgctgccg cacggcagat catcggcgat atagtccatg
    22321 ctagaaatat ttctgacgcc cagaatggtt ttctacatga gaaacgaagc gatgtcctcc
    22381 aatggatgat ggaagccgca aggggcgagg agaccgagac cgggaatttg tctcagagga
    22441 tgctgatatt gagtctttca tcaattcata cgacagcctt gactatgacc caagcattgt
    22501 acgacctatg tggtaatgcg cagtatttcg aacctctcag gcaggaattg actgaggtgc
    22561 tgctgagaga tggaggatgg cagaagacta cgctgaaccg gttttacaag ttggacagct
    22621 tacttaaaga gtctcaaaga ttctgtccag ttttcctccg tgagtgagaa gtcaaaagtg
    22681 ttcactggtg acctttcact aatctatcta tagtgacttt caatcgaatt tttcacaagt
    22741 ctatgaggct ttcagatgga accatcatgc atgctggaac tagagtagca gttccttcgc
    22801 actccatgct gcaagaccct tctcacgtcc caggaccatc tgcagcttct gactttgatc
    22861 cgttccgcta ttcgaagctt cgggaagacc cagcgcaccc cgagaactca cataaatttc
    22921 tattttctat gactgattcg agcaatatgg catttgggta cgggaaatac gcctgccctg
    22981 gtcgctttta cgcctcgaat gagatgaaac tggtattggc ccatcttctc cta
//
