# Supplementary material for: Genome sequencing and physiological characterization of three Neoarthrinium moseri strains
Source: BMC Microbiol. 2025 Aug 21;25:526. doi: 10.1186/s12866-025-04274-z (PMC12369201; doi:10.1186/s12866-025-04274-z)
Supplement: Supplementary file 16 — Supplementary Material 16. [file 12866_2025_4274_MOESM16_ESM.zip › BiGSLICE/input/Nmoseri/TUCIM5827/JAFIMQ010000003.1.region003.gbk]

LOCUS       JAFIMQ010000003        21923 bp    DNA     linear   PLN 06-APR-2022
DEFINITION  Neoarthrinium moseri strain TUCIM 5827 scaffold3_Wmoseri_TUCIM_5827,
            whole genome shotgun sequence.
ACCESSION   JAFIMQ010000003
VERSION     JAFIMQ010000003.1
KEYWORDS    .
SOURCE      Neoarthrinium moseri
  ORGANISM  Neoarthrinium moseri
            Eukaryota; Fungi; Dikarya; Ascomycota; Pezizomycotina;
            Sordariomycetes; Xylariomycetidae; Xylariomycetidae incertae sedis;
            Neoarthrinium.
COMMENT     ##antiSMASH-Data-START##
            Version      :: 7.1.0
            Run date     :: 2023-12-04 12:33:23
            NOTE: This is a single region extracted from a larger record!
            Orig. start  :: 628897
            Orig. end    :: 650820
            ##antiSMASH-Data-END##
FEATURES             Location/Qualifiers
     protocluster    1..21923
                     /aStool="rule-based-clusters"
                     /category="terpene"
                     /contig_edge="False"
                     /core_location="[10000:11923]"
                     /cutoff="20000"
                     /detection_rule="(Terpene_synth or Terpene_synth_C or
                     phytoene_synt or Lycopene_cycl or terpene_cyclase or NapT7
                     or fung_ggpps or fung_ggpps2 or trichodiene_synth or TRI5)"
                     /neighbourhood="10000"
                     /product="terpene"
                     /protocluster_number="1"
                     /tool="antismash"
     proto_core      10001..11923
                     /aStool="rule-based-clusters"
                     /tool="antismash"
                     /cutoff="20000"
                     /detection_rule="(Terpene_synth or Terpene_synth_C or
                     phytoene_synt or Lycopene_cycl or terpene_cyclase or NapT7
                     or fung_ggpps or fung_ggpps2 or trichodiene_synth or TRI5)"
                     /neighbourhood="10000"
                     /product="terpene"
                     /protocluster_number="1"
     cand_cluster    1..21923
                     /candidate_cluster_number="1"
                     /contig_edge="False"
                     /detection_rules="(Terpene_synth or Terpene_synth_C or
                     phytoene_synt or Lycopene_cycl or terpene_cyclase or NapT7
                     or fung_ggpps or fung_ggpps2 or trichodiene_synth or TRI5)"
                     /kind="single"
                     /product="terpene"
                     /protoclusters="1"
                     /tool="antismash"
     region          1..21923
                     /candidate_cluster_numbers="1"
                     /contig_edge="False"
                     /product="terpene"
                     /region_number="3"
                     /rules="(Terpene_synth or Terpene_synth_C or phytoene_synt
                     or Lycopene_cycl or terpene_cyclase or NapT7 or fung_ggpps
                     or fung_ggpps2 or trichodiene_synth or TRI5)"
                     /tool="antismash"
     gene            2873..3853
                     /locus_tag="JX266_001304"
     mRNA            2873..3853
                     /locus_tag="JX266_001304"
                     /product="hypothetical protein"
     CDS             2873..3853
                     /codon_start=1
                     /locus_tag="JX266_001304"
                     /product="hypothetical protein"
                     /protein_id="KAI1854163.1"
                     /transl_table=1
                     /translation="MRGAMFRPQRQLSRLVAAGPSPSRLSSLAGPRCCCCSGSFARRTS
                     PPRPLTTRAFATAPALQDKQPVGAHDAPEAATEAPSAPQPQLPPSKTPKRRRRGVVAAL
                     VFLFVGTGIGSLFRLSVSPPPLPAPGTREDELLLPSIHDKAAKLPIVQLLSSDPLWESW
                     SAYESRSERSPSITSGPMSGSRGLAYQRIFYKQETGEMTSVIYFGGALSGFPGVVHGGA
                     LATVLDETLGRCAIVRFPARTGVTATLDLTYRKPTLTNAFYVIKTRPVVLEADEVVGKD
                     GAKKSDRKLWVEGNIQTLDGKVCVEAKALFVVPKGVKPGPISGKW"
     gene            7004..9087
                     /locus_tag="JX266_001305"
     mRNA            join(7004..7509,7563..9087)
                     /locus_tag="JX266_001305"
                     /product="hypothetical protein"
     CDS             join(7004..7509,7563..9087)
                     /codon_start=1
                     /locus_tag="JX266_001305"
                     /product="hypothetical protein"
                     /protein_id="KAI1854164.1"
                     /transl_table=1
                     /translation="MSASNVLIYFVRRDLRVSDNPILHHLASSSDHGFTHILPVYVFVS
                     NQIEVSGFIKDGSKSPYPEAKSQVAGFWRCGPHRAKIIAASVWDMKESLQSLGSDLIIR
                     VGQYDDTLKSLLEGFKENDQNVGAVWITSDEGVEERRDERKLASICSSSGVDFKAWVDE
                     KYFIDDRDLKLASPQELPDVFTTYRKMMEPLRERPRAALPRPSKSSLPQLPSTSSISPQ
                     ARPFEISATLEDLKEAVLSPIKTILSDAPPFPEDAVSAHPFEGGETRARTRLDTIINNG
                     TVYSYKSSRNGLIGADFSTKLSAYLALGSITARQVHDALLRYEDGTDEAYKEAPGYGEG
                     ENEGSKGVRFELLWRDYMRLCTRKFTYRLFRREGFRDDSSIKWKSPKKEEAPTDDSQSE
                     EIDRILARIFAGTTGMGLIDASQRELLHTGYTSNRARQNVASFLAKHLGIDWRYGAEWY
                     EMILVDYDVSSNWSNWQYVSGVGNDPRGEARIFNPVKQAFDYDKEGEYVKMWVPELRAV
                     EKLENIFQACTTPKEDWERFGLTGLAMVEDPIKRIDFSVEGKPNKHVKRPFDRRRKDGR
                     IRSSANLSNHHVTNGNAQENSYAGGEQRGQYPQFDAPRYPRGDFRGGRGGGRGGPRGGY
                     RGRGYGPPRGGGYRGGRGNFQAYGTVPGGFGAWPPTQQSGV"
     aSDomain        join(7019..7509,7563..8598)
                     /aSDomain="TIGR02765"
                     /aSTool="tigrfam"
                     /description="crypto_DASH: cryptochrome, DASH family"
                     /detection="hmmscan"
                     /domain_id="TIGRFam_JX266_001305_0005"
                     /evalue="3.40E-153"
                     /identifier="TIGR02765"
                     /label="JX266_001305"
                     /locus_tag="JX266_001305"
                     /protein_end="514"
                     /protein_start="5"
                     /score="508.5"
                     /tool="antismash"
                     /translation="VLIYFVRRDLRVSDNPILHHLASSSDHGFTHILPVYVFVSNQIEV
                     SGFIKDGSKSPYPEAKSQVAGFWRCGPHRAKIIAASVWDMKESLQSLGSDLIIRVGQYD
                     DTLKSLLEGFKENDQNVGAVWITSDEGVEERRDERKLASICSSSGVDFKAWVDEKYFID
                     DRDLKLASPQELPDVFTTYRKMMEPLRERPRAALPRPSKSSLPQLPSTSSISPQARPFE
                     ISATLEDLKEAVLSPIKTILSDAPPFPEDAVSAHPFEGGETRARTRLDTIINNGTVYSY
                     KSSRNGLIGADFSTKLSAYLALGSITARQVHDALLRYEDGTDEAYKEAPGYGEGENEGS
                     KGVRFELLWRDYMRLCTRKFTYRLFRREGFRDDSSIKWKSPKKEEAPTDDSQSEEIDRI
                     LARIFAGTTGMGLIDASQRELLHTGYTSNRARQNVASFLAKHLGIDWRYGAEWYEMILV
                     DYDVSSNWSNWQYVSGVGNDPRGEARIFNPVKQAFDYDKEGEYVKMWVPEL"
     PFAM_domain     join(7025..7509,7563..7641)
                     /aSDomain="DNA_photolyase"
                     /aSTool="clusterhmmer"
                     /database="35.0"
                     /db_xref="PF00875.21"
                     /description="DNA photolyase"
                     /detection="hmmscan"
                     /domain_id="clusterhmmer_JX266_001305_0026"
                     /evalue="6.50E-18"
                     /label="JX266_001305"
                     /locus_tag="JX266_001305"
                     /protein_end="195"
                     /protein_start="7"
                     /score="65.3"
                     /tool="antismash"
                     /translation="IYFVRRDLRVSDNPILHHLASSSDHGFTHILPVYVFVSNQIEVSG
                     FIKDGSKSPYPEAKSQVAGFWRCGPHRAKIIAASVWDMKESLQSLGSDLIIRVGQYDDT
                     LKSLLEGFKENDQNVGAVWITSDEGVEERRDERKLASICSSSGVDFKAWVDEKYFIDDR
                     DLKLASPQELPDVFTTYRKMMEPLR"
     PFAM_domain     8107..8664
                     /aSDomain="FAD_binding_7"
                     /aSTool="clusterhmmer"
                     /database="35.0"
                     /db_xref="PF03441.17"
                     /description="FAD binding domain of DNA photolyase"
                     /detection="hmmscan"
                     /domain_id="clusterhmmer_JX266_001305_0027"
                     /evalue="1.60E-46"
                     /label="JX266_001305"
                     /locus_tag="JX266_001305"
                     /protein_end="536"
                     /protein_start="350"
                     /score="158.5"
                     /tool="antismash"
                     /translation="ELLWRDYMRLCTRKFTYRLFRREGFRDDSSIKWKSPKKEEAPTDD
                     SQSEEIDRILARIFAGTTGMGLIDASQRELLHTGYTSNRARQNVASFLAKHLGIDWRYG
                     AEWYEMILVDYDVSSNWSNWQYVSGVGNDPRGEARIFNPVKQAFDYDKEGEYVKMWVPE
                     LRAVEKLENIFQACTTPKEDWER"
     gene            10001..11923
                     /locus_tag="JX266_001306"
     mRNA            join(10001..10023,10090..11016,11068..11923)
                     /locus_tag="JX266_001306"
                     /product="hypothetical protein"
     CDS             join(10001..10023,10090..11016,11068..11923)
                     /codon_start=1
                     /gene_functions="biosynthetic (rule-based-clusters)
                     terpene: phytoene_synt"
                     /gene_kind="biosynthetic"
                     /locus_tag="JX266_001306"
                     /product="hypothetical protein"
                     /protein_id="KAI1854165.1"
                     /sec_met_domain="phytoene_synt (E-value: 1.2e-26, bitscore:
                     88.1, seeds: 8, tool: rule-based-clusters)"
                     /transl_table=1
                     /translation="MAYDYALVHLKFTIPLAGVLTFILRPLLTRLDLYKTLALIVIAFT
                     ATLPWDSFLIHNGVWTYPPDAIAGPRLFLVPAEELFFFVIQTYITSMLYILFNKPILHA
                     QYLTTKEDSAPAARSIRTLGQAFLGGCTAVGALLVKKGGDGFYLGLILVWACPFALLTW
                     TFSGYFLIQLPLVCVAAPILLPTLYLWVVDELALGRGTWSIESGTKLGWCLWGSLELEE
                     AIFFLMTNALIVFGLVAFDRGMAVLNTFPHLFPKVPATPSPLLLLEGVLTDPSKYDMKR
                     VHGIREAVQRLRRKSRSFYLASSVFPGRVRIDLVLLYSFCRVADDLIDDAKTEAEALDW
                     IQKLTGYLDLVYSTTFTVSPSENTAVQTFIRDNFPKSDQLALQLLPTNLLPREPLYELL
                     EGFKMDLAFSHTGGKGEPHLPANFPIRNEQDLELYAHRVASTVGELCLWLVFEHGHRRL
                     SKDKEDSLVQAAQTMGHALQYVNIARDIAVDADMERVYLPTNWLKEEGVTPRDIIKAPR
                     QAVVQRLRERLLKVAFAEYERSRAPMEMLPSDVRGPLIVAVESYMEIGRVLRENKGVRS
                     SKNPKRATVSRSRRIWVAWKNLASQ"
     aSDomain        join(10007..10023,10090..10345)
                     /aSDomain="TIGR03462"
                     /aSTool="tigrfam"
                     /description="CarR_dom_SF: lycopene cyclase domain"
                     /detection="hmmscan"
                     /domain_id="TIGRFam_JX266_001306_0006"
                     /evalue="3.40E-19"
                     /identifier="TIGR03462"
                     /label="JX266_001306"
                     /locus_tag="JX266_001306"
                     /protein_end="93"
                     /protein_start="2"
                     /score="67.1"
                     /tool="antismash"
                     /translation="YDYALVHLKFTIPLAGVLTFILRPLLTRLDLYKTLALIVIAFTAT
                     LPWDSFLIHNGVWTYPPDAIAGPRLFLVPAEELFFFVIQTYITSML"
     PFAM_domain     10112..10348
                     /aSDomain="Lycopene_cyc"
                     /aSTool="clusterhmmer"
                     /database="35.0"
                     /db_xref="PF18916.3"
                     /db_xref="GO:0016872"
                     /description="Lycopene cyclase"
                     /detection="hmmscan"
                     /domain_id="clusterhmmer_JX266_001306_0028"
                     /evalue="3.20E-06"
                     /gene_ontologies="GO:0016872: intramolecular lyase
                     activity"
                     /label="JX266_001306"
                     /locus_tag="JX266_001306"
                     /protein_end="94"
                     /protein_start="15"
                     /score="27.7"
                     /tool="antismash"
                     /translation="LAGVLTFILRPLLTRLDLYKTLALIVIAFTATLPWDSFLIHNGVW
                     TYPPDAIAGPRLFLVPAEELFFFVIQTYITSMLY"
     aSDomain        10502..10774
                     /aSDomain="TIGR03462"
                     /aSTool="tigrfam"
                     /description="CarR_dom_SF: lycopene cyclase domain"
                     /detection="hmmscan"
                     /domain_id="TIGRFam_JX266_001306_0007"
                     /evalue="2.30E-18"
                     /identifier="TIGR03462"
                     /label="JX266_001306"
                     /locus_tag="JX266_001306"
                     /protein_end="236"
                     /protein_start="145"
                     /score="64.5"
                     /tool="antismash"
                     /translation="FYLGLILVWACPFALLTWTFSGYFLIQLPLVCVAAPILLPTLYLW
                     VVDELALGRGTWSIESGTKLGWCLWGSLELEEAIFFLMTNALIVFG"
     PFAM_domain     join(10940..11016,11068..11878)
                     /aSDomain="SQS_PSY"
                     /aSTool="clusterhmmer"
                     /database="35.0"
                     /db_xref="PF00494.22"
                     /db_xref="GO:0009058"
                     /description="Squalene/phytoene synthase"
                     /detection="hmmscan"
                     /domain_id="clusterhmmer_JX266_001306_0029"
                     /evalue="1.60E-64"
                     /gene_ontologies="GO:0009058: biosynthetic process"
                     /label="JX266_001306"
                     /locus_tag="JX266_001306"
                     /protein_end="587"
                     /protein_start="291"
                     /score="218.1"
                     /tool="antismash"
                     /translation="LRRKSRSFYLASSVFPGRVRIDLVLLYSFCRVADDLIDDAKTEAE
                     ALDWIQKLTGYLDLVYSTTFTVSPSENTAVQTFIRDNFPKSDQLALQLLPTNLLPREPL
                     YELLEGFKMDLAFSHTGGKGEPHLPANFPIRNEQDLELYAHRVASTVGELCLWLVFEHG
                     HRRLSKDKEDSLVQAAQTMGHALQYVNIARDIAVDADMERVYLPTNWLKEEGVTPRDII
                     KAPRQAVVQRLRERLLKVAFAEYERSRAPMEMLPSDVRGPLIVAVESYMEIGRVLRENK
                     GVRSSKNPKRATVSR"
     gene            12862..14641
                     /locus_tag="JX266_001307"
     mRNA            join(12862..12898,12951..14641)
                     /locus_tag="JX266_001307"
                     /product="hypothetical protein"
     CDS             join(12862..12898,12951..14641)
                     /codon_start=1
                     /gene_functions="biosynthetic-additional
                     (rule-based-clusters) Pyr_redox_2"
                     /gene_functions="biosynthetic-additional
                     (rule-based-clusters) DAO"
                     /gene_functions="biosynthetic-additional (smcogs)
                     SMCOG1222:dehydrogenase (Score: 367.1; E-value: 2.8e-111)"
                     /gene_kind="biosynthetic-additional"
                     /locus_tag="JX266_001307"
                     /product="hypothetical protein"
                     /protein_id="KAI1854166.1"
                     /sec_met_domain="Pyr_redox_2 (E-value: 9.2e-08, bitscore:
                     26.1, seeds: 64, tool: rule-based-clusters)"
                     /sec_met_domain="DAO (E-value: 7.4e-12, bitscore: 40.0,
                     seeds: 521, tool: rule-based-clusters)"
                     /transl_table=1
                     /translation="MEKIRQKKAIVIGAGAGGIATAARLAKSGFQVTVLEKNSFTGGRC
                     SLIHHEGYRFDQGPSLLLLPKLFREAFYDLDTSLEAEGVKLLQCPSNYSVWFSDGESFE
                     LSTDLSRMKTQIERWEGKDGFERYLAWLREAHQHYELSVSDVLHKNFTKWWDLANPGFI
                     RTGLKLHPLHSIWSRASKYFWTERLRRVFTFATMYMGMSPFDAPATYSLLQYTELAEGI
                     WYPRGGFHVVLQALVDVGKRLGVEYRLSTPVKQVLTSPDGKTANGVLLESGERLEADVV
                     VVNADLVYAYSNLFPQTPSMESYSRSLRERDGSCSSISFYWSLNRKVPELKTHNIFLAE
                     EYRESFDAIFDRQSLPKEPSFYINVPSRMDEAAAPNGCDAVIALVPTGHLLQSKGFMKS
                     DAGIPRDQDWPTLVNQARRTVLSTISARTGCESLGNLITNEIINDPFTWESKFNLDKGS
                     ILGLSHSFFNVLKFRPSTKARGLDNAYFVGASTHPGTGVPIVLAGAKITTEQILEDFGM
                     PVTWQTHPSQLKDQGVPQTKSTSQLDKVHAPVSGTILYMISLSIWLVFFMYFWRPTGF"
     aSDomain        join(12886..12898,12951..14464)
                     /aSDomain="TIGR02734"
                     /aSTool="tigrfam"
                     /description="crtI_fam: phytoene desaturase"
                     /detection="hmmscan"
                     /domain_id="TIGRFam_JX266_001307_0008"
                     /evalue="1.10E-123"
                     /identifier="TIGR02734"
                     /label="JX266_001307"
                     /locus_tag="JX266_001307"
                     /protein_end="517"
                     /protein_start="8"
                     /score="411.6"
                     /tool="antismash"
                     /translation="AIVIGAGAGGIATAARLAKSGFQVTVLEKNSFTGGRCSLIHHEGY
                     RFDQGPSLLLLPKLFREAFYDLDTSLEAEGVKLLQCPSNYSVWFSDGESFELSTDLSRM
                     KTQIERWEGKDGFERYLAWLREAHQHYELSVSDVLHKNFTKWWDLANPGFIRTGLKLHP
                     LHSIWSRASKYFWTERLRRVFTFATMYMGMSPFDAPATYSLLQYTELAEGIWYPRGGFH
                     VVLQALVDVGKRLGVEYRLSTPVKQVLTSPDGKTANGVLLESGERLEADVVVVNADLVY
                     AYSNLFPQTPSMESYSRSLRERDGSCSSISFYWSLNRKVPELKTHNIFLAEEYRESFDA
                     IFDRQSLPKEPSFYINVPSRMDEAAAPNGCDAVIALVPTGHLLQSKGFMKSDAGIPRDQ
                     DWPTLVNQARRTVLSTISARTGCESLGNLITNEIINDPFTWESKFNLDKGSILGLSHSF
                     FNVLKFRPSTKARGLDNAYFVGASTHPGTGVPIVLAGAKITTEQILEDFGM"
     PFAM_domain     12962..13774
                     /aSDomain="Amino_oxidase"
                     /aSTool="clusterhmmer"
                     /database="35.0"
                     /db_xref="PF01593.27"
                     /db_xref="GO:0016491"
                     /description="Flavin containing amine oxidoreductase"
                     /detection="hmmscan"
                     /domain_id="clusterhmmer_JX266_001307_0030"
                     /evalue="3.90E-20"
                     /gene_ontologies="GO:0016491: oxidoreductase activity"
                     /label="JX266_001307"
                     /locus_tag="JX266_001307"
                     /protein_end="287"
                     /protein_start="16"
                     /score="72.7"
                     /tool="antismash"
                     /translation="GGIATAARLAKSGFQVTVLEKNSFTGGRCSLIHHEGYRFDQGPSL
                     LLLPKLFREAFYDLDTSLEAEGVKLLQCPSNYSVWFSDGESFELSTDLSRMKTQIERWE
                     GKDGFERYLAWLREAHQHYELSVSDVLHKNFTKWWDLANPGFIRTGLKLHPLHSIWSRA
                     SKYFWTERLRRVFTFATMYMGMSPFDAPATYSLLQYTELAEGIWYPRGGFHVVLQALVD
                     VGKRLGVEYRLSTPVKQVLTSPDGKTANGVLLESGERLEADVVVVNADL"
     gene            complement(14960..15985)
                     /locus_tag="JX266_001308"
     mRNA            complement(14960..15985)
                     /locus_tag="JX266_001308"
                     /product="hypothetical protein"
     CDS             complement(14960..15985)
                     /codon_start=1
                     /locus_tag="JX266_001308"
                     /product="hypothetical protein"
                     /protein_id="KAI1854167.1"
                     /transl_table=1
                     /translation="MEVITASIAAHRGFQRFSDLPKELRERIWDSVIRTDKPSVQIFQL
                     HSCLSSKQRVRGYPFLRAWSYQLYVPRHQERCDPLCEDPLPLCNHSAYLVDSGLWTACK
                     ESRGRMMWHYHQTDKDTKIQRSSRRNIAVSRHRHTTANYRFERDGKPQFFFIRPHTDLV
                     LVTVPKGFFESWVSRILFRTLMVTNHLSCDSFFCIPIKHLAIEYQSSWTLSTYVDTVLD
                     KLTTIVAALCNPPRHIERFWLVVPLTAPKKSPHVFQGVGCMYVEVGDSDYVPAYMFART
                     WDEFYRESILNIHPIRFTRLLRERVNRELAPSRSTSVYSTTMAISATCVPIGFLTCVYD
                     G"
     PFAM_domain     complement(15578..15946)
                     /aSDomain="2EXR"
                     /aSTool="clusterhmmer"
                     /database="35.0"
                     /db_xref="PF20150.2"
                     /description="2EXR family"
                     /detection="hmmscan"
                     /domain_id="clusterhmmer_JX266_001308_0031"
                     /evalue="4.60E-06"
                     /label="JX266_001308"
                     /locus_tag="JX266_001308"
                     /protein_end="136"
                     /protein_start="13"
                     /score="27.6"
                     /tool="antismash"
                     /translation="FQRFSDLPKELRERIWDSVIRTDKPSVQIFQLHSCLSSKQRVRGY
                     PFLRAWSYQLYVPRHQERCDPLCEDPLPLCNHSAYLVDSGLWTACKESRGRMMWHYHQT
                     DKDTKIQRSSRRNIAVSRH"
     gene            17334..18407
                     /locus_tag="JX266_001309"
     mRNA            join(17334..17442,17527..18407)
                     /locus_tag="JX266_001309"
                     /product="hypothetical protein"
     CDS             join(17334..17442,17527..18407)
                     /codon_start=1
                     /locus_tag="JX266_001309"
                     /product="hypothetical protein"
                     /protein_id="KAI1854168.1"
                     /transl_table=1
                     /translation="MAAAGMVDPTKVGRYPVILSDALLGKKSSEVYTGVRYNHKPDTPP
                     EHARLKPSASSKAFDLTYQEQGGNGAYKYRGSRTSDNGKYVLIFDPRREAFVLHKVDST
                     FNMNLTQTPDNKDAESLKREYPHLKNSGTESSTGKPKSNAKSQGAKESKTSRKKKEESP
                     PAPVSKKRTPASDVEESSDDDGGLDIEFPGGDPSGANRDFSPAFPPRRFSEFVAQADGE
                     DDDADGEDDDDDMSEEHFKLPSPLNYQATTTKAPEPINDIQNQTISLTFDDDSESEEDE
                     EPQPPPQPQQEAEPAEELEQDDMDVDELEAELAAEFGAQSESDVSEED"
     PFAM_domain     join(17376..17442,17527..17756)
                     /aSDomain="EAF"
                     /aSTool="clusterhmmer"
                     /database="35.0"
                     /db_xref="PF09816.12"
                     /description="RNA polymerase II transcription elongation
                     factor"
                     /detection="hmmscan"
                     /domain_id="clusterhmmer_JX266_001309_0032"
                     /evalue="3.50E-20"
                     /label="JX266_001309"
                     /locus_tag="JX266_001309"
                     /protein_end="113"
                     /protein_start="14"
                     /score="72.4"
                     /tool="antismash"
                     /translation="YPVILSDALLGKKSSEVYTGVRYNHKPDTPPEHARLKPSASSKAF
                     DLTYQEQGGNGAYKYRGSRTSDNGKYVLIFDPRREAFVLHKVDSTFNMNLTQTP"
     gene            19517..20396
                     /locus_tag="JX266_001310"
     mRNA            join(19517..19570,19629..20396)
                     /locus_tag="JX266_001310"
                     /product="hypothetical protein"
     CDS             join(19517..19570,19629..20396)
                     /codon_start=1
                     /locus_tag="JX266_001310"
                     /product="hypothetical protein"
                     /protein_id="KAI1854169.1"
                     /transl_table=1
                     /translation="MDRQEIIATNKSLRLIKNELEHLLEKGIVNDDAFDNIMRILPAES
                     SLSGATPSSRQPSVASPVPSANPISPPPTSGLANLAISQNPSPSPAPPAYNSTGPPSLP
                     QRNGPPPPPPSKPVIAHAKALYKYTAADDRDLSFERDDRVAVFEYMNDDWWMGKNQRTG
                     LEGIFPKNYVEIDHSAGAGGFPGEKAGFYAPSQPTYASPAPGGYPAPPPQQNPYNANVP
                     PMAVAEGSNGQQASAGGKGGEMGKKFGKKLGNAAIFGAGATLGGNLVNSIF"
     PFAM_domain     19941..20084
                     /aSDomain="SH3_1"
                     /aSTool="clusterhmmer"
                     /database="35.0"
                     /db_xref="PF00018.31"
                     /db_xref="GO:0005515"
                     /description="SH3 domain"
                     /detection="hmmscan"
                     /domain_id="clusterhmmer_JX266_001310_0033"
                     /evalue="1.90E-13"
                     /gene_ontologies="GO:0005515: protein binding"
                     /label="JX266_001310"
                     /locus_tag="JX266_001310"
                     /protein_end="170"
                     /protein_start="122"
                     /score="49.9"
                     /tool="antismash"
                     /translation="KALYKYTAADDRDLSFERDDRVAVFEYMNDDWWMGKNQRTGLEGI
                     FPK"
ORIGIN
        1 caggagacaa gctgttgtcc ggtctcagca ttccatcatt caagggcact ccattgctaa
       61 aaggtgccgg cgatggtgag ggggttattc tcgtgtctgg ggttcttcca ctggaagggt
      121 ttgtcgaggt ctggcccgct ggagtggacc agtccgatgg tccgtcaaac gaaggcctgt
      181 tataggatgg ctccgtaata tctgggattc ctgcgtcgaa gtggctctcg ctgggttcct
      241 cttcttcttc ttcttcttcc tccaattcgg actcgtcagc ttcgtcttcg tcgtcctctg
      301 gattcgtttg cccttcctgc gagggggcca tggggggagg agaatatgta ttgggcggcg
      361 aggttggcgg agaagcagac gctattcgta taagctctgc atcgttgaaa gctgccttct
      421 ccgcaggatt cgtaggcttc atgaggtcct ttgggtcggc aaagccctgt ggaggctcta
      481 agggcggaga gtgagagcct cggatcatgg tgggactgcc ttcactgatg taatcggctg
      541 tttctatctc catcggttct ggcagttcag ggctcttaaa cctcgtcatt tgccgcgctg
      601 cagtcgtgtc gccgggacct tgtttctgac ggaacactgc cgaaggaagc tgagggtcaa
      661 gcggtgatcc catgggcatc gagtcgagcc tgtgaggtaa atctccgttc gcgtcgctcg
      721 cgggaccatg ccgctttgct ttcttgctgg catgaagatc tgtgcggctt ccgtcgctca
      781 tctcctgagg ttcgtcgaac agctgcatgt ctggtgggta tccacgaggc tgtcccggcg
      841 ccctgtcatt ggatctttct acggagggca tgggaacgtc ttggctacca tgagacagtg
      901 atggttgggg ttggccttcc tccatggtga tttctgagag acgagttgaa cgttttctct
      961 tgatgaacct gtccgtgagg cgactccagg tcgagccctt gctgttcttc cggcttgcac
     1021 gggctctccg gagttgctcc tcgtacaact cggtcatttg tctggttggg ggtaccgggg
     1081 cctgttctgg ctccgagtcc atagcaatat tggtatcgta gtagctggct gcaccaccac
     1141 caacgtccat cacaggagct gcggcatact ggtctgacac aacgccgtcc tgggcgtcct
     1201 ttggccaagg cggcggataa gactggaaat cgaagttctg cccaaagttc tgctgctgtg
     1261 gaggggcgaa gttatcggga gcaccagcaa agttgggctc gttggtcgag atgggatact
     1321 gctggaaggc ggctctgtca tgagcagcag gacctccctg cgagatctgg ccgtctcccg
     1381 tgtatgtgga ataatactgc gattgggacg tctgctggct gctggcggcc tggtccgggc
     1441 cgggaaagga caacctgcgt tcagcttccg gaggcttggt caggtcgctt tcttccaggc
     1501 gccgggccct tcgccggtag cggaaataga cgaagcctaa tacaagggag atgagaaaga
     1561 cgccgacgat ggagcccaca acagcgccgg caataccgcc tgggctcatg gatgagcgtg
     1621 ccacaagggc acgcgtggag atgagatgca aggccatggt tcctgggttt gagccgtcag
     1681 gcgcgcgacg ggatggatgg tagaaagaac tgtccgggtg ctattccttg tagcccacag
     1741 acatgagcaa caggcaaggt ccggcaaggc gcgaattggc tgggcgggca gatggggttg
     1801 gcgcctgcga gacgtggcac gccggtgaga tgagggcggt ggtgagacgg ggtggtcgag
     1861 acttgtaggc cagcgggagg gtcagcacga gctgcccgag aaggcggcct cgggaagccg
     1921 atgttagcaa atggcgtcga ctgagatgga tgggcaattg atgcgttccc ccagcatatt
     1981 tgaaagcgcg gcggacgaga ggacgtcaaa ggcgaccctg ttttccaagg aaggtgttca
     2041 gcctcatcga catgggaaga cgccagccag aaaaggcccc gagagaggac gttggctggt
     2101 tggctgccaa gtggtgggtg agcgagtaga aaggaccccc ctggacgttt tggctgctgg
     2161 ttggagtcct cccgagtttg caggtagacg gtagacggta gaccaacggt gaccccacag
     2221 ggaggtggac atgaggggtg gggagccgtg ggcagggccc aactgaggga ggcagagggc
     2281 acgctgagac gcgagaactt cgtcagctag cgcaccatcc cgaccgcagc cctttgccat
     2341 gggaaaacac gcgagactga ggaatcctgt actagccgcc taacacgtgg ggcctcccgg
     2401 tgctcagttg ctcgaggtcc cctcctggtc gcaccgcatc cgcggccaat ggcgccaatg
     2461 ggatcaccag cgccgagtct cccctgccgt accacagtac tgcgccacga gcagaccacc
     2521 ccaaaggccc gcaaggcgct gcggctagac gcaagacatg ggagcgttac cctaaaggtg
     2581 ctatgggggt cgtttgatta gtgcaccact acacaccatt gcagagtggg ttggcaccgc
     2641 ccgcctgccc gctatcgacc ttcggcgcgc ctttaagctt ttcgcgcctc tacgccggtc
     2701 ccgtagtcag gggcactctc gatcatgatt tgacgggccc tcggcgggcg cgatatcaat
     2761 tccagctgcc actgttctga gacgcggcca ttccgggtgg catgagcaag ctaccagcaa
     2821 aaccaacaac caccagcagt cggcactcca ggagtcgagg tctagactca ccatgcgagg
     2881 ggccatgttt cgaccgcagc gccagctctc caggctcgtt gcagcaggac cgagtccctc
     2941 ccggctctcg tcgcttgcgg gaccgagatg ctgctgctgc tccggtagct tcgccagacg
     3001 gacctcacca ccacggccac tgacgacgag agccttcgcg acagcgccag ctctccaaga
     3061 caagcagccc gtgggtgcgc acgatgcgcc agaagcagcc actgaggcgc catcggcgcc
     3121 gcaaccacag ctccccccgt ccaagacgcc gaagcgccgg cgacggggcg tcgtcgcagc
     3181 cctcgttttt ctgttcgttg gcaccggcat aggctccttg ttccgactct ccgtctcgcc
     3241 gccgcctctg ccagcgccgg gaacgaggga agacgagctg ctgctgccct cgatccacga
     3301 caaggccgcc aagctgccca tcgtccagct cctctcgtcc gacccgttgt gggagtcatg
     3361 gagtgcctac gaaagcagga gcgagcggag ccccagcata acctcggggc ccatgtccgg
     3421 ctctagaggt cttgcctacc agcgcatatt ctacaagcag gagactggcg agatgacgag
     3481 cgtcatctac tttggtggcg ccctcagtgg cttccccggt gtcgtccacg gcggcgcgct
     3541 ggcgacagtt ctggacgaga ctctcggacg ctgtgccatc gtgaggtttc ccgcgaggac
     3601 cggcgtcacc gcgacgcttg atcttaccta taggaagccc accttgacca atgctttcta
     3661 tgtgatcaag accaggcctg ttgtgctaga ggcagacgaa gtggttggca aagatggggc
     3721 aaagaagagc gaccggaaac tatgggtcga gggcaacata cagacgttgg acgggaaggt
     3781 ctgcgtcgaa gccaaggctc tgtttgtggt gcccaagggg gtcaagcccg gccccatcag
     3841 tggtaaatgg tgaatgggaa agcgaactgt agatttccta gaatgctacg aacatgcgag
     3901 cgctgaatgt ttgaaggaat gtttgaagca tggtttgtca cctggagaga tagactccat
     3961 tgtattatag agaactgacg ttgatgtgag acaatagata ttactcgcaa gagatcatac
     4021 aatctttaaa ggagccactt tgatttggat atagttacgt gatcagcgct catcgagcgt
     4081 cttagatgct acatatattc tgcgggatct tgccaaaaca tcccacatgt tgacattgtt
     4141 attactagca ccatcgtgtg ccggccggcg aagtcaacac tagtccgaca aagccatatc
     4201 ctcaacactg ttatgtcgag cttaatatac gtatcacagc cccgggacac gcctctagtt
     4261 ctagaccgag gtggccaatt cttactttcc cttggcccac ggtaacgggc caatgagttg
     4321 atatcgaccg gcactcatct gagacactga agcgatctga cgagatcggg gccactgaga
     4381 caccaacgtc gcagcgccag tggcttgctg gcttgcgggc atgcgggaaa acctggggtt
     4441 ggaaatcaat tcacgtacct ctttgctgga ccttgcagtc gtggccagca gctgtcatat
     4501 tctggagggc gaattatctc tgttccgtcg aatcctggtt cagctgaaag ctggtgtacg
     4561 actcgtgacc ttatgcttca tggttgcggg tttacccaat gcaactaact ctatggctac
     4621 gtgggccctg gttcattagg atactctgtt ataattcacc tgtgattggt gaccttgtat
     4681 tcgcctacta gtctaatggg tttgcaatct cgaaacattg tgtccgctcg tagctttgca
     4741 gctcagtgca gaaggcctgg gctgccggta gtcgaggtgt gcctatcaac aaccttgcat
     4801 gacgccaaag agaaatattt gcaaatcaat tcaatctgta gcgccaatga ctaaggtgaa
     4861 ccttccatca tgcttcgata agtaactagt cgccatgttt tttttttttt tttttttttt
     4921 ttttttttga cgatttcgga actggatgga gcaaggatta ttttctttca ggtgagatag
     4981 gctagatagg gttgtgtgac tagttactgt agatccggcc gcctgtctga ttagtcggcc
     5041 tgcataaggg cgcttcggcg ctccggagat gggacggaaa cacaccgcat cattaatggc
     5101 attagtgcaa agaccctgtc ctgtccgggg ttgtcgatgg gaattcttga agaccacggc
     5161 gtagatcgat tgtcgggatt tgaatcagcc gccagattgg agaggctacg taatgcttgg
     5221 ggttcaagac cttgggaaga tctgtgtctc actgggggcg gccagtggat cacgaagtga
     5281 tgcaagctac aaggctggag gcaagtcatg ttgggctttc tcgccgttgc gtctgcggat
     5341 gaagagctca gcgactgggt gacgagaagc cagtaaacat cacctcatga ctcgttggag
     5401 taccggaaat gccatctaga attcggtgac gcagcattgg ggtctgagga aaaatccagg
     5461 gttcagtagc atgcccaatc cggcaaggtg tcagctcggg tagatggtgc gaaccttgcc
     5521 cctgatggcg ccgaggatct gattgacttg cagatgcgaa atctcgctcc ataacgagat
     5581 cttagaagcc ctctatgtgc agcggcatat cggagtcgta cccggatcgt cgtaccgagc
     5641 gtactttggg gtttgtttag ctgcactttg tggtataatc agttgtacga gagcctatca
     5701 tgatccggtt ctactttcgc tgccttctta acccatggtt actatctggt gcaccgcaat
     5761 gatcgcgttc cagctttcct cttttgaacg ctgccgtctt gttgttcctt tttcttcttt
     5821 taagagtact gtggcgttgg attggtctat gagggcaaga tgcctgttgg ccaaataccg
     5881 ttccatactt gccaggttgt tgtactcaaa ccgcgcctcc gtattgaaca ggcgagctcg
     5941 atgctcacgg cattggaaag ggccatacag atcgcagggg tcagaggttg cccaactagg
     6001 tacacagctc ttggagcaca cgatctttgg agcacggtgc actctcgtgt gcttcattcc
     6061 taacgcaaga aacatgaggg cgatgaattg cttatactcc actgcacttg ataacgtgcg
     6121 gtttctgcag tgaaacatgt catgcagcca gaacagaagt cggatctata accacggcat
     6181 gctgcccatc tcttgaggcg tccaaacacg tgcgattggt cgccggtggt acggtgctgg
     6241 ctccggccat ggaccagttg ggatcgtccc ccaggcaagt gcgtcattag tgcggatagt
     6301 tgtggggcac cgcgtaaacc gcatatggga tttctcgatg gtcgtctccg atctggaact
     6361 tcagcatcgc cggtttggca gctttccaaa tcgactttgc aatttgaccc caaagacccc
     6421 atgatggccg ttggctctag ttgtcttttc tcgctcacca tggaccgtct agccatccat
     6481 tactggcagt cgggcaaggt gtcactgcac atctcggcca ggcgtggcgg aaactctacc
     6541 ctgctctagc ggcatacttc aggttccctc agagagagct gggattgccc cttggttttc
     6601 cattaccctt tgagttcatc atagactgcg gctgcccctt attacgacct tcaacgatac
     6661 accacgatag ccagggccgt gtacggttgt aatttcctcg agcctcttcc tccatgcctc
     6721 cgacattagc agcgcaattc acatagcttc gatttctatt gtcccttcgt cacttaccag
     6781 acgtaaaatc tcaaatcact cgcggaagtc ggtttctgga ctatcgtttc tccttctctg
     6841 cacacatcca acaacaagaa gttgggccac gtaccgtgtc tcgcgctcca gactctcgaa
     6901 ccagtaaccg acttgtccca acagagctta tgtctggttc gctggcctaa accctcagga
     6961 acgtaccaca gacgtttatt tgttgtcacg tctcccgacc acgatgtcgg cgagtaatgt
     7021 tctgatatat tttgtccgcc gggatctgag ggtctcagac aacccaatcc tccatcacct
     7081 cgcttcgtcc tccgatcatg gctttacaca tatcctgccg gtctacgtgt tcgtgtctaa
     7141 tcagatagag gtatcagggt tcatcaaaga tggcagcaag tccccgtatc cagaagccaa
     7201 gagccaagtt gccgggttct ggagatgcgg tccacacagg gctaaaatca ttgctgcctc
     7261 ggtgtgggat atgaaagagt ctttgcagag tttgggcagc gatctgatca ttcgcgttgg
     7321 tcaatatgac gatacgttga agtccctctt ggaaggcttc aaagaaaacg atcaaaatgt
     7381 cggagctgta tggataacgt ccgatgaggg tgtcgaagaa aggcgtgacg aacgaaagct
     7441 ggcatccata tgttctagtt ccggtgtcga ctttaaagcg tgggtggatg agaagtactt
     7501 cattgatgag tatgttcact cctttcttga ggttccttgc tgtctggctg acgaatggac
     7561 agtcgagatt tgaagcttgc ttccccccag gagcttccag atgttttcac aacctaccgc
     7621 aagatgatgg agccactccg agaaagacct agggctgccc ttccaaggcc atccaagtct
     7681 tctctacccc aacttccttc aacgtcaagc atctcaccac aagcacgacc ctttgaaatt
     7741 tccgcgacac tcgaggatct taaagaagct gttctaagtc cgatcaagac gattttgtca
     7801 gatgcgcccc catttcctga ggatgccgta tcggcccatc cctttgaagg gggtgaaaca
     7861 cgtgctcgga cacgtcttga cacgatcatc aacaacggta ccgtgtacag ctataagagt
     7921 tctcgtaatg gtctgatcgg ggccgatttt agcacaaagt tgtcagcata cctcgcactc
     7981 ggttccatta cggcacgcca ggtacatgac gctttactga gatacgagga tggtacagat
     8041 gaggcatata aggaagctcc gggttatggt gagggtgaaa atgagggttc aaagggtgtt
     8101 cgattcgagc tcttgtggcg cgattatatg aggctttgta cgaggaagtt cacctacagg
     8161 ttgttccgcc gcgaaggatt tcgggatgat agcagtatca agtggaagtc acctaagaag
     8221 gaagaagccc ccactgacga ctcgcaatcg gaagagattg acaggatact ggcccgcata
     8281 ttcgctggaa caacgggtat ggggctcatt gatgcgtccc aacgcgagct gctgcatacg
     8341 gggtacactt caaatcgagc tcgtcaaaac gttgccagtt tcttagccaa acaccttggc
     8401 atagactggc gttacggtgc cgagtggtat gagatgatac tcgtcgatta tgatgtttct
     8461 tccaactggt cgaattggca gtacgtgtct ggcgttggta acgatccccg gggagaagcc
     8521 cgaattttca acccagtcaa gcaagctttc gactacgaca aggagggcga atacgtcaag
     8581 atgtgggtgc cagaacttcg ggccgtcgaa aagctcgaga acatcttcca agcctgtacc
     8641 acgccgaagg aggactggga acgctttggc cttacaggcc tcgctatggt agaggacccc
     8701 attaagcgga ttgatttctc cgtcgaagga aaacctaaca aacatgtcaa acgaccgttt
     8761 gaccgacgcc ggaaggatgg aagaatccgt agcagcgcaa atctatcaaa tcatcacgtc
     8821 accaacggca atgcgcaaga gaacagctac gctggcggtg agcagagagg ccagtacccc
     8881 cagttcgatg ccccgaggta tccgcgcggt gatttcagag gaggccgagg gggtgggcgc
     8941 ggtggtcccc gaggtggtta tcgaggacga ggttatggtc cgccaagggg tggaggatat
     9001 cgaggcggac ggggtaactt tcaggcctat ggaactgttc caggtggttt tggggcatgg
     9061 cctccaacgc aacagtcagg tgtatagcgt gtctacggtg tctaccatag acggtgcggc
     9121 ttgcatcaga agcattggtc atatcagcat gctgaagaat atgtcataga caagaccgcc
     9181 gtgtgatatc aagcggactg gaacccaagt caacggatgt ctttggaatc agcatcgata
     9241 tgttaactat gtatattttg cttgtattac atggtgtcta ctccgctggc gtgcttaagc
     9301 agacctgaac gtgcacagct tgaacatgcc gatctgacgt gaacatgtat tacaagactg
     9361 aatatggtgg taagcttcaa acgtcaatgg tcagttggct tcgctaggtt gaatagctac
     9421 actgtcttca aattctatgg tcttggaaaa gtgaaacgag tagtagactg cagggtactg
     9481 caattgctcg cacgaggtag tatagtggtt cttagatcga aagtccgagt tttacaatac
     9541 attactgtcc ataatattac ttttcttcat gaattgaatg ccatcctgca ctgttgcacc
     9601 aagatgacag cttacccgat tttgctggca gctgctgtcc actaaagttc gcgggcggac
     9661 tattgaagtc tatgatctca tcattttggc ggaatggcaa ccaaagccac cgttgggctc
     9721 ccccaacacg ctagggctgc ctgcatactc cccttgacgg cgcgcctggc ctcccgaagc
     9781 caagtcactc cgagctgtca tgcatttcgt ggccggactt tttcggacag cgatatgaaa
     9841 cgaccacgcc ggatcacatt aagttataag tcgtgtggca tacacatgca aacgcacaca
     9901 tcccgcaccg gtgctctcct gttagccgtc tgttaaggtt gcaacctgcc gaggcgccat
     9961 tgatctgcta ggatctcccc ctctgggata agtcgtagca atggcctacg actatgcgct
    10021 tgtgtcagtc gctgcttttc gaaattcctg aataggcttg attgcgccca gtgctaacat
    10081 tggctacagg cacctgaagt tcaccatccc attggctggc gtcttgacct ttatactgag
    10141 gccgctcctc accaggctgg atctatacaa gaccttggcc ctgatagtca tcgcattcac
    10201 agcaactctg ccatgggatt cctttctcat tcacaatggc gtctggacgt atcccccgga
    10261 cgcgattgca ggtccgcggt tgttcctggt cccagcggaa gagttattct tcttcgtgat
    10321 tcaaacttat attacatcca tgctctacat ccttttcaat aagccgatct tgcatgccca
    10381 gtatctgact actaaagaag attctgctcc tgccgcaagg tcgataagga cactcggaca
    10441 ggcttttcta ggtggctgta ccgctgttgg ggcacttcta gtcaagaaag gaggcgatgg
    10501 attctacctg ggactaatcc tagtgtgggc atgcccattc gccctactta cctggacgtt
    10561 ctctgggtac tttttaattc aactcccgtt ggtatgtgtt gcagccccga tactgttgcc
    10621 cacactttac ctatgggttg tggatgagtt ggcattagga aggggcactt ggtcgataga
    10681 gtccgggaca aagttggggt ggtgcctatg gggaagctta gagctcgagg aggccatctt
    10741 tttcctgatg accaacgctc tcatcgtctt tgggctcgtg gcatttgacc gcgggatggc
    10801 ggtcttgaat acgttccctc accttttccc aaaagtacca gcaacgccat ctcctctatt
    10861 actcttggaa ggggtcctta cagacccctc gaagtacgat atgaagcgtg tacacggcat
    10921 tcgggaagcg gttcagagat tgaggcgaaa aagccggagt ttctaccttg cgagttctgt
    10981 cttccccggc cgggtgcgta tcgaccttgt ccttctgtga gtccagacca agccctcgcc
    11041 gtggtgtatt ggagctgaca gacccaggta ctccttctgt cgggtggcag atgacctgat
    11101 agacgatgcc aaaactgagg cggaagcact ggattggatc cagaagctga ctggctatct
    11161 tgacctggtt tactcgacga cgtttacagt gtcaccttcg gagaatacgg cggttcagac
    11221 atttatcaga gacaacttcc ccaagtcgga tcagttggct ctccaacttc ttccaactaa
    11281 tctattaccc cgcgaaccct tatatgagct gctggaaggc ttcaagatgg atctggcctt
    11341 ctcgcataca ggcggcaaag gggagccgca cttaccagca aacttcccaa ttcgaaatga
    11401 gcaggacctt gagttgtatg cgcaccgtgt tgcaagtaca gttggagagc tctgcctgtg
    11461 gctagttttc gagcatggcc accgccggct gtcaaaggac aaggaggaca gcttggtaca
    11521 agcagcccag actatgggac atgcactaca gtatgtcaac atagcccgcg acattgccgt
    11581 cgatgcggac atggagcgcg tctacctccc cacaaactgg ttaaaggagg aaggcgtcac
    11641 tcctcgggac atcatcaaag caccgagaca agccgtggtg caaaggctca gggaacggct
    11701 tctgaaggtc gcttttgctg agtacgagcg atcacgcgct cccatggaga tgctacctag
    11761 tgatgtgcgc gggccgctca ttgtggcagt cgagagctac atggagattg gccgtgtcct
    11821 acgagaaaat aaaggagtac gatcctcgaa gaacccgaaa agagccacag tctctcggtc
    11881 caggaggatc tgggttgcgt ggaagaatct tgcatctcaa taaggcgttg cattgcattg
    11941 catttcattt cagctttttc taattatttc tttaccttat tagactttca aggcagatca
    12001 gctctcgact cagttactga atgatcatcc caaaatagta ctgaattatc gaaccccatg
    12061 tacgacatgt aggataattg ttccgtctgt gcagagaaga gtgcatattg tacctctggt
    12121 atagagacgt tcgtacttgc tactgtttta ttgggtctag taccccatcc acagacagtc
    12181 gcaccctctg tatcgtgcag tcaacgacca agtgacaatt tcagggtatt agtcaactgg
    12241 atttcaattt tacacgtcct atggtcgtga caccgtaatt acgccaatat tgatcattcg
    12301 acgtggcgca gtaccaccgt tccagcacac tggttccttc ggtcttggcc tgtaacccac
    12361 cgtccctgga gtgatgattc attgagtctc ggactcggac aacttagcaa cagcgcaatc
    12421 cttccgaact gccccttggg ttgctgtccc aaattgtcgc taacaatgat gaatcaagac
    12481 tttccaggtt acttggaatt gtatgtagtc cacgcatgtg tcatcatcat ttgattggct
    12541 tgcacgtggg ctttcccttg cgctgtccaa gaaggtttgc tcttgcatgg cggccgagca
    12601 cactagtcga gatctgcccg tcgtgtaagt ccgcaatggg tccgggctat tgagtctagt
    12661 accctgtcac cacaaccgga catcggcccg tagatatcaa caggccatcg cctcgactgt
    12721 cggcatatgg tgtcctctcg aagtcggtta cactagagcc gtcgctttca ctgaatacgt
    12781 gtctctcgta gccagcgttg cacgtcaagc ctacgttgcc cgcgcagtac actccaattc
    12841 tttcccggcc gagccataga gatggagaaa atacggcaaa agaaagccat tgtcattggt
    12901 cagaccgaaa ggaccctcat cctatgcgat catactgact ataatatcag gcgccggcgc
    12961 cggtggcatt gcgaccgcag cgcggcttgc caagtcgggc ttccaagtaa cggtattaga
    13021 gaagaactcc ttcacgggtg gtcgctgctc tctcattcat cacgagggat atcgatttga
    13081 ccaagggcca tcattactat tactccccaa actctttagg gaggcatttt acgacctgga
    13141 cacatccctc gaggccgaag gtgtgaagct attacagtgt ccgtctaact acagtgtctg
    13201 gttttcggat ggggagtcct tcgagctgtc aacggatctg tcgcgcatga agacgcagat
    13261 tgagcgctgg gaaggtaagg acgggttcga acggtacctg gcgtggttgc gagaggcgca
    13321 ccagcattac gagctcagcg tcagcgatgt gctgcacaag aacttcacca aatggtggga
    13381 cctcgcaaac cccgggttca tacggacagg gctgaagcta cacccgctgc atagtatatg
    13441 gagccgggcg agcaaatatt tctggaccga gagactcagg agggtgttca cctttgcgac
    13501 catgtacatg ggcatgagtc cgtttgatgc gccggcaacc tactcgttac tacagtatac
    13561 ggagttggcg gagggtatct ggtatccaag aggcggtttt catgtggtct tgcaagctct
    13621 agtcgatgtc ggaaagagac tcggcgtaga gtaccgcctg agcacgccag tgaagcaagt
    13681 cttgacctca ccagacggaa agacagccaa tggcgtctta ctagagtcag gagagaggct
    13741 cgaggccgat gttgttgtgg tgaatgccga tctggtttac gcttacagca acttgtttcc
    13801 ccagacgccg agcatggaaa gttacagcag gtcgttaaga gaaagggacg gttcgtgcag
    13861 ttctatatca ttctactgga gtctgaaccg gaaggtacca gagcttaaaa cccacaacat
    13921 cttcctggca gaagaataca gggagtcgtt cgatgccatc ttcgatcgcc agtcgctacc
    13981 taaagaaccc agcttctata ttaatgtacc gagccgcatg gacgaagctg cggcaccgaa
    14041 cggctgtgat gctgtcattg ctctagtacc cactggccac ttgttgcaat caaaaggttt
    14101 catgaagtcg gacgccggca tccccaggga ccaagactgg ccgacattgg ttaaccaggc
    14161 gcgccggacc gttttgtcca cgatctcggc gcggacgggc tgcgaatcat tgggcaacct
    14221 gatcaccaac gaaatcatca acgacccgtt tacctgggag tccaagttca acctcgacaa
    14281 ggggtcgatc ctcggcctga gccacagctt ctttaacgtg ctcaagttcc gtccgagtac
    14341 caaggccagg gggcttgata acgcatactt tgtgggcgcc agtacgcacc ccggcaccgg
    14401 cgtgccgatt gtactggcgg gtgcgaaaat cacgacggag cagatcctag aggatttcgg
    14461 catgccggtc acctggcaaa cacatccctc gcaactcaag gaccaagggg tcccgcagac
    14521 gaaatcaacg agccaactag acaaggttca tgcccccgtg tcagggacga tcttatatat
    14581 gatatctttg tccatctggc tggtgttctt catgtacttt tggcggccta ctggcttcta
    14641 ggacgttgaa ttaaaatttt gtagatacag aaatcttcat tctgatttag tcatattgta
    14701 atagccaagc attggttcat tggcagtccg tcgtctctgt tatataccat agcagttaga
    14761 aaagactaag cgcgctggca caaggctatg ctgaagaaat gcaacgctag gcgcttcaga
    14821 atttgcaaaa tgtcaagctt acagcctccc tcgtgtagtt tcttcccctg caaccctaag
    14881 ccagtaggaa gctccagacc acggatggta ggtggcaaaa catctgtctc gttattaata
    14941 ctttcctgag aatattgacc taaccatcgt agacacaagt cagaaaccct attggtacgc
    15001 atgtagctga tattgccatt gtcgtgctgt acaccgaggt acttcgtgat ggagcaagtt
    15061 cgcggttgac acgttcgcgc aataatctag taaatctgat aggatgtatg ttcaggatag
    15121 actccctgta gaactcgtcc caggtgcgcg caaacatgta tgcgggaacg tagtcggaat
    15181 caccgacttc aacgtacatg cacccaacgc cttggaagac atgtggtgac ttcttcgggg
    15241 ccgtcaacgg cacgaccagc cagaagcgct ctatatgccg tggggggttg cacaatgcag
    15301 cgacgatggt ggttaactta tccaaaacgg tatcgacgta ggtgcttaag gtccaactgg
    15361 actggtattc gatagccagg tgctttatgg gaatgcaaaa gaaactatcg caagagaggt
    15421 gatttgtaac catcaaagtt cggaagagaa tgcggctgac ccaggactcg aagaaccctt
    15481 tgggaactgt gaccagcacc aggtccgtgt gtggccggat aaaaaagaat tgtggtttgc
    15541 catcccgttc gaaacggtag tttgccgtcg tatgacgatg cctgcttacg gcaatgttgc
    15601 gtcgactgct cctctggatt ttcgtgtcct tgtcggtttg atgatagtgc cacatcatgc
    15661 gccctcgaga ctccttgcag gccgtccata gtccagagtc gaccaggtag gctgaatgat
    15721 tgcaaagggg gagcggatcc tcacacaatg ggtcgcagcg ctcctgatgg cgcgggacgt
    15781 atagttgata ggaccatgct ctgagaaacg gatagccgcg cactcgctgc ttgctcgaca
    15841 ggcacgaatg cagctggaaa atttggactg aaggcttgtc tgtccgtatt acagagtccc
    15901 atatccgctc tcgtaactcc tttggcaggt cagaaaatcg ttggaaccct ctgtgtgcgg
    15961 caatgctggc ggtgataacc tccatgctgc agactcttct gagggtactg ttctgccccg
    16021 gttattggct ggctctaggc ttgatagaat ataacgaatt atatctgatt tccaatcgtt
    16081 tctcagtaac ccaactttct tttcgaggac cccaaatcgt tatggctgat gcttggaacg
    16141 gtaaattgcg aatcgtcgga gaatggcaag acataggaac ctatgtaaat ccagctcgtt
    16201 catggctcct atttagaatt ggagttgcag cgtcctcctg gtcccttcca agaaaataaa
    16261 atttgtagac tgtgagtctc tctttgtcgc ggctgccctg aaagacactt ggggggatgt
    16321 aatcagagac actgagccta ccttgacaat acacaacgaa ggacttgccc atattacgtg
    16381 gttgtatcac aaatacttca aagtggaaat tacataggtc tgttgatgtc ttttttgttg
    16441 tgaaaattgg accctcctgc catggttgcc tcatgctgag aatatgagag gcttgacata
    16501 tcatccattg tgtaagcacc ttcgtgttac atgttcatgt tcataatgcc tgagaattca
    16561 ctgctggtgg ttatgagatg ctgcatcaat gcaagcatct taggtgtgca ataatgctgt
    16621 gatccatttc tctgctgtct gtttgtctag gacacaggat catggcaggc cattcacagc
    16681 agactgtgag gtcttggcac ctgcaatcaa tgggacgggc catgacagac atgtccaacc
    16741 aggcccttgc agcaaatcgc gcaacccggc atgaacaaag gaatggccaa atatgttgcc
    16801 gtacctgatt cgtacgacac aaccattgca tacaaggaag agacgccgca ggtactctga
    16861 tctgaaggcc acgcagcacc cacaaggaac aaatcagcgc acctcgcaac tttgcttgat
    16921 gggcaatttt gaatcccatc aacatcggaa ttccggcatc aacggcggcg gcggggaata
    16981 tgagggtaga ctgttgggcg ttctggggct atttttgggg ccaccaccca ctcagattcc
    17041 ggggttctag ttagcctggt tagtgagcgc cgggcaccct gcagcagggg aggtcaatcc
    17101 cagtccgccc gcctggcccg ccccaagtgc cccaacccaa ccacaaagag cggatcggcg
    17161 ttgatgttcc gcagcacttt agccttccag tccagctgcg cctggccctt ttaacttcca
    17221 ggaacattcc tcttctcttg ctaagacatc gctcctggtt ccccatcttt gccctttgct
    17281 tcagcgatcg agcacgaata gcagagtata cctagaacag cgcccacagc atcatggccg
    17341 ccgcgggcat ggtcgatccc acaaaggtcg gcaggtatcc cgtcatactt agcgatgcgc
    17401 tattgggcaa gaagtcgagc gaggtctaca cgggcgtcag atgtaagcca tcctggagcc
    17461 gtctcgcgat ggctgcctgc cacgtttctg gccacgcgaa tctgcgctga cggtgctgct
    17521 gcacagataa tcacaagccg gatacaccgc ccgagcatgc gagattaaag ccgagtgcat
    17581 cgtccaaggc attcgacctc acatatcagg aacaaggtgg caacggcgct tacaagtacc
    17641 ggggcagccg gacaagcgac aacggcaaat atgtcctcat tttcgacccg cggagagagg
    17701 ccttcgtgct gcacaaggtc gactcgacgt tcaatatgaa cctcacccag acgccagaca
    17761 acaaggatgc cgagagcttg aaacgagaat acccgcacct caagaacagc ggcaccgagt
    17821 cctccaccgg caaacccaag agcaacgcca agtcgcaagg tgccaaagag tccaagacat
    17881 cgaggaagaa gaaggaggag tccccaccgg cgccggtatc gaagaagcgc actccggcat
    17941 cggacgtgga ggagagcagc gacgacgatg ggggtctgga tatcgagttc cccggcggcg
    18001 atccgtcggg cgcaaatcgg gacttctctc ctgccttccc accgaggcgc ttctccgagt
    18061 tcgtggcgca ggcggatggg gaggatgacg acgccgatgg cgaggacgac gacgatgaca
    18121 tgagcgagga gcacttcaag ctgccgtcgc ccttgaacta ccaggccaca acaaccaagg
    18181 cgccagaacc aataaatgac atacagaacc aaaccatctc cctgacgttc gacgatgact
    18241 cggaatcaga ggaggatgag gagccgcagc caccacccca gccgcaacaa gaagccgaac
    18301 cagcagaaga gctggaacaa gacgacatgg acgtagatga gcttgaggca gaactggcag
    18361 ctgaattcgg agcgcaatcc gagagcgacg ttagtgagga ggactagtga agcaaccgaa
    18421 tgtggcccag cggaattgca gcaaggcaag aggacgacag cgcgggcata acgagccagc
    18481 cccgcgacct caaatgccag agccagacaa ctatggaaag acagtgcgtg atgttgattg
    18541 aggatttctc caattttgtt tcccaccttt tggcacggag ttttggcatg tcattgcgat
    18601 tacctttggt agtagttggg gtgggcaggc gcttcatagg tttggcgctt tggatcatat
    18661 ataccatcat cagtcgcgca ccacggcgag tgaaagggca gccagttatt ggtggcttac
    18721 ccaagtacgg ctataggaca ttgactactt tcacgatatg tcttcctcgt caatttatca
    18781 ctgtttctct acaagccagc agttacgcga atgcaagatc tggcgtgatg ctcgacttga
    18841 agtagtgcag cataccataa tcttgttagc atcgtcacta ccacaagttt gcctactgcg
    18901 gccttgatgc ccataatcgt aggtacctac gggagtgtcg gcgatgggca cacaaccact
    18961 gagcccagga gccagagccc agtccagtcc agtggacggg cgagtatcac atgctgcgta
    19021 tcacggttag agttttggac gaccagggct ggaaagggct ggcaaaatgg ataaggcggc
    19081 atagcgcagt ctctgaaagg cggccatgcc accaggcagg ccaggggccc tggggggtct
    19141 ctggatcgcc aagaggaact aagagcgagc ccgttcccaa ggttgccagc ggggctacgg
    19201 gccttgaagc gggggctcgt ttcactgcta ccctgctacg ccactcccca aacgaccgcc
    19261 tcagtttcaa tccaccaaca atcgatacga gaaacaacat ctgactctga cctgcctgca
    19321 ggtctattga gaatacactc gcttcctatt tgcatcttct ccccggctct cgctactcaa
    19381 cttccgggag tatcgtcacg gccagctcgc ccttggtgct tcaagcctgc cgacgaaacc
    19441 gacgtcgcag cttcgagagt ctttccaggc gtattgaata attctgtctt caagatacgc
    19501 tagtacatca ttcgccatgg accgacaaga aatcatcgcg acgaacaagt cgctgcgctt
    19561 gatcaagaat gtgagacctc ccgcgattgc cttgctgtct tggtctatgg atactgactg
    19621 tcccccagga actcgagcac ctcttggaga agggcattgt gaatgacgac gccttcgaca
    19681 acatcatgcg cattctgccc gccgagtcct ccctatccgg cgcaacaccc tcgtctcgcc
    19741 agccctccgt tgcgtctccg gtgccctctg ccaaccccat ctcgccgccg cccacctccg
    19801 gcctggcgaa cctggccatc tcgcagaacc cgtccccgtc cccggcaccg ccggcgtaca
    19861 actccacagg cccgccatcg ctaccccagc gcaacggccc gccgccgccg ccgccgtcca
    19921 agcccgtcat cgcacacgcc aaggcgcttt acaagtacac ggcggccgat gaccgcgacc
    19981 tcagcttcga gcgcgacgac cgcgtcgccg tcttcgagta catgaacgac gactggtgga
    20041 tgggcaagaa ccagcgcacg gggctcgagg gcatctttcc caagaactac gtcgagatcg
    20101 accactcggc cggcgccggc ggcttccccg gcgagaaggc cggcttctac gcccccagcc
    20161 agcccaccta cgccagcccg gcacccggcg gatacccggc gccgccgccc cagcagaacc
    20221 cctacaacgc aaatgtcccg cccatggccg tcgccgaggg cagcaacggc cagcaggcat
    20281 ccgccggcgg aaagggcggg gagatgggca agaagtttgg caagaagctc ggaaacgccg
    20341 ctatcttcgg cgccggcgcg acgctgggtg gaaacttggt caacagtatc ttctagaggg
    20401 cgtgagaaga tgttgttttt ctttatatgt tggctttctt gcatgaggca aggtctccta
    20461 gctcctgcag atgggcttgg tgagatgatc tcgaaggcaa aaactgggga cgccccagga
    20521 acagcccgta gaatattggc attaatgatg tttcctgggc taggattgca gtcggcgtta
    20581 tgacttgaat cgtacatttt atcattatgt ttctgttact tgcactagtg aatgttctac
    20641 actcacaatg tcatgaaatg ttattcccga ggtttcataa ccttggactg atatacgtcg
    20701 gggttgcatt tatatttcgg cctgtagttc gccttttaga agtcgtgaag taggatactc
    20761 tcacttgtcg catcatgtcc agcaattctg ggtgcttctc gaggtttagt ctaggagctg
    20821 ggcgaccaaa gagccgtcta gaaggtatag gatggataaa aggggacgaa gtggacaaaa
    20881 gaaagaaact ccaaaacggg ttgaaatgga ggatgctgct tttaagtgga atcgtatcca
    20941 gccttgatgg catgcccttg tgcctcttac ctgccttcat gctgaccttt ccctttccac
    21001 gtctttgccc caagagtcaa ggtaggaatg cacgtataac ccggtgttgg agctatgaca
    21061 gctccaaagt tcaattatgg ttctgttgag tcaaagatta ggcacgtcct tggaaactcg
    21121 aaggattcac ttattgatag atcatatcaa tcgaactcag tgggcagctg taccatcggc
    21181 agtgcaataa ggtctacaaa ccccctttca ctgctgttta ctccgtaagg gatagacctg
    21241 acgaaatcaa atgcgtaatt tgaagtctgg tcgtggttaa agagtaatta ttcttggtaa
    21301 acccaccata cgccagtcat cacgcacctt ctttcactga actctgccca tgaacggtgg
    21361 tcctttttac cttggctatt agctaagcag gtaggttgag gtcagccaag ctcacagatc
    21421 ggcaaagaca atacagtttt gcctaggtga ccccaatgat gcggcgctgc gtgactgaca
    21481 tcaacgggca ttagggtttg aggggtaccc caacgtcaat caactcctcg ggacgacgtt
    21541 cgagcttttt gtgacaactt gtgtgtctcc atccccgcat tgatcaatcg gtaacgctct
    21601 gtcatggcgt ctcaagttgt ccgtgacctg attgacagag ttgctgagag gcgaaagggg
    21661 gatgatctct ggtactgtga gctagtaagc gtcttccgat gagcaacgga actggggcaa
    21721 tctctcgagg attcatcgct aacaagccgc tgtcagatca tcggttttgc agcttgcaac
    21781 catggcgagc tggccggcct ggtctatcag aaggccctcc agaatgcggt tgatgatgta
    21841 gagaagaagg agatatggag ccgcatccgc gaggctattc tcaaggccat ggtatatctt
    21901 ggacaagcta ggctgctcgc agc
//
