# Supplementary material for: Genome sequencing and physiological characterization of three Neoarthrinium moseri strains
Source: BMC Microbiol. 2025 Aug 21;25:526. doi: 10.1186/s12866-025-04274-z (PMC12369201; doi:10.1186/s12866-025-04274-z)
Supplement: Supplementary file 16 — Supplementary Material 16. [file 12866_2025_4274_MOESM16_ESM.zip › BiGSLICE/input/Nmoseri/TUCIM5827/JAFIMQ010000003.1.region004.gbk]

LOCUS       JAFIMQ010000003        47982 bp    DNA     linear   PLN 06-APR-2022
DEFINITION  Neoarthrinium moseri strain TUCIM 5827 scaffold3_Wmoseri_TUCIM_5827,
            whole genome shotgun sequence.
ACCESSION   JAFIMQ010000003
VERSION     JAFIMQ010000003.1
KEYWORDS    .
SOURCE      Neoarthrinium moseri
  ORGANISM  Neoarthrinium moseri
            Eukaryota; Fungi; Dikarya; Ascomycota; Pezizomycotina;
            Sordariomycetes; Xylariomycetidae; Xylariomycetidae incertae sedis;
            Neoarthrinium.
COMMENT     ##antiSMASH-Data-START##
            Version      :: 7.1.0
            Run date     :: 2023-12-04 12:33:23
            NOTE: This is a single region extracted from a larger record!
            Orig. start  :: 739467
            Orig. end    :: 787449
            ##antiSMASH-Data-END##
FEATURES             Location/Qualifiers
     protocluster    1..47982
                     /aStool="rule-based-clusters"
                     /category="PKS"
                     /contig_edge="False"
                     /core_location="[20000:27982]"
                     /cutoff="20000"
                     /detection_rule="cds(PKS_AT and (PKS_KS or ene_KS or mod_KS
                     or hyb_KS or itr_KS or tra_KS))"
                     /neighbourhood="20000"
                     /product="T1PKS"
                     /protocluster_number="1"
                     /tool="antismash"
     proto_core      20001..27982
                     /aStool="rule-based-clusters"
                     /tool="antismash"
                     /cutoff="20000"
                     /detection_rule="cds(PKS_AT and (PKS_KS or ene_KS or mod_KS
                     or hyb_KS or itr_KS or tra_KS))"
                     /neighbourhood="20000"
                     /product="T1PKS"
                     /protocluster_number="1"
     cand_cluster    1..47982
                     /SMILES="C([*])C(-O)"
                     /candidate_cluster_number="1"
                     /contig_edge="False"
                     /detection_rules="cds(PKS_AT and (PKS_KS or ene_KS or
                     mod_KS or hyb_KS or itr_KS or tra_KS))"
                     /kind="single"
                     /product="T1PKS"
                     /protoclusters="1"
                     /tool="antismash"
     region          1..47982
                     /candidate_cluster_numbers="1"
                     /contig_edge="False"
                     /product="T1PKS"
                     /region_number="4"
                     /rules="cds(PKS_AT and (PKS_KS or ene_KS or mod_KS or
                     hyb_KS or itr_KS or tra_KS))"
                     /tool="antismash"
     gene            complement(5103..6413)
                     /locus_tag="JX266_001342"
     mRNA            complement(join(5103..6178,6236..6413))
                     /locus_tag="JX266_001342"
                     /product="hypothetical protein"
     CDS             complement(join(5103..6178,6236..6413))
                     /codon_start=1
                     /locus_tag="JX266_001342"
                     /product="hypothetical protein"
                     /protein_id="KAI1854201.1"
                     /transl_table=1
                     /translation="MAELDPLVLSYSHLKDLPRAKDALQTLQKIASLVKPIMRARGWKV
                     RQLTEFYPSEQNLLGLNVNRGQKICLRLRYPSDRNQFLPIEQVVDTMLHELSHIVHGPH
                     NAKFHALWDQLRDEHEALLMKGYTGEGFLSEGQRLGGRGGVPMHEARRLARAAAEKRRT
                     LAAGSGQRLGGRAPRPGQDIRKVIVDAVERRNKTLQGCASTTHNEAEIQEIADTATRNG
                     FSTKAEEDAANEAAIAQALWELVQEDEKAKHGASYAPPTSGNPAGSASQGLQVSRADHM
                     KDKPSAQLGNKREGLPEVDKNDPASTSWTCHVCTLENPLEYLCCDACGTERAEEVTKDL
                     AERGVKRQRIATIDLTTNSPNGTRSVPSAGKFNSNSATSALGAKPVAPRTWTCSVCGRL
                     RDWNFWSCDLCGKIKETS"
     PFAM_domain     complement(join(5772..6178,6236..6392))
                     /aSDomain="WLM"
                     /aSTool="clusterhmmer"
                     /database="35.0"
                     /db_xref="PF08325.13"
                     /description="WLM domain"
                     /detection="hmmscan"
                     /domain_id="clusterhmmer_JX266_001342_0034"
                     /evalue="1.60E-66"
                     /label="JX266_001342"
                     /locus_tag="JX266_001342"
                     /protein_end="195"
                     /protein_start="7"
                     /score="224.2"
                     /tool="antismash"
                     /translation="VLSYSHLKDLPRAKDALQTLQKIASLVKPIMRARGWKVRQLTEFY
                     PSEQNLLGLNVNRGQKICLRLRYPSDRNQFLPIEQVVDTMLHELSHIVHGPHNAKFHAL
                     WDQLRDEHEALLMKGYTGEGFLSEGQRLGGRGGVPMHEARRLARAAAEKRRTLAAGSGQ
                     RLGGRAPRPGQDIRKVIVDAVERRN"
     gene            complement(7688..10605)
                     /locus_tag="JX266_001343"
     mRNA            complement(join(7688..7925,8156..8207,8269..9949,
                     10003..10605))
                     /locus_tag="JX266_001343"
                     /product="hypothetical protein"
     CDS             complement(join(7688..7925,8156..8207,8269..9949,
                     10003..10605))
                     /codon_start=1
                     /locus_tag="JX266_001343"
                     /product="hypothetical protein"
                     /protein_id="KAI1854202.1"
                     /transl_table=1
                     /translation="MSTALSDKDSGFGNQGIYWPRDLLPGYVPSARILTYGYDTRIKHW
                     LGGPKIKTTIYDISHDFLVSLEAYRRESDGEDPLRPIVFIAHSLGGIVVKELLRQSKAF
                     EGQQMHLHDVYQSTQGIVFFGTPHGGADPRGFVHHVVEKVLKCMGFSANAKIVESLLPT
                     SERLKELRDEFGSMARLQKWSIHCFQEQLGVAALGGHKVVEDVSSCLNDSSIETTEHIV
                     RNHMDMCRFSRGGIIGDPEFLKVARAIERIVAPIVSQDRLRYMEGCRGILLKSLEFPRM
                     DSRYFSIEDPETRTCRWLLETPEYRSWRDPSMLEDHHGFLWIRGKPGAGKSTLAKFAAD
                     QANKEGGRMIARFFFNARGNDLEKSTAGMYRSLLLQIMVAEPKLMTALDILVPKYDRTA
                     RAPSDFAIYWNIQTLKTIFERAILRLNGRRLECFIDALDECDEDQIRDMVHFLEDIGHG
                     TRPRPIFYAWFTSRHYPHISLRHGLSFTLEHQGGHSQDIATYLQHRLRLGHSTLDEDIR
                     SQILHKASGVFMWVVLVVSILNTEYDRGRIHALQRRLSQLPENLHTLFRDILSRDKCNQ
                     DELLLCMQWTLFSSRPLTPTEIYFAILAGVEPGLSFEWFWGDLNEQIIERFISDCSKGL
                     VEITGQPGHRVVQFIHESVRTFFLNGNGFREAGLNQGENFEGYSHEQLKRCCEQYVQSD
                     GIPMDQRSRRHTFLRYSVENILYHSNEAQRCGVSQREFLSRFRYGNGACSCIFGPAEPI
                     PNLDHFISGVEWPAPFNGLWQRENQIEGFTPLTAAVQQQRTDSLAVLLDSVRVDVNQRD
                     ALGRIALREAARMGYVAAVNLLLAQGASDAPSTSPTNSSRMVTLQ"
     PFAM_domain     complement(7757..7915)
                     /aSDomain="Ank_4"
                     /aSTool="clusterhmmer"
                     /database="35.0"
                     /db_xref="PF13637.9"
                     /db_xref="GO:0005515"
                     /description="Ankyrin repeats (many copies)"
                     /detection="hmmscan"
                     /domain_id="clusterhmmer_JX266_001343_0035"
                     /evalue="7.60E-06"
                     /gene_ontologies="GO:0005515: protein binding"
                     /label="JX266_001343"
                     /locus_tag="JX266_001343"
                     /protein_end="835"
                     /protein_start="782"
                     /score="26.5"
                     /tool="antismash"
                     /translation="TPLTAAVQQQRTDSLAVLLDSVRVDVNQRDALGRIALREAARMGY
                     VAAVNLLL"
     gene            complement(12164..13969)
                     /locus_tag="JX266_001344"
     mRNA            complement(join(12164..12856,12947..13969))
                     /locus_tag="JX266_001344"
                     /product="hypothetical protein"
     CDS             complement(join(12164..12856,12947..13969))
                     /codon_start=1
                     /gene_functions="biosynthetic-additional
                     (rule-based-clusters) p450"
                     /gene_functions="biosynthetic-additional (smcogs)
                     SMCOG1034:cytochrome P450 (Score: 104.2; E-value: 1.3e-31)"
                     /gene_kind="biosynthetic-additional"
                     /locus_tag="JX266_001344"
                     /product="hypothetical protein"
                     /protein_id="KAI1854203.1"
                     /sec_met_domain="p450 (E-value: 1.7e-30, bitscore: 100.6,
                     seeds: 50, tool: rule-based-clusters)"
                     /transl_table=1
                     /translation="MPYFDILGIVGNFQLLTVYFTFGSFVVLYGLHRWLLPKPLPDIPY
                     NEDSAKSIFGDWLNLRNDPGGLAKWSSKQLEKHGSPICQALMGPLSKPVVLVGDLREVR
                     EVMTRSDYDRSAYIIDRFPLLGEFHLNMMTDNDWRTSRNWLKDLLDKPHMHNVVGPSVH
                     TSMVRIIDLWEHKARLGNGRCFSMVDDLKYLALDTIMIFHFGDDFADSALARQVEFIKG
                     LKKTEVKFGTHGEAIFPQAKLHSFQEALTYLGDRVTAIYATKWPVALVSWWLRWGTSHC
                     RKLFSYKDSFIRRHIDIGVKRSIHDEEAKTGIDSMVFREQKAAMKAGRPTVLGKSIFVD
                     EAWGNLVAGQHTTSAALVWILKLLADYPGVQETLLSELQSALTEAVQENRLPTCAEIIN
                     TKIPYLDAVLEEMLRLRAGMIVPRDTVRDTELLGHHIPKGTVVLMILQGPDFSKAPSTK
                     YWRELKTDATRVKQYPGNGNEDLEVFDPERWLVRGEKGEIIEFDGSTNAQLAFGLGIRA
                     CWGRRLAMLETRIMTAMMVWKFNFGQVPEALASHAATYDISYRAKQGFVNIESR"
     PFAM_domain     complement(12254..12436)
                     /aSDomain="p450"
                     /aSTool="clusterhmmer"
                     /database="35.0"
                     /db_xref="PF00067.25"
                     /db_xref="GO:0004497"
                     /db_xref="GO:0005506"
                     /db_xref="GO:0016705"
                     /db_xref="GO:0020037"
                     /description="Cytochrome P450"
                     /detection="hmmscan"
                     /domain_id="clusterhmmer_JX266_001344_0037"
                     /evalue="8.60E-10"
                     /gene_ontologies="GO:0004497: monooxygenase activity"
                     /gene_ontologies="GO:0005506: iron ion binding"
                     /gene_ontologies="GO:0016705: oxidoreductase activity,
                     acting on paired donors, with incorporation or reduction of
                     molecular oxygen"
                     /gene_ontologies="GO:0020037: heme binding"
                     /label="JX266_001344"
                     /locus_tag="JX266_001344"
                     /protein_end="542"
                     /protein_start="481"
                     /score="38.1"
                     /tool="antismash"
                     /translation="EVFDPERWLVRGEKGEIIEFDGSTNAQLAFGLGIRACWGRRLAML
                     ETRIMTAMMVWKFNFG"
     PFAM_domain     complement(join(12539..12856,12947..13813))
                     /aSDomain="p450"
                     /aSTool="clusterhmmer"
                     /database="35.0"
                     /db_xref="PF00067.25"
                     /db_xref="GO:0004497"
                     /db_xref="GO:0005506"
                     /db_xref="GO:0016705"
                     /db_xref="GO:0020037"
                     /description="Cytochrome P450"
                     /detection="hmmscan"
                     /domain_id="clusterhmmer_JX266_001344_0036"
                     /evalue="9.20E-29"
                     /gene_ontologies="GO:0004497: monooxygenase activity"
                     /gene_ontologies="GO:0005506: iron ion binding"
                     /gene_ontologies="GO:0016705: oxidoreductase activity,
                     acting on paired donors, with incorporation or reduction of
                     molecular oxygen"
                     /gene_ontologies="GO:0020037: heme binding"
                     /label="JX266_001344"
                     /locus_tag="JX266_001344"
                     /protein_end="447"
                     /protein_start="52"
                     /score="100.6"
                     /tool="antismash"
                     /translation="IFGDWLNLRNDPGGLAKWSSKQLEKHGSPICQALMGPLSKPVVLV
                     GDLREVREVMTRSDYDRSAYIIDRFPLLGEFHLNMMTDNDWRTSRNWLKDLLDKPHMHN
                     VVGPSVHTSMVRIIDLWEHKARLGNGRCFSMVDDLKYLALDTIMIFHFGDDFADSALAR
                     QVEFIKGLKKTEVKFGTHGEAIFPQAKLHSFQEALTYLGDRVTAIYATKWPVALVSWWL
                     RWGTSHCRKLFSYKDSFIRRHIDIGVKRSIHDEEAKTGIDSMVFREQKAAMKAGRPTVL
                     GKSIFVDEAWGNLVAGQHTTSAALVWILKLLADYPGVQETLLSELQSALTEAVQENRLP
                     TCAEIINTKIPYLDAVLEEMLRLRAGMIVPRDTVRDTELLGHHIPKGTVVLMILQ"
     gene            complement(14829..17538)
                     /locus_tag="JX266_001345"
     mRNA            complement(join(14829..15873,15934..16407,16471..16622,
                     16700..16908,17370..17538))
                     /locus_tag="JX266_001345"
                     /product="hypothetical protein"
     CDS             complement(join(14829..15873,15934..16407,16471..16622,
                     16700..16908,17370..17538))
                     /codon_start=1
                     /locus_tag="JX266_001345"
                     /product="hypothetical protein"
                     /protein_id="KAI1854204.1"
                     /transl_table=1
                     /translation="MRIPANVSTVEATSDPPEMAYFASFASRAVFGPFMLRLRTLIVVS
                     ERNLEHLPACLAQNLSSDKTGDAMTSGSLEKTYGSSTTNLEAQELLKARPGGIISPNRH
                     LKFECFGYFEDSNSNTMALLKKWGLSGDGNVVEALSDGPSASTSSVVKLVQERMPPPEV
                     IDFLVQYFVSDLNWMKQVVHGPSFLTLYHQWRAKSDGLSATDLELLVLVLRMCSYAAQF
                     LPSPSYTIDSVRGVALSEIRSTCSDLADGLAKECLTIGKRGSLIRVQHVILHALKLQCE
                     GRTDKFWEGIAHASHAAQKAGIHTNSTSPGDYGDTIVEKEMRQRTLCVLYAIDSQLSRQ
                     LDRLPFLPDNLLSEISPQLNLDSRLGGMGLDHEAPNIFTERLMQAQLGRFWRSLQLTWS
                     SHVVSDPADAERRYEKFCAEFLSTLSPAFALQPDTKWDSHIPELAMQRQLLYIAIFDSI
                     CWNFRPLMMLDSSHTATFPPYKKVLHQSQKRRMAIAALKVLEAVSSLHSLFSGSYTRMS
                     AIIFNTFEPTVLLLCLTLDDDFPFNQEDDSSDVLGLRMDRLTRHETIQAAEKALHRLQK
                     LAEVSEQASTGAQIIAQLLAKAANENKVLESPFPPNPTRRSQWSRTFLGPGVYDNPASW
                     QSSNQPSEESSSMNRSNAEMMHEDLSYNGLQIDELLFPITDSDVHNI"
     PFAM_domain     complement(join(15825..15873,15934..16400))
                     /aSDomain="Fungal_trans"
                     /aSTool="clusterhmmer"
                     /database="35.0"
                     /db_xref="PF04082.21"
                     /db_xref="GO:0003677"
                     /db_xref="GO:0006351"
                     /db_xref="GO:0008270"
                     /description="Fungal specific transcription factor domain"
                     /detection="hmmscan"
                     /domain_id="clusterhmmer_JX266_001345_0038"
                     /evalue="1.80E-06"
                     /gene_ontologies="GO:0003677: DNA binding"
                     /gene_ontologies="GO:0006351: DNA-templated transcription"
                     /gene_ontologies="GO:0008270: zinc ion binding"
                     /label="JX266_001345"
                     /locus_tag="JX266_001345"
                     /protein_end="351"
                     /protein_start="179"
                     /score="27.3"
                     /tool="antismash"
                     /translation="QVVHGPSFLTLYHQWRAKSDGLSATDLELLVLVLRMCSYAAQFLP
                     SPSYTIDSVRGVALSEIRSTCSDLADGLAKECLTIGKRGSLIRVQHVILHALKLQCEGR
                     TDKFWEGIAHASHAAQKAGIHTNSTSPGDYGDTIVEKEMRQRTLCVLYAIDSQLSRQLD
                     RLPFLPDNL"
     gene            20001..27982
                     /locus_tag="JX266_001346"
     mRNA            join(20001..20052,20105..20444,20545..20780,20883..21153,
                     21213..21919,21990..26869,26924..27982)
                     /locus_tag="JX266_001346"
                     /product="hypothetical protein"
     CDS             join(20001..20052,20105..20444,20545..20780,20883..21153,
                     21213..21919,21990..26869,26924..27982)
                     /NRPS_PKS="Domain: PKS_KS(Iterative-KS) (11-437). E-value:
                     4.8e-147. Score: 482.1. Matches aSDomain:
                     nrpspksdomains_JX266_001346_PKS_KS.1"
                     /NRPS_PKS="Domain: PKS_AT (608-926). E-value: 9.6e-82.
                     Score: 266.5. Matches aSDomain:
                     nrpspksdomains_JX266_001346_PKS_AT.1"
                     /NRPS_PKS="Domain: PKS_DH (998-1175). E-value: 5.2e-29.
                     Score: 93.6. Matches aSDomain:
                     nrpspksdomains_JX266_001346_PKS_DH.1"
                     /NRPS_PKS="Domain: PKS_ER (1786-2085). E-value: 2.3e-85.
                     Score: 278.3. Matches aSDomain:
                     nrpspksdomains_JX266_001346_PKS_ER.1"
                     /NRPS_PKS="Domain: PKS_KR (2110-2270). E-value: 2.5e-35.
                     Score: 113.9. Matches aSDomain:
                     nrpspksdomains_JX266_001346_PKS_KR.1"
                     /NRPS_PKS="Domain: PP-binding (2440-2504). E-value:
                     2.4e-09. Score: 29.5. Matches aSDomain:
                     nrpspksdomains_JX266_001346_PP-binding.1"
                     /codon_start=1
                     /gene_functions="biosynthetic (rule-based-clusters) T1PKS:
                     PKS_AT"
                     /gene_functions="biosynthetic (rule-based-clusters) T1PKS:
                     itr_KS"
                     /gene_functions="biosynthetic-additional
                     (rule-based-clusters) ADH_zinc_N"
                     /gene_functions="biosynthetic-additional
                     (rule-based-clusters) PP-binding"
                     /gene_functions="biosynthetic-additional (smcogs)
                     SMCOG1022:Beta-ketoacyl synthase (Score: 222.4; E-value:
                     1.8e-67)"
                     /gene_kind="biosynthetic"
                     /locus_tag="JX266_001346"
                     /product="hypothetical protein"
                     /protein_id="KAI1854205.1"
                     /sec_met_domain="itr_KS (E-value: 3.2e-148, bitscore:
                     488.5, seeds: 96, tool: rule-based-clusters)"
                     /sec_met_domain="PKS_AT (E-value: 6.3e-81, bitscore: 266.5,
                     seeds: 1682, tool: rule-based-clusters)"
                     /sec_met_domain="ADH_zinc_N (E-value: 1.3e-12, bitscore:
                     42.4, seeds: 86, tool: rule-based-clusters)"
                     /sec_met_domain="PP-binding (E-value: 1.6e-08, bitscore:
                     29.5, seeds: 164, tool: rule-based-clusters)"
                     /transl_table=1
                     /translation="MTVKDSGSGEPIAIVGIGCHMPGGVRDIPALWEFLREQKDVHREF
                     EEPRFPAKGFYHPNRERPGTAVASGGFVLDEDPRLFDPAFFGITDLEAETMDASQRKLL
                     EVTYEAFENAGDTWETVSGSRMGVFVGDLNLDNYVSQTRDWDYGGKYSATGAFPNMLAN
                     RIHYVFNLKGPSLLVNSACTSAMYALHLAVTAIRNGDCDSAIVAGCNWIMDPNIHLSMS
                     KLGALSASSRSHAFDASADGYARGEGFAALYLKPVSRAVLDKSPVRGVIMGTAVNANGR
                     TNGVTNPSGPAQEIVIRAAYKNAGDLDPSETMLLECHGTGTRVGDPTEVKAAGNVFGPG
                     RSSNYADRLMVGSVKTNVGHLEGACALPGILKVVAALENGEIPPTLHIKTPNPLIDFDT
                     AKARVVTDVEPWPQAKVKRASVTSAGFGGTNGHCVIDHVNNVLPNYIKPGVIKQHINEA
                     KGTNGTNGAHGANGINGTNGLNELNGVNGSNGTNGHGMNGNVFAVETPHYCPVVDEPTL
                     IRKSDAATRQLVVLPFSAHNPASLKANLQALSNVVHQHSLADVAYTLSNKRSRFTHRAF
                     AIVDRDQVAQKGLSLNEEPRIFSSPQHVRTAFVFTGQGAQWHGMGAQLFEYAVFRKSIS
                     YLDYVLSLLPTPPEWKIADILSGSELYDHRFIQTPAVSQTVCSGLQIGLVDLLASWSVR
                     PAGVVGHSSGEMAAAYAAGRLTAAEAITAAYYRGYAVSSNKAKGAMIAVGLGHEKGQEY
                     ITSAGLDGQVKVAAINSPDSITMSGDVEAIEKLASELTTEGIFNRLLKTGGLAYHSHHM
                     LALGDYYAQLLDDGFMSLKELISTAGKYHQIPWVSSVTPNKKMPGDHVAGSYWRANLES
                     PVCFSEAASKLLDTADLNIGSVIEIGPHTALKNPLGQIIKALNKNIPYVASVKRGEDAH
                     RSMVELAGTLFSINADVNLAAVNSVDEDGALAHGCMAIDLPPYKYTYGPINYLESRLSK
                     EYRLRKVPRHDLLGSKVAGTTRLRPQWRNFLRIKDLPWLDDHRVPPHVLHPGAAHVVMA
                     MVAAEHSYLEFPDALPIVGFTLRNLSIKKTLVVPQDDYGVEIVMSMELDDSATAKTPGW
                     SSFSVSSVVRDTDQWTEHCSGLVKVEVASFELPTLVDSTNMDGRAVNAQSWYTRFSNMG
                     LHFGPSFQGYSDIRADPAINVASAKLALNTTAGLFPGGESSYPIHPASFDLLVRLGLMA
                     CNGGQADTLSVQLPIHLDEMRFKHGFLDGRDWVRGISRAEKRGLRSAYGDLQMMDESGN
                     VFLSVQNMKFTNLNNDFGDAALSAKAYSSPFTRLTWRPDIRAMSKGQRLVLLPPTPEEV
                     TKPFPQLSKIFSLIGHANPNIRVLQLNSGSDIGASSAVLKTLTGPNGIKAYQKYAITDP
                     SPVEFTSLRELTSEYQDINYFALDIQKDPLQQGAQQGAYDVILWLNAVDASESSYEALE
                     HCKALLKPGGTLVLVDISGADSDAKSWNQALEQTGFEAGTELAETFSLDTNHHGTVILT
                     TAIDKDKEVNKGSPVVHLLHGANGAPTLLAHLAQALEKRGLSTKTFPLDEARETVAPNS
                     RVVAFLEGENLLLDADQNRISLFQHLAANTATMVWVTSCGLPKAVNPDGAFITGLLRTL
                     GTENPSAQFLSVDLDANNFEVGDDEVHELVRCIIDEEAALQGLGDSVECEVNRDCAWQN
                     GCLWVSRVVPDEALQEYAEPTFTPSDKDMELKVMDSQGPVRAVFGTPGILVRTHDPQGT
                     TFPWPPSLREQLLTASHVKTSLYFRTYTELWKPLPKDWIEIKVEAVGLNWKDLGLCSGR
                     FDQNNLSNEYVGIVTQKGPNVAHVAVGDRVYGMGKGHFGNYTRVPAIIAQKLGPEIDPI
                     EAATMPLVYMTAVYALEHVTRVKRGQRVLIQSGSGGLGIAAIQLARSKGADVFATVGTA
                     DKARFLAEELGVPSSRIFSSRDIADLPRMVTATNNNGFDVILSTSQGDLLFESIRALAP
                     MGTLVDVGRLDVTNSKTIALELFQKSAGFVSFDLSIVVDRNPALGGELMRAVDDYRRAG
                     HIHPIKPYTVMDISQLDQALLRFSKGTHIGKMVISYQRPDSMVKVQQSVPAAKFDPQSR
                     YVLVGGLTGLGRAIVRWMSDRGARDLMIWSRSGAKNLSAESIALIDGLAAKGAMKEAND
                     GREVRGVFNFAVAYHDISFDKMTAEQFHAGMAAKVIGNKHLHEATASLPLDFFVMISTF
                     GTFFAFPTQSTYLAANNYMDYFARYRHRLGLPATTVAIGLISDVGPLTQGTITSNLFVR
                     AKGQTVTAAQLLRLLEPAFESKRARDRSQNHWLGYSEDPLSEANIFTCVDPAVGAKIKL
                     DEVQAKKASATDVPRWHRDPRVSMMMRATDDAYRYQSGEGGARGAQGHDDASDMSPAAQ
                     LRRQFDLAISKIRLNAADGGDSKELHTELVELVTQGIKASVAEMLFLDPSAVNAASGVA
                     EQGIDSLLAAEFRNWLTVAFAKNISMLDLMDARNTINALALDIVDNAVAR"
     PFAM_domain     join(20028..20052,20105..20444,20545..20780,20883..21031)
                     /aSDomain="ketoacyl-synt"
                     /aSTool="clusterhmmer"
                     /database="35.0"
                     /db_xref="PF00109.29"
                     /description="Beta-ketoacyl synthase, N-terminal domain"
                     /detection="hmmscan"
                     /domain_id="clusterhmmer_JX266_001346_0039"
                     /evalue="7.30E-64"
                     /label="JX266_001346"
                     /locus_tag="JX266_001346"
                     /protein_end="259"
                     /protein_start="9"
                     /score="215.9"
                     /tool="antismash"
                     /translation="EPIAIVGIGCHMPGGVRDIPALWEFLREQKDVHREFEEPRFPAKG
                     FYHPNRERPGTAVASGGFVLDEDPRLFDPAFFGITDLEAETMDASQRKLLEVTYEAFEN
                     AGDTWETVSGSRMGVFVGDLNLDNYVSQTRDWDYGGKYSATGAFPNMLANRIHYVFNLK
                     GPSLLVNSACTSAMYALHLAVTAIRNGDCDSAIVAGCNWIMDPNIHLSMSKLGALSASS
                     RSHAFDASADGYARGEGFAALYLKPVSR"
     aSDomain        join(20034..20052,20105..20444,20545..20780,20883..21153,
                     21213..21624)
                     /ASF="found active site cysteine: True, scaffold matched
                     GSSS: False"
                     /ASF="found active site histidines: True"
                     /aSDomain="PKS_KS"
                     /aSTool="nrps_pks_domains"
                     /database="nrpspksdomains.hmm"
                     /detection="hmmscan"
                     /domain_id="nrpspksdomains_JX266_001346_PKS_KS.1"
                     /domain_subtypes="Iterative-KS"
                     /evalue="4.80E-147"
                     /label="JX266_001346_PKS_KS.1"
                     /locus_tag="JX266_001346"
                     /protein_end="437"
                     /protein_start="11"
                     /score="482.1"
                     /tool="antismash"
                     /translation="IAIVGIGCHMPGGVRDIPALWEFLREQKDVHREFEEPRFPAKGFY
                     HPNRERPGTAVASGGFVLDEDPRLFDPAFFGITDLEAETMDASQRKLLEVTYEAFENAG
                     DTWETVSGSRMGVFVGDLNLDNYVSQTRDWDYGGKYSATGAFPNMLANRIHYVFNLKGP
                     SLLVNSACTSAMYALHLAVTAIRNGDCDSAIVAGCNWIMDPNIHLSMSKLGALSASSRS
                     HAFDASADGYARGEGFAALYLKPVSRAVLDKSPVRGVIMGTAVNANGRTNGVTNPSGPA
                     QEIVIRAAYKNAGDLDPSETMLLECHGTGTRVGDPTEVKAAGNVFGPGRSSNYADRLMV
                     GSVKTNVGHLEGACALPGILKVVAALENGEIPPTLHIKTPNPLIDFDTAKARVVTDVEP
                     WPQAKVKRASVTSAGFGGTNGHCVIDH"
     aSModule        20034..27949
                     /complete
                     /domains="nrpspksdomains_JX266_001346_PKS_KS.1"
                     /domains="nrpspksdomains_JX266_001346_PKS_AT.1"
                     /domains="nrpspksdomains_JX266_001346_PKS_DH.1"
                     /domains="nrpspksdomains_JX266_001346_PKS_ER.1"
                     /domains="nrpspksdomains_JX266_001346_PKS_KR.1"
                     /domains="nrpspksdomains_JX266_001346_PP-binding.1"
                     /iterative
                     /locus_tags="JX266_001346"
                     /monomer_pairings="pk -> pk"
                     /tool="antismash"
                     /type="pks"
     CDS_motif       20960..20998
                     /aSTool="nrps_pks_domains"
                     /database="abmotifs"
                     /detection="hmmscan"
                     /domain_id="nrpspksmotif_JX266_001346_0001"
                     /evalue="2.90E-04"
                     /label="PKSI-KS_m4"
                     /locus_tag="JX266_001346"
                     /protein_end="248"
                     /protein_start="235"
                     /score="13.9"
                     /tool="antismash"
                     /translation="FDASADGYARGEG"
     PFAM_domain     join(21059..21153,21213..21477)
                     /aSDomain="Ketoacyl-synt_C"
                     /aSTool="clusterhmmer"
                     /database="35.0"
                     /db_xref="PF02801.25"
                     /description="Beta-ketoacyl synthase, C-terminal domain"
                     /detection="hmmscan"
                     /domain_id="clusterhmmer_JX266_001346_0040"
                     /evalue="6.20E-31"
                     /label="JX266_001346"
                     /locus_tag="JX266_001346"
                     /protein_end="388"
                     /protein_start="268"
                     /score="107.0"
                     /tool="antismash"
                     /translation="GVIMGTAVNANGRTNGVTNPSGPAQEIVIRAAYKNAGDLDPSETM
                     LLECHGTGTRVGDPTEVKAAGNVFGPGRSSNYADRLMVGSVKTNVGHLEGACALPGILK
                     VVAALENGEIPPTLHI"
     CDS_motif       21256..21300
                     /aSTool="nrps_pks_domains"
                     /database="abmotifs"
                     /detection="hmmscan"
                     /domain_id="nrpspksmotif_JX266_001346_0002"
                     /evalue="1.10E-03"
                     /label="PKSI-KS_m5"
                     /locus_tag="JX266_001346"
                     /protein_end="329"
                     /protein_start="314"
                     /score="11.4"
                     /tool="antismash"
                     /translation="LECHGTGTRVGDPTE"
     PFAM_domain     21484..21633
                     /aSDomain="KAsynt_C_assoc"
                     /aSTool="clusterhmmer"
                     /database="35.0"
                     /db_xref="PF16197.8"
                     /description="Ketoacyl-synthetase C-terminal extension"
                     /detection="hmmscan"
                     /domain_id="clusterhmmer_JX266_001346_0041"
                     /evalue="7.40E-09"
                     /label="JX266_001346"
                     /locus_tag="JX266_001346"
                     /protein_end="440"
                     /protein_start="390"
                     /score="36.2"
                     /tool="antismash"
                     /translation="PNPLIDFDTAKARVVTDVEPWPQAKVKRASVTSAGFGGTNGHCVI
                     DHVNN"
     CDS_motif       22205..22255
                     /aSTool="nrps_pks_domains"
                     /database="abmotifs"
                     /detection="hmmscan"
                     /domain_id="nrpspksmotif_JX266_001346_0003"
                     /evalue="1.70E-06"
                     /label="PKSI-AT-mM_m1"
                     /locus_tag="JX266_001346"
                     /protein_end="624"
                     /protein_start="607"
                     /score="20.3"
                     /tool="antismash"
                     /translation="FVFTGQGAQWHGMGAQL"
     PFAM_domain     22205..23119
                     /aSDomain="Acyl_transf_1"
                     /aSTool="clusterhmmer"
                     /database="35.0"
                     /db_xref="PF00698.24"
                     /description="Acyl transferase domain"
                     /detection="hmmscan"
                     /domain_id="clusterhmmer_JX266_001346_0042"
                     /evalue="5.70E-47"
                     /label="JX266_001346"
                     /locus_tag="JX266_001346"
                     /protein_end="912"
                     /protein_start="607"
                     /score="160.9"
                     /tool="antismash"
                     /translation="FVFTGQGAQWHGMGAQLFEYAVFRKSISYLDYVLSLLPTPPEWKI
                     ADILSGSELYDHRFIQTPAVSQTVCSGLQIGLVDLLASWSVRPAGVVGHSSGEMAAAYA
                     AGRLTAAEAITAAYYRGYAVSSNKAKGAMIAVGLGHEKGQEYITSAGLDGQVKVAAINS
                     PDSITMSGDVEAIEKLASELTTEGIFNRLLKTGGLAYHSHHMLALGDYYAQLLDDGFMS
                     LKELISTAGKYHQIPWVSSVTPNKKMPGDHVAGSYWRANLESPVCFSEAASKLLDTADL
                     NIGSVIEIGPHTALKNPLGQIIKA"
     aSDomain        22208..23161
                     /ASF="Neither malonyl-CoA or methylmalonyl-CoA specific"
                     /ASF="found active site serine: True, scaffold matched
                     GHGE: True"
                     /aSDomain="PKS_AT"
                     /aSTool="nrps_pks_domains"
                     /database="nrpspksdomains.hmm"
                     /detection="hmmscan"
                     /domain_id="nrpspksdomains_JX266_001346_PKS_AT.1"
                     /evalue="9.60E-82"
                     /label="JX266_001346_PKS_AT.1"
                     /locus_tag="JX266_001346"
                     /protein_end="926"
                     /protein_start="608"
                     /score="266.5"
                     /specificity="substrate consensus: pk"
                     /specificity="PKS signature: Malonyl-CoA"
                     /specificity="Minowa: mxmal"
                     /tool="antismash"
                     /translation="VFTGQGAQWHGMGAQLFEYAVFRKSISYLDYVLSLLPTPPEWKIA
                     DILSGSELYDHRFIQTPAVSQTVCSGLQIGLVDLLASWSVRPAGVVGHSSGEMAAAYAA
                     GRLTAAEAITAAYYRGYAVSSNKAKGAMIAVGLGHEKGQEYITSAGLDGQVKVAAINSP
                     DSITMSGDVEAIEKLASELTTEGIFNRLLKTGGLAYHSHHMLALGDYYAQLLDDGFMSL
                     KELISTAGKYHQIPWVSSVTPNKKMPGDHVAGSYWRANLESPVCFSEAASKLLDTADLN
                     IGSVIEIGPHTALKNPLGQIIKALNKNIPYVASVKRG"
     CDS_motif       22460..22549
                     /aSTool="nrps_pks_domains"
                     /database="abmotifs"
                     /detection="hmmscan"
                     /domain_id="nrpspksmotif_JX266_001346_0004"
                     /evalue="2.90E-08"
                     /label="PKSI-AT-mM_m3"
                     /locus_tag="JX266_001346"
                     /protein_end="722"
                     /protein_start="692"
                     /score="26.3"
                     /tool="antismash"
                     /translation="VRPAGVVGHSSGEMAAAYAAGRLTAAEAIT"
     aSDomain        23378..23908
                     /ASF="catalytic triad H,G,P found: False"
                     /aSDomain="PKS_DH"
                     /aSTool="nrps_pks_domains"
                     /database="nrpspksdomains.hmm"
                     /detection="hmmscan"
                     /domain_id="nrpspksdomains_JX266_001346_PKS_DH.1"
                     /evalue="5.20E-29"
                     /label="JX266_001346_PKS_DH.1"
                     /locus_tag="JX266_001346"
                     /protein_end="1175"
                     /protein_start="998"
                     /score="93.6"
                     /tool="antismash"
                     /translation="HDLLGSKVAGTTRLRPQWRNFLRIKDLPWLDDHRVPPHVLHPGAA
                     HVVMAMVAAEHSYLEFPDALPIVGFTLRNLSIKKTLVVPQDDYGVEIVMSMELDDSATA
                     KTPGWSSFSVSSVVRDTDQWTEHCSGLVKVEVASFELPTLVDSTNMDGRAVNAQSWYTR
                     FSNMGLHFGPSFQG"
     PFAM_domain     23378..24280
                     /aSDomain="PS-DH"
                     /aSTool="clusterhmmer"
                     /database="35.0"
                     /db_xref="PF14765.9"
                     /description="Polyketide synthase dehydratase"
                     /detection="hmmscan"
                     /domain_id="clusterhmmer_JX266_001346_0043"
                     /evalue="4.50E-65"
                     /label="JX266_001346"
                     /locus_tag="JX266_001346"
                     /protein_end="1299"
                     /protein_start="998"
                     /score="219.9"
                     /tool="antismash"
                     /translation="HDLLGSKVAGTTRLRPQWRNFLRIKDLPWLDDHRVPPHVLHPGAA
                     HVVMAMVAAEHSYLEFPDALPIVGFTLRNLSIKKTLVVPQDDYGVEIVMSMELDDSATA
                     KTPGWSSFSVSSVVRDTDQWTEHCSGLVKVEVASFELPTLVDSTNMDGRAVNAQSWYTR
                     FSNMGLHFGPSFQGYSDIRADPAINVASAKLALNTTAGLFPGGESSYPIHPASFDLLVR
                     LGLMACNGGQADTLSVQLPIHLDEMRFKHGFLDGRDWVRGISRAEKRGLRSAYGDLQMM
                     DESGNVFLSVQNMKFTNLNN"
     CDS_motif       23462..23539
                     /aSTool="nrps_pks_domains"
                     /database="abmotifs"
                     /detection="hmmscan"
                     /domain_id="nrpspksmotif_JX266_001346_0005"
                     /evalue="2.00E-05"
                     /label="PKSI-DH_m2"
                     /locus_tag="JX266_001346"
                     /protein_end="1052"
                     /protein_start="1026"
                     /score="17.2"
                     /tool="antismash"
                     /translation="WLDDHRVPPHVLHPGAAHVVMAMVAA"
     aSDomain        25742..26638
                     /ASF="ER configuration inconclusive"
                     /aSDomain="PKS_ER"
                     /aSTool="nrps_pks_domains"
                     /database="nrpspksdomains.hmm"
                     /detection="hmmscan"
                     /domain_id="nrpspksdomains_JX266_001346_PKS_ER.1"
                     /evalue="2.30E-85"
                     /label="JX266_001346_PKS_ER.1"
                     /locus_tag="JX266_001346"
                     /protein_end="2085"
                     /protein_start="1786"
                     /score="278.3"
                     /tool="antismash"
                     /translation="WKPLPKDWIEIKVEAVGLNWKDLGLCSGRFDQNNLSNEYVGIVTQ
                     KGPNVAHVAVGDRVYGMGKGHFGNYTRVPAIIAQKLGPEIDPIEAATMPLVYMTAVYAL
                     EHVTRVKRGQRVLIQSGSGGLGIAAIQLARSKGADVFATVGTADKARFLAEELGVPSSR
                     IFSSRDIADLPRMVTATNNNGFDVILSTSQGDLLFESIRALAPMGTLVDVGRLDVTNSK
                     TIALELFQKSAGFVSFDLSIVVDRNPALGGELMRAVDDYRRAGHIHPIKPYTVMDISQL
                     DQALLRFSKGTHIGKMVI"
     CDS_motif       26009..26053
                     /aSTool="nrps_pks_domains"
                     /database="abmotifs"
                     /detection="hmmscan"
                     /domain_id="nrpspksmotif_JX266_001346_0006"
                     /evalue="6.50E-04"
                     /label="PKSI-ER_m4"
                     /locus_tag="JX266_001346"
                     /protein_end="1890"
                     /protein_start="1875"
                     /score="13.2"
                     /tool="antismash"
                     /translation="AATMPLVYMTAVYAL"
     CDS_motif       26078..26140
                     /aSTool="nrps_pks_domains"
                     /database="abmotifs"
                     /detection="hmmscan"
                     /domain_id="nrpspksmotif_JX266_001346_0007"
                     /evalue="1.30E-08"
                     /label="PKSI-ER_m5"
                     /locus_tag="JX266_001346"
                     /protein_end="1919"
                     /protein_start="1898"
                     /score="27.2"
                     /tool="antismash"
                     /translation="GQRVLIQSGSGGLGIAAIQLA"
     PFAM_domain     26111..26398
                     /aSDomain="ADH_zinc_N"
                     /aSTool="clusterhmmer"
                     /database="35.0"
                     /db_xref="PF00107.29"
                     /description="Zinc-binding dehydrogenase"
                     /detection="hmmscan"
                     /domain_id="clusterhmmer_JX266_001346_0044"
                     /evalue="6.80E-11"
                     /label="JX266_001346"
                     /locus_tag="JX266_001346"
                     /protein_end="2005"
                     /protein_start="1909"
                     /score="42.4"
                     /tool="antismash"
                     /translation="GLGIAAIQLARSKGADVFATVGTADKARFLAEELGVPSSRIFSSR
                     DIADLPRMVTATNNNGFDVILSTSQGDLLFESIRALAPMGTLVDVGRLDVT"
     CDS_motif       26150..26200
                     /aSTool="nrps_pks_domains"
                     /database="abmotifs"
                     /detection="hmmscan"
                     /domain_id="nrpspksmotif_JX266_001346_0008"
                     /evalue="4.60E-06"
                     /label="PKSI-ER_m6"
                     /locus_tag="JX266_001346"
                     /protein_end="1939"
                     /protein_start="1922"
                     /score="19.2"
                     /tool="antismash"
                     /translation="GADVFATVGTADKARFL"
     PFAM_domain     join(26711..26869,26924..27247)
                     /aSDomain="KR"
                     /aSTool="clusterhmmer"
                     /database="35.0"
                     /db_xref="PF08659.13"
                     /description="KR domain"
                     /detection="hmmscan"
                     /domain_id="clusterhmmer_JX266_001346_0045"
                     /evalue="3.20E-35"
                     /label="JX266_001346"
                     /locus_tag="JX266_001346"
                     /protein_end="2270"
                     /protein_start="2109"
                     /score="121.8"
                     /tool="antismash"
                     /translation="RYVLVGGLTGLGRAIVRWMSDRGARDLMIWSRSGAKNLSAESIAL
                     IDGLAAKGAMKEANDGREVRGVFNFAVAYHDISFDKMTAEQFHAGMAAKVIGNKHLHEA
                     TASLPLDFFVMISTFGTFFAFPTQSTYLAANNYMDYFARYRHRLGLPATTVAIGLIS"
     CDS_motif       26714..26809
                     /aSTool="nrps_pks_domains"
                     /database="abmotifs"
                     /detection="hmmscan"
                     /domain_id="nrpspksmotif_JX266_001346_0009"
                     /evalue="2.00E-11"
                     /label="PKSI-KR_m1"
                     /locus_tag="JX266_001346"
                     /protein_end="2142"
                     /protein_start="2110"
                     /score="36.5"
                     /tool="antismash"
                     /translation="YVLVGGLTGLGRAIVRWMSDRGARDLMIWSRS"
     aSDomain        join(26714..26869,26924..27247)
                     /ASF="KR domain putatively catalyzing D-configuration
                     product formation"
                     /ASF="catalytic triad S,Y,N inconclusive"
                     /aSDomain="PKS_KR"
                     /aSTool="nrps_pks_domains"
                     /database="nrpspksdomains.hmm"
                     /detection="hmmscan"
                     /domain_id="nrpspksdomains_JX266_001346_PKS_KR.1"
                     /evalue="2.50E-35"
                     /label="JX266_001346_PKS_KR.1"
                     /locus_tag="JX266_001346"
                     /protein_end="2270"
                     /protein_start="2110"
                     /score="113.9"
                     /specificity="KR activity: inactive"
                     /specificity="KR stereochemistry: (unknown)"
                     /tool="antismash"
                     /translation="YVLVGGLTGLGRAIVRWMSDRGARDLMIWSRSGAKNLSAESIALI
                     DGLAAKGAMKEANDGREVRGVFNFAVAYHDISFDKMTAEQFHAGMAAKVIGNKHLHEAT
                     ASLPLDFFVMISTFGTFFAFPTQSTYLAANNYMDYFARYRHRLGLPATTVAIGLIS"
     CDS_motif       27092..27202
                     /aSTool="nrps_pks_domains"
                     /database="abmotifs"
                     /detection="hmmscan"
                     /domain_id="nrpspksmotif_JX266_001346_0010"
                     /evalue="9.50E-12"
                     /label="PKSI-KR_m4"
                     /locus_tag="JX266_001346"
                     /protein_end="2255"
                     /protein_start="2218"
                     /score="37.5"
                     /tool="antismash"
                     /translation="LDFFVMISTFGTFFAFPTQSTYLAANNYMDYFARYRH"
     aSDomain        27758..27949
                     /aSDomain="PP-binding"
                     /aSTool="nrps_pks_domains"
                     /database="nrpspksdomains.hmm"
                     /detection="hmmscan"
                     /domain_id="nrpspksdomains_JX266_001346_PP-binding.1"
                     /evalue="2.40E-09"
                     /label="JX266_001346_PP-binding.1"
                     /locus_tag="JX266_001346"
                     /protein_end="2504"
                     /protein_start="2440"
                     /score="29.5"
                     /tool="antismash"
                     /translation="GIKASVAEMLFLDPSAVNAASGVAEQGIDSLLAAEFRNWLTVAFA
                     KNISMLDLMDARNTINALA"
     PFAM_domain     27761..27949
                     /aSDomain="PP-binding"
                     /aSTool="clusterhmmer"
                     /database="35.0"
                     /db_xref="PF00550.28"
                     /description="Phosphopantetheine attachment site"
                     /detection="hmmscan"
                     /domain_id="clusterhmmer_JX266_001346_0046"
                     /evalue="1.30E-06"
                     /label="JX266_001346"
                     /locus_tag="JX266_001346"
                     /protein_end="2504"
                     /protein_start="2441"
                     /score="28.8"
                     /tool="antismash"
                     /translation="IKASVAEMLFLDPSAVNAASGVAEQGIDSLLAAEFRNWLTVAFAK
                     NISMLDLMDARNTINALA"
     gene            29258..31209
                     /locus_tag="JX266_001347"
     mRNA            join(29258..29763,29829..30415,30521..30779,30837..31209)
                     /locus_tag="JX266_001347"
                     /product="hypothetical protein"
     CDS             join(29258..29763,29829..30415,30521..30779,30837..31209)
                     /codon_start=1
                     /gene_functions="transport (smcogs) SMCOG1005:Drug
                     resistance transporter, EmrB/QacA (Score: 247.9; E-value:
                     2.4e-75)"
                     /gene_kind="transport"
                     /locus_tag="JX266_001347"
                     /product="hypothetical protein"
                     /protein_id="KAI1854206.1"
                     /transl_table=1
                     /translation="MSPEHTTEPKTSIANEESHRTDSDDHTSPQETTPISGNTMGSNDK
                     EKMATTDTPSADATANGDKRDITGTRWILICAALYLSSLMYGLDTTIAADIQGAVIETF
                     GSVPQLSWIGAGFPLGSVAVILPYGFLYTAFNMKWLYIAGIVLFQAGSALCGAAPTMNA
                     LIVGRVFAGAGGTGIYLGGLNHFSALTTRQERGTYLTGIGFIWGVGCILGPVVGGGFSV
                     SSATWRWGFYINLVIGALSAPIYLFCLPAIHPASDKSLRERIVSLDYVGFVLSASMWVF
                     FTVGFIFTGAVWAWDDAGTIVMIVLFGVCLILYTIQQYFCLFTSRTTRSFPGQLLLSRT
                     QILMYITTTCANASMFFTMFYIPIYFQFVQNDSSLVAAVRLLPFVIVLITCNLASGWAL
                     PKVKYYFAMCLVSGLIMTLASALFFAYLSTSAPTSQIYGFSILMGFGAGTTMQLGYAVA
                     SLKAPQPSDVFHAINLQNIAQIGATVISLVISGQVFQSTAVRNLNGVLAGLDFSEAEIK
                     SLVAGNQSTVFQSLDLGLREAVINAIITAMQRAFIIPLVAGIVSTFSALFMHRERIF"
     PFAM_domain     join(29504..29763,29829..30415,30521..30779,30837..30876)
                     /aSDomain="MFS_1"
                     /aSTool="clusterhmmer"
                     /database="35.0"
                     /db_xref="PF07690.19"
                     /db_xref="GO:0022857"
                     /db_xref="GO:0055085"
                     /description="Major Facilitator Superfamily"
                     /detection="hmmscan"
                     /domain_id="clusterhmmer_JX266_001347_0047"
                     /evalue="9.80E-28"
                     /gene_ontologies="GO:0022857: transmembrane transporter
                     activity"
                     /gene_ontologies="GO:0055085: transmembrane transport"
                     /label="JX266_001347"
                     /locus_tag="JX266_001347"
                     /protein_end="464"
                     /protein_start="82"
                     /score="97.2"
                     /tool="antismash"
                     /translation="SLMYGLDTTIAADIQGAVIETFGSVPQLSWIGAGFPLGSVAVILP
                     YGFLYTAFNMKWLYIAGIVLFQAGSALCGAAPTMNALIVGRVFAGAGGTGIYLGGLNHF
                     SALTTRQERGTYLTGIGFIWGVGCILGPVVGGGFSVSSATWRWGFYINLVIGALSAPIY
                     LFCLPAIHPASDKSLRERIVSLDYVGFVLSASMWVFFTVGFIFTGAVWAWDDAGTIVMI
                     VLFGVCLILYTIQQYFCLFTSRTTRSFPGQLLLSRTQILMYITTTCANASMFFTMFYIP
                     IYFQFVQNDSSLVAAVRLLPFVIVLITCNLASGWALPKVKYYFAMCLVSGLIMTLASAL
                     FFAYLSTSAPTSQIYGFSILMGFGAGTTMQLGYAVASLKAPQ"
     gene            complement(32217..33275)
                     /locus_tag="JX266_001348"
     mRNA            complement(32217..33275)
                     /locus_tag="JX266_001348"
                     /product="hypothetical protein"
     CDS             complement(32217..33275)
                     /codon_start=1
                     /locus_tag="JX266_001348"
                     /product="hypothetical protein"
                     /protein_id="KAI1854207.1"
                     /transl_table=1
                     /translation="MPFWDIIQKSRISMTTPAASVSPPETARLDTYIQKAWKTNEQLHP
                     FGVASDESAATNPAIAPPTLRRGKTNRIIYYIGSFNPPHLGHQALMDHVLEHSRHEADP
                     DFNAVAIIAITHGERWVQRKLARESRTTPASPQGGGLHLPFDQRKALLEQGLPASLRRR
                     GVWVFPRPLDDWFGFLWRLMQACQDDGFALEMHELLGPDYVEWWRPQKSGLHGVVTSDV
                     CRPADFVVPGSPELEDMVGFAPWERVITRDGGEGDEDGVGSSSSQGQGQEQTGELEAKK
                     GEVWVCRESGRRSYTIRFVKCEERALDPNLSSTKLRQIIAGADTDELLDKVRGAAMSPE
                     MLVEMVRERRKN"
     gene            complement(34143..41624)
                     /locus_tag="JX266_001349"
     mRNA            complement(34143..41624)
                     /locus_tag="JX266_001349"
                     /product="hypothetical protein"
     CDS             complement(34143..41624)
                     /codon_start=1
                     /locus_tag="JX266_001349"
                     /product="hypothetical protein"
                     /protein_id="KAI1854208.1"
                     /transl_table=1
                     /translation="MKHLVTNISCRHEGALKTSPPRTPSSPSAAARDSIGASPSRALHS
                     PRSPAFSTSSTVDGSDDGISSSPVLPSLPAPKLPDRAREHLRRVDSPQSESEPEDRSAQ
                     YVTASWGSPYPPNARRHLRRQSFSSEPSDDSPIHQLEIATPFLRAVPGVSPTGQVQSQQ
                     SRLSDSAAVLLNRARRPLGGITEEWIRAHTTNDLTSEHRHWLSDGDFSEHSSLSGSVSG
                     DDAGWFEETDPRTPRPKAIQAQRLLQQPRRTSRRHPRSRSSSETLKQAVSNSVNTATAA
                     MDSFTLELGHAAQDAASIHTVESTSEAAKVETPGFERKASVNGSIQLPATPTKPTKPVS
                     AQTPRLKKKVPWKGKNIMVHLPRDEERGHGTQRPIPLTAEKTAEMFRSWDELGYNTRGF
                     DLDAAFEVEDTSLDPLEAYSQSRNLWPNLDDIARDRSNGKYKVTLPDLNAWKDYVNELN
                     EAKLRALGVSFGDEEPAEQPSISPAPLNMMPNQYPPLPFSPPIPTGSAASAGPQGFPFP
                     GAFHGTSATQSPTVPSVASPLSFNGLPGKFNPRASISISPNELPFHFSGQPSPHGWSPQ
                     SMLLQQQFGRSGSPSAMNLGSIKSPTSPFQHEGIPSPLGLHQRHQSLQFPMLPHQQLQR
                     QDSARASPRLQELREVDEETQSNPYENKSPSKTPEAGQFIKHNASASLQKEIDDAEYHL
                     EEQFREQLEHEDYSPHQENEKTEAGNAPIDPANVPLPLHTRGPSVHFGNFGTDSDEGPV
                     LHHPRPHSRGHSLTQKPFFDNDEVRDSTDEGSMNKPQTFSQQKNDESYEIETNPSNLGT
                     PVSNFGMSNAFHDRSFSNTSNPWAEVQSFNGSKPPSRRTSHASKPSLSKLNANATEFKF
                     NPTSSFTPGQFSFGQSSFEPTASSFQPAAFQTSFSSMPPQSATSSHFSVPSLSSSKGRI
                     NAAAPVFSPNQSEFSFPPKSDFNVPGKSDFSFSASGPKFNPDAPTFQPLSSFSASVTSA
                     AASGNESGDTRPGSIFGSINLNLADVVKPAKKSKAIPIVRPASRHSKSPTPGPAPAPED
                     EVDKDGRLTDAARRGKKFREDVDDGEDIPLFAEPTPEPEPLMATQTKAPAKEPVVEESQ
                     DEEDENAAIGDTTLASTVLSESTDGKLQSESNTKATTSPSATSPDQDKANWLPFEFKND
                     AEVHDFNNARPFGDFDPFQKGHKKSLSATAKPFVPVAGSFTFGAPNPLAAPFEPILKTQ
                     PQQMVDPSESEDDRAASPTPGPEPRPVADAKVREPSPEPPKPARSGLAASRFAAPRQGL
                     GASRFAPSEPEPEPEPVKSFPSPKFAASPSPETDRAISEGHGTDDDKAREPLALHSFNE
                     SIPMPVSPPSVPGDDKTEKTEHELTFEEIDAVMQHLNENDPTMGVNRTLESPKWRQTSP
                     AKHISLAAVKDSSPLYLPPHDKLRSDGPSPSPREYRTLPQEMAPPMLSTELEDPFVDPP
                     RSALTQSFDVEGPVHDLGSGDATESEEWDKAFSADEQDKLEQRAHYFDGHVQGLVGDIL
                     ADRLDPLEKTLGTIQHALLAMSRRTPSSRPERRSVSAEVQESDADDEDDDMPVARRSIS
                     PQRNKRMEQMRFAVLEALNQHHASRALQSVVEQTEPASALDHSSVLKELQEMREQFSQS
                     LHLDFRAEDLRNVVEEAVQNRLPPTPPPVVKDDDEATLKMAEMQARIHELEQRLKDQEA
                     HVEKETTTRRSAEDRSFELQRQLDQAETKVEVEIMNRSVYDQRIHDLEERLQHQEAKTD
                     AELHGRREAEDRLSEIQRLLRISSEEEDRLRSVLEERDQKVKAVEQAAGKSTMRLALLE
                     AAQSNADKNQIDLTNRLNATDEELRGARQEARHWRSEAEHARESNRRQTDDLVGAVEEA
                     KHLRKVIDTLSTQLSETERIRENWRAKFVSMQDDMAHAAREISEENSRRTKKEQALIAR
                     QEVLDARLQAESRTRERLEAELERLEGGERAGMRAVAECKRLEGLLGELRSENHKIQTT
                     ALHFQREAKEAKESAATEVQRTRTSVQSELDAANEQVNIARAQFEEEADKIRAELTQAH
                     LANEALKEAHEVALEEELNKLRAQIEQVNMDADTAKAHHEMMLEEAQTTRTKDLDEVIQ
                     KHQNELEDLQTRFERELNNKTEDAQRAESLLLERLSLSTSKTEHLQDRVTHLEERVQIA
                     QEAARAAAQAAKAAGASESVVQVASTAAKPAVTQAMQLPEKISPQALRESIMVLQEQLQ
                     AREQHIEELEQTVSKLDPDAPTKITKRDDEITWLRELLAVRHSDLQDIITALSSDSYNR
                     EAVKDATIRLKANLQMEQQERERAMNGGSAINLPELAAAIKGAATPRVAQAVGPLAAAW
                     GNWRKANQPSLNNLSSVLSSPGAGRNQTPSKSNPSPASQSSFLSGLMTPPASGLRNTPP
                     ALAEQSQPQPTAFGNTGRRYTAEQFANRSRGPSVTARQAEKMPMPGTPPRRISDQRGGP
                     VTPPMVRSSGYDSDANHIEDFDDAGFFDD"
     gene            46557..47393
                     /locus_tag="JX266_001350"
     mRNA            46557..47393
                     /locus_tag="JX266_001350"
                     /product="hypothetical protein"
     CDS             46557..47393
                     /codon_start=1
                     /locus_tag="JX266_001350"
                     /product="hypothetical protein"
                     /protein_id="KAI1854209.1"
                     /transl_table=1
                     /translation="MYSSRLIHLLLVALSVFSAAQATWLKFGFIGKATNEVGNAVIARQ
                     DSSGSSSSAPQTTTRRTTTTAPTTTSEADPTTTDPTTTSVPTTKPTTTVPTTSQGTTTA
                     PTTTQGPATTSSGNGPTTDAPTTTSDGSASATDATTSAASPFTTTFVSTVTASDGQVST
                     ISSSAVVTPTGSLAQTGDSNANAAMSNQTRNTIIGVCVGVGGAIILAVAGVLFWRLRRR
                     RSQDGEDLVNYGAGTSQFNSGPEKSEASGSMSGRSPFQSTLESYHAPTQSNTGTNF"
     PFAM_domain     47028..47207
                     /aSDomain="Mid2"
                     /aSTool="clusterhmmer"
                     /database="35.0"
                     /db_xref="PF04478.15"
                     /description="Mid2 like cell wall stress sensor"
                     /detection="hmmscan"
                     /domain_id="clusterhmmer_JX266_001350_0048"
                     /evalue="1.70E-05"
                     /label="JX266_001350"
                     /locus_tag="JX266_001350"
                     /protein_end="217"
                     /protein_start="157"
                     /score="24.7"
                     /tool="antismash"
                     /translation="DGQVSTISSSAVVTPTGSLAQTGDSNANAAMSNQTRNTIIGVCVG
                     VGGAIILAVAGVLFW"
     aSDomain        47154..47225
                     /aSDomain="TIGR03382"
                     /aSTool="tigrfam"
                     /description="GC_trans_RRR: Myxococcales GC_trans_RRR
                     domain"
                     /detection="hmmscan"
                     /domain_id="TIGRFam_JX266_001350_0009"
                     /evalue="3.40E-03"
                     /identifier="TIGR03382"
                     /label="JX266_001350"
                     /locus_tag="JX266_001350"
                     /protein_end="223"
                     /protein_start="199"
                     /score="16.0"
                     /tool="antismash"
                     /translation="CVGVGGAIILAVAGVLFWRLRRRR"
ORIGIN
        1 catgccatgc cgtgcttcca caccagccgt gtttgcagat cttacctttc cgccgcaaag
       61 ctcaacatct tggagacgtc ctgtaccacg acagagagag aaaattggac ctcttctatg
      121 tccagccgcc cggattcaac cttggaaaaa tcaaggatgt cgttgatcac ggtcaggaga
      181 gcattggccg atctgacaat attttgagca aactccctct gctcatcgcc cagaggcatg
      241 tcgagaagca attcagccat gccaatcaca cctgtgatgg gcgtcctaat ctcgtgagac
      301 atcttgacgg aatagtcagc aagaattcta tcacaagttg gggcgagact cacgtttgcc
      361 aggaactggc tcttcaatcg gctagcctct ttcgcggccg cttcgttcgc taccagttgt
      421 ctcttttctt tcgcttgcgc cttcaggtca agttctctct ccttgagctc cgttacatcc
      481 atgatgaccc ctatgacccc atcaacgacg gattcgctcg taatgccgtc acgagactgc
      541 tttccaaaag tgggtataaa ccgagttcgg aaaaagtgat catctaaaga catgttaatc
      601 ggccgcagat tgtcgcattg aagcaagagg cttacccaac tcgtgttccg taaccatatc
      661 ccgcctccgt ttaccatgga acatttcgtg aattggagcc aaaaaggcag gaatctcgcc
      721 atgtggcatt cgtgagttca ggtcgttgaa aacctcatct acatctctcc cgacatagtg
      781 cagtgcgtaa agatcgtcgt cgctactctc atcttcacga cctcgagcct ctttcctccg
      841 atcccagata atggcccctt cgagcatagt gaccttccga ttcctgtcga cggagaaaat
      901 tgtagtctgc gcgtgagaga ggacactgag cagctgctgt ctcattctcc tagctgcagc
      961 ctttgtctcg agactctcat gcacatctgt acacgtaccg aaccacttct caatctttcc
     1021 agtgtgcttg tttctcagtg gcagtgctcg tcccagcatc cacctccact cgccatgttt
     1081 gctcagacac ctatactcgg tgtagtaagg gtctccggtt gccagacagt gcttccattt
     1141 ccgtacagtc gagggcatgt cgtctgggtg aaatggattc ttccagccga ggccgaggga
     1201 ttcctcgggg gtcaagcccg tgtagtcgta ccaccgggag ttaaagaaat catgcatccc
     1261 gtcaggtgtg gtggtccaga ccatctgtgg catggtatca cagatgagtt tgaacctctc
     1321 ttcgtcttgt tccttgatgg ttgtgatctc ctgagccatc tgtgtgacat cccgacaagt
     1381 gacgacaccg gcgaccatct ctcccgtcag cgggtctttg atgatctctc ccagcacatc
     1441 gtagatgacc ttcgtcttct ctgacctgtg aaacatgcca attcgcatac cagtaaatgg
     1501 tacaccggtc ctcagcagca cggcgatggg gaactcgctg gagtcgtatt ggcgggtgaa
     1561 gtcttcatcg taaacaatcc attcgctgag aagatccaat ccctgaacat cagtaatttc
     1621 tgcggcctcg ggatcaaaga agagatcccg cgcagcagca ttcatgaccg gactgctgcc
     1681 gtctttccac atcgccaaga tgggcatttg tgtgttatcc aacagcgcat ccttgattct
     1741 agtcatcttc tggaaaagcg acggcgtttg cgacgtcgta ctacgtgacg gcggacccat
     1801 gggtgggaag ggacttgaag atagtgacac agcgctgggg ctgatcctga atgatggaga
     1861 attagaatca tggcttgagc cgactgaggg cgggttggag ctggagatcg acttcttctc
     1921 ggcagcctcg agaattgttg tcgaagacct tggcaatgac cttctgggag caatcggcac
     1981 cgacggcgtt tctgtatttg tgaaagtcag agtgaagtac gtctgatgct cttcgacctc
     2041 gaagacggtg attatcattt ttgctaggac ctggttgtcc aactttttcg tcttggaggc
     2101 tggcctgtag attttaggag agaccacgac ctcgataact gagttgctgc atgacttgct
     2161 tgcagtccca tcgttgtcag ataatggagc accgacgggt gttaacggct cggaggtcgt
     2221 cggtgtcgcg tcctgagcag atgcgacttt ggtagactgt ggttgagatg gctctcctac
     2281 ttgatcggct gcgccatcgg tgaccaagga atccagtagg tcgtcccacg aaacccaaac
     2341 gggtcgcccg tcttgcagca tgtcaacgcc gacctgagac aaggtctgac ctcgaagctg
     2401 atccagcacg gtaaggccgt tctggtgtgc aggcgcgtcg accggaagac ctaggaggcg
     2461 gcccatggct tcgtttgcca acacgactgt ttttaggcta ttgaggacaa gaacggggac
     2521 gggcaagaac tgcatcgcgg agaaggcgag ctggcccgga gatagatagg gcatcgcgag
     2581 ccgaaaaggg cttgccgact gcgacctcct actctttggg gacacggcag aagcatgatc
     2641 gctgagcatc cggttggggc ttgactgaga aagaggacca tcctgtttca gcgtcaagtc
     2701 ggggttccgc cacgatcgcg gtgagttttc gggggccgtc cggctcggga gcggaggttt
     2761 gtcgagagct gagggagctt ccgggggcat ggcgggtaag tcacggtgag atcgggtatg
     2821 gtcatcgttg cgtgtaatgg gaacaggaga tgatgaggac accatagcgc cggcccctac
     2881 cacgcaacac caaggtcagg gcgtcccatg aaccgcgaga atgttatggg ttgatttggc
     2941 acgagctcgc tgagtgaagc agggcaggac ttgtgacgtg gaaactgagt ttgcgcacga
     3001 cacaggagct caggcgtcca agtcgacgag ggaaagcagc ggcagcatcc agttctgact
     3061 aacttaaggt agttggtgtg gagatcaaca ccagatggat tggcccgaag ccgatggggt
     3121 gcaagtgtgg cgggcgggtg gtcaagtcgc gattggggag cccgaagtct gtcctggacc
     3181 ctggtcagct agagcagtcg gagcgagctc atggtgagct tccatggaat tgtgtaaatg
     3241 gcatgggacg cgagtcgggt ttcccgcctc gcatgctgag cggctttgcc cactgcaatc
     3301 tacgggttgc agcccagcgc agttgcaagt tgccagccca cagacggagt ccacaagtga
     3361 ggcggggaag cgtccactac ttccaggttg ctttgggaaa cacacttgca tcacggtaca
     3421 tacctacatg gaccagggtg gtggtgggta ttgggagaat taggggtctt gtcacgtcac
     3481 accagagcgc cgtgcctggc gatgagcagc agtagtagca ccacagtaag tccagtgtcg
     3541 tgcgccgacg ataacgccgc aaagacccga ggaaggatat gccagttgtt gtgggcaggc
     3601 cgagcaactg ggacggacag cctgcagaag ctggtgttgc ggttgactag ttactgcgtg
     3661 tcactacagt gggcggcggg ttgccttacc ctaaaggatg tagatcagcg cctgaagaag
     3721 ttttcactca aacagagttt aagccaccag gggacctccc gacgtcagtc tcaggaagac
     3781 gttgggaacg tggccaatgg cagcgcctgc tggtggctag caaaggagac gggcgagtct
     3841 cgccaggaac tgcaagagct cgagatgatg ataggtcttc gcctcggcag acggtggtga
     3901 cgcagggagc caggctggat aggcacgacc ccgattccgt agtcactggc cactgggtcg
     3961 gtggccagtt ctgtcagtcg agcgcgtcca gttgaggatc tttagctttg cgcttgtctg
     4021 aaaggaaggc caaatcccga cgaagcgtcg gcggggctcg tggaacccgg caagatggaa
     4081 tgctagatca ggaatgggat gggcggaatg cggtgttggg attgggcaat ctgctctccg
     4141 cctttgagag cccatcccag gaggagccaa caccaacaga gaggagtctc attgccaatt
     4201 gggacttggg agggcctgga ggggtactgg cagcatgggc atggtgcagg cattcgggca
     4261 agggcaattg ggtgtggacg ctgacgatcg tcgataggcg ggtctagact agcctgcgca
     4321 ggggccaggc gctctagcgg cagcccgcaa accttagtcc ccaaggcggt tctgcctccg
     4381 tagctaggtg gccactggca agccggccct gtgggatcat gacgtattgc aggtcccatc
     4441 tgccgctcca aggtcccaaa taatgggtct gcatgggaca gaaagcccac caccactttc
     4501 agccatacga tagctagatg ccgggacagg caattggcag atcagcaaca gttgagcctt
     4561 tggcctgtct ctgcctatac actgcactcc cgtttggtcg cgttatgagc tttccttgcc
     4621 tgtcacaagg aagcaagcag cgatttccgt tgcgacgcgg gcgcaatccg ctgggagttc
     4681 ttcggatatc taggtactgt agttagcacg cctgaaccac ttacacatac acaggtggct
     4741 ctgtctatag tgtggcgcat cgcatgcagc cccggctcgt caaattaacc gagacgcaga
     4801 acacctatac tcgcatcttc tacagtaaat agactttcgg tgcactatgg atatcacgca
     4861 ccacgcgata tgatgtcata tgagtaacaa cagaccgacc aaacaggacg tatcttgtac
     4921 tatcgcccag ccgggcctgc tagtggcacc ccattagacg ttcggcgttc caggccgaag
     4981 caggagcggg taccgattta tcgtgacatt cattatcatc aaagccttac atcagccctg
     5041 acagtacgcc agctgcactg ctctcacatg caaccttcaa ccttggaagt atgcacgcat
     5101 attcatgaag tctccttgat ctttccgcag aggtcgcagc tccagaaatt ccagtccctc
     5161 agccgtccac acacggagca ggtccaagtt cttggcgcca cgggcttcgc tcccagggct
     5221 gacgtcgccg aattagagtt gaactttccc gctgacggga cgcttcgggt gccgttgggg
     5281 gagttcgtag tcaagtcaat ggtggctatt cgctgacgct taactcctcg ctccgccaga
     5341 tccttggtca cctcctcggc tctctccgtt ccgcatgcat cacaacagag atactccagg
     5401 ggattctcga gggtgcacac gtggcaggtc cacgatgtcg atgctgggtc gttcttgtct
     5461 acctcaggca agccttcacg cttgtttcct agttgcgcgc taggcttgtc tttcatgtga
     5521 tccgctctcg aaacttgcag tccttgactt gcgcttccag caggattacc agaagtaggc
     5581 ggtgcgtacg atgcgccgtg cttggctttc tcatcttctt ggactagttc ccacaaggcc
     5641 tgggcgattg cagcctcgtt cgcagcatcc tcttcggcct tggtgctgaa gccattcctc
     5701 gtggctgtgt cggcaatctc ctggatctct gcctcgttgt gtgtagtgct tgcacaacct
     5761 tggagtgtct tgttccgcct ctcgacggca tcgacgatga ctttgcgtat gtcttgacct
     5821 ggccgggggg ccctgccgcc taatcgttgg ccggaaccag ctgcgagcgt gcgacgcttc
     5881 tctgccgctg ctctggcgag ccgccgagcc tcgtgcatgg gaacacctcc tcgccctcca
     5941 aggcgctggc cttccgacaa gaacccttca ccagtgtatc ccttcattag gagcgcctcg
     6001 tgctcgtctc ggagctgatc ccacaaagca tggaacttcg cgttgtgcgg accatgcacg
     6061 atgtgggata gctcatggag catagtgtcc acgacttgtt ctatggggag gaactggttg
     6121 cggtcagaag ggtatcgcag ccggaggcag atcttctgcc cacggttcac attaagacct
     6181 aatagttaac atgtaagccg atttctagaa taggcgagtt tctgggggtg cgcaccaaga
     6241 agattttgtt cgctgggata gaattctgtg agctgtcgta ctttccaccc gcgggctctc
     6301 atgataggct tcaccagcga agcgatcttc tgcagcgtct gcagcgcatc tttggcccgg
     6361 gggaggtcct tcagatggga gtacgaaagg acaagaggat ctagctctgc catgatgctt
     6421 gacgacagag ccttcgtttg aactccaaaa gacgacgatt tggttgaacg ttggggagag
     6481 tgaatgaaaa gaaaaggata gaagacggca aagctagcag tccaccacca gtctagccgt
     6541 cacctcgaag actgcattcc agtgactcgc ccgaggtcat cacataagct ggcattgggt
     6601 cgaaggcgtc aggcttcgag gttgcaagag tcgattggtg cctccaaacg cgcacgccac
     6661 ctgactggga gaaacgcgta aagtggttgc tgcctcgtcc gctcgccagc gtgattaata
     6721 aggaggggcg acgcagttga cagcgggatt tggggctgtt gagctgcacc tggcaacgga
     6781 gccaactgcg agcgggacct attcggtgtt cccggtgcaa gaacttggtc ggaatataat
     6841 ccatcctcta acacaccact cttctaatcc ctagcattcg tacaccatcg taaaaacaca
     6901 attcatatgc gtcgcgtata ggtatgcaag ttgtacaaag taacacattc tccgccctgc
     6961 agcttggctg agcctaatta gcctcacctt atgccgtgcc acaggcaggc cgcagctccc
     7021 tagatatttt actccaccca tccatccatc cattcaatca cgttccaaaa tacgatgaac
     7081 aatgatcaat tatgtaagga ttgttccagg tcacggtaga tgcggactcg tggcgggggt
     7141 ccagcataat ggaagctcca tccgcctcag cgtagggcgg cttgcccttc acccggacga
     7201 tactatccga catcataact cgtagatata tacgccagtt ccgaaggagc ctgttgtgtc
     7261 ggccatttca ttgccctatt tttcatgcgc agctcagtac tcgcctgctc gaagattatg
     7321 cccagtggtc agtattacag gacgatttgg tagtcggcac aagtagatag gctatcaagc
     7381 agcgcccacg ccctgtacga atagaaggac agagtggagt tcaatgttcg aaggaactat
     7441 aaacctctta ccacctcaag ttcccccatc cttcgccacg tgaccaccga ccactgacgc
     7501 ggctactgcc catcacaatg ctgtgcgtcc atcgctgtcc gcaacagttg acatttacca
     7561 ttgcagagtc aagcagcaga caaacaacat ggacacgacc gtgtcggcaa gcctacgata
     7621 gaggagtgga cccatttccg tcatgtacat tcagaccagg ccccagaagc caaccaacag
     7681 atggatctta ttgcagtgta accatgcgag aggaatttgt aggcgaagtc gacggagcat
     7741 cagaagctcc ttgtgctaag aggaggttca cagcggcaac ataccccatg cgggcagcct
     7801 cgcgcaaagc tatccgccca agagcgtccc gctgatttac gtcgacacgc actgagtcta
     7861 gtaggacggc gagggaatcg gtcctctgct gctgcaccgc tgcagtcaag ggagtgaagc
     7921 cctcactatt tgttgtggat gtgtcaaatt gattcgtgct aagcaaaaat ctcagcagcc
     7981 ggggatcgct cattgtatca aagagcatag attgcaaggt atagtggcat gtgttgtgcg
     8041 ccattcgata tacagtgcgt ttcgtcgcct cgtgacgaaa cgcctcataa gaagcctgga
     8101 ctcctggtag gtggctatat cgagctgctt ctatcataag tactgcacat atgacatctg
     8161 attttctcgt tgccatagcc cgttgaaagg ggctggccac tccactccta agaggggaaa
     8221 atatagatgt ctgccatact ttacactcga tcagatgaca gtactgacca ctgatgaagt
     8281 gatctaagtt tggaattggt tcagcgggtc caaagatgca ggagcaggca ccattcccat
     8341 aacgaaaccg ggacaggaat tccctctgag aaacaccaca tctttgggcc tcattggaat
     8401 ggtaaaggat gttttccacg gagtatcgta gaaaggtatg ccttcgagac ctctgatcca
     8461 tcgggatgcc gtctgattgt acgtactgct cacagcagcg cttcagctgt tcgtggctgt
     8521 atccttcgaa gttctcgcct tgattcaagc ccgcttcgcg aaatccattg ccattcaaaa
     8581 agaatgtcct tacggactcg tggatgaact gtaccaccct atgcccaggc tgtccagtta
     8641 tctccacaag ccctttggaa caatccgaaa tgaatctctc aatgatttgc tcgttgagat
     8701 caccccaaaa ccattcaaac gacaagccag gttccactcc agctagaatc gcgaagtaaa
     8761 tctcagtggg agtcagtggc ctcgaagaga ataatgtcca ctgcatgcag agcaacaatt
     8821 cgtcctggtt gcatttgtct ctcgagagaa tatcacggaa cagtgtatgc aggttttctg
     8881 gcaactggct taaacgtctc tgcagggcgt gtatccggcc tctgtcgtac tctgtgttta
     8941 gtattgatac tactaacacg acccacatga atacccctga ggctttgtgt agaatttgcg
     9001 atcggatgtc ttcgtcaagg gtgctgtgtc ccagccgtag tcggtgctgg aggtaggtgg
     9061 ctatgtcctg gctatggcct ccctgatgct ccagggtgaa actgagtcca tgacgcaggg
     9121 aaatgtgcgg gtaatgccgg ctggtgaacc aggcgtagaa aatagggcga ggtcgggtgc
     9181 catgcccaat atcttccaga aaatgcacca tgtcacgaat ctgatcttcg tcgcactcgt
     9241 caagggcatc gatgaagcat tcgagcctcc gaccgttgag tctcaggata gcccgctcaa
     9301 aaattgtttt aagggtttga atgttccagt agatggcaaa gtcagacggc gccctggcag
     9361 tgcgatcgta ttttggtact aaaatatcga gagccgtcat gagtttgggc tccgctacca
     9421 ttatttgaag cagcagcgat cgatacatgc cggcagtgga tttctccaaa tcgtttcccc
     9481 gagcgttgaa gaagaatcta gcaatcatcc ttcctccttc tttattggct tgatccgccg
     9541 cgaacttggc aagggtagac ttcccggcac cgggcttccc tctaatccaa agaaacccgt
     9601 gatggtcttc aagcatgctc gggtcgcgcc agcttctgta ttctggtgtt tcaaggagcc
     9661 agcgacatgt ccttgtctct ggatcttcga tggagaaata ccggctgtcc atacgaggga
     9721 attccagcga cttcaacaaa atccctctac acccctccat gtatctcaag cgatcctggg
     9781 atacgattgg agccacaatt ctttcgattg cgcgggcaac cttaagaaat tcgggatcac
     9841 caataatacc tcctcggctg aaacgacaca tgtccatatg gtttcggacg atgtgttccg
     9901 ttgtttcgat ggatgagtca ttcaggcacg aggagacatc ctcgaccacc tgtttaggtt
     9961 agcatgatgt gagtcggcaa catgaaatgc agttgtattc accttgtgtc ctccaagggc
    10021 tgcaacgcca agttgttctt ggaaacaatg aatgctccat ttctggagtc ttgccataga
    10081 cccaaattca tcccgtagct ctttcagtcg ttctgacgtc gggagtaatg attcgacgat
    10141 cttggcattt gctgagaagc ccatacactt gaggactttc tctacgacgt ggtgtacaaa
    10201 gcctcgcggg tctgctcctc cgtgaggtgt tccgaagaac acgatgccct gtgtggactg
    10261 gtacacgtcg tggagatgca tctgctgtcc ttcgaatgcc ttgctttgcc gaagcaactc
    10321 cttaactact atgccaccga ggctgtgtgc tatgaagacg atcggtctca gcgggtcttc
    10381 tccgtcggac tcacgccgat atgcttccag ggaaaccagg aagtcgtgcg agatgtcgta
    10441 gattgtagtt ttgatcttcg ggccgccgag ccagtgcttt atgcgagtat cgtacccgta
    10501 tgttaaaata cgggccgatg gaacataacc gggcagaaga tcacggggcc agtatatgcc
    10561 ctggtttcca aatccactat ctttgtctga gagtgcagta gacatcttcc ttttggaaga
    10621 ttgggatgtg gggttttcta gactgccttg tgtccccttt gatttccttt cctggccatc
    10681 cttgtggagc catgtgcgct ctgggtgacc cgtaaaaccg tgcacgaata cgatgctaca
    10741 cgaatcagtg gcctgaagat ctaccgagtc tcgactactt gctctatctg tgggttgtct
    10801 ggcttctcga cgatagacat cccaaccgga tggatgatag tgttggtaga cctagcccgc
    10861 agcgccatct tggtcaaggc tttgagtccg cttcatgtgg gaaagactgc caactcaagt
    10921 gagcttcgtt cggcagacga aaatcctatc gtaactttta agaaatcgaa tgatccatgt
    10981 gttacatgag gtcgtgcttg cgaatgcgaa aaaggtcagc aaggctgggg ctgtgctggg
    11041 ctgtgccgtg actacatagg tactgagctg catctgcggt tgacttctag gcaccacttg
    11101 taatctgata ggctgctaac aatcctacga atggccgccg cgggaacacc cggctaggct
    11161 gtatttagtc gtggatgcct acctctgtca gcttgagtca atcgtcacct ttcgcaggtc
    11221 ttgcctgtaa gtgaagtttg gatttggtat ataagctata caggaaagag gccgagcttt
    11281 tttagataga tagtaaatac atcgctatgg cacacctaca cctatacgcc gaaatgaacg
    11341 agcggcgccc agcgcagtga tatccactaa gccctctctc gaccaggctc tggctattgg
    11401 tgacgctctt gctatgctta cgcaaaaact gcaaacagga aacgaaggaa atgctgaccc
    11461 gccgtaccga ttggaatatg cttgggggtg tacggcgctc caggatcatc gctaccgaca
    11521 aagatggctg ctcttgggaa gataaggtaa gcgggatacc tactaatgtg caagaggtgg
    11581 tggcccaagg ccgtctagaa aaattggtga agtctagatt gaggattcaa aatgatgatg
    11641 ttctctactg gctttacctt ctcatgctaa tagatgttac tgttgctgtt ttctccagaa
    11701 tggcgttttg acagaaccaa cgcaaagttc gacccattta atttgccctg ctggagatat
    11761 ccagagttaa gtgttcatgg caagtctcgc gctcattttt cacatcgagg tgaacttgat
    11821 catgttgcta tgagatgttt tcgctaccct cgaataagat ccactgcaac tttggggaac
    11881 cctcacttgc tcgacgtgga ttatgatagc aatcaccttg tttgattcta catgtttgta
    11941 ttgaatttcc ctctttgcaa tcgctttagt agtcgtgtgt gtttgtgtgt ttgtgtatgt
    12001 attcgacagg cagccgtcac agccgcctcg accctcccag atcatgtaac atcttgggtc
    12061 tttgttgacc gatcctacat gttgactggc tgcattaaac aaaacgaaat gttgaaaagg
    12121 tgtattcggt agtctcagtg aacattctcg aattaccata ttcctagcga ctttcgatat
    12181 tcacaaatcc ttgtttcgct cggtatgaaa tatcgtatgt tgctgcgtga gaagcgagag
    12241 cctctggtac ctgcccgaag ttgaacttcc acaccatcat agccgtcatg attcgcgttt
    12301 ctagcattgc cagccgccgg ccccagcatg cccggatgcc gaggccaaag gccagttgtg
    12361 cgttcgttga accatcaaac tcgataatct ctcccttctc accccgcacc agccagcgct
    12421 caggatcgaa aacctcaagg tcctcgtttc cattaccagg gtactgcttt actcgcgtcg
    12481 catccgtctt caattcccgc cagtatttgg tagacggtgc tttggagaag tccggcccct
    12541 gaaggatcat aagtacaacc gtacccttag ggatgtggtg accgagaagc tccgtgtcgc
    12601 ggaccgtgtc tcgaggcacg atcatgccag cacggagcct cagcatctcc tcgagcacgg
    12661 catcgaggta tgggattttg gtgttaataa tctcggcaca ggttggcaat ctattctcct
    12721 gtaccgcctc agtaagagcc gactgcaact cgctgagaag cgtctcctgg acgcctggat
    12781 agtcggctaa cagcttcagg atccagacga gggctgcgct tgtggtatgc tgcccagcaa
    12841 cgaggtttcc ccaggcctag aaagttttga tcagttgtca atgaaacatt cctttttaga
    12901 tataaatagt cattagacgg ataggcatgg attatgttcg tcttacctcg tctacaaata
    12961 tagacttgcc cagtactgtt ggccggccag ccttcatggc tgccttctgc tcgcggaaga
    13021 ccatagagtc gatgccggtc ttcgcctcct catcatggat tgaacgtttg acccctatat
    13081 caatgtgtct gcgaatgaag ctgtccttgt aactgaaaag cttcctgcag tgcgatgtcc
    13141 cccagcgcaa ccaccaggaa acaagcgcaa cgggccattt ggtggcatat atagctgtga
    13201 ctctgtcacc gagataggtc agagcctcct gaaagctgtg tagtttagct tgggggaaaa
    13261 tagcctcgcc atgagttccg aactttactt cggtcttttt cagccctttt atgaactcta
    13321 cctgccttgc tagagctgaa tctgcaaagt cgtcgccgaa gtgaaagatc atgatcgtgt
    13381 caagagccag gtacttcaaa tcgtcgacca tgctgaagca tctaccattg ccaaggcggg
    13441 ctttgtgctc ccaaagatct atgatcctga ccatcgaggt gtggacagag ggcccaacca
    13501 cattatgcat gtggggttta tctaggaggt ctttcagcca gtttctagat gttctccagt
    13561 cgttgtctgt catcatattc aggtgaaact cgcccagaag cggaaaacgg tcaatgatgt
    13621 aggcggagcg gtcgtagtcg ctccgagtca tcacctcacg gacttcacga agatcgccga
    13681 ccagaacgac aggtttggaa agaggcccca ttagcgcttg gcagatggga gaaccatgct
    13741 tctcaagttg tttgctgctc catttcgcca gtccaccagg gtcattgcga agattcagcc
    13801 agtcgccaaa gatggacttg gctgagtcct cattgtaagg gatgtctgga agaggtttgg
    13861 gaagtagcca tctgtgcaag ccatacaata ccacaaaaga tccgaaggta aaatagaccg
    13921 taagtagttg gaaattgcca acaatcccta atatgtcaaa gtatggcatg gcttgtgtat
    13981 attctgtgta cgtctcgtgt gaaggagtag gagcatagaa acgagcaggg tgggacaatg
    14041 cctgaggaca aaagaacctc ggcctcaggg ttcatgggag ccacatctat cgagattgta
    14101 tgaccgttaa gtaggtgaga atcgaatagt agacgttagt aataatacaa gcaagtggca
    14161 cagttcttga ttctgtttcg tgcgcattcg tatcgtggcg cagtgttcca tgaaagtcat
    14221 gtacctgtgg cagcacctcg cccgacgaat ttcggccgat ggaatgcata tgcagatttt
    14281 aatcgcggct caacctgcag gttgcccagt aaacaaatgt ccagtagatg tagggccctc
    14341 acgcatgctc tctaacatca ccgataggat atttttcgag gatgtcgtcg acgcgagcgg
    14401 cccctgggca tctgttaagt tgaagcagac tgtcacctac gttatcagcg ccacttttct
    14461 gcagagctga cccgaatgcc ccttctactc cgatgcccct ttggtctata cttatcagag
    14521 atctaccata tcgtcatgag attacaatcc ctgaaggagt tactcaggct taagtccgaa
    14581 ttacgattca caaactcaaa gcttcaaagc tcttgctttg tgctataccg acatccacac
    14641 aagtgtgtag aaacgtgatc ttcaagtcac cagtaggtag tacggcagct cctcattgct
    14701 tttattctat cgttacacgg cgattaacgc atttggcttt gccttccccc cacctgatct
    14761 catcgtgact agctgtgttc tttgcctttc agcagtccat gatctaatga aacttttgac
    14821 tacactttct aaatattatg aacatcgcta tcagtaatgg gaaataataa ttcgtctatc
    14881 tgtagcccgt tgtatgacaa atcttcatgc atcatctcag cattcgatct attcatcgag
    14941 ctggactctt cacttggctg gtttgacgac tgccagcttg ctggattgtc atagactccc
    15001 gggcctaaga acgtgcgtga ccattgagag cggcgagtcg gatttggagg aaatggtgat
    15061 tcgagaactt tattctcgtt ggccgcctta gccaggagct gtgcgataat ctgggctccg
    15121 gtagaagcct gttcgctaac ctcggcgagc ttctggaggc ggtgaagagc tttctcggcc
    15181 gcttgtattg tctcatgccg ggtcagtcta tccatcctca ggccaaggac atccgaactg
    15241 tcatcttctt gattgaaagg aaaatcatca tccaaagtca gacataatag aagaacagta
    15301 ggctcaaaag tgttaaagat aatggcggac atgcgtgtgt aggagccaga gaacagagag
    15361 tgtagtgacg aaacagcttc taaaaccttg agtgccgcta tcgccatcct tcttttctgc
    15421 gactgatgca acactttctt atagggagga aaggttgcgg tatgacttga atctagcatc
    15481 atgagaggtc ggaagttcca gcaaatggaa tcgaaaatgg caatgtatag caattgcctc
    15541 tgcatagcca attctggaat gtggctatcc catttggtgt ctggttgcag ggcaaaagcc
    15601 ggtgataggg tagaaagaaa ttcggcgcaa aatttctcgt atcttcgctc agcatcagcc
    15661 gggtcagaca ccacgtgtga actccaagtt aactggagac ttctccagaa cctgcctaat
    15721 tgtgcctgca ttagacgttc cgtaaatata ttgggcgctt cgtggtctag gcccattcct
    15781 ccaaggcggc tgtcaaggtt tagttgaggc gatatctctg agagtaagtt gtctggtaag
    15841 aatggaagcc gatcaagctg cctggacagt tggctattga attcaagttt ggtcagccag
    15901 gcgctttcga ggatgaatct tgccaagacc cacctatcta tggcatagag aacgcagaga
    15961 gttctctggc gcatttcttt ctccactatc gtatcaccat agtccccagg actcgtggaa
    16021 ttggtgtgaa taccagcctt ctgagcggcg tggctggcat gagcaatgcc ttcccaaaat
    16081 ttgtcggttc gcccctcgca ctgtagcttt agtgcatgta gtataacatg ctgcacgcgg
    16141 attaatgatc ctctcttgcc gatagtaaga cattctttgg caaggccgtc cgcaaggtca
    16201 ctacaggtac tccgtatctc ggaaagagcc actccgcgca cactatcaat agtgtaggat
    16261 ggtgacggga ggaactgagc cgcgtaggag cacattcgta aaactagtac aagaagctcc
    16321 aaatcagttg ccgataatcc gtcacttttg gcccgccatt ggtgatagag cgtcaaaaag
    16381 ctaggcccat ggacgacctg cttcatccta acccactgac cgtcagctat ctatggggca
    16441 gatcgcacaa ctggtcgtaa gcacacctac caattcaaat cgctgacgaa gtactgtacg
    16501 aggaagtcaa taacttcggg cggtggcatt cgttcctgga caagcttgac cacactggag
    16561 gtgctggccg atggtccatc actaagagcc tcaacgacat taccgtcgcc gctcaagccc
    16621 cactaggcag tccagtccga gtcagcaaat ggaacaagct cgaagccgaa tattaagatt
    16681 ggtgttgtca aatgattacc ttcttcagca atgccattgt attggagtta ctatcctcga
    16741 agtagccaaa acattcgaat ttcaaatgcc ggttagggga tataatgccc cctggtctag
    16801 ccttgagcaa ttcttgcgcc tcaaggttgg tggtcgatga cccataagtc ttctcgagac
    16861 tgccagatgt cattgcatct cccgtcttgt ccgacgacaa attttgcgct aaatcatgag
    16921 attgagaatc atccaatgca aaattgtaag agcattcttc gggccgccgc cgtcgagtgc
    16981 aatgatcaca tggatactga cggttacact atattggaag acttgttaca atcctgcctt
    17041 ctgactcagc aatgtagccg cgagcgtgga acctactttc tgcttccgtg tgtagcacgg
    17101 catacatgtc aagatctgac gcttccggcc gacacgatgc attgtgtgac ggtgaagggg
    17161 acaggccaaa tgatcgaccc aataggagca gcatatggac ggatcgggcc cgaagcttta
    17221 gaaccatcca catgaagatt gattgcttta catattttct caagggcgcc acttatttat
    17281 atatctatgt atgcaacacg taatttcgcg aaagataagc atgaaaatgc aggccaagag
    17341 tcagaccgga acgatcccca gcaccgtacc gaggcaggca ggcagatgtt caagattgcg
    17401 ctcactgacc acaatcaggg tcctcagccg cagcatgaaa gggccaaaaa ccgcgcggga
    17461 ggcaaatgat gcaaagtacg ccatctcggg aggatccgat gtggcttcaa ccgtcgaaac
    17521 gtttgcaggg atgcgcatgt tctgcatatc ttcaaaactt ctcctcacaa aaatagttga
    17581 tcagaacata aaagtactga ccagtactta tttgtatgag ttgtccggga aaagcgaggg
    17641 aaataggttc cattttaggg atagtaggca attttctcca tccgatcgga catgctgaat
    17701 tatttggtgc ctgtagaccc cgttccggga tatcgagttt aacggtaccg ttacgttcgt
    17761 ttcttcaaag caggttggcg gggagttgaa accgagggca ctattggcta ggaccagact
    17821 tatcgcggaa aggatttgcc gggaaggatc ttaggagcta gtccagcggg taaacagtcg
    17881 tggacagggg gcctgcttgt aagctgattc gcctggatat tgaactatgc gatgctatta
    17941 cgactatttt gactttcgac cctatcattg cccttccttg tcatcaagaa acagaaagtg
    18001 cctccgttcc tgactgtgta acctgtacca cgtacatctc ttctagagaa tacttatcag
    18061 agtaaagaaa gcgtcctgat tggaccacgt aaccaaccgt taccgacgtc gttaagctct
    18121 gccggtctca gcaggaggcc tgtgattgaa agtctcttgc agccgctatc ctacccgttc
    18181 gggttctact aagcgaggtt atgcaagact tactgcagat cgaagtttat tgcacctggc
    18241 atggggacta aaagctctgt agttacatct ccgatccaca tctgcgactc agcttcctat
    18301 ttcctgtgga acaaatggct gcttctcctg ccaacgccag gtagatcgct catccaacct
    18361 ccgttgttgg ggcgttgttg gggacagctc tacatcaaag agggagaaaa tgcatgccga
    18421 cgcgaacctc gcctgttgca aggccaagtt tcgcacattc aagagtctga gcctagatag
    18481 atgaattgaa acgtcatatg agattcttat cgtcttcctc aatgtatccg atgtttctgt
    18541 ccactattta ccgccccaaa tgaaggtatg cggccggtcg aggtatttgg ggttacggaa
    18601 aattataagt gagggaccga tacccagagc ccggctggga cctcaccatc tgcaaccatg
    18661 tttgcacgcc tgatatacta cacgagggat gctcgatggc accgaagcac ataggcgcac
    18721 ggcttcgtcg agataggcac tcaagtgttt acagctccct gctgcgttgg gatggacatc
    18781 tgcgcgcgaa gcaaattttt ttttctgcaa agctcgcttg tgtgacgcac ggatgatcga
    18841 tcaactgaat tggtggccgt cgttgacggg ttagatcctc aaaccggagt gttacctaga
    18901 tttgacactg tacattcagc agggaagtcc actacttgtc aaagctgatt tcgacttccg
    18961 accaccctca atcctcaggg actaggatca gcaagcgcca agcaaagccg acaagtggca
    19021 aaatactcac aacgctttgc attgcatttc taattagact agactgtaca agtaatggaa
    19081 ttcgttttca aaccccgttg ccgtcttcct ctcatgtagc tttaggcgtt aaatcgctat
    19141 cagtcacaaa cgcagccgct cgtggcgctt gcggggttgg aagctgaaat atacttatgc
    19201 aagtcagcat gcggggcacc ggggatgcgg gaatccatgt cgatttcagc gcctcaattg
    19261 atcagtctac gggtagatca gcccatctcc gcccaggaaa atgaatcaac caatcacagc
    19321 attccacaca agaagcttgg tgagcttagc aggcgcgcag ggcttggact tttgggtagc
    19381 acctgtctct tgaccctcgt cgtctcccca cgacgtcgga tcatgattat atcgacagtt
    19441 cgcttctcac tgactactgt gcagcccgga tagtctatct ttgtctcccg accacgcatg
    19501 taggcgccgt gaagtcggcc gatactgtcg gacatttcaa gcccgcccac tgggatatgg
    19561 ttggggtggg ttcatgctac tatacgtagt cattatacca attgttgcca acacgtctac
    19621 gttggcgacg gccgagatct gtcggtgatc ttcagccgtt atccctgaag cccttgcacc
    19681 tgaggctgga gagttgatgt agatacgatt tatcatcgcg gtcgaggcga catcgcatgg
    19741 tgaagggtgt acaaatgcgt ggagacaaga tttatctaaa tagaagacaa gtcaccatct
    19801 gtttcgtggc atttaaatgt gaatttactg aatgatagag ccatctaatg gtctaattct
    19861 ctcggtttca tcctggtcat agaagtgtca tagtgaagtt caagtgtcac gaacggctct
    19921 cacgacgata gaggtcgaca atttcatctt gcctatcata atctatccct gtgtctattg
    19981 aagtcttagt agcagcaact atgacggtca aagacagtgg atccggtgag cccattgcaa
    20041 ttgttggaat tggtcagtcg ctgaacctcc ttgcgtcaat acaacattca ttgacatgca
    20101 ccagggtgcc acatgccggg aggtgttcgg gatattccag ccctgtggga gttcctaaga
    20161 gagcaaaaag atgtgcaccg tgaatttgag gaaccacgat tccccgccaa aggtttttat
    20221 catccaaacc gcgagcggcc aggtaccgcc gtagccagtg gtggcttcgt cctcgatgag
    20281 gatccacgtc tgtttgaccc ggcgttcttt gggatcacag acctcgaggc agagaccatg
    20341 gacgcctcgc aacgcaagct tctcgaggtc acgtacgagg cttttgaaaa cgctggagac
    20401 acctgggaga ctgtgtccgg ttcccgcatg ggagtcttcg tagggtacgt ctatattgct
    20461 tacttcccgg ccttgcctgc gtggccctag acggttctgc ttctaagttg ttgttataat
    20521 attctgacac taacactaaa caagtgacct taacctggac aattacgtat ctcagacgcg
    20581 cgactgggat tacggaggca aatactcggc caccggtgcc tttccgaaca tgctggccaa
    20641 caggattcac tacgtcttca accttaaggg tccaagcctc ctcgtgaata gcgcatgcac
    20701 ttctgcgatg tatgctctgc acttggcagt tacggcgatt agaaacggtg attgtgactc
    20761 ggctattgtc gcaggatgca gtacgttgat atccagcttt gcaattgcct cctttcaaac
    20821 ctttcccccg cccaccaaga caaatattcg aatgactgca tactaacgca tgaaataaaa
    20881 agactggatc atggacccca atattcacct ctcaatgagt aaactagggg ccttgtccgc
    20941 aagttctcgg agtcatgcct ttgatgcttc tgctgacggc tacgctcgtg gtgagggctt
    21001 cgcagctctg tatctgaagc cggtttcccg tgcagtccta gacaagtctc ctgtccgcgg
    21061 cgtcatcatg ggtaccgccg tcaatgccaa tggccgtacc aacggagtta ccaacccaag
    21121 cggccccgcg caggaaattg tcatacgggc agcgtaggtt gcttgtgaaa cctcacttta
    21181 tctctagatc actgactgtg gcttaaaaac aggtacaaga atgcaggtga tctagaccct
    21241 tcagaaacaa tgcttctcga atgccatggg accggcacgc gcgtgggtga tccaactgag
    21301 gtgaaggctg cgggcaatgt ctttgggccc ggaagatcta gcaactatgc cgaccgcttg
    21361 atggttggat cggtcaaaac aaacgttggc cacttggaag gtgcatgtgc actaccaggt
    21421 attctcaagg ttgtggcggc tctcgaaaat ggcgagatcc ctcctactct tcacataaag
    21481 acgccaaatc cactcatcga tttcgacaca gccaaggccc gggttgtaac tgatgttgaa
    21541 ccatggcctc aagccaaagt gaaacgcgcc agtgtcactt ccgccggttt tggtggaacc
    21601 aacggccact gcgttataga tcatgtgaac aatgttcttc ccaactatat caagcccggt
    21661 gtcatcaaac aacacatcaa cgaggcgaaa ggcaccaatg ggaccaatgg agcccacggc
    21721 gccaacggaa tcaacgggac caacgggctc aacgagctca atggggtcaa cggatccaac
    21781 ggaaccaatg gtcacggcat gaatggaaat gtcttcgcag ttgaaacccc gcactattgc
    21841 cctgtagttg atgagccgac cttgatcagg aagtctgatg cagccactcg tcagcttgtg
    21901 gttcttcctt tctcagcacg tatgtcaagc tcaacatgcc gaggcatgga aaaatttgaa
    21961 ttagttacaa tactgatacg ataccacaga caatcctgct tcacttaaag cgaacctgca
    22021 agcactgtca aacgtagtcc accagcattc gcttgctgac gtggcctaca ccctctccaa
    22081 taagcgttca cgctttaccc accgagcctt tgctattgtc gacagagacc aagtagctca
    22141 aaaaggtctg agcctcaatg aggagccgcg gattttttcc tcacctcaac atgtccgcac
    22201 cgcgtttgta tttaccggac agggtgctca gtggcatgga atgggagcgc agctttttga
    22261 gtacgccgtt ttccgcaaat caatctcata tctggactac gtcctctccc tcttgccaac
    22321 acctcctgaa tggaagattg cggatattct ctctggatct gaactgtatg accaccggtt
    22381 tattcagaca cctgccgtct cgcagactgt gtgttctgga ctgcagattg gtcttgttga
    22441 ccttctcgct tcgtggtcgg ttcgtcctgc cggcgtggtg ggacactcct ctggagaaat
    22501 ggccgctgcg tatgcagccg gccgcctgac tgctgctgaa gcgatcacgg ctgcatatta
    22561 ccgtggttat gctgtttctt ccaacaaggc gaaaggagcc atgatagcgg tagggcttgg
    22621 ccatgaaaag gggcaagagt atattacaag tgctggtttg gatggccaag tcaaagttgc
    22681 agcgattaac tccccagaca gcatcacaat gtccggggat gttgaagcta tcgagaaact
    22741 ggcctctgag cttactacag aaggcatatt caacagattg ctgaagacag gtggtcttgc
    22801 ctatcactct caccacatgc ttgcattggg tgactattac gctcagctgc tagatgatgg
    22861 gttcatgagc ctgaaagagc ttatatctac ggctggcaaa taccaccaga ttccatgggt
    22921 gtcatcagtc acgccgaaca aaaagatgcc cggagatcac gtggcagggt cttattggag
    22981 ggcaaacttg gaatccccgg tatgcttttc tgaggctgcg tccaagttac ttgacacagc
    23041 ggacttgaac atcggctcag taatagaaat tggtccgcat acggcgctca agaaccccct
    23101 gggacagatc atcaaggcac tgaataagaa cattccatat gtcgcatccg taaagagggg
    23161 cgaagatgct cacagatcga tggttgaact cgcggggaca ctattttcca tcaacgccga
    23221 tgtgaatcta gctgcggtca attccgttga tgaggatggt gcactagcac atggttgtat
    23281 ggccatcgat ctccctccgt acaagtatac ctatgggcct atcaattacc ttgagagtcg
    23341 actgagcaaa gaataccgtc tccgcaaggt ccctcgccac gatcttctgg gtagcaaggt
    23401 ggccggaact acaagacttc gtccgcaatg gcgcaacttt ctacgcataa aggatctccc
    23461 ttggcttgat gaccaccgcg tcccaccaca cgtcctacac ccgggagccg cgcatgttgt
    23521 catggcaatg gtagctgctg agcattctta tttagagttt cccgacgctc tccctattgt
    23581 agggtttacc ctccgcaacc tctcgattaa aaagacgctc gtcgttcccc aggacgatta
    23641 tggtgtcgaa attgtgatga gcatggagct tgacgacagt gcaacagcca agacgccagg
    23701 ttggtcgagc ttctctgttt cctctgtagt tcgagataca gatcaatgga cggagcattg
    23761 ctctggtctc gtgaaggtcg aggttgcttc ttttgagcta cccaccctag tagactcgac
    23821 caacatggat ggacgggccg taaatgccca atcctggtac acacgtttct ctaacatggg
    23881 gctccatttc ggtccatcgt tccaaggtta ctcggacatt cgtgcggatc cagcgatcaa
    23941 tgtcgcatcg gcgaagttgg ctttgaatac gactgcaggg ctattccctg gcggcgaatc
    24001 gagctatccc atccatccag catcatttga tctcctcgta cgccttgggc tcatggcctg
    24061 taatggcggc caggctgata ctctcagtgt gcaactccct atccatttgg atgagatgcg
    24121 cttcaagcat gggttcctgg atggtcgtga ctgggtaagg ggcatctcca gggcagagaa
    24181 acgtggactg cgcagcgcct acggcgacct acagatgatg gacgaaagcg gcaacgtatt
    24241 tctatctgta caaaacatga agttcaccaa tttgaacaac gatttcggcg acgcggctct
    24301 ttccgccaag gcttattcta gcccattcac tcgcctgact tggaggccag atatccgtgc
    24361 catgagcaaa ggccaacgcc ttgtgttgtt acctcccacc ccagaagagg tcaccaagcc
    24421 gttccctcaa ctttccaaga tattcagcct cattggccac gccaacccta atatacgtgt
    24481 tctgcagctc aatagtggca gtgacatagg ggcgtcttca gcggttctga agacattaac
    24541 aggccctaat gggatcaaag cataccaaaa atacgccata accgaccctt cccctgttga
    24601 atttacatcc ctgcgcgagc tgacgtccga gtaccaagat ataaactatt ttgccctaga
    24661 cattcagaag gacccgctac agcagggagc gcagcaaggt gcatacgacg ttattctgtg
    24721 gctaaatgcg gtagatgcct ctgagagtag ttacgaagct ttggaacact gcaaggcgct
    24781 tcttaaacct ggtggcacat tagttctagt ggatatcagc ggagcagatt cggatgccaa
    24841 gtcatggaat caggcgttgg aacaaaccgg attcgaggcc ggtacagagc ttgcagagac
    24901 gttctcactt gatacgaacc accatggcac tgtcatactc actaccgcca ttgataagga
    24961 caaggaggtc aataaaggca gtccagttgt acacctcctt cacggtgcta acggcgcacc
    25021 cacgcttctc gcccacttgg ctcaggccct ggagaagcgc ggtctctcca ccaaaacatt
    25081 tccacttgac gaggcgcgag agacagtagc tcctaactct cgtgtagtgg catttcttga
    25141 aggggaaaac ctcttactcg acgccgatca gaaccgaatc agcctattcc aacacctcgc
    25201 ggcgaacact gccacaatgg tctgggttac gtcgtgcggc ctgcctaagg ccgtgaatcc
    25261 cgatggggca ttcatcactg gactattgcg gactctggga actgagaatc cctccgctca
    25321 attcctttct gttgacctag atgccaataa ctttgaggtc ggcgatgacg aagttcatga
    25381 actggtccgc tgcatcattg atgaagaggc agcactgcaa gggcttgggg acagcgttga
    25441 gtgtgaggtg aaccgcgact gtgcctggca aaatggctgc ttgtgggtga gtcgggtcgt
    25501 gcccgatgag gctctacaag agtatgcaga gccaacattt acgccgagcg acaaagatat
    25561 ggagttgaag gtaatggaca gccaagggcc cgttcgtgca gtatttggga caccgggcat
    25621 tctggtgcgt acccatgacc cacagggaac gacttttccc tggccccctt cactgagaga
    25681 gcaattgcta acagccagcc atgtaaagac ttcactgtat ttccgaacct atacagagct
    25741 ctggaaacct ctgccaaagg attggatcga gatcaaggta gaggcagtgg gcctcaactg
    25801 gaaggatctt ggtctgtgtt ccggccgctt tgatcagaat aacctctcaa atgagtacgt
    25861 tggcatcgtc acgcagaaag gtccgaacgt agcccatgtc gccgtaggcg atcgagtcta
    25921 cggaatgggt aagggccact ttggaaacta tacgcgtgtt ccggcaatca tcgcgcagaa
    25981 gcttggtcca gaaatcgacc caatcgaggc cgctaccatg cctctggtct atatgacggc
    26041 tgtctatgcc cttgaacatg tcacccgagt gaagagaggc caaagagtac tgatccagtc
    26101 cgggtctgga ggtcttggta ttgccgctat ccaacttgcg cgctccaagg gtgccgacgt
    26161 ctttgctact gtcggcactg cagataaagc ccgtttcctg gccgaggaat tgggtgttcc
    26221 ttctagccgt atcttttcat cccgcgatat tgcagacctg ccacgcatgg ttaccgccac
    26281 gaataacaat ggtttcgatg taatcctcag cacgtctcag ggtgacctac tcttcgaatc
    26341 tataagagcg ctggcaccta tgggtactct cgttgatgtc ggccgcttgg atgttacaaa
    26401 ttctaagact atagccctag agctcttcca aaagagcgcg ggatttgtgt cgttcgatct
    26461 tagtatcgtg gtggaccgca atcctgcgct tggtggagag ctgatgcgtg cggtggatga
    26521 ttatcgccgt gctggacaca tccatcctat aaagccatat acagttatgg acatttctca
    26581 actcgaccaa gcattgctcc ggttctccaa aggcacgcac attgggaaaa tggtgatatc
    26641 ataccagagg cccgattcta tggtcaaagt gcagcaatcg gtaccggctg ccaaatttga
    26701 cccacagtca cgctatgtgc ttgtgggtgg tctaactggg cttggtcgag ccattgttag
    26761 gtggatgagt gaccgtggcg cgcgagactt aatgatctgg tcgagaagcg gtgccaaaaa
    26821 cctaagtgcg gagtctattg ctttgataga tggactggcc gccaaaggtg tacgcgtcca
    26881 accgatctcc tgtgacgtga gcaatcgaga acaggttctc caggctatga aggaagcgaa
    26941 cgacggccgc gaggtacgcg gtgtcttcaa ctttgccgtt gcgtatcacg atatctcgtt
    27001 tgataagatg acagcagagc aatttcacgc gggcatggca gccaaggtca tcggaaacaa
    27061 acaccttcac gaagcaactg cgtctttgcc cctcgatttc tttgttatga tctcaacctt
    27121 cggtaccttc ttcgctttcc ctacgcagag cacttacctg gcggccaata actacatgga
    27181 ttactttgca cggtaccgcc accggctggg gctgccggcc acgacggtgg ccattggtct
    27241 gatcagcgac gtgggaccgc tgacacaggg caccatcact tccaatctgt ttgtgcgtgc
    27301 caagggtcaa acagtcacgg cagcgcagct cttgagacta ttggagccgg cctttgagag
    27361 taagagggcc cgtgacaggt cgcaaaatca ctggcttggg tactctgaag atcctctgtc
    27421 cgaagcaaac atcttcacgt gtgtcgaccc tgctgtcgga gccaagataa agctggatga
    27481 ggttcaggcc aaaaaggcgt cggccaccga cgtgcctcgc tggcaccgcg atccgcgtgt
    27541 ttcgatgatg atgcgtgcga cggatgatgc atatcgctac cagagcgggg agggcggtgc
    27601 caggggtgcc caagggcacg atgacgcgag tgacatgtcg ccagcagcac agctgcggag
    27661 gcagttcgac cttgctatca gcaagatcag attgaatgcc gcagatgggg gggatagcaa
    27721 ggagctccac actgaactcg tagagctcgt gacacagggc atcaaggcgt ctgtggctga
    27781 gatgctgttc ctggaccctt cggccgtcaa cgcggcgagt ggagtagcag agcagggcat
    27841 tgacagtttg ctggctgctg agtttcggaa ttggctgacg gtggcatttg ctaagaacat
    27901 tagcatgctc gaccttatgg atgcgaggaa cacgatcaac gcactcgcac tcgacattgt
    27961 tgacaatgca gttgctaggt agattggttt gggtgaagtc tcttaaggta ttcttggatt
    28021 tttttggttc ttcgtccgtg tccactcctc tgcttttcta tataaatttt tctgttgggc
    28081 tcttttctca tcacctatct gggacagtga tagggcttca tcgaactgaa agcatatagt
    28141 aggacttatc tttatggaaa cttcgcaaca ccaggcataa atagctcact acgatctagc
    28201 atagtttagc gtctttttca aactaagcta attccattat acacaaaatt acacatttac
    28261 gtagtcatag ctgagtacga gccacctttc acaccggcct tgccaactct aactccgact
    28321 tttcgctaca cttcgtaatt gggcacactc cttcagagtt agccagactt ttaatacttc
    28381 tatcctctcc cgattaatta cagcacttcc ggatacctag ttgatgttac tagtcggtat
    28441 gggtggtaga atactccact ttcataggac atgcagtagc gcggatctcg cgccgtgccg
    28501 ggttagatta ggtttgaagg ttatgattac tagtgcatca acttgcatcc atacatgagc
    28561 attgcctttt gtagctcgca agatggcgac aaggccgcaa taacagggga ataagcagcg
    28621 gtgcgttttg agccgcctat tttgtgggcc taacagggta cccgaacctt gtgtcaatac
    28681 cgcctgaatc aagaggacat gaacaggtcg aacaggaaag gtgtagcccg cgccgaaccg
    28741 agtgcatgcc acagttgcgg ccgaaaaatt tcggccgaca tgctgcatac gccccgccgt
    28801 ccccggtact ccattgggct ttaaggttgc tctcacatgt atatccgtct attcccgtaa
    28861 gccaacaagc atcgaagctc aatgcgggcg tgcaccaatc cctccctccc ctgccctcac
    28921 cggggaacct tccgcgtcgg ctatggtacg tagtaacatt gatgatacca gggtctgcgg
    28981 ccaacctgaa aatctgtttt gtggcgtcta gtacatagta tttggctgat atgcggtgat
    29041 agcggacata agaaatcata agcccatgtt gggggcttgt gttgtttgca aacgcgaagt
    29101 tgaagtggca tcttccccta caagttgttc gagagcacaa aaccgtccct agcccagaat
    29161 cctcattgta aagtggccat aacaaatagc gtcacggttc ttcgtgccga atgacaaagc
    29221 cacctactgg gtgccctgca gggatcaacc aatcatcatg tcacctgaac atacaacaga
    29281 accgaagacg agcatcgcca acgaggagag ccatcgcaca gatagcgacg accatacctc
    29341 tccgcaagag acgactccta tatccggcaa cacgatgggc agcaacgaca aggagaaaat
    29401 ggccacaacg gatacgccct ctgctgacgc aacggcgaat ggcgacaaac gcgacatcac
    29461 tggcacgcgc tggatcctaa tatgcgccgc cctctatctg tcatctctaa tgtatggcct
    29521 cgacaccacc atcgccgccg acattcaagg agctgtcatt gagacgtttg gaagtgtgcc
    29581 ccagctgtcc tggatcggtg ccggatttcc ccttggctcc gtggccgtca tcctgcctta
    29641 cggtttcctg tataccgcat ttaacatgaa gtggttatac atcgcaggca ttgtgttgtt
    29701 tcaggccggc tctgctctct gtggtgcagc acccactatg aatgccctca tcgtgggccg
    29761 agtgtacgat tggaacccgc ggtccgcacc accacaagta ttatcgctaa ccctcaggtt
    29821 ccaaacaggt tcgctggcgc tggcggaaca gggatctacc tcggtggcct gaaccacttc
    29881 tctgccttga ccaccagaca agagcgaggc acctacctta ccggcattgg cttcatctgg
    29941 ggcgttggct gcattcttgg ccctgttgtg ggtggaggct tctcggtctc gtcagcgacg
    30001 tggcgttggg gcttctatat caacctcgtt atcggtgctc tcagtgcccc tatctaccta
    30061 ttctgcctgc ccgctattca cccagcatcc gacaagtcgt tacgtgaacg aattgtcagt
    30121 ctggattacg ttggtttcgt gctatccgcc tcaatgtggg ttttctttac agtgggcttc
    30181 atcttcactg gagcggtctg ggcgtgggac gatgccggca ctatcgtcat gatcgtgctt
    30241 tttggtgtct gcttaattct ttacacgata caacagtatt tctgcctctt cacgagccga
    30301 acgacgcgct ccttcccggg ccaactgcta ctctcgcgca cccaaatcct catgtacatc
    30361 acgacgacat gcgccaatgc cagcatgttt ttcaccatgt tctacatacc catctgtaag
    30421 cggtcactgc gagacaacct aggcgtcatt tccccaaaag cctgaatatg acccgtgtag
    30481 cattcacgaa aacaattact aacccataaa tcatcctcag acttccagtt cgtacagaac
    30541 gacagctcac ttgtagctgc ggttcgactg ctgcctttcg ttatagtgct cattacttgc
    30601 aacctcgctt caggctgggc gctgccaaag gtcaaatatt attttgcgat gtgcctcgtc
    30661 tcgggcctca tcatgaccct ggcttcggcg ctcttctttg cctatctgtc gacatcggcg
    30721 ccgactagtc aaatctatgg cttcagcatc ttgatgggct ttggtgctgg cacgaccatg
    30781 taagtcccca atctggtacc cagttgtgat gataatactg acatcgatgg aattaggcaa
    30841 ctgggatacg ccgtagcgag cttgaaggcc ccgcaaccgt cagatgtctt tcatgcaatc
    30901 aacctacaga acatcgcgca aattggggcc accgtcatct ccctcgtcat ctcgggtcag
    30961 gtcttccagt cgacggctgt tcgaaatctc aatggcgtct tagcaggctt ggattttagc
    31021 gaggcagaga tcaagagtct tgtcgccggg aaccagagca cggtgttcca atcccttgat
    31081 ctcggtctgc gtgaggcagt catcaacgcc atcatcacgg ccatgcaaag ggccttcatt
    31141 ataccccttg tcgctggtat tgtcagcact ttttctgccc tctttatgca cagagagagg
    31201 attttttgag taattacaag cctttcttgc attatggata tagatatatg tgtatatata
    31261 tgatatttta atccctctta cgttcatcaa gtacaatgtg ccatcattag gtatagacct
    31321 tgtggatctt cgaccaacct ttaatcccga tttagtgttt tatgtgagcc actgtgctgc
    31381 tctatgagaa tatggccacc ctttccagcg gtctagcaat aagctgcacc acatcatctt
    31441 gcattgcgat cgcttctcgg agcctaaggt catgtttcca gatcactgga gacatgttcg
    31501 ccgcctcgtg caacgacgta tccccatttc gtttgggacg tcggttgctg cgcccaatgt
    31561 caagagtccc agaaacaacg gcctttcttg gggaccacca tcgcggcaag gtacagcaaa
    31621 gcattgccat cgctgttatc ctcgtgcgcg gaggcatcat gacatgacag caatctaagc
    31681 atctgcattc cattttatca tcgtctgcac caacgttgac gggctcgcga tggcaattat
    31741 atgggcgcta gtcctgcagc caggtgattt caaatcgaga tcaagcgctg tgttcgacca
    31801 ggagtgtcac catgctggtg tgaagtgtac gcctggtttt cccatcatcc gcgtcaaacc
    31861 caaatagtat aacaagctgc agggttgtgt agttgcttcc gtatcgtgta tgaccatgtc
    31921 tgccgtggaa caggacacaa ggaaggaaag tgtggtgaaa gcttgagcag cgactcgttt
    31981 ccaggaggat tagggcactc tcctttttgg acgcctaatg caaaggtgtc ctgccataga
    32041 aatcgcagcg ctcaatcatg taattaaaac agatgctcca acagatttaa tgtgatacag
    32101 aaacgtgata atacattggg tatcgtattt gattaactcc aatatgttta atatgttttg
    32161 atagttctga atctgttccc acttcactat cgaaggacca aagaacatgc ctttcattaa
    32221 ttcttcctcc gctcacgcac catctcaacc aacatctccg gactcatggc cgccccgcga
    32281 accttgtcca ggagctcatc cgtgtcggcg cccgcgataa tctgccgtaa tttcgtcgag
    32341 ctgaggttgg gatccagcgc ccgctcctcg cacttgacga accgaattgt gtaggatctc
    32401 cgtccgctct cccgacagac ccagacttcg cccttcttag cctcgagctc tcccgtctgt
    32461 tcttgcccct gcccctggga agaactacta ccaacaccat cctcatcacc ctcaccaccg
    32521 tcgcgagtta tcacccgctc ccacggcgcg aacccgacca tgtcctccag ctccggcgac
    32581 ccgggcacca cgaagtcggc gggccggcac acgtcggacg tgacgacgcc gtggagcccg
    32641 gacttctgcg ggcgccacca ctcgacgtag tccgggccga gcagctcgtg catctcgagc
    32701 gcgaacccgt cgtcctggca cgcctgcatc agccgccaca ggaagccgaa ccagtcgtcc
    32761 aggggccggg ggaagaccca gacgcccctg cgccgcagcg acgccggcag cccttgctcc
    32821 agcaaggcct tgcgctggtc gaacggcagg tgcaggccgc caccttgcgg cgaggccggc
    32881 gtcgtcctcg actccctggc gagcttgcgc tgcacccagc gctcgccgtg cgtgatggcg
    32941 atgatggcca ccgcgttgaa gtccgggtca gcctcgtgcc ggctgtgctc taggacatga
    33001 tccatcagtg cctggtggcc gaggtgtggc gggttgaagc tgccgatgta gtagatgatg
    33061 cggtttgtct tgcctctcct caaggtgggc ggggcgatgg ctgggtttgt cgctgcgctt
    33121 tcatcactgg cgaccccgaa aggatgcagc tgttcgtttg ttttccatgc tttctggatg
    33181 taggtgtcca gccgcgccgt ttcaggggga gagacagatg ctgccggggt cgtcatgctt
    33241 atcctgctct tctggataat gtcccaaaat ggcatgttgt attctgttct ggaaggtatc
    33301 gttctaagta tataggcttt tatggccttc atatgtcgca actcctcatc gaatgtcacg
    33361 cgtagtctct tctagtcagc tctggataga aacaactatc caagctggtt tatgttgtga
    33421 aacaattcct ttgtcaaagt ccagcgctgc caatgtctgc ctggggcgca ggcacctgtg
    33481 tgggtggcca atgaggcttc gcgcaggcag caacccctga tccgtgaatt agttacctac
    33541 atcatcacaa catgatgcca ttatggtaca gtcatcgcgg ttctggacac gttttaatga
    33601 taaaatatta attatttaca aactgcaccg taaattccgc atcttaattt tccccgttca
    33661 tcaccaaatc agctagctta ttgctcccca agctgggaag aagcctggct tctcttgttt
    33721 cgcgcgaatt gaaataacga aagccgcttt cctcatgccc ggctacgtaa agtacagaaa
    33781 acaaaggaaa atgaactatc aaccccccat gaaaatcatc actctcgaag tagcgtgagt
    33841 ggccgatctg ttgtgcgttg atagtggtgc aaaggagtgt gtgcgtatgt gcgtgattat
    33901 ttctgcttct tgttgcgcgt gaaaagcaag tataggtggc gtacagggta tcaatctaga
    33961 gtcgcaaaga tatagccaac catgggaaat ttttgaggca acgggtagga ggcagccact
    34021 atatagcgcc cgcctcaact cccagaagcc ttggtatcat tcggtacaaa tgaaataggt
    34081 ttgagaacca ggggttgccc agggttcgtc aaacttccga cgaccgcgca ctgatgtgct
    34141 gtttagtcgt cgaagaatcc agcgtcgtca aagtcttcga tatgatttgc atcggaatcg
    34201 tatccgctgg agcgcaccat cggaggggtc acaggtcctc ccctctggtc agatatccgc
    34261 cgtggtggcg ttccaggcat aggcatcttc tctgcttgtc gagcggtcac agaaggacca
    34321 cgagatcggt tggcaaactg ctccgccgtg taacgacgtc cagtgttgcc gaaagctgtt
    34381 ggctgtggct ggctctgctc agcgagcgcc ggtggtgtgt tacgcagacc tgaggctggc
    34441 ggagtcatga gacccgagag aaagctgctc tgcgaagcag gacttgggtt actcttggaa
    34501 ggggtctggt tcctcccggc gccgggggac gacagaacgc tcgagaggtt gttgagactt
    34561 ggttgattgg ctttgcgcca attgccccaa gctgcggcga gaggaccgac agcttgagca
    34621 actcgcggag tagcagcacc cttgatagca gcagcaagtt cgggcaggtt aatggcggag
    34681 ccaccattca tcgccctctc cctttcctgt tgctccattt ggaggttggc tttcaagcgg
    34741 atcgttgcat ccttgacagc ttctctgttg tagctgtcgg aggacaaagc agtgatgata
    34801 tcctgcagat cgctatgccg gacagccaat agctcacgca gccaagtgat ctcgtcgtca
    34861 cgcttggtga tcttcgtagg agcatccggg tcaagcttgg acacggtctg ctcaagttct
    34921 tcaatgtgtt gctcgcgagc ttgaagttgc tcttggagaa ccatgatgga ttcccggagg
    34981 gcctgtggcg aaatcttctc tggcagctgc atcgcctgtg taactgcggg cttcgcagcc
    35041 gtggatgcaa cttgcacaac tgactcggaa gcgcctgctg ccttagcagc ctgggccgcc
    35101 gctctagcag cttcttgtgc aatctgcact ctctcttcca gatgtgttac gcgatcctgt
    35161 aggtgttccg tcttagatgt agataggctc aaccgttcaa gcaacagaga ctctgcgcgc
    35221 tgggcatcct ccgtcttgtt gttcagctca cgctcgaagc gagtttgcag gtcttcgagt
    35281 tcgttctggt gcttctgaat gacctcgtca agatcctttg tgcgcgtggt ctgcgcctcc
    35341 tcaagcatca tctcgtgatg ggccttggca gtatcagcgt ccatgttgac ctgctcgatc
    35401 tgggcgcgga gcttgttgag ttcctcctca agcgctacct cgtgggcctc cttcagagct
    35461 tcgttggcta ggtgggcttg agtaagctca gcgcggatct tgtcagcctc ttcctcgaat
    35521 tgggcgcgag cgatgttgac ctgctcattg gcagcatcaa gctcgctttg cacggacgtg
    35581 cgcgtacgct ggacctcggt ggctgcggat tccttggcct ccttggcctc gcgttggaag
    35641 tgaagcgctg tggtctggat cttgtggttc tcgctgcgca gttctccgag cagtccttcc
    35701 aggcgcttgc attcagcaac agctcgcata cccgctcgct cgccgccttc aagcctctcg
    35761 agttcggcct cgaggcgctc acgagtcctc gattcagctt ggagtctagc atcaagaacc
    35821 tcttggcgtg cgatgagagc ttgttccttc ttggtacgtc tgctgttctc ttcggagatc
    35881 tcacgggcgg catgggccat gtcatcttgc atggagacaa acttggcgcg ccagttctcc
    35941 cggatcctct cggtctcgga tagttgagtg ctgagagtgt cgatgacctt gcggaggtgc
    36001 ttagcctcct ccacagcgcc gacaagatca tcggtctgtc gtcggttgga ctcccgtgca
    36061 tgttcagcct cagatcgcca gtggcgagct tcttgcctag ctccgcgcag ctcctcgtcg
    36121 gtagcattga gacggttggt aagatcaatc tggttcttgt cggcattgga ctgagccgcc
    36181 tcaagcagag cgagtcgcat agtgctcttg ccagctgctt gttctacggc cttgaccttc
    36241 tggtctcgtt cttcgagaac agagcgcagg cggtcctctt cctccgaaga gatacgaaga
    36301 aggcgttgga tctctgaaag tctatcttca gcctctctcc gaccgtgcaa ttcagcatcg
    36361 gtctttgctt cttgatgctg gagtctttct tcaagatcat ggatgcgctg atcatatacg
    36421 ctcctgttca taatctcaac ctctactttg gtttctgctt ggtcgagttg gcgctgcaat
    36481 tcaaaggagc ggtcttcagc acttcgtcga gtagtggtct ccttctcgac gtgtgcctcc
    36541 tggtccttga gtcgctgctc aagctcgtga atccttgctt gcatttctgc catcttcaat
    36601 gtcgcctcat catcatcttt gacgaccggg ggcggagtgg gaggcaggcg gttctgcaca
    36661 gcttcttcaa caacattgcg gagatcttct gcgcggaagt cgagatggag cgattggctg
    36721 aattgctctc tcatctcctg caactccttc agaacggagc tgtggtcaag tgcagaagct
    36781 ggctcggttt gttcgacaac gctctgcaat gcacggctag cgtggtgttg gttaagcgcc
    36841 tcaagcacag cgaaacgcat ctgttccatg cgcttgtttc tttgagggct gatggaccga
    36901 cgagcaacgg gcatgtcatc atcctcgtca tctgcatcgc tttcctggac ctcagcggag
    36961 acgctgcgtc tctctgggcg gctggacggt gttcggcgag acatagcaag cagggcgtgc
    37021 tgaatagttc ctagggtctt ttcaagcgga tcgaggcgat cagccaagat atctccaacc
    37081 aagccttgga catggccatc gaagtagtga gcacgctgct caagtttatc ctgctcgtcg
    37141 gcactgaagg ctttatccca ctcctcgctt tctgtggcat cgccgctgcc caggtcatgc
    37201 actggacctt caacatcgaa cgactgagtg agtgcacttc gcggaggatc gacgaacgga
    37261 tcctcaagtt cagtcgataa catgggcggt gccatttctt gaggcaaagt cctgtattcg
    37321 cgtgggctgg ggctggggcc gtcgcttctg agcttgtcgt gcggtggtag ataaagaggt
    37381 gatgaatcct taactgcagc gagagaaatg tgtttggcag gactggtttg gcgccatttg
    37441 ggagactcca gggtcctgtt aacacccatg gtcggatcat tctcgttcag gtgttgcatc
    37501 actgcgtcaa tctcctcgaa agtgagttca tgttccgtct tctcggtctt gtcatcaccc
    37561 ggtacagacg gtgggctgac aggcatcggg attgactcat tgaagctgtg aagcgccaaa
    37621 ggttcgcgag ccttatcgtc gtcggttcca tgtccctctg aaatcgctct atctgtttca
    37681 ggagaaggtg aagcagcaaa tttagggcta gggaagctct tcacaggctc cggctccggc
    37741 tcaggctccg atggagcaaa ccgtgatgca cccaatcctt gacgcggtgc agcgaaacga
    37801 gaagcagcca atccggatcg agctggcttg ggaggctcgg gagacggttc gcgtacttta
    37861 gcatctgcca ctggccgggg ctctgggcct ggagttggcg aggcagctct gtcatcttcg
    37921 ctttcactgg gatcaaccat ctgctgaggc tgggttttca gaataggctc gaagggagca
    37981 gccagagggt ttggtgcacc aaatgtaaac gaaccagcaa caggcacaaa aggcttggca
    38041 gttgcggaaa gactcttctt gtggcctttc tggaaaggat cgaaatcacc aaagggccta
    38101 gcgttattga agtcgtgaac ctcggcatcg ttcttgaact cgaatggaag ccagttggcc
    38161 ttgtcttggt cgggagacgt cgcagacgga ctggttgtag ccttagtgtt ggattccgac
    38221 tgcaacttcc catcagtaga ttcggacagc acagtcgagg ccagcgtagt gtcgccaatt
    38281 gcagcgttct cgtcttcctc gtcttgactt tcttccacga ctggctcctt tgcgggtgct
    38341 ttcgtctgcg tggccatcaa aggctcgggt tccggtgtag gctccgcaaa gagtggaata
    38401 tcctcaccat cgtcgacatc ctcgcggaac ttcttaccgc ggcgggctgc atctgtcaaa
    38461 cgaccatcct tatcgacttc gtcctcaggg gccggcgctg gaccaggtgt aggagacttt
    38521 gagtggcgac tagccggtcg gacgatgggg atggccttgc ttttcttcgc tggcttaaca
    38581 acatctgcga gattgaggtt gatgctgccg aagatggagc ccgggcgggt gtctccgctt
    38641 tcgttgccgg aagccgcagc gcttgtgacg gacgcagaaa aggagctgag tggctggaaa
    38701 gtaggcgcat cggggttgaa cttgggcccg gaagccgaga agctgaagtc gcttttcccg
    38761 ggaacattga agtcgctctt gggagggaaa ctgaattcac tttgattcgg agagaacacc
    38821 ggtgccgcag cgttaatcct gcccttcgat gaggaaagcg acggaacgct aaaatggctc
    38881 gaggtagctg actgaggtgg catcgacgag aaagaggtct ggaaagcagc aggctggaaa
    38941 ctgctggccg tcggttcgaa actgctttgt ccaaagctaa actgacctgg cgtgaatgag
    39001 ctggtggggt tgaacttgaa ttcggtagcg ttggcattca gcttcgacag agacggcttg
    39061 ctggcatggc tggtgcggcg tgaaggtggt ttgctaccgt tgaaggactg aacttcggcc
    39121 cacgggttgc tagtgttcga gaacgagcgg tcgtggaaag cgttcgacat gccgaagttg
    39181 gacactggcg ttcccaagtt gctagggttg gtctcaatct cgtaagattc atcgttcttc
    39241 tgctggctga aggtttgcgg cttgttcatg ctaccctcgt cggtgctgtc ccgtacctcg
    39301 tcattgtcaa agaagggttt ctgggtaaga gagtgaccac ggctgtgcgg tcgagggtgg
    39361 tgcaggacag ggccttcatc ggaatccgta ccaaagtttc caaaatgaac ggatgggcct
    39421 ctcgtgtgta gcggcaaggg aacgttagca gggtctatag gcgcgttgcc ggcttccgtc
    39481 ttctcattct cttgatgagg actataatct tcatgttcca gctgctctcg gaactgctcc
    39541 tccaagtggt actcggcatc atcaatctct ttctgcagac tagcactggc gttgtgcttg
    39601 atgaattgac cagcttcggg cgtcttggag gggctcttgt tctcgtatgg gttgctctga
    39661 gtctcttcgt ccacctcacg cagttcctgc aagcgcggag atgcccttgc ggaatcctgg
    39721 cgctggagct gttggtgtgg aagcattggg aattgtaagg actggtgtcg ctggtgcagc
    39781 ccaagtggcg aaggtatccc ctcgtgctgg aagggcgatg ttggggactt gatcgagccc
    39841 agattcatgg ctgagggaga accactgcgg ccaaactgct gttgcagcag catcgactgg
    39901 ggagaccagc cgtgcgggga cggttgacca gagaagtgga atggaagctc attaggcgag
    39961 attgagatag aggcacgtgg gttgaatttg cctggcaagc cgttgaagga tagcggcgaa
    40021 gccaccgagg gaactgtagg gctctgtgta gcggaagtac cgtggaaagc gccaggaaaa
    40081 gggaagcctt gggggccagc gctcgctgcg gacccagtcg gaataggggg cgaaaacggt
    40141 aatggaggat attggtttgg catcatgttc aaaggcgcag gggagattga gggctgctct
    40201 gcgggttctt catctccaaa ggacacacca agcgccctaa gcttggcctc attcagctca
    40261 ttaacgtagt ccttccaggc gttgagatcc ggtaacgtga ccttgtactt gccattggac
    40321 cggtctctag caatatcatc caaatttggc catagatttc ggctctgcga gtaagcttcc
    40381 aaagggtcga gggacgtgtc ttcgacctcg aaggcggcat ccaagtcgaa gcctcgcgtg
    40441 ttgtagccca gctcgtccca tgaacggaac atttctgcgg tcttttccgc agtcagtggg
    40501 atgggcctct gggtaccatg gcccctctct tcatcccgag gaagatgaac cataatgttc
    40561 ttgcccttcc atggtacctt cttcttgagc cggggcgtct gagccgaaac tggcttggta
    40621 ggttttgtgg gagtagcggg aagctgaatc gagccattca cgctcgcctt ccgctcaaaa
    40681 ccgggggttt ccaccttggc cgcttctgac gtagattcga cagtgtgaat gctggcggca
    40741 tcctgggcag catggcccag ttctagagta aaactgtcca tggctgcggt ggcagtgttg
    40801 acactattcg acactgcttg cttgagggtc tcgctgctag aacgggatct ggggtggcga
    40861 cgtgaagtcc ggcggggctg ctgaagcagt cgttgggctt gtatcgcctt tggtcgtggc
    40921 gtgcgagggt cggtctcctc aaaccaacca gcgtcgtcgc cagaaacaga gccgctcaat
    40981 gaagagtgct cgctgaaatc cccgtcgctc agccaatggc ggtgctccga ggtgagatcg
    41041 ttggttgtgt gagcacgaat ccactcctca gtgatgccac caaggggtct tcgagcacgg
    41101 ttcagaagca cggctgcgct gtctgacaga cgagattgct gcgactggac ctgaccagtt
    41161 ggcgaaactc cggggactgc tcttaggaag ggagtcgcaa tctcgagctg atggattggc
    41221 gaatcgtccg agggctcgct actgaagctc tgccgtcgaa gatgacgccg ggcgttgggt
    41281 ggatacggag aaccccagct cgcggtcacg tactgagcac tgcgatcctc gggctcggat
    41341 tcggactgag gcgagtcgac tcttcgtaga tgctcccgtg ctcgatccgg cagtttcggg
    41401 gcgggcagcg acggtagcac gggggaggac gagatgccgt cgtcagagcc gtcgacggtc
    41461 gagctggtgg agaaggcagg agatctcggc gaatgtaggg ctcgagatgg cgaggctcct
    41521 atgctgtccc gtgcggcagc actaggagag ctcggggtcc ttgggggaga cgtcttcaag
    41581 gcgccttcat gccgacaaga gatgttagtg acgagatgct tcataggctg cgacgcgcat
    41641 cacgactagg cactccgaga cgggaggctc tggatgatgg ccaggtgagg cgggtcgccg
    41701 ggatgttgcc tgtggcggga gcgtaccaat gtgagatcag cgcagacgaa gggaatatcg
    41761 cctgctactg agtctcaaaa ttcttctctg gcgtcgccaa tcaacacctc tgcagcccaa
    41821 gagtcatgcg gacaactcta ggctatcagg gggcttctcg ggacgtgtcg ttcgcgacgc
    41881 gtttttttct ttgggctgga tggaaaatga gtggtataag acccaggggt ccgggtggcc
    41941 gaaagaataa agaggcagcg ctggagaaga ggcggaagag aatattaaag gagcgggaaa
    42001 ggagcacgac tctgagcgat tgtcgaatgc atcggatcgc agtcgcttgt cggcttggaa
    42061 gctgagggtc gagtcggcgg gttgggcagt cgaaactgat gaactcgagt cgacggacgg
    42121 acaacggacg acaagcaaac aaacgacgat acgtaggcca gacgcgggag acgtgtgtgg
    42181 agagcgcgga gagagacaca cacacatagg tcagaccttg ttagcagcac tggactggac
    42241 gtacgggagt gcagcacact ggactttctg ccgggactgg acgcgatgat ttggccaggg
    42301 attgccacgc cttgctgtgc gccaatgcag gaccaggagc tgggaagagc tgtcgaaatt
    42361 aaatgccgcc tttcctgttc tggccccccc ggtgccccat tggtgatgag ctgcgcgtcg
    42421 actgttgcga ggtacctggg cgccggggcc tcgcccaccg gggacaatgc gggattgtcc
    42481 caccgcccgc gtatttccca acaaccccct tttatcccgg cccatttcag aattgacagg
    42541 cgggcccctc catgagcaca tgggcagacc ctgacccatt tctctaatga ggtctggccg
    42601 tttttgattc gctcgtctcc ctccaaaatg ttctgccaac acagccaaag acgcgattgc
    42661 gctgtctgca acaacttggg atactctgct atactgtcat aatggactct ttctctgctc
    42721 acaacaagag attctgcggt gtattcctcc gtgacagtag gggggcccgc ctggcctctt
    42781 gccgctgcga aattgcacgg atcccgagac aattgcggct caaattagag tggacacctg
    42841 ctagctgcta ccttattccg gggctcggaa aggtgcaagc cgtccaccca cacatgcctg
    42901 tgcttatcct tctttatacg cgtggcttct tgcgatgggc tcaactgtga tgtgtgctgt
    42961 gagaacgaac cgtttgggcc gcggtgatgc taaagaacca gcattgagcc ctttgaacgc
    43021 gagtgtcttc atatgccttt ttacaacttg ctttacttta catgtaaaca accatctcac
    43081 cgttagactc gagtgagacg tcggcatcgc tgcaaataag gtgttggtga attctgctag
    43141 attttgtgct caaaagataa gatccgcccc gtccaggcca tggaacatcg aatcagaaac
    43201 aagtcagaat atatataagt gccaaatttt gtcactcgtc ctgataacaa gatatctacc
    43261 acaaccctgc tcttgttctc tcaacagact gccttggcaa gtccgattcg aaagtgcgag
    43321 tgacgcggtt cagaaggtga tatcatctat cgcctagaag aattccaaga gccatttgtt
    43381 cccacttggt gtgcgctccg ctcaatgagc aggaagttct accacatagc atcctgcgtc
    43441 acatatcatt acgcattgcg ggcaacccat taataccaaa ggaccagaca tggcagtgga
    43501 ttctggtgaa ctccatattg cttcttggga gtgcatattg cttcttgcat agtggaatat
    43561 atgagtcccg gcagactaat accgtcacaa gctcggcaac ctatgaaagt cgggttgata
    43621 gcttgaccct gccgtcaaca ttggctatgt caagcctgta catgaaccca gcctttcgag
    43681 tcttttgttc atcgtcgagc cccgtgaagg tttcaatccc cgcgagatga ctcttgttat
    43741 caggcggcaa gtccctggat caccggatgt ctattccata agacacttct gttgaccttc
    43801 aaatagctgt tttgttgtaa tcgcttacga cctgagccac ttttgaacaa tatgaactga
    43861 catacgtgtc gcggtgtcgg gcagcacaaa cacagtcgct agtcttgagc ttcactaaca
    43921 tggagttcaa attcgaatga caacttgtac gatggtaact gcttgtgggc tccttccgct
    43981 tatgcactga actcattcat tgctgtcaca tcaagcacgt atcccccatc ttcgaacagc
    44041 atgactcgtg ctcattacca aggcaatagg ctggccgacg gtgtctgtcg cctgcagggc
    44101 atcagcacca tatagaacta tccggtatcg tcatgagagc agttcagttc aagacctagg
    44161 tggatctcgg tgaggatgat caagaggcct atatcttcaa catggctgca caaagtgaca
    44221 caggaggact ttatactaag actctgtgaa tgactaatca gcgcggggtg gagtcaacgc
    44281 gaatggcgtc tcagtgtatc catagcatgt cagtgtcagt ggtctgcaga agtctagcaa
    44341 accaccatgt aatacgcgtg caaagatgaa accactgaaa acgcagtatc ggggtcgaca
    44401 agtacatagg aacgatgcga gacgcaagct tgggggccaa cggggctggt ttgtgttgag
    44461 gtgctgctgg attcccagca aaaggatgtc atggcacgct cgagaccgca agaggaaggt
    44521 tgaggccgct gcaaggcttg gtcggttacc ggattcgggc tggggctcag ccagtcagca
    44581 gcacaggaac agcgccgggc agcgcgagag cgaagaaaaa agacgtttat gatgcactgt
    44641 gagatgcatt gcatggaagc gacccggctc ctgcgcctgc ttcttcgcca cccgccgaac
    44701 cctagtcggt cggtcggtcg gtcgatcaca aagggctgaa gggtcgcggg gcgagcaatg
    44761 acgatgttct gccccagacc ccgagcctgc caagcaagca caagaagcgc gagaagccgc
    44821 caggtatagc aaagcatgcc gtgccgtgac gtgcgaaggt agtgtcaaac caggttttgc
    44881 agaggggtcc aatagtacaa gcagttattg atcaagcact ctatccgaag ccaagaacga
    44941 cacagggacc cgggtggcat cggcggtgga tctgctctat atccggacac ccgaaatagt
    45001 cgctttaaat ggtgatgttc tgtctgagca gcagtcgttg actcggtacg acaatgcaag
    45061 atacgtttat gtacatgtca tattcgagtg gacaacaaac tggtcgtcaa gactacctac
    45121 ggtagggatg taagttatgt gtgtgagttg cggctaagtc gtcgacaaca accacccata
    45181 tttggtcggg tgagaccatc ctgggggatt ccagacagtc ggatggcacc agcgaagttt
    45241 gtttcctgca ctggcgcaag gggggtgtgg ccccaggtgg gcgatatgcg ccttgtcagc
    45301 ccatcagctc gtgtaaaaac agactgcaag cacgttggaa aagcccgatg ctgccttgag
    45361 tcgttacaca gtcagacaac gggggatgca tcgctagttg cgcaaagcaa tgcgtcgcat
    45421 gtgacgggct ggagtgcagg accagtgttt agtgtgctgc gttttgctct ggtcgtctgg
    45481 ctgccgaacg acacacgcgc tcgccgcgac gacactggtc tcgctctgtt actaacttgc
    45541 ccttagcgct cccataacca atgcactggc tgcgctgtgt gggctagcag caaacggggt
    45601 gggccggtta gtggacggcg ttgccctgtc aagacggccc tggacccctt atgggggggt
    45661 gttgggggtc gggctatcat ccatggatgc cggcgccgtg aaagaaatgc agatgggcaa
    45721 cgtaatacga gctgggccca cacaattggg gcgcggtgag tggccagagg ggggggcggc
    45781 cccagcgagc ccattgcgtg taacgaaccc atcaaataat ctcgtcgggg tgggcagacg
    45841 agcttgacga ggcctagcaa atggcagaga ggtctgagat ggggatttgc ccgggggtcc
    45901 caagagggtc tctgggtctc tgggtctctg ggtctcactg ggcctgctgg ggttctctcg
    45961 gcctcgctct ctcacaccac acaccaccac gaccagtcca cacgcccttt ctctctcctt
    46021 cccattgtcc ctgtggcccc cgttgcattg ctgctcgttt actacataca aacccgccgc
    46081 caacgcccgc tcgttgaaca cccacactcg tttctccttt cgttcagcca aagtacacac
    46141 gaacagtcat aagaaaaata cttcgtccct tttcccttgt ttccgacttg ttctcgcctt
    46201 ttccgacctt ctcgccatcg ttcgcacgac cagttgacgc accaccttgt tttccttcct
    46261 ctcgttccat caccacacac ccacacgtgt tcgtcccatc cgaccaaagc caaaccaaaa
    46321 gcactcccac gtccaaagcc aagaggggcc gctcgtgttt ccgacagatt cgcgtgctcg
    46381 acaccgcctg cttcagatta gggactccgt cactgcgcac cgcccgcctg tgattggcaa
    46441 cgggccaccg cgcgtggact ttgcataatc taacctgacc ctcttcgacc acttctctat
    46501 cctcgtcctt ctcgcgacac ctttccctcg gctggacctc atccatcgcc gccatcatgt
    46561 actcgtcgcg ccttatccac ctcctgctgg tggccctgtc ggtcttcagc gccgcccagg
    46621 ctacctggct caagttcggc ttcatcggca aggccaccaa cgaggtcggc aacgccgtca
    46681 tcgccagaca ggactcgtcg ggctcctcgt cgtcagcacc ccagaccacc accaggcgca
    46741 ccactactac cgctcccacc actacctccg aggcggaccc taccactacc gaccctacga
    46801 ctacaagtgt gccgaccacc aagccgacca ccaccgtgcc cacgacttct cagggcacga
    46861 ccactgctcc aactaccaca cagggcccgg ccacgacgag cagcggaaat ggacctacca
    46921 ctgatgcgcc cacaaccacg tcggacggct cagcctctgc cactgacgcc actacatccg
    46981 ctgcctcgcc tttcacaacc acctttgttt ccaccgtaac cgcctctgac ggccaggtgt
    47041 ccaccatctc tagttcggcc gttgtcaccc ccaccggctc gctggcccag acgggagact
    47101 cgaacgccaa cgccgccatg tcgaaccaga ctcgcaacac catcatcggt gtctgcgttg
    47161 gtgtcggtgg agccatcatc ttggctgtcg ccggtgtcct gttctggcgc ctgcgccgca
    47221 gaagatcgca ggatggcgag gacttggtca actacggcgc cggtacttcg cagttcaaca
    47281 gtggcccgga gaagagcgag gccagcggta gtatgtctgg ccgcagcccg ttccagagca
    47341 ccctagagtc gtatcacgcc ccgacccaga gcaacactgg taccaacttc taagctccga
    47401 ccattcacga cgcatgtaca cacacaaaac accccaccta cctctcgtgg cccgattttc
    47461 cacgtctcga tttggcctgt cattttttca accggcgtat ctaggagttg cgggaacttg
    47521 catcagtttg tcccctaaga ggcaactgtc ttatggatag aaaatctcgg atcatctgac
    47581 tggaacttct caaagaagac gatcacggcg cgtatgcata cgactgcgag gcaggcttga
    47641 tttgagcaat cagatgggtt tgttggtagc agcattcagg cataaggatt tcacggtccc
    47701 aactctaggg atgggttgat cgatcgattg aaggcattgc cggaaaatgt atactgctta
    47761 ataatactga acccctttac attctcatag atcgtatata ggaacccctt cgcccctgac
    47821 aacctgtggt ggtcccaaac tcaaattttc gccctacttc ttaggtccca gagcactggg
    47881 aagagcaaca tgactcggta tgcaggtaca gagtcaaaac ccagacggcg ggccaccggc
    47941 gccgtcttct agacatggat gcgacgtctt gtcaaagttg ta
//
