# Supplementary material for: Genome sequencing and physiological characterization of three Neoarthrinium moseri strains
Source: BMC Microbiol. 2025 Aug 21;25:526. doi: 10.1186/s12866-025-04274-z (PMC12369201; doi:10.1186/s12866-025-04274-z)
Supplement: Supplementary file 16 — Supplementary Material 16. [file 12866_2025_4274_MOESM16_ESM.zip › BiGSLICE/input/Nmoseri/TUCIM5827/JAFIMQ010000006.1.region001.gbk]

LOCUS       JAFIMQ010000006        59124 bp    DNA     linear   PLN 06-APR-2022
DEFINITION  Neoarthrinium moseri strain TUCIM 5827 scaffold6_Wmoseri_TUCIM_5827,
            whole genome shotgun sequence.
ACCESSION   JAFIMQ010000006
VERSION     JAFIMQ010000006.1
KEYWORDS    .
SOURCE      Neoarthrinium moseri
  ORGANISM  Neoarthrinium moseri
            Eukaryota; Fungi; Dikarya; Ascomycota; Pezizomycotina;
            Sordariomycetes; Xylariomycetidae; Xylariomycetidae incertae sedis;
            Neoarthrinium.
COMMENT     ##antiSMASH-Data-START##
            Version      :: 7.1.0
            Run date     :: 2023-12-04 12:33:23
            NOTE: This is a single region extracted from a larger record!
            Orig. start  :: 595089
            Orig. end    :: 654213
            ##antiSMASH-Data-END##
FEATURES             Location/Qualifiers
     cand_cluster    1..59124
                     /SMILES="C([*])C(-O)NC([*])C(=O)O"
                     /candidate_cluster_number="1"
                     /contig_edge="False"
                     /detection_rules="cds(PKS_AT and (PKS_KS or ene_KS or
                     mod_KS or hyb_KS or itr_KS or tra_KS))"
                     /detection_rules="cds((PP-binding or NAD_binding_4) and
                     (AMP-binding or A-OX))"
                     /kind="neighbouring"
                     /product="T1PKS"
                     /product="NRPS-like"
                     /protoclusters="1"
                     /protoclusters="2"
                     /tool="antismash"
     region          1..59124
                     /candidate_cluster_numbers="1"
                     /candidate_cluster_numbers="2"
                     /candidate_cluster_numbers="3"
                     /contig_edge="False"
                     /product="T1PKS"
                     /product="NRPS-like"
                     /region_number="1"
                     /rules="cds(PKS_AT and (PKS_KS or ene_KS or mod_KS or
                     hyb_KS or itr_KS or tra_KS))"
                     /rules="cds((PP-binding or NAD_binding_4) and (AMP-binding
                     or A-OX))"
                     /tool="antismash"
     protocluster    1..48236
                     /aStool="rule-based-clusters"
                     /category="PKS"
                     /contig_edge="False"
                     /core_location="[20000:28236]"
                     /cutoff="20000"
                     /detection_rule="cds(PKS_AT and (PKS_KS or ene_KS or mod_KS
                     or hyb_KS or itr_KS or tra_KS))"
                     /neighbourhood="20000"
                     /product="T1PKS"
                     /protocluster_number="1"
                     /tool="antismash"
     proto_core      20001..28236
                     /aStool="rule-based-clusters"
                     /tool="antismash"
                     /cutoff="20000"
                     /detection_rule="cds(PKS_AT and (PKS_KS or ene_KS or mod_KS
                     or hyb_KS or itr_KS or tra_KS))"
                     /neighbourhood="20000"
                     /product="T1PKS"
                     /protocluster_number="1"
     cand_cluster    1..48236
                     /SMILES="C([*])C(-O)NC([*])C(=O)O"
                     /candidate_cluster_number="2"
                     /contig_edge="False"
                     /detection_rules="cds(PKS_AT and (PKS_KS or ene_KS or
                     mod_KS or hyb_KS or itr_KS or tra_KS))"
                     /kind="single"
                     /product="T1PKS"
                     /protoclusters="1"
                     /tool="antismash"
     gene            2658..3334
                     /locus_tag="JX266_002308"
     mRNA            join(2658..2847,2908..3171,3225..3334)
                     /locus_tag="JX266_002308"
                     /product="hypothetical protein"
     CDS             join(2658..2847,2908..3171,3225..3334)
                     /codon_start=1
                     /locus_tag="JX266_002308"
                     /product="hypothetical protein"
                     /protein_id="KAI1852767.1"
                     /transl_table=1
                     /translation="MTANSIARFLGNRQYAPGKFGQLQLQGDAIGLSSGDEETITMGFE
                     IGLEGTIEDAIGGGASFQWSKSSTKTRTIDRDPEKHPAYRSRWVFWPKMVMTCGDLARN
                     THHKESVPRRVGFDIDVCEGDRVTDHNVCTTTPFLDDEGNVDSFWALLYIDPKTNEEAP
                     LENQTIMYQDAVSNSIGAPKRKTK"
     gene            complement(3960..6076)
                     /locus_tag="JX266_002309"
     mRNA            complement(join(3960..4286,4349..5327,5381..5405,
                     5466..5549,5607..5678,5739..5825,5901..5967,6023..6076))
                     /locus_tag="JX266_002309"
                     /product="hypothetical protein"
     CDS             complement(join(3960..4286,4349..5327,5381..5405,
                     5466..5549,5607..5678,5739..5825,5901..5967,6023..6076))
                     /codon_start=1
                     /locus_tag="JX266_002309"
                     /product="hypothetical protein"
                     /protein_id="KAI1852768.1"
                     /transl_table=1
                     /translation="MSSTLLSRIQLEHGSMWINDDIRPLELGRRTWGFMTFHNFWLLIN
                     CSIATYLTGSALIPLGLTWWQAIICIVIGNIIATAALLVSSLAGAYYNIGFSVYSRTVW
                     GVWGSQFVIWNRVFLSLVWSVLPVSEYGFQAWVGGQCVYCILLSWDPTLEQHVPNTIPA
                     DTGMTSAQFVAYVIFSVASLPLLWIQPHRIQKLFNVSSVVTLVFFVVLLIWALATMGTE
                     GFGSTLGSNTELPLTGEPYSVVWLMISGIMTTIGSIAAGILNQNDFARLAKRPAHAIWG
                     QALSFPIYSIFASVLGILVTAATQNRLGGEAVWNPPTLIAKLLEINGSAGTRAAVFFAG
                     LALTISQIGANIPGNALAGGIDLAALFPQYINVRRGAYITALLSPIVNPWRLVNTATTF
                     LVVLSGYSVFLAPMTGMMAASYLLVNKQKLLTEDLYRGDSGSIYWYTAGINWRAPVSWI
                     VGVAPCLPGFIAAVETSITVPDSVAEFYSLNYVYSFISSATCYTLLHRIFPANDIDAFV
                     AGTPDANETIYQHHMRWDTASESSAAAQHFVSRDAESMKQSCGAVVH"
     PFAM_domain     complement(join(4182..4286,4349..5327,5381..5405,
                     5466..5549,5607..5678,5739..5825,5901..5940))
                     /aSDomain="Transp_cyt_pur"
                     /aSTool="clusterhmmer"
                     /database="35.0"
                     /db_xref="PF02133.18"
                     /db_xref="GO:0016020"
                     /db_xref="GO:0022857"
                     /db_xref="GO:0055085"
                     /description="Permease for cytosine/purines, uracil,
                     thiamine, allantoin"
                     /detection="hmmscan"
                     /domain_id="clusterhmmer_JX266_002309_0001"
                     /evalue="1.10E-88"
                     /gene_ontologies="GO:0016020: membrane"
                     /gene_ontologies="GO:0022857: transmembrane transporter
                     activity"
                     /gene_ontologies="GO:0055085: transmembrane transport"
                     /label="JX266_002309"
                     /locus_tag="JX266_002309"
                     /protein_end="491"
                     /protein_start="27"
                     /score="298.1"
                     /tool="antismash"
                     /translation="GRRTWGFMTFHNFWLLINCSIATYLTGSALIPLGLTWWQAIICIV
                     IGNIIATAALLVSSLAGAYYNIGFSVYSRTVWGVWGSQFVIWNRVFLSLVWSVLPVSEY
                     GFQAWVGGQCVYCILLSWDPTLEQHVPNTIPADTGMTSAQFVAYVIFSVASLPLLWIQP
                     HRIQKLFNVSSVVTLVFFVVLLIWALATMGTEGFGSTLGSNTELPLTGEPYSVVWLMIS
                     GIMTTIGSIAAGILNQNDFARLAKRPAHAIWGQALSFPIYSIFASVLGILVTAATQNRL
                     GGEAVWNPPTLIAKLLEINGSAGTRAAVFFAGLALTISQIGANIPGNALAGGIDLAALF
                     PQYINVRRGAYITALLSPIVNPWRLVNTATTFLVVLSGYSVFLAPMTGMMAASYLLVNK
                     QKLLTEDLYRGDSGSIYWYTAGINWRAPVSWIVGVAPCLPGFIAAVETSITVPDSVAEF
                     YSLNYV"
     gene            6481..9752
                     /locus_tag="JX266_002310"
     mRNA            join(6481..8633,8693..8796,8862..8938,9000..9203,
                     9255..9752)
                     /locus_tag="JX266_002310"
                     /product="hypothetical protein"
     CDS             join(6481..8633,8693..8796,8862..8938,9000..9203,
                     9255..9752)
                     /codon_start=1
                     /locus_tag="JX266_002310"
                     /product="hypothetical protein"
                     /protein_id="KAI1852769.1"
                     /transl_table=1
                     /translation="MSFFRIGVDVGGTNTDAAILDVTAADSPGRGVLASHKAPTTVDIT
                     SGIEVAIRAVLTKSGVDQRRMLSVTVGTTHFINALVEADARRLDRVAVVRLCGPFTRQI
                     PPFSDFPVGLRRILDGGAYYLDGGFEIDGREILPLNPTQIQSVTRDIVASGVSSVALVG
                     VFSPLDHQGLQEETCRKLMLQETPGLRIVCSRDIGPTGLLERENATILNASILRTGAQV
                     TGGFKRAMVRLSLACPLYLSQNDGTLIDADTAARFPIKTFASGPTNSMTGAAFLAGIDR
                     KTQNDAAVVDSDEEDSAVPQILVVDIGGTTTDVCALLPSGFPRQAPGFVEVGGVRTAFS
                     MPEVVSIGLGGGSKVKLCDQLSEGVMVGPESVGHRIQEEARVFGGSTVTATDIMVALGK
                     AQLGDVEIVRDIPQATVARAHQKIKQSLEGVIERLRVSSAPVHVLLVGGGSLLVAENLR
                     GVDKCIRPIHEGAANAVGAAIAKVSGEVDSIEIPAGRDEKTIVDAARQSAIEAAVAKGA
                     RRDDAKIAEITKTPLQYVDNGAMRIQVRAVGSLAIPESLPSRSMESLVVDGKADREQEE
                     EDEPGGEVGLPDAQEPTVRPCLNIDLDSYYPDVRGGVWYVSEADLEMISTGCGILGTGG
                     GGPTHHEFLKSLHALRTSRPGKLRIISPKALRDNDIVSFGSWYGSPSVINERIAGGNEI
                     IEGIEAVNKIQGNKSFNALLLDEVGGGNGLSIFPPAVHFDVPVVDGDSMGRAYPTMYHS
                     TFSVYGHSLAPCVLSDARGNISVVMNTDTPARLERILRTTAIELGLGCAVCAKPLAGSV
                     IKEYAVPNTISQAWFLGKAVHLARRKKTSHVDAIFAEAAGTLLYDGKIVDVQRYIGGGY
                     TMGTVIIAPADDGEVDSSPGRSRFGASAPPRDRRRMRIPFQNEYLYAALSADGSEAGQE
                     VVCTVPDLISILGQDGEPIGSQDLRYGLQVDVIALPAHPLWKSAAGLKVGGPEGFGLSM
                     PFVGVSESFTESRSVIDVFNVG"
     PFAM_domain     6493..6990
                     /aSDomain="Hydant_A_N"
                     /aSTool="clusterhmmer"
                     /database="35.0"
                     /db_xref="PF05378.16"
                     /description="Hydantoinase/oxoprolinase N-terminal region"
                     /detection="hmmscan"
                     /domain_id="clusterhmmer_JX266_002310_0002"
                     /evalue="4.50E-20"
                     /label="JX266_002310"
                     /locus_tag="JX266_002310"
                     /protein_end="170"
                     /protein_start="4"
                     /score="72.2"
                     /tool="antismash"
                     /translation="RIGVDVGGTNTDAAILDVTAADSPGRGVLASHKAPTTVDITSGIE
                     VAIRAVLTKSGVDQRRMLSVTVGTTHFINALVEADARRLDRVAVVRLCGPFTRQIPPFS
                     DFPVGLRRILDGGAYYLDGGFEIDGREILPLNPTQIQSVTRDIVASGVSSVALVGVFSP
                     LDH"
     PFAM_domain     7093..7680
                     /aSDomain="Hydantoinase_A"
                     /aSTool="clusterhmmer"
                     /database="35.0"
                     /db_xref="PF01968.21"
                     /db_xref="GO:0016787"
                     /description="Hydantoinase/oxoprolinase"
                     /detection="hmmscan"
                     /domain_id="clusterhmmer_JX266_002310_0003"
                     /evalue="1.60E-18"
                     /gene_ontologies="GO:0016787: hydrolase activity"
                     /label="JX266_002310"
                     /locus_tag="JX266_002310"
                     /protein_end="400"
                     /protein_start="204"
                     /score="67.1"
                     /tool="antismash"
                     /translation="RENATILNASILRTGAQVTGGFKRAMVRLSLACPLYLSQNDGTLI
                     DADTAARFPIKTFASGPTNSMTGAAFLAGIDRKTQNDAAVVDSDEEDSAVPQILVVDIG
                     GTTTDVCALLPSGFPRQAPGFVEVGGVRTAFSMPEVVSIGLGGGSKVKLCDQLSEGVMV
                     GPESVGHRIQEEARVFGGSTVTATDIMVALGKA"
     PFAM_domain     join(8338..8633,8693..8796,8862..8938,9000..9203,
                     9255..9692)
                     /aSDomain="DUF917"
                     /aSTool="clusterhmmer"
                     /database="35.0"
                     /db_xref="PF06032.15"
                     /description="Protein of unknown function (DUF917)"
                     /detection="hmmscan"
                     /domain_id="clusterhmmer_JX266_002310_0004"
                     /evalue="1.60E-115"
                     /label="JX266_002310"
                     /locus_tag="JX266_002310"
                     /protein_end="992"
                     /protein_start="619"
                     /score="385.8"
                     /tool="antismash"
                     /translation="DLEMISTGCGILGTGGGGPTHHEFLKSLHALRTSRPGKLRIISPK
                     ALRDNDIVSFGSWYGSPSVINERIAGGNEIIEGIEAVNKIQGNKSFNALLLDEVGGGNG
                     LSIFPPAVHFDVPVVDGDSMGRAYPTMYHSTFSVYGHSLAPCVLSDARGNISVVMNTDT
                     PARLERILRTTAIELGLGCAVCAKPLAGSVIKEYAVPNTISQAWFLGKAVHLARRKKTS
                     HVDAIFAEAAGTLLYDGKIVDVQRYIGGGYTMGTVIIAPADDGEVDSSPGRSRFGASAP
                     PRDRRRMRIPFQNEYLYAALSADGSEAGQEVVCTVPDLISILGQDGEPIGSQDLRYGLQ
                     VDVIALPAHPLWKSAAGLKVGGPEGFGLSMPFV"
     gene            complement(10412..11988)
                     /locus_tag="JX266_002311"
     mRNA            complement(join(10412..10586,10652..11988))
                     /locus_tag="JX266_002311"
                     /product="hypothetical protein"
     CDS             complement(join(10412..10586,10652..11988))
                     /codon_start=1
                     /locus_tag="JX266_002311"
                     /product="hypothetical protein"
                     /protein_id="KAI1852770.1"
                     /transl_table=1
                     /translation="MLRSDYNRIDPKRRANLDHRKKQFADPAYKDTTYPHRLNFYAVPP
                     TADITLEQFEQWAIDRLRVLAELEACSFRNKSPAETATHMEPLIKKYLPLESNSSSSTQ
                     LSAQRQKDHYSHFILRLAFASTEDLRRRFSRVETMLFRLRFNEENSKERKDFINNLSLD
                     WEEVSAEERAEYAAQLAALAPFRKGVQEEESWFKVDWERVPDLVETRRVFLKAGKAYVP
                     SKEQTSMVVAEFTQRLERALELTARALPRLDEDDRLTPILDHLSKNFVTPDASYSSSTS
                     SVPGADISARNIDALSASFPLCMQSLHKSLRRDSHLKHFGRLQYTLFLKGIGLNLEECL
                     VFWRSSFNKITDDQFNKDYRYNVRHSYGDVGGDSNRRGGGYSPFSCQKILTEHPPGPGE
                     THGCPYRHFNLDNLTALLQGVGISDGAVLRGVKEDKENQKFHMACNRVFEYVHKKELKR
                     AKDEGVMTSAQLETIVHPNEYFKRSYLLKNLGKETTKTEDIKMEG"
     PFAM_domain     complement(join(10484..10586,10652..11406))
                     /aSDomain="DNA_primase_lrg"
                     /aSTool="clusterhmmer"
                     /database="35.0"
                     /db_xref="PF04104.17"
                     /db_xref="GO:0006269"
                     /description="Eukaryotic and archaeal DNA primase, large
                     subunit"
                     /detection="hmmscan"
                     /domain_id="clusterhmmer_JX266_002311_0005"
                     /evalue="1.20E-84"
                     /gene_ontologies="GO:0006269: DNA replication, synthesis of
                     RNA primer"
                     /label="JX266_002311"
                     /locus_tag="JX266_002311"
                     /protein_end="480"
                     /protein_start="194"
                     /score="284.0"
                     /tool="antismash"
                     /translation="WFKVDWERVPDLVETRRVFLKAGKAYVPSKEQTSMVVAEFTQRLE
                     RALELTARALPRLDEDDRLTPILDHLSKNFVTPDASYSSSTSSVPGADISARNIDALSA
                     SFPLCMQSLHKSLRRDSHLKHFGRLQYTLFLKGIGLNLEECLVFWRSSFNKITDDQFNK
                     DYRYNVRHSYGDVGGDSNRRGGGYSPFSCQKILTEHPPGPGETHGCPYRHFNLDNLTAL
                     LQGVGISDGAVLRGVKEDKENQKFHMACNRVFEYVHKKELKRAKDEGVMTSAQLETIVH
                     PNEYF"
     gene            complement(12924..14651)
                     /locus_tag="JX266_002312"
     mRNA            complement(join(12924..13277,13344..13632,13685..14247,
                     14298..14651))
                     /locus_tag="JX266_002312"
                     /product="hypothetical protein"
     CDS             complement(join(12924..13277,13344..13632,13685..14247,
                     14298..14651))
                     /codon_start=1
                     /gene_functions="biosynthetic-additional
                     (rule-based-clusters) p450"
                     /gene_functions="biosynthetic-additional (smcogs)
                     SMCOG1034:cytochrome P450 (Score: 265.4; E-value: 1.6e-80)"
                     /gene_kind="biosynthetic-additional"
                     /locus_tag="JX266_002312"
                     /product="hypothetical protein"
                     /protein_id="KAI1852771.1"
                     /sec_met_domain="p450 (E-value: 1.6e-59, bitscore: 196.0,
                     seeds: 50, tool: rule-based-clusters)"
                     /transl_table=1
                     /translation="MFSAYINVYAIVIVPCIAYLVYQRYFHPLACYPGPFWASITDLWQ
                     VYQFWTLRQPYTLTELHERYGSFVRYGPDKLSITAEEVVPLVYQKGGRLMPKTEFYDAY
                     GANIPNVFGMRDENAHSTRRRLMAHSFSIATVKGMEQYLDTNIAIMRQKIAKYASEQQA
                     FDLCQVLHYYTIDVLGELAFGQSFHAQINDDEKSVPPVVEHSWLAAITGAWPMMTAILK
                     RWLPFIPHPGLQKLFRGRADCAKLAARNVQRNLGEQRVTEQAYEKAPPSQERRDIITSL
                     IKATDPQTGKHLAQKDLESEAFGFIIAGTHTTSATTSLLFYHLLHAPEILQRCIAEVDH
                     NLGPLASDKPAYSMNEVESSLPYLKLCVRENFRITPVFTMPLARRVTSPEGIIVAGRHI
                     KQGTSVAVCNHAFHHNADIWGASHNHFDPSRWDVPEINQRARYLMHFGLGGRQCLGKTI
                     ALTNIYKVMSTLLREFDFQLADPIEQEKVSKGEFVGKLPELDSVGISNLRQPLWVTARS
                     KD"
     PFAM_domain     complement(join(13023..13277,13344..13632,13685..14247,
                     14298..14513))
                     /ASF="active site cysteine inconclusive"
                     /aSDomain="p450"
                     /aSTool="clusterhmmer"
                     /database="35.0"
                     /db_xref="PF00067.25"
                     /db_xref="GO:0004497"
                     /db_xref="GO:0005506"
                     /db_xref="GO:0016705"
                     /db_xref="GO:0020037"
                     /description="Cytochrome P450"
                     /detection="hmmscan"
                     /domain_id="clusterhmmer_JX266_002312_0006"
                     /evalue="9.70E-58"
                     /gene_ontologies="GO:0004497: monooxygenase activity"
                     /gene_ontologies="GO:0005506: iron ion binding"
                     /gene_ontologies="GO:0016705: oxidoreductase activity,
                     acting on paired donors, with incorporation or reduction of
                     molecular oxygen"
                     /gene_ontologies="GO:0020037: heme binding"
                     /label="JX266_002312"
                     /locus_tag="JX266_002312"
                     /protein_end="487"
                     /protein_start="46"
                     /score="196.1"
                     /tool="antismash"
                     /translation="YQFWTLRQPYTLTELHERYGSFVRYGPDKLSITAEEVVPLVYQKG
                     GRLMPKTEFYDAYGANIPNVFGMRDENAHSTRRRLMAHSFSIATVKGMEQYLDTNIAIM
                     RQKIAKYASEQQAFDLCQVLHYYTIDVLGELAFGQSFHAQINDDEKSVPPVVEHSWLAA
                     ITGAWPMMTAILKRWLPFIPHPGLQKLFRGRADCAKLAARNVQRNLGEQRVTEQAYEKA
                     PPSQERRDIITSLIKATDPQTGKHLAQKDLESEAFGFIIAGTHTTSATTSLLFYHLLHA
                     PEILQRCIAEVDHNLGPLASDKPAYSMNEVESSLPYLKLCVRENFRITPVFTMPLARRV
                     TSPEGIIVAGRHIKQGTSVAVCNHAFHHNADIWGASHNHFDPSRWDVPEINQRARYLMH
                     FGLGGRQCLGKTIALTNIYKVMSTLLREFDFQLADPIEQEKV"
     gene            complement(15607..17152)
                     /locus_tag="JX266_002313"
     mRNA            complement(join(15607..16368,16433..16792,16855..16938,
                     16995..17049,17103..17152))
                     /locus_tag="JX266_002313"
                     /product="hypothetical protein"
     CDS             complement(join(15607..16368,16433..16792,16855..16938,
                     16995..17049,17103..17152))
                     /NRPS_PKS="Domain: Aminotran_1_2 (62-227). E-value:
                     1.9e-11. Score: 35.5. Matches aSDomain:
                     nrpspksdomains_JX266_002313_Aminotran_1_2.1"
                     /codon_start=1
                     /gene_functions="biosynthetic-additional
                     (rule-based-clusters) DegT_DnrJ_EryC1"
                     /gene_functions="biosynthetic-additional
                     (rule-based-clusters) Aminotran_1_2"
                     /gene_functions="biosynthetic-additional
                     (rule-based-clusters) Aminotran_5"
                     /gene_functions="biosynthetic-additional (smcogs)
                     SMCOG1168:O-succinylhomoserine sulfhydrylase (Score: 439.1;
                     E-value: 1.9e-133)"
                     /gene_kind="biosynthetic-additional"
                     /locus_tag="JX266_002313"
                     /product="hypothetical protein"
                     /protein_id="KAI1852772.1"
                     /sec_met_domain="DegT_DnrJ_EryC1 (E-value: 9.7e-11,
                     bitscore: 35.7, seeds: 38, tool: rule-based-clusters)"
                     /sec_met_domain="Aminotran_1_2 (E-value: 1.1e-10, bitscore:
                     35.5, seeds: 48, tool: rule-based-clusters)"
                     /sec_met_domain="Aminotran_5 (E-value: 4.9e-10, bitscore:
                     33.1, seeds: 34, tool: rule-based-clusters)"
                     /transl_table=1
                     /translation="MTEQSKEKFETLQLHAGYTPDPHSRSTAVPIYASASFTFHDSSHG
                     ARLFGLKEFGNIYSRITNPTVEVFEKRIAALEGGIAALATSSGQAAQFLTIATLARAGD
                     NIVASSHLYGGTYNQLNVLLPRFGVTTKFVRSGRSEDFAAAIDEKTRAVYIESMSNPDY
                     VVPDFESIAQIAHEKGVPLIVDNTLGAGGYYVRPIEHGADIVVHSATKWIGGHGTTIGG
                     VIIDSGKFDWTKYQSRFPEMVEPSPGYHGLKFSETFGPAAFIIRARVEMLRDIGACLSP
                     FAAQQLLMGIETLSLRAEKHAENTARLAEYLQSNPHVDWVLYPGLSSHPSYEHAKKYLT
                     RGFGSMLSFGVKGGSEAGSRVVDGLKLFSNLANLGDSKSLAIHPWTTTHEQLSDEEKQA
                     SGVTEDLIRLSVGTEHIDDIIADLKQSLQGALGNEAL"
     PFAM_domain     complement(join(15634..16368,16433..16792,16855..16938,
                     16995..17049,17103..17125))
                     /aSDomain="Cys_Met_Meta_PP"
                     /aSTool="clusterhmmer"
                     /database="35.0"
                     /db_xref="PF01053.23"
                     /db_xref="GO:0019346"
                     /db_xref="GO:0030170"
                     /description="Cys/Met metabolism PLP-dependent enzyme"
                     /detection="hmmscan"
                     /domain_id="clusterhmmer_JX266_002313_0007"
                     /evalue="1.20E-144"
                     /gene_ontologies="GO:0019346: transsulfuration"
                     /gene_ontologies="GO:0030170: pyridoxal phosphate binding"
                     /label="JX266_002313"
                     /locus_tag="JX266_002313"
                     /protein_end="428"
                     /protein_start="9"
                     /score="481.7"
                     /tool="antismash"
                     /translation="ETLQLHAGYTPDPHSRSTAVPIYASASFTFHDSSHGARLFGLKEF
                     GNIYSRITNPTVEVFEKRIAALEGGIAALATSSGQAAQFLTIATLARAGDNIVASSHLY
                     GGTYNQLNVLLPRFGVTTKFVRSGRSEDFAAAIDEKTRAVYIESMSNPDYVVPDFESIA
                     QIAHEKGVPLIVDNTLGAGGYYVRPIEHGADIVVHSATKWIGGHGTTIGGVIIDSGKFD
                     WTKYQSRFPEMVEPSPGYHGLKFSETFGPAAFIIRARVEMLRDIGACLSPFAAQQLLMG
                     IETLSLRAEKHAENTARLAEYLQSNPHVDWVLYPGLSSHPSYEHAKKYLTRGFGSMLSF
                     GVKGGSEAGSRVVDGLKLFSNLANLGDSKSLAIHPWTTTHEQLSDEEKQASGVTEDLIR
                     LSVGTEHIDDIIADLKQSLQ"
     aSDomain        complement(join(15637..16368,16433..16792,16855..16938,
                     16995..17049,17103..17131))
                     /aSDomain="TIGR01326"
                     /aSTool="tigrfam"
                     /description="OAH_OAS_sulfhy: O-acetylhomoserine
                     aminocarboxypropyltransferase/cysteine synthase"
                     /detection="hmmscan"
                     /domain_id="TIGRFam_JX266_002313_0001"
                     /evalue="6.00E-198"
                     /identifier="TIGR01326"
                     /label="JX266_002313"
                     /locus_tag="JX266_002313"
                     /protein_end="427"
                     /protein_start="7"
                     /score="655.7"
                     /tool="antismash"
                     /translation="KFETLQLHAGYTPDPHSRSTAVPIYASASFTFHDSSHGARLFGLK
                     EFGNIYSRITNPTVEVFEKRIAALEGGIAALATSSGQAAQFLTIATLARAGDNIVASSH
                     LYGGTYNQLNVLLPRFGVTTKFVRSGRSEDFAAAIDEKTRAVYIESMSNPDYVVPDFES
                     IAQIAHEKGVPLIVDNTLGAGGYYVRPIEHGADIVVHSATKWIGGHGTTIGGVIIDSGK
                     FDWTKYQSRFPEMVEPSPGYHGLKFSETFGPAAFIIRARVEMLRDIGACLSPFAAQQLL
                     MGIETLSLRAEKHAENTARLAEYLQSNPHVDWVLYPGLSSHPSYEHAKKYLTRGFGSML
                     SFGVKGGSEAGSRVVDGLKLFSNLANLGDSKSLAIHPWTTTHEQLSDEEKQASGVTEDL
                     IRLSVGTEHIDDIIADLKQSL"
     protocluster    15835..59124
                     /aStool="rule-based-clusters"
                     /category="NRPS"
                     /contig_edge="False"
                     /core_location="[35834:39124]"
                     /cutoff="0"
                     /detection_rule="cds((PP-binding or NAD_binding_4) and
                     (AMP-binding or A-OX))"
                     /neighbourhood="20000"
                     /product="NRPS-like"
                     /protocluster_number="2"
                     /tool="antismash"
     proto_core      35835..39124
                     /aStool="rule-based-clusters"
                     /tool="antismash"
                     /cutoff="0"
                     /detection_rule="cds((PP-binding or NAD_binding_4) and
                     (AMP-binding or A-OX))"
                     /neighbourhood="20000"
                     /product="NRPS-like"
                     /protocluster_number="2"
     cand_cluster    15835..59124
                     /SMILES="C([*])C(-O)NC([*])C(=O)O"
                     /candidate_cluster_number="3"
                     /contig_edge="False"
                     /detection_rules="cds((PP-binding or NAD_binding_4) and
                     (AMP-binding or A-OX))"
                     /kind="single"
                     /product="NRPS-like"
                     /protoclusters="2"
                     /tool="antismash"
     aSDomain        complement(join(16237..16368,16433..16792,16855..16857))
                     /aSDomain="Aminotran_1_2"
                     /aSTool="nrps_pks_domains"
                     /database="nrpspksdomains.hmm"
                     /detection="hmmscan"
                     /domain_id="nrpspksdomains_JX266_002313_Aminotran_1_2.1"
                     /evalue="1.90E-11"
                     /label="JX266_002313_Aminotran_1_2.1"
                     /locus_tag="JX266_002313"
                     /protein_end="227"
                     /protein_start="62"
                     /score="35.5"
                     /tool="antismash"
                     /translation="NPTVEVFEKRIAALEGGIAALATSSGQAAQFLTIATLARAGDNIV
                     ASSHLYGGTYNQLNVLLPRFGVTTKFVRSGRSEDFAAAIDEKTRAVYIESMSNPDYVVP
                     DFESIAQIAHEKGVPLIVDNTLGAGGYYVRPIEHGADIVVHSATKWIGGHGTTIGGVII
                     DS"
     gene            17858..18722
                     /locus_tag="JX266_002314"
     mRNA            join(17858..17999,18058..18722)
                     /locus_tag="JX266_002314"
                     /product="hypothetical protein"
     CDS             join(17858..17999,18058..18722)
                     /codon_start=1
                     /locus_tag="JX266_002314"
                     /product="hypothetical protein"
                     /protein_id="KAI1852773.1"
                     /transl_table=1
                     /translation="MRFLCLHGYATSAEVLEEQMQPIIAQLPSDWEYEFLNAEMEPSEL
                     MLPSLDQAPKPNYSWYNLPFFEDVDRAYRRITSFIELEGPFDGVWGFSQGGSMAALLLL
                     NNHAETGGSSFPFKMGIFVSAFLPHSFSSGLITWDFSEGEKLLATHVHGESCESSCGKD
                     VDWRTDPRSSIDFDILAENQQKIAFPVHLLLKHRPSGSFEKMTIPSVHVRGLKDTYHFV
                     DDSVLALFDSDTSRNMTHRGGHHFPRFSEELVRFAEMIIETACSIT"
     PFAM_domain     join(17861..17999,18058..18671)
                     /aSDomain="FSH1"
                     /aSTool="clusterhmmer"
                     /database="35.0"
                     /db_xref="PF03959.16"
                     /description="Serine hydrolase (FSH1)"
                     /detection="hmmscan"
                     /domain_id="clusterhmmer_JX266_002314_0008"
                     /evalue="2.70E-27"
                     /label="JX266_002314"
                     /locus_tag="JX266_002314"
                     /protein_end="252"
                     /protein_start="1"
                     /score="96.0"
                     /tool="antismash"
                     /translation="RFLCLHGYATSAEVLEEQMQPIIAQLPSDWEYEFLNAEMEPSELM
                     LPSLDQAPKPNYSWYNLPFFEDVDRAYRRITSFIELEGPFDGVWGFSQGGSMAALLLLN
                     NHAETGGSSFPFKMGIFVSAFLPHSFSSGLITWDFSEGEKLLATHVHGESCESSCGKDV
                     DWRTDPRSSIDFDILAENQQKIAFPVHLLLKHRPSGSFEKMTIPSVHVRGLKDTYHFVD
                     DSVLALFDSDTSRNMTHRGGHHFPRFSEE"
     gene            20001..28236
                     /locus_tag="JX266_002315"
     mRNA            join(20001..20484,20541..20646,20694..20856,20906..21192,
                     21360..21713,21764..23915,23971..24992,25052..25122,
                     25181..26934,26985..27305,27357..27528,27584..28236)
                     /locus_tag="JX266_002315"
                     /product="hypothetical protein"
     CDS             join(20001..20484,20541..20646,20694..20856,20906..21192,
                     21360..21713,21764..23915,23971..24992,25052..25122,
                     25181..26934,26985..27305,27357..27528,27584..28236)
                     /NRPS_PKS="Domain: PKS_KS(Iterative-KS) (59-480). E-value:
                     4.7e-168. Score: 551.3. Matches aSDomain:
                     nrpspksdomains_JX266_002315_PKS_KS.1"
                     /NRPS_PKS="Domain: PKS_AT (622-938). E-value: 7.5e-94.
                     Score: 306.3. Matches aSDomain:
                     nrpspksdomains_JX266_002315_PKS_AT.1"
                     /NRPS_PKS="Domain: PKS_DH (1010-1196). E-value: 4.5e-26.
                     Score: 84.0. Matches aSDomain:
                     nrpspksdomains_JX266_002315_PKS_DH.1"
                     /NRPS_PKS="Domain: PKS_ER (1809-2122). E-value: 2.6e-121.
                     Score: 396.4. Matches aSDomain:
                     nrpspksdomains_JX266_002315_PKS_ER.1"
                     /NRPS_PKS="Domain: PKS_KR (2146-2321). E-value: 2.7e-51.
                     Score: 165.9. Matches aSDomain:
                     nrpspksdomains_JX266_002315_PKS_KR.1"
                     /NRPS_PKS="Domain: PKS_PP (2423-2502). E-value: 1.4e-11.
                     Score: 36.4. Matches aSDomain:
                     nrpspksdomains_JX266_002315_PKS_PP.1"
                     /codon_start=1
                     /gene_functions="biosynthetic (rule-based-clusters) T1PKS:
                     PKS_AT"
                     /gene_functions="biosynthetic (rule-based-clusters) T1PKS:
                     itr_KS"
                     /gene_functions="biosynthetic-additional
                     (rule-based-clusters) ADH_N"
                     /gene_functions="biosynthetic-additional
                     (rule-based-clusters) ADH_zinc_N"
                     /gene_functions="biosynthetic-additional
                     (rule-based-clusters) adh_short"
                     /gene_functions="biosynthetic-additional
                     (rule-based-clusters) PP-binding"
                     /gene_functions="biosynthetic-additional (smcogs)
                     SMCOG1022:Beta-ketoacyl synthase (Score: 266.1; E-value:
                     9.2e-81)"
                     /gene_kind="biosynthetic"
                     /locus_tag="JX266_002315"
                     /product="hypothetical protein"
                     /protein_id="KAI1852774.1"
                     /sec_met_domain="itr_KS (E-value: 4.2e-174, bitscore:
                     573.5, seeds: 96, tool: rule-based-clusters)"
                     /sec_met_domain="PKS_AT (E-value: 4e-93, bitscore: 306.3,
                     seeds: 1682, tool: rule-based-clusters)"
                     /sec_met_domain="ADH_N (E-value: 1.2e-08, bitscore: 29.0,
                     seeds: 66, tool: rule-based-clusters)"
                     /sec_met_domain="ADH_zinc_N (E-value: 3.4e-16, bitscore:
                     53.7, seeds: 86, tool: rule-based-clusters)"
                     /sec_met_domain="adh_short (E-value: 1.2e-45, bitscore:
                     149.9, seeds: 230, tool: rule-based-clusters)"
                     /sec_met_domain="PP-binding (E-value: 8.2e-07, bitscore:
                     23.7, seeds: 164, tool: rule-based-clusters)"
                     /transl_table=1
                     /translation="MPSIVDSHEAANGTPLGVSNGHTNGGFNTHSNKTEEPTRPDRTPN
                     GVTSCQSKTPYSTAIAIIGVSGRFPGDGTTPRKLWDLLRDGKNALGEVPESRFNAKGFY
                     HPDGGRAGSMNTQGGYFLKQDVDRFDAGFFSITPEEAKGMDPVQRILLELAYEGLENAG
                     LKMDHIADQNMSCFVGACQHDYWDMQAYDMDSSPKYTATGTGPALLSNRISWFFNLKGP
                     SVTIDTACSSSMTALHLASQSIRNGECDSALVGSLGLHLLPNFGVFMSSMSFLSPDNKC
                     HSFDAQANGYARAEGGGFIVLKRLDKAIQDGDTVRAVIRATGINQDGRTMGITQPSAQR
                     QEELIRTTYASASLKFDDTNYFEAHGTGTKVGDPIECSVIGSVFGPTRQHPILVGSVKS
                     NRGHLEGASGIASIIKTIYSLESGLIPPTHGLQKVNPKIRLQDWRIDIPTQTTNWPLGL
                     RRASINSFGYGGANAHCVLDDAYHFFKNHGLAGHHNTRVEEDLTLNGSHDELTSVQNGI
                     PRAINLGQAANGGGSPTRMFTLSSHEQSGVVRLCQRLQSYLDDVEGKVDHEEIFLHRLA
                     YTLSEKRSTLPWKTYCLASSMEDLRQALSAASRRVTRASKQRALTFIFTGQGAQWFAMG
                     RYLSRYTIFQQSLNASNAYLKSFGSSWDLIEELNRSADTSRIDIPEISQPACTALQLAI
                     VDLLTSFNIRPKVVIGHSSGEIAAAYAKGSLDKQAAMKASYFRGLLTSGIPKTGSMAAV
                     GLDPELAKQYITRTTMGKVVVACINSPSNVTLSGDTEGIDEVTKLIQADGIFARKLRVS
                     TAYHSHHMEAIAEEYLRSLEDSCQAKDGLPEVVMYSSVTAKVIEGSQLGAAYWVANLIK
                     PVNFSGAVTAAMQTGALGKRNISTKKGNSGVMIEIGPHAALQGPLKQIMGSLGAQDSSY
                     RYLSVIKRGEDSVQTCLEVVGELQVLGHEVNLSLANGYQDTEVVMSALTDLPPYAWNTS
                     NSFWHESAALAAYKKRDHPRLELLGARDERSTESEPCWRNYLRISEQPWIEHHQFQGTN
                     IYPMAGMIVMAIESMRQIETRQDVSGYHIRDVNIRSALVVPNDQTVETRLQLSPWRTGC
                     HTITSHWTEFQVSSRNESGAWTINCTGLIANSYREEVNAGFVDEEGERRSQLKGLYDSI
                     VQADLPTLDSAAFYTQMDKSGFSLGPAFRGAKRLNILNSSSHFTMEVPDTRKWTPSKFQ
                     PPHLIHPAVLDVFVHLLISSTGYGNTIKARVPVSTASLYVSADFDSSEGTEYFGYSSSR
                     NHGQFNMMSDVVAFGNDLAKPMIILQGCQTVPLRGAATDSKTESKASSSSRGHSLGHVP
                     CIPIMAPDVELADASQLETLLRGQVSTLHGESSLISNELSNLTESTDSDIEQGQEKTSS
                     PDNGAGIPQSVNPFLERYVALFAHKHPGLDILEYNTSTEGLLANFLASLPVEAKTTKYV
                     GSYVLVNPLEDMNSIDSVQQKSSNIHSHRFVEGSYDIVVWDKSVEHGDDGIDLEHWRKL
                     LKPWGVLLVVGILGNYTDVISTYHPYETKEPKESPRGNDIDQMLQSAGFTTNINISDSS
                     RAADSPSTFIVAQQTSIVEPPVRQVLIATPQMQSQELSDLITQVEQTLRSLSYDVFTAS
                     LSDMPEQPSPYLCLAMLDFDASFLETLNEDLFSKMRSLLLNATGTLWLTVDGVFDAHHK
                     SGLADGLGRTIRAEHPELSFATLGLDPRAPLMTDSNMSIIGRIMGTLSRKSLEESMDSE
                     YISREGIIFVERLVPHPELKTLLDSSRSESRLPAVDIPLRRTGRDLQLCIRDAGLLDTL
                     EYVGETNMSGTLADDHIEIEVKAVGLNFRDVMVAMGQMEDSTLGIECAGVVSQVGDRVR
                     KFKIGDRVFGMHAGCFQTRIRGDPRTFQKTPEHLSNEEAASMMCIYATVVHSLIDVAKL
                     QRGESVLIHSAAGGVGQAAIKLARYLGADIFATVSSEKKKKFLVDEYGINETHVFNSRD
                     HSFAQGILRMTGQTGVDVVLNSLAGEALRKTWLCVAPFGRFIELGKRDILDNTGLEMRP
                     FLRNITFAGLDILAQVTEYPDRFEKIGNQVVELTRKGAIAPFRNLSICSFGDAEKAFRL
                     MQSGSHIGKIVLCPGPDDIIPVVPEGLETSRLPEGSTYILVGGLGGIGQSISRMLSGMG
                     ARNLVFLARSGSSRSESQLLIESLQSQGTSATTIACDVADKSQLLAAINEVKQRFPPIK
                     GVIHCAMDLRDSTYSNMSATDWNLSLRPKVRATRNLHEVLPADLEFFVCLSSIAGIIGS
                     RGQGNYNAGNTYQDALMNHRAAAGLAATSINLSLVVGIGVSTERSEVFQLLKDGGLLSM
                     DETDVLSIVKAAVLGRTPTQVTMGLSTGGQLEEMGAPDPYWFADSRFSVIRRLDRKGTT
                     TDGTRGGQDWKGLLAATTSKDEVYELVLAQLQEGVARIIKMDVENMDPRKSLPSLGIDS
                     LVAIEIRTWLLKEFEADLSVFDIVSNDPMTGLAKKVTAKSALLSSAII"
     PFAM_domain     join(20175..20484,20541..20646,20694..20856,20906..21076)
                     /aSDomain="ketoacyl-synt"
                     /aSTool="clusterhmmer"
                     /database="35.0"
                     /db_xref="PF00109.29"
                     /description="Beta-ketoacyl synthase, N-terminal domain"
                     /detection="hmmscan"
                     /domain_id="clusterhmmer_JX266_002315_0009"
                     /evalue="2.50E-73"
                     /label="JX266_002315"
                     /locus_tag="JX266_002315"
                     /protein_end="308"
                     /protein_start="58"
                     /score="246.9"
                     /tool="antismash"
                     /translation="AIAIIGVSGRFPGDGTTPRKLWDLLRDGKNALGEVPESRFNAKGF
                     YHPDGGRAGSMNTQGGYFLKQDVDRFDAGFFSITPEEAKGMDPVQRILLELAYEGLENA
                     GLKMDHIADQNMSCFVGACQHDYWDMQAYDMDSSPKYTATGTGPALLSNRISWFFNLKG
                     PSVTIDTACSSSMTALHLASQSIRNGECDSALVGSLGLHLLPNFGVFMSSMSFLSPDNK
                     CHSFDAQANGYARAEGGGFIVLKRLDKA"
     aSDomain        join(20178..20484,20541..20646,20694..20856,20906..21192,
                     21360..21713,21764..21809)
                     /ASF="found active site cysteine: True, scaffold matched
                     GSSS: True"
                     /ASF="found active site histidines: True"
                     /aSDomain="PKS_KS"
                     /aSTool="nrps_pks_domains"
                     /database="nrpspksdomains.hmm"
                     /detection="hmmscan"
                     /domain_id="nrpspksdomains_JX266_002315_PKS_KS.1"
                     /domain_subtypes="Iterative-KS"
                     /evalue="4.70E-168"
                     /label="JX266_002315_PKS_KS.1"
                     /locus_tag="JX266_002315"
                     /protein_end="480"
                     /protein_start="59"
                     /score="551.3"
                     /tool="antismash"
                     /translation="IAIIGVSGRFPGDGTTPRKLWDLLRDGKNALGEVPESRFNAKGFY
                     HPDGGRAGSMNTQGGYFLKQDVDRFDAGFFSITPEEAKGMDPVQRILLELAYEGLENAG
                     LKMDHIADQNMSCFVGACQHDYWDMQAYDMDSSPKYTATGTGPALLSNRISWFFNLKGP
                     SVTIDTACSSSMTALHLASQSIRNGECDSALVGSLGLHLLPNFGVFMSSMSFLSPDNKC
                     HSFDAQANGYARAEGGGFIVLKRLDKAIQDGDTVRAVIRATGINQDGRTMGITQPSAQR
                     QEELIRTTYASASLKFDDTNYFEAHGTGTKVGDPIECSVIGSVFGPTRQHPILVGSVKS
                     NRGHLEGASGIASIIKTIYSLESGLIPPTHGLQKVNPKIRLQDWRIDIPTQTTNWPLGL
                     RRASINSFGYGGANAHCVLDDA"
     aSModule        20178..28203
                     /complete
                     /domains="nrpspksdomains_JX266_002315_PKS_KS.1"
                     /domains="nrpspksdomains_JX266_002315_PKS_AT.1"
                     /domains="nrpspksdomains_JX266_002315_PKS_DH.1"
                     /domains="nrpspksdomains_JX266_002315_PKS_ER.1"
                     /domains="nrpspksdomains_JX266_002315_PKS_KR.1"
                     /domains="nrpspksdomains_JX266_002315_PKS_PP.1"
                     /iterative
                     /locus_tags="JX266_002315"
                     /monomer_pairings="pk -> pk"
                     /tool="antismash"
                     /type="pks"
     CDS_motif       20764..20811
                     /aSTool="nrps_pks_domains"
                     /database="abmotifs"
                     /detection="hmmscan"
                     /domain_id="nrpspksmotif_JX266_002315_0001"
                     /evalue="3.10E-06"
                     /label="PKSI-KS_m3"
                     /locus_tag="JX266_002315"
                     /protein_end="236"
                     /protein_start="220"
                     /score="19.1"
                     /tool="antismash"
                     /translation="GPSVTIDTACSSSMTA"
     CDS_motif       21002..21040
                     /aSTool="nrps_pks_domains"
                     /database="abmotifs"
                     /detection="hmmscan"
                     /domain_id="nrpspksmotif_JX266_002315_0002"
                     /evalue="7.60E-04"
                     /label="PKSI-KS_m4"
                     /locus_tag="JX266_002315"
                     /protein_end="296"
                     /protein_start="283"
                     /score="12.6"
                     /tool="antismash"
                     /translation="FDAQANGYARAEG"
     PFAM_domain     join(21101..21192,21360..21612)
                     /aSDomain="Ketoacyl-synt_C"
                     /aSTool="clusterhmmer"
                     /database="35.0"
                     /db_xref="PF02801.25"
                     /description="Beta-ketoacyl synthase, C-terminal domain"
                     /detection="hmmscan"
                     /domain_id="clusterhmmer_JX266_002315_0010"
                     /evalue="3.90E-35"
                     /label="JX266_002315"
                     /locus_tag="JX266_002315"
                     /protein_end="431"
                     /protein_start="316"
                     /score="120.6"
                     /tool="antismash"
                     /translation="AVIRATGINQDGRTMGITQPSAQRQEELIRTTYASASLKFDDTNY
                     FEAHGTGTKVGDPIECSVIGSVFGPTRQHPILVGSVKSNRGHLEGASGIASIIKTIYSL
                     ESGLIPPTHGL"
     CDS_motif       21400..21447
                     /aSTool="nrps_pks_domains"
                     /database="abmotifs"
                     /detection="hmmscan"
                     /domain_id="nrpspksmotif_JX266_002315_0003"
                     /evalue="1.90E-04"
                     /label="PKSI-KS_m5"
                     /locus_tag="JX266_002315"
                     /protein_end="376"
                     /protein_start="360"
                     /score="13.5"
                     /tool="antismash"
                     /translation="YFEAHGTGTKVGDPIE"
     PFAM_domain     join(21622..21713,21764..22145)
                     /aSDomain="KAsynt_C_assoc"
                     /aSTool="clusterhmmer"
                     /database="35.0"
                     /db_xref="PF16197.8"
                     /description="Ketoacyl-synthetase C-terminal extension"
                     /detection="hmmscan"
                     /domain_id="clusterhmmer_JX266_002315_0011"
                     /evalue="3.00E-15"
                     /label="JX266_002315"
                     /locus_tag="JX266_002315"
                     /protein_end="592"
                     /protein_start="434"
                     /score="56.8"
                     /tool="antismash"
                     /translation="NPKIRLQDWRIDIPTQTTNWPLGLRRASINSFGYGGANAHCVLDD
                     AYHFFKNHGLAGHHNTRVEEDLTLNGSHDELTSVQNGIPRAINLGQAANGGGSPTRMFT
                     LSSHEQSGVVRLCQRLQSYLDDVEGKVDHEEIFLHRLAYTLSEKRSTLPWKTYC"
     PFAM_domain     22230..23240
                     /aSDomain="Acyl_transf_1"
                     /aSTool="clusterhmmer"
                     /database="35.0"
                     /db_xref="PF00698.24"
                     /description="Acyl transferase domain"
                     /detection="hmmscan"
                     /domain_id="clusterhmmer_JX266_002315_0012"
                     /evalue="1.90E-50"
                     /label="JX266_002315"
                     /locus_tag="JX266_002315"
                     /protein_end="957"
                     /protein_start="620"
                     /score="172.4"
                     /tool="antismash"
                     /translation="TFIFTGQGAQWFAMGRYLSRYTIFQQSLNASNAYLKSFGSSWDLI
                     EELNRSADTSRIDIPEISQPACTALQLAIVDLLTSFNIRPKVVIGHSSGEIAAAYAKGS
                     LDKQAAMKASYFRGLLTSGIPKTGSMAAVGLDPELAKQYITRTTMGKVVVACINSPSNV
                     TLSGDTEGIDEVTKLIQADGIFARKLRVSTAYHSHHMEAIAEEYLRSLEDSCQAKDGLP
                     EVVMYSSVTAKVIEGSQLGAAYWVANLIKPVNFSGAVTAAMQTGALGKRNISTKKGNSG
                     VMIEIGPHAALQGPLKQIMGSLGAQDSSYRYLSVIKRGEDSVQTCLEVVGELQVLG"
     CDS_motif       22233..22283
                     /aSTool="nrps_pks_domains"
                     /database="abmotifs"
                     /detection="hmmscan"
                     /domain_id="nrpspksmotif_JX266_002315_0004"
                     /evalue="5.10E-05"
                     /label="PKSI-AT-mM_m1"
                     /locus_tag="JX266_002315"
                     /protein_end="638"
                     /protein_start="621"
                     /score="15.8"
                     /tool="antismash"
                     /translation="FIFTGQGAQWFAMGRYL"
     aSDomain        22236..23183
                     /ASF="Neither malonyl-CoA or methylmalonyl-CoA specific"
                     /ASF="found active site serine: True, scaffold matched
                     GHGE: True"
                     /aSDomain="PKS_AT"
                     /aSTool="nrps_pks_domains"
                     /database="nrpspksdomains.hmm"
                     /detection="hmmscan"
                     /domain_id="nrpspksdomains_JX266_002315_PKS_AT.1"
                     /evalue="7.50E-94"
                     /label="JX266_002315_PKS_AT.1"
                     /locus_tag="JX266_002315"
                     /protein_end="938"
                     /protein_start="622"
                     /score="306.3"
                     /specificity="substrate consensus: pk"
                     /specificity="PKS signature: Malonyl-CoA"
                     /specificity="Minowa: mmal"
                     /tool="antismash"
                     /translation="IFTGQGAQWFAMGRYLSRYTIFQQSLNASNAYLKSFGSSWDLIEE
                     LNRSADTSRIDIPEISQPACTALQLAIVDLLTSFNIRPKVVIGHSSGEIAAAYAKGSLD
                     KQAAMKASYFRGLLTSGIPKTGSMAAVGLDPELAKQYITRTTMGKVVVACINSPSNVTL
                     SGDTEGIDEVTKLIQADGIFARKLRVSTAYHSHHMEAIAEEYLRSLEDSCQAKDGLPEV
                     VMYSSVTAKVIEGSQLGAAYWVANLIKPVNFSGAVTAAMQTGALGKRNISTKKGNSGVM
                     IEIGPHAALQGPLKQIMGSLGAQDSSYRYLSVIKR"
     CDS_motif       22476..22565
                     /aSTool="nrps_pks_domains"
                     /database="abmotifs"
                     /detection="hmmscan"
                     /domain_id="nrpspksmotif_JX266_002315_0005"
                     /evalue="1.00E-07"
                     /label="PKSI-AT-mM_m3"
                     /locus_tag="JX266_002315"
                     /protein_end="732"
                     /protein_start="702"
                     /score="24.6"
                     /tool="antismash"
                     /translation="IRPKVVIGHSSGEIAAAYAKGSLDKQAAMK"
     CDS_motif       22947..22994
                     /aSTool="nrps_pks_domains"
                     /database="abmotifs"
                     /detection="hmmscan"
                     /domain_id="nrpspksmotif_JX266_002315_0006"
                     /evalue="1.30E-03"
                     /label="PKSI-AT-mM_m8"
                     /locus_tag="JX266_002315"
                     /protein_end="875"
                     /protein_start="859"
                     /score="11.4"
                     /tool="antismash"
                     /translation="LGAAYWVANLIKPVNF"
     aSDomain        join(23400..23915,23971..24012)
                     /ASF="catalytic triad H,G,P inconclusive"
                     /aSDomain="PKS_DH"
                     /aSTool="nrps_pks_domains"
                     /database="nrpspksdomains.hmm"
                     /detection="hmmscan"
                     /domain_id="nrpspksdomains_JX266_002315_PKS_DH.1"
                     /evalue="4.50E-26"
                     /label="JX266_002315_PKS_DH.1"
                     /locus_tag="JX266_002315"
                     /protein_end="1196"
                     /protein_start="1010"
                     /score="84.0"
                     /tool="antismash"
                     /translation="ELLGARDERSTESEPCWRNYLRISEQPWIEHHQFQGTNIYPMAGM
                     IVMAIESMRQIETRQDVSGYHIRDVNIRSALVVPNDQTVETRLQLSPWRTGCHTITSHW
                     TEFQVSSRNESGAWTINCTGLIANSYREEVNAGFVDEEGERRSQLKGLYDSIVQADLPT
                     LDSAAFYTQMDKSGFSLGPAFRG"
     PFAM_domain     join(23400..23915,23971..24327)
                     /aSDomain="PS-DH"
                     /aSTool="clusterhmmer"
                     /database="35.0"
                     /db_xref="PF14765.9"
                     /description="Polyketide synthase dehydratase"
                     /detection="hmmscan"
                     /domain_id="clusterhmmer_JX266_002315_0013"
                     /evalue="1.20E-47"
                     /label="JX266_002315"
                     /locus_tag="JX266_002315"
                     /protein_end="1301"
                     /protein_start="1010"
                     /score="162.8"
                     /tool="antismash"
                     /translation="ELLGARDERSTESEPCWRNYLRISEQPWIEHHQFQGTNIYPMAGM
                     IVMAIESMRQIETRQDVSGYHIRDVNIRSALVVPNDQTVETRLQLSPWRTGCHTITSHW
                     TEFQVSSRNESGAWTINCTGLIANSYREEVNAGFVDEEGERRSQLKGLYDSIVQADLPT
                     LDSAAFYTQMDKSGFSLGPAFRGAKRLNILNSSSHFTMEVPDTRKWTPSKFQPPHLIHP
                     AVLDVFVHLLISSTGYGNTIKARVPVSTASLYVSADFDSSEGTEYFGYSSSRNHGQFNM
                     MSDVVAFGND"
     CDS_motif       23481..23552
                     /aSTool="nrps_pks_domains"
                     /database="abmotifs"
                     /detection="hmmscan"
                     /domain_id="nrpspksmotif_JX266_002315_0007"
                     /evalue="2.70E-05"
                     /label="PKSI-DH_m2"
                     /locus_tag="JX266_002315"
                     /protein_end="1061"
                     /protein_start="1037"
                     /score="16.8"
                     /tool="antismash"
                     /translation="WIEHHQFQGTNIYPMAGMIVMAIE"
     aSDomain        25969..26907
                     /ASF="ER domain putatively catalyzing 2R-configuration
                     product formation"
                     /aSDomain="PKS_ER"
                     /aSTool="nrps_pks_domains"
                     /database="nrpspksdomains.hmm"
                     /detection="hmmscan"
                     /domain_id="nrpspksdomains_JX266_002315_PKS_ER.1"
                     /evalue="2.60E-121"
                     /label="JX266_002315_PKS_ER.1"
                     /locus_tag="JX266_002315"
                     /protein_end="2122"
                     /protein_start="1809"
                     /score="396.4"
                     /tool="antismash"
                     /translation="GLLDTLEYVGETNMSGTLADDHIEIEVKAVGLNFRDVMVAMGQME
                     DSTLGIECAGVVSQVGDRVRKFKIGDRVFGMHAGCFQTRIRGDPRTFQKTPEHLSNEEA
                     ASMMCIYATVVHSLIDVAKLQRGESVLIHSAAGGVGQAAIKLARYLGADIFATVSSEKK
                     KKFLVDEYGINETHVFNSRDHSFAQGILRMTGQTGVDVVLNSLAGEALRKTWLCVAPFG
                     RFIELGKRDILDNTGLEMRPFLRNITFAGLDILAQVTEYPDRFEKIGNQVVELTRKGAI
                     APFRNLSICSFGDAEKAFRLMQSGSHIGKIVL"
     CDS_motif       26059..26094
                     /aSTool="nrps_pks_domains"
                     /database="abmotifs"
                     /detection="hmmscan"
                     /domain_id="nrpspksmotif_JX266_002315_0008"
                     /evalue="4.00E-05"
                     /label="PKSI-ER_m1"
                     /locus_tag="JX266_002315"
                     /protein_end="1851"
                     /protein_start="1839"
                     /score="16.3"
                     /tool="antismash"
                     /translation="GLNFRDVMVAMG"
     CDS_motif       26113..26151
                     /aSTool="nrps_pks_domains"
                     /database="abmotifs"
                     /detection="hmmscan"
                     /domain_id="nrpspksmotif_JX266_002315_0009"
                     /evalue="1.40E-03"
                     /label="PKSI-ER_m2"
                     /locus_tag="JX266_002315"
                     /protein_end="1870"
                     /protein_start="1857"
                     /score="11.6"
                     /tool="antismash"
                     /translation="LGIECAGVVSQVG"
     CDS_motif       26278..26322
                     /aSTool="nrps_pks_domains"
                     /database="abmotifs"
                     /detection="hmmscan"
                     /domain_id="nrpspksmotif_JX266_002315_0010"
                     /evalue="6.60E-03"
                     /label="PKSI-ER_m4"
                     /locus_tag="JX266_002315"
                     /protein_end="1927"
                     /protein_start="1912"
                     /score="10.1"
                     /tool="antismash"
                     /translation="AASMMCIYATVVHSL"
     CDS_motif       26347..26409
                     /aSTool="nrps_pks_domains"
                     /database="abmotifs"
                     /detection="hmmscan"
                     /domain_id="nrpspksmotif_JX266_002315_0011"
                     /evalue="3.30E-11"
                     /label="PKSI-ER_m5"
                     /locus_tag="JX266_002315"
                     /protein_end="1956"
                     /protein_start="1935"
                     /score="35.3"
                     /tool="antismash"
                     /translation="GESVLIHSAAGGVGQAAIKLA"
     CDS_motif       26419..26469
                     /aSTool="nrps_pks_domains"
                     /database="abmotifs"
                     /detection="hmmscan"
                     /domain_id="nrpspksmotif_JX266_002315_0012"
                     /evalue="1.90E-06"
                     /label="PKSI-ER_m6"
                     /locus_tag="JX266_002315"
                     /protein_end="1976"
                     /protein_start="1959"
                     /score="20.4"
                     /tool="antismash"
                     /translation="GADIFATVSSEKKKKFL"
     PFAM_domain     26494..26907
                     /aSDomain="ADH_zinc_N_2"
                     /aSTool="clusterhmmer"
                     /database="35.0"
                     /db_xref="PF13602.9"
                     /description="Zinc-binding dehydrogenase"
                     /detection="hmmscan"
                     /domain_id="clusterhmmer_JX266_002315_0014"
                     /evalue="5.10E-15"
                     /label="JX266_002315"
                     /locus_tag="JX266_002315"
                     /protein_end="2122"
                     /protein_start="1984"
                     /score="56.8"
                     /tool="antismash"
                     /translation="THVFNSRDHSFAQGILRMTGQTGVDVVLNSLAGEALRKTWLCVAP
                     FGRFIELGKRDILDNTGLEMRPFLRNITFAGLDILAQVTEYPDRFEKIGNQVVELTRKG
                     AIAPFRNLSICSFGDAEKAFRLMQSGSHIGKIVL"
     CDS_motif       26548..26586
                     /aSTool="nrps_pks_domains"
                     /database="abmotifs"
                     /detection="hmmscan"
                     /domain_id="nrpspksmotif_JX266_002315_0013"
                     /evalue="3.00E-04"
                     /label="PKSI-ER_m7"
                     /locus_tag="JX266_002315"
                     /protein_end="2015"
                     /protein_start="2002"
                     /score="13.4"
                     /tool="antismash"
                     /translation="TGQTGVDVVLNSL"
     CDS_motif       26632..26661
                     /aSTool="nrps_pks_domains"
                     /database="abmotifs"
                     /detection="hmmscan"
                     /domain_id="nrpspksmotif_JX266_002315_0014"
                     /evalue="6.00E-03"
                     /label="PKSI-ER_m8"
                     /locus_tag="JX266_002315"
                     /protein_end="2040"
                     /protein_start="2030"
                     /score="10.0"
                     /tool="antismash"
                     /translation="GRFIELGKRD"
     CDS_motif       26860..26907
                     /aSTool="nrps_pks_domains"
                     /database="abmotifs"
                     /detection="hmmscan"
                     /domain_id="nrpspksmotif_JX266_002315_0015"
                     /evalue="2.10E-07"
                     /label="PKSI-ER_m9"
                     /locus_tag="JX266_002315"
                     /protein_end="2122"
                     /protein_start="2106"
                     /score="23.6"
                     /tool="antismash"
                     /translation="AFRLMQSGSHIGKIVL"
     PFAM_domain     join(27027..27305,27357..27528,27584..27663)
                     /aSDomain="KR"
                     /aSTool="clusterhmmer"
                     /database="35.0"
                     /db_xref="PF08659.13"
                     /description="KR domain"
                     /detection="hmmscan"
                     /domain_id="clusterhmmer_JX266_002315_0015"
                     /evalue="7.10E-60"
                     /label="JX266_002315"
                     /locus_tag="JX266_002315"
                     /protein_end="2322"
                     /protein_start="2145"
                     /score="202.1"
                     /tool="antismash"
                     /translation="STYILVGGLGGIGQSISRMLSGMGARNLVFLARSGSSRSESQLLI
                     ESLQSQGTSATTIACDVADKSQLLAAINEVKQRFPPIKGVIHCAMDLRDSTYSNMSATD
                     WNLSLRPKVRATRNLHEVLPADLEFFVCLSSIAGIIGSRGQGNYNAGNTYQDALMNHRA
                     AAGLAATSINLSLV"
     CDS_motif       27030..27128
                     /aSTool="nrps_pks_domains"
                     /database="abmotifs"
                     /detection="hmmscan"
                     /domain_id="nrpspksmotif_JX266_002315_0016"
                     /evalue="6.70E-12"
                     /label="PKSI-KR_m1"
                     /locus_tag="JX266_002315"
                     /protein_end="2179"
                     /protein_start="2146"
                     /score="38.0"
                     /tool="antismash"
                     /translation="TYILVGGLGGIGQSISRMLSGMGARNLVFLARS"
     aSDomain        join(27030..27305,27357..27528,27584..27660)
                     /ASF="KR domain putatively catalyzing D-configuration
                     product formation"
                     /ASF="catalytic triad S,Y,N found: True"
                     /aSDomain="PKS_KR"
                     /aSTool="nrps_pks_domains"
                     /database="nrpspksdomains.hmm"
                     /detection="hmmscan"
                     /domain_id="nrpspksdomains_JX266_002315_PKS_KR.1"
                     /evalue="2.70E-51"
                     /label="JX266_002315_PKS_KR.1"
                     /locus_tag="JX266_002315"
                     /protein_end="2321"
                     /protein_start="2146"
                     /score="165.9"
                     /specificity="KR activity: active"
                     /specificity="KR stereochemistry: (unknown)"
                     /tool="antismash"
                     /translation="TYILVGGLGGIGQSISRMLSGMGARNLVFLARSGSSRSESQLLIE
                     SLQSQGTSATTIACDVADKSQLLAAINEVKQRFPPIKGVIHCAMDLRDSTYSNMSATDW
                     NLSLRPKVRATRNLHEVLPADLEFFVCLSSIAGIIGSRGQGNYNAGNTYQDALMNHRAA
                     AGLAATSINLSL"
     CDS_motif       join(27456..27528,27584..27618)
                     /aSTool="nrps_pks_domains"
                     /database="abmotifs"
                     /detection="hmmscan"
                     /domain_id="nrpspksmotif_JX266_002315_0017"
                     /evalue="2.50E-19"
                     /label="PKSI-KR_m4"
                     /locus_tag="JX266_002315"
                     /protein_end="2307"
                     /protein_start="2271"
                     /score="61.9"
                     /tool="antismash"
                     /translation="LEFFVCLSSIAGIIGSRGQGNYNAGNTYQDALMNHR"
     aSDomain        27967..28203
                     /aSDomain="PKS_PP"
                     /aSTool="nrps_pks_domains"
                     /database="nrpspksdomains.hmm"
                     /detection="hmmscan"
                     /domain_id="nrpspksdomains_JX266_002315_PKS_PP.1"
                     /evalue="1.40E-11"
                     /label="JX266_002315_PKS_PP.1"
                     /locus_tag="JX266_002315"
                     /protein_end="2502"
                     /protein_start="2423"
                     /score="36.4"
                     /tool="antismash"
                     /translation="SKDEVYELVLAQLQEGVARIIKMDVENMDPRKSLPSLGIDSLVAI
                     EIRTWLLKEFEADLSVFDIVSNDPMTGLAKKVTA"
     PFAM_domain     28000..28155
                     /aSDomain="PP-binding"
                     /aSTool="clusterhmmer"
                     /database="35.0"
                     /db_xref="PF00550.28"
                     /description="Phosphopantetheine attachment site"
                     /detection="hmmscan"
                     /domain_id="clusterhmmer_JX266_002315_0016"
                     /evalue="9.10E-07"
                     /label="JX266_002315"
                     /locus_tag="JX266_002315"
                     /protein_end="2486"
                     /protein_start="2434"
                     /score="29.2"
                     /tool="antismash"
                     /translation="QLQEGVARIIKMDVENMDPRKSLPSLGIDSLVAIEIRTWLLKEFE
                     ADLSVFD"
     gene            29071..29397
                     /locus_tag="JX266_002316"
     mRNA            29071..29397
                     /locus_tag="JX266_002316"
                     /product="hypothetical protein"
     CDS             29071..29397
                     /codon_start=1
                     /locus_tag="JX266_002316"
                     /product="hypothetical protein"
                     /protein_id="KAI1852775.1"
                     /transl_table=1
                     /translation="MSTTDTSPLRDYLVHVPDHPNTLSIRLATNKEHNEDAIPLVKAGR
                     VPFFGSTLSRHGVEGEQPIENGTIMVFKARSEEEIKAIIKKDVFTKAGVWNADRAMIWP
                     FLSK"
     PFAM_domain     29104..29361
                     /aSDomain="YCII"
                     /aSTool="clusterhmmer"
                     /database="35.0"
                     /db_xref="PF03795.17"
                     /description="YCII-related domain"
                     /detection="hmmscan"
                     /domain_id="clusterhmmer_JX266_002316_0017"
                     /evalue="9.50E-08"
                     /label="JX266_002316"
                     /locus_tag="JX266_002316"
                     /protein_end="97"
                     /protein_start="11"
                     /score="32.5"
                     /tool="antismash"
                     /translation="YLVHVPDHPNTLSIRLATNKEHNEDAIPLVKAGRVPFFGSTLSRH
                     GVEGEQPIENGTIMVFKARSEEEIKAIIKKDVFTKAGVWNA"
     gene            30264..32061
                     /locus_tag="JX266_002317"
     mRNA            join(30264..30338,30405..30424,30484..30564,30652..31901,
                     31967..32061)
                     /locus_tag="JX266_002317"
                     /product="hypothetical protein"
     CDS             join(30264..30338,30405..30424,30484..30564,30652..31901,
                     31967..32061)
                     /codon_start=1
                     /locus_tag="JX266_002317"
                     /product="hypothetical protein"
                     /protein_id="KAI1852776.1"
                     /transl_table=1
                     /translation="MHDLRKKTWIVQKFGGTSIGKFPDKVADIIITAKSNGYRPAVVCS
                     ARSSSNKAFGTTSRLLEVYRTLGRIVSAAHDSDMQSLLLENLRSIVRDIQDDQISALRS
                     FVHSPEIRRETIRRIEEDCQKLLDYVDATRSFDLDINGRSKDKVVSLGEKLSCRFMMAI
                     LRDRKIEAEYVDLSEIIFASSSDSLKPIYFRNAAVIFGKRVAACNGKVPIITGFFGAVP
                     GSLTNGGIGRGYSDLCAVLVAVGLQTKEVQIWKEVDGIFTADPTEVPKARCLPTITPQE
                     AAELTFYGSEVIHHQALALAIQAEPPIQIRVKNVQNPASEGTVVAEKMVKHCLRQMKRT
                     DSSENACLSEMTSSKPTAITIKRGITVINICSNKQSMSHGFFAKVFTILEDQGISVDLI
                     STSEVCISMAISRTNTEVTQLEDACTKLTETGKVNVLPDMAILSLVGEELKNMTGVAGR
                     MFAILGDEQVNIEMISQGASEINISCVIPAKDATRAINQLHAELLTNE"
     aSDomain        join(30285..30338,30405..30424,30484..30564,30652..31901,
                     31967..32049)
                     /aSDomain="TIGR00657"
                     /aSTool="tigrfam"
                     /description="asp_kinases: aspartate kinase"
                     /detection="hmmscan"
                     /domain_id="TIGRFam_JX266_002317_0002"
                     /evalue="1.30E-94"
                     /identifier="TIGR00657"
                     /label="JX266_002317"
                     /locus_tag="JX266_002317"
                     /protein_end="503"
                     /protein_start="7"
                     /score="315.7"
                     /tool="antismash"
                     /translation="TWIVQKFGGTSIGKFPDKVADIIITAKSNGYRPAVVCSARSSSNK
                     AFGTTSRLLEVYRTLGRIVSAAHDSDMQSLLLENLRSIVRDIQDDQISALRSFVHSPEI
                     RRETIRRIEEDCQKLLDYVDATRSFDLDINGRSKDKVVSLGEKLSCRFMMAILRDRKIE
                     AEYVDLSEIIFASSSDSLKPIYFRNAAVIFGKRVAACNGKVPIITGFFGAVPGSLTNGG
                     IGRGYSDLCAVLVAVGLQTKEVQIWKEVDGIFTADPTEVPKARCLPTITPQEAAELTFY
                     GSEVIHHQALALAIQAEPPIQIRVKNVQNPASEGTVVAEKMVKHCLRQMKRTDSSENAC
                     LSEMTSSKPTAITIKRGITVINICSNKQSMSHGFFAKVFTILEDQGISVDLISTSEVCI
                     SMAISRTNTEVTQLEDACTKLTETGKVNVLPDMAILSLVGEELKNMTGVAGRMFAILGD
                     EQVNIEMISQGASEINISCVIPAKDATRAINQLHAELL"
     PFAM_domain     join(30288..30338,30405..30424,30484..30564,30652..31405)
                     /aSDomain="AA_kinase"
                     /aSTool="clusterhmmer"
                     /database="35.0"
                     /db_xref="PF00696.31"
                     /description="Amino acid kinase family"
                     /detection="hmmscan"
                     /domain_id="clusterhmmer_JX266_002317_0018"
                     /evalue="2.10E-38"
                     /label="JX266_002317"
                     /locus_tag="JX266_002317"
                     /protein_end="310"
                     /protein_start="8"
                     /score="132.4"
                     /tool="antismash"
                     /translation="WIVQKFGGTSIGKFPDKVADIIITAKSNGYRPAVVCSARSSSNKA
                     FGTTSRLLEVYRTLGRIVSAAHDSDMQSLLLENLRSIVRDIQDDQISALRSFVHSPEIR
                     RETIRRIEEDCQKLLDYVDATRSFDLDINGRSKDKVVSLGEKLSCRFMMAILRDRKIEA
                     EYVDLSEIIFASSSDSLKPIYFRNAAVIFGKRVAACNGKVPIITGFFGAVPGSLTNGGI
                     GRGYSDLCAVLVAVGLQTKEVQIWKEVDGIFTADPTEVPKARCLPTITPQEAAELTFYG
                     SEVIHHQALALAIQAEPPIQI"
     PFAM_domain     join(31787..31901,31967..32037)
                     /aSDomain="ACT_7"
                     /aSTool="clusterhmmer"
                     /database="35.0"
                     /db_xref="PF13840.9"
                     /description="ACT domain"
                     /detection="hmmscan"
                     /domain_id="clusterhmmer_JX266_002317_0019"
                     /evalue="5.60E-10"
                     /label="JX266_002317"
                     /locus_tag="JX266_002317"
                     /protein_end="499"
                     /protein_start="437"
                     /score="39.0"
                     /tool="antismash"
                     /translation="DMAILSLVGEELKNMTGVAGRMFAILGDEQVNIEMISQGASEINI
                     SCVIPAKDATRAINQLH"
     gene            complement(32814..34356)
                     /locus_tag="JX266_002318"
     mRNA            complement(join(32814..32942,33008..33025,33076..33329,
                     33375..33449,33503..33676,33781..34124,34183..34216,
                     34266..34356))
                     /locus_tag="JX266_002318"
                     /product="hypothetical protein"
     CDS             complement(join(32814..32942,33008..33025,33076..33329,
                     33375..33449,33503..33676,33781..34124,34183..34216,
                     34266..34356))
                     /codon_start=1
                     /locus_tag="JX266_002318"
                     /product="hypothetical protein"
                     /protein_id="KAI1852777.1"
                     /transl_table=1
                     /translation="MANSERACSQVFCIQDLKEAASQKMSKMNRDYYNGGAMDNITLSN
                     NEAAFDRYLIRPRVLRDVSSIDTSTKVWGSTVTFPLGFSPSAIQRLAHSDGEVGTSKAC
                     AARQVPMCLSGLSNDRLEDVITQSTDGLTPYAIQISPFKDRKIMSNILSRAQAAGYKAV
                     VLTVDAPMFGRRLSDLRNGFKVPDGMTFPNLTSQSSSESQGLGGNVPDLSFDTTATWET
                     EIAYLRSETNMEVWVKGVTTPDDLALAIQHGVDGVIISNHGGRQLDSMPATVDILRECA
                     PIAKGKIRLAIDGGIRRGSDIFKAVALGADFVLVGRIAIWGLAYDGHKGICGGHQLRTF
                     VNFAKQWNPRKDIAGETFQGYRSYWSGAFRSL"
     PFAM_domain     complement(join(32940..32942,33008..33025,33076..33329,
                     33375..33449,33503..33676,33781..34124,34183..34216,
                     34266..34296))
                     /aSDomain="FMN_dh"
                     /aSTool="clusterhmmer"
                     /database="35.0"
                     /db_xref="PF01070.21"
                     /db_xref="GO:0016491"
                     /description="FMN-dependent dehydrogenase"
                     /detection="hmmscan"
                     /domain_id="clusterhmmer_JX266_002318_0020"
                     /evalue="7.90E-106"
                     /gene_ontologies="GO:0016491: oxidoreductase activity"
                     /label="JX266_002318"
                     /locus_tag="JX266_002318"
                     /protein_end="331"
                     /protein_start="20"
                     /score="354.1"
                     /tool="antismash"
                     /translation="ASQKMSKMNRDYYNGGAMDNITLSNNEAAFDRYLIRPRVLRDVSS
                     IDTSTKVWGSTVTFPLGFSPSAIQRLAHSDGEVGTSKACAARQVPMCLSGLSNDRLEDV
                     ITQSTDGLTPYAIQISPFKDRKIMSNILSRAQAAGYKAVVLTVDAPMFGRRLSDLRNGF
                     KVPDGMTFPNLTSQSSSESQGLGGNVPDLSFDTTATWETEIAYLRSETNMEVWVKGVTT
                     PDDLALAIQHGVDGVIISNHGGRQLDSMPATVDILRECAPIAKGKIRLAIDGGIRRGSD
                     IFKAVALGADFVLVGRIAIWGLAYDGHKGI"
     gene            complement(35835..39124)
                     /locus_tag="JX266_002319"
     mRNA            complement(join(35835..36374,36470..36840,36893..38432,
                     38490..38529,38678..39036,39092..39124))
                     /locus_tag="JX266_002319"
                     /product="hypothetical protein"
     CDS             complement(join(35835..36374,36470..36840,36893..38432,
                     38490..38529,38678..39036,39092..39124))
                     /NRPS_PKS="Domain: AMP-binding (1-254). E-value: 4.3e-25.
                     Score: 80.0. Matches aSDomain:
                     nrpspksdomains_JX266_002319_AMP-binding.1"
                     /NRPS_PKS="Domain: ACP (464-528). E-value: 1.2e-08. Score:
                     27.1. Matches aSDomain: nrpspksdomains_JX266_002319_ACP.1"
                     /NRPS_PKS="Domain: TD (570-814). E-value: 3.5e-31. Score:
                     100.1. Matches aSDomain: nrpspksdomains_JX266_002319_TD.1"
                     /codon_start=1
                     /gene_functions="biosynthetic (rule-based-clusters)
                     NRPS-like: NAD_binding_4"
                     /gene_functions="biosynthetic (rule-based-clusters)
                     NRPS-like: AMP-binding"
                     /gene_functions="biosynthetic (rule-based-clusters)
                     NRPS-like: PP-binding"
                     /gene_functions="biosynthetic-additional (smcogs)
                     SMCOG1002:AMP-dependent synthetase and ligase (Score: 49.4;
                     E-value: 4e-15)"
                     /gene_kind="biosynthetic"
                     /locus_tag="JX266_002319"
                     /product="hypothetical protein"
                     /protein_id="KAI1852778.1"
                     /sec_met_domain="AMP-binding (E-value: 6.5e-19, bitscore:
                     61.9, seeds: 400, tool: rule-based-clusters)"
                     /sec_met_domain="PP-binding (E-value: 3e-06, bitscore:
                     21.9, seeds: 164, tool: rule-based-clusters)"
                     /sec_met_domain="NAD_binding_4 (E-value: 2.3e-30, bitscore:
                     99.8, seeds: 102, tool: rule-based-clusters)"
                     /transl_table=1
                     /translation="MMIAAAKTGNKLLLSSPRNSVEGHISLTKESGCEFWFTASGTDND
                     GFIKQLQIPSAEVPDLPDLLSSTVVPLYPYEKQFHEGYSDVLALLHTSGSTGLPKLVPL
                     YLGTAATIDAFHVMEPIDGKMPNPVEWAGTRMLCAMPLFHVAGICLGLFSAVFFRWTVI
                     LPSTGPLMQHLIEDSLDNITVDSAFISPSVLQDISKSPRILEKLSKLRFITTAGGPVAQ
                     SVGNSIHSRVPIYQTMGMTEGQWLASVVTHPDDWQYYRFHPRTGFEMRPYSDTLFELVF
                     VKRENLASTQPVFVTFPDLDTWETRDLYSRHPTISGLWKYEMRADDLIVLSNGEKFNPL
                     AAEGVLISHPWISSAYITGRGRFQAAALLYPIADLKASDLDIIDNVWPTIEHVNTILPG
                     FAQIHRDFVTIVRSPFPRTPKGTLSRNDTEKEFAKEIEDMYRLPSDCQPSVIIDEASQE
                     SIRAGIRDAIRVVSNVAEIDDDDNIFSKGFDSLHAIRLERLLKASFAQRINVKANTIYL
                     HPSIKQLSEAVWILLHQEKLSRSQDSTSNGLITSQMVSKYLNSFEKGRKELEYIVITGT
                     TGSIGPYLLDIFSKSGQVGGIWCLNRSENAQEKQVELAKVKGLSQDWDGKVKFAQCDLS
                     SEALGLSHTVLQEIKDRATTIIHNAWEVNFNLPLAAFEPHFIGLRELVNICQNTRNKVR
                     FYFTSSISSAMNWSSNKSGPVPEAEISNFDAPINGYGASKLVAEHLLHTAAKAGGLNFS
                     SLRVGQVAGPVQTLGNGGAWTRRDWLPALIDASAYLKMLPSDLGSATNLDWIPVDLLAE
                     IIGQLVVRPILGTRAPEMYYNILNPRKSCWSDVLSIIKGRLETAMSENIQVVPFQEWIN
                     CLRDADASIIRGADTGSSETARKAQTGLMLISFFQNLADKGSSPDVGAYAGIQHLDWAM
                     SNSLSQSTILANLAPVSEAWFDAWLQQWGY"
     PFAM_domain     complement(join(36276..36374,36470..36840,36893..37148))
                     /aSDomain="NAD_binding_4"
                     /aSTool="clusterhmmer"
                     /database="35.0"
                     /db_xref="PF07993.15"
                     /description="Male sterility protein"
                     /detection="hmmscan"
                     /domain_id="clusterhmmer_JX266_002319_0023"
                     /evalue="2.20E-27"
                     /label="JX266_002319"
                     /locus_tag="JX266_002319"
                     /protein_end="814"
                     /protein_start="572"
                     /score="96.0"
                     /tool="antismash"
                     /translation="ITGTTGSIGPYLLDIFSKSGQVGGIWCLNRSENAQEKQVELAKVK
                     GLSQDWDGKVKFAQCDLSSEALGLSHTVLQEIKDRATTIIHNAWEVNFNLPLAAFEPHF
                     IGLRELVNICQNTRNKVRFYFTSSISSAMNWSSNKSGPVPEAEISNFDAPINGYGASKL
                     VAEHLLHTAAKAGGLNFSSLRVGQVAGPVQTLGNGGAWTRRDWLPALIDASAYLKMLPS
                     DLGSATNLDWIPVDLLAEII"
     aSDomain        complement(join(36276..36374,36470..36840,36893..37154))
                     /aSDomain="TD"
                     /aSTool="nrps_pks_domains"
                     /database="nrpspksdomains.hmm"
                     /detection="hmmscan"
                     /domain_id="nrpspksdomains_JX266_002319_TD.1"
                     /evalue="3.50E-31"
                     /label="JX266_002319_TD.1"
                     /locus_tag="JX266_002319"
                     /protein_end="814"
                     /protein_start="570"
                     /score="100.1"
                     /tool="antismash"
                     /translation="IVITGTTGSIGPYLLDIFSKSGQVGGIWCLNRSENAQEKQVELAK
                     VKGLSQDWDGKVKFAQCDLSSEALGLSHTVLQEIKDRATTIIHNAWEVNFNLPLAAFEP
                     HFIGLRELVNICQNTRNKVRFYFTSSISSAMNWSSNKSGPVPEAEISNFDAPINGYGAS
                     KLVAEHLLHTAAKAGGLNFSSLRVGQVAGPVQTLGNGGAWTRRDWLPALIDASAYLKML
                     PSDLGSATNLDWIPVDLLAEII"
     aSModule        complement(36276..39121)
                     /complete
                     /domains="nrpspksdomains_JX266_002319_AMP-binding.1"
                     /domains="nrpspksdomains_JX266_002319_ACP.1"
                     /domains="nrpspksdomains_JX266_002319_TD.1"
                     /final_module
                     /locus_tags="JX266_002319"
                     /monomer_pairings="X -> X"
                     /starter_module
                     /tool="antismash"
                     /type="nrps"
     aSDomain        complement(37281..37472)
                     /ASF="found active site serine: True"
                     /ASF="non-beta-branching ACP"
                     /aSDomain="ACP"
                     /aSTool="nrps_pks_domains"
                     /database="nrpspksdomains.hmm"
                     /detection="hmmscan"
                     /domain_id="nrpspksdomains_JX266_002319_ACP.1"
                     /evalue="1.20E-08"
                     /label="JX266_002319_ACP.1"
                     /locus_tag="JX266_002319"
                     /protein_end="528"
                     /protein_start="464"
                     /score="27.1"
                     /tool="antismash"
                     /translation="RDAIRVVSNVAEIDDDDNIFSKGFDSLHAIRLERLLKASFAQRIN
                     VKANTIYLHPSIKQLSEAV"
     PFAM_domain     complement(37281..37487)
                     /aSDomain="PP-binding"
                     /aSTool="clusterhmmer"
                     /database="35.0"
                     /db_xref="PF00550.28"
                     /description="Phosphopantetheine attachment site"
                     /detection="hmmscan"
                     /domain_id="clusterhmmer_JX266_002319_0022"
                     /evalue="2.50E-04"
                     /label="JX266_002319"
                     /locus_tag="JX266_002319"
                     /protein_end="528"
                     /protein_start="459"
                     /score="21.4"
                     /tool="antismash"
                     /translation="IRAGIRDAIRVVSNVAEIDDDDNIFSKGFDSLHAIRLERLLKASF
                     AQRINVKANTIYLHPSIKQLSEAV"
     PFAM_domain     complement(join(38094..38432,38490..38529,38678..38829))
                     /aSDomain="AMP-binding"
                     /aSTool="clusterhmmer"
                     /database="35.0"
                     /db_xref="PF00501.31"
                     /description="AMP-binding enzyme"
                     /detection="hmmscan"
                     /domain_id="clusterhmmer_JX266_002319_0021"
                     /evalue="2.80E-20"
                     /label="JX266_002319"
                     /locus_tag="JX266_002319"
                     /protein_end="257"
                     /protein_start="80"
                     /score="72.5"
                     /tool="antismash"
                     /translation="EGYSDVLALLHTSGSTGLPKLVPLYLGTAATIDAFHVMEPIDGKM
                     PNPVEWAGTRMLCAMPLFHVAGICLGLFSAVFFRWTVILPSTGPLMQHLIEDSLDNITV
                     DSAFISPSVLQDISKSPRILEKLSKLRFITTAGGPVAQSVGNSIHSRVPIYQTMGMTEG
                     QWLASVVTHPDDWQ"
     aSDomain        complement(join(38103..38432,38490..38529,38678..39036,
                     39092..39121))
                     /aSDomain="AMP-binding"
                     /aSTool="nrps_pks_domains"
                     /database="nrpspksdomains.hmm"
                     /detection="hmmscan"
                     /domain_id="nrpspksdomains_JX266_002319_AMP-binding.1"
                     /evalue="4.30E-25"
                     /label="JX266_002319_AMP-binding.1"
                     /locus_tag="JX266_002319"
                     /protein_end="254"
                     /protein_start="1"
                     /score="80.0"
                     /specificity="substrate consensus: X"
                     /tool="antismash"
                     /translation="MIAAAKTGNKLLLSSPRNSVEGHISLTKESGCEFWFTASGTDNDG
                     FIKQLQIPSAEVPDLPDLLSSTVVPLYPYEKQFHEGYSDVLALLHTSGSTGLPKLVPLY
                     LGTAATIDAFHVMEPIDGKMPNPVEWAGTRMLCAMPLFHVAGICLGLFSAVFFRWTVIL
                     PSTGPLMQHLIEDSLDNITVDSAFISPSVLQDISKSPRILEKLSKLRFITTAGGPVAQS
                     VGNSIHSRVPIYQTMGMTEGQWLASVVTHPD"
     CDS_motif       complement(38761..38805)
                     /aSTool="nrps_pks_domains"
                     /database="abmotifs"
                     /detection="hmmscan"
                     /domain_id="nrpspksmotif_JX266_002319_0001"
                     /evalue="2.50E-03"
                     /label="NRPS-A_a3"
                     /locus_tag="JX266_002319"
                     /protein_end="103"
                     /protein_start="88"
                     /score="11.0"
                     /tool="antismash"
                     /translation="LLHTSGSTGLPKLVP"
     gene            40726..42232
                     /locus_tag="JX266_002320"
     mRNA            join(40726..40797,40849..40951,41009..41077,41143..41742,
                     41799..42232)
                     /locus_tag="JX266_002320"
                     /product="hypothetical protein"
     CDS             join(40726..40797,40849..40951,41009..41077,41143..41742,
                     41799..42232)
                     /codon_start=1
                     /gene_functions="biosynthetic-additional
                     (rule-based-clusters) p450"
                     /gene_functions="biosynthetic-additional (smcogs)
                     SMCOG1034:cytochrome P450 (Score: 120.4; E-value: 1.6e-36)"
                     /gene_kind="biosynthetic-additional"
                     /locus_tag="JX266_002320"
                     /product="hypothetical protein"
                     /protein_id="KAI1852779.1"
                     /sec_met_domain="p450 (E-value: 1.2e-36, bitscore: 120.7,
                     seeds: 50, tool: rule-based-clusters)"
                     /transl_table=1
                     /translation="MLPPDVIGEIRNIPQMSFSKAFEMDFHGGIPGFESIESESRSDLL
                     LQSVIRKQLTLSLSKITAPLSQEAAFALSIHLGENPEWHEITIKDPLLSIVARLSSRIF
                     LGEELCRDEDWLRVTKSYALSVFNAAPELRLWPRSLRKVVHWFLPHCTRVRALAKESRK
                     IIGPVVQKRREIKRAALASGKPIPEFNDALQWAEEEAGQDFIPEVFQLSLSLVAIHTTT
                     DLLDQCVLDIAQNPEIVAPLREEIRDVLRSQGWKKTSLYSMKLLDSCIKESSRMKPLSI
                     VGMRRNVVDDVRLSNGLVLKKGTCTQMDLYRMRDPDFYENPNQWDGYRFFKKRLEPGKE
                     NLSQLVATSDDHLGFGHGIHACPGRFFAANEIKVTLCHMIMKYDWKLVPGTDFEPAMTG
                     TRSNSNPAAQLLMRRRTNVEFDIDSI"
     PFAM_domain     join(41148..41742,41799..42151)
                     /aSDomain="p450"
                     /aSTool="clusterhmmer"
                     /database="35.0"
                     /db_xref="PF00067.25"
                     /db_xref="GO:0004497"
                     /db_xref="GO:0005506"
                     /db_xref="GO:0016705"
                     /db_xref="GO:0020037"
                     /description="Cytochrome P450"
                     /detection="hmmscan"
                     /domain_id="clusterhmmer_JX266_002320_0024"
                     /evalue="7.80E-35"
                     /gene_ontologies="GO:0004497: monooxygenase activity"
                     /gene_ontologies="GO:0005506: iron ion binding"
                     /gene_ontologies="GO:0016705: oxidoreductase activity,
                     acting on paired donors, with incorporation or reduction of
                     molecular oxygen"
                     /gene_ontologies="GO:0020037: heme binding"
                     /label="JX266_002320"
                     /locus_tag="JX266_002320"
                     /protein_end="399"
                     /protein_start="83"
                     /score="120.6"
                     /tool="antismash"
                     /translation="HEITIKDPLLSIVARLSSRIFLGEELCRDEDWLRVTKSYALSVFN
                     AAPELRLWPRSLRKVVHWFLPHCTRVRALAKESRKIIGPVVQKRREIKRAALASGKPIP
                     EFNDALQWAEEEAGQDFIPEVFQLSLSLVAIHTTTDLLDQCVLDIAQNPEIVAPLREEI
                     RDVLRSQGWKKTSLYSMKLLDSCIKESSRMKPLSIVGMRRNVVDDVRLSNGLVLKKGTC
                     TQMDLYRMRDPDFYENPNQWDGYRFFKKRLEPGKENLSQLVATSDDHLGFGHGIHACPG
                     RFFAANEIKVTLCHMIMKYDWKLVPGTDFEPAMTG"
     gene            44294..45309
                     /locus_tag="JX266_002321"
     mRNA            join(44294..44358,44415..44525,44580..44830,44900..45309)
                     /locus_tag="JX266_002321"
                     /product="hypothetical protein"
     CDS             join(44294..44358,44415..44525,44580..44830,44900..45309)
                     /codon_start=1
                     /locus_tag="JX266_002321"
                     /product="hypothetical protein"
                     /protein_id="KAI1852780.1"
                     /transl_table=1
                     /translation="MADVKNGIKEYPLSRDLSDFNRLNLQHYLWKDIFGYALHPNVPRD
                     QKSLKVADVGTGTGIWLLDMASQLDDDSAEFVGIDTDATQVGPAEWLPQNLSIRQWSVF
                     TDVPEDLVGKFDIVNIRLFCWVIETNPAAVLQKLTKLLKPGGYLQWCELDMESMRIETI
                     SPDVPTNSLETLWAQAIPNDSLMVPTWVKELPRMFEDEGLVGVTADWQIGKRHTCLSIH
                     WCNLPTLKMVADKLRPVNPEKASEIDELVDMAFLQSRKGAMFQYKRVVVIGQKPEK"
     PFAM_domain     join(44485..44525,44580..44830,44900..45072)
                     /aSDomain="Methyltransf_31"
                     /aSTool="clusterhmmer"
                     /database="35.0"
                     /db_xref="PF13847.9"
                     /description="Methyltransferase domain"
                     /detection="hmmscan"
                     /domain_id="clusterhmmer_JX266_002321_0025"
                     /evalue="3.60E-12"
                     /label="JX266_002321"
                     /locus_tag="JX266_002321"
                     /protein_end="200"
                     /protein_start="45"
                     /score="46.5"
                     /tool="antismash"
                     /translation="QKSLKVADVGTGTGIWLLDMASQLDDDSAEFVGIDTDATQVGPAE
                     WLPQNLSIRQWSVFTDVPEDLVGKFDIVNIRLFCWVIETNPAAVLQKLTKLLKPGGYLQ
                     WCELDMESMRIETISPDVPTNSLETLWAQAIPNDSLMVPTWVKELPRMFED"
     gene            47103..48296
                     /locus_tag="JX266_002322"
     mRNA            47103..48296
                     /locus_tag="JX266_002322"
                     /product="hypothetical protein"
     CDS             47103..48296
                     /codon_start=1
                     /locus_tag="JX266_002322"
                     /product="hypothetical protein"
                     /protein_id="KAI1852781.1"
                     /transl_table=1
                     /translation="MSGNFSSRAPWKRSACDRCRAQKLRCHRDEDQSPDTCLRCLKSQV
                     KCFTSKARPTGRPPSRQPTRVEQNDNNSLHTATSESGADMNMVDYDMSLDTFLDSIGMQ
                     HTDFGTSNELLDSASPPHSTPSIVPPPALGDPGPSQHPYQYSIPKMDPTTHGRVEDAGC
                     LLSKLHYELSEQLYYIRSVPWDVKSALLLTFSHKSNTEETEISEPHPLVQVSKASTELE
                     NLLTGLRLPASTDHTSPTFSYSPSFSPRISTTQLLTALSCYIQIVSIYDIIFSKVLDYL
                     TKNSRASTPFQAPAPKMYLGGLPIPLYQTLPGSLLVHLTEHQLQPIEQLMGLPEHYRVS
                     SKSNESSNGGDMGLFRGQHSQPLLVAVIQLGEDGDGNHDGIRSIRSLKVKMRQIKDF"
     PFAM_domain     47145..47246
                     /aSDomain="Zn_clus"
                     /aSTool="clusterhmmer"
                     /database="35.0"
                     /db_xref="PF00172.21"
                     /db_xref="GO:0000981"
                     /db_xref="GO:0006355"
                     /db_xref="GO:0008270"
                     /description="Fungal Zn(2)-Cys(6) binuclear cluster domain"
                     /detection="hmmscan"
                     /domain_id="clusterhmmer_JX266_002322_0026"
                     /evalue="9.90E-05"
                     /gene_ontologies="GO:0000981: DNA-binding transcription
                     factor activity, RNA polymerase II-specific"
                     /gene_ontologies="GO:0006355: regulation of DNA-templated
                     transcription"
                     /gene_ontologies="GO:0008270: zinc ion binding"
                     /label="JX266_002322"
                     /locus_tag="JX266_002322"
                     /protein_end="48"
                     /protein_start="14"
                     /score="22.5"
                     /tool="antismash"
                     /translation="ACDRCRAQKLRCHRDEDQSPDTCLRCLKSQVKCF"
     gene            complement(50396..51516)
                     /locus_tag="JX266_002323"
     mRNA            complement(join(50396..50680,50728..51516))
                     /locus_tag="JX266_002323"
                     /product="hypothetical protein"
     CDS             complement(join(50396..50680,50728..51516))
                     /NRPS_PKS="Domain: PKS_ER (145-352). E-value: 8.3e-22.
                     Score: 69.5. Matches aSDomain:
                     nrpspksdomains_JX266_002323_PKS_ER.1"
                     /codon_start=1
                     /gene_functions="biosynthetic-additional
                     (rule-based-clusters) ADH_zinc_N"
                     /gene_functions="biosynthetic-additional (smcogs)
                     SMCOG1028:crotonyl-CoA reductase / alcohol dehydrogenase
                     (Score: 109.3; E-value: 3.6e-33)"
                     /gene_kind="biosynthetic-additional"
                     /locus_tag="JX266_002323"
                     /product="hypothetical protein"
                     /protein_id="KAI1852782.1"
                     /sec_met_domain="ADH_zinc_N (E-value: 7.1e-23, bitscore:
                     75.3, seeds: 86, tool: rule-based-clusters)"
                     /transl_table=1
                     /translation="MTETVPNKTWVFREAPTELPSFGINTVIEDRPLRLVPPPGGLVIK
                     LLVAGLDPHQRDRMRGAGHVDYVPGYEPNEPITNFSVARVVSSDNDGFVEGDLIQGSLP
                     ISEYGLIPKELIEARAMASPLIWKATGSENLGFEHYVGPLGLAGMTAWNSFYGLVKPVK
                     GETIWVNAASSSVGEVVVQLAKMEGMRVIASVSSDEKLDYVLTELGADAGFNYRREPVS
                     AALRRLAPDGLDVVFENVGGEHFQAAIENMKWFGRIISCGMASQYNLPSDKQYGVTNLS
                     EIFRRRIHVQGFIFWDENIYTDNIESFRNQMPRMVAEGRIKSRYTSFQGIEQANKAFLS
                     MFTGGSFGKTILRVAEV"
     aSDomain        complement(join(50414..50680,50728..51081))
                     /aSDomain="PKS_ER"
                     /aSTool="nrps_pks_domains"
                     /database="nrpspksdomains.hmm"
                     /detection="hmmscan"
                     /domain_id="nrpspksdomains_JX266_002323_PKS_ER.1"
                     /evalue="8.30E-22"
                     /label="JX266_002323_PKS_ER.1"
                     /locus_tag="JX266_002323"
                     /protein_end="352"
                     /protein_start="145"
                     /score="69.5"
                     /tool="antismash"
                     /translation="LAGMTAWNSFYGLVKPVKGETIWVNAASSSVGEVVVQLAKMEGMR
                     VIASVSSDEKLDYVLTELGADAGFNYRREPVSAALRRLAPDGLDVVFENVGGEHFQAAI
                     ENMKWFGRIISCGMASQYNLPSDKQYGVTNLSEIFRRRIHVQGFIFWDENIYTDNIESF
                     RNQMPRMVAEGRIKSRYTSFQGIEQANKAFLSMFTGGSFGKTIL"
     PFAM_domain     complement(join(50579..50680,50728..50991))
                     /aSDomain="ADH_zinc_N"
                     /aSTool="clusterhmmer"
                     /database="35.0"
                     /db_xref="PF00107.29"
                     /description="Zinc-binding dehydrogenase"
                     /detection="hmmscan"
                     /domain_id="clusterhmmer_JX266_002323_0028"
                     /evalue="4.60E-21"
                     /label="JX266_002323"
                     /locus_tag="JX266_002323"
                     /protein_end="297"
                     /protein_start="175"
                     /score="75.3"
                     /tool="antismash"
                     /translation="VGEVVVQLAKMEGMRVIASVSSDEKLDYVLTELGADAGFNYRREP
                     VSAALRRLAPDGLDVVFENVGGEHFQAAIENMKWFGRIISCGMASQYNLPSDKQYGVTN
                     LSEIFRRRIHVQGFIFWD"
     PFAM_domain     complement(51184..51495)
                     /aSDomain="ADH_N_2"
                     /aSTool="clusterhmmer"
                     /database="35.0"
                     /db_xref="PF16884.8"
                     /description="N-terminal domain of oxidoreductase"
                     /detection="hmmscan"
                     /domain_id="clusterhmmer_JX266_002323_0027"
                     /evalue="8.30E-10"
                     /label="JX266_002323"
                     /locus_tag="JX266_002323"
                     /protein_end="111"
                     /protein_start="7"
                     /score="38.7"
                     /tool="antismash"
                     /translation="KTWVFREAPTELPSFGINTVIEDRPLRLVPPPGGLVIKLLVAGLD
                     PHQRDRMRGAGHVDYVPGYEPNEPITNFSVARVVSSDNDGFVEGDLIQGSLPISEYGLI
                     "
     gene            52766..53659
                     /locus_tag="JX266_002324"
     mRNA            52766..53659
                     /locus_tag="JX266_002324"
                     /product="hypothetical protein"
     CDS             52766..53659
                     /codon_start=1
                     /locus_tag="JX266_002324"
                     /product="hypothetical protein"
                     /protein_id="KAI1852783.1"
                     /transl_table=1
                     /translation="MSSVTTAASATGANAVCFMEILDPFVSLYQPSEASSSSSSYGAGH
                     QPRLIIIASWTGARSVHIAKYIIKYQALYPASQILLLRSTMNHIIRPSLIGPSIKCAAS
                     VVRSTFPTVTSSASPPLLIHMFSNGGSSSIANLYEQYRIMAGPDDEKQLPPHVTIFDSC
                     PGVYSITHAVAFVSVSLSSVQQLIAAPILYAWAVVWSAFMALGLLPDSLGDWGKAHNND
                     PGNKAEIRRVYIYSPSDALIDYRAVETHAADAKTKGFSPKLEKYEGSAHVAHLRKDEKR
                     YWEIVRRSMEGSVAPA"
     PFAM_domain     52910..53629
                     /aSDomain="DUF829"
                     /aSTool="clusterhmmer"
                     /database="35.0"
                     /db_xref="PF05705.17"
                     /description="Eukaryotic protein of unknown function
                     (DUF829)"
                     /detection="hmmscan"
                     /domain_id="clusterhmmer_JX266_002324_0029"
                     /evalue="1.60E-39"
                     /label="JX266_002324"
                     /locus_tag="JX266_002324"
                     /protein_end="288"
                     /protein_start="48"
                     /score="136.4"
                     /tool="antismash"
                     /translation="LIIIASWTGARSVHIAKYIIKYQALYPASQILLLRSTMNHIIRPS
                     LIGPSIKCAASVVRSTFPTVTSSASPPLLIHMFSNGGSSSIANLYEQYRIMAGPDDEKQ
                     LPPHVTIFDSCPGVYSITHAVAFVSVSLSSVQQLIAAPILYAWAVVWSAFMALGLLPDS
                     LGDWGKAHNNDPGNKAEIRRVYIYSPSDALIDYRAVETHAADAKTKGFSPKLEKYEGSA
                     HVAHLRKDEKRYWEIVRR"
     gene            complement(54999..55613)
                     /locus_tag="JX266_002325"
     mRNA            complement(join(54999..55071,55125..55167,55226..55337,
                     55389..55613))
                     /locus_tag="JX266_002325"
                     /product="hypothetical protein"
     CDS             complement(join(54999..55071,55125..55167,55226..55337,
                     55389..55613))
                     /codon_start=1
                     /locus_tag="JX266_002325"
                     /product="hypothetical protein"
                     /protein_id="KAI1852784.1"
                     /transl_table=1
                     /translation="MGISNAFAALVAFLATAAIALPAADASDKACTTGTAVVTAGYTIN
                     YAPATPTATIAGAGYHPEPAWESGRVVATYTYGVPTPIETGFAYAQFKCQYTCNGASPP
                     GSSFFVKYVGGQVGSQCTCYSDLLKPEALVPYNQTVVGAWNAICKD"
ORIGIN
        1 cttgagttct aggtcccata aatagatgcg cttataacta tcaatctaag cgagtgatgt
       61 cgtgcacaca agttcgctgc tgagatggta agtaaacgcc agttcataac cgctttgtcc
      121 tttctcatgt catggattca tcgccctggc tggcttccct ccttgcatcg tgaaacatag
      181 cgcaagtggc atactaacga aatttgctcc ggtcttgcat catgatcata gactgctgcg
      241 agccagatga agcctggtaa tctggtatat tctacaatcc cacgctattc ccttctgtgt
      301 aacactgaat ttcgcctatg ctcgtaagat caaactaaca aacactgctc cagctaaaac
      361 tagacctgac cgtagtgtga gacctgtgga agcctccgat gttttacttc cgggctcttg
      421 taaacctttt cttagttcat tataatcgat ccattcgcag cgtccggtgt aagactctgt
      481 gacgttggct gtccccaact cttcaaattt ggctttcgct gcatctctga tgcatcgatc
      541 aaacccagtg gctacagtct gattataagt aaagcagaac tgctcctcgc acggaatcgc
      601 ggccaaccac tgggttgtgc tgttgtctgc cctcgggcag catcttgcga atgtatcgta
      661 ggcaattcct acgctggcaa atttaggatc actatatgag tgtgatgttc cgcatatgat
      721 gggaatgccc aaatctggcg ctggcctcac gcagctagtt gcttggtatt tccagccgta
      781 ttgcaactat tcaagatcag cacaattctt gaagaggcct ggaggaatta aataagaaga
      841 aacctacatc aatctcgttg ctgaaattcg cagcataaat ctgtgtattc agagaactac
      901 tcatgagtac agccagtggc acagggtatg aacagggtgt gaatgattct ttgttcttct
      961 tacactaacc ttcatcctca aatgactgca gacattgact ttatacatag ccgtctcaag
     1021 attgcattaa tgacgtatga gaaacagaag gcgaatgagg cactggtgag gcgcggtttc
     1081 ctgccaccaa cagacttttg tggaaccaac aactttctgc tccctgcaac acgcccatga
     1141 ctcttgcccg cctacaggag agtgattccc ttgacgtcag acgtgtcatt atatggcaca
     1201 tagaaccaaa cttcattggt gcagcaacgc aaacgcccga tttaaacgac caacatgata
     1261 aatgagccag ttattgctca tatcattatc ataccacttc aaacgcagat cacccaatac
     1321 tacaatcaca gacggccccc acactatcat aggtacaaga aattactctg ttcatgccag
     1381 gcacggcgag ctatcattgc tatccgctgg acagtattgc ggtactatga gggcatagat
     1441 aatgaccgag gtggccgaaa cgatctacag atgggaagtc taactagctc attggacata
     1501 atataatcac gcaactcttg tgtagttttc atgtaccacc cacatcactc cgcagacagt
     1561 tttcgcctcc gaaacaccaa cagcattcct ttccgtacta caaggaactt ggactctgta
     1621 cggttagctc gaggtagcct tgagctgttc agtctggtca aaggtgaagg attccttgct
     1681 atgtatgggc ttttagtcaa tcctgcttgg tgacgtagcc agatgtgatg ttgaggcggt
     1741 tatgcactga ctagcatgta gctcctaact cgttgcaagt ttagaaatcc gaacaacgag
     1801 ttctttcata aacatagcgt gtgattgttt aaaaatggga tatgacgtac cggctggaac
     1861 gatatgatca tgacttgtct atcgcagaca gaagcgacca atgtttgatc aagtaacaca
     1921 gaaagaaacg atgagtaaat ctcctagtga tattgaatac ttcgacaaga ttctgagata
     1981 atcgtggcac tcttaatgtg tgatagccct cagaatttaa gtctgatatg aacatgttag
     2041 cgtaatggag aattgcaggc tttgaataat gagaaaaaac ggcaagtaat gttgctgtct
     2101 cccaagagaa ttgacttcct gatttcaagt gtgttgctac taggtcatat catatagtag
     2161 gatcggggca aaactgggtt atcatagaga tgcttgcttg agagttgaaa ggacgtactc
     2221 tgcttcctga tcctaggtgt gtaattactg cacaaaggat caagttcgcc tcaatgatca
     2281 gcacaataat cttcagtttg aaggcacgct tgaagacctg ctcccagtcc ccagatgttt
     2341 atataagtcg ctacactcga cgccaacccc taattgacac tttcgtatcc tcatatctca
     2401 aattctctct ggaaagaaca gattattctc gaccacagta atgatgtttc cgttgattac
     2461 cctactagtt ttgcccacaa gcaaggcttc tgccatgaca attccaagcg gtttggattg
     2521 ggactctctt gtacgccggc aaggggattg tgcacacgat ttctcaggaa ttagtagaac
     2581 cgactgtcat aagccggctg gacacaacat acgctccgac ggcttttgcg gaacgaaaga
     2641 ttatttgcag cccaaaaatg actgcaaatt ctattgcgag attcctcggc aaccggcagt
     2701 atgcccctgg caaattcggc caactgcaac tgcagggaga tgcaatcggc ctcagctcag
     2761 gcgatgaaga gaccattacc atgggctttg agattggact cgaaggaacc attgaagatg
     2821 ccataggggg tggtgctagc tttcaatgtg ggcacgaacc tacctcaacc gccgctatag
     2881 cgacgtggaa aagctgacat gtctcagggt cgaaaagtag cactaaaacc aggactatag
     2941 atagggaccc cgagaagcac ccggcatatc ggagcagatg ggtgttttgg ccaaagatgg
     3001 tcatgacttg tggagatctt gcacggaaca cccaccataa ggaaagtgtt ccacgcagag
     3061 ttggcttcga catcgacgtg tgtgaaggcg atcgcgtcac ggaccacaac gtctgtacga
     3121 cgacaccttt cctggatgat gaaggcaatg tagatagttt ctgggcattg tgtaagtgaa
     3181 agattgcgca gcccttggtg aggcggtgta ctaatgtgtt ctagtataca tcgacccaaa
     3241 aaccaacgaa gaggcccctc tagagaatca gacaatcatg tatcaagatg ccgtgtcgaa
     3301 ttccattggt gcgcctaaaa ggaaaaccaa gtagatcgcg ttggtacgat ctgagatata
     3361 aaagctctgc tattgtgttt agccaaagct tccaaggtgt ggatacacaa aagtccgtag
     3421 cttcatcata gaccaatgac tatggaatgg atctcccttt agttaacagt tggttcagta
     3481 ttgtagagct ttgaatatgg cttgaacttg actcatatgg ttatatcaac cttttagcaa
     3541 cgcacaaata cgcatccaag tacgaatcac ggggctctat ttttgcccta ttaccgcgcc
     3601 ggtgttctgt catttaatct tcaattccat ggagaccaag taaattgcat ctgtttgcag
     3661 aaacctacca actgttggtt tggtttttca tgcttggtgt taacttacag cgccttgtgt
     3721 taacttcgtc cccatcaagc tgaattacaa catgcgccac aacatgcaat gaatctaatc
     3781 tttaactcta ggaaaattga aaaaatctag cacatggaaa ccagaccaat caaatgagaa
     3841 gggaggtcaa atattttatt actcatatta aattgatatg tcacaagttt gttatcgtag
     3901 ctctagaggc atcccgtcaa aatgcacact tatcgattca atttccccca ggggcgctac
     3961 taatgaacca cagccccgca actctgtttc atactctcag catcacgaga tacaaaatgc
     4021 tgggccgcgg ccgaactctc agaggctgtg tcccatcgca tgtggtgttg gtatattgtc
     4081 tcgttggcgt cgggagtgcc cgccacgaac gcatcaatgt cattggctgg aaagattcgg
     4141 tggagaaggg tgtaacaggt tgcgctggaa ataaagctgt agacgtagtt caggctgtag
     4201 aactcggcga cgctgtctgg aacggttata gacgtctcca cggctgcgat gaaccccggt
     4261 aagcatggag caacgccaac gatccactat tcgccaaaat tagtcttcat tcaggcgaga
     4321 taagcttcct taacgaagga gaacgtactg atacaggagc acgccaattg atacctgcgg
     4381 tataccagta gatactacct gagtcgccgc gataaaggtc ttccgtcagg agcttctgct
     4441 tattgaccaa caagtagctc gccgccatca tgccggtcat aggggctaaa aagacgctgt
     4501 aaccggacag gaccacaaga aaagtcgttg cagtgttgac taatcgccag gggttgacaa
     4561 tcggactgag gagcgcggtg atatatgctc cccggcgcac gttaatgtac tgtggaaaga
     4621 gcgccgcgag gtcgatgcca cccgccagcg cgttgccggg gatattggca ccgatttggg
     4681 agatagttag agccaggccg gcgaagaaaa ccgcggcgcg cgtacccgcg ctgccattga
     4741 tctctagcag tttcgcaatc aaagtcggtg gattccagac tgcctcgccg cccagtcgat
     4801 tctgggtggc ggccgtgacc aggatgccca gaactgaagc gaagatgctg tatatgggga
     4861 aagagagcgc ctgaccccat atcgcatgag ccggacgttt ggctaaacgt gcaaagtcgt
     4921 tttgattcag tataccagct gcaatggatc ctatggtcgt catgatgcca gagatcataa
     4981 gccaaacaac actgtacggt tctcccgtca agggaagctc cgtgttggaa ccaagagtgg
     5041 agccgaatcc ttctgtgccc atggtggcta gggcccagat caagagcacg acaaagaaga
     5101 cgagggttac tacactggaa acgttgaata gcttctgtat tcggtgtggt tgaatccata
     5161 aaagcggcag ggaagccacg gagaagatca cgtacgcgac gaactgcgcc gatgtcatcc
     5221 ccgtgtcagc tggaatggtg ttcgggacat gttgctcaag agtcggatcc caagacaaga
     5281 ggatgcagta gacacattga ccgcctaccc atgcttgaaa gccatacctg aacacacttc
     5341 agtatcaact catacgctca ttacgatata ggtaagtaac tccgagactg gtagtactga
     5401 ccatacttga tgtgtctgtt agcacgctgg tatggcgtca aaaagaaagg gtcagctgca
     5461 cttaccaagg gaaagaaaca cgcgattcca gataacaaac tgggaccccc agacacccca
     5521 gacggtcctg ctgtacacag agaacccgac tataatttta atgagcatag ttgaggatgt
     5581 tatggcgcgt agtccatgaa actaactatt atagtatgcg ccggccaatg agctgaccag
     5641 caatgcagcg gtagcgatga tatttccgat gacaatacct gcgttaaaca ggttacttgt
     5701 gattacttga aactccgagc cagacggaga atgcttacag atgatggcct gccaccatgt
     5761 gaggcctagg gggatgaggg cactgccggt gaggtacgtt gcgatactgc agttgatcaa
     5821 gagcccttgt cgcaggtttc agtcagctca taagaacagt gagaaagcgc agtttcccaa
     5881 gcagagccag ccgagcgtac agaagttgtg gaaggtcata aaaccccacg tgcgccgtcc
     5941 cagctcgagg ggtcgtatat catcattcta cgcccgcaag tcagtaaaaa atccgctgcg
     6001 gatctagcga tagtcgacat acaatccaca tggatccatg ctccagctgg atccgactaa
     6061 gaagagttga agacatgtct ataattgacg tttctccact cggaagtgca ggtcgtacag
     6121 acaatggtgt ttgggaagtt cccgcaacaa atccatctac tgtggaacga tgaccccagg
     6181 ctatttcaag cagcggcaac gcccataagc catgcaccgg ccacgggccc tgccgacgtg
     6241 tgcaggcctt taattggctt tgtgatcctc agtcttatcg gtatagcagg gttcagtgcg
     6301 ggactccagg gaccctctcc actataccta tcttggtaca tgtcagagct gtcggaactc
     6361 ggccgatgtc gagtctccgc ctgttccaag gctgaccttt aggtgagtgg gaggacatac
     6421 acaaaatatg agggcacact gcaacatcgc aggagactga gtagataggc acatatgaac
     6481 atgtctttct tcagaattgg tgtcgacgta ggcggcacta acaccgacgc cgcgatcctg
     6541 gacgtgaccg ccgccgatag tccgggaagg ggagttttgg cttcgcataa ggcccctacg
     6601 accgtagaca tcaccagcgg cattgaagta gcgatccgcg cggtgcttac gaaatctggt
     6661 gtcgaccaac gccgtatgct gagtgtcacg gtgggtacta cgcacttcat caacgccctg
     6721 gtggaagcgg atgctaggag actcgaccgg gtcgcagtcg ttcgtctctg tggccccttt
     6781 accagacaga tcccaccgtt ttctgacttc ccggttggac tgcgccggat cttagatggc
     6841 ggcgcgtact acctggacgg cgggtttgag atcgatgggc gggagattct accgctgaat
     6901 cctacgcaaa tccagagcgt cacgagagat atcgtcgctt ctggcgtgtc gtccgtggca
     6961 cttgtaggcg tcttctcgcc gctggaccat cagggtctgc aagaggagac atgccggaag
     7021 ctgatgcttc aagagacacc ggggctgagg attgtgtgct cacgcgatat cggacctacg
     7081 ggcttgctcg agcgggagaa cgctaccatc cttaacgcgt cgattctgcg gacgggcgcc
     7141 caggtgacgg gagggttcaa gagggccatg gtgcgcctga gtctggcctg ccccctatat
     7201 ctctcgcaga atgatggcac gctgatcgat gcggacaccg cggcaaggtt cccgatcaag
     7261 acgttcgcca gcggtcccac gaacagcatg accggggctg ccttcctggc aggtattgat
     7321 cggaaaaccc agaacgatgc ggcggttgtc gattctgacg aagaagactc cgccgtgccc
     7381 cagatccttg tggttgacat aggaggcacc acgacggacg tctgcgccct gctgccgtca
     7441 gggttccccc ggcaagcgcc gggcttcgtt gaggtcggtg gtgtgcgcac tgcgttttcc
     7501 atgcccgaag tcgtgtctat cggtcttggc ggcggcagca aggtgaaact ctgcgaccag
     7561 ctaagcgaag gggtcatggt aggccccgaa tccgtcggtc accggatcca ggaggaggcc
     7621 cgggtgttcg gaggctcaac ggtgacggcc accgacatca tggtcgcgct tggtaaggcc
     7681 caactaggcg acgtggagat agtccgagat attccacagg ccaccgtagc gagggcgcac
     7741 cagaagatca agcagtccct tgagggtgtt attgaacggc tgcgagtatc gtcggctccc
     7801 gttcacgttc ttttggtggg tggcggttct ctccttgtag cagagaacct gagaggagta
     7861 gacaaatgca ttcggcccat ccatgaaggg gcagctaatg ccgtcggtgc tgccatagcc
     7921 aaagtatctg gcgaagtaga ctccatagag attcctgccg gaagagacga gaagaccatc
     7981 gttgacgccg cgcggcaaag cgcaatcgaa gcggccgtag ctaaaggggc cagacgagac
     8041 gatgccaaga ttgcggagat taccaaaacg cccctccagt acgttgataa tggagctatg
     8101 aggatacagg taagggccgt gggatccctg gctattccgg aatcactgcc ttcgcgatct
     8161 atggagtcgt tggtagtcga cggcaaggcg gaccgggagc aggaggagga ggacgagcca
     8221 ggtggtgagg ttggtctacc agatgcccag gagcccaccg tgaggccctg tctaaacata
     8281 gatcttgact cgtactaccc agacgtccgc ggcggcgtct ggtatgtttc agaggcagac
     8341 ctagagatga tctcgaccgg gtgcggcatc ctgggcaccg gcggcggcgg gcccacacac
     8401 catgagttcc taaagagcct acacgccctg cgtacgagtc ggccagggaa actgaggatc
     8461 atctcaccaa aggcgctccg ggataatgac atcgtcagtt tcgggtcttg gtacggcagt
     8521 cctagcgtca tcaacgagcg tatcgcggga ggcaatgaga tcattgaagg tattgaggct
     8581 gtcaataaga tacaggggaa caagtccttc aatgctctgc tgctggacga agtgtaagtg
     8641 gcaaaggact atcaccggtt gaagtatcct tctcatgctg attccggttc agaggtggtg
     8701 gcaatgggct gagtatcttt cctccggccg tacattttga cgtcccggtc gtggacggag
     8761 actcgatggg gagagcgtac ccaaccatgt accactgtaa gactgctgtc ccgggtctcc
     8821 cggtctctaa aagagcacga atcactgaca ctgctgtgca gctacgttca gtgtatacgg
     8881 gcacagtcta gcaccatgcg tgctctcaga tgcccgcggc aacatatcag tcgtcatggt
     8941 aaaaaccctt gtaattgttc caccacgtgg gaatcatctg gttaacatgc tcgttccaga
     9001 atacggatac accagcgcga ctggagagaa ttctacggac cacggcgatc gagctcggcc
     9061 ttggttgcgc cgtgtgcgcg aagcctctag ctggctctgt gatcaaggag tatgcggtgc
     9121 caaatacgat ctcgcaagca tggttcttgg ggaaagccgt gcatctggct cgaaggaaga
     9181 agaccagtca cgtcgacgct attgtgagtc ccctctacgg tactatcacg atgaaaggtt
     9241 gatagcgatt ctagtttgct gaggctgcgg gaacgctgct gtacgatggc aagatcgtcg
     9301 acgtgcagcg ttacatcgga ggcggctaca caatgggcac cgtcatcatt gcaccggcag
     9361 atgacggaga agtagactcg tcgcccggac ggagccggtt tggcgcatca gctccgccgc
     9421 gggatcgacg ccgcatgcgg atcccgtttc agaacgaata cctgtacgcg gcgctctcgg
     9481 cggacgggtc cgaggctggg caagaggtcg tctgcacggt gccggaccta atttcgatct
     9541 tggggcagga cggcgagccc atcggatccc aggacctgcg ctacgggctg caggtcgacg
     9601 tgatcgcgct gcccgcccac ccgctctgga aaagcgccgc gggcttaaag gtcggcgggc
     9661 ccgagggatt cggtctcagt atgccgttcg ttggtgtgag cgagagcttt acggagtcca
     9721 ggagcgtgat agacgtcttc aacgtgggtt gacggagctt aggttagtgt atttgcctgt
     9781 ctcgattcta cggtctagcg aagccctatc cacagcaaat tacttgattg attcgacaga
     9841 tatcctaaga aggctctgaa cagcgtcaaa ctaattttta ttatagcggt attcccggcc
     9901 gtatcactct attttgggct agtgagggtc gagtccaggt acgtctgaca ttccgcgaca
     9961 tccgcttcgt cggcacgaac gggctgcggg atctcgacac tagttggtag cctgcgtcga
    10021 atgagatccc atatccgcgg cacccagcgt acgtattctg catatctagc gtcaagtaac
    10081 tcgcactgac cgaggtctcg ggtcgccctg catgaatatt tcggctgcat tcacctgcta
    10141 agagcctgtg acgtatttta agtttatcta cagccagctg agccggccct gccacgcaat
    10201 actaggtgac gcagctttgt acgtcccatg ccggctatgc ggatgcctcc caagcagcct
    10261 gcaggctgtc actcatccca gaccgtaatt atcagtatag gatgcacatt caaccgtaac
    10321 gcccgacgaa ctcgtgccgg tccgagatcg tgtaattacc catgtcaacc cacgtcagtc
    10381 atgccaccgt aaatcgactg ccggaacaag gctagccttc catcttgatg tcctcggtct
    10441 ttgtagtctc cttgcccagg ttcttgagca ggtagcttcg cttgaagtat tcgttagggt
    10501 gcacaatggt ctccagttgt gccgacgtca tgacgccctc atccttcgcc cgcttcagtt
    10561 ccttcttgtg aacgtactcg aaaacgctat actatattag cactttctct gactaggtct
    10621 gacaagatca gtggaagcag taggaacgta ccgattacaa gccatgtgga atttctggtt
    10681 ctccttatcc tccttgactc ctcgtaatac ggctccgtct gaaatgccga cgccttgcag
    10741 cagggccgtc aggttatcca ggttgaagtg gcggtacggg catccatggg tttcgcccgg
    10801 accaggtggg tgctctgtca gaattttctg acacgagaag ggggagtaac ctccgccacg
    10861 gcgattggag tcgccgccga catcaccgta cgagtgccgt acgttgtaac ggtagtcttt
    10921 gttgaattgg tcgtctgtga ttttgttgaa ggagctgcgc cagaacacca ggcactcctc
    10981 caaattgagc ccaatgccct tcaagaacag agtgtactgg agacgtccga aatgcttgag
    11041 atgcgaatcg cgtcggaggg atttgtggag actctgcatg cacaggggaa agctggccga
    11101 aagggcgtcg atgttcctcg ccgagatgtc ggccccgggt acggatgatg tactgctgct
    11161 gtacgacgcg tccggggtga caaagttctt ggacagatgg tccaggatcg gcgtgagcct
    11221 gtcgtcctca tccagtctcg gcagcgccct tgccgtcagc tcgagcgctc gctccagtct
    11281 ctgcgtgaac tcggccacga ccatgctggt ctgctccttg gagggcacgt aggccttgcc
    11341 ggccttgagg aagacccttc tagtctccac gaggtcgggc acgcgctccc agtcaacctt
    11401 gaaccagctc tcttcctcct ggacgccttt gcgaaagggg gccagagcgg ccagctgcgc
    11461 ggcatactct gcacgttcct cggcgctgac ctcctcccag tccaggctca ggttgttgat
    11521 gaagtccttt ctctccttgg agttctcctc gttgaaccgc aggcggaaca gcatggtctc
    11581 gacgcgactg aagcgccgcc tcagatcctc ggtggaggcg aaggccaggc gcaagatgaa
    11641 gtggctgtag tggtccttct gcctctgtgc ggacagctgg gtgctcgaac tcgagttgga
    11701 ctcgagcggg aggtacttct tgatcagggg ctccatgtgg gtggcggtct cggcggggct
    11761 cttgttgcgg aaggagcatg cctcgagctc ggccaggaca cgcaggcggt cgatagccca
    11821 ctgctcgaac tgctcgaggg tgatgtcggc ggttggtggc acggcataga agttcaggcg
    11881 gtgtggatac gtcgtgtcct tgtaggccgg gtcggcgaac tgcttcttgc ggtggtcgag
    11941 attggcccgc cgcttcgggt cgatgcgatt gtagtcggat cgcagcattg tgacggtgat
    12001 ggctgcgggt gtcacccgtt ctcgtgcccg tggtgtaggg ggattccaca gagctcgttg
    12061 tcgcgtggcg ggatcgggtt gttcgtgctg gactgtcgtc tgtattttct gctttgtctg
    12121 ctgggcgcag gttacgggca gtgggatgga ttgtttaatt gaactgaatt cagccgcggc
    12181 gcgttggcgg gagacgcgtc gagagtggct ccagttaacg tggtggggcg ggggtcgtgg
    12241 gtggtgcacc aatcacaacc aatcacagcc acgatgaatc caacttcatt gatggcagca
    12301 tatgagcgcc tgtgtatgca gttaccttga tacgacagcg acaggtcctg cctggtagtc
    12361 gtcaattcct tggttctatg cccacctgcc aaaaggttga agaggcgttc gaagacgcga
    12421 gctgcctcga agaagagaga gacgcaatgc tgcatgcgtg ggatgaggtc aatgcacgag
    12481 gtcccgtcaa catgacttag gagtcagtaa gaatattggc aggtctaaac acggggcaag
    12541 catgaggccc ggtggcatcc acgtgtttgg ctctgacacc ggtctgggtg ctaccaactt
    12601 cactggcgat tccttctacc ggaagaatat ggcacacgca ggcacgaccg gctacgcata
    12661 aactctagag tgatggcttt gccaactgcg agaatatgga atcaagcatg acgcatatga
    12721 aaggtccggg attctagatt tcactgcacc tacggtgctt caattctatt gaagcatcta
    12781 agaatcagca gatcgcgcca aagacaaggt ctgtcgtatg cggaagaatg aggcttgctt
    12841 tcccccagcg acgcaattcg cctagcttga atgcattgtg ccatgtagtt ggcgagtgag
    12901 gaaggtagta tgagctatga atatcaatcc tttgatcttg ctgtgaccca aagcggctgc
    12961 ctcaagttac tgatgcccac actgtcaagc tccggtaact tgccaacgaa ctctcccttg
    13021 ctgacctttt cctgctcgat aggatctgca agctggaaat cgaattcgcg tagaagagtg
    13081 ctcatgactt tgtagatatt agtcagtgct atcgttttcc caaggcactg cctcccgccc
    13141 agcccgaagt gcatgagata tctagctcgc tggttgatct ccggcacgtc ccatcgcgat
    13201 gggtcaaaat ggttgtggga ggcgccccag atatccgcat tgtggtgaaa cgcatgattg
    13261 caaacagcaa ccgaggtcta tgcgaatctc gatcgttagc cacgactgct tctcaatact
    13321 gcagtgttct tctctcagct tacaccttgt ttgatatgcc gcccagccac gatgattccc
    13381 tcaggagaag tgacgcgccg tgccagtggc attgtgaaga caggcgtgat gcgaaagttc
    13441 tctctcacgc aaagcttgag atacggcaag gagctctcca cttcattcat tgagtatgct
    13501 ggcttatctg atgccagagg cccgaggttg tgatctactt cggcgatgca tcgttgcagt
    13561 atctcggggg catggagtag gtggtagaat aaaagcgacg tcgtagcact ggttgtatga
    13621 gtgccagcga tgctgtagca accatgttag tcgaatcaat taggctggta ctcaaaacac
    13681 ccacataaag ccaaatgctt cactttctag gtccttttgg gccaggtgtt tcccagtctg
    13741 gggatcggtt gcctttataa ggctggtgat aatatccctc ctttcctgac tgggaggggc
    13801 tttttcatac gcctgttccg taacgcgctg ctcaccgagg ttgcgctgta cgttccttgc
    13861 tgcaagcttt gcacaatctg cacgtcctct gaatagcttc tgcagtcccg ggtgtgggat
    13921 aaagggcagc catcttttca gaatcgctgt catcattggc caagccccag taatagccgc
    13981 aagccaacta tgctcgacga ccggaggcac ggacttctca tcatcgttga tttgtgcgtg
    14041 aaaggactgt ccaaaagcta attctcccag tacatcaatg gtgtagtagt gcaggacttg
    14101 gcaaagatca aaggcttgtt gttccgaagc gtatttggct atcttctgtc tcataattgc
    14161 gatattagtg tcgagatatt gctccattcc cttgacggtc gcgattgaaa aactgtgcgc
    14221 cattaggcga cgtctggtcg aatgagccta aagattacca tcagtcattg aacacctctt
    14281 cgtgcacatt cccctacgtt ttcatcccgc atcccaaaca cattggggat gttggctccg
    14341 taagcgtcgt agaactcggt ctttggcatc aaccgtccgc ccttttggta taccaaagga
    14401 accacctctt ctgccgtgat gctgagctta tcagggccat agcggacgaa tgatccatat
    14461 ctctcatgaa gttctgtcag cgtgtaaggc tgtctcagtg tccaaaattg gtaaacctgc
    14521 cacaagtctg ttatggaggc ccaaaacggg cccggatagc aagccaaggg atgaaagtag
    14581 cgttgataaa ccaggtatgc gatacaagga actatgacaa tagcatacac gttgatgtat
    14641 gcgctgaaca tcgcgtaaag agtctctgcg attgttggta gcgtgttacc tgttcgctag
    14701 acccaagtgg taggattctt tctatgaaag ggtgaagcag acaggctcgc tttatgagtg
    14761 tggtaagttg tcgataagtg gacttagcat cccaacaggt ctctagacta tcaatagtgc
    14821 tgaagatcaa gcgcggatat gtcggaacat tccctaagaa tacttgctcg cccagtgccg
    14881 tgattggaag acaaagtgaa gttcccggga acaaatccca tgtcatgatc ggtaactaaa
    14941 gaatccccga ccacgctaca acatataagg gtcaggcgtt gtggatccaa cactgcatca
    15001 ccagacctcc gggcggtaga actgcatttg atcggcgtat gaacaatcgt tgctggactg
    15061 cactaggccc atcctttcag aggttaacac aaccaggcac tacttgactt gatctatgtt
    15121 tggccctgtt cattagagag aggtataaag atagcacggt tccataaagg acaaaacttg
    15181 acttccataa atgttataaa ttggcccgtt gtaattactg tggggtccca gaggtggggg
    15241 tggatcgtcc ccccacaggc gttagtttag caaacctggg gaagggtttc ccccccaagc
    15301 tttgaatttt cgtaaagctt caattcaccc gtgttaccgt gactagccac aatgcgcgag
    15361 acaaggcaag tgcatgagat cttattacgc tcgactcgga ctttgataac atttatatgg
    15421 aaaaaatgaa aataaacaag aataaacagg gcgtcgggcg acatcaaaag caggtctggg
    15481 atagaaattg tgggctactg attcacgctg ctcctggaac acaagcatcc atggatacta
    15541 ccggaaataa tcccaagttg tactacagaa agagtccgtc aacagacaac cggttctatt
    15601 tgcttgtcag agggcttcgt tgcccaaggc accttgcaga gattgcttga ggtcagcgat
    15661 aatgtcatca atatgttctg ttcccacgga caaacggatc aggtcttccg ttacccctga
    15721 agcctgtttc tcctcgtccg aaagttgctc atgtgtcgtt gtccatggat gaattgctaa
    15781 gctcttcgaa tcaccaagat tggcgaggtt tgagaagagc ttcagtccat cgacaaccct
    15841 actccctgct tcagatccgc ccttcactcc gaagctcaac atgctaccga agccccgtgt
    15901 caagtacttc ttagcgtgtt catagcttgg atggctcgac aatcccggat ataataccca
    15961 atcgacatgt ggattggact gcagatattc ggcgagtctc gcggtattct cggcgtgttt
    16021 ttcggcccgc agactcagag tctcaatacc cattaaaagc tgctgtgcgg caaagggact
    16081 taaacaagcc ccgatatctc gcaacatttc cacccgtgca cggatgatga acgccgccgg
    16141 cccaaaagtc tccgagaact tgagaccgtg ataacccggt gaaggttcga ccatctccgg
    16201 gaagcgcgat tgatacttag tccaatcgaa tttgccagag tcgataataa cgccgccgat
    16261 agtcgtccca tgtccaccga tccacttcgt agccgaatgg acgacgatat ccgcgccgtg
    16321 ttcgatgggg cgaacatagt aaccacccgc tccaagagta ttatccacct gtagagtgac
    16381 gattagctcg aagaccacag tactcactgc ctgcctcact gtaaagactc acgattaaag
    16441 gcacgccttt ttcgtgtgca atctgtgcaa ttgattcgaa atccgggacg acatagtcgg
    16501 ggttgctcat gctctcgata tacacggccc ttgtcttctc gtcaatcgca gcggcaaagt
    16561 cttcagaccg tccgcttcgg acaaacttgg tggtcacgcc gaacctggga aggagcacat
    16621 tcagttggtt gtatgtgcca ccgtagagat gggaactggc aacaatgttg tccccggccc
    16681 gtgctagggt agcgatcgtc aagaattgag ctgcctgacc tgaggaagtt gcgagcgcag
    16741 ctataccacc ctccagtgca gcaattctct tctcgaaaac ttcgacagta ggctgggagg
    16801 atcattttct cagcgatcat gagtgccagc cggggatgtt acttcggtgc ttacgtttgt
    16861 tatgcggcta tatatgttgc caaactcttt gagaccgaaa agtcgcgctc catgggatga
    16921 atcatgaaat gtaaaactct gggttctatt agttttgcca tgaatctgga aagtctggga
    16981 ataatgcaac ggacagctga cgcgtaaatg ggcaccgcag tggatctgga atggggatcc
    17041 ggcgtgtaac tagagacagg tcaactttga tgcaacgaat ttcgagaggc tttgggtcgt
    17101 acccagcatg cagttgcagt gtttcgaact tttccttgct ttgttctgtc atactgtcgt
    17161 tcctgtgaat gttcaaggga gtatacaatg aaggttgtga gagacccggt atagtcttgt
    17221 cagacagacc gtacctccgt tccactgcta tacatctata tagaattgtg gattcataat
    17281 ccaccaagac ggctccattt gttctccaag tctcgcaatt acagacacag cgaactcggg
    17341 aagatgtcgg aattctatgt ttccttcatg ccggtcgggg ggattccgcg cggtaccagg
    17401 gttctaggtg tcacagcacc ctccgacaat tcgggaaagg gcccgaaagc cccgcatacc
    17461 tccgtactga cggacaccgg acacaatttg atagccaact acacgaaaaa tgaattgttt
    17521 ttccctcggc agagacttaa cttcccggaa tctttgtagt ggtaaacctt ttgtgcttcg
    17581 gtataaccac tgatacagtc ggataagctc accagtccga cactgaatta tcaaggcatg
    17641 accgtcgtct agcaacggga tttcagtgtt caaggaggaa ttccatgata aggtcaatac
    17701 gagtaggaag gctgccaccg ttttcgctga ccgcgaaaat aaatcctcca cagttggata
    17761 aagttggcac accagcgcct ttctcagtca gagggaatag aaccccttga acgactgcga
    17821 cgactggaca gcaatataag ttttgataga tatcaagatg cgcttcttgt gccttcatgg
    17881 ctatgccaca agcgctgaag ttcttgagga gcaaatgcag ccgattatcg ctcaactccc
    17941 tagcgactgg gaatatgaat ttctaaatgc ggaaatggag ccatctgagt tgatgcttcg
    18001 tgagtccttg tcaagcgaca tgccgtatct caatctgcat ggctaatgtc accacagctt
    18061 cgttagatca ggccccaaaa ccaaattaca gttggtacaa cctgcctttc tttgaggatg
    18121 tggatcgggc ttatagacgc attacatctt tcattgaatt ggaaggaccc tttgacggcg
    18181 tctgggggtt ctcacagggg ggatcgatgg ctgcccttct cctactcaac aatcatgcag
    18241 aaacaggcgg ttcgagcttc ccattcaaaa tgggcatctt cgtgtcggca ttcctccccc
    18301 acagcttcag ctctggcttg atcacgtggg acttctccga aggcgaaaag ctgctcgcaa
    18361 cacatgtaca cggagagtca tgcgagtctt cctgtggaaa agatgtggat tggaggaccg
    18421 atccacggtc gtcaatcgat ttcgatatac tcgcggagaa ccagcagaag atagcgttcc
    18481 ctgttcatct attactcaag catagaccca gtggaagctt cgaaaagatg actataccat
    18541 ctgttcatgt ccgcgggctc aaggatacgt atcattttgt ggatgattct gtcctcgcct
    18601 tattcgactc cgatacatct agaaacatga cacatcgtgg tggtcaccac tttcccaggt
    18661 tttcggaaga gttggtgaga tttgccgaaa tgatcatcga aacagcttgt tccattacct
    18721 aatgtgtcgg ctctgggatg cttcacatta acagttctga ttgaatccct cttagttctc
    18781 tcttagctct agatagcggt gaggtacgaa atatatatcc cttggggtat tgttccagaa
    18841 tatcattctc aaattggata gggcagtttt caagcaaact attgtaattt ggtatctttg
    18901 ggtgttaata actagacgaa tgacacgaat ctcttcttat tctcgctata aagaccactg
    18961 ctgaggacat attacatctc gtgtattgtc ataactaaaa gggcctaccg gtatcattga
    19021 aggatcagtg actacaagga tttgttcgtg gggaagagct caagccagca cacggcatct
    19081 gggcgactag tattcatgat tacaatgagg ctacgtcgta ggtaaaattt tgtttagtta
    19141 cgagaataag ttagtacacg aagcgagatc cagaggatta ttgacattca ggattactga
    19201 tggatgaact gtcttgtaaa ggtaaaatac caaagggttt tttccaaaaa gagaaagagt
    19261 cctcgttgct tggttgaagg ttgtttttaa caccatcggc ggggaaaaca cggggaaaac
    19321 acggggagaa cacggggaaa gccacaggga gaaaggccgg ggcactacaa tggagtgatg
    19381 tggagagtag ctcatttggc ttcgcgacag gccctgttca cgcccccccc caaacccccc
    19441 cccccccccc caaacccctc tttttaacga ctggctcaag ccgagctggg aaccgtaact
    19501 agttggatca ccacctagcc gtgggatctt gattcctgat gcgacaccct ttctcatgct
    19561 gaggtacgca ccaagaaagt tgcgacggag ggtttctaga cgcaatgcaa ggtcttgaac
    19621 aactaccatg tcaaaatcac gacccgctct cggggccagg ctgtctgcga gacccacctc
    19681 gggagtacgg cattcactgg gtcttccgta acctccgatg ctactcccac cagcctccga
    19741 atcaacctaa tcgaggacat ccgaacagga ccagcaccaa aaaatgcatg ttctccacaa
    19801 cgttgggccc gatgctggcc acggctttgc attattggca aagtttatca agcgactggt
    19861 gactagtctg acatgggttg cgtattgggt atgatgttcc ggcttgtcct ctgcttattc
    19921 cttcataact caagcgggac accactgctg tagggcaaaa ctcttgctgt tcaagattca
    19981 atttcttgat cagtatcacg atgccttcca ttgtcgattc acacgaagct gccaacggta
    20041 caccacttgg agtttccaat ggccacacca atggcggctt caacacccat tccaataaaa
    20101 ccgaggagcc aacccgaccg gatcggaccc ccaatggtgt aacttcctgt cagagcaaaa
    20161 ctccatactc tacagcaatt gccataatag gtgtttctgg aagattccct ggcgatggta
    20221 caacgccgcg aaaactttgg gatctgcttc gggatgggaa aaatgctcta ggcgaagtac
    20281 cagaatcccg gttcaatgca aaagggtttt atcacccaga tggcggaaga gcagggtcca
    20341 tgaacactca aggaggttat tttctgaaac aggacgtcga taggttcgac gccgggttct
    20401 tttccatcac cccagaagag gcaaaaggca tggatccggt ccaacggatt cttctggaac
    20461 tagcatacga aggtcttgaa aatggtacgt gagcattata tatctgtgga agagtcttga
    20521 gattaatcca cgtgttgcag ctggtttgaa gatggatcat atagcagacc agaacatgtc
    20581 ctgtttcgtg ggagcatgcc agcacgacta ctgggacatg caagcatatg acatggatag
    20641 tagcccgtaa gtattagcgg tccgttgtag tataccctct aacggtcatg aagaaaatac
    20701 accgccactg gtacagggcc agcattgctc tcaaatcgaa tttcatggtt cttcaacctg
    20761 aagggtccaa gtgtcacgat tgacacagct tgttcatcct caatgactgc acttcatctc
    20821 gcaagtcaga gcatccgcaa tggcgagtgc gactcggtat ggggttccac atggttctga
    20881 taacatgcca ctaatacttg atcaggcatt ggttggaagt ctagggttgc atctacttcc
    20941 gaacttcggt gttttcatgt cctccatgtc attccttagt ccagacaata aatgccactc
    21001 ctttgatgcc caagcaaatg ggtatgcacg ggcagaagga ggtggcttta ttgtgttgaa
    21061 gcgactcgat aaggctatcc aagatggcga taccgtccgc gccgttatca gagcaacagg
    21121 gatcaaccaa gacggtagaa ctatggggat cacgcagccc tcggctcagc gacaagaaga
    21181 attaattcgg acgtaagtac taagaccatg ttgatgtgcc cttttttctt ttcgaatgat
    21241 tttgcaagct ctacgctggg ctagcctata gcaggagcac actaccgtta gaggcacaga
    21301 aaggaaccct ctacgcgata tgataaaacc taggacactg acgtgttatg atcaaccaga
    21361 acatatgctt cagctagcct gaaatttgat gataccaact atttcgaggc gcatggcact
    21421 ggcacgaagg tgggtgatcc catcgaatgc tcggtcattg gctccgtctt tggtccgaca
    21481 aggcagcatc ccatcctcgt cggctcagta aaatccaata gaggccatct cgaaggggcg
    21541 agcgggattg ccagcattat aaagactatc tacagtcttg agagcggctt gatcccacca
    21601 actcatggtt tacaaaaggt gaaccccaag attcgcctgc aggactggag gatcgacatt
    21661 ccaacacaaa ccaccaattg gcctcttggg cttaggagag cgagtataaa caggtaaagc
    21721 gcacaccaaa atatgatctg ttcccaaata ctgaccatcg cagcttcggc tatggtgggg
    21781 caaatgcaca ctgtgtactt gatgatgctt atcacttctt caagaaccac ggacttgccg
    21841 gccatcataa caccagggtt gaggaagact tgacactaaa tggatcccac gatgagctca
    21901 ctagtgtcca gaatggtata cctagagcta ttaatttggg ccaggcagct aacggcggag
    21961 gcagtccaac acggatgttc actctttcat ctcatgagca gtcgggtgtt gttcgccttt
    22021 gccaaagact ccagagctat ctcgacgatg tggaaggaaa ggtcgaccat gaggagatat
    22081 tcctgcatcg tctggcgtac accctatcag agaaacgatc gactctaccc tggaaaacat
    22141 actgcctggc ctcgagtatg gaagatctac gacaggctct ctctgctgcg tcaagaaggg
    22201 ttacacgagc ttcgaaacag cgtgcactta cttttatttt tactggccag ggtgcccaat
    22261 ggtttgcaat gggacgatat ctatcccgat acacgatctt ccaacaatcc ttgaatgcgt
    22321 caaacgcgta tctgaaatca tttgggagtt cctgggatct gatcgaagag ttgaatcgca
    22381 gcgccgacac atcgagaatt gacatccctg agatcagtca accagcttgt accgccttgc
    22441 aactcgcaat agtcgacctt ttaacctcat ttaacatacg ccccaaggta gtcattggtc
    22501 actcgagtgg agagattgca gcagcctatg cgaagggctc tttggacaaa caagctgcaa
    22561 tgaaagcttc ttattttagg ggccttctaa cgagcgggat cccgaaaaca ggctcaatgg
    22621 ccgccgttgg tttggacccc gaacttgcca aacaatacat tacccgaaca accatgggaa
    22681 aggttgtggt agcttgtatc aatagtccct ccaatgtcac actatcgggc gatacggagg
    22741 gtatagatga ggtcacaaaa cttatacaag cggacggaat ctttgcaaga aagcttcggg
    22801 tatcaacagc atatcactcc catcacatgg aggcaattgc agaagagtat cttcgctcgt
    22861 tggaagatag ttgccaggct aaggatggcc tcccggaagt tgtcatgtac tcttcagtca
    22921 cggccaaagt aatcgagggc agtcaactcg gtgctgcata ctgggtagcg aacttgataa
    22981 agcccgtcaa cttttctgga gccgtaacag cagcaatgca gacaggagct ttaggaaaac
    23041 gaaatatctc aaccaagaag ggaaattcag gcgtgatgat tgagataggc ccgcacgctg
    23101 cactccaggg tcctctgaaa cagattatgg gcagcctcgg tgcacaggac tccagctatc
    23161 ggtacttgtc agtaatcaaa cgtggcgagg actctgtcca aacatgttta gaggtagttg
    23221 gggaattgca ggttcttggt cacgaggtga acctttcgct ggcaaatggt taccaagata
    23281 ctgaggtcgt catgtctgca ctaacggatc tccctccata cgcgtggaat acatcgaaca
    23341 gcttctggca tgaatcggct gcgctcgctg cgtacaagaa aagagaccat cctaggcttg
    23401 agttgctagg agcaagagat gaacggtcaa ccgagtctga accttgctgg cgtaactatt
    23461 tacggatctc ggaacagccg tggattgaac atcaccagtt ccaaggcacg aacatctatc
    23521 ccatggctgg catgattgtc atggcaatag agtcaatgcg tcaaattgag acgcgacagg
    23581 atgtttcagg ctatcacata cgtgatgtca atattcgcag tgcattagtc gtgcccaacg
    23641 atcagacggt tgaaacaaga ttacaacttt cgccatggcg cactggatgc catacaataa
    23701 catcgcattg gaccgagttt caagtatcca gtcgtaacga gagcggtgct tggacgatca
    23761 actgtacagg actgattgca aactcgtacc gggaggaagt gaacgcaggc tttgtcgacg
    23821 aggagggcga gagaagatcg caactcaaag gactatacga cagcatcgta caagctgact
    23881 taccaacgct tgattctgct gccttctata cccaggtgag ttgaaacgga tgtctccgtc
    23941 tagtgatgga tactccctaa ctattctcag atggataagt caggtttcag tttagggcca
    24001 gcattcagag gtgccaagag gctcaacata ctcaactcaa gttcccattt taccatggag
    24061 gttccagata cacgaaaatg gacacccagc aagttccaac cacctcactt aatccatcct
    24121 gcagttttgg atgtcttcgt acacctcttg atttctagca cgggatatgg gaacacaatt
    24181 aaagcaagag tccctgtttc cactgcatcg ttatacgttt cggcagactt cgactcctcc
    24241 gaagggaccg agtatttcgg atacagctcc tccagaaatc atggccaatt caacatgatg
    24301 agtgatgttg tagcatttgg taatgaccta gccaaaccga tgatcatcct ccagggatgc
    24361 cagactgtac ctcttcgtgg tgcggcaaca gatagcaaaa ccgagagtaa agcttcaagc
    24421 tcgagccggg gacattctct cgggcacgtc ccttgtatcc cgatcatggc gcctgacgtg
    24481 gagttggcag atgcttccca gctggaaaca ctcctacgag gccaggtctc aacgctacac
    24541 ggagagagtt cattgattag caatgaatta tcgaatttga ctgaatctac cgatagtgac
    24601 atcgagcaag ggcaagaaaa gacgtcttcg cccgacaatg gcgcaggtat accgcagtct
    24661 gttaatccat ttctggaacg ctacgtggcc ttattcgcac acaaacaccc gggcttggat
    24721 attcttgaat acaatacttc gactgaaggc ctgcttgcga acttcttggc atccttgccg
    24781 gtggaagcta agacaaccaa atacgtgggc tcttacgttc tcgtcaaccc attggaggat
    24841 atgaatagca ttgactctgt ccaacagaag agttccaata ttcattcgca taggtttgtc
    24901 gagggttcgt acgacatcgt ggtctgggac aaaagtgttg aacatggcga tgacgggatt
    24961 gatttggagc attggagaaa gctcttgaaa ccgtaagtga atcatcatcg ctttcccaaa
    25021 accctgtttg aaatgtacta aatctctgta gctggggagt tttgttggta gtcgggatct
    25081 tgggtaacta caccgacgta atctccactt accacccgta tggtaggtac atcatagact
    25141 gtttacagga tcgtaatact gacgcaacta ctttcattag agaccaaaga gccaaaagag
    25201 tctccccgcg gcaatgacat tgatcaaatg ctccaatctg caggtttcac gacgaatatc
    25261 aacatctcgg actcatccag agcagctgac tcgccgtcaa ccttcattgt tgcacaacag
    25321 acgtcaatcg tggaacctcc agtccgacag gtcttgatag cgactccgca aatgcaatcg
    25381 caagagctga gtgacttgat tacccaagta gagcaaacgt tgaggagcct gagctacgat
    25441 gttttcacgg cgtccttatc cgacatgccc gaacagccat caccgtacct atgccttgcg
    25501 atgctcgatt tcgatgcatc gtttctggaa actctcaacg aggacttgtt ttcaaaaatg
    25561 cgttccttgc ttctcaatgc gacaggaaca ttgtggctga ctgtggacgg ggtttttgat
    25621 gcccaccaca aatccggtct tgccgatggg cttggaagga ccattagagc cgagcaccca
    25681 gaattatctt tcgccacact tggacttgat ccaagagcac ctcttatgac agactcgaat
    25741 atgagcatca tcggccgaat catgggaaca ctctcccgta agagtctgga ggagtcgatg
    25801 gactcagaat atatctctcg ggaaggcatt attttcgtgg aacgtctagt tccccaccca
    25861 gagctcaaga ctctgttgga ctcgtcaaga tctgaaagtc gtctcccagc agtcgatatt
    25921 ccacttcggc ggactgggag agatctccaa ctctgcatcc gagatgctgg gttactggac
    25981 accctggagt atgtcggcga aacgaacatg tccggaacct tagcggatga tcatattgag
    26041 atagaggtca aagcagtggg gttgaatttc cgagatgtga tggtggctat gggccaaatg
    26101 gaggactcga ctctcggcat cgaatgcgcc ggggtggttt ctcaggttgg tgatcgtgtt
    26161 cggaaattta agatcggcga ccgtgtcttt ggcatgcatg ctggctgttt ccagacacgc
    26221 atacgaggtg atcctcggac cttccaaaag actcccgagc acttgagcaa cgaggaggca
    26281 gcgtcaatga tgtgcatata cgccaccgtc gttcattctt tgattgacgt ggctaaattg
    26341 caacgcggcg aatccgtctt gattcactca gctgcgggtg gagtagggca ggctgcaatc
    26401 aagcttgctc gttacctcgg agcggatatc ttcgcgaccg tctcatccga gaagaagaag
    26461 aaattcctcg tggatgagta tggaataaat gagacgcatg tattcaacag ccgtgaccac
    26521 tccttcgccc aaggtatcct acgtatgacg ggccagacgg gtgttgacgt cgtgctcaac
    26581 tcgttggcgg gagaagcgct tcgaaagaca tggttatgtg ttgcaccttt cggtcgattt
    26641 atcgagcttg gaaaacgtga tattttggat aacacaggcc tcgagatgcg gccttttctg
    26701 cggaatatta ccttcgctgg ccttgatatt ctcgcacaag ttacagaata cccagaccgc
    26761 ttcgaaaaga taggaaatca ggtcgttgaa cttacgcgga aaggtgcaat agcccctttt
    26821 aggaaccttt ccatctgttc atttggggac gcggaaaagg cctttcggct gatgcaaagt
    26881 gggagccaca ttggcaaaat tgtcctgtgt ccagggcctg atgacataat tccggtgagt
    26941 ttgtattgga atacgtggct caaagctgct aatcctattt tcaggtggtt cctgaaggcc
    27001 ttgaaacctc tcggctgcct gaaggcagca catacatcct tgttggtggt cttggaggta
    27061 tcggccaatc catatcaaga atgctgtcag ggatgggagc caggaatctg gtgttcttgg
    27121 caagatcggg gagctcccgc tcagagtctc agcttctgat agagagcctc cagtctcagg
    27181 gtacctctgc aactaccatt gcatgtgatg tcgctgacaa gtcacaatta ctggctgcaa
    27241 tcaatgaggt gaagcaacgt ttcccaccta tcaagggagt aatccactgt gcaatggatc
    27301 tgagagtaag tcctcccggc ctcgaacttg ctcattcatc taacggtttg gacaaggatt
    27361 ccacctacag caacatgtcg gctacggact ggaatctatc tctccgtccg aaagtacggg
    27421 caacgcgaaa ccttcatgag gtcctgcctg cagacctgga attcttcgtt tgcttgtcat
    27481 caatcgcagg catcattgga tcgcgaggcc agggtaacta caatgcaggt atgaatcgtg
    27541 tacgacttta ttcaaatcac gttgagactg atcctgttca taggcaatac gtaccaagat
    27601 gcgcttatga atcatcgcgc agctgcaggc ttggccgcga ctagcattaa tcttagcttg
    27661 gtagtcggca ttggtgtttc gaccgagcga agtgaagttt ttcaactatt gaaagacggc
    27721 gggttgctga gtatggacga gaccgatgtt ctcagtatag tgaaagcagc agtcttagga
    27781 cggactccca cgcaggtgac catggggctc tctactggtg gtcagctaga agagatggga
    27841 gctcctgatc cgtactggtt tgcggattcc agattttctg tcatccgtcg attagatcgg
    27901 aagggtacca ccaccgacgg cactcgcggt ggacaagatt ggaaaggatt gctcgcggcg
    27961 actacgtcta aggatgaagt ttacgaactt gtgctggctc agcttcaaga aggtgtcgca
    28021 agaatcatca agatggatgt tgaaaatatg gacccaagga agtcgcttcc atcccttggc
    28081 attgacagtc ttgtggctat cgagatacgc acttggcttt tgaaggagtt tgaagcggat
    28141 ctgtcggtct tcgacattgt aagtaacgat ccgatgactg ggctcgcgaa gaaggtcact
    28201 gcaaagtctg ccctgctttc atcagctatt atttaaagaa gaagccgcta ccgcaatcga
    28261 gcattaaaca aaataaacga tggagatatc atttgtcaaa gctccatcac attgccaatt
    28321 aattacgaca gaaaaccagc agagcaagcg aggttgtgac gtatcgccta acccagctga
    28381 tgtgcactgt gaatcatcca cacctctgct acaccgcaga ccccgtaacc atctgatgta
    28441 aatcgtcgtc cagtccttgg ttgagtcata gtcatcaatt taaaatcgga tcacaagcct
    28501 ggctatgatg agatccaatg tgcattgcgt aaattaagtg tgactttgtt cattctccag
    28561 taatgaatac tatcagtgtt ccagcgccag gccgctgaat tttggggcct gtgccccgca
    28621 aattcagcac ctgttaccct tatggggggc atttggtcct tcagaatgga gcaacaacac
    28681 ggcattcttt ccagccacgg accataatgc cataactgca agtgagtagt acgaaccttg
    28741 gtatctgcaa tcggacgcgc ttcggatgct tagcagatgc cggtataatt atgcgactca
    28801 aagcctccga gaccccttca aaacgcatcg ggcatgcagt cgcatgaaaa cgaaagtcaa
    28861 actcagccgg caggctagta tgctgtgtgt aaagtctccg agcaagcttc cgaccagctc
    28921 cattattctg atagcttcgc ccacaatatg tctgacagag cctctcgact ttggagccag
    28981 aggcctgcta tcgcagtttg tttgatctta cggttatccc gggacactca acgcaacctc
    29041 ttctgcccac cattactcat ttagcccaat atgagcacca cggacacctc gcctctacga
    29101 gattatctag tccacgtgcc tgatcatccg aatacgctat ctatcagact ggccaccaat
    29161 aaagaacaca atgaagacgc gatacccttg gtcaaggccg gccgtgtgcc cttctttggc
    29221 agcacgctaa gtcgtcatgg tgttgaaggg gagcagccca tcgagaatgg gacaatcatg
    29281 gtgtttaagg ctcggagtga ggaagagatc aaggcaatca taaagaagga tgtcttcacg
    29341 aaagcaggcg tctggaacgc tgatcgtgca atgatttggc catttttgag caaatgattt
    29401 tggagaaata acatgttgaa gccttacatc actgcgctag gttgcaacta caagcttagt
    29461 acaggtagct tctcaccagg aatctaaccc ctgaaccaac tttccatgct ctactgtgat
    29521 actgtctgcc tcttcccaag taaagtatcc taagcgccgc tagaattgaa attgctctct
    29581 agttcagcta gtcaattatc ttactctggg gttagtcagt ctggtgactt ggtctcggta
    29641 tatataaaaa ccaacttgtg actgaaaaca actgcatcgg caataccgag gtcttgatgt
    29701 tcagtctcat cgccaggaac gaagtgatgg attccagtgc tcttcccata ctattgggct
    29761 gacaacactt ctcagattgt gtcttgtgtt ttgtgtaaac ggcggcttgg gtgcatcttc
    29821 tgggatgccg atcggtcatg atatccaagg cgggctgccg tatggcccgg aagagttctc
    29881 aatcatcagc gatgactcaa atgacttggt ctgcgacaag acatacattg atgagcccaa
    29941 tgagatactt aagaatgagg ttgacatccg ggcttaaaat atgtggcttt cgggtgtttc
    30001 taccgagaac aacagatagg ctatactgct ccgacgcttt ccgaaaagga ggtcggtgac
    30061 tttttattca tatcagtaca tattccccaa atctggtgcc aatttgctct cgctcttttg
    30121 gtttatcttg gcacggtggc aacaatttca gttttatctt ccttttgaaa gaaatgttag
    30181 attgacaacc attgtaacac caaaaacgaa gattaagcac tccaccacac aatactgcaa
    30241 tatatataga ggaatatacc gagatgcatg atctcaggaa gaagacttgg attgttcaaa
    30301 agtttggagg gaccagtatt gggaagttcc cagataaagt gcgtcctgga cctctatctc
    30361 ctctcgtctt ctttaatgat agctactcaa acttatcgct ataggttgca gatatcataa
    30421 taacgtaaac acaatttttc gattgccaaa cgcacaattt gaccggctaa tgagcatgat
    30481 cagtgcgaaa tccaacggct acagacctgc tgtggtctgt tccgcgcgca gctctagcaa
    30541 caaggccttc gggacaacaa gtcggtaagt tatatccgtg acccttgaac gcaattaagc
    30601 tatattttat cttttagatg catatgtact gaatgtgctc atcgcatata gattactcga
    30661 ggtatatcgg acgctgggac ggattgtctc ggccgcacat gacagcgaca tgcagagctt
    30721 gcttctagaa aatctacgga gtatcgtccg agacattcaa gatgatcaaa tttctgcact
    30781 acgatccttc gtacactctc cggaaataag aagagagact attcggcgaa ttgaagagga
    30841 ctgccaaaaa ttacttgatt acgttgatgc tactcgcagt tttgatctcg acatcaatgg
    30901 caggtcgaaa gataaggtgg tcagcttagg cgaaaagctc agctgtcgat tcatgatggc
    30961 tatattgaga gacagaaaga ttgaggctga atacgtagat ctgtctgaaa ttatattcgc
    31021 cagcagttcg gatagcttga aaccaatcta cttccgaaat gccgccgtta ttttcgggaa
    31081 acgcgtggcg gcatgtaatg gcaaagtgcc catcattact ggcttctttg gcgccgtccc
    31141 aggcagcttg acgaacggcg gtatcggaag aggctattcc gacttgtgcg cagttctagt
    31201 cgcggttggt ctccagacaa aggaagtcca gatatggaag gaagtggacg gtatattcac
    31261 tgctgacccg acagaagtac cgaaagcgag atgtttgcca acgataactc ctcaagaggc
    31321 agctgagttg acgttctacg ggtccgaagt catccaccat caagccctgg ccctagccat
    31381 acaagccgag ccccccatcc agattcgtgt caaaaatgtg caaaatccag caagcgaagg
    31441 cactgtagtt gctgagaaaa tggtcaagca ctgtctacga cagatgaagc gtacagactc
    31501 ttccgaaaac gcgtgcttat cggaaatgac ttcgagcaaa cccaccgcga tcacaatcaa
    31561 gagaggtatc accgtcatca acatttgtag caacaaacag tccatgtccc acggattctt
    31621 cgccaaggtt ttcaccatcc tagaagacca gggtatttcg gtggatctta tttctacctc
    31681 tgaagtctgc atttcgatgg ctatcagtag aacgaacacg gaggtcactc aattagagga
    31741 tgcatgtacg aaactaacag aaacgggaaa ggtcaatgtg ctccccgaca tggctatact
    31801 cagcctggtg ggcgaggaac taaaaaatat gaccggtgtg gccgggcgaa tgttcgcgat
    31861 tctaggggat gaacaggtca acattgaaat gatttctcaa ggtacgtcta actatagccg
    31921 gacatactat taagttgaat tatgtggtga ctttaatgtg ttataggagc tagcgagatc
    31981 aacatttctt gcgttatccc agcgaaggat gccacacgtg ccatcaacca gttacatgca
    32041 gaactgttga ctaatgaatg aaccgagacc gacggtgcta atggatcgct ggcttggacg
    32101 ataatttcat cttgagcacg tgaagggatg ggtagacgga tttagatgtc gattttgaaa
    32161 tgtttcatgc tcagatacat tattgcaatg aggcggaact tttctgaggt tagacttctg
    32221 catacgcagt ccttggactt ggattcatta agggccttgc cccacgtgct cgttctcctg
    32281 cttgtttcag ttgagagata acttgttccg aaggagtatt atcttcgtat cgcagcttgc
    32341 gtgatagctc ggtatcaaat acagttaagt ctgtagccat acgttcttaa ttctgtttga
    32401 tgaattgagt gtgagagcca tacacttgct gttactgagt ttgtaagagg ggttttgttt
    32461 ccattcccag ctttagaccc tgcaacacta caggattttg ggtattcgcg attcacctgt
    32521 ggtgcagtca aactttcatg aaagagattc ttcccgtgat tcatctatat aagctccaaa
    32581 gagcagacca cagggagata agatacgtga tctttcactt gaaggtggaa tgctcactac
    32641 catgatagta gacctgttgt gcattggata gaggtttagc aaacataagt tgccggggtc
    32701 acagacggat ccaccgtgct cggcttctat ccccgttctg atgtgcaaca cagatctact
    32761 tctggcctgc tagtgctttc aagggatcat tcgtaaaaga tgtacttgtt tatttacaaa
    32821 gagcggaaag cacctgacca atagctcctg tatccttgaa atgtctcacc tgctatatct
    32881 ttcctaggat tccattgctt tgcaaaattg acaaatgtcc taagctgatg tccgccacag
    32941 atctgcagcc agtcaacccc atacataatt tgaactcagc gagcaacaaa tcgatagcca
    33001 accctacccc tttgtggccg tcgtactatc aacacatgtt agcgacctgc acttgctata
    33061 gatttgtgtc cttactgcta agccccaaat tgcaattcgt ccaaccagga caaaatcagc
    33121 accaagcgcg actgctttga aaatgtctga gccacgtcga atgcctccgt caatagcgag
    33181 acgtattttt cctttagcaa tcggtgcaca ctcgcgaagg atatccactg ttgcaggcat
    33241 actatccaat tgcctgccac cgtgattgga gattatgact ccgtcaacgc cgtgctgtat
    33301 tgccagtgca aggtcatcag gagttgtcac tgcatagttt agtaaaggcc aatgtataag
    33361 agctggcaac tcaccccctt taacccaaac ttccatgttc gtttcacttc tcaggtatgc
    33421 aatctcggtt tcccacgtgg ctgtggtatc tgggcattca tgagaatctg aatccgtgaa
    33481 agtaatgctc atggacgaat accaaaggag aggtcgggga cgttgccccc aagaccttga
    33541 gactctgatg aggattgcga ggtaagattc ggaaaggtca tgccatctgg caccttaaaa
    33601 ccattgcgca agtcgcttag ccgtcggcca aacatcggtg catccacagt caagaccacg
    33661 gccttgtacc cagcagctaa aattgacgac gtaagctgaa gttttagtta ttacaaggag
    33721 ttggaggtgt taatcggaag gtgacataat catgacttgg gcgattgagg gaagaccaac
    33781 cttgcgctcg ggagaggatg ttcgacatga tcttacgatc cttgaacgga ctgatttgaa
    33841 tggcgtaagg agtcaatcca tcagtactct gcgtgatgac gtcttcgaga cggtcattgg
    33901 agagacctga cagacacatg ggtacctggc gggctgcaca tgcctttgat gtgccgactt
    33961 cgccgtcact gtgtgctagt ctttgtattg cagagggaga gaacccgagt ggaaatgtca
    34021 cagtggatcc ccagacttta gtactagtat caatactcga tacatcacgt aaaactctag
    34081 gccgtatcaa atagcggtcg aatgcggcct cattgttcga caggctacca aggatggctc
    34141 atttagtctg atggcactgg gtctgttgtt atcgcaactc acgttatgtt gtccattgct
    34201 ccgccgttgt aataatctgt gttggcatca gcaatgccga tgacgcaagg taatgtagat
    34261 tataccccta ttcatcttgg acatcttttg cgatgcagct tctttcagat cctggatgca
    34321 gaaaacctgc gagcaagcac gttcagaatt tgccatttct gcggtgatcc aagtagtgtg
    34381 cttgtacacg gacgaagaat ttagatgtgt gcaaatattt tatctatttt atttcggaat
    34441 gcttactaca aaaacttcga cccagtcgtg agctcctgct gtgtttacta tatagtgtag
    34501 gcagtgagac tttcgacctc aagtcagtcg atatcggttc gctacagtgg cacatgcagt
    34561 caaggtcaag actccagtga ccgagtcagc cagtcggaca ccaagtctgc gttttcttct
    34621 tgtaaaattg tatgtaaaca aaattccgag caatgaggct ttcagtggat tggaaggcag
    34681 agagataacc ttccgatgac ccaccagctg cgccaggtta tgcagctggc tccgagtgcc
    34741 cccggccggg catgaagagt tattcccaaa aacccggcga attgtgaaaa taccgagtat
    34801 gaatggattt ctacaatgct cccagcgatg atccagcggg gaacagtacc ggagacccag
    34861 tattcaagct ctatgcaatt ctgccaacgt tccgtaggca tgggccaagt ttacgtttat
    34921 aaccatgata tacgcaggtt atcgagttac attctagagt agtcaatgtc agataattgt
    34981 aaattttgct aagacttgag acatgaagta cgacgtgttt caatagaggc ctgttgcgaa
    35041 gtaaattgca caatcttctc tgagaatgct tcgcataatg cggagtgttt tcattagttc
    35101 tcatcctccc aagtctgggc tccgattggt gcggagctga cagtgctaat tgttcaatac
    35161 acttccaagt taggttgcac taatgcacaa tcagatgtaa atacagtaga aggggttccc
    35221 accctagctt ggtttgaacc cccgcccgca gcgttgcatc tacgtgggta atagcaggtt
    35281 gcatgttata gtgagctatt gaacacgtaa acgaacacaa catacgattt gcgcatagta
    35341 ggtttcatct aagcatggat ggcagaagat ggtatttggt gccttctgct tattcctaca
    35401 gccaagatat tatcgaggcg gggttactga aggattttcg cggtggtggg tcttttcatc
    35461 gtgcgacagg taggctcgag gtaacgattc gttacgacgt attctgtcaa ctatgaatat
    35521 gtttgcagtg ctgagatatg aggctaaagt agagccttct ctctcgcctt aacgactttt
    35581 gccgttcgca cttgtcgcag cagccgcagg gggatgattt gttgcctagt taagtcgtat
    35641 gattgacttg tgcgttggtc ctgatagctt ctagccaacg taccagtact atggtcttgc
    35701 gcgcatacac cacacataac ctgacaatgt acatctcata cgcatttcta tgtcttgaga
    35761 tggctaccga ttgtctgttc acactctccg gcatttgata gttctatctt agtaccccga
    35821 acgaccccaa aatttcaata gccccactgt tgtaaccaag catcaaacca ggcttcagat
    35881 acaggtgcca aattggcaag aatagtactt tgcgacaatg agttgctcat ggcccaatcc
    35941 aaatgctgaa tgccagcata tgcacctaca tctggcgaag agcctttatc cgccaggttc
    36001 tggaagaacg aaatgagcat gagtccagtc tgagcctttc tcgcagtctc agaagaccca
    36061 gtatcggccc cacgaatgat agaggcgtca gcatctcgca gacaatttat ccactcttga
    36121 aatgggacaa cctgtatgtt ttcggacatt gctgtttcca aacgaccctt aatgatcgac
    36181 agaacatcac tccaacagct tttcctaggg ttgagtatgt tgtaatacat ttccggtgca
    36241 cgcgttccca atattggtct caccaccagc tgtccgataa tctcagcaag caaatcgacg
    36301 gggatccaat caaggttggt agcagatccc aaatctgatg gtagcatctt gagataagca
    36361 gaagcatcaa tcaactatat ttagaggatc agttctgtac aggagaatgc tggctagcgg
    36421 attcaggaac aagaaaggaa gaaagtataa gaggctgttt attgcttact gctggcaacc
    36481 agtctcgtct ggtccacgcg ccgccattgc caagcgtttg gacaggccct gcaacttgac
    36541 caactcgtaa ggatgagaag ttcagcccac ctgctttcgc cgccgtatgg agcaggtgtt
    36601 ctgcgaccaa tttcgatgcc ccatagccat ttataggggc atcgaaatta ctaatttcgg
    36661 cctctgggac tgggcctgac ttgttggatg accagttcat cgcagagctg atagacgagg
    36721 tgaagtaaaa cctgaccttg tttcgtgtgt tttggcaaat attgactaat tccctgagac
    36781 caatgaagtg gggctcgaaa gcagctagtg gtaagttaaa attgacctcc caggcattgt
    36841 ctgtgagaaa cttagcaaaa gatctgcgtt tccaagtcag gagcttgctc acgtatgatg
    36901 gtggtagctc gatcttttat ctcttgaagg actgtgtgac tcaagccaag agcctctgat
    36961 gaaagatcgc actgggcgaa cttgacctta ccgtcccagt cctgtgagag accctttacc
    37021 ttggccagct ctacttgttt ctcctgtgca ttttcgctgc gattgagaca ccagatacct
    37081 ccaacctggc cactcttgga gaatatatct agtagatacg gaccaattga gccagttgtg
    37141 ccggtaatca cgatgtattc tagttctttc ctgccttttt caaacgaatt caggtatttt
    37201 gagaccatct gagacgtgat aagcccattg gacgtactgt cttgggatct tgaaagtttc
    37261 tcttggtgaa gcaatatcca tactgcctca cttagctgct tgatggaagg atgtaggtaa
    37321 atcgtattag ctttcacgtt gatgcgctgg gcgaaggatg ccttgagaag tctctccaac
    37381 cggatagcgt gaagggagtc gaaacccttg gaaaaaatgt tatcatcgtc atcgatctct
    37441 gcgacattgg acacgactcg gattgcgtcc ctgattccag cacgaatgct ttcttggctg
    37501 gcttcatcaa taataacgga aggctggcaa tcactgggca atcggtacat atcctcaatt
    37561 tcctttgcga actccttttc cgtatcattc cgggataatg ttcctttagg tgttcgaggg
    37621 aatgggcttc gcacgatcgt aacaaagtct cggtggatct gcgcaaatcc cgggagaatc
    37681 gtattgacgt gttcaatggt aggccaaaca ttgtcgatga tatcaagatc ggatgcttta
    37741 aggtccgcaa ttggataaag caatgcggcg gcctggaatc gacctctccc cgtaatatac
    37801 gctgatgata tccatgggtg actgatcaat accccttcag ctgccagcgg gttgaacttc
    37861 tccccattag acagcacaat gagatcgtct gcgcgcattt cgtatttcca gaggcccgag
    37921 attgtaggat ggcgagaata taaatccctt gtttcccagg tgtcaagatc tggaaacgtg
    37981 acgaaaactg gttgagtcga cgccaaattc tctcttttaa caaacaccag ttcgaacagt
    38041 gtatccgagt aaggtcgcat ctcaaatcca gtccgtgggt gaaagcggta gtactgccaa
    38101 tcatctgggt gtgttaccac agacgcaagc cactgtcctt ccgtcatgcc cattgtctgg
    38161 tatattggga cgcgcgaatg tattgagttt cccacagact gagctactgg gccaccagct
    38221 gtcgtgatga acctcagttt cgagagcttc tccaatatgc ggggggattt agaaatatct
    38281 tgcagcacac tgggggatat gaacgccgaa tctactgtga tgttgtctaa tgaatcctcg
    38341 attagatgct gcatcaaagg tccggtagat ggcaggatga cagtccaccg gaagaaaaca
    38401 gcggaaaata gcccaagaca gataccggca acctaaagtg atgttataaa cctgaggcct
    38461 cgaagtgcgc aacacaattt gacacttaca tggaagagag gcatcgcaca caacatcctt
    38521 gtacccgccc tattggtggt aagcatagtt agttgctcgt tccggctagg ggcgagatga
    38581 attgtatgtg actcaatatt gggagagtag tgagtgggta acaaaataca ccaacgtaat
    38641 ttcaagaaga aactttgtga ttagaagttg tccttaccac tctacagggt tcggcatttt
    38701 tccatcaatg ggttccatga catgaaacgc atcgatagtc gctgcggtac cgagatataa
    38761 tggtacaagc tttggcagtc ccgtggagcc agaggtgtgt agcaacgcaa gaacatccga
    38821 atacccttcg tgaaactgtt tctcgtaagg atacaaagga accacagtgg aactcaaaag
    38881 gtcaggtaag tctggtactt cagcagatgg tatctgaagt tgttttatga aaccatcgtt
    38941 atcggttcct gatgcagtaa accagaactc gcatccggac tctttagtta atgaaatgtg
    39001 cccttcaacg ctgttccgag gcgaggaaag caagagctac aacctgtcag tggcacgtag
    39061 aaaaaggcgt atcgaggatg atggatcata ccttgttccc ggtctttgct gcggcaatca
    39121 tcattaggaa gtacctcaag tcatctaaga aagcatcaat ataaaattct gtcaatattg
    39181 ctaaagactt tactttgccc aatatagcct atcgttttgg accctgctgt agagttcaaa
    39241 attgactcaa gccaccagca taatctattg atcgaattac agaaagtctt ggctgtaact
    39301 tctgtgtaac cttgagaagg gctgttgtta cgtggagtgc agaacaggac acgatccggc
    39361 tcactttgcg cagcgtggtc tactaccatt ggcagcagtc gttgaccgaa gcttgacgaa
    39421 gccaaatttg aagccatgat ctgtttcaag gttagcagac gaggtgattt agttcgttgt
    39481 ctttgtaatc ataaagctag acaatggctc gatgaccaaa gctgggtggg ttcagatgag
    39541 ccggttcata taaaatggcc ccctggtgtt acttaacaac gccgttcaaa tcccaactac
    39601 atgagttcgg taatatggga tgaaagtgaa ctagccaatg tcccggttgc aagaggctcc
    39661 gacactcgag gactagtaac acgtccgagt gggtacttcc cgccgagccc tccgagacaa
    39721 tattgcatgg agtttacttg cgaagttgat cagaaaaacc ctgcgtggaa gtatcaaccg
    39781 catgtagctt gttgtgactc aatgagcaca aattgtcgag tttatggtgt cacgtgggta
    39841 tggcagcgta ggaatagtat tcaatacacc ttcgaaagtg cacagtgtca aattgaacag
    39901 catcccgatg cgagtagtat ctacctgagt cattcctgaa tccttgtata tgctgccgaa
    39961 gaaatgggtg acttgattgg tcgaaacggc cttggcagaa atgcgttcgg aaggtttttg
    40021 gcagcgccga tcgacgcgtt cccacacgaa tgctatttcg tatttcggcc gcttaccttg
    40081 ccgaatgcca atcaagtttc agcatattaa ctcaaggggc atgtcgttgg tgtttgtatc
    40141 ttttaaagat gttccagcca ccacgtcctg gtatatccgt tgagcgtgaa ttcgtttctc
    40201 agataacctg taggcgaatt ttctgtacaa acccacgaaa cccaagggtt tcactagctg
    40261 cttaatcatt acaacctatc tcactttttt tgttcgtatg cagatccctg tgcacaatta
    40321 gcttatcacc tttcccagtt cgaacttcac ttcgcacaat ggcttctcct gctacgtttc
    40381 cctcgctcgg ggactggagc acgtggttga aatcttctat gacgcatcca cttttgtata
    40441 ttattacggc tttgatgttg ctagctgtag catacaattt tagatcgcca gaggacagcc
    40501 taaagagctt gcctcacctc aacccaccaa ctttgttctc ccattaccaa acgaaggcaa
    40561 gttgcgcttc gatcccgcta aacactatta ccgccaacag agcgaactaa catcacattg
    40621 atacagcaag cctttctcag ttctgcaaaa gggattgtca gcaaagctag agttctgtac
    40681 ccagggaagc cttatagaat cctgtccgat ttaggggaga tcgtgatgct acctcccgac
    40741 gtcattggtg aaattcggaa cattccgcag atgagcttta gtaaagcttt cgaaatggta
    40801 tgtggtccgg agcatttgat cagtaaagag actaacgccg tcatctagga ctttcacgga
    40861 ggaattcctg gatttgaatc tatcgaatcg gaatctcgaa gtgatctact cctgcagtcc
    40921 gttattagga agcaactaac tttgtctttg agtaaacttt cagtcttcca acttttgtgc
    40981 gactacagga actgacattc aacattaggc aagatcactg cacctctgtc tcaggaggct
    41041 gcatttgctt tgtctataca ccttggcgag aacccaggtt ggtagtcttt gctgataagt
    41101 ttggtcactg ctacaaattg gtgttaactt tggaactacc agaatggcac gaaatcacta
    41161 ttaaagatcc gcttctcagc atcgtcgcgc gtttgtcttc acgaatattc ttgggcgaag
    41221 agttatgcag agatgaggat tggctacgtg tcactaaatc ttacgccctt tcagtcttca
    41281 atgcagctcc cgaattgcga ctatggcccc gttcacttcg aaaagttgtt cactggttct
    41341 tgcctcactg taccagagtc agggcattag ccaaagaatc taggaagata ataggtccag
    41401 tcgtccagaa gcgtcgagaa attaaacgag ccgctcttgc gtcggggaaa ccgattcccg
    41461 agtttaatga tgcattgcaa tgggcagaag aagaagctgg tcaggacttc attccagaag
    41521 tattccagct gtccttgtct ttggtggcta tacacacaac gacagacctg cttgaccaat
    41581 gtgtactaga tattgctcag aatccagaaa ttgtggcacc tcttcgagag gaaatcagag
    41641 acgtcttacg aagtcaaggg tggaaaaaga cgtcgcttta ctctatgaag cttctggata
    41701 gctgtatcaa agaatcgtca cggatgaaac cgctcagcat tggtatgata aatcgcgctc
    41761 aatactgtat tggatataac taacatccat ttcttcagtt ggcatgcgcc gcaacgtggt
    41821 tgacgatgtt cgactgtcta atgggctggt tctgaagaag ggtacttgta cccaaatgga
    41881 cctatatcga atgagggatc cggatttcta tgagaatccc aaccagtggg acgggtatcg
    41941 cttctttaaa aaaaggttag aaccgggcaa agagaacctg tcgcaactcg tggctacaag
    42001 tgacgaccac cttggatttg gccacggaat acacgcatgc ccggggcgct tttttgctgc
    42061 aaacgagatc aaggttacgt tatgtcacat gataatgaaa tatgactgga agttagttcc
    42121 tggtacggac ttcgagcccg cgatgacggg cactcgatcg aactcgaacc ctgccgcgca
    42181 gctactgatg cggagaagga ctaatgtaga gtttgatatt gattcaatct gaccattttc
    42241 aggcggaagg gttgattatg aggacataaa cgaccatcca tacatcagat gttcgaatta
    42301 actcaaaggg agggaagctt aggactcagc atcggtgtaa tccgtggggg atttgcaaca
    42361 ctgtgattgg aatgattctc taacagggac gatatcaagc cctaggaata ctaagatgag
    42421 acactcaaca tttgaagtta caagtatagg ggactggcga ctccatccac tacgtatata
    42481 tttgaacgta caacgtacta ctccataact gtcattcgag tcactagatc aatctcctcc
    42541 atcgtaccgt ctcctatgcc ttaacaaaaa tgctctgaat tcacggtata tgtgtttgtc
    42601 ggtaattttg tagggaagtc tatgtctacc aactgatcaa aatttctcta ctgctacaac
    42661 tctacgacag tcggccttga atttaggaag acgctataag ggggcttcaa tgagattcgt
    42721 tggttggtct tataggtgtc tatattactc gttcactaac cctttctcga tattataaga
    42781 atgctgaacc tgtagttcgg tcgcaactca cgtaccgatc ctggctcaga ctcgaaatac
    42841 cgggtgtcac ggcaggcact agctttcgcc tatgggtggt tgctgccttt ggatctagca
    42901 ttagtgatgg tgaatcgtaa ctagaactct aatcgtatta ctgcttctag ccacaacatg
    42961 ttttccttta tttggtgacc tgctttctgt attccctaac acaccacagg gttaccgcgc
    43021 ctagcaaaat atttaatact aacgtatcag tcgagacttc gacgatccct gccaccgcac
    43081 aaggtcaatt accccgtagg ttgcgatcct ggtagatcat gtctttggtg aataaacttc
    43141 aactaaggtt ttacagctcg ttagctaaca aacgttgctt tcacatgatg tttcaaccgt
    43201 aagccattcc acattgacat taagtcacaa gatagaataa tgccaagtat ttactctaag
    43261 cctataccat gcaccagaac ttattttctt gcacgtacca ttggacgcag tacacccgat
    43321 cttccagtca gcatgcgtag gaatagttat acccataggc cgaatgtgtc tgcttatgta
    43381 gtgttataat gcctatcttc aattccgttc ttagtcattt tatcaattat tacccaatgt
    43441 gtggtgtatc taccacaatg tctcaactgg ctggtaaagc aggtatagca gcgctgtgag
    43501 gatgtattaa gtcaccatct tcccaggtgc gcatgtacgg agaactactc tcatccgtct
    43561 aagctgctgc aagcacagtc agagcttccc ttacatgcga actacatgtc aggctcagct
    43621 agcaagtagt atagcaacag ccaaatgcaa cgcggtactg ctttagagca atattgtgct
    43681 ggctaaactt gtcgcatgga ttcctttagc tggataggga attaatcagg cctggactct
    43741 ctgaccagac aaataattcc gtacgagaaa ataactcagt gattgggcaa cttttgtggg
    43801 tggacattga gattagcacg ggttgcatac agttccccct agagcgtttg cttctcatgt
    43861 ctaagcactg ccaagtgatg gaggacttca ttgcccagtt cactgtaaat cgacgttcta
    43921 gatcctccga accctccgat atagtcccct gtcagtcttg ttatatccga taaccatccg
    43981 agtaaatatt atcatccgat acgcgtttaa cgaatgagtg gggcgaatca atgcgcgagg
    44041 tatgatgacg ccatccgata tgatgtatcg tacgaatgtc cgtaagatgt ggatctctgc
    44101 tatcccccaa tagcgcagga actttcagcg cagtgcgttg tcaccaatta catcaagatg
    44161 tacctcttgg gatactggta tataggaaca tggccataaa catgaacaag agcaataacc
    44221 ctctgattca tctcgaaccc gtcaattcac cactttaaac aacctatact tacatcgcta
    44281 ccttttattc gacatggcag acgtaaaaaa tggcattaag gaataccccc tttcccgaga
    44341 tttatctgac tttaacaggt gtgtatctgc ttctcaactt tgctacatag tatatactga
    44401 ctcagaaacc taagactcaa tcttcagcat tacctatgga aggacatctt tggctacgcc
    44461 ctccacccta atgtcccccg ggatcaaaag agtttgaagg ttgctgatgt aggcacggga
    44521 actgggtaag tcgaccttcc ttcaaagtaa tgtgaaaact aactaactca aatccaaagt
    44581 atatggttgc tggacatggc atcacaattg gacgatgatt cagcggagtt cgtaggaatt
    44641 gatacggatg caacccaagt tgggcctgcc gaatggctcc cacagaatct ctcgattaga
    44701 cagtggagtg tattcacgga cgtcccagag gaccttgttg ggaaattcga catcgtgaat
    44761 atacgcctct tttgctgggt aattgagaca aacccggcag ccgtattgca gaaactcacc
    44821 aagttattaa gtatgagccc ttttaacctt tgcagggtct acatcgaggt cctcatctaa
    44881 cgttacttcc tattgctaga gcccggtgga tacttgcagt ggtgcgaact ggatatggaa
    44941 tcgatgcgga tcgaaaccat ttcaccagat gtaccaacga actcgctaga aacgctttgg
    45001 gcacaggcaa ttcccaatga ctcccttatg gtccccacat gggtcaaaga gctaccacga
    45061 atgtttgaag atgaaggctt agtaggagtc acagcggact ggcagatagg aaagcgtcac
    45121 acatgcctct cgatacactg gtgcaaccta cccaccctca agatggtcgc tgataagtta
    45181 agaccagtga atccggagaa ggcgtcagaa attgacgagt tggtcgacat ggcatttttg
    45241 caatcacgaa agggggccat gtttcaatac aagagagtgg tggtcatcgg ccaaaagcca
    45301 gagaaatagc gaccagaatg tcgcacattg acaaaggaag gctgtcattg aacagtttta
    45361 accaaagcac attatgcaac caatatcttg agactgtttg gtgttggctg tattcgagga
    45421 gtgaagggct tagagttcac gtatagctga cataacctca ctttcaacaa gaaccatcgt
    45481 gctctaagaa gtatcaagtc ttactagctt gtaattgatt tgactgtgtt tttgattgac
    45541 agccagggag atgaatggct aagatatgcg gtacgaaact ctacatggtc atacaatcga
    45601 gcttattgat ttagccttgg gggttagata tgctatcctg aagtcagcgt cttactaact
    45661 tggtttttta cagcgtttgg cataatagga atgtatcacg tatgtgcagc tgtcaaagcc
    45721 taaggctaga cttgcagata gactatggct catagttccc cactttgttt tcttactctc
    45781 atttgacaaa tattttgccc aacgaacgaa ctgcgtataa tcgctttttt tttttttttt
    45841 tttccatgag aggagtatgc taaagttccg gggtgtttct cggctggtaa actcgataat
    45901 tgaacgcaat aatagtcttg tgcggggaag acaagctgtc ttacctctgg cgtgtcagtt
    45961 tcggcaacct tattcggcat agccatgcca ggattaacga acatctagca ctctgcgggc
    46021 atggtgcatc gcggtgacga cgttgataag cctgaccaca aactttggca aacccaagag
    46081 tatctgcacg gagcttcgtt ccactgtgag atgcacgacg cacatagagg tgcaggagta
    46141 gtcagatccc gctttatccg acgtatggat atggaggatt gaattcctct cagcttagct
    46201 gcgagactcg aagactaatg cagaagtttc gacgattggg ggcggatgcc attgccgttg
    46261 cgtgaaggat gatgtaggac cgaagtttcc ttctcgctta gccatcggcg ccgagggcta
    46321 agaagtctcg acgcgacgct gaaacgtatg tgtgtatttt gtatgttgtg aaagctggag
    46381 agtaaggctc tggtgccgcc gactccccgc gcagtgagct agtgccaaaa gtacccatcc
    46441 gccgagaaaa gaaggattat ccgaacagca cgtcttcagg ttgcgtcagt cagctgttct
    46501 ggactagtaa aacacgatgt gacctgtagc atgaaaactt aaaaatgact cagtaacaag
    46561 atatatatga agtagtgcca aaacagcatg gtttgtatac ttagtaagaa tattttatta
    46621 gtacccaaac cgcgtataaa gactgttcgc ataattggct gtagaattca ttatgagaaa
    46681 ggaaagggaa catacatccg ccttgccacc agcgagctgc tatgccacag tgggggccag
    46741 ctggagctga gaagagacag actttcttgg cggatcgatt ttgggtagcg ttctccgtac
    46801 cctgtatcga atcggcggtg aactaggaga catatgtgga gagagtcgct caaaaagcgg
    46861 cattccgatt cattgatctg ggcgcgggcc gtgccatccc cgacgaatgc acaacacctt
    46921 gcagtcccgc tgcaataagg aaccgggata accaatacca atacaaggaa agcgcctatt
    46981 atgcgggttt cgtatcatgt tagaatcata ataagtatgt tgaaacctca ataagagccg
    47041 tatcttctac tgatgaggtt cggcttcatc ttttatttcc tcccctttct ctagtcatag
    47101 acatgtctgg caatttctcg tccagggctc cctggaagcg ctcggcctgt gaccgctgcc
    47161 gcgcgcagaa attgcgatgt caccgtgacg aagaccaatc tcctgacacc tgtcttagat
    47221 gcttgaagtc gcaagtgaag tgttttacca gcaaggcgcg gccaaccggt cgccctcctt
    47281 cacgccagcc taccagggtc gagcagaacg ataacaattc tctccacacc gctacctccg
    47341 agagcggtgc tgacatgaat atggtggact acgacatgtc cctagacacc tttctggaca
    47401 gcattgggat gcagcatact gattttggca cgagtaacga gttgcttgat agcgcctctc
    47461 ctcctcattc cacaccatca atagtgccac caccggcact aggggatccc ggcccctctc
    47521 agcatcctta ccaatatagt atacctaaga tggatcctac gacgcacggt cgtgtagaag
    47581 atgcgggctg tctactttcg aaattacact atgaactctc tgaacagcta tactacatta
    47641 gatcggtacc atgggacgtc aaaagcgcct tactcctgac tttctcccac aagagcaata
    47701 ccgaagagac ggaaatctct gagccgcacc cccttgtcca agtgtcgaag gcatcaacag
    47761 agctagaaaa tttgctcaca ggtcttcgac taccggcgtc tacggaccat acgagcccca
    47821 cattttcata ctcgccatcc ttctcaccac gcataagcac gacccagctc cttacggccc
    47881 tgtcttgcta catacagatc gtgtctatct acgacataat cttttccaag gtcttagact
    47941 atctgacgaa gaattcaagg gcttcgactc cgttccaagc gcctgctccc aaaatgtact
    48001 tgggaggtct gccgatacct ctataccaga ctctccccgg cagtcttctt gttcatttaa
    48061 cagagcacca actacagccc atcgaacagc tcatgggcct acctgagcac tacagagttt
    48121 cttcaaaatc caacgagagc agcaatggcg gagatatggg gctatttcgg ggccaacata
    48181 gccaacctct gctggttgct gtaattcaac taggtgaaga cggagatgga aatcatgatg
    48241 gcataagatc tattcggtct ttgaaggtga aaatgcgaca gatcaaagat ttttagggga
    48301 aaattcaacg ccattgatca ttagcatttg tttgcgcagg ggctcactcg aggccggtgt
    48361 ttcggcgttc tgaatacatt tgtaaagagt ttctcataaa agatccagcc gttagacttg
    48421 aacgactcac agcggctaca aatcgagcga ccctataaac ttatggatct atataaaatc
    48481 tgaattgtgg tggacgtcgg cactccggac ccattgagtt ccgtcgaaac aagacgagat
    48541 caacaaaggt ccctgtcagt cagaattata cccagcaagg acttcatcta ggcaagggtt
    48601 ctgagcagca gaaaatcgag ttcacggttg attatacaca aaatcaatgg ttattcctac
    48661 tggaatatta tatcgtgtag taagatggaa gaaaaataag ataaagatat ccgagcggca
    48721 agactgacta ttaagaatta taacccgtcc aatgatggac tctgcggctg gacacattat
    48781 attccaccaa agtatgtgaa tagattatct gctgtgttcc gggctggcta gtgcaggtgg
    48841 ttgttgtggt gggggacgag gggtgatcca ccctacctgt aaatggcaaa cgccacagct
    48901 gtgaagggag ctcttctttc ccctctctcc cagctttgga tttttttgca atactacagg
    48961 atttgcagca cagcctcgat cccacctgtg gtgccgtgac acacctgtgg tgccgtgaca
    49021 ctctgactcg ggaattgttt tgcgcatttg taggaggtag cttgttgtta tgctccacga
    49081 attcaatcgc gccatacatg ttcttctctg aaggcacatc actctcaacg atcgctggat
    49141 ttgtattaac agtattgtat tccaggtgga aggtcaatat gtcacggacc cctaaattgg
    49201 cttatgacaa tagcatgaag gcaatactca tgtatggagt gcagaattca agtagtatta
    49261 gcctgacaat cttacgcaaa acggccctga aagatgtgta ttgtccagat agagatgcct
    49321 gtctttgtag tgggatttca atttgtactg tgtgggcaca gaccgcccta caggcccaga
    49381 ccaatggcgt gtgcagaggg caactggcgc catctgtgac caactggtcc tctacaatac
    49441 ctcgcgcaat atacactgag aagatcgtcg acgtacggtc gcaattacca aatcccgagg
    49501 tcgtctcggg gtagtacgga gggtttcgga aggtatgccc gggagttatt ctcagcatcc
    49561 agttagtaag cttcctgtca tcatgcgacg ccacatgtgt gaaacgagtg acaggaattt
    49621 cccatgcacg cctatcctat ggccactcgg taggcgcgcc ggaaactcgc acaatgagga
    49681 aaattttcgg tgtcttgtaa taacacggaa ttcgacggtt gagaatgcat gagtgagctt
    49741 cacagtacgt tcacgtccaa gagagtgggt gaatacacat gtgtcgatac aatttcaatt
    49801 caaccccata tttcgtgatc ctatcattgt acacaatgac gctatgcctg gaggacggcg
    49861 tgacggggag taggcgagta aatgggtatg taccatcgaa cggtcgcaaa cacaggtcac
    49921 ggacagtctg cgaggcacaa ttcggcttca cacgcgtaca cagaaatata tgtatatatt
    49981 ggaccgacca gttttatagg ccatggagtt ctggaaactg tgagaagata aatgagttgg
    50041 acctagatac cgagattcga tcaatttatc ccattcgggt agcaagggct gtgtctgacg
    50101 ggttgataga tagtctgtcc ctagaaaggt tcacaggcat agtttaattt aagttcatca
    50161 gcctcttatc ttccatttac gagaagagat caaacctagc cggaaaaacc aatacaataa
    50221 gaaaaaatcg atcaccgttc aaggcccgat gaggctacga gcatggcgac tttcgttttt
    50281 tatgaccgaa tcgtatcaat atgctagtaa gcctgttagg ggttccatct tttctccgtg
    50341 aaccacaacc ctttttgttc acatagccag acaatatacg agatacacca ggccatcata
    50401 cttcggcaac tcttagtata gtcttaccga aacttcctcc agtgaacatg gaaagaaatg
    50461 ctttgttggc ctgctcgata ccttggaatg atgtatatct tgatttgatc cttccctctg
    50521 caaccatgcg gggcatttga ttgcggaaac tttcgatatt atccgtgtag atgttctcgt
    50581 cccagaaaat aaatccttga acatgaattc ggcgacggaa aatctccgac aagttggtta
    50641 ctccgtactg cttgtcgctg ggcaagttgt attgtgacgc cttgggcagt cagttgagac
    50701 tcagccaaac aaaaagaatt gacttaccat cccgcagcta ataatacgcc caaaccattt
    50761 catattctct attgcggctt ggaaatgctc gcccccaacg ttctcgaaaa ccacatctaa
    50821 tccgtcaggg gcgagccgcc ttagcgcagc agagactggt tctcgtcggt aattaaaacc
    50881 agcgtcagca cccagctcag tcaggacata atccagcttt tcatctgagc tcacacttgc
    50941 aattacccgc atcccttcca tctttgccag ttgaaccacg acttccccga cagagctcga
    51001 cgcggcattc acccaaattg tctcaccctt tacgggcttt acaagaccgt agaatgaatt
    51061 ccaagctgtc atacctgcca atccaagcgg tccaacgtaa tgctcgaagc ctaggttctc
    51121 agacccagtc gctttccaga taagaggcga agccattgcc ctggcttcaa taagttcttt
    51181 agggatcagc ccatactctg agatcggcag actgccctgg atcaaatcac cctccacaaa
    51241 gccgtcgttg tcggacgaaa ctaccctggc taccgagaag tttgtgattg gctcgttggg
    51301 ctcataacca ggaacataat ccacgtggcc agctccccgc atacggtctc tttgatgagg
    51361 atctagtccg gcgacaagga gtttgattac caggccgcca ggaggtggta ctagtctcag
    51421 tggtctgtcc tcaattacgg tattgatgcc aaagctgggt agttcggttg gggcctcgcg
    51481 gaatacccat gtcttgtttg gaactgtttc cgtcatgttg agcgaaacta cggaatagaa
    51541 tttctttcgt ggtgcagaga agagtggcag ctttacgtgt cagccgagaa gtaacttggt
    51601 gattacaata tttgcaaatt tggatgcact atcttcgtga actctaaata gtaaggctag
    51661 ttttatgtgt ttttccgagt aagccttaat tccccaactt tatggagctc ggaagatctc
    51721 atggtgaaca aaatatcagt ctcggaagct tttcggtgat ttcggagaac ctgacaaaac
    51781 actgcgaaaa gtaaagggta gaaatcacag tatgagacta aagaatggtt ctaactgaaa
    51841 ccgacagccg tccgaagcaa tgcattgttg tccttatgaa tttcgatcct cacagttgta
    51901 tgtttcagtg ctcatgatta tattgcagcg acggtaatat agtaacgtac ttctgctaac
    51961 tgaagggaac ctcatacaag ttctagcagt catgtcatct aagtctttct gaggttaaat
    52021 cacaaggcat gaagtaaaat gaacaccgat tcgagactaa agaccaccac ctatgtactc
    52081 tggtagttca atgacatcat gcttattgtc gacagctggg tctgttctct actttagaac
    52141 tggcgcaagt cgagcaaggt gagtttgaca cacagaggtt ttctacttgc atccaaatca
    52201 tagaagtaag ggggtccaat tgcatgctgg taattgcagc ggcaaaatga ctgtactgta
    52261 ctactccaga cagtaaggtc ctgggtccct ctcccaagtg agccgtgtgg gggccgtaat
    52321 aggtgaaggc tgaatcgtcc gcgtgtcgca ggttctgact aacgcactcc caatagcaca
    52381 agaactatga cactgagttg acctaaatac tctctttcca gcggttttgg tgccttttaa
    52441 tgtacctcac actctaccac agcaattgtc ccacttcgta acgagtcata cggtacgtat
    52501 caagctagct tggtacaagc cctgctgtgc ctttctgggt ggggaccggg atagctcttt
    52561 agcttccttg ggcaggatac ttttgtgggc cgctgcaagg gagaaagatt gcaggcgaat
    52621 atgttatgat agtctttcta cgtaatctcg aaggaaccat ttggggcggg gttcaacaac
    52681 cgttcatgaa ccactgtctc attgttgtca ctcgtcccct tccttgcaaa gcggccaacc
    52741 tcaacctgtt attctccaca gcaccatgtc atccgtaacg acggcagcat cagcaaccgg
    52801 ggcaaacgct gtctgcttca tggagatact tgacccgttc gtttctcttt accagccgtc
    52861 agaggcgtca agttctagct caagctacgg cgcaggccac caaccgcgac tgatcatcat
    52921 cgctagctgg actggcgcca gaagtgtaca catcgccaaa tatattatca agtatcaggc
    52981 actgtatcca gcttcccaga tcttgcttct aagaagcacc atgaaccaca ttatccgtcc
    53041 atcactcatc ggtccctcta tcaaatgcgc tgcctctgtc gttcgctcta ccttcccgac
    53101 agtgacatct tctgcatcac cgcctcttct aattcatatg ttttccaatg gcggctcctc
    53161 cagtatcgcg aacctatatg agcaatatag gatcatggca ggtcccgacg atgagaagca
    53221 gcttcccccg cacgttacta tcttcgattc gtgcccaggc gtctacagca tcacccacgc
    53281 cgtcgccttt gtcagtgtca gtctctcttc tgttcaacag ttgatcgccg cgcctatcct
    53341 ctatgcttgg gccgttgtat ggtctgcctt tatggctcta ggtctcttac ctgactcgtt
    53401 gggcgactgg ggaaaggcgc ataataacga tccggggaac aaagctgaga ttcgacgcgt
    53461 gtatatctac agccccagtg atgccttgat tgactacaga gctgttgaga cacatgctgc
    53521 cgacgctaag actaaaggat tttcccctaa actagagaaa tatgagggct cggcgcatgt
    53581 cgcacatcta cgaaaagatg agaagcggta ctgggagatt gtgagacggt ccatggaagg
    53641 ttctgttgct ccggcctagg ggcagagaga ggtcgattcc cggtagtctc attatcatca
    53701 atagaaggct ccaattggga gaagcagaaa tctcaccgaa gcaaaggcca ggagtctatt
    53761 tcaacaaggc aatgtgccgt gaaaggaaaa tgagcttgcg caggcagtgt taaagactct
    53821 aggctcggcg gaaaggaaga atattgcatt ggtccacgca cattgggtgg gacaaggaaa
    53881 taatgagcct tactgtcaac aatcctaatt ccgtcctacc tttttgcttt gtttccatgc
    53941 cgctgctgcc tctcagcccc gtttagggct accttcccca aggccgatct ggaagctttt
    54001 ctaaagtcag aacgaagcag tgttagggca accacaagca tgatctccgc tattgcgaga
    54061 ctttttcagc ataaattcct cgactcgtca gaaggcagtg gaatgtattg cgaatctaag
    54121 ggttgcgcgg ccaatgattg ctaattgttg ggggcggcat gctagtacca tgagagtcag
    54181 accaccggtc aggtccttac cgtgttaccc tgaaggaaac gcatttagat acttgaatga
    54241 gacttcgcct ttgcatatgt agagtatcgg cacatgcatg gcacttgccc aatgtcgccc
    54301 caagctgcac ttgtacgaag tgacagaatt ctgcacggat tgcctaactg aaaacgagag
    54361 cgatttccac tgattgcaag gcggtgtcca gtaagcgtcc aatggaatgc tgcgcatgca
    54421 gtcagtcaaa aaggtgttgg gtccgatcat ttacgtatac gacgcgctat atttggaggc
    54481 tggatacatt aaatagccag atagcccagt agagtatctg tacacctcaa ctccgcaacg
    54541 cctcgaaatt gacttactga ataacaatga aataggcgct cgaaatattg ttttcattcc
    54601 attatctacc tagtttcgca ctttgtgaca tacccaccaa tgatatatct cgaaaccagt
    54661 catacgatta ctcgaccttg tgagcagggc tccctcgcat agcgctctgt acaaaactca
    54721 agcatggtat aggcatcatg attcaataat gtcacgtgcc aatgtctcaa gaaggacaga
    54781 gaggggtgcc aagatcaatt gattctgtcg ctaggagtac ttaaaccctg aagcccatat
    54841 caggtgtgga gagtgaaagt ttccacgtgc gagcaaaaac gtggtatctt cgcatgtccc
    54901 ctttctgata acctaagcct attcctacat gcttcggcat cagaatttcc gtttaaaacg
    54961 ccagagaccc aatcgcatcg cccgcagtgg aaagtctctc agtccttgca aatggcattc
    55021 caagcaccaa cgaccgtctg gttataggga acaagagctt ctggcttcaa cctgtcgaga
    55081 tataagttgc catttctttt tggagttaga aatgaggtac ttacaggtca ctgtagcagg
    55141 tgcactgaga gccgacctga cctccaactg gcacgagagt tagcaaatgt ccgtcagctt
    55201 ggttgcacat ttcaatgcca ctcaccgtat ttgacgaaga aactcgaccc gggaggactg
    55261 gcaccgttgc aggtgtactg acacttgaac tgcgcgtagg cgaagcctgt ctcgatcggg
    55321 gttgggacgc cgtacgtcta atatctgtgt tagacgtgga ctgtacatca catactgtga
    55381 acacatacat aagtcgccac cacacgtccg ctttcccatg cgggctctgg atggtatcct
    55441 gcaccagcaa tagtcgcggt gggtgtggca ggggcgtagt tgatagtgta gccagcggta
    55501 acaactgcgg taccagtagt gcatgccttg tcgctagcat ctgcggcggg caacgcaatg
    55561 gcagcggttg caaggaatgc caccagggcg gcgaatgcgt tagatatgcc catagctcgg
    55621 cttgagaatt aggggaagct tggaatgtgg gtaatgatga aagatgacgg gggaaaacga
    55681 aatatctagg tagtttagtc tagcgcgggc caaccaagtt tcttttattt aaggggaact
    55741 cctggtggtg aatatatggg ctcgaccctg tgacgtgaca atatgcgtct tcccgacaga
    55801 agttgtagca atctggagcc taggttgaca agccaatttg gggtccagaa ggtcgtaggc
    55861 ggtcttatat ggaatgggcc tgctctggaa ccggtcaacc aacgacggtc atatcattca
    55921 caagcaaatt gtagcaaggg ttctggcgcc acgattcgtc acacggtggt gcaagaagga
    55981 ttgatgatga tccgctgtac tacagagcgt tgtgacctgg aaaatccgat ttcatgtctc
    56041 ccttcggtcg cctccctcaa cgacaccacc aattgcgagg agtgatggaa tcaaatcgtt
    56101 ccaatcgcgt aataaagggg tgtgaaattg ctcggatacg ttgcgacttt aaactactac
    56161 cgtgtatatc agcattcgcc tgcttctaac gggtatcatg ggtgctcact gcaagaccat
    56221 cagcgatcca gacagggggg cccatagggg cccaattagg aggcttaatc ggacatgcga
    56281 aggggatgac ctagcccctg ccctgcacgt cgtatccagg tacggaagtg aggtggcttc
    56341 tgcaggcttc ccagtctgcc tgtatgaata ggcaaaagag ccccaacacc caccaggctg
    56401 atttggttgg gaaaacggat tctgctgcgg aagtggccac gaatgtctca gttgcgcccc
    56461 ttcaattggc gacaaccgtg atggtgattt cctcgaggat cgtcagcttt cgagaagtaa
    56521 gcccgttatt ttcatagctt tgtgttgacc agggatctgg tctcgccacg tcgctttttt
    56581 gcatgcgatt tcatctaaat cccggagagt ccttgcgaag ttgccattta gagtaaccct
    56641 gtagcacgct ttactagacc ctcggggtgt agccgggtgc ctgacaggac gccggcattg
    56701 cggggttagc acaccggccg gaggcttact ccaacttcga attatcgctt cgaccggtac
    56761 ggtagatgag gtggcatagc aaaggcccat ggtagatatt ggataaggct acatacctcc
    56821 tttgtcgtgg tagcagactg tacgctaaat gcgcctcgac gtcattgtag tagtcaagca
    56881 accggccgtt ttcattgtga gcgtcccgtc gcttcacatt ttttcttcgt tccatcaaac
    56941 cactcagtgt agtaatttgg acgatataaa tgtttggaca aagtgaatag aaaggttttg
    57001 gtcaacttat ccattgtagt aactcgctgg acgggaacca tattgcgtgt gttgagcctc
    57061 tcgcgttgtc atgctgagca tgatagacta attcagcaat gttgtccatg atacatcagc
    57121 aaatcttgta ctagtcctca ccgtatgctg cttcctatgt atctgaaaac aatggaagga
    57181 ctagatttgt gtccctcttc tgcggtgttg gctgcttgac tggtccgtca aggtaagagt
    57241 tggtgagtct tgtgaggctc ttatacattt gcaactcaaa tgagcctatc cactcataag
    57301 gagataactg aagaattgtt tccatcggac tgctgttgac cagtcggaga gctatggtta
    57361 ttgagcgatg gactgtctta tggatccttg cttataagtc tgttcgttct ggctgctacg
    57421 agcccttagc agctaggagc ttgactagca ttgcctcctc catgaatcct tatgacacca
    57481 ctaggcttgg gtgacgggtt ccaggactat ccaggacttc aaaatcaaat tgaaaaaatg
    57541 ctgaagctac atggaagttt taaggtatgc aggatctttg ccattgttgc agactgagtc
    57601 aaaattgtgg cacccttttg ttgctatgct tggtgcatga ttgcgatttc gaagcgcgat
    57661 ggtcagagtc atgagtgctg gtgttcgttt atgttgtagg aatggataat ggaacatgaa
    57721 actgccattt aaagccgcat catcgtgaat cagcaccatc acttggtaaa atttccatcg
    57781 tatggctgtc aaaaagtacc agaacattga agccctgact ggtgactaca aaacctactg
    57841 ccatctcata tggactaggg aggggagtat tctcttgacc agccgaaatt tcggcacttg
    57901 gtatagggac taccatgatg caccttgaga catcgggaga tgcgctgcgc ccactttgac
    57961 cttctctgtg tgtctaatgt ttatgctgca atgtcttggc ccaaaggcac ggcagtgcga
    58021 gtcatttcgt tcatgagcaa cactctcatc taccttaacc actgttggtc acgttttacg
    58081 cggcatcctc tgcatttgtt agtaggccga aggaaatagg ataggaaaac ctggatgaca
    58141 cgccatgcac ctgtctcggg tgtaacccgt agataaagat tgtggatttg aaaagcctta
    58201 caggtattga acgtggtatg attctttggt gcccgggcag aatcagtatt cgcgaaggtc
    58261 cggacaatcg gacttgagaa cgtctatatg gtttaccgcg attggcgacg gcaagcggcg
    58321 atgtcaccgc ggcgaggtgc cgaaaaggga agaccgtctc gtcatggagg gagccttgtc
    58381 tccaacaaat gaaggggtgg aattgtgaaa cccgaaagaa atccccaggc tttatgtacg
    58441 ccgccaagaa ggtgcctctg ggtgcatcct gttggtctca gtcacgcata agctgaagtc
    58501 aggatctcca gcagggatag gccgcagccc tgcacggtgc taagggggag gctgggtcga
    58561 gagaatgcac gctcttcact cagcaagtcc ttggccaaag ggcgaagcac aatcgcgttc
    58621 aagctcaatt gggtcacgat gagacagaca tgcagccctc gcatctgccc tgcccatccc
    58681 atgtcggagg gttcgtcgct tcttcttcgg caatcaaggc ccaagatcgg attagcagag
    58741 agcagctggc gggatgcgga gccgggccgc gtacggagga tcgcgccgtt tcaaccccgg
    58801 cagaatccgc atcgtatcgt cagaaccgcc cttctagaca tgccgtggtg caagaatgac
    58861 gacgacgaac acgatcgccc gttgatcgaa tgatcctccg gctttgctgg acacatcatc
    58921 cactgggagc gaattttggt tctcgaaaca ctcgaaactc atggtgcggg cagtgattgg
    58981 aggtgactcg ccgcatcgcg ttggcttggc ccgtggacca caaccccaag aacatcatga
    59041 gacgagtttc agacgccgtg gcccccgctg ccacggcacc atagcccacc acctcgacgg
    59101 tctcatgccc ggcgcacgct ggag
//
