# Supplementary material for: Genome sequencing and physiological characterization of three Neoarthrinium moseri strains
Source: BMC Microbiol. 2025 Aug 21;25:526. doi: 10.1186/s12866-025-04274-z (PMC12369201; doi:10.1186/s12866-025-04274-z)
Supplement: Supplementary file 16 — Supplementary Material 16. [file 12866_2025_4274_MOESM16_ESM.zip › BiGSLICE/input/Nmoseri/TUCIM5827/JAFIMQ010000006.1.region002.gbk]

LOCUS       JAFIMQ010000006        21330 bp    DNA     linear   PLN 06-APR-2022
DEFINITION  Neoarthrinium moseri strain TUCIM 5827 scaffold6_Wmoseri_TUCIM_5827,
            whole genome shotgun sequence.
ACCESSION   JAFIMQ010000006
VERSION     JAFIMQ010000006.1
KEYWORDS    .
SOURCE      Neoarthrinium moseri
  ORGANISM  Neoarthrinium moseri
            Eukaryota; Fungi; Dikarya; Ascomycota; Pezizomycotina;
            Sordariomycetes; Xylariomycetidae; Xylariomycetidae incertae sedis;
            Neoarthrinium.
COMMENT     ##antiSMASH-Data-START##
            Version      :: 7.1.0
            Run date     :: 2023-12-04 12:33:23
            NOTE: This is a single region extracted from a larger record!
            Orig. start  :: 873916
            Orig. end    :: 895246
            ##antiSMASH-Data-END##
FEATURES             Location/Qualifiers
     protocluster    1..21330
                     /aStool="rule-based-clusters"
                     /category="other"
                     /contig_edge="True"
                     /core_location="[10000:11330]"
                     /cutoff="20000"
                     /detection_rule="(indsynth or dmat or indole_PTase)"
                     /neighbourhood="10000"
                     /product="indole"
                     /protocluster_number="1"
                     /tool="antismash"
     proto_core      10001..11330
                     /aStool="rule-based-clusters"
                     /tool="antismash"
                     /cutoff="20000"
                     /detection_rule="(indsynth or dmat or indole_PTase)"
                     /neighbourhood="10000"
                     /product="indole"
                     /protocluster_number="1"
     cand_cluster    1..21330
                     /candidate_cluster_number="1"
                     /contig_edge="True"
                     /detection_rules="(indsynth or dmat or indole_PTase)"
                     /kind="single"
                     /product="indole"
                     /protoclusters="1"
                     /tool="antismash"
     region          1..21330
                     /candidate_cluster_numbers="1"
                     /contig_edge="True"
                     /product="indole"
                     /region_number="2"
                     /rules="(indsynth or dmat or indole_PTase)"
                     /tool="antismash"
     gene            complement(6538..8399)
                     /locus_tag="JX266_002408"
     mRNA            complement(join(6538..7269,7320..8399))
                     /locus_tag="JX266_002408"
                     /product="hypothetical protein"
     CDS             complement(join(6538..7269,7320..8399))
                     /codon_start=1
                     /gene_functions="biosynthetic-additional
                     (rule-based-clusters) p450"
                     /gene_functions="biosynthetic-additional (smcogs)
                     SMCOG1034:cytochrome P450 (Score: 100.4; E-value: 2e-30)"
                     /gene_kind="biosynthetic-additional"
                     /locus_tag="JX266_002408"
                     /product="hypothetical protein"
                     /protein_id="KAI1852867.1"
                     /sec_met_domain="p450 (E-value: 1.2e-29, bitscore: 97.5,
                     seeds: 50, tool: rule-based-clusters)"
                     /transl_table=1
                     /translation="MSQLILHNPPFLANNYDDLKSLGLLLVTTILCGYLVYQWALPKPI
                     PGIPHNRASARRLLGDIPDLIKTTSSSDLTLLNWMHNRVAAHNSPIIQVFVRPFGKPFV
                     VVADFREAQDVNMRRKEFDRSPIMHEFFKGIIPNHHIHEQTNAVWKAHRRLLQDLMSPP
                     FLNKVAAPAIYTDASNLIRLWELKASIADGRPFEITKDVHEAVLDAVLGFAFGPSLKAR
                     ATLPNAELLGGLSTEEIQKLRGEDHLTSGDAQISFPKASPDDLIRTLLDSTDSLADIHG
                     SPVPQLRWHLVTKWKPRFRRALRMKNRILAQELQKAVERMGSAHSGARSAVEHMIERER
                     KLAENDGRAPEYVSPVMVDETFGFIVAGHDTSSTEISWACKILADHPKPQTRFRSKLQA
                     AYTKAVQENRSPSIDEITGMQIPYLDAIIEELLRYSGTVPMVDRQAINDTEILGFPVPK
                     GTTVTFLSMGPSMMSPGFEVDESKRSESSQNAMRDGKGRAWDPNDIGLFKPERWLVPTP
                     SGNKKGGDESWQFDATAGPQLAFGLGTRSCYGKRLAYVELRVLLTLVIWNFVLLPCPKK
                     LSGYAAVAGITHRPTQCFVRLRKVELK"
     PFAM_domain     complement(6625..6831)
                     /aSDomain="p450"
                     /aSTool="clusterhmmer"
                     /database="35.0"
                     /db_xref="PF00067.25"
                     /db_xref="GO:0004497"
                     /db_xref="GO:0005506"
                     /db_xref="GO:0016705"
                     /db_xref="GO:0020037"
                     /description="Cytochrome P450"
                     /detection="hmmscan"
                     /domain_id="clusterhmmer_JX266_002408_0031"
                     /evalue="8.20E-09"
                     /gene_ontologies="GO:0004497: monooxygenase activity"
                     /gene_ontologies="GO:0005506: iron ion binding"
                     /gene_ontologies="GO:0016705: oxidoreductase activity,
                     acting on paired donors, with incorporation or reduction of
                     molecular oxygen"
                     /gene_ontologies="GO:0020037: heme binding"
                     /label="JX266_002408"
                     /locus_tag="JX266_002408"
                     /protein_end="575"
                     /protein_start="506"
                     /score="34.8"
                     /tool="antismash"
                     /translation="FKPERWLVPTPSGNKKGGDESWQFDATAGPQLAFGLGTRSCYGKR
                     LAYVELRVLLTLVIWNFVLLPCPK"
     PFAM_domain     complement(join(6955..7269,7320..8129))
                     /aSDomain="p450"
                     /aSTool="clusterhmmer"
                     /database="35.0"
                     /db_xref="PF00067.25"
                     /db_xref="GO:0004497"
                     /db_xref="GO:0005506"
                     /db_xref="GO:0016705"
                     /db_xref="GO:0020037"
                     /description="Cytochrome P450"
                     /detection="hmmscan"
                     /domain_id="clusterhmmer_JX266_002408_0030"
                     /evalue="8.50E-28"
                     /gene_ontologies="GO:0004497: monooxygenase activity"
                     /gene_ontologies="GO:0005506: iron ion binding"
                     /gene_ontologies="GO:0016705: oxidoreductase activity,
                     acting on paired donors, with incorporation or reduction of
                     molecular oxygen"
                     /gene_ontologies="GO:0020037: heme binding"
                     /label="JX266_002408"
                     /locus_tag="JX266_002408"
                     /protein_end="465"
                     /protein_start="90"
                     /score="97.4"
                     /tool="antismash"
                     /translation="IIQVFVRPFGKPFVVVADFREAQDVNMRRKEFDRSPIMHEFFKGI
                     IPNHHIHEQTNAVWKAHRRLLQDLMSPPFLNKVAAPAIYTDASNLIRLWELKASIADGR
                     PFEITKDVHEAVLDAVLGFAFGPSLKARATLPNAELLGGLSTEEIQKLRGEDHLTSGDA
                     QISFPKASPDDLIRTLLDSTDSLADIHGSPVPQLRWHLVTKWKPRFRRALRMKNRILAQ
                     ELQKAVERMGSAHSGARSAVEHMIERERKLAENDGRAPEYVSPVMVDETFGFIVAGHDT
                     SSTEISWACKILADHPKPQTRFRSKLQAAYTKAVQENRSPSIDEITGMQIPYLDAIIEE
                     LLRYSGTVPMVDRQAINDTEILGFPVPKGTTVTFL"
     gene            complement(10001..11330)
                     /locus_tag="JX266_002409"
     mRNA            complement(join(10001..10145,10195..11330))
                     /locus_tag="JX266_002409"
                     /product="hypothetical protein"
     CDS             complement(join(10001..10145,10195..11330))
                     /codon_start=1
                     /gene_functions="biosynthetic (rule-based-clusters) indole:
                     dmat"
                     /gene_kind="biosynthetic"
                     /locus_tag="JX266_002409"
                     /product="hypothetical protein"
                     /protein_id="KAI1852868.1"
                     /sec_met_domain="dmat (E-value: 1.7e-85, bitscore: 281.9,
                     seeds: 47, tool: rule-based-clusters)"
                     /transl_table=1
                     /translation="MIEVITSNEPRDFVNSVLRFRDDNSQFWWDTTGRMFSKLLKYAGY
                     STAEQYRELNFYSLFVAPELGPSPDCHGNVRRWRSPGTPDSTPIDFSWEWGRDNQAIVR
                     YSFEPIGPHAGTELDPLNRFATNEWILKLKQQNMVPRVDLEWYEHFTRQILQHDNRTAK
                     TVDCFVEETTPKAGTVVALDIEKTGPVMKIYIYPGLKAEELGISNLDLVESSIISLPPD
                     QLKSLNPEPLLEFLREGTNKYNFETGILAIDCLVPSDARIKVYTRARYTTFEYMMDCIT
                     MGGRLYISTEAIKDLEDFWRTFLGDASDVLPEDVPGRASPGFYYTLSCGKAILPKVYIS
                     PQYFCKSDVDVLSRLRKFFSTRRSDQMMDNYEAAVFDIFGTKTLESRCGSHYYIGCALA
                     KGQLRVVTYLSPQTFDCEKEKANVDES"
     aSDomain        complement(join(10052..10145,10195..11291))
                     /aSDomain="TIGR03429"
                     /aSTool="tigrfam"
                     /description="arom_pren_DMATS: aromatic prenyltransferase,
                     DMATS type"
                     /detection="hmmscan"
                     /domain_id="TIGRFam_JX266_002409_0003"
                     /evalue="2.50E-84"
                     /identifier="TIGR03429"
                     /label="JX266_002409"
                     /locus_tag="JX266_002409"
                     /protein_end="410"
                     /protein_start="13"
                     /score="281.9"
                     /tool="antismash"
                     /translation="VNSVLRFRDDNSQFWWDTTGRMFSKLLKYAGYSTAEQYRELNFYS
                     LFVAPELGPSPDCHGNVRRWRSPGTPDSTPIDFSWEWGRDNQAIVRYSFEPIGPHAGTE
                     LDPLNRFATNEWILKLKQQNMVPRVDLEWYEHFTRQILQHDNRTAKTVDCFVEETTPKA
                     GTVVALDIEKTGPVMKIYIYPGLKAEELGISNLDLVESSIISLPPDQLKSLNPEPLLEF
                     LREGTNKYNFETGILAIDCLVPSDARIKVYTRARYTTFEYMMDCITMGGRLYISTEAIK
                     DLEDFWRTFLGDASDVLPEDVPGRASPGFYYTLSCGKAILPKVYISPQYFCKSDVDVLS
                     RLRKFFSTRRSDQMMDNYEAAVFDIFGTKTLESRCGSHYYIGCALAKGQLRVVTYLS"
     PFAM_domain     complement(10212..11258)
                     /aSDomain="Trp_DMAT"
                     /aSTool="clusterhmmer"
                     /database="35.0"
                     /db_xref="PF11991.11"
                     /db_xref="GO:0009820"
                     /db_xref="GO:0016765"
                     /description="Tryptophan dimethylallyltransferase"
                     /detection="hmmscan"
                     /domain_id="clusterhmmer_JX266_002409_0032"
                     /evalue="8.80E-96"
                     /gene_ontologies="GO:0009820: alkaloid metabolic process"
                     /gene_ontologies="GO:0016765: transferase activity,
                     transferring alkyl or aryl (other than methyl) groups"
                     /label="JX266_002409"
                     /locus_tag="JX266_002409"
                     /protein_end="373"
                     /protein_start="24"
                     /score="321.6"
                     /tool="antismash"
                     /translation="SQFWWDTTGRMFSKLLKYAGYSTAEQYRELNFYSLFVAPELGPSP
                     DCHGNVRRWRSPGTPDSTPIDFSWEWGRDNQAIVRYSFEPIGPHAGTELDPLNRFATNE
                     WILKLKQQNMVPRVDLEWYEHFTRQILQHDNRTAKTVDCFVEETTPKAGTVVALDIEKT
                     GPVMKIYIYPGLKAEELGISNLDLVESSIISLPPDQLKSLNPEPLLEFLREGTNKYNFE
                     TGILAIDCLVPSDARIKVYTRARYTTFEYMMDCITMGGRLYISTEAIKDLEDFWRTFLG
                     DASDVLPEDVPGRASPGFYYTLSCGKAILPKVYISPQYFCKSDVDVLSRLRKFFSTRRS
                     DQMMDNYEA"
     gene            complement(13491..13988)
                     /locus_tag="JX266_002410"
     mRNA            complement(join(13491..13790,13845..13988))
                     /locus_tag="JX266_002410"
                     /product="hypothetical protein"
     CDS             complement(join(13491..13790,13845..13988))
                     /codon_start=1
                     /locus_tag="JX266_002410"
                     /product="hypothetical protein"
                     /protein_id="KAI1852869.1"
                     /transl_table=1
                     /translation="MIHVARREKIALYCVFGIGAFATAISCVRLQSIYVFTFSKDPFHD
                     SIPVNLWSVIEVNSAIICATIPSLKPLFRFRRLVEMAKKNSNYEYHGNERSGDLDASGE
                     AKNAARRWSDKAVSRDPVQPVRASIDSEGSIELQTISEVYLRI"
ORIGIN
        1 agtatgagtt ggtcgaagaa aacggaggag ccgaaggggt accagccggc gggttgggcg
       61 cgtagggaga cgcagacgcc tgaatgccag cactcggaac aggttggtaa ccaaaggtgg
      121 ccatggagtt actctcgacg gaggcgccat acattggaga cgctgcttct gacgctggcc
      181 tcggtaactc atatgagctg cgttggtact cgcccgatga acgttccatc gatgaccttg
      241 gggcataggc agaactgttc tcgaaggctg cggcaggttg accactaata ggggcgtagc
      301 gggaagatgc cttgttggct ggaatgacag gcgaaggtcc ggtgtttcca aacgactcga
      361 aattgctggc agatggggag cgactaatag tgggcgtacc accagcaatg cgagcgaagg
      421 gaccggtctc caagccaggc tctccagggg atccaggtcc tgagctctga gcatcatcgc
      481 cagcaacaaa cttgttaaac ttgtcccaca tggtgctaga gaccttttcc acgctaggct
      541 tgggtagcca agacgaggaa ccctccttgg gcaactgttt gagcctcacc ataagatcgt
      601 ccacagaaga cattaaacca gggtggtagt agggcgaccg cctggtctga gctgtgatgg
      661 aagtcatgat tgcctcgcag tactgaagag ccttgtccct tgagccgtat tcagcaagtg
      721 tcatagcatg ctggagcttg tagccggcaa ggtgagggca gctttgttgg gtgttcgacc
      781 cggacagggc aaggccgtac tcgtagactt cactcagcag gagtggttca atctccttgg
      841 cgaattgatc ggcctggcga cgatggtcgg caccaacaag gacgaagttg gcattagggt
      901 cgtccagccc gccaaatacg gcatgctttc gggcaaacaa gaagcaaatg tgcgcggctt
      961 cagctctgcc gtactcggac aagagcttgc ccagtgaggt cagagccacg atatcacctt
     1021 cacttctgtt gctcaatacc aagccaagag tttctcgcca tttctcaagc ccggcaagag
     1081 cgtcagtaga gttacgagag gttgttgaca tcagctggcg tcctgcacga gcatggcttg
     1141 gtaccagtgc atcgaccgct tcttcgaggt tacccgacaa aaccccatag agagcgccca
     1201 gtgactggtt gctacggctt gagtcattga cctccttttt aatgaactcc tgtgttacct
     1261 gcttgtacag gtcaccttgc acagtgttgg agatgagcat ggcatgcccc catagcctct
     1321 tgtcaacagc ggcccaaaca gctttctcgc ggtctccaag ctgtaggaat ttccgaattt
     1381 gctccatcgc cgatgagtcc accgcatccg attgcatgcc tgccaaagca gaaataccgt
     1441 gtagatcgcc agccgtcatg atcggggatg cgagctcgcc atttgaatct tcgagctcag
     1501 gggacaaaac ctggcgcaca gccttttcta cagcagggtt tccttcgagc acaccgtcat
     1561 tctcgacaaa aaggcgtagg atcttccaga gaagaactct ttcgacggct ctcttgtctt
     1621 catgggatac atattgctgg aatgcagcat tcggtagagc actctccaga gtttcaatac
     1681 cttgcgaaag ccaggcaact gtctcctttt tctttgactt gcccttcaat ggaccgggga
     1741 acttcgtgat gcgctcctca atcagctgga catccttggc atgcttgata ttgacttcac
     1801 cggggctccg gagaatcata ggtagggctt ggttcatgcc gtatcgagga acatctttcg
     1861 ggaaagacgt gaccatagca ccacccacac cccaagaaat caacggtgca cccctccatc
     1921 gtgacaatgg atcaagctca cgcccgtccg tgggggcgac caagttcagg gcctgtgaca
     1981 tgccgcgagc acgagtaact ggcggccgtg caggctgaga ttgaggaggc gcccttggcg
     2041 aggttggccc ctgcgcggaa gacggcctag gaattgcatc ggcaggtttc gtgggtgagg
     2101 ctctgccgta gagtgagcct ggagactgtg tctgggagcg aggaggcggc gcgaaattga
     2161 cctggttagc agggacggtg gcctggggaa ctgggcctgg agcgtaattt gagatcatgc
     2221 gtttcggcgg cgacaaagtg ctgcttgcgg gagaaaggac tggtggaggg gttctccgcg
     2281 cttgttgagg gctgtatcta gactcagccg aaggaacatg aggtctagtc atcggtggtg
     2341 gagattgcat caaaacagtc ggaccatcct cctcgacttc cctggtagga ggcaacgatg
     2401 gcaccctcgt aaggcgaggc tcgtactggg aggacacact tcttgccaag ggagcccctt
     2461 ggccagcacc gggactcgga agcttttgag acggatcttg cgacttctca aagtgagcca
     2521 acgggcttga cgtccttggt tgatgggcca aaatcggggg agggacagct gaatacgcgc
     2581 cgctgctcga gcggctcggt ggagctgggg aatatcgact ggtcgccgct gtgggaggcg
     2641 acatgccatt ggttgtcggc ccctgaccgg gcgcaggaga gtaccgattg cttgcaggtg
     2701 cagtcgcttg ctggggccca ttcgactgaa gctgagaata gggactcatc tgctcggggg
     2761 ggactagacc agctagtccg gcaggttgct gctggacagg agaagccatc gggggcggga
     2821 taggaggtgg tcccataggc accccctggg gaggtcgcac tgggggccct tggggtgatt
     2881 gcgcgtaggc agtctgctgt ggagagggca ggctattctg gcgcgaagca ggccgaggtt
     2941 tggaggtcat ggggagatct tcaaagaagc ccgacttgga tgtcagctgt ggcgcgggct
     3001 tgagcccggg aactggctga tttgaatggc ttgatgtcgg tggcgtgggg acggatcccg
     3061 aagaccccat tgtaggcgat ggttgcgaat acatactcgc tgctcgtgcg ggcggcccag
     3121 gaggcggcgc cgacggagca aggtttgccc gcggcagctg ctgcatacta acgcgctttc
     3181 gcggagcagt cactacatcc atcggcaggt catacggtga agaatatccg cccttcttgt
     3241 ccacgaagct ctgggctttg gagacttcag gtctcgtggc cggagctcca tatgcctgtc
     3301 ccatagggga tgccaatgtt gaaactccat attgcggcgg atgggctgcc aagccttgct
     3361 gtgtcgctga aggagccggg atggcgttga acgtattcaa gaccggctgg gctggagatg
     3421 gtagcgcggc tggcgtatag cgtccggtga taggtgcagt cggggcctga gttgaagcag
     3481 gctgggaggt agcgggtgcg gccacaggcg cgtcgtcctc atcctccaag aagccctcgt
     3541 catcacttcc aaagaaggcc gccgggtcga tctccttgtc tgcagagtct tccaggagga
     3601 attcgtcctc gtcgtctcct tcgaaagcag cagcccattt ggcatccagt tcgtttgact
     3661 cgccgggctt ggattcttct aggctactgg cctcggtggc gccggcctcg gtggcagctc
     3721 tgtcagcctc ctgcttcatg aaatccgcct gtgaattgtc ggtttcgggt atgacggggg
     3781 tatctggttc gacggccgca ttggcagtgg tctcgatgaa catgctggtg tcctttctct
     3841 gcaatgccgg gctcgggtca tctggggttt ggttctcctg gatctgactg aaaaagtcgt
     3901 cgcccggtgc ttcatcggcg aacgtgtcat caaaacccgg tagtttcgag tcctcctcgg
     3961 cggggatagg ttcttcggct tcgttgtgcg gaatcagagg taggccttcc tcaaagcgag
     4021 catccgaagc ttcttgctca ggaccgaccg tgtcgccgcc cagggattgc tgctggaaga
     4081 acgagtcctc gtgctgctct tgcccggcag ccgggccgtc atcgaaggat cgtaagaact
     4141 ctggctcatc cgcagcagac tcgtcgtggt gagcctcttg ctcgacctcc tgcatgattt
     4201 cttctgcctg agtcgcaggg atcgcgtggt ccagtggttg ttcattctcg ggcgacgggg
     4261 cggatggcac aacggggaac gagttggttc gctcgttggc aggcatgaac ttgaaagggt
     4321 cggtgtcggt gcgctgcaga ttccactcgg catcgtcgtc gtcgttccag ttgaactcgt
     4381 gcgacacggt ccgcgcgaag gagacggtgc tggagtgttt ggcggcattg gcggcgggtg
     4441 cggctggtgc tgcgtccggc tcagtagaca tgactgactc cgggggtaca gcagtctcct
     4501 cggcgacagg tatctcttcg gcaagggcgg cttcgggatc tagcaccggc tcttccgtag
     4561 cagctgtcgc gtcgccggct acaggatttg acagatccca accaccgact tcatcatcat
     4621 cggcggctag ttgatcgagg aatgcgcctt cgctcgccgg ctctgtcgac gtggtgtcat
     4681 tgggtatcgt gtggccggag gtctcttctg gcccctgggg gtgcgcttgt tctacagtgg
     4741 gctcgggttc tgactctgtt tgctgggtat ctggcgagac gtctggcaag acgtctggct
     4801 ggggatgcga ggagaagtta tgggcggccg agtttggcat cagggcggga tgccatgatg
     4861 cgctgacggg gtcggacgcc atggcgaggt agtattaaag ggtctatggt acgagagtgc
     4921 aaagcccgtg ggtgacggaa gggtactaga agcgcgcatg tgttaggaga cggtgatctg
     4981 tcttgatcgt gtgcggcttg cacgctgcgc tgccgccgcc gtagctgtgg aactgtgcca
     5041 tctcacaggt cccgtcgggc cctcaggtga atgcaccggc acagcatggc gcgccgacat
     5101 cctcgaggcg caccaggcga ggcgagcgag caagcaaaac agggggggag ggcgcggaac
     5161 gtacttatac aagaacaaga acagtcgtaa atgctagtat cattacaatg ctcgctccat
     5221 catcgacggc ggtggtcctc ggagcgaata gacgggaggg cggcgggcgg cgggcggcgg
     5281 cagctcgcgg gcaaaggtgt tcaattccag atgtggtggt ggtgttgcaa aggtgtcacc
     5341 ctgctgatgg tcagatccag atgcagatgc agatatggcg tcgtggtgcc gggagcgact
     5401 tggccacgac ctcctttagc cccatgcacc tccgacgcct cttttgggca tggtcccaca
     5461 tgtggcagcg tggcctgggc tgtcttttgg gggatccttt cgggggcttt cggggcctgt
     5521 ggggcggcgt tggcacctgc tgcaccttgg gtacccgctg tggccactgg atggaacccc
     5581 tgcaatcacc tgggcaccat ggatcccttg caacgcctcg ggctgtcggg tcccgctgac
     5641 ttttcttcct ggcggacggt tcttctgcac aaaacccgac tggttcgacc ccgttccaaa
     5701 gctcgctttc cacccgtccc tgggctggcc cgagccacaa accacacaat gcacgtccgg
     5761 ccggctaagg gcatcctctg cttgcctttc tattggaatg gcaatccagc ttccggatca
     5821 ggacgagtgt cgcccgggag cgcttatcaa ctataatgag tcgatatcga gagacggtcg
     5881 tctggaaaag taattcttca atcaagatct gcgaccactg atatatgact ttgaaccgtt
     5941 cattcagtca atcaatcaat gttatatcta ttggcagcga tgtttaccac gaggtcacgg
     6001 ttaccaaaca ggagcctctt caactggccg aatgggtttc tgagtcgagt tttgataccg
     6061 aggcttctgg gacgcctcgg ctcgagtttc agttggaggt ttacaaaccc gttcaaccct
     6121 ggtgaaaaac ttcaagtctg cacgccgatc ctggaggact attaggatcg cggggacaaa
     6181 atcaaatcag ccttacagat taattctgat gttagttggc ttggcgtctc cccaaggaca
     6241 tcggagatgg tggtttgagc tgaggagctc gaaataatca tgaatgcatg aatgggtatt
     6301 agcagtgcag ggacacgctt ctcggtctga aatacaccgt atcaatgacg agagaggcta
     6361 tttatgctcc cagaatacta aaaagctaac accatcatcc gtagaagaaa tgatacacgt
     6421 accatttctg atagcgctct atgcatataa atataaaatc ctacgtagac ttgcattgtt
     6481 tagtagaagc cagactagat taacgtattc cgtgttgttt aacataacca ttagtgttca
     6541 tttgagttca acttttcgca accgcacaaa gcactgagtc ggccgatgtg ttatgccagc
     6601 aactgccgca tagcccgaca gcttcttagg acacggcaaa agcacaaaat tccagataac
     6661 cagagtgagt aagactcgca actcgacata cgctaaacgt ttcccgtagc agcttctagt
     6721 gccgagcccg aaagcgagtt gcggcccagc agtggcatca aattgccaac tttcatctcc
     6781 gcccttctta ttaccggagg gtgtgggaac gagccaccgc tctggcttaa agaggccgat
     6841 atcgttggga tcccaggcac ggcccttgcc gtctctcata gcattctggc tactttcgct
     6901 acgtttgctt tcgtccacct caaacccggg gctcatcata ctaggtccca tagagaggaa
     6961 ggtaacagta gttcctttag gcacagggaa gcctagaatc tccgtatcgt ttatagcctg
     7021 gcgatctacc ataggtacgg tgccggaata tcgaagcaac tcctcgatta tagcgtcgag
     7081 gtaagggatt tgcataccgg taatctcgtc gattgacggg ctgcggttct cctggacggc
     7141 tttcgtatag gcagcttgca gtttcgaccg gaagcgagtt tgaggtttgg gatgatcggc
     7201 caatatctta caggcccaag atatctccgt actgctcgta tcatgtccag ccacgatgaa
     7261 accaaatgtc taggactggt tagaacggtg taaaaagtga tattcggtgc ataccttacc
     7321 tcatctacca taacgggaga gacgtattcg ggggctctgc cgtcgttttc tgctagcttc
     7381 cgttccctct caatcatgtg ctccaccgcg gaccgcgcac cggaatgcgc actgcccatc
     7441 ctctccacgg ccttctgaag ctcttgggcg agaatcctat tcttcattct gagggcgcgt
     7501 cggaaacgtg gtttccactt cgtcacgagg tgccatctca gctgaggcac agggcttccg
     7561 tggatgtcag ccaaagagtc cgtgctgtcc aagagtgttc taatcaggtc gtctggtgaa
     7621 gccttcggga acgatatttg tgcatcaccg ctagtcaagt ggtcttctcc acgcagtttc
     7681 tggatctcct cggtactcaa cccaccgaga agttcagcat taggcagcgt agctcgagcc
     7741 ttcaacgatg gtccgaaggc gaagccaagg acggcgtcca gtacagcctc atggacgtcc
     7801 ttggtgatct cgaatggcct gccatcagcg atgctagcct tgagttccca cagacggatc
     7861 agatttgatg cgtcagtgta aatcgccggg gctgccactt tatttaggaa aggaggagac
     7921 ataaggtcct gaaggagccg tcggtgggct ttccagacag cgttggtctg ctcgtggatg
     7981 tggtggttcg gtatgatgcc cttaaagaac tcatgcatga tgggagaacg gtcaaactcc
     8041 ttgcggcgca tgttcacgtc ctgcgcctca cggaaatcgg cgaccactac gaacggtttt
     8101 ccaaacgggc ggacgaatac ctgaataatg ggcgagttgt gggccgcaac ccgattatgc
     8161 atccagttga gcaaggttaa atctgaactc gaagtcgttt tgatcagatc agggatgtcg
     8221 cccagcagcc ggcgcgctga ggccctgttg tgtgggatgc ctgggatagg cttcgggagt
     8281 gcccattggt agaccagata accacatagg atggtcgtta cgagcaaaag tcccaacgac
     8341 ttgaggtcgt catagttgtt cgctaggaac ggaggattat gcaaaattag ttgcgacatg
     8401 gcggaactcg gtggtcatac tagttaagat actaccgctt tagagagaga gagagagaga
     8461 aagagagaaa gagaaggttg acgcactggt gttcagtgac atgctagttt catagatcct
     8521 gataggggat tcggggagac ttctgagtcc gccgtgtcgg tcttcggcct cttgttcggc
     8581 gccataaact caaatcaatc acgccacgga tagtgccaca taatgtaccc gctaaagcat
     8641 ggagttgtgg acatagttgt tctatgtgaa caaggtactt tttgagataa acgttaaata
     8701 agatataagt acttggttat aagcacggca taccggacgg aagttatgga catagacgat
     8761 aggcactatc tgccgtaagg gctttgctgc tgatcaaagt gcgcctcata gtgagctatt
     8821 ccgctgctaa aagtggcatg taatgttaaa ccgcgcggct atcaggcgaa accttactat
     8881 agtccctcct tgtgagttaa gcggcagttg taatcttgaa gacaacaacg aaggaagtgg
     8941 tttagctttc ctgttatact tgaaacgttg tttccgtgta ttgcgcgctc tggtggatga
     9001 ctcgtatatc tcaagatctg accatgtggc tgattttagc agtgatggca gcacgcttgt
     9061 acctcttccc gctgtctttc tggctagcct ctttgatgtg acaactttcg gcagctttat
     9121 caaggtatcg tgggtatggt tctacaagtg aactgtttct tacaccatgt gtttatgtat
     9181 ggcattccag ggtaggatca actaccgaag caacagccca aacaaaagtg atgctcgctt
     9241 ctggagacgc tgcggtgcag atctcagaaa tctaatttct tgtgctgcat gctttcttgt
     9301 aggcggggca gggatatatt tcttgcgaat gatttgttct gggacttgcg ctagtcaacc
     9361 gcagactgtt ccactcccgt ggtagttccc ggcctccatc ccggaagctt aaatcgactg
     9421 ggtagtttgt tatagcttta acttacttag gctgagtggg actcaaaact ttattgtacg
     9481 ggccacaggg gtagaaacct agtaaaggac cgatgattat cggaccgtgt atacagtaat
     9541 tcaggccgat ttaccacaag ttatccctac ttgtaattgc agtaatatgt gattgcactc
     9601 ataattcgcc ccatacacac cgagaggact tggcctttgt gtgggcaaag ttatgcctaa
     9661 caaatcttat agacattacc ttacttctgc cttggttaaa cagaacatca cagtagtaaa
     9721 tcgacgacta agtaggcact gccacacgga gaataaccgt gtagaatttt ccaggtctca
     9781 aatcgaatgc agcgacatct gctacagctg ttttatcatg accaaagtaa tccccaaata
     9841 aagacggaga aagctcaatg gctgtaccaa aaccaaagaa acgcagtctg tcaggaattc
     9901 gatcatcaag gtggaactat cttcgtgttt catcatacac actttgatca atatccccct
     9961 cacacaccta tatagatatg tatctatttt cctgattttc ctatgactca tccacgttgg
    10021 ccttctcctt ctcacaatcg aaggtttgag gactgagata ggtgactact ctgagctgac
    10081 ccttggccaa agcacagcca atatagtaat gactgccaca ccgggattcc agggtcttgg
    10141 taccgctatg gaaacgtgag ccggggctaa attaagtgcg tgatgataac ttacaagata
    10201 tcaaatacgg ctgcttcgta attatccatc atctgatcgg atcgacgcgt ggaaaagaac
    10261 ttgcggagac gggacagcac atccacgtca ctcttgcaaa aatactgcgg agagatataa
    10321 accttgggta agatggcctt gccgcagctg agggtgtagt aaaatcccgg gcttgctcta
    10381 ccaggaacat cttcaggcag aacatcggaa gcatctccga ggaaggttct ccagaagtcc
    10441 tcgagatctt taatggcttc cgtagatatg tagaggcggc cgcccatggt tatgcagtcc
    10501 atcatatact cgaaggtggt gtagcgggct cttgtgtaca ccttgattcg tgcatcactt
    10561 gggaccaggc agtcaatggc gaggattcct gtctcaaaat tgtacttatt cgtaccctcc
    10621 cggaggaatt cgagaagagg ctctgggttg agagacttca gctgatccgg aggcaagctg
    10681 atgatagaac tctccacaag atcgaggttg ctgataccca gctcctcggc cttcagcccg
    10741 gggtaaatgt aaatcttcat gacgggacct gtcttctcaa tatctagtgc aacaacggtg
    10801 ccggctttgg gcgtggtctc ctcgacgaaa cagtctaccg tttttgcagt gcgattgtca
    10861 tgctgaagga tctgccttgt aaagtgctcg taccactcca aatccactcg aggtaccata
    10921 ttctgctgtt tcaatttgag aatccattca ttcgttgcaa atctgttgag ggggtccagc
    10981 tccgttccag catgtgggcc gatgggttca aagctatacc tcacgatcgc ctggttgtct
    11041 ctaccccatt cccaactgaa gtcgatcggt gtggagtctg gcgtcccagg gctcctccat
    11101 ctcctgacat tgccatggca gtcgggagaa ggaccaagtt caggagcgac aaaaagagag
    11161 tagaaattga gttcgcggta ctgttctgct gtgctatagc cagcgtactt gaggagcttg
    11221 gagaacatgc gaccagttgt gtcccaccag aattgggagt tgtcatctct gaatcggagc
    11281 actgagttta cgaagtcccg aggctcgttt gaagtgatca cttcaatcat tttagtggtt
    11341 ataaaaagac ttaggaggta ttttgatggc gctgaacact ctgaatatgg atacagaaca
    11401 gtggagggaa ctcagttacg ggtccttgga atgaattccc ttcatatatc acaggcaagt
    11461 ttaagcgtca ttcgtatttg cctctatctt ccgccactcc gatgttgtgg agcatgatac
    11521 tgggcagctc attggactat tcatttccta tggagatgaa actataatat accccatcga
    11581 gaattttcat acgatatggt tactgtctca cgctatggtc gtcaattcga cacaggttta
    11641 agattagaaa acttaaaaat gcgggttggg gacatatgta catttgttaa tttctttcca
    11701 ttatctttcc cggagggcca cgtggaatag tcacgtcatc gtcagtaacc gctgattggt
    11761 caattgagta aagaactgtc cataccagtc ggccatttca gatcccaggt gccagggaag
    11821 ctatcaaacc atgaaaatca agcgctcggt atgacgtgac tgctctaccg gaacttaaat
    11881 tcgtggttca gtataatgtg tcacagtcag gctgagggtt caagacgaaa gcacgataca
    11941 cctgcacggt tttttaaatc aaccgaaagc cttacaccag aacccaccgg agaccccaaa
    12001 tgccggtgga caaagtggat aacggaattg ccggcgccag atcttggcac gcggtagagg
    12061 ctccacaact tactggtaag cgctgcgact tggtatgctt aggttttggc acatgctagc
    12121 acgaaagcct tggaattctt tttgtacttt tgttctttcc gcccttctcg attattttat
    12181 ctgtgtcttg catggtagct aatttgtcct ggctaaggtg ttgaaacgtt aacaatccca
    12241 aaatggaata gagatccggg agacactttg aactagatat ggtttctcac gtcaagctca
    12301 caagatgaag ttcgacaacc gataaataga ggatctcggt tttgattggt cgagggtaca
    12361 gtatggatag tctgttgtca gtatcacggc agggcgcctc tgcggggcgc ctgatctaac
    12421 tcaacctggg gtctctgcca agaagtcaaa gtttcttgag gctcttagga tcggctcggt
    12481 acttttgaag gtgtcattcg tacatttggt ttgctatgag atgtagtggt tcgtctacga
    12541 tagaaagtta aaacaccatc tttagccccg agggttggca attgtcttac actgaataac
    12601 aaacagataa agtaacttgt cgtaggtaga cgtattccgt aacccaccag tgagctcgat
    12661 cgtgtttcgg tgtgagagtg ccgggttctt cgaatcccgc cacgttcacc atatacgacg
    12721 gcgcctccaa tccggagaat aatgctgcat gtaatgtaca attaggtgat atcttccagt
    12781 atatcgcagc ttcccgcggt ccatttcaac tgaattgtgt tcaggatgag tagttgttgc
    12841 catcaaagag aaaactctaa ctcacaaacg cgtctgcggt gctcctcgcc aagcctgtac
    12901 aattcatcgt gtcgagtact accgtatcga ccctatgcat acccactctc ggtagtagct
    12961 caaaccaggt ttatttttta cttgtccgcc taattgtact taagatatga tatccaagca
    13021 aattggctct gcaatggtac acggcgggtg ctccgatggt ccgagcgtgc atgttgaact
    13081 gtctcccccc cccccccccc aagagttggg ggtttcagca tgatcaagtc attcattgca
    13141 atagtccagt aatttaacca gtaggattat aaatcggtgg aacacctcaa atatctttgg
    13201 atgatagcgg tagactgttg tccggagtct tacgcataca tttggtccac ctttgctata
    13261 atgcgtgcct gcctgcattg caaacaggat gtcccagcat tacattcacc tagcaagcgt
    13321 gtccgatgct atccgatata cctggcatca cataactggc ttctcgatcg aatcacccgt
    13381 tggctacatc gtctccatgg gaatgaggcg cgcctctcaa gccaaacata gagcgaccca
    13441 gtaactccaa gcacgatagc tacacctgac ctaccttatt ctcttgccta ttatattcgt
    13501 agatacacct cagagattgt ttgcagctcg atcgaaccct cactgtcgat gctggcccgc
    13561 actggctgca cggggtcacg gctcacagcc ttgtcgctcc agcgtctggc tgcgttcttt
    13621 gcctcaccgg acgcatccag atctcccgat ctctcattac catggtattc gtaattactg
    13681 tttttctttg ccatctcgac caggcgccgg aatcgaaaga ggggcttcag cgatgggatg
    13741 gttgcacaga tgattgcgct attgacctcg ataaccgacc agaggttgac ctgtgccctg
    13801 ggtgagtatc ttgagcagcc gagctcggcg gtattgcgac ttaccggtat ggagtcgtgg
    13861 aatgggtcct ttgagaaggt gaatacatag atagactgga gccgaacaca cgatatcgcc
    13921 gtagcgaaag caccgatccc gaaaacgcaa tacagcgcga ttttctcgcg tcgagccacg
    13981 tggatcatcc ttaacgtggg aatcggtatg actagtatcc aaatatcggt aactatgttg
    14041 aaactagacg tgactggggc gcagagtgct aaagtcagct ttgagttgac tgggtatcag
    14101 tgttacgtag cgtacagtag aaaaaggctg tactgttaat acatgctcca ggctgcggtg
    14161 gggtgaggtt ccagactgcg ctcaacggcc ggcactggcc gagtgttaca gagacacaaa
    14221 taatgaagaa tacgacgagc agaattaggg ttccttgaca aagtcgaaga aagttctttg
    14281 cgacggcttc aggtcaaatc gagacaggtc agctaccagc atcaatcttc aaatgtggtt
    14341 aggatacttg ccgaatctca tgtacatgaa cactagagac gccttgatgg cgaacacgat
    14401 ggcgtagtac agaacttcta tcgcgacgat tgactagaaa cttagtgctc atgaaaacga
    14461 caagcttttt gtgattcatt acctttaaaa gcgtcaccat attcccgacg gtcaacattt
    14521 gcatagggta acctatctta ttggaccgtg cgaggagaag tatggcgagg tatcctatat
    14581 tcaaaacctt ccggtttgtt tagaaggctg aaagttcgaa cgatgcttag cagtccatac
    14641 cgttcccagt atgatcgttg tatcatccca tccgggtttc cgtaagattc cgaaccgcac
    14701 gccgcatcgt acgacaacga gcatagctag cacaatcgat gagcacgtac cgaatgatgg
    14761 acaagagtaa atagttgctt acttgacaat gaagtcagaa ctgcggttgt cgcaatcaag
    14821 ccatcttgtt gtgcttgatc ggtgctcgac atattctcgc tttaagaagt ggtggcaagg
    14881 aaacccttga gcacatctgc tctattaatt agaggcagat catgtttatc atgggtcaag
    14941 aagaaatgag tggcattgtc agatattaaa gttgcgcggg attcacattt ctttcgcccg
    15001 gatacctgcc aaggcctggg aagaaagaag ggcaggtgtt gttcggtgta ccaaagaaga
    15061 gaagtagctc ttgtacagta taggaattaa acccggcgtt gtacagtacg ctaacaagtc
    15121 ctctgccaga tgtgaaaccg caaggtagtc tatgataagg aggctcagtc taaaccgggg
    15181 gctgacgacg acgagtaacg acgcagggcc tgatgcgcag ctagtgaaga gtgtcggggc
    15241 gcagggccgc gtgccaaact gttggaaagg attgagtggc tttcctgcct acctgggtat
    15301 gcagccgttc agcaattcga cggtgaccgc tcgccaccga aagccaactc ttggccagcc
    15361 actggaacac gcaagacttg tagatcctgt tccatcgtgg caccccattt ttgcaccaat
    15421 cccgctatag ccacaaacgt atagtttcat agttgctgca attatctacg gatgggcaca
    15481 tctaacccgg aagacggagg cattggggca cataaccctt agagacaaga ttgcctcgag
    15541 gtgtgcgatg tacttcgctc ttcaaacact cccaaggaga cactgaacca cgaaacagaa
    15601 atctcattca ggaaaacgcg ttagtttcga acagccaaga acgcacgcga tccgccgagc
    15661 catacacccg acgaaccgag ctaagacgac attggatgaa tgggaacggg cccagggctc
    15721 agaccccctt ttttccctct cgtccgagcg gctctagctc cattgtacaa gagaccctag
    15781 ccacggcgac aattggacca aaaccggttg agcctagtat tcggcaagac tagtgcagta
    15841 atcacaggtt gtagatagac cggtaaggtg aaaatgctga tcctgccaag tcagattcca
    15901 acccggacga tcatctccgt ctagcgggag agcacacaag ccttctcacg cggtatgttg
    15961 ggattcgccg tgaactcaac actgcaagaa cttgatgcta ctagcggaac acaagatagg
    16021 cagtgcagta ggctcgtaga ggagcaggtt tgtcgcattt ctccattgct ccaagtatct
    16081 atcatgcatc aggacgattg gtttcatgaa gttggcaacg ctaatgaagc cacctaactc
    16141 ttcaggtcct cgcttcgaac agtagcttat gaaagttgag gtacatatgg catagaaaga
    16201 acgccacacg ggcccggcca acttgatgtc taccaaatct gtgtctgcgg cattgttttg
    16261 ctagtgcagc gaacatggtc atgctcatca cctcctgcat gcagccttga caccggctgg
    16321 tcatgtgcag gaggcatcca cctactctgc aatgttggaa gctctatttt actcgctatg
    16381 aaaatacttc tgtagggtgg ctatcgcaag gctatctgtg ctggggttta tgcgaacagg
    16441 actggtaacc aaagagatgg ccgacttctc cattggtacc gcaagtgaag aacttcaccg
    16501 atgcgcaagg cgaagacgat gttactattt tgtctatagt agtagaacct ctgtttcaga
    16561 aaacgtcaat ccatttcttc gctgattggg gctggatcac tgtcttttcc tgatctgccc
    16621 cgtcttgttt ccgaaccgat taagctattt taacatgaat tagtcgcgcg acgagtggat
    16681 cttttgttga cacccgcaac gtttctcgcc agggaaaatt caaagcctga tcttgtagcg
    16741 ccatttccat aaacggcgcc tacggtggcc caagactaag taccacatgt ggtacacagc
    16801 ggaacactac atgaagccag taaagaggac gttcggcagt aggaaaatgc ccacctagtg
    16861 aacgtaagcc atcccgtata tggaattgaa aagtgccaac attcggtgca taagtcacaa
    16921 ctacatgata actcgtaagg gcatagtctg cgacgatctg ccgaactagc gggtgaatta
    16981 tcgataataa gttaaactgc gtgctagtag cccgaagaga cctaccaatt gcagtgtagg
    17041 ttactgcgcg cgctcacaag cttgtgaaat cttgaaacta acagatgtat tgaccagcca
    17101 caagctgaga agatgtatgt catattggtt tagaatggca gactgttgcg aagttccgaa
    17161 gaaaatcacc gcttggtcct ctataggaaa ccctgatgtg caagatcttc atcctagatc
    17221 aaggtcatag gtcggatggg cagccacgtt ctcttaataa attttctgct tacgactttt
    17281 gaggttgatc gccctaaccc cgtgcggcgc tggttgcatc caatcctgga caacaccaca
    17341 tagaggcact gcgaccgttt gcttcctagg tcgggctgaa atcgccttct aaatagtcta
    17401 tctacctaag aacacgcagc atagaatgcg acctgttccg tagaaagtgg tagaccaaat
    17461 atcactgttc acaacgagca ctaaccaaga ggtagaaaga aaatcgtaag atttcgattc
    17521 aaacatttta attacaatac aaggccgaat aaaggtcgca attctatttg tgaagttata
    17581 aacttgtaaa gaaatgcaag gaaaagcggc tcaagttttg gtggttgatt atcgcataaa
    17641 gtcaatatta cactttgttg cagatcaagg tgctttttgc tatttgaggt gcctggctat
    17701 caacagccat atggtctagt gatcaggtga ttttagcgct aatgaccaca agtagaagac
    17761 caatccagga tagagacgat ggctcaaggc gaatggaatg agtgtaaggg tgcaaaaata
    17821 cgatattgca gcgcttaaaa ggggaggagc aggttccttc ataggggaat ctactctgcc
    17881 ttcggctgga gctaacgcac atatcaaaaa tgagatcacg tgcccgtgag agttcgatcg
    17941 gaagaccagg atacgtcttc gatggtatta gtcaagacct ccgaagtctc aatgatttcc
    18001 aacattcttc caaggctatc aaacactccg aggcagatta tgtcgtgagc aatgattcat
    18061 ggatgttgac aatgctccag aatgcattgc ccatgattcg aagtatgcga tattctccaa
    18121 tttcgctcgc tgggattatt gagcggccgg agaactcgaa cccgttgctc aacctatgga
    18181 ataggccaac atctgatcct ctttccccca aagataaacg aaaccgacaa ggtgaatcat
    18241 tcaatgaata aaatcaagat tactttgatc cctgatgaaa agtcgtcact tgtcacggta
    18301 aacggttgtg gagttttatc aaagtctcaa tgaaaactgg tacttggaga atacagaaaa
    18361 tccgtagcca ttgccctcca accaatcttt ccttttctga agtcgttcac gcacttcatc
    18421 gtgaccacgc tcaacccacg cagttccacc tccctcaata caccgtcttg actgaatacg
    18481 gagtgtggat aggagataca caactagcac agccaacaca ccctttccca atcacagata
    18541 cggtgcagcc tgaagtgatg gtgacggtgg cagggggccc ggttggctct cccttcttgc
    18601 aggtgcttgt gggcttgatg caggcaatgt cgcaatggac tcgcggcgtg gacgtgatgg
    18661 tcgtggtcga ggtgcaatgc gtagctgcct cgacaagacc accagacagg atagccagag
    18721 aggggagaac agaagctttc attttgaaaa tcgaggtgtc ttcgaagtgt gtataatctt
    18781 tgtcttcgtt cttggcgggg aacggcagcg tcttggcatt catttatact actaccattc
    18841 cactcatgtc tcaccatcag cagcgtggct gaactcagct gcgaatccta cacgcctaag
    18901 tggactagct ttcgaacggc aattgccgtg taggatggaa cagggcttag gattctattg
    18961 aacctgccca ataataggaa cggactcact gaaacattga tgagtggctt gtcagctaca
    19021 tcgccctagg cctcagaagg acacaagaat gacgacgatc tctgaaatac gagaatactg
    19081 tcagctgcta ttcgccgaac ggaccattat ggcggagcct aaatgaatcc tccagaagct
    19141 ggttcggtgc agagaacgga gtttttccac agggatcttt gccgcataat gcattcgaaa
    19201 ttggttttgg cgtgagagca gaaatcccat atgttcgcta atgtcttgat gtacgtagag
    19261 agcaggaaaa ctaccttgtc atctcaacaa gaacaggaat caacgccctg caaattgttg
    19321 ataggcaaag aatatgctat ggcgtagagg cgacacttac ctcggtcgtt atcatgtgcg
    19381 attagaatat agactcaaca atttatatga agaggagggg cccagagcac gcattcttct
    19441 gccacaaacc acggggacat cgattactgt caaaggaaaa cttaggcggc cagttcctga
    19501 acaggtagaa tggaaggcag ataagtttta tggagggtaa cgatttactt acacgaatat
    19561 gctctatgca tgaagcaaat caagtgacgt aggctgactt ggagtccagg agagccaata
    19621 tggaggatag agaagtgagc gttattagat atagataaac actgatactt ttataagccg
    19681 acgatgtatg gatctaaggt ctatattgcc ctgaaaggag gttacccgca ttcaaaatgc
    19741 aacgatggca acaaccataa tcaattgcct tctcaccttc cgcctaatat attctcggcc
    19801 ttttgtgatt gcagtatggc atgatagcaa aatgactacg taaaatagat ctataaacta
    19861 cccatggtat gagttctagg tcattagttc acgaacctca aaatagattt tgtgcatagt
    19921 gggaagcgtt actgctttcc cccgtatttg gaacggcttc ctgaagatgg attccttata
    19981 aaattgcacc atatacaata gcaagacgaa tagcctttaa ataatttgtg tatgcgaaaa
    20041 gcaatccctt ttattcccag aatactgtct tgttctgatc taaatcgtgc ccagcgttat
    20101 agcggaagtg ccggctccag tagatttctg atgctttaga gaacctgtca ccatgtaagc
    20161 aaagagatag tggcctacat cccctagtgg gacatcacgg acctgacagt ttccccaaag
    20221 attggtggga caaccgcagg atttctggtc tgtgcagggt gcaccacccg gctcagtggc
    20281 gctgcagaca caccactgtc ccttaggaca accgcagctc ttactcagag cacaatggca
    20341 gagttcggca cgagccagaa gctgactcga agtcttagga ctgccaggtg aggccacgat
    20401 gagagtggtg agggcaccca gaactaccat agcgatatgc attatttcaa atttatgaga
    20461 acagagaaag gtttggttcg tcctttgatg atggtaaatg attccggttg gctgggccga
    20521 ttgagtttaa gaacgggtca gggcttcatg aattgggatc gaggaagtga gggctggcat
    20581 catacttata cttcgcagtc gatctctaaa atggaaggcc atactccact cctgcgttta
    20641 atattgctga ttgcagatat tgaggttctc tgaacaccgc cagcggatca actatggcag
    20701 tcgttcgtgg ttgtggtttt tagcgtaccc gacgtgacaa atcagggttc gctctgacat
    20761 aggctccact ggagacccaa tttcccaacg gatattgagc tcaatacctt gtgaagtctt
    20821 gtcagcttac cgagtcttga caggcgttcc cacgctgttg gctccacttg acggatagca
    20881 catgtaagca agcattttgc tgcctgtttg gtatgtttgt cacgagtcat gtcatctctg
    20941 tgaaatgtga cctccgtgtg gataaccggc gatctatcaa cattcttcac tgaattcaag
    21001 acactcgaga acacttgatt ctaatgttct agtgataacg tcttggtggt actctcgatt
    21061 gactaaagat gttcaggaaa ggccgtgggt caagatcgaa acatggcaag ttttactgtg
    21121 gtgcccacgt tattccatct acttaccatg ccattatgac taggttgtgc atcatgccgg
    21181 attcgcaaaa taaagtgcga tgagcaacac ccagtgtgtg gtggctgtac caagatgcag
    21241 ttcaagtgcg attggccagg gccggatggt gttctggagg caggaatcgg tccaaatcca
    21301 acgcgacgca agaagacctc cccctcgttt
//
