# Supplementary material for: Genome sequencing and physiological characterization of three Neoarthrinium moseri strains
Source: BMC Microbiol. 2025 Aug 21;25:526. doi: 10.1186/s12866-025-04274-z (PMC12369201; doi:10.1186/s12866-025-04274-z)
Supplement: Supplementary file 16 — Supplementary Material 16. [file 12866_2025_4274_MOESM16_ESM.zip › BiGSLICE/input/Nmoseri/TUCIM5827/JAFIMQ010000007.1.region001.gbk]

LOCUS       JAFIMQ010000007        21546 bp    DNA     linear   PLN 06-APR-2022
DEFINITION  Neoarthrinium moseri strain TUCIM 5827 scaffold7_Wmoseri_TUCIM_5827,
            whole genome shotgun sequence.
ACCESSION   JAFIMQ010000007
VERSION     JAFIMQ010000007.1
KEYWORDS    .
SOURCE      Neoarthrinium moseri
  ORGANISM  Neoarthrinium moseri
            Eukaryota; Fungi; Dikarya; Ascomycota; Pezizomycotina;
            Sordariomycetes; Xylariomycetidae; Xylariomycetidae incertae sedis;
            Neoarthrinium.
COMMENT     ##antiSMASH-Data-START##
            Version      :: 7.1.0
            Run date     :: 2023-12-04 12:33:23
            NOTE: This is a single region extracted from a larger record!
            Orig. start  :: 368567
            Orig. end    :: 390113
            ##antiSMASH-Data-END##
FEATURES             Location/Qualifiers
     protocluster    1..21546
                     /aStool="rule-based-clusters"
                     /category="terpene"
                     /contig_edge="False"
                     /core_location="[10000:11546]"
                     /cutoff="20000"
                     /detection_rule="(Terpene_synth or Terpene_synth_C or
                     phytoene_synt or Lycopene_cycl or terpene_cyclase or NapT7
                     or fung_ggpps or fung_ggpps2 or trichodiene_synth or TRI5)"
                     /neighbourhood="10000"
                     /product="terpene"
                     /protocluster_number="1"
                     /tool="antismash"
     proto_core      10001..11546
                     /aStool="rule-based-clusters"
                     /tool="antismash"
                     /cutoff="20000"
                     /detection_rule="(Terpene_synth or Terpene_synth_C or
                     phytoene_synt or Lycopene_cycl or terpene_cyclase or NapT7
                     or fung_ggpps or fung_ggpps2 or trichodiene_synth or TRI5)"
                     /neighbourhood="10000"
                     /product="terpene"
                     /protocluster_number="1"
     cand_cluster    1..21546
                     /candidate_cluster_number="1"
                     /contig_edge="False"
                     /detection_rules="(Terpene_synth or Terpene_synth_C or
                     phytoene_synt or Lycopene_cycl or terpene_cyclase or NapT7
                     or fung_ggpps or fung_ggpps2 or trichodiene_synth or TRI5)"
                     /kind="single"
                     /product="terpene"
                     /protoclusters="1"
                     /tool="antismash"
     region          1..21546
                     /candidate_cluster_numbers="1"
                     /contig_edge="False"
                     /product="terpene"
                     /region_number="1"
                     /rules="(Terpene_synth or Terpene_synth_C or phytoene_synt
                     or Lycopene_cycl or terpene_cyclase or NapT7 or fung_ggpps
                     or fung_ggpps2 or trichodiene_synth or TRI5)"
                     /tool="antismash"
     gene            197..921
                     /locus_tag="JX266_002528"
     mRNA            join(197..473,608..921)
                     /locus_tag="JX266_002528"
                     /product="hypothetical protein"
     CDS             join(197..473,608..921)
                     /codon_start=1
                     /locus_tag="JX266_002528"
                     /product="hypothetical protein"
                     /protein_id="KAI1852350.1"
                     /transl_table=1
                     /translation="MTPKPPKGQFTVLYFASAGSYTAREHDYFTAPLPISKLFGTLEEK
                     HSGIQAKILDSCLVTVNLEYVDIPEKDDDPEQVVIKEGDEVAIIPPVNVLLLFHLCTAA
                     CLQRPKPPARRNANAFLITRTRSNKSRKKAIVEAMLTSAVKVVMVETWHPNGRVRISHR
                     SAQFGQTSSSQAGAKSGNAFGFGTHVQDYGRRC"
     PFAM_domain     230..472
                     /aSDomain="ThiS"
                     /aSTool="clusterhmmer"
                     /database="35.0"
                     /db_xref="PF02597.23"
                     /description="ThiS family"
                     /detection="hmmscan"
                     /domain_id="clusterhmmer_JX266_002528_0001"
                     /evalue="2.30E-06"
                     /label="JX266_002528"
                     /locus_tag="JX266_002528"
                     /protein_end="92"
                     /protein_start="11"
                     /score="28.3"
                     /tool="antismash"
                     /translation="VLYFASAGSYTAREHDYFTAPLPISKLFGTLEEKHSGIQAKILDS
                     CLVTVNLEYVDIPEKDDDPEQVVIKEGDEVAIIPPV"
     gene            complement(2045..2993)
                     /locus_tag="JX266_002529"
     mRNA            complement(join(2045..2588,2639..2750,2807..2993))
                     /locus_tag="JX266_002529"
                     /product="hypothetical protein"
     CDS             complement(join(2045..2588,2639..2750,2807..2993))
                     /codon_start=1
                     /locus_tag="JX266_002529"
                     /product="hypothetical protein"
                     /protein_id="KAI1852351.1"
                     /transl_table=1
                     /translation="MDDGAAASPSSSADEILNSYHLPRPYPLWLNPSYAKHIVKGNFMT
                     LSARPKTVDAGEWIAHQVVEHYRNLWNFVRVIHEKEEDGLTICNATTCPRMSAGANHSF
                     TWLNFRREPVELPAYEYITLMQRWISGKIDDTNIFPTDNNGVSFAHNPSITTSPLSQLT
                     SPGDRDWVGKRSGFPENFVEVCQTIFRQMFRVYAHLYWAHFVDPFYHLNLEKQLNSCFS
                     HFVLTACALDMLKPQELEPMQPLIDLWAANGTFPPGSKAYDYANHKAGDRLMQLGNAA"
     PFAM_domain     complement(join(2162..2588,2639..2750,2807..2885))
                     /aSDomain="Mob1_phocein"
                     /aSTool="clusterhmmer"
                     /database="35.0"
                     /db_xref="PF03637.20"
                     /description="Mob1/phocein family"
                     /detection="hmmscan"
                     /domain_id="clusterhmmer_JX266_002529_0002"
                     /evalue="3.60E-45"
                     /label="JX266_002529"
                     /locus_tag="JX266_002529"
                     /protein_end="242"
                     /protein_start="36"
                     /score="154.2"
                     /tool="antismash"
                     /translation="HIVKGNFMTLSARPKTVDAGEWIAHQVVEHYRNLWNFVRVIHEKE
                     EDGLTICNATTCPRMSAGANHSFTWLNFRREPVELPAYEYITLMQRWISGKIDDTNIFP
                     TDNNGVSFAHNPSITTSPLSQLTSPGDRDWVGKRSGFPENFVEVCQTIFRQMFRVYAHL
                     YWAHFVDPFYHLNLEKQLNSCFSHFVLTACALDMLKPQELEPM"
     gene            4947..6269
                     /locus_tag="JX266_002530"
     mRNA            join(4947..5207,5268..6269)
                     /locus_tag="JX266_002530"
                     /product="hypothetical protein"
     CDS             join(4947..5207,5268..6269)
                     /codon_start=1
                     /locus_tag="JX266_002530"
                     /product="hypothetical protein"
                     /protein_id="KAI1852352.1"
                     /transl_table=1
                     /translation="MSDSEDHLDVAEDGVDDLFGEGGDDDDLQSDNERVLSDADLASEK
                     DDRERYGEDDVDMDEQDVVVKDRLVMNIQMFRHRTPKSKDGTLRSLRPPNFLRWAAEEY
                     KADSFEPTHWDLENAQSENPKGVIRYQRDPKTGELKSNALVYRWSDGSTTLSVGGEHYE
                     VQRKMLAPPSDKPYEERQDAHYYAAAAHLSSNLLVTVGHVSEQYTVLPNRDIQDDAVAQ
                     LASRMQAVARGKAVSADNIFIATRDPELQRKEAELAEKERMKAQRRRENAAARLDNRAS
                     GYRSGGLSIGDLEGGRRGAGGARKRGQPGASRQKKRRPEYDSDDDLPAGRGRNDDYDHE
                     DDFIAPSDDEDSMAADDDEEDLLDDDDDEEEAPRKKRQKTAEAEDEDADADADLDDLDA
                     PAAEQGRSRRRNIVDDDDDEE"
     PFAM_domain     5277..5774
                     /aSDomain="Leo1"
                     /aSTool="clusterhmmer"
                     /database="35.0"
                     /db_xref="PF04004.16"
                     /db_xref="GO:0006368"
                     /db_xref="GO:0016570"
                     /db_xref="GO:0016593"
                     /description="Leo1-like protein"
                     /detection="hmmscan"
                     /domain_id="clusterhmmer_JX266_002530_0003"
                     /evalue="7.00E-32"
                     /gene_ontologies="GO:0006368: transcription elongation by
                     RNA polymerase II"
                     /gene_ontologies="GO:0016570: histone modification"
                     /gene_ontologies="GO:0016593: Cdc73/Paf1 complex"
                     /label="JX266_002530"
                     /locus_tag="JX266_002530"
                     /protein_end="256"
                     /protein_start="90"
                     /score="110.7"
                     /tool="antismash"
                     /translation="LRPPNFLRWAAEEYKADSFEPTHWDLENAQSENPKGVIRYQRDPK
                     TGELKSNALVYRWSDGSTTLSVGGEHYEVQRKMLAPPSDKPYEERQDAHYYAAAAHLSS
                     NLLVTVGHVSEQYTVLPNRDIQDDAVAQLASRMQAVARGKAVSADNIFIATRDPELQRK
                     EAE"
     gene            7080..9100
                     /locus_tag="JX266_002531"
     mRNA            join(7080..7351,7447..8287,8342..9100)
                     /locus_tag="JX266_002531"
                     /product="hypothetical protein"
     CDS             join(7080..7351,7447..8287,8342..9100)
                     /codon_start=1
                     /locus_tag="JX266_002531"
                     /product="hypothetical protein"
                     /protein_id="KAI1852353.1"
                     /transl_table=1
                     /translation="MMGFFGIAWAFCSLLLEVVLFWFKVSCLLFRLASAQPEAVLADDE
                     VQKLGGWWRTKSVLDEWLESLRNAEVYEDWEHAALHLDNIKELNLWRNDPSSRSYDWGL
                     INQRLESLIAAREETDLQALLDLVRAGLVRNLGNITSPRLYNRSFAGTKYLIEEYIAQV
                     VEAIQEINLRSSSTAAPLIDSNGDDDVGTPVLNLSTQRKLDFLHDTRQAFGRTTLVLQG
                     GAIFGLCHLGVIKALFLRGLLPRIITGTATGALIASLVAIHTEDELPGILKGDGIDLSA
                     FEAHAHHGQQTGKQSLEYGWETLLRRIKRFMKEGYFLDVKVLEDCVKANVGDLTFEEAY
                     NRSKRVLNITVATEGQEGVPTLLNYITAPNVLIWTAAVASNASTPSLYGSRGTTVLCKD
                     VNGEIVPWAPANTFRHYTSSTPMTSNKDHKSPLARIAQLFNVNHFIVSQARPYLIPFLE
                     SDMHGPSLFAARHKRAQITGHIIRMIGLEIRHRLRQLDTLGLLPPTIRRFLVDEEVPAA
                     SMTFVPKVTAGDFMRLLETPTRETLDYWILRGERSVWPAVCALRIRCAMEFEIEKSYQR
                     ARSLKAGGLRRKASTHAASGVLPRTSPDRMSPEKNGLRDAGPTKGTA"
     PFAM_domain     join(7257..7351,7447..7699)
                     /aSDomain="DUF3336"
                     /aSTool="clusterhmmer"
                     /database="35.0"
                     /db_xref="PF11815.11"
                     /db_xref="GO:0004806"
                     /db_xref="GO:0006629"
                     /description="Domain of unknown function (DUF3336)"
                     /detection="hmmscan"
                     /domain_id="clusterhmmer_JX266_002531_0004"
                     /evalue="2.80E-34"
                     /gene_ontologies="GO:0004806: triglyceride lipase activity"
                     /gene_ontologies="GO:0006629: lipid metabolic process"
                     /label="JX266_002531"
                     /locus_tag="JX266_002531"
                     /protein_end="175"
                     /protein_start="59"
                     /score="118.0"
                     /tool="antismash"
                     /translation="DEWLESLRNAEVYEDWEHAALHLDNIKELNLWRNDPSSRSYDWGL
                     INQRLESLIAAREETDLQALLDLVRAGLVRNLGNITSPRLYNRSFAGTKYLIEEYIAQV
                     VEAIQEINLRSS"
     PFAM_domain     join(7826..8287,8342..8392)
                     /aSDomain="Patatin"
                     /aSTool="clusterhmmer"
                     /database="35.0"
                     /db_xref="PF01734.25"
                     /db_xref="GO:0006629"
                     /description="Patatin-like phospholipase"
                     /detection="hmmscan"
                     /domain_id="clusterhmmer_JX266_002531_0005"
                     /evalue="1.70E-11"
                     /gene_ontologies="GO:0006629: lipid metabolic process"
                     /label="JX266_002531"
                     /locus_tag="JX266_002531"
                     /protein_end="388"
                     /protein_start="217"
                     /score="44.8"
                     /tool="antismash"
                     /translation="LVLQGGAIFGLCHLGVIKALFLRGLLPRIITGTATGALIASLVAI
                     HTEDELPGILKGDGIDLSAFEAHAHHGQQTGKQSLEYGWETLLRRIKRFMKEGYFLDVK
                     VLEDCVKANVGDLTFEEAYNRSKRVLNITVATEGQEGVPTLLNYITAPNVLIWTAAVAS
                     NASTPSLY"
     gene            10001..11546
                     /locus_tag="JX266_002532"
     mRNA            join(10001..10254,10319..10384,10446..10699,10774..10930,
                     10986..11075,11146..11412,11477..11546)
                     /locus_tag="JX266_002532"
                     /product="hypothetical protein"
     CDS             join(10001..10254,10319..10384,10446..10699,10774..10930,
                     10986..11075,11146..11412,11477..11546)
                     /codon_start=1
                     /gene_functions="biosynthetic (rule-based-clusters)
                     terpene: Terpene_synth_C"
                     /gene_functions="biosynthetic-additional (smcogs)
                     SMCOG1052:Terpene synthase/cyclase metal-binding domain
                     protein (Score: 138.7; E-value: 4.7e-42)"
                     /gene_kind="biosynthetic"
                     /locus_tag="JX266_002532"
                     /product="hypothetical protein"
                     /protein_id="KAI1852354.1"
                     /sec_met_domain="Terpene_synth_C (E-value: 1e-16, bitscore:
                     55.3, seeds: 87, tool: rule-based-clusters)"
                     /transl_table=1
                     /translation="MTYSVTHTKGPSSTPSYTITLPTKGGLLSTRNDVSHKDTTQSLFH
                     RLKGQQLVIPDLRPMFSHWSSGTNEHYMRMKESVDKKLSLILPSEKHQKAVSDADPALL
                     AAKWWPTSSWGRYQTMTDLVIWFGIWDDYVEKLACPLAAQDFRVATKKFVTQSLGLARR
                     TEAPAAPVHPLIQSFKGIADEVCKAFDLEQREQLLKHFDQYIDATELEAEFEKAETVPG
                     LDQYWEVRTLTSGMGTLLGMSEFALQVKLPMHIITSPAYETLWAVTIVINSIVNDLISF
                     KKEMAAGSVLSSVAILFHQSGDLDLAVKLSVEYLQQLVDLYDTTAEVLLQEAAAGQDPE
                     VQQAVSEVVDLFRMVNTGNLEWSLGAKRYGVSEFIQEDGSIELYL"
     PFAM_domain     join(10489..10699,10774..10930,10986..11075,11146..11278)
                     /aSDomain="Terpene_syn_C_2"
                     /aSTool="clusterhmmer"
                     /database="35.0"
                     /db_xref="PF19086.3"
                     /description="Terpene synthase family 2, C-terminal metal
                     binding"
                     /detection="hmmscan"
                     /domain_id="clusterhmmer_JX266_002532_0006"
                     /evalue="3.00E-31"
                     /label="JX266_002532"
                     /locus_tag="JX266_002532"
                     /protein_end="318"
                     /protein_start="121"
                     /score="109.0"
                     /tool="antismash"
                     /translation="DLVIWFGIWDDYVEKLACPLAAQDFRVATKKFVTQSLGLARRTEA
                     PAAPVHPLIQSFKGIADEVCKAFDLEQREQLLKHFDQYIDATELEAEFEKAETVPGLDQ
                     YWEVRTLTSGMGTLLGMSEFALQVKLPMHIITSPAYETLWAVTIVINSIVNDLISFKKE
                     MAAGSVLSSVAILFHQSGDLDLAVKLSVEYLQQL"
     gene            13285..15121
                     /locus_tag="JX266_002533"
     mRNA            join(13285..13636,13695..15121)
                     /locus_tag="JX266_002533"
                     /product="hypothetical protein"
     CDS             join(13285..13636,13695..15121)
                     /codon_start=1
                     /locus_tag="JX266_002533"
                     /product="hypothetical protein"
                     /protein_id="KAI1852355.1"
                     /transl_table=1
                     /translation="MRAEYKGGRKALHDCPASATIPADKSTMLPPEIWISIAECCVANH
                     YCDKNALLNLRTVSRLFNDVIRPYALRTLQLEFTRLDRVSQRRRRPLDGDALRGMGRLC
                     KALYLDMMLIRDEGEILYLGNIFRNVPSMDSFVTTLYDRYCMNENSFTEVEYRESLGYM
                     LERTMDVEAVRLNLPFQLISKHCQASTMLLGNTFEALAQRPEDSKTLKTLVLENMTDIG
                     IVKLWRNPRDVKNIIDTFVDLKHLLISVRRHDDARYHVISFQQRLWEMIGKAGKLESLC
                     LVSLNMDEQPFEVVRHSSQRDCTLSDWHFKSIPTVRKPPKSVLPYLTSLELRRVEIHPC
                     GFLSLFKCFGSSLKELILNHVYLKTCYNSYAPDHFLRTLWIGLPNERPQQNHRWIAVAL
                     REMDVQLQVCRATNLGYDQYLVGLEPAAWSNYDLVDPSGLGRSLEERFVEVVTGVKQPS
                     NVDGSTVEYWPEEEAQTWAHANKERPLNTTRLAWDAAAYMKEPENNTTSRWQKSIDGYF
                     PNCNQFTLDELHRFADTACEGMNELNRRCAQGFDELEPSYREEDVGDDQLLEPDNSPGP
                     AIPPAPFSFSVDSDED"
     gene            16122..17735
                     /locus_tag="JX266_002534"
     mRNA            join(16122..16976,17037..17518,17573..17735)
                     /locus_tag="JX266_002534"
                     /product="hypothetical protein"
     CDS             join(16122..16976,17037..17518,17573..17735)
                     /codon_start=1
                     /gene_functions="biosynthetic-additional
                     (rule-based-clusters) p450"
                     /gene_functions="biosynthetic-additional (smcogs)
                     SMCOG1034:cytochrome P450 (Score: 342.3; E-value:
                     7.8e-104)"
                     /gene_kind="biosynthetic-additional"
                     /locus_tag="JX266_002534"
                     /product="hypothetical protein"
                     /protein_id="KAI1852356.1"
                     /sec_met_domain="p450 (E-value: 2.3e-69, bitscore: 228.4,
                     seeds: 50, tool: rule-based-clusters)"
                     /transl_table=1
                     /translation="MALYTLSIGNLFATITVLGITYLASNMVYNLYFHPLSQFPGPFLM
                     RISRLPYIYRFTRGALPYYMLEIHEKYGEVVRVAPNELAFANPAAWNDIQGHRTKGQLE
                     MEKSAAFYKPIKGIETDIINADREEHGMIRRTLAHGFSEKALRDQQPLIKKYVDLLVQR
                     LRENCADGTKALDMTAWYNFTTFDVIGDLAFGEPFGCLEESRYHSWVATIFQMAHVGTF
                     VQSLSFYPAIKAVLDAFVPFMEKMDKQRQGFLRLSRTKLQTRMTKFKERPDLVEPLIRR
                     KDEWGLTMEKLQATCSILIIAGSETTATLLSGVTYFLMTNPDAMKRATDEVRSRFKTED
                     EINFVTVNDLNFMNSCLSEAFRLYPPVAMGLPRVVPAGGAKICGHYIAEGNIVAVHHYA
                     LYRRASVFKDPLEYHPERFLGDPRFANDSRDALQPFHIGPRNCIGRKPSLAYVEMRTIL
                     ARMLWNFDLRIADESRNFLDQRNFNLWEKGALKTYLTPVVR"
     PFAM_domain     join(16296..16976,17037..17518,17573..17654)
                     /ASF="active site cysteine inconclusive"
                     /aSDomain="p450"
                     /aSTool="clusterhmmer"
                     /database="35.0"
                     /db_xref="PF00067.25"
                     /db_xref="GO:0004497"
                     /db_xref="GO:0005506"
                     /db_xref="GO:0016705"
                     /db_xref="GO:0020037"
                     /description="Cytochrome P450"
                     /detection="hmmscan"
                     /domain_id="clusterhmmer_JX266_002534_0007"
                     /evalue="1.70E-67"
                     /gene_ontologies="GO:0004497: monooxygenase activity"
                     /gene_ontologies="GO:0005506: iron ion binding"
                     /gene_ontologies="GO:0016705: oxidoreductase activity,
                     acting on paired donors, with incorporation or reduction of
                     molecular oxygen"
                     /gene_ontologies="GO:0020037: heme binding"
                     /label="JX266_002534"
                     /locus_tag="JX266_002534"
                     /protein_end="473"
                     /protein_start="58"
                     /score="228.3"
                     /tool="antismash"
                     /translation="GALPYYMLEIHEKYGEVVRVAPNELAFANPAAWNDIQGHRTKGQL
                     EMEKSAAFYKPIKGIETDIINADREEHGMIRRTLAHGFSEKALRDQQPLIKKYVDLLVQ
                     RLRENCADGTKALDMTAWYNFTTFDVIGDLAFGEPFGCLEESRYHSWVATIFQMAHVGT
                     FVQSLSFYPAIKAVLDAFVPFMEKMDKQRQGFLRLSRTKLQTRMTKFKERPDLVEPLIR
                     RKDEWGLTMEKLQATCSILIIAGSETTATLLSGVTYFLMTNPDAMKRATDEVRSRFKTE
                     DEINFVTVNDLNFMNSCLSEAFRLYPPVAMGLPRVVPAGGAKICGHYIAEGNIVAVHHY
                     ALYRRASVFKDPLEYHPERFLGDPRFANDSRDALQPFHIGPRNCIGRKPSLAYVEMRTI
                     LARMLWNFDLRIADES"
     gene            18649..20437
                     /locus_tag="JX266_002535"
     mRNA            join(18649..18660,18896..18954,19071..19885,19956..20437)
                     /locus_tag="JX266_002535"
                     /product="hypothetical protein"
     CDS             join(18649..18660,18896..18954,19071..19885,19956..20437)
                     /codon_start=1
                     /locus_tag="JX266_002535"
                     /product="hypothetical protein"
                     /protein_id="KAI1852357.1"
                     /transl_table=1
                     /translation="MKGEILHLHLGQAGTQLGNSAWELYLLEHGLGRDGRPDPNVKDVV
                     EGGSYETFFTETSGGKYVPRSIFVDLDPSPIDEIRTGDYRQLFHPELLISGKEDAANNY
                     ARGHYTIGKEMVDNVVDRIRRVADNCNALQGFLIFHSFGGGTGSGFGALLLERLSTEYG
                     KKSKLEFAVYPAPRVSTAVVEPYNAVLSTHSTIENSDCTFLVDNEAVYDICKRNLDIPR
                     PNYEHLNRLIAQVVSSITSSLRFDGALNVDLNEFQTNLVPYPRIHYPLISYAPVVSAAK
                     SSHESFKVHDLTFQCFEPNNQMVVCDPRNGKYMAVALLYRGDVVPRDCSAAIAALKAKA
                     SFNLVEWCPTGFKLGINYQKPMAVPTASPSDGGLASVDRSVSMLSNTTAIAEAWSRLDQ
                     KFDLMYSKRAFVHWYVGEGMEEGEFSEAREDLAALEKDYEEVAADSFEPEEDDAEY"
     PFAM_domain     join(18658..18660,18896..18954,19071..19644)
                     /aSDomain="Tubulin"
                     /aSTool="clusterhmmer"
                     /database="35.0"
                     /db_xref="PF00091.28"
                     /db_xref="GO:0005525"
                     /description="Tubulin/FtsZ family, GTPase domain"
                     /detection="hmmscan"
                     /domain_id="clusterhmmer_JX266_002535_0008"
                     /evalue="1.30E-63"
                     /gene_ontologies="GO:0005525: GTP binding"
                     /label="JX266_002535"
                     /locus_tag="JX266_002535"
                     /protein_end="215"
                     /protein_start="3"
                     /score="214.9"
                     /tool="antismash"
                     /translation="EILHLHLGQAGTQLGNSAWELYLLEHGLGRDGRPDPNVKDVVEGG
                     SYETFFTETSGGKYVPRSIFVDLDPSPIDEIRTGDYRQLFHPELLISGKEDAANNYARG
                     HYTIGKEMVDNVVDRIRRVADNCNALQGFLIFHSFGGGTGSGFGALLLERLSTEYGKKS
                     KLEFAVYPAPRVSTAVVEPYNAVLSTHSTIENSDCTFLVDNEAVYDICK"
     PFAM_domain     join(19789..19885,19956..20263)
                     /aSDomain="Tubulin_C"
                     /aSTool="clusterhmmer"
                     /database="35.0"
                     /db_xref="PF03953.20"
                     /description="Tubulin C-terminal domain"
                     /detection="hmmscan"
                     /domain_id="clusterhmmer_JX266_002535_0009"
                     /evalue="1.40E-44"
                     /label="JX266_002535"
                     /locus_tag="JX266_002535"
                     /protein_end="398"
                     /protein_start="263"
                     /score="151.4"
                     /tool="antismash"
                     /translation="PRIHYPLISYAPVVSAAKSSHESFKVHDLTFQCFEPNNQMVVCDP
                     RNGKYMAVALLYRGDVVPRDCSAAIAALKAKASFNLVEWCPTGFKLGINYQKPMAVPTA
                     SPSDGGLASVDRSVSMLSNTTAIAEAWSRLD"
ORIGIN
        1 cttattatca caccgttgca atgatgtaat taaaaagcat gtattacctg acatctctga
       61 tgtaccaaat tatcaccaag atctctgaag caacatcttc caccacactt cttgttcagc
      121 tctatcgcag acacaagcta acctggtggt ctatagtgtc cgttccctct atcgcctgcc
      181 aaactcttcg cccgtcatga ctcccaaacc tcccaagggt caattcacag tcctctactt
      241 tgccagtgcc gggtcctata cggccagaga acacgactac ttcaccgcgc ccctgcccat
      301 tagtaaactg tttggcaccc tggaggagaa gcacagtggc atccaagcca agattctcga
      361 ctcatgcctc gtgactgtga acctagaata tgtcgacata ccggaaaagg acgatgatcc
      421 agagcaggtt gtgatcaagg agggcgatga agttgctatc atacctcccg tcagttctgg
      481 ctgaaatcct tcgaccatcg taaagcgccg ttgtgcaaaa gtagatctgc aacctttgga
      541 agttatggat gaggtagtag tggctccctt tcactgctgc tatcgccctc ttggccctct
      601 gtcacagatg tcttgcttct gttccacctg tgtaccgccg cgtgcctcca acgaccgaag
      661 cctccagctc gtcgaaacgc caacgccttc ttgatcacta ggactagaag caacaagagc
      721 aggaagaagg cgattgtcga ggcaatgctc accagtgctg ttaaggtcgt gatggtcgag
      781 acctggcacc ccaacggtcg agtccggatc tcccatcgct ccgcccagtt cggacagacg
      841 tcttcgtccc aggctggtgc caagagcggc aatgcattcg ggttcggcac gcatgtccag
      901 gactacggac gccgatgtta gcgttgggtg gcccgtaatg ggtcaggcac agaggggaac
      961 cactggaggt ggtagtagtc gggttgtcga taggcacaag caagcatagg cagacataca
     1021 aacgggcacc agctacaatc actctccctc ttcaagcagt ccccgcagtt ctgaagcttc
     1081 cagcaccgct ggaaatgggg ctcgttctcc cgcgctgccg tccacgcctg ccatgtatcg
     1141 tttctcatcg tacggacaac tgcccacctt gagatgagca ctttctcagc cagcgtagtg
     1201 tgacggccca gcgtgcagac ggatgccgat tccttaggct gtcccttggc tataataccg
     1261 cgatgatctt gtgcatgata cacaatgagg gttgacagcg tgtgaactgc ctcgtgatga
     1321 aggtaaatca cggagtacca cgcgggacga gcgccggccc atcattttgg aaccttcggg
     1381 gttcaaggct gagggcgtgg tgattaatgc ggggcagcaa ttgttgtcca agctgaactg
     1441 aatttacccc tagcctggga aaacaccaca gccccggttt actaccaagt cggccacgag
     1501 ctgtcacaac ctcccatgct cacttgagaa gttccgacat gtctactatg cagccagcca
     1561 tatgtccgct ggcaaaacag ctgggccggc tgtgtatggg gttcaacccg gcaacgtagc
     1621 acaagtgcct atgccatcgt caagtacggc tcttgtgggc gtcggatagt caaggagaca
     1681 ggaccagtgt ctctatttct ttatgcaagt gagatctctc tagtgtggga ttccttgact
     1741 atgattagat gccccttaac cccccctaac cccgtgagac cacgtcgttt tatacgaacg
     1801 ttccaagtca atgcgccccc ctgtttactt tccatcccat atcttcaaca agggttgggc
     1861 tgctggcccg ggagaggcgg tcagctcaga tcgtcaaagc ctgcggctat cgggaattga
     1921 cgaatggagc aggatccgca acttgggctt ccagtccgag ctcggagtcg tcttccgtct
     1981 atcagcgagc aagctgggac tggacgccag gttgccgtcc tatatacaag cgtggactat
     2041 gcgcttacgc ggcgttgcca agctgcatca gccgatcgcc cgccttgtgg tttgcgtagt
     2101 cgtaggcctt agatcccggc gggaaggtac cgtttgcggc ccagagatcg atcagaggct
     2161 gcatgggctc gagctcctgc ggcttcaaca tatccaatgc gcaagctgtc aggacaaaat
     2221 gcgaaaagca gctgttcagt tgcttctcca gattaaggtg gtagaagggg tcgacgaagt
     2281 gtgcccagta tagatgagca tagacccgga acatctgcct gaatatagtt tggcacacct
     2341 cgacaaaatt ctcagggaag ccgctccgct tgccaaccca gtctcggtct ccagggctgg
     2401 tcagctggga gagaggcgat gttgtaatcg atgggttgtg ggcgaacgaa acgccgttgt
     2461 tgtcggtggg gaatatattg gtgtcatcga tctttccaga aatccaacgc tgcatgagag
     2521 tgatgtactc atacgccggg agctcgacag gctccctcct gaagttgagc caggtgaatg
     2581 agtggtttct ggggacagta agtgacgtgc tcatgctcca gttggcggtt taacttacgc
     2641 gccggcggac atcctcgggc aggtggtggc gttgcagatt gtgagcccat cctcttcctt
     2701 ctcatgaatg acgcggacaa agttccacag attacggtaa tgctcaacca ctatagcatc
     2761 caacttagtc atcctctgcc tacagatgat ggggaatcaa gcgtaccttg gtgggcaatc
     2821 cattcgccgg catcgaccgt cttgggtcgg gcactcaggg tcatgaagtt gcccttgaca
     2881 atgtgctttg cgtacgacgg gtttagccac aagggatacg gccgtggcag atgatatgag
     2941 ttgaggatct cgtcagcact tgagctggga gatgctgccg caccatcatc catggctaag
     3001 gatggtgaac taggaagggg agggatcttg ggtgctgaga ggctggtcga agactggttt
     3061 ccttgtgaca gggtggtagg agactcaggt tggccgctgc ttgtagtcac tgggctcttc
     3121 tgacctgggg ccttaaccgc tgtccctcta aaacgagcgt tactatagat gaacgttagt
     3181 attcatttct cggcagacga gatataaaaa tcctcagagt gaggctcagg ggtgcagcgg
     3241 aaagaaaaaa cacatgtgca tctgcaagcc actcgaccct atgcaatgca ggcagcaggg
     3301 caaacagcaa aaacaaagta ccaagacttc ggggcaggat cttagcctaa taaaggcatt
     3361 cctaataata ccaagcactt caggttggct gctggtcgcc gggtttctca aagcggtgat
     3421 ataagtgttc aggaatagtc caccaaccag ttcagtctgt tgtcgaatgc agaggcgaga
     3481 aggctctcag gcacgtgatg aaccggtggt ctggactggc ctctgtcacc ctgaattgga
     3541 gggaaccgac gtgtcccaag cgaggagtcc cacgtgaagc gctgtcgata caacctgtag
     3601 gaggactctg tgaccgacct caagaggctg tgctgtgctg taccagtgcc cgtgctcgag
     3661 gtttgaaact gttcagtctg attttacccc gccaaagtgg taggtagacg tctgaaatcc
     3721 agagggcacc gcaaccgtgg agccgttgct ataccgctgt tgaagcccga gccgccgagt
     3781 tgcagtggca agcccgtata tggacggacg ggtgttggtt ccagccagac ggtagggggg
     3841 ttgatgtcat gcctcactgg aggcgttgaa ggtgccaatg gtctttggtg cagtgtggtg
     3901 gctatagcat gaatgtgaca agaaggcaac atgcgcatgt gttgcttttc ggattgccca
     3961 cacagttctt aataaaagca ttatgaaaca gcatgccact tacatccccg aaaaaagatt
     4021 cgacatggtc gcgtgtgtgt gtgtgtgtgt gtgtgtgcac cgagaggcgc cgacgagggg
     4081 taaaaaaggg ttggtgaggc ggtcagaatt cctgggtccc aaggccacca gatcgacgga
     4141 cggcgtatca caagccctgt acttgacgga ggagcagtcc acgggcctgc agagggaacg
     4201 cagaaagagc gacgggctgc tacgaagggc gaatgaatcc cagatatgtt caatgggaac
     4261 acgacgactc gagtttctca aacgttaggg ggcgaggtca aaaggaggca tggaggaggg
     4321 gggctaagcc ggtttggtcc tcctcccgca cgtgccaacg gctggttcca cccggagctg
     4381 ggacagctca ggtctatctt gggggcctac gaccagggat tccgccattg tgccccggcg
     4441 cacagctctc gaacctgcat gctcacggac cccatgggat tcaacacgta aaagggtcgg
     4501 gtagcacgcc cttttcctcc ctttcgcccc cattcttgcg agcaacgcgg ttgtggtctt
     4561 gtgtgtccaa cacaatctac ctaggtaagt tgcggtcatc gctgcggggc atactcaagg
     4621 gtctaatact cactaaactt gcgaattggc cgctagcgcg ctgggccaga ggctgctgaa
     4681 acaaacgctc ccagcggacc tgccacgcct ccagctaggc ttctggcctt cagccttccc
     4741 agtcagacgc ccttgcaaat ccatcagggc cccagcgcaa cgcgaccgac ctccagcctc
     4801 gcccgtcttt gcccatcttc attcaccaca tcgcaggcgc cgcgagtctt gactcaagct
     4861 ccctcgaggc caattgcact tcactttctg ctcttcatca cgccggtttc tccacctcca
     4921 atagttggaa attttcattt gtcaccatgt cagactctga agatcacctc gacgtcgccg
     4981 aggatggcgt cgatgacctg tttggcgagg gcggcgatga tgatgacctg cagtctgaca
     5041 atgagcgcgt cctcagcgat gcagacctcg cctctgaaaa ggatgaccgc gagcggtacg
     5101 gtgaggacga tgtggacatg gatgagcagg acgtcgtggt taaggaccgc ctcgtcatga
     5161 acattcagat gttcaggcat cgaaccccca agtccaagga cggcacagta cgtgtttttg
     5221 gcgaatgtct ctcacgcaac tagacatggt ggcttacgat tgcacagctt cggtcactta
     5281 gacctcccaa tttcctccga tgggccgccg aagagtacaa agccgacagc ttcgaaccga
     5341 cacactggga cctggagaat gcgcaaagcg agaacccgaa gggcgtcatc agataccagc
     5401 gcgaccccaa gaccggagag ctgaagagta atgcgctggt ctatagatgg agcgatgggt
     5461 ctaccacctt gtcggtcggc ggggaacact acgaagtaca gagaaagatg ctagcacctc
     5521 ccagtgacaa gccatacgaa gagagacagg atgcgcacta ctacgccgcg gcagcccatc
     5581 tgtcgagcaa ccttctcgtg accgtgggcc acgtctcgga gcagtacact gtgctcccga
     5641 atagggacat tcaagatgac gctgttgcgc agctggcaag ccgcatgcag gcagtggcgc
     5701 gtggtaaggc ggtgagcgcc gacaacatct tcatcgccac gagagatccg gaactccagc
     5761 gaaaagaggc cgagttggca gagaaggaac gcatgaaggc ccagcgcaga cgagagaacg
     5821 cggcggccag gctcgacaac cgtgcctcgg gctaccgcag cggagggctc tcgattggcg
     5881 atctcgaggg tggccggaga ggagctggtg gcgcccgcaa gagaggacag cctggcgcat
     5941 cccgccagaa gaagcgcagg ccggaatatg attccgacga cgatcttccg gccgggcgag
     6001 gtcgcaacga cgactatgac cacgaagacg atttcattgc ccccagcgat gacgaggaca
     6061 gcatggcggc tgacgacgac gaagaggatc ttctcgacga cgacgatgat gaggaagagg
     6121 cccctcgtaa aaagcggcag aagactgccg aggccgagga cgaggatgcg gacgcggatg
     6181 cggatctgga tgacctcgat gcgccagccg ccgaacaggg cagatcacgt agacgaaaca
     6241 ttgtggacga cgacgacgat gaagagtagc aggagcagtt ccgagaataa tccaaccggg
     6301 ctatgggttc tatcaacaga gcttacgacc gttagtgatt gacaggaagc gctggctgtc
     6361 ctctctggga gcattacggg gtaaaaagtg gtatcgtagt atcgtaaatt ctaatcagag
     6421 ccatggtgtt cctgcctaag cgacccttca aaccacagag ccttgctgac aagacgagtg
     6481 acatgcttcc tagcacgcgc tttcgtagcc gcgcgaatct gaatacgtgg atgtggtatg
     6541 tttgacggag gcatgtagtt gcacctgagg acggttgcgc atgttgtagg tacctagccg
     6601 aggcggcggg cagggatcag ctggctagca gacagctcac agctactttt ggtcctagta
     6661 cccttagctc aacgtgggga aacatggccc ggccgtccgc ccgccagcca gcaacccagg
     6721 gtcaatggaa gcgaagcact ttcacatgca tgcaacgcct ccagacatca ttccagctac
     6781 accaagacgc cgcgtgacgt tgtaccgctg taccgctgta ccaccaacct cgggcgactt
     6841 tagtttgtta ttcggtcgaa gtcctgtgat gccttcacgt aaatacgcac agtccccttg
     6901 aactgatcca taccgcaacc tccctggaat gacatgacat tttaagacgc cgccgcacct
     6961 agtgatccgc acatgatggc gcagttccgt cccccgtgcc ccagcctcta gtcagacttc
     7021 cgagccatcc cgccttttgc atgcgtcacc ccggtgctgc gtgacgctgc atcgcggcca
     7081 tgatgggctt cttcggcatc gcctgggctt tctgttcgct actcctggaa gtggtgctgt
     7141 tctggttcaa ggtaagctgt cttctcttcc ggctcgcgtc tgcgcaaccc gaggccgtgc
     7201 tcgctgacga cgaggtacag aagctcggag gctggtggag gaccaagagc gtcctggacg
     7261 agtggctcga atctttgcgc aacgccgagg tctacgagga ctgggagcac gccgcgttgc
     7321 atttggacaa catcaaggag ctcaatctct ggtgagttcg ggagcgacga ggccaagcgt
     7381 gcacgcctct gcccagtccg cacaatatat agctgcatac ctactcacac acccgcctcc
     7441 ctctaggcgc aacgaccctt cctctcgttc gtacgactgg ggtctcatta accagcgtct
     7501 cgagtctctg atcgccgcgc gcgaggagac ggaccttcag gctttactcg atcttgttcg
     7561 cgccggcctc gtgcggaacc tcggcaacat cacgtccccg agactctaca atcgctcatt
     7621 cgccggcaca aagtatctga ttgaggaata catcgcacag gtcgtcgagg ccatccaaga
     7681 aatcaacctt cgctcgtcgt cgacagctgc tccgttgatt gatagtaatg gtgatgacga
     7741 cgttggaact ccggtgctaa acttgtcgac gcagcgtaag ctggacttcc tccacgacac
     7801 gaggcaggct tttgggcgga caacgctggt cttacagggc ggtgctatat ttggattgtg
     7861 tcacctaggc gtcataaagg cgttattcct cagaggcctt cttcctcgta tcattaccgg
     7921 cacggccact ggtgctttga ttgcaagtct ggtcgccata cacaccgagg atgagctgcc
     7981 cggtatctta aagggagatg ggattgacct ttcagccttt gaggcgcatg cgcaccacgg
     8041 acagcagact gggaaacaga gtcttgaata cggttgggag accttgctgc gccggatcaa
     8101 gaggttcatg aaggagggct acttccttga cgtcaaagtt ctcgaggact gcgtcaaggc
     8161 gaatgtagga gatttgacct tcgaagaggc ctacaaccga agcaaaaggg tgctaaatat
     8221 cacggtcgct accgagggtc aagaaggggt tccaaccctc ctcaactaca taaccgcgcc
     8281 caatgtggtg agtatcttgc tccatatcaa tagctggcct attcatattg acacaaagca
     8341 gttgatatgg acagctgccg tagcttccaa cgcctcgact ccttcgcttt acggaagtcg
     8401 agggacaaca gtcctgtgca aggacgtaaa cggcgagatt gtgccgtggg ctccggcgaa
     8461 cactttccgt cactatactt cctcgacccc gatgacttca aacaaagacc acaagagccc
     8521 tctggctcgc atagcccagc tcttcaatgt caatcatttt atagtctctc aagcacggcc
     8581 ttatttgatt ccgtttcttg agtcagatat gcatgggccg tcattgttcg cagcccgcca
     8641 caaacgcgct cagattaccg gacacatcat acgtatgatc ggcctggaaa tccggcatcg
     8701 attgaggcag ctggacacgc tgggactgct gccacccacc atacggcgct ttctggtcga
     8761 tgaggaggtt ccagctgcca gcatgacttt tgtgcccaag gtgaccgcgg gcgatttcat
     8821 gcgccttctg gaaacaccaa ccagggagac tctcgactac tggattctcc gcggagagcg
     8881 cagtgtctgg ccggccgtgt gtgctttgcg catcagatgt gccatggaat ttgaaatcga
     8941 gaaatcgtat caacgtgctc gctcactaaa ggctggcgga ctgcgcagga aagcgagcac
     9001 ccacgcggca tccggtgtcc tcccgcgcac ctctccagac cgcatgtcac ccgagaaaaa
     9061 cggtctgcgt gacgcggggc ctacaaaggg tacggcctag aacacatacc aaggcaatca
     9121 acccacctgg ggctggtttt cgcaagggct tcggaggttt gggtccgatc tgagtagcgg
     9181 accgctgaat gagacaatgg gtcttgccca attgcgcaaa aggtcggatc tagaccattg
     9241 gcagatggag cttgggagaa gacgcgcgcg caatgcaagg gaccgctcgc tgtgagctgg
     9301 catgctgcta tcgtctctat ttcgggacag cattgcggta aaaaccggtg gtcccgaaac
     9361 tgtggcggaa gggcggctag acccgagtat tcagctgtta actagtaacc gctgtgtagg
     9421 tgggttcacg agggtttgct gcactataac agactagaca aggcgcagct gcgccgagaa
     9481 ctaggagtac gcttccggat ctggtaatta gggcccacgt ccagctacac cacgcaacgc
     9541 tagctttacg ttgtacaagc tggaaactga gactatgcaa gagagaaccg cgcaactggc
     9601 atcaaacacc gggcttgttc tctctttgcc agtggaaatt attggccaag gcatgcgcat
     9661 gtggaactag tgcttaggca tctgaagctt ttcttctggt tctgggcaag actcttcgaa
     9721 ggcctcgaac gcagaatcaa gcccggttgc gaggaacgaa ggcgtctcaa ttctctattg
     9781 aaatagataa atagacgtta tatctctaca tcagtgggca cgagtttatt catgggcaga
     9841 taagtcgacc tccgcgtgtg ctcaagcctc tcacagacct agaaacaagc gataatttat
     9901 tcctgttcgc aaaatatcct tcactttaca ttgaatctcc aataattact accttcccgg
     9961 cttaaacgtt gacagcccta caccggaaag tttgaacatc atgacgtact cagtaactca
    10021 cacgaagggc ccatcctcaa ccccttccta caccataaca ttacctacga aaggcggctt
    10081 gctttccaca cgcaacgatg tatctcacaa agacacgaca caatcactct tccatagact
    10141 caagggccaa cagctcgtaa ttccagacct gagaccgatg ttctcgcatt ggtccagcgg
    10201 aacgaatgaa cattacatgc ggatgaagga gagcgtagat aagaagctgt cgctgtaagg
    10261 ctagccgtca atattctatc taacaacaac gtgcctcgtt attgactgtg cttcctagga
    10321 tcctgccaag cgagaagcac cagaaggccg tcagtgacgc cgatccagct ctgctggcag
    10381 ccaagtaagt ctagtcacgc cacaactccg gatagtgata aatgatggtg gctaaccgtg
    10441 cttaggtggt ggccgacgtc ctcctgggga cgataccaga cgatgaccga cctcgtcatc
    10501 tggttcggca tctgggatga ctacgtcgag aaactagcct gccccctcgc cgcacaggac
    10561 ttccgcgtgg ctaccaagaa attcgtaaca cagagcctgg gcctggcacg tcggacagag
    10621 gctcctgcgg cgccggtcca cccgctgatt cagagcttca agggaatagc ggacgaggtc
    10681 tgcaaggcgt tcgacctggg taagatagca cacgtgtttc ccctaagcca gaggctgtgg
    10741 tgtctcgagc tgacagtttc cccccaattc aagaacagcg cgagcagttg ctcaagcact
    10801 ttgaccagta catcgacgcc acggagttgg aggccgagtt cgagaaagcc gagacggtgc
    10861 cggggctgga ccaatactgg gaggtgcgaa ccctgaccag cgggatgggc acgttgttgg
    10921 gcatgtccga gtaagtattg cttcaaccca gggctacgat gtcacgggtg actaacacct
    10981 tgcaggtttg cgttacaagt caagctgccc atgcacatca tcacttcacc agcctacgag
    11041 acattgtggg ccgtgaccat agtcatcaac tccatgtagg tctcctttgt cgctcagggc
    11101 caggcggtta gagtgtaaaa ggttctcatg ctgacagcgg aacagcgtca acgacttgat
    11161 ttcctttaaa aaggagatgg ccgccggcag tgtgctcagc tcggtggcta tcctcttcca
    11221 ccagtccggc gacctcgacc tcgccgtcaa gctgtcggtc gagtacctac agcaactggt
    11281 cgacctctac gatacgacgg ccgaggtttt gctacaggag gcggctgcgg gccaggaccc
    11341 cgaggtgcaa caggcagtct cggaggtggt cgacctcttc cgcatggtca acaccggaaa
    11401 tctcgagtgg aggtaagaaa gacggaaggc caacctagat tatttgatgt gattttgctg
    11461 acttgaggga taacagtctg ggggctaaga gatacggtgt aagcgagttc atccaggagg
    11521 atggaagcat cgagctatat ctgtgaaagt cacaaggctt tggatactgg tgagaggtgg
    11581 tttagtctcc aatgggaggc gccggtggtt tcactttggc gagcgaggtg tttttgggaa
    11641 agatacatca aatgattatg ggactgggtt tgctttatgg ttctctatat acgagcggca
    11701 ttccatctga agacgcaaga tagtatcttg ataggctggc ttcgcaagta ctaaaaccag
    11761 gcgtttggga gcaatgataa cgtgaaacgc attcatccat atagatggcg attgaaataa
    11821 gaatatataa atatacagag tgcgccttgc gaaacactgt ctaacacacc cgcgtatgct
    11881 cgttgcctct tgattcgtta agatttcata accctagact gcttctagag actgaggtga
    11941 ggaccgtgta gcacttctgc ctctacttgg aaccagaggg tcgttgctgc atgaaaccca
    12001 ccagagaaat tgtcggtgtc tcctcacata attcgttatg gaagtgcacg caagccctgt
    12061 gtatatatgg aggcagcacc acgaagcgtc acaatccgtc aaccacgcgt ttgtagttgg
    12121 ttgtgtcgag ccgtctgccc ataaagtcgt gctggaaggg ggccctttgc ctcgacaata
    12181 gttatactgt ccgcccgtct gtccgtccgt cccctagctg caatacccca aagacctagc
    12241 gaagtccgct ccgcttgact gtcaagctaa gataccgact atagcaaccc cgccactgag
    12301 cagtccaaat gagttgccag cccttgccct cgccctcttg cgtaccttgg gcgctcgctc
    12361 tcgcgctgct tcccattcgg cctcggtcat gacgttcttg gggacgaagc cgtagtgttt
    12421 ctcgtaccag tccaccttct tcacttgttt tttcgcttgt ttattcgccc gcctcctctt
    12481 ccggaagtcc tttattgcag ttatgaatag catacttgtg tatagtgatc agctcatgac
    12541 gcgagactat gacgaagtgc aaatactttg ctaacattga agcatgggac gatatgtatt
    12601 tgtatcggtc atgcgttgct tactgggctg tgcatccaga cgttgcggcc gcgctgtaga
    12661 atgacaaagg tggcggagct gtcaacccat gttattgcca agctgagagg tctgctaaga
    12721 gaggagcgct tatgagagcc attgaaactt gctgaagact ggacttggcg ggcaagaact
    12781 gcgtaggatt cgatgccgct ctgcaagatt cggagattcg ccgtagaaat caacttgcat
    12841 acacccaggc aaaggcatga acttccagta attgtaattg ggttcgactt gtaagccctt
    12901 agcgatggtt cgttggaatg ggtacgtcga aatcacatga gtgacataca tttcctgagg
    12961 tacataccat agctcgcagc tggcgagaac tgaagcactc taggttagta ttccagtgca
    13021 aacttgacag tccgacattt tgatgcttgt tttgcgcgtc aagggcaagg attacagccc
    13081 gtagagcctc accacgccca ccacgccttg aagctagcgc atcaatgagt cgattagcgg
    13141 acccctgttg gagcgggagc tatggctaca ggggtaacga gggagtcccg cctgcgaaac
    13201 aagcatcacg tcaagctact acaatgtcac gataacgaag cggccatccc aacaactggc
    13261 cgggctgctc acctctattc agctatgaga gcagagtaca agggtggacg caaagcattg
    13321 cacgactgtc ccgcctccgc tacgatcccc gcagacaaga gcacgatgct gccgcccgag
    13381 atatggatct ctattgccga atgttgcgtc gccaaccact actgcgacaa gaatgccctc
    13441 ctaaacctcc ggaccgtatc caggcttttc aacgatgtca tcaggcccta tgcactccgc
    13501 acgctgcagc tcgagttcac gaggctcgac cgagtctcgc aacgtcggcg ccgccctctg
    13561 gacggagatg cgctgcgcgg aatgggacgc ctgtgtaaag ctctctactt ggatatgatg
    13621 ctgattagag atgaaggtac gttcctgctg gagcacacag tggtggcctt tggactcagc
    13681 tgacctccac aaaggcgaga tcctgtatct cggcaatatc tttagaaacg tgccttccat
    13741 ggactccttc gtcacgacgt tatacgaccg ctattgcatg aacgagaact catttacgga
    13801 ggtggaatat cgtgaatcat tgggatacat gctagaaagg accatggatg tggaagccgt
    13861 tcgactgaac ctgccatttc aactgatctc gaagcattgc caggcttcga cgatgctcct
    13921 gggaaataca ttcgaagcgc tggcacagag gccagaagat tcgaaaacat tgaagacgtt
    13981 agtgttggag aacatgacag acatcggaat agtgaagctc tggaggaacc cccgggacgt
    14041 caaaaatatt atcgacacct ttgtggacct caagcatctt ctgatttccg ttcgaaggca
    14101 cgacgacgcc agatatcatg tcattagctt ccagcagcgc ctgtgggaga tgataggcaa
    14161 ggcagggaaa ctggagagcc tgtgtttggt cagcctgaac atggatgagc agcctttcga
    14221 ggtagtcagg cactcgtcac agcgggactg caccttgagc gactggcact tcaaatcgat
    14281 cccaaccgtg cggaaaccgc ccaagtccgt attgccatac ctgacctcgc tggagctccg
    14341 tagggtcgag atccatcctt gcgggtttct gtccctattc aagtgcttcg gcagttcgct
    14401 gaaggagttg atcctaaacc acgtctacct caagacttgt tacaactcgt atgcacccga
    14461 ccatttccta aggacattat ggatcggact gcccaacgag cgcccgcaac aaaatcatag
    14521 atggattgct gttgcactgc gtgagatgga tgttcagcta caagtctgtc gagcaaccaa
    14581 tctcggctac gaccaatacc ttgtaggcct agagccagct gcatggtcaa attacgatct
    14641 tgtagatcca agtggcctcg gaaggtccct ggaggagcga tttgttgagg ttgtcacggg
    14701 agtcaagcag ccaagcaacg tggacggctc gactgtcgag tattggcccg aggaagaagc
    14761 ccagacttgg gcacacgcca acaaggagcg gcccttgaac accacgcggt tggcgtggga
    14821 tgcagccgcc tatatgaaag aacccgagaa caacacaacc tcacgatggc agaagtccat
    14881 cgatgggtat ttccccaact gcaaccaatt caccctcgac gaactgcatc gctttgcgga
    14941 cacggcgtgc gagggcatga acgagcttaa tcgtcggtgc gcccaggggt tcgatgagtt
    15001 ggaaccgagt tatcgtgagg aggatgttgg ggacgaccag ctgctcgagc ctgacaactc
    15061 gccaggacct gctatcccgc cggctccgtt ctccttctcc gtcgattcgg atgaggatta
    15121 agcacagatg acggctacac ccgacattcc gcacttcctt gcttcgacga tagaaccgat
    15181 acttggggcg tacgaattgc atattaacga ttagatgaca tggtgcactg aaatttgttt
    15241 agatacccct agcaacttat ttagactcgg agtagttttt tcaattttaa ccgatagagg
    15301 tcttcctggg ctctcttgca tgccaggaat taaagtaatc ttgggcgtca acggttcatc
    15361 acggtccttc tcaactctgg cataatatca cgtcagctta acctcgactg caacatcgta
    15421 gatgcacctg gtatctagat tatactaggt tcacagggtg gcgacttcaa cactgattgt
    15481 tcaagtcatc gtaagaacgt gataggtgat gcttgaagcg tatctctgaa ggtaagtggg
    15541 cagatattgg ttgatggtat ctgttgtcgc atcttggcag tttcaatccc aacccgaata
    15601 cgactggcgc gcaatcgttt ctctaggcgg accatggcac attgactcat gacaacagcg
    15661 agcccgttct gtcccgtaca ccaaagggag ctgtgcatga gcttgcaatt ccggggttcc
    15721 agggtggact tctccgttat tgtggtatag tatcataggc ccgacagtat acacaggact
    15781 atcggacacg gggtaatcaa aactgaatct ggtgaccgcc gcgacactga ccgagcccgg
    15841 cccggcgcaa cgatcttcaa atgccctatt tagagtttcc ccgcatggac agtatcagat
    15901 ctctggaaac ctgattgatt atctttgctg tggttcgcat atgcacatgt aggggtgtcg
    15961 gagtgccgct tcaacacgaa tacggaagtc gtcatctagt tcttcgaaat aaccaagcac
    16021 ccccccagcg tttcttaaac tctctcaaca tcacaaccgg aagcaccaac aacgtgatag
    16081 tacagatttg ggcaaattcg ggaggtctcc gtattttcgc catggcgctc tatactctga
    16141 gtattggcaa tttatttgcc acgatcacag tattagggat cacctacttg gcgtcaaaca
    16201 tggtctacaa tctgtacttc catccgttga gccaatttcc aggtcctttc cttatgcgga
    16261 tctcgagact gccgtacatc tacaggttca cgagaggggc actaccttac tacatgttgg
    16321 agatccacga gaaatacggc gaagtcgtga gggtggcgcc gaacgaactc gccttcgcga
    16381 acccggccgc ctggaacgac atccaaggcc atcgtaccaa aggacagttg gaaatggaga
    16441 aatcggccgc gttctacaaa cccatcaagg gcattgagac ggatatcatc aacgcagatc
    16501 gtgaagaaca tggaatgata cgtcgcactc tggcgcatgg gttcagcgag aaggcactca
    16561 gggaccagca gccgttgatc aagaagtacg tcgatctcct cgtgcagcga ttgcgagaga
    16621 attgtgccga tggaacgaag gctttggaca tgacagcgtg gtacaacttt accactttcg
    16681 acgtcattgg agacctcgcc ttcggtgagc catttgggtg tctggaggaa tcgcggtatc
    16741 actcctgggt tgccaccatc ttccagatgg cccacgtggg aacatttgtg caatctttat
    16801 cgttctatcc cgcgatcaag gcggttttgg atgcttttgt acccttcatg gaaaagatgg
    16861 acaagcagag acagggtttc ctgcgcttgt caaggacaaa acttcagacg agaatgacca
    16921 agttcaagga gaggcccgat ctggtcgagc cgctgataag gcggaaagac gagtgggtga
    16981 gtagacgcat acttgtctgg attttctgca tttcaactga aaactgacca tcgcagggcc
    17041 tgacaatgga gaagctccag gcgacctgca gcattctgat catagcaggt tctgagacga
    17101 cggcgactct gttgtctgga gttacgtatt tcctgatgac gaacccggac gcaatgaaga
    17161 gggccaccga cgaggtccgt tcgaggttca agacggagga cgagatcaac tttgtcacag
    17221 tcaacgacct caacttcatg aatagttgcc taagcgaggc cttccgactg tatccccccg
    17281 tggcgatggg attaccccga gtcgtgccgg ccggcggagc caagatctgt ggacactaca
    17341 tagcggaggg aaacattgtc gcagtgcatc actacgcgtt gtaccggcgg gcgtccgtct
    17401 tcaaggaccc cctcgaatac catccagagc ggtttctcgg cgaccctagg tttgccaacg
    17461 acagccgcga tgccctgcag cctttccaca taggccccag gaactgcatc ggacggaagt
    17521 aagtctccta cgggccgcct tccttgaaac attgccattc ttttactgac agaccaagcc
    17581 tggcctatgt tgagatgcgg acgatactgg ctcgaatgct gtggaatttt gacctcagga
    17641 tcgcggatga aagccgtaac ttcctcgacc agaggaactt caacctgtgg gagaagggag
    17701 ctctaaagac gtatctgact cctgtggtca ggtaggttgt tgtggctgta taagtaccta
    17761 ggtatacata tgggtcggcc atagccgtcg gaaaaggctg gggagttgtt gttctgtacc
    17821 tacctgagcg taggcccttt catatacacg agaacagatt cctacgtgct tgcgcgcgct
    17881 attgatttca aaatgtttcg gtttgcatcg tgaacctagc tgtcgatggt atatgtcttt
    17941 gtaagacgga ggcatgtacg gcatatgcaa gcatgccatg ccgggctgcg gatcctcagg
    18001 tgaaggggcc tcaggtgaag ggggcgtcaa tagctagcat ccatgaccca gcaggggtgg
    18061 gcagacacca attaagcgct ggaataggca ggacccctgc tgccgccaga ggagtcctgc
    18121 agactggcgg gctgctaacg agggcggtgt gcggcatgac agttcctggt gttgcagaat
    18181 caggtacctc gggctggcgc tgcaccgctg aaacgcgccg ctgggccgcg tgggagactt
    18241 tggcgctaac agtggacaga acctaaggcc gtgggctagc tggctagttg gctagttggc
    18301 tgcctaggta aggggagggt tgactgattg cccctccatc gacccccctg acccgcgttt
    18361 tggcgttggc gacggcgacg gcacacacaa agaatacagg ccaagctccc ccgaccccct
    18421 cccctccggg cccgcatcac agccaatggg cccctcgtta gcagccagca tctctccaca
    18481 caaaaccata ggaaatccac acctcctttt gcactccttc tctcaactca acgagcgctg
    18541 tgcgcagagt ccccgtcccg aaacccatct cctctgtctt gctcgtccag agttgcagca
    18601 gcagcagcag cagcatcttg aagccgcccc ctagaaccac catccaccat gaagggcgag
    18661 gtaagtcgga ctgcttccct gctctctacc cccccaggtg cccagccctg ggacatgcta
    18721 tactgaacct tgatattccc ctattccctg ggggccaccg tgaattcacc accatggatc
    18781 ccgcctagcg tccgctgcga gcagtcctcc cactccccca tcgtcgacgt ccagctacgg
    18841 gcagaatcac gtttcgtgtg caatccagtc cattgacatg ctctcttgcc tctagattct
    18901 tcacctccac ctcggccagg ctggtaccca gctcggcaac agcgcctggg agctgtgagt
    18961 gcacaccgct atacctatct tacgcccgag ttgcccggcc cgcgggcaag caacggcgca
    19021 tctctggcga caccggcgag acctccacgg ctgacccctt ccccaaccag gtacttgctc
    19081 gagcatggtc tcggacgcga tggtcgcccg gaccccaacg tgaaggacgt ggtcgagggt
    19141 ggctcctacg agaccttctt caccgagacc agcggcggca agtacgtgcc ccgctccatc
    19201 ttcgtcgacc tcgacccgtc gcccattgac gagatccgca ccggtgacta ccgccagctc
    19261 ttccaccccg agctgctgat cagcggcaag gaggatgccg ccaacaacta tgcccgtggc
    19321 cactacacca ttggcaagga gatggtcgac aatgtcgtcg accgcatccg ccgcgttgcc
    19381 gacaactgca atgccctcca gggcttcctg atcttccact ccttcggtgg tggtactggt
    19441 tctggtttcg gtgctctgct cctcgagcgc ctctcgaccg agtacggcaa gaagagcaag
    19501 ctcgagttcg ccgtctaccc ggcgccccgt gtctcgaccg ccgtcgtgga gccctacaac
    19561 gccgttctgt ccacccacag caccatcgag aactcggact gtaccttctt ggttgacaac
    19621 gaggctgtct acgacatctg caagcgcaac ttggacatcc cccgtcccaa ctacgagcac
    19681 ctgaaccgct tgatcgccca ggtcgtcagc tccatcacct cgtctctgcg attcgatggt
    19741 gccctgaacg tcgacttgaa cgagttccag accaaccttg tcccctaccc ccgtatccac
    19801 taccccctga tcagctacgc tcccgttgtg tcggccgcca agagctcgca cgagagcttc
    19861 aaggttcacg acctcacctt ccaatgtaag ttgccttgaa aaaaatcctg tcatcaccgt
    19921 catcgtcatc acccagctgc tgacccggcc cgcaggcttt gagcccaaca accagatggt
    19981 tgtctgtgac ccccgcaatg gaaagtacat ggctgttgct ctgctgtacc gtggtgacgt
    20041 cgttccccgg gactgcagcg ccgccattgc tgctctcaag gccaaggcct cgttcaacct
    20101 tgtcgagtgg tgccccactg gtttcaagct cggcatcaac taccagaagc ccatggccgt
    20161 ccctaccgcg tcgccctcgg atggcggtct ggcttcggtc gaccgctccg tgtccatgct
    20221 gtccaacacc accgccatcg ccgaggcctg gtcgcgtctt gaccagaagt tcgacctcat
    20281 gtacagcaag cgcgccttcg tccactggta cgtcggcgag ggtatggagg agggtgaatt
    20341 ctccgaggcg cgtgaggatc ttgcggctct ggagaaggac tacgaggagg ttgcggccga
    20401 cagcttcgag cccgaggagg atgatgccga gtactaattg gacgagtcgg aatgagcccg
    20461 atgttaaata cccccttgtt ttccttggca cccctatgtt tcctaccccc ggcaactcgt
    20521 tgccgactac ttttcaggat ctcaggcttc atttcttgac ggaaactttt ttgtttcctc
    20581 tccccctctt tggatggatg gaggcaaaat taagggcagt caggcggctt tgctctgttt
    20641 cttgttggag tcgagaatag aggggatctg gtagagagga actagctcta gtacatagcc
    20701 atgatggata tgatgccctt gactgaaaga aattgaccaa ggcattttcc tcttacctca
    20761 cgctcgtcca tcgtccatcg tgtgtacaaa tctgttagtt atatgactgg gataggctgc
    20821 aaatgtggat ctgtgaccat catgcttgac gtatcaccgc agggttctca tgaactgtga
    20881 gacactctac attcatagca cccacaatgc gtagtaacat ggccgacatt atcggagagc
    20941 ccgcagccac ttcacctgcc ataggaactg cagtatcctg ccaaagggta tattataagc
    21001 tactcgaacc agaggggctt ccctaacttt ccttgtatct aatccatccc acaccttgcg
    21061 cgctctctag ctcgcggagc ccttcttccg ccactcggcg gccctcctcg cgccgcggcc
    21121 cttggcctgc ggcaggggcc gcttccggcc gccggcgccc ttgcccttgc cgaacttgag
    21181 gtccttgggc ttgccgtcct tggcgctggc gcggcggccc tcgaagacga tctgctcggg
    21241 cgtcttgatg gtggtcgagg cggcgccgct gcccgccgcg cccatctcga ccgtgttggc
    21301 gcccatgcgc gtcgactccc ggtgccgggg cttcttgccg ccgccccgga gctcccgggc
    21361 ctgccgcgcc gcgcccgctc ggcctagcag ccggcccgcg cgtccggcca gcgactgctg
    21421 ctccggtgtc gccttgtgct tgtacttggt gctcttgggc ttgccggcag tgccgtcgat
    21481 ggccggggcg gcggcggcgg cggcagcgtc cagcttggcc ttggtggttc gctcaacggc
    21541 cagggc
//
