# Supplementary material for: Genome sequencing and physiological characterization of three Neoarthrinium moseri strains
Source: BMC Microbiol. 2025 Aug 21;25:526. doi: 10.1186/s12866-025-04274-z (PMC12369201; doi:10.1186/s12866-025-04274-z)
Supplement: Supplementary file 16 — Supplementary Material 16. [file 12866_2025_4274_MOESM16_ESM.zip › BiGSLICE/input/Nmoseri/TUCIM5827/JAFIMQ010000008.1.region001.gbk]

LOCUS       JAFIMQ010000008        47394 bp    DNA     linear   PLN 06-APR-2022
DEFINITION  Neoarthrinium moseri strain TUCIM 5827 scaffold8_Wmoseri_TUCIM_5827,
            whole genome shotgun sequence.
ACCESSION   JAFIMQ010000008
VERSION     JAFIMQ010000008.1
KEYWORDS    .
SOURCE      Neoarthrinium moseri
  ORGANISM  Neoarthrinium moseri
            Eukaryota; Fungi; Dikarya; Ascomycota; Pezizomycotina;
            Sordariomycetes; Xylariomycetidae; Xylariomycetidae incertae sedis;
            Neoarthrinium.
COMMENT     ##antiSMASH-Data-START##
            Version      :: 7.1.0
            Run date     :: 2023-12-04 12:33:23
            NOTE: This is a single region extracted from a larger record!
            Orig. start  :: 607280
            Orig. end    :: 654674
            ##antiSMASH-Data-END##
FEATURES             Location/Qualifiers
     protocluster    1..47394
                     /aStool="rule-based-clusters"
                     /category="PKS"
                     /contig_edge="False"
                     /core_location="[20000:27394]"
                     /cutoff="20000"
                     /detection_rule="cds(PKS_AT and (PKS_KS or ene_KS or mod_KS
                     or hyb_KS or itr_KS or tra_KS))"
                     /neighbourhood="20000"
                     /product="T1PKS"
                     /protocluster_number="1"
                     /tool="antismash"
     proto_core      20001..27394
                     /aStool="rule-based-clusters"
                     /tool="antismash"
                     /cutoff="20000"
                     /detection_rule="cds(PKS_AT and (PKS_KS or ene_KS or mod_KS
                     or hyb_KS or itr_KS or tra_KS))"
                     /neighbourhood="20000"
                     /product="T1PKS"
                     /protocluster_number="1"
     cand_cluster    1..47394
                     /SMILES="C([*])C(-O)"
                     /candidate_cluster_number="1"
                     /contig_edge="False"
                     /detection_rules="cds(PKS_AT and (PKS_KS or ene_KS or
                     mod_KS or hyb_KS or itr_KS or tra_KS))"
                     /kind="single"
                     /product="T1PKS"
                     /protoclusters="1"
                     /tool="antismash"
     region          1..47394
                     /candidate_cluster_numbers="1"
                     /contig_edge="False"
                     /product="T1PKS"
                     /region_number="1"
                     /rules="cds(PKS_AT and (PKS_KS or ene_KS or mod_KS or
                     hyb_KS or itr_KS or tra_KS))"
                     /tool="antismash"
     gene            complement(411..1203)
                     /locus_tag="JX266_002886"
     mRNA            complement(join(411..860,914..1088,1151..1203))
                     /locus_tag="JX266_002886"
                     /product="hypothetical protein"
     CDS             complement(join(411..860,914..1088,1151..1203))
                     /codon_start=1
                     /locus_tag="JX266_002886"
                     /product="hypothetical protein"
                     /protein_id="KAI1852033.1"
                     /transl_table=1
                     /translation="MSTTAQDPIVQALQDYTTCDVSDALIKLKYRNGGFLSGLTMWSPQ
                     RQDGETKIVGPAYTVKYVALSDPAPKLATHYIDSVPPGAVVFVSCPPKTPNAVYGGLMS
                     ARAQYLGAVGSVIDGRFRDVQEQRELGYPVFARDTGTAPPAELLKVVAVDVPVKLQTDE
                     QDMEIRPGDYIIGDLNGVVVLPKELAEQAIPLMQKQVAADEKMAAEIKKGMGFTEASKK
                     FRT"
     PFAM_domain     complement(join(540..860,914..1088,1151..1152))
                     /aSDomain="RraA-like"
                     /aSTool="clusterhmmer"
                     /database="35.0"
                     /db_xref="PF03737.18"
                     /description="Aldolase/RraA"
                     /detection="hmmscan"
                     /domain_id="clusterhmmer_JX266_002886_0001"
                     /evalue="1.00E-33"
                     /label="JX266_002886"
                     /locus_tag="JX266_002886"
                     /protein_end="183"
                     /protein_start="17"
                     /score="116.8"
                     /tool="antismash"
                     /translation="TCDVSDALIKLKYRNGGFLSGLTMWSPQRQDGETKIVGPAYTVKY
                     VALSDPAPKLATHYIDSVPPGAVVFVSCPPKTPNAVYGGLMSARAQYLGAVGSVIDGRF
                     RDVQEQRELGYPVFARDTGTAPPAELLKVVAVDVPVKLQTDEQDMEIRPGDYIIGDLNG
                     VVV"
     gene            complement(1979..3598)
                     /locus_tag="JX266_002887"
     mRNA            complement(join(1979..2441,2563..2949,3000..3366,
                     3420..3516,3572..3598))
                     /locus_tag="JX266_002887"
                     /product="hypothetical protein"
     CDS             complement(join(1979..2441,2563..2949,3000..3366,
                     3420..3516,3572..3598))
                     /codon_start=1
                     /locus_tag="JX266_002887"
                     /product="hypothetical protein"
                     /protein_id="KAI1852034.1"
                     /transl_table=1
                     /translation="MLQAEVMMENDIPREVMSRLLKIHWVWIAPMFMWVYRPAFVRDMM
                     TGGQYYSPLLLMVMCGHAARFHEGKLGEMLIARARLLLGTEIHRPSSITTVQALLQLSA
                     RDLAYGHVSQAWTYSGMAFRMVSDLGLRHSSGSILSLGHLNAEDLEIRRRLFWSSYFWD
                     KAMSLYLGRTPALIELPSVHAPELLDDYAEYALWSPEDPGPNAEEAPSASYHPLKAYTI
                     SCFVNSCKLAVIISDIIVLLYSRTPGDDADSTLRGIRDRLDEWRALSPDHLKLQPDNFP
                     NICPPPHIISQKQASDSAEKILLSLEQAYGFSKVSYLMAYCIYTSASVMVQDAKAGDSL
                     ASRKKDTFLRALNTAAKTCQLIQRSLDIIMDSLNAETPSITPAKPHPATENLLNRHYLP
                     AFPYRDTHMNINPSATVDGVDINGPSMLDCFPEQHMASSTGDWYMPS"
     PFAM_domain     complement(join(2907..2949,3000..3366,3420..3483))
                     /aSDomain="Fungal_trans"
                     /aSTool="clusterhmmer"
                     /database="35.0"
                     /db_xref="PF04082.21"
                     /db_xref="GO:0003677"
                     /db_xref="GO:0006351"
                     /db_xref="GO:0008270"
                     /description="Fungal specific transcription factor domain"
                     /detection="hmmscan"
                     /domain_id="clusterhmmer_JX266_002887_0002"
                     /evalue="3.20E-21"
                     /gene_ontologies="GO:0003677: DNA binding"
                     /gene_ontologies="GO:0006351: DNA-templated transcription"
                     /gene_ontologies="GO:0008270: zinc ion binding"
                     /label="JX266_002887"
                     /locus_tag="JX266_002887"
                     /protein_end="178"
                     /protein_start="20"
                     /score="75.7"
                     /tool="antismash"
                     /translation="LKIHWVWIAPMFMWVYRPAFVRDMMTGGQYYSPLLLMVMCGHAAR
                     FHEGKLGEMLIARARLLLGTEIHRPSSITTVQALLQLSARDLAYGHVSQAWTYSGMAFR
                     MVSDLGLRHSSGSILSLGHLNAEDLEIRRRLFWSSYFWDKAMSLYLGRTPALIE"
     gene            complement(5078..5707)
                     /locus_tag="JX266_002888"
     mRNA            complement(5078..5707)
                     /locus_tag="JX266_002888"
                     /product="hypothetical protein"
     CDS             complement(5078..5707)
                     /codon_start=1
                     /locus_tag="JX266_002888"
                     /product="hypothetical protein"
                     /protein_id="KAI1852035.1"
                     /transl_table=1
                     /translation="MAAHVQPNQPPSFVAPISTPAYGDGGWASIVFSTTIAASPVACLE
                     IMLDPTTYPVWNKWVPRVTIDRAASTPVSGVLPPPLSHIAAKQDQLLPGTRFHFEVHMS
                     PESASFNKTELEVTVLEQFDRDGRKGLRVVWKTPGSPWYLRAERVQEFLESADGGCEYT
                     SYETFFGPVTWLVKLLVGKQLQGGLTLWKDGLKAEAEARTQSATKL"
     gene            complement(5967..6929)
                     /locus_tag="JX266_002889"
     mRNA            complement(5967..6929)
                     /locus_tag="JX266_002889"
                     /product="hypothetical protein"
     CDS             complement(5967..6929)
                     /codon_start=1
                     /gene_functions="biosynthetic-additional
                     (rule-based-clusters) PF00561"
                     /gene_functions="biosynthetic-additional
                     (rule-based-clusters) Abhydrolase_6"
                     /gene_functions="biosynthetic-additional (smcogs)
                     SMCOG1036:alpha/beta hydrolase fold protein (Score: 131.3;
                     E-value: 8.7e-40)"
                     /gene_kind="biosynthetic-additional"
                     /locus_tag="JX266_002889"
                     /product="hypothetical protein"
                     /protein_id="KAI1852036.1"
                     /sec_met_domain="PF00561 (E-value: 1.1e-24, bitscore: 81.5,
                     seeds: 48, tool: rule-based-clusters)"
                     /sec_met_domain="Abhydrolase_6 (E-value: 9.2e-19, bitscore:
                     63.0, seeds: 455, tool: rule-based-clusters)"
                     /transl_table=1
                     /translation="MVGKSPNPVITTDAMSLQHLSANITLRDATRLRIAYYDHTAPRDD
                     ETKGVILFLHGFPQTSFQFRYVLPLVANHGYRCIAPDYRGAGGSSKPGFGASSGDFRKS
                     TMAADMITLLDAIGITEPVHVVGHDIGGMVAFALASRWPERVRSVCWGECPLPGTKAYR
                     DDMSEPGRAKQQFHFIFHCAPDGLAEALVAGKERLYISHFFAKLTHNLAAFPSAAVGEY
                     VSAYSQPGALSAAFAAYRAFEEDEAENESWIATHGKCPVPTMILSGQYSRHREEAKHMA
                     LEVTREAAQIGVVDSASHYLAEENPAGFARAVEQFISKY"
     PFAM_domain     complement(6123..6785)
                     /aSDomain="Abhydrolase_1"
                     /aSTool="clusterhmmer"
                     /database="35.0"
                     /db_xref="PF00561.23"
                     /description="alpha/beta hydrolase fold"
                     /detection="hmmscan"
                     /domain_id="clusterhmmer_JX266_002889_0003"
                     /evalue="7.60E-23"
                     /label="JX266_002889"
                     /locus_tag="JX266_002889"
                     /protein_end="269"
                     /protein_start="48"
                     /score="81.6"
                     /tool="antismash"
                     /translation="GVILFLHGFPQTSFQFRYVLPLVANHGYRCIAPDYRGAGGSSKPG
                     FGASSGDFRKSTMAADMITLLDAIGITEPVHVVGHDIGGMVAFALASRWPERVRSVCWG
                     ECPLPGTKAYRDDMSEPGRAKQQFHFIFHCAPDGLAEALVAGKERLYISHFFAKLTHNL
                     AAFPSAAVGEYVSAYSQPGALSAAFAAYRAFEEDEAENESWIATHGKCPVPTMILSGQ"
     gene            complement(7408..9156)
                     /locus_tag="JX266_002890"
     mRNA            complement(join(7408..8047,8394..8619,8668..9006,
                     9063..9156))
                     /locus_tag="JX266_002890"
                     /product="hypothetical protein"
     CDS             complement(join(7408..8047,8394..8619,8668..9006,
                     9063..9156))
                     /codon_start=1
                     /locus_tag="JX266_002890"
                     /product="hypothetical protein"
                     /protein_id="KAI1852037.1"
                     /transl_table=1
                     /translation="MLPSYLTTLALLAQLSVAVNNGLARTPQMGWDNWNSFGCDVSEEL
                     LQGTARLIVDYGLKDLGYQYVILDDCWSNGRDGNGSLVPNSKKFPNGMASVAEDMHSLG
                     LKFGIYSSAGVYTCGGYAGSLGYEEIDAQNWADWGVDYLKYDNCYNSGQAGTQLISHDR
                     YNVMAKALNATGRPILYSLCNWGEDYPWNWGSTIANSWRISGDVTDFYDRPDDRCPCPL
                     ILGNDLRIVKAQDLAIISNQAVIAVNQDPLGSSASRRWHYETEDIDEYGKGSIQLWSGS
                     LYSTTGGDYNDILVVFLNGNNSPTTMNATLVDIFTDLGTARLAAYAAISWEVRDLWGSR
                     MSNEEAQAIIDASSATGNLTSGYNATTVGEGRYNATAKSYAQGLADADPLLLGNATTTV
                     QPSGTVTADVDRHGVAMLRLRAIPTEATMKREL"
     PFAM_domain     complement(7675..7890)
                     /aSDomain="Melibiase_C"
                     /aSTool="clusterhmmer"
                     /database="35.0"
                     /db_xref="PF17801.4"
                     /description="Alpha galactosidase C-terminal beta sandwich
                     domain"
                     /detection="hmmscan"
                     /domain_id="clusterhmmer_JX266_002890_0005"
                     /evalue="1.10E-05"
                     /label="JX266_002890"
                     /locus_tag="JX266_002890"
                     /protein_end="344"
                     /protein_start="272"
                     /score="25.5"
                     /tool="antismash"
                     /translation="GSIQLWSGSLYSTTGGDYNDILVVFLNGNNSPTTMNATLVDIFTD
                     LGTARLAAYAAISWEVRDLWGSRMSNE"
     PFAM_domain     complement(join(8426..8619,8668..9006,9063..9081))
                     /aSDomain="Melibiase_2"
                     /aSTool="clusterhmmer"
                     /database="35.0"
                     /db_xref="PF16499.8"
                     /db_xref="GO:0004553"
                     /db_xref="GO:0005975"
                     /description="Alpha galactosidase A"
                     /detection="hmmscan"
                     /domain_id="clusterhmmer_JX266_002890_0004"
                     /evalue="1.40E-47"
                     /gene_ontologies="GO:0004553: hydrolase activity,
                     hydrolyzing O-glycosyl compounds"
                     /gene_ontologies="GO:0005975: carbohydrate metabolic
                     process"
                     /label="JX266_002890"
                     /locus_tag="JX266_002890"
                     /protein_end="209"
                     /protein_start="25"
                     /score="162.4"
                     /tool="antismash"
                     /translation="TPQMGWDNWNSFGCDVSEELLQGTARLIVDYGLKDLGYQYVILDD
                     CWSNGRDGNGSLVPNSKKFPNGMASVAEDMHSLGLKFGIYSSAGVYTCGGYAGSLGYEE
                     IDAQNWADWGVDYLKYDNCYNSGQAGTQLISHDRYNVMAKALNATGRPILYSLCNWGED
                     YPWNWGSTIANSWRISGDVTD"
     gene            11480..12856
                     /locus_tag="JX266_002891"
     mRNA            join(11480..11605,11661..11719,11800..11897,11951..12052,
                     12107..12127,12183..12243,12295..12856)
                     /locus_tag="JX266_002891"
                     /product="hypothetical protein"
     CDS             join(11480..11605,11661..11719,11800..11897,11951..12052,
                     12107..12127,12183..12243,12295..12856)
                     /codon_start=1
                     /locus_tag="JX266_002891"
                     /product="hypothetical protein"
                     /protein_id="KAI1852038.1"
                     /transl_table=1
                     /translation="MSQQPTDEPTNQRDILASDSRLFASASPGIPAEVVEGVLLEDRSD
                     DASMHDGDSAIEIESYSVAERLEENGRTYHSFKGGKYMLPNDDTELNRLDLQHRMWEIT
                     LDDELHLAPIGPSPHRVLDIATGSGIWAIDFANRYPSAIVTGTDLSAVQPEYIPQNCEF
                     QIDDAEDEWLFTQAFDYIHGRACATCFKEPKEIFRKAFENLTPGGYLEMQDLDLQTSED
                     GSIEGTTLTVIQENVHNALASVGMRWDNARQYKRWMEEVGFEEVREVTFRWPSNPYWPS
                     DPKEKTVGAWFLAQISCGLLESVCTRIFMTKLGWSRQRLDEFLAKAENDLRNRRIKAYS
                     PV"
     PFAM_domain     join(11980..12052,12107..12127,12183..12243,12295..12625)
                     /aSDomain="Methyltransf_23"
                     /aSTool="clusterhmmer"
                     /database="35.0"
                     /db_xref="PF13489.9"
                     /description="Methyltransferase domain"
                     /detection="hmmscan"
                     /domain_id="clusterhmmer_JX266_002891_0006"
                     /evalue="8.90E-19"
                     /label="JX266_002891"
                     /locus_tag="JX266_002891"
                     /protein_end="266"
                     /protein_start="104"
                     /score="68.0"
                     /tool="antismash"
                     /translation="LDDELHLAPIGPSPHRVLDIATGSGIWAIDFANRYPSAIVTGTDL
                     SAVQPEYIPQNCEFQIDDAEDEWLFTQAFDYIHGRACATCFKEPKEIFRKAFENLTPGG
                     YLEMQDLDLQTSEDGSIEGTTLTVIQENVHNALASVGMRWDNARQYKRWMEEVGFEEV"
     gene            complement(13483..15741)
                     /locus_tag="JX266_002892"
     mRNA            complement(join(13483..13865,13927..14357,14413..14754,
                     14809..14894,14962..15082,15136..15259,15313..15446,
                     15581..15741))
                     /locus_tag="JX266_002892"
                     /product="hypothetical protein"
     CDS             complement(join(13483..13865,13927..14357,14413..14754,
                     14809..14894,14962..15082,15136..15259,15313..15446,
                     15581..15741))
                     /codon_start=1
                     /gene_functions="transport (smcogs) SMCOG1005:Drug
                     resistance transporter, EmrB/QacA (Score: 265.6; E-value:
                     1e-80)"
                     /gene_kind="transport"
                     /locus_tag="JX266_002892"
                     /product="hypothetical protein"
                     /protein_id="KAI1852039.1"
                     /transl_table=1
                     /translation="MVALLPKVCTLKYHILTFRLNRAKSPLNSLTGDGEAFWYSNSQQA
                     SRPRLDGEKLLLGLLFSSLDASIVSTSLVSISLDMNDFLNSPWVALSYLLAYLGFAVCF
                     AKASDIYGRRNLLIAAWILFAGFSVGCGLAGDMHSLIVFRAFQGIGGSGLYSLAQIVLY
                     EVGPSDKPSLLGALIGMTLAVSFVLGPVLGGTISHLASWRWIFLINAPCGIIALIGLFS
                     AWPQTRTQQLGPSEIFRKVDLLGNLLIMLGSSLLVFSLQQAGSYNLSWRNPAIIATLSV
                     AATSWAGFVAWEIWLGRRRHPLVYPVFPIRLIKQRAYMASLVCTFFAGFTYLSIIIILP
                     ERFQIVNGNNSLMGGLHLLPMLGACAFGSFLAGALSSKRNNTSLTLITASCLQLLGIGL
                     LSTLSDAFTAIDAQYGYQAIIGLGVGLSFAATTILTSVRSEAEDLAVAQGAVAQSRIFG
                     GAVGIAICMIIFNNQVQNDLGARLGPEDLSALRHNPVVSTYFPVDTQLLIRETYARAFT
                     SDVRLLIGASSLGLVASLFAFELHPPPMRSGGESKELLVLGPGFEQSETELDEIASTHR
                     LKVSTGNTGRTTYDNGH"
     PFAM_domain     complement(join(13940..14357,14413..14754,14809..14894,
                     14962..15082,15136..15259,15313..15445))
                     /aSDomain="MFS_1"
                     /aSTool="clusterhmmer"
                     /database="35.0"
                     /db_xref="PF07690.19"
                     /db_xref="GO:0022857"
                     /db_xref="GO:0055085"
                     /description="Major Facilitator Superfamily"
                     /detection="hmmscan"
                     /domain_id="clusterhmmer_JX266_002892_0007"
                     /evalue="2.40E-29"
                     /gene_ontologies="GO:0022857: transmembrane transporter
                     activity"
                     /gene_ontologies="GO:0055085: transmembrane transport"
                     /label="JX266_002892"
                     /locus_tag="JX266_002892"
                     /protein_end="462"
                     /protein_start="54"
                     /score="102.5"
                     /tool="antismash"
                     /translation="LLLGLLFSSLDASIVSTSLVSISLDMNDFLNSPWVALSYLLAYLG
                     FAVCFAKASDIYGRRNLLIAAWILFAGFSVGCGLAGDMHSLIVFRAFQGIGGSGLYSLA
                     QIVLYEVGPSDKPSLLGALIGMTLAVSFVLGPVLGGTISHLASWRWIFLINAPCGIIAL
                     IGLFSAWPQTRTQQLGPSEIFRKVDLLGNLLIMLGSSLLVFSLQQAGSYNLSWRNPAII
                     ATLSVAATSWAGFVAWEIWLGRRRHPLVYPVFPIRLIKQRAYMASLVCTFFAGFTYLSI
                     IIILPERFQIVNGNNSLMGGLHLLPMLGACAFGSFLAGALSSKRNNTSLTLITASCLQL
                     LGIGLLSTLSDAFTAIDAQYGYQAIIGLGVGLSFAATTILTSVRSEAEDLAVAQGAVAQ
                     SRIFGGAVG"
     gene            20001..27394
                     /locus_tag="JX266_002893"
     mRNA            join(20001..20114,20246..20302,20364..20451,20506..20571,
                     20626..20828,20889..21133,21195..21375,21429..21581,
                     21638..25862,25917..27394)
                     /locus_tag="JX266_002893"
                     /product="hypothetical protein"
     CDS             join(20001..20114,20246..20302,20364..20451,20506..20571,
                     20626..20828,20889..21133,21195..21375,21429..21581,
                     21638..25862,25917..27394)
                     /NRPS_PKS="Domain: PKS_KS(Iterative-KS) (43-403). E-value:
                     3.3e-148. Score: 485.9. Matches aSDomain:
                     nrpspksdomains_JX266_002893_PKS_KS.1"
                     /NRPS_PKS="Domain: PKS_AT (556-907). E-value: 2.3e-88.
                     Score: 288.3. Matches aSDomain:
                     nrpspksdomains_JX266_002893_PKS_AT.1"
                     /NRPS_PKS="Domain: PKS_DH (979-1183). E-value: 2.8e-20.
                     Score: 65.2. Matches aSDomain:
                     nrpspksdomains_JX266_002893_PKS_DH.1"
                     /NRPS_PKS="Domain: PKS_ER (1558-1862). E-value: 4.5e-54.
                     Score: 175.5. Matches aSDomain:
                     nrpspksdomains_JX266_002893_PKS_ER.1"
                     /NRPS_PKS="Domain: PKS_KR (1894-2071). E-value: 5.2e-47.
                     Score: 152.0. Matches aSDomain:
                     nrpspksdomains_JX266_002893_PKS_KR.1"
                     /NRPS_PKS="Domain: PKS_PP (2180-2262). E-value: 3.7e-12.
                     Score: 38.3. Matches aSDomain:
                     nrpspksdomains_JX266_002893_PKS_PP.1"
                     /codon_start=1
                     /gene_functions="biosynthetic (rule-based-clusters) T1PKS:
                     PKS_AT"
                     /gene_functions="biosynthetic (rule-based-clusters) T1PKS:
                     itr_KS"
                     /gene_functions="biosynthetic-additional
                     (rule-based-clusters) adh_short"
                     /gene_functions="biosynthetic-additional
                     (rule-based-clusters) PP-binding"
                     /gene_functions="biosynthetic-additional (smcogs)
                     SMCOG1022:Beta-ketoacyl synthase (Score: 211.1; E-value:
                     4.6e-64)"
                     /gene_kind="biosynthetic"
                     /locus_tag="JX266_002893"
                     /product="hypothetical protein"
                     /protein_id="KAI1852040.1"
                     /sec_met_domain="itr_KS (E-value: 1.3e-151, bitscore:
                     499.3, seeds: 96, tool: rule-based-clusters)"
                     /sec_met_domain="PKS_AT (E-value: 1.1e-87, bitscore: 288.3,
                     seeds: 1682, tool: rule-based-clusters)"
                     /sec_met_domain="adh_short (E-value: 1e-40, bitscore:
                     133.7, seeds: 230, tool: rule-based-clusters)"
                     /sec_met_domain="PP-binding (E-value: 6.7e-06, bitscore:
                     20.7, seeds: 164, tool: rule-based-clusters)"
                     /transl_table=1
                     /translation="MDSQIQDGMEPIAIVGLGCRFPGDAITPQAYWDMMTRGICIRGAH
                     FLKQDVAAFDNSFFSIQAEEAKAVDPQQRMLLEVTVEALDSSGIDRAALRKSETGVWIG
                     SFVKDYEQIALRDPDNAPLYGATGNGIAIMSNRISYFLDINGPSMTIDTGCSASLVCVH
                     NACQSLRTGEVDVGLAGGAGLILTPNTMMPMTALNFLSPDGKSYTFDARANGYGRGEGV
                     GIVVLKRLSDAIRDNDNIRGVIRGSRVNQDGRTPGNAEAQISNINSLYQRAGLGVDKTA
                     FVECHGTGTQAGDWRELKAVSTSLCRQRSVDKPIYVGSVKPNIGHLEGCAGVAGLIKGV
                     LSIEKGIIPKQIHFESANPDIDFVACKVKVPIENTPWPVRGLRRASVNCFGFGGTNAHV
                     ILDDTAHYLAERGLSAHHNSAILDDIRDPSIPYGQIPEAIMSIKASVKEITHLARGSEV
                     PQRDHNAQVFVFSAHDQRALSCMLQDLADYLVKRTDDGSISSVFLEDLAYTLGCRRTKM
                     QWRTSIAASSVKELISKLKGADQSQYVRPSGEKSANIAFVFGGQGAQWHAMGRELLGCD
                     IYRESIVAASKYMSEKLGSNFSLVAELLKDEKDSQIDRHEISQPATTAIQVALVDFLVH
                     HCGVIPSSVVGHSSGEIAAAYAKGAITREAAWALAYQRGSRAKPIPSEGYGATTEGRML
                     AVGLPQSEVSQYLAIVGERRVVVACINSPQSVTLSGDANAIFEVQKLLEADGVFNRILK
                     VDIAYHSHHMFRGAAHYHNAISHFMPRQPTRKPKGHPHKLGKLLVRTDIGPSTEQSGDT
                     SQKVHHEDYCVMYSSVTGQPVDWEHLTPEYWMINMVSPVYFSDAVLQMMSREDGKKPDV
                     ILELGPHASLQSPIKQILDAHTRGRSQPPYFSMFRRKDDAAISALQTIGHLWSYGCEIS
                     MLWAVMRNVQLRRPKLLVDLPKYPWNHGNLHWHESHLSRANRLQVHGRYDLVGRPREDS
                     TPFQPRWRGFLRIHENPWIEHHQVQKAIIYPAAGMVAMVIEGAKQIASEPSSGIEISRF
                     KIEKAMLVPATEHGLEYTLSMSKQDASQRPRARTPSCSGDISKSPAIYQFFIHSKPLDG
                     PWQQHGQGFVIIHSRLVSSEAVMDEQVKKQRTVTSQRYHQTYLEAASMCDDLILPQQLY
                     ENLDVVGMNYGPLFQNITSLSKRDNICSYAIRIPDTQSIMPARFEYPHTVHPATLDSVF
                     QTAFAFGGDYSMVPSYIGSLYVSLDPQLPIGAGKELVGYARADRRGSREANVTFVMGDQ
                     SWKSANRDSMQDPIVIVKDMTFTALTSSPENKGDFLPNHHNLCSEFVWEDISSPSRDKL
                     ESGNKVHLPGGTLLLMPPITSPSLAQLCRQISERIDCTSHTLESMKYVQELPAYCISLL
                     EILQDYQFIWNLSMEDFSTFRRLVNTTRGVFWITRGAQVESTNTRASLFQALARTIRSE
                     SPKKNIVTIDIDADMDIATAETCESIVSLFLTSSDSKRTSGKETEYALRGHRLLVSRLV
                     PMVSLNRLVERGNTPSAPVVQRMAQSGERSLRLKGRDLGKLESLYWDDGFDFEVPIAPD
                     SIKIKVLSTGLSALDTDIILGQGHGHSLGTDAYGIIEEIGRDVQGFDIGHRVIAISRGT
                     LRQRIVCPKTLVQKLPDEVTGPSVVLLPTSLAIADYALHTLVSLQRQHTVLIHSGAGPV
                     GQAAVRMAKQIGAKVLATVTNDQQRHILRHCHQLPDEWILDGNSLFLIESINQLTNNQG
                     VDVIFDLTTEHYESNRQCIASLGHIITLANQETRSLQAVDSNGKVFSYSVLDLPYLAKK
                     EPWRLDESVRSRCSTDIRKWTTPCCCFLDKYDYSQLPEAFESMAQDSQCDMAYCVPSKA
                     KQVPIVPRRVHPVAHHLRDDGTYVLAGQGGLGMQIARLLERNGTKNVALISRSGASSKE
                     SQATLSFLQNRGVNVKVVKVDICDKEALRSVVDDIKRTMPRIRGLFQCAATIRDAVFDN
                     MTYEDWQAAVRPKTTGSLNLYDLFPQDMDFFIFLSSSAGVIGTRGQANYAAGNAFQDAL
                     ARHISSRGIMRSVSIDLGPVLGAGMLAEDPTMLEKLKTSGFMPIRLQDFDCIIERAITG
                     FADGDDRIPAQIVVGVGTGGLIRQNKPADPYWARTALFTHLNKVDLPPDTAESSTNIEG
                     SEQSVKALLSQAADEEGAQAIVTAGLSQVLARSMNMKAVDIDDAKSPNAYGVDSLVAIG
                     VRNWVYRECDVDVSVFEILSDTSIAELSATIVDRSALHDAR"
     PFAM_domain     join(20025..20114,20246..20302,20364..20451,20506..20571,
                     20626..20828,20889..21059)
                     /aSDomain="ketoacyl-synt"
                     /aSTool="clusterhmmer"
                     /database="35.0"
                     /db_xref="PF00109.29"
                     /description="Beta-ketoacyl synthase, N-terminal domain"
                     /detection="hmmscan"
                     /domain_id="clusterhmmer_JX266_002893_0008"
                     /evalue="3.30E-61"
                     /label="JX266_002893"
                     /locus_tag="JX266_002893"
                     /protein_end="233"
                     /protein_start="8"
                     /score="207.2"
                     /tool="antismash"
                     /translation="MEPIAIVGLGCRFPGDAITPQAYWDMMTRGICIRGAHFLKQDVAA
                     FDNSFFSIQAEEAKAVDPQQRMLLEVTVEALDSSGIDRAALRKSETGVWIGSFVKDYEQ
                     IALRDPDNAPLYGATGNGIAIMSNRISYFLDINGPSMTIDTGCSASLVCVHNACQSLRT
                     GEVDVGLAGGAGLILTPNTMMPMTALNFLSPDGKSYTFDARANGYGRGEGVGIVVLKRL
                     SDA"
     aSDomain        join(20261..20302,20364..20451,20506..20571,20626..20828,
                     20889..21133,21195..21375,21429..21581,21638..21739)
                     /ASF="found active site cysteine: True, scaffold matched
                     GSSS: False"
                     /ASF="found active site histidines: True"
                     /aSDomain="PKS_KS"
                     /aSTool="nrps_pks_domains"
                     /database="nrpspksdomains.hmm"
                     /detection="hmmscan"
                     /domain_id="nrpspksdomains_JX266_002893_PKS_KS.1"
                     /domain_subtypes="Iterative-KS"
                     /evalue="3.30E-148"
                     /label="JX266_002893_PKS_KS.1"
                     /locus_tag="JX266_002893"
                     /protein_end="403"
                     /protein_start="43"
                     /score="485.9"
                     /tool="antismash"
                     /translation="AHFLKQDVAAFDNSFFSIQAEEAKAVDPQQRMLLEVTVEALDSSG
                     IDRAALRKSETGVWIGSFVKDYEQIALRDPDNAPLYGATGNGIAIMSNRISYFLDINGP
                     SMTIDTGCSASLVCVHNACQSLRTGEVDVGLAGGAGLILTPNTMMPMTALNFLSPDGKS
                     YTFDARANGYGRGEGVGIVVLKRLSDAIRDNDNIRGVIRGSRVNQDGRTPGNAEAQISN
                     INSLYQRAGLGVDKTAFVECHGTGTQAGDWRELKAVSTSLCRQRSVDKPIYVGSVKPNI
                     GHLEGCAGVAGLIKGVLSIEKGIIPKQIHFESANPDIDFVACKVKVPIENTPWPVRGLR
                     RASVNCFGFGGTNAHVILDD"
     aSModule        20261..27370
                     /complete
                     /domains="nrpspksdomains_JX266_002893_PKS_KS.1"
                     /domains="nrpspksdomains_JX266_002893_PKS_AT.1"
                     /domains="nrpspksdomains_JX266_002893_PKS_DH.1"
                     /domains="nrpspksdomains_JX266_002893_PKS_ER.1"
                     /domains="nrpspksdomains_JX266_002893_PKS_KR.1"
                     /domains="nrpspksdomains_JX266_002893_PKS_PP.1"
                     /iterative
                     /locus_tags="JX266_002893"
                     /monomer_pairings="pk -> pk"
                     /tool="antismash"
                     /type="pks"
     CDS_motif       20736..20780
                     /aSTool="nrps_pks_domains"
                     /database="abmotifs"
                     /detection="hmmscan"
                     /domain_id="nrpspksmotif_JX266_002893_0001"
                     /evalue="4.60E-05"
                     /label="PKSI-KS_m3"
                     /locus_tag="JX266_002893"
                     /protein_end="160"
                     /protein_start="145"
                     /score="15.7"
                     /tool="antismash"
                     /translation="GPSMTIDTGCSASLV"
     CDS_motif       20985..21023
                     /aSTool="nrps_pks_domains"
                     /database="abmotifs"
                     /detection="hmmscan"
                     /domain_id="nrpspksmotif_JX266_002893_0002"
                     /evalue="4.00E-04"
                     /label="PKSI-KS_m4"
                     /locus_tag="JX266_002893"
                     /protein_end="221"
                     /protein_start="208"
                     /score="13.5"
                     /tool="antismash"
                     /translation="FDARANGYGRGEG"
     PFAM_domain     join(21084..21133,21195..21375,21429..21539)
                     /aSDomain="Ketoacyl-synt_C"
                     /aSTool="clusterhmmer"
                     /database="35.0"
                     /db_xref="PF02801.25"
                     /description="Beta-ketoacyl synthase, C-terminal domain"
                     /detection="hmmscan"
                     /domain_id="clusterhmmer_JX266_002893_0009"
                     /evalue="6.00E-29"
                     /label="JX266_002893"
                     /locus_tag="JX266_002893"
                     /protein_end="355"
                     /protein_start="241"
                     /score="100.6"
                     /tool="antismash"
                     /translation="GVIRGSRVNQDGRTPGNAEAQISNINSLYQRAGLGVDKTAFVECH
                     GTGTQAGDWRELKAVSTSLCRQRSVDKPIYVGSVKPNIGHLEGCAGVAGLIKGVLSIEK
                     GIIPKQIHFE"
     CDS_motif       21265..21312
                     /aSTool="nrps_pks_domains"
                     /database="abmotifs"
                     /detection="hmmscan"
                     /domain_id="nrpspksmotif_JX266_002893_0003"
                     /evalue="2.20E-03"
                     /label="PKSI-KS_m5"
                     /locus_tag="JX266_002893"
                     /protein_end="297"
                     /protein_start="281"
                     /score="10.6"
                     /tool="antismash"
                     /translation="FVECHGTGTQAGDWRE"
     CDS_motif       join(21373..21375,21429..21470)
                     /aSTool="nrps_pks_domains"
                     /database="abmotifs"
                     /detection="hmmscan"
                     /domain_id="nrpspksmotif_JX266_002893_0004"
                     /evalue="5.00E-03"
                     /label="PKSI-KS_m6"
                     /locus_tag="JX266_002893"
                     /protein_end="332"
                     /protein_start="317"
                     /score="9.7"
                     /tool="antismash"
                     /translation="GSVKPNIGHLEGCAG"
     PFAM_domain     join(21546..21581,21638..22033)
                     /aSDomain="KAsynt_C_assoc"
                     /aSTool="clusterhmmer"
                     /database="35.0"
                     /db_xref="PF16197.8"
                     /description="Ketoacyl-synthetase C-terminal extension"
                     /detection="hmmscan"
                     /domain_id="clusterhmmer_JX266_002893_0010"
                     /evalue="1.00E-14"
                     /label="JX266_002893"
                     /locus_tag="JX266_002893"
                     /protein_end="501"
                     /protein_start="357"
                     /score="55.1"
                     /tool="antismash"
                     /translation="NPDIDFVACKVKVPIENTPWPVRGLRRASVNCFGFGGTNAHVILD
                     DTAHYLAERGLSAHHNSAILDDIRDPSIPYGQIPEAIMSIKASVKEITHLARGSEVPQR
                     DHNAQVFVFSAHDQRALSCMLQDLADYLVKRTDDGSISSV"
     CDS_motif       22196..22249
                     /aSTool="nrps_pks_domains"
                     /database="abmotifs"
                     /detection="hmmscan"
                     /domain_id="nrpspksmotif_JX266_002893_0005"
                     /evalue="1.40E-06"
                     /label="PKSI-AT-mM_m1"
                     /locus_tag="JX266_002893"
                     /protein_end="573"
                     /protein_start="555"
                     /score="20.5"
                     /tool="antismash"
                     /translation="FVFGGQGAQWHAMGRELL"
     PFAM_domain     22196..22876
                     /aSDomain="Acyl_transf_1"
                     /aSTool="clusterhmmer"
                     /database="35.0"
                     /db_xref="PF00698.24"
                     /description="Acyl transferase domain"
                     /detection="hmmscan"
                     /domain_id="clusterhmmer_JX266_002893_0011"
                     /evalue="2.40E-38"
                     /label="JX266_002893"
                     /locus_tag="JX266_002893"
                     /protein_end="782"
                     /protein_start="555"
                     /score="132.6"
                     /tool="antismash"
                     /translation="FVFGGQGAQWHAMGRELLGCDIYRESIVAASKYMSEKLGSNFSLV
                     AELLKDEKDSQIDRHEISQPATTAIQVALVDFLVHHCGVIPSSVVGHSSGEIAAAYAKG
                     AITREAAWALAYQRGSRAKPIPSEGYGATTEGRMLAVGLPQSEVSQYLAIVGERRVVVA
                     CINSPQSVTLSGDANAIFEVQKLLEADGVFNRILKVDIAYHSHHMFRGAAHYHNAISHF
                     MPRQP"
     aSDomain        22199..23251
                     /ASF="Neither malonyl-CoA or methylmalonyl-CoA specific"
                     /ASF="found active site serine: True, scaffold matched
                     GHGE: True"
                     /aSDomain="PKS_AT"
                     /aSTool="nrps_pks_domains"
                     /database="nrpspksdomains.hmm"
                     /detection="hmmscan"
                     /domain_id="nrpspksdomains_JX266_002893_PKS_AT.1"
                     /evalue="2.30E-88"
                     /label="JX266_002893_PKS_AT.1"
                     /locus_tag="JX266_002893"
                     /protein_end="907"
                     /protein_start="556"
                     /score="288.3"
                     /specificity="substrate consensus: pk"
                     /specificity="PKS signature: Malonyl-CoA"
                     /specificity="Minowa: mxmal"
                     /tool="antismash"
                     /translation="VFGGQGAQWHAMGRELLGCDIYRESIVAASKYMSEKLGSNFSLVA
                     ELLKDEKDSQIDRHEISQPATTAIQVALVDFLVHHCGVIPSSVVGHSSGEIAAAYAKGA
                     ITREAAWALAYQRGSRAKPIPSEGYGATTEGRMLAVGLPQSEVSQYLAIVGERRVVVAC
                     INSPQSVTLSGDANAIFEVQKLLEADGVFNRILKVDIAYHSHHMFRGAAHYHNAISHFM
                     PRQPTRKPKGHPHKLGKLLVRTDIGPSTEQSGDTSQKVHHEDYCVMYSSVTGQPVDWEH
                     LTPEYWMINMVSPVYFSDAVLQMMSREDGKKPDVILELGPHASLQSPIKQILDAHTRGR
                     SQPPYFSMFRR"
     CDS_motif       22442..22552
                     /aSTool="nrps_pks_domains"
                     /database="abmotifs"
                     /detection="hmmscan"
                     /domain_id="nrpspksmotif_JX266_002893_0006"
                     /evalue="1.60E-08"
                     /label="PKSI-AT-M_m3"
                     /locus_tag="JX266_002893"
                     /protein_end="674"
                     /protein_start="637"
                     /score="26.5"
                     /tool="antismash"
                     /translation="GVIPSSVVGHSSGEIAAAYAKGAITREAAWALAYQRG"
     aSDomain        23468..24079
                     /ASF="catalytic triad H,G,P inconclusive"
                     /aSDomain="PKS_DH"
                     /aSTool="nrps_pks_domains"
                     /database="nrpspksdomains.hmm"
                     /detection="hmmscan"
                     /domain_id="nrpspksdomains_JX266_002893_PKS_DH.1"
                     /evalue="2.80E-20"
                     /label="JX266_002893_PKS_DH.1"
                     /locus_tag="JX266_002893"
                     /protein_end="1183"
                     /protein_start="979"
                     /score="65.2"
                     /tool="antismash"
                     /translation="DLVGRPREDSTPFQPRWRGFLRIHENPWIEHHQVQKAIIYPAAGM
                     VAMVIEGAKQIASEPSSGIEISRFKIEKAMLVPATEHGLEYTLSMSKQDASQRPRARTP
                     SCSGDISKSPAIYQFFIHSKPLDGPWQQHGQGFVIIHSRLVSSEAVMDEQVKKQRTVTS
                     QRYHQTYLEAASMCDDLILPQQLYENLDVVGMNYGPLFQNI"
     PFAM_domain     23468..24367
                     /aSDomain="PS-DH"
                     /aSTool="clusterhmmer"
                     /database="35.0"
                     /db_xref="PF14765.9"
                     /description="Polyketide synthase dehydratase"
                     /detection="hmmscan"
                     /domain_id="clusterhmmer_JX266_002893_0012"
                     /evalue="6.60E-34"
                     /label="JX266_002893"
                     /locus_tag="JX266_002893"
                     /protein_end="1279"
                     /protein_start="979"
                     /score="117.6"
                     /tool="antismash"
                     /translation="DLVGRPREDSTPFQPRWRGFLRIHENPWIEHHQVQKAIIYPAAGM
                     VAMVIEGAKQIASEPSSGIEISRFKIEKAMLVPATEHGLEYTLSMSKQDASQRPRARTP
                     SCSGDISKSPAIYQFFIHSKPLDGPWQQHGQGFVIIHSRLVSSEAVMDEQVKKQRTVTS
                     QRYHQTYLEAASMCDDLILPQQLYENLDVVGMNYGPLFQNITSLSKRDNICSYAIRIPD
                     TQSIMPARFEYPHTVHPATLDSVFQTAFAFGGDYSMVPSYIGSLYVSLDPQLPIGAGKE
                     LVGYARADRRGSREANVTF"
     CDS_motif       23549..23626
                     /aSTool="nrps_pks_domains"
                     /database="abmotifs"
                     /detection="hmmscan"
                     /domain_id="nrpspksmotif_JX266_002893_0007"
                     /evalue="9.60E-08"
                     /label="PKSI-DH_m2"
                     /locus_tag="JX266_002893"
                     /protein_end="1032"
                     /protein_start="1006"
                     /score="24.6"
                     /tool="antismash"
                     /translation="WIEHHQVQKAIIYPAAGMVAMVIEGA"
     CDS_motif       25148..25198
                     /aSTool="nrps_pks_domains"
                     /database="abmotifs"
                     /detection="hmmscan"
                     /domain_id="nrpspksmotif_JX266_002893_0008"
                     /evalue="5.50E+01"
                     /label="PKSI-KR_m1"
                     /locus_tag="JX266_002893"
                     /protein_end="1556"
                     /protein_start="1539"
                     /score="-3.4"
                     /tool="antismash"
                     /translation="VQRMAQSGERSLRLKGR"
     aSDomain        join(25205..25862,25917..26170)
                     /ASF="ER domain putatively catalyzing 2R-configuration
                     product formation"
                     /aSDomain="PKS_ER"
                     /aSTool="nrps_pks_domains"
                     /database="nrpspksdomains.hmm"
                     /detection="hmmscan"
                     /domain_id="nrpspksdomains_JX266_002893_PKS_ER.1"
                     /evalue="4.50E-54"
                     /label="JX266_002893_PKS_ER.1"
                     /locus_tag="JX266_002893"
                     /protein_end="1862"
                     /protein_start="1558"
                     /score="175.5"
                     /tool="antismash"
                     /translation="GKLESLYWDDGFDFEVPIAPDSIKIKVLSTGLSALDTDIILGQGH
                     GHSLGTDAYGIIEEIGRDVQGFDIGHRVIAISRGTLRQRIVCPKTLVQKLPDEVTGPSV
                     VLLPTSLAIADYALHTLVSLQRQHTVLIHSGAGPVGQAAVRMAKQIGAKVLATVTNDQQ
                     RHILRHCHQLPDEWILDGNSLFLIESINQLTNNQGVDVIFDLTTEHYESNRQCIASLGH
                     IITLANQETRSLQAVDSNGKVFSYSVLDLPYLAKKEPWRLDESVRSRCSTDIRKWTTPC
                     CCFLDKYDYSQLPEAFESMAQDS"
     CDS_motif       25589..25645
                     /aSTool="nrps_pks_domains"
                     /database="abmotifs"
                     /detection="hmmscan"
                     /domain_id="nrpspksmotif_JX266_002893_0009"
                     /evalue="1.20E-08"
                     /label="PKSI-ER_m5"
                     /locus_tag="JX266_002893"
                     /protein_end="1705"
                     /protein_start="1686"
                     /score="27.2"
                     /tool="antismash"
                     /translation="TVLIHSGAGPVGQAAVRMA"
     aSDomain        26267..26797
                     /ASF="KR domain putatively catalyzing D-configuration
                     product formation"
                     /ASF="catalytic triad S,Y,N found: True"
                     /aSDomain="PKS_KR"
                     /aSTool="nrps_pks_domains"
                     /database="nrpspksdomains.hmm"
                     /detection="hmmscan"
                     /domain_id="nrpspksdomains_JX266_002893_PKS_KR.1"
                     /evalue="5.20E-47"
                     /label="JX266_002893_PKS_KR.1"
                     /locus_tag="JX266_002893"
                     /protein_end="2071"
                     /protein_start="1894"
                     /score="152.0"
                     /specificity="KR activity: active"
                     /specificity="KR stereochemistry: (unknown)"
                     /tool="antismash"
                     /translation="GTYVLAGQGGLGMQIARLLERNGTKNVALISRSGASSKESQATLS
                     FLQNRGVNVKVVKVDICDKEALRSVVDDIKRTMPRIRGLFQCAATIRDAVFDNMTYEDW
                     QAAVRPKTTGSLNLYDLFPQDMDFFIFLSSSAGVIGTRGQANYAAGNAFQDALARHISS
                     RGIMRSVSIDLGPV"
     PFAM_domain     26267..26797
                     /aSDomain="KR"
                     /aSTool="clusterhmmer"
                     /database="35.0"
                     /db_xref="PF08659.13"
                     /description="KR domain"
                     /detection="hmmscan"
                     /domain_id="clusterhmmer_JX266_002893_0013"
                     /evalue="1.40E-52"
                     /label="JX266_002893"
                     /locus_tag="JX266_002893"
                     /protein_end="2071"
                     /protein_start="1894"
                     /score="178.3"
                     /tool="antismash"
                     /translation="GTYVLAGQGGLGMQIARLLERNGTKNVALISRSGASSKESQATLS
                     FLQNRGVNVKVVKVDICDKEALRSVVDDIKRTMPRIRGLFQCAATIRDAVFDNMTYEDW
                     QAAVRPKTTGSLNLYDLFPQDMDFFIFLSSSAGVIGTRGQANYAAGNAFQDALARHISS
                     RGIMRSVSIDLGPV"
     CDS_motif       26270..26365
                     /aSTool="nrps_pks_domains"
                     /database="abmotifs"
                     /detection="hmmscan"
                     /domain_id="nrpspksmotif_JX266_002893_0010"
                     /evalue="2.50E-06"
                     /label="PKSI-KR_m1"
                     /locus_tag="JX266_002893"
                     /protein_end="1927"
                     /protein_start="1895"
                     /score="20.1"
                     /tool="antismash"
                     /translation="TYVLAGQGGLGMQIARLLERNGTKNVALISRS"
     CDS_motif       26642..26746
                     /aSTool="nrps_pks_domains"
                     /database="abmotifs"
                     /detection="hmmscan"
                     /domain_id="nrpspksmotif_JX266_002893_0011"
                     /evalue="8.30E-20"
                     /label="PKSI-KR_m4"
                     /locus_tag="JX266_002893"
                     /protein_end="2054"
                     /protein_start="2019"
                     /score="63.4"
                     /tool="antismash"
                     /translation="MDFFIFLSSSAGVIGTRGQANYAAGNAFQDALARH"
     aSDomain        27125..27370
                     /aSDomain="PKS_PP"
                     /aSTool="nrps_pks_domains"
                     /database="nrpspksdomains.hmm"
                     /detection="hmmscan"
                     /domain_id="nrpspksdomains_JX266_002893_PKS_PP.1"
                     /evalue="3.70E-12"
                     /label="JX266_002893_PKS_PP.1"
                     /locus_tag="JX266_002893"
                     /protein_end="2262"
                     /protein_start="2180"
                     /score="38.3"
                     /tool="antismash"
                     /translation="AADEEGAQAIVTAGLSQVLARSMNMKAVDIDDAKSPNAYGVDSLV
                     AIGVRNWVYRECDVDVSVFEILSDTSIAELSATIVDR"
     gene            28900..30628
                     /locus_tag="JX266_002894"
     mRNA            join(28900..29215,29308..29594,29684..30628)
                     /locus_tag="JX266_002894"
                     /product="hypothetical protein"
     CDS             join(28900..29215,29308..29594,29684..30628)
                     /codon_start=1
                     /locus_tag="JX266_002894"
                     /product="hypothetical protein"
                     /protein_id="KAI1852041.1"
                     /transl_table=1
                     /translation="MKFNSALLAGFTAGSTVAAQKVVPLGVRRSNDQPLSVHKRATFAQ
                     NLNNNITGAAYYANVAIGTPPQNVSLILDTGSSDVWVVSRDADLCQDASDQQYYGFCLA
                     TYEPSDSSSYKMVDQSFSIRYADRTRAVGDYFKDDFHVAGTTIKQLQMGLGINTTIPSG
                     IMGIGFASNVASETPYPNIMDVFLSDGLIGSKAYSLYLNDYDSSTGTILFGGIDTEKYI
                     GKLGALNIQEDATSGSITSFTVALSSFKMNVNGSTVYQESDPLPVILDSGTTLSYLPSE
                     LVSRIYQTLDAYDDTMGVMASGSVYVDCKYLGQNISLDFQFGGSDGPVINVPVDEVIFN
                     NVARLQDLGLALPADLPFDNVCTLGVMASEGIYLLGDTFLRSAYVVYDLSNQQIALAQA
                     NLNSTKSNIIEITNSSTTIPDATGVASQVTVTQTATGLPGVGGGSGTTSGGPSGTASGS
                     NVPTTTTTGSSTGTESGATSSTANAGPRNVPAPKWEALAVAGLAGLGVLTGGMILAI"
     PFAM_domain     join(29062..29215,29308..29594,29684..30277)
                     /aSDomain="Asp"
                     /aSTool="clusterhmmer"
                     /database="35.0"
                     /db_xref="PF00026.26"
                     /description="Eukaryotic aspartyl protease"
                     /detection="hmmscan"
                     /domain_id="clusterhmmer_JX266_002894_0014"
                     /evalue="9.70E-64"
                     /label="JX266_002894"
                     /locus_tag="JX266_002894"
                     /protein_end="399"
                     /protein_start="54"
                     /score="215.9"
                     /tool="antismash"
                     /translation="AYYANVAIGTPPQNVSLILDTGSSDVWVVSRDADLCQDASDQQYY
                     GFCLATYEPSDSSSYKMVDQSFSIRYADRTRAVGDYFKDDFHVAGTTIKQLQMGLGINT
                     TIPSGIMGIGFASNVASETPYPNIMDVFLSDGLIGSKAYSLYLNDYDSSTGTILFGGID
                     TEKYIGKLGALNIQEDATSGSITSFTVALSSFKMNVNGSTVYQESDPLPVILDSGTTLS
                     YLPSELVSRIYQTLDAYDDTMGVMASGSVYVDCKYLGQNISLDFQFGGSDGPVINVPVD
                     EVIFNNVARLQDLGLALPADLPFDNVCTLGVMASEGIYLLGDTFLRSAYVVYDLSNQQI
                     ALAQA"
     gene            complement(30953..33417)
                     /locus_tag="JX266_002895"
     mRNA            complement(join(30953..32355,32411..32471,32526..32707,
                     32757..32829,32902..33248,33324..33417))
                     /locus_tag="JX266_002895"
                     /product="hypothetical protein"
     CDS             complement(join(30953..32355,32411..32471,32526..32707,
                     32757..32829,32902..33248,33324..33417))
                     /codon_start=1
                     /locus_tag="JX266_002895"
                     /product="hypothetical protein"
                     /protein_id="KAI1852042.1"
                     /transl_table=1
                     /translation="MYDDPDYPSRDRDQYRRRSPSSRDQPHRPRHDSSRSPGRNRADDP
                     RRPDRHHAYSDQNHGGRYDRDRSDAYRRRESPGYGRDARSPDHHRGRDYRGDRGQRSPR
                     DHSPYASPDDDGYYREGGYRSGPGRPHHTLKLDDVPGSMSAQEVEDALWDLGAKDLVEL
                     RLKSDDRSGDRRCYAFAEFRTDEDAIDFLERYYPTLQLTATDGSRARVPIAYSRDRRPP
                     PKSDDWQCTMCHFENFSRRATCKQCKAPRSSENVAEMQLDGISDECPQQAPSQFLVVRN
                     LPPSVSETTLATGIKKLYVAKEDEPKQPAGAPTKLKSTAPVGNTSGLGAKAGSLARVFV
                     IRDRQSDVTCRYGFAEFSSLDDARAAMAKFNASPQFTIGSKPVSIAYIHSGVFIPYLKP
                     ASEQDSRFTFVATHNPSLRLSYWNPTVYASEFTVFNEGLYEEATVEKAATDQSSSAAKD
                     SKKRKADRELAAPGGKKTIAMAPQLAMWANKHAELRGGHKNSNQSSVDEKKPPVTGPNS
                     LGAVSDLSVSSAPQTVTTSYADLDKLCCLLCRRKFISEPSLRRHEHLSDLHKKNLEDDA
                     LIEKATRDLKALGKEPVSNYRDRAKERRTAYQQPNKPKPHVPRKPKQPSKENDHTAPSK
                     PAISKGAGLLAKMGWNSGSGLGAEGEGRTKIIETMAYTPGVGLGAEGGKIGDAAEEAAR
                     NTKNDYSDFVAKAKDKARQRYEQMG"
     PFAM_domain     complement(31070..31198)
                     /aSDomain="G-patch"
                     /aSTool="clusterhmmer"
                     /database="35.0"
                     /db_xref="PF01585.26"
                     /db_xref="GO:0003676"
                     /description="G-patch domain"
                     /detection="hmmscan"
                     /domain_id="clusterhmmer_JX266_002895_0016"
                     /evalue="4.20E-08"
                     /gene_ontologies="GO:0003676: nucleic acid binding"
                     /label="JX266_002895"
                     /locus_tag="JX266_002895"
                     /protein_end="681"
                     /protein_start="638"
                     /score="33.1"
                     /tool="antismash"
                     /translation="SKGAGLLAKMGWNSGSGLGAEGEGRTKIIETMAYTPGVGLGAE"
     PFAM_domain     complement(join(32412..32471,32526..32552))
                     /aSDomain="zf-RanBP"
                     /aSTool="clusterhmmer"
                     /database="35.0"
                     /db_xref="PF00641.21"
                     /description="Zn-finger in Ran binding protein and others"
                     /detection="hmmscan"
                     /domain_id="clusterhmmer_JX266_002895_0015"
                     /evalue="3.70E-06"
                     /label="JX266_002895"
                     /locus_tag="JX266_002895"
                     /protein_end="252"
                     /protein_start="223"
                     /score="26.3"
                     /tool="antismash"
                     /translation="KSDDWQCTMCHFENFSRRATCKQCKAPRS"
     gene            33920..34495
                     /locus_tag="JX266_002896"
     mRNA            join(33920..34049,34107..34495)
                     /locus_tag="JX266_002896"
                     /product="hypothetical protein"
     CDS             join(33920..34049,34107..34495)
                     /codon_start=1
                     /locus_tag="JX266_002896"
                     /product="hypothetical protein"
                     /protein_id="KAI1852043.1"
                     /transl_table=1
                     /translation="MGSEVTELHEDACYVALTHDHLNPQTIMDRVRSPQAGAIVMFAGT
                     TRDNFAGKPVKELQYSAYNALALRTMLSVCKGIHQKHGLKGIAMVHRLGTVPIGEESIL
                     IAVSSPHRQAAWKAGEEALEECKSRVEVWKREEFEGEDGIWRANRDGVQGEKIAPSDPT
                     IPAHHDSSA"
     PFAM_domain     join(33968..34049,34107..34363)
                     /aSDomain="MoaE"
                     /aSTool="clusterhmmer"
                     /database="35.0"
                     /db_xref="PF02391.20"
                     /db_xref="GO:0006777"
                     /description="MoaE protein"
                     /detection="hmmscan"
                     /domain_id="clusterhmmer_JX266_002896_0017"
                     /evalue="2.70E-39"
                     /gene_ontologies="GO:0006777: Mo-molybdopterin cofactor
                     biosynthetic process"
                     /label="JX266_002896"
                     /locus_tag="JX266_002896"
                     /protein_end="129"
                     /protein_start="16"
                     /score="134.0"
                     /tool="antismash"
                     /translation="LTHDHLNPQTIMDRVRSPQAGAIVMFAGTTRDNFAGKPVKELQYS
                     AYNALALRTMLSVCKGIHQKHGLKGIAMVHRLGTVPIGEESILIAVSSPHRQAAWKAGE
                     EALEECKSR"
     gene            35870..38676
                     /locus_tag="JX266_002897"
     mRNA            join(35870..36209,36493..37559,37693..38676)
                     /locus_tag="JX266_002897"
                     /product="hypothetical protein"
     CDS             join(35870..36209,36493..37559,37693..38676)
                     /codon_start=1
                     /locus_tag="JX266_002897"
                     /product="hypothetical protein"
                     /protein_id="KAI1852044.1"
                     /transl_table=1
                     /translation="MVFNRKRGVQEEITPYVVGYDAETTGVESLNTLKYWEQQHKLDPN
                     LPLEDLDEIDGVLAEGNCEKGAEVEAALLEDNSPYPEVRATVRNYDVDLPANTIRAWVI
                     GLVLCTLGSAVNMLFSLRNPSVVITTWIIQLIAYPIGRGWDLIFPDKQFEVFGLKFNFR
                     PGRFNFKEHVVIVCMSNAAYGGGVLYATDVLLAQQIYYGQHFGWAFQLLLGITTLCTGY
                     GLAGLARRFLVWPAAMIWPSDLVNASLFYTLHDHSPSDPERTNGWSIGRYKYFLIVFCG
                     AFVLYWFPGWIFQGLSYFTFVCWAAPDNIVINKIFGGLHGYGIIPTTLDWSIVSGYFGS
                     PLIPPFYALANTVAGVIVFFIFISMGIHFSGYWYSDYFVVQSSNAFDNTGEVYDVTRIL
                     NENLMFDEEKYKAYSPLFLSTQFALAYGLAFAAVAAVIVHVILYHGREIKEQFKMARHQ
                     EDDVHMRLMKKYRDAEDWWYAALFVIMLGLSFAVCCAWPTGFPWWAYIVCILIPMIWTI
                     PIGIIQAVTNIQLGLNVLTEYIVGYMLPGRPIAMMMFKNYGYLAMSQALYFAQDLKLGH
                     YMKVPPRVMFWSQLVASIWSAVVQIAVMNWALGTIPQICTDDQPNSFTCPGGKVYFTAS
                     IIWGAIGPARMFSGEALYSSLQWFWVVGAVAPVVTWFLARRSPRSVFRYFNMPLFFGGS
                     GFIPPATTYGYLCWGLYGMIFNYFIKRRWTGWWMHYNYITSAALDCGLIVATVIIFFTL
                     YLTKVTPPQWFGNYDVFDTWDQRGLAIKTFVAQGETFGPKTWP"
     aSDomain        join(36092..36209,36493..37559,37693..38559)
                     /aSDomain="TIGR00727"
                     /aSTool="tigrfam"
                     /description="ISP4_OPT: small oligopeptide transporter, OPT
                     family"
                     /detection="hmmscan"
                     /domain_id="TIGRFam_JX266_002897_0001"
                     /evalue="1.80E-259"
                     /identifier="TIGR00727"
                     /label="JX266_002897"
                     /locus_tag="JX266_002897"
                     /protein_end="758"
                     /protein_start="74"
                     /score="861.0"
                     /tool="antismash"
                     /translation="EDNSPYPEVRATVRNYDVDLPANTIRAWVIGLVLCTLGSAVNMLF
                     SLRNPSVVITTWIIQLIAYPIGRGWDLIFPDKQFEVFGLKFNFRPGRFNFKEHVVIVCM
                     SNAAYGGGVLYATDVLLAQQIYYGQHFGWAFQLLLGITTLCTGYGLAGLARRFLVWPAA
                     MIWPSDLVNASLFYTLHDHSPSDPERTNGWSIGRYKYFLIVFCGAFVLYWFPGWIFQGL
                     SYFTFVCWAAPDNIVINKIFGGLHGYGIIPTTLDWSIVSGYFGSPLIPPFYALANTVAG
                     VIVFFIFISMGIHFSGYWYSDYFVVQSSNAFDNTGEVYDVTRILNENLMFDEEKYKAYS
                     PLFLSTQFALAYGLAFAAVAAVIVHVILYHGREIKEQFKMARHQEDDVHMRLMKKYRDA
                     EDWWYAALFVIMLGLSFAVCCAWPTGFPWWAYIVCILIPMIWTIPIGIIQAVTNIQLGL
                     NVLTEYIVGYMLPGRPIAMMMFKNYGYLAMSQALYFAQDLKLGHYMKVPPRVMFWSQLV
                     ASIWSAVVQIAVMNWALGTIPQICTDDQPNSFTCPGGKVYFTASIIWGAIGPARMFSGE
                     ALYSSLQWFWVVGAVAPVVTWFLARRSPRSVFRYFNMPLFFGGSGFIPPATTYGYLCWG
                     LYGMIFNYFIKRRWTGWWMHYNYITSAALDCGLIVATVIIFFTLYLTKV"
     aSDomain        join(36110..36209,36493..37559,37693..38544)
                     /aSDomain="TIGR00728"
                     /aSTool="tigrfam"
                     /description="OPT_sfam: oligopeptide transporter, OPT
                     superfamily"
                     /detection="hmmscan"
                     /domain_id="TIGRFam_JX266_002897_0002"
                     /evalue="1.30E-195"
                     /identifier="TIGR00728"
                     /label="JX266_002897"
                     /locus_tag="JX266_002897"
                     /protein_end="753"
                     /protein_start="80"
                     /score="649.7"
                     /tool="antismash"
                     /translation="PEVRATVRNYDVDLPANTIRAWVIGLVLCTLGSAVNMLFSLRNPS
                     VVITTWIIQLIAYPIGRGWDLIFPDKQFEVFGLKFNFRPGRFNFKEHVVIVCMSNAAYG
                     GGVLYATDVLLAQQIYYGQHFGWAFQLLLGITTLCTGYGLAGLARRFLVWPAAMIWPSD
                     LVNASLFYTLHDHSPSDPERTNGWSIGRYKYFLIVFCGAFVLYWFPGWIFQGLSYFTFV
                     CWAAPDNIVINKIFGGLHGYGIIPTTLDWSIVSGYFGSPLIPPFYALANTVAGVIVFFI
                     FISMGIHFSGYWYSDYFVVQSSNAFDNTGEVYDVTRILNENLMFDEEKYKAYSPLFLST
                     QFALAYGLAFAAVAAVIVHVILYHGREIKEQFKMARHQEDDVHMRLMKKYRDAEDWWYA
                     ALFVIMLGLSFAVCCAWPTGFPWWAYIVCILIPMIWTIPIGIIQAVTNIQLGLNVLTEY
                     IVGYMLPGRPIAMMMFKNYGYLAMSQALYFAQDLKLGHYMKVPPRVMFWSQLVASIWSA
                     VVQIAVMNWALGTIPQICTDDQPNSFTCPGGKVYFTASIIWGAIGPARMFSGEALYSSL
                     QWFWVVGAVAPVVTWFLARRSPRSVFRYFNMPLFFGGSGFIPPATTYGYLCWGLYGMIF
                     NYFIKRRWTGWWMHYNYITSAALDCGLIVATVIIFFTL"
     PFAM_domain     join(36158..36209,36493..37559,37693..38541)
                     /aSDomain="OPT"
                     /aSTool="clusterhmmer"
                     /database="35.0"
                     /db_xref="PF03169.18"
                     /db_xref="GO:0035673"
                     /description="OPT oligopeptide transporter protein"
                     /detection="hmmscan"
                     /domain_id="clusterhmmer_JX266_002897_0018"
                     /evalue="3.00E-189"
                     /gene_ontologies="GO:0035673: oligopeptide transmembrane
                     transporter activity"
                     /label="JX266_002897"
                     /locus_tag="JX266_002897"
                     /protein_end="752"
                     /protein_start="96"
                     /score="630.8"
                     /tool="antismash"
                     /translation="NTIRAWVIGLVLCTLGSAVNMLFSLRNPSVVITTWIIQLIAYPIG
                     RGWDLIFPDKQFEVFGLKFNFRPGRFNFKEHVVIVCMSNAAYGGGVLYATDVLLAQQIY
                     YGQHFGWAFQLLLGITTLCTGYGLAGLARRFLVWPAAMIWPSDLVNASLFYTLHDHSPS
                     DPERTNGWSIGRYKYFLIVFCGAFVLYWFPGWIFQGLSYFTFVCWAAPDNIVINKIFGG
                     LHGYGIIPTTLDWSIVSGYFGSPLIPPFYALANTVAGVIVFFIFISMGIHFSGYWYSDY
                     FVVQSSNAFDNTGEVYDVTRILNENLMFDEEKYKAYSPLFLSTQFALAYGLAFAAVAAV
                     IVHVILYHGREIKEQFKMARHQEDDVHMRLMKKYRDAEDWWYAALFVIMLGLSFAVCCA
                     WPTGFPWWAYIVCILIPMIWTIPIGIIQAVTNIQLGLNVLTEYIVGYMLPGRPIAMMMF
                     KNYGYLAMSQALYFAQDLKLGHYMKVPPRVMFWSQLVASIWSAVVQIAVMNWALGTIPQ
                     ICTDDQPNSFTCPGGKVYFTASIIWGAIGPARMFSGEALYSSLQWFWVVGAVAPVVTWF
                     LARRSPRSVFRYFNMPLFFGGSGFIPPATTYGYLCWGLYGMIFNYFIKRRWTGWWMHYN
                     YITSAALDCGLIVATVIIFFT"
     gene            complement(39379..41058)
                     /locus_tag="JX266_002898"
     mRNA            complement(join(39379..39801,39862..40574,40705..40815,
                     40917..41058))
                     /locus_tag="JX266_002898"
                     /product="hypothetical protein"
     CDS             complement(join(39379..39801,39862..40574,40705..40815,
                     40917..41058))
                     /codon_start=1
                     /locus_tag="JX266_002898"
                     /product="hypothetical protein"
                     /protein_id="KAI1852045.1"
                     /transl_table=1
                     /translation="MRSLISFVLLLLAAVASAISVTGERLLVVLDDVAEKAAYSKFFGD
                     LDGRGYKITYETPKSESLSLFKLGEREYDHIVFLPTKAKGLGPSLTPAILLQFINAEGN
                     ILVALSSKNPAPTSIVSTLLELDVHLPPDRSGLVVDHFNYDVSSAAEKHDVVLLPAPGA
                     LRSDVKDFFSPDAPNGELLAFPSGLGQTLGSGALLTPILRAPNTAYSYDPKEQAESVDD
                     LFASGKQLSLVTSVQARNSARLTVVGSADMLSDKWFDAKVKKSGDKSSVATLNREFAKR
                     VSAWTFHEIGVLRVNWIEHHLNEEGQSNQSNPKIYRIKNDVTYSISLSEYAWDSWTAFT
                     VPANDVLQLEFSMLSPFHRLPLKPVLSSPDSTTFSASFKLPDQHGIFNFKINHKRPFYT
                     NVEEKNTVSVRHFAHDEWPRSWVISGAWPWITGIGATVVGWLAFVAIWLYSKPVAGGET
                     KKTR"
     PFAM_domain     complement(join(39415..39801,39862..40574,40705..40815,
                     40917..40986))
                     /aSDomain="DDOST_48kD"
                     /aSTool="clusterhmmer"
                     /database="35.0"
                     /db_xref="PF03345.17"
                     /db_xref="GO:0005789"
                     /db_xref="GO:0018279"
                     /description="Oligosaccharyltransferase 48 kDa subunit
                     beta"
                     /detection="hmmscan"
                     /domain_id="clusterhmmer_JX266_002898_0019"
                     /evalue="2.20E-163"
                     /gene_ontologies="GO:0005789: endoplasmic reticulum
                     membrane"
                     /gene_ontologies="GO:0018279: protein N-linked
                     glycosylation via asparagine"
                     /label="JX266_002898"
                     /locus_tag="JX266_002898"
                     /protein_end="451"
                     /protein_start="24"
                     /score="543.9"
                     /tool="antismash"
                     /translation="RLLVVLDDVAEKAAYSKFFGDLDGRGYKITYETPKSESLSLFKLG
                     EREYDHIVFLPTKAKGLGPSLTPAILLQFINAEGNILVALSSKNPAPTSIVSTLLELDV
                     HLPPDRSGLVVDHFNYDVSSAAEKHDVVLLPAPGALRSDVKDFFSPDAPNGELLAFPSG
                     LGQTLGSGALLTPILRAPNTAYSYDPKEQAESVDDLFASGKQLSLVTSVQARNSARLTV
                     VGSADMLSDKWFDAKVKKSGDKSSVATLNREFAKRVSAWTFHEIGVLRVNWIEHHLNEE
                     GQSNQSNPKIYRIKNDVTYSISLSEYAWDSWTAFTVPANDVLQLEFSMLSPFHRLPLKP
                     VLSSPDSTTFSASFKLPDQHGIFNFKINHKRPFYTNVEEKNTVSVRHFAHDEWPRSWVI
                     SGAWPWITGIGATVVGWLAFVAIWLYSK"
     gene            41919..42419
                     /locus_tag="JX266_002899"
     mRNA            join(41919..42108,42376..42419)
                     /locus_tag="JX266_002899"
                     /product="hypothetical protein"
     CDS             join(41919..42108,42376..42419)
                     /codon_start=1
                     /locus_tag="JX266_002899"
                     /product="hypothetical protein"
                     /protein_id="KAI1852046.1"
                     /transl_table=1
                     /translation="MSNPTPAFWSGPLRYIRWSARERPAYLWSVFIGGAGLAMLATVPP
                     IQKRLGYERAKPIPMTYPIPAGPRKQLSGYDD"
ORIGIN
        1 acaacagtga cggcaacaat actcctaccg aaggagcgag cgactatgaa atggaggcca
       61 ctaccaacga tcctgtggga agcttttccg accaagagtt gaatcttcaa gacgactctg
      121 atactatgga tggccttgac atcgaggaaa atggcagcag cgataacgct acttccaacc
      181 gtacttcccc cgatgccgag tcggagtttg atgattggga ggacatatac aactgaacga
      241 agctcagaca ggtctctgta atatgtatac acataaggaa gtacagggcc ataagtacgt
      301 ggaaagagag tggaaagtcg agtgtaacat agcccttgct tgacggcagt gagccgtccg
      361 atataccctc aggatcacaa aaccatgtcc taatatcgtt gcccacagac ctatgttcgg
      421 aacttcttgc ttgcttcagt gaaacccatg cccttcttga tctccgctgc catcttctcg
      481 tccgctgcta cctgcttctg cattaggggt atcgcctgct ctgccaactc cttgggcaat
      541 accacaactc cgttcagatc ccctataatg taatcaccgg gtctgatctc catgtcctgc
      601 tcatcagtct gcagcttcac ggggacgtcg accgcgacga ccttgagcaa ttcggcgggg
      661 ggcgcagtgc ctgtgtcccg ggcaaagacg ggatagccca gctcgcgctg ctcttgcacg
      721 tcccggaaac gcccgtcaat cacagacccg acagcaccca gatactgcgc cctcgccgac
      781 atgaggccgc cgtagacggc gttgggcgtc tttggagggc aggagacgaa taccacagca
      841 ccgggtggca ccgagtcgat ctatgtgaag gggtcacaag acgataatct tgtatgaaag
      901 cagtttaact cacgtaatgg gtagctaact tcggcgccgg atcggacaga gccacgtatt
      961 tgactgtgta agccgggccc acgatttttg tctcgccatc ctgccgctgt ggtgaccaca
     1021 tagtcaggcc ggagaggaag ccgccgttgc ggtatttgag cttgatcaga gcatctgaga
     1081 cgtcacatct gtggcagacc gttaaattga ctgtgatagt gctaagtgga ttgttagttg
     1141 aggaacgcac gtcgtgtaat cttgtagcgc ctgaactatg ggatcttggg ctgtcgtgga
     1201 catgtttgct gagccgcggg gctattgggg aaagaagcgg caactgaagg ttctacgtgt
     1261 accgcgtgac ttgacggtat gggattgata ggtctccaag ctctttgcga ggatcggaaa
     1321 tctggtcagt atgggaagaa acaaaaacga gacacaggca catgatcggg ttgagccggc
     1381 tgagctcaca tgcctcggcc ttgggccgcc atccggcccc gcagtgatcg acgttcctta
     1441 gctccgggaa tgccggcgca ccggagcctc gccgaagctc atcgctccga ggactacatg
     1501 taccacagac cagttattgt agcgacaatt tcaggccgtg tctcacgaac aagcagtaat
     1561 agtagcagga tagcataacc atacactatg acgatagaat atttggttaa gaacttaggt
     1621 atggcgcccc agtcttctca gacgttaatt tcaaggaaat tggtccaccg acttatccat
     1681 atcttcggag gttgacaatc tatcatcaca gtgcgatatt agtggcctac accctgcgcg
     1741 gcgaatcttg gctttagtag gaccttaatc agagaaagtt tccaatattt tcgacagctc
     1801 ctaggcggag cttattgact gtttgggctt gcacaatgaa gaagcaagtg agatccctga
     1861 tggatgataa gcaacaacgg cgaaaatcta ccaccaatat gtcgttgcta ttaatgacgc
     1921 cagatctgcc ttgtcggttc agctatgata tcatatctat tacccagagg gctcgtactc
     1981 aagatggcat ataccaatcg ccagtggaac ttgccatgtg ttgctctggg aaacagtcta
     2041 acatcgacgg gccgttaata tccacaccat cgactgtggc actaggattg atgttcatgt
     2101 gagtatcccg gtatggaaaa gcaggcagat agtgcctgtt caagagattc tccgtcgccg
     2161 gatgtggttt cgctggagtg atacttggag tttccgcgtt gaggctgtcc attatgatgt
     2221 ccagactgcg ctggatcagt tgacaggttt tcgccgccgt gttcaaagct cgtaggaagg
     2281 tgtccttttt ccgacttgcg agagaatccc cagcctttgc atcttgcacc atgactgaag
     2341 ctgaagtata tatacagtac gccatgaggt aggatacttt ggaaaagcca taagcctgct
     2401 ccagagagag caatatcttc tccgcactat ctgacgcctg tctgcagaca gcacggtgag
     2461 caggagctga gctgaatgga cgatgcagga ggatgatggt ggtgaaaaac aaaaggcttc
     2521 acccgtcagc ccttgctcga taaacatgta tacagaactt acttttgact aataatatga
     2581 ggcggcgggc agatgttggg aaagttatct ggctgtaatt tgagatgatc tggcgaaagt
     2641 gctctccatt cgtctaatcg atctcttatt cctctgaggg tgctgtctgc atcgtcgcca
     2701 ggggttcttg aatagagaag tacgataatg tcgctgatta ttacagctag tttgcacgaa
     2761 ttcacaaagc aagaaatggt gtaggctttc agcgggtgat aggacgcgct tggagcttct
     2821 tctgcattcg ggccagggtc ctctggcgac catagggcat attcggcgta gtcgtccaag
     2881 agttcggggg catgtactga tggaagctcg atgagagctg gggtcctgcc caagtataga
     2941 ctcatcgctc tgatgatcgc aattagttag agaattcgca tggaaaaccg ctgacgcact
     3001 tgtcccaaaa gtaggagctc cagaaaagtc tccgccggat ttcaaggtct tccgcattga
     3061 gatgacccag actcaggatg gagccactgc tgtgacgtag gccaaggtca ctgaccattc
     3121 tgaaagccat gccagaatac gtccatgctt gggacacatg gccgtaagca aggtctcgag
     3181 cactcagctg tagtagtgct tgtacggtag ttattgagct tgggcggtgt atttcggtcc
     3241 ccaataggag ccgtgctcgg gcaatcagca tttcccccaa tttgccctca tgaaaacggg
     3301 cagcgtgtcc acacatcacc atcaagagca acggagaata atattggcca ccggtcatca
     3361 tgtctcctag atatgaagtc agaaaaggat tgccacctat caggtttatc caaactcacg
     3421 cacgaacgct ggccgataca cccacatgaa catgggggcg atccagaccc aatgaatttt
     3481 caggagccta gacatgactt ctcgaggaat gtcattctgt gagtattgat ttagttggac
     3541 tgttctggtc acccaaccag gactcaatga cttccatcat cacttcggct tgcagcattg
     3601 tgtctgtaga ctgggcatca atactcacct gcaccgcggc attccctata gcaaaatgtt
     3661 cccaacttag agactcaata gcaattgacg tcaaaagagt acggacatca accctggagt
     3721 cctgatcatc aaggctttgg aaatttgggg aacggccgcg ctgaccgctt ggatcataga
     3781 ccgctgatgt agggccatag taagaaatct accaagatca ataagtttca cgtgaggatc
     3841 agcaactcga gggggtcaga acctttccgc tgtcgtcaag ggtcaagtca gagagctctg
     3901 aggttgactc ttttaataga ttacggccta aaataggcga cgaatatgat gccctctgca
     3961 gtgcatcatg ctgggccggc gcaacgtggg gtggtacgat aggcgcttgt tttatagaat
     4021 tcgaggttac gggctttttc tgaaccgaac tattcttctc ttctagttcc tttctgagct
     4081 cggctattgt tgcttctgcc tcttgaagcc tcttcgccat cccaataatc tgggacatgg
     4141 gtggaggttt ctcataacgg cattcatcgt ggtatacttc acaggtctta cagcaaggct
     4201 gtgtaccgtc acatcgagtc tttctcacac ctacatcgac aacggtcagc gtctttggtt
     4261 gatgcggagc ctcgcgtcag aaagagtgag ttgagtttcc tctcattgtc cctttcattg
     4321 gacaactcac tctcaagcga agcccaatgt gacatagata ggccagggat taggataacg
     4381 ctttcgcttt acatacgaca attctgacaa gttagacctc tatgcgtccg agttcccgtc
     4441 ctagccctcg gaccagaccc agcgggtgtg ctcggcttct cccaggccct agaaggcggt
     4501 tgggacattc tgcctggcga atctgcagct tcctagggct gttgtgaatt cagggactgc
     4561 ggcaaaggta aggccactca tgtcaatccg gggtcttcga agctgaacaa cgtaagatca
     4621 tgatggcagc accctaatcc catatcaagt tgaattcaag agaaagataa aatgcaggac
     4681 ctcgacgcta tgtaaacgtt atttagagcc ccacagctgc tactagcggg agacaccgcc
     4741 aaagtctcgc cggcagcagg catctcatgg taagtggggg gagaaccggg ggccgcccgt
     4801 agcctgccca ggtctcatgc cgaaatcgtc aggtgcacgc gttgaatccc tgtttgagac
     4861 cttaggactc gtcattgcaa gatatcggca tgctcgatcg gccgggatgg caagtatgtt
     4921 cgcgtctacg gagtactcgt gcgagaaagc cgttgagtac ggaaccgtgc gggttggtag
     4981 ctcatcagta tacttgcatc atttgcctga tagctagctg agcttatagt tacaaaactc
     5041 catagcaatg ttcgacgaac cacagccatt cacttggcta cagctttgtt gcgctttgtg
     5101 tcctggcttc agcttccgcc ttcaatccat ctttccacaa agtaagacct ccttgcagct
     5161 gcttgccgac gagtaacttc accaaccagg tcaccggccc aaagaaggtc tcgtagctag
     5221 tatattcgca acctccgtca gcgctttcga ggaattcttg gacccgctca gctcgtagat
     5281 accacggact gcctggcgtc ttccacacga cccgcagacc cttccgtccg tcacggtcga
     5341 actgctccag aacggtcacc tcgagctcag tcttgttgaa ggaagcactc tctggactca
     5401 tatgaacctc aaaatgaaac ctggtgccgg gaaggagctg atcctgcttc gctgcgatgt
     5461 gcgagagcgg tgggggcagc acgccggaga ccggagttga agccgcacgg tcgatcgtaa
     5521 cgcgcgggac ccatttattc cacaccgggt atgtcgtcgg gtctagcatg atctccaagc
     5581 atgccacggg cgatgcagcg attgtagttg agaagacgat gctcgcccaa ccaccatccc
     5641 cgtacgcagg tgtcgaaatg ggcgctacaa agctgggagg ctgatttggt tggacgtggg
     5701 ctgccatgtt gagagcagta cgcgctcagg tctggcttta gagaggtgag gtaaaggtgg
     5761 cggtcgtagc acatgggtgg tggacagtga gctatgggcg gcacgggatg gccccacttt
     5821 acatacatct gtatctaggt aggccccgtg tacaggaaag gaagcattcc gcctcggccg
     5881 tgtaccaaat tcaggagtgt atggacaaat tccatgatgt gctctgtgcc acccagagcg
     5941 tcccaacgaa gggacatcac ctatgctcag tatttggaga taaattgctc cacagctcgc
     6001 gcaaagcccg ccgggttctc ctcagctaga tagtgactgg cactgtccac aacgccgatc
     6061 tgggcagcct cccttgtgac ttcgagagcc atatgcttgg cttcttcccg atggcggctg
     6121 tactgaccac tcagaatcat ggttggcacc gggcatttgc catgtgttgc aatccaagat
     6181 tcattctcgg cctcatcttc ttcgaaggca cggtaggcag caaatgcggc tgatagtgcc
     6241 ccaggctggc tgtaagccga aacatactcc ccaacagctg ccgatgggaa cgcggccaag
     6301 ttatgagtga gcttcgcgaa gaagtgagaa atgtataacc tctcttttcc tgcaacgagg
     6361 gcttctgcca agccgtcagg cgcgcagtga aagatgaaat gaaattgctg cttggccctg
     6421 ccaggctctg acatgtcatc tctgtatgcc ttggtgcctg gcagggggca ttcaccccaa
     6481 cagacgctcc gtactcgctc cggccaacgt gatgccagcg cgaatgcgac catcccgccg
     6541 atgtcgtggc cgactacgtg tacaggttct gtgattccaa tggcgtcgag cagggtaatc
     6601 atatctgcag ccatggtaga cttgcgaaaa tcacccgatg atgccccaaa accgggcttc
     6661 gaagaacctc ccgcgccccg gtaatccgga gcaatgcatc gatagccatg attggcgaca
     6721 agcggtaata cataccgaaa ctggaacgaa gtctggggga aaccatgtaa gaagagtatg
     6781 acccccttcg tttcatcatc cctgggagct gtatggtcgt aataagcaat tcttagtcta
     6841 gtggcatccc gcagagttat attggcagat aaatgctgca atgacatggc gtctgtagtt
     6901 atgactgggt ttggggattt gccaaccata gtgaagactg tgacaaaagg gtcacttctt
     6961 atgaagatct atatatgcag ctcattcccc tcaatcttag cgtttttatt gatggcaaca
     7021 ggattcagcg tcatacgcag cagaatgacg ctgcatccgt atgaaaaagc tatatcgagt
     7081 tacatatgct tggtaatcct cagcgtcata ttatgctttg tgacgctggg gcggggatgg
     7141 ttcgcactaa caaaagggtg aactccacat acgcccgatc tgcaacttta tgggaagcta
     7201 tactccttat catgctctta cagtcgtgac tagcgagatt ggactttagc gggagcctcg
     7261 gttgctgcgc acaagttgaa gacatcgcgc gtgttcttgt gccaatggag gcgtctactg
     7321 aactgtactt gtgtgctggc taaccttaac gacattgaca ttatctgggc atatcaaaac
     7381 cagtgcctat cccaacgaag gagctattta caattcccgt ttcatagtgg cttccgtcgg
     7441 tatagcgcgg agcctcagca tcgcgacgcc atgtctgtcc acgtctgcag tgacggtgcc
     7501 agatggctgg actgtcgtgg tggcattgcc cagaagcagg gggtcagcgt cagctaaacc
     7561 ttgggcgtaa gactttgcgg tcgcattata tcgaccctcg cccactgtgg ttgcattgta
     7621 tccgctcgtc aaattgccag tggccgagga tgcgtcgatg atggcctgcg cttcttcatt
     7681 ggacatccgg ctgccccata agtctctaac ctcccacgag attgccgcgt aagctgctaa
     7741 acgggcagtc cccagatcag tgaatatgtc caccaaagta gcgttcatcg ttgttggtga
     7801 gttgttcccg ttgagaaaca ctacgagtat atcgttgtag tccccacccg ttgtagagta
     7861 taaggaccct gaccataact gaatgcttcc tttgccatac tcgtcaatgt cctcagtctc
     7921 gtaatgccac cttctagaag ccgagctacc aagaggatct tggtttactg cgatgactgc
     7981 ctgattcgag ataatggcaa gatcctgtgc cttgacaatt cgcaggtcat tgcctaggat
     8041 tagcggacta tggaaagggg gttaaccgat tgtttcgcaa gtggctctcg atgtgacttg
     8101 cctctttact gcggaccaaa gggaaaattg agtaaggtac tcagtatctg acatgccccc
     8161 gttaccaacc tccagcatgt caaggtcatt ccaggctccg ggtacgcctt tggatgttat
     8221 aaacgacgcc tggcggcatt agcttttcct gagcggcgta gattatgtat gtcttacttt
     8281 gttgataata ttcagtaagg agcagtgcca gccaggaagt ccacagtccc atgcatccgg
     8341 tccatcgctt gatacgttag ctgaaagcaa acaccatctc tatgtagacc taccatgggc
     8401 aacgatcatc tggcctatca tagaagtctg taacatcgcc agatattctc caagagttgg
     8461 caattgtaga tccccaattc cacggatagt cctcacccca gttgcagagc gagtatagta
     8521 tgggcctccc tgtggcattc aaagctttgg ccatgacatt atagcggtcg tgggagatca
     8581 actgagttcc agcctgaccc gagttgtagc agttgtcatc tagtgtggtt agcttcactt
     8641 tgaaggcttt aagtggccag ctctcacatt tgagatagtc aaccccccag tctgcccagt
     8701 tttgtgcatc gatctcctcg taccctaagc ttccagcgta tcctccgcag gtgtatacac
     8761 cagcgctcga gtagattcca aacttcagtc cgaggctatg catatcttcg gccacagaag
     8821 ccattccgtt ggggaacttc ttgctgtttg gaaccagcga gccgttgcca tctctaccgt
     8881 ttgaccagca gtcatcaagg atcacatatt ggtatccaag atctttcaat ccgtaatcaa
     8941 caatcaggcg cgcggtgcct tggagaagtt cctctgaaac atcgcagccg aaagagttcc
     9001 agttatctgc tctgtgttag ttacgttctt cttcgtagtg taacttaagc cccagaactt
     9061 accccacccc atctgaggag ttctagcgag cccattgtta acagcaacgc taagctgcgc
     9121 aagcaatgcc agagtcgtga gatatgacgg caacattata ctcgaggaag gatggtccgc
     9181 aataaatcga ccaacagtgg ctctgattca ggcttgtcgt tctcagtggg atatgacatc
     9241 tttaagtatc tgcctcgttc attcctccat agcgtaccgc cgccgacgaa caccagttgg
     9301 tgatgctggt gaagtaatgc tttcggggat ggtaccccga aacagtatgc agagcagcat
     9361 cgcagtgaac tagtgtcggc aggacggatt cattggccaa tgactgcacc aatcctaaca
     9421 gaatcgaggt gctctgcaaa ccggttacat tgccatgtcc agtgcaggga tacagctgca
     9481 gttcatttca tatttctagt catctgacct cctcataacc tcaatcgagc ctttgggagc
     9541 gatagaaatg aacgcagagc acaacacacc cctgagcccg acacagactg ctgatgactc
     9601 ttccccaatc cccgcactta catggggaat tggtgtccaa tgttacacct gcaactctgc
     9661 ggggtcaagg gatatctaca ccgagaacaa tcagtgttta gcttgtttcc ctccatcagg
     9721 acggcttgga cagcaaagaa ctatgcgatg ccctatggag atgatttatg tcatagcaaa
     9781 gtacggtggt tattggcaaa ccaagggctt tagaactata tgtgacaaac ttaatatatg
     9841 aagatgacct acaccctaaa tcattataag cctcagtaga cagcaaggtt actatgtaaa
     9901 tccagtcctt cgaagtgaat tgaaacggca tacgcttgat ctagtgatgt aaagggtatc
     9961 acagagcacg tattccacct ttagagcacg tattccacct ttagagcact tcctaatgtg
    10021 tcctaagcac gaggacgtaa tcgttcaagg aagctggtgg gagaggaatt caggtccctt
    10081 ttcgagaaag aaagaaggta tcattcgaat acgctacagt cgagatttag cagctactta
    10141 tcactgctac gcctatggga ggtcagttcc tttaaatcaa aggggcggaa cttcccatga
    10201 ctctcatttg agggctccta tacatgagca gtggcccttt tgattatcta gtaaggtatc
    10261 gcaataaaaa aattagtctc gatgaccaga ggcgctcagt tataatattg aaactacaca
    10321 gaagatgtac cttatcggga ttcagcagat ttctcgactt gtcaatctgg gaatgcgcct
    10381 ttccggaagc gggggaaaca aattcaaaag ggttgaagag atccgaagag taaggaagcg
    10441 tgctctcatt atgtcacgtc atttccgcga tcattttctg tgtgatgcga gagcatctat
    10501 tcgactgcaa gaacactagt atgaacctct gaacggctta tcagtattcg acgggtagac
    10561 atgaaagaga gtctagctgt acgtgaggtg ctccagtaga ccgttgatat gtgtccgacg
    10621 aaacgaccag ccaatcacct atctccttaa agtgaccctc gcgcacttgg gacacgacga
    10681 tgagggggcc tggatgttgg caccggtttt tggagcttct gttctgccct ggtgggtatc
    10741 ctttacaggg gtacgaagct atggtcgata gtttgcacta ctatggtagg gttggaaatg
    10801 gatggtaact aatccccacg tggtggaaga aaactgcacc attccgaaac ccgcagccct
    10861 ggtactgggc ccaagttttc tgtacccgat ttgcaaccct gaaccgatct ctgatcttga
    10921 gtcagcttac gtgcactagc gaagcgcctg accagttgat tgaccaccca cacacggtag
    10981 gagctcgtgt tgtacagcgt cagccatcat catccttcag tcgcagacag ggtctgaatc
    11041 cttcgttagc gcgctctctg acctgaatag cacgccaggt tttgtagcat ggttccaggg
    11101 cccctggccg gcatccgaac atacattcag ccagcagccc aacaggcacg accattctgt
    11161 ctcatgagcc caatcattgt ggtcacagct agacgcaagc cgcagcctgg aggatggtag
    11221 gtgcaactgt aggcgtggta gagtatgatc ccgctcatag gaggatgcgc ttggcatgaa
    11281 gaagttcagc tccagttcgt caacgcggcc cattacacct tccccggcgt taggggacta
    11341 cgtagcgagc gtatgagtag cgtctcaatc ttttattctt ctacacatcc tctatggccg
    11401 ctgaaacccc aaagatttga attctagtga tcatgatttt ccgctgttac tctgacttga
    11461 ttatctatga ttcgtaatca tgtcgcaaca gccgaccgac gagcctacga accaacggga
    11521 tatcttagcg tccgactcta gattgtttgc gtcggcttca cccggaattc cggctgaggt
    11581 cgtggaagga gtgttactcg aagatgtgag cctatcacgt aatctggcag attgggtcag
    11641 tagaactaaa actgctccag agaagtgatg atgcttctat gcacgatggc gactcggcaa
    11701 tcgaaattga aagctatagg tattaatata cctcatcgca gtgctcgcca tgtagggctg
    11761 attccatatc aggagttcca cattttcggt aacttctagt gttgccgaac gtctcgagga
    11821 gaatgggcga acataccact cctttaaagg ggggaaatat atgctcccca acgatgatac
    11881 tgaactgaac agattaggtc tgtccgtggt gtcgtatctt atagaggctg tatgtctgac
    11941 agaaccgtag acctccagca tcgcatgtgg gagatcacac tggacgacga gcttcatttg
    12001 gccccgattg gcccgtctcc gcacagagtc cttgacatcg cgacagggag cggtaagcta
    12061 gaatatggcc aaaatcagga atgtactaac aaggataaat tgccaggcat atgggctata
    12121 gactttggtg ataagcccga cctggtgata tacacgttgg gcatctgcac taacaggccc
    12181 agcaaaccgg tatccgtctg ctattgttac aggcactgac ctctctgctg tccagcccga
    12241 atagtaagct tattttgctc tcccatcaca tgcacatgtt ctgatagcaa gaagcattcc
    12301 gcagaactgc gaatttcaga tagatgatgc cgaggatgaa tggctgttta cccaagcctt
    12361 cgactatata catggccgtg cttgtgcaac ctgtttcaag gagcccaaag agatttttcg
    12421 taaggcgttc gaaaacctga cgcccggcgg atacctcgag atgcaggatc tagaccttca
    12481 gacatctgaa gatggaagta tagaaggtac tacgcttaca gtgatccaag agaatgttca
    12541 caatgctctg gcatcggtag gcatgagatg ggacaacgct cgtcaatata aaagatggat
    12601 ggaagaggtt ggattcgagg aagtccgcga ggttactttc agatggccat cgaaccccta
    12661 ctggccatct gatcccaagg agaagactgt gggggcctgg ttcctagctc agatctcgtg
    12721 tggcttgctc gagagcgtct gcacgcggat tttcatgaca aagttgggtt ggtcaagaca
    12781 acgactggat gaatttcttg cgaaagccga aaatgacttg aggaacagga ggattaaggc
    12841 ctattcgcct gtgtgagcac tgttattcct tgatctagct actggtgccc acctgctgat
    12901 atccctgttt aggtacattg tttacggccg caagcctttc aagcagagct tttctgggtg
    12961 aagatatatc aatgatttaa acccggctgt gcctgagacc tagatcgtgt acacatgacc
    13021 gcaagctggt tggctcgtgc ggacactcat gcaataattt ctgcaaataa tgaaatggat
    13081 tttgtataaa tatttcactg ttttgagatt gttgcgcctg ctcttcatgt gattggctat
    13141 ctttcatttc tgtggttccg cgggctctcc gatactacaa tatgtctaga aagcgactga
    13201 agcaaaggcg attacaaact ccacttaggg ccagccaagg tacgatagca aagaagttga
    13261 cgaaatatag tctttccttt taacataagt caagagcaag accgctcaca ctaaaggtaa
    13321 caagcctgca catcttcggt cgtaccatgt tctgctaaac caaacaacag tgatgtgaaa
    13381 caatgccacg gttggacata gctatgctcc agagatatcc ttgatcagaa agtgattgat
    13441 ttccacttca cactggtaac accggcacac cggcaatgtt catcaatgac cattgtcgta
    13501 agtcgtccgt cccgtattcc cggtagatac tttcaatcga tgggtgctag ctatctcatc
    13561 gagttcggtt tcgctctgtt cgaacccagg ccctagcact agtagttcct tcgattcccc
    13621 accagagcgc attgggggcg gatggagttc aaatgcaaat aggctggcaa ccagtccgag
    13681 tgacgatgca ccgatgagaa gtctaacatc actcgtgaag gctcttgcgt aggtttcacg
    13741 aatgagtaat tgagtgtcca ctggaaagta tgttgatacc accgggttgt ggcggagagc
    13801 acttagatct tctggaccca atctcgcgcc aagatcgttc tgaacttggt tgttgaatat
    13861 aatcactgct caaccgtgtc agacgttgta tcttcatatc aaccaaagat cgcagatgat
    13921 acgcactgca aattgcgatc ccgaccgcgc cgccgaatat tcgagattga gcaacagcac
    13981 cctgtgccac ggcaagatct tcagcttccg aacgcactga agtaagaatt gttgtagcag
    14041 caaacgacaa cccaactcca agcccgatta tcgcctgata tccatactgg gcgtctatgg
    14101 cggtgaaggc atcagataac gtagatagaa gaccgatccc tagcaactga aggcaagacg
    14161 cggtaataag tgtcaaggag gtgttatttc gttttgatga aagcgctcca gcaaggaacg
    14221 atccaaacgc acatgcgcct agcattggca gtagatgcaa cccacccatc aatgaattgt
    14281 tgccattgac aatttgaaac cgctcgggaa gaataatgat gatcgacaga taggtgaaac
    14341 cggcgaagaa agtgcatcta tttgagtcag cgctggatac tcatgacgtt ccccatagtt
    14401 gtgaatactt acacgaggga tgccatataa gcccgttgct tgatgagccg aattgggaac
    14461 actgggtaga cgagcgggtg gcgcctccgt cctagccata tttcccacgc gacgaacccg
    14521 gcccaactgg tggcagctac tgacagggtt gcaatgatag ctggattcct ccatgacaaa
    14581 ttataagatc cagcttgttg aagcgagaag accagaaggc tcgaacccaa cattatgaga
    14641 aggttgccca acagatcaac tttcctgaaa atttcacttg gaccgagttg ttgtgttctc
    14701 gtctggggcc aggcagaaaa gaggccaata agggctatga tcccgcaagg ggcactgtaa
    14761 cagttctatc agccgaagaa ccattctaga gcgcataatg aggcttactt tataaggaaa
    14821 atccatctcc aggatgcaag gtgggagatg gttccgccaa gaaccggccc taaaacaaaa
    14881 gacactgcca gcgtctatga caaacaagta agcattggta ctttcggagg cgaattggtg
    14941 tacagcacat ccaacactta ccatgccgat aagagctccc aaaaggctcg gtttgtccga
    15001 agggccaacc tcatacagca caatctgggc tagactgtac agtccagatc caccaatgcc
    15061 ctggaacgcc cggaacacaa tcctattcga cgtattggtg cttagaaaat cgtcatgttc
    15121 taagttgtaa ctcacagtga gtgcatatct cctgccagac cacaaccaac agaaaacccg
    15181 gcaaagagga tccaggcagc aatgagaaga tttcgtcgac cgtagatatc gctcgctttg
    15241 gcaaagcaaa ccgcaaaccc tacgtcatgt cagaccgcga gtcttgcctc tatctctagt
    15301 gtcaatacct acccagatac gcgagcaggt aggatagcgc tacccagggg gagttcagga
    15361 aatcgttcat atccaaggaa atcgaaacga gtgaggtgct gacgattgag gcatccaaac
    15421 ttgagaacag tagaccgaga agcaatctgt gtatgttagt aacttaaaga gtgaatcaac
    15481 cgatcaacaa ttgcctacat agtgaccagt acaatccggc gggatcgagc cagtggacca
    15541 tgttcaaaac atgcaacatc atgtaccttg ggtcgcaaac ttctctccat cgagtctggg
    15601 tcgcgacgcc tgttgcgagt tcgagtacca gaacgcttcg ccatcaccgg tgagcgaatt
    15661 caaaggtgac tttgcgcggt tgaggcggaa agtgagaatg tggtacttga gagtgcagac
    15721 tttcggtaga agtgcgacca tgctatgttg ttgtggtggg gatttcaagg agagcaagct
    15781 gtattcacct tcactcccaa ggttacctgc cacaaaatcc caggtgtcaa ttttgtacca
    15841 aagcgggcga tggcgaggat ccagaagcta cgctccttac gtgggtgggc tggcaggatt
    15901 caagctgcag ccgcgacggt ctcgggaaac cgtcaaagta ctgccggcag gagagaaggg
    15961 aggggcttgg ggaccctaca gagtttgtaa gagcaacccc tgataattcg ttgctaattg
    16021 aagcagctcc aaccttgcgg accattctca atagtaagaa agggctgcac tatcatcggg
    16081 aagcgcacaa gaggttcaag cttctaagct gcgcgcgaac tctcatgctg cttaagtaca
    16141 cggctctgtt tcttggtggc ctgttcacac aacctaacct agataacagg ggctgaaagt
    16201 cctcgatatt ggtgacttga gttgatacaa gacatcttca agtggtacga ctgccaagcc
    16261 aaatagatga aagcagtgga tacggaggat gtaaacactt gcaaggcctt tgcgatcacc
    16321 acgcgcttga ttatctggat tttccatctt cccacatctt taggcctgcg cacgactcag
    16381 gaatgaagtt tgtgacggat cctgtatcac gtattacaag atacctcgcc agaccgagct
    16441 accgcccaaa acctatcctt aacttgtctc acagaacaca tgagacaaaa ggccatccgc
    16501 tgtcatgtct cggctgaaga tacgggtaaa tggtcaagaa cactgcgacg ctgtggttgt
    16561 atggcaggac tctaaatgtt agattcccca tcccgccgcg tttcaagcag tctttggggt
    16621 cgaccatttg gggcatttct gcaatccggt cgcctgcaac atacgcaccg tttcaggcta
    16681 catatctacc tgggaagaca cgctgaagct ggtgttgttc agcttggaat cgtcccgaac
    16741 tacgaggatg tcctttgtaa ggttatgttg gatcgcggcg tgcgacgttg accgatcatc
    16801 gatcgatgat ggcctatccg atgactggta gctgtttgtt gctgttactt tgtgactctc
    16861 tcagctcgtt ggaaagaagc taaacagcag gttaactttg atgatcatga gagaaaataa
    16921 aaagcagccg atgcagtggg ctttgttata gcgccaaggg aggatgaaac cgaaacgctc
    16981 tggcacgagg accagttatg gattatctgg cgctgagcgg atatgctttc ataaaaccca
    17041 cacccactct attttgttat tcgacacgag acatcaattg gtgaaatgaa cgcttgctgc
    17101 aggttgcctt gagccagcaa gatgaaggca agtcccatca aagtgggcca tgccagttca
    17161 cttgctagcc tcggccggcc gaccactgtc cgagcagtac ttgattatag gggttattgg
    17221 ccatcatctc aaagaagaat cgtgcgcctg taggttgtag ataattggga gtggccattt
    17281 gaggttacta tgtcctgact cggaacggta ctacagtaac atatacatgt gacgagttgc
    17341 acaacattgg gcctgagtgt ctggtatcac gcaacatagt tggtgcggac gccatctgat
    17401 tgcatacttt atggagcctt tccctgtgcg tatgtttggg aacagtacca caacggactt
    17461 tctttcgaag catcatctcc tttggccact gccagtgacc cacggcctaa tcggacatgg
    17521 tagccgttag agcgcttcca agtacgtttg cccttaccca atgagatctt taaccgcggt
    17581 gtgacaacat ttgcgcctga tgcattagcg cctgccgagg agcctagtgt gccccagcga
    17641 ggacgaggga tatccggagt cacctgaatt aacatttcga aatagcagac actcaacggt
    17701 tctgtctgat atgccgagac tcaaatttcc atttgctaca atcagcaaga aaccgaatat
    17761 ggtcattaat gtttccccaa ggctgcttca gtggcctcct cctcccgagc ctgctgcctg
    17821 ccgtcaataa ttggcgtgcc cgtttagaca tatcattggt cctaagcata gacctcgtgg
    17881 ctgaacatct tcacggaaag agattcctgt tggcttgttc gggtattgta tctgagtcca
    17941 caccgttggc gctaccgatg cagtggataa gcgacctgct tctcagctga gtctgctcgc
    18001 gtgcaccatt ccaatggccc ccaatgtcat catttagtga ctccaataaa tagggcgcca
    18061 tggcactcgg gtggatgacc tatggcagcg ccgccaatgt ggaaatgcta agactgctag
    18121 gatgatatca gtctaggcga gtgaagttct gctgacagac gacgcgaatg caggccagca
    18181 acccagcgga ccggtacgcc tccactggtc cgactgcact tccttagtcg ttgttgttac
    18241 tcccttacat gataggacct cgactctgaa atagttatct gactgataaa agttcatgct
    18301 caacccaaca ctgggcctaa gctgtacgta tgatcaaccg gctactgaca tgtgccaatc
    18361 gagagactac tcgaattctg gggctaaata cactcttgtc atatttagtt tacgcagaag
    18421 ttttcaaata ccttgacatg tatggagacc agtcaatgat ccattcatgt gcaatatggg
    18481 tcgctggcaa gatcggtccc aaaacagcat atgcatctga tctggatcca atatctagca
    18541 caggatcgta tgcacatgca tacgttggga tccaccttca gccgcaaaga ggaatgtcgt
    18601 tggcccgcga gatgcaacga gtgactatcc aatgaatcga catcgtactc gctccagtta
    18661 tctgccttca taggttacgg ataaatttgc ccctaagtag tcagccagcg aattgattag
    18721 aaatgggact gatgctggat ggaatgtatg gaccatggtt tcggctcggc atgttggggt
    18781 tagccaatat aagcaataag ttcgtctgga ccccccgccc gacagactac agcataggaa
    18841 tagcgtaaga tgatctgata atcgatacaa tggacgccca tgatttgttg tctttcggcc
    18901 cggccaagaa ccgttctgga ccctcgctcc atggtacaaa catcgcccgg tccggtaagc
    18961 ttgcaactag ccagattcta tgcgccgaga tcttggcatt tgctttcaat gtattcaata
    19021 gtgctccgtg ttggtggtaa gctgattttc aggatctggc ttgcagcagg tctgctttgc
    19081 accatgggtg acctctcgat tgaagcgttt cgttgtgttg cctatcttgg aatccaacgc
    19141 ttttcgatct ggcttgtatc ttctacttag acgggcatgt tgccctctga atcgtcatat
    19201 caccgtgcaa aaatcgcatc actgcttaat agttctttgc tcatttctgc ttcattccat
    19261 tgtgtgtttt cgtgatattt cgtttgtctt gctttggcca gaaccaaagg acacacttac
    19321 gcacacaacc actcgtcaca tgcacatatg gagacgacct ggccatgctt gctgttggtc
    19381 agatatgagt acttgggaga gacccttgaa aaaggattct tacaggctga catggattag
    19441 ggtactcggt cagagatcct atgctgcatg tatttgaggc gcttttcgac cgattgggtc
    19501 aagcgatatc gtgtacgcat gctcatggtt gtcagtacac catcacattg tagacggtgc
    19561 taaacctgcg ccttcacaag ggttcgaagc ctcgactgcg gcccaccaga actcaataaa
    19621 gaagaaacaa gatatgaaag gactgtgggc agaactcaat aaaggagaaa gaaattatga
    19681 aaggaccgtg ggggctaagt cgccagctgc agctcgatcg ctgctattat tcaccacgcc
    19741 ggacgaccac ccgatatctc gacatggacc gtggactatg aatttgcaag aagtacccct
    19801 ccctgttgac cagttgactt cactttcaat tcacacaaaa tactttatga ggcaaagtcc
    19861 ccttcagcat tgtgactaat cccattttcc caagccgctc gatcttgatt tcagttgtgc
    19921 ccctccacct ggcaacatca cttcgcaaga cttccttcac cacccttggg cagcataatt
    19981 gcaattaaat cattgcaaat atggacagcc aaattcaaga cgggatggag cccattgcca
    20041 tcgttggcct tggctgccgg tttcctggcg acgcgatcac ccctcaagcc tactgggaca
    20101 tgatgacccg tggcgtgagt gcctggtctg aatttcctaa ggatcgtgtg aacatctcaa
    20161 gttattatca ccccagcggg aaccgtcaag gcaccgtaag gtctatgttc acttgtgcgt
    20221 tggtgctttt actgactgtg aacagatctg cattcgcggt gcccacttcc tcaagcagga
    20281 cgtggcagcg tttgacaact cagttggtta catgaaatga ctatagctcg attgggaaac
    20341 agacgctaac ggccagtctg cagttctttt ccatacaggc tgaagaggcc aaggccgtgg
    20401 atccacaaca gcgtatgctc ctagaggtca cagtggaagc gttggacagt tgtacgtaca
    20461 aaatacggga tctcatccag cgacattagc tgaacacttt cccagctgga atcgatcgtg
    20521 ctgcgcttcg caaatctgag accggcgttt ggataggatc gttcgtcaaa ggtcagtcat
    20581 cccttcctcg agctcaaggt caagaggcta actagtcgca ctcagattac gaacaaattg
    20641 ctctacgaga tcctgacaac gcgcctttat atggcgcaac tggaaatgga atcgcaatca
    20701 tgtcaaaccg catttcatac ttcctggata tcaatggacc cagtatgacg atcgacacag
    20761 gatgcagtgc tagcctcgtg tgtgtgcaca atgcttgcca gagtcttcgc actggcgaag
    20821 tagatgtggt gagtgcgaga tatcaatcga atgactgagt gtaggacttg caattttaac
    20881 agcactaggg tttggctgga ggtgcagggc tcattcttac accaaacacc atgatgccaa
    20941 tgacagcatt gaactttctc agtcctgatg ggaagagtta cacatttgat gcgcgtgcca
    21001 acggctacgg cagaggtgaa ggcgtgggaa tcgttgtgct gaagcgactt agcgatgcca
    21061 tacgtgacaa tgacaacatc cggggtgtca ttcgcggctc acgcgtcaac caagatgggc
    21121 gcaccccagg caagtatact tcattgaatg aatatcactt ctctaaccac aattataggg
    21181 atcactcttc ctagtgcaga agcccagata agcaacatca attcgctgta tcagcgtgcg
    21241 gggctcggcg tcgacaagac tgcattcgtc gaatgccatg gtaccggaac acaagcaggc
    21301 gattggcgag agctgaaagc agtttctact agtttgtgtc ggcagcgaag tgtcgacaaa
    21361 cctatatacg tgggggtaag gagcatgtgc tgctacatac agtcgttgta gggctaacgt
    21421 cgaggtagag cgtcaaaccc aacattggcc atcttgaagg atgtgctggt gtcgcaggtc
    21481 tcatcaaggg agttctctcc attgagaagg gtattatccc gaaacagatt catttcgagt
    21541 ccgcgaaccc tgatattgat tttgtcgcat gtaaagtcaa ggtgagaacc acaagatcaa
    21601 gactatcttt gtatacgctg acctctatgc tatcaaggtc ccaatcgaga acactccatg
    21661 gccagtgcgc ggtctcaggc gcgccagcgt caattgcttc ggatttggtg ggacaaatgc
    21721 ccatgttatc cttgatgaca ccgctcatta cctcgccgaa agaggtctct ctgcacatca
    21781 taactctgct atcttggatg acataaggga cccgtctatc ccgtatggtc aaattccaga
    21841 ggccattatg tccataaaag ccagcgtgaa agagatcacg cacttggcta gaggctctga
    21901 ggtgccacaa cgggatcaca acgctcaagt cttcgtcttc tcggcccacg atcaacgcgc
    21961 cctctcgtgt atgctacagg acctagcaga ctacttggtc aaacgcactg atgatggctc
    22021 tatttcgagt gtcttcctag aggatctggc ctacacacta ggttgccgca ggacgaagat
    22081 gcaatggaga acatcaatag ctgcaagctc tgtcaaggag ctcatctcca agttgaaagg
    22141 agcagaccag tcgcaatacg ttcgaccatc gggcgagaag tcagcaaaca tagcttttgt
    22201 tttcggtggc caaggtgcgc agtggcatgc catgggtcgc gagttgctgg ggtgcgatat
    22261 ttacagagag tccatcgtgg cagcgtcaaa atacatgagc gaaaaactcg gtagtaactt
    22321 cagtctggtt gctgagttgc tgaaggatga gaaggactca cagatcgacc gccacgagat
    22381 ctcacagcca gcaacaacgg cgatacaggt tgctctggtg gatttccttg ttcaccactg
    22441 cggcgtcatt cccagctccg tcgttgggca ttcttctggc gaaatcgcag ccgcatacgc
    22501 caaaggtgcg attactagag aagccgcctg ggcgctagca tatcagcgag gatcacgagc
    22561 aaaacctatt ccgtcagaag gctatggtgc aacaaccgaa ggacggatgc ttgctgtcgg
    22621 cttaccccaa agtgaagtga gccagtatct ggcgatcgtt ggtgagcgca gagttgtggt
    22681 tgcttgcatc aacagcccac aatccgtcac actttccgga gatgccaatg cgatttttga
    22741 ggttcaaaag cttctagaag ccgatggagt cttcaatcga attctcaaag ttgatattgc
    22801 gtaccattct caccacatgt ttcgtggtgc tgcccactat cataatgcaa tttctcactt
    22861 catgccccga caaccaacgc gcaaacccaa ggggcatcct cacaaactcg gcaagctctt
    22921 ggtaaggaca gacattggac ccagtacaga gcaatcaggc gacacgagcc agaaagtcca
    22981 ccacgaagac tactgcgtta tgtactcctc tgttacggga cagccagttg actgggagca
    23041 tctcactcct gagtactgga tgatcaatat ggtgtcccct gtctactttt ctgacgcagt
    23101 ccttcaaatg atgtctcgag aagacggaaa gaaaccagat gttatccttg aattgggtcc
    23161 tcacgcgtct ctacagagcc cgatcaaaca gattctggat gctcataccc gaggtcggtc
    23221 gcagcctccg tacttctcta tgttccgaag gaaagatgat gcagctatat ccgcattgca
    23281 gactattgga cacctgtgga gttatggttg tgaaatatcc atgctttggg cagtcatgcg
    23341 caacgttcag cttcgtcggc ctaaactatt ggttgatctt cccaagtacc cttggaacca
    23401 tggcaatttg cattggcacg agtcgcattt atcccgagca aatcgtctgc aggtccatgg
    23461 gaggtatgat ctcgtcggac gtcccaggga ggactcgacg ccctttcagc cgcgttggcg
    23521 aggcttcttg cgtatccatg aaaatccttg gatagaacac caccaggtcc agaaggcaat
    23581 catctatcca gctgcaggaa tggtcgccat ggtcatagaa ggagcaaaac aaatagcctc
    23641 agagccttct tcagggatcg aaatatctcg attcaagatc gagaaggcaa tgctcgttcc
    23701 ggcaactgag catggcttgg agtacactct cagcatgagc aaacaggacg cttctcaaag
    23761 accaagagca agaactccaa gctgctccgg tgatatatcc aaaagtcccg caatttacca
    23821 gttctttatc cactccaaac cacttgacgg tccttggcag caacatggcc aagggtttgt
    23881 cattatccac tctaggcttg taagttctga agcggtaatg gatgaacaag tcaagaagca
    23941 aagaactgtt acatcgcagc gataccacca aacatatctg gaagcagcaa gcatgtgcga
    24001 tgatttgatc ctgccacagc agctatatga gaacctcgat gttgtcggaa tgaattatgg
    24061 gccattgttc caaaacatca cttcgctcag caagcgagac aatatctgca gttatgcgat
    24121 tcgtattcca gatacccaat ccatcatgcc agctcgattc gaataccctc atactgttca
    24181 tccggccacg ttggacagcg ttttccaaac cgctttcgct tttggtggcg attattccat
    24241 ggttccatca tacatcggca gcctgtatgt ctctctagac cctcagctgc caattggtgc
    24301 cggtaaggag ctagttggat acgccagagc tgatcgtcga gggtcccgcg aggcgaatgt
    24361 gacatttgtt atgggggatc agtcgtggaa gagtgcgaac cgggattcta tgcaggatcc
    24421 gatcgttata gtcaaggaca tgaccttcac tgctttaaca tcgagcccag aaaacaaggg
    24481 cgacttctta cccaatcacc acaatctttg ctcagagttt gtctgggaag atatttcttc
    24541 accttctaga gacaaacttg agagcggaaa caaagtccat cttccaggcg gtactttact
    24601 cctcatgccc ccgattacga gcccatcact tgcgcagctc tgcagacaga tctccgagag
    24661 aatagactgc acatcccata cgctggaaag catgaaatat gtccaagagc ttccggctta
    24721 ctgtatttcg ctgctcgaaa tacttcaaga ctatcagttt atctggaact tgtcgatgga
    24781 agatttctcc acctttcgca ggttggtaaa cacaactcga ggtgtgttct ggatcactcg
    24841 gggcgcacaa gttgagtcaa cgaacacaag ggctagcctt tttcaagccc ttgcacgaac
    24901 aattcgttcc gagagcccca aaaagaatat tgtcactatt gacattgatg ctgatatgga
    24961 tatcgctacc gcggaaactt gcgagtcgat cgtttctcta ttcctaacct cctcagatag
    25021 caaacggact agtggcaaag aaacagaata cgcactcaga ggacacagac tcctggtgtc
    25081 ccgcctcgtc cctatggttt cattaaacag actggtcgaa cgcggcaata ccccttccgc
    25141 acctgtggtt cagcgtatgg cacagagcgg tgaacgatca ctcagattga aaggtagaga
    25201 tttgggaaaa ctagaaagcc tctattggga tgatggcttt gactttgaag ttccaattgc
    25261 tccggattcc atcaagatca aagtgctatc gactggcttg agtgctcttg atacagatat
    25321 catcctgggc caaggccatg gccactcact gggcactgat gcatatggca tcatcgaaga
    25381 gattggtcgt gatgtccaag gatttgacat tgggcatcgc gtgatcgcca tttctcgtgg
    25441 cactcttcgg caacgcatcg tgtgcccaaa gaccttggtc cagaagttac ccgacgaagt
    25501 cactggtcca tctgttgtgc tcctgccaac gagccttgcc atcgcagatt acgcattgca
    25561 tactcttgtg tctctacaac gtcagcacac ggtcttgatc cactcaggcg ccggacctgt
    25621 tggacaagct gcagtcagaa tggccaagca aatcggtgcc aaggttcttg caacagtaac
    25681 gaatgatcag cagcggcata tcctcaggca ttgccaccag cttccagacg agtggattct
    25741 tgatggaaac agcctttttc taattgagtc tatcaatcaa ttgacgaata atcaaggtgt
    25801 cgatgtcatc ttcgatttga caacggagca ctatgagtcg aatcggcagt gtattgccag
    25861 tcgtaagttt ggagatatcc tcggatcgtg aagcctggtg tgctaacatc tttcagtggg
    25921 ccacatcatc acactcgcca atcaagaaac aaggagtctt caggcagttg attccaatgg
    25981 caaagtgttt tcctacagcg tccttgacct cccatacctg gccaagaagg aaccgtggcg
    26041 ccttgatgaa tcagtacggt ctcgctgttc gactgacatc cggaaatgga caaccccgtg
    26101 ctgttgtttt ctcgataaat acgactattc gcagctacca gaggcgtttg agtctatggc
    26161 gcaagatagc cagtgcgaca tggcctattg tgtaccgtcg aaggccaagc aagttcctat
    26221 cgtaccgcgc cgtgtccatc cggtagccca ccacctacga gatgatggca cgtatgtctt
    26281 ggctgggcaa ggaggccttg ggatgcagat cgccaggctg cttgaacgca acggaacaaa
    26341 gaatgttgct ctaatttctc gctcgggtgc ttccagtaag gaatcacaag ccacactttc
    26401 tttcctccag aacagagggg tgaacgtcaa ggttgtgaag gtcgacatct gcgataagga
    26461 ggcactgcgt tctgtcgtgg atgatatcaa gcgtactatg ccgcgcattc gtggattgtt
    26521 ccagtgtgct gctacaatcc gcgatgcggt tttcgacaac atgacgtacg aagactggca
    26581 agccgcagtc cggcccaaaa ccactggctc cttgaatctg tacgacttgt ttccacaaga
    26641 catggacttc ttcatattcc tttccagttc tgccggagtc atcggcactc gtggccaggc
    26701 caattacgct gcgggaaacg cctttcaaga cgcgttggct cggcacatca gctcccgggg
    26761 gatcatgcga tccgtctcta ttgacttggg ccctgtactc ggcgctggta tgctagcaga
    26821 agacccaact atgttggaga agctcaaaac aagcggcttc atgccaattc ggcttcaaga
    26881 ttttgattgc attattgaac gcgccatcac tggtttcgcg gacggcgacg accgcattcc
    26941 ggctcaaatt gttgtaggag tcggcacggg tggacttatc agacaaaaca aaccagcaga
    27001 cccgtattgg gcccgtacgg ctcttttcac acacctcaac aaggtagatc tgccgcctga
    27061 caccgctgag tcctcaacca acatagaagg atcagagcag agcgtcaaag ctctgctctc
    27121 acaagcagca gatgaagaag gggcacaggc aattgtcacc gccggattgt ctcaagtcct
    27181 tgctagaagc atgaacatga aagctgtcga tatagacgat gcaaagtccc ccaacgctta
    27241 cggagtagac tccttggtcg ctatcggtgt gagaaactgg gtgtacagag agtgcgatgt
    27301 ggatgtgtcg gtttttgaga tcctgagcga tacaagcatc gcagagctca gcgctacgat
    27361 tgtggacaga agcgccctac atgacgcacg ttgagggcgg tataatgcca ttgccattat
    27421 cattatcatt gtcattgtca ttgtcattgt cattgtcatt gtcattgtca ttgtcattgt
    27481 cattgtcatt gtcatttcca tggccagcca gtggcacagc gtcatgttat ggcattgcga
    27541 cgcgggtgac tagaaactgc catgcgtgat atggttgatt gctattttgc ttttcttgac
    27601 aggatataaa gtaggtggtc gcccgagtgg taaaggattc ggattgctac ctagttagca
    27661 tctgtacgaa tctgcttacg cttgcgggac tccatgggat gtacagggta gtataggtat
    27721 gatagatccc gtttcgggtt gagaggagtt caacatgtcg tgatcttact tggctacata
    27781 tatttgcgcg acgtcaactg cgggtggtga ttggtactcg cgaaccagga tgggagtcca
    27841 gctctggggc tcttggctga tgtagtcgga cgcaaagggt aaactcgcaa agtacctggt
    27901 acccagatct ggttagctgt tgtgtagaaa cccagacagc gcacgaggct gcatggcagc
    27961 atacacccat tacaggtgtg atgagctgtt gggtgagcta aataactatg acgacatgct
    28021 cctgtatcac agtagccaca gctgcaaaga gctcccttcg atggtctgga gccgcgcaat
    28081 ccagcacttg tccagccaac aggccactaa cgatctgcag ctccagcagg gatgttcgcc
    28141 gatcaccccc caaacggttg ccaagcttcc aagttcccgt ctggaagctt ggcagtcctg
    28201 acatggagcg gggcgctccc agggcttctt cttttatact cctggaggct gaaaggatcc
    28261 ctctgggtca acccttaaag tgtcttttgc caaacgattg acagctcagg caattggcaa
    28321 gtcgaataga ggcgtttggt cgcttgagtt ttgtaattcc tgacacctgt ggcgactgcc
    28381 aagacctcaa gccccgtcga gctgatctcc cccgaaggat ctcacgcctg gctgcctctc
    28441 gaggatcact tgcggcgaaa ccctaccaac agtaccagca ccgcctctca gtactgctgt
    28501 ggctttcgtg ggtcatatca tgacgaggat cagatgatca gtctagtcgt aagccaatcg
    28561 aatatatctc atcttctccc tgcgaatcct gcatgatccg tttctgcggt tgtggcaggc
    28621 ggagcactac gttagctgca cgacccggta agtcagatca cctgggcttc agcccaacgt
    28681 acacaatgtc actttcggat gggtatttga acatttggct ttgacaacgc tcttgactca
    28741 taatgttcgc cgcagtcctc tttcccgcct acaccttgta attcccggat caattggcga
    28801 ctttttgacg aaaggaagcg ccaccttagt tatcgaattg tggttgctgc tttcagctcg
    28861 cttgctgacc accaatcctg ttccacctca gcgctgacca tgaagttcaa ctcggcattg
    28921 ttggcaggat tcactgcggg ctcaaccgtg gcggcgcaaa aggttgtgcc ccttggcgtt
    28981 cgccggtcta acgaccagcc gctgtcagtg cacaaacggg caacctttgc tcagaaccta
    29041 aacaacaata taaccggtgc ggcctattat gccaacgtcg ccattggaac gccgcctcaa
    29101 aacgtcagtc tgatcctcga caccggaagc agcgacgttt gggtagtgtc aagggacgcc
    29161 gacctgtgcc aggatgcaag cgaccagcaa tattatggat tttgtcttgc tacatgtcag
    29221 tttccacagt accactctga ttcttgtgca atcctcaacc gcgacttttt gaaacttaaa
    29281 tcctgactaa cacatgcctt gtctcagatg agccctctga cagttccagc tataagatgg
    29341 tagaccagtc attctcaatc agatacgcgg acaggacccg tgccgtgggt gactatttca
    29401 aggatgactt tcatgtcgcg gggactacta tcaaacagct ccagatgggc ttgggtatca
    29461 atactacgat accctctgga attatgggga ttggctttgc ttccaatgtc gcatccgaaa
    29521 cgccttatcc aaatatcatg gatgtcttcc tatctgacgg cctgatcgga tcgaaggcct
    29581 atagcttgta tcttgtaggt ggtgctgctc ttctgatacc cgacaagttt gacatgttga
    29641 agccacgatt tcttttactt accttgctaa ccatgttacc cagaatgact acgactcaag
    29701 cacgggaaca attttgtttg gtggtattga caccgagaag tatattggaa aactcggtgc
    29761 tctcaatatc caagaggatg ccaccagcgg ctcgataact tcatttaccg ttgccttgtc
    29821 gtccttcaaa atgaatgtca atggctcgac ggtctaccag gaaagcgatc cactaccggt
    29881 catcctagac tcaggcacga cccttagtta cctgccctca gaactggtca gccgcatata
    29941 ccagacgctt gacgcttacg atgacaccat gggcgtcatg gcgtccggtt cggtctatgt
    30001 agactgcaag tacctaggcc agaacatctc tttggatttc cagttcggcg gcagcgacgg
    30061 gccggtcatc aacgtacctg tggatgaggt gatattcaac aacgtggcga ggcttcagga
    30121 ccttggccta gcactgcccg cagacctgcc cttcgacaat gtgtgtactc tcggcgtcat
    30181 ggcgagcgag ggtatctatc ttctgggtga cacattcctg cgaagcgcct acgtggtcta
    30241 cgatctgtcg aaccagcaga tcgcgctggc gcaggccaac ctcaacagca ccaagagcaa
    30301 catcatcgag atcacaaaca gctcgaccac catccccgat gccactggcg tcgcgagcca
    30361 ggttacagtt acgcagacgg caacggggtt gcctggtgta ggtggtggga gcggcacaac
    30421 gtcaggaggg cctagtggca cagcgagcgg ctctaacgtt ccgaccacta ccaccacggg
    30481 gagtagtact ggtacagagt ctggagcgac tagcagcacc gcgaatgcgg gaccgagaaa
    30541 tgtcccggca ccgaagtggg aggccctcgc tgtggcggga ttggcaggac tcggggttct
    30601 gacgggaggt atgatcttag cgatctaaac agtcccagtg acgagaaccg acagatgttc
    30661 tggcattcaa gactagtata aattctagag tgaaaggtgt atacacgttg aaaactttca
    30721 tagggattgc caattgacaa taatgacatg gtattgagca gaacaggcaa ctggtatcac
    30781 cacgaccagg gagttaggtc gaaccctttg tgacagtctg ctttgttcca atgcagttgt
    30841 ttcagctgcc acacctcacg cacagagatc aacaatgcgc ttcatgctgg ccctgggctg
    30901 gcaccaaata tattattaca tgctgtatcc ttggggaaat atacacagaa agctagccca
    30961 tctgttcata gcgttgtcta gctttatcct tcgccttggc cacgaagtct gagtagtcgt
    31021 tcttcgtatt gcgtgcggct tcttcagcgg cgtcaccaat cttgccgcct tcagctccca
    31081 ggccaacccc tggcgtatac gccattgtct cgataatttt ggttcgccct tcaccctcag
    31141 caccgagccc cgagcctgag ttccagccca tctttgccag caaacccgcg cctttcgata
    31201 tcgcaggttt ggacggcgct gtgtgatcat tctccttgga tggctgtttc ggcttccgag
    31261 gaacatgagg ctttggtttg ttcggctgtt ggtatgcagt gcggcgctcc ttggctctgt
    31321 ctctataatt ggacacaggc tctttgccga gggctttgag gtctctggtc gccttttcaa
    31381 tcaaggcatc gtcctccaga ttcttcttgt gtaaatcgct gagatgttcg tgtcgtctca
    31441 gagatggctc gctgataaac ttgcgtctac atagaagaca gcacagcttg tccaaatccg
    31501 cgtaagatgt ggtaactgtt tgtggtgcag aagataccga gagatcagag actgcaccca
    31561 agctgttcgg acctgtgacc gggggcttct tctcgtcgac actactctgg ttcgagttct
    31621 tatgtcctcc acggagctct gcatgcttgt tcgcccacat cgccagctgt ggtgccatgg
    31681 caatggtctt ctttccgccg ggagctgcga gttctctatc ggccttcctc tttttcgagt
    31741 ccttagcggc ggatgagctt tggtccgttg ctgccttttc caccgtagct tcctcataca
    31801 gcccctcgtt gaagaccgtg aactcgctag catatacagt tgggttccag tagctcagcc
    31861 tcaaggatgg gttatgagtt gctacgaacg tgaatctgct atcttgttcg ctggcaggct
    31921 tgaggtaagg aatgaaaacc ccagaatgaa tgtaagctat cgagactggt ttagaaccaa
    31981 tggtgaactg aggactagca ttgaacttgg ccatggcagc acgggcatca tccaagctgg
    32041 agaactcggc aaagccatat cggcaggtga catctgattg tcggtcgcgt atcacgaaga
    32101 ccctggcgag ggagccagcc ttggccccca ggccacttgt gttgcccaca ggggctgtgc
    32161 tcttgagttt agtaggagct ccggccggct gcttgggctc gtcttccttc gccacataaa
    32221 gtttcttgat accggttgcc aaagtggttt cactgacgga tggcggcaga ttgcgaacta
    32281 ccaagaactg tgacggagct tgttgggggc actcatcgct gatgccatcc agctgcatct
    32341 cggcgacatt ttcagctaat ttcaatacgt tagcaccgac agctgcgaac cgtgcctgag
    32401 aggttcctac atgatcttgg tgctttgcac tgtttgcatg ttgcccggcg agaaaagttc
    32461 tcaaagtgac actagatgtg ttagatgctt ggtcctcacg cggttgaaat gtttccagcg
    32521 cttaccattg tgcattgcca gtcatcagac ttgggaggcg ggcggcggtc ccggctgtac
    32581 gcgatgggga cacgagcgcg gctaccatca gtagcagtga gctgaagggt aggatagtac
    32641 ctttctagga aatcgatagc atcttcgtct gtcctgaact cggcgaacgc atagcaccga
    32701 cgatcaccta ataacatgag ctcctgatct cacgatatgg cgcagctgcg acctacccga
    32761 tcggtcatcc gatttgagtc gtaactcaac cagatctttg gcgcccagat cccacagtgc
    32821 atcttcgacc tacacccatt gtataagcca acggtctggt gggcaggcgc gtgtcgctgc
    32881 ctttgcttcc aagaccctta cctcttgcgc gctcatgctg cccggaacat catccagctt
    32941 caaggtatga tggggccggc ctgggccgga acgatagccg ccttctcggt agtatccgtc
    33001 atcgtcgggc gaggcgtagg gcgaatggtc tcttggactg cgctggccac ggtctcctct
    33061 gtagtctcga ccccggtggt ggtcaggcga gcgtgcgtcc cggccatatc ctggcgattc
    33121 ccttcgacgg taggcatccg atcgatctcg gtcgtatctc cctccatgat tctggtccga
    33181 gtaagcatga tgacggtctg ggcgacgtgg atcatctgct cggttcctcc ccggggacct
    33241 agaagagtct ttcctcgcag gaaagtcagc tcaaactcat gaccgatctg taaaaatgat
    33301 cctccaggcg atgcaagttt taccatgccg tgggcgatgt ggttggtccc tcgagcttgg
    33361 ggatcttcgc cggtattgat cgcgatcgcg cgacgggtag tcggggtcgt catacatctt
    33421 gttggtgcga ttcccacaaa agcaaggcgg gcgcgtcgca gagtatatga tatcaggaac
    33481 cgaaggccgt cgcaagagga ctaagcacca tgacgcccgc gggtcaaggt tgtgaatgtg
    33541 tacacaacag gatagcagtc aatgagagat tcattgatag cttcgtggct taaggtggcg
    33601 cccgtagtca gcgatggccg ccccccaacg agtcgcccat agctcctacc tagcaagtca
    33661 cagcggtctg gcttagtcat cagtgcccgt cccgcaccaa gatagcgcgc ataccaacag
    33721 cgaacttggg aatgacttgg tatatacgga accttggctg gggtcacagt gtcactcatg
    33781 gtcaagctat caacggcaat ataggtgtac attcatcgtg cctcagggac tagccaacat
    33841 ttcccagctc atccggctct gaggtggccc ccaaggctgc tagcccaaag caccgttcac
    33901 agaggttcta gaggtcatca tgggttccga agtgacggag ctccacgaag atgcgtgcta
    33961 cgtggctctc acacatgatc atctcaaccc tcaaaccatc atggaccgtg tgcgaagccc
    34021 acaagctgga gccatcgtca tgttcgctgg tgagtgtgta tccgaacgtg ctgacgaacc
    34081 ctaagctttc ctgacacaat ttccaggcac cactcgggac aactttgcag gcaaacctgt
    34141 gaaggagctt cagtattccg catacaatgc gctggcactg cgcaccatgc tctctgtttg
    34201 caagggcata caccaaaaac atggactgaa gggcatcgcc atggtccacc ggcttgggac
    34261 cgttcctatc ggcgaagaaa gtatcctgat tgccgtgtct tcaccacacc ggcaggctgc
    34321 atggaaagct ggcgaggaag ctcttgagga gtgcaagtct cgtgttgaag tttggaaacg
    34381 tgaggagttc gagggcgaag atggcatctg gagggccaat agagacggcg tccaaggtga
    34441 aaagattgcg ccttcagacc caaccatccc cgcacaccat gattcctcag cctgatggtg
    34501 ctggcgagga tacgtttgaa ccggctacac ggccgcggcc actgacggga agagggcttg
    34561 gggcagtctc cagccccaac ctacagcaat ctggctggga atactgcaga tgacgcattg
    34621 cgcccgggct tacccaccgc catgccatgt cgaactgtca actcgattga taatactgtg
    34681 catagcgcag cactacagca cgctgttggt gtctaaacct caagccaggt tcaggtagac
    34741 cctagggagg acgggacgtt gctaccccaa tatcatgacc tgctcatcac gaaagcaacg
    34801 tcttcaccaa tagacaatgc ccttcaaggg aacagcccat atgcaagctc atcaccaagg
    34861 cttgttacgg gtggaaaacc tgtatcgtgg tgctcaagag gtacggtggc gtctgcaaac
    34921 tacctacaca gccggccttt aagtaccggc taaacaggag caatcaatca ggtcgcatcc
    34981 gaccgcgaca cagacccgag agttcggata taagttgaga gacggcgagc agtgcctaga
    35041 caccaattct atttttgcca tccgctaccg aaaaagcctt gttgatcatc tcgggatatg
    35101 ttagcctgcc aagattaaca aataccacca ctacgagtga gaggatgaag caaataggtg
    35161 ttgccgtccc acccagtcaa gagccgctta ataggttcaa tgcaagcttg tttgtgttgc
    35221 agaaagccca cgcttatgcc caggcacggc gaactgtcaa actcagcttt tagtgaccct
    35281 cgattcccaa gtcgagcttg ttgagactac agataagcag cctccctctc gtctggctgg
    35341 aaacctttga tgataagtgc gcctaaaacc atacgagact gtctatatca cacgacaacc
    35401 gccaaaaact tcccccacca gctgttcagc tatcatgccg tgatctgcgg gaccccggca
    35461 acttgccatt gcatcaaccc gttgcgcccc acctagcgag ggtgaccact atcctggcag
    35521 gcctggggta tccaatttag gcaggtcgct cacaagctcc gagatagtat tgggcaatat
    35581 ggaagtcgac gcaccagtgt gcgcctcccc ggcaagcacc tctgcttggg gcaaaacccc
    35641 cccatggccg ccggtctgga ttgtcgctga cagcaccccc ggccgctgtg ttgcgctacg
    35701 accggttttg gcgacatcgt ggtactttgc tgataactga gagtgcggcc caatcctccg
    35761 tggcgccctt tctcttaccc ttacgaaagg ctggtaaggg cgcggagaat gtcttgatgt
    35821 gtctttcttg tctcccctcg ctctaccgcg gcagtggaca agagacaaca tggtcttcaa
    35881 tcgtaagcgt ggagtccagg aggagatcac gccgtacgta gtcggatacg atgcggagac
    35941 gactggagtc gagtccctca ataccctgaa atactgggag caacagcaca agctcgaccc
    36001 gaatttgccg ctggaagacc tggatgagat cgatggcgtc ctggccgagg ggaactgcga
    36061 gaaaggcgcc gaggtggagg ctgcgctgct cgaggataac agtccctatc ccgaagtccg
    36121 cgcaacagta agaaactatg atgtcgacct accggcaaac accatccgcg cttgggtcat
    36181 tggtctggtg ttatgtactc ttggatcagg ttggtcttcc ttttctcaaa atctcgatta
    36241 ctttgctgga gctgcgttgg ctagtgtagg atagactggc tttccagagc agatgataag
    36301 gacaattcag cctggaagga ggatgctttg cccgaggttt ctctctctcg aacttcactc
    36361 tcgatatcct ggggggtttc accattgcgt acctatacga atcaactttg tgtctaggtt
    36421 ggcgatggag gtttctgcta tatcaccgac taagttgatt agcatagcat gtactgacat
    36481 tgcgtttcac agccgtcaat atgttgttta gcttgaggaa tccgagcgtc gttatcacca
    36541 cgtggatcat acaactgatc gcctatccca taggccgcgg gtgggatttg atcttccccg
    36601 acaagcaatt cgaggtgttc ggactcaaat tcaacttcag accgggcagg ttcaacttca
    36661 aagagcatgt ggtgatcgtc tgcatgtcaa acgcagcata cggcggcgga gtcttgtatg
    36721 cgaccgacgt cttactggct cagcagatct actatggcca acatttcggc tgggctttcc
    36781 agcttttgtt gggcatcacg acgctttgca ccggatatgg cttggcagga cttgcgcgcc
    36841 gcttccttgt atggccggcc gccatgatct ggccttcgga ccttgtgaat gcttcgctct
    36901 tctatacgct ccatgatcat tcgccctcgg atcctgaaag gaccaacggt tggagcatcg
    36961 ggcgctacaa atacttcctc atcgtctttt gtggagcctt tgtactgtac tggttccccg
    37021 gctggatctt ccagggcctt tcctacttca ccttcgtctg ttgggcagcg ccggacaaca
    37081 tcgtcatcaa caaaatcttc gggggcttac atggatacgg catcatcccg acgaccctcg
    37141 actggagcat cgtctctggc tactttgggt ctcctctcat cccgcctttt tatgccctcg
    37201 ccaacacggt ggccggggtc atcgtattct tcatcttcat atccatgggg atacatttct
    37261 cggggtactg gtactcggac tacttcgtcg tgcaatcctc gaacgcgttc gataacacag
    37321 gagaggtgta cgacgtcaca cgcattttga acgagaacct catgttcgat gaagaaaagt
    37381 acaaggccta ctcgcctctg ttcctaagca ctcagtttgc tctagcatat gggctggctt
    37441 ttgctgctgt tgcagctgtc atcgtgcatg tgatcctcta ccatggcagg gaaatcaagg
    37501 agcaattcaa gatggcgaga catcaagagg acgatgttca catgaggctt atgaaaaagg
    37561 taattctcat ccagacgggg ttgatgcctt ttattatgtt cagagacgat ctgtgtctac
    37621 ggacttgaga tctcacctcc gtcccatgcc atgaacttgt ctagaccgaa ccatttcgct
    37681 aactgtcctt agtatcgtga cgcggaggac tggtggtacg ccgcattgtt cgtcatcatg
    37741 cttggcctct cctttgccgt gtgctgtgca tggcccaccg ggttcccatg gtgggcctac
    37801 attgtgtgca tcctgatccc gatgatctgg acaatcccca tcggtatcat ccaggcagtg
    37861 acaaacatac agctgggcct caacgtcctg accgaataca tcgtgggcta catgctcccc
    37921 ggccggccga tcgcgatgat gatgttcaag aactacggat acctcgccat gtcccaggct
    37981 ctctacttcg cgcaggatct gaaactaggc cactacatga aggttccgcc ccgggtcatg
    38041 ttctggtcgc agctggtggc ctccatctgg tccgccgtcg tccagatcgc cgtgatgaac
    38101 tgggcgctgg ggacgatccc gcagatctgc accgacgacc agccgaacag cttcacgtgc
    38161 ccgggcggca aggtgtactt cacggcgtcg atcatctggg gcgccatcgg gccggcgcgc
    38221 atgttcagcg gcgaggccct ctactcgagc ctgcagtggt tctgggtcgt gggcgcggtg
    38281 gcgcccgtcg tgacctggtt cctggcgcgg cgcagcccgc ggtccgtctt ccgctacttc
    38341 aacatgccgc tgttcttcgg cggctcgggc ttcatcccgc cggccacgac gtacggctac
    38401 ctgtgctggg gcctctacgg catgatcttc aactacttca tcaagcgccg gtggacgggc
    38461 tggtggatgc actacaacta catcacgtcg gcggcgctgg actgcggcct gatcgtggcc
    38521 accgtcatca tcttcttcac gctgtacctc accaaggtca cgccgccgca gtggttcggc
    38581 aactacgatg tcttcgacac ctgggaccag agggggctgg cgatcaagac gttcgtggcg
    38641 cagggggaga cctttgggcc caagacgtgg ccttgaagtc ggatgagtgt atgtttccac
    38701 aagctaggtc agcgtgttca atgggagatc gggcatatag cacagggagt aaaggggctg
    38761 aggtttgggt aatatatggg tcgatatcga aattggcgtt atcatattca gtgcaacgat
    38821 acctcattat tcagtatgcc cccatcactg tagttgtgat cgccgcctta ccagaggttg
    38881 aaaaatgatg tactcgtgca ccgccacaga ttccgctcta ggagaaagcc gattgtgaat
    38941 atattggcag tttgcgcagg tggtcggagt gtgttccaat cagagtcggc tcgatgactg
    39001 cagttcctac atgtcactat tcaacgatca gcaacatcta agttgaactt ttgctttcag
    39061 gcgacaagtc acgtaagaca gccagtaaca cttatcaaac aaatacacag acgctgcatc
    39121 gtgatgacac agtgatcggg ttctgaaaca gtttgatgag ccttcagtgc aattttagac
    39181 ctcacaagag gcacggggag cacgcctgcc cttcacaaca gtgcaccctc gtaagcttca
    39241 tgaacttttc tgtattccag atcctttcct catgccaagg aagatgtaca taactacaca
    39301 gggtcacgtc gctgcgcgac ccgggatatc tatctctgaa ccccttgggt tctcataaac
    39361 tttatcgaac caggtcgttt atctggtctt cttggtctct ccaccagcca cgggcttgct
    39421 gtacagccaa atggcaacaa atgcgagcca cccaacaacg gtggcgccga tgccggtgat
    39481 ccagggccaa gctccgctga tgacccagct gcgaggccac tcatcgtggg caaagtggcg
    39541 gacggagacg gtgttcttct cttcgacgtt ggtgtagaag gggcgcttgt ggttgatctt
    39601 gaagttgaag atgccgtgct ggtcaggcag cttgaaagag gccgagaagg tggtgctatc
    39661 gggcgagctg aggacgggct tgagaggcag gcggtggaag ggggacagca tgctaaactc
    39721 gagctgcaag acatcgtttg cgggaacagt gaaggcggtc cagctgtccc aagcgtactc
    39781 ggaaagagag atggagtagg tctataggaa gttagcgagc gaattgcggg tcctctagga
    39841 caaggcagaa tgccgacata ccacgtcgtt cttaatgcgg tagatcttgg ggttgctctg
    39901 gttgctctgc ccctcctcat tcaggtggtg ctcaatccag ttgacacgca gaacaccgat
    39961 ctcgtggaaa gtccaagcag agacgcgctt ggcgaactcg cggttgagag tggccacgga
    40021 cgacttgtca ccactcttct tgaccttggc atcgaaccac ttgtcgctca gcatgtcggc
    40081 gctgccgacc acggtgagac gagccgagtt gcgggcctgc acggaggtga ccagagacag
    40141 ctgcttgccg ctcgcgaaca ggtcgtcgac ggactcggcc tgctccttgg ggtcgtagct
    40201 gtaggcggtg ttgggggcgc gcaggatagg ggtcaggagg gcgccggagc ccagggtctg
    40261 gcccaggccg gaggggaaag cgaggagctc gccattgggg gcgtcgggag agaaaaagtc
    40321 cttgacatcg gaccgcaggg caccaggcgc ggggagaagg acgacatcgt gcttttcggc
    40381 ggccgaggag acatcgtagt tgaagtggtc gacgacgagg ccgctcctgt ccgggggcag
    40441 gtggacgtcg agctcgagga gggtcgagac gatggaggtg ggcgccgggt tcttggagga
    40501 cagggcgacg agaatgttgc cctcggcatt gataaactgg aggaggatgg cgggagttag
    40561 gctggggccg agacctgtgg tatcgggtgt cgtgtcagta tgtgatgttg cttgttccct
    40621 cgaccaggcc agtacggcat agctgcgtgc cgttctacac gacaccacac tgcaccacac
    40681 cattgtgaat agattgcaac gtacccttgg ccttggtggg caagaagacg atgtggtcgt
    40741 actcgcgctc gcccagcttg aagaggctca agctctcgct cttgggggtc tcgtatgtga
    40801 tcttgtatcc tctgcctgta gctgtgcgtt agcttgccgc gtcggtgcat cagggagagg
    40861 gccaggcggg cgacgggcgg cgggcggcgg gcggcgggtg ttgtttcttg acgtaccgtc
    40921 cagatcgccg aagaacttgg agtaggcggc cttctcggcg acgtcgtcca gcacgaccag
    40981 tagcctctcg ccggtgacgc tgatagcgct ggccacggca gcgagcagca gcagcacgaa
    41041 ggagatgagg gacctcatcg tgggctgtcg ggtcagaggg acttctgggg gattgcttct
    41101 gggggggaga gtcaattgag gacaaggagc gacgaaggat gcacaactac ggcctcatgg
    41161 atgtggcttg tggtgcgcag ttgctgctgg ttgccgcgtg tcctgcaagc tgtccgtctc
    41221 ttgtctcggg tccagggtcg tcgcggcgtg ctgttctttt aggtcctagt tgcctctagg
    41281 agagctctct ggctttctgg catacgtagc ccgtaagtgc caagagttgc cgtctgctct
    41341 accgctctac cgctctgcgt tagtgggccc cctccactcc tccactggac cttcgatgga
    41401 ccgggggcgc caggcggctt gcactcaggc acttcagcca gctggagatt ttccggcata
    41461 ttgccggggt gctgtggcag ctcgcgccca gcgctgagcc gctgagccgc tgagccagcc
    41521 ggcggtcgag cacggggcac ggggcacgga cccgcgggcc tctttcgacc tttcgacgac
    41581 gccgccgtcc gtggcatggc attgcattgg ccctgatttc attggattga gagctcaacc
    41641 accgcaacag caccgcaaca gctcccaatt gcctctatcc gcagctgctt ccagcgcgac
    41701 gtctccccgt cgacacggcc aattgggtac gtacaataca ccacctctgc cttctgcctc
    41761 gaagtcctgc tgcgcacttg gctggctcag accctcaacg tctccccgag ctgccgttcc
    41821 tctcgccgac ggagcagaca cagactgacc ttgcatcccc ggacagcaga cctccccgaa
    41881 ccagccgata gaagaaggaa aaaatcacag cagcgaaaat gtcgaacccg accccggcct
    41941 tctggagcgg ccccctgcgc tacatccgct ggtcagcccg cgagcgcccc gcctacctct
    42001 ggtccgtctt catcggcggc gccgggctcg ctatgctggc caccgtgccc ccgatccaga
    42061 agcgcctcgg ctacgagagg gccaagccca tccccatgac ctaccctagt acgtgacctg
    42121 ccccctgtgt tactccctgc gtgtgctgta ctgcggcttg gatttggtgg gagacgggaa
    42181 gagatggcag ttcgggtggt caagggggaa tccgtcacca tgagcccttg ccatgtgatc
    42241 taggggtgtg cagaagtttg gagaccatgg gaatggatca ggatcgggcg gcttctgtct
    42301 tgaaagatca acataacctg gacacccaaa gtttgccgcg ccagttggcg atgccaattg
    42361 ctaacatctc cgcagttccc gcaggcccga ggaaacagct gagtggatac gatgactgag
    42421 aagcgggtga gccaggaaag atacactcaa gagaggaagg acgataccat gcgggacaag
    42481 cagccgtcgc aaaagggggg gaccataaat aaactgtaca taggcgaccg gatggggttg
    42541 gtgacccatg attcttcact acgtgctcct cgctgagcat ctcatctgta ggcgcaggga
    42601 aatgtaacat caaatttgct cagggcaaga cggctaccat caaattccat ttcatcattg
    42661 cctggcctgc tgtctccctt atgcaccgga tatgcgatca aacaagagca atgcaccgtc
    42721 ccacgctctc agaatgccgc ccagccaacg taccgtctat gccacaatga atcaggatcc
    42781 agccccgtct atcagtctcc gcgcaccatt tcttgtgtat acatgcatgt attctcttct
    42841 cagatctccg cacctgcacc tgtccttacc cttgagaccg ggtcggcatg cccatccccg
    42901 tctccatccc catccgcgcg gccacatagc caggacgcga caccagaacc gttgctgccg
    42961 tgggagaagc tctatctctc cctctggatc aggttccatt cgtactgcca acaagttaga
    43021 atatagtccg gcagacaagc ccgagtctgc agtgtgactt accaccctcc cgtcatcatc
    43081 tccggtgtat accgtctgcg gcataggagc gatgcacgtg atggccgcct ccgtgttcgt
    43141 gcccacctcg ctccgtgcat cgatgtggtc cagtctcctg acaaattcca ggacccactt
    43201 cccgttcctg acggccctct tccagatgtt gacccgtccc ctcctgtgcc ccgtgaagac
    43261 gaggaagttc tccagccatt cgtttccaga tccctcgtag aacgcgcacg agtgcacata
    43321 atcgtcgtgc tcgccgcaga cgttctggtc caggatcagc tccccgttca gcgagtagag
    43381 catcacgttg ggccccgagc agagcatgat ctcgcccgag ctatcgttga tgcgcgcaca
    43441 ctcgatcacg cgggagttgg gcagtttccg gataaactcg aggcggttga ggtcccatag
    43501 gaaggcatgg ccatcggccg agaccgtgac aaaggtgctg aatgccttgg aaacggctac
    43561 cgtcgtcacc ggggtcttgt gtccaaacag agaggaacgt atcgtgagct cgaccggctt
    43621 accggatgct gtatgaatgt tgtatacgga gaccacacag tcttctcccg ccgtgatgag
    43681 cgttttggaa tccgcgacgc ccacgcacga tatttgcccg atatggaggt tctcgttgat
    43741 ccctgcactc tttctgtttt ccgtaaagta gaagcggatg ctgttgtcgg caaagcccca
    43801 ttccagatac ttgtcataga aaggagggag gttgatgcgg aagggagatg agcagagcag
    43861 acggtccagc ttggaggaat agagcaatga ggccacccgc tcgtggctct ccagtagagg
    43921 gtgcggtatt ctggcgagag cagaacaaga cgtgtcgagt cttttcgtcg gaaacccgac
    43981 attgtctctt tgtggatgag gcctcgtaaa tacctggtga ggagtctgtc caaagttatg
    44041 gatgatgctc gtcgttgagt ccctttcatg agcatcagtg atgctatcca ggtttttggc
    44101 cccgtggtag gaaagccagt ggaacacgtt catgttctcc actgcggctt cccctcgctg
    44161 cttgtgacca aaaataaggt caatccagag atgcaggtgt tggctcacgt aagggctttc
    44221 caaagcctcg cggtgcttgg ctatgaagat tttggggtcg cccttcgccc aaggcggcaa
    44281 ctgtacgtga ttgaccttgc cgccgcctcc ctggcgctcg ccgaaatcgt acccattgga
    44341 attgaccaaa aactcgggta gatagaagaa ctcagggatc agctcacgca catcggcgcc
    44401 attatcacgc gaagctgatt tccatgagcc ttcgatcgag tagaacagtc tgtcggcatg
    44461 atcgaatgtc ccaccttgca taaggatata ggattggaca aacgggggca accgaatcag
    44521 gtaggacgca acaaccatag acgacgaata gtgtgtccca taatggaatg gctgctcgcc
    44581 aatttcagcc aggctctggt atcgaagcgt ataatcggcc tgtcgactca aagtctgggc
    44641 ccccattggt ttggaaagat cgcgaaaggt ggctggatca ttcaagtcaa gctcctcgct
    44701 tgtgtaatcg gcaagaatcc aggggaagac agggtattgt gtcagatcat tgaaagtcct
    44761 gccagccatc gtgttgataa gcatcaggta atgaaagttt gagatttctc ctcgctgcca
    44821 tcgtcgcatg accggattcc acggcgaggc attgaagagg ctcccaaatt tggatcccag
    44881 cccttgcgta gtctcttcaa ataccttaag cgactcaagg cgccaagcat cttctggatt
    44941 gggcagagag ttcggcccag cagtatgcgg gatcttgctc atgagccttg cgtagacttc
    45001 gtcccgaacg gttgaactga tggctgtgag cagatagcta cgtccatcag taaagaagat
    45061 ttcgatagca acatcgcgaa acaggaaccg acgtttggag atgctgataa catcttgcca
    45121 acgccagttg cgagagtctt gtgtccgtcg attggcttgg gatcgctttt cgctagtttc
    45181 gccagccttc ttgcccataa caatctgcga aaaggggtcg cgttcttctt ctggcgcctc
    45241 ccaaacattc acaatttctc catctgcaca atggaagaag ttgtccatga ggtagagatg
    45301 atccttgccg atcagaagaa taccttcaca ggtttctaaa ccaataatgc gtgagacgtt
    45361 gtaaacttgc tgaaccgtat cattagactc caggcgccgc atgacccttc gattcttatc
    45421 ctcgaaacca tcgccttctg ggtcattggg gtcgtccacc atctcgaagt cgtcctccgg
    45481 aactacaggc tgttcgccct cggctccgga gggtccctgc tcgccttggt ccagcccacc
    45541 gtcaatgtca tcttgagctc cgtcggtgtc agtcggtgga gtaggcgctg aggaaggggt
    45601 gacgctaacg gacgatgcca ccgctggagg gacagcattg ctcagcctca agcttgatgc
    45661 agactgcaga tcggtggtct ttcttttagg ctggtatgcc tcattctgcc ccgatgagtc
    45721 tggtaggagg cgtactctca ttctattgcg gccctctgtt cgatccagct tccacttcat
    45781 tgggccaggt tcgtgaaaca cggaaccagg tcgacaaaga tctcgctgca tcttggaaaa
    45841 cgacgccgaa tagtacatga catcgtcttg ttggtcttgc atacccctct gatacttgta
    45901 gtgttcagag ccatatattg acttcatcca ggccatattt gacatgtcgt gatgcagaat
    45961 taccttttct ctttcgagtc tttcgacctg ccatcgtttc agcgtgtccc ttcgcttgga
    46021 aaggcgggac ttcgcggttt ccgaggtttt gtgattttcg aatgccacga agtcctccca
    46081 ggtccgagag agcccactaa ggaacatgcc gtcaagagat gggcgatgct catcaaccca
    46141 tgctacaaag gcatcgttgt caagttcggt tagtttcttg aactcatcgg tcagatccgc
    46201 ttgatctggc atcatgaact gtcggaacat gatggagcac tcctcaggct tttgaaccag
    46261 catgatacgc catatgttca ctgcggcaag tctgacagcc tcccgactgt caaccaactt
    46321 aacgtaaagc tggtaccata gcagcttcat gtaatcgtct tcaaccgaca gcgagtctag
    46381 aatgaccatt tgccaatata ggaccttgtt catggagaag tttgcatcca tgtcggcggt
    46441 ttcagggtcg tccatctctg ataaccggag caatattagc ttgaggaacg aaccgcggat
    46501 ggtggagact gcttgactac aaagtcgcac agttttgagt cttgcaactt ccggcttttg
    46561 gaggtactca agaagcaggc ctgcaaagtc gagtaaggac tctgtgccat tcatgaacca
    46621 gccttcgaag atggcttcca ccatgtggag gctgaaacgt gccatgtttg tcagtaccct
    46681 tggttcagac agaagcttcc agtcgagctt gatggaagta gacaggtggt tgatcgttct
    46741 ctgaagaacg tatgactcga agtatgcttg gtgctcctgg aaaccgggcg gcactttcaa
    46801 gaagaggcca aaacccggaa actctttccg caccaacagt tgatccatga atacattgat
    46861 gatcagctcg agcattcctt ccaataccgc gttcccaata ccctgggacg ctactttctt
    46921 cttcggagac ataacatgcg tcaggcgcgc tgggtttggg ggaggtgatt tttgcgaggt
    46981 aagaagaatg aaagaagaag ctttgcgcag cggtgttcct cgtacactgt tcgttggtct
    47041 ctgtagcgtt gtgtctggga cgtgagaagt ccttacgatg ggggtggacg agctcccagg
    47101 tagtggccga atcataacgt cgcctccgtc gaaagtcaga gcagaatctc gggagttcaa
    47161 ttctgtctcc ggcgtcactg catctgtgct cacaatagct gggtacaatg ctgacaaaag
    47221 cagcttcacg taatctgatg agagtgcaaa atccctgaaa tctgcagatc tcccatgaag
    47281 atcagctaga aatcggagta cggtctgcaa agcggcagcg ttgccagcga ccttttcctg
    47341 gcctgactgt ggtgtttctg gtgatattgt taacccggtg ctaattgcga cgaa
//
