# Supplementary material for: Genome sequencing and physiological characterization of three Neoarthrinium moseri strains
Source: BMC Microbiol. 2025 Aug 21;25:526. doi: 10.1186/s12866-025-04274-z (PMC12369201; doi:10.1186/s12866-025-04274-z)
Supplement: Supplementary file 16 — Supplementary Material 16. [file 12866_2025_4274_MOESM16_ESM.zip › BiGSLICE/input/Nmoseri/TUCIM5827/JAFIMQ010000009.1.region002.gbk]

LOCUS       JAFIMQ010000009        45346 bp    DNA     linear   PLN 06-APR-2022
DEFINITION  Neoarthrinium moseri strain TUCIM 5827 scaffold9_Wmoseri_TUCIM_5827,
            whole genome shotgun sequence.
ACCESSION   JAFIMQ010000009
VERSION     JAFIMQ010000009.1
KEYWORDS    .
SOURCE      Neoarthrinium moseri
  ORGANISM  Neoarthrinium moseri
            Eukaryota; Fungi; Dikarya; Ascomycota; Pezizomycotina;
            Sordariomycetes; Xylariomycetidae; Xylariomycetidae incertae sedis;
            Neoarthrinium.
COMMENT     ##antiSMASH-Data-START##
            Version      :: 7.1.0
            Run date     :: 2023-12-04 12:33:23
            NOTE: This is a single region extracted from a larger record!
            Orig. start  :: 257163
            Orig. end    :: 302509
            ##antiSMASH-Data-END##
FEATURES             Location/Qualifiers
     protocluster    1..45346
                     /aStool="rule-based-clusters"
                     /category="NRPS"
                     /contig_edge="False"
                     /core_location="[20000:25346]"
                     /cutoff="20000"
                     /detection_rule="cds(Condensation and (AMP-binding or
                     A-OX))"
                     /neighbourhood="20000"
                     /product="NRPS"
                     /protocluster_number="1"
                     /tool="antismash"
     proto_core      20001..25346
                     /aStool="rule-based-clusters"
                     /tool="antismash"
                     /cutoff="20000"
                     /detection_rule="cds(Condensation and (AMP-binding or
                     A-OX))"
                     /neighbourhood="20000"
                     /product="NRPS"
                     /protocluster_number="1"
     cand_cluster    1..45346
                     /SMILES="NC([*])C(=O)O"
                     /candidate_cluster_number="1"
                     /contig_edge="False"
                     /detection_rules="cds(Condensation and (AMP-binding or
                     A-OX))"
                     /kind="single"
                     /product="NRPS"
                     /protoclusters="1"
                     /tool="antismash"
     region          1..45346
                     /candidate_cluster_numbers="1"
                     /contig_edge="False"
                     /product="NRPS"
                     /region_number="2"
                     /rules="cds(Condensation and (AMP-binding or A-OX))"
                     /tool="antismash"
     gene            191..1285
                     /locus_tag="JX266_003064"
     mRNA            191..1285
                     /locus_tag="JX266_003064"
                     /product="hypothetical protein"
     CDS             191..1285
                     /codon_start=1
                     /locus_tag="JX266_003064"
                     /product="hypothetical protein"
                     /protein_id="KAI1851602.1"
                     /transl_table=1
                     /translation="MPLRIPHPDAPLHLYRHILREASYLPPLARPWAVDRIKARFRDCR
                     HARHPHRHVRHAHHHLRFLRAANAGHVDRMLRICYMATGRLGKRRRLLADAYLTTAPPP
                     DSAALALATPQSPGKRPGGDRLLHPTWLDSWDLPKIKALATSQYDQQSNATLPKEVRRT
                     LNVSPTQNCWGLPVGPRGLTNKTKKLYASVFASLLPPVPRGEWQALQSLALGEADDASW
                     QIPSRRPVAASTTTTTTTANTATGTAHVDRPWDWEKYATTPIRVLERPNARRRKALSGS
                     LDQDPRGQGAPIGLRAYKPRSLRRNLYGRIWAASPLVTTKNTSWDITWGGANPKVSKPA
                     SRDMQFFRGVDTKGSIMPSSPAAV"
     PFAM_domain     221..340
                     /aSDomain="Complex1_LYR"
                     /aSTool="clusterhmmer"
                     /database="35.0"
                     /db_xref="PF05347.18"
                     /description="Complex 1 protein (LYR family)"
                     /detection="hmmscan"
                     /domain_id="clusterhmmer_JX266_003064_0016"
                     /evalue="3.70E-07"
                     /label="JX266_003064"
                     /locus_tag="JX266_003064"
                     /protein_end="50"
                     /protein_start="10"
                     /score="30.2"
                     /tool="antismash"
                     /translation="PLHLYRHILREASYLPPLARPWAVDRIKARFRDCRHARHP"
     gene            complement(1317..2275)
                     /locus_tag="JX266_003065"
     mRNA            complement(join(1317..1452,1503..1881,2227..2275))
                     /locus_tag="JX266_003065"
                     /product="hypothetical protein"
     CDS             complement(join(1317..1452,1503..1881,2227..2275))
                     /codon_start=1
                     /locus_tag="JX266_003065"
                     /product="hypothetical protein"
                     /protein_id="KAI1851603.1"
                     /transl_table=1
                     /translation="MRYLGNAWREKRDLSEDVPTIIELVRELADYEHELDAVEATDSKL
                     LATIAFAPDGVESTSTARNTEPTSPERPARCLLLFNESGAPCGMALYFYNYSTWRAKPG
                     IYLEDLFVRPSERKKGYGKKLLVELAKEVVSMDGGRLEWGGGHERVGGDARRPRRPDEA
                     GQAARLEYTIPYQIRPGQTRPEEL"
     PFAM_domain     complement(join(1452,1503..1720))
                     /aSDomain="Acetyltransf_1"
                     /aSTool="clusterhmmer"
                     /database="35.0"
                     /db_xref="PF00583.28"
                     /db_xref="GO:0016747"
                     /description="Acetyltransferase (GNAT) family"
                     /detection="hmmscan"
                     /domain_id="clusterhmmer_JX266_003065_0017"
                     /evalue="9.10E-10"
                     /gene_ontologies="GO:0016747: acyltransferase activity,
                     transferring groups other than amino-acyl groups"
                     /label="JX266_003065"
                     /locus_tag="JX266_003065"
                     /protein_end="143"
                     /protein_start="70"
                     /score="38.9"
                     /tool="antismash"
                     /translation="ERPARCLLLFNESGAPCGMALYFYNYSTWRAKPGIYLEDLFVRPS
                     ERKKGYGKKLLVELAKEVVSMDGGRLEW"
     gene            2885..4324
                     /locus_tag="JX266_003066"
     mRNA            join(2885..3138,3190..4324)
                     /locus_tag="JX266_003066"
                     /product="hypothetical protein"
     CDS             join(2885..3138,3190..4324)
                     /codon_start=1
                     /gene_functions="other (smcogs) SMCOG1087:hypothetical
                     protein (Score: 212.2; E-value: 2.3e-64)"
                     /gene_kind="other"
                     /locus_tag="JX266_003066"
                     /product="hypothetical protein"
                     /protein_id="KAI1851604.1"
                     /transl_table=1
                     /translation="MGSSSNVRVAIIGAGIAGLAAAIALKDNPSIEVQVYERAPELREI
                     GASIALGPNGMRTLDRLRVYNALHDSVAFRNKSGLPMIYRHYKTNEVVSVDKHKGAVSQ
                     RHQTARYYRVHLQAALAEHTPATQIHFSKAFQSVSFDAGTQSLRIRFADGSTAEADVLL
                     GADGIHSAVRRHFVPSSQTRWTGWTTFRSVFPVDPHLAHIADLPNEAVHIWGPDRTLFL
                     SHLGRGLFTVVGSTQSDPQVPSAPYQDATWNEEGDVAVLRGFYKEWSPLVRQIVDAVPF
                     TRVYPNATAHALDSWALGGGQADDRDEGSGSGARTSSGKRVTLAGDAAHAHGGAFAAGG
                     SLALDDAWAFAMAIKHAFPAHQLQARDRGSVGENIERALRLYERTRKGHTDRVMRVVAQ
                     NNAKTVDRHREAGGGWRETDDELRVRMQNRADTSWIHEHDVVEAFAEALADEDPSQGEL
                     QAQL"
     PFAM_domain     join(2903..3138,3190..3463)
                     /aSDomain="FAD_binding_3"
                     /aSTool="clusterhmmer"
                     /database="35.0"
                     /db_xref="PF01494.22"
                     /db_xref="GO:0071949"
                     /description="FAD binding domain"
                     /detection="hmmscan"
                     /domain_id="clusterhmmer_JX266_003066_0018"
                     /evalue="2.00E-10"
                     /gene_ontologies="GO:0071949: FAD binding"
                     /label="JX266_003066"
                     /locus_tag="JX266_003066"
                     /protein_end="176"
                     /protein_start="6"
                     /score="40.6"
                     /tool="antismash"
                     /translation="VRVAIIGAGIAGLAAAIALKDNPSIEVQVYERAPELREIGASIAL
                     GPNGMRTLDRLRVYNALHDSVAFRNKSGLPMIYRHYKTNEVVSVDKHKGAVSQRHQTAR
                     YYRVHLQAALAEHTPATQIHFSKAFQSVSFDAGTQSLRIRFADGSTAEADVLLGADGIH
                     SAVRRHF"
     gene            5200..7776
                     /locus_tag="JX266_003067"
     mRNA            join(5200..5757,5828..5987,6042..6100,6163..6270,
                     6329..6398,6448..6589,6646..6758,6819..7015,7071..7166,
                     7228..7474,7556..7776)
                     /locus_tag="JX266_003067"
                     /product="hypothetical protein"
     CDS             join(5200..5757,5828..5987,6042..6100,6163..6270,
                     6329..6398,6448..6589,6646..6758,6819..7015,7071..7166,
                     7228..7474,7556..7776)
                     /codon_start=1
                     /locus_tag="JX266_003067"
                     /product="hypothetical protein"
                     /protein_id="KAI1851605.1"
                     /transl_table=1
                     /translation="MWSRGMSAVGGSLYLASLAVASFDGNLNYNSPSRRHSNLGIDVTL
                     VNRRSFKRGAIPWSPEQLNFTHGVASGDPYPDSVVLWTRVAPGMESDTSNVTVEGTAPL
                     YNTDRDPYIEADPNPVCVEWKVFETQASTSSTCSWSWPFCLVNPDCSSCCKPFSTCSAT
                     ATNAHGRVVSSGTAYTTSDIDYTIEATSLQPFMTYNYQFTICGSDRVSPLGRTKTAPRA
                     EDDLAQVKFAIFSCSNFPLGYFNAYGNAARKDEHDYVIHLGDYIYESAGAGQRAHKPEK
                     YVFSLPEYRTRHGQYRTDPDLLLNAQNFAWIPTWDDHEVANNVYRDGMSALFNTENSFL
                     KNGASISVDQRKMNAVRAYWEWMPIRQVDLDDNLRIWRSFQMGKLLDLIMLDTRNYDRS
                     ITDLGNTFTEYIDLIKDDGGRSLMGSHQEHWFYRQLSESAKRGATWRIIENQVIFSRLE
                     FSQGLGLDTWSGYASNRNRTLKHLYDNNIHNNIFLAGDSHQSWVSDLAWRGDKPYDENT
                     GLGAIGVEFAGTAVTSPGGEVGSIATLEAQSQVDVDANPELQWAEGYYRGYFILTVTPA
                     EVNAQFYGSPSVATRNPWDLSLANFTVVVNDNHLARPVAGGSVEAGHVQGGEVNPTNVT
                     LNTETGEWDIVGYETMYLSIK"
     PFAM_domain     join(5398..5757,5828..5923)
                     /aSDomain="PhoD_N"
                     /aSTool="clusterhmmer"
                     /database="35.0"
                     /db_xref="PF16655.8"
                     /description="PhoD-like phosphatase, N-terminal domain"
                     /detection="hmmscan"
                     /domain_id="clusterhmmer_JX266_003067_0019"
                     /evalue="2.20E-23"
                     /label="JX266_003067"
                     /locus_tag="JX266_003067"
                     /protein_end="218"
                     /protein_start="66"
                     /score="82.7"
                     /tool="antismash"
                     /translation="HGVASGDPYPDSVVLWTRVAPGMESDTSNVTVEGTAPLYNTDRDP
                     YIEADPNPVCVEWKVFETQASTSSTCSWSWPFCLVNPDCSSCCKPFSTCSATATNAHGR
                     VVSSGTAYTTSDIDYTIEATSLQPFMTYNYQFTICGSDRVSPLGRTKT"
     PFAM_domain     join(5960..5987,6042..6100,6163..6270,6329..6398,
                     6448..6589,6646..6758,6819..7015,7071..7166,7228..7470)
                     /aSDomain="PhoD"
                     /aSTool="clusterhmmer"
                     /database="35.0"
                     /db_xref="PF09423.13"
                     /description="PhoD-like phosphatase"
                     /detection="hmmscan"
                     /domain_id="clusterhmmer_JX266_003067_0020"
                     /evalue="7.30E-107"
                     /label="JX266_003067"
                     /locus_tag="JX266_003067"
                     /protein_end="582"
                     /protein_start="230"
                     /score="357.6"
                     /tool="antismash"
                     /translation="FAIFSCSNFPLGYFNAYGNAARKDEHDYVIHLGDYIYESAGAGQR
                     AHKPEKYVFSLPEYRTRHGQYRTDPDLLLNAQNFAWIPTWDDHEVANNVYRDGMSALFN
                     TENSFLKNGASISVDQRKMNAVRAYWEWMPIRQVDLDDNLRIWRSFQMGKLLDLIMLDT
                     RNYDRSITDLGNTFTEYIDLIKDDGGRSLMGSHQEHWFYRQLSESAKRGATWRIIENQV
                     IFSRLEFSQGLGLDTWSGYASNRNRTLKHLYDNNIHNNIFLAGDSHQSWVSDLAWRGDK
                     PYDENTGLGAIGVEFAGTAVTSPGGEVGSIATLEAQSQVDVDANPELQWAEGYYRGYFI
                     LTVTPAEVNAQF"
     gene            complement(8047..8988)
                     /locus_tag="JX266_003068"
     mRNA            complement(8047..8988)
                     /locus_tag="JX266_003068"
                     /product="hypothetical protein"
     CDS             complement(8047..8988)
                     /codon_start=1
                     /locus_tag="JX266_003068"
                     /product="hypothetical protein"
                     /protein_id="KAI1851606.1"
                     /transl_table=1
                     /translation="MAFAPHWFAGPDGDPVNGRGRVTNTSLTSLGKPGYMYPWAFKIYV
                     LAYKFETDESEVGFKATFIDVEMKDYLHVVDWFLNHPLNPCISDTGRTSVDMLPAIKIN
                     SLTECYAFELGKYNEVNVRSAVYRREYQWPSPLAFMVGLPWICRMTASTNELFRAHHNT
                     IFDQKLLENPEARVLAALYYDSAVDSEGEPILRAVPPNRCLSNIKFQANPGTVMIMHIN
                     GACILIEHVKVFTDFMDLIMNLSAGFNHVNKAMFQFHWDTRKRLNDVKGLDLTNIPSPY
                     EMSTSILGRGNPVFGPDVEMWRKGFEKLNSET"
     gene            11093..11500
                     /locus_tag="JX266_003069"
     mRNA            11093..11500
                     /locus_tag="JX266_003069"
                     /product="hypothetical protein"
     CDS             11093..11500
                     /codon_start=1
                     /locus_tag="JX266_003069"
                     /product="hypothetical protein"
                     /protein_id="KAI1851607.1"
                     /transl_table=1
                     /translation="MYLGKRTALQRSGRHDWPAAGTFRASNPPKQAPPQVRPDDPGTPS
                     PRAISSDWSRYIASRSDSPRQCWSTGISVQSVPTCCSAAFLAFGSRSSAPPQVPLGLAA
                     PATSHLCSSLAAIGWLPMLVDPLVALVWPLC"
     gene            12299..13293
                     /locus_tag="JX266_003070"
     mRNA            join(12299..12855,12912..13293)
                     /locus_tag="JX266_003070"
                     /product="hypothetical protein"
     CDS             join(12299..12855,12912..13293)
                     /codon_start=1
                     /locus_tag="JX266_003070"
                     /product="hypothetical protein"
                     /protein_id="KAI1851608.1"
                     /transl_table=1
                     /translation="MFWSTTITASLMVAGASAGVGRMGAMAPRSMMEARMEDDAAPTLQ
                     ARQSNSINLTPDSSSMNLTQWNTETSALCTTALSQLAVASNPSGTAVCYNIPSLDTNTG
                     TFMADLRLFQVSTPSGEFSSVPQQNIQVELQYNGATVSAVNVSTSSVAPRGLEARAVNP
                     TPLQTYMFVGQIDQKQLAQPMTMGVLEALVMPTVTLKGVNTGGNTVATNVSSNEAAFVN
                     GVFSKETIMSDLALAQLAVNEVVAGLKNGTVAFILPGVNILIFPVGLVVTGFWTIAGLA
                     VYGFGTFQRISYRESYRQRKARAGKGMTGRI"
     gene            complement(13845..14186)
                     /locus_tag="JX266_003071"
     mRNA            complement(13845..14186)
                     /locus_tag="JX266_003071"
                     /product="hypothetical protein"
     CDS             complement(13845..14186)
                     /codon_start=1
                     /locus_tag="JX266_003071"
                     /product="hypothetical protein"
                     /protein_id="KAI1851609.1"
                     /transl_table=1
                     /translation="MSSLTAETAVWNQHSSEAKSHSVAVRVWGSWTILQSPQPHGHQLA
                     GRQLLTLPSAAGCVDKQRQLPGLVIPESTSSVSRRWNTTKRGEGRKMKARHRIMRWPWP
                     VPAVQLAGR"
     gene            14676..19268
                     /locus_tag="JX266_003072"
     mRNA            join(14676..15116,15180..19268)
                     /locus_tag="JX266_003072"
                     /product="hypothetical protein"
     CDS             join(14676..15116,15180..19268)
                     /codon_start=1
                     /locus_tag="JX266_003072"
                     /product="hypothetical protein"
                     /protein_id="KAI1851610.1"
                     /transl_table=1
                     /translation="MDVATLVKQMHDNLSEIHTTITGVSTESHHAQLDELEKKRNDLLD
                     SLRAAFDQEKQELDSKRRTEREEIAEQRRKEDEEREARRRREDEELQGRNDTEDLQRHE
                     KLDENLKQVDEDTDQRMDEIEEAARRTVDQGRKRLDELEEKRREINRLIDEQLQMPLPS
                     VPTRKRARGEKSVNGTKHGAPVSMPSPSKLEVGLLGNSDKTPETVPTPTVESGESSALV
                     SDEVLKKDGQHEDVRTELRDSVAPEESQARTEAPEVTKSPSLAPHQDQADSQEEGVEGL
                     EGRLAPQTEDSAIGLDPAVEAYKTYSRHASLSGSESHSLDPIEESHPPKDEFEKEESGG
                     IQVVTEVHQVPRSSVGPILTSESAGDTNEVLNSSWSNSSIGISDDKPLLLGTKAEPLRT
                     DTSIQSASGEAAMPSRAIRGSSDSPKGVELDTPKPNSIHSIPREEYDLAKGYAKEDTED
                     STGAQCEFGSKDDSSDRPDEDAGNIRPNPGQPKAIEERLRTSNMASHEQDADDCDITPG
                     SPTILNVGDGFEKGHDEAHDSALAWADIPQDNLSSPMKSRPETPTEAGTDTTRGLTTTP
                     DTKQQNPPVELAESLPDSDSDVGGCEAYVVTGPGLYRERNQDLGDHEPSQPVPTAVIEE
                     QSANTGAIASDLDRINENISLGSPPNDDEGGSAPGGDGESRGESTTAPERDSEPAGVPF
                     REANHTHERESQGGNVVEDAGCDQGAVEVVHTAGKPVDSHGECAITEGTDIPISRPHYG
                     DGQPRLPVEPGSGGLGLDRLEQPGGMGDVTEPNASDEGQYQHEVPEAVGEMACPGHDVD
                     MVDDCDAEKATYMVGDLPSRNLDVDGSHDNLPVPDEDRDKYNPLMGKRIGKEAPEPAVT
                     SPDDTRSSTCGSTDRQPFALSTSTDLPHSQSSPQETDDHLGMDNERRGHLVDSGTAEAE
                     SPSLGHDQVRSSNETHPHMDDEPRPNEILGVKWGQEPAGEPEEPNECPASLAKQDPGNY
                     LSQDNGVDRQQEANSNPAQRHGSLEETPVNSELHVEPSTKSHSESVISEQVNQGPLQMP
                     GSAVGSLSSVVTQVVPTLMFGKVPKDEATSDQSTNEIYDDRTERLASDDTIDLGASEEA
                     AGTTTMLVTDGNGDNHLSVDPLTRQTTSSPLPVENDTVHGHEDLFDDDNTSSYQDIETD
                     QDDDSAAEIATHHTVSQQNTVHAARDSDGITDSLTSGEGIWKHGQDTVRPSNQSTDDQG
                     TEYLSKGASKLGYPESHDIAKTPNIVPVSHQSVPEISPLVLQSDTPTTPKRGGLAASRH
                     APWNSPQTPPHQTETNAESETSPAAFTPRDVTNVPWHERNDSIPQSLHSQSTLSSAPSS
                     PVHSALPIDKHEPVIRDSWHGPLGNGMRSRAGTQLTDRNDTGDFDPFKYDSGSSFSYNA
                     NSPVRNVEMQPSQPQSSRSSLAGSPMFQKLRNMFEVPTGVGSSSPPSRSASGNFQPVGR
                     DRSSSLHKSFNLSDTDDSPRRAGFLNEHEDEVDEHSALLQSSNGFDRN"
     gene            complement(20001..25346)
                     /locus_tag="JX266_003073"
     mRNA            complement(20001..25346)
                     /locus_tag="JX266_003073"
                     /product="hypothetical protein"
     CDS             complement(20001..25346)
                     /NRPS_PKS="Domain: AMP-binding (77-480). E-value: 2e-85.
                     Score: 278.7. Matches aSDomain:
                     nrpspksdomains_JX266_003073_AMP-binding.1"
                     /NRPS_PKS="Domain: PCP (616-683). E-value: 1.8e-17. Score:
                     55.2. Matches aSDomain: nrpspksdomains_JX266_003073_PCP.1"
                     /NRPS_PKS="Domain: Condensation_DCL (723-996). E-value:
                     2.1e-48. Score: 156.8. Matches aSDomain:
                     nrpspksdomains_JX266_003073_Condensation_DCL.1"
                     /NRPS_PKS="Domain: PCP (1268-1335). E-value: 1.7e-16.
                     Score: 52.1. Matches aSDomain:
                     nrpspksdomains_JX266_003073_PCP.2"
                     /NRPS_PKS="Domain: Condensation_DCL (1375-1649). E-value:
                     1.8e-33. Score: 107.8. Matches aSDomain:
                     nrpspksdomains_JX266_003073_Condensation_DCL.2"
                     /codon_start=1
                     /gene_functions="biosynthetic (rule-based-clusters) NRPS:
                     AMP-binding"
                     /gene_functions="biosynthetic (rule-based-clusters) NRPS:
                     Condensation"
                     /gene_functions="biosynthetic-additional
                     (rule-based-clusters) PP-binding"
                     /gene_functions="biosynthetic-additional (smcogs)
                     SMCOG1002:AMP-dependent synthetase and ligase (Score: -0.1;
                     E-value: 4.0)"
                     /gene_kind="biosynthetic"
                     /locus_tag="JX266_003073"
                     /product="hypothetical protein"
                     /protein_id="KAI1851611.1"
                     /sec_met_domain="AMP-binding (E-value: 1.7e-95, bitscore:
                     314.1, seeds: 400, tool: rule-based-clusters)"
                     /sec_met_domain="Condensation (E-value: 1.9e-39, bitscore:
                     129.6, seeds: 42, tool: rule-based-clusters)"
                     /sec_met_domain="PP-binding (E-value: 8.8e-15, bitscore:
                     49.2, seeds: 164, tool: rule-based-clusters)"
                     /transl_table=1
                     /translation="MSQESPSSKVGLSCKAQDDHAGDNDSVHSGDDGVHTPNSTPPTEL
                     HETALTAKGLGQIWRWNSPVPPTLTTCMHELVTQQARKNPGRPAVESWDGNFTYHEVDE
                     YSNRLAARLQATGVGIGGNVPVLFEKSRWTCIAVLAIMKAGGTFALMDPSQPEGRLRTI
                     VEQTGARHIVTSKTQELLGRRAAPNAALIVVAEDCFDSKDGSPDATQFPPVPPETNLYI
                     QFTSGSTGRPKGCLVTHGNYTSGAVPRADLVGYREHSRVLDFASYAFDVCIDCMLCTLA
                     NGGCLCIPTEADRVNDLSGAIRKMNVNMAHMTPSVARVLEPDIIPSLEVLGLGGEAISN
                     GDALKWSQTTQVVNAYGPSECTVGCTINNQVGRDGKKQITIGKGCGGSIWIVDPTDHNH
                     LVPLGAVGELLVEGAIVGPGYLGDAEKTSAVFINDPEFLVAGCNEYPGRRGRLYKTGDL
                     VKYDTDGSIIFVGRGDQQVKLRGQRIELAEIEHHMRDKLPSETRVAAEVIKPGSASGEP
                     MLVAFVSDKAGLVSGVDSLLGSFSPEVLACLADMNKNLSEYLPIYMLPAAYIPLHTMPL
                     LVSAKTDRKQLREIGTSMNRRDIAAFAAALVQRREPSSDVECRLADVWGEVLGPDGDFS
                     ATDNFFSVGGDSLRAMRLVAAARRRDISLSVAAIFANPVLEDMALMAQPTSSVADLTVA
                     TFSLLNKTWPEDTAREGTAVLCGLSPDLVEDVYPCTPLQEALMALSAKVTEAYVAQRVV
                     QMRDLDTAKRLADAFQTAAKDCPILRTRIVQIPGQGLMQVVVRDDFACPIFEGLGLTEL
                     LAKDRDDPVELGKPLVRYAIVTDEAQTGKTHFVLTMHHALYDGWSMPLVVERVNRAYQG
                     LSTERPANFKNFIKYLCEMDREESQKYWRERLEGADGEQFPTLPYPGYQQQADSLLEHY
                     VSLGRRAGGTTIATAIRGAWALLVASYMASNDVVFGETLTGRNAPIPGVEQIEGPMIAT
                     IPVRVTVNTELTVSEYLQDVHNQSVLGIPHEHFGLQHIRRLSPDAREACELRTGFVLHP
                     STEEDGAGPSEDQPANGFVPAGDEEAAQEALKFNTYALMLVCSLDPKGFLIMASFDSQT
                     VSSPQMQKMLSQLGRLTQQFCENPNQRLAELNLLDATEMAELHRLSRLSAASATCRSLF
                     SSDVEVTDAWIVDPSDTERLSPVGALGELVVHCLGSSTFETIECPKWLPDTLVGKVYRT
                     RKLARYSPVGSIILVDKSTEKKEPKATTKRSTKISVSSTKQQGLRCAWSRILGIPEDEI
                     GLDDSFFLLGGDSIGAMKLVSETRLEGFELTVKEIFKHRTLYEMANILKEARSVTQEKV
                     EAAPKPFSLMKFDDFHQFLDIQRSLARPEWVIKDIYPTRPLQEVAVYGTVKMPRYSARY
                     ELFHLDGEVDRERLLKSCQELVASNEILRTVFVESNGRCLGVVLDSLTVTIDEYNIEGD
                     IKSFAHKLCGMDVHTKMPLGSAFVKFMLARGESGKSCLIIRISHAQYDEICLVPLLRQL
                     GALYDGLPTKNNSPFSAFVYHTVNRSIPQSIPYWRELLKGSEMSILRSDLPLNSRIPGD
                     VTRTVSIAARLRDVTVATLPTAAWAICLARRLNRRDVVFGEVVSGRNTDLPNVDSVMGP
                     TWQYVPVRVKFEQDWTGLDLLNYVQHQHIASAQHEGMGLREIVPQCTDWPATVDWFDTV
                     VHQDVYHVEEMKFGKANCTMETVYPHWEPLREWKIQAFVKGDELMFEVVTFADWLPMAR
                     ELLDELEEIMDMLVRTPKNPLPWKL"
     PFAM_domain     complement(20019..21215)
                     /aSDomain="Condensation"
                     /aSTool="clusterhmmer"
                     /database="35.0"
                     /db_xref="PF00668.23"
                     /db_xref="GO:0003824"
                     /description="Condensation domain"
                     /detection="hmmscan"
                     /domain_id="clusterhmmer_JX266_003073_0025"
                     /evalue="1.20E-26"
                     /gene_ontologies="GO:0003824: catalytic activity"
                     /label="JX266_003073"
                     /locus_tag="JX266_003073"
                     /protein_end="1776"
                     /protein_start="1377"
                     /score="93.6"
                     /tool="antismash"
                     /translation="IYPTRPLQEVAVYGTVKMPRYSARYELFHLDGEVDRERLLKSCQE
                     LVASNEILRTVFVESNGRCLGVVLDSLTVTIDEYNIEGDIKSFAHKLCGMDVHTKMPLG
                     SAFVKFMLARGESGKSCLIIRISHAQYDEICLVPLLRQLGALYDGLPTKNNSPFSAFVY
                     HTVNRSIPQSIPYWRELLKGSEMSILRSDLPLNSRIPGDVTRTVSIAARLRDVTVATLP
                     TAAWAICLARRLNRRDVVFGEVVSGRNTDLPNVDSVMGPTWQYVPVRVKFEQDWTGLDL
                     LNYVQHQHIASAQHEGMGLREIVPQCTDWPATVDWFDTVVHQDVYHVEEMKFGKANCTM
                     ETVYPHWEPLREWKIQAFVKGDELMFEVVTFADWLPMARELLDELEEIMDMLVRTPKNP
                     "
     aSDomain        complement(20400..21221)
                     /aSDomain="Condensation"
                     /aSTool="nrps_pks_domains"
                     /database="nrpspksdomains.hmm"
                     /detection="hmmscan"
                     /domain_id="nrpspksdomains_JX266_003073_Condensation_DCL.2"
                     /domain_subtypes="Condensation_DCL"
                     /evalue="1.80E-33"
                     /label="JX266_003073_Condensation_DCL.2"
                     /locus_tag="JX266_003073"
                     /protein_end="1649"
                     /protein_start="1375"
                     /score="107.8"
                     /tool="antismash"
                     /translation="KDIYPTRPLQEVAVYGTVKMPRYSARYELFHLDGEVDRERLLKSC
                     QELVASNEILRTVFVESNGRCLGVVLDSLTVTIDEYNIEGDIKSFAHKLCGMDVHTKMP
                     LGSAFVKFMLARGESGKSCLIIRISHAQYDEICLVPLLRQLGALYDGLPTKNNSPFSAF
                     VYHTVNRSIPQSIPYWRELLKGSEMSILRSDLPLNSRIPGDVTRTVSIAARLRDVTVAT
                     LPTAAWAICLARRLNRRDVVFGEVVSGRNTDLPNVDSVMGPTWQYVPVRVKF"
     CDS_motif       complement(20409..20504)
                     /aSTool="nrps_pks_domains"
                     /database="abmotifs"
                     /detection="hmmscan"
                     /domain_id="nrpspksmotif_JX266_003073_0011"
                     /evalue="2.20E-09"
                     /label="C5_DCL_263-294"
                     /locus_tag="JX266_003073"
                     /protein_end="1646"
                     /protein_start="1614"
                     /score="29.8"
                     /tool="antismash"
                     /translation="DVVFGEVVSGRNTDLPNVDSVMGPTWQYVPVR"
     CDS_motif       complement(20775..20825)
                     /aSTool="nrps_pks_domains"
                     /database="abmotifs"
                     /detection="hmmscan"
                     /domain_id="nrpspksmotif_JX266_003073_0010"
                     /evalue="1.50E+00"
                     /label="C3_LCL_132-143"
                     /locus_tag="JX266_003073"
                     /protein_end="1524"
                     /protein_start="1507"
                     /score="1.8"
                     /tool="antismash"
                     /translation="YDEICLVPLLRQLGALY"
     CDS_motif       complement(21042..21134)
                     /aSTool="nrps_pks_domains"
                     /database="abmotifs"
                     /detection="hmmscan"
                     /domain_id="nrpspksmotif_JX266_003073_0009"
                     /evalue="4.40E-10"
                     /label="C2_LCL_024-062"
                     /locus_tag="JX266_003073"
                     /protein_end="1435"
                     /protein_start="1404"
                     /score="32.0"
                     /tool="antismash"
                     /translation="FHLDGEVDRERLLKSCQELVASNEILRTVFV"
     aSDomain        complement(21342..21542)
                     /aSDomain="PCP"
                     /aSTool="nrps_pks_domains"
                     /database="nrpspksdomains.hmm"
                     /detection="hmmscan"
                     /domain_id="nrpspksdomains_JX266_003073_PCP.2"
                     /evalue="1.70E-16"
                     /label="JX266_003073_PCP.2"
                     /locus_tag="JX266_003073"
                     /protein_end="1335"
                     /protein_start="1268"
                     /score="52.1"
                     /tool="antismash"
                     /translation="LRCAWSRILGIPEDEIGLDDSFFLLGGDSIGAMKLVSETRLEGFE
                     LTVKEIFKHRTLYEMANILKEA"
     aSModule        complement(21342..23177)
                     /domains="nrpspksdomains_JX266_003073_Condensation_DCL.1"
                     /domains="nrpspksdomains_JX266_003073_PCP.2"
                     /incomplete
                     /locus_tags="JX266_003073"
                     /tool="antismash"
                     /type="nrps"
     PFAM_domain     complement(21357..21542)
                     /aSDomain="PP-binding"
                     /aSTool="clusterhmmer"
                     /database="35.0"
                     /db_xref="PF00550.28"
                     /description="Phosphopantetheine attachment site"
                     /detection="hmmscan"
                     /domain_id="clusterhmmer_JX266_003073_0024"
                     /evalue="9.60E-13"
                     /label="JX266_003073"
                     /locus_tag="JX266_003073"
                     /protein_end="1330"
                     /protein_start="1268"
                     /score="48.4"
                     /tool="antismash"
                     /translation="LRCAWSRILGIPEDEIGLDDSFFLLGGDSIGAMKLVSETRLEGFE
                     LTVKEIFKHRTLYEMAN"
     CDS_motif       complement(21453..21482)
                     /aSTool="nrps_pks_domains"
                     /database="abmotifs"
                     /detection="hmmscan"
                     /domain_id="nrpspksmotif_JX266_003073_0008"
                     /evalue="6.80E-01"
                     /label="PCP_mE"
                     /locus_tag="JX266_003073"
                     /protein_end="1298"
                     /protein_start="1288"
                     /score="3.8"
                     /tool="antismash"
                     /translation="SFFLLGGDSI"
     PFAM_domain     complement(21900..23180)
                     /aSDomain="Condensation"
                     /aSTool="clusterhmmer"
                     /database="35.0"
                     /db_xref="PF00668.23"
                     /db_xref="GO:0003824"
                     /description="Condensation domain"
                     /detection="hmmscan"
                     /domain_id="clusterhmmer_JX266_003073_0023"
                     /evalue="1.50E-39"
                     /gene_ontologies="GO:0003824: catalytic activity"
                     /label="JX266_003073"
                     /locus_tag="JX266_003073"
                     /protein_end="1149"
                     /protein_start="722"
                     /score="136.1"
                     /tool="antismash"
                     /translation="VEDVYPCTPLQEALMALSAKVTEAYVAQRVVQMRDLDTAKRLADA
                     FQTAAKDCPILRTRIVQIPGQGLMQVVVRDDFACPIFEGLGLTELLAKDRDDPVELGKP
                     LVRYAIVTDEAQTGKTHFVLTMHHALYDGWSMPLVVERVNRAYQGLSTERPANFKNFIK
                     YLCEMDREESQKYWRERLEGADGEQFPTLPYPGYQQQADSLLEHYVSLGRRAGGTTIAT
                     AIRGAWALLVASYMASNDVVFGETLTGRNAPIPGVEQIEGPMIATIPVRVTVNTELTVS
                     EYLQDVHNQSVLGIPHEHFGLQHIRRLSPDAREACELRTGFVLHPSTEEDGAGPSEDQP
                     ANGFVPAGDEEAAQEALKFNTYALMLVCSLDPKGFLIMASFDSQTVSSPQMQKMLSQLG
                     RLTQQFCENPNQRLAELNLLDATEMAEL"
     aSDomain        complement(22359..23177)
                     /aSDomain="Condensation"
                     /aSTool="nrps_pks_domains"
                     /database="nrpspksdomains.hmm"
                     /detection="hmmscan"
                     /domain_id="nrpspksdomains_JX266_003073_Condensation_DCL.1"
                     /domain_subtypes="Condensation_DCL"
                     /evalue="2.10E-48"
                     /label="JX266_003073_Condensation_DCL.1"
                     /locus_tag="JX266_003073"
                     /protein_end="996"
                     /protein_start="723"
                     /score="156.8"
                     /tool="antismash"
                     /translation="EDVYPCTPLQEALMALSAKVTEAYVAQRVVQMRDLDTAKRLADAF
                     QTAAKDCPILRTRIVQIPGQGLMQVVVRDDFACPIFEGLGLTELLAKDRDDPVELGKPL
                     VRYAIVTDEAQTGKTHFVLTMHHALYDGWSMPLVVERVNRAYQGLSTERPANFKNFIKY
                     LCEMDREESQKYWRERLEGADGEQFPTLPYPGYQQQADSLLEHYVSLGRRAGGTTIATA
                     IRGAWALLVASYMASNDVVFGETLTGRNAPIPGVEQIEGPMIATIPVRVTV"
     CDS_motif       complement(22368..22463)
                     /aSTool="nrps_pks_domains"
                     /database="abmotifs"
                     /detection="hmmscan"
                     /domain_id="nrpspksmotif_JX266_003073_0007"
                     /evalue="1.90E-12"
                     /label="C5_DCL_263-294"
                     /locus_tag="JX266_003073"
                     /protein_end="993"
                     /protein_start="961"
                     /score="39.6"
                     /tool="antismash"
                     /translation="DVVFGETLTGRNAPIPGVEQIEGPMIATIPVR"
     CDS_motif       complement(22740..22805)
                     /aSTool="nrps_pks_domains"
                     /database="abmotifs"
                     /detection="hmmscan"
                     /domain_id="nrpspksmotif_JX266_003073_0006"
                     /evalue="4.70E-08"
                     /label="C3_DCL_135-156"
                     /locus_tag="JX266_003073"
                     /protein_end="869"
                     /protein_start="847"
                     /score="25.5"
                     /tool="antismash"
                     /translation="MHHALYDGWSMPLVVERVNRAY"
     CDS_motif       complement(22995..23111)
                     /aSTool="nrps_pks_domains"
                     /database="abmotifs"
                     /detection="hmmscan"
                     /domain_id="nrpspksmotif_JX266_003073_0005"
                     /evalue="4.70E-02"
                     /label="C2_DCL_024-062"
                     /locus_tag="JX266_003073"
                     /protein_end="784"
                     /protein_start="745"
                     /score="6.0"
                     /tool="antismash"
                     /translation="AYVAQRVVQMRDLDTAKRLADAFQTAAKDCPILRTRIVQ"
     aSDomain        complement(23298..23498)
                     /aSDomain="PCP"
                     /aSTool="nrps_pks_domains"
                     /database="nrpspksdomains.hmm"
                     /detection="hmmscan"
                     /domain_id="nrpspksdomains_JX266_003073_PCP.1"
                     /evalue="1.80E-17"
                     /label="JX266_003073_PCP.1"
                     /locus_tag="JX266_003073"
                     /protein_end="683"
                     /protein_start="616"
                     /score="55.2"
                     /tool="antismash"
                     /translation="ECRLADVWGEVLGPDGDFSATDNFFSVGGDSLRAMRLVAAARRRD
                     ISLSVAAIFANPVLEDMALMAQ"
     aSModule        complement(23298..25115)
                     /complete
                     /domains="nrpspksdomains_JX266_003073_AMP-binding.1"
                     /domains="nrpspksdomains_JX266_003073_PCP.1"
                     /locus_tags="JX266_003073"
                     /monomer_pairings="X -> X"
                     /starter_module
                     /tool="antismash"
                     /type="nrps"
     PFAM_domain     complement(23310..23492)
                     /aSDomain="PP-binding"
                     /aSTool="clusterhmmer"
                     /database="35.0"
                     /db_xref="PF00550.28"
                     /description="Phosphopantetheine attachment site"
                     /detection="hmmscan"
                     /domain_id="clusterhmmer_JX266_003073_0022"
                     /evalue="6.30E-11"
                     /label="JX266_003073"
                     /locus_tag="JX266_003073"
                     /protein_end="679"
                     /protein_start="618"
                     /score="42.5"
                     /tool="antismash"
                     /translation="RLADVWGEVLGPDGDFSATDNFFSVGGDSLRAMRLVAAARRRDIS
                     LSVAAIFANPVLEDMA"
     CDS_motif       complement(23403..23432)
                     /aSTool="nrps_pks_domains"
                     /database="abmotifs"
                     /detection="hmmscan"
                     /domain_id="nrpspksmotif_JX266_003073_0004"
                     /evalue="5.30E-01"
                     /label="PCP_mE"
                     /locus_tag="JX266_003073"
                     /protein_end="648"
                     /protein_start="638"
                     /score="4.1"
                     /tool="antismash"
                     /translation="NFFSVGGDSL"
     aSDomain        complement(23856..25055)
                     /aSDomain="TIGR01733"
                     /aSTool="tigrfam"
                     /description="AA-adenyl-dom: amino acid adenylation domain"
                     /detection="hmmscan"
                     /domain_id="TIGRFam_JX266_003073_0002"
                     /evalue="2.70E-101"
                     /identifier="TIGR01733"
                     /label="JX266_003073"
                     /locus_tag="JX266_003073"
                     /protein_end="497"
                     /protein_start="97"
                     /score="337.3"
                     /tool="antismash"
                     /translation="TYHEVDEYSNRLAARLQATGVGIGGNVPVLFEKSRWTCIAVLAIM
                     KAGGTFALMDPSQPEGRLRTIVEQTGARHIVTSKTQELLGRRAAPNAALIVVAEDCFDS
                     KDGSPDATQFPPVPPETNLYIQFTSGSTGRPKGCLVTHGNYTSGAVPRADLVGYREHSR
                     VLDFASYAFDVCIDCMLCTLANGGCLCIPTEADRVNDLSGAIRKMNVNMAHMTPSVARV
                     LEPDIIPSLEVLGLGGEAISNGDALKWSQTTQVVNAYGPSECTVGCTINNQVGRDGKKQ
                     ITIGKGCGGSIWIVDPTDHNHLVPLGAVGELLVEGAIVGPGYLGDAEKTSAVFINDPEF
                     LVAGCNEYPGRRGRLYKTGDLVKYDTDGSIIFVGRGDQQVKLRGQRIELAEIEHHMRDK
                     L"
     CDS_motif       complement(23877..23942)
                     /aSTool="nrps_pks_domains"
                     /database="abmotifs"
                     /detection="hmmscan"
                     /domain_id="nrpspksmotif_JX266_003073_0003"
                     /evalue="6.20E-11"
                     /label="NRPS-A_a8"
                     /locus_tag="JX266_003073"
                     /protein_end="490"
                     /protein_start="468"
                     /score="34.3"
                     /tool="antismash"
                     /translation="FVGRGDQQVKLRGQRIELAEIE"
     aSDomain        complement(23907..25115)
                     /aSDomain="AMP-binding"
                     /aSTool="nrps_pks_domains"
                     /database="nrpspksdomains.hmm"
                     /detection="hmmscan"
                     /domain_id="nrpspksdomains_JX266_003073_AMP-binding.1"
                     /evalue="2.00E-85"
                     /label="JX266_003073_AMP-binding.1"
                     /locus_tag="JX266_003073"
                     /protein_end="480"
                     /protein_start="77"
                     /score="278.7"
                     /specificity="substrate consensus: X"
                     /tool="antismash"
                     /translation="TQQARKNPGRPAVESWDGNFTYHEVDEYSNRLAARLQATGVGIGG
                     NVPVLFEKSRWTCIAVLAIMKAGGTFALMDPSQPEGRLRTIVEQTGARHIVTSKTQELL
                     GRRAAPNAALIVVAEDCFDSKDGSPDATQFPPVPPETNLYIQFTSGSTGRPKGCLVTHG
                     NYTSGAVPRADLVGYREHSRVLDFASYAFDVCIDCMLCTLANGGCLCIPTEADRVNDLS
                     GAIRKMNVNMAHMTPSVARVLEPDIIPSLEVLGLGGEAISNGDALKWSQTTQVVNAYGP
                     SECTVGCTINNQVGRDGKKQITIGKGCGGSIWIVDPTDHNHLVPLGAVGELLVEGAIVG
                     PGYLGDAEKTSAVFINDPEFLVAGCNEYPGRRGRLYKTGDLVKYDTDGSIIFVGRGDQQ
                     VKLR"
     PFAM_domain     complement(23907..25115)
                     /aSDomain="AMP-binding"
                     /aSTool="clusterhmmer"
                     /database="35.0"
                     /db_xref="PF00501.31"
                     /description="AMP-binding enzyme"
                     /detection="hmmscan"
                     /domain_id="clusterhmmer_JX266_003073_0021"
                     /evalue="4.70E-74"
                     /label="JX266_003073"
                     /locus_tag="JX266_003073"
                     /protein_end="480"
                     /protein_start="77"
                     /score="249.6"
                     /tool="antismash"
                     /translation="TQQARKNPGRPAVESWDGNFTYHEVDEYSNRLAARLQATGVGIGG
                     NVPVLFEKSRWTCIAVLAIMKAGGTFALMDPSQPEGRLRTIVEQTGARHIVTSKTQELL
                     GRRAAPNAALIVVAEDCFDSKDGSPDATQFPPVPPETNLYIQFTSGSTGRPKGCLVTHG
                     NYTSGAVPRADLVGYREHSRVLDFASYAFDVCIDCMLCTLANGGCLCIPTEADRVNDLS
                     GAIRKMNVNMAHMTPSVARVLEPDIIPSLEVLGLGGEAISNGDALKWSQTTQVVNAYGP
                     SECTVGCTINNQVGRDGKKQITIGKGCGGSIWIVDPTDHNHLVPLGAVGELLVEGAIVG
                     PGYLGDAEKTSAVFINDPEFLVAGCNEYPGRRGRLYKTGDLVKYDTDGSIIFVGRGDQQ
                     VKLR"
     CDS_motif       complement(24054..24143)
                     /aSTool="nrps_pks_domains"
                     /database="abmotifs"
                     /detection="hmmscan"
                     /domain_id="nrpspksmotif_JX266_003073_0002"
                     /evalue="3.80E-11"
                     /label="NRPS-A_a6"
                     /locus_tag="JX266_003073"
                     /protein_end="431"
                     /protein_start="401"
                     /score="35.2"
                     /tool="antismash"
                     /translation="PLGAVGELLVEGAIVGPGYLGDAEKTSAVF"
     CDS_motif       complement(24630..24686)
                     /aSTool="nrps_pks_domains"
                     /database="abmotifs"
                     /detection="hmmscan"
                     /domain_id="nrpspksmotif_JX266_003073_0001"
                     /evalue="2.20E-08"
                     /label="NRPS-A_a3"
                     /locus_tag="JX266_003073"
                     /protein_end="239"
                     /protein_start="220"
                     /score="26.3"
                     /tool="antismash"
                     /translation="YIQFTSGSTGRPKGCLVTH"
     gene            complement(27673..29047)
                     /locus_tag="JX266_003074"
     mRNA            complement(join(27673..28641,28709..29047))
                     /locus_tag="JX266_003074"
                     /product="hypothetical protein"
     CDS             complement(join(27673..28641,28709..29047))
                     /codon_start=1
                     /locus_tag="JX266_003074"
                     /product="hypothetical protein"
                     /protein_id="KAI1851612.1"
                     /transl_table=1
                     /translation="MSEDGSRNADRRTPRFSWNLAYEATFFRSLCESIQLGFKENHSFK
                     AGAWERAAIALRDKHVAYPEKSHLINKADNARKKFRMWRGLREDPEFLYNPNTRMVTAS
                     EEAWQRHFEKEPLSKALRGRPFDHEEYMEILFPDVIGSGGAPKRIMKKRKGPDGTPLAA
                     DASGTSNPGQQVMDLTIEPSLYTQTPTHSSTQQISQTPASAQSVSHQQQQQQQQQQQQQ
                     QQQQQHQHQQHQHQQHQQTQPHPQPHPPSQPHHHPTAAGIPPPSTVPTSSALTPPDETP
                     NAANPRKRFAPDTDKRRGRPSRFSSNIYSGSPAASGSASLPAAAPATTPLRAQPIHPSF
                     NTTALFEDGLYMLAEALRSRAPAKWPEQAMEILFRDFSDEDADLQLKIAEKALTDENKA
                     MMFVKSTPELRRHWVGRLREVHLRGLGLGRVGEEAS"
     PFAM_domain     complement(28715..28999)
                     /aSDomain="Myb_DNA-bind_3"
                     /aSTool="clusterhmmer"
                     /database="35.0"
                     /db_xref="PF12776.10"
                     /description="Myb/SANT-like DNA-binding domain"
                     /detection="hmmscan"
                     /domain_id="clusterhmmer_JX266_003074_0026"
                     /evalue="1.30E-22"
                     /label="JX266_003074"
                     /locus_tag="JX266_003074"
                     /protein_end="111"
                     /protein_start="16"
                     /score="80.7"
                     /tool="antismash"
                     /translation="SWNLAYEATFFRSLCESIQLGFKENHSFKAGAWERAAIALRDKHV
                     AYPEKSHLINKADNARKKFRMWRGLREDPEFLYNPNTRMVTASEEAWQRH"
     gene            32783..34158
                     /locus_tag="JX266_003075"
     mRNA            join(32783..33977,34034..34158)
                     /locus_tag="JX266_003075"
                     /product="hypothetical protein"
     CDS             join(32783..33977,34034..34158)
                     /codon_start=1
                     /locus_tag="JX266_003075"
                     /product="hypothetical protein"
                     /protein_id="KAI1851613.1"
                     /transl_table=1
                     /translation="MQSFMNVILFLGLVALVAASPAHIQKRGIYKVERVPNPNYTGKNG
                     PRALLKTLRKYRMPIPAGLMESVESNEMITKRQQGKKKGGKKGGKNGGATANNSTAVAA
                     AANNTAAAAGTGLVTATPETNDVEYLSPVKIGGQTLNLDFDSGSSDLWVFNTQLSTAAT
                     TGHTTFDPTKSKTFALMKGASFQISYGDGSGAAGNVGTDTVDIGGATVTAQAVELATAV
                     SKSFVQDTNNNGLLGLAFSELNTVQPQGQKTFFDNVKASLAEPLFTADLRANATGAYEF
                     GRVDNTKFTGAMTWVPVNTTQGFWQFTSEKFAVNGGAPQASTAGGQAIADTGTTLILAD
                     PAVATAYYAQVKGAVNDQQAGGFVFPCNTQMPDLQLDVGGTMATVKGSDINFAQVDAQN
                     CFGGVQASPANLQIFGDIFFKSQFVAFNGGNNSLGFAQHV"
     PFAM_domain     join(33164..33977,34034..34149)
                     /aSDomain="Asp"
                     /aSTool="clusterhmmer"
                     /database="35.0"
                     /db_xref="PF00026.26"
                     /description="Eukaryotic aspartyl protease"
                     /detection="hmmscan"
                     /domain_id="clusterhmmer_JX266_003075_0027"
                     /evalue="3.20E-69"
                     /label="JX266_003075"
                     /locus_tag="JX266_003075"
                     /protein_end="437"
                     /protein_start="127"
                     /score="233.9"
                     /tool="antismash"
                     /translation="EYLSPVKIGGQTLNLDFDSGSSDLWVFNTQLSTAATTGHTTFDPT
                     KSKTFALMKGASFQISYGDGSGAAGNVGTDTVDIGGATVTAQAVELATAVSKSFVQDTN
                     NNGLLGLAFSELNTVQPQGQKTFFDNVKASLAEPLFTADLRANATGAYEFGRVDNTKFT
                     GAMTWVPVNTTQGFWQFTSEKFAVNGGAPQASTAGGQAIADTGTTLILADPAVATAYYA
                     QVKGAVNDQQAGGFVFPCNTQMPDLQLDVGGTMATVKGSDINFAQVDAQNCFGGVQASP
                     ANLQIFGDIFFKSQFVAFNGGNNSLGFAQ"
     gene            complement(36524..38870)
                     /locus_tag="JX266_003076"
     mRNA            complement(join(36524..37770,37934..38084,38142..38870))
                     /locus_tag="JX266_003076"
                     /product="hypothetical protein"
     CDS             complement(join(36524..37770,37934..38084,38142..38870))
                     /codon_start=1
                     /locus_tag="JX266_003076"
                     /product="hypothetical protein"
                     /protein_id="KAI1851614.1"
                     /transl_table=1
                     /translation="MYSLEAESDDEPGDQLSPSDGNFANSSSNVVPNVPNVVVPDPTVR
                     DSETPAERKALEAKEDEFLNSPGHSQPQAVYPSRNPSRNPSVLGPSTSAPSTRSYSTRT
                     SHTPPTSYAPSSQAPSTSRQPLRTHPSRERTPSLYSEAPPAYTPSQTTPLSPTAPSDET
                     RSYNTFSPNMGVENERLLDRDPESMGPPDDESLHSPRWSKRIRRRLPPWLNWRVGLLAV
                     VLLAITLGFLTSGYKAFKGGDKTTIRPTLPPDGVTQPPKTPEEPAQPGSPGKQPLEPTY
                     CKNAEFRFPDQILAVDFSKGKFLSFIQEQHGHGGNMPVRVGGQVNIRQLDEGGYPRVVL
                     ETVTNDEALRLEVYMSEEDQKMRISVPKKFESENADNPPCIEMRATVWVPKNAELRELS
                     IAALHLDVLTLDDLSIHVDDFAKLSSVVGDVVSAAATPRSYENKGLSFDNTPDFTFVPA
                     KETYTLDSRVLEVSTTSGNIYGNWPLYDMLGLHSTAGSIKVSITPEPVLESNPKPAVLS
                     MSSISGSIHATEPIHVQDQMPIREYLVDVKSTSGGIHCALAFGGGVELKSTASDIAVDL
                     LPILDASKLSPTSPAQLETVTTSGTTAVRILEPTWFNAKDAAAPREFNCLQAVHKSTSA
                     NVGLRYPQSWVGDLRGETTSGRLAVKGKDVRVTKSSGGWPGSTLTAYKGRSGGGSTISV
                     KTMLGSLDAVIGDE"
     gene            42687..43210
                     /locus_tag="JX266_003077"
     mRNA            join(42687..43032,43089..43210)
                     /locus_tag="JX266_003077"
                     /product="hypothetical protein"
     CDS             join(42687..43032,43089..43210)
                     /codon_start=1
                     /locus_tag="JX266_003077"
                     /product="hypothetical protein"
                     /protein_id="KAI1851615.1"
                     /transl_table=1
                     /translation="MCNNIYTHFEECNHRYFQNTSHCHVARRCKPADDMLLESPVFLPQ
                     LPKIPPGLLDCKQRTLIAPKKGRCPNCEKAEVRQRAEARKKAHDARDQRSDIESSGALV
                     SKIDHKDQSPSGEGPCGTIREETPSPDVDALKAVQKSLNRLSMQQRLTPER"
ORIGIN
        1 accttcctac ctagatatat tctatagatt gtatcattcg tcccgtctgg ctactgcccc
       61 tccctccgaa gctccagcag cgcaaagcac cctcattcac ggtctgctgc gagggattgg
      121 atccaagccg tgactgaatg atacgtacgg cctgccgctg tccaagcttg tccccgaaac
      181 tccctccacc atgcctctgc gcatccccca tcccgatgcg cctctccacc tgtaccgaca
      241 catcctccgg gaggcttcct acctgccgcc cctggcccgc ccctgggccg tcgaccgcat
      301 caaggcccgc ttccgcgact gccgccacgc ccgacaccca catcgccatg tgcgccacgc
      361 ccaccaccac ctgcgcttcc tccgcgccgc caacgccggc cacgtcgacc gcatgctgcg
      421 catctgctac atggccacgg ggaggctggg caagcgccgc cgcctgctgg ctgacgccta
      481 tctgaccacc gccccgcccc cggactcggc cgccctcgcc ctcgcaaccc cccagagccc
      541 cgggaagagg cccggcggtg accgcctgct ccatcccacc tggctcgaca gctgggatct
      601 gcccaagatc aaggccctgg ccacgtccca gtacgaccag cagagcaacg ccacactgcc
      661 caaggaggtt cgccgcacct tgaacgtctc ccccacccag aactgctggg gtctgcccgt
      721 cgggccccga ggcctcacca acaagacaaa gaagctctac gcctccgtct ttgcctccct
      781 cctgcccccc gtcccccggg gagaatggca ggccctgcag tccctcgccc tgggcgaagc
      841 cgacgatgcc tcttggcaga tcccatcccg gaggccggtt gccgcgagca ccaccaccac
      901 caccaccacc gctaacaccg ctaccggtac agcccacgtg gatcggccct gggactggga
      961 aaagtacgca accacgccca tacgcgtcct cgagaggccc aacgcgcgca ggagaaaggc
     1021 gctctcgggc agcctggacc aggatccacg cggccaaggt gcccccatcg gcctgcgcgc
     1081 atataagcca aggtcgctcc gccgcaacct ctacggtcgc atctgggccg cctcgcccct
     1141 cgtcacgacc aagaacacct cgtgggacat cacctggggc ggagcaaatc ccaaggtctc
     1201 caagccggcc tctcgcgata tgcagttctt ccgcggtgtc gacaccaagg gaagcatcat
     1261 gccctcgagc ccggccgcag tttgaacgtc tcgcaggtct gaggcactgt gttccatcac
     1321 aattcttctg gtctagtctg gcctggtctg atctggtatg gtatagtata ttctagtcta
     1381 gcagcctggc cagcttcgtc aggccgtcgc ggtcgacgcg catccccacc cactcgttca
     1441 tggccgccgc ccctatcgat tcgtagaacc tgatgctggg ctcgttccac ttcaacaccg
     1501 accactcgag cctgccgccg tccatcgaca ccacctcctt ggcgagctcg accagcagct
     1561 tcttgccgta gcccttcttg cgctcgctcg gcctcacaaa caggtcctcg aggtagatgc
     1621 ccggcttcgc ccgccacgtg ctgtagttgt agaaatacaa cgccatgccg catggtgcgc
     1681 ccgactcgtt gaagaggagg aggcagcggg ccggtctctc gggggacgtc ggttccgtgt
     1741 tgcgtgcggt cgacgtggac tctacgccat ccggtgcaaa ggcaatagta gccaggagtt
     1801 tgctgtcggt cgcttcgacg gcgtcgagct cgtgctcata gtcggcgagt tcgcgaacaa
     1861 gctcaatgat ggttgggaca tctgtgttgc gtcaggagag ctcactgggg ccgggttggg
     1921 gtcgggctgg ggtcgggctg gggctcgagc taccttctcg acgtgcatgt cggacggtgc
     1981 aagccgctgg tgccattttc ggaccgttgt caccggacag gggatcggga ggttctgggg
     2041 aaacaggcag gaatgcagcg agcagaaagc cacccagcca gccgtgttat actcgaggcg
     2101 tcggtgggta tgcgggcgcc cttctgtcaa tttgaccttc ctatggcggg gtcatcagtg
     2161 gcagaatgac atacagactt ggcggccagc caacgggagg agctgttgtg gagagccctg
     2221 actaaccctc tgataagtca cgcttttcgc gccaggcgtt acctaggtac cgcatggcat
     2281 actaaccatg gctgcacgtc caggaacagt accaaggaac gcaagtcccc ttatttatgc
     2341 aggtcgtaaa tgaattcatt gactgcccaa aactatcacg gactctaggg gtgtgccatt
     2401 tatagtgacg ccgactctct aacctcgaga aagaacccaa gcctcgaata cgctccacca
     2461 gtttttcccc cctcctccgc agtgtgctct tagatataac gtacctgtta acggattcta
     2521 cgcctgtcgc gcgatagtca gttgcgtgca tttgagtctg aaaccttacg gcgctaggta
     2581 tgatggattc tagttctgtg ttggggcgat aactcgtatt atattattcc cagagtcgta
     2641 gtatggcatg agaggaggta tacaaagcaa ccattgggag tcttaactcc acagctactt
     2701 gatgcaggtc ggcatgggga agggttgcgt ggattgacgt cgccattctg actggctctt
     2761 gcgccatcgc ataatcaaga agtatcccca gagccatatc accatcgatg ttcgcctgac
     2821 ggcaaccgcg taccttgctc tacaagattt tgtcattcac aggggcactc ccacgtcttc
     2881 ccatatgggg agttcttcca acgtacgggt tgccatcatt ggcgcgggca tcgccggcct
     2941 cgctgccgcc attgcgctca aggacaaccc ctccatcgag gtgcaggtat acgagcgggc
     3001 tcctgaactc agagaaatag gggcgtcaat agcgctcggg cccaatggta tgaggaccct
     3061 cgacagactg cgcgtctata acgctctgca cgactcggtg gcattccgca acaagtccgg
     3121 gctgcccatg atatatcggt tcgctgaatc attcatggtt ccaatacggt aggctaacga
     3181 cagtcacagt cactacaaga ccaatgaggt agtctctgtc gacaagcaca aaggtgccgt
     3241 ctcccaacga caccagaccg ctcgctacta tagggttcac ctccaagctg cccttgccga
     3301 gcacacccca gcaacccaga ttcacttctc caaggcgttc caatccgtct cctttgacgc
     3361 tggaacccag agcctccgga tccgcttcgc cgacggctca acggccgagg cggatgtcct
     3421 cctaggtgcc gacggcatcc actcggccgt gcggcggcac ttcgtgccgt cctcgcagac
     3481 ccgatggacg ggctggacta cctttcgctc cgtcttcccc gtggatccac acctggcaca
     3541 catcgcggac ctcccgaacg aggccgtgca catttggggc cccgaccgca ccctgttcct
     3601 cagccacctc ggccgcgggc tcttcaccgt cgtcggctcc acgcaatcgg acccccaggt
     3661 gcccagtgcc ccgtaccagg acgcaacgtg gaacgaggag ggcgatgtag cggtgttgag
     3721 agggttttat aaggagtgga gccccctcgt gagacagatc gtagatgcgg tgccatttac
     3781 gagggtctac ccgaatgcga cggcgcatgc gctggactcg tgggccttag gtggagggca
     3841 ggccgacgac agagacgaag gctctggatc aggtgcgaga acgagcagtg ggaagagggt
     3901 cacgttggct ggagatgcgg cacacgcaca cggcggggcc tttgcggccg gcggaagtct
     3961 agcactggat gacgcgtggg cattcgcgat ggccatcaag cacgccttcc ctgcgcacca
     4021 actgcaagcg agagaccggg gatccgtggg agagaacatc gagagagctt tgcggctata
     4081 cgagcggacg aggaagggac atacggaccg tgttatgcgc gtcgtggctc agaacaacgc
     4141 caagaccgtc gacaggcaca gggaggcggg tggcgggtgg cgcgagacgg acgacgagct
     4201 gagggttagg atgcagaatc gagcagacac cagctggatc catgagcatg atgtcgtgga
     4261 ggcctttgcg gaggcgctgg cggacgagga tccctcacag ggagaactgc aagcgcagct
     4321 atgactcctt tgggttggtc agaagttgtg aggtccagta catgcctttt gggacccata
     4381 agctgtttct tttgcatttt tgatgagaat agtagattgt ggcttgagtt tcctcagcca
     4441 atcacgatac aagcccacag agtcatgaac gagacatgac gtgcctttcc agccaatccg
     4501 aatatcattt gggagccagc cgaaatacat cgatactgct gtcattgact ttcccttctt
     4561 cagctacgta tctaggcgtg tatgtggaag accgtacata gcgaccaacg gaactacaaa
     4621 catgtagtgc tatctggcac agctgagacg gagacatttc aactcacaaa gacatggatc
     4681 cataacggta gcacaacttt gtgccagtag tgagccctgc ctgtctcagc aaaagacaca
     4741 taattttaaa attcactacc taagtaaata ggcactccgg atcatgtcgc cctctactca
     4801 ctaccacttc tggcaagccc cactccctgg gtacgatcgc cagtagtgcg ccggtactca
     4861 ccaatgagag actcaatgtc ttgcacgttg cgactaggca gtattgaaga tcaccatctg
     4921 cggtcgatag aagcacccat cagcttcaag ctctattcac caagagtgga catggcactg
     4981 ctacagcagc ctagcggtgc caagttgcgc agttggcccc ggttcttagt tactcgctac
     5041 tagttgacat gtagcttatg atcacaagga caaaagcata gcttgaaata aggcgcaaga
     5101 tcggaatcat ttcctgcttt cctattctct ggctgtaagg cttctaataa tttgactatc
     5161 agagccagag tccagtgctg cacagcaagg atccgcgtca tgtggtctag aggaatgtct
     5221 gccgttggcg gcagtctata tctagcctcg ctggctgttg catcatttga tggcaacctg
     5281 aactacaaca gtccatcccg acgccacagc aatctcggca tcgatgtcac tctcgtcaac
     5341 cgtcgtagtt tcaagcgagg cgctatcccg tggtcgccgg agcagctcaa cttcacacat
     5401 ggtgtggcct cgggtgaccc atacccggac agcgtcgttc tatggacccg tgtcgcgcca
     5461 ggtatggagt ctgacaccag caatgtcacg gtggaaggca ccgcaccgct atacaacacc
     5521 gacagggacc cgtacatcga ggctgacccc aaccccgtct gtgtggaatg gaaggtcttc
     5581 gagacacagg catctacatc gagtacatgc tcgtggtcat ggcctttctg tctcgtgaac
     5641 cctgactgca gctcatgctg caagccattt tctacttgtt ctgctactgc gaccaatgcg
     5701 catgggcggg tggtttcgag tgggacggcg tacaccacga gcgacattga ctacactgtt
     5761 aaggcaagcc aagttgatga aacatcaatg gttaaatgta caagctggta ttaactgtat
     5821 atcatagatc gaagctacta gtctgcaacc atttatgacc tacaactacc aattcacaat
     5881 atgcggctct gatagagtga gtcctttggg acgcacgaag acagctccta gagctgaaga
     5941 cgacttggct caggtcaaat tcgccatctt ctcctgttct aatttccgta agtcaaaact
     6001 ctgaaaggtg gtggctcgga actacttacc aattttcaca gcattggggt atttcaatgc
     6061 atacggaaat gcggctcgca aagatgaaca tgattacgtg gtttgtatca ccttagatga
     6121 gctcgagtcg atgtagaatg attggtgcta aggcgcggac agatccacct tggggactac
     6181 atttatgaat ctgcaggcgc tggccaacgg gcgcacaagc cggagaaata tgtcttcagc
     6241 ttgcctgagt acagaacccg tcacggtcaa gtaggagctc tctcgccgta accctagatc
     6301 tctctgaaac tgacgtggac tcgaatagta ccgcaccgac ccggatctgc tcctaaacgc
     6361 gcagaatttt gcctggattc caacctggga cgaccacggt acgccagcac ttacttatct
     6421 cgaatttttc taatggggga attgtagagg tggcgaacaa tgtgtaccga gatggaatga
     6481 gtgctctgtt caacacagag aactctttcc tcaagaatgg agcttcaatc agcgtagatc
     6541 aacgcaagat gaacgccgtg cgagcgtact gggaatggat gccgattcgg tattttctaa
     6601 attcatccag atatggtgtt ccacaggtca ctgacacttc tgtagacaag tcgacctgga
     6661 cgataacctg cgcatttggc gatctttcca gatgggtaag ctgttagatc tcattatgct
     6721 ggacacgcga aattatgaca gaagcatcac ggacttgggt aggctcgaaa tgtacccaac
     6781 ataggagagt ttaaagaggt actaacactc attggcaggt aacactttca ccgaatacat
     6841 cgaccttatc aaggatgatg gtgggaggtc cctaatgggc tcccaccagg agcactggtt
     6901 ctaccgacaa ttatctgagt cggccaagcg aggcgcaaca tggcgcatca ttgagaacca
     6961 ggtcatattt tcaagactgg agttctcgca agggctcggt cttgatacct ggagtgtacg
     7021 cattcagctg tcccggaatt ataggactag tcctgacatt tatcatttag ggctatgcct
     7081 ccaatcgcaa ccggacactg aaacacctct acgacaataa catccacaac aatatcttcc
     7141 tcgcgggtga tagtcatcag agctgggttg gttactctga gtgcccctat tttggttcct
     7201 agttgcctcg atctaacaga agctcaggta tcggatcttg cgtggcgagg cgataagccg
     7261 tacgacgaga acacaggcct gggcgcaatc ggcgtcgagt tcgcaggcac ggccgtcacg
     7321 tcgccagggg gggaggtcgg aagtatagca acgctcgagg cgcaatcgca agtcgacgtc
     7381 gatgccaacc cagaactaca gtgggcggag ggttattacc ggggatactt catcctcacg
     7441 gtcacgcccg cggaagtcaa tgctcaattc tatggtacgt aactctgata gattcgtggc
     7501 tttggtagtc ctgtttctgg agcccaacga tacttgcgct gatgactccg cgcaggatca
     7561 cccagcgtcg caacacggaa tccttgggac ctgtcattgg ccaactttac agttgtagta
     7621 aatgataatc atctggcgcg gccagtcgca ggggggtcgg ttgaggctgg tcatgtacag
     7681 ggcggcgagg tcaatcctac gaatgttaca ctgaataccg aaacaggcga gtgggatatt
     7741 gttggatacg agaccatgta tcttagcatc aagtaagagt gagcgacgga tgggccatca
     7801 catatgttac ggttctatac taggttgtag tcatgtatac atgatcaaca tgatcaatag
     7861 tatagatata agtcggtgcg tcgagtggcc gagccacaag ttttgaatct atacaagtga
     7921 atataagcaa ctatgagaat cgaccaagtt ttagtagaaa aaaatttaca gcatatcttg
     7981 atagaactcg atagtcgtta tcactaaaac tgaggggaag gcgggcttgg cctgctcggt
     8041 ttcaacctaa gtctcactat tgagtttctc gaaacccttc ctccacatct ccacgtcagg
     8101 accaaacact gggttcccac gacctaggat ggaagtgctc atctcgtacg gggaaggaat
     8161 attagtcagg tctaacccct tcacgtcatt caacctcttc ctagtgtccc agtggaactg
     8221 gaacattgcc ttgttcacat ggttgaaccc ggcgctcagg ttcatgataa ggtccataaa
     8281 gtctgtgaaa accttgacgt gctcgataag aatgcacgcg ccgttgatat gcatgatcat
     8341 cactgtcccc ggattggcct ggaacttgat gttcgagagg catctgttag gaggtacggc
     8401 gcgaaggata ggttcacctt cggaatctac ggcggaatcg tagtacaatg ctgcaagcac
     8461 ccgcgcttcg ggattttcga gtaacttttg gtcgaagatt gtgttatggt gagccctgaa
     8521 cagctcattc gtcgaggcag tcatacgaca aatccaagga agcccaacca tgaaggctag
     8581 aggtgaaggc cattggtact ctctccgata gacagctgat ctcacattga cttcgttgta
     8641 tttccccagt tcaaaggcgt aacattctgt taaactgttg attttgattg caggtagcat
     8701 gtcgactgaa gttcgcccgg tatcgctgat gcatggattg agaggatggt tcaggaacca
     8761 gtcgacgaca tggaggtagt ctttcatctc aacgtctatg aaagtggcct tgaacccaac
     8821 ttcagattcg tccgtctcga atttgtatgc gagcacatat atcttgaacg cccatgggta
     8881 catgtacccc ggcttcccca agcttgtcaa actggtgttg gtaacacgtc cgcggccatt
     8941 cacgggatcg ccgtcgggtc ccgcaaacca gtgtggtgcg aaagccatca aagaacggcc
     9001 agtattctct gctacctcat cgaggaattg cagagactgt ctgaattgcg ggctgtgcgg
     9061 atccgagagc cattcaggaa ccccaggaag ctgaatcgcc ccgggttccg aacagtgcag
     9121 ctagcaccag gtaggatctt gctgcccgcc tggtacgggg tcccgaaaga cctgatcttc
     9181 ggcaggatat gggaacaaga ggccacgaac gtggcgtgtc gaggggcggc tgttctcgga
     9241 gaagccgttg agctgactgc agagggcttt gtggcagggc cagtcctcct tctggcaaat
     9301 gcgagagcag taaaacgttc cgcatctttg gcacttcgat cctgttggca tctcacacat
     9361 gcaacacaga gtcgtcgacg gaggctctcc cacgcttgcg gaaactcgct cccacgcctg
     9421 cctggacagc gaaaccccga atgttacgga tgcttcgtaa taaggatcca tgcctggatt
     9481 ttctattttc ttctggatgt caattatgtc gaaatcgagt gcagctggat ttaaagcgat
     9541 gcggcgaggg tggattgaca ggtgatgtcg cggattcaag tagctcaagg agagcttcct
     9601 aggagcatct tggtgtcatg aaggaaagtc aacacaagga aactggtatg acggagtgcc
     9661 tagcccctgc ctcttaaaat tgttactaca tacaggtaca tacctaggta gtgtagagac
     9721 aatgcgtgat gaggaaatta cgactggact atgttggctc atttgttggc taccatttac
     9781 cggacagtca gaacttgacc caaggttgtc aggtgggcct gacaccggat cgggatcaat
     9841 tatactgagc gttgtaatcc gggccctccc cttctgacta gccaatgagc tctttgagcc
     9901 tagtaagttg ccgttcactg cccaggtggt tacttacctg aggtacctgc ttaagttagg
     9961 tacttatagg catgtgtcac taacggctgc tgtgggcacc cgtcgattgt cggctccgtg
    10021 gtcactgagc gtatcgctca aggaatgctg tcgagtgtgt tgcactgaga ctgtcatctg
    10081 gcgcctgtat gacggctgca gaatcgcatg atggatcaac ctccaatggg gaagagacac
    10141 ttttgcgagc ctggcaacct ggaactggcc atgaccggtc caccacagtt cgttcggtct
    10201 caatctccaa gcgccagtgt gggggggggg gaatgggggg cttgtagggt ggtacgcgcg
    10261 acggtgggag acgacagcac atgtggttca aaacgtcttg cccgagttgc cacagcaaag
    10321 gactcctcca aaacctgggt cgtgagcccg cgcatacttc gtaggcaatc tggcgtgcgc
    10381 ggatcatcac cgtgtaacca tcactcaagg gatcgaagtc gaatacgtat gtggtgtgcg
    10441 atggtagata cgtatagtag gtgggtacgt agttacttgc acggcggcca cgtctcgatc
    10501 atgaaacccg ttcgagctgt cagccatggg ccatgtacta tgtggtggag atcgtcaggc
    10561 atccctcacc acttgagcga gacaggctgc aatacttaac ttatgtaatc attgcggctc
    10621 cagcagcaat aggtaccgtg cggtgtaccc aatctgacgt ggggtggaac ggctttggtg
    10681 ccgtagttat tgacttgcac gcatggaggc atgcacatgg cattggatca tggtattgat
    10741 acctgccggg cgcttcaagt gtggctggca ctcgccttgc cgccatgccg ccattgccag
    10801 ccaccgagca gaaacctctg agcgtgtcca caggcagctg tcgggtgtct gaccttggtc
    10861 agcgatgcaa cgaccttctg cggcatgccc agtgggtgcc agtgcattgt tgaagaattg
    10921 cgcaaagaga tcggttggac ctcgcgagcc caatgggaga gaaaccctcc actgacgcag
    10981 cccttggcca ggagtcctgc ctgggccgag aggtctcagt ggctgcagcc ccgggacttt
    11041 gcgacagggg tccccaaggg ggtccgtcca ggggaggccg gtacctaacg cgatgtacct
    11101 gggaaaaaga actgcgctcc agcggagcgg gcgccacgat tggccagccg ctggcacgtt
    11161 ccgtgcgtca aacccgccca aacaggcacc gccccaggtc cgccctgacg accccgggac
    11221 cccgtcgcct cgtgccatct cctcagactg gagtcgttac atcgccagtc gatccgacag
    11281 tcccagacaa tgctggagca ctggcatctc cgtccagtcc gtgccaacgt gctgctctgc
    11341 tgccttcctt gcctttggct cgcgctcgtc ggcgcccccc caagtccccc tcgggttggc
    11401 ggcaccagca acgtctcacc tctgctcttc gctcgcagcc attggctggc tgccgatgct
    11461 tgttgacccc cttgtcgctc tggtctggcc cctctgctga gcttaaccac acgtccgccg
    11521 ccgccctgga agcttagcac tctccaccgt gcaatcattg gcctgcgttc gctcgatgcc
    11581 cttcgcgacg ccgtggctcg ctgccgttcg tcttgagcct catggcctct caagttacat
    11641 ggtacatacg gagcggagta ctatgctatt catcccccgt aaccgtatcc atacacgtgc
    11701 ccgggccatg cccatgccca tgcccatgcc catgcccact acacgtccag cttgtcacag
    11761 gttgcttgct tggggttcct cagcctccct ccccaaaccc atcctcgatc caccatgaca
    11821 tgacaccatt tgtgaccttc agagacctgc atgaggaagc gtgacgttgc ctgattccta
    11881 cccgtcgtct cttgttcgcc aagacatctt ttttttttag gtcaagttcc cagggttgcg
    11941 gctcgtcctg tttgatcctt ggatctgctc tccctcttct aaccctcccg ttcctatcat
    12001 actattcctt tctgtatagc cgcctgaaac taaacaacca tatccctcct gcgggcaggt
    12061 ccctttttct tccctttctt ctcctttttt ttccgttggg cttcttgatc gacagtcacc
    12121 cctccgtcca agggcacgcg ctcaaccgcc acgttcattt cacttcgcct ttctgttcat
    12181 gacaaccgcc ggccggctat tcttctagag aacccttata tttgacatta atcattggtt
    12241 tctgcttcgt gttttgtcct gtccactcgt agaaagtgat acgacataaa ccgccaacat
    12301 gttttggagc acaacaatca cggcgtcgtt gatggtagca ggggcgtctg ctggcgttgg
    12361 aagaatgggc gccatggcac cgaggagcat gatggaggca agaatggagg atgacgctgc
    12421 tccaaccctg caagcaagac agagcaactc gatcaacttg acgccggact cgtcgtcgat
    12481 gaacctcacg cagtggaata cggaaacatc ggcactatgc acaacagccc tatcgcaact
    12541 ggccgttgcc tcgaacccat cgggaacagc cgtgtgttac aatataccaa gtctggacac
    12601 gaacaccggc acattcatgg cagacctgcg cctgttccag gtgtccacgc cgtcgggcga
    12661 gttctcgagc gttcctcagc agaatatcca ggtcgagcta cagtacaacg gtgcgacggt
    12721 atcggcggtt aatgtttcca catcatcagt ggcacctcgc ggcctggagg cacgtgccgt
    12781 gaacccaaca ccacttcaga cgtacatgtt tgtcggccag attgaccaga agcagctcgc
    12841 tcagcccatg acaatgtgag ttagccacag tcgagaatgc atcgacgcgg ggttgctaat
    12901 gttgagaaca ggggcgtcct cgaggcactg gttatgccta cggtaacgct caagggggtc
    12961 aacacgggcg gcaatactgt cgccactaat gtctcgtcca atgaggcagc ctttgtaaat
    13021 ggagtctttt ccaaggagac catcatgtcg gatctggccc ttgctcaact ggccgtcaac
    13081 gaggttgtcg ctgggctcaa gaacgggact gtggcattca tcctccccgg cgtcaatatc
    13141 ctcattttcc ccgtcggttt ggtagtcacc ggtttctgga ctatagcagg tctcgcagtc
    13201 tacggtttcg gcacgttcca gcgaatcagc taccgggagt catacagaca aaggaaggcg
    13261 agggctggca agggcatgac tggaaggata tagacggtct cgcttttggg aaaagagcac
    13321 tccgtagcgg acagggcctt tttattttac tttatttggt tgggcctgcc gatataatca
    13381 tatgggcgcg cactgctttc tgttggcggc aagagatcat tttgcttttc ttttcctcgt
    13441 caaccccatt ggcgggttgg atggcttgac atcctccaca gtacaatacc taagttagac
    13501 aagtactcca tacatagatt ctaaacaggg gacagatcaa tatgagtcac tcgactattt
    13561 tgacctaccc tttgcgcgaa agatttatga cgtggccatc tcgagccctg cagaaagacg
    13621 cgtttgttcg tagcctgtct ttcatgataa cggtagtaac aggacgtatg aatttgatcg
    13681 actgcaggga tcttgggtca ggtcctattt tgtgagacaa ccaattgcag caagccaggc
    13741 tgaaagcatt aaattgaccc atgtcggcag tggtggaatt tcatgcggcg aatgtggtcg
    13801 aattagaagc tcgccaggct cgaggagaga cggcttccaa cgacctaccg gcccgctaac
    13861 tggacagcag gcacaggcca tggccagcgc ataatgcggt gacgtgcctt catcttccga
    13921 ccctcacccc tcttggtcgt gttccatctg cgcgacaccg aagatgtgga ttcgggaata
    13981 acgagaccgg gaagctggcg ctgcttatcg acgcaaccgg cagcactggg cagggtgaga
    14041 agttgtcgac cagcaagttg gtgaccgtgt ggctgaggtg actggaggat agtccaggat
    14101 ccccagactc ggacggcgac actgtgagac tttgcctctg agctgtgctg gttccagacg
    14161 gcagtctctg cagtcaacga tgacatccgc gcctgtgccg cgtcgccggt gtagacaagt
    14221 tccagtggaa caactgtttc atcaagttaa tctaagtaga aatcgaccag tgcttactag
    14281 aagccaataa gactccaaaa cgagcctcta ttccgcctgg ggtgtcatgg ggatcgactt
    14341 tgcccttcta tctgtgtcag aaaacttgac gcataaacaa tagaacaagg ctctgtagat
    14401 cctgaatctc cttcctggaa accaacctaa cccacccttc ttcctcactt ctctcagtgc
    14461 tctcaatttg ttcaaatact ttccgtgttt cacaactcat agttacgtct gatattccct
    14521 cgttattctc ttcccgtggt ctagtttctt gcgaaactag ggagctggta ctgcctatct
    14581 acttacaaca tcccacaagg tccggctccc aaggtgcaag caaacgagtt ctcctgtgtg
    14641 tgtattaagt gcaactcact gctacataac cgaagatgga cgtcgctact ctcgtcaagc
    14701 agatgcacga caacctgtcc gagatacaca caactattac tggcgtctca actgaaagcc
    14761 atcacgccca attggatgaa ctagagaaga agcggaacga tttgctggac tctctacgag
    14821 ccgcctttga ccaggaaaag caggagctgg attccaagag aagaacagaa cgtgaggaga
    14881 ttgcagaaca acggaggaag gaagatgaag aacgagaggc acgtcggcgt cgggaagatg
    14941 aggaacttca ggggagaaat gataccgaag accttcaaag gcacgagaag cttgatgaaa
    15001 acctcaaaca ggtagatgaa gatacagatc agagaatgga tgagattgag gaagccgcca
    15061 gacgaacggt cgatcagggc agaaaaagac tggatgagtt ggaggagaag agacgagtaa
    15121 gcacgttatg cagaacgtgg tattcctatt ttgattttgc tgactttgga aatctctagg
    15181 agatcaaccg cctcattgac gagcaactcc aaatgccgct tccaagcgtt ccaactagga
    15241 agagggcgcg tggcgaaaag tcggtcaatg gtactaaaca tggtgctcca gtcagtatgc
    15301 caagcccttc caagttggaa gtaggactcc tcggtaacag tgacaagacg cctgaaacgg
    15361 taccgactcc caccgtagag tcaggagagt catcggcttt agtttcagac gaggtcctta
    15421 agaaggatgg ccaacacgaa gatgtccgta cagagctaag agactcagtt gctcccgagg
    15481 aaagtcaagc ccgaacagaa gctccggaag ttacaaaatc accttcacta gccccacacc
    15541 aagaccaagc cgactctcag gaagaaggag tggaagggtt ggagggacga ttggcacctc
    15601 aaacggaaga ttcagctatc ggcctagatc cagcagtgga ggcatacaag acatattcgc
    15661 ggcacgcctc gctttctggg agcgagtctc acagtctgga tccaattgaa gagtcgcacc
    15721 cccccaaaga tgaattcgag aaggaggaaa gcgggggcat ccaagtagtc actgaagtcc
    15781 atcaagtgcc tcgatcctcc gtgggaccga tccttacctc agagtctgcg ggcgacacca
    15841 atgaagtatt gaacagctcc tggtcaaatt catccatcgg cataagtgat gataagccac
    15901 tgttgttagg caccaaggcg gaaccactga ggactgacac atccatccaa tcagcttctg
    15961 gggaggcggc aatgccttct cgcgcaatac ggggttcaag tgactctccc aaaggagtag
    16021 agttggatac tccaaaaccc aactccatcc actccattcc aagagaggaa tatgatcttg
    16081 ctaagggtta tgctaaagaa gacactgaag actcaacagg ggcccaatgt gaatttggat
    16141 ccaaggatga ctcatccgat cgccctgatg aggatgctgg caatatacgc cctaatccag
    16201 gccagcccaa agctattgaa gagagactga ggacgtcgaa catggcgtca catgagcagg
    16261 atgccgatga ttgcgacatc actcctggtt cacctactat cctaaatgtc ggcgacggat
    16321 ttgagaaagg tcatgatgaa gcacacgatt cggccctggc ttgggcagat attcctcaag
    16381 ataaccttag ctccccaatg aaaagtcgac cagaaactcc aaccgaagcc ggcacagata
    16441 caaccagagg tctaacgact accccagaca cgaagcaaca gaatcccccg gttgaactcg
    16501 ccgaaagtct acctgacagc gattcagacg tgggtggttg cgaagcgtat gttgtgacgg
    16561 ggcctggatt gtatcgggaa agaaatcagg accttggaga ccatgaacct tcccagccag
    16621 ttccaaccgc cgtcatcgaa gaacagtcag caaatacggg ggcgattgcc tcagatttgg
    16681 accgaataaa cgaaaacata agtctgggct caccacccaa cgacgatgaa ggtggatcag
    16741 cgccaggtgg tgacggagaa agcagaggag aaagcaccac tgctccggaa cgggactcag
    16801 aacctgcagg tgtgcccttt cgtgaagcta atcacacgca tgagcgagaa tcccaagggg
    16861 gtaacgttgt ggaagatgct ggctgcgacc aaggcgccgt tgaagtggtt cacacagcag
    16921 ggaaaccggt cgacagtcac ggcgaatgtg caatcaccga gggcactgac atccctattt
    16981 cacgacccca ttatggagac ggccagccga gactcccagt cgagcccgga agcggtggct
    17041 tgggcctcga tagactggaa caacccggcg gcatgggcga tgtgacagaa ccaaacgcat
    17101 cagatgaggg tcaataccag catgaagttc ctgaagctgt cggcgagatg gcttgcccgg
    17161 gacacgacgt cgatatggta gatgactgtg atgctgagaa ggctacatat atggtggggg
    17221 atttaccgag ccgcaacctg gacgtcgatg ggtcacacga taatctccca gtcccggatg
    17281 aagacaggga caagtacaac ccgctaatgg gtaaacggat tgggaaagag gctccagaac
    17341 cagcggtcac cagtccagac gatacaagat cgagtacctg cgggtcgact gatcgccaac
    17401 ccttcgccct aagcacaagc acagatcttc cacattcaca atcgagtcct caggaaacag
    17461 atgaccacct cggaatggat aacgagaggc gaggccattt ggtggactct ggaactgctg
    17521 aagctgaaag tccgagttta ggacacgatc aagttcgtag ctccaacgaa actcatccgc
    17581 acatggatga tgagccacgt cctaatgaga tcctaggcgt caaatgggga caagagccag
    17641 ccggagagcc cgaggagccc aacgagtgtc cggcttcact tgcaaagcag gaccccggaa
    17701 actacctcag ccaggacaat ggagtggacc gccagcagga agcgaattcg aatccagctc
    17761 agaggcacgg ctctttagaa gagactccgg tgaacagtga actgcatgtt gagcccagca
    17821 ccaaatcaca ttcagagagc gttatatccg aacaagtaaa tcaaggacct cttcaaatgc
    17881 ccggttcagc agttggaagc ctttcgtcgg tagtcacaca ggttgtaccg acgctaatgt
    17941 ttggaaaggt gccgaaagat gaagccacct cagatcagtc aactaatgag atatatgatg
    18001 accgcacaga acgacttgct tctgatgata caatagacct cggagcctcg gaagaagcag
    18061 caggcactac taccatgttg gtaaccgatg gaaacgggga taaccacctt tcggttgatc
    18121 ctctcacgag acagacaaca agctcgccat tacctgtaga aaatgacact gttcacggcc
    18181 atgaggatct gtttgacgac gacaatactt cgtcctacca agacatcgag acagaccaag
    18241 acgatgactc cgcagctgaa attgcaacgc atcataccgt ttcgcaacag aacacggtgc
    18301 atgctgcgag agatagtgat ggcatcacag acagtctcac ctctggggaa gggatctgga
    18361 agcatggtca agacacagtt agaccgtcaa atcagagcac cgatgatcaa gggacagaat
    18421 acttgtcaaa gggagcctcc aaattgggat atccagaatc gcatgatatc gccaagacgc
    18481 caaatattgt gcctgtaagc catcaaagcg tcccggagat cagtcctttg gtgcttcaga
    18541 gcgatacacc cacgacgcct aagcgaggag ggctcgcagc gagcaggcat gctccgtgga
    18601 acagtcctca gaccccacct caccagaccg agacgaatgc agagtcagaa acctctcctg
    18661 cagcgttcac tcctcgagat gttactaatg ttccctggca tgagcgaaat gattcgattc
    18721 ctcagtccct acacagtcag agcacgctct catcagcacc ctcttctcct gtgcactccg
    18781 ctctgccgat tgataaacac gagccggtga tccgagactc gtggcatggc ccgctaggca
    18841 atggtatgcg ttctcgcgct ggcacgcaac ttaccgatcg aaacgacact ggggattttg
    18901 atcctttcaa atacgactca gggagctcgt tttcttacaa cgcgaattct ccagttcgta
    18961 atgtagagat gcagccatcc caaccgcagt cgagccgcag ttcgcttgcc gggtcgccca
    19021 tgtttcagaa gctgcgcaat atgttcgagg ttccaaccgg cgtagggtct agttctcccc
    19081 cctcacggtc tgcttctggt aactttcagc cggttgggcg ggatagaagt tcgtcattgc
    19141 acaagtcttt caatttatcg gacacagacg actccccgcg aagggcagga ttcctcaacg
    19201 agcacgagga tgaggttgat gagcacagtg cattacttca aagttccaat gggttcgacc
    19261 gaaattgacc acgctcggtg acggcgggtg ctggacatta cgttggaaat gaaaataatt
    19321 atagtgatgg cgggcactgt gatgactctg atctaaaccc aggtgcgaag ggcgactttc
    19381 ggcttgcttg gatgtttgtg aaaggttggc gaacgcgctt gaaaactgcc agtgacataa
    19441 tagagaggaa aaggtgggaa tggcacatgg aggatatgct tgatactccg agattgtctc
    19501 ttgctacatc ctcggtgggc gctttaggag aagtttctaa ggccaggccg gctataggac
    19561 gagcgaagaa gaagaagtca gttcattggg ccttgtgaca atcaatagaa cgcgcacggt
    19621 ttcgctcctg accgatatcg gtcttgcttg gattgaaacc tagtagctgg tgacaattct
    19681 ttgcgctgct tatggtattc aaacaaagat gcttcgacac tactcaatag cagccatgcg
    19741 acaccaaaat atgatctcgt gtagaaacta tcctcgtgcc tatctctata cggtcgtgca
    19801 cgtaattctc caggtctgct ggtcgcatta gggttatatt atttaaagac agcgacaaat
    19861 gtaggcttta tatagtgttc taattacgta actccaagtg cacaagagaa atctaatatt
    19921 tataacttgg gcaccactta cagctgaaac atgtacacat aaaaaccatt attcccttcc
    19981 caacctcaat atctcaagcg ctacaacttc catggtaaag ggttcttcgg tgtgcgcacc
    20041 agcatgtcca tgatctcctc aagctcgtcc agcagctctc gggccatagg tagccagtcg
    20101 gcgaacgtga cgacctcgaa catcagctcg tcacccttca caaatgcctg gatcttccac
    20161 tctctcaatg gttcccaatg cgggtaaact gtttccatcg tacagttcgc cttgccaaac
    20221 ttcatctcct cgacgtgata cacgtcctgg tggacgacgg tgtcgaacca gtcgacagtt
    20281 gcgggccagt cagtgcactg cggcacgatc tcacgcaggc ccataccctc atgttgagca
    20341 ctggcgatgt gctggtgctg gacatagttg agcagatcga ggccagtcca gtcttgctcg
    20401 aacttgacgc ggacggggac gtattgccaa gtcgggccca taacagagtc gacgttgggc
    20461 aggtcagtgt ttcgaccgct gaccacttcg ccaaaaacta catcgcgccg gttcagccgt
    20521 cgcgcgagac aaatcgccca agctgcagtg gggagggtcg cgactgtgac atcccttagg
    20581 cgggcagcaa tgctgactgt ccgtgtaaca tcacccggta ttcgggagtt cagcggcaga
    20641 tcggagcgaa gaatagacat ttccgagccc ttcaggagct ccctccaata cgggatgctc
    20701 tgtggtatgc tcctgtttac cgtgtggtac acgaaagccg aaaaaggcga attattcttc
    20761 gtgggcagtc catcatacag agcaccgagt tgacggagaa gcggaactag gcagatttcg
    20821 tcatactggg cgtgcgatat tctgatgatg agacagctct tacccgactc cccgcgggca
    20881 agcatgaatt tgacgaatgc cgagcccaat ggcatcttgg tgtggacatc catcccgcac
    20941 agcttgtgcg cgaaagattt gatatctccc tcaatgttgt actcatcaat ggtgacggtc
    21001 agcgaatcaa gaacaacacc aagacatcgc ccgttgctct caacaaagac cgtgcgaagt
    21061 atctcattgc tagcaacaag ttcctggcaa ctcttcagga gacgctcgcg gtctacctcc
    21121 ccatccaggt ggaaaagctc atatcgtgcg gagtaccgtg gcatttttac agtcccgtat
    21181 actgcaactt cttggagtgg tctcgtgggg tagatgtcct tgatgaccca ttcgggccta
    21241 gcgagtgacc gctggatgtc gaggaactga tggaaatcat cgaatttcat cagggagaac
    21301 ggctttgggg ccgcttcaac cttttcctgc gtcacgcttc gagcctcttt gagaatattt
    21361 gccatttcat aaagcgttcg atgcttaaat atttctttga cggtgagctc gaacccttcc
    21421 agtcgggttt ccgacaccag cttcattgcg ccgattgagt cgccacccag caagaagaag
    21481 ctatcatcga ggccgatctc gtcttcggga atgcccaaga tacggctcca cgcacaacgt
    21541 agtccttgct gcttggtcga ggacacggaa atcttggtag aacgtttcgt cgtggctttc
    21601 ggttccttct tctcggttga cttatccact agaatgatcg accccaccgg actatatctg
    21661 gcaagcttcc gcgttcgata cacctttccg acgagcgtgt ctggcaacca cttagggcat
    21721 tcgatcgtct cgaaggtcga gctgcccagg cagtgcacaa caagctcgcc gagggcccca
    21781 acaggagaaa gtcgttcagt atcggatggg tcgacgatcc aggcatctgt cacctcgacg
    21841 tcactcgaga acaacgagcg gcaagtagca ctggcggcac tgagccgact cagtcgatgc
    21901 aactcggcca tttcagttgc atcaagcaag ttcaactcgg ccaggcgctg gttgggattc
    21961 tcacagaact gttgggtcag ccgcccaagc tgcgagagca tcttctgcat ctgagggctt
    22021 gacaccgtct gtgaatcgaa actagccatg atcaggaacc ctttggggtc aagcgagcac
    22081 acaagcatga gcgcgtaggt gttgaacttg agggcttctt gggctgcttc ttcatcgcca
    22141 gctgggacga aaccgttcgc aggttgatct tctgatggcc cggccccgtc ctcttcggtg
    22201 ctagggtgca atacgaagcc agttcggagc tcgcacgctt ctctcgcatc ggggctgaga
    22261 cgacgaatat gctgcaggcc gaaatgttcg tggggaattc ccaacactga ctgattgtgg
    22321 acatcctgca agtactcgga aacagttaat tcagtgttta cggtcacccg cactgggatt
    22381 gtcgcaatca tcggcccttc aatctgctca actccgggaa tcggagcgtt gcgaccagtc
    22441 aaggtctctc cgaacacaac atcattcgac gccatgtagg acgctacaag aagtgcccat
    22501 gcgcctcgta ttgcggttgc tatagtcgtg ccaccagccc gcctcccgag cgagacgtag
    22561 tgttcgagca gagagtcagc ctgctgctgg tatccagggt acggtaatgt cgggaactgt
    22621 tcaccatctg caccctccaa gcgttctctc cagtactttt gcgactcttc gcggtccatc
    22681 tcacagaggt atttaatgaa gttcttaaag tttgccggtc gctcagtcga aagcccttgg
    22741 taagctctat tgactcgctc gacgaccagg ggcatggacc agccgtcgta cagcgcatgg
    22801 tgcatggtaa ggacaaagtg agtcttgcca gtctgtgctt cgtctgtaac aattgcatat
    22861 cgcacaagtg gcttacccaa ttccaccgga tcatccctat cctttgccag gagttcggtc
    22921 aagcctaaac cttcaaaaat tggacatgca aagtcatccc tgaccactac ttgcatcaag
    22981 ccttgtcctg gtatttgcac aatccttgtt cgcaggatcg ggcagtcctt ggctgcagtt
    23041 tggaaagcgt ctgcaagtct ctttgcagtg tcaagatctc gcatctgcac gactctctgg
    23101 gcaacatatg cctctgtcac ctttgctgag agggccatca aagcttcctg tagcggagtg
    23161 catgggtaaa catcctcgac aagatccgga ctcaggccgc agaggaccgc tgtaccttct
    23221 ctcgctgtgt cttccggcca tgtcttgttg agaagggaga aagtagctac ggtgagatcc
    23281 gctactgaag aagtgggctg agccatcaga gccatatcct cgagcaccgg gttggcaaag
    23341 atggcggcca ctgacaaaga aatgtcacgg cgccgagcag cagcgactaa gcgcattgcc
    23401 ctcaaagagt caccgcccac agaaaagaag ttatcagttg cactgaaatc gccatctgga
    23461 cccagtacct caccccatac gtcggccaga cgacactcca catcgctcga cggttctctc
    23521 ctctgcacca atgcagctgc gaaagcagcg atgtctcttc tgttcatcga tgtgcctatc
    23581 tcgcgtagct gcttgcggtc cgttttcgcc gagaccagca gtggcatggt atgcaacggt
    23641 atatacgccg ctggcagcat gtatattggt aggtactctg acaggttttt gttcatgtcc
    23701 gcgagacagg ccaaaacttc gggggaaaag gatccaagaa gactgtccac tcctgacacg
    23761 agtcccgcct tgtctgatac gaacgccacg agcattggtt cgccagaagc gctgccaggt
    23821 ttgatgactt cagcggcaac tcgggtctcg gagggtaact tatcgcgcat gtgatgctcg
    23881 atctctgcca gctcgatgcg ctggcctctt agcttgactt gctgatcgcc acgaccgacg
    23941 aagataatgg atccgtccgt gtcgtatttc accaaatcgc ctgtcttgta taatctacca
    24001 cggcgtccag ggtactcgtt gcatccagcc accaggaatt cgggatcgtt gatgaagacg
    24061 gccgatgtct tctctgcatc cccgaggtag ccaggaccaa caatggctcc ctcaacgaga
    24121 agttccccaa cagcacccag tggtacaaga tggttgtgat cggtcgggtc gacgatccag
    24181 attgatccac cacacccctt tccgatggta atctgcttct ttccgtctcg gccaacctgg
    24241 ttgttgatag tgcagccgac agtgcactcc gatggcccgt aggcgttcac aacttgagtt
    24301 gtctggctcc atttcagtgc atctccattc gatatcgctt cgccacccag ccctaaaacc
    24361 tccaaagagg ggatgatatc aggttccaag acacgggcaa ccgaaggcgt catgtgcgcc
    24421 atgttgacat tcatctttcg tatggcaccg ctaaggtcgt tgacccggtc tgcttcggtc
    24481 gggatgcaga ggcaaccgcc attggcaagc gtgcacagca tgcagtcaat gcagacgtcg
    24541 aatgcatagg acgcgaaatc gagaacacgt gaatgctccc tataccctac gaggtctgcg
    24601 cgtggcactg cgccgctggt atagtttcca tgggtgacca aacatccctt cggtctacca
    24661 gtactacccg aagtgaactg gatataaaga ttggtctccg ggggtactgg tggaaactgc
    24721 gtggcatcag gtgagccatc ctttgagtcg aagcagtctt ccgcgacgac aattagggcg
    24781 gcgttcgggg cggctctgcg accgaggagc tcctgggtct tcgaggtcac gatatgcctt
    24841 gcgccagtct gttcaacaat ggtgcgcaat cgtccttccg gttggctcgg atccatcaag
    24901 gcaaatgtac ctcctgcctt cattatagcc aatacggcaa tacaggtcca tcttgatttt
    24961 tcaaaaagaa ctgggacgtt gccgccaatg ccgacaccgg tcgcctgcag gcgcgccgcg
    25021 agacgattcg agtattcatc gacctcgtgg taggtgaagt tgccgtccca tgattctaca
    25081 gctgggcgac ctggattctt cctggcctgt tgtgtaacca gctcatgcat acatgtcgtc
    25141 aacgtcggag ggactggcga gttccaacgc catatctgtc ccaagccctt cgcagtcaag
    25201 gcagtctcgt gtaattcggt cggcggtgtt gagttgggtg tgtgcacgcc atcgtctccc
    25261 gagtggacag agtcattgtc gccggcatgg tcgtcttgcg ccttgcaaga cagacctacc
    25321 ttggacgacg gggactcttg ggacatcgag gtatttcttg ggatgcagcg tttctccact
    25381 cggatatagc cttctttcct gtcaacctgc gcaagagagg gagacacaga aagagacggc
    25441 ctgtacttca aggaggacca gaaacgatgg gaaacactgc acctggatgt ggaatcctgc
    25501 aactttgcgg atcaacagta ctattatcca actacattca acgatgcctg cgaaagcgac
    25561 gggggaaatt tgccatcatc gccctggcct gggccctgcc gacagcggca ctcttctgag
    25621 gcgatcaacc gggggccact gcgagcgaag tggccccgtc caaccatcgt ctccgagagg
    25681 tccattgttg catagtacat acagtcgcag tggtacttgg gtacatgcat gctaagctgc
    25741 taactacgca atgcagtggg aaaacatggg cagggcgttt ggaacgtgct ggtggcagat
    25801 gcatgtccag gggtgccaac gggctcggat cagataactt tgagcggatc tgataaccaa
    25861 agggggaaag acggcctcgg ggccaagccg cgattccctc gcttctgcgc cgtggagccg
    25921 gcgcgatgcg tcattagacg gacctcgcca gcgaggcttt accatgctta gaagctccgg
    25981 gtcctcaggg tctctgagcg aatttgtggg tgctacggcg aaagtcgggg aaacgagaag
    26041 gtcacattct ccagcgcatg gcatgaagcc aagcctggcc atccatggtg atcacgggca
    26101 gcggcgttgc catcaaggtc aaaagagccg acggttcatg agttggtccg acaaaatggc
    26161 gtgccacttt gaagcgtgtg atcacatatg gaagaaggtt gctggatgag ctggttacct
    26221 gttcgggtct tctggaagga tataatgcct ttgcattcat agcagacagc caacagtaag
    26281 cggagttgca tgacccccac agctcgcgtt agtagctggg atcgaaggtt tccttgagcg
    26341 acgaatggcg tacgctttgc ctcgtggtag caaagaagcg aacagactaa ttaacctgtg
    26401 aaaattttcg tcctcatgga tcattacgcg gtggagtttt cccagggtca catctggagg
    26461 gaggccggga tgtgattggt gatacgaagc tctagggcgg ccaggagatg gggtcactcg
    26521 gatcagataa gataatgtgc cgaggcgccc ggggttgtgt ccggcttctg aatttccgat
    26581 ctcggcactc gaccgttctc gtctgcaaac acgttacgtt tgccttttgc taggttggct
    26641 ggcgacatcg tgccctcccg gccagctggg aattctgggc agcgtgcgtg aaacatgcgt
    26701 tgcgtgatcg aggcccttta ccaactacat ggatcaagat tttaaatggt acccaacctg
    26761 gtcatgcaaa gactcagcac gcgtccccct tgcaggaatc ttggcttctc gccctcgacg
    26821 tggtcctgca gtgcagaatc taggtgatag aagaaacact gtctgggtaa ctcgtgcata
    26881 gattgctggc gaacaagcct gcgcccgtag accaagggaa acaggacata agggggtacc
    26941 ggcatcagac ccagacagag acggtcagag cgaacttttc cattctattt ggggagaaca
    27001 attcgcaccg cccagctatc atatttgctg gacgtttccg ctgcgctgcc gtgcttctgc
    27061 tgcctcggcg accaaccaag gactatttcg cacggccatg catcgcgctt gtccatagcg
    27121 tgtcccatgc cgatggacac ctgtttacag tgggctgatg agtgggcaat gctgttgcgt
    27181 tctttctcct acggcaccgc gaatgatgtg tatctatgat tacctaggta gttcaaggac
    27241 cagggatagt gaaaacatga gctgacacag gactatcatg agtcgccagt cgcgacagaa
    27301 gcagccatcc atgccatttg gatgttgcgg acgttgtggt aggccaacgg atgtgatggc
    27361 cttgggtttc atctattctt tgaatggtgc gaccggaact tgaaaacccc ctatttctcg
    27421 tgaagcgctg cgtcgtaacg tcgttgccgg tttggcccag ccttatatga tgcatcggcg
    27481 tgcccttcac tgggaacgca gacgccgtcg tgatatatac atgcagacat cctggatcct
    27541 ttgccaacgt tttggtgcca tcagcatacg cgaatccact tgactacaaa tgggatgctt
    27601 gctgcaagac agaaaaacac ctagcggttg agcacacgtc ttcaacgtga tggtccctct
    27661 ttctacacct gcctatgagg cttcctcgcc gactcttccc aggccaaggc cgcgcaggtg
    27721 gacctctcgc aatcttccga cccagtgtct tctcagttcc ggggttgact tgacaaacat
    27781 catagccttg ttctcatcgg tcaaagcctt ctcggcaatc ttgagctgca gatctgcgtc
    27841 ctcgtccgag aagtcgcgga acagtatctc cattgcctgc tcgggccact tggcgggggc
    27901 gcgagacctc agggcctcgg ccagcatgta caagccgtcc tcgaagaggg cagtggtgtt
    27961 gaaggacgga tggatgggtt gggcccgcaa gggagttgta gcaggagccg ccgcagggag
    28021 tgatgcggag cctgaagcag ctggagagcc actatagatg ttggaagaga accttgacgg
    28081 tcggccgcga cgtttgtctg tatcgggggc aaagcgcttt cgcggatttg cagcgttggg
    28141 ggtctcgtcg gggggcgtga gggcgctaga ggtcgggacc gtagacgggg gcgggatgcc
    28201 agcagcggtt gggtggtggt gaggctggga tggtgggtgc ggttgtggat gcggctgtgt
    28261 ttgctggtgc tgctgatgtt gatgctgttg atgttgatgt tgctgttgct gctgttgctg
    28321 ctgctgttgc tgctgttgct gctgttgctg ctgatgagaa actgactgcg ccgatgcggg
    28381 cgtctgtgag atctgttgag tagagctgtg tgtaggggtc tgcgtgtaca gactgggctc
    28441 gatggtcagg tccatgacct gctggccggg attgctggtg ccggaggcgt cggcagcgag
    28501 aggcgtgcca tcggggccct tgcgcttctt catgatgcgc ttcggggcgc cgccggagcc
    28561 gatgacgtcg gggaacagga tctccatgta ctcctcgtgg tcgaaagggc gacccctgag
    28621 ggccttggag agcggctctt tctgtagacg cagagagcga cggttagtgg tgggagcaag
    28681 gacgggcgat acgctggttc caaggtacct cgaagtgtct ctgccatgcc tcctcgctcg
    28741 ccgtcaccat gcgcgtgttg gggttgtaca ggaactcggg atcctccctc aagcccctcc
    28801 acatgcggaa cttcttgcgg gcattgtcgg ccttgttgat caggtggctc ttctcggggt
    28861 aggcgacgtg cttgtcgcgc agggcgatgg cggcgcgctc ccaggcgccg gccttgaagc
    28921 tgtggttctc cttgaagccc agctggatgg actcgcacag cgaccggaag aaggtggcct
    28981 cgtaggccag gttccagctg aagcgcggcg tgcgcctgtc ggcattgcga ctgccgtctt
    29041 cagacatggc gatagcggcc accagcaatg gcaagccccc gaggaccgag ggccgcggac
    29101 ggggcgcgct tccgcggcag gaggagggct cccggagggg ctcccggggg agggctcttg
    29161 gtcgcaacag ccagagccag gaaatccgat tgacctgatc tttcttgccg ttgccgcgcg
    29221 cccgggggta gggaagggat cgcaaatagg aatgcaattt atggatccag gtatatgccg
    29281 ccgtgcccgt ccacgtcacg tcacgtcaca tccaatccac ttatcggcgg cgcgacttta
    29341 cttatcgtgt cccgtcgtga ggaaaggcta gcgccgatgg aggttggcaa ggttgggacc
    29401 ggtctcagcg gccagacggg agcggccaga cgggggcggg cagggcgggc agggcgggca
    29461 gagtccacac acctttctgc tctgagtctt gataccgatc agatcagggt cctccaatcc
    29521 atgccgttct ctgacccttg aagccttgag caccagccag aaatgtgagc ggcggggcgg
    29581 ctgccaagga gccacgtgat ccgatgtttg tcgcctattc tggagtacct gcgttaccta
    29641 gtaggccacg gtaatccatg gatgtaggta cctactatgt atgtctacta taggtagtat
    29701 acctactata cctacctacc tacctaccta cctacctacc taggtaccta aggtgcccac
    29761 acccaacacc tacatagata ccctcgggaa gggccgtagc ttgctaacca atctaatccc
    29821 cactaaaagc tgtaccactt cccaaactca taggcacgta catcagtcat cggtcatgca
    29881 tccggtcttc catctatcga caaggatcaa ggtggccaga gtttggattt tgaagtcaac
    29941 tcacagggtc acagccaagg catccgcatc tgatgtgcca gatacacgtt gctcgtctcc
    30001 aaggccggtg ggcatcgcgg tcgaaccaat ggcagacaca tgtaccgaac ttgggtgcca
    30061 ggacaccgac ttggcttgcc gccgaggaac ggtgctctta ccgcatctct gttgcatatc
    30121 agagcctcga gaatagccgg tgcggttgca tgcgaaaaga gggacttcct gcttgaacga
    30181 caacaggatt caccctcgcc tgtagttatc ccagtcacgt tgtcaaggct ctcaagctgc
    30241 cgatccccgt ctggtgtatt ttctggactg cgtatagtaa tgagcggcgc gcaaacaagc
    30301 ccaggtcctc ttcgaccgcc aggcaaaagc ctcggcttgg acgaaaaaac gggcgctcaa
    30361 gaacagacac gagggaaagg tccgtaagtt attagtgtgt gtcaggccag gttcatgtac
    30421 ccttgtagca gtctgctggt gtcaaatcga tcaagcaaat caagcctttc ggtcaccaaa
    30481 gccgtctatc cactggcaga ggaacccatc tccacggcgg gtggcctcgg gaaagcgatg
    30541 aaaagtggat ggcttcataa gacagaaatg cttgttcgca tcaagcttca tctcatttcc
    30601 aaagctcgga aggccgagtg gagtcactgg cttcgagcga ggcgggcttt ctcttgaaac
    30661 ggagcccggc caagatggtt aacagagatc atatgggaat ctcgcccact gtcatctccc
    30721 tccaaggttc tggaaagaga agatgcccat ttggtagcag tcaattggtg gacgggatcc
    30781 ctttgaaacg actgcttcac cgctgttggg gggcaagctg ggggcgctgt ttcagcgatg
    30841 gcccgactgc ccgtctaaga acggccccca agacgaagac gaagccaagc tccaactgcc
    30901 gacgcgccga cgcctactca ctgcccagtt agttacctag cccgttaact gagctaccgc
    30961 ggaccagtta ggcgctcgat ccagccaagg gcccgtggaa tgccggccaa cccaagagtc
    31021 agaaaggctt gtttcctgca gtgtgcccac tccccaccgt ccacccgtcg caaagggttt
    31081 gatgtttggt agcggctggc atgtcattac tcgtaattcg ttgctggttt ggccattggg
    31141 aagtctgctg caagggcacc gtatcggaat gcattggaat gggtcttttc tcccctcatc
    31201 tccttcacca tcacaagagc gaaacagccc tgaggcagga cagaatcatt ggactgcgac
    31261 gctgccaggc tgctacattt gacccgactt ccaccatctc aacttttccc ccgtcactct
    31321 cgctgcaatg ggcaccagcc aggccagcct tcaagagtgt gtcaacccat tttgtcgatc
    31381 tccccaaggt gcatccaatt tctgcagggc ccctgctgcc gcctgcctcc ctgcgccgtt
    31441 cttcgcttcg aaacatgcaa acacctcccg tttcctcagt agttgctatg tatcatggca
    31501 cagatgtctt tccccgagcc accgtcgtag tctacgcctc aatttccttg aaggatgatt
    31561 tgtcacacgc atttgcctct ttgtcaaggt tacacgaatt ggtactcttg tccagcaaga
    31621 ccaaggctgg tttctatagg acgacgtgta cccagcctgg gtcatgaaat cctcgcgagg
    31681 cgagcttgga aataatccag tcgctgttgc attcgccgcg caggtcgcag gtcgcaggag
    31741 ctcaatactg ccctccgtgc tgttactaca cagtacatgt attcgtgcgt gtttgggcgc
    31801 cgcagatgat gtgagcggat tgaggctctg acagctaatg ccaagaagat gatcgcagcg
    31861 cccgtggagc aaggatgcga ttggccctgg ggtggcggtc caggaacata tccgagatat
    31921 ggcgggcacc gcaacacgag cccctgccct agcctgacga gcttcctggg atccccctga
    31981 gaccggtgca gctgctacct ttctcttcat acggtggtgg tggtggtggt ggtaagaccc
    32041 gacgggaccg ccctccatgc gcgttgcaga ccctccctcc cccgtttctg actaccgccg
    32101 ccgctgctgc tacaaactac aacgtgccct gcgtgctggt cagattcgtg attcacccca
    32161 ccatcttggc gcactctgtg tctgggaact gcctgggtgg tggatcgacg tagcctgtgc
    32221 gtgtttggcg atcatccaag cagatccgga tcgagacagt ggtacgcaac tcgtgtgcca
    32281 gcgctcggca tgacgtgcaa cagctttcac gatctccgtc gcccgtcttg gctagcttgg
    32341 ctagagcttg tattatctgc ggtcccgaca ggatgtgaac cccggctcat ccatagacat
    32401 cgagcctgtc ccccttgtag atgccaaaat ctctgagtcc cagtgggccg atcctcgact
    32461 tctgtttttg tgaacgcact tccttgatgg gtctggcatc ctgcgagcct tgcctcttta
    32521 aagcatggat gggtccgttg gtttcgagtc ttggctctgt ctcttctcgt ccatcttgtc
    32581 cgtctcgtcc ttctcgttgc ctttcttcga gccttcactt taccgattcc gttctttgta
    32641 ttgttataga ttgtttcctt aggggagacg ttgggtgact tattcaacca gaggagtcga
    32701 gctccttctg ttcacgctcc ttgttcctct ctccacctgg tgtgggattt tccagcttgt
    32761 atctgttatt ccttccgtca cgatgcagtc ttttatgaat gtcatcttgt tcttgggctt
    32821 agtagccctt gttgctgctt cgccagcaca tatccagaag cgaggcatct acaaggtgga
    32881 acgtgtgcca aacccaaact acaccggcaa gaatggtccc agggctttgt tgaagacact
    32941 tcgaaagtac cgcatgccga tcccggccgg cctgatggag tcggtcgagt cgaatgagat
    33001 gatcaccaag agacaacagg gcaagaagaa gggaggcaag aagggcggca agaacggggg
    33061 tgccacggca aacaactcga ctgccgttgc tgccgctgcc aataacacgg cggctgctgc
    33121 gggcactggc ttggtgacag ccaccccgga gacaaatgac gtcgagtacc tctcgcccgt
    33181 caagattgga ggtcaaacgt tgaatctaga ctttgactcg ggctcctctg acttgtgggt
    33241 tttcaacacc cagctaagca cagcagcaac gactggacat acgacattcg atccgacaaa
    33301 gtccaagact ttcgcgctca tgaaaggggc ctccttccag atcagctatg gtgacggctc
    33361 tggagctgct gggaatgtcg gcacagacac cgttgacatt ggtggcgcta cagttactgc
    33421 gcaggctgtt gagttggcaa ctgccgtttc caagtccttc gtacaggaca ccaacaacaa
    33481 cggtcttctg ggtcttgcct tctccgagct taacacggtg cagccgcagg gccagaagac
    33541 cttcttcgac aatgtgaagg cttcactcgc agagccactg ttcaccgctg accttcgcgc
    33601 caatgcaacc ggtgcttacg aattcggtcg cgtcgataac accaagttca ctggtgcgat
    33661 gacttgggtt cctgtcaata ccacccaggg gttctggcaa ttcaccagcg agaaatttgc
    33721 cgtcaacggt ggggcccctc aagcatcgac tgctggcggt caggccatcg ctgacactgg
    33781 caccaccctc atcctcgcgg acccagccgt tgcgaccgca tactatgctc aggtcaaggg
    33841 agccgtgaat gaccagcagg ccggaggctt tgtgttcccg tgcaacaccc agatgcctga
    33901 cctgcagctc gatgttggtg gtaccatggc gacagtcaag gggtctgata tcaactttgc
    33961 ccaggtcgac gcacagagtg agtttcacct actatacacg gtggttttac tatactaaca
    34021 gctcaaaact cagattgctt tggcggtgtt caggcctctc ccgccaatct gcagatcttc
    34081 ggtgatatct tcttcaagag tcaattcgtt gcttttaacg gtggcaacaa ctccctcgga
    34141 ttcgcccagc atgtttagaa agtcagccgg gcgtacgtaa tatagcggca caaaagattg
    34201 aggttgctgg atcataccat gcattggaag gaaaaacttc aagggccagt atagagctca
    34261 ggtgcccttg agtgtacaaa gcgttactat ctgttatata tcatgcaagg agaataaacc
    34321 taccattgga tcaaatatac ggcctactgt tttcagtcat gtcactaccg gtgtactgta
    34381 gctgaccaca atctcgatca tcaaattgag gcgggtagta aaccacaacc cggttgaaaa
    34441 accccccgaa aggaaaaaaa atttatgccg ccactggtcc gcaaatcgga caattcacgg
    34501 aaactattgg acgccgcaca gtctcaaatt tgacttcgtc gtttcatctg accccgctcg
    34561 tcatcggaat tctattcgta cgttgagttt cattgagctt ctacattact agagtaacgt
    34621 agagtaaaaa ctagtgggtt atcgagcaac aaaccatggt ggtactagtc gtgcaggcta
    34681 ggccagaatt tgatataaca gtcttggtcg ttctgctaac ctcaatttgc gaagttccga
    34741 aagaactctg cgtgatcatc tcgcgtttcc gatccacctt gttgtaaatt ctattgtttt
    34801 caaaggctca catgcggccc gatcaagctc atttgtggaa aaaatcaatc caaagcattg
    34861 attgacacag atcgttgagc gccagtcagt tcctttttcc tccaagccga agtatgttcg
    34921 catacagcca caaaactgta aacaattcag tttaccccgg aaaaggtgca acttgcgaca
    34981 actggataaa tccatacaag actgtagtaa actcaatgat taatgcacgc tatacatgat
    35041 ttattacaca cggaaattga aaagtcgcga ctacatggac ctgcctaggt actttcatat
    35101 gggacctcgg ccaatatttg cccatgtctt ggtccaccat gactgccata tcaaagatta
    35161 ccatagcaca ggtgtccgct gttcaagtgc tagtgcaaac cctgcttgtt ttgttccatt
    35221 gcctggaatg cttctgtttt cgtactgtag caagccgaat ggagcagccc aatgagtcaa
    35281 ccggccgaat cgcatcctgt gcatgagggg tctgggttct gacctttaag cttaattcta
    35341 aaaataaagt tcctcaggta ggctcgctcc gactttggcg ccaataacac acgccattga
    35401 gctgggttcg gaccgctgag ctggcagccg tggagtttgc tatgctggca ctgaactctt
    35461 gcgagatgtt ctagacactg agatccgtgc ggagctgaac gcattaatct atcgcgggac
    35521 cacctgatct gcatataaac tgctattttc ggcctagtgt cgactatgcg agattcacct
    35581 gcattgtcaa cttccggaaa ttttccgatt tgactgtcca gctgtgggtg ccagccgtgg
    35641 gacttggctt cattgggcag ctccggtttg cctcgccgca ggcatatatt aatcggattt
    35701 cataagaagc tgatttatag cctcacagtc cggccctggc gaatggcata cggtcaaact
    35761 tagttgccag aaaactttat gtctcactgt gctcatgtca gtcgaagtag tctgggaacg
    35821 catgtttggc gcacatcaaa tctattatta gttttcaggc aaagccaaga aaccacgaat
    35881 agtaccatac atacttttaa taatgatgtt acatcgtttc ccgcaagtca gagcagggct
    35941 aaccccgcgt cgaagtgaag acaccaaagg ttgcgaacgt atcttaggac ccctattatt
    36001 atatgcctac agaagtaaag ggccacctag cttcgtgggc atgtgttaac acaatatcta
    36061 cagcccgaat ccgatccttt agttcagtct tgcgaaaaaa aaaaaaaaaa aaaaaaaaaa
    36121 aaaaaaaaaa aaaaacaaaa aaaaaaaaaa aaaaaaaaaa aaaaaaaaaa aaaaaaaaaa
    36181 aaaaaaaaaa aaaaaaaaaa aaaaaaaaaa aaaaaaaaaa aaaacctcga aaatcctagg
    36241 catcgagcaa tgccatgcag tgttgagagc atacattacc aaaaatgttc gattttcctg
    36301 gaaaatacta gactaataga tatatatcgc cttgcaaaac cctcaaactt tcttgctgca
    36361 agagtgcctc ggggcaacca acccaaacgc cattgaggaa accataaccg tgacttagcg
    36421 aatgctgggg tattttaatc gttctaactc atcacacttt cgacgcttgt gtcatatgga
    36481 cttgccatat ctccttagct ggtcagcggg ccatacggcc atatcactcg tcgccgatca
    36541 ctgcatccaa gcttcccagc atcgtcttca ccgagatagt cgagccgccg ccgctcctac
    36601 ccttgtaagc cgtcagcgtg ctcccgggcc agccgccact tgacttcgtg accctcacgt
    36661 ccttgccctt gaccgcgagt cttccgctcg tggtttcgcc tcgtaggtct ccgacccatg
    36721 actgaggata tctcaagccc acattggcgc tcgtagactt gtgcacagcc tgcagacagt
    36781 tgaactctct gggtgcggca gcatcttttg cgttgaacca agttggctcg aggatgcgaa
    36841 ccgcggtcgt accactggtg gttacagtct caagttgcgc cgggcttgtg ggagaaagct
    36901 tggaagcatc gaggatggga agtaggtcga ccgcaatgtc gctcgccgtg ctcttcaact
    36961 cgactccccc accgaaagca agagcacagt gaatccctcc tgacgttgac ttgacatcaa
    37021 cgagatattc acgaatgggc atctgatcct gtacatggat tggctctgta gcatggatag
    37081 accccgagat ggagctcatg gacaaaacgg ctggtttggg atttgactcc agtactggtt
    37141 cgggcgtgat gctaactttg atgcttccag cagtcgagtg gaggccaagc atatcataaa
    37201 ggggccagtt cccataaatg ttccccgacg ttgtagagac ctcaagaaca cgggagtcca
    37261 gggtatatgt ttccttggct gggacgaacg tgaaatcggg ggtgttatca aaagataacc
    37321 ctttgttttc gtaagagcgc ggtgttgcgg cagccgagac gacatctccc acgactgatg
    37381 agagctttgc aaaatcatcc acatgaatgg acaagtcatc gagagtcaaa acatcaaggt
    37441 ggagggccgc gatggagagc tctcggagct cggcattctt tgggacccaa acagtagcgc
    37501 gcatctcaat gcatggtggg ttgtcggcat tttcggactc gaacttcttc gggacgctga
    37561 tcctcatctt ctggtcctcc tccgacatgt atacttctag cctcagggct tcgtcattgg
    37621 tgacagtttc caaaacaact cgaggatagc cgccctcgtc aagctggcgt atgttgactt
    37681 gaccgccaac tctcacaggc atgtttccac catgaccatg ttgttcttgg atgaaactca
    37741 gaaacttgcc tttgctaaag tcaacggcca ctgtgattgg aaaatgtcag taatgttgtt
    37801 gcagacgtac aacatgactc tagcccatga caagcttctc gttatactag tcccacggat
    37861 agtgaggggg tcgactaata tagttctgcc caagaaacaa cgccatgaaa tagtatatgt
    37921 ataggtaact tacagatctg gtcagggaac cgaaattcgg catttttaca atatgtgggc
    37981 tccaacggtt gtttgccagg tgaccctggc tgcgccggct cttcaggtgt ctttggaggt
    38041 tgcgtaaccc cgtcaggagg caaggttggc ctaatggtag ttttctgcat gatcatgtta
    38101 gtaatcaagg atgtatgtat gtctagagcc agccagctta catcgcctcc cttgaaagct
    38161 ttatatccac tcgtcaagaa cccgagagtg attgcaagta aaacaactgc cagcaagcca
    38221 actcgccaat tcagccacgg cgggagcctc cttctgatcc gcttactcca tcggggtgag
    38281 tgcaatgatt catcgtctgg tggacccata ctctcggggt cccggtccag taaacgctca
    38341 ttttcgacac ccatgttggg agagaatgta ttgtagctcc tggtctcgtc actcggagcg
    38401 gtcggagaaa gaggtgttgt ctgagaaggc gtatatgctg gaggggcctc tgaatatagt
    38461 gagggagtac gctctctgga ggggtgtgtt cgtaacggct gccgtgatgt tgatggagct
    38521 tgtgacgatg gcgcatacga tgtgggtggc gtgtgcgatg tacgtgtcga gtaagaccgc
    38581 gtggacggcg cagaggtgct aggtcccagg acggaagggt ttctggaagg gtttctagaa
    38641 ggatagacgg cttggggttg tgaatgccca ggactattta agaattcgtc ctcttttgcc
    38701 tccaaagctt ttctttcagc gggcgtctct gaatcccgga ctgtggggtc agggactacc
    38761 acgtttggga cgttgggtac cacattggat gacgagttcg cgaagttgcc gtcagagggc
    38821 gagagctgat ccccaggctc gtcgtccgac tcggcctcga gggagtacat gttgtcagag
    38881 taaggcatgc tttggcggtt gaaacggcct tggcggggct gctgaaacta ttgccaagag
    38941 tgctcggtag ttactcgaaa cagattgccc gtcctaccgc aagcgacttg ggattctaga
    39001 tcgccaatgg catgcagcac caaattggca taggatagaa aggaagccta gggcgcgtat
    39061 gtgcagtcgt caactctcac gatgactgtg tatctgggat gggaaggaaa gtgagccagg
    39121 cgagctgacg gtggtgggga ccgaatttgc ctgatcacat aaccgaattc cagcggccag
    39181 gatactcgtc ggctgcatct ccgattgatc cagtctccgt tagaaccaag gcctggcgta
    39241 agccctgcag gtgtgattgc gtagacctct aggcagtcac tatgctctgt ttgcggtgac
    39301 ttagactgca cacgagaggc tggctgttag cgaagtactg agcggggtcg ctggctcagt
    39361 tcaagccttg cccagagtcc tagagagcct ccaagacgtt gggctagttg ccaaataggc
    39421 agctcattat caacgtgggc attggattgg ccgagttgac ccgcgattac gggggaactt
    39481 acggagtata ctataccgaa ttcgtgaacc atgtttcccc actactccgc tgcgccgtct
    39541 gaactgatcg ctctgtgttc ctcaatgctt gcctatgctt gattgtaagc ttgataggac
    39601 gacacgagag acatcccgga cgtgacttgt acgattagac gaacggcgac tattcgtgca
    39661 tagttccaac ccaagggtat gggcactcaa cccctcagat tacttgcata tgcagcttgc
    39721 gtatcggtga cgtttgcaac aacgtacaag gagtgccaag ctttggctgt cttactcacg
    39781 ctcaaggtca ttttgcggcg aataggccga tgtacttcgt aaagagctgc ctagtcgtcg
    39841 aacatattta tatctactct gtcgaatttt tttggttgaa ttgcaaagcg aaggtagaga
    39901 taaccgttcc ttgaccatgt atcacttgcg tcttcgcgaa gggttgccta tcactaccag
    39961 atatatgctg tcatcagata ctacaataaa caaacagccc atctctgtac atgtaaatca
    40021 ttgcatggct tgacacagta ctgttcactc aacttgaaag aagcttggga gtctcaccag
    40081 gctaagcccc aagtgtctag ctagtactgc actttacctg gtcaccctca cacgtcaagg
    40141 tcgagtcctt ccgatcagct cacaattcaa tcatggtcat acactgtctc gcatggatgg
    40201 tctgccaagt tccagactgt tggtaaagta cccacgtgcg caaggtctgt ctgccggtct
    40261 gttccgggtc atatcgtcgg tcacttattg cgtgatacac cgcgaagcac gtttaatatt
    40321 acctttccga caacgatatc gcaatgatca tgtatctttt ccatatggta ctcatacaat
    40381 attcacattg tgtacagatt tcatgtccat ctgggatatg gaggtatgag aaggctcaat
    40441 gacctgcaat agactgatga aacatcgcta tggactaagt gtagtctact ataaaactcg
    40501 tcccagtgta aacctatcga gagaaccaca gtccttggcg atccagaaca tcttccactc
    40561 caaacaagaa aagcctgcag atcattcgct actccatgcg agagcaccag tcccgatgcc
    40621 ctggggcacc acttgacttt caccgagctg gtctatcagg tcgtcgtcca ttatcacggg
    40681 cttgtggtgt cgaagagggt gcttcttcca atagcaccgc aagcatttca ttcgatagat
    40741 cgaatgggcg cgtcatattg tctgcttctg taattccact ctgttcgttg gtctcacgcc
    40801 cgtggtgctc ctcgtagcct tgaccagtac cctcgccgcc acggttgaca tgtacgacct
    40861 gtcttggcct atttcggaca cggcgaagca taggttcaaa ggacccgcca tttgtcaatg
    40921 cctcattcat tcgaggaacc cataaacctg gcgccggtat agatgttcgt ggtcgccgta
    40981 tgtcttcgtc ggtttgttgg atggcggtac ttgattgcaa attaccccca cgaaatgggc
    41041 cttggacctg ggccgtgtgt tgtggtcgta caacaacttg aactgcccca atccgctggc
    41101 ggagtcgatt ggcactgagt tgatcctacc cagactcagt caagttgtca gggctcccaa
    41161 aaacgaccgt acacggccct ggaggcagct gcctgagtct cctcaaaata ctccatctaa
    41221 gtgtccgcat gtactgggcg atccaatggg cagtcattag acagaaagta cagtcgaagt
    41281 ggcttgactg cctcgggtcg cttgggccaa ggcatgttac cctgccggaa gcaatgtaag
    41341 tattgcatcg ctcacagacc gtgtaggcca tgacaacttg acgtggagtt tgatatcttc
    41401 cccttgggtt gggccctggg tatctacaca atttcctctg ctctactcca cccggacgca
    41461 gatgggtgaa ctctgcgaca gccctgtaag tagagaagaa cgagcagtga aacgacgaag
    41521 cagatgagat cgacaggagt cattggtggt tgcaggacaa taaacggacg agagtgcgaa
    41581 ggttgtccag aaagttaagc tgcggcgagg gacgaagatc gaagactatt tgcaaaccct
    41641 gcggcaagca aggaagcaag gaagcagtgg aaatgtgtga agaagcctga agataaggag
    41701 ctttggttgt gctaagagaa atagcacatg aaaatgcgag aaatggtatt gcgcgagcga
    41761 aagccactgc tgttgaccat gcttcgaatc actagccttc ccattgtggt ttccacagct
    41821 gccgatgtat tgtgtcaatg gatgccgaag gaagccatga tggaggccta tatcctattt
    41881 gatcatgcag tattgcagaa ggcgcaacta ctctagtccc accatctaac gctaaaacga
    41941 caatttgtat ttgagacacc ttctcatacc acaggtggca gatgacagcg tcggatgatt
    42001 cattgatgcg cttttcgatt cagtgcagcg ttatctcaag attgctagat tctcacatgg
    42061 gggcccggcc tgtcacgttc cctttcgacc gttcaccgtt gagtatgcat attgaataca
    42121 ttgaaggtta gagccaaagg ccgcatgcga catttagagc tcggagatga ttccattaaa
    42181 aaaaaatctg gttcagagac tacacatatt aaatccatcc cagccttaag tcaggcgcta
    42241 gaacttgtcc attcttgacc aaaccttttt aacaaaagga gtgaaggcag gtcacggctc
    42301 ggtgagttct gttgctttat acgagactta aacttaatca ttgatattga gattgcatgt
    42361 tgaaaagaga atgttgtatg aaatttgatt gaaaccgtcg gaaaattgaa gggactctta
    42421 ttctggtaga agctgcccag gtgggtatgc attcaccttg caatggtcag cttttatcca
    42481 cacaactaag cctccgataa tcaccacttg gtgaatgaat ttgttcatac tacttgcttc
    42541 agattctctc tcaccacacg gcccctcgaa ctgtgtcatt cttttaccgc tcgagggagc
    42601 cgcgtttgtc ctcttactag tctgaaactg gtacctcgct ctcgcccaag caaacgccag
    42661 gtgcttcgca cccaaacatc gtgaccatgt gcaataacat atacactcac ttcgaggagt
    42721 gcaaccaccg gtattttcag aacacttccc attgtcacgt cgcccgccgc tgcaagcctg
    42781 ccgacgacat gttgctcgaa agcccagtgt tcctgccgca attgcccaag ataccacctg
    42841 gcttgctgga ttgcaaacag aggactctaa tagcgccgaa gaagggtcga tgccccaact
    42901 gcgaaaaggc agaagtccga caaagagcag aggcgagaaa gaaggcacac gatgcgcggg
    42961 accagcggag cgacatagaa agcagtggcg ctttggtgag caaaatcgat cacaaggacc
    43021 aaagcccatc aggtgagatt agaatatcct ggcatatgca agagacatgc taactattcg
    43081 agaactaggt gaaggaccgt gtggcacgat tcgcgaggaa acgcctagtc ctgatgttga
    43141 cgccctcaag gctgttcaga agagcctcaa ccgcttgtcc atgcaacaaa ggctgacacc
    43201 tgaaagatga cataaggtgc tggacataat aaacgaatct aagtcttcgt ggaagagcgt
    43261 agaggatatc tccataaggg tattgggcac tccgcttgat agcacagcat ggtagctgag
    43321 atatcggcat tgcaccattc cattaacaat aaaaaattaa gtaaactcac agccaatact
    43381 cttgatagac ggaccagact agccttcgag actgacgtat acaacatcta ttcgttggta
    43441 tctatggagc taccgaatga agctttcacc caccagctgc ctgatgacct tcaccgaggt
    43501 gaccctgtcg tttatgaagg agtctctccc gtctcttcga gttgatacag agcttgcgta
    43561 tattgcgact gcgatgtgtg atactggagg ctcgaagtgg agcgaaagag ccgccgtcga
    43621 aactgcccat cgtccgcagt gtgtcccggt ctgccttctt gaatcgaact tcatgttgca
    43681 acaacttctc taatccaggc agttggaaat ccaatgtcgg aagagctagt agcctcatct
    43741 ttgagcggtc aataggtggc agtatgggct tgccgattat tctctgactt gcgtttatcg
    43801 ctaaatcgtt tcgaggctct ggatgcttgg gatgagaaac tacattgtcg aagtctacag
    43861 gctcttccgc atagatggcg ggcagtgtat atctggtttt cccaggggcg tattgcttaa
    43921 gcaccgcggc caaacgagca cgatcctgcg gaggtagtgc ggtccggaag tccttgctgt
    43981 gttcgactag gaagggcatc acaactagac gggaaggtag acgatgcgtg agccgaatcc
    44041 agaagcgacc gtcccaaaaa tgccaaggta gccaaactga ccatctcgat ctcggtttac
    44101 gaggtctgcg ccttctctcc aatccgggtg accatgctga aatgcgccac tgagggagtg
    44161 gctcggtcgc aacgtatgga tggcgcgata cgtaccatat ctggggatgc aatagtgcgg
    44221 aggaagcgac cgacggcggc gatgattcaa taggcataaa gtgcaagcca gcgacgttga
    44281 aggctttagg cggtgccgcc ctcgacgcat ctggcaggct ctcaagagat gggaagagtc
    44341 tcgagaccac attctgcaag ttcgtgacag agggggcttg atattctggg ctaacaagag
    44401 cgatgacccg ctggagggct agtgctgcaa ttattcgctt ctgggagagc cggtgttggt
    44461 ggtactcgtt cgaggacgaa gctcctttgg agccatgaac ctgcaagttc gggaattgta
    44521 ccaccatcgt gcccacatgc ggctcgaagt catggagcac tgtcctttgg agtagtctac
    44581 gcgcctcggc atcctgggct cgagctcgat gctgacaaga cttggagagc gccagaacag
    44641 ccggtttctg gagagcgcga ggaagttcgc aagatttgta catatggcga atcgcatttc
    44701 gcgtagtcag tgtcggatcc gtgttagtat ggtcctcaaa ccagggaaca ttattttcca
    44761 cgcaggtcgc aacgagtcta tccttgccaa actccagaaa cggtcgatgt atactgacac
    44821 ctccgttttc aatgggcata gatccgagct gcggtgacca gttgaacctg atgggtgttt
    44881 tccccagtga atcgtcggcc ccagtagtat caaatactcc aagattggcg agctgatcct
    44941 ctgcttgctg gtcttcgtgc atcagttcat tgatgcggaa cttgagctct tgcttcaaac
    45001 tcttgcgctc cttcttggag agcttggtgt tgtagaatgg gtgctttcgg gtctggtcgt
    45061 cgacccagcc actaccataa actccaaaaa tgccttcaca ctcaggtata tcagatgcct
    45121 cccgcatgcc aatcagagcg cgattaggat ggccgttgat caggcgcatg agaactgttt
    45181 cgtattgatc atcctggtgg tgggccaaca gcagcgtggc catcttgcgg aaggcgacaa
    45241 aatggccaag cttccgatat cgagcccttc gtgcggcgct ctcgatgttc gataggtttt
    45301 tgacatcgac gttctcacca agttccttct tccagttgat tggtaa
//
