# Supplementary material for: Genome sequencing and physiological characterization of three Neoarthrinium moseri strains
Source: BMC Microbiol. 2025 Aug 21;25:526. doi: 10.1186/s12866-025-04274-z (PMC12369201; doi:10.1186/s12866-025-04274-z)
Supplement: Supplementary file 16 — Supplementary Material 16. [file 12866_2025_4274_MOESM16_ESM.zip › BiGSLICE/input/Nmoseri/TUCIM5827/JAFIMQ010000009.1.region004.gbk]

LOCUS       JAFIMQ010000009        55543 bp    DNA     linear   PLN 06-APR-2022
DEFINITION  Neoarthrinium moseri strain TUCIM 5827 scaffold9_Wmoseri_TUCIM_5827,
            whole genome shotgun sequence.
ACCESSION   JAFIMQ010000009
VERSION     JAFIMQ010000009.1
KEYWORDS    .
SOURCE      Neoarthrinium moseri
  ORGANISM  Neoarthrinium moseri
            Eukaryota; Fungi; Dikarya; Ascomycota; Pezizomycotina;
            Sordariomycetes; Xylariomycetidae; Xylariomycetidae incertae sedis;
            Neoarthrinium.
COMMENT     ##antiSMASH-Data-START##
            Version      :: 7.1.0
            Run date     :: 2023-12-04 12:33:23
            NOTE: This is a single region extracted from a larger record!
            Orig. start  :: 427519
            Orig. end    :: 483062
            ##antiSMASH-Data-END##
FEATURES             Location/Qualifiers
     protocluster    1..55543
                     /aStool="rule-based-clusters"
                     /category="NRPS"
                     /contig_edge="False"
                     /core_location="[20000:35543]"
                     /cutoff="20000"
                     /detection_rule="cds(Condensation and (AMP-binding or
                     A-OX))"
                     /neighbourhood="20000"
                     /product="NRPS"
                     /protocluster_number="1"
                     /tool="antismash"
     proto_core      20001..35543
                     /aStool="rule-based-clusters"
                     /tool="antismash"
                     /cutoff="20000"
                     /detection_rule="cds(Condensation and (AMP-binding or
                     A-OX))"
                     /neighbourhood="20000"
                     /product="NRPS"
                     /protocluster_number="1"
     cand_cluster    1..55543
                     /SMILES="CC(=O)NC(CC(C)C)C(=O)NC([*])C(=O)NC([*])C(=O)NC([*
                     ])C(=O)O"
                     /candidate_cluster_number="1"
                     /contig_edge="False"
                     /detection_rules="cds(Condensation and (AMP-binding or
                     A-OX))"
                     /kind="single"
                     /product="NRPS"
                     /protoclusters="1"
                     /tool="antismash"
     region          1..55543
                     /candidate_cluster_numbers="1"
                     /contig_edge="False"
                     /product="NRPS"
                     /region_number="4"
                     /rules="cds(Condensation and (AMP-binding or A-OX))"
                     /tool="antismash"
     gene            1874..8636
                     /locus_tag="JX266_003118"
     mRNA            join(1874..6476,6531..6709,6759..6929,6977..7111,
                     7161..7338,7393..8636)
                     /locus_tag="JX266_003118"
                     /product="hypothetical protein"
     CDS             join(1874..6476,6531..6709,6759..6929,6977..7111,
                     7161..7338,7393..8636)
                     /codon_start=1
                     /locus_tag="JX266_003118"
                     /product="hypothetical protein"
                     /protein_id="KAI1851656.1"
                     /transl_table=1
                     /translation="MAKWRELGEVPDSDDESLLDSDESQPQLPPPLPRNDASALVEEPS
                     TKDPTIWDIPISSQDHEEPALPVARTNIEIHIRARPISQEPESSPLSSIADPTEEDATT
                     PCPSQHNESIGVDQGEAHISRNTTPEVLQSRPALTAEPSANQINIVEEDQDVAREESLR
                     LNRSLRPRKPIQEHPYLLENAQYSHMFKSHGVRPVRLPAYEERRRALEEDSQEQDYEED
                     SQLTNGYGQEEELVGSQESRRRRSLDNGRDELALSSPSRPSPSPPRPTTSHELLGSSQN
                     DDDLPSLNDIFRQRAKGRPRTYAKRRGSPKQSSSGKRIRQNRPIIVDEPSSPPFTAVNI
                     FDIPPSPPQTSPAFISHTPATNVAFTRPGVVSLTPKPSSISTSRNQTPVPAKQAIATVD
                     LTDILDQDSSGPENDLKGDMSDPEPNHPERSATSSPEPDLVFRRRIKGVLPASWIRLDQ
                     QVSRDKVPKPLTRRSPELSPEKVHRKGVAQRRQISPRSNNSKPFFFDDDSDDDFTTLRN
                     DDIEDALETTGFPIFEDDAGSVIEEDHIDQMLPGKKRAEPSVDGLPRPTKRRKTQTTFK
                     GHPVERKRQQKLTGMVNRSKSTTHTGSSSSKLARHTSSIPQRGAASQRASPPRLSILDV
                     LEPNAPSFVRIAARTASRRRNKGRSSPSGKHISLGTRQDNIDALSVLRNWRGGKIQSRS
                     LTTSSEWPRSTNSRPLQPIADNKAVRSSNLDKGVGSCGSVPVNRFSKSRKLVKQMSIDK
                     FVDTRPIYPASVTASLPDEVGIAMPQPIRRILGRSKTHGTTSRPAQLETVGDEQVHRQA
                     FHSRKRVLDALYRKSRKAVPSAPDTRLAEVFRGQLSEPGLPLAAEEPSTNSQETCLSPH
                     PETRRRFRKLLRPRHVDIAAPQYAHANDPLPVEHVPISEAVTITEASASKLQGLGPYGT
                     HYTQHFEVFPLDSGVFFRKDTLIGSGRLAKSLDEDCLGGLSQSRGSCTFQLDDRALCWS
                     QWDAQTSSEFGVLYDWVADKLQPELSIVQIDSGSAAALTATQAADFSLRYLQEVVSFPD
                     HETARHFVSRILETMAGFLDRLGALVTQQNTDVRQAAEVSTRCMLTVLQTLRVCEKLGF
                     TESLQLEELLKRTAGQTARILLRADLLNILDFCSQLQSSYVRDRGIGEEQYLIAGWVVM
                     MRVLQESRIPRAGFWDVVSPILLEAVPGSVVDAQVMERLWHTMFALLPLAEFDNAGVVT
                     SGLRHSIPLEGWNLPQKLLGRVFDTYNANQRQSPSFNDYCRALVSRCHYLVEQWGWRKC
                     SGIIGTIFDFFASQNLSHLRNEEVYKSPQFLEDLAGTPSLVVQSEDRCFHIFLKLLALS
                     IQRLRKHGLIKDLKNLIARVLPNHDRQYLKESDVHEHELASLRNHHDLLCTLFWCSPQP
                     LRPSVQLLEKLVIPGSSHKEACLINLRAWNQLGRFVVFLGEDRAAWKPFADWQNNVFKQ
                     VLDQYASVESDIQQQFLRMSKESSNGVSPELMKRVVNMNKQAATDVLHFSLKANLDVMR
                     HASSLGAASFVLNTYQLHEVFFRFSFSPPSFDWSTQRVAVEILGHYLDRIEKFFYEHET
                     NSDLPNSWHGEDAIMVLDRHVSVPFCSMARNLLGEASESSSASITDGKETGLEKTTHAS
                     GRLAALFLRHKVTRLSSFFSPGKYGLFSGPQAKLSLHSRKYMSLFASVLVERGVADFTD
                     INSTPLEFYLCSITKPSQSLAYEYRLVRALKLQGNPYLKEIAVHRDNPDYELNRDLFDR
                     TLSSMRRAIRHEQNLQREVSQALRAVMDQMKQDLKLLVSEPAAHKAFIQFVRMIVPLIK
                     KHDLCPIDPFFCQISKEYSPSAQDPRLQTAAILSYGLKLEDEDRGAVPRLFYFLYPNFK
                     LALANGKLSDERDILREGMENKHIFSFVLSRMLPAIIRAVMKAPEAWLILDVYVEAVER
                     LLDGELDGPPGKPLRGVIHRSIGHESMEDLLALLKFVGAAVQHYQRSEANIRPEHLQSL
                     TLSIKILNQFGPSLVAYLCTARNSKSHIGMAINKELDAFTDFTREAGEYLSEVLSSSEG
                     GEGATQTDLGRLLEGIQFYYADPSTNRNENANSFAQHMVEDIQKNWVSTGGRISVRGPA
                     HTPGVSTQSGQGTAIPPWNWVQLVAQLNEQIQEWNRSFDTSPAMVWNRRQAAMDETWLF
                     "
     PFAM_domain     join(5477..6476,6531..6709,6759..6929,6977..7111,
                     7161..7338,7393..7568)
                     /aSDomain="Mus7"
                     /aSTool="clusterhmmer"
                     /database="35.0"
                     /db_xref="PF09462.13"
                     /db_xref="GO:0005634"
                     /db_xref="GO:0006281"
                     /db_xref="GO:0006974"
                     /db_xref="GO:0031297"
                     /description="Mus7/MMS22 family"
                     /detection="hmmscan"
                     /domain_id="clusterhmmer_JX266_003118_0049"
                     /evalue="6.30E-134"
                     /gene_ontologies="GO:0005634: nucleus"
                     /gene_ontologies="GO:0006281: DNA repair"
                     /gene_ontologies="GO:0006974: DNA damage response"
                     /gene_ontologies="GO:0031297: replication fork processing"
                     /label="JX266_003118"
                     /locus_tag="JX266_003118"
                     /protein_end="1814"
                     /protein_start="1201"
                     /score="448.2"
                     /tool="antismash"
                     /translation="MERLWHTMFALLPLAEFDNAGVVTSGLRHSIPLEGWNLPQKLLGR
                     VFDTYNANQRQSPSFNDYCRALVSRCHYLVEQWGWRKCSGIIGTIFDFFASQNLSHLRN
                     EEVYKSPQFLEDLAGTPSLVVQSEDRCFHIFLKLLALSIQRLRKHGLIKDLKNLIARVL
                     PNHDRQYLKESDVHEHELASLRNHHDLLCTLFWCSPQPLRPSVQLLEKLVIPGSSHKEA
                     CLINLRAWNQLGRFVVFLGEDRAAWKPFADWQNNVFKQVLDQYASVESDIQQQFLRMSK
                     ESSNGVSPELMKRVVNMNKQAATDVLHFSLKANLDVMRHASSLGAASFVLNTYQLHEVF
                     FRFSFSPPSFDWSTQRVAVEILGHYLDRIEKFFYEHETNSDLPNSWHGEDAIMVLDRHV
                     SVPFCSMARNLLGEASESSSASITDGKETGLEKTTHASGRLAALFLRHKVTRLSSFFSP
                     GKYGLFSGPQAKLSLHSRKYMSLFASVLVERGVADFTDINSTPLEFYLCSITKPSQSLA
                     YEYRLVRALKLQGNPYLKEIAVHRDNPDYELNRDLFDRTLSSMRRAIRHEQNLQREVSQ
                     ALRAVMDQMKQDLKLLVSEPAAHKAFIQFVRMIVPLI"
     gene            9782..10690
                     /locus_tag="JX266_003119"
     mRNA            9782..10690
                     /locus_tag="JX266_003119"
                     /product="hypothetical protein"
     CDS             9782..10690
                     /codon_start=1
                     /locus_tag="JX266_003119"
                     /product="hypothetical protein"
                     /protein_id="KAI1851657.1"
                     /transl_table=1
                     /translation="MSRYEERGRSRHERDYSPDYTYAGGSAGAYRVPSPGHTTYYPTPS
                     SHARLEYEPQTPLYPPPPNHNSLQVPDSRARPRSLPPPAEWRGGRSRGDKSRDDISRDR
                     SPIARARDALGNTFSDSNTGLGVGILGALVGGLAAHEAAEATSRHGSGSHHSSHHHSET
                     QRRNQLLSTVVGAAVGGLGANAVEKRLEMNRERDKVKQQKWEEKWGKGPGGNPAADYVE
                     KREVVMRPRSSRRDRDSGAWDVEPDSPRRSRGRGLEREVDPDARSWKDVEDWVYDDRDR
                     DRDRDRDRHRGRRSDDGGYRY"
     gene            complement(11509..13471)
                     /locus_tag="JX266_003120"
     mRNA            complement(join(11509..12973,13035..13471))
                     /locus_tag="JX266_003120"
                     /product="hypothetical protein"
     CDS             complement(join(11509..12973,13035..13471))
                     /codon_start=1
                     /gene_functions="transport (smcogs) SMCOG1106:major
                     facilitator transporter (Score: 86.8; E-value: 2e-26)"
                     /gene_kind="transport"
                     /locus_tag="JX266_003120"
                     /product="hypothetical protein"
                     /protein_id="KAI1851658.1"
                     /transl_table=1
                     /translation="MVNMDEVDRELMRAEEDARWQNHPEDSSKPHRRPSNEVERVVTAS
                     SVSTSSSEGGATRRTIGMSRVSTQRDLERHPTELSRIHTARSQHSETIGRGLRSRQSAK
                     PLPAFGAGKPFPPPLPEQEEYVVEFDGPDDPYHAQNWPTKKKLLTAAMLGYTTMTSAFT
                     SSIFSSATASVAAEFNVSTEVGILGVSLYVLGFAFGPTLWAPLSELKGRRLPIVISMFG
                     FSVFTIACAVAKDLQTLLICRFFAGFFGACPLAVVAAVFSDMFNNATRGVAITIFSMAV
                     FTGPLLAPFVGGFITQSYLGWRWTMYITSIMGWVAFGLDLIFLEETYPPVILIEKASEL
                     RRRTKNWGIHAKQEEIEVDFKELLQKNFTRPMRLLFFEPIVTLLSVYMAFIYGLLYLFL
                     TAYPFVFQGIHHFNSGQSGLAFFGMILGQLLAGTVVLLDQPRYQRKLAANNGVPIPEWR
                     LPVIIAGGVSFTAGIFWFGWSGYRADIHWIVPAASGILSGFGLMAIFLQALNYLVDAYL
                     MFAASAIAGNTFLRSLCGAGFPLFSTYMFNGLGIQWASTLLGCVAALLVPIPVIFYLYG
                     EKIRAKSSFAPTSNTPRAAPAADDSTDGDANGVDMTQNHAALSNIPRTDREKDTSQA"
     PFAM_domain     complement(11800..12945)
                     /aSDomain="MFS_1"
                     /aSTool="clusterhmmer"
                     /database="35.0"
                     /db_xref="PF07690.19"
                     /db_xref="GO:0022857"
                     /db_xref="GO:0055085"
                     /description="Major Facilitator Superfamily"
                     /detection="hmmscan"
                     /domain_id="clusterhmmer_JX266_003120_0050"
                     /evalue="6.80E-36"
                     /gene_ontologies="GO:0022857: transmembrane transporter
                     activity"
                     /gene_ontologies="GO:0055085: transmembrane transport"
                     /label="JX266_003120"
                     /locus_tag="JX266_003120"
                     /protein_end="537"
                     /protein_start="155"
                     /score="124.0"
                     /tool="antismash"
                     /translation="TTMTSAFTSSIFSSATASVAAEFNVSTEVGILGVSLYVLGFAFGP
                     TLWAPLSELKGRRLPIVISMFGFSVFTIACAVAKDLQTLLICRFFAGFFGACPLAVVAA
                     VFSDMFNNATRGVAITIFSMAVFTGPLLAPFVGGFITQSYLGWRWTMYITSIMGWVAFG
                     LDLIFLEETYPPVILIEKASELRRRTKNWGIHAKQEEIEVDFKELLQKNFTRPMRLLFF
                     EPIVTLLSVYMAFIYGLLYLFLTAYPFVFQGIHHFNSGQSGLAFFGMILGQLLAGTVVL
                     LDQPRYQRKLAANNGVPIPEWRLPVIIAGGVSFTAGIFWFGWSGYRADIHWIVPAASGI
                     LSGFGLMAIFLQALNYLVDAYLMFAASAIAGNTFLRSLCGAG"
     gene            complement(15356..17049)
                     /locus_tag="JX266_003121"
     mRNA            complement(join(15356..15970,16015..16805,16875..17049))
                     /locus_tag="JX266_003121"
                     /product="hypothetical protein"
     CDS             complement(join(15356..15970,16015..16805,16875..17049))
                     /codon_start=1
                     /gene_functions="transport (smcogs) SMCOG1169:sugar
                     transport protein (Score: 306.6; E-value: 4.7e-93)"
                     /gene_kind="transport"
                     /locus_tag="JX266_003121"
                     /product="hypothetical protein"
                     /protein_id="KAI1851659.1"
                     /transl_table=1
                     /translation="MENSAQEPLIRNQENQSEDGDREASVAPVSRRHDPDEGVGIFLWL
                     LVLSAGISGLLFGYDTGVISATLVSIGTSLSGRELTSFDKSIITSSTSLFALIASPLSS
                     ILADALGRKPVILLADALFIVGAVVQGGSYTVSSMVLGRSIVGAGVGAASFVTPMYIAE
                     LAPAAHRGRLVTMNNLAITLGQVVAYVIGWMFSELVDPATGWRWMVGLGALPAAVQCVL
                     IVFMPETPRWLVKAGKSSAAKRVIRQTLASSSSSNEADHIVTDIQNEVRAEEESRRLSR
                     GGAKDNQGWLSTWRELIAVPKHRRALAIACLLQGLQQLCGFNSLMYFSATIFALLGFTV
                     PTLTSLSVATTNFAFTIAALLLIDRVGRRRILLFSIPFMIMGLLLSGFGFRVIELPSTS
                     DTAVATAKFGAPAHNTAATIVLISMILYVASYAIGLGVVPWMQSELFPLSVRSLGSGIA
                     TASNWSANFVVGLSFLPMMDALTPTWTFVLYAVVCAIGWIAVWAIYPETSNLSLEEATG
                     LLENGWGVR"
     PFAM_domain     complement(join(15389..15970,16015..16805,16875..16908))
                     /aSDomain="Sugar_tr"
                     /aSTool="clusterhmmer"
                     /database="35.0"
                     /db_xref="PF00083.27"
                     /db_xref="GO:0016020"
                     /db_xref="GO:0022857"
                     /db_xref="GO:0055085"
                     /description="Sugar (and other) transporter"
                     /detection="hmmscan"
                     /domain_id="clusterhmmer_JX266_003121_0051"
                     /evalue="2.40E-109"
                     /gene_ontologies="GO:0016020: membrane"
                     /gene_ontologies="GO:0022857: transmembrane transporter
                     activity"
                     /gene_ontologies="GO:0055085: transmembrane transport"
                     /label="JX266_003121"
                     /locus_tag="JX266_003121"
                     /protein_end="516"
                     /protein_start="47"
                     /score="366.3"
                     /tool="antismash"
                     /translation="LSAGISGLLFGYDTGVISATLVSIGTSLSGRELTSFDKSIITSST
                     SLFALIASPLSSILADALGRKPVILLADALFIVGAVVQGGSYTVSSMVLGRSIVGAGVG
                     AASFVTPMYIAELAPAAHRGRLVTMNNLAITLGQVVAYVIGWMFSELVDPATGWRWMVG
                     LGALPAAVQCVLIVFMPETPRWLVKAGKSSAAKRVIRQTLASSSSSNEADHIVTDIQNE
                     VRAEEESRRLSRGGAKDNQGWLSTWRELIAVPKHRRALAIACLLQGLQQLCGFNSLMYF
                     SATIFALLGFTVPTLTSLSVATTNFAFTIAALLLIDRVGRRRILLFSIPFMIMGLLLSG
                     FGFRVIELPSTSDTAVATAKFGAPAHNTAATIVLISMILYVASYAIGLGVVPWMQSELF
                     PLSVRSLGSGIATASNWSANFVVGLSFLPMMDALTPTWTFVLYAVVCAIGWIAVWAIYP
                     ETSNLSLEEAT"
     aSDomain        complement(join(15395..15970,16015..16805,16875..16926))
                     /aSDomain="TIGR00879"
                     /aSTool="tigrfam"
                     /description="SP: MFS transporter, sugar porter (SP)
                     family"
                     /detection="hmmscan"
                     /domain_id="TIGRFam_JX266_003121_0004"
                     /evalue="1.10E-103"
                     /identifier="TIGR00879"
                     /label="JX266_003121"
                     /locus_tag="JX266_003121"
                     /protein_end="514"
                     /protein_start="41"
                     /score="345.4"
                     /tool="antismash"
                     /translation="FLWLLVLSAGISGLLFGYDTGVISATLVSIGTSLSGRELTSFDKS
                     IITSSTSLFALIASPLSSILADALGRKPVILLADALFIVGAVVQGGSYTVSSMVLGRSI
                     VGAGVGAASFVTPMYIAELAPAAHRGRLVTMNNLAITLGQVVAYVIGWMFSELVDPATG
                     WRWMVGLGALPAAVQCVLIVFMPETPRWLVKAGKSSAAKRVIRQTLASSSSSNEADHIV
                     TDIQNEVRAEEESRRLSRGGAKDNQGWLSTWRELIAVPKHRRALAIACLLQGLQQLCGF
                     NSLMYFSATIFALLGFTVPTLTSLSVATTNFAFTIAALLLIDRVGRRRILLFSIPFMIM
                     GLLLSGFGFRVIELPSTSDTAVATAKFGAPAHNTAATIVLISMILYVASYAIGLGVVPW
                     MQSELFPLSVRSLGSGIATASNWSANFVVGLSFLPMMDALTPTWTFVLYAVVCAIGWIA
                     VWAIYPETSNLSLEE"
     gene            18528..19694
                     /locus_tag="JX266_003122"
     mRNA            join(18528..18585,18652..19694)
                     /locus_tag="JX266_003122"
                     /product="hypothetical protein"
     CDS             join(18528..18585,18652..19694)
                     /codon_start=1
                     /locus_tag="JX266_003122"
                     /product="hypothetical protein"
                     /protein_id="KAI1851660.1"
                     /transl_table=1
                     /translation="MEASVEKQRAKNREAQRRHRRAIRDKLAELEALKEALLDSTSTGP
                     PAVAPSPPPDLSKKSDPDLPPSADSESLPPRGYVHDAADWLGLLHWSDVQPTRAEPDGH
                     LRQFSLGSTQPTYADSIGTPSDTRKVQRPRMHHSATNYIPPTPQPLSNHHLGSSGNPQS
                     PPADEWSQLWHSPGLDLAINSPADQQDMRRKDLPRSPRPHTGSSQALAREASKRRKTSF
                     HSNITANISSHSPETTSPSSASIATPFGSGKLPGTPKTQQNTLIDPTSPPLSIAVIHGN
                     IACVRVLLKHDVDVDGTDTLGRTPLHLCATGVQSAIDIARLLVEHGANTAARDVDGYTP
                     MQRAVEYGDDGVVGAFADLGMDINGA"
     PFAM_domain     19410..19685
                     /aSDomain="Ank_2"
                     /aSTool="clusterhmmer"
                     /database="35.0"
                     /db_xref="PF12796.10"
                     /db_xref="GO:0005515"
                     /description="Ankyrin repeats (3 copies)"
                     /detection="hmmscan"
                     /domain_id="clusterhmmer_JX266_003122_0052"
                     /evalue="2.00E-10"
                     /gene_ontologies="GO:0005515: protein binding"
                     /label="JX266_003122"
                     /locus_tag="JX266_003122"
                     /protein_end="364"
                     /protein_start="272"
                     /score="41.2"
                     /tool="antismash"
                     /translation="LSIAVIHGNIACVRVLLKHDVDVDGTDTLGRTPLHLCATGVQSAI
                     DIARLLVEHGANTAARDVDGYTPMQRAVEYGDDGVVGAFADLGMDIN"
     gene            complement(20001..35543)
                     /locus_tag="JX266_003123"
     mRNA            complement(join(20001..22999,23075..35543))
                     /locus_tag="JX266_003123"
                     /product="hypothetical protein"
     CDS             complement(join(20001..22999,23075..35543))
                     /NRPS_PKS="Domain: PKS_AT (4-287). E-value: 5.5e-41. Score:
                     132.7. Matches aSDomain:
                     nrpspksdomains_JX266_003123_PKS_AT.1"
                     /NRPS_PKS="Domain: PCP (337-387). E-value: 5.3e-12. Score:
                     37.7. Matches aSDomain: nrpspksdomains_JX266_003123_PCP.1"
                     /NRPS_PKS="Domain: Condensation_DCL (428-691). E-value:
                     4.3e-29. Score: 93.4. Matches aSDomain:
                     nrpspksdomains_JX266_003123_Condensation_DCL.1"
                     /NRPS_PKS="Domain: AMP-binding (863-1267). E-value:
                     8.8e-72. Score: 233.7. Matches aSDomain:
                     nrpspksdomains_JX266_003123_AMP-binding.1"
                     /NRPS_PKS="Domain: PCP (1397-1465). E-value: 1.4e-12.
                     Score: 39.6. Matches aSDomain:
                     nrpspksdomains_JX266_003123_PCP.2"
                     /NRPS_PKS="Domain: Condensation_DCL (1507-1778). E-value:
                     4.5e-40. Score: 129.4. Matches aSDomain:
                     nrpspksdomains_JX266_003123_Condensation_DCL.2"
                     /NRPS_PKS="Domain: AMP-binding (1958-2358). E-value: 6e-80.
                     Score: 260.6. Matches aSDomain:
                     nrpspksdomains_JX266_003123_AMP-binding.2"
                     /NRPS_PKS="Domain: PCP (2490-2558). E-value: 3.3e-18.
                     Score: 57.6. Matches aSDomain:
                     nrpspksdomains_JX266_003123_PCP.3"
                     /NRPS_PKS="Domain: Condensation_DCL (2599-2870). E-value:
                     7.2e-40. Score: 128.8. Matches aSDomain:
                     nrpspksdomains_JX266_003123_Condensation_DCL.3"
                     /NRPS_PKS="Domain: AMP-binding (3049-3446). E-value:
                     2.7e-81. Score: 265.0. Matches aSDomain:
                     nrpspksdomains_JX266_003123_AMP-binding.3"
                     /NRPS_PKS="Domain: PCP (3585-3653). E-value: 2.4e-15.
                     Score: 48.4. Matches aSDomain:
                     nrpspksdomains_JX266_003123_PCP.4"
                     /NRPS_PKS="Domain: Condensation_DCL (3693-3959). E-value:
                     5.5e-50. Score: 162.0. Matches aSDomain:
                     nrpspksdomains_JX266_003123_Condensation_DCL.4"
                     /NRPS_PKS="Domain: AMP-binding (4156-4520). E-value:
                     2.2e-66. Score: 216.0. Matches aSDomain:
                     nrpspksdomains_JX266_003123_AMP-binding.4"
                     /NRPS_PKS="Domain: PCP (4649-4718). E-value: 8.7e-14.
                     Score: 43.4. Matches aSDomain:
                     nrpspksdomains_JX266_003123_PCP.5"
                     /NRPS_PKS="Domain: Condensation_DCL (4777-5006). E-value:
                     2.1e-10. Score: 32.1. Matches aSDomain:
                     nrpspksdomains_JX266_003123_Condensation_DCL.5"
                     /codon_start=1
                     /gene_functions="biosynthetic (rule-based-clusters) NRPS:
                     AMP-binding"
                     /gene_functions="biosynthetic (rule-based-clusters) NRPS:
                     Condensation"
                     /gene_functions="biosynthetic-additional
                     (rule-based-clusters) PKS_AT"
                     /gene_functions="biosynthetic-additional
                     (rule-based-clusters) PP-binding"
                     /gene_functions="biosynthetic-additional (smcogs)
                     SMCOG1002:AMP-dependent synthetase and ligase (Score:
                     222.8; E-value: 1.1e-67)"
                     /gene_kind="biosynthetic"
                     /locus_tag="JX266_003123"
                     /product="hypothetical protein"
                     /protein_id="KAI1851661.1"
                     /sec_met_domain="PKS_AT (E-value: 2.8e-40, bitscore: 132.7,
                     seeds: 1682, tool: rule-based-clusters)"
                     /sec_met_domain="AMP-binding (E-value: 1.6e-88, bitscore:
                     291.1, seeds: 400, tool: rule-based-clusters)"
                     /sec_met_domain="PP-binding (E-value: 7.4e-15, bitscore:
                     49.4, seeds: 164, tool: rule-based-clusters)"
                     /sec_met_domain="Condensation (E-value: 1.2e-42, bitscore:
                     140.2, seeds: 42, tool: rule-based-clusters)"
                     /transl_table=1
                     /translation="MHAFVFPGQAASLRHVPSTMLKQYPDIKLMFEEAHQVFGIDFSTV
                     DLQDERGIRFGNTALTQPLVFLYCMAAYYQIADPTPDMMAGHSLGEIIALAASGALTVK
                     AALHLIKVRSFAMQDASNSNQSGMTAVMGLSEEEVQAACNSWNTRNPHSHLGISNYNSP
                     RQFVMSGSKEALSYAKGQLKSAERIVDLATPGAFHSPYMAQANDKFKLEAMSVHLQRPR
                     CPIYLNYTGNYTTDPADIRDGLLQHMVSPVLWTKTVQGMISDGATEFRYLGSGGGIPRM
                     IQEIHNGVKISYSLLYSEGGSRPSQNGEQNGHLSPIEETLKSLWIKNVPMTAGCLPHRH
                     SNFFELGGDSIDAMRLSAAARSKGLKLSVKDIHTFPVLSDMAFVAARESGQEFLTAEVA
                     PFSLLSQDADIDSAISNAARLSNMVKDDVEDILPCSPLQEGLIALSIKREGIYVTKKSI
                     VFNTNYDIQKLQSAWSTVIQQSPILRTKIVDLSNHGLVQVVCKNYPTGKSVDGNLPMGL
                     GTWLLHLSFEQGLNSQSFRLIITMHHAIFDRWSLGLILEAVERAYHDKQVQLRPKFSSF
                     ISRLKDIPLEKASQYWTRYLQDLEAPQFPQLPTYAHQPHADDSFFHRVENLNWNRSLGT
                     PSNLIRAAYGLLISQLTASTDVVFGATVIGRQLDLDGAEQINGPMIATVPVRVRVDMDI
                     STSVFLETIRQESAQTIPYEQIGLSRISRLNRDTQRACSFQSLLVVQTQHSACSDGGDY
                     QSFTERIQNLPATPDALGNFSNYACVSECSLRSGGFDLRIEFDSKVMNKTMAQRVAQQL
                     EHIVRQLNDPKHNVLPLRELWWICDEDLSQITSWNGKWFPPADSCIHEWFMQMAVEQPF
                     APAVCAWDGELTYRELDSFSTKLARHLILAGIGSEHTGQSALLPLYFEKSMWTVVATLA
                     VMKAGGASCLMDGTLPEGRLNMISSQLAPAVVLSSKKRFEEARRSWKDKVLLIDHESIE
                     ALPLRDHLKLPNVKSTDAICSLFTSGSTGTPKGVVLQHSQLCSAIMYQKDALNFNKETR
                     FFDFAAYAFDVAWLSLAHTLATGGCICIPSDKDRRDDIAGSFSRLAANTTFLTPSVART
                     LEPEAMATLHTLMFGGEAITNDDIAQWRGLPHLIGTYGPAECTFVSTITPLKLGNSQNS
                     ILGTGAGTSTWLVNLSGEQLAPLGSIGEIWIEGPNVGAGYLNAETLTAKSFFEKPAWFS
                     ETLQQQLGRKTSRFYRTGDLATYSPNGELIFMGRQDFQVKINGQRVELGEIELQAQRAI
                     KPNTTTKIHVEVVTPSGHDKKVLVAFIAGFPQVNGHQTDSLAEIAALITQGLRRKFPDY
                     MIPNSFIPLSDVPMTNTGKVNRRRLREIGSAFSVGQLIEMNPLRDRRIAPETEAERTLI
                     KLWATILHLEPEIIGRGDSFYRLGGDSISAMRLVALARSCGILMSALSIMQTPVLCDQA
                     VMVEYVESKDDDITCAPFSQLSLDFDQLRAAVAQAAEGCDLSTDQIQDIYPCTPLQEAL
                     LAATSKDRNKYIARRVYELQETVDSIDVIQAWQETCSSIDVLRTRVANVTNVGLAQVVS
                     TELCPVSEWLNLQAFEGSEPCSMGLGTALVKVDLVNVSSDSRRRLFIFSAHHAVYDGWS
                     LPLILNHFISIYEKTPTPAPIPFKNFTKYLKNLKTESARTFWTSTLSSVEATIFPNVPK
                     TPQIHPTTNTFQHDIRRITWPRGDFTPSNILTAAWAVVASRYSDSKDVVFGTVTSGRQT
                     PIPGIERIIGPTIATVPVQVRLLGGESLATLLHRVQGTALEMMQYEHTGLQNIRKYSPE
                     IERLCNFQTLLVIQPPTREIAESNTGSLFVKEELHTSAEFGPGLGHSVDDFGSHALSIQ
                     INLDDGKASLKITHDTNVLHEESARRIARQFTSVVRQFCRSSESAETTLVEKLSLDTEQ
                     DTQKIWQWNSKAPPLIQGCVHDLISEAASKYPGNPAICAWDGEITHRQLDDMSARLARH
                     LISLGLRVGSIVPLCFEKSLWTIVAIMGVMKAGGASVTMDVGQPVERLRQIVDKANPQF
                     ILCSENRQGLASMLRPQVRVLPVFSDLVEGLDAEPTVQLPIVDMSSLLYVVFTSGSTGT
                     PKGATISHANFCSAIRYQREAMRYCSASRVFDFVSYAFDVTWPNILQTLSVGGCVCVPS
                     EFDRKNDISTSIRTLRANAVHVPPSVARLIDPAAVPEIKTVVVGGEPVLLSDVTRWGPG
                     VEVIQVYGPAECTPPIMASYRVDSDEAMANIGHGFGVVPWIVDADDPQKLASIGVVGEL
                     VVEGPLVGLGYLDDLEKTEAAFLDSPRWLVSGCSTHAGRSGRVYRTGDLARYEHDGSIR
                     FIGRKDAQVKVRGQRIELGEVEVHIERLLQDQHTTDIAVDVFVPAKSTTAVLAAFIAVG
                     VDTSDKSQAVKLVQSIVQSFHSGLKEALPAYMVPFVYIPVEKIPTTGTGKKDRRRLREL
                     GASFTLEELASFNPWRQEKRLPSTEWEKRLQLLVSTVLGIDVQSIGADDSFFQIGGDSI
                     AAMKLVALARERFGIRLAVGDIFKNPQLSALAQLAGTHMCVDDRVEISPFSLLSDEDPG
                     TMKLLASGVLEVSPGTIEDMYPCTALQEGLLASTSFAESSYVADKIFRLEPDVDLHQFR
                     QAWQHVFDETPILRTRIIEIPGKGPFQVVLRQTLPWFEVNGYDDFLESGKTRKVGFGNP
                     LIWLGIVFTATGESYFSWKMHHALYDGISIRILLGNLMAAYEKRSLNSTAPFSHFIAFT
                     NGRDLASRSSEFWTNQLGTSVARPFPSLPSPSYRPIADTSHTHYLRGINWPAVDLTPAN
                     ILRSVWALLISRYTASDQAIFGAVVSGRQAPVPGIESIMGPTIATVPVLVSIDEEDSIT
                     NMMKKVQSQAVDMVPFEQAGLHNIRRISPHIERHSQFNTLLLIQSESDDEDTGQDCPLW
                     TQKTPVDISPEYASQSALGTFNSYALLMQCIIRDDGLELKSEFDSAVISEDSIARLTTQ
                     FEDGLRQICSTNFSATQVKNISFLSQQDLEDIWQTNESVPQPVNECIHDIIREVSLRKP
                     ESLAVDAHDGRLTYRELENASSYLALVLASKGVKQGTIVPVIFEKSLWTTVAALAVMKA
                     GGAVVLLDTFLPMARLGAIVKQVKPVVTISSTKAAEITETLSIEENIILAPGRIPTSGT
                     YDPTTLPDVSPSDSAYIVFTSGSTGTPKGVIITHRNFSSSLRYQSEALGFSKASRVYDF
                     ASYSFDVCWTNMLHTLAAGACLCVPTESDRRNNLGESIMQFAADTIELTPSVARTLDPV
                     SLSGLKTLNLGGEAVTGEDVARWSHIPTVLNTYGPAEATPTTTVCRLSTHDLHEPRMGK
                     GVGTCCWVVQSGGKLAPVGAIGELWLEGPLIGQGYLNDAEKTASAFVDDPPWLIVGYPG
                     GSIPGRSGRVYRTGDLVKLLPDGNLSYVGRTDSQVKINGQRTELEEIEKQVQKNLPKAH
                     PAAVVVDLIIPSDGSTKVLVAFLALQTSHSGVITKDRDLLLNIALELDSTLALAVPRYM
                     IPSVFLEIDTVPLGPTGKVDRRHLRQLVEVMTVGELANANLLRGKRDSVAEAVFTPVQS
                     LLQKLWGEVLHIAPKTISHHDSFFRLGGDSVSAMRLVGLARSHHVRLTVGQVFQYPQLH
                     VLAGQVKENGAGTTNCTGPVLPFTLLGDADVEDCCAEAASTLGINKDQIQDMYPSTPLQ
                     EGLLATTEQQAGKYVAQYMFKLPDSVDTQRFKESWQVAATHMPILRTRFASIGHAGLLQ
                     VVTKQGIDFTEYTSWTQRTIDQPDLGFINQASRYEIVHTSAQPAVFIWTIHHALYDGWS
                     FSMILDAVQKAYEGSQLLAVTPFNAFIRHLSRADSKTAAEFWLQELESSHAVPYPKLPY
                     TNYQPRPVSQLTHTMSNLQLRQMDFTVSTVLRGAWAILASRHSNSDEVIFGAVVSGRQA
                     TLPGIEQVAGPTIATVPVRTIVDGAEKTTSFLQRVQDHAVRMVPFEQTGLQNIKKLGVG
                     MDSQSAFNTLLLVQMEDDDSHQVDRKWLFDSDYTQDEEGSTGKAIGFEAFSLYALLVQF
                     FVRKDAVEVQFWFDENVIEVALLERLSLQLETLMRQLCLEESHDLSISQLSTTSERDLC
                     DIWDWNPVPPPSVERCVHELIIDNMNHKKLQNSLAVQAHDGPSTIVPLFFEKSKWTMIA
                     ILAVWKAGGAVLTLDGNMPDDRIQAIVCQINPRLALVSAMNKQRSLNVLNPECATMVID
                     SNTISSLPGSEAFVSPVKVQPSDLVYVVFTSGSTGAPKGVLLQHRHLASASTYQAEALG
                     YNETSRVYDFASFAFDVSWSNIIQTFTTGGCLCIPTDEQRQNDLPASFRGLEANFVDLT
                     PSVSRTIDPESMVGLQTLLFGGEAVLGADVARWKTLPNIKLVNTYGPAETTPKTTAFPL
                     TDEDSTAGARFGVGLGLNTWLIEPDGESVAAVGAVGELWLEGPLVAAGYMNNPAKTAEC
                     FVANPPWLTRGAPGHPGRGGTLYRTGDLCRYNMDGTLSYVSRADTQIKIGGQRVELAEI
                     EHIVQQASSESRLNVTIDLITPKGSQTKLLVAFVAPAAGTKTSGIETAGWSFDLRDKLS
                     RRLHHAVVPRAFILLEAMPVTTSGKSDRRRLVSMGCSMTLDELTKLSGSRNTTKRAPQS
                     EEEAILRQLWAQALSIEETSIGIDDSFMQFGGDSISAMKVVSLALRRDLKLRAAQVVNT
                     PVLREQAKHLQKSYQRTTDGTNIVRKHATTLFQTHCIDAARQTPPAWYGFLVVDLAPSF
                     SGTAASLLCTWLWSSFDILRAIFTQDGHKYVQDYGSSSETPVTVLCDVGDLEAESQNLI
                     ETQGHESLILGQPFVRFWILEGSDSSRLMIRLPHAQYDGISLNQMMAQLVAFGQTGMHE
                     TPLHFYRYLEMVNESKMSGGLEYWNRLLQGASMTPPPGPPVDDEVVMKAGWTVPSIRIG
                     FPALPISKSTTAATIFTAICARAIAGVCATPDLVFGRLTSGRAMDPALSSVAGPCINFV
                     PIRIDNTGRTDIISTIQQQVAESMDYEGFGIDEICVSSNISTPRSRHPFKVRPGATPFF
                     GFTVQYQNVEEMETTNAVSFAERGFAFHWRPGNDTAEALFKDCIAIRAEEAVKQDSTSE
                     ERQLQVIISGPEWRMNVMQQLADEILHFDMNSLDME"
     PFAM_domain     complement(20319..21140)
                     /aSDomain="Condensation"
                     /aSTool="clusterhmmer"
                     /database="35.0"
                     /db_xref="PF00668.23"
                     /db_xref="GO:0003824"
                     /description="Condensation domain"
                     /detection="hmmscan"
                     /domain_id="clusterhmmer_JX266_003123_0067"
                     /evalue="5.20E-14"
                     /gene_ontologies="GO:0003824: catalytic activity"
                     /label="JX266_003123"
                     /locus_tag="JX266_003123"
                     /protein_end="5050"
                     /protein_start="4776"
                     /score="51.9"
                     /tool="antismash"
                     /translation="LWSSFDILRAIFTQDGHKYVQDYGSSSETPVTVLCDVGDLEAESQ
                     NLIETQGHESLILGQPFVRFWILEGSDSSRLMIRLPHAQYDGISLNQMMAQLVAFGQTG
                     MHETPLHFYRYLEMVNESKMSGGLEYWNRLLQGASMTPPPGPPVDDEVVMKAGWTVPSI
                     RIGFPALPISKSTTAATIFTAICARAIAGVCATPDLVFGRLTSGRAMDPALSSVAGPCI
                     NFVPIRIDNTGRTDIISTIQQQVAESMDYEGFGIDEICVSSNISTPRSRHPF"
     aSDomain        complement(20451..21137)
                     /aSDomain="Condensation"
                     /aSTool="nrps_pks_domains"
                     /database="nrpspksdomains.hmm"
                     /detection="hmmscan"
                     /domain_id="nrpspksdomains_JX266_003123_Condensation_DCL.5"
                     /domain_subtypes="Condensation_DCL"
                     /evalue="2.10E-10"
                     /label="JX266_003123_Condensation_DCL.5"
                     /locus_tag="JX266_003123"
                     /protein_end="5006"
                     /protein_start="4777"
                     /score="32.1"
                     /tool="antismash"
                     /translation="WSSFDILRAIFTQDGHKYVQDYGSSSETPVTVLCDVGDLEAESQN
                     LIETQGHESLILGQPFVRFWILEGSDSSRLMIRLPHAQYDGISLNQMMAQLVAFGQTGM
                     HETPLHFYRYLEMVNESKMSGGLEYWNRLLQGASMTPPPGPPVDDEVVMKAGWTVPSIR
                     IGFPALPISKSTTAATIFTAICARAIAGVCATPDLVFGRLTSGRAMDPALSSVAGPCIN
                     FVPIRID"
     CDS_motif       complement(20457..20549)
                     /aSTool="nrps_pks_domains"
                     /database="abmotifs"
                     /detection="hmmscan"
                     /domain_id="nrpspksmotif_JX266_003123_0044"
                     /evalue="2.70E-04"
                     /label="C5_DCL_263-294"
                     /locus_tag="JX266_003123"
                     /protein_end="5004"
                     /protein_start="4973"
                     /score="13.4"
                     /tool="antismash"
                     /translation="DLVFGRLTSGRAMDPALSSVAGPCINFVPIR"
     CDS_motif       complement(20844..20888)
                     /aSTool="nrps_pks_domains"
                     /database="abmotifs"
                     /detection="hmmscan"
                     /domain_id="nrpspksmotif_JX266_003123_0043"
                     /evalue="8.00E+00"
                     /label="C3_LCL_132-143"
                     /locus_tag="JX266_003123"
                     /protein_end="4875"
                     /protein_start="4860"
                     /score="-0.5"
                     /tool="antismash"
                     /translation="YDGISLNQMMAQLVA"
     aSDomain        complement(21315..21521)
                     /aSDomain="PCP"
                     /aSTool="nrps_pks_domains"
                     /database="nrpspksdomains.hmm"
                     /detection="hmmscan"
                     /domain_id="nrpspksdomains_JX266_003123_PCP.5"
                     /evalue="8.70E-14"
                     /label="JX266_003123_PCP.5"
                     /locus_tag="JX266_003123"
                     /protein_end="4718"
                     /protein_start="4649"
                     /score="43.4"
                     /tool="antismash"
                     /translation="EAILRQLWAQALSIEETSIGIDDSFMQFGGDSISAMKVVSLALRR
                     DLKLRAAQVVNTPVLREQAKHLQK"
     aSModule        complement(21315..24464)
                     /complete
                     /domains="nrpspksdomains_JX266_003123_Condensation_DCL.4"
                     /domains="nrpspksdomains_JX266_003123_AMP-binding.4"
                     /domains="nrpspksdomains_JX266_003123_PCP.5"
                     /locus_tags="JX266_003123"
                     /monomer_pairings="X -> X"
                     /tool="antismash"
                     /type="nrps"
     PFAM_domain     complement(21321..21512)
                     /aSDomain="PP-binding"
                     /aSTool="clusterhmmer"
                     /database="35.0"
                     /db_xref="PF00550.28"
                     /description="Phosphopantetheine attachment site"
                     /detection="hmmscan"
                     /domain_id="clusterhmmer_JX266_003123_0066"
                     /evalue="3.60E-06"
                     /label="JX266_003123"
                     /locus_tag="JX266_003123"
                     /protein_end="4716"
                     /protein_start="4652"
                     /score="27.3"
                     /tool="antismash"
                     /translation="LRQLWAQALSIEETSIGIDDSFMQFGGDSISAMKVVSLALRRDLK
                     LRAAQVVNTPVLREQAKHL"
     CDS_motif       complement(21423..21452)
                     /aSTool="nrps_pks_domains"
                     /database="abmotifs"
                     /detection="hmmscan"
                     /domain_id="nrpspksmotif_JX266_003123_0042"
                     /evalue="2.10E+00"
                     /label="PCP_mE"
                     /locus_tag="JX266_003123"
                     /protein_end="4682"
                     /protein_start="4672"
                     /score="2.5"
                     /tool="antismash"
                     /translation="SFMQFGGDSI"
     aSDomain        complement(join(21858..22999,23075..23102))
                     /aSDomain="TIGR01733"
                     /aSTool="tigrfam"
                     /description="AA-adenyl-dom: amino acid adenylation domain"
                     /detection="hmmscan"
                     /domain_id="TIGRFam_JX266_003123_0007"
                     /evalue="1.50E-95"
                     /identifier="TIGR01733"
                     /label="JX266_003123"
                     /locus_tag="JX266_003123"
                     /protein_end="4537"
                     /protein_start="4147"
                     /score="318.4"
                     /tool="antismash"
                     /translation="NSLAVQAHDGPSTIVPLFFEKSKWTMIAILAVWKAGGAVLTLDGN
                     MPDDRIQAIVCQINPRLALVSAMNKQRSLNVLNPECATMVIDSNTISSLPGSEAFVSPV
                     KVQPSDLVYVVFTSGSTGAPKGVLLQHRHLASASTYQAEALGYNETSRVYDFASFAFDV
                     SWSNIIQTFTTGGCLCIPTDEQRQNDLPASFRGLEANFVDLTPSVSRTIDPESMVGLQT
                     LLFGGEAVLGADVARWKTLPNIKLVNTYGPAETTPKTTAFPLTDEDSTAGARFGVGLGL
                     NTWLIEPDGESVAAVGAVGELWLEGPLVAAGYMNNPAKTAECFVANPPWLTRGAPGHPG
                     RGGTLYRTGDLCRYNMDGTLSYVSRADTQIKIGGQRVELAEIEHIVQQAS"
     CDS_motif       complement(21879..21944)
                     /aSTool="nrps_pks_domains"
                     /database="abmotifs"
                     /detection="hmmscan"
                     /domain_id="nrpspksmotif_JX266_003123_0041"
                     /evalue="5.70E-09"
                     /label="NRPS-A_a8"
                     /locus_tag="JX266_003123"
                     /protein_end="4530"
                     /protein_start="4508"
                     /score="28.2"
                     /tool="antismash"
                     /translation="YVSRADTQIKIGGQRVELAEIE"
     aSDomain        complement(join(21909..22999,23075))
                     /aSDomain="AMP-binding"
                     /aSTool="nrps_pks_domains"
                     /database="nrpspksdomains.hmm"
                     /detection="hmmscan"
                     /domain_id="nrpspksdomains_JX266_003123_AMP-binding.4"
                     /evalue="2.20E-66"
                     /label="JX266_003123_AMP-binding.4"
                     /locus_tag="JX266_003123"
                     /protein_end="4520"
                     /protein_start="4156"
                     /score="216.0"
                     /specificity="substrate consensus: X"
                     /tool="antismash"
                     /translation="GPSTIVPLFFEKSKWTMIAILAVWKAGGAVLTLDGNMPDDRIQAI
                     VCQINPRLALVSAMNKQRSLNVLNPECATMVIDSNTISSLPGSEAFVSPVKVQPSDLVY
                     VVFTSGSTGAPKGVLLQHRHLASASTYQAEALGYNETSRVYDFASFAFDVSWSNIIQTF
                     TTGGCLCIPTDEQRQNDLPASFRGLEANFVDLTPSVSRTIDPESMVGLQTLLFGGEAVL
                     GADVARWKTLPNIKLVNTYGPAETTPKTTAFPLTDEDSTAGARFGVGLGLNTWLIEPDG
                     ESVAAVGAVGELWLEGPLVAAGYMNNPAKTAECFVANPPWLTRGAPGHPGRGGTLYRTG
                     DLCRYNMDGTLSYVSRADTQIKIG"
     PFAM_domain     complement(21912..22997)
                     /aSDomain="AMP-binding"
                     /aSTool="clusterhmmer"
                     /database="35.0"
                     /db_xref="PF00501.31"
                     /description="AMP-binding enzyme"
                     /detection="hmmscan"
                     /domain_id="clusterhmmer_JX266_003123_0065"
                     /evalue="3.40E-56"
                     /label="JX266_003123"
                     /locus_tag="JX266_003123"
                     /protein_end="4519"
                     /protein_start="4157"
                     /score="190.8"
                     /tool="antismash"
                     /translation="PSTIVPLFFEKSKWTMIAILAVWKAGGAVLTLDGNMPDDRIQAIV
                     CQINPRLALVSAMNKQRSLNVLNPECATMVIDSNTISSLPGSEAFVSPVKVQPSDLVYV
                     VFTSGSTGAPKGVLLQHRHLASASTYQAEALGYNETSRVYDFASFAFDVSWSNIIQTFT
                     TGGCLCIPTDEQRQNDLPASFRGLEANFVDLTPSVSRTIDPESMVGLQTLLFGGEAVLG
                     ADVARWKTLPNIKLVNTYGPAETTPKTTAFPLTDEDSTAGARFGVGLGLNTWLIEPDGE
                     SVAAVGAVGELWLEGPLVAAGYMNNPAKTAECFVANPPWLTRGAPGHPGRGGTLYRTGD
                     LCRYNMDGTLSYVSRADTQIKI"
     CDS_motif       complement(22056..22142)
                     /aSTool="nrps_pks_domains"
                     /database="abmotifs"
                     /detection="hmmscan"
                     /domain_id="nrpspksmotif_JX266_003123_0040"
                     /evalue="7.20E-13"
                     /label="NRPS-A_a6"
                     /locus_tag="JX266_003123"
                     /protein_end="4471"
                     /protein_start="4442"
                     /score="40.7"
                     /tool="antismash"
                     /translation="VGAVGELWLEGPLVAAGYMNNPAKTAECF"
     CDS_motif       complement(22254..22280)
                     /aSTool="nrps_pks_domains"
                     /database="abmotifs"
                     /detection="hmmscan"
                     /domain_id="nrpspksmotif_JX266_003123_0039"
                     /evalue="1.30E+00"
                     /label="NRPS-A_a5"
                     /locus_tag="JX266_003123"
                     /protein_end="4405"
                     /protein_start="4396"
                     /score="2.8"
                     /tool="antismash"
                     /translation="YGPAETTPK"
     CDS_motif       complement(22635..22691)
                     /aSTool="nrps_pks_domains"
                     /database="abmotifs"
                     /detection="hmmscan"
                     /domain_id="nrpspksmotif_JX266_003123_0038"
                     /evalue="6.40E-08"
                     /label="NRPS-A_a3"
                     /locus_tag="JX266_003123"
                     /protein_end="4278"
                     /protein_start="4259"
                     /score="24.9"
                     /tool="antismash"
                     /translation="YVVFTSGSTGAPKGVLLQH"
     CDS_motif       complement(22899..22940)
                     /aSTool="nrps_pks_domains"
                     /database="abmotifs"
                     /detection="hmmscan"
                     /domain_id="nrpspksmotif_JX266_003123_0037"
                     /evalue="2.70E-02"
                     /label="NRPS-A_a2"
                     /locus_tag="JX266_003123"
                     /protein_end="4190"
                     /protein_start="4176"
                     /score="8.4"
                     /tool="antismash"
                     /translation="LAVWKAGGAVLTLD"
     PFAM_domain     complement(23211..24464)
                     /aSDomain="Condensation"
                     /aSTool="clusterhmmer"
                     /database="35.0"
                     /db_xref="PF00668.23"
                     /db_xref="GO:0003824"
                     /description="Condensation domain"
                     /detection="hmmscan"
                     /domain_id="clusterhmmer_JX266_003123_0064"
                     /evalue="3.20E-38"
                     /gene_ontologies="GO:0003824: catalytic activity"
                     /label="JX266_003123"
                     /locus_tag="JX266_003123"
                     /protein_end="4111"
                     /protein_start="3693"
                     /score="131.7"
                     /tool="antismash"
                     /translation="QDMYPSTPLQEGLLATTEQQAGKYVAQYMFKLPDSVDTQRFKESW
                     QVAATHMPILRTRFASIGHAGLLQVVTKQGIDFTEYTSWTQRTIDQPDLGFINQASRYE
                     IVHTSAQPAVFIWTIHHALYDGWSFSMILDAVQKAYEGSQLLAVTPFNAFIRHLSRADS
                     KTAAEFWLQELESSHAVPYPKLPYTNYQPRPVSQLTHTMSNLQLRQMDFTVSTVLRGAW
                     AILASRHSNSDEVIFGAVVSGRQATLPGIEQVAGPTIATVPVRTIVDGAEKTTSFLQRV
                     QDHAVRMVPFEQTGLQNIKKLGVGMDSQSAFNTLLLVQMEDDDSHQVDRKWLFDSDYTQ
                     DEEGSTGKAIGFEAFSLYALLVQFFVRKDAVEVQFWFDENVIEVALLERLSLQLETLMR
                     QLCLEESHDLSISQLSTTS"
     aSDomain        complement(23667..24464)
                     /aSDomain="Condensation"
                     /aSTool="nrps_pks_domains"
                     /database="nrpspksdomains.hmm"
                     /detection="hmmscan"
                     /domain_id="nrpspksdomains_JX266_003123_Condensation_DCL.4"
                     /domain_subtypes="Condensation_DCL"
                     /evalue="5.50E-50"
                     /label="JX266_003123_Condensation_DCL.4"
                     /locus_tag="JX266_003123"
                     /protein_end="3959"
                     /protein_start="3693"
                     /score="162.0"
                     /tool="antismash"
                     /translation="QDMYPSTPLQEGLLATTEQQAGKYVAQYMFKLPDSVDTQRFKESW
                     QVAATHMPILRTRFASIGHAGLLQVVTKQGIDFTEYTSWTQRTIDQPDLGFINQASRYE
                     IVHTSAQPAVFIWTIHHALYDGWSFSMILDAVQKAYEGSQLLAVTPFNAFIRHLSRADS
                     KTAAEFWLQELESSHAVPYPKLPYTNYQPRPVSQLTHTMSNLQLRQMDFTVSTVLRGAW
                     AILASRHSNSDEVIFGAVVSGRQATLPGIEQVAGPTIATVPVRT"
     CDS_motif       complement(23670..23762)
                     /aSTool="nrps_pks_domains"
                     /database="abmotifs"
                     /detection="hmmscan"
                     /domain_id="nrpspksmotif_JX266_003123_0036"
                     /evalue="1.90E-13"
                     /label="C5_DCL_263-294"
                     /locus_tag="JX266_003123"
                     /protein_end="3958"
                     /protein_start="3927"
                     /score="42.8"
                     /tool="antismash"
                     /translation="VIFGAVVSGRQATLPGIEQVAGPTIATVPVR"
     CDS_motif       complement(24045..24110)
                     /aSTool="nrps_pks_domains"
                     /database="abmotifs"
                     /detection="hmmscan"
                     /domain_id="nrpspksmotif_JX266_003123_0035"
                     /evalue="2.30E-05"
                     /label="C3_DCL_135-156"
                     /locus_tag="JX266_003123"
                     /protein_end="3833"
                     /protein_start="3811"
                     /score="17.0"
                     /tool="antismash"
                     /translation="IHHALYDGWSFSMILDAVQKAY"
     CDS_motif       complement(24285..24395)
                     /aSTool="nrps_pks_domains"
                     /database="abmotifs"
                     /detection="hmmscan"
                     /domain_id="nrpspksmotif_JX266_003123_0034"
                     /evalue="4.90E-05"
                     /label="C2_DCL_024-062"
                     /locus_tag="JX266_003123"
                     /protein_end="3753"
                     /protein_start="3716"
                     /score="15.6"
                     /tool="antismash"
                     /translation="YVAQYMFKLPDSVDTQRFKESWQVAATHMPILRTRFA"
     CDS_motif       complement(24423..24455)
                     /aSTool="nrps_pks_domains"
                     /database="abmotifs"
                     /detection="hmmscan"
                     /domain_id="nrpspksmotif_JX266_003123_0033"
                     /evalue="5.60E-01"
                     /label="C1_dual_004-017"
                     /locus_tag="JX266_003123"
                     /protein_end="3707"
                     /protein_start="3696"
                     /score="3.9"
                     /tool="antismash"
                     /translation="YPSTPLQEGLL"
     aSDomain        complement(24585..24788)
                     /aSDomain="PCP"
                     /aSTool="nrps_pks_domains"
                     /database="nrpspksdomains.hmm"
                     /detection="hmmscan"
                     /domain_id="nrpspksdomains_JX266_003123_PCP.4"
                     /evalue="2.40E-15"
                     /label="JX266_003123_PCP.4"
                     /locus_tag="JX266_003123"
                     /protein_end="3653"
                     /protein_start="3585"
                     /score="48.4"
                     /tool="antismash"
                     /translation="LLQKLWGEVLHIAPKTISHHDSFFRLGGDSVSAMRLVGLARSHHV
                     RLTVGQVFQYPQLHVLAGQVKEN"
     aSModule        complement(24585..27746)
                     /complete
                     /domains="nrpspksdomains_JX266_003123_Condensation_DCL.3"
                     /domains="nrpspksdomains_JX266_003123_AMP-binding.3"
                     /domains="nrpspksdomains_JX266_003123_PCP.4"
                     /locus_tags="JX266_003123"
                     /monomer_pairings="X -> X"
                     /tool="antismash"
                     /type="nrps"
     PFAM_domain     complement(24600..24785)
                     /aSDomain="PP-binding"
                     /aSTool="clusterhmmer"
                     /database="35.0"
                     /db_xref="PF00550.28"
                     /description="Phosphopantetheine attachment site"
                     /detection="hmmscan"
                     /domain_id="clusterhmmer_JX266_003123_0063"
                     /evalue="8.40E-09"
                     /label="JX266_003123"
                     /locus_tag="JX266_003123"
                     /protein_end="3648"
                     /protein_start="3586"
                     /score="35.8"
                     /tool="antismash"
                     /translation="LQKLWGEVLHIAPKTISHHDSFFRLGGDSVSAMRLVGLARSHHVR
                     LTVGQVFQYPQLHVLAG"
     CDS_motif       complement(24696..24725)
                     /aSTool="nrps_pks_domains"
                     /database="abmotifs"
                     /detection="hmmscan"
                     /domain_id="nrpspksmotif_JX266_003123_0032"
                     /evalue="1.40E+00"
                     /label="PCP_mE"
                     /locus_tag="JX266_003123"
                     /protein_end="3616"
                     /protein_start="3606"
                     /score="3.0"
                     /tool="antismash"
                     /translation="SFFRLGGDSV"
     aSDomain        complement(25134..26345)
                     /aSDomain="TIGR01733"
                     /aSTool="tigrfam"
                     /description="AA-adenyl-dom: amino acid adenylation domain"
                     /detection="hmmscan"
                     /domain_id="TIGRFam_JX266_003123_0006"
                     /evalue="1.10E-101"
                     /identifier="TIGR01733"
                     /label="JX266_003123"
                     /locus_tag="JX266_003123"
                     /protein_end="3470"
                     /protein_start="3066"
                     /score="338.6"
                     /tool="antismash"
                     /translation="TYRELENASSYLALVLASKGVKQGTIVPVIFEKSLWTTVAALAVM
                     KAGGAVVLLDTFLPMARLGAIVKQVKPVVTISSTKAAEITETLSIEENIILAPGRIPTS
                     GTYDPTTLPDVSPSDSAYIVFTSGSTGTPKGVIITHRNFSSSLRYQSEALGFSKASRVY
                     DFASYSFDVCWTNMLHTLAAGACLCVPTESDRRNNLGESIMQFAADTIELTPSVARTLD
                     PVSLSGLKTLNLGGEAVTGEDVARWSHIPTVLNTYGPAEATPTTTVCRLSTHDLHEPRM
                     GKGVGTCCWVVQSGGKLAPVGAIGELWLEGPLIGQGYLNDAEKTASAFVDDPPWLIVGY
                     PGGSIPGRSGRVYRTGDLVKLLPDGNLSYVGRTDSQVKINGQRTELEEIEKQVQKNLPK
                     AHPAA"
     CDS_motif       complement(25176..25241)
                     /aSTool="nrps_pks_domains"
                     /database="abmotifs"
                     /detection="hmmscan"
                     /domain_id="nrpspksmotif_JX266_003123_0031"
                     /evalue="8.60E-09"
                     /label="NRPS-A_a8"
                     /locus_tag="JX266_003123"
                     /protein_end="3456"
                     /protein_start="3434"
                     /score="27.7"
                     /tool="antismash"
                     /translation="YVGRTDSQVKINGQRTELEEIE"
     aSDomain        complement(25206..26396)
                     /aSDomain="AMP-binding"
                     /aSTool="nrps_pks_domains"
                     /database="nrpspksdomains.hmm"
                     /detection="hmmscan"
                     /domain_id="nrpspksdomains_JX266_003123_AMP-binding.3"
                     /evalue="2.70E-81"
                     /label="JX266_003123_AMP-binding.3"
                     /locus_tag="JX266_003123"
                     /protein_end="3446"
                     /protein_start="3049"
                     /score="265.0"
                     /specificity="substrate consensus: X"
                     /tool="antismash"
                     /translation="SLRKPESLAVDAHDGRLTYRELENASSYLALVLASKGVKQGTIVP
                     VIFEKSLWTTVAALAVMKAGGAVVLLDTFLPMARLGAIVKQVKPVVTISSTKAAEITET
                     LSIEENIILAPGRIPTSGTYDPTTLPDVSPSDSAYIVFTSGSTGTPKGVIITHRNFSSS
                     LRYQSEALGFSKASRVYDFASYSFDVCWTNMLHTLAAGACLCVPTESDRRNNLGESIMQ
                     FAADTIELTPSVARTLDPVSLSGLKTLNLGGEAVTGEDVARWSHIPTVLNTYGPAEATP
                     TTTVCRLSTHDLHEPRMGKGVGTCCWVVQSGGKLAPVGAIGELWLEGPLIGQGYLNDAE
                     KTASAFVDDPPWLIVGYPGGSIPGRSGRVYRTGDLVKLLPDGNLSYVGRTDSQVKIN"
     PFAM_domain     complement(25209..26396)
                     /aSDomain="AMP-binding"
                     /aSTool="clusterhmmer"
                     /database="35.0"
                     /db_xref="PF00501.31"
                     /description="AMP-binding enzyme"
                     /detection="hmmscan"
                     /domain_id="clusterhmmer_JX266_003123_0062"
                     /evalue="6.90E-70"
                     /label="JX266_003123"
                     /locus_tag="JX266_003123"
                     /protein_end="3445"
                     /protein_start="3049"
                     /score="235.9"
                     /tool="antismash"
                     /translation="SLRKPESLAVDAHDGRLTYRELENASSYLALVLASKGVKQGTIVP
                     VIFEKSLWTTVAALAVMKAGGAVVLLDTFLPMARLGAIVKQVKPVVTISSTKAAEITET
                     LSIEENIILAPGRIPTSGTYDPTTLPDVSPSDSAYIVFTSGSTGTPKGVIITHRNFSSS
                     LRYQSEALGFSKASRVYDFASYSFDVCWTNMLHTLAAGACLCVPTESDRRNNLGESIMQ
                     FAADTIELTPSVARTLDPVSLSGLKTLNLGGEAVTGEDVARWSHIPTVLNTYGPAEATP
                     TTTVCRLSTHDLHEPRMGKGVGTCCWVVQSGGKLAPVGAIGELWLEGPLIGQGYLNDAE
                     KTASAFVDDPPWLIVGYPGGSIPGRSGRVYRTGDLVKLLPDGNLSYVGRTDSQVKI"
     CDS_motif       complement(25359..25448)
                     /aSTool="nrps_pks_domains"
                     /database="abmotifs"
                     /detection="hmmscan"
                     /domain_id="nrpspksmotif_JX266_003123_0030"
                     /evalue="4.30E-13"
                     /label="NRPS-A_a6"
                     /locus_tag="JX266_003123"
                     /protein_end="3395"
                     /protein_start="3365"
                     /score="41.4"
                     /tool="antismash"
                     /translation="PVGAIGELWLEGPLIGQGYLNDAEKTASAF"
     CDS_motif       complement(25548..25577)
                     /aSTool="nrps_pks_domains"
                     /database="abmotifs"
                     /detection="hmmscan"
                     /domain_id="nrpspksmotif_JX266_003123_0029"
                     /evalue="9.10E-01"
                     /label="NRPS-A_a5"
                     /locus_tag="JX266_003123"
                     /protein_end="3332"
                     /protein_start="3322"
                     /score="3.2"
                     /tool="antismash"
                     /translation="YGPAEATPTT"
     CDS_motif       complement(25926..25985)
                     /aSTool="nrps_pks_domains"
                     /database="abmotifs"
                     /detection="hmmscan"
                     /domain_id="nrpspksmotif_JX266_003123_0028"
                     /evalue="4.10E-09"
                     /label="NRPS-A_a3"
                     /locus_tag="JX266_003123"
                     /protein_end="3206"
                     /protein_start="3186"
                     /score="28.5"
                     /tool="antismash"
                     /translation="AYIVFTSGSTGTPKGVIITH"
     CDS_motif       complement(26181..26222)
                     /aSTool="nrps_pks_domains"
                     /database="abmotifs"
                     /detection="hmmscan"
                     /domain_id="nrpspksmotif_JX266_003123_0027"
                     /evalue="7.30E-03"
                     /label="NRPS-A_a2"
                     /locus_tag="JX266_003123"
                     /protein_end="3121"
                     /protein_start="3107"
                     /score="10.0"
                     /tool="antismash"
                     /translation="LAVMKAGGAVVLLD"
     PFAM_domain     complement(26469..27746)
                     /aSDomain="Condensation"
                     /aSTool="clusterhmmer"
                     /database="35.0"
                     /db_xref="PF00668.23"
                     /db_xref="GO:0003824"
                     /description="Condensation domain"
                     /detection="hmmscan"
                     /domain_id="clusterhmmer_JX266_003123_0061"
                     /evalue="2.20E-41"
                     /gene_ontologies="GO:0003824: catalytic activity"
                     /label="JX266_003123"
                     /locus_tag="JX266_003123"
                     /protein_end="3025"
                     /protein_start="2599"
                     /score="142.1"
                     /tool="antismash"
                     /translation="EDMYPCTALQEGLLASTSFAESSYVADKIFRLEPDVDLHQFRQAW
                     QHVFDETPILRTRIIEIPGKGPFQVVLRQTLPWFEVNGYDDFLESGKTRKVGFGNPLIW
                     LGIVFTATGESYFSWKMHHALYDGISIRILLGNLMAAYEKRSLNSTAPFSHFIAFTNGR
                     DLASRSSEFWTNQLGTSVARPFPSLPSPSYRPIADTSHTHYLRGINWPAVDLTPANILR
                     SVWALLISRYTASDQAIFGAVVSGRQAPVPGIESIMGPTIATVPVLVSIDEEDSITNMM
                     KKVQSQAVDMVPFEQAGLHNIRRISPHIERHSQFNTLLLIQSESDDEDTGQDCPLWTQK
                     TPVDISPEYASQSALGTFNSYALLMQCIIRDDGLELKSEFDSAVISEDSIARLTTQFED
                     GLRQICSTNFSATQVKNISFLSQQDLE"
     aSDomain        complement(26934..27746)
                     /aSDomain="Condensation"
                     /aSTool="nrps_pks_domains"
                     /database="nrpspksdomains.hmm"
                     /detection="hmmscan"
                     /domain_id="nrpspksdomains_JX266_003123_Condensation_DCL.3"
                     /domain_subtypes="Condensation_DCL"
                     /evalue="7.20E-40"
                     /label="JX266_003123_Condensation_DCL.3"
                     /locus_tag="JX266_003123"
                     /protein_end="2870"
                     /protein_start="2599"
                     /score="128.8"
                     /tool="antismash"
                     /translation="EDMYPCTALQEGLLASTSFAESSYVADKIFRLEPDVDLHQFRQAW
                     QHVFDETPILRTRIIEIPGKGPFQVVLRQTLPWFEVNGYDDFLESGKTRKVGFGNPLIW
                     LGIVFTATGESYFSWKMHHALYDGISIRILLGNLMAAYEKRSLNSTAPFSHFIAFTNGR
                     DLASRSSEFWTNQLGTSVARPFPSLPSPSYRPIADTSHTHYLRGINWPAVDLTPANILR
                     SVWALLISRYTASDQAIFGAVVSGRQAPVPGIESIMGPTIATVPVLVSI"
     CDS_motif       complement(26946..27032)
                     /aSTool="nrps_pks_domains"
                     /database="abmotifs"
                     /detection="hmmscan"
                     /domain_id="nrpspksmotif_JX266_003123_0026"
                     /evalue="2.10E-12"
                     /label="C5_DCL_263-294"
                     /locus_tag="JX266_003123"
                     /protein_end="2866"
                     /protein_start="2837"
                     /score="39.5"
                     /tool="antismash"
                     /translation="IFGAVVSGRQAPVPGIESIMGPTIATVPV"
     CDS_motif       complement(27321..27386)
                     /aSTool="nrps_pks_domains"
                     /database="abmotifs"
                     /detection="hmmscan"
                     /domain_id="nrpspksmotif_JX266_003123_0025"
                     /evalue="8.50E-05"
                     /label="C3_DCL_135-156"
                     /locus_tag="JX266_003123"
                     /protein_end="2741"
                     /protein_start="2719"
                     /score="15.2"
                     /tool="antismash"
                     /translation="MHHALYDGISIRILLGNLMAAY"
     CDS_motif       complement(27567..27677)
                     /aSTool="nrps_pks_domains"
                     /database="abmotifs"
                     /detection="hmmscan"
                     /domain_id="nrpspksmotif_JX266_003123_0024"
                     /evalue="2.30E-08"
                     /label="C2_DCL_024-062"
                     /locus_tag="JX266_003123"
                     /protein_end="2659"
                     /protein_start="2622"
                     /score="26.3"
                     /tool="antismash"
                     /translation="YVADKIFRLEPDVDLHQFRQAWQHVFDETPILRTRII"
     CDS_motif       complement(27705..27737)
                     /aSTool="nrps_pks_domains"
                     /database="abmotifs"
                     /detection="hmmscan"
                     /domain_id="nrpspksmotif_JX266_003123_0023"
                     /evalue="1.10E+01"
                     /label="C1_dual_004-017"
                     /locus_tag="JX266_003123"
                     /protein_end="2613"
                     /protein_start="2602"
                     /score="0.0"
                     /tool="antismash"
                     /translation="YPCTALQEGLL"
     aSDomain        complement(27870..28073)
                     /aSDomain="PCP"
                     /aSTool="nrps_pks_domains"
                     /database="nrpspksdomains.hmm"
                     /detection="hmmscan"
                     /domain_id="nrpspksdomains_JX266_003123_PCP.3"
                     /evalue="3.30E-18"
                     /label="JX266_003123_PCP.3"
                     /locus_tag="JX266_003123"
                     /protein_end="2558"
                     /protein_start="2490"
                     /score="57.6"
                     /tool="antismash"
                     /translation="EKRLQLLVSTVLGIDVQSIGADDSFFQIGGDSIAAMKLVALARER
                     FGIRLAVGDIFKNPQLSALAQLA"
     aSModule        complement(27870..31022)
                     /complete
                     /domains="nrpspksdomains_JX266_003123_Condensation_DCL.2"
                     /domains="nrpspksdomains_JX266_003123_AMP-binding.2"
                     /domains="nrpspksdomains_JX266_003123_PCP.3"
                     /locus_tags="JX266_003123"
                     /monomer_pairings="X -> X"
                     /tool="antismash"
                     /type="nrps"
     PFAM_domain     complement(27873..28067)
                     /aSDomain="PP-binding"
                     /aSTool="clusterhmmer"
                     /database="35.0"
                     /db_xref="PF00550.28"
                     /description="Phosphopantetheine attachment site"
                     /detection="hmmscan"
                     /domain_id="clusterhmmer_JX266_003123_0060"
                     /evalue="2.70E-14"
                     /label="JX266_003123"
                     /locus_tag="JX266_003123"
                     /protein_end="2557"
                     /protein_start="2492"
                     /score="53.4"
                     /tool="antismash"
                     /translation="RLQLLVSTVLGIDVQSIGADDSFFQIGGDSIAAMKLVALARERFG
                     IRLAVGDIFKNPQLSALAQL"
     CDS_motif       complement(27975..28004)
                     /aSTool="nrps_pks_domains"
                     /database="abmotifs"
                     /detection="hmmscan"
                     /domain_id="nrpspksmotif_JX266_003123_0022"
                     /evalue="5.60E-01"
                     /label="PCP_mE"
                     /locus_tag="JX266_003123"
                     /protein_end="2523"
                     /protein_start="2513"
                     /score="4.0"
                     /tool="antismash"
                     /translation="SFFQIGGDSI"
     aSDomain        complement(28422..29612)
                     /aSDomain="TIGR01733"
                     /aSTool="tigrfam"
                     /description="AA-adenyl-dom: amino acid adenylation domain"
                     /detection="hmmscan"
                     /domain_id="TIGRFam_JX266_003123_0005"
                     /evalue="2.00E-97"
                     /identifier="TIGR01733"
                     /label="JX266_003123"
                     /locus_tag="JX266_003123"
                     /protein_end="2374"
                     /protein_start="1977"
                     /score="324.5"
                     /tool="antismash"
                     /translation="THRQLDDMSARLARHLISLGLRVGSIVPLCFEKSLWTIVAIMGVM
                     KAGGASVTMDVGQPVERLRQIVDKANPQFILCSENRQGLASMLRPQVRVLPVFSDLVEG
                     LDAEPTVQLPIVDMSSLLYVVFTSGSTGTPKGATISHANFCSAIRYQREAMRYCSASRV
                     FDFVSYAFDVTWPNILQTLSVGGCVCVPSEFDRKNDISTSIRTLRANAVHVPPSVARLI
                     DPAAVPEIKTVVVGGEPVLLSDVTRWGPGVEVIQVYGPAECTPPIMASYRVDSDEAMAN
                     IGHGFGVVPWIVDADDPQKLASIGVVGELVVEGPLVGLGYLDDLEKTEAAFLDSPRWLV
                     SGCSTHAGRSGRVYRTGDLARYEHDGSIRFIGRKDAQVKVRGQRIELGEVEVHIERL"
     CDS_motif       complement(28440..28505)
                     /aSTool="nrps_pks_domains"
                     /database="abmotifs"
                     /detection="hmmscan"
                     /domain_id="nrpspksmotif_JX266_003123_0021"
                     /evalue="3.30E-11"
                     /label="NRPS-A_a8"
                     /locus_tag="JX266_003123"
                     /protein_end="2368"
                     /protein_start="2346"
                     /score="35.1"
                     /tool="antismash"
                     /translation="FIGRKDAQVKVRGQRIELGEVE"
     aSDomain        complement(28470..29669)
                     /aSDomain="AMP-binding"
                     /aSTool="nrps_pks_domains"
                     /database="nrpspksdomains.hmm"
                     /detection="hmmscan"
                     /domain_id="nrpspksdomains_JX266_003123_AMP-binding.2"
                     /evalue="6.00E-80"
                     /label="JX266_003123_AMP-binding.2"
                     /locus_tag="JX266_003123"
                     /protein_end="2358"
                     /protein_start="1958"
                     /score="260.6"
                     /specificity="substrate consensus: X"
                     /tool="antismash"
                     /translation="EAASKYPGNPAICAWDGEITHRQLDDMSARLARHLISLGLRVGSI
                     VPLCFEKSLWTIVAIMGVMKAGGASVTMDVGQPVERLRQIVDKANPQFILCSENRQGLA
                     SMLRPQVRVLPVFSDLVEGLDAEPTVQLPIVDMSSLLYVVFTSGSTGTPKGATISHANF
                     CSAIRYQREAMRYCSASRVFDFVSYAFDVTWPNILQTLSVGGCVCVPSEFDRKNDISTS
                     IRTLRANAVHVPPSVARLIDPAAVPEIKTVVVGGEPVLLSDVTRWGPGVEVIQVYGPAE
                     CTPPIMASYRVDSDEAMANIGHGFGVVPWIVDADDPQKLASIGVVGELVVEGPLVGLGY
                     LDDLEKTEAAFLDSPRWLVSGCSTHAGRSGRVYRTGDLARYEHDGSIRFIGRKDAQVKV
                     R"
     PFAM_domain     complement(28470..29669)
                     /aSDomain="AMP-binding"
                     /aSTool="clusterhmmer"
                     /database="35.0"
                     /db_xref="PF00501.31"
                     /description="AMP-binding enzyme"
                     /detection="hmmscan"
                     /domain_id="clusterhmmer_JX266_003123_0059"
                     /evalue="7.70E-67"
                     /label="JX266_003123"
                     /locus_tag="JX266_003123"
                     /protein_end="2358"
                     /protein_start="1958"
                     /score="225.9"
                     /tool="antismash"
                     /translation="EAASKYPGNPAICAWDGEITHRQLDDMSARLARHLISLGLRVGSI
                     VPLCFEKSLWTIVAIMGVMKAGGASVTMDVGQPVERLRQIVDKANPQFILCSENRQGLA
                     SMLRPQVRVLPVFSDLVEGLDAEPTVQLPIVDMSSLLYVVFTSGSTGTPKGATISHANF
                     CSAIRYQREAMRYCSASRVFDFVSYAFDVTWPNILQTLSVGGCVCVPSEFDRKNDISTS
                     IRTLRANAVHVPPSVARLIDPAAVPEIKTVVVGGEPVLLSDVTRWGPGVEVIQVYGPAE
                     CTPPIMASYRVDSDEAMANIGHGFGVVPWIVDADDPQKLASIGVVGELVVEGPLVGLGY
                     LDDLEKTEAAFLDSPRWLVSGCSTHAGRSGRVYRTGDLARYEHDGSIRFIGRKDAQVKV
                     R"
     CDS_motif       complement(28617..28703)
                     /aSTool="nrps_pks_domains"
                     /database="abmotifs"
                     /detection="hmmscan"
                     /domain_id="nrpspksmotif_JX266_003123_0020"
                     /evalue="4.00E-10"
                     /label="NRPS-A_a6"
                     /locus_tag="JX266_003123"
                     /protein_end="2309"
                     /protein_start="2280"
                     /score="32.0"
                     /tool="antismash"
                     /translation="IGVVGELVVEGPLVGLGYLDDLEKTEAAF"
     CDS_motif       complement(28818..28841)
                     /aSTool="nrps_pks_domains"
                     /database="abmotifs"
                     /detection="hmmscan"
                     /domain_id="nrpspksmotif_JX266_003123_0019"
                     /evalue="9.50E-01"
                     /label="NRPS-A_a5"
                     /locus_tag="JX266_003123"
                     /protein_end="2242"
                     /protein_start="2234"
                     /score="3.2"
                     /tool="antismash"
                     /translation="YGPAECTP"
     CDS_motif       complement(29190..29246)
                     /aSTool="nrps_pks_domains"
                     /database="abmotifs"
                     /detection="hmmscan"
                     /domain_id="nrpspksmotif_JX266_003123_0018"
                     /evalue="1.70E-07"
                     /label="NRPS-A_a3"
                     /locus_tag="JX266_003123"
                     /protein_end="2118"
                     /protein_start="2099"
                     /score="23.6"
                     /tool="antismash"
                     /translation="YVVFTSGSTGTPKGATISH"
     CDS_motif       complement(29448..29489)
                     /aSTool="nrps_pks_domains"
                     /database="abmotifs"
                     /detection="hmmscan"
                     /domain_id="nrpspksmotif_JX266_003123_0017"
                     /evalue="2.90E-01"
                     /label="NRPS-A_a2"
                     /locus_tag="JX266_003123"
                     /protein_end="2032"
                     /protein_start="2018"
                     /score="5.2"
                     /tool="antismash"
                     /translation="MGVMKAGGASVTMD"
     PFAM_domain     complement(29778..31022)
                     /aSDomain="Condensation"
                     /aSTool="clusterhmmer"
                     /database="35.0"
                     /db_xref="PF00668.23"
                     /db_xref="GO:0003824"
                     /description="Condensation domain"
                     /detection="hmmscan"
                     /domain_id="clusterhmmer_JX266_003123_0058"
                     /evalue="9.80E-42"
                     /gene_ontologies="GO:0003824: catalytic activity"
                     /label="JX266_003123"
                     /locus_tag="JX266_003123"
                     /protein_end="1922"
                     /protein_start="1507"
                     /score="143.3"
                     /tool="antismash"
                     /translation="QDIYPCTPLQEALLAATSKDRNKYIARRVYELQETVDSIDVIQAW
                     QETCSSIDVLRTRVANVTNVGLAQVVSTELCPVSEWLNLQAFEGSEPCSMGLGTALVKV
                     DLVNVSSDSRRRLFIFSAHHAVYDGWSLPLILNHFISIYEKTPTPAPIPFKNFTKYLKN
                     LKTESARTFWTSTLSSVEATIFPNVPKTPQIHPTTNTFQHDIRRITWPRGDFTPSNILT
                     AAWAVVASRYSDSKDVVFGTVTSGRQTPIPGIERIIGPTIATVPVQVRLLGGESLATLL
                     HRVQGTALEMMQYEHTGLQNIRKYSPEIERLCNFQTLLVIQPPTREIAESNTGSLFVKE
                     ELHTSAEFGPGLGHSVDDFGSHALSIQINLDDGKASLKITHDTNVLHEESARRIARQFT
                     SVVRQFCRSSESAETT"
     CDS_motif       complement(30105..30170)
                     /aSTool="nrps_pks_domains"
                     /database="abmotifs"
                     /detection="hmmscan"
                     /domain_id="nrpspksmotif_JX266_003123_0016"
                     /evalue="5.50E-03"
                     /label="C67_DCL_14fromHMM"
                     /locus_tag="JX266_003123"
                     /protein_end="1813"
                     /protein_start="1791"
                     /score="9.0"
                     /tool="antismash"
                     /translation="QGTALEMMQYEHTGLQNIRKYS"
     aSDomain        complement(30210..31022)
                     /aSDomain="Condensation"
                     /aSTool="nrps_pks_domains"
                     /database="nrpspksdomains.hmm"
                     /detection="hmmscan"
                     /domain_id="nrpspksdomains_JX266_003123_Condensation_DCL.2"
                     /domain_subtypes="Condensation_DCL"
                     /evalue="4.50E-40"
                     /label="JX266_003123_Condensation_DCL.2"
                     /locus_tag="JX266_003123"
                     /protein_end="1778"
                     /protein_start="1507"
                     /score="129.4"
                     /tool="antismash"
                     /translation="QDIYPCTPLQEALLAATSKDRNKYIARRVYELQETVDSIDVIQAW
                     QETCSSIDVLRTRVANVTNVGLAQVVSTELCPVSEWLNLQAFEGSEPCSMGLGTALVKV
                     DLVNVSSDSRRRLFIFSAHHAVYDGWSLPLILNHFISIYEKTPTPAPIPFKNFTKYLKN
                     LKTESARTFWTSTLSSVEATIFPNVPKTPQIHPTTNTFQHDIRRITWPRGDFTPSNILT
                     AAWAVVASRYSDSKDVVFGTVTSGRQTPIPGIERIIGPTIATVPVQVRL"
     CDS_motif       complement(30222..30314)
                     /aSTool="nrps_pks_domains"
                     /database="abmotifs"
                     /detection="hmmscan"
                     /domain_id="nrpspksmotif_JX266_003123_0015"
                     /evalue="1.80E-13"
                     /label="C5_DCL_263-294"
                     /locus_tag="JX266_003123"
                     /protein_end="1774"
                     /protein_start="1743"
                     /score="42.9"
                     /tool="antismash"
                     /translation="DVVFGTVTSGRQTPIPGIERIIGPTIATVPV"
     CDS_motif       complement(30594..30656)
                     /aSTool="nrps_pks_domains"
                     /database="abmotifs"
                     /detection="hmmscan"
                     /domain_id="nrpspksmotif_JX266_003123_0014"
                     /evalue="1.10E-06"
                     /label="C3_DCL_135-156"
                     /locus_tag="JX266_003123"
                     /protein_end="1650"
                     /protein_start="1629"
                     /score="21.3"
                     /tool="antismash"
                     /translation="HHAVYDGWSLPLILNHFISIY"
     CDS_motif       complement(30981..31013)
                     /aSTool="nrps_pks_domains"
                     /database="abmotifs"
                     /detection="hmmscan"
                     /domain_id="nrpspksmotif_JX266_003123_0013"
                     /evalue="7.10E+00"
                     /label="C1_dual_004-017"
                     /locus_tag="JX266_003123"
                     /protein_end="1521"
                     /protein_start="1510"
                     /score="0.6"
                     /tool="antismash"
                     /translation="YPCTPLQEALL"
     aSDomain        complement(31149..31352)
                     /aSDomain="PCP"
                     /aSTool="nrps_pks_domains"
                     /database="nrpspksdomains.hmm"
                     /detection="hmmscan"
                     /domain_id="nrpspksdomains_JX266_003123_PCP.2"
                     /evalue="1.40E-12"
                     /label="JX266_003123_PCP.2"
                     /locus_tag="JX266_003123"
                     /protein_end="1465"
                     /protein_start="1397"
                     /score="39.6"
                     /tool="antismash"
                     /translation="ERTLIKLWATILHLEPEIIGRGDSFYRLGGDSISAMRLVALARSC
                     GILMSALSIMQTPVLCDQAVMVE"
     aSModule        complement(31149..34259)
                     /complete
                     /domains="nrpspksdomains_JX266_003123_Condensation_DCL.1"
                     /domains="nrpspksdomains_JX266_003123_AMP-binding.1"
                     /domains="nrpspksdomains_JX266_003123_PCP.2"
                     /locus_tags="JX266_003123"
                     /monomer_pairings="Leu -> Leu"
                     /tool="antismash"
                     /type="nrps"
     PFAM_domain     complement(31224..31346)
                     /aSDomain="PP-binding"
                     /aSTool="clusterhmmer"
                     /database="35.0"
                     /db_xref="PF00550.28"
                     /description="Phosphopantetheine attachment site"
                     /detection="hmmscan"
                     /domain_id="clusterhmmer_JX266_003123_0057"
                     /evalue="1.20E-05"
                     /label="JX266_003123"
                     /locus_tag="JX266_003123"
                     /protein_end="1440"
                     /protein_start="1399"
                     /score="25.6"
                     /tool="antismash"
                     /translation="TLIKLWATILHLEPEIIGRGDSFYRLGGDSISAMRLVALAR"
     CDS_motif       complement(31254..31283)
                     /aSTool="nrps_pks_domains"
                     /database="abmotifs"
                     /detection="hmmscan"
                     /domain_id="nrpspksmotif_JX266_003123_0012"
                     /evalue="1.90E+00"
                     /label="PCP_mE"
                     /locus_tag="JX266_003123"
                     /protein_end="1430"
                     /protein_start="1420"
                     /score="2.6"
                     /tool="antismash"
                     /translation="SFYRLGGDSI"
     CDS_motif       complement(31713..31778)
                     /aSTool="nrps_pks_domains"
                     /database="abmotifs"
                     /detection="hmmscan"
                     /domain_id="nrpspksmotif_JX266_003123_0011"
                     /evalue="6.30E-11"
                     /label="NRPS-A_a8"
                     /locus_tag="JX266_003123"
                     /protein_end="1277"
                     /protein_start="1255"
                     /score="34.3"
                     /tool="antismash"
                     /translation="FMGRQDFQVKINGQRVELGEIE"
     aSDomain        complement(31743..32954)
                     /aSDomain="AMP-binding"
                     /aSTool="nrps_pks_domains"
                     /database="nrpspksdomains.hmm"
                     /detection="hmmscan"
                     /domain_id="nrpspksdomains_JX266_003123_AMP-binding.1"
                     /evalue="8.80E-72"
                     /label="JX266_003123_AMP-binding.1"
                     /locus_tag="JX266_003123"
                     /protein_end="1267"
                     /protein_start="863"
                     /score="233.7"
                     /specificity="substrate consensus: Leu"
                     /tool="antismash"
                     /translation="QMAVEQPFAPAVCAWDGELTYRELDSFSTKLARHLILAGIGSEHT
                     GQSALLPLYFEKSMWTVVATLAVMKAGGASCLMDGTLPEGRLNMISSQLAPAVVLSSKK
                     RFEEARRSWKDKVLLIDHESIEALPLRDHLKLPNVKSTDAICSLFTSGSTGTPKGVVLQ
                     HSQLCSAIMYQKDALNFNKETRFFDFAAYAFDVAWLSLAHTLATGGCICIPSDKDRRDD
                     IAGSFSRLAANTTFLTPSVARTLEPEAMATLHTLMFGGEAITNDDIAQWRGLPHLIGTY
                     GPAECTFVSTITPLKLGNSQNSILGTGAGTSTWLVNLSGEQLAPLGSIGEIWIEGPNVG
                     AGYLNAETLTAKSFFEKPAWFSETLQQQLGRKTSRFYRTGDLATYSPNGELIFMGRQDF
                     QVKIN"
     PFAM_domain     complement(31746..32948)
                     /aSDomain="AMP-binding"
                     /aSTool="clusterhmmer"
                     /database="35.0"
                     /db_xref="PF00501.31"
                     /description="AMP-binding enzyme"
                     /detection="hmmscan"
                     /domain_id="clusterhmmer_JX266_003123_0056"
                     /evalue="1.30E-60"
                     /label="JX266_003123"
                     /locus_tag="JX266_003123"
                     /protein_end="1266"
                     /protein_start="865"
                     /score="205.3"
                     /tool="antismash"
                     /translation="AVEQPFAPAVCAWDGELTYRELDSFSTKLARHLILAGIGSEHTGQ
                     SALLPLYFEKSMWTVVATLAVMKAGGASCLMDGTLPEGRLNMISSQLAPAVVLSSKKRF
                     EEARRSWKDKVLLIDHESIEALPLRDHLKLPNVKSTDAICSLFTSGSTGTPKGVVLQHS
                     QLCSAIMYQKDALNFNKETRFFDFAAYAFDVAWLSLAHTLATGGCICIPSDKDRRDDIA
                     GSFSRLAANTTFLTPSVARTLEPEAMATLHTLMFGGEAITNDDIAQWRGLPHLIGTYGP
                     AECTFVSTITPLKLGNSQNSILGTGAGTSTWLVNLSGEQLAPLGSIGEIWIEGPNVGAG
                     YLNAETLTAKSFFEKPAWFSETLQQQLGRKTSRFYRTGDLATYSPNGELIFMGRQDFQV
                     KI"
     CDS_motif       complement(31893..31982)
                     /aSTool="nrps_pks_domains"
                     /database="abmotifs"
                     /detection="hmmscan"
                     /domain_id="nrpspksmotif_JX266_003123_0010"
                     /evalue="8.00E-11"
                     /label="NRPS-A_a6"
                     /locus_tag="JX266_003123"
                     /protein_end="1217"
                     /protein_start="1187"
                     /score="34.2"
                     /tool="antismash"
                     /translation="PLGSIGEIWIEGPNVGAGYLNAETLTAKSF"
     CDS_motif       complement(32088..32114)
                     /aSTool="nrps_pks_domains"
                     /database="abmotifs"
                     /detection="hmmscan"
                     /domain_id="nrpspksmotif_JX266_003123_0009"
                     /evalue="3.80E-01"
                     /label="NRPS-A_a5"
                     /locus_tag="JX266_003123"
                     /protein_end="1152"
                     /protein_start="1143"
                     /score="4.3"
                     /tool="antismash"
                     /translation="YGPAECTFV"
     CDS_motif       complement(32463..32519)
                     /aSTool="nrps_pks_domains"
                     /database="abmotifs"
                     /detection="hmmscan"
                     /domain_id="nrpspksmotif_JX266_003123_0008"
                     /evalue="1.70E-07"
                     /label="NRPS-A_a3"
                     /locus_tag="JX266_003123"
                     /protein_end="1027"
                     /protein_start="1008"
                     /score="23.6"
                     /tool="antismash"
                     /translation="CSLFTSGSTGTPKGVVLQH"
     CDS_motif       complement(32718..32759)
                     /aSTool="nrps_pks_domains"
                     /database="abmotifs"
                     /detection="hmmscan"
                     /domain_id="nrpspksmotif_JX266_003123_0007"
                     /evalue="1.90E-01"
                     /label="NRPS-A_a2"
                     /locus_tag="JX266_003123"
                     /protein_end="942"
                     /protein_start="928"
                     /score="5.8"
                     /tool="antismash"
                     /translation="LAVMKAGGASCLMD"
     PFAM_domain     complement(33084..33953)
                     /aSDomain="Condensation"
                     /aSTool="clusterhmmer"
                     /database="35.0"
                     /db_xref="PF00668.23"
                     /db_xref="GO:0003824"
                     /description="Condensation domain"
                     /detection="hmmscan"
                     /domain_id="clusterhmmer_JX266_003123_0055"
                     /evalue="8.30E-28"
                     /gene_ontologies="GO:0003824: catalytic activity"
                     /label="JX266_003123"
                     /locus_tag="JX266_003123"
                     /protein_end="820"
                     /protein_start="530"
                     /score="97.4"
                     /tool="antismash"
                     /translation="NSQSFRLIITMHHAIFDRWSLGLILEAVERAYHDKQVQLRPKFSS
                     FISRLKDIPLEKASQYWTRYLQDLEAPQFPQLPTYAHQPHADDSFFHRVENLNWNRSLG
                     TPSNLIRAAYGLLISQLTASTDVVFGATVIGRQLDLDGAEQINGPMIATVPVRVRVDMD
                     ISTSVFLETIRQESAQTIPYEQIGLSRISRLNRDTQRACSFQSLLVVQTQHSACSDGGD
                     YQSFTERIQNLPATPDALGNFSNYACVSECSLRSGGFDLRIEFDSKVMNKTMAQRVAQQ
                     LEHIVRQLN"
     aSDomain        complement(33471..34259)
                     /aSDomain="Condensation"
                     /aSTool="nrps_pks_domains"
                     /database="nrpspksdomains.hmm"
                     /detection="hmmscan"
                     /domain_id="nrpspksdomains_JX266_003123_Condensation_DCL.1"
                     /domain_subtypes="Condensation_DCL"
                     /evalue="4.30E-29"
                     /label="JX266_003123_Condensation_DCL.1"
                     /locus_tag="JX266_003123"
                     /protein_end="691"
                     /protein_start="428"
                     /score="93.4"
                     /tool="antismash"
                     /translation="EDILPCSPLQEGLIALSIKREGIYVTKKSIVFNTNYDIQKLQSAW
                     STVIQQSPILRTKIVDLSNHGLVQVVCKNYPTGKSVDGNLPMGLGTWLLHLSFEQGLNS
                     QSFRLIITMHHAIFDRWSLGLILEAVERAYHDKQVQLRPKFSSFISRLKDIPLEKASQY
                     WTRYLQDLEAPQFPQLPTYAHQPHADDSFFHRVENLNWNRSLGTPSNLIRAAYGLLISQ
                     LTASTDVVFGATVIGRQLDLDGAEQINGPMIATVPVRVRVD"
     CDS_motif       complement(33483..33578)
                     /aSTool="nrps_pks_domains"
                     /database="abmotifs"
                     /detection="hmmscan"
                     /domain_id="nrpspksmotif_JX266_003123_0006"
                     /evalue="1.00E-10"
                     /label="C5_DCL_263-294"
                     /locus_tag="JX266_003123"
                     /protein_end="687"
                     /protein_start="655"
                     /score="34.1"
                     /tool="antismash"
                     /translation="DVVFGATVIGRQLDLDGAEQINGPMIATVPVR"
     CDS_motif       complement(33858..33923)
                     /aSTool="nrps_pks_domains"
                     /database="abmotifs"
                     /detection="hmmscan"
                     /domain_id="nrpspksmotif_JX266_003123_0005"
                     /evalue="2.70E-05"
                     /label="C3_LCL_132-143"
                     /locus_tag="JX266_003123"
                     /protein_end="562"
                     /protein_start="540"
                     /score="16.9"
                     /tool="antismash"
                     /translation="MHHAIFDRWSLGLILEAVERAY"
     CDS_motif       complement(34089..34151)
                     /aSTool="nrps_pks_domains"
                     /database="abmotifs"
                     /detection="hmmscan"
                     /domain_id="nrpspksmotif_JX266_003123_0004"
                     /evalue="1.50E+00"
                     /label="C2_LCL_024-062"
                     /locus_tag="JX266_003123"
                     /protein_end="485"
                     /protein_start="464"
                     /score="1.4"
                     /tool="antismash"
                     /translation="DIQKLQSAWSTVIQQSPILRT"
     CDS_motif       complement(34218..34247)
                     /aSTool="nrps_pks_domains"
                     /database="abmotifs"
                     /detection="hmmscan"
                     /domain_id="nrpspksmotif_JX266_003123_0003"
                     /evalue="8.70E+00"
                     /label="C1_dual_004-017"
                     /locus_tag="JX266_003123"
                     /protein_end="442"
                     /protein_start="432"
                     /score="0.4"
                     /tool="antismash"
                     /translation="PCSPLQEGLI"
     aSDomain        complement(34383..34532)
                     /aSDomain="PCP"
                     /aSTool="nrps_pks_domains"
                     /database="nrpspksdomains.hmm"
                     /detection="hmmscan"
                     /domain_id="nrpspksdomains_JX266_003123_PCP.1"
                     /evalue="5.30E-12"
                     /label="JX266_003123_PCP.1"
                     /locus_tag="JX266_003123"
                     /protein_end="387"
                     /protein_start="337"
                     /score="37.7"
                     /tool="antismash"
                     /translation="HRHSNFFELGGDSIDAMRLSAAARSKGLKLSVKDIHTFPVLSDMA
                     FVAAR"
     aSModule        complement(34383..35531)
                     /complete
                     /domains="nrpspksdomains_JX266_003123_PKS_AT.1"
                     /domains="nrpspksdomains_JX266_003123_PCP.1"
                     /locus_tags="JX266_003123"
                     /monomer_pairings="mal -> mal"
                     /starter_module
                     /tool="antismash"
                     /type="pks"
     PFAM_domain     complement(34398..34529)
                     /aSDomain="PP-binding"
                     /aSTool="clusterhmmer"
                     /database="35.0"
                     /db_xref="PF00550.28"
                     /description="Phosphopantetheine attachment site"
                     /detection="hmmscan"
                     /domain_id="clusterhmmer_JX266_003123_0054"
                     /evalue="1.00E-05"
                     /label="JX266_003123"
                     /locus_tag="JX266_003123"
                     /protein_end="382"
                     /protein_start="338"
                     /score="25.9"
                     /tool="antismash"
                     /translation="RHSNFFELGGDSIDAMRLSAAARSKGLKLSVKDIHTFPVLSDMA"
     CDS_motif       complement(34491..34520)
                     /aSTool="nrps_pks_domains"
                     /database="abmotifs"
                     /detection="hmmscan"
                     /domain_id="nrpspksmotif_JX266_003123_0002"
                     /evalue="4.40E-01"
                     /label="PCP_mE"
                     /locus_tag="JX266_003123"
                     /protein_end="351"
                     /protein_start="341"
                     /score="4.3"
                     /tool="antismash"
                     /translation="NFFELGGDSI"
     aSDomain        complement(34683..35531)
                     /aSDomain="PKS_AT"
                     /aSTool="nrps_pks_domains"
                     /database="nrpspksdomains.hmm"
                     /detection="hmmscan"
                     /domain_id="nrpspksdomains_JX266_003123_PKS_AT.1"
                     /evalue="5.50E-41"
                     /label="JX266_003123_PKS_AT.1"
                     /locus_tag="JX266_003123"
                     /protein_end="287"
                     /protein_start="4"
                     /score="132.7"
                     /specificity="substrate consensus: mal"
                     /specificity="PKS signature: Malonyl-CoA"
                     /specificity="Minowa: mal"
                     /tool="antismash"
                     /translation="VFPGQAASLRHVPSTMLKQYPDIKLMFEEAHQVFGIDFSTVDLQD
                     ERGIRFGNTALTQPLVFLYCMAAYYQIADPTPDMMAGHSLGEIIALAASGALTVKAALH
                     LIKVRSFAMQDASNSNQSGMTAVMGLSEEEVQAACNSWNTRNPHSHLGISNYNSPRQFV
                     MSGSKEALSYAKGQLKSAERIVDLATPGAFHSPYMAQANDKFKLEAMSVHLQRPRCPIY
                     LNYTGNYTTDPADIRDGLLQHMVSPVLWTKTVQGMISDGATEFRYLGSGGGIPRMIQEI
                     HN"
     PFAM_domain     complement(34785..35534)
                     /aSDomain="Acyl_transf_1"
                     /aSTool="clusterhmmer"
                     /database="35.0"
                     /db_xref="PF00698.24"
                     /description="Acyl transferase domain"
                     /detection="hmmscan"
                     /domain_id="clusterhmmer_JX266_003123_0053"
                     /evalue="1.90E-16"
                     /label="JX266_003123"
                     /locus_tag="JX266_003123"
                     /protein_end="253"
                     /protein_start="3"
                     /score="60.6"
                     /tool="antismash"
                     /translation="FVFPGQAASLRHVPSTMLKQYPDIKLMFEEAHQVFGIDFSTVDLQ
                     DERGIRFGNTALTQPLVFLYCMAAYYQIADPTPDMMAGHSLGEIIALAASGALTVKAAL
                     HLIKVRSFAMQDASNSNQSGMTAVMGLSEEEVQAACNSWNTRNPHSHLGISNYNSPRQF
                     VMSGSKEALSYAKGQLKSAERIVDLATPGAFHSPYMAQANDKFKLEAMSVHLQRPRCPI
                     YLNYTGNYTTDPADIRDGLLQHMVSPVL"
     CDS_motif       complement(35190..35306)
                     /aSTool="nrps_pks_domains"
                     /database="abmotifs"
                     /detection="hmmscan"
                     /domain_id="nrpspksmotif_JX266_003123_0001"
                     /evalue="1.30E-10"
                     /label="PKSI-AT-M_m3"
                     /locus_tag="JX266_003123"
                     /protein_end="118"
                     /protein_start="79"
                     /score="33.2"
                     /tool="antismash"
                     /translation="TPDMMAGHSLGEIIALAASGALTVKAALHLIKVRSFAMQ"
     gene            36465..37853
                     /locus_tag="JX266_003124"
     mRNA            36465..37853
                     /locus_tag="JX266_003124"
                     /product="hypothetical protein"
     CDS             36465..37853
                     /codon_start=1
                     /locus_tag="JX266_003124"
                     /product="hypothetical protein"
                     /protein_id="KAI1851662.1"
                     /transl_table=1
                     /translation="MAAASVSIPDPEQYGIGAKTGFLPPNPPLTTLPSPYYAPWEDIAN
                     NLPLLVREQRLRKVIRKLPVLETNRLQSRQEYERAHTVLSFLLHAYVWGDEDVATVRVN
                     YHSTEKPLGYSLTLDMSTQVVPPPLSIPFTRICQVLDLPTVAIYASVVLWNFTFIDKSD
                     HLDFSDPAKLRASLTFTGLPDESWFYMISAAIEARGAPIIFDVMQALQAALKNDCCRVI
                     ETLHRYRTGLKDIACLFDRMYEGCSPEHFCDSIRPFLSGWTKIRGGSTGEVDGLRFDMG
                     NSRTSYMASSYGPSNAQCSLIQFFDVSLGVSHRPKHQTEVSQHAGDYLHDMRKYMPIYH
                     RKFLEHVENVPNLRHFVQLHPNNSELVSAYDSAIAGLTELRDRHLRMVLRYINIEGPDE
                     KSQGAGAEADDPVRVAEGTGGTQAVPFLTETRAHTTNAKIDKTIQMANTNDRSKNRRGK
                     YCML"
     PFAM_domain     36498..37775
                     /aSDomain="IDO"
                     /aSTool="clusterhmmer"
                     /database="35.0"
                     /db_xref="PF01231.21"
                     /db_xref="GO:0020037"
                     /description="Indoleamine 2,3-dioxygenase"
                     /detection="hmmscan"
                     /domain_id="clusterhmmer_JX266_003124_0068"
                     /evalue="2.70E-119"
                     /gene_ontologies="GO:0020037: heme binding"
                     /label="JX266_003124"
                     /locus_tag="JX266_003124"
                     /protein_end="437"
                     /protein_start="11"
                     /score="398.9"
                     /tool="antismash"
                     /translation="EQYGIGAKTGFLPPNPPLTTLPSPYYAPWEDIANNLPLLVREQRL
                     RKVIRKLPVLETNRLQSRQEYERAHTVLSFLLHAYVWGDEDVATVRVNYHSTEKPLGYS
                     LTLDMSTQVVPPPLSIPFTRICQVLDLPTVAIYASVVLWNFTFIDKSDHLDFSDPAKLR
                     ASLTFTGLPDESWFYMISAAIEARGAPIIFDVMQALQAALKNDCCRVIETLHRYRTGLK
                     DIACLFDRMYEGCSPEHFCDSIRPFLSGWTKIRGGSTGEVDGLRFDMGNSRTSYMASSY
                     GPSNAQCSLIQFFDVSLGVSHRPKHQTEVSQHAGDYLHDMRKYMPIYHRKFLEHVENVP
                     NLRHFVQLHPNNSELVSAYDSAIAGLTELRDRHLRMVLRYINIEGPDEKSQGAGAEADD
                     PVRVAEGTGGTQAVPFLTETRAHTTNA"
     gene            complement(37958..43255)
                     /locus_tag="JX266_003125"
     mRNA            complement(join(37958..38144,38207..38581,38640..38723,
                     38775..39114,39174..39473,39542..39729,39783..39909,
                     39965..40297,40357..40525,40579..41300,41642..41921,
                     41976..42205,42257..42782,42839..43255))
                     /locus_tag="JX266_003125"
                     /product="hypothetical protein"
     CDS             complement(join(37958..38144,38207..38581,38640..38723,
                     38775..39114,39174..39473,39542..39729,39783..39909,
                     39965..40297,40357..40525,40579..41300,41642..41921,
                     41976..42205,42257..42782,42839..43255))
                     /codon_start=1
                     /gene_functions="transport (smcogs) SMCOG1288:ABC
                     transporter related protein (Score: 152.9; E-value:
                     2.1e-46)"
                     /gene_kind="transport"
                     /locus_tag="JX266_003125"
                     /product="hypothetical protein"
                     /protein_id="KAI1851663.1"
                     /transl_table=1
                     /translation="MTHVSHRYILHTQSPANLLLSNGDALVSFARVGTSPCLQRAVPLP
                     TVLSSHCLAFLLVTPDAHSKQAGMDSGTCLGLDARFGPRIEASCRSFDFTLLFEELILS
                     TPLSALFILTTCTRLTRLYRKPSITSPKGLVTIKCLVIGILLVLEVAQVVLASLDSAKS
                     RTPATLPAVALRLLATLMLFVLSFAEHVRSPMTSDLIGTYVLLRLVLDIPIIRTYWLLG
                     NPAVASLLTAKECLGIVLLVVESWSKIAPGTSTTHSPDEDANVFSRRLLAWLISLFVKG
                     YSQPLTIDDLYSLNKTLSAGAFGKPLASAWWKNGMPRWGKYGLAKLLAAVLHLAILGPV
                     LPRLLQIVFTFCQPFLIRATTVFLDSEESSITVYYGYGLIGAYLLVYTGIAITNSWYWY
                     SQTKFQTQLRAALITLLYQKSLRKDILSLSEAEANTLMSADVDKVVIGMRNFHELWAAP
                     VELAIGLWLLYREVKLAMLALCFLSIAFSNMLLAPVLVFSTFLPLSQTYNMPYSTERIF
                     STLSLISLMTEPFINVLQSLPHFSMVFSCLGRIELYMLGPEYKDTRKIGNSTSPKSSIE
                     LTSQVVTNSDDRSHHLMITDGDFRWGRDLPPALTNINIQVPASQLTVIMGPVACGKTTL
                     LHAILGEIACARGTVRVPSKVISYCSQKPWITNTTIKRTIIGHGTYDERWYEKVVLACA
                     LKKDFAALPRGDESETGSGGATLSGGQKQRVSLARALYQRSPLVILDDVFSGLDQATQD
                     HISRSLFDIGGLLHKSQSDATTVLATHSVRFLKYAHHVINLSSDGTISSQGPPSTLKLD
                     DIAHEELQQPGEETDSKTEKQNTATETQPNGINDDTARTGHEVSGSDKAALRTYIGTMG
                     AANSIAFILMGVLYVGLYKIPDYWARRWGEHTDAYPRQPQTSFYLGVYSLFYGLALIVC
                     AVWFSHLLLIIIPKTGIEVHSRLLRTLMNAKYSFLARTDVGSIVTRFGQDLMLVDTELP
                     MALMNTYIESLTLVAQLVLIASASVYLLAAFPFLAAVIYTVQRMYLRTSKRLRHLELET
                     KGPIFSHFDDTVRGLTSIRAFAWQDSVTQVNNQLLDTYQRPYYLLASAQVWLELVLNLL
                     VAGLATITIGVAVATRSSGSGAQTAVALLNLVTMGEHLKSLIMFWTLLEICLAAITRVS
                     DFVSSTPQERSEDADSSNSDKEKSGRLVPPGPANINMTGVSARYSDDGDDVLADVSLRI
                     DPGMKVAICGRSGSGKSSLMNIMLKMMDVSKGELRVFNTPSTQLDPQRLRRMINTIPQE
                     PYFFHGSVRENLDPESRTSDKEIRDALQHVGFGLKLLTDGYLDGLLEVDSYSAGELQLL
                     SLVRAMLRPRDILILDEATSNVDEETHRKMHTIIAEHFSSSTVIEVMHRLDQLHKYDAM
                     LVMDKGRVIRWSTSPNEGTIEID"
     PFAM_domain     complement(join(38209..38581,38640..38704))
                     /aSDomain="ABC_tran"
                     /aSTool="clusterhmmer"
                     /database="35.0"
                     /db_xref="PF00005.30"
                     /db_xref="GO:0005524"
                     /description="ABC transporter"
                     /detection="hmmscan"
                     /domain_id="clusterhmmer_JX266_003125_0071"
                     /evalue="3.30E-25"
                     /gene_ontologies="GO:0005524: ATP binding"
                     /label="JX266_003125"
                     /locus_tag="JX266_003125"
                     /protein_end="1363"
                     /protein_start="1217"
                     /score="89.3"
                     /tool="antismash"
                     /translation="LADVSLRIDPGMKVAICGRSGSGKSSLMNIMLKMMDVSKGELRVF
                     NTPSTQLDPQRLRRMINTIPQEPYFFHGSVRENLDPESRTSDKEIRDALQHVGFGLKLL
                     TDGYLDGLLEVDSYSAGELQLLSLVRAMLRPRDILILDEATS"
     PFAM_domain     complement(join(39029..39114,39174..39473,39542..39729,
                     39783..39859))
                     /aSDomain="ABC_membrane"
                     /aSTool="clusterhmmer"
                     /database="35.0"
                     /db_xref="PF00664.26"
                     /db_xref="GO:0005524"
                     /db_xref="GO:0016020"
                     /db_xref="GO:0055085"
                     /db_xref="GO:0140359"
                     /description="ABC transporter transmembrane region"
                     /detection="hmmscan"
                     /domain_id="clusterhmmer_JX266_003125_0070"
                     /evalue="1.80E-23"
                     /gene_ontologies="GO:0005524: ATP binding"
                     /gene_ontologies="GO:0016020: membrane"
                     /gene_ontologies="GO:0055085: transmembrane transport"
                     /gene_ontologies="GO:0140359: ABC-type transporter
                     activity"
                     /label="JX266_003125"
                     /locus_tag="JX266_003125"
                     /protein_end="1126"
                     /protein_start="909"
                     /score="83.7"
                     /tool="antismash"
                     /translation="PQTSFYLGVYSLFYGLALIVCAVWFSHLLLIIIPKTGIEVHSRLL
                     RTLMNAKYSFLARTDVGSIVTRFGQDLMLVDTELPMALMNTYIESLTLVAQLVLIASAS
                     VYLLAAFPFLAAVIYTVQRMYLRTSKRLRHLELETKGPIFSHFDDTVRGLTSIRAFAWQ
                     DSVTQVNNQLLDTYQRPYYLLASAQVWLELVLNLLVAGLATITIGVAVATRSSG"
     PFAM_domain     complement(join(40472..40525,40579..40929))
                     /aSDomain="ABC_tran"
                     /aSTool="clusterhmmer"
                     /database="35.0"
                     /db_xref="PF00005.30"
                     /db_xref="GO:0005524"
                     /description="ABC transporter"
                     /detection="hmmscan"
                     /domain_id="clusterhmmer_JX266_003125_0069"
                     /evalue="7.40E-19"
                     /gene_ontologies="GO:0005524: ATP binding"
                     /label="JX266_003125"
                     /locus_tag="JX266_003125"
                     /protein_end="743"
                     /protein_start="608"
                     /score="68.7"
                     /tool="antismash"
                     /translation="LTNINIQVPASQLTVIMGPVACGKTTLLHAILGEIACARGTVRVP
                     SKVISYCSQKPWITNTTIKRTIIGHGTYDERWYEKVVLACALKKDFAALPRGDESETGS
                     GGATLSGGQKQRVSLARALYQRSPLVILDDV"
     gene            43786..45354
                     /locus_tag="JX266_003126"
     mRNA            join(43786..44769,44827..45354)
                     /locus_tag="JX266_003126"
                     /product="hypothetical protein"
     CDS             join(43786..44769,44827..45354)
                     /codon_start=1
                     /gene_functions="transport (smcogs) SMCOG1169:sugar
                     transport protein (Score: 62; E-value: 8.5e-19)"
                     /gene_kind="transport"
                     /locus_tag="JX266_003126"
                     /product="hypothetical protein"
                     /protein_id="KAI1851664.1"
                     /transl_table=1
                     /translation="MSDVASESTALLGASSPSAPRSDEPAAGKTNKGRVIAVSFILMVL
                     VDFAGFLIDAPQTSILETIICDQYYSSGSPSALADCTVGPVQAELATVNQLLNTFNLIP
                     GLLVALPFGVLADRYGRRPVLALSLIGIFIQDLLAKLVCWRHDIFPPRLIWLSSAARLI
                     GGGDIVASSMIYLTVADVVPADQRANVFFVLSACILVGDIIATPLSALLMSKDPWIPYL
                     IAGVLSFLGGIIPLLFLPETLSKEHISDETAQFSPASDESTVVGKSSPKKRTLASKSLE
                     FISKIRSLASSNVVAVLLAFFVASLGRQSTGFLLQYVRQRFNWSYEKASFLIALRGSIH
                     LVLLLLGLPSLNKLLTRYAFGNPARDLFTSRISVFLLTIGSLVIAVAPLVPLVALGVAV
                     FALGSGFAPAARSLATALVHPDEAGTLYSALGLMQSLGGLVAGPMLAGSFRWGLNHGRE
                     WTGVPFLLVAGLFGFGVFAMSFVRLQDPIPETCAREDEETPTDTM"
     PFAM_domain     join(44065..44769,44827..45165)
                     /aSDomain="MFS_1"
                     /aSTool="clusterhmmer"
                     /database="35.0"
                     /db_xref="PF07690.19"
                     /db_xref="GO:0022857"
                     /db_xref="GO:0055085"
                     /description="Major Facilitator Superfamily"
                     /detection="hmmscan"
                     /domain_id="clusterhmmer_JX266_003126_0072"
                     /evalue="1.70E-25"
                     /gene_ontologies="GO:0022857: transmembrane transporter
                     activity"
                     /gene_ontologies="GO:0055085: transmembrane transport"
                     /label="JX266_003126"
                     /locus_tag="JX266_003126"
                     /protein_end="441"
                     /protein_start="93"
                     /score="89.8"
                     /tool="antismash"
                     /translation="NQLLNTFNLIPGLLVALPFGVLADRYGRRPVLALSLIGIFIQDLL
                     AKLVCWRHDIFPPRLIWLSSAARLIGGGDIVASSMIYLTVADVVPADQRANVFFVLSAC
                     ILVGDIIATPLSALLMSKDPWIPYLIAGVLSFLGGIIPLLFLPETLSKEHISDETAQFS
                     PASDESTVVGKSSPKKRTLASKSLEFISKIRSLASSNVVAVLLAFFVASLGRQSTGFLL
                     QYVRQRFNWSYEKASFLIALRGSIHLVLLLLGLPSLNKLLTRYAFGNPARDLFTSRISV
                     FLLTIGSLVIAVAPLVPLVALGVAVFALGSGFAPAARSLATALVHPDEAGTLYSALGLM
                     QSLGGLVA"
     gene            complement(45638..47136)
                     /locus_tag="JX266_003127"
     mRNA            complement(join(45638..45761,45810..46234,46300..46808,
                     46995..47136))
                     /locus_tag="JX266_003127"
                     /product="hypothetical protein"
     CDS             complement(join(45638..45761,45810..46234,46300..46808,
                     46995..47136))
                     /codon_start=1
                     /locus_tag="JX266_003127"
                     /product="hypothetical protein"
                     /protein_id="KAI1851665.1"
                     /transl_table=1
                     /translation="MGGINGDRLWDDIMFTSQWGGMRGEGREGGMMRLALTDEDRMVRD
                     WFCGRFDGILGVLSGLEVLRSIKESGKKLFCGLTVIDWTNEEGARFSPGCTGAAVWSGH
                     TDIVTAHCRKSNWGNSTTLGEELSRIGYRGRLPAHHQANALSSHFELHIEQGSRLETSG
                     QKIGVVNAIQGIRWFHVSVRGERAHSGATPMTKRADALASASRIVLFVEQLCTKNHAFG
                     TVGSLTVADASPNVISGDVTFSIDLRHPSESILTDLENNIRQEMTSISKGRDGRVVFDM
                     RRIWHSPAREFDPVMLNCIEKAAIYRCGSESQVQRLPSFAGHDSALVALADCPTAMIFV
                     PSKSGISHSPEEWTDKEDCVLGADTLYQAILNYDDYLRRSYRQRSNARESEPEVFVSSL
                     "
     aSDomain        complement(join(45722..45761,45810..46234,46300..46806))
                     /aSDomain="TIGR01879"
                     /aSTool="tigrfam"
                     /description="hydantase: amidase, hydantoinase/carbamoylase
                     family"
                     /detection="hmmscan"
                     /domain_id="TIGRFam_JX266_003127_0008"
                     /evalue="2.20E-83"
                     /identifier="TIGR01879"
                     /label="JX266_003127"
                     /locus_tag="JX266_003127"
                     /protein_end="372"
                     /protein_start="48"
                     /score="278.4"
                     /tool="antismash"
                     /translation="GRFDGILGVLSGLEVLRSIKESGKKLFCGLTVIDWTNEEGARFSP
                     GCTGAAVWSGHTDIVTAHCRKSNWGNSTTLGEELSRIGYRGRLPAHHQANALSSHFELH
                     IEQGSRLETSGQKIGVVNAIQGIRWFHVSVRGERAHSGATPMTKRADALASASRIVLFV
                     EQLCTKNHAFGTVGSLTVADASPNVISGDVTFSIDLRHPSESILTDLENNIRQEMTSIS
                     KGRDGRVVFDMRRIWHSPAREFDPVMLNCIEKAAIYRCGSESQVQRLPSFAGHDSALVA
                     LADCPTAMIFVPSKSGISHSPEEWTDKEDCVLGADTLYQAILN"
     PFAM_domain     complement(join(45722..45761,45810..46234,46300..46808,
                     46995))
                     /aSDomain="Peptidase_M20"
                     /aSTool="clusterhmmer"
                     /database="35.0"
                     /db_xref="PF01546.31"
                     /db_xref="GO:0016787"
                     /description="Peptidase family M20/M25/M40"
                     /detection="hmmscan"
                     /domain_id="clusterhmmer_JX266_003127_0073"
                     /evalue="2.10E-23"
                     /gene_ontologies="GO:0016787: hydrolase activity"
                     /label="JX266_003127"
                     /locus_tag="JX266_003127"
                     /protein_end="372"
                     /protein_start="47"
                     /score="83.3"
                     /tool="antismash"
                     /translation="CGRFDGILGVLSGLEVLRSIKESGKKLFCGLTVIDWTNEEGARFS
                     PGCTGAAVWSGHTDIVTAHCRKSNWGNSTTLGEELSRIGYRGRLPAHHQANALSSHFEL
                     HIEQGSRLETSGQKIGVVNAIQGIRWFHVSVRGERAHSGATPMTKRADALASASRIVLF
                     VEQLCTKNHAFGTVGSLTVADASPNVISGDVTFSIDLRHPSESILTDLENNIRQEMTSI
                     SKGRDGRVVFDMRRIWHSPAREFDPVMLNCIEKAAIYRCGSESQVQRLPSFAGHDSALV
                     ALADCPTAMIFVPSKSGISHSPEEWTDKEDCVLGADTLYQAILN"
     gene            48929..51831
                     /locus_tag="JX266_003128"
     mRNA            join(48929..49057,49188..49266,49331..51352,51402..51622,
                     51700..51831)
                     /locus_tag="JX266_003128"
                     /product="hypothetical protein"
     CDS             join(48929..49057,49188..49266,49331..51352,51402..51622,
                     51700..51831)
                     /codon_start=1
                     /locus_tag="JX266_003128"
                     /product="hypothetical protein"
                     /protein_id="KAI1851666.1"
                     /transl_table=1
                     /translation="MAPSNTSMFRSADMSMVQLYISNEIGREVVNALGELGLVQFRDLN
                     SSVSAFQRTFTQEIRRLDNVERQLRYFHSQMEKAGIPLRKLDLDVETLAAPTTHEIDEL
                     AERSQSLETRVASLNESYETLKKREVDLTEWRWVLREAGGFFDRAHGNVEEIRASTEDD
                     DAPLLQDVEQHNQAPDVDRSFSGMNIGFVAGVIPRDRVGPFERILWRTLRGNLYMNQSE
                     IPEPLVDPTTNETVHKNVFVIFAHGKEILAKIRKISESMGAEMYKVDEDANERRDQVHE
                     VNTRLNDLQNVLRNTQQTLEAELTQIAQSLSAWMILVTKEKAAYQTLNLFSFDRQRRTL
                     IAEGWCPTNDLPLIRSTLQDVTNRAGLSVPSIINEIRTNKTPPTYLKTNKFTEAFQTII
                     NAYGTATYQEVNPALPAIVTFPFLFAVMFGDFGHAVIMFLASLAMIYWEKPLKKVTFEL
                     FAMIYYGRYIALVMAVFSLYTGLIYNDVFSLSFTFFKSAWEWKVPENWEEGQTLTGELT
                     GSYRYPFGLDWRWHGAENDLLFSNSYKMKMSIILGWVHMTYSLCLSWFNARHFKKPIDI
                     WGNFVPGMIFFQSIFGYLVVCILYKWSVDWIGEGRNPPGLLNMLIYMFLRPGFVDEQLY
                     PGQSGVQKVLLALAFIQVPILLFLKPFYLRWEHNRARAKGYRGIGEHSRVSALDDDEDG
                     DGHIGNGRASVDSDDGEGVAMIAQGQDDDEEHHEFEFSEEMIHQVIHTIEFCLNCISHT
                     ASYLRLWALSLAHQQLSVVLWSMTIGPALSKTGVIGVIGIVIMFYMWFFLTCAILIAME
                     GCSAMLHSLRLQWVEAQSKYAEFAGHMFTPFSYFTLLEEDEGLAEFRG"
     PFAM_domain     join(49022..49057,49188..49266,49331..51352,51402..51622,
                     51700..51783)
                     /aSDomain="V_ATPase_I"
                     /aSTool="clusterhmmer"
                     /database="35.0"
                     /db_xref="PF01496.22"
                     /db_xref="GO:0033179"
                     /db_xref="GO:0046961"
                     /db_xref="GO:1902600"
                     /description="V-type ATPase 116kDa subunit family"
                     /detection="hmmscan"
                     /domain_id="clusterhmmer_JX266_003128_0074"
                     /evalue="0.00E+00"
                     /gene_ontologies="GO:0033179: proton-transporting V-type
                     ATPase, V0 domain"
                     /gene_ontologies="GO:0046961: proton-transporting ATPase
                     activity, rotational mechanism"
                     /gene_ontologies="GO:1902600: proton transmembrane
                     transport"
                     /label="JX266_003128"
                     /locus_tag="JX266_003128"
                     /protein_end="845"
                     /protein_start="31"
                     /score="1055.6"
                     /tool="antismash"
                     /translation="ALGELGLVQFRDLNSSVSAFQRTFTQEIRRLDNVERQLRYFHSQM
                     EKAGIPLRKLDLDVETLAAPTTHEIDELAERSQSLETRVASLNESYETLKKREVDLTEW
                     RWVLREAGGFFDRAHGNVEEIRASTEDDDAPLLQDVEQHNQAPDVDRSFSGMNIGFVAG
                     VIPRDRVGPFERILWRTLRGNLYMNQSEIPEPLVDPTTNETVHKNVFVIFAHGKEILAK
                     IRKISESMGAEMYKVDEDANERRDQVHEVNTRLNDLQNVLRNTQQTLEAELTQIAQSLS
                     AWMILVTKEKAAYQTLNLFSFDRQRRTLIAEGWCPTNDLPLIRSTLQDVTNRAGLSVPS
                     IINEIRTNKTPPTYLKTNKFTEAFQTIINAYGTATYQEVNPALPAIVTFPFLFAVMFGD
                     FGHAVIMFLASLAMIYWEKPLKKVTFELFAMIYYGRYIALVMAVFSLYTGLIYNDVFSL
                     SFTFFKSAWEWKVPENWEEGQTLTGELTGSYRYPFGLDWRWHGAENDLLFSNSYKMKMS
                     IILGWVHMTYSLCLSWFNARHFKKPIDIWGNFVPGMIFFQSIFGYLVVCILYKWSVDWI
                     GEGRNPPGLLNMLIYMFLRPGFVDEQLYPGQSGVQKVLLALAFIQVPILLFLKPFYLRW
                     EHNRARAKGYRGIGEHSRVSALDDDEDGDGHIGNGRASVDSDDGEGVAMIAQGQDDDEE
                     HHEFEFSEEMIHQVIHTIEFCLNCISHTASYLRLWALSLAHQQLSVVLWSMTIGPALSK
                     TGVIGVIGIVIMFYMWFFLTCAILIAMEGCSAMLHSLRLQWVEAQSKYAEFAGHMFTPF
                     SY"
     gene            complement(52114..52476)
                     /locus_tag="JX266_003129"
     mRNA            complement(join(52114..52279,52349..52476))
                     /locus_tag="JX266_003129"
                     /product="hypothetical protein"
     CDS             complement(join(52114..52279,52349..52476))
                     /codon_start=1
                     /locus_tag="JX266_003129"
                     /product="hypothetical protein"
                     /protein_id="KAI1851667.1"
                     /transl_table=1
                     /translation="MALGAFLRPHAFVALYLIAAIYIVHGTIELVGRWKKAGNDHAPVV
                     LMGLNWAIIRTVYTTTESWIGVYCIRREQAAKDAHELFVHMAAMRGGSPGAE"
     gene            complement(53432..55418)
                     /locus_tag="JX266_003130"
     mRNA            complement(join(53432..54816,54872..55418))
                     /locus_tag="JX266_003130"
                     /product="hypothetical protein"
     CDS             complement(join(53432..54816,54872..55418))
                     /codon_start=1
                     /locus_tag="JX266_003130"
                     /product="hypothetical protein"
                     /protein_id="KAI1851668.1"
                     /transl_table=1
                     /translation="MVTTPVFSGFGKPEPTFSKEFKSSPTPTTARMHQRQGSLREISPD
                     QSGRSSFSSVRENDSDLAQTFTSTKVSSYSRLSDDEAVDDLPTPPPEMATMTTTQFRPP
                     MTRPHSRLHGSWFPAVAADGFEGWKQIDVRGKTASRSFGDLQALKIVWSTPASPSKPKG
                     PRRPPPGQAPIERLPLELLGPIIELLMLDIPPNGISARNVDLMSLLLTSRTLHTATLHA
                     LYRNITIPHSRIFRKFLNHLTLNQELGTIVRRLDFSHFNPTTLFSTASERATTQNLTPE
                     TLSQCLQLTPFLREFLAQEYIDDEIDEGVLQKLFFGMERLKALDFTGCSSPEFKNAMTA
                     IVSREWPEMLSITRLSLHKCINLPTEVFTTILPRLCNLTHLDVAGTRITDEALQSIPHT
                     ARITHLNLAKCKGLTSENVIDFIKNHPAAKSLVCLSLASDARSHQLLDEDDLDQLLPAL
                     PSSLRSLSLKGSRMDASHIDALRPLTKHLEELALGRRLKIGDIERLFRPDENDDDMSME
                     IDWEPHTLKYLDISDYAATELDLGALLNSRSSIMEKYSAPLEVIEVIDDLYTRLSKSPT
                     VQRSGWTVTEFGSRAWLVRVHSPDDGPRDSGLRSWKMGASFWGMRKIPMATQEVGGMYG
                     SYMFKRKL"
ORIGIN
        1 ggagctgggc agtacggtct gcaccccaaa gccgaactgc ggcacctgcc cgatcacggc
       61 gacttgccgg gcttatgcgg aaggtttgga gttttccagt aagaagggaa tgcctacgga
      121 agacagcagc atcgtcgata tcgaagattc gtgctctctt tgcaaatctt acgaagagca
      181 cgcagttcaa gacgaggagg acgagaagat agttgccaaa ctatcatcca agaaatcatc
      241 tgcgggcggc aacaagaagc aagcctctct gcagtcattc ttcttcgcgc agtctcagtc
      301 gaagaagcct aacaagaaag cgacttcgtc atccgaaccc gacgccacag tttttgaggt
      361 catcgtgaac cacgctcgca agtttccggt caaggtcatt aagaaggcag tgcgtgaaga
      421 agagaccatc gtctgtgcaa tccgccgaaa gggagacaat cagtttctga tccaaaggcg
      481 ccctgaaaag gggctcttgg cgggtctatg ggagttccct tcctacatct tgccaggtac
      541 aaacgactcg acagccaaga cccgcaaggg agaagcagca aatttcgtga agggcttgct
      601 agagagcgaa aagggtctga agcacgttgg agagctgggc agtgtcccat ggctcttctc
      661 tcacctgcgc ctcacaatgc atgttcacct ttttgagctg gaagatcgag ggaattcgag
      721 cgcgccgagc aatggagcaa tgggccgaaa aagtcggtgg agtggcgatg tggatgcgga
      781 gtctatgggc acgggtatga ggaagtgttg gactttggtc aaggagagca ctgagtagga
      841 acagaggctc tggttataaa agaggacttg aggcacacta gagatgaaga atagacagtc
      901 tgagaggtgc ttctccagta gcacatgctc tgccagcccg agcaggcttg gtaggcatgt
      961 caagaaccat acgcgaccag ctctaatttt ccgctctata caattcctgc ttcatatacc
     1021 tgacccctgt tctaatgata ccggtgcagt gagtagacag caaatagctt ctcggtttgc
     1081 tcagtctaag ctcatcgtct gacgtgcaag cgctgcttct cagcggccgc gggtccacac
     1141 agccagtggt tgacagcttt catagcggca ttgggctatt tatacatctc taggtagacc
     1201 cagtccagtc caacagtcaa cgtgtgagac tggtgtgcca cagacaggcc atcaggattt
     1261 ggacgctggt gcctgtggtt ccggctcctt cttggcggca gcctgagcag taccctttgc
     1321 gagtgcttgt cttgaggggt ggtgagcgtt aatcactaag gtctacaaat tgatccataa
     1381 cttactcgtc ccttctcctc tgctcgtcct ctaatgctgg tttgaagacg tactgggcgt
     1441 tgaagatgcc gaagccaacg gccaacacaa ggggcacggc ggtacgcatg aaactcatct
     1501 tgacaactca acccggctga gaatatctca gaaagttcct actgcctcat gaggaagcga
     1561 gctctgtgtt cgaagcacac gtttgtagta tagcgaatcg agcgagttgt tggctgtagt
     1621 accatctaat gcgcgtcagt aggagtaagt agtccgcttg ccgggtacat gctgcacttt
     1681 tcccgctagc gaagcagggt gcccgcccca ctgccgaaag gcgtgggaac cactttaagc
     1741 agtcaaccac aacgcgtctc ccataagctg caaacgcgtc tcgtcaacgt cactcgaacg
     1801 aaaaacaccc actacgaata atgatccgcc atttcccccg ataagtcaag gcgagacatg
     1861 tatctccggc tcaatggcga aatggaggga acttggcgag gttccagact cggacgacga
     1921 aagcctgctc gatagcgacg aatcgcagcc gcagcttcca ccaccgcttc ctcgaaacga
     1981 tgcgagcgcc ctggtggagg aaccgtcgac taaagatccc acaatctggg atatacccat
     2041 ctcgtcccaa gatcatgaag aacctgcgct gccggttgcg agaacaaaca tcgaaatcca
     2101 cattcgggcg agacctatat cgcaggaacc cgaatcctcg ccattgtctt cgatcgcgga
     2161 tccaaccgaa gaagatgcga ccactccttg tccaagccaa cacaatgaat cgattggggt
     2221 ggatcaggga gaagcgcata tctcacgcaa tacgacgccc gaggttctac agagtaggcc
     2281 ggctctcact gccgagccaa gtgccaatca aatcaacatc gtggaagagg atcaagatgt
     2341 ggcacgagaa gagtctttgc ggttgaaccg ctccttgcgg ccgcggaaac ccattcagga
     2401 gcatccttac ctgctggaga atgcccagta cagtcatatg ttcaagtcac acggcgttcg
     2461 gcctgtgaga cttcctgctt acgaagagag gcgacgagcc ttagaagaag actcgcagga
     2521 gcaggactac gaggaagaca gtcagctgac caacggatat ggacaagaag aggagctcgt
     2581 tggaagtcaa gaaagtcgac ggagacgctc tttagacaac gggcgcgacg aattggccct
     2641 gtcatctccc tcaaggccgt ctccatctcc tccacggccg acgacatccc atgaacttct
     2701 aggaagctca cagaatgatg acgatcttcc atccttaaat gatatcttca gacaacgggc
     2761 gaaagggaga ccaaggactt atgccaagcg gagagggtct cccaaacagt cttctagtgg
     2821 caagagaatt agacaaaatc gacctatcat cgtcgatgaa ccaagttctc caccattcac
     2881 tgcagtcaac attttcgata tccccccatc tccgccgcag acaagccccg cgtttatttc
     2941 tcacactcca gcgacaaatg ttgccttcac tcgacctggg gtcgtgtccc tgacgcccaa
     3001 acctagtagc ataagtacct ctaggaatca aacgccggta cctgcaaaac aagctattgc
     3061 taccgtggac ctaacagaca tactcgacca agactcatct ggtccagaga atgacttgaa
     3121 aggagacatg agcgaccctg aaccaaatca cccagaacgg tctgctacta gtagtcctga
     3181 gccagacctg gtcttccgac ggaggatcaa aggcgtgctt cctgcttcct ggattcgcct
     3241 cgaccaacaa gtctcgcgcg acaaagtccc caagcctctc acacgacgga gtccagaact
     3301 gtccccggaa aaggtccacc ggaaaggggt tgctcagcgg cgccagatat cccctcgatc
     3361 caataactcc aaacccttct tcttcgacga tgattcagat gacgatttta cgactttacg
     3421 aaatgatgac attgaggatg ctttagaaac cacggggttt ccgatttttg aagacgatgc
     3481 aggatctgtg attgaagagg atcatattga tcagatgctt cctgggaaaa agagagcaga
     3541 accttctgtc gatggcctgc cacgtccaac aaagaggaga aaaacacaga ccacttttaa
     3601 aggtcatccg gtagaacgaa aacggcaaca aaaactgacc gggatggtga atcgctctaa
     3661 gagtacgacc catacgggta gttcaagcag caaactggcc cggcacacgt cgtctattcc
     3721 tcaacgaggt gcagcctccc aacgggcttc accgccgagg ttgagcatat tggacgtttt
     3781 ggaaccaaat gccccttcgt ttgtcaggat agcagcccgc acggctagcc gaagacgaaa
     3841 taaaggaaga tcaagtccat ccgggaagca tatcagcctc gggactcgcc aggataacat
     3901 cgatgccctc agtgtgctgc gaaattggag gggaggcaaa atacaatctc gatcgctgac
     3961 aacgtcctcg gaatggccac gatctaccaa ttcacggcca ttgcaaccaa tcgctgacaa
     4021 caaggcggtg cggtcttcaa acttggacaa aggagttggg agctgtggat ctgtcccggt
     4081 caatcgattc tcaaaatcgc gaaagttggt gaagcagatg agtatcgaca agtttgtaga
     4141 tactcgaccc atttatcctg catccgtcac tgcaagcctc cctgatgaag ttggtattgc
     4201 gatgcctcag cccattaggc gcattctagg tcggtcaaaa actcacggca ccacctcgag
     4261 accagcacag ctcgagacgg tcggcgatga gcaggttcat cgacaagctt tccactctcg
     4321 gaagagggtt ctagatgctc tctatcgcaa atcacgcaag gcggtccctt cagcgccaga
     4381 cacccgctta gcagaggtgt ttcgtggcca attgtcggag cctggtttgc cactcgcagc
     4441 ggaagaacca tctacaaatt cacaagagac gtgtctgtca ccacatccgg agacgcggcg
     4501 tagatttcga aagcttctgc gacctaggca tgtcgacatt gctgcaccgc aatacgcaca
     4561 tgcaaatgat cctttgccgg tggaacatgt ccccatatca gaggcagtaa cgattacaga
     4621 agccagcgca agcaagctcc agggtctggg gccgtatggc acccattata cccaacattt
     4681 cgaagtcttc ccactagatt ctggggtgtt cttccgcaag gacactctaa taggaagtgg
     4741 tagactggct aaatcattgg acgaagactg ccttgggggg ctttcgcaat cccgcggcag
     4801 ctgtacattt cagctcgacg acagagcttt atgttggagt caatgggatg ctcaaacttc
     4861 ctcggagttt ggagtcttgt atgactgggt cgctgataag ctgcagcctg aactcagcat
     4921 tgttcagatt gactctggtt ctgccgccgc cttaactgcg acccaggcag cagatttcag
     4981 cttgagatac ttgcaagagg ttgtttcttt tcctgaccat gaaaccgcga gacattttgt
     5041 cagtaggatc ctagaaacta tggcaggctt cctggaccgc ctgggagctc tggtcacaca
     5101 gcaaaacacg gatgtacggc aggctgccga agtatcgacg cggtgtatgc tgacggtgtt
     5161 gcaaacgttg cgggtgtgtg aaaagcttgg tttcaccgag tctttgcaac ttgaagaact
     5221 cttgaaaagg actgctgggc aaacagctcg gattttgctc cgggctgatc tgctgaacat
     5281 actggacttc tgcagccagc tccagagttc ttacgtacga gatcgcggga ttggggagga
     5341 gcagtatctc atcgctggat gggtggtcat gatgagagtc cttcaagaat ctcgcatacc
     5401 acgtgctggc ttttgggatg ttgtctctcc tatcctactg gaggctgtgc ctggatctgt
     5461 ggtggatgca caggtaatgg aacgactctg gcacaccatg tttgctttgc tcccacttgc
     5521 cgagttcgat aacgctggcg tcgtaacttc cggacttcgt cacagtatcc cgctggaagg
     5581 ctggaatctg ccacagaaac tactaggtcg cgtttttgac acatacaacg ccaaccagcg
     5641 acagtcgcca agcttcaacg actactgccg ggcgcttgtc agccgatgtc attaccttgt
     5701 ggagcaatgg ggatggcgga agtgcagtgg gatcattggc accatttttg acttcttcgc
     5761 ctcccagaat ctttctcatc ttcgtaatga ggaagtgtac aaatcaccac aatttcttga
     5821 agatcttgcc ggcacaccct cgttggtcgt tcaatctgaa gatcgatgct tccatatatt
     5881 tctcaagctt ctggcattgt ctattcagcg gctcagaaaa catggactga tcaaagatct
     5941 caagaaccta atagcccgtg tccttccaaa ccatgaccgt cagtatctaa aggagagcga
     6001 cgtccatgag catgagcttg cctcattgag gaatcatcat gacctactct gcacactgtt
     6061 ttggtgctct ccgcaacctt tgcggccttc cgtgcagctt ctggagaaat tggtgattcc
     6121 ggggagttct cataaagagg catgtctgat caatttgcgg gcatggaacc agcttggccg
     6181 tttcgttgtt ttcttgggag aagaccgagc tgcatggaag ccattcgctg attggcagaa
     6241 caatgtcttc aagcaagtcc tcgatcaata tgcttcagtc gaatccgata ttcaacagca
     6301 atttttgaga atgtccaagg agtcctccaa tggcgtcagt ccggagctga tgaaacgcgt
     6361 cgtcaacatg aacaaacaag ccgctactga cgtcttgcat ttctccctca aggctaatct
     6421 ggatgtcatg agacatgctt catctctcgg agcagcttct ttcgttctca acacttgtat
     6481 gtggtcgact tatttgggat ttgtaatttg aatgtactga ttttaaacag accaactcca
     6541 cgaggtcttc ttccgattct cattttcacc acccagtttt gactggagta cgcagcgtgt
     6601 ggctgttgag atcctcggcc actatcttga cagaatcgag aaatttttct atgagcatga
     6661 gacgaactcg gatttaccaa attcatggca cggtgaagat gcaataatgg tacgcggatt
     6721 tatattccac tgggaggcca ataactaata cgccctaggt ccttgatcgc cacgtttcag
     6781 tgccattttg ctccatggcg cggaatctac tcggtgaagc cagcgagagt tcttctgcga
     6841 gcataactga cggaaaggaa acgggcctgg agaaaacgac gcatgcctca ggtcggcttg
     6901 cggctttgtt cctgcgccac aaagtcacag taagtactaa gatatttttc gaatgaacta
     6961 tagctgattt tagcagcgct tgtcatcatt cttctctccc ggaaaatatg gtttgttctc
     7021 gggtcctcag gcaaagctct ctttgcactc aaggaagtac atgagcctgt tcgcttcggt
     7081 acttgtcgag agaggtgttg cggattttac ggtaagtcac caaatgtgga caaagatgac
     7141 aatcttactg attgacgtag gatatcaatt ctacacctct cgaattctat ctgtgcagca
     7201 tcaccaaacc atcgcagagt cttgcatatg aatatcgact cgtaagggca ttgaagctgc
     7261 aaggcaatcc ttacctcaag gagatcgcag tccaccggga caaccctgat tatgaattga
     7321 acagggacct cttcgaccgt gagttcgtga aaacaaaaac cttgcaatcc tgtgttcgct
     7381 aaacccgtat aggtacgttg tcttcgatga gaagagccat acgacatgaa caaaatctgc
     7441 aacgggaggt ttcacaagcc ttgcgcgccg tcatggacca aatgaaacag gacctgaagc
     7501 ttctggtcag cgagccagct gcgcataaag ccttcattca atttgtccga atgatagtac
     7561 ccttgatcaa gaagcatgat ctatgcccta ttgacccgtt cttttgccaa atcagcaaag
     7621 agtattcgcc atcagcacaa gacccgcgtc tgcagacggc tgcaatactt tcgtacgggc
     7681 tgaagcttga agatgaggat agaggagccg tgccacgatt attctacttt ctctatccca
     7741 acttcaagct agctctggcg aacggcaaat tgtcagatga gcgagatatc ctccgagaag
     7801 gcatggaaaa caagcacatt ttctcatttg tgctcagtcg gatgcttcca gcaatcataa
     7861 gagcggtgat gaaggcacca gaggcatggc tcatccttga tgtctacgtc gaagcggtag
     7921 agcgactgct cgatggggaa ttagatgggc ctcctggcaa gcccctgagg ggcgttatcc
     7981 acaggagtat cggtcatgag agtatggaag acctactcgc tctcctcaaa ttcgtgggcg
     8041 ccgctgtgca acactatcaa cgctccgaag ccaatatccg gccggagcat cttcaaagct
     8101 tgacactttc gatcaaaatt ttgaaccagt tcggaccatc acttgttgca tacctatgca
     8161 cagctcgaaa ttcaaaatct cacataggga tggccattaa caaggaactc gatgcgttca
     8221 cagatttcac gcgtgaggcg ggcgagtacc tatctgaagt gctttcatcc tcggaaggcg
     8281 gtgagggagc aacccagaca gacctggggc gtcttctcga gggcatacag ttttactatg
     8341 ccgacccttc gacaaacaga aatgaaaacg ccaatagttt tgcccagcat atggttgaag
     8401 acatacaaaa gaactgggtc agcaccgggg gtaggatttc ggtgagaggc cctgcgcata
     8461 cgcccggcgt atcaacacag tcggggcagg gcactgcaat ccccccctgg aattgggtac
     8521 agctggtcgc gcagctgaac gaacagattc aagagtggaa tcgttcgttc gatacatctc
     8581 ctgccatggt gtggaacagg cgacaggcgg ctatggatga gacttggctt ttctaaagcc
     8641 ccggcgcatg gaacgaggga aagcagctta tagcgcgtta tgatcatcag aatcaaacag
     8701 gaggttttgg aatcatccaa aatacttctt catcaaacct gtaaaatgcg caaagatgct
     8761 tctccatctg accaaagacg tgaccctgtg ataccggccg gcttttcggt tacttgacag
     8821 tcgttgagta tctcgcatag cagcacaggc ataatccctg cagcatggtt ttagcccatc
     8881 aatcaacagc aactggctcg ccagagagtt tcgtggagag tagtcctacg tcccatcagc
     8941 aaccatccat gctcgacttc ttagaacgtg tattgatcat catgcttgac tgtgtccaag
     9001 catctgtttc cctctttcga ctgctgaata cttgaaaagg ccccatcgtg ctgcagcaga
     9061 cccattccgg gtataaatat gatgtcatat tgttacccca ccaatggtcg cgtatgactc
     9121 ggccaaatgg tcgcatgtgg ctcgcaaact gcgagacata gaatctctat ggcatgcgac
     9181 acagaggagc caagttgcaa gcagaagcca gctgctggaa tacctgaggc aggcatatgt
     9241 gcatggtaca ggagtcagga gccgtttaaa taaaacctgc tgcgcctcca cgggccttgt
     9301 gtccccacga cctccaaact ccaacagaga tccaacaaaa ggcccacgtt tgagacggaa
     9361 gcctggagtc gcaacttcac cgcttgagag gcttgccttg ggctgtttgc tctgactaac
     9421 actgagtgaa gagcctcggc gtcagccttg agaccttttg aagcacagtg gacggcgaga
     9481 gcctcagcat cttgctttcg caagccgtct tacatctcca acttgcccat tctgggttac
     9541 ggctggcgcc cacgcagagg ctgagctgca tcgctttaca tcgggattcg tccacacttt
     9601 tgccggcttg caagcttact ggaaccttac atacacagcc cgacgagccg cccgtccttt
     9661 ggctggggaa attgctatat agcaccgcct aggctacact ctcgttactt tgtcgcgagt
     9721 cctcgcgatc atccacccca cccaagaggt cctataccct tcgacgactc caccggacgc
     9781 catgtcgcgc tacgaagaac gtggccgctc tcgccacgag cgggactact cgccagacta
     9841 tacctacgct gggggcagcg caggcgccta ccgggtcccc agccccggac acacgaccta
     9901 ctacccaaca ccgagctcac atgctcggct ggagtatgag ccacagacac cgctctaccc
     9961 tccaccccca aaccacaaca gcctccaagt cccagactcc cgcgcgaggc cacgctcgtt
    10021 gccgcctccg gcggagtggc gtgggggccg ctcgagagga gacaagagcc gggacgacat
    10081 ctcacgcgac cgctcgccca tcgcccgggc ccgcgacgcc ctcgggaaca ccttctccga
    10141 tagtaacacg ggtctagggg tcgggatcct gggcgcactg gtcggcgggc tcgccgccca
    10201 cgaggcggcc gaggcgacgt cgcggcacgg cagcggcagc caccacagca gccaccacca
    10261 cagcgagacg cagcggcgca accagctgct gagcacggtg gtgggcgcgg ccgtgggcgg
    10321 gctcggtgcc aacgccgtcg agaagcggct ggagatgaac cgcgagcgcg acaaggtcaa
    10381 gcagcagaag tgggaggaga agtggggcaa aggccccggc ggcaacccgg ccgccgacta
    10441 cgtcgagaag cgcgaggtcg tcatgcgccc gcggagcagc cggcgggacc gcgattctgg
    10501 cgcctgggac gtcgaaccgg actccccgcg ccggtcgcgc ggccggggcc tcgagcgcga
    10561 ggtcgacccc gatgcgcgca gctggaagga cgtggaggac tgggtgtatg acgaccgcga
    10621 tcgggaccgg gaccgggacc gggatagaca caggggtcgg aggagcgacg atggggggta
    10681 tcgatactag gaaagacgtg agtagatggg gggcgttcct gtcttgtact atgggatagt
    10741 gtgggatttc ttgcgggaca gagttccagt ctcttgacga atgttacgag ttgaatgggt
    10801 ccattgatcg cgctatatat gttaactttt ccttctgtct ctttgtatga gaagtatctc
    10861 aagggtatat aactttcgga agattttcca aatgaccttc aacgcataca agatttatcg
    10921 agaaatctac catctttatg ccagtctcct tcctgtgcac gcaacctcat ggatagcgct
    10981 ttgaagtgaa acccagggtc tcactggtac gggtgtggta agtccatttc tagtgatata
    11041 ctttcaaata agaaggaact ccacgaggat ccgaatgact tcctacaaca tagtgatttc
    11101 tcagatactg gtgatcgctt cccagaacgt tgtaacaata ttgaactctt gtgcgatggg
    11161 tgttgtgtct actatacttc ttccatcttg ggcttggcac gccatgcttg gcactgtaca
    11221 acgttgatct tatactgcca aagttaacct catccccacc catgtctcag gtactgtatc
    11281 tactattgta taagctcaag actagtctca catatggcga cagttgtagg tggtgctgaa
    11341 atttttgttt tgggggtatt agctttaaga ttacttgggc gcgttatact agcatatata
    11401 tttcccatcc tgtaacacaa atctggatgt catacactgg tacgggtacc ccatgtcctt
    11461 ctcaattttg gagctttaag aaaatttaca tatagacagc agctcacgct acgcttggct
    11521 tgtgtccttc tcacggtctg tccgtggaat gttggatagg gccgcgtggt tctgtgtcat
    11581 gtccacgcca ttggcatccc catcggtaga atcatccgca gcaggagctg cgcggggagt
    11641 gttgctggtg ggtgcgaagc tgctcttggc tctgatcttc tcgccgtaga gatagaagat
    11701 gactgggatg gggaccagga gcgcggccac acagcccagc agcgtcgaag cccactggat
    11761 gcccagcccg ttaaacatgt aggttgagaa aagggggaat ccggcaccgc aaagggatcg
    11821 aaggaatgtg tttccagcaa ttgcggaagc ggcaaacatt aggtaggcgt caaccagata
    11881 gttgagtgcc tgcaggaaga tggccatgag accgaagcca gacaggatac cggaggcagc
    11941 gggcacaatc cagtgaatat cggcccggta gccgctccag ccgaaccaga agataccggc
    12001 ggtgaaagaa actccaccag caataatgac gggaagacgc cactcgggaa tggggacacc
    12061 gttgtttgcg gcgagcttgc gctggtatct tggctgatcc agcagaacaa ccgtaccagc
    12121 caggagctga ccaaggatca tgccaaagaa tgcgagaccc gattggcccg agttgaagtg
    12181 gtgaatgccc tggaaaacaa agggataggc tgtcaagaag aggtatagca agccatagat
    12241 aaaagccatg tagacagaga gcagcgtgac gatgggctcg aagaacagca gtcgcatggg
    12301 tcgggtgaag ttcttctgga gaagctcttt gaagtcgacc tcgatttcct cctgcttcgc
    12361 gtggataccc cagttcttgg tgcggcgtcg cagctcagag gctttttcga taagaatgac
    12421 tggtggatag gtctcttcca ggaagatcag gtcgaggcca aaagcgaccc agcccatgat
    12481 cgaggtaatg tacatggtcc atcgccatcc gagatatgat tgtgtgataa aaccgccaac
    12541 aaacggtgca aggagtgggc cagtaaacac ggccatggag aaaatggtga tggcaactcc
    12601 tcgggtagcg ttgttaaaca tgtcggagaa gacggcggcg acaacagcca gggggcaagc
    12661 gccgaagaag ccggcaaaga aacggcagat caagagggtc tgcaggtcct tggccaccgc
    12721 acatgcgatt gtgaaaacgg agaaaccaaa catcgatatc acaatgggca accgtcgtcc
    12781 cttgagctcg gaaagcggtg cccataacgt cggtccaaac gcgaaaccca agacatagag
    12841 tgatacaccc aggatgccta cttcggtgct aacgttgaat tcggcggcga cagatgctgt
    12901 ggcggacgag aaaatactcg aggtgaaggc ggatgtcatt gtcgtataac caagcatcgc
    12961 agcggtaagg agcctgatcg gcaagttagt aactgtagcg aggaacacga gacacaagac
    13021 gcggtaatgc tcactttttc ttagtaggcc agttctgggc atggtaaggg tcgtcgggac
    13081 cgtcgaactc gacgacatac tcctcctgct ccggcagagg cgggggaaac ggcttgccgg
    13141 cgccgaaagc tggcaagggc ttcgcggact ggcgactccg gaggcctcga ccaatagtct
    13201 cgctgtgctg gctccgggcc gtgtgtatcc tgctcagctc cgtggggtgt ctctcgaggt
    13261 cgcgttgtgt tgacactcgg ctcatgccaa tggtccgcct cgtggcgccg ccctcgctcg
    13321 acgacgtcga gacggacgac gcagtgacaa ctcgctcgac ttcattgctg ggccgccgat
    13381 gcggcttaga cgagtcctcg gggtggtttt gccagcgagc atcctcctcg gctcgcatga
    13441 gctcccggtc gacctcatcc atgtttacca tgttggtgtt ctgaatgcgc tccgagcgca
    13501 ggtgattttg agttcggacg attcctgggg aagtctatcg tgtaagttac gtcacgcgca
    13561 cgtcgcctag agcagctctg taacgacccg aggcctcaga gtgccagttc ggaccgggga
    13621 aagagtagat ggttcacggg gaagcacgcg caggtgaact ctaagcagat gaagcaaggt
    13681 gtggacgggg agcgaatgtt tttctttcta cgggaaacct tctggtcgta tgtcactgat
    13741 cccagatgct aggggcagct agcttaaata caaagggccc ggcgattact ctgggccccg
    13801 gtcggtggag cttgaaggcc acggcaacga ggatagtggg atccgtgcca cggtcaattg
    13861 gtaattgagc ccagggagca gcaggagacc agagtcatga acaacgccgc acgagcccgc
    13921 gtcgccgtca ggatggatag tggatatgcg ggacttcgtg agtgagcctc tgactaatcg
    13981 gcgcgcatac tcttccctgc tggcaccccg atttggcaaa acagtgctct tgatggatgt
    14041 cgaatgtggc tgcgcgagtt cgtgccttcg gcgcgccagg tgccgaggga aagctactgg
    14101 acggtacata catacaaacc ctgggagcat cagatctttt tttgccaatg acggcatggc
    14161 cgcctcctaa cgaactggcg ggctgcttcc cggccgcctc tggaaacggg cttgccggtc
    14221 gcacagaagg gctgagtgat caattactta ccgcctaggc cagtcatttg gcccgtctag
    14281 aagtctagct gccgcaacta cgttgttttc tgtacagaaa attttctgcc ggggcaaaga
    14341 aactctaaac gccggtggag ttatcttccc taaaaggaac cagaacccac catcggccct
    14401 ttcgcctggg ggcgaacacc gaccgcacca ccgctccggg cggctgtttg cggctttacc
    14461 aggtgtgctc tggccagcta gcatcaaagc tcagcgggga gctggaaatt ggtagaaatt
    14521 tctccatcgc cctcctttta tctggaggcc tgagatgcga caaaggggcg gccagggaca
    14581 agaaatagca ttgcgatctg ctccagtctc gctgcgactc caacgactgc gcccttcggg
    14641 tccgcagggg gggggtggag gacgaacgcg ttgcgatacg aaaatatcta cgtcctgagt
    14701 cggcgcctta caagaggttt acgagcctcg cgtgccgagc atagagtttg atcgataagc
    14761 tgccgcatga tgtcaagcca agttcccaga cccgacgtcc attggccggg cgcacgcggc
    14821 cgttctgggg cacggcagac gacccggtag ggcgggctac catgtccccg ggcaacttta
    14881 gtaagcaccc tacagctgag tgttgtaatg ctaggattcc tctgtgaagg taattatttg
    14941 cgcgggtcgg ttatgtaccc aacattattt ttacccaacg gaactccatc aagattcttc
    15001 gtcgtcgggt cgggtatcta gatctgcgtc aggttcggag atgagaatac agttccccat
    15061 gcccacttag acacaataga ctaagaatgg gggccgtggt taatagtaca cttcacaagt
    15121 cctgaatagg cgtgattgaa aaggatgtac ccacttatat cgagaaactg gactatagtg
    15181 agtggcatgc aaggagtaca agcgaaacac agccaagtag ccaattgcag tgccaccaaa
    15241 tcacatgtgt ggccttcgcg actgcttctc gcaggtttgg gcctgaagat gagcaatggt
    15301 accattctat tatatctgtc catcacggct caatattgcc atggcttaaa cgtaatcacc
    15361 tgacgcccca tccgttctcc agtaagccag ttgcttcctc taggctcaaa ttgcttgttt
    15421 cagggtatat tgcccacact gcaatccagc caatagcaca tactacggcg tataggacga
    15481 acgtccatgt cggcgtcaga gcgtccatca taggcaaaaa agacaggcca acgacaaagt
    15541 ttgccgacca gtttgacgcg gttgctatac cgcttcccaa cgaccgcaca ctgagcggaa
    15601 acaactctga ctgcatccac ggaacaacgc ctaggccgat tgcatatgaa gccacataca
    15661 ggatcatgct gatcaagacg attgttgccg cagtgttgtg cgcgggcgct ccaaacttgg
    15721 ctgtcgcaac tgcggtgtca gaggtagaag ggagctcaat aactctaaag ccgaagccag
    15781 acagcagtag acccataatc atgaaaggaa tcgagaagag gagtatccgt cgtcgaccaa
    15841 cccgatcaat cagtaacagc gcagctatag tgaaggcaaa gttggtggtt gcaacgctca
    15901 gagatgtgag ggttggcacc gtaaagccca aaagggcgaa tatggtcgca gagaagtaca
    15961 tcagagagtt ctggctttgt tagaggagcc gccgatgctg agggaagaac ttacaaagcc
    16021 gcagagctgt tgcagacctt ggaggaggca agcaattgca agtgcgcgac gatgcttggg
    16081 gactgcgatc agctcgcgcc acgtcgaaag ccaaccctgg ttgtctttgg cgccgcctct
    16141 gctcagacgt ctgctctcct cctcagctcg gacttcattc tggatgtcgg tcacaatgtg
    16201 gtccgcttca ttggatgaag aactggaggc gagcgtttgc cggatcactc gtttggccgc
    16261 agatgattta ccggctttca ccagccacct tggtgtttcg ggcatgaaga caataaggac
    16321 acactgcaca gcggcaggaa gcgcacctag acctaccatc catcgccagc cggttgcggg
    16381 atcgacaagc tccgaaaaca tccagccgat cacatacgcg accacctgac cgagagtaat
    16441 ggcgaggttg ttcatagtga cgagtcgacc tcgatgcgca gcaggtgcca gctcggcgat
    16501 gtacatgggt gtgacaaagc tggcagcccc aactccggcg cctacaatgg acctccccag
    16561 caccatcgac gacaccgtat agcttccccc ttgcacaacc gcaccaacga tgaacagagc
    16621 gtccgcgaga aggatcactg gctttcggcc aagggcatcg gcgagaatgg acgataacgg
    16681 agacgcgatg agcgcaaaga gcgaagtgga cgaggttatg atagatttat cgaaggatgt
    16741 gagctctctg ccggagaggg aggtacctat ggaaacgagg gtcgctgaga ttacgccagt
    16801 atcatctggg tgcgacatca gcttccgcat tgcacaggaa tatatcagta ttaaatcttt
    16861 ggggatcgac taacatccaa acagaagccc gctgatacca gctgagagca ccaacagcca
    16921 caaaaagatg ccgacgcctt cgtcagggtc atgcctccgg gagaccggag cgacgctggc
    16981 ctcgcggtct ccatcttcac tctgattctc ctggtttcgg atcaacggtt cctgtgccga
    17041 gttctccata gccaggcacg cacttctcag cccttccagc caggccccga ttcagtcaac
    17101 gagtgcatca gcggttggct cggcctgatg ttgttactaa ggtagttggt ccaagagttg
    17161 gctgaagaga cgtacggtcc cacgaggcca aggccggagg tgcataaggt gccactccgc
    17221 tgaaacgtct ggcaggcggg aaagcttagc ctcagctgtc agcagcagac ggggtttgct
    17281 ggcagcactt ttgagcctcg cctttataaa aacctactgt atccatcctc gtcattacac
    17341 tcgaccgtgt aggttcgcgc attgcaaatc ttacgcgtcc ggcttgttta acaaacaaag
    17401 gtattggtgc ggaagattcg aggaccgttg cacatacgtt atcatggttg aagcatcgac
    17461 gatagcaatg tcagcaacgc cagtagaaga gatggctgca gcgtctgcgt taatgagagc
    17521 aatgtaacgt tgggaagtgc ttcactgatc taacaaggtg ctgtgagcgt ggaaggtgac
    17581 ctggctggtc gagccggcca ttgatcacag cctctggctg ccagtcttac ataacatcat
    17641 ccccactgtg gcccctggca cctacaaata gtcccacttt ggcattctac ggtgtaatag
    17701 aacgttgcca gtagcctatc tcaagatgct gggatgacag aaccatcatt gcgtgacttg
    17761 agctgtgtag tcatctctgg gatgcgaaac cgaggcggca ggcacgtagc cattgcggca
    17821 cggagcgccg gtaggggttc ctagcgcggg ctgacgatcc atatagggcc gcagaccggt
    17881 aaagaagagc tgaatgccac cttggcgccc cgctggacgt cttggatgtg tggggagtac
    17941 gggtatttgc tgctgcatgg tactatacgc aacgttagcg ccatcggcat ccatgctgac
    18001 gagagggcgt caacccagca cgacctaagc tgagtccttg gcctgagtcc ttggccggag
    18061 agcagcggca ctttgccgaa ccaccggtgg aatccggtac tattgaaggt acagtcccct
    18121 caaatctacg gcggcaattt tatgtaatga tttcgacggc caaagtttcg gttacagtca
    18181 gtgacagctg ccggaatctt cagcagtttc aaaagtgcat tgacatgtgt aagtgcggcg
    18241 cagagctgga tacgaatgcc atgctggcat ggagtaagcg tctagctaat acgaagaagg
    18301 taggatccct gaacaaatga tgtattcaag tgcggacgat cagcccataa acagcagtat
    18361 atggccggtg gaatatatcg gctggagtcc tccttttctt gctggcgcca ctggcggggt
    18421 tggtagaatt atcagtcagc aggcaaagcg tcagtgggaa ttctcgtgat ccatagtcat
    18481 ttacgaagac tagaatggcg agtggtacca ccaccaattc tccggccatg gaggcgtctg
    18541 tagaaaagca acgggctaag aaccgtgaag ctcaacgtcg tcatcgtagg tctattccga
    18601 acatgaaaca tattcttctg tttgtttcgt gccaatgaaa ctgaccatca ggtcgggcta
    18661 tacgagacaa gcttgccgag ctcgaagccc tcaaggaagc tctgttggat tcgacatcta
    18721 ctggaccacc tgctgtggca ccttcgccgc cgccggactt gtcgaagaaa tcagatcccg
    18781 acctgcctcc ttctgccgac tcagaatctc tccctccgcg tggttatgta catgacgcgg
    18841 ccgactggct gggattgctg cattggtcag atgtacagcc gacacgtgca gaacctgatg
    18901 gccacttaag gcagttctcc ctaggatcaa cacagccgac ctacgccgac tctataggga
    18961 ctcccagtga tacacgaaaa gtacagcggc cgagaatgca tcattcagcg accaactata
    19021 ttccgccaac tccacagccc ctgtcaaacc accatctcgg tagctctggc aacccacaga
    19081 gccctccagc cgatgagtgg tcgcagctct ggcatagtcc gggtctcgac ttggcaataa
    19141 actcacccgc cgaccagcag gatatgcggc ggaaggactt gcctcgctca ccacggccac
    19201 acactgggtc cagccaggca ctagcgagag aggcttccaa gcgtcggaag acgtcattcc
    19261 acagcaacat aactgctaat atcagctcac attcccctga gactacctca ccttcgtcag
    19321 caagtatagc gacaccattt ggcagtggca aacttcctgg gacgcccaag acacagcaaa
    19381 atacgcttat agaccctacc agccccccac ttagcattgc tgtcattcac ggcaacattg
    19441 cgtgtgttcg tgtcctgcta aaacatgacg tggacgtgga cggcaccgat actcttggaa
    19501 ggacaccact gcatctctgt gcaacaggag tgcagagtgc tattgatatc gcgcgactgc
    19561 tcgtggaaca cggtgccaat acagcagcga gggacgttga tggctacaca cctatgcaac
    19621 gggcggtcga gtacggagac gatggagtcg tgggagcctt cgcggatttg ggcatggaca
    19681 tcaatggggc ataaaatgtt atattcaaaa aatggggttt agatgattgg ccttctctac
    19741 tgatgcaaca tttccagtca ctaattttag gattagaagt ttctctctct gtctgggttt
    19801 ggtgccaagt aggctaaagg tctgaagata gaataatgcc acgtgcagaa gctttactac
    19861 aggttataaa gctgcatatt aaaagccaca aaagccagga aagcagaatc attacatatt
    19921 tattgaaaat caaatggcaa gatcaactta gaaatcccta gatatcatcc atccttcacc
    19981 tctcaccacg tactccactc ttattccata tctaggctat tcatatcgaa gtggaggatc
    20041 tcatcagcaa gctgctgcat gacattcatt ctccactctg ggccagagat gattacttgc
    20101 aactgtctct cctccgaggt tgagtcttgt ttgacagctt cctcagcccg aatagcgatg
    20161 caatctttga aaagcgcctc tgccgtatca ttgccaggcc gccagtggaa cgcgaacccc
    20221 cgttcagcaa aagagacagc attggttgtc tccatttctt caacattctg gtattgaact
    20281 gtgaatccga aaaatggagt ggctccaggt cgtactttga aggggtgtct tgatcggggt
    20341 gtcgaaatgt tcgaggagac acatatctcg tctattccga acccttcata atccatactc
    20401 tctgccacct gttgctggat agtagagatg atgtcagttc gtccagtatt atcgatacga
    20461 atggggacga aattgataca aggaccggct acactactca gggcagggtc catggctctc
    20521 cctgaagtca gtcgaccgaa gacgagatcc ggagtcgcac atacgccagc aatagcacgg
    20581 gcgcaaatag ctgtgaagat ggttgcagca gtagtgctct tgctaatagg tagggcagga
    20641 aagccaatac ggatagatgg aactgtccag ccggccttca ttaccacctc atcatcgaca
    20701 ggaggcccgg ggggcggtgt catagatgcg ccttggagaa ggcggttcca atactccaaa
    20761 cctccgctca tctttgattc gttgaccatt tctaaataac gatagaagtg aagtggagtt
    20821 tcgtgcattc cagtttgtcc gaatgcgacg agctgggcca tcatctggtt caagctgatc
    20881 ccatcatact gtgcatgggg tagacgtatc atcagccgag acgagtctga gccttccagt
    20941 atccagaatc tcacaaatgg ctgaccaaga ataagcgatt cgtgcccttg agtctcgatg
    21001 aggttttggc tttcagcctc aaggtcgccg acgtcgcata ggacagtcac tggggtttcg
    21061 gagctggacc cgtaatcttg cacgtatttg tggccgtcct gggtgaatat cgcacggagt
    21121 atatcgaagc tagaccacaa ccaggtgcac agaagcgacg cggcggttcc cgaaaatgac
    21181 ggtgcaaggt cgacgacgag gaatccatac caagctggtg gtgtttggcg agcagcgtca
    21241 atgcaatggg tttggaacaa agtagtagca tgtttcctca ctatattggt cccatccgtg
    21301 gtcctctgat aggatttttg tagatgcttg gcttgttccc tcagtaccgg ggtattcacg
    21361 acttgggctg ctcttaactt gaggtctcgc ctaagcgcca agctgactac cttcatggcg
    21421 ctgatcgagt cgccaccgaa ttgcatgaag ctgtcgtcga tgccaatgct agtctcttca
    21481 atagaaagag cctgtgccca tagctgccgt aagatcgctt cttcttccga ctgtggcgca
    21541 cgcttggtcg tgtttctaga gccgctgagc ttggtcaatt catctagggt catactgcat
    21601 cccatgctga ccagtcggcg ccgatccgac tttcctgaag tcgtgacagg catcgcttct
    21661 aaaaggatga aagcacgtgg aaccacggca tgatgaagcc gtcggctgag cttgtccctg
    21721 aggtcgaaag accagcccgc cgtctcaatc ccagatgtct tggttccggc tgccggtgcc
    21781 acgaatgcaa ctaaaagttt tgtctggctt cctttgggag taatcagatc aatggttaca
    21841 ttgagtcttg attcgctgga agcctgttga acaatgtgtt cgatctcggc caactctacg
    21901 cgttgcccgc caatcttgat ttgcgtgtct gcgcgggaga catacgaaag agttccgtcc
    21961 atgttatacc ggcagagatc tcctgtcctg tagagcgttc ctcctcgtcc aggatgtccc
    22021 ggtgcgcccc gagtcagcca tggaggattc gccacaaagc attcagccgt cttcgcagga
    22081 ttgttcatgt atcccgcagc aacgagcggt ccctcaagcc aaagctcgcc cacggcgcct
    22141 acggctgcta cactctcacc atctggctca ataagccacg tgttgagacc caaaccgaca
    22201 ccaaaacgtg ctccggctgt gctatcttca tcggtcaggg ggaaagccgt cgtcttgggt
    22261 gtagtttcag caggcccgta cgtgttgacg agtttgatgt tcggtagggt cttccatctt
    22321 gctacgtcag ctcctaacac ggcctctcca ccgaatagca aggtctgcag tccgaccatg
    22381 gactctggat caatggtgcg agatactgat ggggtgaggt caacaaagtt cgcctccagc
    22441 ccgcggaatg aagcaggtaa atcattctgt cgctgctcgt ctgtgggaat gcataagcat
    22501 ccgcctgtgg tgaaagtttg aatgatgttc gaccatgaga cgtcgaacgc aaacgatgca
    22561 aaatcgtaga cccgtgatgt ctcattgtat ccgagtgctt ctgcttgata cgttgatgcg
    22621 ctggccaaat ggcgatgttg gagtaagaca cctttcggtg caccggtgct gcctgatgtg
    22681 aatacaacgt agaccagatc tgaaggctgt accttgacag ggctaacgaa agcttcagat
    22741 ccagggaggc tcgagatggt attcgaatca atgaccattg ttgcacattc gggattgagc
    22801 acattgagtg accgctgctt gttcattgca gaaaccagag ctagtcgagg gtttatctga
    22861 caaacgatgg cctggatacg gtcgtcaggc atatttccat caagggtgag aacggctcct
    22921 ccggccttcc acacagccaa gatagcaatc atggtccact ttgatttctc aaaaaagaga
    22981 ggaacaatgg tactggggcc tatgagattt gttgcacgta aggccatcga aagtttcgta
    23041 gacagcgagt caagctctgc atacgtatac tgaccgtcat gagcttgcac ggcgagagag
    23101 ttttgcagct tcttgtggtt catgttgtca ataatcaact cgtggacgca cctctctact
    23161 gagggcggag gcacgggatt ccagtcccat atgtcgcaaa ggtcacgctc actcgtcgtc
    23221 gaaagctgag agatactcaa gtcatgtgac tcttccaagc atagctgtcg catcagagtt
    23281 tcaagctgaa gagataaccg ctcgaggaga gcgacttcga ttacgttctc atcgaaccaa
    23341 aattgaacct cgacggcatc tttccgaaca aaaaactgga ctagcaaagc atagagactg
    23401 aaagcctcga atcctattgc ttttccagtc gaaccctctt catcttgcgt gtagtcggaa
    23461 tcaaagagcc attttcgatc gacctgatga gagtcatcat cctccatttg cacaagtaga
    23521 agcgtgttga aagcactctg agagtccatg cccaccccga gcttcttgat attctggagg
    23581 ccagtttgtt caaaaggcac catacgaaca gcatgatctt gaacccgctg aagaaagctg
    23641 gtagtcttct ctgccccgtc tactatcgtg cgcacaggaa ctgttgcaat ggttgggccg
    23701 gcgacttgtt caatgcccgg tagggttgct tgtctgccgg aaacaactgc tccgaaaatc
    23761 acttcgtctg aattggagtg acgggaagca aggatggccc atgctcctcg cagaacagtt
    23821 gacactgtga agtccatctg acgcaattgg aggttagaca tggtatgggt cagctgtgat
    23881 accggtcgcg gctggtaatt tgtgtatgga agtttggggt acggaactgc atgggacgac
    23941 tccagttctt gtagccagaa ctctgctgcc gttttcgagt ccgcacgtga gaggtgtcga
    24001 atgaaagcat tgaatggggt tacggcaagc agctggctgc cctcgtaggc tttttgcaca
    24061 gcgtcgagga tcattgagaa tgaccaccca tcatacaatg catggtggat ggtccagata
    24121 aacactgccg gttgcgctga tgtgtgaaca atctcgtatc gagaagcttg gtttatgaag
    24181 ccaagatctg gctggtcaat ggtgcgctgg gtccatgagg tatattcggt gaagtcgatg
    24241 ccttgcttgg tgaccacttg taaaaggccc gcgtgaccta tcgaggcgaa tcgagtccgc
    24301 aaaattggca tgtgtgtagc ggcaacttgc caagattcct tgaatctttg cgtatcgaca
    24361 ctatctggta gcttgaacat gtattgggca acatatttac cagcctgctg ctctgtcgta
    24421 gcaaggagac cttcttgcag tggtgtcgag ggatacatat cttggatctg atctttgttg
    24481 attccaagtg tagatgcggc ttccgcgcag cagtcttcca catcggcatc accgagcagt
    24541 gtgaacggta gaacgggtcc ggtacagttc gttgtcccag caccattttc tttcacttga
    24601 ccagcaagga catgcagctg gggatattgg aagacttggc caactgtgag cctgacatgg
    24661 tgtgatctag caagcccgac caatctcatt gccgaaactg agtctccacc aaggcggaag
    24721 aagctgtcgt gatgagaaat cgtctttgga gcgatgtgca acacctcccc ccagagcttc
    24781 tgcagcagtg attggactgg agtaaataca gcttcggcta cggaatctct cttgccccga
    24841 agcaaattgg cgttggctag ttccccgacc gtcataactt caacaagttg tcgaagatgt
    24901 cgtcgatcta cctttcctgt aggcccgagc gggacggtat cgatctccag gaaaacagat
    24961 gggatcatgt accttggaac ggcgagagcc aaggtactgt caagctcgag agcgatgttt
    25021 aatagtagat ctctatcctt ggtgatgacc cccgagtgac tggtttgcag agcgagaaag
    25081 gccaccagaa ccttcgtgct gccgtctgat gggattatca agtccactac taccgcagct
    25141 ggatgtgctt tgggcaggtt tttctggacc tgtttctcta tctcttccag ttcggtcctt
    25201 tggccattga tcttgacttg ggagtcggtt ctgcccacat atgaaaggtt gccgtctggt
    25261 aatagcttga ccaaatcccc agtcctatag actctgccag aacgaccagg gattgaccct
    25321 ccgggatagc caacaatcag ccatggtggg tcgtcaacaa aagcagaagc agtcttctca
    25381 gcatcattca gatatccctg cccaattaga ggtccctcaa gccacaattc gccaattgcc
    25441 cccactggtg caagctttcc gccactttgg actacccagc agcatgttcc cacgccctta
    25501 cccattcgag gctcgtgtaa gtcatgagtg gatagccggc aaacagtcgt ggtcggtgtt
    25561 gcttctgccg ggccatatgt atttaggacg gtgggaatat ggctccatct tgcaacgtcc
    25621 tctccggtga cggcttcgcc accaagatta agggttttca gtcctgataa agagactgga
    25681 tccagtgtcc tcgctaccga tggcgtaagt tcaatagtat cggctgcaaa ttgcattatg
    25741 gactctccca gattgtttcg acgatctgac tccgttggaa cgcacaaaca ggctcctgcc
    25801 gcgagagtgt gaagcatatt ggtccagcaa acatcgaagg aatacgacgc gaaatcatag
    25861 acacgcgagg ctttcgagaa cccgagagct tcgctctgat atctcagtga actggagaaa
    25921 tttctatgcg tgatgatgac acctttagga gtgccagtgg agcctgaggt gaaaacaata
    25981 tatgcggaat ccgaaggcga cacatcgggc agggtggtgg gatcgtaggt acccgaggtc
    26041 ggaatccgcc ctggtgcaag tattatgttc tcctcaattg agagggtttc ggtaatttca
    26101 gctgccttcg tcgaggatat tgtgacaact ggtttgactt gcttcacgat ggcacccaat
    26161 cgtgccatag gcaaaaatgt atcgagtagc accacggcac caccagcttt catcacggcc
    26221 agggccgcaa cagttgtcca aagactcttt tcgaagatga ctgggactat tgtaccttgt
    26281 ttgacacctt tggatgcgag aacaagtgcc aagtagctac tagcattctc cagctctcta
    26341 taagtcagcc tgccgtcgtg agcatcgaca gcaagtgact caggctttct caaagatact
    26401 tcccggatta tgtcgtgaat acattcgttg actggttgag ggactgattc gttcgtttgc
    26461 caaatgtcct caagatcctg ctggctgagg aagctgatat tcttgacttg agtggctgag
    26521 aaattcgttg agcaaatctg cctcaagcca tcttcgaatt gggttgtcaa acgtgcaata
    26581 ctatcttcag aaatgacagc agaatcaaac tcagacttga gttcaagtcc atcatcgcga
    26641 ataatgcatt gcataagcag ggcgtacgaa ttgaaggtcc ccaaagcaga ctgtgacgcg
    26701 tattcaggag aaatgtccac aggtgtcttt tgtgtccata atgggcaatc ttggccagta
    26761 tcttcatcgt ccgactcgga ttgtatcagg agtagagtgt tgaactggct gtgtctctct
    26821 atatgagggc tgatgcgccg gatgttatgg agcccggctt gctcaaatgg aaccatatcc
    26881 acggcttgag attgaacctt cttcatcatg tttgtaatag aatcctcttc atcgatgctc
    26941 acgagaactg gtactgtcgc gattgttggc cccataatgg attcaatacc tggcactggc
    27001 gcttgtcggc cactgactac agctccgaaa atcgcctgat cactcgctgt gtatcgagaa
    27061 atcaataacg cccagactga tcgtaggata tttgccggag tcaagtccac tgcgggccaa
    27121 ttaatgccac gcagatagtg ggtgtgactt gtatccgcaa ttggacggta ggatggactt
    27181 ggcaagctgg ggaatggtct ggctacagaa gtcccaagtt gatttgtcca aaactccgaa
    27241 gacctggacg caagatctct tccgtttgta aaggcaataa aatgactgaa tggtgctgtt
    27301 gaattcaaag agcgcttctc gtaggccgcc atcagattgc cgaggagtat cctgatcgat
    27361 atgccgtcat acagagcatg atgcattttc caagagaaat aagactcgcc agtggcagtg
    27421 aacacaattc caagccaaat caatggattg ccaaaaccaa cctttcgagt ttttccagac
    27481 tccaagaaat catcgtagcc gttgacttcg aaccatggta gcgtctgacg tagaaccact
    27541 tggaagggtc ccttcccggg tatttcgatg attcgtgtcc ggagaatagg tgtctcgtca
    27601 aagacatgtt gccacgcctg tctaaattga tgtaaatcaa cgtcgggctc cagtctgaag
    27661 atcttatctg ccacataaga gctctcggcg aacgaagtgg acgccaggag cccttcttga
    27721 agcgcagtac aggggtacat gtcctcgatt gtcccagggg atacttcaag aactccagac
    27781 gcaaggagct tcatagtacc aggatcctcg tcactcagaa gagagaatgg tgatatctcc
    27841 acccggtcat cgacgcacat atgtgtcccg gccagctgtg ccaatgcgct gagttgaggg
    27901 tttttgaaga tgtcaccaac cgcgagcctg attccaaatc tctcccgagc cagtgccaca
    27961 agtttcatcg ctgcgattga atcaccacca atctggaaga aactgtcgtc tgcaccaatg
    28021 ctttggacat caatcccaag gacagtggag accagcagct gaagtcgttt ttcccactcc
    28081 gtggaaggca agcgtttctc ctgtcgccag ggattaaaag aagctaactc ttcaagtgtg
    28141 aaactggcac ccaattcgcg taggcgtcgg cggtctttct taccagtccc agtagtgggt
    28201 attttctcaa caggaatata cacaaatggt accatgtatg cgggcaaggc ctccttcaaa
    28261 ccgctatgga aagactgaac gatgctctga acaagcttta cagcttgcga tttgtcggat
    28321 gtgtcaacgc caacagctat gaacgctgcg agaacggccg ttgtgctctt cgcaggtaca
    28381 aacacatcaa cagcgatgtc cgtggtgtgt tgatcctgca acaaacgttc aatgtgaacc
    28441 tcaacttccc ctagttcgat cctttggcca cggactttga cctgagcatc ttttcgccca
    28501 atgaatcgga tggaaccatc atgctcgtac ctagccaagt cccctgttct gtatacccga
    28561 ccagaccggc cagcatgagt tgaacagcca ctcacaagcc aacggggact atcgaggaat
    28621 gcagcttcag tcttctccag atcgtcgaga tatcccaacc cgacaagcgg cccttcaact
    28681 acgagctcac caaccacgcc aatcgaggcc agtttctgag ggtcgtcagc atcaacgatc
    28741 caaggcacaa caccgaatcc atgcccaata tttgccatgg cttcatcact atcgacacga
    28801 tatgatgcca tgattggggg tgtgcattct gctggaccat agacctggat gacctcgacg
    28861 ccaggccccc atctcgttac gtctgacaaa agcacaggct cgccgcctac gaccaccgtt
    28921 ttgatctcgg gcacagctgc agggtcgatt aatcttgcaa cggagggcgg cacgtggact
    28981 gcatttgccc tcagtgttct tattgatgtc gatatatcgt tcttcctatc aaattctgac
    29041 ggcacgcaca cgcagccacc gaccgagagc gtttggagta tgtttggcca ggtgacgtca
    29101 aaagcgtaag aaacaaagtc gaagactctg gacgccgagc agtacctcat ggcttcacgc
    29161 tggtacctga tggcactgca aaagtttgcg tgcgaaatag ttgcgccctt tggcgttccc
    29221 gtgctcccag aggtgaacac aacgtacaga aggctagaca tatcaacaat gggcaactgt
    29281 acggttggtt ctgcatctag accttccact agatccgaga ataccggcag aacacgcacc
    29341 tgcggccgaa gcatcgaagc tagaccttgc ctgttttctg agcacaagat gaattgcgga
    29401 tttgccttgt cgacaatttg ccgcaggcgc tccacgggct ggccgacgtc catcgtgact
    29461 gacgctccac ccgccttcat aactcccatg atagcgacta tagtccacaa ggacttctca
    29521 aagcacagcg gcacaatact gccaactcgg agaccgagac ttatcaggtg acgcgctaac
    29581 ctggccgaca tatcgtcaag ctgacgatgt gtgatttcgc catcccatgc acatatagct
    29641 gggttgcccg ggtacttcga ggccgcctcg ctgattaagt catggacaca gccttgtatc
    29701 agcggaggag ctttggaatt ccattgccat attttttggg tgtcctgctc agtgtcgaga
    29761 gagagcttct caacaagggt agtctccgcc gattctgatg aacgacaaaa ttgacggaca
    29821 acactagtaa attgcctggc aatcctcctt gctgattctt catgcaatac gtttgtatca
    29881 tgtgtgatct tgagggaagc tttaccgtcg tccagattga tctggatcga gagagcatgc
    29941 gaaccgaagt cgtcgacaga atggcccaat cccgggccga attctgcact tgtatgtagc
    30001 tcttccttca cgaataaaga gccagtgttg gactcagcta tctctctcgt aggaggttgg
    30061 attaccaaga gggtctggaa gttgcaaagc cgttcaatct cagggctgta tttcctgata
    30121 ttctggagac cagtgtgctc gtattgcatc atttccaagg ccgttccctg aactcgatgt
    30181 aatagagttg ccaagctctc tccgcccagc aacctcacct gtacaggcac ggtggcaata
    30241 gttgggccga tgatgcgttc tatccctgga atcggagtct gccgtccaga tgtaaccgtg
    30301 ccgaaaacaa catctttgga gtcggaatag cgactggcaa cgactgccca agcggctgtc
    30361 aggatattcg aaggggtaaa atcacctcgt ggccaggtaa ttctgcgaat gtcgtgttgg
    30421 aaagtattcg tcgtcgggtg gatttgtgga gtctttggca cattcgggaa tattgtagct
    30481 tcgacgctgc ttagcgtact cgtccagaac gttcgcgctg attcggtctt caaattcttc
    30541 aaatacttgg tgaagttctt gaaaggaatg ggcgcaggtg ttggggtctt ttcgtagata
    30601 gaaatgaagt ggttcaggat caatggtaaa gaccaaccat catacaccgc gtgatgtgcc
    30661 gaaaagatga agagtcgacg ccgtgagtcc gaagaaacat tcactaggtc tacctttaca
    30721 agggctgttc caagtcccat tgaacaaggc tcagagcctt caaatgcctg cagatttaac
    30781 cattccgaaa caggacacag ttcggttgag acgacttgcg caagcccgac attagtgaca
    30841 ttcgcgaccc gtgtcctcag gacatcgatg ctcgaacagg tttcctgcca agcctggata
    30901 acatcaatac tatccacagt ctcttgaagc tcataaactc ttctcgcaat gtatttgtta
    30961 cgatccttgg aggtggcagc gagaagcgct tcttgaagcg gcgtgcaagg atatatatct
    31021 tgtatctgat ctgtactaag atcacatcct tcagctgctt gtgcaacagc cgcccgtaat
    31081 tgatcaaaat caagagagag ctgagaaaaa ggagcgcatg ttatgtcgtc gtctttggac
    31141 tcgacatact ctaccatgac cgcttgatca catagaaccg gggtttgcat gatgctcaag
    31201 gcagacatga gaattccaca acttcttgcc agcgcgacaa gtcgcatggc cgatatggaa
    31261 tcccctccga gacggtaaaa gctatcaccg cgcccaatga tttccggctc gaggtgcaag
    31321 atagtagccc acaatttgat gagggttcgc tcggcttctg tctcgggcgc tatgcgccta
    31381 tctcgaagcg gattcatctc aatcagctgg cccacggaga atgcgctccc aatttctcgg
    31441 agacggcgac ggttgacttt cccagtattt gtcattggga catcgcttaa aggaatgaaa
    31501 ctattgggta tcatgtagtc gggaaatttc ctgcggagac cttgcgtgat gagtgctgca
    31561 atctccgcca agctgtctgt ctggtgacca ttcacttgtg gaaagcccgc aatgaatgcg
    31621 acaagtactt ttttgtcgtg tccagaaggt gtgactactt caacgtggat tttggtggtg
    31681 gtattcggtt ttatcgcacg ttgagcctgg agctcaatct cgcccagttc aacacgctgt
    31741 ccgttgatct taacttgaaa gtcttggcgg cccataaaga tgagttcacc attggggcta
    31801 tacgtcgcga ggtctcctgt ccggtagaat cttgacgtct tgcgaccaag ctgttgttgc
    31861 aatgtttccg aaaaccatgc aggcttctcg aaaaaggact tcgcggtcag agtctcggca
    31921 ttcaggtacc cagccccaac gttgggccct tcgatccata tctctccgat ggagcctagc
    31981 ggcgccaact gttcccctga aagattgaca agccaggttg aagttccagc tcctgtgcct
    32041 aatatgctat tctgtgaatt tcccagcttc agcggcgtaa tggtactgac gaaagtgcac
    32101 tcagcaggtc catatgtacc aataagatgt ggcaagccac gccactgtgc aatatcatcg
    32161 ttagtgattg cttcaccacc aaacatcaga gtatgaagag tggccattgc ctctggctcc
    32221 aatgttcgag ccacggacgg tgtgaggaac gtcgtgttgg ctgccaacct cgagaaggat
    32281 cctgcaatgt cgtcgcggcg atctttgtca gatgggatgc agatacaccc tcctgtagcc
    32341 aaagtgtgtg caagactaag ccaagctacg tcgaaggcat aggctgcgaa gtcgaaaaac
    32401 cgggtttctt tgttaaaatt cagtgcatct ttctgataca tgatggcact gcaaagctgg
    32461 ctatgctgga gcacgactcc tttgggtgtg cctgtagatc ctgaagtgaa gaggctgcag
    32521 atggcatccg tcgatttaac atttgggagc ttcaaatgat cacgtagtgg caaggcttca
    32581 attgactcgt ggtctatcaa aagcaccttg tccttccacg acctccgcgc ctcttcaaac
    32641 cgttttttcg acgaaagcac cacggctgga gccagttggc tagagatcat gttcagtcta
    32701 ccctcaggta gtgtaccatc catgagacag gaggctcctc ctgctttcat aacggcaaga
    32761 gtggctacaa cagtccacat gctcttctcg aaatataagg ggaggagcgc tgattgaccc
    32821 gtgtgttcgg aaccgatccc ggccagaatt aagtggcgcg caagcttggt cgagaagctg
    32881 tcgagctctc tgtaagtcaa ctcaccatcc caagcacata ccgctggagc aaaaggctgc
    32941 tccactgcca tctgcataaa ccattcgtga atgcaagaat cggcaggggg aaaccatttg
    33001 ccgttccagg atgtgatctg gctcaagtct tcgtcgcaaa tccaccacaa ctccctgagc
    33061 ggaagcacgt tgtgcttcgg gtcattgagc tggcgaacta tgtgctctag ctgctgagcg
    33121 acacgttgag ccatagtctt gttcatcact ttgctgtcaa actcgatgcg taagtcgaag
    33181 cctcctgacc gaagactaca ctctgacacg catgcatagt tactgaagtt ccctaatgcg
    33241 tcgggtgttg cgggtagatt ctgaatcctc tctgtaaaag actggtagtc gccgccatca
    33301 ctgcaagcac tgtgttgagt ttgaacgaca agtaaacttt ggaagctaca tgctctttgt
    33361 gtatcgcggt ttagcctgga gattctggat agaccaattt gttcgtacgg gattgtctgt
    33421 gcactttctt gccgaattgt ttcgaggaag accgatgttg aaatatccat atccacacgc
    33481 accctaacag gtacagtagc tatcataggc ccgttgatct gttctgcacc atcgagatcc
    33541 agctgtcgac caattacagt cgcaccaaag acgacgtctg tcgatgcagt aagctgcgag
    33601 ataagcaagc cgtatgctgc tctgatcaag ttggaaggtg ttcctaggct ccgattccaa
    33661 ttcagattct ctactctatg gaagaaagaa tcatctgcgt gtggttggtg ggcataagta
    33721 ggcagttgtg gaaattgagg cgcttccaga tcctgcaaat atcttgtcca gtactgcgat
    33781 gccttctcga gaggaatatc tttaaggcga ctgatgaagc tggaaaattt tgggcgaagt
    33841 tgtacttgct tgtcatgata agcacgttcc acagcttcta gtatcaggcc gagggaccat
    33901 ctgtcaaaga tggcatgatg catagtgatg ataagcctga aagactgcga gtttagcccc
    33961 tgttcgaagc tgaggtgaag aagccatgtg ccgagcccca taggcaggtt gccgtctaca
    34021 ctcttgcccg ttggatagtt cttgcagaca acttgaacca agccatggtt tgaaaggtcg
    34081 acaatctttg ttctaaggat tggggattgc tgtataactg tcgaccatgc agattgaagc
    34141 ttctggatat cgtagttggt gttgaacaca atggatttct tagtgacata gatgccttct
    34201 cgcttgatgc tgagggctat caatccttcc tgcagggggc tgcacggaag tatatcctcg
    34261 acgtcatcct tgaccatgtt agagaggcgt gccgcattcg atatggcgga atcgatatct
    34321 gcatcttgag acaacaaaga gaaaggcgcc acttcggctg ttaagaactc ctgtccactt
    34381 tctctcgctg caacaaatgc catgtcggat aagaccggga aggtgtgaat atccttgacg
    34441 gagagtttga ggcccttgct acgagctgca gctgaaagtc tcatagcgtc aatcgaatcg
    34501 ccaccaagct caaaaaaatt gctgtgtcta tgcggaagac agcctgctgt cattgggaca
    34561 tttttgatcc agagactttt gagtgtctcc tcaataggcg ataagtggcc gttctgttcg
    34621 ccgttctgcg agggccttga accaccttca ctatagagta acgagtagga gatcttgacg
    34681 ccattgtgaa tctcttggat cattcttggt atcccaccac ctgatccaag atatcgaaat
    34741 tcggttgcac catctgagat cattccctga acagtcttag tccaaagcac aggagagacc
    34801 atatgctgca gcaacccatc tcgaatatct gctggatctg tcgtgtaatt acccgtgtag
    34861 ttaagataga ttgggcacct tggacgttgt aaatgaaccg acatcgcctc cagcttgaat
    34921 ttatcgttcg cttgggccat gtaaggggaa tgaaatgctc caggggtggc caggtcaacg
    34981 attcgctcag cagattttag ttgacctttg gcgtagctta gagcctcttt gctgccgctc
    35041 ataacaaact gccggggact gttgtaattg gatatgccca aatgactgtg tggatttctt
    35101 gtgttccatg aattacaggc tgcttgcact tcctcttcac tgaggcccat aaccgcagtc
    35161 atcccggact gattagagtt agaggcatcc tgcatggcga aactacggac tttgatcaag
    35221 tgcaatgctg ccttcaccgt gagagctcca gacgcagcaa gagcaatgat ttctccaagg
    35281 gaatggccgg ccatcatatc cggagtaggg tcggcgattt gataatacgc cgccatgcaa
    35341 tataagaaga caagaggttg tgtcaatgca gtgttaccga agcggatacc cctttcatct
    35401 tgcagatcga cagttgagaa gtcgataccg aagacctgat gtgcctcttc aaacataagt
    35461 ttgatgtcgg ggtactgctt cagcatcgtg gatggcacat gccgcagcga tgctgcttga
    35521 cccggaaata caaaagcatg catcttgatg tattctcagt atcacccagg tgtcaaggtg
    35581 gtactaccgt gtgcccagga gagatttttc aaggtgatga cctgggcagt gtactaaaac
    35641 cagacctata gcttggttga ggatttctgc aagcgcatag tctgctacag tacggctgta
    35701 tgggcggtga ttgcagatga gatacaacta gattgctact aatcagtcct gtgtccatgg
    35761 tgcggaggac cttctgaaac gcaccttggg ggtaagtttt gtgaactctg cttgccgact
    35821 tgtgacgtct aatttcaata gaaattgtta aacacgaaaa gtagcgacgc caaatttgcg
    35881 ttgtatagca ccctgttgac tgcataatcc accatcccag tcgttagcct actttcccca
    35941 tatttgacag attccagtaa tcattcacct gtaatgtttc ctttctagaa gtcaagataa
    36001 taagcttctc tctcgtcgga attttctacg cgcaggacat atttcgtatc agtaacggga
    36061 gtaggcaatg ctctgaatct gcggaagctt caatacatgc atcctatggg acttcttgcg
    36121 gcgaagcttc cgcaatggcc cctgctccaa tagccccaat atgtggatac tatgagatga
    36181 gcatgatcat agtatgtatc tagggatatg tacagtcatc gcgctggtgt tacattttca
    36241 tgtacagtca acccctggtt gtaaccttgc ggcggcacag tcatggcgtg gggcgcttga
    36301 catatgaggc tgttgacacg gagtgcgccg agagaggctt caccgcaagg cgcatacata
    36361 cagagacctt aacggtgcgc gttttgatca tgggagaaat attgcagtca tcttgggaac
    36421 atcggcggat agctactgtg gatgaaaacc aaaaattgat gaacatggct gccgcaagcg
    36481 tgtcaatacc agatccggag cagtacggga taggtgcgaa gacagggttt ttgcccccaa
    36541 accctccact aacaactcta ccatcgcctt actatgctcc ttgggaagac attgccaaca
    36601 atctaccgct attggtgcga gagcaaagac taagaaaggt tattcgcaaa ctaccagtgc
    36661 tggaaacaaa ccgcttgcaa agcaggcagg aatacgagcg tgcacacact gtcttgtcat
    36721 ttctacttca cgcttatgta tggggcgatg aagatgtcgc aacggttcgt gtgaactatc
    36781 actcgactga gaagccatta ggatattcac taacactcga tatgtcgacc caggtagtcc
    36841 caccgccgtt gtcaataccg ttcacccgca tttgtcaggt tttagatctt cctacagtgg
    36901 ccatctacgc cagcgttgtt ttatggaact tcactttcat tgacaagtcg gaccatctag
    36961 acttcagcga ccctgcgaaa ctacgtgcat ccctgacttt cacggggctg ccggatgagt
    37021 cgtggttcta catgattagt gcagcgatag aggcaagggg agctcctatc atcttcgatg
    37081 taatgcaagc tctacaagct gcattgaaaa atgattgctg cagagtcatc gagactctgc
    37141 atcggtatcg tacaggtctt aaggatattg cgtgcctgtt cgacagaatg tatgaaggat
    37201 gcagccctga gcatttctgt gactctatcc gaccatttct gtcaggttgg accaaaataa
    37261 gaggcggtag cacaggcgag gtcgatgggt taaggttcga catgggaaat agccgtacca
    37321 gctatatggc aagctcatat ggtccaagca atgcccagtg ctcgctgata cagttttttg
    37381 atgtgtcgct cggggtaagc caccgaccta aacaccagac cgaggtgtct cagcatgccg
    37441 gagactactt gcacgacatg aggaagtata tgccaatata ccatagaaag tttttggagc
    37501 atgttgagaa cgtgccgaat ctgcgacact tcgtacagct gcaccccaac aatagcgaac
    37561 tcgtctctgc ttatgatagt gctatcgcag gcctaacaga actgcgcgat cgacacctgc
    37621 gtatggtatt gagatatatc aacatcgaag gtccagatga gaaatcacag ggtgcaggtg
    37681 cagaggccga cgacccagtt cgggtagcag aagggacagg aggcacccaa gctgttccat
    37741 ttctcacgga aacacgcgcc cacaccacaa acgcaaagat tgacaagacc attcagatgg
    37801 cgaataccaa tgatcggtct aagaacagga gaggaaaata ttgcatgtta tagcctatgg
    37861 ccgatgtctt gatagcaacc aatgtaaatg catctatgag accatatagt acacaccgca
    37921 tatccccaaa ggctaatacc cgaaatacat ttgtgtatca gtctatctct atggttccct
    37981 cattcggaga agtggaccat ctaatcactc gacctttgtc catgaccaac attgcgtcgt
    38041 acttgtgaag ctggtccagc cggtgcatga cctcgatgac agtcgacgag gaaaagtgtt
    38101 cagcaattat ggtgtgcatt ttcctatgtg tttcctcgtc gacacttgta aagggttgta
    38161 acgtcaggaa caccgttaat ccttgataat gacatgggaa acttacttgc ttgttgcttc
    38221 atccaatatc aaaatatctc taggtcgaag cattgctcga acaagagaga ggagctgcag
    38281 ctcgccggcc gagtaagagt caacttctag cagtccatct aggtagccgt cggttagcag
    38341 ctttaatcca aagcccacat gttgtaaagc atccctgatt tctttgtcgg atgttctaga
    38401 ttccgggtcc aaattttctc gtacgctgcc gtggaagaaa tagggctctt gaggaattgt
    38461 atttatcatc ctcctgaggc gttggggatc gagctgggtt gatggtgtgt tgaaaacgcg
    38521 gagctcgccc ttggacacat ccatcatctt cagcatgatg ttcatcagac tcgacttccc
    38581 actgtaaaat atgatcagct gaagccctgt gaatgactat gctcgttagg catgctcacc
    38641 tgccgcttcg accgcatatc gcaaccttca tgccggggtc aattcgaaga ctgacgtccg
    38701 ctagcacatc atcgccatca tctctggaga ggataaatca gctcaaagaa cattccccgg
    38761 caggtgaaac atacgaataa cgcgctgaca ccccggtcat gttgatgttt gccggtccag
    38821 gtggtacgag tctcccagat ttctccttat ctgagttgct gctgtccgcg tcttcggatc
    38881 tctcttgggg tgttgagctg acaaaatcgg atacgcgcgt gatggccgca aggcatattt
    38941 ccagtagcgt ccagaacatg atcagggact tcagatgttc acccatggtg acgagattga
    39001 gtaatgccac agcagtttga gcaccactgc cgctacttcg cgtagctact gcaaccccta
    39061 tcgtgatggt tgccagccct gcaacaagca ggtttagcac aagctctaac catactgtga
    39121 tttaagatca gtctcgaaga cacctcgcga atgttgtcat tatagttgtt taccttgggc
    39181 gctagcaagc aagtaatatg gtcgttgata ggtgtcaagc agttgattgt tgacttgagt
    39241 aacggagtcc tgccacgcaa aggcacgtat tgatgtcaaa ccgcgaaccg tatcatcaaa
    39301 atgcgagaaa attggtcctt tcgtttctag ttctaaatgc cgtaatctct ttgacgttcg
    39361 caagtacatt cgctgcaccg tgtagatcac agctgccaga aatggaaatg cggcaagcag
    39421 gtagactgaa gcagaggcaa tcaacactag ctgtgcaaca agagtgaggg actctgtgag
    39481 tttccagtca gtttatcacc ccgcaagcct tttcccattt ggtacgttat cgaagactga
    39541 ccgatatagg tgttcatcag agccatcgga agttcagtgt cgaccaacat caagtcctgc
    39601 ccgaatctcg ttacaatact gccgacgtct gttcgagcca gaaacgaata tttggcgttc
    39661 atgagcgtcc gtaacaatcg agagtggact tcaatgccgg ttttgggtat gattatcagg
    39721 agaagatgcc taggtatact tagccgctgg agataggtcc tgcgaagggg ttgttgactt
    39781 acgagaacca cacagcgcac acgatgaggg caagaccata gaagagcgaa taaaccccca
    39841 gataaaagga ggtttgcggt tggcgaggat aagcatccgt atgctcgccc caccgtcttg
    39901 cccagtagtc taagtcgacg attaattttg gaagcaccat gctacattga gacttttgac
    39961 atacctggga ttttgtacag gccaacgtac aaaactccca tcaaaatgaa tgcgatgctg
    40021 ttcgctgcac ccatggtacc tatatacgtc cgtagcgcag ctttgtcaga gccagagact
    40081 tcatgacctg ttctcgcggt atcgtcgttt atcccattcg gctgtgtctc ggtagctgta
    40141 ttctgttttt ccgttttact atctgtctct tctcccggtt gctgaagttc ttcatgggct
    40201 atatcgtcca gtttcagtgt tgaaggcggc ccctgagatg agattgttcc gtcgctggac
    40261 agatttatga catggtgtgc gtatttgagg aatcgtacta tccggcatga tttattagct
    40321 caaataaaga catccttttt taggatgaag acacaccgga gtgggttgct aggactgttg
    40381 ttgcgtcgga ttgggattta tgaagtagac ctccgatgtc gaataagctt ctgcttatgt
    40441 ggtcctgagt tgcttgatca agtccgctga atacatcgtc caggataacg aggggcgacc
    40501 gctggtacaa tgcccgtgcc agagactgtg gaggtttgat aagttatcaa tacattgtag
    40561 agagagcagg atgcttacca ctcgctgttt ctggccgccg ctcaaagtcg cgccaccgct
    40621 tccagtttca ctctcatctc cacgaggcaa ggcagcgaag tctttcttca acgcgcatgc
    40681 caatacaacc ttttcatacc atctttcatc ataagtacca tggccaatga tggttcgctt
    40741 aattgtcgta ttcgtgatcc atggcttctg tgagcaatat gaaatgactt tggatggtac
    40801 tctgactgtt cctctcgcac atgctatttc ccccaggatt gcgtgtagca gagttgtctt
    40861 gccacacgca actggaccca tgattacagt cagttgactt gcaggaacct gaatattgat
    40921 gttggtgaga gcaggaggca gatcgcggcc ccacctgaaa tcaccatctg tgatcatcaa
    40981 atgatgcgac cggtcatccg agttcgttac gacctggctg gtcaactcga tcgaggattt
    41041 cggactcgtg gaattcccaa tcttcctagt gtccttgtat tctgggccca gcatgtataa
    41101 ctctatacgg cctagacagc taaataccat ggagaagtgg ggaagtgatt gcaaaacgtt
    41161 gatgaacggc tccgtcataa gcgaaataag cgacagagtg ctgaaaatac gctcagtcga
    41221 ataaggcatg ttataagtct gcgaaagtgg caggaatgtt gagaaaacca aaacgggggc
    41281 gagaagcatg ttggaaaacg ctattggttt cgattagaat agagcgtttg atggcataag
    41341 gaagccaggg tcaacttgca caagactact gcagcagtcg ttgccactcg agagtgaaca
    41401 caggcatcca cttccatctt cctgagatct gccgtttttt ccgaaagctt gaactcaagc
    41461 ccgagaagtt tgatactgcg aaaggagttc agcatcttgg tcgtacgggt tatgcggacc
    41521 tgtaaagcag ccatccaggc agtctgcctt ggagcagcaa atcttgcaat ctgcacccca
    41581 cctagcgaga aagctggaag cgcgttaaca acaacgtccc aaagcgccga cgtctactta
    41641 ccgatggaca gaaagcaaag tgccaacata gcgagcttga cttcccgata gagaagccag
    41701 agcccaatgg caagctcaac cggcgccgcc cataattcgt ggaagttcct catccctatg
    41761 acaaccttgt cgacatcagc gctcataagg gtgttggctt ccgcctccga aaggctcaat
    41821 atatcttttc gtagactctt ctgatacaaa agtgttatca aagctgctct tagctgggtt
    41881 tgaaactttg tctggctgta ccagtaccag ctattggtaa tctttggctt atgttagcta
    41941 ttatttcatg attcttgagt cgtgaaagac cttacggcaa tgcctgtgta aacgagcaaa
    42001 taagcaccaa tgagtccgta gccataataa acagtaatgg atgactcctc gctgtcgaga
    42061 aagacggttg tagcccgaat caaaaaaggc tgacagaatg tgaatacaat ttgaagtaga
    42121 cgaggcaata ccggccccaa tattgccagg tgtagaaccg ctgcaaggag ctttgcgagg
    42181 ccatactttc cccatcgagg cattcctgta agtcttaatc acttgaatga cgcgcgtaac
    42241 attgaataaa gcttaccatt cttccaccag gcagaagcga gaggttttcc aaatgccccg
    42301 gccgataaag ttttgttgag ggaatataaa tcgtctatag tcaacggctg agagtaccct
    42361 ttgacgaaga gcgagataag ccaagcaagt aggcgcctac tgaagacatt cgcatcttca
    42421 tccggtgagt gggtggtaga agtgccaggg gcaatcttgg accaagactc tacaacgagt
    42481 aaaacaatac caagacattc cttagctgtc aagaggctag ctacggcagg gtttcctagc
    42541 agccagtacg tcctgatgat gggtatatct agaacaagac ggagaagaac gtaggtgcca
    42601 atgaggtcgg aggtcattgg cgaccttaca tgctcagcaa acgacaatac aaacaacatc
    42661 aatgttgcca agagtcgaag agctacagct ggaagcgttg ctggcgtcct actcttggcg
    42721 gagtccaggc ttgctagcac aacttgtgcc acttccaaca ccaggagaat accaataacg
    42781 agctaatagc attacggtca gtaggggttt gggtgattca tccaggtggc acccgtacac
    42841 atttgatggt aacaagcccc tttgggctgg taatgctggg tttgcgatat aaacgcgtca
    42901 atcgggtgca ggtggtcaag ataaacaatg ccgaaagcgg tgttgagagt atcaactcct
    42961 caaagagcaa agtgaagtca aatgagcgac atgaagcctc aatccggggg ccgaacctgg
    43021 catctagacc caggcacgtt ccactgtcca tgccggcctg cttggagtgc gcgtctggtg
    43081 tcacgagtag aaaggcaagg cagtgggaag acaaaacggt cggcaatggc acggcacgct
    43141 gcaaacaagg cgaggtccca acacgagcga aactgaccag cgcatccccg ttgctgagca
    43201 ggaggttagc cggcgattga gtgtgtagta tgtaccgatg actaacgtgt gtcatcggta
    43261 cagcaggata cggaaataag taggtagtta ttatggtaag cgctagggtt gccgctccaa
    43321 tccaatgcca aacctaccat cagacggggg ttactgttgc ctactcccgg gaactcttcc
    43381 gcgaaacact aagttactgc aaagccaacc acctgcccct tcaggctgcg agattcccca
    43441 caggctgttc tgataccccg tctcattgct cacctggggt gaacatgaac ggatactgac
    43501 gcctgattct tctggcctcc cgatgcatag acaaacgcat ttgggtcagt tggccagctg
    43561 aaaataatct ctcaattccg gttgattgtc tcttgcccct gatatacgga ccagctgcgc
    43621 acgtgccttg actgcggcac ggagctgcca agggtcgggc ttggcaggcc gccctgttcg
    43681 cagtcttctg cgccggtgag acgccgtgtt ctcctatgcg tgttacccac gctcccatca
    43741 ttcgttgtgc tcgctttgtc ttgcgtacga tccggcaacc tcaacatgtc ggacgtcgca
    43801 tcagagtcca cggccctctt gggcgctagc tccccttccg cgcccagaag tgacgagccc
    43861 gcggccggca agacgaacaa aggccgtgtg attgccgtaa gctttattct tatggtactt
    43921 gtcgacttcg cgggcttcct catcgacgcg ccgcaaacca gtatactcga gacgatcatc
    43981 tgcgaccagt actactcctc cggttctcca tcggcgctag cggactgcac cgttggccct
    44041 gttcaggctg agctagcgac cgtgaaccag ctgctgaaca ccttcaatct tatcccgggc
    44101 ttgttggtcg cgctgccctt tggtgtcttg gctgatcgat atggccgccg cccggtattg
    44161 gccttgagcc tcatcggtat cttcatacaa gatctactgg ccaaacttgt ctgctggcgt
    44221 catgatatct tcccgcctcg gctgatctgg ctctcgtcag ctgcaaggct catcggcggc
    44281 ggagatatcg tggcatcgtc catgatttac cttactgttg ccgatgtcgt tcccgctgac
    44341 cagcgagcta atgtcttttt cgtcctttct gcttgcatcc tcgtcggcga tatcattgct
    44401 acccccttga gcgcccttct catgtccaag gatccttgga taccctacct catcgcgggc
    44461 gtactatcct tcctgggagg cattatccct ctcctattcc tacccgaaac tctttcgaag
    44521 gaacacatat cagacgaaac ggcccaattc tcgcccgcat ctgacgaatc aacagtggtg
    44581 gggaaatcgt ctccaaagaa aaggacattg gcatcaaagt ctctagagtt catttctaag
    44641 attcggtctc tggcaagctc caatgttgtt gctgtattac tggcattctt tgtcgcatcc
    44701 ctgggccgcc aatccaccgg ctttctgttg cagtacgtcc gacaacggtt caactggtcc
    44761 tatgagaagg taggctcttc cccatgatct gatgtgtata tgtattagtg aactaacttc
    44821 tacaaggcca gttttttgat agccctccgt ggctcaattc atctcgtcct tctcctactc
    44881 ggcctgccaa gtctaaataa gctgttgact aggtatgcat tcggcaatcc cgcgagagac
    44941 ctgttcacca gtcgtatatc tgtctttctc ctcacaatcg ggtctcttgt catcgccgta
    45001 gcccctttag tgccattggt cgcgttgggt gtggctgtat tcgctctcgg atcagggttc
    45061 gcacccgcgg cccgtagtct tgccactgcc ttggtccacc ccgacgaagc aggcaccttg
    45121 tattcagcac ttggtctcat gcaatctctc ggtggtctcg tggcgggtcc tatgctcgct
    45181 ggctctttta gatggggcct gaatcacggc cgggaatgga ccggggtacc ctttcttctg
    45241 gttgcaggtc ttttcggttt tggggtgttc gccatgtcct tcgttcggct acaggatccc
    45301 ataccagaga cgtgcgcacg cgaagatgag gagactccta cagacactat gtaacaagtt
    45361 gcatctggaa agcaacattg ctttacatag aaaccttgat aaatacccgc atttttcaac
    45421 gcaccttaga gataaaaaaa actaattcaa gatactagaa caagtcgcgt ttgccaattc
    45481 ggaagcttcg cctcaagact ctcatcctgc tactgtcacc agattggaat gacccaccat
    45541 tgcatcgacc ggtaatttat actcacaatc acttcgcttc tggatgcttt tgcccaacat
    45601 tgacttccgt tcccagatat gtgtgttgac cagaattcta taatgagctt acgaatactt
    45661 ctggctcact ttccctagca ttcgaacgtt gtctataact acgacggagg taatcatcgt
    45721 aattgagtat tgcctggtac agagtgtctg ctcccagaac actagcgagc ctgtcagttt
    45781 ctgcatgact tgtatgcctt ggaacttacc agtcctcttt atcggtccac tcctctgggg
    45841 aatggctgat accgctttta cttggaacaa aaatcatagc agtgggacag tcagcaagtg
    45901 cgacaagagc actatcgtgt cctgcgaacg aaggtaaccg ctgtacctgg ctctcagaac
    45961 cgcaacggta aatggctgct ttctcaatgc aattgagcat gacagggtca aactctcgag
    46021 ctggcgaatg ccatattcgc ctcatgtcga aaacaactct tccatctcgg cctttggaga
    46081 tcgatgtcat ctcttggcgg atgttatttt cgagatcagt gaggatggac tccgatgggt
    46141 gtctcaggtc aatggagaat gtcacatccc cactgatcac attggggctg gcatccgcga
    46201 cagtgagtga ccctacagta ccaaaggcat ggttcttcaa gcatgagtac attagtcaaa
    46261 tcgtcgtccc aacaaaatag gactataatt tccacaaacc ttggtacaaa gctgctcgac
    46321 gaacaacaca atccggcttg ctgaagctaa agcatcagct cgcttggtca tgggagtcgc
    46381 ccctgagtgt gctcgctctc cacgcacgct gacatgaaac caacgaatgc cctggatcgc
    46441 gttgacgaca cctatcttct gtccactggt ctctagacga gagccctgct cgatatgcaa
    46501 ctcgaaatga ctcgatagtg cgttagcctg gtgatgcgca ggcagccggc cccggtagcc
    46561 aatgcgtgag agttcttccc caagagttgt cgagttgccc caattactct ttctgcagtg
    46621 ggctgtaacg atatctgtat gaccagacca cacagcggca ccagtacaac caggcgagaa
    46681 tcgggcaccc tcctcattgg tccagtcaat tacagtcaag ccgcagaaga gcttctttcc
    46741 agactccttg atgcttctca gcacctcgag cccgctaagt acgcccagta taccatcaaa
    46801 ccgaccacct agtgccaatt agttctccac tatatgatgt gggttcaaaa aagcgtcgtc
    46861 acctgcgggc tgggtgtcta aatggctgcc gatccccatt ggaggaattg atgagcattc
    46921 gccagctaat gttgcaaata tgtttcccat ttcatccacc tgtacttcgc agccaattgc
    46981 ccgagcggtc ctacagaacc agtcccgaac catgcgatct tcatccgtca gtgccagtct
    47041 catcattccc ccttctcgac cttcgcccct catgcctccc cactgagagg tgaacataat
    47101 gtcgtcccag aggcgatctc cattgatgcc tcccatgtcg agtgtctgct ttctaagctg
    47161 taaaatgtac tgtgttgttt gctgcgaagt attcaaatga catggtcgtg ttaagcaaca
    47221 agagcgccat gcaataccta aaccacagtg aacaacgaat aaattcggtg caaaacgtct
    47281 ggtaacatca caccccgctg cgcctttcat ctgtacagca cgtgaccagt gtgtcaatac
    47341 tcctgactat acgctgatct gcctaatgac aagggtcaat atgtacagtc atgacctgac
    47401 actggctggt catctgcaac atcaactata tttctcacgc acagtcaccc gtcgcttgag
    47461 ttccagtctt cacggaaggc aatataaggt tcagacaaat atgtcaagat gaatatagtc
    47521 atttccttag tcatgttgca aatccgctcc gagttttcgc aatggtgcga gtgtgcggcg
    47581 agacactgaa cagcgcattc atccgcttat ccatacttag aaggtaaatg acttccctcc
    47641 caaagactcg gctattcttc caagataaac gtgacatggc tgggacaata gacaacggtg
    47701 ggccaatgga gacggttgag ccagacagca gatcaaggtc gtctaacata attcctgcaa
    47761 acttccgttg cagttgttat agtctgaccg ggagccgtac gggggtctag atacggcata
    47821 aaagatgttg taactgataa gagtatccga tagagccctg tatagtaggt tattggtgct
    47881 ttctttctcg ctaatcaatc ccaaactcat cgcgacatca gcctcgcacg taagcttggg
    47941 taacacttca ggcaccattg tgaactgagg gatgcttgaa aatccatgat ctaatagaac
    48001 cagtgcttgg tttggtgacg tgctcttccc tcttcatcct cggcccaggg tgacgttctg
    48061 agctggcgag gagttggccc tcggtcgtcc tcccccatta acgattacct tgtgcgtttt
    48121 ctcagatcaa caaaagtttt tctcgaaatc tgttcaactc ttaatcatga accccactaa
    48181 agcatgagtt tccgtcagag tgaaatcagt actcctcctt tgaccatcgt atcggctgta
    48241 gtgcagctag ttgcaaaaca ggaaaccgaa ccagcccgat agtagggaga gcaagtggga
    48301 gaaattgcag ctcgatatac tgtcgcaaag agtgaagaaa gaaatgatca ggagtcagca
    48361 gtgaagggtg atatattgtc aaagctggat gttgtcctcc atgtaaatga gagcagtacg
    48421 ggcgtggttg tgaaacacgc cttcagcggc gggctggtga accgcctaga ctcgggactt
    48481 atacggtcgt gccatgggaa ttattcagct tgtatgaaac tgtgactagc aaatcgaaat
    48541 acttattgtt gagctagccc ttttctcagc cattcataca tatttttttg gggtttgaac
    48601 cttcgtacat ggtgtttaat gggcgatttg gttgagacac agtatgaagt gacagtatta
    48661 tggccatctg cactgttgaa ctcacgtggc tgtggacccc tcctggcgct tctgcgcttt
    48721 atacgatatg atacgaacag cttgtcgtct atgcatctaa gcgccactca tcatctcgaa
    48781 tcagcggtag cgtcgtcatg cgctcaagcc ggcccaaggc aaggcagtga catctggatc
    48841 cgagctttcg agtgcgaact acgacgatac gacaacttgc attccttcaa cccccctctg
    48901 cagcaccctg gagccatatc cgcccgacat ggctccatcc aacacgtcca tgttccgctc
    48961 tgcggacatg agcatggtgc agctgtacat ctcaaacgaa atcggcaggg aggttgtcaa
    49021 cgccctggga gagcttggtc ttgtccagtt ccgtgacgta cgtccatccc atcacccaac
    49081 catctcgcct cgcatcccgc tcgctggcca cggcacgcgc gattacgggc ttatcatacc
    49141 ttttgccaac gcttcatctc gcatgctaac catgtaactc cctgcagctc aacagcagcg
    49201 tcagcgcctt ccagagaacc ttcactcagg agatccgacg actcgacaat gtggagcgcc
    49261 agcttcgtaa gtcctaccga cgttgtccgc gcacatacgc catctgctaa ccagaactct
    49321 tttgctacag gctacttcca cagccagatg gagaaggctg gcattccgct ccgcaagctc
    49381 gacctcgatg tcgagaccct cgcagccccc acgacgcacg agatcgacga gctggccgag
    49441 cgcagccaga gcctcgagac acgcgtcgca tccctcaacg agagctacga gacgctcaag
    49501 aagcgcgagg ttgacctgac agagtggcgc tgggtcctgc gggaggcagg cggcttcttc
    49561 gaccgcgctc acggcaatgt cgaggagatc cgggcctcaa ccgaggacga tgacgcccct
    49621 ctcttgcagg atgtcgagca gcacaaccag gcccccgacg tcgaccgctc cttctcgggc
    49681 atgaacatcg gttttgtcgc cggtgtcatt ccccgtgacc gtgtcggccc cttcgagcgt
    49741 attctctggc gaacgctgcg tggaaacctg tacatgaacc agtccgagat cccggagccg
    49801 ctggtcgacc cgacgaccaa cgagacggtc cacaagaacg tgttcgtaat cttcgcccac
    49861 ggaaaggaga ttctggccaa gattcgcaag atctctgagt ccatgggagc cgagatgtac
    49921 aaggtcgacg aggacgccaa cgagcgccgt gatcaggtcc acgaggtcaa cactaggctc
    49981 aatgacctcc aaaatgtgct caggaacacg cagcagaccc tggaggccga gctgacccag
    50041 attgcccagt cgctgtctgc ctggatgatt ctcgtcacca aggagaaggc tgcctaccag
    50101 acgctcaacc tcttctcgtt tgaccggcag cgccgcactc tcattgccga gggctggtgt
    50161 cccaccaacg acctgcctct catccgctcc accctgcagg atgtcacaaa cagggcaggc
    50221 ctctcggtgc catccattat caacgagatt cgaaccaaca agaccccgcc aacttatctc
    50281 aagacgaaca agtttaccga ggccttccag accatcatca acgcctacgg aacggccaca
    50341 taccaggagg tcaaccctgc cctgcctgcg atcgtcacct ttcctttctt gttcgctgtc
    50401 atgttcggtg atttcgggca tgccgtcatc atgttcctgg cttctttggc catgatctac
    50461 tgggagaagc cgctgaagaa ggtcacgttc gagctgtttg ccatgattta ctacggtcgt
    50521 tacatcgccc tcgtcatggc cgttttctcg ctgtacactg gtctgatcta caacgatgtc
    50581 ttctccctgt ctttcacctt ctttaagagc gcctgggaat ggaaggtccc tgagaactgg
    50641 gaagagggcc agacattgac tggagagctt accggctcgt atagatatcc ttttggtctt
    50701 gactggagat ggcatggggc tgagaacgac ctcctcttca gcaacagtta caagatgaag
    50761 atgagtatca ttctgggctg ggtccacatg acctactcgc tctgtctctc ctggttcaac
    50821 gcccgccact tcaagaagcc catcgacatc tggggcaact tcgttcccgg catgatcttc
    50881 ttccagtcca tcttcggcta cctcgtcgtc tgcatcctct acaagtggtc tgtcgactgg
    50941 attggcgaag gcaggaatcc tcccggcctg ctcaacatgt tgatctacat gttcctgcga
    51001 cccggctttg tggatgagca gctgtacccc ggccaatcag gtgtacaaaa ggtcttgctc
    51061 gcgcttgcct ttatccaggt ccccatcctc ttgtttctca agcctttcta tctccgctgg
    51121 gagcacaatc gagcgcgcgc caagggctat cgcggcattg gtgagcactc gagagtctct
    51181 gctctcgacg acgacgagga tggtgatggt cacattggca atggcagagc cagtgtcgac
    51241 tcggacgacg gtgagggcgt cgctatgatc gcgcaaggcc aggatgatga cgaagaacac
    51301 catgaattcg agttcagcga ggagatgatc caccaagtta tccacacgat tggtaagttc
    51361 ggaatgatac ccacattatc aactctacta acaaggcgca gaattctgct tgaactgtat
    51421 ctcccacacg gcttcgtacc tccgcctgtg ggctctgtca ctcgcccacc agcagctcag
    51481 tgtggtcctc tggagcatga cgattgggcc cgctttgagc aagacgggtg tcatcggcgt
    51541 tatcggcatc gtaatcatgt tctacatgtg gttcttcctg acatgcgcca tcctcattgc
    51601 catggaaggc tgttccgcta tggtgagtca ccccccgtgg tccattcccc tggatctttc
    51661 atcaacgctc atgtacctct gctgacactt ctcttccagt tgcactccct ccgcctccag
    51721 tgggtcgagg cgcagtccaa atatgccgag ttcgccggcc acatgttcac acccttctcc
    51781 tatttcacct tgctggaaga ggatgaaggg ctagccgagt tccggggcta gacatcgttt
    51841 ccccatcttt tccgttcttt tccttttgat atcggcacag ggtttaagca atccctcttg
    51901 agtctggggc agctttgatt catgtgtcgg tttgtagtct atagagcaag ataggggcgt
    51961 gtatgatcaa gaatccgcag tcaatagcat agacaaatac ttgattgagt tctagtcttt
    52021 atcaacaccg aattccgccg cctttcgccc actactcgta gtagcttcgc tcctcgtttg
    52081 tcttgcagcg gtaattactg ccactcatcg ccctcactct gccccgggtg aaccaccgcg
    52141 catggcggcc atgtgcacga acaactcatg agcatccttg gctgcctgct cgcgtctgat
    52201 gcagtacact ccgatccagc tctcagtcgt ggtgtagacc gtgcggataa tggcccagtt
    52261 cagtcccatg agaaccaccc tgttggatgt tagtcacggc aagctaccgg ggcggggtga
    52321 accgcacaca accaccatgg cgtggaacgg agcgtgatca tttcctgcct tcttccaccg
    52381 gcctaccagc tcgatggtgc cgtgtacaat gtagatcgca gcgatgagat agagcgccac
    52441 gaaggcgtgc ggccggagga acgcgccgag tgccattgca ttgcttggtc gttcggtcgg
    52501 ttggctggct gggggggctt ctaagtgggt tacgggccag taatctgagg atcgaagggc
    52561 aaagttccaa aggccgtgcg acggaagaac aaggctgact atcattgtcg ggccgtgagt
    52621 tccttgcgag gtcatgatct ctagtcacgg aaagggcgtc ttctggagcc acggcgcggg
    52681 gctgcttctt atatcgcagt agtcaccacc gagattgttg ggagaataac ctgttagagt
    52741 gcgcctcgcc gctctatagc caattggtat gcgcgtttca agtggaatgt tcacttatat
    52801 atctccaggc ctttctccaa gtaaacgctc taagcatctg tctagccata cgagctgatc
    52861 ccgttgtcat cgtgttaggc tgctaggtcc caagtagctg ccacagcgaa cagcgccctc
    52921 aagtttcaac tctagtagct tcatcgaccc gccacttttg tatgtaactc aggaatgcaa
    52981 gaactcgcca tatgggctgt cttggctgtt catggcgata ctgcggcggc gtacttcagg
    53041 tatacctatc gtgggttttc ttggaatccc tcgcagccat tgatttggta tgaaactctc
    53101 caaattaaag tcaccggcaa acatgggtac cgcggcagtc atgccaaaac ctaacatgaa
    53161 tatgttcgtg tcatcatgat tcgtgctatc tagacacata atgctcgcta tgctaaaaat
    53221 actagacgag gaacccccgt aggatgatgt ttgctttttg atgctttttg actttccccg
    53281 caggcgccgc gctgtgtgtg aaacaagaaa ccgtgaccgt gaactgatgc aagacatgct
    53341 ataccgaagc caggaatggg gactttcttc ccatcgcata aacaaccaaa aaagaaccgc
    53401 cccaatgcaa atattcggcc ccttgcggga ctcacaactt tcgcttgaac atgtacgagc
    53461 cgtacatgcc gccaacctcc tgggtggcca tgggtatctt gcgcatgccc cagaacgagg
    53521 cgcccatctt ccacgaccgc agacccgaat ctcgcggtcc atcatcgggg gagtggacac
    53581 ggacgagcca agcccggctg ccaaactccg tcacagtcca gccgctcctc tgaacagttg
    53641 gggacttgga cagacgtgtg tacaagtcat caatgacttc aattacttct aggggcgcac
    53701 tgtacttctc catgatcgag gacctgctgt tgagcagggc gcccaggtcc agctcggtag
    53761 cagcatagtc ggaaatgtcg aggtatttga gagtgtgcgg ctcccagtcg atctccatgc
    53821 tcatgtcgtc atcattctca tccggcctga acagccgctc aatgtctccg atctttagtc
    53881 ttcggcccaa ggccaactcc tcaaggtgct tggtcagagg ccggagcgca tcgatgtgcg
    53941 aggcatccat cctgcttccc ttgaggctta gcgagcgtag ggatgatggc agagccggaa
    54001 gcagctggtc taggtcgtct tcatccagca gctgatggct tcgtgcatcg gaagcaagac
    54061 tcaggcagac aagacttttt gcagctgggt ggttcttgat aaagtcgatg acgttctcgg
    54121 aggtaagtcc tttgcacttg gcgaggttca agtgcgtgat tctcgccgtg tggggaatgg
    54181 actgaagagc ctcatcggtg atccgcgtgc ctgcaacatc caagtgcgtc aaattgcaca
    54241 gtctaggaag aattgtggta aacacttctg ttggaagatt gatgcacttg tgcagtgaca
    54301 ggcgtgtgat cgacagcatc tcgggccatt cgcgtgagac aatagcagtc atggcattct
    54361 tgaactcagg tgaggagcag ccggtgaaat ccagagcctt cagcctctcc atgccaaaga
    54421 acaacttctg caacacacct tcgtcgatct catcatcgat atactcctgc gccaggaact
    54481 ctctcaggaa tggagtcagc tgcagacatt gggaaagggt ctcaggcgtc aggttctgag
    54541 tagtagctcg ctccgacgcc gtcgagaaca gagtggtggg gttgaagtgg ctgaagtcca
    54601 gtcgacgaac gatagtgccc agttcttggt tgagtgtaag gtggttcagg aactttcgga
    54661 agattcttga gtgggggatg gtgatgttcc ggtacagtgc atggagtgtt gccgtgtgta
    54721 gtgtcctcga tgtcagaagc aacgacatca aatcaacatt ccgggccgag atgccattcg
    54781 gcggaatgtc gagcatgagg agttcaatga tagggcctgt ctcgttgtga gtctacatgt
    54841 acttacgcgt cgacgacgat tctgcactta ccaagaagct caagaggcaa cctttcgatt
    54901 ggggcctggc caggtggtgg ccgtcgagga cccttgggct tagagggaga ggccggagtc
    54961 gaccacacaa tcttgagggc ctgcaagtcg ccaaagctac gactggccgt cttgcccctg
    55021 acatcgatct gcttccaacc ctcgaagccg tcagcggcaa cagcagggaa ccaggaaccg
    55081 tggagtctgc tgtgcggccg cgtcatgggc ggcctgaact gggtagtagt catggtagcc
    55141 atctcgggcg gcggtgtggg caggtcgtcc actgcttcgt cgtctgagag ccttgagtag
    55201 gaagagacct tggtactagt aaaggtctgg gcgaggtctg agtcgttctc acgaaccgac
    55261 gagaaggagg aacggccaga ttggtctggt gagatctccc ggaggctacc ctgcctttgg
    55321 tgcatcctag cggtggtggg tgtagggctg ctcttaaatt ccttcgagaa ggtcggctct
    55381 ggttttccaa aaccagagaa gactggtgtc gtgaccatgg ttggggtttg cgacaagggc
    55441 acaacagtat gctctggcgg acgggactag cccctgcgca aggcgagatt ggccctttcg
    55501 atagcgtgcc cgcccgtttg ttcttcaggg ccaaggcttg act
//
