# Supplementary material for: Genome sequencing and physiological characterization of three Neoarthrinium moseri strains
Source: BMC Microbiol. 2025 Aug 21;25:526. doi: 10.1186/s12866-025-04274-z (PMC12369201; doi:10.1186/s12866-025-04274-z)
Supplement: Supplementary file 16 — Supplementary Material 16. [file 12866_2025_4274_MOESM16_ESM.zip › BiGSLICE/input/Nmoseri/TUCIM5827/JAFIMQ010000010.1.region001.gbk]

LOCUS       JAFIMQ010000010        34594 bp    DNA     linear   PLN 06-APR-2022
DEFINITION  Neoarthrinium moseri strain TUCIM 5827
            scaffold10_Wmoseri_TUCIM_5827, whole genome shotgun sequence.
ACCESSION   JAFIMQ010000010
VERSION     JAFIMQ010000010.1
KEYWORDS    .
SOURCE      Neoarthrinium moseri
  ORGANISM  Neoarthrinium moseri
            Eukaryota; Fungi; Dikarya; Ascomycota; Pezizomycotina;
            Sordariomycetes; Xylariomycetidae; Xylariomycetidae incertae sedis;
            Neoarthrinium.
COMMENT     ##antiSMASH-Data-START##
            Version      :: 7.1.0
            Run date     :: 2023-12-04 12:33:23
            NOTE: This is a single region extracted from a larger record!
            Orig. start  :: 0
            Orig. end    :: 34594
            ##antiSMASH-Data-END##
FEATURES             Location/Qualifiers
     protocluster    1..34594
                     /aStool="rule-based-clusters"
                     /category="RiPP"
                     /contig_edge="True"
                     /core_location="[3640:4594]"
                     /cutoff="20000"
                     /detection_rule="DUF3328"
                     /neighbourhood="30000"
                     /product="fungal-RiPP-like"
                     /protocluster_number="1"
                     /tool="antismash"
     proto_core      3641..4594
                     /aStool="rule-based-clusters"
                     /tool="antismash"
                     /cutoff="20000"
                     /detection_rule="DUF3328"
                     /neighbourhood="30000"
                     /product="fungal-RiPP-like"
                     /protocluster_number="1"
     cand_cluster    1..34594
                     /candidate_cluster_number="1"
                     /contig_edge="True"
                     /detection_rules="DUF3328"
                     /kind="single"
                     /product="fungal-RiPP-like"
                     /protoclusters="1"
                     /tool="antismash"
     region          1..34594
                     /candidate_cluster_numbers="1"
                     /contig_edge="True"
                     /product="fungal-RiPP-like"
                     /region_number="1"
                     /rules="DUF3328"
                     /tool="antismash"
     gene            complement(3641..4594)
                     /locus_tag="JX266_003250"
     mRNA            complement(join(3641..4323,4387..4594))
                     /locus_tag="JX266_003250"
                     /product="hypothetical protein"
     CDS             complement(join(3641..4323,4387..4594))
                     /codon_start=1
                     /gene_functions="biosynthetic (rule-based-clusters)
                     fungal-RiPP-like: DUF3328"
                     /gene_kind="biosynthetic"
                     /locus_tag="JX266_003250"
                     /product="hypothetical protein"
                     /protein_id="KAI1851175.1"
                     /sec_met_domain="DUF3328 (E-value: 5.1e-50, bitscore:
                     164.3, seeds: 45, tool: rule-based-clusters)"
                     /transl_table=1
                     /translation="MWLRLSNGYMPLKSSIPTERRPPWKRSVMIITVINVGLLIVSLCL
                     LVASYGYYHGLWKLNAHLRRTSTWSPVYDMIDLRPHVKTINGTLFPPQEPSIARQPPNP
                     KADELWEEYELLRVMPVNRNSIVKLGKDPETAVKLEDEIWGLGDDAYAAVFDVYHQIHC
                     LNALRKIAYGQYYNVSQGRTNIFKTREMHINHCADILLQALTCSGNVNLITLHWVETQN
                     NPWPEMSVDRQCIDFDRLTEFRKEVSLDMDKYKYVMNKPLGVTQLHMPDQYYAYFGREN
                     PNHVNGVNQDDDFIL"
     PFAM_domain     complement(join(3794..4323,4387..4531))
                     /aSDomain="UstYa"
                     /aSTool="clusterhmmer"
                     /database="35.0"
                     /db_xref="PF11807.11"
                     /db_xref="GO:0043386"
                     /description="Mycotoxin biosynthesis protein UstYa"
                     /detection="hmmscan"
                     /domain_id="clusterhmmer_JX266_003250_0001"
                     /evalue="3.70E-48"
                     /gene_ontologies="GO:0043386: mycotoxin biosynthetic
                     process"
                     /label="JX266_003250"
                     /locus_tag="JX266_003250"
                     /protein_end="246"
                     /protein_start="21"
                     /score="164.3"
                     /tool="antismash"
                     /translation="PPWKRSVMIITVINVGLLIVSLCLLVASYGYYHGLWKLNAHLRRT
                     STWSPVYDMIDLRPHVKTINGTLFPPQEPSIARQPPNPKADELWEEYELLRVMPVNRNS
                     IVKLGKDPETAVKLEDEIWGLGDDAYAAVFDVYHQIHCLNALRKIAYGQYYNVSQGRTN
                     IFKTREMHINHCADILLQALTCSGNVNLITLHWVETQNNPWPEMSVDRQCIDFDRLTEF
                     RKE"
     gene            5503..5976
                     /locus_tag="JX266_003251"
     mRNA            join(5503..5571,5620..5976)
                     /locus_tag="JX266_003251"
                     /product="hypothetical protein"
     CDS             join(5503..5571,5620..5976)
                     /codon_start=1
                     /locus_tag="JX266_003251"
                     /product="hypothetical protein"
                     /protein_id="KAI1851176.1"
                     /transl_table=1
                     /translation="MYANAIYVMLSLCSVSAMAAPVAKGNVERSPAPSSEEPAKQLYWT
                     EGLLLADENAKAKRSEAEPAKQLYWTEGLLLADENAKVKRSNAEPAKQLYWTEGLLLAD
                     ENAKVKRSDESALPKAERAEQLYWTEGLLMATESTDA"
     gene            7355..9076
                     /locus_tag="JX266_003252"
     mRNA            7355..9076
                     /locus_tag="JX266_003252"
                     /product="hypothetical protein"
     CDS             7355..9076
                     /codon_start=1
                     /locus_tag="JX266_003252"
                     /product="hypothetical protein"
                     /protein_id="KAI1851177.1"
                     /transl_table=1
                     /translation="MTSMSTVVCPTDSQATSGFTICSTLPVTGYTRRSLETQHTPKSQN
                     PRTHTRDRLTHQTQPFSGYWSLPDTQWELTTVLNPQERGALMDWTPTKSCVLDENLIRI
                     LQSWGSALIHIKKIYRRLNDLPAYHAHFQPLVEHYYDVRRLKDLVEYIGTVILEHILGN
                     YEWTETGIDPNDPEDTPLAQARRAAVLMSQAGFGNWLRLIVENFGEVPVQARRSTQIIN
                     FDFHFSLQGLPSIVSHLLRSNGTKGEVLVIDLNLFVERRSSWPYAGVSTSVQERETKNS
                     QVTPVTTKNDFYESVTTVPPSPPRTSRKVEEDIFETTNAATSHSGDTHDDIQLHDPESA
                     LIDAGPEIGPDKSLGDLRHIHKTFSEETLATLARIREQLSKAIEEEDRAERMLNGHDTP
                     LAENDIASDRNYLDEASAHHLSGILNEYISPTSDQTDAEEEAQCDSSGVNYDQQDESSG
                     LGADDDVINRCTPAELRRLRDELALEMYTMLAYLKEQALEDKSAEDSDSAEGEQPVPDW
                     LEDQIADTCAGAWEHGRLLGHSLRMRSSVAAAYAHEEQLELETLATDEPETTEKKS"
     gene            10344..13128
                     /locus_tag="JX266_003253"
     mRNA            join(10344..10875,10927..11804,11862..12243,12302..12563,
                     12644..12770,12829..12891,13105..13128)
                     /locus_tag="JX266_003253"
                     /product="hypothetical protein"
     CDS             join(10344..10875,10927..11804,11862..12243,12302..12563,
                     12644..12770,12829..12891,13105..13128)
                     /codon_start=1
                     /locus_tag="JX266_003253"
                     /product="hypothetical protein"
                     /protein_id="KAI1851178.1"
                     /transl_table=1
                     /translation="MAYKTDAKSSSPPPAADNSAPPPYTAVASAPPPQGPPRQLSEKEI
                     ASLNAAFSSLQIPDIVKKVDESTCLAHLKLLSAFHNLKEDVGYTDGLWEIFDARAARST
                     DGDEDPAAVLAKLREKRWAVYVARAVDRYEVWWNSLPSDPLTIDDMTAESPKYGEFVNS
                     ATTMQWTAEMLPPLDVLMVWHAHCLNPHDYLEDCIRAGRRDLWTAGFPWKLVNEAVDSS
                     FNYQVSQGCTTAWTTATGRAWHNVGDSVMKTLKCPACLERLEIPWTTCGVPEDFKGPRP
                     DLVGSGYGDGEFSYICFQCSTEITRDFLEVAKFINDTKALLSKNQPMPGTILDYRTGLP
                     EKLLVRHFDPVKLELLFPNRLIQNHLWNEVLPLINAERDLRPTTMDSILRPANMETIRS
                     MVEEALNDPDTVRAVEGMTGISALGRPRLTKRARIPVRKMMAHYWSNSSPFALELGGAV
                     MRQGIFTDKMHKIDWLHSPAALDTMKRLIAKYQRFVSIMASYQDRVVVPTLDVDLAWHT
                     HQLSPRSYHDFTVSKTSKFIDHDDKINEDKLNSAFEWTSKTYQDLFGEVYSECTCWYCE
                     SVRTSHVSSVGKLFGVSKGDKISNEFYDSGRANQCPPDASAHISAHNAVKYVDADSKRN
                     VALLAMHTAQVARLDENYKKAQKRAEKKGRKLPPRDEYYYYWGYPYMMYGPWVYPIYYT
                     PGYYYCDPGVATAGTGTPGACAAGSCGGAVGSGACAGAAAGGCGGSGGCGAGAACGGGG
                     GC"
     PFAM_domain     join(11742..11804,11862..12029)
                     /aSDomain="GRDP-like"
                     /aSTool="clusterhmmer"
                     /database="35.0"
                     /db_xref="PF07173.15"
                     /description="Glycine-rich domain-containing protein-like"
                     /detection="hmmscan"
                     /domain_id="clusterhmmer_JX266_003253_0002"
                     /evalue="1.10E-11"
                     /label="JX266_003253"
                     /locus_tag="JX266_003253"
                     /protein_end="526"
                     /protein_start="449"
                     /score="45.7"
                     /tool="antismash"
                     /translation="FALELGGAVMRQGIFTDKMHKIDWLHSPAALDTMKRLIAKYQRFV
                     SIMASYQDRVVVPTLDVDLAWHTHQLSPRSYH"
     gene            13734..14402
                     /locus_tag="JX266_003254"
     mRNA            13734..14402
                     /locus_tag="JX266_003254"
                     /product="hypothetical protein"
     CDS             13734..14402
                     /codon_start=1
                     /locus_tag="JX266_003254"
                     /product="hypothetical protein"
                     /protein_id="KAI1851179.1"
                     /transl_table=1
                     /translation="MAGPADEEKKQEEVEQPAQEPPEDDETYVEQDDEVAEENAGDEEV
                     ASNEEDQEVAEEEDAEDEEDVEDDEDEQQEEQEDEEEIISEEDGSGEDAEDQKGTKRKP
                     EPQSQAGTSKMQKTNGSSKVDASKPNAAAAEGKVGSKHDEPRDPSTQGSNSRLPEKGQQ
                     VHWKALPGYVDGEVVEILTSSKEVDGKSVKASEDDPRIVLKSNKSGKICVHKADAVYFD
                     "
     PFAM_domain     14214..14390
                     /aSDomain="Hva1_TUDOR"
                     /aSTool="clusterhmmer"
                     /database="35.0"
                     /db_xref="PF11160.11"
                     /description="Hypervirulence associated proteins TUDOR
                     domain"
                     /detection="hmmscan"
                     /domain_id="clusterhmmer_JX266_003254_0003"
                     /evalue="8.70E-20"
                     /label="JX266_003254"
                     /locus_tag="JX266_003254"
                     /protein_end="219"
                     /protein_start="160"
                     /score="70.8"
                     /tool="antismash"
                     /translation="GQQVHWKALPGYVDGEVVEILTSSKEVDGKSVKASEDDPRIVLKS
                     NKSGKICVHKADAV"
     gene            complement(14754..15185)
                     /locus_tag="JX266_003255"
     mRNA            complement(14754..15185)
                     /locus_tag="JX266_003255"
                     /product="hypothetical protein"
     CDS             complement(14754..15185)
                     /codon_start=1
                     /locus_tag="JX266_003255"
                     /product="hypothetical protein"
                     /protein_id="KAI1851180.1"
                     /transl_table=1
                     /translation="MRSLSFVVALWSPIVTAQGWCTGDKSIVGYCTPDTWNAQPINASA
                     PTNDECQDACRGVASDAGDWFANLTGSAEGERRSVVGYPCQFSLGRGPGQADPLVFSFA
                     NQDILDIYDGVIQRFGSSGRTAASGTMTCEGKKVSWWVD"
     PFAM_domain     complement(14787..15098)
                     /aSDomain="Hce2"
                     /aSTool="clusterhmmer"
                     /database="35.0"
                     /db_xref="PF14856.9"
                     /description="Pathogen effector; putative necrosis-inducing
                     factor"
                     /detection="hmmscan"
                     /domain_id="clusterhmmer_JX266_003255_0004"
                     /evalue="4.70E-12"
                     /label="JX266_003255"
                     /locus_tag="JX266_003255"
                     /protein_end="133"
                     /protein_start="29"
                     /score="46.2"
                     /tool="antismash"
                     /translation="YCTPDTWNAQPINASAPTNDECQDACRGVASDAGDWFANLTGSAE
                     GERRSVVGYPCQFSLGRGPGQADPLVFSFANQDILDIYDGVIQRFGSSGRTAASGTMTC
                     "
     gene            17155..19244
                     /locus_tag="JX266_003256"
     mRNA            join(17155..17451,17544..17736,17797..18093,18144..18387,
                     18479..19244)
                     /locus_tag="JX266_003256"
                     /product="hypothetical protein"
     CDS             join(17155..17451,17544..17736,17797..18093,18144..18387,
                     18479..19244)
                     /codon_start=1
                     /locus_tag="JX266_003256"
                     /product="hypothetical protein"
                     /protein_id="KAI1851181.1"
                     /transl_table=1
                     /translation="MASGSKSKYSNLPLSTSGPVDCAVSGTVLLNTPYFNKGSAHTADE
                     RRDFDLTGLLPTSVQTLEQQAKRAYQQYSSRQDDLAKNTFLTSMKEQNLVLYYKLLQDH
                     MQEMFSVVYTPTEGDAIENFSRLFRRPEGCFLNIEDIDRVEHDLSQWGTPDDIDYIVVS
                     DGEEILGIGDQGVGGVLISSAKLTLTTLCAGIHPDRTLPVVLDCGTDNEELLKDDLYLG
                     LRQKRTRGEKYDKFVDAFVTAARKLFPRAYIHFEDFGLTNARRILDHYRPKVPCFNDDV
                     QGTGCVTLAAIMAGLHVGKKKLEDVKLVVFGAGTAGVGIADQVRDAIATYKGCSREDAA
                     KQIWLIDKPGLLTTKTNDLSQAQKIYAKDDSDGKGLLDVVKEVKPNVLIGTSTKPKSFT
                     EEIVKEMAKHTERPVILPLSNPTRLHEAVPEDLLKWTDGKALVATGSPFKPVKGPWGKD
                     GKEIKIKAAECNNSVVFPGIGLGSVLCRASKVTDKMLVAAVQGVADMSPALKDETAPLV
                     PGVDNVREVSVRIAREVIQAAIEEGVATEKDIPTEKEDLDDWIKEQMWAPIYRPLKRVE
                     LQGASRRAKAELKVVGSLGNVE"
     PFAM_domain     join(17425..17451,17544..17736,17797..18093,18144..18169)
                     /aSDomain="malic"
                     /aSTool="clusterhmmer"
                     /database="35.0"
                     /db_xref="PF00390.22"
                     /db_xref="GO:0004471"
                     /description="Malic enzyme, N-terminal domain"
                     /detection="hmmscan"
                     /domain_id="clusterhmmer_JX266_003256_0005"
                     /evalue="3.60E-64"
                     /gene_ontologies="GO:0004471: malate dehydrogenase
                     (decarboxylating) (NAD+) activity"
                     /label="JX266_003256"
                     /locus_tag="JX266_003256"
                     /protein_end="271"
                     /protein_start="90"
                     /score="216.1"
                     /tool="antismash"
                     /translation="EQNLVLYYKLLQDHMQEMFSVVYTPTEGDAIENFSRLFRRPEGCF
                     LNIEDIDRVEHDLSQWGTPDDIDYIVVSDGEEILGIGDQGVGGVLISSAKLTLTTLCAG
                     IHPDRTLPVVLDCGTDNEELLKDDLYLGLRQKRTRGEKYDKFVDAFVTAARKLFPRAYI
                     HFEDFGLTNARRILDHYR"
     PFAM_domain     join(18197..18387,18479..19064)
                     /aSDomain="Malic_M"
                     /aSTool="clusterhmmer"
                     /database="35.0"
                     /db_xref="PF03949.18"
                     /db_xref="GO:0051287"
                     /description="Malic enzyme, NAD binding domain"
                     /detection="hmmscan"
                     /domain_id="clusterhmmer_JX266_003256_0006"
                     /evalue="2.40E-90"
                     /gene_ontologies="GO:0051287: NAD binding"
                     /label="JX266_003256"
                     /locus_tag="JX266_003256"
                     /protein_end="539"
                     /protein_start="280"
                     /score="302.5"
                     /tool="antismash"
                     /translation="VQGTGCVTLAAIMAGLHVGKKKLEDVKLVVFGAGTAGVGIADQVR
                     DAIATYKGCSREDAAKQIWLIDKPGLLTTKTNDLSQAQKIYAKDDSDGKGLLDVVKEVK
                     PNVLIGTSTKPKSFTEEIVKEMAKHTERPVILPLSNPTRLHEAVPEDLLKWTDGKALVA
                     TGSPFKPVKGPWGKDGKEIKIKAAECNNSVVFPGIGLGSVLCRASKVTDKMLVAAVQGV
                     ADMSPALKDETAPLVPGVDNVREVSVRIAREVIQAAI"
     gene            complement(20633..21541)
                     /locus_tag="JX266_003257"
     mRNA            complement(20633..21541)
                     /locus_tag="JX266_003257"
                     /product="hypothetical protein"
     CDS             complement(20633..21541)
                     /codon_start=1
                     /locus_tag="JX266_003257"
                     /product="hypothetical protein"
                     /protein_id="KAI1851182.1"
                     /transl_table=1
                     /translation="MASYAGGAMASSKRKPEEARDSDGDHEVGSNVDGLSRGTFHLQVA
                     SADDAIEFINRFRDATSFSVVAVRSSSGKRQKSVAVEQQPVPVIKQEVDSRPASTASFT
                     PAPSQVTILSPPRPVEPCGSCGGGGHQAIDCVDPDADGFLGACPLCNTKSHEFYEDCPL
                     RTNSLEQDGKCLLWRRQRKCQVKSKLRLDVLLAALVQAGQPHFTSPNGKFYLPHSPGFA
                     SDIYQKEVRSTIDHYRHRAWAYLPLPEDKLWQRAENLLKEEAREFDTMENALKILARCH
                     WPEVLSQLKLRNEAADGVSAT"
     gene            complement(22168..24147)
                     /locus_tag="JX266_003258"
     mRNA            complement(join(22168..23156,23214..23981,24075..24147))
                     /locus_tag="JX266_003258"
                     /product="hypothetical protein"
     CDS             complement(join(22168..23156,23214..23981,24075..24147))
                     /codon_start=1
                     /locus_tag="JX266_003258"
                     /product="hypothetical protein"
                     /protein_id="KAI1851183.1"
                     /transl_table=1
                     /translation="MEAGSSKLRPADATQHNPPAVLYSISACAAACYRIITPDPDNWPT
                     AIVPLAAGSPTTSHRLSIRLLTLGTHGPSPAAMASKKKSVPTDDELGELFSGIGDDSGP
                     KKSAKPKSAASKARGDKAEDDILAELENELGDQPARPHTPRIKEQLAPKRTSTATPPPA
                     AAGRLSEDKPSVARKSGESTRSYHASFTPSATSSDLQDAEKKGPVEQTAAPAAAAAPAS
                     GGGGWWGGNWGGIVASATATASAAMKQAEAAYKEIQQNEEAKKYMEQVKGNVGYIRSYG
                     DELRHRALPTFTNILHTLAPPISSHERLLIHITHDLVGYPSLDPLIYGVFSRVMSQVEG
                     GDLLVIQRGHESTARRASDAAFYTASSSSAGWRDGPWWRQVDTPRDLGSVKGLVEGSKL
                     CRVSAESYAHDFFASKGGIAEVQKRALEPVSDENPVRTSDIFLAVQAITVDADSALFAG
                     STAGEKEKEESAVADAAGDTQICFAVYVFDPVHDITFSTISQDIPAKWIQWLDAPSPLT
                     PASGDTEEQQSPNELMLVPDEIREIVENGGVDPREWVAEWVEEALSLSVGVVAQRYVAR
                     RMGVGEGGLGKGKQKIDSIMQEGGGEAARAGLI"
     PFAM_domain     complement(join(22258..23156,23214..23778))
                     /aSDomain="DUF5427"
                     /aSTool="clusterhmmer"
                     /database="35.0"
                     /db_xref="PF10310.12"
                     /description="Family of unknown function (DUF5427)"
                     /detection="hmmscan"
                     /domain_id="clusterhmmer_JX266_003258_0007"
                     /evalue="1.20E-179"
                     /label="JX266_003258"
                     /locus_tag="JX266_003258"
                     /protein_end="580"
                     /protein_start="92"
                     /score="598.3"
                     /tool="antismash"
                     /translation="ELFSGIGDDSGPKKSAKPKSAASKARGDKAEDDILAELENELGDQ
                     PARPHTPRIKEQLAPKRTSTATPPPAAAGRLSEDKPSVARKSGESTRSYHASFTPSATS
                     SDLQDAEKKGPVEQTAAPAAAAAPASGGGGWWGGNWGGIVASATATASAAMKQAEAAYK
                     EIQQNEEAKKYMEQVKGNVGYIRSYGDELRHRALPTFTNILHTLAPPISSHERLLIHIT
                     HDLVGYPSLDPLIYGVFSRVMSQVEGGDLLVIQRGHESTARRASDAAFYTASSSSAGWR
                     DGPWWRQVDTPRDLGSVKGLVEGSKLCRVSAESYAHDFFASKGGIAEVQKRALEPVSDE
                     NPVRTSDIFLAVQAITVDADSALFAGSTAGEKEKEESAVADAAGDTQICFAVYVFDPVH
                     DITFSTISQDIPAKWIQWLDAPSPLTPASGDTEEQQSPNELMLVPDEIREIVENGGVDP
                     REWVAEWVEEALSLSVGVVAQRYVARRMGV"
     gene            25839..28857
                     /locus_tag="JX266_003259"
     mRNA            join(25839..28674,28730..28857)
                     /locus_tag="JX266_003259"
                     /product="hypothetical protein"
     CDS             join(25839..28674,28730..28857)
                     /codon_start=1
                     /locus_tag="JX266_003259"
                     /product="hypothetical protein"
                     /protein_id="KAI1851184.1"
                     /transl_table=1
                     /translation="MESPNSARGRGRFSSRKRHTFPARSSSQRRSEPSDTPASTTPAAT
                     MAPASSSFSFETPSPSSARGTRTRTRHVDGLNLSPDEAGSKGGRSLRKRTRVDYSFDQA
                     DEEDNSIEAKATPSAVRSIKKRRTDLDFLDDEIEQDIESRVKRRNSEQPPKPVSRRSVG
                     RKTTMEPVSFIEEQSEENSLVHDTIEVGGHQSTQASENSSHRRTSSASSHRESALFTQL
                     PPQNTSHEPAAPDTFSNKMEIDEEPEPKIKHEIPKEPEVPDIAAPNPYVPEVEVSGNEL
                     PDIELPENGMSETGGPENGVIEHELPEYEVPEDEVPEDEVPEHDVPDNEVHDDVVPKIE
                     VEATKTKVEEPQPTVTPQPVIEEAPEEKSPASSPAPASAPVTAPAPALVDEDIKDPFLR
                     LTPYVRGATVGYPTRRSKTSAPEAEPEAVAEEAAADDAAEDATEAPDESTPAASPGAID
                     DLGTNSPAPEPAALDRPAPVAKKQYMYKKLRPAEEFINFIADYETLSHIELYERLELLA
                     GVVATYENEYRECRKIIDDEENATRYHQEEGMFQHRVKMARSKDPDANPLRKEFVVKGI
                     RATKPDAMIAHARQQDRIMADAYGFEYDDRDSKIGQQDPIGQRGGVGKGRLRDRPKQTA
                     KAAEADDPTVVHGKRARKAPNSFVEPETASRGSTPVPTLPRKRRGRPPADESLHAAYAE
                     HPAGETPKKKGKGGRPRKHPLPTAIPENTPVSGTGAHGHVRKRRRKAAVEDEDFVVNGT
                     NGQPSGLGPRRRNSRIGEIPSGSFYSATSANYDESRPATSSSTATASTSASAYGLREKR
                     QTKFSLDDDDDDDDEDFEEDDHPVKPKRIRRVSKKVQEQDFANITPSNIPPEADVAAGP
                     KVPKIRIKGFQAHAASAPVSAPTSDPGSLPVSSSSTPGQTVNGHAADASFDGSMNGNKD
                     YGQMTKSEKMSASMKARWASGSMSRAVEKRRATLAAKKAAAQTPVPDGTPETGTEQQ"
     gene            complement(30198..31191)
                     /locus_tag="JX266_003260"
     mRNA            complement(join(30198..30230,30296..30620,30718..30765,
                     31178..31191))
                     /locus_tag="JX266_003260"
                     /product="hypothetical protein"
     CDS             complement(join(30198..30230,30296..30620,30718..30765,
                     31178..31191))
                     /codon_start=1
                     /locus_tag="JX266_003260"
                     /product="hypothetical protein"
                     /protein_id="KAI1851185.1"
                     /transl_table=1
                     /translation="MAKLSRGAPGGKLKMTLGLPVGAIMNCADNSGARNLYIISVKGIG
                     ARLNRLPAGGVGDMVMATVKKGKPELRKKVHPAVIVRQSKPWKRTDGVFLYFEDNAGVI
                     VNPKGEMKGSAITGPVGKEAAELWPRIASNSGVVM"
     PFAM_domain     complement(join(30210..30230,30296..30620,30718..30719))
                     /aSDomain="Ribosomal_L14"
                     /aSTool="clusterhmmer"
                     /database="35.0"
                     /db_xref="PF00238.22"
                     /db_xref="GO:0003735"
                     /db_xref="GO:0005840"
                     /db_xref="GO:0006412"
                     /description="Ribosomal protein L14p/L23e"
                     /detection="hmmscan"
                     /domain_id="clusterhmmer_JX266_003260_0008"
                     /evalue="2.10E-33"
                     /gene_ontologies="GO:0003735: structural constituent of
                     ribosome"
                     /gene_ontologies="GO:0005840: ribosome"
                     /gene_ontologies="GO:0006412: translation"
                     /label="JX266_003260"
                     /locus_tag="JX266_003260"
                     /protein_end="136"
                     /protein_start="20"
                     /score="115.0"
                     /tool="antismash"
                     /translation="VGAIMNCADNSGARNLYIISVKGIGARLNRLPAGGVGDMVMATVK
                     KGKPELRKKVHPAVIVRQSKPWKRTDGVFLYFEDNAGVIVNPKGEMKGSAITGPVGKEA
                     AELWPRIASNSG"
ORIGIN
        1 ggggtgggga gcatacagag tctgcctgcc caattgtagg gcttatgagg gaggtcttgg
       61 agcccaacct gtgtaacaag gccctgtagc gtatcactca tattgggatt ggcgccattt
      121 ttaagcagcg actcggtgtc tcgcacattg ccagaacgga tggcaatacg aagtggtaat
      181 tcttgaccat caccgagcct gtttcaaatc agtaccgcgg caaagcaatg cctctaggaa
      241 agtttccctc ttttctgctg tctcggctgg agtgaacatc catccaagtc ggaggcatca
      301 taaattgggt acgggcgcca tcgtcaaata agctcatcac acggtacaag gccagcaccc
      361 actttaatga atcggcagag gacttcatgg ccattaccca ctcagtccat tgatagttgc
      421 cccaagtttt atgagtgtag tcaccgctga catttggcgg caaagaaaag cagggaagcg
      481 tgcatcgtcg cctttgctgt gcactgcagc gatatgcagg cttctctggt ggacaaggta
      541 gtcgatcagg cctgtcaaag cctgggatgc tgtcaaggca gtgcattagg tttacaggag
      601 gtccggtggg acacgtacag tgtccgctat ataatccccg tcttgtccct cttacttgaa
      661 aggggacaag attcagtctt tctatgaatt gaaccataca ttggacttct gattatacct
      721 gacctcaaat tccttctgac agatgcagtt tcaacaagcc ctcgcagtcg ccgtgtagtc
      781 gtaattatat cccccagacg tgctagtcct caacagatat gtgtactctg cagtgtctcg
      841 tcggcaaatg attaatcggg ctgtcgacgg tcgcttgaag catatcaaaa tatgaaggta
      901 gggaacactg ggactgcccg atggctccga agaggcattg gggtgctact tcgttcacat
      961 caatgctgtg gtctatggac cattgaacag tctcatcatg cctattagcc acactgcatt
     1021 ggtgtgatcg gcatgctggc tccagagaat gtatgcgcga aacttgagtg ataagcttgg
     1081 ggcagcaaac tcttggtatc cagcctgaag cgtaaagcat gatggagtgt cgttgcacgg
     1141 catgttccgc cgctcaagcg acaaccagca gcattgattc attcttcttg ttgaactcag
     1201 atagctacgg tacgatgttc agacacagct tttggcagac ctgtggaagg gaagcaatct
     1261 tgggctaata atactcgagc cgcatctccg ttgacggttg taaccttctt ggagttcgcg
     1321 gcgagctgaa ggaccttgac cggaatattc cacaagccag gctttctact aaaaggtggt
     1381 aatgcccgca tatttcgtgt ttccggggtt tcacaattaa agcgtaggac gctttacaat
     1441 atcaatacgt tcaattcata ccatttaagg gatgctctat cttgcagcac atggcttttc
     1501 tccctttcga ggaaacagca tccaggaaaa ggtcacttat tacctcttgc gaattcgcaa
     1561 gggaagtatc cttcgttacc acaacggtga ccgttaagag aaacttcaga gccaatttct
     1621 ctgctccaat acacggtgat gcacactctt agacgatgat agtgatttct cgaggactcc
     1681 catttctcta cattgaacat gactcgttcc acggtctcaa taatacgagt atcagcagca
     1741 gtggcgcaga ccctgttgaa actgtctccg tacggctctc aatatccagc cgaggagccc
     1801 ttcaaatcta tgtcaaatgg atattgaagt agacaagtaa tttgctgcgc tcttgcaata
     1861 catttgtgag tagtgatagc acgtttacgt agcaagatac cgaaaccctt cggctagccc
     1921 catcacaaac ggtccttatt cttggccgcc ctccaggtta tccctgagcc gttgcttggc
     1981 acaaatatct ccaccaactt tctctcgagc ccggcatcat tcccgacatg gtgttttggc
     2041 cattgggaac ctctccccgc acatggagcg ggcatgttgt gtttagccgg tgaacaacaa
     2101 tcagcctctc gaacccaatc cttacagtca ggatggtccc ttgtaagtac ctgagacttg
     2161 gaggcaaggc cagttcctcc attacattaa tgagcagcac tgtgtgacag ccgtgacagc
     2221 ctgctggtga tcaagctgac aggtctctta ctggatgtcg tgcagctgcg gctaggctta
     2281 gagcctgttc aaagcttatg taggctttaa atcctgcatg tgtttcgcgt agaacttccc
     2341 gtgattggga ggaaacgaag gaaggggcca ctagatgaaa attatctgct gccagactga
     2401 gagcacagag gccggctttg cgaaggctac tgccatttct aacaagcaga tcctggcctc
     2461 gatgaaaagc gccgatactt acagaaacag aagcaaacat taaccccata cggatcaatg
     2521 tgcatgaaag acctcgtcat gtgagaatta ggcttcgatg caagtctcaa gcaaacacgt
     2581 gggccagaat gtaatggctt gctgattgac gagaccgggt ctactaaggc acatatcctc
     2641 ctcggttgac ccgctgtgtg gggtcttcgt caacgagaca ggagaggagc caaccgtacc
     2701 agaagaagcc accagtcttg atgaggagct ggatgtggat agttctattg tcaccgacga
     2761 tgtatttacc gaccacagaa attgccgctc atgatcgtga cataaccttc cctgtagcgc
     2821 gaagcccttc aacggcaagg ctgccataag cctcaacgaa cactgcatgg gtctagactg
     2881 aatggtcccg ggaatgtttg cctcctgcag catgcaagag ttcgccccgg ctcggtcaac
     2941 acggcccgat ggatagcgat ggagcatcgg accagccttt gaaacctgca ttgcatgaga
     3001 gccgcagagt cgcatgcaca ctagcaaaaa taccatatgc agccttacag aattactctg
     3061 cagcgttgga tccacttccc gtgagaattg gtctctagta ctcgcgccat cttgctatac
     3121 tgcttggctc ctgccgaatg gcactcgaga tgatgggatg tggcaccttg tcgtaaatta
     3181 tgcgcccggc tttccaatca ggtcaactcc gtatgctgtg tagcgtggcg ggagacacgt
     3241 gcccagcatg ttttttgctg agacatacgt cggggaagac ccgaagtgga gcagaaccag
     3301 atcttacaca ttctagcttg gcggcaggcg agatccgtca catcagtgct ctttggctac
     3361 aatactatga tagactacgt gtttggtgga gcatgaggct ctgctaggac acgccaagaa
     3421 tctcggactc tttgaccgcc ctagaactcg actggtagcg agggctcacg ttgctcgccc
     3481 aaaatgatag ccatcaagga aatcaagatg gaaactctct caaaggtttc gagtcaaagg
     3541 ttgagtgatt tgatggtgcg attgtcagtg aattaacgag ctagaaaact tttccaaaca
     3601 tgccatcagc cgccccgccc accattgatg tccttccaca tcacaaaata aagtcatcat
     3661 cttggtttac accgttgaca tgattcgggt tctctctccc aaagtacgca tagtactggt
     3721 caggcatatg cagctgtgtg acacccaaag gcttgttcat aacatatttg tacttatcca
     3781 tatccagcga gacctccttt ctaaattcag taagtcgatc gaagtcgata cactgtcgat
     3841 caacgctcat ctctggccat ggattattct gagtctccac ccaatgcagt gtgatgagat
     3901 tgacgttgcc gctgcatgtt agtgcttgca gcaggatgtc ggcacagtgg ttaatgtgca
     3961 tctcccgagt tttgaagata ttcgttcggc cttgagacac attgtagtac tggccatatg
     4021 cgatcttacg cagggcgttg aggcagtgaa tctgatgata tacatcgaac actgccgcat
     4081 atgcatcgtc gcccagtccc catatctcgt cctcaagctt caccgcagtt tctgggtcct
     4141 tccctaactt gacgatggag ttcctattca ccggcataac tcgaaggagt tcatactctt
     4201 cccatagctc atcagctttt gggttcgggg gctgtcttgc gatggatggc tcttgaggag
     4261 ggaatagtgt cccattgatt gtcttgacat ggggtcgcag gtctatcata tcgtacacgg
     4321 gacctgaaaa gaagttagtc cgacgtcacc cggggcgaga tgaatcgttc agaattttca
     4381 acttactcca tgtggaagta cgtctcagat gggcgttcag cttccacaaa ccgtggtaat
     4441 atccatagga cgccacgagc agacagagag aaacgataag tagaccgacg ttgatgaccg
     4501 taataatcat tacgctgcgt ttccatggtg ggcgtctctc tgtaggtatc gaagacttga
     4561 ggggcatata tccattgctt agacgcaacc acattgtggc aaaggaacac aggttatgaa
     4621 gagcgtatgc aatgatatca gtatagtgat ttgagttaag aagaatcttg aggagaaaat
     4681 tttggggggg agcatgctcc ttgacagttg ctgaaatagc tctgaggacg tactggacac
     4741 aagagtggtc gatggatggg ccccaatggt ggaaaccccg accttagtcc ttgatgtgac
     4801 aactagggaa actcggaacc taacccggtt aagtgacagg aaaacttgac caaggtacgc
     4861 acatacaccg ctactagctc gctaccgatt tgctgaagta ccagaactag tcaatatact
     4921 cttccgagag acagacagac atccatccac aaggctaggg acccttgttc aagccaaaat
     4981 cccgccgcag ccaaccatcc tgagccatga caagcggtat cacacccata ttgatgcaag
     5041 tcagcttctg gagacgagag cctccacaag accaagtaac ttgaggtata acgtcgcgat
     5101 actttgccgc aggctcccat gtatcatata ctattccaag ccccgcaaag cctggttcta
     5161 cagtgtcatc gtggtatata gacacggaca tgtatatcgt ggcttgcctt ggcatcgaaa
     5221 cgaggaagac aagccttcaa gcgctctacc tcgcctatgg ttgccaataa ccccatgagg
     5281 cacaggcatc tcggagttaa gtgagttcat cgacctctgg cgcgatacag ttgtgtatcc
     5341 ttctggaact gttggcgttc aactataaat ggccgccatc tgcccacact tcctcaagtc
     5401 aggtcatcgc aactctacct ccattacaca tcagcttctt ccttactacc ccttcagctc
     5461 gcttacaaga caatcaagaa gtctcgactt acgcatttca ccatgtatgc caacgcaatc
     5521 tacgtcatgc tgagcctctg ctctgtctct gcaatggctg ctccggtcgc tgtaagtttg
     5581 ccgtaatgct tgagctcgac tatggccgtt aacatacaga agggaaacgt ggagcgctcc
     5641 ccggctcctt cttctgaaga acccgccaag cagctctact ggactgaagg gcttcttttg
     5701 gctgatgaga atgccaaagc caagcgttct gaggctgaac ctgcgaagca gctctactgg
     5761 actgaagggc tcctactggc tgatgagaat gccaaagtca agagatccaa tgctgaacct
     5821 gccaagcagc tttactggac cgagggtctc cttctggctg acgaaaacgc caaggttaag
     5881 cgctctgatg aatctgctct tccaaaggct gagcgcgcgg agcagctcta ctggactgaa
     5941 ggactcctca tggccaccga gagcaccgac gcttagagct gacctgaaca gagggttgaa
     6001 cgtgttgcta aaccgcgact tgacaatggc gagaggatag gagttcgaac gctgatatgg
     6061 agcttgtcag atttgtgtac ttgtctgctt ctcaaatacc taagactcct tcagcaccgg
     6121 agtgttatcc atgtacatag tagaatattc tatgtatcca tagttgggga aacgccttac
     6181 tttgagccat tcactctgtc tggtccgttc atctcgttgc gtcaagtttt agtgctgtct
     6241 acactaaaac cccaaatcat attcacataa aaccaagtaa cagctttggc gtgtatcacc
     6301 gactgaattg tgtgattcga ctaattacaa gtaatttaat gggctgggta acggttatat
     6361 aatgggtatg atgactcttg gccatgatgt tcatcgcagt aggctttcct cagacccctc
     6421 tcactccttg cgctactcac catcggccaa cattacatat caagaactaa tcagcgtagc
     6481 tatgccccgc gttttggtct tttaacgata tgctctgatc aaggatgcga tgatgtttgc
     6541 acgctgagtg cgaaatgact tctctaatgg ttcacttcgt taaaatattt tgactgattc
     6601 tttgagccta attgaaccct aagatctaag cacatccact ttgctatacg ttggtaaaac
     6661 caccactaac catatcgcat gaatcaagtg gcctcgcatc tgacaatcat gccccgtgag
     6721 aagcggcaga aggcttcgca gcttccagca agccgatgct cgtttgtaac agcaagacag
     6781 gttatagaaa ttatgtagcc aaaatagtaa ttcggagaaa cgtgtgcaat cttaagcgga
     6841 aatgattggg tcgaaaagct cacccgaaac tttaggtatg ggctctataa tgatcttcaa
     6901 gttcggtcta acgacttttg attgatggca gtggctcgtt cgggactttt gagttgcttg
     6961 aaaacattct cgtggctgaa aagaaggcca tcagccaaag ttttgattcg ggtttaagtt
     7021 ggcagtatgt tgatttcacc acaacacgag caagttaatg ccgatgaatc acaggtttac
     7081 acgtatgtta atatagataa cttcaacctt ttgtcggtac ttttcttatc aactgtgcgt
     7141 cttgggtgtc gaatctccga aagctacctc tcaaataata tttaatgacc gttaccccca
     7201 gcgccattta cgcattgcgt atgacaacac caaagcaccc agcactgatt cacgtgaaaa
     7261 acattgacgt acaagtatct ttctgtatac ttgaatcttt tacttgttcc accttcgcca
     7321 cacttacgaa gtccatttac tgtacattat caccatgact tctatgagta ctgtcgtttg
     7381 cccgacagat agtcaggcta caagtggctt cactatttgc agcaccttgc cggtaactgg
     7441 gtacactcga cgcagcttgg agacacagca caccccaaag tctcagaatc ccaggacgca
     7501 tacacgagat cgccttaccc atcaaaccca gcctttctcg ggctactggt ccctgcccga
     7561 tacccaatgg gagctgacaa cagtgctcaa tcctcaagaa aggggcgcgc taatggattg
     7621 gactccgacg aagtcttgcg tacttgacga aaacttgata cgtattctac aatcgtgggg
     7681 atcagcactc attcatatta agaagatata ccgacgtctg aacgatttgc cagcgtatca
     7741 cgcccatttc caacctctag tcgagcatta ctacgatgtt cgacgtctga aagatctcgt
     7801 ggaatacatt ggaactgtta tattagagca cattttggga aattatgaat ggacagagac
     7861 cggtatcgat cctaatgacc cagaagacac accactagcc caggctcgtc gcgcggcggt
     7921 tctgatgtct caagctggct tcgggaactg gctccgcctg attgtcgaaa atttcgggga
     7981 agtgcccgta caggcgagac gatcaacgca aatcatcaac tttgactttc atttcagcct
     8041 acaaggactt ccatcaatcg tctcgcatct tctgcgttca aacggcacaa aaggcgaggt
     8101 cctggtcatt gacctgaatc tgtttgttga acgccgttct agttggcctt atgcaggagt
     8161 gtctacatcg gttcaagaac gtgagacaaa aaattctcaa gtcactcctg tcacgactaa
     8221 aaacgacttc tatgaatctg ttacgactgt ccccccaagc cctccaagaa cctcgaggaa
     8281 ggtcgaggaa gatatctttg agacgactaa tgctgctact tcccactccg gtgacacaca
     8341 cgatgatata caacttcatg acccggagtc tgccttaatc gatgccggcc ccgaaattgg
     8401 acccgacaag tccctaggcg acctgcgcca catccataag acgttcagcg aggaaacttt
     8461 ggcgaccctt gccagaatca gagaacaatt gtccaaggcc atcgaggaag aggatagagc
     8521 ggagcggatg ctgaacggcc atgatactcc tctcgcagaa aatgacattg catcagatcg
     8581 taactacttg gacgaggcat ctgctcatca tctgagcggc attctgaatg aatatatctc
     8641 ccctacatcg gaccagacag acgcggagga ggaagcacaa tgcgatagca gcggtgtgaa
     8701 ttacgaccaa caggacgaga gctcgggttt gggagcagac gatgatgtta tcaatcggtg
     8761 cacgcccgca gaactccgcc ggctgagaga tgagcttgcc ttagaaatgt atacgatgtt
     8821 agcctacctc aaagaacagg ctttggaaga caaaagtgcc gaggatagtg acagtgccga
     8881 gggcgagcag ccagtgccgg actggttgga agatcaaatt gcagacactt gcgcaggcgc
     8941 atgggaacat ggtcgcctgc taggacattc tctgaggatg aggagctctg tagcagctgc
     9001 atacgcacac gaagagcagc ttgaattgga aacgcttgca acggacgagc cggaaacgac
     9061 agaaaaaaaa tcctgagtgg ctctgataga catagacacc agaagcacac tggttctttt
     9121 agatgtggta tgtcactttg cctataggaa gattggacct ctggacagga gacaaagatt
     9181 ccgtgtcaag gtaccggaca ggatgccggg acaaattaga tcagactcac ttgcatatcc
     9241 aaattaagaa aattgattcc aggttgccct ttgttcatct gcgttgacat accgtgctca
     9301 gctttcggcc ttcccaattt aggaactagg taccgagaaa tgtagtcgct gattgaggta
     9361 cataacaact atttgtcaag aacaggaacc acttgaagga tggaccaccc gagttcaagc
     9421 cgcgctctcg agccgagggg gcaaggcagc cacttattga ctgccatgaa ggctgaggta
     9481 caggggatgg tgtcgtgaat tacccttgct tggttgcgac tttccgtcag cgtcataaaa
     9541 cacaagcttc tggtccatga gaacccgctt tagcgtgcat agcatagcca ccgtcgtggg
     9601 aacggctagc gggcctgccc cgcgacgttc gtgttagccc cggggtgcaa ggggctcttg
     9661 tctgccttgt gcttgtctac tgccctccaa cccccgtgga accccgtgca gggcgacaca
     9721 accctgacga cttttccgag aggggcatat gcatggaaga tgatgctgcc cttcgataat
     9781 ccttcagagc agggcgagtg acgtcggtcc gatggatgtg catgcagtca gccgaggcgc
     9841 agcaacgacc ccgccaagcc agcggctcag atggcgcccc ggaggcgtgt aggatcacgg
     9901 agagaaccac agcagtccac ccagtgtgcg gctactccct gccagcgccc accagcacgg
     9961 cggagaagtg tcaatcgcct agagttaact taggaatgca gtcgactgtg cctcccgtct
    10021 attggaaaat ggcaccctaa ttgccgcaaa cccaccggcg agtaggcgtg tgacctgtga
    10081 cgaagccaca ctctcggtca ccacatcgag gtcgacgagg cggggaggca agttcagccg
    10141 cagataaata tatgttgata gttccgccat tggcactgct ttctgcttcg gcctctaccc
    10201 aacgatcccc cgacagacaa cactccatgc ttggtccgga tcaatgattg cctctccttg
    10261 agtgaatctg ccactttccc attcgcaagt tgtccatgac ctgcaactca gcacagccaa
    10321 ttattgactg agcagagttc accatggctt acaaaaccga cgccaagagc agcagtccgc
    10381 cgcctgccgc cgacaactcc gctccgccac cgtacactgc tgtcgctagc gctccaccac
    10441 ctcaaggccc accacgacag ctttccgaga aggagatcgc gagcctcaat gccgctttct
    10501 cgtcgctgca gattcctgac atagtgaaga aggtggacga gagcacgtgt ctcgcccatt
    10561 tgaagcttct ttcggctttc cacaatctca aagaggatgt cggatacacc gatgggctgt
    10621 gggaaatttt cgatgctcga gctgccaggt ctacggatgg cgacgaggat ccggcggccg
    10681 tactggccaa gcttcgagag aagcggtggg ctgtatatgt cgcacgggca gtagatcgtt
    10741 acgaggtgtg gtggaattca ctcccctcag atcctctgac gattgatgat atgaccgccg
    10801 agtctccaaa gtatggagag tttgtcaata gtgcgacgac aatgcaatgg actgccgaaa
    10861 tgttgcctcc gctaggtatg ggcgcaataa agtattagat atgaagaagg aaactgacga
    10921 ttctagatgt cctcatggtt tggcatgctc attgccttaa cccacacgat tacctagagg
    10981 actgcatccg cgcggggagg agagacctct ggacggctgg tttcccctgg aaattggtta
    11041 acgaagctgt agacagcagc ttcaactacc aggtctcgca gggttgcact acggcttgga
    11101 cgaccgccac cggcagagcg tggcacaacg ttggggattc cgtcatgaag acgctgaagt
    11161 gcccagcttg cttagagcgc ctagagattc catggacaac ttgtggagta cccgaagact
    11221 ttaaaggacc ccggccggat ctggtaggct caggctacgg cgacggggaa ttcagctata
    11281 tatgcttcca atgctcaact gagatcacca gggactttct tgaggttgca aagttcatca
    11341 acgacaccaa ggcgcttcta agcaagaatc agccaatgcc agggacgatt ctggactacc
    11401 gaactgggtt gccagagaag cttttagtgc gccattttga tcccgtcaag ctggagcttt
    11461 tattccccaa tcggctgatc cagaatcacc tatggaatga agtcttaccg ctgatcaacg
    11521 cggaacggga tctacggcca accactatgg attcgatctt gcgccctgcg aacatggaga
    11581 ccatccgaag catggtcgag gaggccctca acgatcctga tactgtgagg gcggtcgaag
    11641 ggatgacggg aatttcagcc ctaggccgtc ctcggctcac aaaaagggca aggatacccg
    11701 ttaggaaaat gatggcccat tactggagca actcctcacc cttcgctctt gagcttggcg
    11761 gcgctgtcat gcgacagggt atttttacag acaagatgca caaggtttgt cactgggaaa
    11821 gtcgtcgaga accatggatt cgaatactga tggggtagca gattgactgg ctgcacagtc
    11881 cggctgctct agacacgatg aaacgtctga ttgccaaata tcaacggttt gtttcgataa
    11941 tggcttctta ccaggaccga gtcgtagttc ctacgctgga tgtagatctg gcttggcata
    12001 ctcatcaact cagtccccga tcgtaccacg acttcacggt tagcaaaact tctaaattca
    12061 tcgaccatga cgacaagatc aacgaggaca agctcaactc cgcattcgag tggacaagca
    12121 agacttacca ggatcttttt ggggaagtgt acagcgaatg tacttgctgg tactgtgaaa
    12181 gcgtacgaac atcgcatgtc agctctgtag ggaaattatt tggtgtctca aagggcgaca
    12241 agagtaagaa atccctgagg aagcgccgtg ggatatgcga ccgattggct aacttaatta
    12301 gtttctaacg agttctatga ctctggtaga gcaaatcaat gccctccaga tgcctcggcc
    12361 cacatctctg ctcataacgc cgtcaaatac gtcgatgccg attccaagcg gaacgtagca
    12421 ctacttgcca tgcacacagc acaagtagcg cggctcgatg aaaattacaa gaaggcccaa
    12481 aagcgagctg agaagaaggg tcgcaaatta ccgccaaggg acgagtatta ctactactgg
    12541 gggtatccgt atatgatgta tgggtaagtt gtctatcgcc ttgcaatgca tgcctttcga
    12601 tggatgagtc gggcaagggt ggtgctgatt tctctgtaat tagtccatgg gtctacccga
    12661 tctactacac accgggttat tactattgtg acccaggcgt tgcgacagct gggacgggta
    12721 cacctggcgc ttgtgccgcc ggatcctgcg gaggagcagt tggctccggg gtaagtactt
    12781 gctcttcagt gattctggag gtctggatag tagctgacgg gcgaacaggc atgcgcaggt
    12841 gccgcggcag gtggctgtgg aggatcaggt ggttgtggag ctggtgctgc ggtaagtcca
    12901 cgcctaaaga ctgatgaaac catggtactg acaattccag tgctcggcag caggaggctg
    12961 cggaggcggc ggcggaggtg gtggaggtgg agggggctac agcggaggtt cttgcggcag
    13021 cggcgccggc ggaggctgcg gtggaggagg cggcgtaagt ccagcataat tactcttcat
    13081 gaagtgttgc taacgaaatc acagtgtggc ggcggcggcg gttgctagat acgttgggcg
    13141 gagtcgggtt cactttatac tcatgtgacg aatctttcct cccaagttta ccttggtttc
    13201 aagcctcttt caagttataa ccagacggcg tgtcgattgt tgattgccta tattccccag
    13261 cctgcactgt ttatatgaat attaaaaaat tgtatcacgg ctatcaactg aggttttgtg
    13321 taaagtgcat ctgaatacac atccatgtgt ccgattgccg gaagtagaag cctgaacgca
    13381 ctactccttt gttggcacgg tggctgcagg cactaaaatg tggtgcagag ttacagctag
    13441 gtcgtcgtaa taagctttgg ctacgcatgt agccaagatg cttgtcgctg ggacttcccc
    13501 cggcgcccag gaacgcgcgt agtcgatgac gcaaacgacg tgcgcagcaa tgtaaggtac
    13561 tttagggtcc taggtgaaac tctcctcgcg tgtgcgggta agattacatc gcgaaaaggg
    13621 agtacggact cccggtttac gttaaaacat acacactctg ccagcgaacg cgaacgcaac
    13681 atttgccttg ttccgcatag tgcagcttcc tccagacttg aagccatatc aatatggctg
    13741 gaccagcgga tgaagagaag aagcaggagg aggttgagca gccggcgcaa gagcccccag
    13801 aagatgacga gacttatgtc gagcaagacg atgaggtagc cgaggaaaat gccggagatg
    13861 aagaagtagc cagcaacgag gaagaccagg aagtagcaga agaagaggac gcggaagatg
    13921 aggaagacgt tgaagacgat gaagacgagc aacaggaaga gcaagaggat gaggaagaga
    13981 tcataagcga agaggacggg tccggtgagg acgccgagga ccaaaaggga acgaaacgca
    14041 agcccgaacc gcagtcgcag gccggcacgt ccaagatgca gaagaccaac ggttcatcca
    14101 aggtcgacgc ctcgaagccc aacgccgcag ccgccgaggg gaaggtcgga tccaagcacg
    14161 acgagccgcg cgacccgagc acgcaagggt ccaacagccg cctgcccgag aagggtcaac
    14221 aggtgcactg gaaggccctg cccgggtatg tggacggcga ggtggtagag atcttgacga
    14281 gcagcaagga ggtcgacggc aagagcgtca aggcgagtga ggatgacccg aggattgtgc
    14341 tgaagagcaa caagagcggc aagatttgcg tgcacaaggc tgacgctgtg tacttcgatt
    14401 gagaaggtga gagggtacct aaacctcgtt agcggatagg caaagagata ggagcatcgt
    14461 tataacataa cgagtgtgcg tgtgcgcgtt tgagtacttc cgactagcac acggatgttc
    14521 agcggcctct actggactgt tacagaaatg gtagacttaa ccatatgttc gagtcatatt
    14581 tgttgactag gatcatgtat agtactttgt tctctatatt ctggatgggg ctagatggca
    14641 caaattctgt tttaagacta tgaaagttga ggggcgagtt attaaccaag tcaatcaagt
    14701 atcatgatat cttcaatcca cgaatagtga tcacggcacc gttctcttcc agtctaatcc
    14761 acccaccagg agaccttctt tccttcgcat gtcattgtac ccgatgcagc agttctcccg
    14821 ctgctgccga acctctggat gacgccgtca taaatgtcca gtatatcttg gttggcaaac
    14881 gagaacacca gggggtctgc ttggccgggt ccccttccca gcgagaactg gcaagggtag
    14941 cccactacac ttctccgttc gccctctgca gaacctgtga ggttggcaaa ccagtcccct
    15001 gcgtcactgg caacacctct gcaggcatct tggcattcgt cgttcgttgg ggcagaagca
    15061 ttgatgggct gagcgttcca tgtgtctggc gtgcaatatc ccacgatgga cttgtcgcca
    15121 gtacaccagc cttgggcggt tacaatggga gaccaaaggg caacgacgaa agacagagag
    15181 cgcattttag cttaggtgtg gaagcaatag ggggacagta atgttgaagc agctggtcat
    15241 gtgtacgttc tattggcctg tcgagaaact gatgtaaagc aaaccatggc agacaagcgg
    15301 gtcaagaaag gctcaagtgc caaacagcag ctatttgtac acgagggaca gagcacggca
    15361 tcgcggtaag ctgttgaccg actgttgttc gagatgttag gcacataatc cggtcctttc
    15421 gggcaagatt aggtgagagg tcgttgaccc caggaatcgc gcgatccaat aagacatgtg
    15481 ccctggtgtg acacaaggca gccctggtga gatcctgcaa gcaatatagg atcagcactc
    15541 gctatgcgtt gggattggca tagatcaact gtggcaggct ccgtgattgg tcgaccaagc
    15601 tggcccgccc aggaaatact gtggtgtcac atctggaggc gcccggtcag caggtgaata
    15661 tatgcagggc cgacccttta ccggggcctg tggttcggca ccttgggtct agactaggcc
    15721 atatttgtgc tgtgactgaa ctccaggacg tcttggcttt caatgctagg cttacgcagg
    15781 atttcgcagg aacgtctgac agcttgaata cgtgccatga gacaaaccca ttcagggaac
    15841 cgaattgact attcccatgg gttaagagac ctacctcttg ataggtaaca agcagtagtc
    15901 aggcaaggat ttctcctcat tctcctcaca ttgctgcatg tcagaagctg gccgcaggaa
    15961 tgcggccatc gaaaaattgg ctaaatggtg caccagcatt gactggatgg atcgtagtcg
    16021 gaaagcgtca gctcttagat ctaatctcta ccaaggctgc atatccagcc aaagttcggc
    16081 cgaggcaatg tcatcctcaa agtgtagtag cagtcgcttt gcacgagaca ggatgcggtg
    16141 ttttgcttga ctggtccaaa gggatacagg gagcctcaaa tggatgccaa tggagttgtg
    16201 agatactgcc atccaatgcc tcctagcctg agctagggat ggtacctagg taaggtgata
    16261 ggcgcttcca cccgctggcc ccgcgccgca tggactctgg cggcccgctt tatagtggcc
    16321 tgtgcgccat ttgcggcgcc ttttcttcag cgaccaaaat ttttcgcgaa tttcgttccc
    16381 aaaaccatca ccgactctgg catcatcatc gggaccattc gggacgaaag caatgaatac
    16441 gatgcctaat gtctctaggt aaggcggcca tagtagccga tctgtctcct tttgtctttc
    16501 tgttggtgct tgcaagcact tgacgcagca accgtactcc tgccactcgc ttcccacgag
    16561 tcttcttcgg atgatctttc agctacttca cgtcttgtgt cgtggtgtca agagggcttg
    16621 gtgacatgct ctggcggtgt ttacatcgct ggggtcctaa aagctgctag aacaatgggc
    16681 catcatagtc cacgctcatc atatctgtca tacatgagcg aggctcctag agctcctaca
    16741 tattaccgtg catggcccag gcttgccagg tcaattggtc cttgcctgga gtctggcgtc
    16801 tgtgggctga tgctcagtca gcgtccagct tgccatacct gccgtccagg ccgttcgcgc
    16861 ccgcggaaac ccccacttgc atcgtcctat tcggtccatt ggctgccccc agtgacattg
    16921 atcgggcagt gacgacgtca caccacatcg caagctccag attagtcctg tttaatgcca
    16981 agcaaagata tatcaactgc ctctctcagc tcctgtagat aaaagtgccc ttggtgtgac
    17041 gaggaaaccg gcagacttca acaatatcgt tccatgagtc tcgttcactt ttgtgcacga
    17101 cggatcgttt cccgattgct gtttcatcca attcggtttc atacctcctc agccatggcg
    17161 tcaggttcca agtccaagta ttccaacctg cctctcagca ccagtggacc tgttgactgt
    17221 gccgtgagtg gcacggttct actgaatacc ccttacttca ataagggctc agctcacacg
    17281 gccgacgagc gccgggactt tgaccttact ggtctgctgc ccactagtgt ccaaaccctg
    17341 gagcagcagg ccaagagggc ataccagcag tattcatcca ggcaggatga cctcgccaaa
    17401 aatacgttcc taacgtcgat gaaggagcag aacttagttt tgtactacaa ggtaggagaa
    17461 cttcgtcaat gttgcaatga cgacaataac cagaaaaata ttgcccgtgt gcgtagcaga
    17521 tgcatgatgc taactaatcg tagctgttgc aagatcacat gcaagagatg ttcagcgtcg
    17581 tctacactcc aactgaggga gacgccattg agaacttctc tcgactattc cgaagacctg
    17641 agggatgctt tctcaatatt gaagacatag accgtgtgga gcacgatctc agtcaatggg
    17701 gaacgccaga tgatatcgac tacattgttg tctcgggtaa gccggcttgc ccatgactac
    17761 tccctgcctc tgaggcaagc tgctaatcat tttcagatgg ggaggagatc ctcggcattg
    17821 gcgatcaagg tgtcggcggt gtgctgatat ccagtgctaa gctgacactc acgactctat
    17881 gtgccggaat tcacccagac cgtactttgc cagtggttct ggattgtggt accgacaacg
    17941 aggagctgct taaagatgac ctttacctgg gactcagaca gaagcgaact cgcggagaga
    18001 agtatgacaa gttcgtcgat gcatttgtca cggccgcacg caaactgttc cctcgcgcat
    18061 acattcactt cgaagatttc ggcttaacca acggtgagct ttctccaacg aacaggtgat
    18121 cactgacact aacatcattg tagcccgccg cattttagac cactatcgac caaaggtgcc
    18181 atgcttcaac gatgacgttc agggaactgg ctgcgtaaca ctcgcggcca tcatggctgg
    18241 attacatgtt ggaaagaaga agttggagga cgtcaagctc gtcgtctttg gtgcaggcac
    18301 agccggtgta ggaatcgcag accaagtccg tgacgcaatt gccacatata agggctgcag
    18361 ccgcgaggat gcggcgaagc agatctggtg agtttgatgc gactagccgt ttctcattct
    18421 ttactcttga ggagaaactt ttgataatcc aacgcaatct tgctgacgtt tcgcttaggc
    18481 tgatcgacaa acccggcctc ctgaccacca agaccaacga cctctcgcaa gcccagaaaa
    18541 tctacgcgaa ggatgattca gacggcaaag ggctccttga tgtcgtcaaa gaggtcaagc
    18601 cgaatgtctt gattggaacc tccaccaagc caaagtcttt cacggaggag atcgtgaagg
    18661 agatggctaa gcacaccgag cgcccagtca ttcttcccct ctcaaacccg accagacttc
    18721 acgaggctgt gccagaagat ctcctcaagt ggacggatgg caaggctctt gttgccactg
    18781 gatctccttt caagccagtt aagggaccat ggggcaaaga cggcaaggag attaagataa
    18841 aggcagccga gtgcaacaac tctgtcgtgt ttccgggaat tggcctcgga tcagtcttgt
    18901 gtcgtgcctc caaggtgacg gacaagatgc tcgtggcagc tgtgcagggt gttgcagata
    18961 tgagtccagc gttgaaagac gagactgccc cccttgtacc tggtgttgac aacgtgcggg
    19021 aggttagcgt gaggattgct cgcgaagtca tacaggcggc gatcgaggaa ggtgtggcca
    19081 ctgagaagga cattccgacc gagaaggagg acctcgatga ctggatcaag gagcagatgt
    19141 gggctccaat ttatcgcccc ctgaagcgcg ttgagctgca gggtgccagt cggagagcca
    19201 aggcggagct caaagtcgtc gggagtttgg gcaatgttga gtagacgcgt ttatagtaat
    19261 agttaatatg gctgcaagac tatgcgtttc caacatcgct taggacactg agaatattga
    19321 ggtgttcgat gaaaaatatg acaacttctg cttgactcac gagatttctt gcttctcccc
    19381 aatgtcctgc gaaaggcagc aaacaggtta ccccggtgcg cttcagacaa aagcgcaaga
    19441 cgcttgagga acaatgttga ttcttttgac taatcttgta gacaaaataa agagagtaaa
    19501 acaacttggt agaatcagta agaaaaaagc agagaaaaac aataatggga gacggggaat
    19561 ggctacccag accgaacgat caacacggca gcccccagca gccacaccat ccccgactgc
    19621 acgcaagcaa gagaatccga ccaacaccat cacaccgagg ttaattagag aaatatgagc
    19681 aacttacaag gtcttgaaag aaaccttttc ggggcacgcg cggtgtctac cgggggccgg
    19741 tcagcgcagg gaacccagtg gtgaggtgac tgagctgcgg acagtgcggg gtgtcgaact
    19801 acgtatactc ttgattagct ggcgtaccaa agttattgtc ggactattga ccactgcgct
    19861 agtgggtaga actctcttgc ttgcttgttg gtgaaacggt cggcgactgt tgtgcattaa
    19921 gcagcgcagc ggctggtttg ttgcggaggg gagtatttcg gggcaactgt ttggtgctat
    19981 cgaatagtag tattattatt cgacagatta ctggccccgc atagcagaag aaagaattag
    20041 gggcatgccc ggctttggtc attgaaattt cgcatggcat gaacctcact ggcctcgaag
    20101 catatacgaa ggagcacggc gtaaaggagt catacactag ttgatgtgtt catcactaaa
    20161 gcagattatc attgagaaga tatgttcctc ctcttggcaa ctatccctaa atacattgtc
    20221 atctgatgca taatccctgt gacaagcgtg acctgctttc gttataccct tgcagacaca
    20281 ctataagaag cactgaaagc tgatgaccat tggttttgac tggataagac aacaaagcag
    20341 atccactaca accctctatg cgtcttgact gactagttgt gactgctctt caataaggaa
    20401 gtccaaagtc ctcgtgatcc tccacgtcca cctcctttga cgtcacgtgc gcagcccttt
    20461 gattgctgcg tgtatgcgaa tcatggagac aatggccgaa gatttgtccc caagtcttgt
    20521 gtcacaattc attacaaggc ctacgaacct gcaaattgtt gatgaagaag cgagtcgcac
    20581 attaaagtga aacccgggtg tggcagggaa gtcaaatcgt ctgcaacatg gcctaggttg
    20641 cagacacacc atcagctgcc tcgttcctaa gcttcagctg cgacagaacc tcgggccagt
    20701 ggcatcgcgc aaggatcttg agtgcgttct ccatggtgtc gaactctcgc gcctcctcct
    20761 tgagcagatt ctcagctcgc tgccacagct tgtcctcagg cagcggcagg tacgcccagg
    20821 cccggtgacg gtagtggtcg atggtggacc tgacctcctt ctgatagata tcgctcgcga
    20881 agccggggct gtgggggagg tagaacttgc cattggggct ggtgaagtga ggttggcccg
    20941 cctggactag agctgcaagc aaaacatcga ggcggagctt ggacttgacc tggcatttgc
    21001 gctgccgtcg ccagaggagg catttgccgt cctgctcgag gctgttggtt cgcaggggac
    21061 agtcctcgta gaactcgtgg gacttcgtgt tgcagagagg acacgcgccc agaaagccgt
    21121 cggcgtccgg gtctacgcag tcaatggcct ggtgcccgcc tccgccgcag ctgccgcagg
    21181 gctctacagg cctgggaggc gacaggattg tgacctggct cggcgccggg gtgaacgagg
    21241 cagtcgaggc cggacgagaa tcgacttcct gcttgatgac agggacaggc tgttgctcaa
    21301 cggccaccga cttctgtctc ttaccgctgg acgagcggac tgccaccacg ctgaaggacg
    21361 tggcgtcgcg gaagcggttg atgaactcga tcgcgtcatc tgccgaggcg acctgcaggt
    21421 ggaaggtgcc ccgcgagagg ccatccacgt tgctgccaac ttcgtggtcg ccatctgaat
    21481 cgcgagcctc ctcgggtttg cgcttgctgc tagccatcgc accgcctgcg taggaagcca
    21541 tctctcagcg ctggaaattt tgttaccagc cccgacgagc atcgattctc agcaattatt
    21601 atacgggatc aaaggtgagg tcagggcagt gaacaagatg gcgggaatga agaagatctc
    21661 gaaaggactc tgagaataaa atgaaaacct ctgagattga ctgcgacgga agcctgacct
    21721 cagcttgctt ttggtgtggt tgtgcctcgc gaggtttggt ttgggttatt gattattcca
    21781 tttcggtccc ctgtgtgacc ggattttctt tctgagggcc gacgtgagag gccagaagcc
    21841 ggcaacccca tctctgctcc taccgaggcc attctgtttc acgacatcgt ctttctattg
    21901 tccagagatt ctcagaatgt ctgcttgacg caccacatgt tgattcgatt gttgtcattc
    21961 gagctatgct acagaaagaa aagtaacctg gcactgtaac ttcaatacat ctgagggatg
    22021 tcgagaccaa cctcggggaa cacaagaact cccacaactc ccgggataac aatcgaaggc
    22081 cgagcggcaa aggagcgagg caggcgacag ccagacatgg cactggaaga gccatccgac
    22141 catgttgggt acggggtgtg ggcataccta gataagacca gctctggcag cctcgccacc
    22201 gccctcctgc ataatagaat caatcttctg cttgcccttc ccaagtccac cctcgccaac
    22261 acccatcctc cgggctacat aacgctgcgc aacgacgccc acactcaggc tgagggcctc
    22321 ctcgacccac tcagcaaccc actccctcgg gtcaacccca ccgttctcga caatctcacg
    22381 gatctcatcg ggcacgagca tgagttcgtt gggggactgc tgctcctcgg tgtcaccgct
    22441 ggcaggagta agaggactag gcgcatcgag ccactggatc cacttggccg gaatgtcctg
    22501 cgaaatggtg ctgaatgtaa tgtcgtggac agggtcgaag acgtatacag cgaagcagat
    22561 ctgagtatcg ccggcggcat ctgcaacggc actctcttcc ttctccttct cgccagctgt
    22621 gctgccagcg aacaaggccg aatctgcgtc gacagtgatg gcctgcacgg caaggaagat
    22681 gtcgctcgtc ctcactgggt tttcgtcgct gacgggctca agtgcgcgtt tctgcacctc
    22741 ggcaataccg cctttggaag cgaagaaatc gtgtgcatag ctctccgccg atacgcgaca
    22801 cagctttgaa ccctcaacca gccccttaac tgaaccgagg tccctcgggg tgtccacctg
    22861 acgccaccaa gggccgtcgc gccagccggc ggacgacgaa gacgcggtgt aaaaggcagc
    22921 gtcagaggca cgacgagcgg tgctctcgtg acctcgctgg atgaccagta agtctcctcc
    22981 ctcgacctgg gacatgacac ggctgaagac gccatagatg agggggtcca gggatgggta
    23041 gccgacgagg tcgtgggtga tgtgaatcag caagcgctcg tgggacgaga tcggcggtgc
    23101 aagagtgtgc agaatgttgg taaaggttgg gagagctcgg tgccgcaact cgtcgcctat
    23161 ggggaaacgc tctgtcaatt tacattgctg gactgctctt cacgcagact taccgtagct
    23221 tctgatgtag cccacattgc ccttgacctg ctccatgtac ttcttggcct cctcattctg
    23281 ctggatctcc ttgtaagctg cctcggcctg cttcatggca gcggaagcgg tcgcagtggc
    23341 cgatgcgaca atgccgcccc agttgcctcc ccaccatcca cctcccccag aggcaggggc
    23401 ggcggcggca gcaggggcgg cagtctgctc tacagggcct ttcttctcgg catcctgaag
    23461 gtcggagctg gtggcactcg gcgtgaagct ggcatggtac gatcgggtgc tctcgcccga
    23521 cttgcgggcg acgctgggct tatcctcgga cagacggccg gccgccgccg gcggaggtgt
    23581 tgcagtgctg gtacgtttgg gcgccagctg ctccttgatg cgcggcgtgt gagggcgggc
    23641 aggctggtcg cccagctcgt tctcgagctc ggccaggatg tcgtcctcgg ccttgtcgcc
    23701 gcgggccttg gaggcagccg acttgggctt ggccgacttc ttggggccgc tgtcgtcgcc
    23761 gatgcccgag aagagctcgc caagctcgtc gtcggtaggc actgacttct tcttggaggc
    23821 catcgcagct ggggaagggc cgtgggtgcc cagagtaagg agacggatag acagacgatg
    23881 ggatgtggtg ggggaaccgg ccgcaagcgg tacaatggca gtgggccagt tgtctggatc
    23941 aggagtgatg attcggtagc aagccgcggc gcaagcgctg actggtcgtg caggtcgtgc
    24001 aggtcgtccg tagaagtcgc aatttgtgtc gctcagtatg caatgttata caggcgggcc
    24061 gatgcgacac agactggagt agagaacggc cggtggattg tgctgcgttg cgtctgccgg
    24121 acggagcttg gagcttccag cttccatgcc tatgcccgca ctgtagctaa aggtacgcag
    24181 caccgcacct aaggcaggca ggtaggtctt agttgtcaac tgttaaccga cctaggtacc
    24241 ttgaggtaca acgaccgcct cactacagat ctcttgctct tctacacaaa cgacagggct
    24301 cttgttacta tagtgcagcg tatacagaca tggaagttga gacgaataaa atgaattctt
    24361 tactgtgact aaccaccagc gatttgtagc aatcccgtca ggcagcgcac gttctctgcg
    24421 agacaagttc cctccagcgg ccctcccgtc gctccgtcag cgggtctaca cgtcactccc
    24481 agtgtcgccc aggcccggac caggcccgga ctggacaact tgaatcgcat gtcactgatc
    24541 cgcaaggggc aatgggcagc actaggccag aagcggcata atccattccc cggcaggctg
    24601 cttgctccca ttggccgacg cccgttgcca gattcgcata gacacacggc tgagacccac
    24661 agcgtccctg ggccgagacc actcagaagg ctgttgcgct tgtggctggt gcgcgtgcgc
    24721 tggaacctcc aaaatttggc aaccgggaag tcatgggcaa aggcctgaat gaatgagacg
    24781 cagcgagccg ccagcaataa cacgccgacc tgctctcatc gattgtctga tcggtccccg
    24841 tgttgcgacc gccacgcctg cgattgtcca ttgcacgctg accgcatcct ccggcttttc
    24901 gttgattgtt cgttctgccg acagggtgct ttattcggac atctgtgccc acgtacgtaa
    24961 aacaataacc ttggcttgcc ccccgactac acttcaccca gtccatctac tgatacatcc
    25021 cagatcctcg tggcagcatc gtcttctcga gggagactca tttctttgca cgtctatctg
    25081 acgacgtttg tcttggtcaa gatttgttca cttgccctgc cctcgcggct cgcgtgttac
    25141 acggtgctct actgcattct gcgcaactcc tttctcacct ggccacactg cgccagcctg
    25201 tcttcggcca cattcacctc acgtcgacgt gtgatcacta tttaatcccc caaagactca
    25261 agatctgttg ataggtaagt ccttctaatt ttatctgtca ctctcccact gctgggtgct
    25321 ctcgtggcaa ccgatgcgtc cgccacctta caccggatcc atttttttca tcaaaacccg
    25381 cgatcgtccg catgggatac agaaccccaa acacgtcacg gaactctgac agctctaaac
    25441 agaatacttt ggaaagattc atcagtcttg ggcttctgcc cgaggtcact tggcttgtct
    25501 tctttcatcc gcgcccccgt cgtgggcact gggtcgcgac tagcttattc atctgccaca
    25561 ctggctattt cacgcttgtc agactgctac tcaattcggt cccggctgag gcagatattt
    25621 tgacaagtaa tccatccgca ttccgtgcac tcacgcaaca cctgtcgctt gatacgacat
    25681 cgcaggccag cccgctggtt gccgtcgtct cgcggccact tgaattgaga ggtaggcatt
    25741 ttcgctcccc cacttacaac gccaactaat ctccgaacct agattctctg cacctgtgct
    25801 taataccagc tatataagca cacaaccaca gcgacgcaat ggagtcgccc aacagcgcgc
    25861 gcggaagagg gcgcttctcc tctcgcaagc gccatacttt tccagctcgc tcatcgtcgc
    25921 agcggcgttc agaaccttct gacacgcctg cgtcgactac cccagctgcc acaatggctc
    25981 ctgcctcatc ttccttcagc tttgagacac cgagtccctc cagtgccaga ggcacaagga
    26041 cgagaacccg tcatgtcgat ggcctcaact tatctcccga tgaagcgggt agtaaaggcg
    26101 gccgctcgct gaggaagcgt actcgggttg actactcgtt tgaccaggcc gacgaggagg
    26161 acaacagcat cgaggcaaaa gctacaccct cagccgtacg ctccatcaag aagcggagaa
    26221 ctgatcttga cttcctggac gatgaaatcg aacaagacat tgagtcccgg gtaaagcgcc
    26281 gcaattcgga gcaaccgccc aagcctgtat cgcgtcggtc tgtcggtagg aaaactacca
    26341 tggagcccgt gtctttcatc gaagagcaat cggaggagaa cagcttggtc catgacacta
    26401 ttgaggtcgg tggccatcag tctacccaag catctgaaaa ctcttcgcac aggcgcacaa
    26461 gttccgcctc ttctcatagg gaatcggctc tattcaccca gctacctccg caaaacacaa
    26521 gccacgaacc agctgcacct gatactttct ccaacaagat ggagattgat gaggagccag
    26581 aacccaagat taaacacgag attcccaaag agccagaagt tcctgacatt gcagccccaa
    26641 acccttatgt tcctgaagtt gaggtgtctg ggaacgagct tcctgatatt gagcttcctg
    26701 agaatgggat gtcagagact ggaggtccag agaatggggt tatagagcac gagcttcccg
    26761 agtatgaggt ccccgaggat gaggttcccg aggatgaggt tcccgagcat gatgttcctg
    26821 acaatgaggt tcatgatgac gtggttccca aaattgaggt tgaggccacc aaaactaagg
    26881 ttgaggaacc acagcctaca gttacaccgc agcctgtgat cgaagaggca cctgaggaaa
    26941 agtctcccgc ttcatcacca gctccggcct cggcccctgt cacagctccg gctcctgctc
    27001 tagtcgatga agacatcaaa gatcctttcc tgcgtctcac tccttatgtc agaggggcta
    27061 ccgtgggcta cccaacccgt cggtccaaaa cgtcagcgcc tgaagcagaa ccggaggcgg
    27121 tcgcagagga agctgcagct gatgatgcag cagaagatgc cacggaagct cctgacgaaa
    27181 gcactcctgc tgcctcccca ggtgcgattg atgatttggg tacaaactcg ccggcacctg
    27241 agcctgcagc tctggatcgt cccgcacctg ttgctaagaa acagtacatg tacaagaagc
    27301 tgaggccagc tgaagagttc atcaacttca ttgcggacta tgagacgttg tcacacatag
    27361 agctgtatga acgcctggag ctactcgcag gtgtcgttgc tacgtacgaa aatgagtacc
    27421 gcgaatgccg aaagatcata gacgacgaag agaatgcgac acggtaccac caggaagaag
    27481 gaatgttcca gcaccgagtc aaaatggccc gaagcaagga ccctgatgcc aaccctctta
    27541 gaaaggagtt tgtagtaaag ggtatcagag caacaaagcc tgacgcaatg attgcacatg
    27601 ccagacagca agatcgtatc atggccgatg cctacggctt cgagtatgat gatcgagact
    27661 ccaagatcgg tcagcaagat ccgattggcc aacgaggagg tgttggcaaa ggacgccttc
    27721 gcgaccgccc taaacagacg gcaaaggccg ccgaggctga tgaccctact gttgtccacg
    27781 gaaagcgagc acgaaaggcg cccaacagct ttgtggaacc cgagacggct agcagagggt
    27841 cgacacccgt gcccacgctc cctcgcaaac gtcgtggtcg cccccctgcg gatgagagcc
    27901 ttcatgcggc ctatgctgag catcctgcgg gcgagacgcc caagaagaaa ggcaaaggcg
    27961 gccggcctag aaagcaccct ttgcctacag caatccccga gaacactcct gtctctggca
    28021 cgggggccca tggccatgtg cgcaagcgga ggagaaaggc agctgtcgaa gacgaggact
    28081 ttgtcgtcaa cggtacgaat ggtcagccat cgggcctcgg ccctaggcga cgaaactcac
    28141 gcatcggcga gataccttct ggctccttct atagtgccac ttcagcaaat tacgacgagt
    28201 cgcgacctgc tacctcgtcg tctaccgcta ctgcatcaac ctcggcctct gcctacgggc
    28261 ttcgcgagaa gagacagacc aagttctctc ttgatgacga cgacgatgac gatgatgagg
    28321 actttgagga agatgatcat ccagtcaagc ccaagagaat ccgtcgtgtg tccaagaagg
    28381 tccaggagca agattttgcc aacatcacac ccagcaatat cccacccgag gcagatgtcg
    28441 ctgctggtcc gaaggtcccc aagataagaa tcaagggctt ccaggctcat gcagcatcag
    28501 ctcccgtctc cgcccctacc agtgatccgg gaagtctccc cgtcagcagc agctccaccc
    28561 ctggacagac tgtgaacgga catgccgccg acgcttcttt tgatgggtcg atgaacggaa
    28621 acaaggacta tggtcagatg accaagtcgg agaagatgtc tgcttccatg aaaggtatgt
    28681 tcacaccacc cctgtcgagc ttcagtccga tattaacatg tcatcacagc acgctgggcc
    28741 tccggctcca tgtctagggc tgtcgagaaa aggcgagcta cacttgccgc gaagaaggca
    28801 gccgcacaga cgccagtccc cgacggcaca ccggaaaccg ggactgagca gcagtagctc
    28861 cgtcctgctt ttgcccggag cccgaagatt gaacaaccat caggacaatt ggtgctgctg
    28921 ggggtttctg atcagagcct gagatctgca gtgccactag tgagccaagc cgtagaacca
    28981 cggcggatca catttgtatc ctcgctttta ctgttttctt ctctttttct atggagtgtc
    29041 ccggcgttcc actgatggcg ccgtccatgg tacacgcagc gagaatagcc acagcactcg
    29101 ctgttaatcg acgtgcccat ccgatctcct ggaggttagg gcggcattca tcctcgtttc
    29161 ccggcaccat gggggccatc attcacgggc tttcccttct gttcagcaca tccacatcgc
    29221 atttacacgg taccaacaaa aagaatctgc attcaggaag tttgtgccag cacagggaac
    29281 acggggggcg cgcaagccaa agggatagtt ttcttcgttt gtctgtttag gcctttgttt
    29341 ttccagcaat ttcctctttt tttttttctc tctctacagc accacccatg tttttcgact
    29401 gcttctctct ccgcacatat acgagctgtg cacgagaggg tggaggcagc attctctgag
    29461 ttcgccgagg gcgtttcggc gttggccagt gagggagagg ggccattttc acatccatgt
    29521 atccctcggc ctcctgggca tttctttcgt gatttggttg cagatggccc aagggcagaa
    29581 gaacacagac gtatccgcga gggcatagcc tcgtagtata gggtaataaa cgagaccgag
    29641 tgctcttttc tctgaaatga ttccaatttg acactggtga cacgcgaccg agctcagccc
    29701 atgcaactga gcccgcgcag taagcccagg tagtcgtgac acggacttga aagatccgaa
    29761 gagtaggagc cgagacagcc tgctcgtctg acaagcttat acttgaacct ggtagcaaca
    29821 gcgcagacca gcccatggcg cgttaaatcc aagaacacaa gttcaagtca ataaaaaaga
    29881 acaggaggca acggttcgga actgaacttt tctcatttcg tccagcatgc tatgtatggt
    29941 atgtagtgtc tcctttacgc cccatagccg aaatgcaaag tgaccagttg ccaatcgaac
    30001 caccagcagc agtttttctt gtccattttg tatcgcctag atgtaagaaa acatggctgg
    30061 gtgatcggat gtcccaattc gtgagtccct cgtaatggtc aagacgggaa agggtttcgt
    30121 ttcatttcct cgacttccac aaacaccgct cgcaaaagac agtctcttct ccctcaccgc
    30181 gctctatttc cacccattta catgacgaca ccggagttgc tggcaatacg ctacagagaa
    30241 gaagcagtca gagacgaagt tgcggatacg ctgtgtgcat gaatggagaa cttacgggcc
    30301 acagctcagc agcctccttg ccgacgggac cggtgatggc ggagcccttc atctcaccct
    30361 tggggttgac gatgacaccg gcgttgtcct cgaagtacag gaagacaccg tcggtacgct
    30421 tccagggctt ggactgtctg acgatgacgg cggggtggac cttcttgcgg agctcgggct
    30481 ttcccttctt gacggtggcc atgaccatgt caccgacacc accggcgggc agtctgttga
    30541 ggcgggcacc gatacccttg acggagatga tgtacaggtt acgggctccg gagttgtcgg
    30601 cgcagttcat gatggcacca ctggaggggg cttgttagca cttgggcggg ttcgaggcgt
    30661 cgggttctgc cggattgcgt tgctggccac ggagtgaggg ggggattctg gacatacacg
    30721 ggaagaccga gggtcatctt gagcttgcca ccgggggcac cacgtctatg aggaacctgt
    30781 cagcgcaaac tgtctcctcc agattttcac gcagtataaa tgtttttttt gtcgtgtaat
    30841 gctttgctct gctctgccct gtccggcctg cgttccgggg ggacacggat cgccagtagt
    30901 gtcgcttcgc cgttttcggg tggaacactg gtcatcacga agctcgctgt gggctgagct
    30961 cacgagtttc cagattctcg gtcgcaacaa tgtcgctcga tctcctcgac cttggtctcc
    31021 cggctggaga gcccgggcaa acgcgttcgt cctccatgat tccaccccac cgttgcgtcg
    31081 tgccgaaaat ccttcccttt tccctccaaa atggcccggg cggggcagag cagtcgcaaa
    31141 ttttttgttg gagagatgaa tcgcggtaga gacttacgag agcttggcca ttgctgcggg
    31201 attagtatgt gacgggttgt ggtgtcgtga ggttgagcgt gggttggtcg gggggaggga
    31261 aagttcgcaa gatgctgtca cgaattcggg cttagttcac aaaatttcgc tggcagcaac
    31321 tgggaacttt gtgggaaacc ctagggacct ttccgttccg aaaaaagtgg tggcacgtgc
    31381 gataagataa gaaccggagc ccgattgacg actgccactg ctgctgccac ctgccactgc
    31441 cgctgccact gccaccgatt gccacccttg ggctagcaac gtcttgtgcc agctggcagc
    31501 tggcagtaac agcactaaag ccaaaggcag gttctccacc acaacacaac actcgccaat
    31561 atacatacag acagacagac agtaccatac ttggattatc aaaatcgatt aacatgcatt
    31621 tgtgatttta gagatatgat gctgctacat ggcaaattcg tttcgcaact gagatctaga
    31681 aagtgcgctc tcttgtttgt ctgttctctt tcttgcccta cattgcagcg cagcgcagca
    31741 tctcacagca aataaagcct ccccgtctca ttggattggc gtgagtgacc ccctgccgcc
    31801 agtgtaagca ccaacctgga accaacccac caatgggggg ctcgagaaca gacagtatac
    31861 ctacacgcgg agtactagca ggccaacgaa ttcacatgtt gccttacttt gtacgacaca
    31921 gcagttaccg gtgcatcgca ttttcatagt agacacagag acagcctatg ggattgactg
    31981 ccgtaattgc caatgttcgc ttctggacgc cgacctgcat gttgcagagc ccatcctcca
    32041 gccctcgctt ctgctggtcg ctcacttccc tcccgagagg agaggcccga gcacccaaga
    32101 acggtggagc tggttggttg ctccatcgct ggcccataga cccttcaact gctacccacg
    32161 tacacgtgaa caaaagaccg aacgagaaat cacccgcacc acagcatatc acaagaatta
    32221 tcacaagaat caactcgtgc agacaggaat gaataaccag taccagcttt tttttcatgt
    32281 gggaaagatt cgtaatcatg cgggaaaaat acacattgcg tgagctgctg aatgagccag
    32341 atccagaacg ccgagcctat agcctctcct gcgctacaat acatggaaca acctgatgct
    32401 tgctagacga cgcacgacgc acatcgccga aaccccaacg tagctagttc aaaaagaggt
    32461 tgtctctcct tttcctcaag gggggtatct ctgggggggt tagggttaca aaggcatgga
    32521 gacgtcgggg ctgcttcacg atgcagcctc gctctcgtct tcagtcttcc cctcctcagg
    32581 cttgtccgcc gtcgaaggcg ctggttccac gctcttctcc ttctccttct ccttgctggg
    32641 ctcctcgtct gccttcggtt catcgacatc catggcgtct ccgctggcct ccggttcttt
    32701 cgcctctgtc ggggcaaccg tctcggcctc ggccccggct ggctcttcgg caggtttgtc
    32761 gccagagtct gaggatgcct tttctgttgc cgactcggtc gtgggctcgg catcaggtat
    32821 catgaccgca gtcgccacct gcttcggggg gctttgggcg ctatcggccg ccggcttggg
    32881 tgagctggct tcctccttct tcacttccgt gtcattaggg gcctccttct cgggaacagt
    32941 ctcgcccata tcgacatcgc cgtccttgtc gacatccgct gcggcctcgg cctcggcctc
    33001 ggtggacttc tgtgcctctt tcagctgctc ctgttcctcg gcaataccct cgggctccga
    33061 gggtttttcg ggctgtgcat cctccatgac ctcgtccacc tccttggatt gaatgacctt
    33121 ctcggcattg ttgccgccga ccggagtagg cgcaccactg tcgtctgcta gatcgggatt
    33181 ttggtagtcg gtaaactgac gcttgcgtcc agcgttgccg ttttgggggt gaatgccgtt
    33241 cgctctctcg agctcctcgt tgtcgctctc ctcgtactca ttgtcaggct ctcgctgctt
    33301 ctcccactgc cgctgggtca tgcgcatgtc cttgctctcg tcctcgtcca tgtcgtccag
    33361 ttccgcctct tcctcctcgg tcaaggtctg ggggaagtcg ggcggcacgt cttgcatctg
    33421 taccgagggg gcatgtgccg tccgcctcag gttttcgatc agctggttct tgatcttctc
    33481 caaatactcg gggctgttgg cattctccat gttggaggcc cggacggcga gttcgtagtc
    33541 gggtccatag tactgcaggt aaccaattag cattctgaag agctggggtg cgttcaggtt
    33601 gggggtacct cgtaatattc gttgaatggt agagccttct ccatgttggc gtcaacaagc
    33661 aggccagtct cgaaagccca cgttcgggcg acgttgcgca tagtgtaacc accaccgcca
    33721 agtaccaagg tcggcaggtt gaagctcttg acaaacttga cacagttggc gtggccctcc
    33781 atgctgaggt tgaagcaacc caggcgatcg cccgacaagc tgtcgccacc acattgcagc
    33841 accacagcgt caggctggta gaactccata acgctggaga tgacaggctc aaagatggac
    33901 ttgtacgagg agtcgtcgat gccgtcgcgg agcgggaaat tgacggcgta gtatttgccc
    33961 tggccgatac cgatgtcgcg aagctcgcca gttccgggga agtactcgcc gtacttgtgg
    34021 aacgacacgg tcatgacccg gtcggtggtg tagaaagcct cctcgacgcc gtctccgtga
    34081 tggacatcga tgtcaatgta gagcacgcgc ttgttgaatc gtagaagctc gagaattccg
    34141 aggacgatat ctgttcaggg cgagggcagt aagtatcggc atgtcattgg agtttgagtc
    34201 aaggaaacgc aagtcggcgt cgcgttgggc cgagacggtc tctactcacc atttacgtag
    34261 cagaagccgc tagcttcgct cttcttggcg tgatgcagtc ctcctgccca gttgacggca
    34321 atgtcacact tctggcggtt cagacgggcg gcaccctcca tgctgccacc ggcgctgatg
    34381 ccgcaaaact cgaagaggcc atcaaagacg gggcagtcgt cgccgacatt gaacttggtc
    34441 tgctcgcgct ggtagctctc catgttctcg gggctgacct tctgcaggaa gtcgatgtac
    34501 tcgtcggtgt gaaactgcgt catctcgagg cgggtggcgg gcttcgcgcg gtagatctcc
    34561 atcttcttgt agacgccgta gttcatgatc aggc
//
