# Supplementary material for: Genome sequencing and physiological characterization of three Neoarthrinium moseri strains
Source: BMC Microbiol. 2025 Aug 21;25:526. doi: 10.1186/s12866-025-04274-z (PMC12369201; doi:10.1186/s12866-025-04274-z)
Supplement: Supplementary file 16 — Supplementary Material 16. [file 12866_2025_4274_MOESM16_ESM.zip › BiGSLICE/input/Nmoseri/TUCIM5827/JAFIMQ010000010.1.region002.gbk]

LOCUS       JAFIMQ010000010        48250 bp    DNA     linear   PLN 06-APR-2022
DEFINITION  Neoarthrinium moseri strain TUCIM 5827
            scaffold10_Wmoseri_TUCIM_5827, whole genome shotgun sequence.
ACCESSION   JAFIMQ010000010
VERSION     JAFIMQ010000010.1
KEYWORDS    .
SOURCE      Neoarthrinium moseri
  ORGANISM  Neoarthrinium moseri
            Eukaryota; Fungi; Dikarya; Ascomycota; Pezizomycotina;
            Sordariomycetes; Xylariomycetidae; Xylariomycetidae incertae sedis;
            Neoarthrinium.
COMMENT     ##antiSMASH-Data-START##
            Version      :: 7.1.0
            Run date     :: 2023-12-04 12:33:23
            NOTE: This is a single region extracted from a larger record!
            Orig. start  :: 131372
            Orig. end    :: 179622
            ##antiSMASH-Data-END##
FEATURES             Location/Qualifiers
     protocluster    1..48250
                     /aStool="rule-based-clusters"
                     /category="PKS"
                     /contig_edge="False"
                     /core_location="[20000:28250]"
                     /cutoff="20000"
                     /detection_rule="cds(PKS_AT and (PKS_KS or ene_KS or mod_KS
                     or hyb_KS or itr_KS or tra_KS))"
                     /neighbourhood="20000"
                     /product="T1PKS"
                     /protocluster_number="1"
                     /tool="antismash"
     proto_core      20001..28250
                     /aStool="rule-based-clusters"
                     /tool="antismash"
                     /cutoff="20000"
                     /detection_rule="cds(PKS_AT and (PKS_KS or ene_KS or mod_KS
                     or hyb_KS or itr_KS or tra_KS))"
                     /neighbourhood="20000"
                     /product="T1PKS"
                     /protocluster_number="1"
     cand_cluster    1..48250
                     /SMILES="C([*])C(-O)(C)"
                     /candidate_cluster_number="1"
                     /contig_edge="False"
                     /detection_rules="cds(PKS_AT and (PKS_KS or ene_KS or
                     mod_KS or hyb_KS or itr_KS or tra_KS))"
                     /kind="single"
                     /product="T1PKS"
                     /protoclusters="1"
                     /tool="antismash"
     region          1..48250
                     /candidate_cluster_numbers="1"
                     /contig_edge="False"
                     /product="T1PKS"
                     /region_number="2"
                     /rules="cds(PKS_AT and (PKS_KS or ene_KS or mod_KS or
                     hyb_KS or itr_KS or tra_KS))"
                     /tool="antismash"
     gene            2110..2757
                     /locus_tag="JX266_003297"
     mRNA            2110..2757
                     /locus_tag="JX266_003297"
                     /product="hypothetical protein"
     CDS             2110..2757
                     /codon_start=1
                     /locus_tag="JX266_003297"
                     /product="hypothetical protein"
                     /protein_id="KAI1851222.1"
                     /transl_table=1
                     /translation="MAEDEDGNVYFLGSFGNIILKVDPEGKATKFYSPDPVTDKSYGFG
                     GAFMTRENVLVVGDAISQGFVIFDLSSSNPSLATFTKPTRHPKEFDEHVMECDAVTAPR
                     RYEDNVALCSLVVDRKFSNHGMITVYTSVDGWKSSNFAGMIRTEFGQSPDIWSTAQLGT
                     ADRVYALSSSLPYDDAGFPNTKSTTLVDITDKVDQLMGKFGPNQDRNAHEEL"
     gene            4668..5459
                     /locus_tag="JX266_003298"
     mRNA            4668..5459
                     /locus_tag="JX266_003298"
                     /product="hypothetical protein"
     CDS             4668..5459
                     /codon_start=1
                     /locus_tag="JX266_003298"
                     /product="hypothetical protein"
                     /protein_id="KAI1851223.1"
                     /transl_table=1
                     /translation="MGDFTGADLRHPVFITPQWERGTAGTLSNDEAGAENSGGDRSGLQ
                     LNRRTTLGQHRTSSQATPTERFEQGSLRGSVSSFSSHPQYHRRLDSGDHQHIPVSAGLA
                     NSLRPSAQGLAHSPQSRRRDSPATGSCAMRCASCMDGSAHHPQTCNAAGSTEQSHRLST
                     YEMSPQNFSHNHESSMNSDISHQRGFDSDLFMPTPTRGHVAPLTPSVSVASQSYLRDQA
                     NGLGSHIDHYTEEEEGCEQDTANNIGARITKVVVIYVEESD"
     gene            complement(5920..7431)
                     /locus_tag="JX266_003299"
     mRNA            complement(join(5920..6584,6642..6915,6969..7363,
                     7416..7431))
                     /locus_tag="JX266_003299"
                     /product="hypothetical protein"
     CDS             complement(join(5920..6584,6642..6915,6969..7363,
                     7416..7431))
                     /codon_start=1
                     /gene_functions="biosynthetic-additional
                     (rule-based-clusters) p450"
                     /gene_functions="biosynthetic-additional (smcogs)
                     SMCOG1034:cytochrome P450 (Score: 268; E-value: 2.7e-81)"
                     /gene_kind="biosynthetic-additional"
                     /locus_tag="JX266_003299"
                     /product="hypothetical protein"
                     /protein_id="KAI1851224.1"
                     /sec_met_domain="p450 (E-value: 2.7e-61, bitscore: 201.8,
                     seeds: 50, tool: rule-based-clusters)"
                     /transl_table=1
                     /translation="MEALNEVYGFNKNVSKPEEFYASFRVNPHARNVFNTADKEEHRRK
                     RRIMSKAFSAKALPHYAPFISSKVDEVSVKFNGGEFPSTVGHWRTFNMADEINYLMLDI
                     MGGLCFGEAFGFIAGRGTDMMKNVHARAIRIYMTGQEPLLKRFSLDRLFFPRLFHATNA
                     LGQYTRYYTEKRIQSRENIELDKEAVEERGYEDILAHLLNNKDDETGAVYSPDELLGEA
                     TLLMMAGSDTSTTAINTALFYLANHPRILRKLSSELFKTFPKLEDIHPNTAENCKYLRA
                     CLDEAMRLCPSVPSSIPRVVDEGGITVTGEEIPVGFWVSVPHFTIFRNVKYFDRPHDYI
                     PERWIADEQTGYTPEDVKLAQTVFHPFSLGPRHCIARNLALREMTFALARILYLFDVEP
                     VPNSGRWMGDLPGIDTTNSHFIHEQWDVFTSLEKAPSLRIMTKNGIERHL"
     PFAM_domain     complement(join(6049..6584,6642..6915,6969..7363,
                     7416..7422))
                     /ASF="active site cysteine inconclusive"
                     /aSDomain="p450"
                     /aSTool="clusterhmmer"
                     /database="35.0"
                     /db_xref="PF00067.25"
                     /db_xref="GO:0004497"
                     /db_xref="GO:0005506"
                     /db_xref="GO:0016705"
                     /db_xref="GO:0020037"
                     /description="Cytochrome P450"
                     /detection="hmmscan"
                     /domain_id="clusterhmmer_JX266_003299_0009"
                     /evalue="2.10E-59"
                     /gene_ontologies="GO:0004497: monooxygenase activity"
                     /gene_ontologies="GO:0005506: iron ion binding"
                     /gene_ontologies="GO:0016705: oxidoreductase activity,
                     acting on paired donors, with incorporation or reduction of
                     molecular oxygen"
                     /gene_ontologies="GO:0020037: heme binding"
                     /label="JX266_003299"
                     /locus_tag="JX266_003299"
                     /protein_end="407"
                     /protein_start="3"
                     /score="201.6"
                     /tool="antismash"
                     /translation="LNEVYGFNKNVSKPEEFYASFRVNPHARNVFNTADKEEHRRKRRI
                     MSKAFSAKALPHYAPFISSKVDEVSVKFNGGEFPSTVGHWRTFNMADEINYLMLDIMGG
                     LCFGEAFGFIAGRGTDMMKNVHARAIRIYMTGQEPLLKRFSLDRLFFPRLFHATNALGQ
                     YTRYYTEKRIQSRENIELDKEAVEERGYEDILAHLLNNKDDETGAVYSPDELLGEATLL
                     MMAGSDTSTTAINTALFYLANHPRILRKLSSELFKTFPKLEDIHPNTAENCKYLRACLD
                     EAMRLCPSVPSSIPRVVDEGGITVTGEEIPVGFWVSVPHFTIFRNVKYFDRPHDYIPER
                     WIADEQTGYTPEDVKLAQTVFHPFSLGPRHCIARNLALREMTFALARILYLFDVEPVPN
                     SGRWM"
     gene            8606..10065
                     /locus_tag="JX266_003300"
     mRNA            join(8606..8626,8683..8855,8907..10065)
                     /locus_tag="JX266_003300"
                     /product="hypothetical protein"
     CDS             join(8606..8626,8683..8855,8907..10065)
                     /codon_start=1
                     /gene_functions="transport (smcogs) SMCOG1137:Major
                     facilitator superfamily MFS 1 (Score: 252.7; E-value:
                     8.6e-77)"
                     /gene_kind="transport"
                     /locus_tag="JX266_003300"
                     /product="hypothetical protein"
                     /protein_id="KAI1851225.1"
                     /transl_table=1
                     /translation="MSGVRFPPNPSASEDPHESPQTSGGTIERQPLLGQNTYKPEAPPD
                     GGLEAWLVVLAGFFIFMNSWGISSTFGVFLEHYRTVLFPGVSSSTLSWVGSVQSTFITI
                     TGVVTGPLTDRGYLRAIVITGHLMIVYGMFMLSISTQYYQVLLAQGFCVGLGAGAINIP
                     AFAVISSKFSSRRPFALGCASTGASIGGIVFPLMFRRLTPELGFPTTVRLIATVCLLVS
                     IPTLVILCRKPGVRSPTARIVLEPRAFIEPYFGVFVIALFFQFLAYYIPLFYLTTFAVV
                     KLKTGPAFAFDLLTISNAASFFGRTLPYLLGGRVTPIQTLILWEIIGVVLLFSWIAVKT
                     VDGMIMWTVAWGFLSGVLVTAPAASVAHPTLSPSLGVIGARLGMSWATAALGVLIGAPV
                     AGALVDVANANFVLAQTFGGVSMALAVSLMTIPVIAAHRYNLSTASDLNGA"
     PFAM_domain     join(8821..8855,8907..9798)
                     /aSDomain="MFS_1"
                     /aSTool="clusterhmmer"
                     /database="35.0"
                     /db_xref="PF07690.19"
                     /db_xref="GO:0022857"
                     /db_xref="GO:0055085"
                     /description="Major Facilitator Superfamily"
                     /detection="hmmscan"
                     /domain_id="clusterhmmer_JX266_003300_0010"
                     /evalue="4.70E-17"
                     /gene_ontologies="GO:0022857: transmembrane transporter
                     activity"
                     /gene_ontologies="GO:0055085: transmembrane transport"
                     /label="JX266_003300"
                     /locus_tag="JX266_003300"
                     /protein_end="362"
                     /protein_start="53"
                     /score="62.1"
                     /tool="antismash"
                     /translation="VLAGFFIFMNSWGISSTFGVFLEHYRTVLFPGVSSSTLSWVGSVQ
                     STFITITGVVTGPLTDRGYLRAIVITGHLMIVYGMFMLSISTQYYQVLLAQGFCVGLGA
                     GAINIPAFAVISSKFSSRRPFALGCASTGASIGGIVFPLMFRRLTPELGFPTTVRLIAT
                     VCLLVSIPTLVILCRKPGVRSPTARIVLEPRAFIEPYFGVFVIALFFQFLAYYIPLFYL
                     TTFAVVKLKTGPAFAFDLLTISNAASFFGRTLPYLLGGRVTPIQTLILWEIIGVVLLFS
                     WIAVKTVDGMIMWTVAWGFLSGVLVTAP"
     gene            11494..12468
                     /locus_tag="JX266_003301"
     mRNA            11494..12468
                     /locus_tag="JX266_003301"
                     /product="hypothetical protein"
     CDS             11494..12468
                     /NRPS_PKS="Domain: ECH (57-260). E-value: 2.4e-23. Score:
                     74.5. Matches aSDomain: nrpspksdomains_JX266_003301_ECH.1"
                     /codon_start=1
                     /gene_functions="biosynthetic-additional (smcogs)
                     SMCOG1023:enoyl-CoA hydratase (Score: 81.2; E-value:
                     1.1e-24)"
                     /gene_kind="biosynthetic-additional"
                     /locus_tag="JX266_003301"
                     /product="hypothetical protein"
                     /protein_id="KAI1851226.1"
                     /transl_table=1
                     /translation="MHMLCNSLNAVATQLLSLSSPAFQSLIQQRAVWCQEPHAQVSTHG
                     TLTFTYPSPNITRATINNGPVNFVDRRFTDDLLDFLIPLETVTEDTPKVVIFDSSNPNF
                     WLGHIDMRTLKTPITDEKKQLGADYIKFTQLLQNITSTIFIAEIDGRAFGAGNEIAAQM
                     DMRFVGPRARTGSFEEALGLVAGGGGQTYMGSILGKAKAMEYLLAAKSFTGPTGEALGI
                     FNKYYDNSQALKNSVLELAQRIALFPRVALNQTKSVLSFLNPPNDAFQLDFEAFYDIEQ
                     GPVQQANIRRFIELSEDQTANHYEMGLGESVMALYGQWDGGVE"
     PFAM_domain     11659..12276
                     /aSDomain="ECH_1"
                     /aSTool="clusterhmmer"
                     /database="35.0"
                     /db_xref="PF00378.23"
                     /description="Enoyl-CoA hydratase/isomerase"
                     /detection="hmmscan"
                     /domain_id="clusterhmmer_JX266_003301_0011"
                     /evalue="3.10E-18"
                     /label="JX266_003301"
                     /locus_tag="JX266_003301"
                     /protein_end="261"
                     /protein_start="55"
                     /score="66.1"
                     /tool="antismash"
                     /translation="ITRATINNGPVNFVDRRFTDDLLDFLIPLETVTEDTPKVVIFDSS
                     NPNFWLGHIDMRTLKTPITDEKKQLGADYIKFTQLLQNITSTIFIAEIDGRAFGAGNEI
                     AAQMDMRFVGPRARTGSFEEALGLVAGGGGQTYMGSILGKAKAMEYLLAAKSFTGPTGE
                     ALGIFNKYYDNSQALKNSVLELAQRIALFPRVALNQTKSVLSF"
     aSDomain        11665..12273
                     /aSDomain="ECH"
                     /aSTool="nrps_pks_domains"
                     /database="nrpspksdomains.hmm"
                     /detection="hmmscan"
                     /domain_id="nrpspksdomains_JX266_003301_ECH.1"
                     /evalue="2.40E-23"
                     /label="JX266_003301_ECH.1"
                     /locus_tag="JX266_003301"
                     /protein_end="260"
                     /protein_start="57"
                     /score="74.5"
                     /tool="antismash"
                     /translation="RATINNGPVNFVDRRFTDDLLDFLIPLETVTEDTPKVVIFDSSNP
                     NFWLGHIDMRTLKTPITDEKKQLGADYIKFTQLLQNITSTIFIAEIDGRAFGAGNEIAA
                     QMDMRFVGPRARTGSFEEALGLVAGGGGQTYMGSILGKAKAMEYLLAAKSFTGPTGEAL
                     GIFNKYYDNSQALKNSVLELAQRIALFPRVALNQTKSVLS"
     gene            13051..14924
                     /locus_tag="JX266_003302"
     mRNA            join(13051..13314,13376..14656,14728..14826,14880..14924)
                     /locus_tag="JX266_003302"
                     /product="hypothetical protein"
     CDS             join(13051..13314,13376..14656,14728..14826,14880..14924)
                     /codon_start=1
                     /gene_functions="transport (smcogs) SMCOG1106:major
                     facilitator transporter (Score: 64; E-value: 1.6e-19)"
                     /gene_kind="transport"
                     /locus_tag="JX266_003302"
                     /product="hypothetical protein"
                     /protein_id="KAI1851227.1"
                     /transl_table=1
                     /translation="MALHLQSTVFGQLMRFLSSRRVFKYPDEIDLSLWEKAVQQDDTYP
                     EPSGNASNTLQGTGAANGARLSPISQGNHGNLIVGWYGPDDPENPQHWPRALKHLIAFQ
                     MCILNFAVYIASSIYTPGEHNLMEEFHVSEEVAILGLSLFTLYAESTHSPPLVHFVNFL
                     PMLALRGYGFGPMLWSPLSEIPRLGRSGIFFYTLLAFILFQLPVGLAPNVVVFLIFRWV
                     TGFCGSPCLSTGGGTINDIYPPTQVPFLICIWASAGVLGPVFGPLIGGYLAPAMGWRWT
                     IWAFTFLCCLVLVIMFFFLPETSADTILYKRAARLSKASGRHLISRSEADSAHHTARDD
                     ALLLMRAFTLTLFEPVVLLMNLYAGLLYGVLFIWFESFPLVFGNIYHFTTQQQGLVFLA
                     ILVFTLISLPLYMLWMKWSLVPKMGTKAFKPELMLLPTLVGCWSLPLCLFWFGWTSRSS
                     IHWIVPVIGSGTFAIGVVTLFNTLYTYLGMIYPKYAASIFAGAALFRALFGATFPLFAQ
                     VLFDNLGVGPGNSLLGGISVLFIPVPFVFYKFGERIRRRSKHASA"
     PFAM_domain     13427..14641
                     /aSDomain="MFS_1"
                     /aSTool="clusterhmmer"
                     /database="35.0"
                     /db_xref="PF07690.19"
                     /db_xref="GO:0022857"
                     /db_xref="GO:0055085"
                     /description="Major Facilitator Superfamily"
                     /detection="hmmscan"
                     /domain_id="clusterhmmer_JX266_003302_0012"
                     /evalue="2.00E-29"
                     /gene_ontologies="GO:0022857: transmembrane transporter
                     activity"
                     /gene_ontologies="GO:0055085: transmembrane transport"
                     /label="JX266_003302"
                     /locus_tag="JX266_003302"
                     /protein_end="510"
                     /protein_start="105"
                     /score="102.8"
                     /tool="antismash"
                     /translation="CILNFAVYIASSIYTPGEHNLMEEFHVSEEVAILGLSLFTLYAES
                     THSPPLVHFVNFLPMLALRGYGFGPMLWSPLSEIPRLGRSGIFFYTLLAFILFQLPVGL
                     APNVVVFLIFRWVTGFCGSPCLSTGGGTINDIYPPTQVPFLICIWASAGVLGPVFGPLI
                     GGYLAPAMGWRWTIWAFTFLCCLVLVIMFFFLPETSADTILYKRAARLSKASGRHLISR
                     SEADSAHHTARDDALLLMRAFTLTLFEPVVLLMNLYAGLLYGVLFIWFESFPLVFGNIY
                     HFTTQQQGLVFLAILVFTLISLPLYMLWMKWSLVPKMGTKAFKPELMLLPTLVGCWSLP
                     LCLFWFGWTSRSSIHWIVPVIGSGTFAIGVVTLFNTLYTYLGMIYPKYAASIFAGAALF
                     RALFGA"
     gene            complement(15777..16429)
                     /locus_tag="JX266_003303"
     mRNA            complement(join(15777..16307,16382..16429))
                     /locus_tag="JX266_003303"
                     /product="hypothetical protein"
     CDS             complement(join(15777..16307,16382..16429))
                     /codon_start=1
                     /locus_tag="JX266_003303"
                     /product="hypothetical protein"
                     /protein_id="KAI1851228.1"
                     /transl_table=1
                     /translation="MVQCGFNALVPALVFQLRIFSLYPMGQLPTGGVWSNGNAVGRLTS
                     VEGCELCVNATTVHMDDFNVVDGENDLFTLNAQGLLRTDDEQYIGIYGKGLLRNIPKVK
                     AILANETDAVPTKWGEIDTFTTWTFQASGKYAALTEGVYVANIRIAPPGNAETKSYIDY
                     KLSRVTTGESCQDETDGKNVHSSASVGEL"
     PFAM_domain     complement(join(15873..16307,16382..16399))
                     /aSDomain="DUF3237"
                     /aSTool="clusterhmmer"
                     /database="35.0"
                     /db_xref="PF11578.11"
                     /description="Protein of unknown function (DUF3237)"
                     /detection="hmmscan"
                     /domain_id="clusterhmmer_JX266_003303_0013"
                     /evalue="5.30E-13"
                     /label="JX266_003303"
                     /locus_tag="JX266_003303"
                     /protein_end="161"
                     /protein_start="10"
                     /score="49.2"
                     /tool="antismash"
                     /translation="PALVFQLRIFSLYPMGQLPTGGVWSNGNAVGRLTSVEGCELCVNA
                     TTVHMDDFNVVDGENDLFTLNAQGLLRTDDEQYIGIYGKGLLRNIPKVKAILANETDAV
                     PTKWGEIDTFTTWTFQASGKYAALTEGVYVANIRIAPPGNAETKSYI"
     gene            complement(17179..19050)
                     /locus_tag="JX266_003304"
     mRNA            complement(join(17179..17452,17503..17897,17991..18334,
                     18433..18649,18706..19050))
                     /locus_tag="JX266_003304"
                     /product="hypothetical protein"
     CDS             complement(join(17179..17452,17503..17897,17991..18334,
                     18433..18649,18706..19050))
                     /codon_start=1
                     /gene_functions="biosynthetic-additional (smcogs)
                     SMCOG1138:FAD linked oxidase domain protein (Score: 272.2;
                     E-value: 2e-82)"
                     /gene_kind="biosynthetic-additional"
                     /locus_tag="JX266_003304"
                     /product="hypothetical protein"
                     /protein_id="KAI1851229.1"
                     /transl_table=1
                     /translation="MANNNSWKTTLPWILLQWVNFVIGQESPLSYVPTYGDQQPLIWGQ
                     EGISLDALVSDRYSKFSLKKELERRLSNKATISLAGDESFTILNARYSNYKRPEYIAVV
                     QAAEENDVVETVNYARSRGIPFAARAGGHSLTTSLRRIKNAIGIDIRGLKSAVYDEKKQ
                     LMTVGGGITTGEFANATYARGMEVTVGSCPCTGVLGVSLGAGIGRLQGKYGYLNDNLVS
                     ARLLLANGTVIRVSAKFNSDLFWAIRGAGHNFGIVVEATYQIYPQLNDGKHLVVDFEYA
                     LHQTEDVLAALNSISNPMPKEPTININLVYSGPEVDAAPYTKLFDKISPIWKDTKIATW
                     DALPWATYNGLNNILCTPQGWARFPIKNFYAANAKSYDIPTIRSYINSWRSMNEKYEGR
                     AMFSFMFESFAQQKIQELPDDATAYPWRHGSQHFLMIEGAYKDTELEQEIDEWLSEQQD
                     KLIEGSGYGRLQQYVNYGHGSKDAPEALYGYEPWRLERLRRLKKEYDPEGWFNGYQPLL
                     VMSELEF"
     PFAM_domain     complement(join(18189..18334,18433..18649,18706..18747))
                     /aSDomain="FAD_binding_4"
                     /aSTool="clusterhmmer"
                     /database="35.0"
                     /db_xref="PF01565.26"
                     /db_xref="GO:0050660"
                     /description="FAD binding domain"
                     /detection="hmmscan"
                     /domain_id="clusterhmmer_JX266_003304_0014"
                     /evalue="1.50E-23"
                     /gene_ontologies="GO:0050660: flavin adenine dinucleotide
                     binding"
                     /label="JX266_003304"
                     /locus_tag="JX266_003304"
                     /protein_end="236"
                     /protein_start="101"
                     /score="83.2"
                     /tool="antismash"
                     /translation="AVVQAAEENDVVETVNYARSRGIPFAARAGGHSLTTSLRRIKNAI
                     GIDIRGLKSAVYDEKKQLMTVGGGITTGEFANATYARGMEVTVGSCPCTGVLGVSLGAG
                     IGRLQGKYGYLNDNLVSARLLLANGTVIRVS"
     gene            20001..28250
                     /locus_tag="JX266_003305"
     mRNA            join(20001..20070,20128..20793,20850..21105,21176..21491,
                     21542..23332,23381..23708,23759..26834,26887..27055,
                     27114..28250)
                     /locus_tag="JX266_003305"
                     /product="hypothetical protein"
     CDS             join(20001..20070,20128..20793,20850..21105,21176..21491,
                     21542..23332,23381..23708,23759..26834,26887..27055,
                     27114..28250)
                     /NRPS_PKS="Domain: PKS_KS(Iterative-KS) (17-442). E-value:
                     4.1e-167. Score: 548.2. Matches aSDomain:
                     nrpspksdomains_JX266_003305_PKS_KS.1"
                     /NRPS_PKS="Domain: PKS_AT (604-910). E-value: 2.3e-83.
                     Score: 271.8. Matches aSDomain:
                     nrpspksdomains_JX266_003305_PKS_AT.1"
                     /NRPS_PKS="Domain: PKS_DH (999-1185). E-value: 3.7e-26.
                     Score: 84.3. Matches aSDomain:
                     nrpspksdomains_JX266_003305_PKS_DH.1"
                     /NRPS_PKS="Domain: cMT (1487-1661). E-value: 8.8e-54.
                     Score: 173.9. Matches aSDomain:
                     nrpspksdomains_JX266_003305_cMT.1"
                     /NRPS_PKS="Domain: PKS_ER (1900-2213). E-value: 3.4e-90.
                     Score: 294.2. Matches aSDomain:
                     nrpspksdomains_JX266_003305_PKS_ER.1"
                     /NRPS_PKS="Domain: PKS_KR (2238-2410). E-value: 1e-46.
                     Score: 151.0. Matches aSDomain:
                     nrpspksdomains_JX266_003305_PKS_KR.1"
                     /NRPS_PKS="Domain: PKS_PP (2521-2585). E-value: 3.2e-11.
                     Score: 35.3. Matches aSDomain:
                     nrpspksdomains_JX266_003305_PKS_PP.1"
                     /codon_start=1
                     /gene_functions="biosynthetic (rule-based-clusters) T1PKS:
                     PKS_AT"
                     /gene_functions="biosynthetic (rule-based-clusters) T1PKS:
                     itr_KS"
                     /gene_functions="biosynthetic-additional
                     (rule-based-clusters) ADH_N"
                     /gene_functions="biosynthetic-additional
                     (rule-based-clusters) ADH_zinc_N"
                     /gene_functions="biosynthetic-additional
                     (rule-based-clusters) adh_short"
                     /gene_functions="biosynthetic-additional
                     (rule-based-clusters) PP-binding"
                     /gene_functions="biosynthetic-additional (smcogs)
                     SMCOG1022:Beta-ketoacyl synthase (Score: 240.8; E-value:
                     4.7e-73)"
                     /gene_kind="biosynthetic"
                     /locus_tag="JX266_003305"
                     /product="hypothetical protein"
                     /protein_id="KAI1851230.1"
                     /sec_met_domain="itr_KS (E-value: 7.5e-170, bitscore:
                     559.3, seeds: 96, tool: rule-based-clusters)"
                     /sec_met_domain="PKS_AT (E-value: 1.1e-82, bitscore: 271.8,
                     seeds: 1682, tool: rule-based-clusters)"
                     /sec_met_domain="ADH_N (E-value: 1.5e-08, bitscore: 28.6,
                     seeds: 66, tool: rule-based-clusters)"
                     /sec_met_domain="ADH_zinc_N (E-value: 5.2e-12, bitscore:
                     40.0, seeds: 86, tool: rule-based-clusters)"
                     /sec_met_domain="adh_short (E-value: 8e-41, bitscore:
                     134.0, seeds: 230, tool: rule-based-clusters)"
                     /sec_met_domain="PP-binding (E-value: 1.5e-08, bitscore:
                     29.2, seeds: 164, tool: rule-based-clusters)"
                     /transl_table=1
                     /translation="MAPISVTEPFIPEALEPIAIVGVGCRWPGDSESPSELWEYLQERR
                     HSYTKFPEDRINVDAFYHPDINRPGSFRTEGGCFLRSDVRQFDPTFFGIHPREVLTLDP
                     AQRKFLEVVYETIESAGVPLHKLSGSKTGTFVGNFNYDHQLLHYRDPENALPYSVTGSG
                     ITIISNRINYVFNLKGPSMTLDTACSSSLYALHLACSAIQTGDCDAAIVGGTNLILTPE
                     CQIFSSVLGAVSPTSVCHTFDSQADGYARADGIGALYIKRLQQAVADGDPIRAVIRGTA
                     FNANGRTGGITHPSPEGQAACIKQAYERAGGLDMSLTGYFECHGTGTPVGDPIEVGAIG
                     RLFTDSRTSANPLLIGSIKSNMGHSEPSSGMAGVMKAVLAIERGLIPPTIGIKELNPNV
                     DLKDGRLKIVQESTPWPDLPVRRASINSFGYGGSNAHAIVESIETLFPGYRSRHQANKQ
                     SSSMEAFANRNGISRQYSDPITPSSINGLANGDMSGQNGTHNANGVENGHIGLLTNKPR
                     STKSRTQFILPLSAHDGRTLQANYDALAAHYRDWSLFDIAYTLSARRSLLQNRCFVIVK
                     AAEAENGLPQEKSSIVKTAAGDSRTLGFVFTGQGSQWPRMGASLMTEFPSCLVTVRRLD
                     KYLDDLDEGRGRDWSIEEVLQQDTGNTRVHEAELSQPLVTAVQIMIVNLLSQWNVKPRA
                     VIGHSSGEIAAGYAAGLLTEEEAMVAAYLRGKAIIQNAAPGLMMAVGGALSHLQPLVDH
                     YDGRVTIACHNSPESYTLSGDADVMTDLKAVFDEKKIFCRALHTGGNAYHSEHMRTIGQ
                     GYEMSLNACMPKRSAKMSAQEDSPVIITQAVFFSSVYGQAAPWSILGPKYWRQNLESPV
                     LFHQGVSQMLTQATPDILIEIGPHSALQGPLRQLANSMDGIQFPAYYAAITRGSDNVKD
                     ILTLAGNLYSSGYDIDLARVNAIESRGGNGYQTGRVISDLPRYQWQYPCDILLYENRWT
                     REWRLRKHPRHDILGSRIPGTNQAEPLWRNKLSVKDVPWLADHRLGKEMVFPSTGYLSM
                     ALEAATQIAELGGLKVSDVEYYDIQNVSLSKALIVPEDDLGIETLFTLRPTPLNKTTRH
                     VWLFDFVLTSVSNEFGVDNFVEHCRGQVEVGLEKYSFPEYPFVGDIQASKVKKAINAAQ
                     WYESFVGAGLCYGPTFQGLSDISAIGQSDMSRARVGIDPTAKMMIGESRYILHPATLDA
                     SLQLSILAGHKNTATKFKRAFMPTGIDSVKVWPKVAAETRGFADSYSKATLKGVRGLAA
                     DVVLLGTNSQRMLQASNIFLTASDQSAPKLIEESKPYTRIIWKPSFDHLTTDTLSQMFP
                     PLMLSDDAVIPSLNHLALHQLIHFKATHPEIFKQSSEQPHLQRLLDWTTEKLNAAAADH
                     TSTASKIINYSHAHRAQEIERLSELLKPRSSEARLMCHLYNNLPSIYRGEKTGIQVALQ
                     DNLLLDNYETGQVYREGNRRLGGALALYAHQNPKVRILEVGAGTGSATNEILSALKGDT
                     AWRQYSEYRFTDTTPSFLASGEERFSNYGGMTFGTFDMEQSGESQGYQQDWDIVVASNV
                     IHATSDIRGTLVNIRNVLKPGGRILLLELTQSQLSAGLVLGTFSDFWKADNDPSYPRYD
                     GPFLSKSLWQQVLPAAGFSGLDFYLDDYAGDNVSATVICATAADPLLSIPPTIQGPDRQ
                     GITLVYRNATAPYMRRMMDNLSNTGTIPISLMPLSDIKIARHYRLIFLLEAEKPFFLDA
                     TPQEWANLQYAISRSVSSLWLTRGDLMVGKEPLCGMISGLAKGMKIENNSLRFSILDTD
                     QIPDGPDNAYFKLVKALEARVADASKFNDDSEFRYKNGILYISRLALDNGLCAEVTVAN
                     SQDRVLKELPLKALKSTKLQLAIDKPGVLSTVYFKEDPTFLTPLAADEVEIEVKYAGIN
                     NKDIAVLTGRHHSDSFSDECSGVITQIGSEVKQFKIGDLVYCQSFSKFGNFVRDKAVFC
                     QKLVAGDTLDGVATLPIAFGTAIYGLMDLGQLTKGDSVLIQSATGAVGLAACQLAHMVG
                     AEIFATVGTEAKKIELLGMGYGIQADHVFPSRDRFTAAKLLEQTNGNGIDVILCSARGE
                     LMHEYWKCIATCGRFVEIGRTEVLDSGKLSLDVFGRNATFASFDLEVMSKNRPQVTASL
                     MRRIHELKSEGRIKPLPLAKFGVAEIERAFATFVKGTHVGKLLVEYDDQSEDSLPLERD
                     AFSAKFDPNASYLLVGCLGGLGRSFSTWAVSRGARNLIYLSRSGASNEEARAFLETLRQ
                     QGVDAYVVKGDVTSMADVRAAVDSAKFPLKGIVQGALTLHDGLFESMSLNRFNATVHPR
                     VIGTLNLHNATKHLPLDFFELWSSWTVVFGTATQSNYLASNAFMDNFARYRRAQGLPCT
                     SVALSQVLGIGIVSYIPEYQQAMIRNGFYGNDEDEFLHYCEKGILPAPMDTTQDATFRY
                     DPLAAGHLLVGIEPAGLRIVDQKYPLSDMMWYHDPRFQNLIQATSVLSHGSQNKREAAG
                     EEGTALEHIIAKISRLLYIPADEIDASKAISNYGIDSMVAAELRNWFQSAFGKDVSTLK
                     MLSATMTAQKLSEEAEASNS"
     PFAM_domain     join(20046..20070,20128..20793,20850..20911)
                     /aSDomain="ketoacyl-synt"
                     /aSTool="clusterhmmer"
                     /database="35.0"
                     /db_xref="PF00109.29"
                     /description="Beta-ketoacyl synthase, N-terminal domain"
                     /detection="hmmscan"
                     /domain_id="clusterhmmer_JX266_003305_0015"
                     /evalue="2.90E-70"
                     /label="JX266_003305"
                     /locus_tag="JX266_003305"
                     /protein_end="266"
                     /protein_start="15"
                     /score="236.9"
                     /tool="antismash"
                     /translation="EPIAIVGVGCRWPGDSESPSELWEYLQERRHSYTKFPEDRINVDA
                     FYHPDINRPGSFRTEGGCFLRSDVRQFDPTFFGIHPREVLTLDPAQRKFLEVVYETIES
                     AGVPLHKLSGSKTGTFVGNFNYDHQLLHYRDPENALPYSVTGSGITIISNRINYVFNLK
                     GPSMTLDTACSSSLYALHLACSAIQTGDCDAAIVGGTNLILTPECQIFSSVLGAVSPTS
                     VCHTFDSQADGYARADGIGALYIKRLQQA"
     aSDomain        join(20052..20070,20128..20793,20850..21105,21176..21491,
                     21542..21559)
                     /ASF="found active site cysteine: True, scaffold matched
                     GSSS: True"
                     /ASF="found active site histidines: True"
                     /aSDomain="PKS_KS"
                     /aSTool="nrps_pks_domains"
                     /database="nrpspksdomains.hmm"
                     /detection="hmmscan"
                     /domain_id="nrpspksdomains_JX266_003305_PKS_KS.1"
                     /domain_subtypes="Iterative-KS"
                     /evalue="4.10E-167"
                     /label="JX266_003305_PKS_KS.1"
                     /locus_tag="JX266_003305"
                     /protein_end="442"
                     /protein_start="17"
                     /score="548.2"
                     /tool="antismash"
                     /translation="IAIVGVGCRWPGDSESPSELWEYLQERRHSYTKFPEDRINVDAFY
                     HPDINRPGSFRTEGGCFLRSDVRQFDPTFFGIHPREVLTLDPAQRKFLEVVYETIESAG
                     VPLHKLSGSKTGTFVGNFNYDHQLLHYRDPENALPYSVTGSGITIISNRINYVFNLKGP
                     SMTLDTACSSSLYALHLACSAIQTGDCDAAIVGGTNLILTPECQIFSSVLGAVSPTSVC
                     HTFDSQADGYARADGIGALYIKRLQQAVADGDPIRAVIRGTAFNANGRTGGITHPSPEG
                     QAACIKQAYERAGGLDMSLTGYFECHGTGTPVGDPIEVGAIGRLFTDSRTSANPLLIGS
                     IKSNMGHSEPSSGMAGVMKAVLAIERGLIPPTIGIKELNPNVDLKDGRLKIVQESTPWP
                     DLPVRRASINSFGYGGSNAHAIVESI"
     aSModule        20052..28196
                     /complete
                     /domains="nrpspksdomains_JX266_003305_PKS_KS.1"
                     /domains="nrpspksdomains_JX266_003305_PKS_AT.1"
                     /domains="nrpspksdomains_JX266_003305_PKS_DH.1"
                     /domains="nrpspksdomains_JX266_003305_cMT.1"
                     /domains="nrpspksdomains_JX266_003305_PKS_ER.1"
                     /domains="nrpspksdomains_JX266_003305_PKS_KR.1"
                     /domains="nrpspksdomains_JX266_003305_PKS_PP.1"
                     /iterative
                     /locus_tags="JX266_003305"
                     /monomer_pairings="pk -> Me-pk"
                     /tool="antismash"
                     /type="pks"
     CDS_motif       20592..20639
                     /aSTool="nrps_pks_domains"
                     /database="abmotifs"
                     /detection="hmmscan"
                     /domain_id="nrpspksmotif_JX266_003305_0001"
                     /evalue="2.10E-06"
                     /label="PKSI-KS_m3"
                     /locus_tag="JX266_003305"
                     /protein_end="194"
                     /protein_start="178"
                     /score="19.6"
                     /tool="antismash"
                     /translation="GPSMTLDTACSSSLYA"
     CDS_motif       join(20781..20793,20850..20875)
                     /aSTool="nrps_pks_domains"
                     /database="abmotifs"
                     /detection="hmmscan"
                     /domain_id="nrpspksmotif_JX266_003305_0002"
                     /evalue="5.60E-03"
                     /label="PKSI-KS_m4"
                     /locus_tag="JX266_003305"
                     /protein_end="254"
                     /protein_start="241"
                     /score="10.1"
                     /tool="antismash"
                     /translation="FDSQADGYARADG"
     PFAM_domain     join(20936..21105,21176..21359)
                     /aSDomain="Ketoacyl-synt_C"
                     /aSTool="clusterhmmer"
                     /database="35.0"
                     /db_xref="PF02801.25"
                     /description="Beta-ketoacyl synthase, C-terminal domain"
                     /detection="hmmscan"
                     /domain_id="clusterhmmer_JX266_003305_0016"
                     /evalue="5.70E-34"
                     /label="JX266_003305"
                     /locus_tag="JX266_003305"
                     /protein_end="392"
                     /protein_start="274"
                     /score="116.8"
                     /tool="antismash"
                     /translation="AVIRGTAFNANGRTGGITHPSPEGQAACIKQAYERAGGLDMSLTG
                     YFECHGTGTPVGDPIEVGAIGRLFTDSRTSANPLLIGSIKSNMGHSEPSSGMAGVMKAV
                     LAIERGLIPPTIGI"
     CDS_motif       join(21071..21105,21176..21188)
                     /aSTool="nrps_pks_domains"
                     /database="abmotifs"
                     /detection="hmmscan"
                     /domain_id="nrpspksmotif_JX266_003305_0003"
                     /evalue="3.00E-04"
                     /label="PKSI-KS_m5"
                     /locus_tag="JX266_003305"
                     /protein_end="335"
                     /protein_start="319"
                     /score="12.9"
                     /tool="antismash"
                     /translation="YFECHGTGTPVGDPIE"
     PFAM_domain     join(21369..21491,21542..21565)
                     /aSDomain="KAsynt_C_assoc"
                     /aSTool="clusterhmmer"
                     /database="35.0"
                     /db_xref="PF16197.8"
                     /description="Ketoacyl-synthetase C-terminal extension"
                     /detection="hmmscan"
                     /domain_id="clusterhmmer_JX266_003305_0017"
                     /evalue="1.60E-12"
                     /label="JX266_003305"
                     /locus_tag="JX266_003305"
                     /protein_end="444"
                     /protein_start="395"
                     /score="48.0"
                     /tool="antismash"
                     /translation="NPNVDLKDGRLKIVQESTPWPDLPVRRASINSFGYGGSNAHAIVE
                     SIET"
     CDS_motif       22043..22096
                     /aSTool="nrps_pks_domains"
                     /database="abmotifs"
                     /detection="hmmscan"
                     /domain_id="nrpspksmotif_JX266_003305_0004"
                     /evalue="1.70E-05"
                     /label="PKSI-AT-mM_m1"
                     /locus_tag="JX266_003305"
                     /protein_end="621"
                     /protein_start="603"
                     /score="17.2"
                     /tool="antismash"
                     /translation="FVFTGQGSQWPRMGASLM"
     PFAM_domain     22043..23038
                     /aSDomain="Acyl_transf_1"
                     /aSTool="clusterhmmer"
                     /database="35.0"
                     /db_xref="PF00698.24"
                     /description="Acyl transferase domain"
                     /detection="hmmscan"
                     /domain_id="clusterhmmer_JX266_003305_0018"
                     /evalue="1.20E-44"
                     /label="JX266_003305"
                     /locus_tag="JX266_003305"
                     /protein_end="935"
                     /protein_start="603"
                     /score="153.3"
                     /tool="antismash"
                     /translation="FVFTGQGSQWPRMGASLMTEFPSCLVTVRRLDKYLDDLDEGRGRD
                     WSIEEVLQQDTGNTRVHEAELSQPLVTAVQIMIVNLLSQWNVKPRAVIGHSSGEIAAGY
                     AAGLLTEEEAMVAAYLRGKAIIQNAAPGLMMAVGGALSHLQPLVDHYDGRVTIACHNSP
                     ESYTLSGDADVMTDLKAVFDEKKIFCRALHTGGNAYHSEHMRTIGQGYEMSLNACMPKR
                     SAKMSAQEDSPVIITQAVFFSSVYGQAAPWSILGPKYWRQNLESPVLFHQGVSQMLTQA
                     TPDILIEIGPHSALQGPLRQLANSMDGIQFPAYYAAITRGSDNVKDILTLA"
     aSDomain        22046..22963
                     /ASF="Neither malonyl-CoA or methylmalonyl-CoA specific"
                     /ASF="found active site serine: True, scaffold matched
                     GHGE: True"
                     /aSDomain="PKS_AT"
                     /aSTool="nrps_pks_domains"
                     /database="nrpspksdomains.hmm"
                     /detection="hmmscan"
                     /domain_id="nrpspksdomains_JX266_003305_PKS_AT.1"
                     /evalue="2.30E-83"
                     /label="JX266_003305_PKS_AT.1"
                     /locus_tag="JX266_003305"
                     /protein_end="910"
                     /protein_start="604"
                     /score="271.8"
                     /specificity="substrate consensus: pk"
                     /specificity="PKS signature: Malonyl-CoA"
                     /specificity="Minowa: mmal"
                     /tool="antismash"
                     /translation="VFTGQGSQWPRMGASLMTEFPSCLVTVRRLDKYLDDLDEGRGRDW
                     SIEEVLQQDTGNTRVHEAELSQPLVTAVQIMIVNLLSQWNVKPRAVIGHSSGEIAAGYA
                     AGLLTEEEAMVAAYLRGKAIIQNAAPGLMMAVGGALSHLQPLVDHYDGRVTIACHNSPE
                     SYTLSGDADVMTDLKAVFDEKKIFCRALHTGGNAYHSEHMRTIGQGYEMSLNACMPKRS
                     AKMSAQEDSPVIITQAVFFSSVYGQAAPWSILGPKYWRQNLESPVLFHQGVSQMLTQAT
                     PDILIEIGPHSALQGPLRQLANSMD"
     CDS_motif       22301..22414
                     /aSTool="nrps_pks_domains"
                     /database="abmotifs"
                     /detection="hmmscan"
                     /domain_id="nrpspksmotif_JX266_003305_0005"
                     /evalue="1.20E-10"
                     /label="PKSI-AT-M_m3"
                     /locus_tag="JX266_003305"
                     /protein_end="727"
                     /protein_start="689"
                     /score="33.3"
                     /tool="antismash"
                     /translation="VKPRAVIGHSSGEIAAGYAAGLLTEEEAMVAAYLRGKA"
     aSDomain        join(23231..23332,23381..23708,23759..23886)
                     /ASF="catalytic triad H,G,P inconclusive"
                     /aSDomain="PKS_DH"
                     /aSTool="nrps_pks_domains"
                     /database="nrpspksdomains.hmm"
                     /detection="hmmscan"
                     /domain_id="nrpspksdomains_JX266_003305_PKS_DH.1"
                     /evalue="3.70E-26"
                     /label="JX266_003305_PKS_DH.1"
                     /locus_tag="JX266_003305"
                     /protein_end="1185"
                     /protein_start="999"
                     /score="84.3"
                     /tool="antismash"
                     /translation="HDILGSRIPGTNQAEPLWRNKLSVKDVPWLADHRLGKEMVFPSTG
                     YLSMALEAATQIAELGGLKVSDVEYYDIQNVSLSKALIVPEDDLGIETLFTLRPTPLNK
                     TTRHVWLFDFVLTSVSNEFGVDNFVEHCRGQVEVGLEKYSFPEYPFVGDIQASKVKKAI
                     NAAQWYESFVGAGLCYGPTFQGL"
     PFAM_domain     join(23231..23332,23381..23708,23759..24261)
                     /aSDomain="PS-DH"
                     /aSTool="clusterhmmer"
                     /database="35.0"
                     /db_xref="PF14765.9"
                     /description="Polyketide synthase dehydratase"
                     /detection="hmmscan"
                     /domain_id="clusterhmmer_JX266_003305_0019"
                     /evalue="1.30E-57"
                     /label="JX266_003305"
                     /locus_tag="JX266_003305"
                     /protein_end="1310"
                     /protein_start="999"
                     /score="195.5"
                     /tool="antismash"
                     /translation="HDILGSRIPGTNQAEPLWRNKLSVKDVPWLADHRLGKEMVFPSTG
                     YLSMALEAATQIAELGGLKVSDVEYYDIQNVSLSKALIVPEDDLGIETLFTLRPTPLNK
                     TTRHVWLFDFVLTSVSNEFGVDNFVEHCRGQVEVGLEKYSFPEYPFVGDIQASKVKKAI
                     NAAQWYESFVGAGLCYGPTFQGLSDISAIGQSDMSRARVGIDPTAKMMIGESRYILHPA
                     TLDASLQLSILAGHKNTATKFKRAFMPTGIDSVKVWPKVAAETRGFADSYSKATLKGVR
                     GLAADVVLLGTNSQRMLQASNIFLTASDQS"
     CDS_motif       join(23315..23332,23381..23440)
                     /aSTool="nrps_pks_domains"
                     /database="abmotifs"
                     /detection="hmmscan"
                     /domain_id="nrpspksmotif_JX266_003305_0006"
                     /evalue="7.80E-12"
                     /label="PKSI-DH_m2"
                     /locus_tag="JX266_003305"
                     /protein_end="1053"
                     /protein_start="1027"
                     /score="37.6"
                     /tool="antismash"
                     /translation="WLADHRLGKEMVFPSTGYLSMALEAA"
     aSDomain        24793..25314
                     /aSDomain="MT"
                     /aSTool="nrps_pks_domains"
                     /database="nrpspksdomains.hmm"
                     /detection="hmmscan"
                     /domain_id="nrpspksdomains_JX266_003305_cMT.1"
                     /domain_subtypes="cMT"
                     /evalue="8.80E-54"
                     /label="JX266_003305_cMT.1"
                     /locus_tag="JX266_003305"
                     /protein_end="1661"
                     /protein_start="1487"
                     /score="173.9"
                     /tool="antismash"
                     /translation="LYAHQNPKVRILEVGAGTGSATNEILSALKGDTAWRQYSEYRFTD
                     TTPSFLASGEERFSNYGGMTFGTFDMEQSGESQGYQQDWDIVVASNVIHATSDIRGTLV
                     NIRNVLKPGGRILLLELTQSQLSAGLVLGTFSDFWKADNDPSYPRYDGPFLSKSLWQQV
                     LPAAGFSGLDF"
     PFAM_domain     24826..25140
                     /aSDomain="Methyltransf_12"
                     /aSTool="clusterhmmer"
                     /database="35.0"
                     /db_xref="PF08242.15"
                     /description="Methyltransferase domain"
                     /detection="hmmscan"
                     /domain_id="clusterhmmer_JX266_003305_0020"
                     /evalue="5.00E-17"
                     /label="JX266_003305"
                     /locus_tag="JX266_003305"
                     /protein_end="1603"
                     /protein_start="1498"
                     /score="62.6"
                     /tool="antismash"
                     /translation="LEVGAGTGSATNEILSALKGDTAWRQYSEYRFTDTTPSFLASGEE
                     RFSNYGGMTFGTFDMEQSGESQGYQQDWDIVVASNVIHATSDIRGTLVNIRNVLKPGGR
                     I"
     aSDomain        join(26032..26834,26887..27022)
                     /ASF="ER configuration inconclusive"
                     /aSDomain="PKS_ER"
                     /aSTool="nrps_pks_domains"
                     /database="nrpspksdomains.hmm"
                     /detection="hmmscan"
                     /domain_id="nrpspksdomains_JX266_003305_PKS_ER.1"
                     /evalue="3.40E-90"
                     /label="JX266_003305_PKS_ER.1"
                     /locus_tag="JX266_003305"
                     /protein_end="2213"
                     /protein_start="1900"
                     /score="294.2"
                     /tool="antismash"
                     /translation="GVLSTVYFKEDPTFLTPLAADEVEIEVKYAGINNKDIAVLTGRHH
                     SDSFSDECSGVITQIGSEVKQFKIGDLVYCQSFSKFGNFVRDKAVFCQKLVAGDTLDGV
                     ATLPIAFGTAIYGLMDLGQLTKGDSVLIQSATGAVGLAACQLAHMVGAEIFATVGTEAK
                     KIELLGMGYGIQADHVFPSRDRFTAAKLLEQTNGNGIDVILCSARGELMHEYWKCIATC
                     GRFVEIGRTEVLDSGKLSLDVFGRNATFASFDLEVMSKNRPQVTASLMRRIHELKSEGR
                     IKPLPLAKFGVAEIERAFATFVKGTHVGKLLV"
     CDS_motif       26344..26385
                     /aSTool="nrps_pks_domains"
                     /database="abmotifs"
                     /detection="hmmscan"
                     /domain_id="nrpspksmotif_JX266_003305_0007"
                     /evalue="4.40E-04"
                     /label="PKSI-ER_m4"
                     /locus_tag="JX266_003305"
                     /protein_end="2018"
                     /protein_start="2004"
                     /score="13.7"
                     /tool="antismash"
                     /translation="ATLPIAFGTAIYGL"
     CDS_motif       26410..26472
                     /aSTool="nrps_pks_domains"
                     /database="abmotifs"
                     /detection="hmmscan"
                     /domain_id="nrpspksmotif_JX266_003305_0008"
                     /evalue="4.80E-08"
                     /label="PKSI-ER_m5"
                     /locus_tag="JX266_003305"
                     /protein_end="2047"
                     /protein_start="2026"
                     /score="25.4"
                     /tool="antismash"
                     /translation="GDSVLIQSATGAVGLAACQLA"
     CDS_motif       26482..26523
                     /aSTool="nrps_pks_domains"
                     /database="abmotifs"
                     /detection="hmmscan"
                     /domain_id="nrpspksmotif_JX266_003305_0009"
                     /evalue="1.40E-05"
                     /label="PKSI-ER_m6"
                     /locus_tag="JX266_003305"
                     /protein_end="2064"
                     /protein_start="2050"
                     /score="17.7"
                     /tool="antismash"
                     /translation="GAEIFATVGTEAKK"
     PFAM_domain     join(26557..26834,26887..27022)
                     /aSDomain="ADH_zinc_N_2"
                     /aSTool="clusterhmmer"
                     /database="35.0"
                     /db_xref="PF13602.9"
                     /description="Zinc-binding dehydrogenase"
                     /detection="hmmscan"
                     /domain_id="clusterhmmer_JX266_003305_0021"
                     /evalue="6.40E-13"
                     /label="JX266_003305"
                     /locus_tag="JX266_003305"
                     /protein_end="2213"
                     /protein_start="2075"
                     /score="50.0"
                     /tool="antismash"
                     /translation="ADHVFPSRDRFTAAKLLEQTNGNGIDVILCSARGELMHEYWKCIA
                     TCGRFVEIGRTEVLDSGKLSLDVFGRNATFASFDLEVMSKNRPQVTASLMRRIHELKSE
                     GRIKPLPLAKFGVAEIERAFATFVKGTHVGKLLV"
     PFAM_domain     27153..27674
                     /aSDomain="KR"
                     /aSTool="clusterhmmer"
                     /database="35.0"
                     /db_xref="PF08659.13"
                     /description="KR domain"
                     /detection="hmmscan"
                     /domain_id="clusterhmmer_JX266_003305_0022"
                     /evalue="6.40E-50"
                     /label="JX266_003305"
                     /locus_tag="JX266_003305"
                     /protein_end="2411"
                     /protein_start="2237"
                     /score="169.7"
                     /tool="antismash"
                     /translation="ASYLLVGCLGGLGRSFSTWAVSRGARNLIYLSRSGASNEEARAFL
                     ETLRQQGVDAYVVKGDVTSMADVRAAVDSAKFPLKGIVQGALTLHDGLFESMSLNRFNA
                     TVHPRVIGTLNLHNATKHLPLDFFELWSSWTVVFGTATQSNYLASNAFMDNFARYRRAQ
                     GLPCTSVALSQ"
     CDS_motif       27156..27254
                     /aSTool="nrps_pks_domains"
                     /database="abmotifs"
                     /detection="hmmscan"
                     /domain_id="nrpspksmotif_JX266_003305_0010"
                     /evalue="7.70E-13"
                     /label="PKSI-KR_m1"
                     /locus_tag="JX266_003305"
                     /protein_end="2271"
                     /protein_start="2238"
                     /score="41.0"
                     /tool="antismash"
                     /translation="SYLLVGCLGGLGRSFSTWAVSRGARNLIYLSRS"
     aSDomain        27156..27671
                     /ASF="KR domain putatively catalyzing D-configuration
                     product formation"
                     /ASF="catalytic triad S,Y,N inconclusive"
                     /aSDomain="PKS_KR"
                     /aSTool="nrps_pks_domains"
                     /database="nrpspksdomains.hmm"
                     /detection="hmmscan"
                     /domain_id="nrpspksdomains_JX266_003305_PKS_KR.1"
                     /evalue="1.00E-46"
                     /label="JX266_003305_PKS_KR.1"
                     /locus_tag="JX266_003305"
                     /protein_end="2410"
                     /protein_start="2238"
                     /score="151.0"
                     /specificity="KR activity: inactive"
                     /specificity="KR stereochemistry: (unknown)"
                     /tool="antismash"
                     /translation="SYLLVGCLGGLGRSFSTWAVSRGARNLIYLSRSGASNEEARAFLE
                     TLRQQGVDAYVVKGDVTSMADVRAAVDSAKFPLKGIVQGALTLHDGLFESMSLNRFNAT
                     VHPRVIGTLNLHNATKHLPLDFFELWSSWTVVFGTATQSNYLASNAFMDNFARYRRAQG
                     LPCTSVALS"
     CDS_motif       27525..27635
                     /aSTool="nrps_pks_domains"
                     /database="abmotifs"
                     /detection="hmmscan"
                     /domain_id="nrpspksmotif_JX266_003305_0011"
                     /evalue="7.80E-14"
                     /label="PKSI-KR_m4"
                     /locus_tag="JX266_003305"
                     /protein_end="2398"
                     /protein_start="2361"
                     /score="44.2"
                     /tool="antismash"
                     /translation="LDFFELWSSWTVVFGTATQSNYLASNAFMDNFARYRR"
     aSDomain        28005..28196
                     /aSDomain="PKS_PP"
                     /aSTool="nrps_pks_domains"
                     /database="nrpspksdomains.hmm"
                     /detection="hmmscan"
                     /domain_id="nrpspksdomains_JX266_003305_PKS_PP.1"
                     /evalue="3.20E-11"
                     /label="JX266_003305_PKS_PP.1"
                     /locus_tag="JX266_003305"
                     /protein_end="2585"
                     /protein_start="2521"
                     /score="35.3"
                     /tool="antismash"
                     /translation="AGEEGTALEHIIAKISRLLYIPADEIDASKAISNYGIDSMVAAEL
                     RNWFQSAFGKDVSTLKMLS"
     PFAM_domain     28035..28196
                     /aSDomain="PP-binding"
                     /aSTool="clusterhmmer"
                     /database="35.0"
                     /db_xref="PF00550.28"
                     /description="Phosphopantetheine attachment site"
                     /detection="hmmscan"
                     /domain_id="clusterhmmer_JX266_003305_0023"
                     /evalue="1.40E-07"
                     /label="JX266_003305"
                     /locus_tag="JX266_003305"
                     /protein_end="2585"
                     /protein_start="2531"
                     /score="31.8"
                     /tool="antismash"
                     /translation="IIAKISRLLYIPADEIDASKAISNYGIDSMVAAELRNWFQSAFGK
                     DVSTLKMLS"
     gene            29878..31977
                     /locus_tag="JX266_003306"
     mRNA            29878..31977
                     /locus_tag="JX266_003306"
                     /product="hypothetical protein"
     CDS             29878..31977
                     /codon_start=1
                     /locus_tag="JX266_003306"
                     /product="hypothetical protein"
                     /protein_id="KAI1851231.1"
                     /transl_table=1
                     /translation="MAGKHDTTEPSWRPLAQKLTGLMGRRGSAKSKKSLDTTDEKASVF
                     RFKRQKKEQSPESSLRYEPLKVDLDKLEAMHLSDGWLDTHNHGADHEQRQGAQPAAQDN
                     TTTPIAALFANKSVLDMPNSVQLSRSDSQNDTGNGRRPFSMIETHSVAYHRVSSDLSST
                     HEVQFTGSVLDRGRPIEPKRFVSDPLWKTKGLRQELPPPGETAVAEQVSISRVASPRPL
                     SYSSGSASVTSKQHVPQSLSSQHRAPEKLDVLKRNSMYASVTPSQKDASVRTRPTQEPR
                     SASAAPLDRIKAWQKSITSAPRSPATSTSALTPAVPSQAGAPVRRLSTRGGVASNRLAW
                     IRELEEKKSSSVNRDIGVLKKQVGSVSDKLAMFESKQGQTPSPAARLPPLTRSNSTTSR
                     FSMAAPESTTSATGNVTATPRTSIDTVRSSHRTSSVMDYYDDSFREKMESVAGSYAADK
                     DKDKLESEKRQRVTAKFISVKSEKGQVPQTVQAEPEVAGSSSQPEKEKVQLVQLETAPS
                     LVEVASTEDKVQERVEEKTEEKTAKKVEEDEKVQPEAGPSQEEPEKGKEVVESSQPGTV
                     PATGEPETVVEEPHPILSESIPSPIGLEKPDEKPQSIQLGASHTPAEAVEGAEELPSVH
                     AQPENSDETIPLESEVASPVELEKSGEKPQFVQLDADASRTSLEKGEKVGSLDVAEIAE
                     TAVET"
     gene            34271..35696
                     /locus_tag="JX266_003307"
     mRNA            join(34271..34608,34665..34893,35068..35202,35262..35696)
                     /locus_tag="JX266_003307"
                     /product="hypothetical protein"
     CDS             join(34271..34608,34665..34893,35068..35202,35262..35696)
                     /codon_start=1
                     /locus_tag="JX266_003307"
                     /product="hypothetical protein"
                     /protein_id="KAI1851232.1"
                     /transl_table=1
                     /translation="MAAAAVLPASSPGKSTSVPLIVEPKVTHVLGNEEFDPKKHLTFQE
                     PSKIYTMNDIGFPDSNGISPVAVSEPFQLFSEEAVMRMRKEVLSDEVMTNCKYSSNIAH
                     CQLRGFANKYAPFTYDLWKHPDTLAIISKIAGIDLVTEMDLEIAHINLSIKSEEEQHQE
                     MDAFNERAQYEADEGIAGCPWEDDTPIVGWHRDSYPFVCVTMLSDCTNMIGGETALRTG
                     NGDIMKVRGPQMGCAVVMQGRYIEHQALRALGTTERITMVTSFRPRCPKMRDDTVLTTV
                     RPISNLQELYHQFSEYRLEILEERIRQQLKDMREATSSGRRIPTKKLKAFLEEQERFLR
                     HMNNEMVDEENVVMGVQVECHPVEVKEGSKAKKRPRGE"
     gene            36806..37745
                     /locus_tag="JX266_003308"
     mRNA            join(36806..37250,37309..37745)
                     /locus_tag="JX266_003308"
                     /product="hypothetical protein"
     CDS             join(36806..37250,37309..37745)
                     /NRPS_PKS="Domain: PKS_KR (21-112). E-value: 7.2e-07.
                     Score: 21.1. Matches aSDomain:
                     nrpspksdomains_JX266_003308_PKS_KR.1"
                     /codon_start=1
                     /gene_functions="biosynthetic-additional (smcogs)
                     SMCOG1001:short-chain dehydrogenase/reductase SDR (Score:
                     172.9; E-value: 1.4e-52)"
                     /gene_kind="biosynthetic-additional"
                     /locus_tag="JX266_003308"
                     /product="hypothetical protein"
                     /protein_id="KAI1851233.1"
                     /transl_table=1
                     /translation="MSSNRANVNFTRDKLFDLAGRVALVTGGGSGIGLMATQALVANGA
                     KVYITGRTGEKLDRVVEQYSQGSDSIIPLTCDVGDKAQIAKLVKEISSREACLCILINN
                     AGISSKTVSTESGSAEEMKKNLFDTESAQFSDWTETYNTNVAQIYFMTAAFLPLLQKST
                     ERHPGWSATVINISSISGMVKSAQHHFAYNASKGAAIHLNRILASEIAHQGLKVRVNSI
                     APGVFPSEMTANDSGDDQKSHIPKEKYAKVPAERPGKDEDMAQAVLFFAVNQYLNGQTL
                     AVDGGYTIMAGL"
     aSDomain        36869..37141
                     /aSDomain="PKS_KR"
                     /aSTool="nrps_pks_domains"
                     /database="nrpspksdomains.hmm"
                     /detection="hmmscan"
                     /domain_id="nrpspksdomains_JX266_003308_PKS_KR.1"
                     /evalue="7.20E-07"
                     /label="JX266_003308_PKS_KR.1"
                     /locus_tag="JX266_003308"
                     /protein_end="112"
                     /protein_start="21"
                     /score="21.1"
                     /specificity="KR activity: inactive"
                     /specificity="KR stereochemistry: C1"
                     /tool="antismash"
                     /translation="VALVTGGGSGIGLMATQALVANGAKVYITGRTGEKLDRVVEQYSQ
                     GSDSIIPLTCDVGDKAQIAKLVKEISSREACLCILINNAGISSKTV"
     PFAM_domain     join(36869..37250,37309..37571)
                     /aSDomain="adh_short"
                     /aSTool="clusterhmmer"
                     /database="35.0"
                     /db_xref="PF00106.28"
                     /description="short chain dehydrogenase"
                     /detection="hmmscan"
                     /domain_id="clusterhmmer_JX266_003308_0024"
                     /evalue="6.30E-41"
                     /label="JX266_003308"
                     /locus_tag="JX266_003308"
                     /protein_end="236"
                     /protein_start="21"
                     /score="140.1"
                     /tool="antismash"
                     /translation="VALVTGGGSGIGLMATQALVANGAKVYITGRTGEKLDRVVEQYSQ
                     GSDSIIPLTCDVGDKAQIAKLVKEISSREACLCILINNAGISSKTVSTESGSAEEMKKN
                     LFDTESAQFSDWTETYNTNVAQIYFMTAAFLPLLQKSTERHPGWSATVINISSISGMVK
                     SAQHHFAYNASKGAAIHLNRILASEIAHQGLKVRVNSIAPGVFPSEMTANDS"
     CDS_motif       36875..36946
                     /aSTool="nrps_pks_domains"
                     /database="abmotifs"
                     /detection="hmmscan"
                     /domain_id="nrpspksmotif_JX266_003308_0001"
                     /evalue="2.70E-05"
                     /label="PKSI-KR_m1"
                     /locus_tag="JX266_003308"
                     /protein_end="47"
                     /protein_start="23"
                     /score="16.8"
                     /tool="antismash"
                     /translation="LVTGGGSGIGLMATQALVANGAKV"
     gene            complement(39794..40975)
                     /locus_tag="JX266_003309"
     mRNA            complement(39794..40975)
                     /locus_tag="JX266_003309"
                     /product="hypothetical protein"
     CDS             complement(39794..40975)
                     /codon_start=1
                     /locus_tag="JX266_003309"
                     /product="hypothetical protein"
                     /protein_id="KAI1851234.1"
                     /transl_table=1
                     /translation="MNAPEASNFSPVHGKSPVAMAPPSVPEFKKPFDISNLMSPPELPP
                     LDSFAHSSVSKAMEPNTSEIRRVLGPNPPLSPPISPLTKNDRAPSADVPLSTPVKDPIL
                     YPAQDVSPPQQPLFTRDDSVDTQRIVDDHVVARNTSFFREATPPHREDYELMLFFKSQV
                     MRKFESNPKGWLKRERAQLIADRRAGARNNHFKLHPILPAKPQTIRTQAPKVVKPPRVQ
                     HRQPQATTSTPRPIRALSPPPKPARQTAAIRRVSVTPDPASRRSAAPSREDKDFVSLPD
                     YCPPLRSLPAKVNSLKVDWKGAPIDLSNDPHRDLLHPDELTLAANLRLDAATYLTSKRR
                     MFMARLNCLRIGKEFRKTDAQQACKIDVNKASKLWTAFDKVGWLDKHWVAGFI"
     PFAM_domain     complement(39821..40036)
                     /aSDomain="SWIRM"
                     /aSTool="clusterhmmer"
                     /database="35.0"
                     /db_xref="PF04433.20"
                     /db_xref="GO:0005515"
                     /description="SWIRM domain"
                     /detection="hmmscan"
                     /domain_id="clusterhmmer_JX266_003309_0025"
                     /evalue="7.90E-12"
                     /gene_ontologies="GO:0005515: protein binding"
                     /label="JX266_003309"
                     /locus_tag="JX266_003309"
                     /protein_end="385"
                     /protein_start="313"
                     /score="45.5"
                     /tool="antismash"
                     /translation="DLLHPDELTLAANLRLDAATYLTSKRRMFMARLNCLRIGKEFRKT
                     DAQQACKIDVNKASKLWTAFDKVGWLD"
     gene            46880..47446
                     /locus_tag="JX266_003310"
     mRNA            46880..47446
                     /locus_tag="JX266_003310"
                     /product="hypothetical protein"
     CDS             46880..47446
                     /codon_start=1
                     /locus_tag="JX266_003310"
                     /product="hypothetical protein"
                     /protein_id="KAI1851235.1"
                     /transl_table=1
                     /translation="MAAYMWNTHIYPSECFVESCGALLFDLSGKSKKVCLLHLIKNNHW
                     TLPKGRRNCNETRQEAAVREVREESGYSCRLRPVTMPTRAPSNMEAADVKDLPRTYDGL
                     TEPFFLEVRELGDDGGGGVKLVWWFIAELDRSAIHGKPEVHFKPEFFDCDYALKKLTFQ
                     KDRDMLRRAIDLLENSGWNCFRQWK"
     PFAM_domain     46946..47116
                     /aSDomain="NUDIX"
                     /aSTool="clusterhmmer"
                     /database="35.0"
                     /db_xref="PF00293.31"
                     /description="NUDIX domain"
                     /detection="hmmscan"
                     /domain_id="clusterhmmer_JX266_003310_0026"
                     /evalue="6.50E-08"
                     /label="JX266_003310"
                     /locus_tag="JX266_003310"
                     /protein_end="79"
                     /protein_start="22"
                     /score="32.8"
                     /tool="antismash"
                     /translation="LLFDLSGKSKKVCLLHLIKNNHWTLPKGRRNCNETRQEAAVREVR
                     EESGYSCRLRPV"
ORIGIN
        1 caagaactag ccattgcagc gtgggctgtg gcaggagcta cgtggctgcc tcaacaggaa
       61 caagcagctg ttccctgtgc aatgaaggac agcgtgggaa acttcaccct caatcttggg
      121 ggcgggagcg gtgtcaaaat caaggtgcct atgcgcctgc tggttggata cgatacagcg
      181 gccgggcgat tgaatacaac caacgacgcc ggagatccaa tgtgtatttt cggcatcctt
      241 aatgggacgg atcctagaac ttatactatc tctgcttcca tcctccgcgc tgtctatcta
      301 gtcgtagact catccaacag tcaagttgcg atcgcgcaag cccaacatga cgggacgcag
      361 ccaagcaata ttgttccatt ctcaggatcg gcagccccta ttccgtcagc gaccaaggcc
      421 ccagaccagg aagaccccaa tctatcgacc acttggccat cagttccaag ttcaacatca
      481 ttgtcaccca ccagcgccac aacaacatat gcggcagctt cagggttcca gatattgagt
      541 catgggacaa atgaaacaga tgcgataggt gataccagtg gtctcagcca gagtgccaag
      601 ataggaattg gggtaggcac agcagctggt gtatgtatcc tgacgggggt tttcttcgcc
      661 ttccgacgct atcatcgacg ccagatatct tctcgacaac acccgccact gagccatggt
      721 gacggtgtta aactacatgc aggtaattct gatgggctct ccaatggatt tcgaggttca
      781 gagttgccga gcgatggcat ccagatacca gcacagctgt cacatgtgta tccgcctact
      841 agcgaagtcg aaggcgaaag attgcccccc cttgcatacc ctcaggaatt atacgttgat
      901 cctggacagg ctggcacggt acgggtagaa cattcaaggt gaccattgaa atatttgggg
      961 ccagacagat actgcgaatt aatcggcgct caagtcttag ttgacttcag ccttcatttt
     1021 tgggttgagc atagtcctca tgtgccaacc aaaggaacca agtccaagga atgtacaggc
     1081 cgaaattagg agctaaggaa gattgtgggg agacacgttg ctttgagctc agtggataac
     1141 tgaaagcact gacacgagct ggcttttcgt aacgaaggtc ctctctgtga ctagtggaat
     1201 gctttcaaaa tataggatca atggctcgat tctaggtctg tgtcctctat ccccattggc
     1261 ttaagaacta cttgtgcctg ggttcttgat ttctatatta ggccgcagag tgatatcagc
     1321 tcagtatcgg gacgtcctcg gtacacttgg ccctgctgtc tgacatcttt cgagtataga
     1381 taacgatgac tttggtaacc tgtgctgggt tctgcctgtt gatagctcta gcaggatcag
     1441 tattctgtgg aatctcaatg atctctgtgt cggaaaaacc atgcgttggt gtcccacgcg
     1501 ccgccggtgg accttcctgt aatcttggct cgcatgttgc cctcgatctc ggagttgtcc
     1561 gagttacagc ttccgccgaa aattgttttg atggtcgatt aacctgtgct aatatactag
     1621 gcaaatcgat accgtgctcg tccaaaacgt ctagtctcgt atttagctga tgttttgggt
     1681 ttgaacttgg tgctgatgct aaagcatgta attcttctgg taatttgtgg cccgccccat
     1741 atgcgggtgt cgtttcattg acaacacgag gacccggttg agtttgatgg cgcatatgtc
     1801 ccccacattc acagcattcg ttatgtgaat cgactctttg atgcatactc agagcacttg
     1861 atctcctttt caaccgcggt gaggttgcta ccgaacgctg tgggagttgt gcctctcgag
     1921 cagtggtatc gtcgatgtca aaggaaaggt caacctctcg gccttctgag ccgtatactg
     1981 ataaccacgg aggttgctgg tcggtaaagc acaaattgtc ttcaaatctt ggaagagttg
     2041 agcaatgtgg gcgctgtagt ctctgcagag gaacgggaga cgaacacccc atttgctgga
     2101 ttccaggaca tggcagagga cgaagatggc aatgtgtact ttcttggatc ttttggtaac
     2161 atcatcctga aggttgaccc ggaaggtaag gcaaccaagt tttacagtcc agaccccgtc
     2221 accgataagt catacggctt cggtggcgca ttcatgacaa gggaaaatgt gcttgtcgtt
     2281 ggcgatgcga tatcgcaagg atttgtcatc ttcgatcttt cgagttcaaa cccctcacta
     2341 gctactttca ccaagcccac aagacaccca aaggaattcg atgaacacgt catggaatgt
     2401 gacgctgtga ctgcgccaag gagatacgaa gacaatgtcg cgctgtgttc cctagtcgtg
     2461 gacaggaaat tctcaaacca tggaatgatt accgtgtaca catcagtgga cggttggaag
     2521 agcagcaatt ttgctgggat gatccggacg gagttcggcc aatctccaga tatttggtcc
     2581 actgcccagt tgggaactgc tgacagggtg tacgctttat cgtcgtcact cccttacgat
     2641 gacgccgggt tcccgaatac taaaagcacc acgctcgttg atataactga caaggttgat
     2701 caacttatgg ggaaattcgg gccgaatcaa gatagaaatg cacatgaaga actctgatgg
     2761 tttcttttct acgttttact cgagtagtct tgtatggagg ctgcctctca ttgatgaatg
     2821 ccagaggagc aaattgcagt cttatgaagt tgacaggcat gtcatttcta ctggtagctt
     2881 aggctgctga gctatgtagc agtatcagag atgtgaggtc ggctgtagac agttcatatt
     2941 caggattggc ctcttgtgcg gcatatgtac gggtcacaca tcgtttgcgg tgacaaactc
     3001 gcacgtgcca ctgatcatta tgtgtttaca ttgtaatggc ccctggcatg cagtatgagc
     3061 gaccattagc acaatgtagg tggcatttta cggtgcgagt ttggttgcag gccgttcatt
     3121 ggcagaactc agagctgcct ccttccatgc caagtggatg gacgctattc aacacttgga
     3181 tcaggggcca aacagaccta aagattgcgc gcgctattcg accaaccacc ctgtcccaca
     3241 acaaatacct ccacatagca aggtatgact cgccagtgac tatttcgtac cgaaaaggct
     3301 ttaggcgtct gtcattcgaa cccaacaggt ggagaatcta ccattagatt gccttagacc
     3361 tccttttcat gctccgtcat gagcagtggg caagaagttc agaccagttg gaactattgt
     3421 caccactgag cgcatatatg gaacggcacg gtcatcaata cacttcaaat ggcgggcgca
     3481 taacaaccgc cctacctcca cggccaattc tttgatggta gccatcatac cgtgactgct
     3541 ccagtcggtg tacatgcatt caggagttaa atattaccct gcgtcgttta gtcgcatgca
     3601 gtcaggccat gggtagctgt ggttacgtcg aattatgcat cacggagtca ggttgttatc
     3661 tccgtggtaa ctccattcat gtcccaacac gatctaaaag ctgcgtcaga cgtgagtaca
     3721 ttgaggcaac ttacggtaat gcagttcaaa gggtcacctt gataatccat gaacggagtg
     3781 ctcaccgtac catgccgagt ttcttcacaa tgcggggatg caggttgctc tgactctaag
     3841 tcacgtaaca tatcttcttt tcaacaccgc tgaattgaat gccctcgtca cacccgttcc
     3901 aatgatggaa ttcatctgat gggaaacatg cccaggagat aagggcgacc agtttccaaa
     3961 gaactcctcc gtactttacg gtatcccaaa tcaataacaa gtggtgcttg taaagccctt
     4021 tattctttta ttactttttg tgaagaatac atctcaaatt gactgcgctt ttgcttatcg
     4081 tcctcgcact tcttacaagg acatatgggc catgatgacg caaatacggc gcttaccacg
     4141 cgaatgtcca ggcctccctt gttttgctct gctcctgccc tatgtatctc tgttaggcct
     4201 tatttctgac agcccgggaa tccttagtta ttacgtggag catgggattt ctccagtcag
     4261 ccaaaatgca tgctatgcaa catttaagcc cataaaataa tctctctaca gacctagagt
     4321 ccttgggcga ccatataatc aggccatatg acaaatcatg ttcagcagcc acagctgttg
     4381 aagcgtaggg gaaattagct gataataaat aagagcaact cacctctcta atctacatga
     4441 cacacaagcg tgaggcagaa gctagttact ggctaatggt cgatgacaaa ttccgtagta
     4501 caccctggag tttagttgag ataatgaaca gtaattgatt tggctgatgc tggtgttcca
     4561 tctctcgctc tgtctcccgc ttcccttcta tcgcttgtcg tcttgttcgt ttcttgacgg
     4621 caccgccggg ctcgaaccag agtgcaaatc atctttcgta agctggcatg ggagacttta
     4681 caggggcgga tcttcggcac ccggtgttca tcacccctca atgggaaagg ggcactgcag
     4741 gcactttgag caacgatgaa gccggggcgg aaaattccgg aggtgacaga tcaggtctcc
     4801 aattgaatcg acgcactacc ctcggtcaac accgcacaag ttcacaggcc acgcccacgg
     4861 aacgcttcga gcaaggatcg ctgaggggct ccgtatcatc attctcgtcg caccctcaat
     4921 accacagaag gctagattcg ggtgatcatc agcatatccc agtttcagcg ggcttggcga
     4981 acagtttgag gccatcagca caagggttag ctcatagccc ccagagccgt cggcgggatt
     5041 cacctgcaac cggaagttgt gctatgcgct gcgcgagctg catggacggc agcgcccacc
     5101 acccacagac ttgcaatgca gctggctcga cagagcagag ccaccggctt tccacctacg
     5161 agatgtcgcc acaaaatttc tcccacaatc atgagtccag catgaactcg gacatatcac
     5221 accaacgtgg attcgactcg gaccttttca tgccaacccc aaccagaggc catgtagctc
     5281 cattgactcc atcagtttct gtggcatctc agtcctacct gagagaccaa gcaaacgggc
     5341 taggatctca cattgatcac tataccgaag aggaagaagg ctgcgagcag gatactgcaa
     5401 ataacattgg cgcgaggata acaaaggtgg ttgtgatata cgtagaggag agcgattaag
     5461 tagataattg tgctgatata gcacgtattc acactccata acatacgtat ctttgaaacc
     5521 tatcccgtcg aggttcaatg gcgtcacttg ttcggcgcct tttctttctt tttgcctcaa
     5581 atacttccat gaagaaactt cgacctctgt ttaagcaaca gagttgggag taatatggat
     5641 atagatcgag attcttagca tatagactga ggatactaat ttgcattgct atatgtgcct
     5701 atggatgtca tgatatttat tcgcctgcca taaatagaga gtacatagca tgttgaaatc
     5761 gccatgtgga tgatgaacct atactgcacg aggcagagac gttgtatgtg ctggcggttt
     5821 tcgctcgatc gtgaatggtg cttcagaaag gatcgacacg tctccaataa cccactaagc
     5881 ctatcgatgt gctgcaaacc agactttgac agctttgaat cataggtggc gctcaatacc
     5941 gtttttcgtc attatcctca aagaaggagc cttctccaat gatgtgaaca cgtcccattg
     6001 ctcgtggatg aagtggctgt tggtggtgtc aatgccgggc aggtcaccca tccaacgccc
     6061 actgttaggc actggctcca catcgaagag gtacaagatg cgcgccagag caaatgtcat
     6121 ctcgcgcaag gccagattac gcgcaatgca atgtcgtggg ccaagagaaa aaggatggaa
     6181 tactgtttga gcgagcttga cgtcttcagg agtgtatccc gtctgctcgt ccgctatcca
     6241 tcgctcggga atgtagtcat ggggtcggtc gaaatacttg acattgcgaa agatggtgaa
     6301 gtgaggcacc gaaacccaga atcccacggg gatctcctcg cctgtcaccg ttatcccacc
     6361 ctcgtcaacc acgcgtggga tgctggatgg cacagatgga catagcctca ttgcttcatc
     6421 taggcaggcc ctcaagtact tgcagttctc tgctgtgttt gggtgtatgt cctccagctt
     6481 ggggaaagtc ttgaaaagtt cgctcgataa cttacgaaga attcgtggat gattggcgag
     6541 atagaacaat gcggtgttga ttgcagtagt cgatgtgtcg gatcctacag ccaaaatttc
     6601 agctaacttg gatgcacact gcatggatct gaaacactca ccagccatca taaggagagt
     6661 tgcctcgcca agtaactcgt cagggctata aactgcccca gtctcatcgt ccttattgtt
     6721 caggaggtgg gcaaggatat cttcgtagcc tcgctcctcg accgcttcct tatcaagctc
     6781 gatattctcg cgactctgga tgcgcttctc agtgtagtat cgggtgtact gtcctaacgc
     6841 atttgtagcg tggaacagac gcgggaagaa aagcctgtcc agagaaaagc gtttgagaag
     6901 aggctcctgg cctgtctgtt gttacgtaag aacccataag cagaaatgat aatatgaggg
     6961 tgtctgacca tgtaaattcg gatagcgcgc gcatggacgt tcttcatcat atctgtgccc
     7021 cggccagcga taaagccaaa agcctcacca aaacagagac cgcccattat gtccagcatg
     7081 agatagttga tctcatcagc catattgaag gttctccaat gtcccacggt ggaagggaac
     7141 tcaccaccat tgaattttac cgacacctcg tccactttgg aagagatgaa aggcgcatag
     7201 tgtgggagag cttttgcaga gaatgcttta ctcatgatgc gtcgcttcct tcgatgttct
     7261 tccttgtctg cggtattgaa tacgttccgt gcatgtgggt ttacccgaaa cgatgcgtag
     7321 aactcttctg gtttggacac attcttgttg aatccgtaaa cctctggtct atgttagtct
     7381 tcatattact gcgtaacttg taccctttgt cctaccatta agggcctcca ttttgttgat
     7441 ggacagcttg ttaggcgagt agcgaacttt ctctcctaaa gatcgtgggc gatattaata
     7501 aacccgccaa gtatcacaag tgataaatca aacttaccgt atttgacatg taggcggtaa
     7561 acataatgat ggaagtcgcc tctccacgca tgatataata ctggtaagcc gctcagtttg
     7621 gcgctgagcg gccccgggaa ttttcggtag gggtggaaga atagtcgata cacagtaaca
     7681 taggccaact atgtccgtca gagctgtctt gagatggaat tgggatgaat atctcgttgt
     7741 tgccattgtg tagatcttca tggcgggcgc cactgcacgt acccatagtg ctatgccaga
     7801 caacgcaaat ccgattgtat caaagaggac ttgtgaagtc aaaatcgaga gtagaaaact
     7861 taatgccatg gctgaaagtg tcagtcgatg acagatttcc aatgttgttg atgataaaga
     7921 ttgttaatga aaagcggaaa cgctgctaaa gacatatcaa accgcgacct atactatgta
     7981 aatgataata cagtatgcgt aatgccatag catcataagt agctcctcgg caattgagaa
     8041 atcgactcac ggctttctac ctacaacgcc ccctattgtg cccttgtgaa tcatcttatt
     8101 tccatgtccg gccttatctc cgcctcagag cccctggcag cgggttggct gtcgaatagc
     8161 gcaaggcaat gttgcgtaga ctctagctag gcttacatgt ggcaaaattg tcctaatgca
     8221 agtaagtaac gacaccggtc accaatggat ccgttgcact gagaacgcat gtcaggcctg
     8281 ttgcgaaaga ctggcccccc tggggaacgg cctttgccaa gcactgggct ggataatgca
     8341 ctgacagcta agacgcgcca tcttttcagc tgcagtcaga cataccttgt cggacatttt
     8401 ggtatcacgg gagcacccgc accgctgcta cctggctacc tgggtatcta aatactagac
     8461 gagggtagtc gccaggggtt gatcctgggc tgatcttgac aacggatcga atcgaacata
     8521 aaaaagggtt cagcccttgt atctgaaatt ggaagtattc tatttcgggg aactcgtaca
     8581 tacgtttgac ggtcggaagc tcaaaatgtc tggcgttcga tttccagtgg gtcaataatt
     8641 actacctttc tcaggcgacc gttactgatg cacgtgtaca agccgaatcc cagtgcgtct
     8701 gaagatcctc acgaatcacc ccaaacgagt ggcggcacga tagaacgcca gcctttgctc
     8761 ggccagaata cctacaaacc tgaagcccct ccagatggag gcctcgaggc ttggctagtc
     8821 gtcttagcgg gcttcttcat cttcatgaac tcctggtgag tagaaaacgc gatgcatatt
     8881 gttcgtcagt gctaacatga ctgaaggggc atttccagca ccttcggagt atttctggag
     8941 cattaccgga cagttctttt ccctggggtt tcttcttcga ctttgtcatg ggtaggaagt
     9001 gttcaatcga ccttcattac catcaccgga gtcgtcacag gccctttgac tgaccgcggc
     9061 tatctcagag ccatcgttat tactggccat ttaatgatcg tttatggcat gttcatgcta
     9121 tctatatcta ctcagtacta ccaggtattg ctagcacaag ggttctgcgt cggactgggc
     9181 gccggtgcga tcaacattcc tgcctttgcc gtcatctcat ccaagttctc aagccgaagg
     9241 ccattcgccc tcggttgcgc ttccacgggg gcaagcattg gtgggatagt attccctctc
     9301 atgttccgca ggctcacccc tgagcttggc tttcccacta cggtgcgact catagccact
     9361 gtgtgcctct tggtttccat tccaacactg gtgatactgt gccgtaagcc cggcgtaagg
     9421 tcacccacag caaggattgt cttggagcct cgcgctttta tcgagccgta ttttggggtg
     9481 tttgtcatcg cccttttctt tcagttccta gcatactaca ttcctctctt ttatctcacg
     9541 acatttgccg tcgtcaaact caaaacgggg cctgccttcg ctttcgacct cctcacaatc
     9601 agcaacgcgg cctcgttctt tgggagaaca ttgccctacc tgcttggagg ccgcgtcact
     9661 cctatccaaa cactcatatt gtgggagatt ataggcgtcg tgctgttgtt tagctggata
     9721 gctgtcaaaa cggtggatgg aatgataatg tggacagtgg cttggggatt tctgtctgga
     9781 gtccttgtca cggcgccagc ggccagtgtc gcacacccca cgctcagtcc aagtctaggt
     9841 gtcatcggtg cacggctggg tatgagctgg gcgacagccg ctttgggggt tctgattggg
     9901 gccccagtcg ctggtgccct ggttgacgtg gcaaatgcca atttcgtgct ggcacaaacc
     9961 tttggcgggg tatctatggc gcttgctgta agtctaatga ccatcccggt cattgcagca
    10021 catagataca atctgtcaac cgccagtgat ttgaatggcg cttagatacg agccacaaaa
    10081 taatgaacta caacaggttg gaaataggct acaatctgag caagtgtaca aagatggtgg
    10141 gcatgggtcc gatgtgcgtg ttcattcata ggcagttgca tgtaatccat atattttcgt
    10201 atctatttga gacaatgaag tttacttctg tttgatctat atctgtcgca ttatacgaca
    10261 cgactcttta tggtgaaaaa gtctgtctgc ggaagtaaag cttcgggctg cttttgtcct
    10321 tggaaacaag atattgtact tgagtcttcg acacactgtt caaacctgcg ctcagggcta
    10381 aacggaagcg atacctcccc acatcttgca ccgcccttaa ctacattctc cgctataatc
    10441 agatcagtgg catatactcg gaactcggca gttgcattgc cttccctaat cacttttgtt
    10501 cgcgactatc gggcgtgctg gtgttcctaa cggctaagcc gcgtgccgat cgagtcttgc
    10561 atagtgtatc tagtcactag ctctagatat tccctccatg ggcttacacg aagtcctgta
    10621 gtttctgacg aatgcgggtt ttttgcttat ggagtgcaac ccatgtttgc ccacactgcg
    10681 aggggggtgg gggccacagc gagtaactaa gggatctaac gcggtcatgc aacgtaccca
    10741 agttcacagc gtccaattca actgatctac cttccaggac tttgaaagta ctttgaatgg
    10801 aaatgggcaa gttaaacctt ctaagcattc tttgctattg gctggttgtc agaatttagc
    10861 gggtgttggg tgcatagcat tggcgtctta gtactatacc ctggaatatt gtattatctg
    10921 cttgtgggtt cttttttagc ctgccaagag gaccagggaa gaattggttg tatatgactg
    10981 gccagtgcac tactcgttcg tcaatttctt aacgtcccct cttggctgca gcgtcagctg
    11041 ctgtcactga ctggcctgca aagtggagcc atagcgtctg acagtctctg actgcaggcg
    11101 atgcgacggt aacagttgga agaatgacgc tgggcgtcag ccggttgagc cttacggtgc
    11161 catcgagctc agagcattcc gctctgcgca cttgttcttc atgcgtacgg tgcttagcga
    11221 gctcaatggt atagcggcct tggaagctaa ctacgattct tattccctcg acatattcta
    11281 caattgcttt ttggaacatg gctgtatgca gtccatgtgc tgagacgagt caaccggagt
    11341 ctggggttag tctgggattt atatatggta gttatgtagt gaggagcctt tggagcaggt
    11401 acgagtagct tgcattcttg atacgtacag atcagtatct aggcacccga ctattccact
    11461 atttccttat gcaaccaggt gtcatctgtc gcaatgcata tgctctgtaa ttcactcaac
    11521 gctgtggcga cgcaattgct gtcgctgtcc tcgccagcat ttcaatcgct aattcaacag
    11581 cgagccgtct ggtgccaaga gcctcatgcg caggtatcaa ctcacggaac tttgacattc
    11641 acctacccgt ctcctaacat tacgcgggcc acgatcaata atgggccagt aaacttcgtc
    11701 gaccggcgat ttacagatga cttgttggat ttcttgatcc ctcttgagac ggtgacagag
    11761 gacacgccca aggtcgtgat cttcgactcg tcaaacccta acttttggtt gggccacatc
    11821 gacatgagga cactgaagac ccctatcacg gatgaaaaga agcagctggg tgccgattac
    11881 atcaaattca cccaattgct ccagaacatc acctcgacaa tctttatcgc cgagattgac
    11941 ggtcgcgcat tcggtgctgg gaacgagatc gctgcgcaga tggatatgcg attcgttgga
    12001 ccacgtgcgc gcactggttc ctttgaggaa gctctaggcc tcgtcgctgg aggaggaggg
    12061 cagacgtata tgggctccat cctcggcaag gccaaggcca tggagtacct gctggcggcc
    12121 aagtccttca ctgggcctac gggtgaggca ctgggcatct tcaataagta ctacgacaat
    12181 tcgcaggcgc tcaagaactc ggttctcgaa ctcgcccaac gcatcgcatt attcccgcgc
    12241 gtcgcgctga accaaaccaa gtccgtgctc agcttcctga acccgcccaa cgacgcattc
    12301 cagctcgact ttgaggcctt ctacgacatc gaacaaggcc cggtgcagca ggcaaacata
    12361 cgacggttca tcgagctgag cgaggaccag actgcgaacc actacgaaat gggcttgggg
    12421 gagagtgtga tggccttgta tggacagtgg gatggtggcg ttgagtagtt agtggggcgg
    12481 ccacttgcgg gctcactggt gaattgcaac ttggagcacc tcctaaggtt attaactttg
    12541 ccctgtacta cctgtacatg gtgggcatcc cgcgctgggt gtctatgtag cggtctatag
    12601 agcactgaaa tcggtactcc cgtaactact atctactatg acagggcatc tgttccctga
    12661 tgatcatcat gcgatgccgt ctccacaatg caccctgtta ccaatggttg cttttgttgc
    12721 tgcggcagtt gagtcaggta ttttcggcct ttgtatcttg gcagtgctta agtccgttgt
    12781 ctcagcccgg tggccctggt tattgttttg ttgtcggtct attgccatgc ccactccttc
    12841 cgcttcattt caggcacaga gttgaaaatg ttaacttatc gggctttgcg tcttggcgtt
    12901 ggttaagtcc agtcgccctg tccaatggtt gtaataccca gctcatcata ttgatcactt
    12961 atcttgccct taattacttg cgtgtggcct gcctatgtcc ggtattacac tgcacgcgct
    13021 tccgtctttt gcagcctccg atcagtcggc atggcgcttc acttacagag caccgtcttc
    13081 ggccagctga tgcgcttcct ctcaagccgc agggtcttca aatatcccga tgagattgat
    13141 ctaagtttat gggaaaaggc agtgcagcaa gatgacacct atcccgaacc cagcggcaat
    13201 gccagcaaca cattgcaagg caccggggcg gccaatgggg cgcgactaag cccaatatcc
    13261 cagggcaatc atggaaatct cattgtaggc tggtatgggc ccgacgatcc tgaggtaagt
    13321 actctttgca cgactactgt atgtcttgct aatgtgccct attccactcg cccagaatcc
    13381 ccagcattgg ccccgagctt tgaaacacct gattgcattt caaatgtgta tactcaactt
    13441 tgctgtctac atcgcaagct caatatacac acccggcgag cacaacctca tggaagaatt
    13501 ccacgtcagc gaggaagtcg ctattctggg gttgtccctc ttcactctgt acgcagaaag
    13561 cactcattcc ccgcctttgg tacattttgt taacttcctg cccatgttgg ctctcagagg
    13621 ttacggcttt ggtcccatgc tttggtcccc attatccgag attccaagac ttggtcgcag
    13681 tggaattttc ttctatacgc ttctcgcatt catactcttc caattgccgg tcggcttggc
    13741 acccaatgtc gtggttttcc tcattttcag atgggtgaca ggcttctgtg gcagcccgtg
    13801 cctgtcgaca ggtggcggta ctatcaatga tatctatcca cccacgcagg tacccttctt
    13861 gatttgcatt tgggcgtcgg ccggcgtttt aggtcctgtc ttcgggccgc tcatcggtgg
    13921 ctatcttgca cccgccatgg gctggcggtg gaccatctgg gcattcacat ttttatgttg
    13981 cttggtactg gtcatcatgt ttttcttcct cccagagaca agcgcagaca ccattcttta
    14041 taaaagagcc gcgcgactta gcaaggccag cggtcgccat ttgataagtc gatcggaggc
    14101 cgactccgca caccacacag cgagagacga cgcgctcctc ctcatgcgag cctttacact
    14161 tacactattc gagcctgtcg ttctgttgat gaatctatac gccggtcttc tttatggtgt
    14221 gcttttcata tggttcgaat cattccctct cgtttttggg aatatttatc attttaccac
    14281 tcagcaacaa ggacttgttt tcctggcgat cttggttttc accctgatta gcttgcctct
    14341 ttatatgcta tggatgaagt ggagtttggt cccgaagatg ggaacaaagg ctttcaaacc
    14401 cgaactcatg cttttaccaa cgcttgtcgg ctgctggtca ctccccctct gcctcttctg
    14461 gttcggatgg acgtcacgat ccagtatcca ctggatagtt cccgtcattg gttctggcac
    14521 gttcgctatt ggtgttgtaa cattgttcaa cacactctac acctacctcg gaatgatcta
    14581 tccaaaatac gccgcgtcaa tcttcgccgg ggcggccttg tttcgagcac tttttggggc
    14641 gacttttcct cttttcgtaa gtttcatcag tggtagcaat gctatgcacc tattataata
    14701 tgtcgctaat aaagaatgcg ccaacaggcc caggttctct ttgataatct tggtgtgggt
    14761 ccgggtaact ctcttctggg tgggatttcg gtattgttca tcccagtgcc ctttgtcttc
    14821 tacaaggtaa gtcgatagat atccccctga atcatatttc atctctgatt gtgccgcagt
    14881 ttggggagag gattcgacga cgtagcaagc acgcatccgc ataataccat gtagataatg
    14941 aggaggacaa tgcgcacgta acagtggcgc tatagagaac gtgttttaaa atcattctta
    15001 taactaggac gtaaactctt aaaccagtta tcttgtgatg gtaagccgtc aggtgaagct
    15061 ggtggcctca agtggttctc ctttcagtag tgacttacca gtaggtaccg gtactacatc
    15121 atacgccacg gagtgtctaa cggcacctgt aacgcagcca tagggtcgtg ttagacaagt
    15181 tgggcctaca aacgttctct cctaagcccg tcaaacgggc agggagattc tgtatctttt
    15241 ctttttattc aatacactca ttttgtatca ctccatacgc aaaggcttgg ggctgccatc
    15301 tgttcgagta gattttcagg ctactctaac atcagactta caccccaaaa gtgataatgg
    15361 ccttttgtct cccgcaagac cgtcacgcat ctcgggagga ggaaatatgg taacatagag
    15421 acttatataa tggttcatcg cttcggggcc aaatcgacag taccatccat tattgtatcg
    15481 tagaattttg tatatgacat gtctgtgaca atgaacaccg tgattaagtc aataatcaac
    15541 aacacagcta catagctcaa gctagtggct gcgctcttca ccgctgacaa ctattctcgt
    15601 ccaaaaagtt gaatataaac cagcagttta ttggtgcaca aaaggatgag tggagttatt
    15661 gaacggaaat attttatata tgcgtatata tatatgggtt tgcacatttc cattttgtca
    15721 gatagccatg tgccagacat tgtgccttcc tggatctgtg gctgggccgt attggcttac
    15781 agctcgccaa cagaggcaga actatggacg ttcttcccat ctgtttcatc ttggcatgac
    15841 tcgcctgtcg tcactctgct gagtttatag tcgatgtaag acttggtttc cgcattgcca
    15901 ggcggggcta tcctgatatt cgcaacgtaa accccttcgg tcagtgcggc gtactttcca
    15961 gaggcttgaa aggtccaggt cgtgaatgtg tcgatctcgc cccatttcgt cggtaccgca
    16021 tctgtctcat tggccagtat cgctttcacc ttggggatgt tgcgcagcag cccctttcca
    16081 tagatgccaa tatactgttc atcgtccgtt cggagcagac cttgtgcatt caaggtgaat
    16141 aagtcatttt caccgtcgac tacgttgaag tcgtccatgt ggactgtcgt cgcattaaca
    16201 cagagttcgc aaccctcaac cgacgtcagc cggcccactg cattgccatt ggaccagact
    16261 cctccagttg gaagctggcc catggggtac aacgagaaga tcctcaacta tatatttcgt
    16321 gattactgtc agctctgata cttgtagtac tgtagcgcat gctgtagtgt gatccaccca
    16381 cctggaacac cagcgctggc accaacgcgt tgaatccgca ctggaccatc ttgttagagg
    16441 ctgttgggaa ttaggttgac tagtatatca caggcaaaac gacaaagaga gcggcttcca
    16501 cagacgagaa ccaaattatt aatcgatttg tcactgctca atagaatgca agaggagacc
    16561 atatcctgaa acacaagaca aggcttgaag aatatatgct tacgatttaa ctgacaatca
    16621 tcatgtggag tttaaatgga aattgatatt tattatatga gttgcggtgc ttcttcggca
    16681 ccatcacgca cgggcctgga gaaaacacac cggggcatag atgtggtggc tgacctgcag
    16741 agtgactgac aggcctgcaa ccttggcttt ctgacaccat tcggaccact gatggaacca
    16801 tactgcacat gtcattcgca ccacgaaatc cttgtcagat cacacgaatt ggtccatctt
    16861 cttctccgca aactttacac agtacacacc ctcggccagt tctggaaaga gctttgacag
    16921 ggcattttca tagacgcata tctatgcggt atgccaaagg ctgtgggttc gaggtaccgg
    16981 agtgattcct catatatcgt gtatacagtt ttttgaatca ttgcatattt ctggtctaca
    17041 gccagcttct tagccccgat aaccctcccc aggaccacac aactactcat ctcccggtaa
    17101 ccccatggag tcctcgtata gatttgcaat attgtcctct gactgctgcc gacaaaggag
    17161 aaccatgtcc tccctctgtc aaaactcaag ctcagacata acgagcagag gctggtaacc
    17221 attaaaccag ccttcggggt catattcctt tttgaggcgc cgaagcctct ccaacctcca
    17281 gggttcataa ccgtacaagg cttctggtgc gtccttggag ccgtgaccgt agttgacgta
    17341 ctgctggagt cttccatagc cagatccctc gattaatttg tcttgttgct ccgatagcca
    17401 ttcgtcaatt tcctgctcta actctgtgtc tttgtatgca ccttcaatca tgctcccaaa
    17461 ctatcagctt attcgtataa caaaatatgt gcttgaactt acagaaaatg ctgcgagcca
    17521 tgtctccacg gataggctgt cgcatcgtct ggcaactcct ggatcttctg ctgagcgaaa
    17581 gattcaaaca tgaagctgaa catcgctctc ccttcatact tttcattcat gctacgccac
    17641 gaattgatat aggaccgtat ggtggggatg tcatagctct tggcgttggc ggcgtaaaag
    17701 ttcttgatcg gaaatcttgc ccatccctgg ggtgtgcaaa ggatgttatt gagaccattg
    17761 taggttgccc atggcagggc atcccacgtg gcaattttgg tatccttcca gatcggcgat
    17821 atcttgtcga atagtttggt gtatggggca gcgtctactt cggggcctga atacacaaga
    17881 ttaatgttga tcgtcggcta caatctgtca gcaacgccct cggtgtttcg aagttatgtg
    17941 ccaaccttcc catctacacc tcgtctgcgc ccgattacaa acacaccaac ctccttgggc
    18001 atcggattag agatagaatt tagcgccgcc agtacatcct ctgtctggtg caatgcatat
    18061 tcgaaatcca ccacaaggtg ctttccatca tttagttgag gatatatctg gtatgttgcc
    18121 tcaaccacaa taccaaagtt gtgtccagcg cctcggatag cccaaaaaag gtccgagttg
    18181 aatttagctg atactcgaat cacggttcca ttcgctagta gaaggcgagc cgataccaga
    18241 ttgtcgttga gatagccgta tttcccctgg agcctaccaa tgcccgcgcc cagggagact
    18301 cccagtacgc cggtgcaagg acacgagcca acggctttgt gatattatta gcatggtatg
    18361 attgacacaa aatagttata ccactagcct ttcttctgat acgttacccc acggggcaca
    18421 gggtttactt actgacttcc atgcctctag catatgtcgc gtttgcgaac tcacctgtag
    18481 tgatgccgcc gcctactgtc atcagctgtt ttttctcatc gtaaactgca ctttttaggc
    18541 cgcgtatatc gatcccgatg gcatttttga tgcggcgaag cgaggtggtc agactgtgac
    18601 caccggctct tgctgcaaat ggaatgcctc ttgagcgtgc ataattgacc tgtactgatt
    18661 ttagcaacga ttttgcgaat aaatgacaat agttagcata attacagtct cgaccacatc
    18721 gttttcttct gcagcctgta caacagcgat gtactccggt cgcttatagt tggagtatcg
    18781 agcattaagt atcgtgaagc tttcatcgcc agccagtgat attgtggctt tattggacag
    18841 gcgcctctct agttccttct tcaaactaaa ttttgaataa cgatctgaaa ctagagcgtc
    18901 cagactgatg ccttcttggc cccaaattaa tggctgttgg tctccgtatg ttggcacata
    18961 cgataaaggg ctctcctgtc ctatgacgaa attcacccat tggaggagga tccaggggag
    19021 tgtggtcttc caagaattgt tatttgccat agtaaacaag tattctgctt tggtttggaa
    19081 ttactctctg taactgaggc agtatgagct gtcctataac tttaaattag cacgtttaca
    19141 tgggcagggc tgactggtcg tcgtgaggac caaaaatctc tctatgcgca agttcatacg
    19201 atatttcttg gtttcagcag atattctatt tccatgtagt gtaccacaaa tcggcagtgt
    19261 cataccagac gtcagatgaa tagcgtgcgc tccaaaccca tgtctccttc tgtgctgtca
    19321 tgtatgttgt cgtatcaggc aatagtccct cccaagctca aggttcggtc cttcatacag
    19381 tcacctcggg tcaatcacct gacaagcatg atgcacatat gtcagatcta ctaagaccaa
    19441 ggtactttcc aggctaggtg tcataaaata agtgaaaagt gggttttgcc atgtgattgt
    19501 tccctggctt gcacctgccg tctggaagtc tcactgatgc cggcttcggc ccaggggtta
    19561 agtgtactat gagtaataaa caggataact agtaggtgat ggtatacagt catcttggat
    19621 atctctgttt gcccagtgtc gggcagctta acagttcact gcgaatatcc aatatttctt
    19681 aactatagct aacatcccat atcaagcaag ttttaactgt agctagggtt tcatgttcag
    19741 tgcagttgtg agaagcttct actaaatcct gagccttttc ggccttgtat tttggctcta
    19801 taaaagttct accgtgtgtc aagcaccgta caaaattaaa gacagagttg ttgatccaca
    19861 ctttcgcgtt accaacgttc gtcggtagac ttactttaac acaaggcgct tggactcgac
    19921 tacgagttac cacctgcaac gtttccgccc tattgcatcg tttccgccct attgcatcgt
    19981 ttccgcccta ttgcatcaga atggcgccaa tctctgtcac cgaaccattc atcccagagg
    20041 cattggagcc catagccatc gtgggagtgg gtgggtcatt ataatctctc accgctggac
    20101 attagctgta accctaacct gaacaagggt gccgctggcc gggcgattct gagtccccat
    20161 ctgagctatg ggagtatctt caagagagga gacactcata caccaaattt cccgaggata
    20221 gaatcaacgt tgatgcattc taccatcccg acattaaccg acctggctcc tttagaaccg
    20281 aggggggctg ttttcttcgg tctgacgtac ggcagtttga cccgaccttt ttcggcatcc
    20341 accctaggga agttcttact ttagatcctg ctcaacgaaa gtttctagaa gtcgtctacg
    20401 agacaattga gtcggcaggt gtccctctgc ataaactgtc cggttccaag accggaacat
    20461 ttgtgggcaa cttcaattat gatcatcaac tgttgcacta tcgcgaccct gagaatgcat
    20521 tgccgtattc cgtgactggg agcggtatta ctatcatcag caacaggatc aactatgtct
    20581 tcaacttgaa agggccttca atgacccttg acacggcctg ttctagctct ctgtatgcgc
    20641 ttcatctagc ttgttctgcc atccagactg gagactgcga cgcagccatt gtcggcggaa
    20701 ccaacttgat tcttacgccg gagtgccaga tcttctcatc cgttctggga gcggtctctc
    20761 ccacgtctgt ctgtcacacc tttgactcac aaggtacagt cccgtctcgg accctagccg
    20821 tgagttacag tgactgacaa attccatagc tgatggctat gctcgggcgg atggaatcgg
    20881 tgcgctctac atcaagagat tgcaacaagc agtcgctgat ggagacccaa ttcgtgctgt
    20941 gatccgcggt actgcattca acgccaatgg ccggactggg ggaattaccc accccagccc
    21001 cgaagggcaa gcagcttgca taaaacaggc gtacgaacga gccggggggt tagacatgtc
    21061 actgacaggc tacttcgaat gtcatggcac aggaactccc gttgggtacg tttttgcttc
    21121 ttcttctgtt tgtggcttta tatacgtcca tttcttggcg ctgatgttgg aacagtgacc
    21181 caatcgaggt cggtgccatc ggccgcctgt tcactgactc caggaccagc gctaaccctc
    21241 tgttaatcgg atccatcaag tccaacatgg gtcatagcga gccctccagc ggtatggctg
    21301 gtgtcatgaa ggccgttctg gcaatagagc gaggtctcat accacccacg atcgggatca
    21361 aggaacttaa tcccaacgta gatttgaagg atggtcggct gaaaatcgtc caggaaagta
    21421 ctccgtggcc ggatttacca gttcgacgag cgagtatcaa ctcttttggt tatggggggt
    21481 caaatgcgca tgtaagtctg catatatcat atatgatatc gtgtctgacc taatattaca
    21541 ggccatcgtc gagtccattg agactctatt tcctggttat cgatcccgcc atcaggccaa
    21601 caaacaatcc tcctccatgg aggcattcgc aaaccgtaat gggattagtc ggcaatattc
    21661 cgacccaatc actccctcat caatcaatgg cttagccaac ggagatatga gtggccagaa
    21721 tggtacccac aatgccaatg gagttgaaaa cggccatatt ggactactta ccaacaagcc
    21781 tcgatcgact aaatcgagaa cccagttcat tctccccttg tcagcacacg acgggaggac
    21841 gctacaggca aattatgatg cattagcagc gcactaccgc gactggagcc tgtttgacat
    21901 tgcgtacaca ttaagcgcca ggcgtagtct gcttcaaaat cgctgctttg tcatagtgaa
    21961 ggccgccgaa gctgagaacg gcctgccaca agagaaatcg tccatagtga agacggcagc
    22021 gggtgactca cgtactcttg gcttcgtatt cactggccag ggctctcaat ggccccgcat
    22081 gggtgcgtcg ttgatgaccg agttccccag ctgtctggtg actgtacgcc gcctggacaa
    22141 gtacctggac gacctcgatg aaggacgcgg tcgagactgg agcattgagg aagtccttca
    22201 acaggacact gggaataccc gagtccacga agcggagctt tcccagcccc tcgtgactgc
    22261 tgtgcagatc atgattgtca atctcctctc ccagtggaac gtcaagcctc gagccgttat
    22321 cggccactcc tcaggcgaaa tagcggccgg gtatgccgca ggcctgttga ccgaggaaga
    22381 agctatggtt gcagcatacc tccgagggaa ggccataata caaaatgcgg cgcccgggct
    22441 aatgatggca gtgggaggtg ccctgtctca tctccaacca ctggtggatc actatgacgg
    22501 tcgcgtcacg atcgcttgtc ataattctcc cgagagctat acgttaagcg gtgatgccga
    22561 cgtcatgacc gatctcaagg ctgtgtttga tgaaaagaag atattctgcc gcgcgcttca
    22621 tactggcggc aacgcttatc actcggagca tatgagaaca atcggccaag gctacgagat
    22681 gagtctgaat gcatgcatgc ccaagagatc agccaagatg tcagctcagg aagattcgcc
    22741 agtcataatc acgcaagctg tctttttctc ctcggtctat ggccaggctg caccttggtc
    22801 catactcgga cctaagtact ggcgccagaa tctcgagtct ccagtactct tccatcaagg
    22861 tgtatcgcaa atgttgactc aggccacgcc tgatattctc attgaaattg gaccccacag
    22921 cgctctccag ggccctctcc gccagctagc taactcgatg gacggtatcc agttcccagc
    22981 ctattacgcc gcaattacaa ggggcagtga caacgtgaaa gatatcctga cactggcagg
    23041 caatctctac agcagcggtt acgacatcga tctggctcgt gtgaacgcca tagagagccg
    23101 tggcgggaac ggctatcaga ctgggcgggt catatccgac ctcccccggt accaatggca
    23161 gtatccatgc gatattctgc tctatgagaa tcgctggacg cgtgaatggc gcctacgcaa
    23221 gcatccacga catgacatcc taggaagtag gataccgggc acaaaccagg ccgagccact
    23281 gtggcgaaac aagctgtccg tcaaggatgt gccttggctg gcagatcatc gtgtaagcaa
    23341 gcaatcatta aaccggtgat gtcttctgac ccttttacag ctcggcaaag aaatggtttt
    23401 cccatctacc ggctacctga gcatggcttt agaggcagct acccagattg cagagctggg
    23461 gggattaaaa gtctcagatg ttgaatacta tgacattcag aacgtcagtc tctccaaagc
    23521 cctcatagta cccgaggacg atttaggtat tgagacccta ttcactctac gaccgacccc
    23581 gctcaataaa accactcgcc acgtgtggct tttcgacttc gttcttacct cagtctcgaa
    23641 tgaatttggg gttgacaatt ttgtggaaca ttgccgggga caggtcgaag ttggtctaga
    23701 gaaatacagt gagtagctcc aaggccacca taggatcatt tttgcctaat cttagcaggt
    23761 ttcccagagt acccctttgt aggagacatc caggcctcga aggtgaagaa ggctatcaat
    23821 gctgcgcagt ggtacgagag tttcgtaggt gcaggcttgt gctatggccc tacgttccag
    23881 ggcctttccg atatctctgc catagggcag tcggacatga gtcgagctcg agttggcata
    23941 gatcctactg caaagatgat gataggagag tcgcgctata tcctccaccc agccactctg
    24001 gacgctagtc ttcaactctc tattctggca ggccacaaga acacagctac caagttcaaa
    24061 cgcgcattca tgccgaccgg gatcgatagt gtcaaagtgt ggcccaaggt tgcagcggag
    24121 actcgtggat ttgccgattc gtactcgaaa gccacgctga agggcgtccg gggcctcgct
    24181 gcagacgtgg tgctgctcgg aacgaacagc caacgaatgc tacaagcgag caacatattc
    24241 ttgacggcat cggatcagtc cgcccccaag ctcatcgaag agtcaaagcc gtacacacgc
    24301 atcatttgga agccaagctt cgaccatctg accacggata ctctgtctca gatgttccca
    24361 cctctgatgc tgagtgacga tgctgtgatt ccttcattga atcacttggc actgcaccag
    24421 ttgattcact tcaaagcgac ccatcccgaa atcttcaagc agagctcgga acagccgcat
    24481 cttcaaaggc tgcttgactg gacaacggaa aagcttaacg ctgccgcggc tgatcacact
    24541 tcgactgcct ccaagatcat caactacagc catgcacatc gagcccaaga gattgaacgg
    24601 ttatccgagc tgttaaagcc acgatcctcc gaggctcgac tcatgtgtca cctctacaat
    24661 aatctccctt ctatctacag gggtgagaag actggaattc aagttgcgtt gcaagacaat
    24721 ctgctgcttg acaactatga gacggggcaa gtttatcgag agggaaatcg ccgtctggga
    24781 ggggcattgg ccctctatgc ccaccagaac ccgaaggtca ggatcttgga ggttggagcc
    24841 ggaactggaa gcgcaacgaa tgaaatccta tcagctttaa agggagatac cgcatggagg
    24901 cagtattcag agtaccgctt tacggatact acgccatctt tcctggcaag tggggaggag
    24961 agattctcca attatggcgg tatgacattt ggcacctttg atatggagca gagcggcgaa
    25021 tcccaaggat accaacagga ctgggacatc gtcgtggcat ccaacgtcat tcacgccacc
    25081 tcggatatcc gaggcacact cgttaacatt cgaaacgtac tcaagcctgg tggcaggata
    25141 ttgctattgg agttaaccca atcccagctt agtgcgggcc tggtccttgg taccttcagt
    25201 gacttctgga aggcggataa cgatcccagc taccctcgat acgacggtcc gtttttgagc
    25261 aagtcgcttt ggcagcaagt cctccctgct gctggatttt ctgggctcga tttctacctt
    25321 gatgactacg ccggtgacaa tgtctccgca actgtcatat gtgccaccgc tgcggatcct
    25381 ctgctcagca ttccgccgac aatccagggt ccggatcgcc aaggcatcac gttggtttat
    25441 cgcaacgcga cggcgccata tatgagacgg atgatggaca atctttccaa tactggcact
    25501 atacccatct ccctcatgcc actttccgat ataaagattg ctcgtcatta caggcttata
    25561 ttcctccttg aggcagagaa accattcttc cttgatgcaa cccctcaaga gtgggccaac
    25621 ctccagtatg caatcagccg ctcagtgtcg tcgttgtggc tgacgcgtgg tgatctcatg
    25681 gtgggcaaag agcccctatg tgggatgatc tccggtcttg ccaaaggaat gaagatcgag
    25741 aacaactcct tgcgcttcag catcctagat actgaccaaa tccctgacgg gcccgacaat
    25801 gcttacttca aactggtcaa ggcccttgaa gccagagtgg cagatgcctc gaagttcaac
    25861 gacgattcag agttcagata caaaaacggt atcctctaca tcagtcgcct cgcgttggat
    25921 aacggcctct gtgcagaggt cacagttgcg aactcccagg atagggtgtt gaaggagctt
    25981 cctcttaagg ccctcaagtc gaccaaactt caactggcga tcgacaaacc aggcgttttg
    26041 agtaccgtgt acttcaagga ggacccaacg ttcctcacgc cactagccgc ggatgaggtt
    26101 gagatcgagg tcaaatacgc cggtatcaac aataaggata tcgccgtgtt gactggccgg
    26161 caccattccg attccttcag cgacgagtgc tccggtgtga tcactcagat tgggagtgaa
    26221 gtgaaacagt tcaagatcgg ggatctggtt tactgccagt cattctccaa gttcgggaac
    26281 tttgtccgcg acaaggccgt attctgccag aaactcgtcg ccggcgacac attggatggt
    26341 gtggctacac tgccgattgc atttggcaca gccatttacg gcttgatgga tttgggccag
    26401 ctgaccaagg gtgacagcgt gctcatccaa tctgcaaccg gagctgttgg tttggcagcg
    26461 tgccagctcg cccacatggt tggggctgag atcttcgcca cggtgggcac agaagccaag
    26521 aagatagagt tgctggggat gggctacggg attcaagccg accacgtctt cccatcccgc
    26581 gacaggttca ctgccgcgaa gctgctggag caaactaatg gcaacggcat cgacgtgatt
    26641 ctctgtagcg ctcggggaga gctcatgcac gagtattgga aatgcattgc tacctgcgga
    26701 agattcgtcg agattggccg caccgaggtc ctcgacagcg gcaagctgag ccttgatgtc
    26761 tttgggcgta atgccacatt tgcctcgttc gacttggagg ttatgagtaa gaacagacca
    26821 caagtaaccg ctaggtactt agcccctgcg taattcatat gcgcaaagag agctaactct
    26881 tggtagtcta atgagaagga ttcatgaact caagtctgag ggtcgtatca aacccttgcc
    26941 cctggccaag ttcggcgtcg ctgagatcga gagggctttc gcgacattcg tcaagggcac
    27001 ccatgtcggc aagctgctcg tcgaatatga cgaccagtcg gaagatagcc ttccagtaag
    27061 tctctgtcca attgatcaag cctttgccgc gcgtcgtgac tcataattcc tagttggaaa
    27121 gagacgcttt ctccgccaaa tttgatccaa atgcgtcgta cctcctagtc ggttgcttgg
    27181 gtggtctcgg gcggagcttc agtacctggg cggtatcacg cggagcccgg aatttgatct
    27241 acctgtctcg cagcggagct tcgaacgagg aagcaagagc ttttctcgaa acgctgagac
    27301 agcagggagt tgatgcatat gtcgtaaagg gcgatgtgac ctcgatggct gacgtgcgag
    27361 ccgccgtgga ctcggcgaag ttcccactga aaggcatcgt gcagggcgct ctcacgctgc
    27421 acgacggtct gttcgaatcc atgtccctca accggtttaa cgcaactgta cacccgcgcg
    27481 tcattggcac gttgaatctc cataacgcaa caaaacattt accacttgac tttttcgagc
    27541 tctggtcctc ctggactgtt gtttttggta ctgcaaccca gagcaattac ttagcgtcaa
    27601 atgcgttcat ggacaatttt gcaaggtatc gtcgcgccca gggtctcccg tgcacgagtg
    27661 ttgctctcag ccaggttctc ggcatcggca ttgtttccta catcccagag taccagcagg
    27721 ccatgatcag gaacggcttt tacggtaatg atgaagacga gttcctgcac tactgtgaga
    27781 agggtatctt gccagcacca atggacacta cccaggacgc cactttccga tacgacccac
    27841 tggcagccgg tcatctgctt gttggtatcg agcccgcggg tctgaggatc gtcgaccaga
    27901 agtatccatt atctgatatg atgtggtatc acgacccacg attccagaat ctcatccagg
    27961 cgacgtctgt tctttcacac gggtcccaaa acaaacgaga ggccgccggg gaggaaggta
    28021 cggcactgga acacatcatt gccaagatct ctcgtcttct gtacatcccc gccgacgaga
    28081 tagatgcgag taaggcaata agcaactatg gaatagacag catggttgcg gcagagctcc
    28141 gaaactggtt ccaaagcgcg tttggaaagg atgtaagcac cttgaagatg ttaagcgcca
    28201 ctatgacagc acaaaagctt tcagaagaag cagaggcgag taattcatag acatgagtca
    28261 tttggcaaga gtatacagta tagaatgtcg tttgcgaagc cggagtcacc attttccaag
    28321 gttggtctta gcatgccatt aaagtgggcg ggtgacgtta agtcgggttg atacgtgagc
    28381 cgaaaggtgg taggtgtaga caagagataa gatgagccgg tagatttgca gtagaacgag
    28441 aaaaggaata aatatttgtg atgtattatc aaaatgcacg gatgctaggg gtcagactag
    28501 tggtgtgtga acgaatggat tggaagcttc tacgcttgcg cccagaaagc taacctacca
    28561 tacccatgat acgtgggtag atatgagaag cccataagct tatcttattt acacgcgtta
    28621 tcctacagct tatgtgttat attaattcaa ttcctttcaa tcttcttgag aagtgaaaag
    28681 tgtcagcgca aaaaacgcgg tgattagagg gggggggggg ggggaaaggc ctgttgcggc
    28741 atgggggccg gacgagggat actgtcgagt cggtccctaa gagccttaaa gggccgcccg
    28801 cgaccccgtt ttaacagaat cggaggggct ggtcccgcca tacttgaggg gcagccgtag
    28861 agttcggtaa acagtttaat agtaactgag ctgacgggat cctgagttct ctagcgctta
    28921 tggtcatata cgctgagagc tgcgcttctt agtaaacacg gctatttcta atattcgcat
    28981 tgcctttgcg agacgtaacg cgaactcaaa gatgggtgag tactaaccag tcctcttccc
    29041 aatacgattt atcatctttc ccactctgca cctccgtacg gccacagcac tgacgacctt
    29101 ttcaagcacc ttctgtctcg ggcaggcctc gtcccattca ttcctgttac tcctggcgca
    29161 atgatcccct ccgactgcat agtccgtgct ccagaaccca cccgagaact tgaaggtttc
    29221 taactaagca gcttacgttt atatctgtct caacgtaggg aatgtgggaa aacggttcaa
    29281 tgggtccgga agaaactgcc ggaagaacta aactaacccg aggctggatc tcaattggaa
    29341 tcccaaatgg aatcccaaat ggaattgagg agtggggcat gaaatttggg gagccaggga
    29401 ccagatgaac ggtgggggag aagcgtagat tggggctgac ccctagctcc gacctagtca
    29461 gcccaagagc cgcgaggacg acggacaaag ggagcaagta gcaggtgtta gtcgatctga
    29521 tgcattgaga gccggcaatg caaggcagcc gcccgactct cctagcagca tctcgggcgt
    29581 gggcgggcag ttcgccgtcg cacgttcagg cctaggtgcc ctcaggtgcg gctcaggtgt
    29641 tctctgagcg acctagttcg ggatcgcgcg gcgacgccgg gcacgactgg gggtctacct
    29701 actgaaagta gcatggtgtg gtcatctctg gtatatgaaa ctaaggggcc cgtttcatgc
    29761 gcggcacgtg atcctccctt tctgccgtct tattaacgac cacctggcta aaacaacaac
    29821 aacaatgtct gctatcatgt gattccacga caaccaacgc gttgcgccac caccaacatg
    29881 gcgggcaagc acgacacaac tgagccgtca tggcggccgc tggcacagaa gctgacaggt
    29941 ctgatgggcc gccgaggctc ggcaaagagc aagaagtcgc tggacacgac tgacgagaaa
    30001 gcctccgtct tcaggttcaa gagacagaag aaggagcaga gcccggagag ttctctgaga
    30061 tatgagcccc tcaaggtcga tttggacaaa cttgaggcaa tgcacctctc ggacggctgg
    30121 ctcgacacgc acaaccacgg cgctgatcat gaacagcgcc agggggccca gcctgcagct
    30181 caagataaca caacaacacc gatagcggcg ctgtttgcca ataaatcagt gcttgacatg
    30241 ccaaactcag tccagctaag ccggtctgat tcgcagaatg acaccggtaa tggccgccgg
    30301 cctttctcca tgattgagac ccacagcgtc gcgtatcacc gtgtatcatc agatctttcc
    30361 tcaacccacg aggtccaatt cacgggcagc gttttggacc gtggccggcc tattgaacca
    30421 aagcggtttg tgtcggatcc cctgtggaag accaagggtt tacgacagga gctcccgccg
    30481 cccggcgaga ccgcggtcgc cgaacaggtt tcgatttcga gagttgcctc tccaagaccg
    30541 ctctcgtaca gtagtggcag cgcctctgtt acttccaagc agcacgttcc tcaaagtctg
    30601 tcctctcagc accgggctcc ggaaaaactg gacgttttga aacgcaactc catgtatgca
    30661 tcagtcaccc cgtcacagaa ggatgcatcc gtgaggacac ggccaaccca ggaaccaagg
    30721 agtgcatcag ctgcgccact ggatcgaata aaggcctggc agaagtctat cacatcagca
    30781 ccgaggtccc cggcgacatc gacctcggct ttaactcctg cagtcccgtc tcaggcaggg
    30841 gctcctgtcc gcaggttgtc cacacgaggt ggagtggcca gcaaccgcct agcctggatt
    30901 agggaactgg aagagaagaa gtcgagcagt gtcaatcgag atattggcgt cctcaagaaa
    30961 caagtgggca gcgtgtcgga caaactcgcc atgtttgaga gcaaacaggg gcaaactcct
    31021 tccccagcag ctcgtctacc accgctcact aggtctaatt cgacgaccag tcgcttctca
    31081 atggctgcgc cggagtccac cacttcggcc actggcaatg taacagctac cccacgcact
    31141 tcaatagaca ccgtcagatc gagccacaga acgtcgtccg tcatggacta ctatgatgac
    31201 tcatttcgtg agaaaatgga gtcagtagca ggcagctatg ccgccgataa ggacaaggac
    31261 aagctcgagt cagagaaaag gcaacgggtg acggccaagt tcatatcggt gaaatcagag
    31321 aaggggcaag tgcctcaaac cgtccaagca gagccagaag tagctggctc ttccagtcaa
    31381 ccagagaagg agaaggtcca gctggtccag ctggaaacag ctccttctct tgtggaggtg
    31441 gcgtcaactg aagataaggt tcaggagaga gtcgaggaga agaccgagga aaagactgct
    31501 aagaaagttg aggaggatga gaaggttcag ccagaagcag gtccttctca ggaagaacca
    31561 gagaagggaa aggaggtggt tgagtcttcc cagccaggca cagtccccgc tactggtgag
    31621 ccggaaacgg ttgtggagga gcctcaccct atcctgtcag aatctattcc ttctcctatt
    31681 ggattggaga agcctgatga gaagccgcaa tccatccagt tgggagcaag ccatacccct
    31741 gcggaagcag tggagggggc ggaggagctc ccgtctgttc acgcacaacc tgagaacagt
    31801 gacgaaacaa tacctctcga gtcggaggtt gcctctcctg ttgaattgga gaagagtggg
    31861 gagaaacctc agttcgtcca gctggatgca gatgcttctc gtaccagctt ggagaagggc
    31921 gaaaaggtcg ggtctctcga tgtggcggaa atagccgaga ctgcagtcga aacctgagct
    31981 tagggcgaat gtatccctcg tcaccaaccc taaggagcgt gcgatttcta ttatcactga
    32041 caccagccat ggacagtgat cgtaggaatg gtcttcgcct ccagggggga ttgaagcgcg
    32101 caatgcaatg ctggagctca gaaatgattc ccttgtagaa gtaataattt cccttttttt
    32161 ttcccctctt atgatatcca ttcttagcta ccccatgaac agcgatttga gtttcagagc
    32221 aaatgtcaac aatatgttga aagccaaatt gtaaggtttt ggggaagcag tttaagttcg
    32281 cccttgacag gaagcaccca cgggtattct atccacctgt atcggcccca atgcacaacc
    32341 aagttgtgag cagctgactg acgtctcctc aagctatata catgtgtcac tttgggagta
    32401 tcgtgaaagc ctctgaccgc attagaaagg gagatggtga atattaacat gtcggaagag
    32461 atatcgctaa aagccaggca ttccgacgag gttttgcaca aaagtgcaga gactttgaca
    32521 taatgatgtc tgtaagacag ctgtcgcatc caaggtgggg caagaatgtc agcttctaca
    32581 tcttatcgat ccatcttttt ggttgaatgc aaccactcag atccagcgaa ttcaacaagg
    32641 ccaactcaaa tgcagcgagc gggtcccgag cagatccaat agtcaacgag atatgatcta
    32701 aagaataaca gagaacaatc catacacaac actactctat gggcagacag acagccgtcc
    32761 cgcgccgtcc ggtaaaaggt agcatttcta gtagggacct aatctactta tcaagagcta
    32821 gatcgagggg acagagcggg gcgccaaggc ctttacggct cgagtggaga agagccagca
    32881 cagagtaaaa agtatagatt cgggacatct ccccggacga atccccaaac tccgaatgtg
    32941 cagaaggaac atctccctgt cacctaggcg agaaaagccc agtgttccag gggtgcgtgc
    33001 aacgtggaac tggcgttcga acgcggtgta gagcgttgtc tcgtatcgac gtgttgactg
    33061 accgcctcgt agcgtccttt gataggctag tattgcctga cctggtaaga ttagacatat
    33121 tctagaaggg ggtaaagtcg tttcgtgagt tctctccaat ttcaggaact tcagccccat
    33181 attgtgagta atgatttgag gcgactgttc gggtagtata cggtaagcca gagcatgtga
    33241 taaggcccag atcatggtca taaagttcgg ttgcgtgtct ccgcgtccgt tatcggtttc
    33301 atagtgtcac tctatacccc agcccgacgc cacaaagctg atcatttgat ccaaccacga
    33361 cctaacaatg attctactca tgtaataata agttcattac gctcatgata cgacgcattg
    33421 taccactccg actgcaataa cggagattga tcgagcttgg tccggttcat tagtgggaga
    33481 gcagcgagga tcactctaat acacttttgt cttgtcgaga ttcacggtct cctaggtggc
    33541 tgccacgttc ccaccgatgt ttcaatgtga ttcacgtagt ttttgtggat catttttcca
    33601 atctgctcgt gctatacccc gtagtttagt agggcgaacg tcgagggtac aagttccgaa
    33661 cgggccagac aaagtgtctt atcatggccc aatgttgatg catgccgctt tagtttctgg
    33721 tagcgctacc gctcgcccct ccacaccttc tatcctgata aaccacggtc atgtccaacc
    33781 ataatgctcc aagtctcagg tcagaccctc ccacgaaata tcactggatg agatagggag
    33841 cctctgggct ctcagagttg tattcgtgat gcaccagccg ttccgagccc atgctgccat
    33901 accgagaacc attgagtctc gtttaggagt tgatctcctg accaacaggc gcttcggcca
    33961 ggaagtgttg accatcacga tgcaccatta ttggggcact ctccccggtt cgccgagtgt
    34021 tgcaaaatgc gggctactcg agaataggtc ctagaagata gatcaccacg ataaggtttt
    34081 gctcatgtgg agctctttct caattgctca caataaaagg accatgtatc aacgaccgac
    34141 accctacccc attagttttc tgatacccat ccacacctcg ttttgtcttc ctagctgtaa
    34201 ctataatcaa tatttgaact tcataatacg tcttggttcg tactctgata ctacttcgac
    34261 ttcatacgtt atggctgcag ctgcagtgct tccggcatca tcccccggga aatccacttc
    34321 ggtacccctt attgttgagc ccaaagtaac acacgtgttg ggcaatgagg agtttgatcc
    34381 taagaagcac ctaacattcc aggagccgtc caagatctac accatgaacg atatcggatt
    34441 tcctgacagt aatggcatct ctcctgttgc agtttccgag cctttccagc tgttttcgga
    34501 agaggctgtc atgaggatga gaaaggaagt tttaagtgat gaagttatga cgaattgcaa
    34561 atactccagc aatatcgcac attgccagct tcgaggattt gctaacaagt aagtttcttg
    34621 aactctgcca tccacccagc gtgcaaggaa gctaaaagcc ctagatatgc accattcacg
    34681 tacgatcttt ggaagcaccc ggatactctt gcaattattt caaagattgc cgggatcgac
    34741 ctggtcaccg aaatggatct cgagattgcc catataaact tatccattaa atctgaagaa
    34801 gagcagcacc aggaaatgga tgcattcaat gagagagctc aatatgaggc agatgagggc
    34861 atcgctgggt gcccttggga agatgatacc ccggtgagta cttctctctc tttccctcga
    34921 ctttccccac atgttcatga gtttgttatc attcattata gagcctgcca tggactgaaa
    34981 tggagcttgg cagggagcat tgaaagaacg aagactaggg gatgaagacc aagaacctaa
    35041 acactaacat tgggtctttc aaaacagatc gtgggctggc acagagacag ttatccattt
    35101 gtctgtgtca ctatgcttag tgattgtacc aacatgatcg gaggagaaac tgcccttcgt
    35161 accggcaacg gcgacattat gaaggtccgc ggaccgcaga tggtcagctg ctattctaat
    35221 tcgtttcaaa gtacatacgt agcttgctga cttcagcgca gggttgtgcc gtggttatgc
    35281 agggaagata cattgagcat caagcccttc gggcactcgg cacgactgag cgcatcacca
    35341 tggtgacctc attccgccct cgctgcccca agatgagaga cgatacagta ctgacaaccg
    35401 tgcgacccat ctcaaaccta caagagttgt accaccagtt tagcgagtac cggttggaga
    35461 ttctcgagga gagaatccgc cagcagctca aagacatgcg agaggccact tccagcgggc
    35521 ggaggatccc aaccaagaag ttgaaagcat ttttggagga acaggagaga tttcttcggc
    35581 acatgaacaa tgagatggtt gatgaggaaa atgtcgtgat gggtgtacaa gtggagtgtc
    35641 atcccgtgga ggtcaaagag ggctcaaagg cgaagaaacg tccccgaggg gagtaacacg
    35701 gattcgccac cgggagccgt attcccaagc gttttggttc tctagcaatt agttagcaca
    35761 acttcacttg ggcattcact tcatatgttg aggtgctcct ggaagtcttc tgagtttaca
    35821 acagcatact accagctctc tctgccgcca gtggatcggc cgatcatatt ccttgaagta
    35881 gtgcttgttt ctatgcagtt ctttaacgta agccgccaaa atgatagacg aacccacaga
    35941 ttggttgact gtcagacaca cgacgcactg cccttacatt gatctcttgg actggtcgcg
    36001 gatcgggtgt ggaggctgcg tattgtgttc cgccatattc ttttggacat tcctatcaca
    36061 gccgatgaaa cgaaccggct tcaatgccag gctcactgga ctgtcgagta ttctacaaga
    36121 cagcctgcta atcaaaatgg ggaaagctct ataaagcgta taggttatgg gcaataacaa
    36181 gcactagagc ccttgagtac atgatctgtc aagggggata cgcttctgac agatatagcc
    36241 ttaacaataa actggtagaa cagccgatag cacaacaatt gactccttcc gatattattg
    36301 gcgagcctgc tcccaattac atgtataagg gtacttactc cagggttagt gttgggcggt
    36361 tacaggcggg gcgaggggta tgagatgccg ctgatgtcgg ccggagcatt tgttccagcg
    36421 gctccccaca gaacctgacc cgccaattac agtagcaagg gctatgatct gtcataggga
    36481 gtaccacaac cattacgtcc ttgagcctca atttcgtcat caattcctcg tttgaaggct
    36541 caatgtcaag gtacattgtc ttgaattcag taactgggtg ctcagtctat cctggcaatg
    36601 ctgtcgttcc atcaatctgc ctcaaaacgt catgacttca ctcgcgttct gcaccttgcc
    36661 ccgccgtaag acgtttcgca ggaacattgt acacacaata cgaagctccc agagcgtcac
    36721 aacttcaata atcacttgca tcgcagctgc cgtgtctaat atacaaccct cttccatatt
    36781 acatgatcgt aatcaatttg ttagaatgtc ttcgaaccgt gcaaatgtga acttcacccg
    36841 cgacaagctc ttcgacctgg cgggccgcgt cgccctcgtc actggcggcg gctcgggcat
    36901 cggcctcatg gccacacaag ctctcgttgc caacggagcg aaggtctaca ttactgggcg
    36961 taccggagag aagcttgacc gtgttgtcga acagtactct caaggaagtg actccatcat
    37021 tccgctgacc tgtgatgtgg gcgacaaggc gcaaatcgcc aagctggtca aggagatctc
    37081 gtcgcgagag gcttgtttat gcattctcat aaacaacgcc ggcatcagca gcaagacggt
    37141 ctctactgag tcagggtccg ccgaggaaat gaagaagaac ctgtttgata ccgagagtgc
    37201 ccagttctct gactggaccg aaacctacaa caccaatgtc gcacaaatat gtatggcaac
    37261 accatgttct acaacagatt agcgaacatg ttgactgaca cttggtagat tttatgactg
    37321 ccgcattttt gccattgctc cagaagagca ccgagcgcca tcccgggtgg agcgcaacgg
    37381 tcattaatat cagctccatc agcgggatgg ttaagtcagc ccagcaccac tttgcttaca
    37441 acgcatccaa aggagcagct attcacctca accgaatcct ggcctccgag atcgcccatc
    37501 agggcctgaa agtgcgggtc aattcgattg cacccggagt cttccctagc gaaatgacag
    37561 ctaatgatag cggtgatgac cagaagagcc atattcccaa ggagaagtac gcaaaggtac
    37621 ctgccgaacg accgggcaag gatgaggata tggcacaggc tgtcctgttc ttcgctgtaa
    37681 atcagtacct gaacggacag actctcgcgg tggatggcgg atacactatc atggctggcc
    37741 tataaccgga tacgcattcg gtagtgacgg gcggcaatcc aatttgtatc aagcaatcgt
    37801 gaggctgagc gaaggcgccg acgcacttcg acagggagcg gccatcggaa ctaatgaatg
    37861 atttgcatta ccaaaataaa ccattccatc gactagagtg cggtttacgt ttgctatgag
    37921 gagagtttgt gcctatacgc aaccgtgaga gtgtcggata aaggcagcat gcacagtgtc
    37981 catgactgcg agatagtaga agctgaatcc cgggggaacg tccggctaca agagcgggaa
    38041 taccagtgtc gggaccaaaa ttgaatttca aactcaatca gggccatggg caaaaggtgg
    38101 catggggttt tgacggaaac ggcatgcaat gctgatgcaa caaaactgaa tgcggctacc
    38161 ggagccgacc cagtcctcac agaatcggtc gcagctaatc ataacattgg acccgacagt
    38221 gacaattccc aaagtcaatc gttccactcg gtccgatttc gcgtaccaca gctgcccgca
    38281 tccgctcttt catgacagaa agtgacgcgt ccgatcctgg cggtgcggcc tttggcaagc
    38341 cgatgaagct cttgcgcagt tgcacggcgg attgcccttg gaactgggtc gaccgccccc
    38401 tcgtacttat tgactcgatc ctgaacgagt acgcagtagg tatcgtggct tgcctgagag
    38461 tgggtgggct tctgagccca cttccccaga tttcattctg gcccagcctc tcgcttacgg
    38521 ggagatctcc cgtggccctg ggcgaggagg gatatgaaaa atccaaataa aaacgtagcg
    38581 gcagatcggc cgtcttccgg cagaagattt agactcgtcc ctatcgataa ccttattcac
    38641 cgtcgcattt ggcatgggcg cacatgcaga gcccagctaa cgcaggacta cccccgccac
    38701 ggcgctgccc tggaaggttg gccgccgtgc tttagtgcca agaggtgatg tcacgctgca
    38761 cgttagatct gagatcttgc acggactgcc cgggaagcag gggcagcgtc gtatacccgc
    38821 gctgatctgg ggatgccgcc gatggcacta aggcaagggc aaacggacgc ctgttgacaa
    38881 ggaaccatag gactgggttg aaggcgacga aaaagcagca tgtgattata caacaattat
    38941 cacgcccaat cgcgcccacg ggggacgggg taacgcgaat gcgccgggtc acgcgagacg
    39001 atcaggtaga tttggtagag ttctagattc gcaattgcat ctccctgcgc tttagtgaga
    39061 gtgcatcgcc tatctgatgg atagtcgctt ggccagttga atgaccgcaa attggaactc
    39121 gaccgtgttc tgataaccca gtcgcgctgg ggagccagcg tcccttcatg ggaacactgt
    39181 gataaatggt tcttccaatc ttgaaactct agaagcaaat atccttgcaa gccagtcgag
    39241 ccctgtgggc aagacgaacc gtcgaaacac actaatccag tcaaatcgga acctggccca
    39301 tctcactctc tgcggggggg accagaaaaa cgccgcaatg atgcagaggt atcctcaacg
    39361 ggcaaaccca ccaagaaaca acaaaccaaa accttaaccg gcgcaacaat gaacttatct
    39421 gtggagtgga ggggacctga gtagaggggc ttcacactcc gggtatcaat gtaagaatgc
    39481 cctgatgctg tgatgtattg gggggaaaaa aagaacaatg gtgtcgtgat gtcgctagag
    39541 tgccgaaaaa ccgagtaaca aactccgttg ccaaacaaaa ggaatatgag tgcaagtcgc
    39601 tggtggaaag atcgaatccg atgcaaactg gaaaccggag aagcccaatc gatctgaatg
    39661 aaccatgcga tgtaacgcgc gtgtcgtgat tgctaacatc atgatatcgt gagttgagaa
    39721 ttcgtggtgt atggtgatcc atgccggatg gaccagaggt ggaggatgct aggtgaaccc
    39781 aatgtacgtt gcttcagatg aagccagcga cccaatgctt gtctagccag ccgactttgt
    39841 cgaatgccgt ccagagcttg gatgccttgt taacgtcaat cttgcaggcc tgctgggcgt
    39901 ctgtcttgcg gaactccttg ccaatgcgga gacaattgag gcgtgccatg aacatccttc
    39961 gcttacttgt cagataggtg gctgcgtcca gtcgcaaatt ggctgccagc gtaagttcgt
    40021 cgggatgcag caagtcgcga tgcggatcat tgctcaaatc gattggggca cccttccagt
    40081 cgaccttcaa actgttgacc ttggctggca gagagcggag gggagggcaa taatccggaa
    40141 gcgagacaaa gtccttgtcc tcgcggctag gggcagcgct ccggcgggac gctgggtcag
    40201 gagtaacact aacgcgcctg atcgcagcag tctgcctggc aggttttggg ggtggtgaga
    40261 gagctcgtat ggggcgaggc gtcgaagtcg tggcctgtgg ctgcctgtgc tgaactcttg
    40321 gaggcttcac cacctttgga gcctgggttc gaatcgtctg aggcttcgca ggtaggattg
    40381 ggtgcagctt gaagtgattg ttacgagcgc cggcccttct gtcggcgatg agttgggccc
    40441 gctcccgttt caaccatcct ttggggttcg attcaaactt cctcatcacc tgcgacttga
    40501 agaacagcat caactcgtag tcctcacggt gtggcggcgt cgcttctctg aagaaggagg
    40561 tattccgagc gacaacatgg tcgtccacga ttcgctgcgt gtcgactgag tcgtcgcgag
    40621 tgaacagtgg ctgttgagga ggcgagacat cctgcgcagg atataggatg ggatccttga
    40681 ctggcgtgct gagcggcaca tctgcactcg gcgcgcgatc gttctttgtt aacggactga
    40741 tcggaggcga caggggagga ttgggcccaa gaacccgtcg aatttctgag gtgttgggct
    40801 ccatggcttt cgaaacgctg gaatgcgcaa acgagtcgag aggagggagt tcaggcggag
    40861 acatcaggtt gctgatatcg aagggtttct tgaactctgg gacgcttgga ggtgccatgg
    40921 cgaccggact cttgccgtgc actggcgaga aattggatgc ctctggggca ttcatggctg
    40981 actggtggtg atgaaaggtg ttggaaggca gcaccgtgga ccagcgacgt ttgtcagcca
    41041 tgtaaggtct tatagttggg tggggagggt cagcagtcga agtggcgaat caggcagaag
    41101 ccagaatgcg cagcggttga ctcaattgac caaattgacg tgtcaatgat tccaattaca
    41161 agggcgcagg gcgggcggga ttgtcggact taaaaaccag gtgggaaaag tcgaattgtt
    41221 gctcggtgcc aattgctgaa ggttgctgtt ggtcatgtaa tgctagtgag gtggatatga
    41281 gaggcgaagt tggtgttgga agagtgtcga aaaggcgaga agacggaatc cggaaatagg
    41341 cgctagaaat acccaatccg tcgcctgctt cggcgattgt gcaattgtct cgactgtccg
    41401 cgctctgtga atcacaggga gaacaatggg aattgggggt cacaaccggc tggccagccg
    41461 aaggcctgta gatatgtatg tatctaggta gcggtagcca acaatcgtga gagtggattg
    41521 caagttgggt tggttgccac tatttgcggg gtgcccagag gaaacgggaa caaggcgcta
    41581 taaagccgtt taaaacacag agtctgagag ggtgcacgaa taaatatgac ctgggccttc
    41641 gatggagaat cagagccagg gaaaaggtgg caaacgttat caatgtcgac agaagtcagc
    41701 cgacaagaaa tgggtgcaca ggaaagacga agagaagcca aaaggaggat agaaaggtca
    41761 tgttgcccat ccggtggaca gccaactgag aagaagtaac tagctgcgca gcggaggaga
    41821 gggagggaga caaggcagcc ccccaaagca atcaatccag agagccccag agatcgccca
    41881 tggagttggg tgtacataca gcacagcggc cttggggtcc gatgattggg gggagggggg
    41941 aggtggtggt ggaggtggtg tcgtcgagga gtcactcact ctacacggta ttgcgcgtac
    42001 tgcgacggtc agtcataagg cagcccggca ggttggcagg cccaggacag aaacgcggcg
    42061 tgcgggcgca gggatggggg ccctctagcg ctggcttatt ttgggaccag gccctgcgtg
    42121 cagctcatgt aggcaccatg taccgcaggt accgcggcgc agatatactt tcttcagcca
    42181 gtgctttact tcctccacgc aactctcagc caatgcggag attccttcgg ccgcccagac
    42241 acttgacgag agcacaaagg acgccgggca gagcgtccgt gggctgggtt gctccgttcc
    42301 cgactggaat gaaaccaagc ggacgcatag agtgctttgt ttacaaatct cccgatatcc
    42361 tgccaactaa caggcgatgg ccatcccaga gagacgctgc aggcatccca tgtctgtatg
    42421 tatgcaaaac gtggtaaggg aggagaggac ggtgcaaaac gtgaccattc gactagaatg
    42481 gatgaagggg gtgtgtctca acaaaaaggg cgtgtgatac ttccgcgtgg atgtgcatca
    42541 gggaacttga tcaggtccac cgaattgacg cccaataggc accagatgtg tcacaccaac
    42601 accttgcccg tgggcgtcca atagccatag tgaattgaaa gctgcctacc tgtaatgctg
    42661 gagcacaatc accaatctgc ctggaactac acattgggta ccaacggcgc cgactccgtt
    42721 cgcgttagcc tagacttcct cgtgccaggt tgccaggctt tcattctggc tgtcagaggc
    42781 tcagggagag agagagagag gtggagagag accgacgctc gcgtcgtggt tggcgcattg
    42841 cgttgcctca ccacgaacag tctcgaacga attgagaacg cgcatcaatg tcggaatcga
    42901 ttgtggtcct cctgactggg ccaagaactg cattgctttc tgcagcggac tgtgatgtgt
    42961 cgcaagcttt ctggtgcctc gttgcatgcg gctacaaagt cgtcgataga gttcggtctg
    43021 gtgcgcccaa ttgctgtgca ggcggaccgg cgggcagcgc ggatctgctg cagtcgacgt
    43081 gcgatcaagg tccaaagtct atctgacatg tcatcatccc gtcagctagc acacgagttg
    43141 ccaagctccc aatgggaagg taggcataat ccagaatcct agtttctcaa acgttggagt
    43201 caatggagct tcttggaggg cgtgcaggcc accttccaaa ggcagacagc gaaatccaga
    43261 agatgcctac agattctacg gctggagcac actgccatac ctgaccaaga gatattccaa
    43321 acctagctca actgttacac agcgagatgc tcaccagtgg aagacgtgtg ttgcgcggtt
    43381 ccatgaagag ctcttccagc cgcggggggc tttcgcggga cggggcttga cgggcttgac
    43441 gggttctgca gaacaacatc accatccatc attcagggac ggcgtgattg gccaatcaaa
    43501 gacatggcga ctgaactcct gcgctccgcc tgtcttcatg tccactgggc actgtccccg
    43561 tttgctctcg gtcgtggggc gtgaaagggc tgtgactcat atcaatcaag gcgaaaagaa
    43621 gtaagtggaa aactggaagc gtgaagattg gccgaccctg accgaaacgt gataaaacct
    43681 gcaattcaga aacacgactt ggcccggatg gggtcgctgc ccaagaaatt ggggcctgtc
    43741 attggtgcag cagtggcaga gggctgccgc ttttaggctt agagtcggca attgatgggg
    43801 aagggtacag gtacactggc aacactggtg acttcgcagt cgtatgctcg catgctcggg
    43861 atgtaccttc tgggacatct gccgtactct acatgatcgt cttcgggcga tactttatgc
    43921 ctagggcgcc atctgtatta atcatcgtca atggagagag gcgtgctctt gctagtgctg
    43981 agtagccaaa ccccgaacag ccaaggccac ctccgtggta gttgatggct tctgtccttg
    44041 gctcattgcc tacgcaatct agtgcggcag attcgcattc ccccgacttg cttgcctggt
    44101 aaattgcata gtttatcgat agcgaatgct gacgagatct gctaatggat ccttggtttg
    44161 atggtgttcc agtgcttccg gctcggactt tcggacaacc atgggagtta tcaccgtcac
    44221 acagtctaca acgaaggacg tcattgaacg cttgatggaa ggcagcaatc ttcttgctaa
    44281 gcccgcccgc gcccacccat gggaatctca ttgcaccgcc gttctctcac cacccaacga
    44341 cgccatcatc cagctaaggg acttagacac ccctccaccg ccagagcgac ccactgtgtg
    44401 tacagccatt tcgctaccct ccccgctgga gaattactat atagtaaccg aaggaggggg
    44461 ccatcgcaac cagagatgaa ttctcaacag gaccaagcgg gacttcaccc tggtagttgc
    44521 tttgaagtgg tcagtcttgg gtcgatatag gacactagtc aggacaatgc gatggtgagt
    44581 agcatgaacc atgttgatcc tccatgccat gaaaccaggg aaagactcca ggagttcggc
    44641 tcttttgaac ggatacgggc acggtgcgta tcatataatg tttggcttcg tccgtgaact
    44701 gatcctcctt attaatacct ccctcatttc atgcaatgtg acttcaccag actgtcaatg
    44761 tgctgtagtt tttctatgtg ctcttcgcca accctgagta ttgtacagac gcaatacttg
    44821 ctgccttgga atgctacacc gcccacagga aatggggaat cttgaccggt actaacaaga
    44881 ccattttcac gcaccacggc ggtgcagtag ctttggggga aattagggtt ctcccgaaag
    44941 cctccaccag gccgaaaccg tgtgtcacta tactgcaata tactcgctgt acggagtaaa
    45001 gcagcgccgg tcggccaact ccgaggttat ccccctctct tgacttttgg gcatccacta
    45061 tgttccattc gttaacctct cgtctgctgt gtcacgcaca gtcctgtcta cctgtacaat
    45121 tgtgtaactt tcggcgctgc gccccattga accgcctaac ttgtccatct agatcccgag
    45181 aagactgcag aaacgcgaca cgtaccgcac catgaccgaa tcccaccagg cggatcgtcg
    45241 aagaggtgat cagtaggttc ccgaccttat cgttatccta aaacccccga aggacacaac
    45301 tagtatgcaa tcaatgggtc acgctacgag cccacttgac cacaactagc tcgtcttcct
    45361 aggcacgcgg gaacggttgt tatcgcgata tcccgctaga ttcccttgcg agatggtgtg
    45421 caagcccacc ttcacatgtc cctccttgtc tcccacaagc ccacaagccc acctgtcacc
    45481 tttcgcgccg ttcccgccct tcctcaaccg tctgctccat cttcctggat ccatcgactc
    45541 tcatgggtgg ttgacccccc cccccccccc cctgccaacc gtggtatcgt tatcgcccct
    45601 catcctgttt ggtgggcggt tatcgtccag actagttgga ccccgcagtt gcgacgttca
    45661 gtgggagaat ctaacgtgag ctttccgtgg catacagcct aactccttat ctggattgga
    45721 tcagtgaaaa gtgtcatcgg atctctctct ctcttacctt gcggtgatca agttgcttcc
    45781 agcgagactt caccgccaag aagcacttct ctgccgtggg catcgcgagg gcaactgtca
    45841 gcctgcagcg caatatcatg ccctgtctct ccactccaca ctctgacatc ggtagccgac
    45901 cccaccagtg tctcaacggc gcccaggttt cgttggtata gttgtatcca cctgcagatc
    45961 agagcagacg agttcccccc ggcccatagt ccatgccagt gatctgggtt cgctgacgtg
    46021 catggagaca cgagaattac ctgacagcgc gggctggggc ccccgggagg cctaggggcc
    46081 ttagggcgcc atcactcgcc cggaaccaat taacgtaccc tatattatac gttctaccga
    46141 gtaagcgaca gcctagagta ggagcctcac tgcggccatc acgccgcctt tctgcgagga
    46201 cgtcgccttg tactacacca gatacgctga gataggttca tttctgtgat cggctgctgt
    46261 cacgaccaca tggccctgca acttgttcat ctcatgcctg gcgtcacaag taagatcgta
    46321 ccccagggcc agggatccag cacaggtcgg actggataag cgaactcgct cgacccgagc
    46381 catgggcaac gcgaattagt cactgagcgc cggttgacaa ataagatgcc cgtctaattg
    46441 atttccgggc acgctttcgc cggaactcga ctcggctcct caatggagag gctcaatgct
    46501 tcgcaagtct catcagatgc tgacctgctt cggtcgagct gcgccaacaa taaaaggcct
    46561 gcaagtgctg cttgttggat gcagaggctc cctggttcta cttcgtatat gttggtaatt
    46621 ttcctcctaa tcctcgctac gaccgggctg ccgttttctc tcactccttc tctctttctc
    46681 tctctaacca catttcgatt cgagtggggt cgtatgcgcg acgtttaaat aggtctacga
    46741 gttactactt tggaatactg cactgttcac aacccgtcta ttagtctcac gattgcgagc
    46801 ctcgccaaag agatcgccgc ctcgacaccc ttccgctgca gcctcgtccg cctcatgcac
    46861 caccgcaacc accgcaccta tggcggcgta catgtggaac acccatattt acccaagcga
    46921 atgctttgtg gagtcctgcg gcgcactgtt attcgatctt tcaggcaaat ctaagaaggt
    46981 ctgcctcctc catctcatca agaataacca ctggacgctg ccgaaaggcc ggcgcaattg
    47041 taatgagacg cgtcaagagg ccgcagtgcg ggaggtccgc gaggaatcgg gctactcgtg
    47101 ccggctgcga cccgtcacca tgccgacccg tgccccgtcc aacatggagg ctgccgacgt
    47161 gaaggatctt ccgagaacct acgacgggct tacggagccc ttcttcttgg aggttcggga
    47221 gctgggagac gacggcggag gcggcgtcaa actcgtttgg tggtttatcg ccgagctaga
    47281 ccgaagcgca atccacggca agccggaggt ccactttaaa cccgagttct tcgactgcga
    47341 ctatgcgctg aagaagctga cgttccagaa agaccgagac atgctgcgca gggccattga
    47401 cctgctggag aactcggggt ggaattgctt ccgacagtgg aaatagcgag attggtgccc
    47461 ggttgtgttc gcccactcaa gaaaacggcg aaacccaggt tcacatgtct agaacgttca
    47521 tgcatcactg caaatcgcca tcacgagcca cgagagagag ctcgtacttg tttgcacgtg
    47581 ctattctgcc acggataact ggctatacgg cgaattccat actatgtaca ctgaatcaaa
    47641 cacattgact cctttgcctc tgctgcatcc ttgccaatct cgctccgtag ttctcgggta
    47701 tgtctctagc gagctcagag ttcatgctcc cgttgcgacg atgcgacggt acaaagctca
    47761 ccgtgcctag ttcggacgat ccaccccggg cccatgaacc ttgctgcgtc gggtcatggt
    47821 ctcgtgacag ccccggtctc catctacccc tttcacttca gacgctctag cgataccgct
    47881 tatcctgttg acgaataatt cactccgggc gagagcgatg tgctacttct gaaagcccag
    47941 cgactcacga tgggcaaaga gtttggctct tcaccccaga gcgcggggtc aattcttgca
    48001 gcgacgtcag gattcggcgg acggatgctg tacccggcgt ctcacccaag catataccgg
    48061 tagtcgattg gcttgctgct cccttgctaa ggcctgagag cctggggctg tcctgcatgc
    48121 gtaactcccg ggaatgcgtg gtcgcagggc cagtctcggc ttcagccgac gtgcgtaatg
    48181 ggcctgatgg gaattatagc ttgggaccga tcatatacgc tcaatccagc atatgggcat
    48241 cggcatgcaa
//
