# Supplementary material for: Genome sequencing and physiological characterization of three Neoarthrinium moseri strains
Source: BMC Microbiol. 2025 Aug 21;25:526. doi: 10.1186/s12866-025-04274-z (PMC12369201; doi:10.1186/s12866-025-04274-z)
Supplement: Supplementary file 16 — Supplementary Material 16. [file 12866_2025_4274_MOESM16_ESM.zip › BiGSLICE/input/Nmoseri/TUCIM5827/JAFIMQ010000010.1.region003.gbk]

LOCUS       JAFIMQ010000010        47890 bp    DNA     linear   PLN 06-APR-2022
DEFINITION  Neoarthrinium moseri strain TUCIM 5827
            scaffold10_Wmoseri_TUCIM_5827, whole genome shotgun sequence.
ACCESSION   JAFIMQ010000010
VERSION     JAFIMQ010000010.1
KEYWORDS    .
SOURCE      Neoarthrinium moseri
  ORGANISM  Neoarthrinium moseri
            Eukaryota; Fungi; Dikarya; Ascomycota; Pezizomycotina;
            Sordariomycetes; Xylariomycetidae; Xylariomycetidae incertae sedis;
            Neoarthrinium.
COMMENT     ##antiSMASH-Data-START##
            Version      :: 7.1.0
            Run date     :: 2023-12-04 12:33:23
            NOTE: This is a single region extracted from a larger record!
            Orig. start  :: 301371
            Orig. end    :: 349261
            ##antiSMASH-Data-END##
FEATURES             Location/Qualifiers
     protocluster    1..47890
                     /aStool="rule-based-clusters"
                     /category="PKS"
                     /contig_edge="False"
                     /core_location="[20000:27890]"
                     /cutoff="20000"
                     /detection_rule="cds(PKS_AT and (PKS_KS or ene_KS or mod_KS
                     or hyb_KS or itr_KS or tra_KS))"
                     /neighbourhood="20000"
                     /product="T1PKS"
                     /protocluster_number="1"
                     /tool="antismash"
     proto_core      20001..27890
                     /aStool="rule-based-clusters"
                     /tool="antismash"
                     /cutoff="20000"
                     /detection_rule="cds(PKS_AT and (PKS_KS or ene_KS or mod_KS
                     or hyb_KS or itr_KS or tra_KS))"
                     /neighbourhood="20000"
                     /product="T1PKS"
                     /protocluster_number="1"
     cand_cluster    1..47890
                     /SMILES="CC(=O)C(=O)O"
                     /candidate_cluster_number="1"
                     /contig_edge="False"
                     /detection_rules="cds(PKS_AT and (PKS_KS or ene_KS or
                     mod_KS or hyb_KS or itr_KS or tra_KS))"
                     /kind="single"
                     /product="T1PKS"
                     /protoclusters="1"
                     /tool="antismash"
     region          1..47890
                     /candidate_cluster_numbers="1"
                     /contig_edge="False"
                     /product="T1PKS"
                     /region_number="3"
                     /rules="cds(PKS_AT and (PKS_KS or ene_KS or mod_KS or
                     hyb_KS or itr_KS or tra_KS))"
                     /tool="antismash"
     gene            complement(1367..2365)
                     /locus_tag="JX266_003347"
     mRNA            complement(1367..2365)
                     /locus_tag="JX266_003347"
                     /product="hypothetical protein"
     CDS             complement(1367..2365)
                     /codon_start=1
                     /locus_tag="JX266_003347"
                     /product="hypothetical protein"
                     /protein_id="KAI1851272.1"
                     /transl_table=1
                     /translation="MKAVVVAVILSTTIGSASYVRAPTPAGTLTIPIPSQGTAFTSTVP
                     GCGTVEPFVVVGIPNGTFFPGTQTFFIPPQASPTSSTFINTQLNATEVIILATLPGSCE
                     PYLPPSTSTSGAPSSTGGPDPGICDLQGCSKIVNDVAQEIIDALNQVTVLSQQLQDAAK
                     SIGLKRSSEIQSRALTDLLDGLRRVPLLLTSVLPVIQFASPIPEGCDSDTIVVALIDFV
                     RVHQALLEILIGRSSLLSSGSFGFGGFNALPGQEATVPQVRAVQPGKPAVERFPNPLGI
                     AVAAVLRSIESVVDNIAFGLIGLIPTRDACLKQQKFSIDKTLDDAIGAYSS"
     gene            3230..4943
                     /locus_tag="JX266_003348"
     mRNA            join(3230..3562,3654..4445,4505..4630,4770..4943)
                     /locus_tag="JX266_003348"
                     /product="hypothetical protein"
     CDS             join(3230..3562,3654..4445,4505..4630,4770..4943)
                     /codon_start=1
                     /gene_functions="biosynthetic-additional
                     (rule-based-clusters) DAO"
                     /gene_kind="biosynthetic-additional"
                     /locus_tag="JX266_003348"
                     /product="hypothetical protein"
                     /protein_id="KAI1851273.1"
                     /sec_met_domain="DAO (E-value: 9.7e-10, bitscore: 32.6,
                     seeds: 521, tool: rule-based-clusters)"
                     /transl_table=1
                     /translation="MVTRIGAASMRAIGAERRYCSGRTRLHRHNYEPKRIAVIGGGITG
                     LSTAYYAAQKFPSAEITIFESTSRLGGVIESKPISVSGPSPGSFLCEVGPRTLRANAPR
                     AVVTCELIHLLGLTDKLLKVPKDSPAAGTRYIMYPKRLVALPASDSVLIRRHIASIPAP
                     TTFGMFRLLRIAWLAVTQPLFHGALSGVLRDMFIARRPGRLLDESIGHFVSRRWHPSLA
                     DNFLSAVMHGLYAGDIYQLSMKALMPKMWSLELAAEAHRIRMGPLLGSGGILRAMICAG
                     DPRHRESDGRPATGESASLEAHRREHSMLDHLQNGISAELQQDLQKTSVFSFEGGIETL
                     VDALGSGLKRYPKVDIQLGSKVTHISTRNDAIKIQVNDGIPQEFDSVIATIPFRLLKSL
                     IPWQRSLSSLAAPAVTVMGKTLVSVRGPKSRLSLAAIGGKANWKINYRAAIKDWKWHVK
                     SWLVILEYVQNLRLHV"
     aSDomain        join(3329..3562,3654..4445,4505..4600)
                     /aSDomain="TIGR00562"
                     /aSTool="tigrfam"
                     /description="proto_IX_ox: protoporphyrinogen oxidase"
                     /detection="hmmscan"
                     /domain_id="TIGRFam_JX266_003348_0001"
                     /evalue="5.80E-34"
                     /identifier="TIGR00562"
                     /label="JX266_003348"
                     /locus_tag="JX266_003348"
                     /protein_end="407"
                     /protein_start="33"
                     /score="115.4"
                     /tool="antismash"
                     /translation="KRIAVIGGGITGLSTAYYAAQKFPSAEITIFESTSRLGGVIESKP
                     ISVSGPSPGSFLCEVGPRTLRANAPRAVVTCELIHLLGLTDKLLKVPKDSPAAGTRYIM
                     YPKRLVALPASDSVLIRRHIASIPAPTTFGMFRLLRIAWLAVTQPLFHGALSGVLRDMF
                     IARRPGRLLDESIGHFVSRRWHPSLADNFLSAVMHGLYAGDIYQLSMKALMPKMWSLEL
                     AAEAHRIRMGPLLGSGGILRAMICAGDPRHRESDGRPATGESASLEAHRREHSMLDHLQ
                     NGISAELQQDLQKTSVFSFEGGIETLVDALGSGLKRYPKVDIQLGSKVTHISTRNDAIK
                     IQVNDGIPQEFDSVIATIPFRLLKSLIPWQRSLS"
     PFAM_domain     join(3356..3562,3654..4445,4505..4585)
                     /aSDomain="Amino_oxidase"
                     /aSTool="clusterhmmer"
                     /database="35.0"
                     /db_xref="PF01593.27"
                     /db_xref="GO:0016491"
                     /description="Flavin containing amine oxidoreductase"
                     /detection="hmmscan"
                     /domain_id="clusterhmmer_JX266_003348_0027"
                     /evalue="1.40E-18"
                     /gene_ontologies="GO:0016491: oxidoreductase activity"
                     /label="JX266_003348"
                     /locus_tag="JX266_003348"
                     /protein_end="402"
                     /protein_start="42"
                     /score="67.6"
                     /tool="antismash"
                     /translation="ITGLSTAYYAAQKFPSAEITIFESTSRLGGVIESKPISVSGPSPG
                     SFLCEVGPRTLRANAPRAVVTCELIHLLGLTDKLLKVPKDSPAAGTRYIMYPKRLVALP
                     ASDSVLIRRHIASIPAPTTFGMFRLLRIAWLAVTQPLFHGALSGVLRDMFIARRPGRLL
                     DESIGHFVSRRWHPSLADNFLSAVMHGLYAGDIYQLSMKALMPKMWSLELAAEAHRIRM
                     GPLLGSGGILRAMICAGDPRHRESDGRPATGESASLEAHRREHSMLDHLQNGISAELQQ
                     DLQKTSVFSFEGGIETLVDALGSGLKRYPKVDIQLGSKVTHISTRNDAIKIQVNDGIPQ
                     EFDSVIATIPFRLLKSLIPW"
     gene            complement(5567..7215)
                     /locus_tag="JX266_003349"
     mRNA            complement(join(5567..5724,5786..5883,5951..6478,
                     6532..6609,6692..7215))
                     /locus_tag="JX266_003349"
                     /product="hypothetical protein"
     CDS             complement(join(5567..5724,5786..5883,5951..6478,
                     6532..6609,6692..7215))
                     /codon_start=1
                     /locus_tag="JX266_003349"
                     /product="hypothetical protein"
                     /protein_id="KAI1851274.1"
                     /transl_table=1
                     /translation="MSFSRLLPALVAVLAAGVAAKSKCNSGAGLTVQTTSGELTGAINA
                     TAPNVRQFLGIPYAKPPVGALRFQPPTPYVSDGPVNATKFGASCLPPKASGGASTSVYD
                     LIPEFYNADPEVGEDCLFVNVFAPLRPTGEKLPVFIWIHGGGFTGNSGNVPYQIPAQWI
                     EQTQGHIVVTINYRLNIFGFPNSAAQPLNAGLLDQRLAVEWARDNIAAFGGDPERMALW
                     GQSAGAWSVNYYGYAYPEDPIVAGLIADSGGSAVFTTDPTYSNFTSVATAAGCGGLDAA
                     AELSCMQGVDALTIQALYSNTSGVSFGPSADNTTVFLNNTERALTGLVAQIPAIIGTNS
                     REGSGFVPIPQNGSTPSDDEINAASTIITCPTFQEIQNRLAGGLTTYRYEYTGNFSNIT
                     PLPWIGAIHSGELPLIFGTHFEYRGNSTQFEYDVSHAMQGKLAYVPRGSSEFVLCIKLT
                     HKV"
     PFAM_domain     complement(join(6022..6478,6532..6609,6692..7125))
                     /aSDomain="COesterase"
                     /aSTool="clusterhmmer"
                     /database="35.0"
                     /db_xref="PF00135.31"
                     /description="Carboxylesterase family"
                     /detection="hmmscan"
                     /domain_id="clusterhmmer_JX266_003349_0028"
                     /evalue="1.60E-71"
                     /label="JX266_003349"
                     /locus_tag="JX266_003349"
                     /protein_end="353"
                     /protein_start="30"
                     /score="241.9"
                     /tool="antismash"
                     /translation="TVQTTSGELTGAINATAPNVRQFLGIPYAKPPVGALRFQPPTPYV
                     SDGPVNATKFGASCLPPKASGGASTSVYDLIPEFYNADPEVGEDCLFVNVFAPLRPTGE
                     KLPVFIWIHGGGFTGNSGNVPYQIPAQWIEQTQGHIVVTINYRLNIFGFPNSAAQPLNA
                     GLLDQRLAVEWARDNIAAFGGDPERMALWGQSAGAWSVNYYGYAYPEDPIVAGLIADSG
                     GSAVFTTDPTYSNFTSVATAAGCGGLDAAAELSCMQGVDALTIQALYSNTSGVSFGPSA
                     DNTTVFLNNTERALTGLVAQIPAIIGTNSREGSGFVPIPQNG"
     gene            11295..12635
                     /locus_tag="JX266_003350"
     mRNA            11295..12635
                     /locus_tag="JX266_003350"
                     /product="hypothetical protein"
     CDS             11295..12635
                     /codon_start=1
                     /locus_tag="JX266_003350"
                     /product="hypothetical protein"
                     /protein_id="KAI1851275.1"
                     /transl_table=1
                     /translation="MSWNGTFVVLPIEWGSKGITLPEWLNLLTLSLAPIIVHIVAGAPR
                     PSYLCQSRPKWHDLICNFNPTSILWRYAAITDRRIRSPTWTVVDVAASNAVFWTSNGWN
                     GADSMVSASLPFATRLPEKPRVQFFSIEMGKTVITVVQGIQAFASLLGLFTHQGDYTTI
                     DAVSGLFIPIALCGLLRLFPARWLTDDFYYTVIADDQMSTYPGTSGTSFVDTDGRRHSV
                     DSLIQAPNEGFSPPGYGLFSPVLSWRRQSLSTTFKVFYIIPFLCAWTLAFLFITPWVST
                     VNTPGVWSLTSYMLGLFYMFILTPTILIYVSYWIRGYTTTTLIPCISSSWYKVYSLLVL
                     IWMLLLVCLSSIETRKSVCGKYTAMPERYGDPCATGNIKVVHVGWDVGNTFGLAQNLTM
                     EGQFVVANFTGTCMGAFSFMESGKNATLLELGASATGRKRNKQKELM"
     gene            complement(12862..13947)
                     /locus_tag="JX266_003351"
     mRNA            complement(12862..13947)
                     /locus_tag="JX266_003351"
                     /product="hypothetical protein"
     CDS             complement(12862..13947)
                     /codon_start=1
                     /gene_functions="biosynthetic-additional (smcogs)
                     SMCOG1010:NAD-dependent epimerase/dehydratase (Score: 84.6;
                     E-value: 1.4e-25)"
                     /gene_kind="biosynthetic-additional"
                     /locus_tag="JX266_003351"
                     /product="hypothetical protein"
                     /protein_id="KAI1851276.1"
                     /transl_table=1
                     /translation="MAKGTILLTGGTGFIGPAILIAALRDGYSLHIVARSMAKVDQLQT
                     APAILALGKALLSRCKYFVVPDFTVSGSLDEAANGADFVIHCAASLPFTNIPPEKYEEE
                     IITPSIVNVVSALESARRAGTVKRFVSLSSLGAFVAPELLSGPYIPPTELVINEASLNE
                     EFQPPYSTILTAYCAGKTAALRRSLEWMREAKKGVHGLGFDLVNLAPTFIFGRHVLARK
                     PEDLLATSNAMLLRSVTGNTTSDVLEFGGGYHLDDIVEAHLKALDKDLVSTPTEGPNRS
                     IETFTFGITVKWQDLNEMVSTKWPSEVKKGVLLNNGRFITKPNLHMDMSKVETRLGIKS
                     KSLEVMLREVVNQYLELSDIK"
     PFAM_domain     complement(13144..13932)
                     /aSDomain="Epimerase"
                     /aSTool="clusterhmmer"
                     /database="35.0"
                     /db_xref="PF01370.24"
                     /description="NAD dependent epimerase/dehydratase family"
                     /detection="hmmscan"
                     /domain_id="clusterhmmer_JX266_003351_0029"
                     /evalue="1.10E-12"
                     /label="JX266_003351"
                     /locus_tag="JX266_003351"
                     /protein_end="268"
                     /protein_start="5"
                     /score="48.1"
                     /tool="antismash"
                     /translation="ILLTGGTGFIGPAILIAALRDGYSLHIVARSMAKVDQLQTAPAIL
                     ALGKALLSRCKYFVVPDFTVSGSLDEAANGADFVIHCAASLPFTNIPPEKYEEEIITPS
                     IVNVVSALESARRAGTVKRFVSLSSLGAFVAPELLSGPYIPPTELVINEASLNEEFQPP
                     YSTILTAYCAGKTAALRRSLEWMREAKKGVHGLGFDLVNLAPTFIFGRHVLARKPEDLL
                     ATSNAMLLRSVTGNTTSDVLEFGGGYHLDDIVEAHLKALDK"
     gene            complement(15174..16097)
                     /locus_tag="JX266_003352"
     mRNA            complement(15174..16097)
                     /locus_tag="JX266_003352"
                     /product="hypothetical protein"
     CDS             complement(15174..16097)
                     /codon_start=1
                     /locus_tag="JX266_003352"
                     /product="hypothetical protein"
                     /protein_id="KAI1851277.1"
                     /transl_table=1
                     /translation="MLFGSFSWALLSSLVTKTVANGSGGCWTNNCTDPIELVPAPWTLH
                     GTGWAIPLPAALSLPEKTYSPLERQQGSKATAGLYTGIVGAIQMIRYTDTPVGPYDEFV
                     LIPGAFTYSGPYLGLPQTDLRVSRMYVSQKYTCYNGRANWNIPKHLASFNWTDNADGST
                     TLKLYPHDTTGDESEAYPADKPFFQAIIYPDVSPDLSVNFSSPLIPEGVPVRLNQAPLP
                     SGSGSYGELPGTETWGNTVLALQDTTPGVAMVDLDQGAGDAVAGEDVNAVGDEFYQNFW
                     PTLGRWNAAVKLKDFTIIFNPAETWG"
     gene            17394..19667
                     /locus_tag="JX266_003353"
     mRNA            join(17394..17602,17661..17925,17996..18122,18200..18471,
                     18531..18744,18814..18945,19000..19667)
                     /locus_tag="JX266_003353"
                     /product="hypothetical protein"
     CDS             join(17394..17602,17661..17925,17996..18122,18200..18471,
                     18531..18744,18814..18945,19000..19667)
                     /codon_start=1
                     /locus_tag="JX266_003353"
                     /product="hypothetical protein"
                     /protein_id="KAI1851278.1"
                     /transl_table=1
                     /translation="MGYRAQAILCCILALPVVASIANAQLIGNGSLRDEYDYIIVGGGP
                     GGMTLANRLSENSSVTVLLIEAGPLHNYEKAIMIPRWQPLSALELQYQWELLTVPQTEL
                     LYRPVPLEQGRLLGGGSSINIMLMNLGAPAEFEAWADFGNPGWDWDGISPYYRKAEKYT
                     PPSAEQLTEFNITYDEVCHGFDGQVSSGYSAWHYPQNSLWQEGLDTLGIKRAHDPLCDP
                     LGSFFSPHALDHSNQSRVDARIAYFDPIFGKGGTPRANIDVIVNNMVTKLIMTNGTADG
                     TIAVTGVEASFAASAHSARTTVNVTKEAIVSGGAIQTPKLLQLSGIGDATVLKSLGIDV
                     VVDLPGVGANLQDHPGAFNVGAVGHGIPNEPEEWLNPVLDSEQGDLYYSNRTGRWTEAG
                     DCLAFLPYNNVSSSEEVAAQVLASMDTATSLTYLPSDTHPEVAAGYAAQVDAIRGMTIN
                     GTTAGEELIWFGGGFEVVNVLMSPLSRGTVRPITKDPFVNPAVDPRYATHPADMDRLVD
                     AQIFYRKLIATPQMQQIGLVDVTPGPLVQGRAALELYVRAVLTTAWHPVGTSAMLPRAM
                     GGVVDPSLKVYGVENLRVVDASIMPILVSAHTMGTTYAIAEKAADIIKATWV"
     PFAM_domain     join(17499..17602,17661..17925,17996..18122,18200..18471,
                     18531..18722)
                     /aSDomain="GMC_oxred_N"
                     /aSTool="clusterhmmer"
                     /database="35.0"
                     /db_xref="PF00732.22"
                     /db_xref="GO:0016614"
                     /db_xref="GO:0050660"
                     /description="GMC oxidoreductase"
                     /detection="hmmscan"
                     /domain_id="clusterhmmer_JX266_003353_0030"
                     /evalue="7.10E-55"
                     /gene_ontologies="GO:0016614: oxidoreductase activity,
                     acting on CH-OH group of donors"
                     /gene_ontologies="GO:0050660: flavin adenine dinucleotide
                     binding"
                     /label="JX266_003353"
                     /locus_tag="JX266_003353"
                     /protein_end="355"
                     /protein_start="35"
                     /score="186.6"
                     /tool="antismash"
                     /translation="YDYIIVGGGPGGMTLANRLSENSSVTVLLIEAGPLHNYEKAIMIP
                     RWQPLSALELQYQWELLTVPQTELLYRPVPLEQGRLLGGGSSINIMLMNLGAPAEFEAW
                     ADFGNPGWDWDGISPYYRKAEKYTPPSAEQLTEFNITYDEVCHGFDGQVSSGYSAWHYP
                     QNSLWQEGLDTLGIKRAHDPLCDPLGSFFSPHALDHSNQSRVDARIAYFDPIFGKGGTP
                     RANIDVIVNNMVTKLIMTNGTADGTIAVTGVEASFAASAHSARTTVNVTKEAIVSGGAI
                     QTPKLLQLSGIGDATVLKSLGIDVVVDLPGVGANLQDHP"
     PFAM_domain     19224..19637
                     /aSDomain="GMC_oxred_C"
                     /aSTool="clusterhmmer"
                     /database="35.0"
                     /db_xref="PF05199.16"
                     /db_xref="GO:0016614"
                     /description="GMC oxidoreductase"
                     /detection="hmmscan"
                     /domain_id="clusterhmmer_JX266_003353_0031"
                     /evalue="4.80E-35"
                     /gene_ontologies="GO:0016614: oxidoreductase activity,
                     acting on CH-OH group of donors"
                     /label="JX266_003353"
                     /locus_tag="JX266_003353"
                     /protein_end="619"
                     /protein_start="481"
                     /score="121.3"
                     /tool="antismash"
                     /translation="PLSRGTVRPITKDPFVNPAVDPRYATHPADMDRLVDAQIFYRKLI
                     ATPQMQQIGLVDVTPGPLVQGRAALELYVRAVLTTAWHPVGTSAMLPRAMGGVVDPSLK
                     VYGVENLRVVDASIMPILVSAHTMGTTYAIAEKA"
     gene            complement(20001..27890)
                     /locus_tag="JX266_003354"
     mRNA            complement(join(20001..27188,27243..27890))
                     /locus_tag="JX266_003354"
                     /product="hypothetical protein"
     CDS             complement(join(20001..27188,27243..27890))
                     /NRPS_PKS="Domain: PKS_KS(Iterative-KS) (395-811). E-value:
                     4.9e-137. Score: 449.1. Matches aSDomain:
                     nrpspksdomains_JX266_003354_PKS_KS.1"
                     /NRPS_PKS="Domain: PKS_AT (923-1218). E-value: 9.3e-68.
                     Score: 220.6. Matches aSDomain:
                     nrpspksdomains_JX266_003354_PKS_AT.1"
                     /NRPS_PKS="Domain: PP-binding (1678-1739). E-value:
                     2.5e-15. Score: 48.7. Matches aSDomain:
                     nrpspksdomains_JX266_003354_PP-binding.1"
                     /NRPS_PKS="Domain: cMT (1985-2158). E-value: 1.1e-48.
                     Score: 157.1. Matches aSDomain:
                     nrpspksdomains_JX266_003354_cMT.1"
                     /NRPS_PKS="Domain: TD (2237-2486). E-value: 1.4e-30. Score:
                     98.2. Matches aSDomain: nrpspksdomains_JX266_003354_TD.1"
                     /codon_start=1
                     /gene_functions="biosynthetic (rule-based-clusters) T1PKS:
                     PKS_AT"
                     /gene_functions="biosynthetic (rule-based-clusters) T1PKS:
                     itr_KS"
                     /gene_functions="biosynthetic-additional
                     (rule-based-clusters) PP-binding"
                     /gene_functions="biosynthetic-additional
                     (rule-based-clusters) NAD_binding_4"
                     /gene_functions="biosynthetic-additional (smcogs)
                     SMCOG1022:Beta-ketoacyl synthase (Score: 216.6; E-value:
                     1e-65)"
                     /gene_kind="biosynthetic"
                     /locus_tag="JX266_003354"
                     /product="hypothetical protein"
                     /protein_id="KAI1851279.1"
                     /sec_met_domain="itr_KS (E-value: 3.5e-142, bitscore:
                     468.2, seeds: 96, tool: rule-based-clusters)"
                     /sec_met_domain="PKS_AT (E-value: 4.5e-67, bitscore: 220.6,
                     seeds: 1682, tool: rule-based-clusters)"
                     /sec_met_domain="PP-binding (E-value: 1.2e-14, bitscore:
                     48.7, seeds: 164, tool: rule-based-clusters)"
                     /sec_met_domain="NAD_binding_4 (E-value: 9.9e-30, bitscore:
                     97.5, seeds: 102, tool: rule-based-clusters)"
                     /transl_table=1
                     /translation="MGVAHRESQHGSRVFLFGSETSLLDSGLPQKLCNQLHEVSSYEWI
                     LEAVDGLPTLWAAAVKVVPELQQSNVEGHLEALRTSLKTGVFSGALFPAPNVILIPLSI
                     IVHLTQYSEYLRATLPGLADTDQLPSSFTDESETLGLSTGLLSAIAVSCSRSLAELHQH
                     GAVAVGLGMLIGALVDAQDFSAGQDGGSMTLSVDLSSQEPVLGLNKVLEQFPETYNSII
                     LRDDESLLVTPKHTGQVLIGQLKAAGIRVRKTTQSGRLHWPGNHEVARAVVEICDRNPK
                     LQFIGPKEMAMPVRLDSGGHYISNGTLHDIAVQHILLKKSEWPKTFGLLDLSLQAEINT
                     SIIHFGEDHCIPYALAEKLGSRLIQITDVDLSAPKIQKAPSDGSEPILHNLPDDRIAVI
                     GMACHVPGAEDLQEYWDIISRGLSQHREVPSDRFNMQTPFRESDPNRKWYGNFLQNYDA
                     FDHKFFKKSPREMASTDPQHRLILKLAYQAVEQSGYFGVPDFDKHIGCYVGVGNNDYDR
                     NISCYPANAYTATGNLKSFIAGKVSHYFGWTGPSLTVDSACSSSGVAVHQACRAILNGE
                     CTSALAGGVNVFTNPEWFHNLAGAYFLSPTGQCKPFDASSDGYCRGEGAGVVFLKKLSS
                     AVSDGDQILGVIASTGAYQNQNCTTITAPSATSLAELFKDVVRQAKLEPSAISVVEAHG
                     TGTPVGDPAEYDGVRRVLGGSIRSDTLSLTAVKGILGHTEFASGILSLLKVLLMVNEGY
                     VPPQPGFNTINPLLNARAEDLIEIPKALKTWDVSFRAALVNNYGASGSNVSMVVTEAPN
                     WPRRISPKSSVQITSAGNSFPFWLSGSDTQSLRSYSTKLRYFLQKNANSPKLLSLANLS
                     FQLSRQSNRSLPQALVFKATSVADLEQKLISFENGDNSIAANPRPSARPVILCFGGQIS
                     SFIGLDQELYHRVGVLRSHLDHCDAMCQSLGFGSIYPWIFQKSAIDDITKLQTALFATQ
                     YSCAMAWIDSGVEVAAVVGHSFGELTALCIAGVCSLKDALGVIAGRATLIRDGWGPDKG
                     AMLAVESDLADVEALISKANVNFQGTGSVSIACYNGPRSFTLAGTTDIVNFTEDLAKSD
                     PAFSGFRMKRLNVTHAFHSAAVDPLMGDLKTIGRGITFRQPTIAVERSTETGAFAKFDS
                     EFLARHMRDPVYFDHAVHRLAKERPSAIWLEAGSNSTITTMASRALGKAASSHHFQSIN
                     ITSEGSLSLLADATASLWKAGLNVTFWAHHSKQVSDYTPLLLPPYQFEQSRHWLDLKEV
                     PQLEVPVTELVMPDETPKTLTVFLGNQDQSSSSARFRVNTAHEKFEIPTKAYNLADLGA
                     VTPGSSQLEFVLDALSNLRPDYKDIGLQPEIRGILYHNILVHDASLILYIDITAKDHEG
                     LTWDWVLHGTGTSGATTDYSSGTVMFRLANDHQLQDHYASLTRLSGRKQCLRLLQGNDA
                     DDVLQGPNIYRAFKQVINYQDPLRLVTKISGKDNETAGRVTAVQNEGPWINSILTESLF
                     QVPSISINLMGHTSEPSETGIFICDKISQWLRSPTSSETRPLPEVWEVFAVQHQQSESR
                     YVSDIFAFNPRDGSLVEVLLGASFQRMSFPTIRSILTGDVQSGVQSSFAGVTPDSTHIS
                     AIPSPKIVPLPIVAPSAAPQERKIAPRVSKPRGPDVTTKTREMVCNLSGLEPEEIKDDS
                     DLVELGIDSLMAMELVREVEAAFKCTLENDQLMELTDFNSLVLCIRSTLGLAAEEGPEE
                     RIEVVAKTSGTAPGISSVPGASITPNSTKLDRPNGAEEKMNTNGNGSAWDPTTIRSVFE
                     EIKWATDDSIIEGQLNNYSNDVIPRSTEICVAYIVDGFEKLGCSIRSASPGQQLERVQY
                     LPKHERYMKLMYDLLERDARLIDIDGSTITRTSVPAPPRSVETLVQELLQAEPVHAAEH
                     QLTAIVGPKFADLITGKEDGVQVIFGLPESKQIASDMYSKSPVNTAWIKQIGGFIQQLL
                     ENRPKNGEPIRIFEIGAGTGGTTSRMVPILHALGVPVIYTMTDISGSMIATARRRFKQY
                     PFMEFKVHDIESEPDPKLLQSQHIILATNCVHATRNLSISLRNLHRILRPDGFLMLLEM
                     TEQVPWVDFSFGLLEGWWLFEDGRDYVLQPATYWEKILQSVGYGHIDWTDGELPEAKLQ
                     RLIIAYASGPRYDHAPKPLSPPVASQMELPDTTERQAVMDTYVHKYTKDFEPEECSTMS
                     GSSPTPKKCVIVTGATGSLGGHIVSYLAQCPEIHQVVCLNRLSSSEATLRQKQALEMRG
                     INLDASSMAKLKVIETDTSKPLLGLSQATYRSLVDTATHIVHSAWPMSLTRPIRTYEIQ
                     FKIVRNLINLASEVTAHRPTPFKFGFQFISSSAVVANYPQWTGKPLVPEETMTIESIPA
                     GGYAEAKAVSEQILAKTLYQYPDRFHVSAVRIAQISGSNSNGYWNPTEYMPFLIRSSQV
                     LKILPDLNGTLSWYPVDAVAATLGDLLLSNKTEDLIYHIDNPSRQNWRDMMSTIAHGLG
                     LGTGPDTLVPFREWVDRVRQFKGTTAQNPALQLIDFFDHYFLPMSCGGLVLDTTKSSRY
                     SKTLTAQGPVSEDLILKYIDCWKQSGFLD"
     aSDomain        complement(20379..21125)
                     /aSDomain="TD"
                     /aSTool="nrps_pks_domains"
                     /database="nrpspksdomains.hmm"
                     /detection="hmmscan"
                     /domain_id="nrpspksdomains_JX266_003354_TD.1"
                     /evalue="1.40E-30"
                     /label="JX266_003354_TD.1"
                     /locus_tag="JX266_003354"
                     /protein_end="2486"
                     /protein_start="2237"
                     /score="98.2"
                     /tool="antismash"
                     /translation="VIVTGATGSLGGHIVSYLAQCPEIHQVVCLNRLSSSEATLRQKQA
                     LEMRGINLDASSMAKLKVIETDTSKPLLGLSQATYRSLVDTATHIVHSAWPMSLTRPIR
                     TYEIQFKIVRNLINLASEVTAHRPTPFKFGFQFISSSAVVANYPQWTGKPLVPEETMTI
                     ESIPAGGYAEAKAVSEQILAKTLYQYPDRFHVSAVRIAQISGSNSNGYWNPTEYMPFLI
                     RSSQVLKILPDLNGTLSWYPVDAVAAT"
     aSModule        complement(20379..21881)
                     /domains="nrpspksdomains_JX266_003354_cMT.1"
                     /domains="nrpspksdomains_JX266_003354_TD.1"
                     /final_module
                     /incomplete
                     /locus_tags="JX266_003354"
                     /tool="antismash"
                     /type="unknown"
     PFAM_domain     complement(20382..21119)
                     /aSDomain="NAD_binding_4"
                     /aSTool="clusterhmmer"
                     /database="35.0"
                     /db_xref="PF07993.15"
                     /description="Male sterility protein"
                     /detection="hmmscan"
                     /domain_id="clusterhmmer_JX266_003354_0039"
                     /evalue="6.50E-27"
                     /label="JX266_003354"
                     /locus_tag="JX266_003354"
                     /protein_end="2485"
                     /protein_start="2239"
                     /score="94.5"
                     /tool="antismash"
                     /translation="VTGATGSLGGHIVSYLAQCPEIHQVVCLNRLSSSEATLRQKQALE
                     MRGINLDASSMAKLKVIETDTSKPLLGLSQATYRSLVDTATHIVHSAWPMSLTRPIRTY
                     EIQFKIVRNLINLASEVTAHRPTPFKFGFQFISSSAVVANYPQWTGKPLVPEETMTIES
                     IPAGGYAEAKAVSEQILAKTLYQYPDRFHVSAVRIAQISGSNSNGYWNPTEYMPFLIRS
                     SQVLKILPDLNGTLSWYPVDAVAA"
     CDS_motif       complement(21066..21125)
                     /aSTool="nrps_pks_domains"
                     /database="abmotifs"
                     /detection="hmmscan"
                     /domain_id="nrpspksmotif_JX266_003354_0005"
                     /evalue="2.30E-03"
                     /label="PKSI-KR_m1"
                     /locus_tag="JX266_003354"
                     /protein_end="2257"
                     /protein_start="2237"
                     /score="10.6"
                     /tool="antismash"
                     /translation="VIVTGATGSLGGHIVSYLAQ"
     aSDomain        complement(21363..21881)
                     /aSDomain="MT"
                     /aSTool="nrps_pks_domains"
                     /database="nrpspksdomains.hmm"
                     /detection="hmmscan"
                     /domain_id="nrpspksdomains_JX266_003354_cMT.1"
                     /domain_subtypes="cMT"
                     /evalue="1.10E-48"
                     /label="JX266_003354_cMT.1"
                     /locus_tag="JX266_003354"
                     /protein_end="2158"
                     /protein_start="1985"
                     /score="157.1"
                     /tool="antismash"
                     /translation="GFIQQLLENRPKNGEPIRIFEIGAGTGGTTSRMVPILHALGVPVI
                     YTMTDISGSMIATARRRFKQYPFMEFKVHDIESEPDPKLLQSQHIILATNCVHATRNLS
                     ISLRNLHRILRPDGFLMLLEMTEQVPWVDFSFGLLEGWWLFEDGRDYVLQPATYWEKIL
                     QSVGYGHIDW"
     PFAM_domain     complement(21522..21821)
                     /aSDomain="Methyltransf_12"
                     /aSTool="clusterhmmer"
                     /database="35.0"
                     /db_xref="PF08242.15"
                     /description="Methyltransferase domain"
                     /detection="hmmscan"
                     /domain_id="clusterhmmer_JX266_003354_0038"
                     /evalue="5.10E-12"
                     /label="JX266_003354"
                     /locus_tag="JX266_003354"
                     /protein_end="2105"
                     /protein_start="2005"
                     /score="46.5"
                     /tool="antismash"
                     /translation="EIGAGTGGTTSRMVPILHALGVPVIYTMTDISGSMIATARRRFKQ
                     YPFMEFKVHDIESEPDPKLLQSQHIILATNCVHATRNLSISLRNLHRILRPDGFL"
     PFAM_domain     complement(22125..22397)
                     /aSDomain="HTH_51"
                     /aSTool="clusterhmmer"
                     /database="35.0"
                     /db_xref="PF18558.4"
                     /description="Helix-turn-helix domain"
                     /detection="hmmscan"
                     /domain_id="clusterhmmer_JX266_003354_0037"
                     /evalue="3.80E-31"
                     /label="JX266_003354"
                     /locus_tag="JX266_003354"
                     /protein_end="1904"
                     /protein_start="1813"
                     /score="106.9"
                     /tool="antismash"
                     /translation="FEEIKWATDDSIIEGQLNNYSNDVIPRSTEICVAYIVDGFEKLGC
                     SIRSASPGQQLERVQYLPKHERYMKLMYDLLERDARLIDIDGSTIT"
     aSDomain        complement(22620..22802)
                     /aSDomain="PP-binding"
                     /aSTool="nrps_pks_domains"
                     /database="nrpspksdomains.hmm"
                     /detection="hmmscan"
                     /domain_id="nrpspksdomains_JX266_003354_PP-binding.1"
                     /evalue="2.50E-15"
                     /label="JX266_003354_PP-binding.1"
                     /locus_tag="JX266_003354"
                     /protein_end="1739"
                     /protein_start="1678"
                     /score="48.7"
                     /tool="antismash"
                     /translation="REMVCNLSGLEPEEIKDDSDLVELGIDSLMAMELVREVEAAFKCT
                     LENDQLMELTDFNSLV"
     PFAM_domain     complement(22620..22802)
                     /aSDomain="PP-binding"
                     /aSTool="clusterhmmer"
                     /database="35.0"
                     /db_xref="PF00550.28"
                     /description="Phosphopantetheine attachment site"
                     /detection="hmmscan"
                     /domain_id="clusterhmmer_JX266_003354_0036"
                     /evalue="6.20E-14"
                     /label="JX266_003354"
                     /locus_tag="JX266_003354"
                     /protein_end="1739"
                     /protein_start="1678"
                     /score="52.2"
                     /tool="antismash"
                     /translation="REMVCNLSGLEPEEIKDDSDLVELGIDSLMAMELVREVEAAFKCT
                     LENDQLMELTDFNSLV"
     aSModule        complement(22620..26651)
                     /complete
                     /domains="nrpspksdomains_JX266_003354_PKS_KS.1"
                     /domains="nrpspksdomains_JX266_003354_PKS_AT.1"
                     /domains="nrpspksdomains_JX266_003354_PP-binding.1"
                     /iterative
                     /locus_tags="JX266_003354"
                     /monomer_pairings="mal -> mal"
                     /tool="antismash"
                     /type="pks"
     aSDomain        complement(24183..25067)
                     /ASF="(Methyl)Malonyl-CoA specificity inconclusive"
                     /ASF="found active site serine: True, scaffold matched
                     GHGE: True"
                     /aSDomain="PKS_AT"
                     /aSTool="nrps_pks_domains"
                     /database="nrpspksdomains.hmm"
                     /detection="hmmscan"
                     /domain_id="nrpspksdomains_JX266_003354_PKS_AT.1"
                     /evalue="9.30E-68"
                     /label="JX266_003354_PKS_AT.1"
                     /locus_tag="JX266_003354"
                     /protein_end="1218"
                     /protein_start="923"
                     /score="220.6"
                     /specificity="substrate consensus: mal"
                     /specificity="PKS signature: Ethylmalonyl-CoA"
                     /specificity="Minowa: mal"
                     /tool="antismash"
                     /translation="CFGGQISSFIGLDQELYHRVGVLRSHLDHCDAMCQSLGFGSIYPW
                     IFQKSAIDDITKLQTALFATQYSCAMAWIDSGVEVAAVVGHSFGELTALCIAGVCSLKD
                     ALGVIAGRATLIRDGWGPDKGAMLAVESDLADVEALISKANVNFQGTGSVSIACYNGPR
                     SFTLAGTTDIVNFTEDLAKSDPAFSGFRMKRLNVTHAFHSAAVDPLMGDLKTIGRGITF
                     RQPTIAVERSTETGAFAKFDSEFLARHMRDPVYFDHAVHRLAKERPSAIWLEAGSNSTI
                     TTMASRALGKAASS"
     PFAM_domain     complement(24201..25064)
                     /aSDomain="Acyl_transf_1"
                     /aSTool="clusterhmmer"
                     /database="35.0"
                     /db_xref="PF00698.24"
                     /description="Acyl transferase domain"
                     /detection="hmmscan"
                     /domain_id="clusterhmmer_JX266_003354_0035"
                     /evalue="4.70E-24"
                     /label="JX266_003354"
                     /locus_tag="JX266_003354"
                     /protein_end="1212"
                     /protein_start="924"
                     /score="85.6"
                     /tool="antismash"
                     /translation="FGGQISSFIGLDQELYHRVGVLRSHLDHCDAMCQSLGFGSIYPWI
                     FQKSAIDDITKLQTALFATQYSCAMAWIDSGVEVAAVVGHSFGELTALCIAGVCSLKDA
                     LGVIAGRATLIRDGWGPDKGAMLAVESDLADVEALISKANVNFQGTGSVSIACYNGPRS
                     FTLAGTTDIVNFTEDLAKSDPAFSGFRMKRLNVTHAFHSAAVDPLMGDLKTIGRGITFR
                     QPTIAVERSTETGAFAKFDSEFLARHMRDPVYFDHAVHRLAKERPSAIWLEAGSNSTIT
                     TMASRAL"
     CDS_motif       complement(24720..24827)
                     /aSTool="nrps_pks_domains"
                     /database="abmotifs"
                     /detection="hmmscan"
                     /domain_id="nrpspksmotif_JX266_003354_0004"
                     /evalue="4.20E-14"
                     /label="PKSI-AT-M_m3"
                     /locus_tag="JX266_003354"
                     /protein_end="1039"
                     /protein_start="1003"
                     /score="44.5"
                     /tool="antismash"
                     /translation="AAVVGHSFGELTALCIAGVCSLKDALGVIAGRATLI"
     aSDomain        complement(25404..26651)
                     /ASF="found active site cysteine: True, scaffold matched
                     GSSS: True"
                     /ASF="found active site histidines: True"
                     /aSDomain="PKS_KS"
                     /aSTool="nrps_pks_domains"
                     /database="nrpspksdomains.hmm"
                     /detection="hmmscan"
                     /domain_id="nrpspksdomains_JX266_003354_PKS_KS.1"
                     /domain_subtypes="Iterative-KS"
                     /evalue="4.90E-137"
                     /label="JX266_003354_PKS_KS.1"
                     /locus_tag="JX266_003354"
                     /protein_end="811"
                     /protein_start="395"
                     /score="449.1"
                     /tool="antismash"
                     /translation="IAVIGMACHVPGAEDLQEYWDIISRGLSQHREVPSDRFNMQTPFR
                     ESDPNRKWYGNFLQNYDAFDHKFFKKSPREMASTDPQHRLILKLAYQAVEQSGYFGVPD
                     FDKHIGCYVGVGNNDYDRNISCYPANAYTATGNLKSFIAGKVSHYFGWTGPSLTVDSAC
                     SSSGVAVHQACRAILNGECTSALAGGVNVFTNPEWFHNLAGAYFLSPTGQCKPFDASSD
                     GYCRGEGAGVVFLKKLSSAVSDGDQILGVIASTGAYQNQNCTTITAPSATSLAELFKDV
                     VRQAKLEPSAISVVEAHGTGTPVGDPAEYDGVRRVLGGSIRSDTLSLTAVKGILGHTEF
                     ASGILSLLKVLLMVNEGYVPPQPGFNTINPLLNARAEDLIEIPKALKTWDVSFRAALVN
                     NYGASGSNVSMVVTEAP"
     PFAM_domain     complement(25557..25907)
                     /aSDomain="Ketoacyl-synt_C"
                     /aSTool="clusterhmmer"
                     /database="35.0"
                     /db_xref="PF02801.25"
                     /description="Beta-ketoacyl synthase, C-terminal domain"
                     /detection="hmmscan"
                     /domain_id="clusterhmmer_JX266_003354_0034"
                     /evalue="2.50E-28"
                     /label="JX266_003354"
                     /locus_tag="JX266_003354"
                     /protein_end="760"
                     /protein_start="643"
                     /score="98.6"
                     /tool="antismash"
                     /translation="LGVIASTGAYQNQNCTTITAPSATSLAELFKDVVRQAKLEPSAIS
                     VVEAHGTGTPVGDPAEYDGVRRVLGGSIRSDTLSLTAVKGILGHTEFASGILSLLKVLL
                     MVNEGYVPPQPGF"
     CDS_motif       complement(25725..25769)
                     /aSTool="nrps_pks_domains"
                     /database="abmotifs"
                     /detection="hmmscan"
                     /domain_id="nrpspksmotif_JX266_003354_0003"
                     /evalue="1.00E-03"
                     /label="PKSI-KS_m5"
                     /locus_tag="JX266_003354"
                     /protein_end="704"
                     /protein_start="689"
                     /score="11.5"
                     /tool="antismash"
                     /translation="VEAHGTGTPVGDPAE"
     PFAM_domain     complement(25929..26657)
                     /aSDomain="ketoacyl-synt"
                     /aSTool="clusterhmmer"
                     /database="35.0"
                     /db_xref="PF00109.29"
                     /description="Beta-ketoacyl synthase, N-terminal domain"
                     /detection="hmmscan"
                     /domain_id="clusterhmmer_JX266_003354_0033"
                     /evalue="2.60E-69"
                     /label="JX266_003354"
                     /locus_tag="JX266_003354"
                     /protein_end="636"
                     /protein_start="393"
                     /score="233.7"
                     /tool="antismash"
                     /translation="DRIAVIGMACHVPGAEDLQEYWDIISRGLSQHREVPSDRFNMQTP
                     FRESDPNRKWYGNFLQNYDAFDHKFFKKSPREMASTDPQHRLILKLAYQAVEQSGYFGV
                     PDFDKHIGCYVGVGNNDYDRNISCYPANAYTATGNLKSFIAGKVSHYFGWTGPSLTVDS
                     ACSSSGVAVHQACRAILNGECTSALAGGVNVFTNPEWFHNLAGAYFLSPTGQCKPFDAS
                     SDGYCRGEGAGVVFLKKLSSA"
     CDS_motif       complement(25965..26003)
                     /aSTool="nrps_pks_domains"
                     /database="abmotifs"
                     /detection="hmmscan"
                     /domain_id="nrpspksmotif_JX266_003354_0002"
                     /evalue="4.80E-04"
                     /label="PKSI-KS_m4"
                     /locus_tag="JX266_003354"
                     /protein_end="624"
                     /protein_start="611"
                     /score="13.2"
                     /tool="antismash"
                     /translation="FDASSDGYCRGEG"
     CDS_motif       complement(26145..26192)
                     /aSTool="nrps_pks_domains"
                     /database="abmotifs"
                     /detection="hmmscan"
                     /domain_id="nrpspksmotif_JX266_003354_0001"
                     /evalue="1.10E-04"
                     /label="PKSI-KS_m3"
                     /locus_tag="JX266_003354"
                     /protein_end="564"
                     /protein_start="548"
                     /score="14.6"
                     /tool="antismash"
                     /translation="GPSLTVDSACSSSGVA"
     PFAM_domain     complement(27333..27599)
                     /aSDomain="SAT"
                     /aSTool="clusterhmmer"
                     /database="35.0"
                     /db_xref="PF16073.8"
                     /description="Starter unit:ACP transacylase in aflatoxin
                     biosynthesis"
                     /detection="hmmscan"
                     /domain_id="clusterhmmer_JX266_003354_0032"
                     /evalue="2.10E-09"
                     /label="JX266_003354"
                     /locus_tag="JX266_003354"
                     /protein_end="186"
                     /protein_start="97"
                     /score="37.4"
                     /tool="antismash"
                     /translation="ILIPLSIIVHLTQYSEYLRATLPGLADTDQLPSSFTDESETLGLS
                     TGLLSAIAVSCSRSLAELHQHGAVAVGLGMLIGALVDAQDFSAG"
     gene            complement(28838..29647)
                     /locus_tag="JX266_003355"
     mRNA            complement(28838..29647)
                     /locus_tag="JX266_003355"
                     /product="hypothetical protein"
     CDS             complement(28838..29647)
                     /codon_start=1
                     /locus_tag="JX266_003355"
                     /product="hypothetical protein"
                     /protein_id="KAI1851280.1"
                     /transl_table=1
                     /translation="MKPPAVDDPTLHLPRILCLHGGGTNARIFRAQCRKLIPQLESDYR
                     LVFAQAPFPSQAGSDVLSVYSEWGPFRRWLRWRPDHPLIEPEVIMREIDSALEDCMHQD
                     DKCGATGEWIALLGFSQGAKVSASLLYRQQVREGVLGRRMAGVRFRFGILIAGRAPLIA
                     LDPDRTLCPSLPDATQITDLIEDAEAQAYHNDGHILRIPTLHVHGRLDKGLHQHRRLFE
                     EFCHPASRRLVEWDGDHRLPLKFNDVSLVVSQIREIAKQDIFNLNTI"
     PFAM_domain     complement(28916..29608)
                     /aSDomain="FSH1"
                     /aSTool="clusterhmmer"
                     /database="35.0"
                     /db_xref="PF03959.16"
                     /description="Serine hydrolase (FSH1)"
                     /detection="hmmscan"
                     /domain_id="clusterhmmer_JX266_003355_0040"
                     /evalue="4.50E-29"
                     /label="JX266_003355"
                     /locus_tag="JX266_003355"
                     /protein_end="244"
                     /protein_start="13"
                     /score="101.8"
                     /tool="antismash"
                     /translation="PRILCLHGGGTNARIFRAQCRKLIPQLESDYRLVFAQAPFPSQAG
                     SDVLSVYSEWGPFRRWLRWRPDHPLIEPEVIMREIDSALEDCMHQDDKCGATGEWIALL
                     GFSQGAKVSASLLYRQQVREGVLGRRMAGVRFRFGILIAGRAPLIALDPDRTLCPSLPD
                     ATQITDLIEDAEAQAYHNDGHILRIPTLHVHGRLDKGLHQHRRLFEEFCHPASRRLVEW
                     DGDHRLPLK"
     gene            30224..31249
                     /locus_tag="JX266_003356"
     mRNA            30224..31249
                     /locus_tag="JX266_003356"
                     /product="hypothetical protein"
     CDS             30224..31249
                     /codon_start=1
                     /gene_functions="biosynthetic-additional
                     (rule-based-clusters) 2OG-FeII_Oxy"
                     /gene_kind="biosynthetic-additional"
                     /locus_tag="JX266_003356"
                     /product="hypothetical protein"
                     /protein_id="KAI1851281.1"
                     /sec_met_domain="2OG-FeII_Oxy (E-value: 4e-22, bitscore:
                     72.8, seeds: 135, tool: rule-based-clusters)"
                     /transl_table=1
                     /translation="MPSATSTSSFYLPLVDISPFLEDSQSPAAQKVVKDVTAACKSTGF
                     FQIRGHGVPAQLRRALFEASRNFFALPLGEKIKLDARKNVGFRGYDVMESQSYEPGADA
                     GLDVVRDMKEGFFASTDFPLDHPRVKSGRFLQGPNVWPAPELIAHEQFGAVIEDYRREM
                     LRLSRVVLDLIAATLPYGPHVFDELLSDDPMCLVRLLHYPPDPPTNGKAGKNQLGSGEH
                     TDFGIITLLLQDDHPGLEVLDEETGAWVGVPPQEDVYIVNIADMMSMLTAGDYKSSVHR
                     VRNQGEEDRYSVVFFFDGKLDYKLKRLDGHDDVDEAGRHIPTVEEHAAIRMTGSYRTVV
                     A"
     PFAM_domain     30257..30652
                     /aSDomain="DIOX_N"
                     /aSTool="clusterhmmer"
                     /database="35.0"
                     /db_xref="PF14226.9"
                     /description="non-haem dioxygenase in morphine synthesis
                     N-terminal"
                     /detection="hmmscan"
                     /domain_id="clusterhmmer_JX266_003356_0041"
                     /evalue="1.90E-30"
                     /label="JX266_003356"
                     /locus_tag="JX266_003356"
                     /protein_end="143"
                     /protein_start="11"
                     /score="106.1"
                     /tool="antismash"
                     /translation="LPLVDISPFLEDSQSPAAQKVVKDVTAACKSTGFFQIRGHGVPAQ
                     LRRALFEASRNFFALPLGEKIKLDARKNVGFRGYDVMESQSYEPGADAGLDVVRDMKEG
                     FFASTDFPLDHPRVKSGRFLQGPNVWPA"
     PFAM_domain     30812..31114
                     /aSDomain="2OG-FeII_Oxy"
                     /aSTool="clusterhmmer"
                     /database="35.0"
                     /db_xref="PF03171.23"
                     /description="2OG-Fe(II) oxygenase superfamily"
                     /detection="hmmscan"
                     /domain_id="clusterhmmer_JX266_003356_0042"
                     /evalue="3.30E-20"
                     /label="JX266_003356"
                     /locus_tag="JX266_003356"
                     /protein_end="297"
                     /protein_start="196"
                     /score="72.6"
                     /tool="antismash"
                     /translation="VRLLHYPPDPPTNGKAGKNQLGSGEHTDFGIITLLLQDDHPGLEV
                     LDEETGAWVGVPPQEDVYIVNIADMMSMLTAGDYKSSVHRVRNQGEEDRYSVVFFF"
     gene            complement(31500..33031)
                     /locus_tag="JX266_003357"
     mRNA            complement(join(31500..31550,31598..33031))
                     /locus_tag="JX266_003357"
                     /product="hypothetical protein"
     CDS             complement(join(31500..31550,31598..33031))
                     /codon_start=1
                     /locus_tag="JX266_003357"
                     /product="hypothetical protein"
                     /protein_id="KAI1851282.1"
                     /transl_table=1
                     /translation="MSQIRLHSSCDACLNTKVKCSQSKPICARCDQHGRKCIYSQFRKI
                     GRPSSKTINNSPSQTPSRKSKGHTEARQKQLGPGVHRLLQPTVRSAVHETSDSLRCDQD
                     DQDGHSSGTVEVSSRTHQGSSDFETLRVNKSPWLTDDVIGQSLQSALQSDVTANFSDDV
                     ECDTDGVHLDWSAIESLLDNNAPALPFAPSPVQNFASSVSLAPGNAQFYLEDTIVASVV
                     SSAGESRQSPTTGARPVIPHQLPLTAIDGLALPGNEYFFKPGSFSTTNFEFDGSRTTPG
                     QSSTASLSPRTPSVHTIQPNLYSISSSRCTVQCHRALTSQLTEISEKQVQESNVPLDIL
                     LRLDYHIRQTRERALSCSACLAGSRHDKTLMFITMVLSNLLSLFEQSCSAFHGDPQRGV
                     NGRAGSLCGEANHATVANNHQVSPSPLPYTTRPLIVGSTRLAESFKLSFSRQLVIMYVN
                     QQLEAVTQLGKMLYKVESDNIRAVSWIHCNGNDPRQ"
     PFAM_domain     complement(32900..33007)
                     /aSDomain="Zn_clus"
                     /aSTool="clusterhmmer"
                     /database="35.0"
                     /db_xref="PF00172.21"
                     /db_xref="GO:0000981"
                     /db_xref="GO:0006355"
                     /db_xref="GO:0008270"
                     /description="Fungal Zn(2)-Cys(6) binuclear cluster domain"
                     /detection="hmmscan"
                     /domain_id="clusterhmmer_JX266_003357_0043"
                     /evalue="1.00E-06"
                     /gene_ontologies="GO:0000981: DNA-binding transcription
                     factor activity, RNA polymerase II-specific"
                     /gene_ontologies="GO:0006355: regulation of DNA-templated
                     transcription"
                     /gene_ontologies="GO:0008270: zinc ion binding"
                     /label="JX266_003357"
                     /locus_tag="JX266_003357"
                     /protein_end="44"
                     /protein_start="8"
                     /score="28.9"
                     /tool="antismash"
                     /translation="SCDACLNTKVKCSQSKPICARCDQHGRKCIYSQFRK"
     gene            34381..36306
                     /locus_tag="JX266_003358"
     mRNA            join(34381..34635,34703..35588,35650..35907,35966..36306)
                     /locus_tag="JX266_003358"
                     /product="hypothetical protein"
     CDS             join(34381..34635,34703..35588,35650..35907,35966..36306)
                     /codon_start=1
                     /gene_functions="transport (smcogs) SMCOG1005:Drug
                     resistance transporter, EmrB/QacA (Score: 330.2; E-value:
                     2.6e-100)"
                     /gene_kind="transport"
                     /locus_tag="JX266_003358"
                     /product="hypothetical protein"
                     /protein_id="KAI1851283.1"
                     /transl_table=1
                     /translation="MTGKSSPPPSDANTSGHEGFSQPEKANGVVGDASNEGTEEKSQSP
                     SPKAVSQAAGPPAVSYPGPLMGSLFTISLLLAQFLVALDMSIITTAIPTISSEFHSVDQ
                     IGWYGSAFFLCLATFQAFWGRAYKYFSLKIAFLTCIGIFELGSLIAALSPTSAALIVGR
                     AIQGVGGAGITSGCFTILAFITPPKRLHAIFGLSSTVWSLSSVLGPVLGGLFTQYLTWR
                     WCFWINLPIGGAAFLVLLLLFKTPAHSRVAHATGKEIPSLFDIPGMVILVPSVVCLLLV
                     LEEGGLTRPWNSGFSIGLIIGSILIAMIFAAWEWKQGEKAMLVPRILRRRTILVLALFN
                     LTAQGGGFARTYNLPIYFQAGQGVSPSESGVRTLPTVLTTSIISFASSILVGKMGYYKV
                     YLMVGAIFVTVGSGMIYTLVPESTAGEYIGYQVLAAIGSGLVIQLNVLVAQAISPRVDI
                     AVTVAIVLFFQFLGGTIGVSAAINIMNNVIVTSLPNDNPRVTPATVLTAGAGSLRQAFP
                     DPDDLSTVVGAYMNGLRAAWIWSIALSGIAFIISLGAEWKSVRQADVKKRNEAKAAAKA
                     ASP"
     PFAM_domain     join(34600..34635,34703..35588,35650..35907,35966..35994)
                     /aSDomain="MFS_1"
                     /aSTool="clusterhmmer"
                     /database="35.0"
                     /db_xref="PF07690.19"
                     /db_xref="GO:0022857"
                     /db_xref="GO:0055085"
                     /description="Major Facilitator Superfamily"
                     /detection="hmmscan"
                     /domain_id="clusterhmmer_JX266_003358_0044"
                     /evalue="3.90E-42"
                     /gene_ontologies="GO:0022857: transmembrane transporter
                     activity"
                     /gene_ontologies="GO:0055085: transmembrane transport"
                     /label="JX266_003358"
                     /locus_tag="JX266_003358"
                     /protein_end="476"
                     /protein_start="73"
                     /score="144.6"
                     /tool="antismash"
                     /translation="LLLAQFLVALDMSIITTAIPTISSEFHSVDQIGWYGSAFFLCLAT
                     FQAFWGRAYKYFSLKIAFLTCIGIFELGSLIAALSPTSAALIVGRAIQGVGGAGITSGC
                     FTILAFITPPKRLHAIFGLSSTVWSLSSVLGPVLGGLFTQYLTWRWCFWINLPIGGAAF
                     LVLLLLFKTPAHSRVAHATGKEIPSLFDIPGMVILVPSVVCLLLVLEEGGLTRPWNSGF
                     SIGLIIGSILIAMIFAAWEWKQGEKAMLVPRILRRRTILVLALFNLTAQGGGFARTYNL
                     PIYFQAGQGVSPSESGVRTLPTVLTTSIISFASSILVGKMGYYKVYLMVGAIFVTVGSG
                     MIYTLVPESTAGEYIGYQVLAAIGSGLVIQLNVLVAQAISPRVDIAVTVAIVLFFQFLG
                     GTIG"
     gene            38710..41271
                     /locus_tag="JX266_003359"
     mRNA            38710..41271
                     /locus_tag="JX266_003359"
                     /product="hypothetical protein"
     CDS             38710..41271
                     /NRPS_PKS="Domain: ECH (593-845). E-value: 7.5e-56. Score:
                     181.0. Matches aSDomain: nrpspksdomains_JX266_003359_ECH.1"
                     /codon_start=1
                     /gene_functions="biosynthetic-additional
                     (rule-based-clusters) Transferase"
                     /gene_functions="biosynthetic-additional (smcogs)
                     SMCOG1023:enoyl-CoA hydratase (Score: 191.3; E-value:
                     2.6e-58)"
                     /gene_kind="biosynthetic-additional"
                     /locus_tag="JX266_003359"
                     /product="hypothetical protein"
                     /protein_id="KAI1851284.1"
                     /sec_met_domain="Transferase (E-value: 5e-21, bitscore:
                     68.9, seeds: 7, tool: rule-based-clusters)"
                     /transl_table=1
                     /translation="MDQTFAVGCPPFEVKLSFCDQLFPPTHSKRILCFQLNSDVNRQHV
                     VDYLHIAFHNTIQRVPFLAGTVVTTSQDEGGRPWIRKIIPEGAAHLVIKDLSKDLSFSK
                     LAESNFSQELLNTEQLCPLPEVGYFRASSVDVCRFQANFVEGGLLLVVSIIHYAADGRG
                     VTEIIGDFAEEFRKAQSGETKHPLKVRDTVYYSDRNTVVSGRGLPGDISKHEAWTSSPS
                     LAHSLIHNVKNSCRTFRIDTKAQSELKQIVSASSLGSEDWFSTNDAISGFIWRSIMLAR
                     NRAGILDAGAEIHVAQPLDCRSHLGITEQFYGNAVYMSQASEQYSVMADPENGLASASR
                     AIRAQIRSMTGEKFQDLVGYIERTILESPTRMKILESMHTSGIILTSLLKFNLHSINFG
                     PLFGDGHIKALRLPATGTQAGAVIIMPKLSDGSCEFMLTETSETMECLMEDPFFCRFTG
                     GESLARESMANPQSNSSQPSLETIPADNTNGTASAVEVEIEQIPKVESTQRETNGVAHE
                     SIAAIANGVTEIVANEGLAQGKVVHEDAAVGTRPSLPSHALNSVVKRLHDLELGQIVVV
                     KTTSTLVISTVQAPHIGNIKIIELQRPQARNAISRQLLKDLSQEIEEIHTDAGKAETRA
                     LVLASAVDGVFCAGADLKERKLMSPAETEEFLTDLRALFTRLATLPVPSIACVSGKALG
                     GGFELALCCHLRIFSSDAVVALPETRLAIIPGAGGTYRLSKIVGMSHALDLILTGRQVQ
                     AQEAAAMGLCNRLVTTDIANNILTASLKRALTLNASLVLAKEIASGGPVAAMAVISAFS
                     HTCASCEQNENAAYESVLGTKDRTEALQAFSEKRTAVFTGA"
     PFAM_domain     38749..40059
                     /aSDomain="Transferase"
                     /aSTool="clusterhmmer"
                     /database="35.0"
                     /db_xref="PF02458.18"
                     /description="Transferase family"
                     /detection="hmmscan"
                     /domain_id="clusterhmmer_JX266_003359_0045"
                     /evalue="3.60E-19"
                     /label="JX266_003359"
                     /locus_tag="JX266_003359"
                     /protein_end="450"
                     /protein_start="13"
                     /score="68.9"
                     /tool="antismash"
                     /translation="VKLSFCDQLFPPTHSKRILCFQLNSDVNRQHVVDYLHIAFHNTIQ
                     RVPFLAGTVVTTSQDEGGRPWIRKIIPEGAAHLVIKDLSKDLSFSKLAESNFSQELLNT
                     EQLCPLPEVGYFRASSVDVCRFQANFVEGGLLLVVSIIHYAADGRGVTEIIGDFAEEFR
                     KAQSGETKHPLKVRDTVYYSDRNTVVSGRGLPGDISKHEAWTSSPSLAHSLIHNVKNSC
                     RTFRIDTKAQSELKQIVSASSLGSEDWFSTNDAISGFIWRSIMLARNRAGILDAGAEIH
                     VAQPLDCRSHLGITEQFYGNAVYMSQASEQYSVMADPENGLASASRAIRAQIRSMTGEK
                     FQDLVGYIERTILESPTRMKILESMHTSGIILTSLLKFNLHSINFGPLFGDGHIKALRL
                     PATGTQAGAVIIMPKLSDGSCEFMLTETSETMECLMED"
     aSDomain        40489..41244
                     /aSDomain="ECH"
                     /aSTool="nrps_pks_domains"
                     /database="nrpspksdomains.hmm"
                     /detection="hmmscan"
                     /domain_id="nrpspksdomains_JX266_003359_ECH.1"
                     /evalue="7.50E-56"
                     /label="JX266_003359_ECH.1"
                     /locus_tag="JX266_003359"
                     /protein_end="845"
                     /protein_start="593"
                     /score="181.0"
                     /tool="antismash"
                     /translation="NIKIIELQRPQARNAISRQLLKDLSQEIEEIHTDAGKAETRALVL
                     ASAVDGVFCAGADLKERKLMSPAETEEFLTDLRALFTRLATLPVPSIACVSGKALGGGF
                     ELALCCHLRIFSSDAVVALPETRLAIIPGAGGTYRLSKIVGMSHALDLILTGRQVQAQE
                     AAAMGLCNRLVTTDIANNILTASLKRALTLNASLVLAKEIASGGPVAAMAVISAFSHTC
                     ASCEQNENAAYESVLGTKDRTEALQAFSEK"
     PFAM_domain     40489..41265
                     /aSDomain="ECH_1"
                     /aSTool="clusterhmmer"
                     /database="35.0"
                     /db_xref="PF00378.23"
                     /description="Enoyl-CoA hydratase/isomerase"
                     /detection="hmmscan"
                     /domain_id="clusterhmmer_JX266_003359_0046"
                     /evalue="4.30E-47"
                     /label="JX266_003359"
                     /locus_tag="JX266_003359"
                     /protein_end="852"
                     /protein_start="593"
                     /score="160.7"
                     /tool="antismash"
                     /translation="NIKIIELQRPQARNAISRQLLKDLSQEIEEIHTDAGKAETRALVL
                     ASAVDGVFCAGADLKERKLMSPAETEEFLTDLRALFTRLATLPVPSIACVSGKALGGGF
                     ELALCCHLRIFSSDAVVALPETRLAIIPGAGGTYRLSKIVGMSHALDLILTGRQVQAQE
                     AAAMGLCNRLVTTDIANNILTASLKRALTLNASLVLAKEIASGGPVAAMAVISAFSHTC
                     ASCEQNENAAYESVLGTKDRTEALQAFSEKRTAVFTG"
     gene            41921..43502
                     /locus_tag="JX266_003360"
     mRNA            join(41921..41977,42041..42143,42212..43311,43365..43502)
                     /locus_tag="JX266_003360"
                     /product="hypothetical protein"
     CDS             join(41921..41977,42041..42143,42212..43311,43365..43502)
                     /codon_start=1
                     /gene_functions="biosynthetic-additional (smcogs)
                     SMCOG1043:hydroxymethylglutaryl-CoA synthase (Score: 136.2;
                     E-value: 2.3e-41)"
                     /gene_kind="biosynthetic-additional"
                     /locus_tag="JX266_003360"
                     /product="hypothetical protein"
                     /protein_id="KAI1851285.1"
                     /transl_table=1
                     /translation="MARPKNVGIKGIEVYFPNQYVDQAELETYDGVSQGKYTVGLGQTR
                     MSFCDDREDTYSLALTAVSFLLRKYNIDPSSIGRLEVGTETILDKSKSVKSVLMQLFEG
                     HNTNIEGADTYNACYGGTNALFNAVNWIESSAWDGRDAIVVAADIAAYDTDRAKPTGGA
                     GSVAMLIGINAPLKIEPGLRGNYMRHTYDFYKPDFSKEYPYVDGHLSLRCYGEALDGCY
                     NAYLAREKVLSVNGTNGQTHDDGTENDAEFDSGKPASVESPADRFDYMCFHSPTCKTVM
                     KSYARLYFNDFLADPTSAMFKDVPPELKDTANEAEINRHFLPLTKKRFGQRVQPATHLP
                     SQCGNMYTASLYSSLCSLLTFGTSTQLKGKTIGMFSYGSGLSSSMFSLKVVGSVEEMKS
                     KLDLVARLEARKQASPEAYQEARNRRDFLYGKKGHLPTGSVEHLSKGTYYLAEVDEMYR
                     RAYRVKG"
     PFAM_domain     join(41927..41977,42041..42143,42212..42576)
                     /aSDomain="HMG_CoA_synt_N"
                     /aSTool="clusterhmmer"
                     /database="35.0"
                     /db_xref="PF01154.20"
                     /description="Hydroxymethylglutaryl-coenzyme A synthase N
                     terminal"
                     /detection="hmmscan"
                     /domain_id="clusterhmmer_JX266_003360_0047"
                     /evalue="7.20E-88"
                     /label="JX266_003360"
                     /locus_tag="JX266_003360"
                     /protein_end="175"
                     /protein_start="2"
                     /score="293.1"
                     /tool="antismash"
                     /translation="RPKNVGIKGIEVYFPNQYVDQAELETYDGVSQGKYTVGLGQTRMS
                     FCDDREDTYSLALTAVSFLLRKYNIDPSSIGRLEVGTETILDKSKSVKSVLMQLFEGHN
                     TNIEGADTYNACYGGTNALFNAVNWIESSAWDGRDAIVVAADIAAYDTDRAKPTGGAGS
                     VAMLIGINAP"
     aSDomain        join(41930..41977,42041..42143,42212..43311,43365..43496)
                     /aSDomain="TIGR01833"
                     /aSTool="tigrfam"
                     /description="HMG-CoA-S_euk: hydroxymethylglutaryl-CoA
                     synthase"
                     /detection="hmmscan"
                     /domain_id="TIGRFam_JX266_003360_0002"
                     /evalue="9.50E-185"
                     /identifier="TIGR01833"
                     /label="JX266_003360"
                     /locus_tag="JX266_003360"
                     /protein_end="464"
                     /protein_start="3"
                     /score="612.9"
                     /tool="antismash"
                     /translation="PKNVGIKGIEVYFPNQYVDQAELETYDGVSQGKYTVGLGQTRMSF
                     CDDREDTYSLALTAVSFLLRKYNIDPSSIGRLEVGTETILDKSKSVKSVLMQLFEGHNT
                     NIEGADTYNACYGGTNALFNAVNWIESSAWDGRDAIVVAADIAAYDTDRAKPTGGAGSV
                     AMLIGINAPLKIEPGLRGNYMRHTYDFYKPDFSKEYPYVDGHLSLRCYGEALDGCYNAY
                     LAREKVLSVNGTNGQTHDDGTENDAEFDSGKPASVESPADRFDYMCFHSPTCKTVMKSY
                     ARLYFNDFLADPTSAMFKDVPPELKDTANEAEINRHFLPLTKKRFGQRVQPATHLPSQC
                     GNMYTASLYSSLCSLLTFGTSTQLKGKTIGMFSYGSGLSSSMFSLKVVGSVEEMKSKLD
                     LVARLEARKQASPEAYQEARNRRDFLYGKKGHLPTGSVEHLSKGTYYLAEVDEMYRRAY
                     RVK"
     PFAM_domain     join(42583..43311,43365..43496)
                     /aSDomain="HMG_CoA_synt_C"
                     /aSTool="clusterhmmer"
                     /database="35.0"
                     /db_xref="PF08540.13"
                     /db_xref="GO:0004421"
                     /db_xref="GO:0006084"
                     /db_xref="GO:0010142"
                     /description="Hydroxymethylglutaryl-coenzyme A synthase C
                     terminal"
                     /detection="hmmscan"
                     /domain_id="clusterhmmer_JX266_003360_0048"
                     /evalue="3.50E-87"
                     /gene_ontologies="GO:0004421: hydroxymethylglutaryl-CoA
                     synthase activity"
                     /gene_ontologies="GO:0006084: acetyl-CoA metabolic process"
                     /gene_ontologies="GO:0010142: farnesyl diphosphate
                     biosynthetic process, mevalonate pathway"
                     /label="JX266_003360"
                     /locus_tag="JX266_003360"
                     /protein_end="464"
                     /protein_start="177"
                     /score="292.7"
                     /tool="antismash"
                     /translation="IEPGLRGNYMRHTYDFYKPDFSKEYPYVDGHLSLRCYGEALDGCY
                     NAYLAREKVLSVNGTNGQTHDDGTENDAEFDSGKPASVESPADRFDYMCFHSPTCKTVM
                     KSYARLYFNDFLADPTSAMFKDVPPELKDTANEAEINRHFLPLTKKRFGQRVQPATHLP
                     SQCGNMYTASLYSSLCSLLTFGTSTQLKGKTIGMFSYGSGLSSSMFSLKVVGSVEEMKS
                     KLDLVARLEARKQASPEAYQEARNRRDFLYGKKGHLPTGSVEHLSKGTYYLAEVDEMYR
                     RAYRVK"
     gene            45524..47863
                     /locus_tag="JX266_003361"
     mRNA            45524..47863
                     /locus_tag="JX266_003361"
                     /product="hypothetical protein"
     CDS             45524..47863
                     /codon_start=1
                     /locus_tag="JX266_003361"
                     /product="hypothetical protein"
                     /protein_id="KAI1851286.1"
                     /transl_table=1
                     /translation="MKAPRHSSATAAVAPRSDGDLSCSSINLPVDGVLTLSDGQVIKLT
                     ADASFQPSCADALQAKPVIIGNTGVTIDQTVAPATGSSSTSSSSSGSGIQLSDFRDPFY
                     ASTFPQCYALAATTIIAYTLVIMLFIAPRSFLDGGVVVLGRRGFTNGPSNGVSIGGRPW
                     LQKVAALTVAISLTIATADTFRVAEDQYADGIQNAQALQDEVLNGTQLKIIRLISDTFL
                     WLAQAQTLIRLFPRQREKIIIKWTAFSLITLDVIFGALNSFLYDGPGNARPRNFTDAVP
                     ALSYLFQLSLGLLYAAWVIYYSLMKKRYAYFHPLMKNISLMAVLSIISLLVPVVFFILD
                     ISKPDFTGWGDYVRWVGAAAASVVVWEWVERIEALEREEKKDGILGREVFDGDEMMDAS
                     NSDLPWPRRRRTKKKDEDDNNNNDGGESGRGGSQQTSSTHGRGNMWPAMSSIASRYMSR
                     SGSNLDTREQRANNAAPAASKSGPRLLQPPLWISRPPPAATPISRTDTASADSTVYAVR
                     YQPLTETTSRTTDDRLGRPVSRSNSRASSHPRERSPSPSARAEAIPPSSKPDEDDAKPS
                     RWRSLTKFRPGVNGPPAEVAPHTNKPSAPRREYENRGWMDIRERMEDFAATQAERIREK
                     MRPTPDTESLEVVVIPPPPRRGAALAQLMEEEQQPQAGAPSAPAAGGSTATGSSNASRA
                     VPFPTIDTRAYSNTSNMSGPTLSPTQRNDTFPLTSARRDSAVSPTSPRVRNPAGERSNA
                     SPVSPLSPSAPRRPVDDIFGGGTAPS"
     PFAM_domain     45587..46720
                     /aSDomain="PalH"
                     /aSTool="clusterhmmer"
                     /database="35.0"
                     /db_xref="PF08733.13"
                     /description="PalH/RIM21"
                     /detection="hmmscan"
                     /domain_id="clusterhmmer_JX266_003361_0049"
                     /evalue="2.20E-115"
                     /label="JX266_003361"
                     /locus_tag="JX266_003361"
                     /protein_end="399"
                     /protein_start="21"
                     /score="385.3"
                     /tool="antismash"
                     /translation="SCSSINLPVDGVLTLSDGQVIKLTADASFQPSCADALQAKPVIIG
                     NTGVTIDQTVAPATGSSSTSSSSSGSGIQLSDFRDPFYASTFPQCYALAATTIIAYTLV
                     IMLFIAPRSFLDGGVVVLGRRGFTNGPSNGVSIGGRPWLQKVAALTVAISLTIATADTF
                     RVAEDQYADGIQNAQALQDEVLNGTQLKIIRLISDTFLWLAQAQTLIRLFPRQREKIII
                     KWTAFSLITLDVIFGALNSFLYDGPGNARPRNFTDAVPALSYLFQLSLGLLYAAWVIYY
                     SLMKKRYAYFHPLMKNISLMAVLSIISLLVPVVFFILDISKPDFTGWGDYVRWVGAAAA
                     SVVVWEWVERIEALEREEKKDGILGREVFDGDEMMDAS"
ORIGIN
        1 cggtgacaag ctaggcggct gtactaccga tactcttggg atgcaccgag agacaattat
       61 cccagttcaa acctgagcga tagcaagtag actgatagag actgatagcc agaccctccc
      121 cttgcaacca atatgcagcc tcatctccat cttgccgggt cagcttatgc atctcggcaa
      181 tttggtacag gggtgtcggc caatgggtat ctaggcattc agatcaccca tgcggctgaa
      241 gagcgagctt gtgcgagctt cagggcagag ttgctcgtct atcacagtgt ttctcgggtc
      301 aatgacaagc gaataccagg ggtccaaccc gagtcctagt gacattgggg tatggctgtt
      361 tgcggggccc cgctaaacct tccccaactc ctccacaatc cgggctgtct tggagagtct
      421 aggccccggc tcaactcacc acagcgcctg ggcgactgag atgagtgcga gatttccgag
      481 acactgggag tcatgtacga atggtgtggt gccatgaata cgaaggagcc gagatgaccg
      541 gcgtaacatt tcatggggaa ccccgcactc tcgtatcata gctttcgtat cacagcatga
      601 atggtcttcc ccgattttga ggtttagcta cttggggaca agctattgac atgcatggtg
      661 tagttcaagt gtctaccgca ggcccttcaa gtacccaaga tcagactatt gtgtcaggga
      721 gaaatccaac ctttggttaa acgagccacc gctcccatcc tcctagctca tcatggaccg
      781 tcatttcagt tggcgtacat aatgtacatc ttacatttgg ttgacgggtc tgtatggtcc
      841 ctctgacctc gactaacccg aggacttggt aaaataaccg tcctggtata cgtattcatg
      901 cattagtctg ccaagcccgg tatcactgga ggcatggttc ttagcgcaag ctataagtaa
      961 ctaacttata gcctgactag aaagggatta cgatggcaac gcgaaagagg gctgcgcttg
     1021 cccaagacct gcacaatcgc caacattcac taccctcggt gtcactttgt agcgcagcac
     1081 aggcttgtcg aaagtatcac tggctgccat gtggcaatat gactgagcac gcccatggga
     1141 cacgtagagg cgcattgaca atatctcctg cataatcttg cattttatta tgaagtataa
     1201 tgcattttga ctaagagacc gagttccccc gaagtgaata cagaagatac agcagcgcaa
     1261 ttgcgtgctc ccagttcgca catcgcaact ttcctatgct tattgcagtt cggcactatg
     1321 acgagcgagt gacgagttca aggccagaga aagatgttgg ggccgatcaa cttgagtatg
     1381 ccccaatagc atcgtccaag gtcttgtcga tgctaaactt ctgctgtttc aagcacgcat
     1441 cccttgtggg gatcaagccg atcaagccaa acgcaatgtt gtcgacgact gattcgatag
     1501 agcgcaatac cgccgcgact gcaatgccca acggattcgg gaatcgctcg actgctggct
     1561 ttccaggctg aacagcacgg acctggggta ctgtggcctc ctgacccggg agcgcgttga
     1621 acccgccaaa gccgaatgac ccggagctga gcaggctcga gcgcccaatg agaatctcca
     1681 gcagggcctg gtgtacgcga acgaagtcga tgagcgcgac gacaatggta tcactgtcgc
     1741 atccctcagg aatggggcta gcaaattgga tgacaggtag cacggatgtt agtaatagcg
     1801 ggactctgcg aagaccatcg agtaggtcag tcagggcccg gctttgaatc tccgaacttc
     1861 tcttgagccc gatggacttg gcggcgtctt gcagctgctg cgacaggact gtcacttggt
     1921 tgagagcgtc aatgatctcc tgcgccacgt cgttcacgat cttggagcag ccctgcaaat
     1981 cgcagatccc tggatcgggc ccaccagtgg atgacggtgc tccgctcgtc gaagtgctag
     2041 gtggaagata tggctcacaa gatccaggta gcgtggccag aatgataact tcagtagcat
     2101 tgagctgggt gttgataaat gtggaggacg ttggggaagc ctgcggtgga atgaagaagg
     2161 tttgggtgcc cggaaagaac gtcccatttg gaatgccaac aacgacgaaa ggttcaacag
     2221 ttccacatcc tggaacagtg ctcgtgaagg ctgtcccctg agaagggatg gggatcgtga
     2281 gagtacctgc gggcgttggc gctctcacgt agctggccga gccaatagtg gtagacagga
     2341 tgactgcaac aacaacggct ttcatcttgt aggtgtgaaa atgaggagat cagggacgat
     2401 attggtcttc gtgctaggca gtaatcagcg ttgagtaatg tcatatcaac ggataaaaag
     2461 gatctaacgt gcaagcgccc ttatataagg caggagctac agctagggct ctataaggat
     2521 gtatcttgtg aacctcttcg cttgctgtgc aagacttcca ggtttcacag ttaggctgca
     2581 atattccgtg aaagtcgaca tcgacattca tggcttagct tattgtatca caagtcttgg
     2641 ctccgtatct ggatttggag ttataaccgc acgagtacag aaattgtata gttggtacca
     2701 tgatagagtc caaatgcccc aagaatctct gaccaaattc atcggtaatt gctgcggctc
     2761 caactctgcg gtcatcgctg agacgatcct aattaagatg aacagccggg aatttacagg
     2821 tccagtcaaa cgtatcacga cagccgggta gatctgtacc accttgtcat gtcaacgtca
     2881 aacttccatt ggcaaagtcg aaattcgagt cagcttttgg atgtgtttcg tgctttggcc
     2941 gtgacaccgc aatatctcgc atcatacttt cgaatgatta ctgcaaaatg ccggtttagc
     3001 aaggactgcg cttgagtgac cagtgatcag tggctagtga tacttaagtt gtggaacatc
     3061 atccctcgat gtctcctggc agatcttgta gccgaagtta atacctttga tgaggtgcta
     3121 tgtaagccat cctatggact ccgcaaatac aacacccggt ccatccgcag tgagttgaac
     3181 gaaaacgcga gtagaaggct acattgggtt tccttaagag gaatccgcga tggtaactcg
     3241 tattggtgcc gcctctatga gggccattgg tgctgaacgg agatactgca gtggacgaac
     3301 tcgcttgcat cgtcacaatt acgaacctaa aaggatagcc gttattggtg gcggtatcac
     3361 cgggctctcc acggcttact atgctgctca gaagttcccc tcagcagaaa ttacgatttt
     3421 cgagtccacg tcgcgacttg ggggcgtgat agaatcgaaa cctatcagtg tctctggccc
     3481 tagcccggga tccttcctct gtgaagttgg gcctagaact ctgcgagcta atgctccaag
     3541 agcagtggta acctgtgaac ttgtaagaca atgatactag gtggcatcga tcttcgtctc
     3601 cttttcacct gtttcaccgc aaacgtctca gaaactgact gattgatacc tagattcacc
     3661 tgctaggttt gacagataaa cttctaaagg tgcccaaaga ctcaccggcg gctggtactc
     3721 gttacatcat gtatcccaag cgtctagttg ccctccccgc gtccgactct gtactcattc
     3781 ggagacacat cgcttctatc ccagcgccaa cgaccttcgg gatgttccgt ttactccgga
     3841 tagcctggtt agcggtcacg cagccgttgt tccacggtgc tctctctggt gttctacgag
     3901 atatgtttat agcacgaagg cccggtcggc tcctagatga atcaattggg cattttgtca
     3961 gtcgacgttg gcacccaagc ctggcagaca atttcctatc cgcagtcatg catggactgt
     4021 acgctggtga catctatcaa ctgagtatga aagctctgat gccgaagatg tggagtcttg
     4081 agctggctgc cgaggcgcac aggatacgga tgggaccgct gcttggttct ggaggtatcc
     4141 tcagagcaat gatatgcgcg ggtgacccga gacacagaga atctgatggt agaccagcaa
     4201 ccggagagag cgcgtcgctt gaggcccacc gcagggaaca ctccatgcta gatcacctcc
     4261 agaacggcat atcggcagaa ttacagcagg accttcaaaa aacaagtgtc ttcagctttg
     4321 agggcggcat cgagacgctg gtagatgctt tgggtagtgg tctgaagaga tatcccaagg
     4381 tagatattca gcttggttcc aaagttacac atatatcaac gcggaacgat gctatcaaga
     4441 tccaggtaca cctgcttgga caaagggcct ttgtcgcacg aaaggtatct aattcgattg
     4501 ttaggtgaat gacggcatac ctcaagaatt tgacagcgtc atagctacca taccgtttcg
     4561 cctgctaaag tctctgattc cttggcaaag atcgttatca tcacttgcag ctcccgccgt
     4621 tactgtcatg gtagtcactc tctgctttcg gagtccacga ctgagtcacc cctatcaagg
     4681 cttcggatat ctcatccccc tttccgtccc gatgaactgg aatcctgaga aagctctggg
     4741 tatagtgttt gactctgacg cgatgccagg gcaagactct ggtatctgta cggggaccaa
     4801 aatcacggtt atccttggcg gccattggtg gaaaagcaaa ctggaaaatc aattaccgag
     4861 cagcaatcaa ggactggaaa tggcacgtca agtcttggct cgtcatcttg gaatacgtgc
     4921 agaaccttcg gttacatgtg tgagcctaag atgcaacgcg attcctcaat acacagttgg
     4981 gcactgcgaa aggatgaagg cggtaaacga gatattgcta aatgaattcg gcggccggct
     5041 tcgggtggca ggatgcgcat atcgcgggat cggactgcac gactgtgtct tttctgcgaa
     5101 aagtttagta gaaaccttag ctgtaccacg tttaactggc ttggagcagt ttgcagacta
     5161 gttggccaag ttgaattcag ggcgagatct aaacgtagcc accaactgac taatcagact
     5221 gctgtcaata tatctaataa aaggctctat ctacaaacat gacatttgaa gtttgttagg
     5281 gtcactcata tcgctcagcg ctcggaatgg aatcctaaag tattatattt cagactaagt
     5341 agctaggaat cgttccttga tttcaacatt acattgtaca gcgttgagac tgattagcct
     5401 gaactgcaaa ggggatcgac aagatccatg tcctcaagct gagtcgccaa ctcgtcccta
     5461 gcgaaaacca ccgtcgaacg tgatgttgtg tcatattttg gccaggtgaa tgactcatac
     5521 gagggatccg cggcaggtga agtggcaaat gaaaaccaga gtcctgttaa accttatgtg
     5581 ttagcttgat gcaaagtacg aattcggatg acccgcgggg gacataggcc aacttgcctt
     5641 gcatggcgtg gctaacgtcg tactcaaatt gcgtcgagtt tccacggtat tcgaagtgcg
     5701 ttccgaagat gagcgggagt tcacctgcgt tgcacctatc agtaatcttc caaatactag
     5761 catgttggag gggttgaaaa cataccgctg tgaatagcac caatccaagg cagtggtgtg
     5821 atgttggaga aattaccggt gtactcataa cggtacgtcg ttagaccgcc cgccaaacgg
     5881 ttcctgcaag gttacgtaag tcatctaagc ctccctcgtc ttcgattcaa gtgtatcgag
     5941 atatacttac tggatttcct ggaacgttgg gcaagtgata atagttgagg ctgcgttgat
     6001 ctcgtcgtcg ctaggggtgc tgccattttg gggaataggc acgaaaccac tgccttcacg
     6061 agaatttgta ccaatgatag ccggaatctg ggcaactagt cctgtgagag ccctctctgt
     6121 attgttcaag aagactgtgg tgttgtcggc actgggtccg aaactgacgc cggaggtgtt
     6181 tgaatacagc gcttggatag ttaaagcatc gacaccctgc atgcaagaca actcggctgc
     6241 agcatcaagc ccgccacacc cagcggcagt agccacggaa gtgaagttac tgtacgtggg
     6301 atcagtggtg aacacagcgg aaccgccaga atcagcaata agacccgcga cgataggatc
     6361 ttccgggtat gcgtatccgt agtagttcac cgaccaggca cccgcagact ggccccagag
     6421 tgccatgcgt tccgggtcac caccaaatgc agcaatgttg tcacgagccc actcgaccct
     6481 gtggccatat cagtaatgag aaattatata ccggtcggtg tatgcactta cgcaagtctc
     6541 tggtccaaga ggccagcatt tagcggctgg gctgcagagt tgggaaagcc aaaaatgttc
     6601 agacgatagc tgtgtcttgc gtaagcgcct gtttctttcg aaggccgatt tcgcggttgc
     6661 catagtatga gcataggcag tggaaacata cttgattgta acaactatat ggccctgtgt
     6721 ctgttcaatc cactgggctg ggatctgata aggcacattt ccgctgttgc ccgtgaaccc
     6781 tccgccgtgg atccatatga aaacgggaag cttttcgcca gtcggtcgta ggggtgcaaa
     6841 cacgttgaca aaaagacaat cctcgcccac ctccggatct gcgttgtaaa actcgggaat
     6901 caaatcgtag acgctggtgc ttgcgccgcc gcttgccttt ggaggcagac aggaagcacc
     6961 gaatttggtc gcgttcaccg gcccgtcgga tacgtatggg gtcggcggct ggaacctcag
     7021 ggctcccaca ggcggcttag cgtaagggat acccagaaac tgcctgacat tgggcgctgt
     7081 ggcgttgatt gccccggtga gctcaccact ggtggtctga acggtcaggc ctgcaccgga
     7141 gttgcattta gactttgcgg ctacaccggc cgccaggaca gcgaccaatg ccggcaacag
     7201 gcgactgaac gacatctcac acaatatgtt taattgaacg attggggagc agacgtgact
     7261 gccacaaaca ctcagtcgcc tagaaaagag ggtgagcggc tgcccatagc atcccctccg
     7321 actctgttat aaatacagat ccgcagtcca ccacgtccgc atgaggtgcc gggctaggtg
     7381 ccgctccatg gtagtagcta cgtcaatgac tccgctctca agtttggccg ttgatacaac
     7441 taggcccggc ctatccttcc caggggagaa acatacgggg caaggaacgg ggtttggccc
     7501 aggtggaatt tgattaccga ggagtcgtgt gtggggagac ctggataccc cacgtgcgct
     7561 gcaccccaga ttccgtcgag tctggagaag accggtgtcg aggaactaga gtgcgggcag
     7621 cccattgccg acccagaccc caatacaacg ccatacccgg gcgtcagtat ctcaggactg
     7681 tatgcaaagc acgttggaca aaccacagcg cgcaaagatg gaaacgttca actgggttga
     7741 aatgtttcgt ttacgcatcg attcctgact agcactagtc agttaccccc ggcaccttgg
     7801 caggccgtta aacatggtag aaggaaaaag ccccgatttt acctttcacc gatctgcacg
     7861 tcatgtcggg ccaacctcgg cgaagttcac gatgcctagt gtggtacgga gcacttcgta
     7921 cagatctcta ttgctggaaa atcccggacc ccgctcacag gtcggtcggt cggtctggtc
     7981 accggctgct aggggctacg gccaatttcg aaacctttgg tctgctggca gagtcaaagg
     8041 ggccagagcg ccgatgagga ggccaacagc gctccagcat gcaatgacaa atactctgct
     8101 tcttttcttc tgcaaatata ccagaacgaa caatacgccc actgcgcttg ttgataacca
     8161 cgttaccaag aacatgaaag tgctgttgtc taagcccctg attgtgcagc atgcaaaagg
     8221 caaggcaact gacgcgagga atccaatgaa ccaccacctg tctttggcaa gccatctaga
     8281 ataggctttc caaaggctat tgtctgaggt ctggaattgt ccacgaaagc tcaccgaacc
     8341 cccacggatg gttttgcgca cctcgacgtc gatctcttgg ttgacaatgg ctttggtatt
     8401 gatattggct gtcgtcattt cgctcctcat cgtctcggag actataagca ctgtcacaag
     8461 ttctggtcat tagttctgct gcttgcctct gaacccgttg ctgcccctat ggtactctct
     8521 gttgggccgt atcatgggct tcaaaatgct gacccttctc tcatcgagtt tcaaaaaaga
     8581 attgcagtga cttacaggac ttccatacgt taggcacacc tgtattggga gattttggca
     8641 gtttccaata agctctttgc cacataacaa atattccgat gctccaaaca agcagcaaca
     8701 tagtcgcgat gaatgcctgc aagaacgaaa acccccactg aaacacctgg tatctttagt
     8761 cttgatttgt caaaagcatc gatgccgctc cacacgtacg tctggcattg gttggcaaac
     8821 accacttctt tggatgccag tggtattgta aatggtcttc gagtttggtg taacaaattg
     8881 aagcacagtt tccgtgtctg gacatcccgg ccaatccgcg ttagatgaga agtaggatga
     8941 cactttcagc attggggtac caaggggcac atcttcgatt gctggtgcgt attctcgcca
     9001 ggtagtgttc atgtcaacgt ttctactggt acacccaaat tttttgatat cttattcacc
     9061 gcgtgagtag ttgttgcaag cagctaatgc tacaaagctc gttaagcatg tgatgatgtc
     9121 agaaggtgct cacaagtaga agttgctgca agcaagttgc agtgactgtc ttttgtacag
     9181 tcatactgat tcctccactt aggaaagcgt ttcaggtctg gtagtggatt agataagcta
     9241 ttgctagaaa gcaggaaatc atcttcggtt cggttagtta tttgcaattg ttgggtggtt
     9301 cttactcact agaagaacca gccacatccc aaaacgtgat gaaatagttg tcattggtaa
     9361 ggtttatcct tgttgcatcg tggataatat atgccagggg tgtaaaactg gagtaaagta
     9421 acatattgcc cgactcgtcc ggcacgaaag cttcaatgac tggtgcgtac ccagtcattg
     9481 cactagcgat gcttggccac gcaactatca aaagcataga gaacaggatg aacatcatat
     9541 agagccatga atctaagcgc tttcgaaaaa tgaaatctct gccgatgcgg ataatagcca
     9601 gcaatgaggg ctctcgcagc acaaatattt cgaggaatgt gttgtatgtg accggtttag
     9661 aggacattga agtcgacaga tggtatgcaa atgcacccca agataggtag gccaacaatg
     9721 attgtcctac acgtccaact acctgaggaa atattaggga acagccattt gtcaatatat
     9781 gtattatagc ttacaacatc ccaaaccaaa tcaatgaatt tggcataacc aaaagataat
     9841 cgtccgaaac caaccgtaat ttggaagaaa cccgaagttg tccatacatt gtaatcattc
     9901 tggaacaggc tgaaggatcc atcaggctga caagcagaca cgttgtggtt ctgttgattt
     9961 gtcaccatct gtggaagtag tatgcttgtt gcgaaaagac aagaggtcca gaccagaaac
    10021 agaacccaca atgcagacga ggaggcataa tttatttgcc ggaaatcatc ggtaagatct
    10081 ttccagattc gagagaccgg ccatgagacc atgatagggg tttgtgatat tttggaaagt
    10141 cttcttcctg tagtgttcac ccgataaaac gtgtacccca ttggaacaga tgccagatgg
    10201 cgttggatag aagcaagcca gcaaaatagt gaataggcat tatagtttta tccagtggta
    10261 agacgctagt atcatcacct cgatgaatct gccttaccat gcaagcaata aaggggcgca
    10321 gtaagggggt ggcacggtct ctatatattt gacatgttgc aactgcagcc cccattacag
    10381 ccttgacttg gaagcgaccg aatttgagat aaatcgctta ttgggcaaga aatgacgctc
    10441 ttttcggtag tgtcattgcg aatggacttt tatcattgta tatatagccc tcgttttcag
    10501 ctgaggttgg ataccctata gtgtacagga gatgctttac ctagattgct actcgtaggg
    10561 ccaaaggcgt tgacaattcg tgaccaatgc aatgtgcgaa gtaggctgct tccgccccca
    10621 ccgcccctgg cttgactgcc agtccttgcc aagcatgcac ggcgtcagca ttttcccaat
    10681 cacggatgga tcgacgagac cggggcccag caactggagc acttcgcaga accgccaatt
    10741 tggtttcggc aacctcctct agtctttagc tgcagacatt ctagtctcga tatcggataa
    10801 actgtgtctt tgctagtgga gtgcgcagcc tccgttgcaa cctgcccaag ttccgacctg
    10861 tgctgcatga ttttctagcc ctgaagcccg ctcgcaacga tgcccactgt gcatcggcgc
    10921 ggataccaca actgatgcct caacaatggt gacatccacg atcattactc tactgccagt
    10981 gtaaaatgag gactcagcgt agttgccagc gatgggatcc gccgccgagg cggccggctg
    11041 aagatttcgc tcaatatcat gcagggccga ccatctcctt cggggctgaa tcttgcatgc
    11101 aatattgaca acatgggcct gtgattggtt ccgtaagcgg cgaggctctg agcgcgtcac
    11161 agcaggctta cgctggctgc attcaatttg tcgtgacacc tgttgtgaaa agattcatcc
    11221 tttctgtgcc atcatcgcgt gtttcgcaga gaagcgcgcc cccatcgggt tgacgcattg
    11281 gtgatacaag aaccatgagc tggaacggaa cattcgtggt gttgcccatt gagtggggga
    11341 gcaagggtat cacactgcca gaatggctga acctcctcac tctctccctc gctccgatta
    11401 ttgtgcatat cgtcgctggg gcacctcgcc catcgtacct gtgccaatct cgacccaaat
    11461 ggcacgacct catctgcaac ttcaatccga cgtcgatact ttggcgttat gccgcaatca
    11521 ccgacaggcg gattcgctcg ccgacgtgga ctgttgtgga tgtggcagca agcaacgcag
    11581 tcttctggac ctcaaatggg tggaacggag ctgacagcat ggtgtcggcc agtctccctt
    11641 ttgcgactcg tttacccgag aaaccccgag tccagttctt ctcgatagaa atggggaaaa
    11701 ctgtgatcac ggttgtccaa gggatccagg catttgcttc gttgctgggt ctgttcacac
    11761 accaaggcga ctacaccacc atcgatgccg tcagcggact ctttatacca attgcgctgt
    11821 gcggcttgct acgcctattc ccagctcgct ggttgacgga tgacttttac tacacagtaa
    11881 tagccgacga ccaaatgtcg acgtaccccg ggacctcggg gacttcgttc gttgatacag
    11941 atgggaggcg ccactcggtt gatagcctta tccaagctcc taatgaaggg ttctctccac
    12001 cggggtatgg ccttttctct ccagtactta gctggcggcg ccagtcgcta agcacgacat
    12061 tcaaggtgtt ctacataata ccttttctat gtgcatggac actcgcgttc ttgttcatta
    12121 cgccttgggt atcgacagtc aatacccctg gtgtctggag cttgacttcg tatatgctag
    12181 gattgttcta catgttcatt ttgacgccaa ctatactgat ctacgtaagc tactggattc
    12241 gcggctacac aaccactacc ctcataccat gcatatcttc gtcatggtac aaagtatact
    12301 cgcttctggt gttgatctgg atgttgttgc ttgtatgcct ctcctcgata gagacaagga
    12361 aaagcgtttg tggcaagtat acagcgatgc cagagagata cggcgaccct tgtgcaacgg
    12421 gcaacatcaa agtggtacac gtcggatggg acgtcggcaa tacttttggc ctggcacaga
    12481 acttgaccat ggaaggccaa tttgtagtag ccaacttcac gggtacttgt atgggtgcgt
    12541 tttcctttat ggagagcggg aaaaacgcaa cgctcttaga gcttggagcc tcagcaacag
    12601 ggagaaagcg aaataagcaa aaagagctga tgtgatgctg tcaacacgca cacagagaag
    12661 tttatttcta cgaaatcaaa tatataatta ggtgatctgg tgccggcggt ctttagtgaa
    12721 tgcaggtttt aatggagttg atgagtgcaa gatgaaaagt acagaaacaa aaaaggatct
    12781 cgacatcctg tcgccataga aacatcagca gctagcctcc tatatttccc actcgaccct
    12841 cgggctagtc attgaataga atcacttgat gtctgacagc tccaggtact ggttgactac
    12901 ctcccttagc atcacttcta gactctttga cttgataccg agccgggtct caaccttaga
    12961 catatccata tgcaggttcg gtttggtgat gaagcgcccg ttgtttagaa gcacaccctt
    13021 cttgacttcg cttggccact tggtcgatac catttcattg aggtcctgcc atttaacggt
    13081 tatgccaaac gtgaatgtct caatgcttct gttaggaccc tcggttggcg tagagaccag
    13141 gtccttgtcc agagccttta agtgagcctc cacaatatcg tcgagatgat aacctccccc
    13201 aaactccagc acatctgatg tggtattccc tgtcacggag cgcaacaaca ttgcgttgct
    13261 tgtggcgagg agatcttctg gctttcttgc tagtacatgt cgtccgaaaa tgaaagtggg
    13321 ggccaagttc accaggtcaa atcccagacc atgaacgcct ttctttgcct cccgcatcca
    13381 ctccagactt cgccgtagtg ccgctgtctt tcccgcgcaa tatgctgtca atattgtgct
    13441 gtacggtggt tgaaactcct cgttcaagga agcctcgttg attaccagtt ctgtaggtgg
    13501 gatatacggt ccgctgagga gttctggagc tacaaaagcc cctaaagaac tgagagagac
    13561 aaagcgtttc accgtgcctg cacgccgcgc actctcaagt gctgagacga cgttgactat
    13621 acttggcgta attatttctt cttcgtattt ctcgggtgga atattcgtga acggcaatga
    13681 tgcagcgcaa tgaatgacga agtcagcgcc gttagcggct tcatcgaggg agccggaaac
    13741 ggtgaagtct ggcacgacga agtatttgca tcgactcaat aaagctttgc cgagggccag
    13801 tatagcaggg gccgtctgta gctggtcaac tttggccata ctccgcgcta ctatgtgaag
    13861 cgagtagcca tcccgcaagg ctgctataag aatcgcgggg ccaatgaaac cggtaccacc
    13921 ggttagcaga attgttcctt tcgccatgac cgtggcggtg actcgcagaa gactgtgact
    13981 ttcttggtac cctttcgaga tcactgttgt gtattagcca atcttaaata cttgtcagtc
    14041 tccccagtct tgtccaatca ggtaactttg cccggtcagc tgaatagggg tgatcgctat
    14101 ttggcaccga atctgttacc ccactccgtc ttgagactca tggactttct tcggattgga
    14161 cagttgtaac aatgcgggtg cttgagtttc catatgcatc tttttctttt ttgttttctt
    14221 cttttctagt cattcctctc gggcccgttg caattgtgcc tacggctaaa ctcttagtac
    14281 atgctgctga cgtgaggtga gatatttcag gggcatctcg cttggcaagt ctccgttcaa
    14341 cagtgttcat tggtgccagc aaactcttca tcgaatccaa gacttaggct ggcttatctg
    14401 acagcagaga tcgacagcat tcgaccgcaa ccaatcactt gccattgata agacccaagt
    14461 gtggttcgtt aacagtcaat aaagaccgct ttaagattga tgagagaaac ttgctaatga
    14521 cttttaggtc atatggaatg gcgatgagtc tggcaacgtt gacaggttgc atttgtatgt
    14581 gctaaagcga aggcatcagg gtagagtcaa gtttctctta ctgtatttgc actttgaaac
    14641 gcagtgtaac tcggaggcgg aagaaatagc gacagcaatc gcgaaattct cgttgtaagt
    14701 aggcaggcgg aagccggact cgaaagccta tgaagttagt caatggcagg atacatacga
    14761 ccgaatgcag ttcgatcgca gtgggaaaac gcaaccagcg gtgcgcgact aaactcgtta
    14821 gattgctcaa gatccagtat atttactagg ccatccgatc cgaagatatc tcacgccggc
    14881 actttcgaga aatcaggaac acatccacac cattgcgttg ctaactcgtc aactagcttt
    14941 ggcttctaca ggccctcgtc gctcaggtag ctccatgttc tgttctatgg ccaaatctgc
    15001 cggccccccg gtttgatatg acaaaaatgt ctgtatactt gatggccact acggcctggg
    15061 actggataag gtcacaatct tcatcaacca ttactcattt caccgcttta ctcagtactg
    15121 tcagcgtttg gacgccagac gagggtatat gggtgggctt ttagcagtgc aaactacccc
    15181 catgtttcag ccggattgaa aattatagta aagtctttca gcttaacagc cgcattccat
    15241 cggcccaatg tgggccagaa gttctggtag aactcatcgc caactgcatt tacatcctca
    15301 cctgcaaccg catccccggc gccctggtcc agatccacca tcgccacgcc cggcgtcgta
    15361 tcctgcagtg ccagcacagt gttgccccac gtttcagttc caggcagctc accgtaactt
    15421 ccgctgcccg agggcagggg cgcttggttc agcctgaccg gcacgccctc ggggatcaaa
    15481 ggggaactga agttgaccga gagatcgggg ctgacatcgg gatagatgat ggcctggaag
    15541 aagggcttgt cggccggata tgcctcactt tcgtcgccgg tggtgtcgtg tggatagagt
    15601 ttcagagtgg tgcttccgtc agcgttatcg gtccagttga acgaggcgag atgtttggga
    15661 atgttccagt tggcgcggcc attgtagcac gtgtacttct ggctgacgta catgcgcgag
    15721 acccgcaagt ccgtttgggg aaggcccaga tacggacctg agtatgtaaa tgcccctggt
    15781 atgaggacga actcatcgta cggaccgacg ggggtgtcgg tgtaccggat catttgaatg
    15841 gcgccaacaa tacctgtgta tagccccgcc gtcgcctttg agccctgttg gcgttcaagg
    15901 ggcgaatacg ttttctcagg caatgataag gcggccggca ggggaatcgc ccagccggtc
    15961 ccgtggaggg tccatggtgc tggcacgagc tcaatggggt ctgtgcagtt gttggtccaa
    16021 cagccaccgc tgccgtttgc gactgttttg gttacaagac tgctgagcaa ggcccagctg
    16081 aaggaaccga aaagcatgtt cactggagaa tggaatagaa gatgagagag cgcgagaggg
    16141 aaatgtgggc tcatgttgag cttcttcttc ttagtcgtag ttgaaaaact ctagaatcat
    16201 gtatactatg cttttttggg tggcatgtga atattgctgg actcaattgt tgcgtcaacc
    16261 gagatccttg gtccaaaagg aaccccggac atttcaaggt gaacaagaga ggagaagatg
    16321 taaccagggt tacatagaaa ccccggactg ggtttcaacg tttcctcaat tcggccatca
    16381 cctcggccga ttgaattgct cgatatactc ggccgggcgg ctcagggaag cggagccggt
    16441 ttgactgtaa cactttatca cgataatggc cacggctcga tccatcagta gcttgaagaa
    16501 agagggggaa aagcggtgat aggaagaagg gccagtccat gcccacccct cgttctccaa
    16561 atgtggattt caatccggat cgttgttgtt ctgggctgaa cgcacgtaac ccacgacatc
    16621 gccgtacttc tgtcagccca gaacgcaact aattacgtca atgctcgtgg actgctatgc
    16681 cggtccgcat acaccgttcc cggtttccag cccgaaatga gcggagatgg aggctgaatc
    16741 gggcagccat tttcggggga ggatccacca gagaggcatg gcggatttca atgagatcgg
    16801 acatgtcatt attcccggtc taattccagt atttcaatgg cgaggagaga aactacacag
    16861 taagctatag gagactgaga gatgtatttc tgcatgtgaa atccgctgtt gcacgactgc
    16921 catggtagta atgcaactgt tcccgaggtc ctcgactgga attgtgacct cgggaacggt
    16981 catcccagac tagtcccacc agagccccac atagagtccc acctagaatt ccacgtagct
    17041 atactacaca ttacacgttt tctgcacgtt ttctgcggta ttgtgctgaa gagaagcatt
    17101 ctaatcgtca actaccgcca gggtggagtt cgtaggctgg catgtagttc caaatccccg
    17161 aatccgtcca tgcatgccca aatgtgcatg agaaattctt ggtggattcc gatgagattg
    17221 gcatgccatg cgcagctcaa gtgccgacag tctataactg aaatgctgtg tctatcaagt
    17281 tggaaggcct ttttataaaa aatttctttt atcgtctggc ttcgttattg cacgtacaag
    17341 aaaagaaccg gtcacccact ctttgtgcca ctgtcctttg tgccactgtc acaatgggtt
    17401 atcgagctca ggccatactg tgctgcatcc tagccctccc tgttgttgca tccattgcca
    17461 acgcccaact cattggaaac ggcagcctgc gcgatgagta cgactacatc atcgtcggcg
    17521 gtggcccggg cgggatgaca ctcgccaata gactctcgga gaacagctcc gtcactgtcc
    17581 tcctcatcga ggcgggacca ctgtatgtat tggtacttcc tagcgaacag gttgatgtac
    17641 tgtctctgac ttgaataaag tcacaactat gagaaagcta tcatgattcc gcggtggcag
    17701 cctctgagcg cactggagct gcagtaccaa tgggagctgc tgacggtgcc ccagacggaa
    17761 cttctatacc gcccggtccc cttggaacag ggccgccttc ttgggggcgg aagctcaatc
    17821 aatatcatgc tgatgaacct cggtgctccg gccgagtttg aggcatgggc tgattttgga
    17881 aatcctgggt gggactggga cggcatctcg ccatactatc gcaaggtacg tttcaactgt
    17941 acagttcgtg aggtagcagt gagacctttc gaacctctaa tactgacttt tgcaggccga
    18001 aaaatacaca cctccgagtg ctgaacagct cactgagttt aacatcacgt acgacgaggt
    18061 gtgtcacggc tttgacggcc aggtgtcgag tggctacagt gcgtggcact acccacagaa
    18121 cagtacgtaa cacgaaactg acaacttctc agatctggcc agcgaggcac gatgcatttg
    18181 ctgatccgtt actctctagg cctttggcag gagggcctag acacgttggg aatcaaacga
    18241 gcacatgacc cgctctgcga cccattgggt tctttcttta gcccccacgc cctcgaccac
    18301 tccaaccagt cccgcgtaga cgccaggatc gcctactttg atcccatatt tggcaaaggc
    18361 gggacaccga gggccaacat tgacgtgatt gttaataata tggtgacgaa gctcatcatg
    18421 accaatggca cggccgacgg caccattgcc gtcactggtg tcgaggcgag tgtgcattta
    18481 agctatacta cttcgttcct ggaatccacg cttacaatct ttgacaatag ttcgccgcat
    18541 ccgctcattc tgcgcgcacc acggtcaatg tgacgaaaga ggcaattgtg tcgggaggcg
    18601 ccattcagac acccaagctg ctacagttga gcggcatcgg tgatgcaacg gtgctcaaga
    18661 gtctcggtat tgacgttgtc gtcgacttgc cgggagtggg tgccaatctc caggaccatc
    18721 ctggagcatt caatgttggc gcgggtatgt cctcgaacct aatctaaatc cgtccgttgt
    18781 agtgtttccg ctgctgatat ctgtatgcct cagttgggca tggcatacca aatgagcccg
    18841 aggagtggct caacccagtc ctcgacagcg aacaaggcga tctttactac agcaaccgaa
    18901 caggtcgctg gaccgaagca ggggactgtc tggcgttcct accttgtaag tcatcttgag
    18961 cactcttaag cctgaaaact aaccccatta ttctgctaga caacaacgtc tcctccagcg
    19021 aggaagtcgc tgcgcaggta ctagccagca tggacacggc tacgtcgctc acctaccttc
    19081 cctccgacac gcaccccgag gtggccgccg gatacgccgc gcaagtggac gcaatccgtg
    19141 gcatgaccat caacggcacc acggcaggcg aggaactgat ctggttcggc ggcgggtttg
    19201 aggtcgtcaa cgtgctcatg tctcctttgt cacggggtac tgtgcggccc atcacgaagg
    19261 accctttcgt gaacccggcc gtggaccctc gctacgccac ccacccagcc gacatggacc
    19321 ggctagtgga tgcgcagatc ttctaccgca agctaatcgc cacgccgcag atgcagcaga
    19381 tcggtttagt agacgttact ccaggtccac tggtgcaggg aagggccgcg ctggaattat
    19441 atgttcgagc cgtgctgacg acggcgtggc atccggtagg cacgtcggcc atgttaccac
    19501 gggccatggg cggtgtggtg gatccaagtc tgaaggtgta tggtgtggag aatctacgcg
    19561 tcgtggatgc gtccatcatg cccatcttgg tttccgctca cacaatggga acaacgtatg
    19621 ccattgctga aaaggctgct gatatcatta aggctacgtg ggtgtagtgt tgtttcccaa
    19681 gtccgggtat tacgtaggat ttaaacgacg acggaccatc aatcacagat gtcaaaaaca
    19741 ttcaaatgag tctaaaacct gggttgggct gatgggtgat gatgatgttg aaagagattt
    19801 tcagtcacaa tgtcatcaac taagcactca agaaactgtc agatcaagac atcagaacaa
    19861 ggccaggcgt gaccgttcgt tgcggttgtg gattacctct aagaacggtt atattgtatc
    19921 catagggagc aggccgccgt tttattataa catccatttg tgttctgcta cttgtcgcaa
    19981 atcccatcct tgcattttgt ttagtctaga aacccggact gcttccagca atcgatgtac
    20041 ttcaagatca gatcttcgct gaccgggccc tgtgccgtga gcgtcttcga atacctgctc
    20101 gacttggtcg tatccaatac caacccgcca caagacattg gaagaaaata gtgatcgaaa
    20161 aagtcaatca attgcagcgc cgggttctga gctgtcgtcc ccttgaactg acgtactcga
    20221 tctacccact ctctaaaggg cacgagggtg tctggccctg ttccgagccc tagcccgtga
    20281 gctatagtcg acatcatatc tcgccagttt tgccttgaag gattgtcgat atggtagatg
    20341 aggtcctctg tcttgtttga taataggagg tcaccaagag ttgcagccac ggcatcaaca
    20401 ggataccagg aaagagtgcc attcaggtcc ggcaggatct tgagtacctg agaagacctg
    20461 atcaagaaag gcatatattc cgttgggttc cagtatccgt tgctattgga ccccgagatc
    20521 tgcgcgatac gtactgcgct tacatggaag cgatctggat attggtatag cgttttggct
    20581 aggatttgct ccgaaacggc cttggcttcg gcataaccac ctgcgggaat ggactctatc
    20641 gtcatggtct cctctggaac cagcggcttt ccagtccatt gtgggtagtt ggcaaccacg
    20701 gcactggacg agatgaattg aaacccaaat ttgaatgggg tagggcgatg agccgtaact
    20761 tcgctggcaa gattgatcag gttccgcaca atcttgaact ggatctcgta ggtacggatt
    20821 gggcgtgtca agctcatcgg ccaagcgctg tgtacaatat gcgtggcagt gtccactaga
    20881 gagcggtacg tcgcctgaga aaggcctagc aacggcttgc ttgtgtcggt ctcaatcacc
    20941 ttgagcttgg ccattgacga cgcatcaagg ttaatccctc tcatttcgag tgcctgtttc
    21001 tgtcgcaaag ttgcttcgga gctacttaat cggttcaggc agaccacctg gtgaatctcc
    21061 gggcattggg ctagatagga gacaatgtga cccccaaggc tgccagtcgc gccagtaact
    21121 atgacacact ttttgggggt tggtgagctc ccagacattg tactgcactc ctctggttcg
    21181 aaatccttcg tgtatttgtg gacatatgta tccattaccg cctgccgttc agttgtgtca
    21241 ggaagttcca tctgagaagc aacgggtgga gagagaggct ttggcgcatg atcgtacctg
    21301 ggtccagaag cgtaagcgat tatcagacgc tgaagcttag cttccggcag ctccccgtct
    21361 gtccagtcaa tatgaccata gcccactgac tgtagtatct tctcccaata cgtagcaggc
    21421 tggagcacgt aatctcgccc atcttcgaag agccaccagc cttccagcag tccaaagctg
    21481 aagtcaaccc atggaacctg ttctgtcatc tcgagcagca tgaggaaccc gtcaggtctc
    21541 aatatgcggt ggaggttccg taatgagatg gaaaggttcc gcgtcgcatg cacgcagttc
    21601 gtggccaaga taatatgctg gctttgcaaa agtttgggat cgggctcaga ctcgatgtcg
    21661 tggaccttga actccatgaa gggatattgc ttgaaccttc tacgagcggt tgcgatcatg
    21721 gatccagata tgtctgtcat ggtgtatatg accggaactc ccaaggcatg cagtataggc
    21781 accattctgg aagtcgtgcc tccggtacct gcgccaatct caaagatcct gattggttcg
    21841 ccgttcttcg ggcggttttc aaggagttgt tggatgaagc cgccaatctg tttgatccat
    21901 gccgtgttca ccggggattt ggagtacata tcagaggcaa tctgcttgct ttcaggcaag
    21961 ccaaatatca cctggacacc atcctccttt cccgtgatga gatctgcgaa ctttggcccg
    22021 acgattgctg ttagctggtg ctcagctgcg tgaaccggtt cggcttgcag caactcctga
    22081 accaacgttt ccacagacct cggtggtgct ggaacggatg tgcgcgtgat agtggagcca
    22141 tcgatgtcaa tcaaccgagc atcgcgctca agtagatcat acatcaattt catatagcgt
    22201 tcgtgctttg gcaagtactg aacacgctca agttgttgtc ctggggaggc tgatcggatc
    22261 gagcagccaa gcttctcaaa tccgtctaca atgtaagcga cacagatttc tgtggatcga
    22321 gggatgacat cgttgctata gttgttcagt tgcccttcga tgattgaatc gtcggttgcc
    22381 cacttgatct cttcaaaaac actacgtata gttgttgggt cccaggcgct tccgttaccg
    22441 ttagtgttca ttttctcctc agccccattt ggccgatcta atttcgtcga gtttggggtg
    22501 atactagcgc caggtacgct agatatgcca ggagccgttc cgctagtttt agcaacaact
    22561 tcaatccgct cttccggccc ctcctctgca gctaggccga gggtagaccg aatgcataac
    22621 accagactat tgaagtccgt cagctccatg agctggtcat tttcaagggt gcacttgaaa
    22681 gcagcctcga cctctcgcac aagctccata gccatcagag aatcaatgcc gagttcaacg
    22741 aggtcagagt catctttgat ttcttcgggt tccagtcctg agagattgca taccatctca
    22801 cgtgtctttg tggtgacgtc tggcccgcgt ggctttgaaa ctctgggtgc aattttcctc
    22861 tcttggggtg ctgcagaggg ggcaacgatg ggtaagggta caattttggg cgacggaata
    22921 gcggagatat gggtcgagtc tggtgtaaca cctgcgaagg atgattgaac gcctgattgt
    22981 acatccccgg tcaagatact gcggattgtt gggaaggaca tcctttggaa ggaagcaccc
    23041 agcagcacct cgactaatga tccatcacga ggattgaacg cgaatatatc gctgacatat
    23101 ctcgattcag actgttggtg ctgcacagca aacacttccc atacctctgg tagcggtctt
    23161 gtctcactac tggttggact acgcaaccat tgggagatct tgtcgcagat gaatatgccg
    23221 gtctcggatg gttcggaggt gtgacccatg aggttgatgg atatgctagg gacttgaaac
    23281 aaagactccg tgagaatcga attgatccat ggtccctcat tttgaactgc agtgactcgg
    23341 cccgcggttt cgttgtcttt tccagaaatc ttggtgacga gtcgcagtgg gtcttgatag
    23401 ttgatgactt gcttgaaagc tcggtagatg ttcgggccct gcagaacatc gtctgcatca
    23461 ttaccctgca aaagacgcaa acattgtttt ctgccactaa gccgcgtaag actagcatag
    23521 tgatcttgca actgatgatc attggcaagt cggaacatga ccgtgcccga gctgtaatct
    23581 gtagtagcgc ctgaagtgcc tgtcccatga agtacccagt cccaagttag gccctcatga
    23641 tccttggcag taatatcgat atataggatc agagatgcgt cgtgaaccag gatgttgtgg
    23701 taaagtatcc cgcggatttc aggttggagg ccgatgtctt tgtagtctgg tcttaaattg
    23761 ctcaaagcgt ccagaacaaa ttctaattgg gatgaccctg gggttactgc gccaagatcg
    23821 gccaggttat aagccttggt cgggatctca aacttctcat gcgctgtgtt gactcggaat
    23881 cgagcagacg aagacgactg atcctggtta ccgaggaaga ctgtgagggt tttgggagtt
    23941 tcatctggca tcaccagctc agtaacggga acctcaagtt gaggaacttc tttcagatct
    24001 agccagtgcc tagattgctc gaactgatat gggggtagta gaagtggtgt gtagtcagag
    24061 acttgcttgg agtgatgtgc ccagaaagtc acgttcaagc cggctttcca aagactggct
    24121 gtagcgtcag caagcaacga aagtgatcct tcagaagtga tgttgataga ttggaaatga
    24181 tgcgaagaag cagccttccc cagcgcacga ctcgccattg tcgtgatcgt agagtttgac
    24241 ccagcctcga gccaaatggc gcttgggcgt tccttggcca acctgtggac agcgtggtca
    24301 aagtaaaccg gatccctcat gtgtcgagct aggaattcgg agtcgaattt tgcaaaagct
    24361 ccagtctcag tcgatcgctc gactgcgatt gttggttgtc ggaaagtgat gcctcggcct
    24421 atggtcttaa gatcacccat caatggatcg actgcggctg agtgaaaggc atgtgtgaca
    24481 ttgagccttt tcattctgaa tccagagaag gctgggtcac ttttcgcaag gtcttcggtg
    24541 aagttgacaa tgtccgtggt accagcgaga gtaaaggacc tgggaccatt atagcatgca
    24601 atagaaacac ttccagtccc ttggaaattc acatttgcct tggagatcaa agcttccaca
    24661 tcagcaagat cggactctac ggctagcatg gcccctttgt cggggcccca gccatcccga
    24721 atgagtgtcg cacgcccagc aatcactccg agggcatctt ttagagagca cactccagca
    24781 atgcataagg ccgtcaattc accgaaactg tgaccaacca ctgcggcgac ctcaacccca
    24841 gaatcaatcc atgccattgc acatgagtac tgcgttgcga atagggcagt ttgaagcttg
    24901 gtaatgtcat cgatggcaga cttttggaag atccatgggt atatacttcc gaaaccaagt
    24961 gactggcaca ttgcgtcgca gtggtccaga tgacttctca agacgcctac acgatggtaa
    25021 agctcttggt caaggccgat aaatgatgag atttgaccac caaagcacaa aatcactggt
    25081 cgcgcagagg ggcgcggatt tgctgcgatg ctattgtctc cattctcgaa tgatatgagt
    25141 ttctgttcca agtcggccac agatgtggct ttgaatacta aagcctgtgg aagggagcga
    25201 ttcgattgcc gtgagagctg gaaagacaaa ttggccaagc tcaagagctt cggtgagttg
    25261 gcattcttct gtaggaagta tctgagcttc gtactgtatg accgaaggct ctgcgtatct
    25321 gatccggaaa gccagaatgg gaagctattg ccagcgctgg taatttggac agagcttttg
    25381 ggcgatatcc gacgaggcca atttggtgct tctgtgacta ccatagaaac gttggagcca
    25441 gaagcaccgt agttgttcac cagagcggca cggaagctaa catcccatgt tttgagagcc
    25501 tttggtattt ctatcagatc ctcagctcgc gcgttgagca gcgggttgat ggtgttgaag
    25561 ccaggctgag gtggaacata accttcattc accatgagaa gcactttcaa cagagacaat
    25621 atgccggaag caaactccgt atgtcccaat atgcctttca cagctgtcaa agagagtgtg
    25681 tcggagcgaa tcgaaccacc cagaactctc ctaaccccat cgtattcagc tgggtcacca
    25741 accggagtcc ctgttccgtg cgcttcgacg acggatatgg cgcttggctc gagcttagct
    25801 tggcgaacaa catctttgaa caactctgcc agtgatgtag cgctcggtgc tgtgatggtg
    25861 gtgcaatttt gattttggta tgctccggtg ctggctatca caccaagaat ctggtcaccg
    25921 tcggagacag ccgaggagag tttcttgagg aagaccaccc cggcaccttc tcctctgcag
    25981 tatccatcgc tggaagcatc gaaaggtttg cactggccag tagggctcaa gaagtaggcg
    26041 ccggccaggt tatgaaacca ttccgggttg gtgaagacat tcaccccacc tgcaagtgca
    26101 cttgtgcact caccattgag aatggcgcgg caggcctgat ggactgccac acccgaggat
    26161 gaacaagcag agtccacggt caaactgggg ccggtccaac caaagtagtg gctgactttg
    26221 ccagcaatga agcttttcag gttgcccgta gcagtatagg cgttcgccgg atagcaggaa
    26281 atgttcctgt catagtcgtt gttcccgaca ccaacgtaac atccgatgtg tttatcaaaa
    26341 tcaggaaccc caaaatatcc tgactgttcg acagcttggt acgccagttt caagattaac
    26401 cggtgttggg ggtccgtgga ggccatttct cgtgggctct tcttgaaaaa cttatggtcg
    26461 aacgcatcat agttttgcag aaagtttcca taccatttgc gattagggtc ggactctctg
    26521 aagggagtct gcatgttgaa gcggtcagac gggacttcac ggtgttgcga taaaccgcgt
    26581 gagattatat cccaatattc ttggagatcc tcagcccccg gaacgtggca tgccattcca
    26641 ataactgcga tgcgatcatc aggtaaattg tgcaggatcg gttcagagcc atcacttggc
    26701 gccttctgaa ttttgggagc cgacaagtca acatctgtga tttgaatcaa ccgagacccc
    26761 aacttttccg ccaaggcata tgggatgcaa tggtcttctc caaagtggat aatcgaggtg
    26821 ttgatttccg cctggaggga taaatcaaga aggccaaatg tcttcggcca ttcagacttt
    26881 ttgagcaaga tatgctggac tgcaatatca tggagagtgc cattagagat ataatggccc
    26941 ccagagtcca gtctaacagg catggccatc tcttttggac caatgaactg tagcttagga
    27001 tttcgatcgc atatttcaac aacagctctg gcaacctcat gattccctgg ccaatgaagc
    27061 ctcccagatt gcgtcgtttt gcgaactcga ataccagctg ccttgagctg tccgatgagg
    27121 acttgaccag tgtgttttgg agtcaccaat agtgactcat catccctcag gataatggaa
    27181 ttgtatgtct ccataagtgt tagcagactg cacgggactt ttgatgggga aattcgacaa
    27241 acctctggaa attgttcgag caccttgttc aaccccaaaa caggctcctg actactcaag
    27301 tcgactgaaa gtgtcattga tcctccgtct tggccagctg aaaaatcttg ggcgtcaacc
    27361 agtgctccaa taagcatccc gagtcctacg gccacggctc catgctggtg aagctcagcc
    27421 aagcttctcg aacaggagac agcgatagcg ctcagtaaac cggtacttaa ccccagagtc
    27481 tccgattcgt ctgtgaaaga agaaggcaac tgatctgtat cagccaagcc gggcagggtc
    27541 gctctcaagt attcagagta ttgtgtcagg tggacaatga ttgatagtgg gatcagtatc
    27601 acattggggg ccgggaacag agctccggaa aagactccgg ttttcagact tgtacgtaga
    27661 gcctctaggt gcccttcgac gttggactgt tgcaattcag gcacaacctt gacagcagcg
    27721 gcccacagtg tggggagacc atctacagcc tccagaatcc attcatagct ggatacctcg
    27781 tggagttggt tgcacagctt ctggggcaag ccgctgtcga gtaacgaagt ttctgaccca
    27841 aatagaaaga ctctagagcc gtgttgggat tcacgatgcg caacacccat tatgacaacg
    27901 ttgaggttgg cgtgggtatt agaagaagct aggcgttgaa tgtcatagac ttaaaagcat
    27961 gtaatagcat cgagcaaact ttgggtacga tactaaaacc atgaataatc aagagaaccg
    28021 aaacacagcg gtatttcaag agatactact gatgccgtcc aaatagccaa gacatccgga
    28081 gtataatcac aactattgcg agtggatcct gaatggctcg aggccgctcc atcgagctcg
    28141 ctgctccatt ctcaaacagg agaagaggaa agaactggat ggtttgccag caagagccat
    28201 gcagtcacta acgcgatccc gttcaatgat tggtcaccgg tttccttaca gccaattgta
    28261 tggtggtgat tggtcaatgg gttgcatcgc gtcatatccc gcagtgacca tgtccgggga
    28321 ctttctccct cgtgtaagcc cttgattaac agtgcctcgg attggaaaag cggtgtgggg
    28381 aatgagtccg atatgtggcg agataagctc agggcgagtt tcggtatctt aaccgtgaaa
    28441 agggtctgtc cacgggcgtg acatgttgaa tggctcgtgt cgggtaataa aacagataat
    28501 cggaacaggc cggagggcgg agtcttggtt atggtaaatt aaccgacctc agtacgtggt
    28561 agatgctgcc cgcatattcc tgagcagtaa tcgaaatgga ggagtagcca aacaagcttg
    28621 gcgttgtgca tctgagcgcc tggctggatg ttgcatcgga atggatggat gggttgatga
    28681 aattgacatt atgatgtgga aatggcgatc ctttccattt tctccgtttg gactgaagat
    28741 tttgggtgaa actacagcct aacggcaacg aagcacaagg tatggaagta atggttcata
    28801 attggaccaa ggcaaagtga taggacttcc atattcgtta tattgtgttt aagttgaaaa
    28861 tgtcttgctt cgctatctca cgaatttggc tgactacaag cgatacatcg ttgaatttca
    28921 gtggcaagcg atggtcgcca tcccattcaa ccaagcgtct gctagcaggg tggcagaact
    28981 cttcgaagag cctcctgtgt tggtgcaatc ccttatcaag gcgcccatga acgtgcaaag
    29041 tgggtattcg caggatatga ccatcattat ggtacgcctg cgcctcggca tcttcaataa
    29101 ggtccgttat ttgcgtcgcg tcaggcaggg aagggcacaa tgttctgtca gggtcgaggg
    29161 cgatgagagg tgcccgcccg gcgatgagaa tgccaaatcg gaagcgcact cctgccattc
    29221 gtctgcccag aactccttca cgtacttgtt gtctgtacag gaggctcgca gaaactttgg
    29281 cgccttggct gaagccaaga agcgcaatcc attctcctgt ggctccgcac ttgtcatctt
    29341 ggtgcatgca atcctctaaa gcactgtcaa tctctctcat gatgacttcg ggctcgatca
    29401 acggatggtc gggtcgccag cggagccagc gtcgaaaagg cccccattca ctgtagacag
    29461 aaaggacatc ggaccctgct tggctgggaa acggggcttg ggcaaagacc aagcggtagt
    29521 cagattctag ctggggaatg agctttcgac attgagctcg aaatattcgg gcgttggtgc
    29581 cacctccatg aaggcacagg attcgaggca aatggagagt tgggtcgtcg accgccggtg
    29641 gtttcatggt agaatgttct cgacggtggc agcgtgaaac cgcattagag agagattcat
    29701 agttaatcac agagcatgaa aagttcgctg gcaacgttca actttgggca tgattatcga
    29761 gtccgtgtga catcggatcg tgccgctgac tgcgtacgca gtcagcgggc gcctcatacg
    29821 acgcgttccg tgccagaagt aaccccactc gtagagtcct gcacggcctg cgccaatcac
    29881 ttttgtcccc cgcgaaacca gccgaatttg aacattacct cctcacgaat cgcatgattt
    29941 tacaatatct cgggtggtta ttttacagcc ccaaccaggc tgcgcgagaa aatgattcca
    30001 ctactagatc ctttcagatc atgacgtctc gccgagccgt caggtagcta gtatgacggg
    30061 atcttgaacg gtttatcatg aggcaaattt ggttttatat accagaatag gcccaatgtt
    30121 cttacattcg cgattatgtg atatacaaag tcgcactcta tgactcgagc cagtttgtgc
    30181 agccagcgct ttatagccag gacgcctgaa acctatttgc acaatgcctt ccgccactag
    30241 cacgtcctcg ttctatctcc cacttgtcga catctcgcca tttttagaag atagtcagtc
    30301 tcctgcagct caaaaggtag tcaaggacgt gacagcggcc tgcaaatcta ctgggttctt
    30361 ccagatcagg ggccacgggg tcccagccca gctccgcagg gcccttttcg aagcgtccag
    30421 gaatttcttc gcgctccccc tcggagaaaa gataaaactc gatgcacgaa agaatgtagg
    30481 gttccggggc tacgatgtca tggagtcgca gtcttacgag ccgggtgccg atgccgggct
    30541 ggacgtcgtg cgcgacatga aggagggttt cttcgcatcc acagactttc cgcttgacca
    30601 tccccgcgtg aagagcggtc gcttcctcca gggccccaat gtctggcccg caccagagct
    30661 catcgcgcat gaacaattcg gtgctgtcat cgaagactac cgccgagaga tgctgcgctt
    30721 gtcccgtgtg gtcctagacc tcattgcagc gacattgcct tatgggcctc atgtgtttga
    30781 cgagctttta tctgacgatc caatgtgcct ggtacgcctg ctacactacc caccggatcc
    30841 accgacaaac gggaaggcag gcaagaacca gcttggaagt ggagagcata cagacttcgg
    30901 cattatcacc ctcttgctcc aggacgatca tcccggcttg gaggttcttg atgaagagac
    30961 gggtgcctgg gtcggagtac cgcctcagga ggatgtttac atcgtcaaca tagccgatat
    31021 gatgtccatg ctcacagcag gagactataa gagcagtgtg caccgtgtca gaaatcaagg
    31081 ggaggaagat aggtatagtg tagtgttctt tttcgacggc aaactggact ataaactgaa
    31141 aagactggat ggtcacgatg acgtcgatga agccggccgt catatcccta ctgtcgaaga
    31201 acatgcggca atccgtatga cgggtagcta ccgcaccgtc gtagcataaa gggcattccg
    31261 ggtgggtctc aattttgaga atgttttaag tatttgaact gtcctcatcg ttgttgatta
    31321 tcctcaaatg taaggatcag tttgaaaagt tgacataaga gcaagtcgcg gggtttattc
    31381 cacaacgagt aatccaagaa cccccgcttt tcaaagatta cattgatacc cacatctata
    31441 aatatgacaa agtgtgattt tcttttggca tacctcaccc caatatgctg tggatggcac
    31501 tactgcctgg ggtcgttacc attgcagtga atccagctaa ccgctctaat ctagccgata
    31561 catctatcag taattcttta gtgattttga aactcacatt atcactttcc accttgtata
    31621 gcatctttcc caactgagtt acagcctcta gttgctgatt tacgtacatg atcactaatt
    31681 gtcgcgaaaa ggacagcttg aaactctctg ccaaccgtgt gcttccaaca atcaaaggtc
    31741 ttgtcgtata tggcaacggg cttggcgaga cttgatggtt gttcgcgacg gtagcatggt
    31801 tcgcctcgcc acataagctc cctgcgcgtc cattcacacc cctttgcggg tcgccgtgaa
    31861 aagcactgca gctctgctcg aagagagaca agaggtttga taaaaccatg gtgatgaaca
    31921 tgagggtctt gtcatgtcga gagcctgcaa ggcaagcact gcagctcagg gctctttctc
    31981 gtgtctggcg gatgtgataa tccagtctca aaagtatgtc aagggggaca tttgactctt
    32041 gcacttgttt ctcactaatc tccgtgagtt ggctcgtcaa agcgcggtga cattgaacag
    32101 tacagcgtga gcttgagatt gagtagaggt ttggttggat ggtgtggacc gaaggcgtcc
    32161 ttggagagag ggaagcggta ctggattgtc cgggtgtggt gcgcgaacca tcaaattcaa
    32221 aatttgtggt agaaaatgat cctggcttga agaagtactc atttccaggg agtgcaagtc
    32281 cgtctatagc agtaagaggc agctgatggg gtatcacggg acgcgcgccc gtggtgggcg
    32341 actgtcgact ttcgccagct gacgaaacca ctgatgcgac gattgtgtct tccaggtaga
    32401 attgtgcgtt gccaggcgcc aaggatactg aagacgcgaa attctgcacc gggcttggag
    32461 cgaatggtag tgccggcgcg ttgttgtcca acagactttc aatggcagac caatcaaggt
    32521 gcaccccatc tgtatcgcac tccacgtcgt cactgaagtt ggccgtcaca tccgactgca
    32581 gcgcagactg gagactttgc ccaataacgt cgtctgttag ccaaggcgac ttgttcacgc
    32641 gaagtgtttc gaaatctgag ctgccttgat gagttcttga tgagacctca acagtccccg
    32701 aactgtggcc gtcttggtca tcttgatcac atcgcaggct atcagaagtc tcgtgcacag
    32761 ctgagcggac ggtgggctgc agcaagcggt gcacccctgg gcctagttgc ttctgccttg
    32821 cttctgtgtg gcccttggac ttgcggctcg gtgtttgaga aggtgagttg ttgatggtct
    32881 tgctagaagg tcttcctatc ttgcgaaatt ggctgtagat gcatttgcgt ccgtgctggt
    32941 cgcatcttgc gcagatcggc ttggactggc tgcatttgac cttagtgttg aggcaggcat
    33001 cgcatgatga gtgaagtctg atctgggaca tgttcaatta aggcgagcga gaaaaggatg
    33061 ctggtcgtgc tactactcgc acttggcttg tcctgaaggc gaatattctg cgcaacatga
    33121 cctgggtgct cctacttcgg tgcacttaga tgagaaccca aggactgaat cgccttgtcg
    33181 gctcataaag actctgatac gatacaaaga tgttctactg atccttcacg agcgcccccg
    33241 tcatgattct ttgactccgc gcaaaggatc tctggcagcc tacgctctca ggtgtaggct
    33301 actcaaagtt cggactaagg tgggcagctg caatgcaacc ttgtggcgcg cttcccgaac
    33361 acctactggg ccgcgagcgc gcagcagcag tttgggaggt taagggagtt agccacgtta
    33421 attccttcct ccagggtggg ggttgcgagg tcaatgagca gcctgcttac cgactggcct
    33481 ggacttttgt atcttatctt gtctgacgtg aggtcgtacg tggtacaggg cgaagatccc
    33541 ttcctgtggt gtcaatggcg ggcgaagaac acgactatct ttgcggatga caaaaacgcg
    33601 tctctcgctt ggcgtatgta agataattga ggttagagtc cgatcatggc tggggatgga
    33661 ctgccacaac catctctata cccttgtctc tccacgttgt ctgcgccgcc ttggccggat
    33721 ctcttggaag ggcttggaaa aagcttggta aagcttgatc gaaggtgtca ggaagcttgg
    33781 cgggcttact aacacatcct tgacttagga tcttggccct gcaggatcta gtatatacca
    33841 agcagcgtac cggtacacag taggttaagg tagtgggtag atctaaaccg cgggggcggc
    33901 gacggattac tgcgggccgc tcgccagcgg cacgtccctg aataggttaa aagtaccatg
    33961 cagctactta gataccatgt gggcttatga tgagctgatt ttccaagtga gacagatagg
    34021 gaataactat ctacaggggc acgtctctta gtgcccgcgg ccgcaaagga gccggccgcg
    34081 tcgtggtggt ggtggggtct aacccataag aatacgcgaa gctgaagact acgagtcaac
    34141 caatcaggat ccgagaaagg acccgagccc atccatctcg ggtccttttt acatcagagc
    34201 ctccagtgcc gccccaggtt ttccgagatg tgagctgcag ttgaacaaca cctataccgt
    34261 ggtggctttt tggctaatcc agagccaaga cgtctgactt acaagttctc agagtttgtt
    34321 actttgtaag ttgttgctat accgtccaac agctgcatca tcgtcaagac tggctgcatc
    34381 atgacaggca aatcttcacc tccaccgtca gacgcaaaca cgtctggcca tgaagggttt
    34441 tcccaacccg agaaggccaa cggcgtggtt ggggatgctt cgaacgaagg gacagaagaa
    34501 aaatcgcaat caccatcgcc caaggcagtg tcacaggctg ctggccctcc ggcagtttca
    34561 tatcccggcc cattgatggg aagtttattc acgatttccc tgcttctggc tcagtttctt
    34621 gtcgctcttg atatggtccg ttccacctct ccacgttctt cccactctac gtaacccaaa
    34681 attgacatgc tacccggcgc agagtattat cacgactgcc atccccacta tatcgagcga
    34741 gttccacagt gttgaccaga ttggatggta tggctctgcg ttctttttgt gtctggcgac
    34801 attccaggca ttttggggga gggcgtacaa gtatttctcg ctcaagattg ccttcttgac
    34861 gtgtattggc atattcgagc tcggaagttt gatagccgca ttatcaccca ccagcgcggc
    34921 gctcatcgtc gggcgagcga tccagggggt gggtggcgct ggtatcacga gcggatgctt
    34981 cacgattcta gctttcatca ctccacctaa acgtctacac gccatctttg gtctctcatc
    35041 cacagtgtgg agtttgtcgt cggtcctggg tcctgtactt ggcgggctgt ttacgcaata
    35101 cttgacgtgg agatggtgtt tctggattaa tcttcctatc ggcggggccg ccttcctcgt
    35161 tcttctgctt ctgttcaaga cgccggctca ttcccgtgtc gctcatgcaa ctgggaaaga
    35221 aataccatct ctctttgaca tcccgggaat ggtcatcttg gtcccctctg ttgtgtgtct
    35281 cctgttggtt ttagaggaag gaggtctcac gcgaccgtgg aatagtggat tctccattgg
    35341 gctgatcatt ggctctattt tgatagccat gatctttgca gcgtgggaat ggaaacaagg
    35401 ggagaaagca atgcttgttc ctcgcatttt gaggcgccga actatccttg ttcttgccct
    35461 ttttaacctg accgcccaag gtggtggctt tgcgcggaca tacaacctcc ctatatactt
    35521 ccaggctggg caaggagtat cgccatccga gtctggtgtt cgtacattac ctacagtgct
    35581 cacgacttgt aagtcaccca actttccagt atcggaagat cgagccggct aaccgattct
    35641 gcaaatcagc catcatcagt tttgcttcat ccatactagt tggaaagatg ggttactata
    35701 aggtttatct catggtcggt gccatctttg tcactgttgg ctccggcatg atctacacgc
    35761 ttgtgcccga atccacggca ggagaataca tcggttacca ggttctggct gccattggct
    35821 ctggtctggt gatccagttg aatgttcttg tggcgcaggc tatatccccg cgagtggaca
    35881 tagctgtaac cgttgcaatt gtactttgta agaaagataa actcctaaat ccttcatgaa
    35941 ttatgctaac tgcttcgatc cgcagttttc caatttctcg gcggtaccat cggtgtctct
    36001 gcggcaataa acatcatgaa caatgttata gtcacctcgc tgcccaacga taatccaaga
    36061 gtaacaccag ctacggtgct tactgctggt gcaggttcgc ttcgtcaagc tttcccagac
    36121 ccggatgatc tttccactgt ggttggcgcg tatatgaatg gtcttagagc ggcttggatt
    36181 tggagtatcg cactctctgg tatagcattt atcatctcac tgggggcaga atggaaaagc
    36241 gtgcgccaag cagacgtcaa gaagagaaat gaagccaagg cagcagcgaa ggcagcctcc
    36301 ccttagcttg tgttacagca ttagctggca gggactccct ttactctctc ttacagccac
    36361 cttgaatatg ttgaggattc tgagatacga agtaccctta aagctatagg gcctccatca
    36421 gcttttcaaa tacttatagc ttagatttgc gacatcggca tgcagacaga tttcctggat
    36481 agggcctgat gggtcatata gatttcggcg gagagaacta aagtctagat agcgtttctt
    36541 ttgtaccatc tttttcgcgc atggtaggat tatatttgga tgggtaaaac tatttgagtc
    36601 attgtatttc tagagacatt atgcaagact gctcaagcat ttccgtttga atgaaagtat
    36661 tccaaaagtt tcaaatacgg cctgatttct tttgatggaa agtatagtgg ttcaaaatca
    36721 agattgaaaa aatatattca tcgcttaagg ctaattattc ctctcaagca accccacctt
    36781 acgcagaggc tagtctggca gtactgactc tcttcaaaag tctcgacatt tgagagaaca
    36841 gcattaagac tttcgtatct atctggctga tctgttcaac tcccgattgt tgcattcctt
    36901 taaaactaga acacagattt tccaatgtcg tatagatcat gtctagcgcc aacgcctttc
    36961 tctgtctctc gtccagctca tgttccccca aggccatttc gcatggtatg tatgtaactt
    37021 tagttgcgaa cttcggtttt tccgtgaccg gcgaaaactg agatgtaggg gagtcagcct
    37081 cccgtgacgt gggcatgctg gaaaacttga gtgtttcgac aggtggtggt gcaccaagat
    37141 agttgattgc gatcatctcc aacatttcag ctaacttctt gtatattcgc cacatggtgt
    37201 ctttgatgtc attctcaacc gaaggaccgt gcgaggcgca tgattttgct tgctcggtga
    37261 actgtatcgt ttgagcactg gctgcgacaa ttccatcaag cccaatttcg gtcgttttct
    37321 cgagttgttc ccaggctctg gctgcctctt cggcacaaac acatctgaat gtggaatttg
    37381 ccatcgcggc aagggcgcta attagacatt gtcaagttgc taagtgtgtg gtatttgcgc
    37441 tgtgtatacg atcttttagg cccagagcta gagtgccagg tagatggcta cgcgaactct
    37501 gcccgccccc gaccccaaat ctttcccgtg aggttgaaca gaactaagcg aaaatcggac
    37561 gcaagctctt tgtgggttag cgatagtccg ccatctagtc cgcttacgcc tacacaattt
    37621 ggctcgccaa attttcacag ataagccagg ttacttttca gccaagagtt caacctcatg
    37681 tccgattacc actcatgctt acccacctgt catccctgca gaaggatgcc tgccgaagga
    37741 tgcccgcaga aggatgcgcc acatgggctt cattactcat tgcgaaatat ggcgcgagca
    37801 tgtgcgcccc cgatatacct cgcttggtgc gggtaaagga tgcatcaatc gtgtaaaaag
    37861 cgcccgatga tacttaagtc cccgacaggt ctctgcgtgc gtctataatc tgatcatggt
    37921 ggcatggtat tttagccttg catttcagct agaccctggc ctgcatgacc gccaaaagct
    37981 tgattgcttc gctcgggaca gttaaccgat tggttcagac cctcggctgc cttcctatct
    38041 cttccaagag tgggtctaat aaatcttgtc ctcatcgtcg aatacaaaga actattgcac
    38101 ggcgttcctt cttttactct taaacgagcc gagatgtgga ttactgatgg actcggtccg
    38161 cagagatgat gtgggaacta tacggcaaag ttgttgatga ctggccgtaa gttccggtgg
    38221 cttgatcctg ccatcgatgc ctgctcaagg tctcaaaatc tgtgagggtt aacggtctaa
    38281 gaatggagct catcagctga aggatttgtc ctcaggtgca aggatgaagc ggcctaagct
    38341 tcatggtggt cggcgaatgt ctgaacagca acagaccatg gcacactcag cctatctaag
    38401 cttgaaagaa ccttgccgcg tggaagctca cggccccctt cgatggaagt ggcttacgag
    38461 aaatgcccag aatcccggga gtctggtgcg ggtgggaaga aggcatggtg gccacgtgga
    38521 gtgggagagg ttcgctcagt ccgagacaag ataccgccgc agagaattga tataattcaa
    38581 aatctttcgc cctccaaagg cgtggcatag catatgatcg aatgaatgtg gatttctgct
    38641 tcagtcgatc cttaattctc agattcacat cctatctcaa aaatcgttcg acctgatttt
    38701 ttgggcgata tggatcagac ttttgctgtt ggttgccctc ctttcgaggt caagctttct
    38761 ttttgcgatc agctctttcc tccgacccat tcaaagcgaa ttctgtgctt ccaactcaat
    38821 tccgacgtta accgccaaca tgttgtggac tatcttcaca tcgcattcca caataccatt
    38881 caacgcgtcc ctttcctcgc tgggactgtg gtgaccacct cgcaagatga aggtggtcga
    38941 ccatggattc gcaaaatcat tcctgagggt gctgcgcatc ttgtcatcaa ggacctatcg
    39001 aaagacctga gcttttctaa gctcgccgaa tcgaactttt ctcaggaact cctgaacacg
    39061 gagcagctat gtccccttcc cgaggttgga tacttccgag ccagctccgt cgacgtttgc
    39121 cgttttcaag cgaacttcgt agaaggcggt ctgctactcg tcgtctccat tatccactat
    39181 gcggccgatg gtcgaggggt gactgagata attggagact tcgccgagga gttcaggaag
    39241 gcgcagtcag gggagacgaa acatcccctc aaagtcaggg acactgtgta ctactctgat
    39301 cggaacactg ttgtctctgg gaggggactt cctggtgata tctcaaagca tgaagcttgg
    39361 acttcgtcac catcattggc gcactccttg atacacaatg tgaagaactc ttgtcgcaca
    39421 ttccgtatag ataccaaggc ccaatcagag ctgaagcaga ttgtttctgc atcgtctctt
    39481 ggttccgaag attggttctc aaccaatgat gctatatctg ggttcatatg gcgcagcatc
    39541 atgcttgccc gaaatcgggc aggaattctt gatgctggtg ctgaaatcca tgtggcacaa
    39601 cccctggact gcagatccca tcttggaatc actgagcagt tctatggcaa tgccgtgtat
    39661 atgtcacagg catcagagca gtattcggtg atggctgatc ctgagaatgg ccttgcctct
    39721 gcctcgcgag ctatacgagc ccaaatcaga tcaatgacgg gagagaagtt ccaagacttg
    39781 gtgggataca tcgagcgaac gattctagaa tctccgacac gcatgaagat tctggagtct
    39841 atgcacacga gtggtatcat cttgacaagt ctactgaagt tcaatctgca ttcgatcaac
    39901 tttggacccc tgtttggcga tggtcatatc aaggctttac gtctgccagc aaccggaacc
    39961 caagctggag ccgtcatcat tatgccgaag ctgtctgacg gaagctgtga gtttatgctc
    40021 acagagacat ccgagaccat ggaatgtctg atggaggatc cgttcttctg ccgctttacc
    40081 ggaggagaaa gtctcgcacg tgaatccatg gcaaaccccc agagtaactc atcccaacca
    40141 tcgctcgaga ccatccctgc tgataacacc aacggaactg ccagcgcagt cgaagtagag
    40201 attgagcaaa tccctaaggt tgaaagcacg cagagggaga caaacggtgt tgctcatgaa
    40261 agcatcgcgg caattgccaa tggcgtaacg gaaatagtcg ccaatgaagg tctcgcgcaa
    40321 ggcaaagtag ttcatgaaga tgctgcagtc ggaacacgac cttcgcttcc ttctcacgca
    40381 cttaacagtg tggtcaaaag actgcatgat cttgagcttg gccagatagt cgtcgtgaag
    40441 acgaccagca cgctggtcat aagcactgtg caagctccac acattggcaa catcaaaatt
    40501 attgagcttc agcgacccca agctagaaac gcgatctcgc ggcagttgct caaggacctc
    40561 agccaagaga tcgaagagat acacaccgac gctggcaagg ctgagactcg ggcactggtt
    40621 cttgcaagtg ctgttgatgg cgtcttctgc gcgggagccg acttgaaaga acggaaactc
    40681 atgagcccgg ccgaaacaga agagttcttg actgacctgc gggcactgtt cactcgtctt
    40741 gccaccttgc ccgtgccgtc gattgcctgt gtatccggca aggcgctcgg tggcggtttc
    40801 gagcttgcgc tttgttgcca cctccggatc ttctcttctg atgctgtggt tgcgttgccc
    40861 gaaactaggc ttgcgattat acctggcgct ggaggcacct accgcctttc gaagatagtg
    40921 ggtatgtcac atgccctcga ccttattttg accggccgcc aagtgcaggc tcaggaggct
    40981 gcggccatgg gattgtgcaa tcgccttgtc acgactgaca ttgccaacaa tatcctgact
    41041 gcgtcgctga aacgcgccct tactctgaat gccagtctcg tactcgcgaa agaaatagcc
    41101 agcggtgggc ctgtcgccgc gatggctgtg atcagcgctt tctcacatac ctgcgccagt
    41161 tgtgagcaga atgaaaatgc tgcttatgag tccgttctcg ggacaaaaga tcggacagaa
    41221 gcactccagg cgttcagtga gaagaggaca gctgtcttca ccggcgcgta agactttgac
    41281 ctgatgctag gcccaactgt tacacaacgt tcagggtctg ggaaggtatg gcgtagaaag
    41341 cagtagtggg ctaccttttg tttctatacc ggtgtcgtgg tggcgtgtga gcgtgtgact
    41401 tagcagtggt catcgggatg atcgctgaac ttagagagca gggctgaacg taggtttttc
    41461 ttttccccaa gtagatgatg gtaagggagt agtgcagccc atagtttgta tttcatcaac
    41521 agcaactcag atatccataa gtgcttctca tgaacaactc tagcttgtgc tccgagtagc
    41581 tttcgtgtta ttatcgctcg attcaagaga agttcataat gccaagcatg tttcctctcg
    41641 gacgtgatca ttcagaacgg gggccatgca ggagtgaata aatccaagaa cgatctaaga
    41701 tgccacacat catcctcggg tcatttcaca gccataggaa gatattactg ctcgagaaaa
    41761 gtgtccgggc catgaaatgt gagtactaca taagtcaagc actgggcctt gcgctgctgc
    41821 acataaaata gcaggctgtt ggtgcatcgc aacttaagac atcaacccat aatatcctaa
    41881 taagtttgct tgaggcgctc tttgaggtgt ggtgatcact atggctcgtc ctaagaacgt
    41941 tggaatcaag gggatcgaag tgtattttcc caaccaggtt cgttcataca ctgtgattaa
    42001 ctacgaggca gtctgaggct tataagttgc ggacataaag tacgtggacc aagcagagtt
    42061 ggagacatat gatggggtgt ctcaagggaa atacacagtt ggcctgggcc aaacacgaat
    42121 gagtttctgc gatgatcgtg aaggtcagta gcgcagctca gtggtggtca catcccgagc
    42181 ctctccactg aagctaatgc cgatgtgtca gatacatact ctctcgcgct gacagctgtt
    42241 tcatttctgt tgagaaagta caacattgat ccttcgtcga ttggccgtct tgaagttggt
    42301 acagaaacca ttcttgacaa gtcaaagtca gtcaagtctg tgctcatgca gctgtttgaa
    42361 ggacacaaca cgaacattga aggtgccgat acctacaacg catgctatgg tggaaccaat
    42421 gccttgttca acgccgtaaa ctggatcgaa tcttctgcat gggacggccg cgatgcgatc
    42481 gtcgtcgctg ctgacatcgc agcttatgat acggaccggg cgaagccaac aggtggcgcg
    42541 ggctccgttg ccatgctcat cggcataaat gcgccgctga agatcgaacc tggattgcgc
    42601 gggaattata tgagacacac atacgacttc tacaaacccg acttctccaa ggaataccca
    42661 tacgtggatg gtcatttgtc actccggtgt tacggagaag cccttgacgg ttgttataat
    42721 gcctacctgg ctcgcgagaa agtgctctcc gttaatggca ctaatggcca gacccacgat
    42781 gatggcactg aaaatgatgc cgagttcgac agcgggaaac ctgcgagtgt tgaatcgcct
    42841 gctgaccgct ttgactacat gtgttttcat tcacctacct gcaagaccgt catgaagtcc
    42901 tacgcccgcc tgtacttcaa cgacttcctt gcggacccaa ccagcgcgat gttcaaggat
    42961 gtacctccgg agctcaaaga tactgccaac gaggcggaga taaaccgaca cttcttgcct
    43021 ttgacgaaga agcggtttgg ccaacgagtt cagccggcca ctcacttacc cagtcaatgt
    43081 ggaaacatgt acaccgcaag tttatactcg agtctgtgca gcttgttgac cttcggaacc
    43141 agcacacaac tgaaaggcaa gacgattggt atgttcagtt atggaagcgg cttgtcaagc
    43201 tccatgttca gcctgaaggt cgttggcagc gtggaggaga tgaagagtaa gctcgatctt
    43261 gttgcaagac tcgaggcgag gaagcaggcg tcaccagaag cgtatcagga ggtaagtgac
    43321 catttctcac accaaatggg gatggtgtgc taactcggcc acaggcacgc aaccgacgag
    43381 actttcttta tggcaaaaag ggacatctgc ctaccggttc cgtggagcac cttagtaagg
    43441 gcacatacta cttagcagag gtagatgaga tgtataggag agcctaccga gtaaaggggt
    43501 gagggatttt cattgctatt gtcacgtagg cccggataca tgaaggtttg ctctccaatg
    43561 aatgacccgt cgtccgtccg tttagcttgc tggtggttga ttgatcttta acactcatga
    43621 gctcctgatt gtggaatggt atgtaagaca acatgtcgca ttgctcgtaa aagactctga
    43681 tacacggcgc ctcctgttgg gacctgctgg cgtgaggctg taaccgaccg cactaaagta
    43741 tacgtggtca atggcaacat agtactccgt aaaaccgtga tagaccttga tatatgtacc
    43801 gctgaatgcc gaatgatggc cactttttcg ggccgttcaa gttccggacg gacggaagac
    43861 cctccgagaa tccggaagct aagcacgcgc gggccgcgat gtcatcggct tccacccact
    43921 ccggcttcgt caatacgtca tgcctgggcg agggaagggt attccacgag aatagcccgg
    43981 gcgctgtggt atatctgatt tcgagaaagc cacaggagag ccaagaaagg ctagttggag
    44041 gcctgacgga tgaggatcag ctatttgacc ttatggtcac ggaccagtgc cacggaacat
    44101 cctggccaca ctggataaac caagcagact aatcataggc atccttcgac ttcggaacga
    44161 gtgccgtgcg tgaaagcatt gctgattgac tctccgtttt tcgtgagccg ccatggatct
    44221 cgcaaattgg gcttgtcaat gcgccggagg acctggacgg ccactggcca gcgtagtgca
    44281 atggaaacaa gcagcagaca cgcgacgaca tcagcgaagc ccacaagcgg gacgggctcg
    44341 cggtttggtg tgaaatgcat tgaggttgca aaccaaatgc attcgacctc tcccccagat
    44401 tatcaagctg gggctacccg tgttgtccta tgcaagtcga taatgcaagc cgggattcaa
    44461 atatgtatgt actgtgtatg cattagcaac gcgatggaga gttagttgac tcatggactc
    44521 agtctagcac acggagaggc ctaactgcgg ggcccttcag gtgccctagg gaccaaaggt
    44581 aaagttgggc tgcacgccca cccgtaagag gtacctgggt aggtacctga cacttccagg
    44641 ttgaccgtgt ttaattatgg gtcagctgga gctggaggcc agtcaagtaa aagtcaggga
    44701 ctgcgccact atttcgttgg gcacttgtca gcttgcgcct caaaatgcag cactgaatca
    44761 agggtcgcca ggtcccggca gctgggggaa gtctgcgacg gacagacgaa ggaggaaaga
    44821 gagggagaaa aaaaaaaaaa aaaaaaaaaa cccccccccc cccccccccc cccacccccc
    44881 cccccccccc cccccccggc taacccatcg cccgccgcta aacagctagc gcacacttcg
    44941 tcagatggct cttctgcccg ttggagacta gcgttcgtta tcgctgggct ggaccccccg
    45001 gccctgcgcg acccagcgcc gtttcccccc aagagtcccc aagagattcc cccggctgcc
    45061 actgggtgca cgactgcagc ccatattccc cccatccggc accccgactc tcgctacttc
    45121 tcgttcccag aaatctctcg gcgcccagac attcgacttc cataccacga acgccatccc
    45181 cgccgtgcaa ctcgtccgct gacgacgacc catcgagaaa ttccaattgc gacaagtacg
    45241 agtcgcgtgt tgtggctgga gaattgcgag cccgcgagtt ttcctggcgc tgccgttgaa
    45301 ccacgggtcg agagcgtcgg gtaccggcgt cagattcgat cgactcgacg gccccctcga
    45361 gcacacgacg accaccccga agacttggcc gtcttccacc gacgacatcc cgcgaaatcg
    45421 cccttcgagg gcctggtggt ctcatggcga gtgcctccag atagcggttt tatcgcccca
    45481 acgtcgtcgc atagcggcag gccgctccgc tcgcccaggc agcatgaagg cgccacggca
    45541 ctcgagcgcg accgcggccg tcgcgcccag gtcagacggc gacctcagct gctcgtccat
    45601 caacctaccc gtcgacggcg tcctgaccct gagcgatggc caggtcatca agctgactgc
    45661 cgacgcttcc ttccagccct cctgcgccga tgctctgcag gccaagcctg tcatcattgg
    45721 aaacacgggc gtcaccatcg accaaaccgt tgcacccgcc accgggtctt cctcgacgtc
    45781 ttcctcgtcg tctggctctg gcattcagct ctcggatttt cgcgacccct tctacgcctc
    45841 tacgtttccg cagtgctacg cgcttgcggc caccaccatc atcgcctaca cgctggtcat
    45901 tatgctcttc attgcgccga gatcctttct tgacggtggc gtcgttgtgc taggacgtcg
    45961 cggattcaca aatggacctt cgaacggtgt tagcatcgga ggacggccgt ggcttcagaa
    46021 ggttgctgcc ttgacggttg ccatctctct gacgatcgcc acggccgata ctttccgcgt
    46081 ggctgaggat caatatgccg atggtattca gaacgcccaa gctctccagg acgaagtcct
    46141 caacggcacg cagctgaaga tcatccgact catctcggac acgtttctct ggcttgccca
    46201 agcccagacc ctgatccgtc tcttccctcg ccagagggaa aagatcatta tcaagtggac
    46261 tgccttttcc ttgatcactc tggatgtcat atttggggcc ctcaatagct tcttatatga
    46321 tggccccggc aatgccaggc cgcgtaattt cacagacgcg gtaccggctc tgagctattt
    46381 attccaactt tccctaggcc tcttatacgc tgcctgggtt atctattact ccttgatgaa
    46441 gaagcgttac gcatacttcc atccattgat gaagaacatc agcctgatgg ccgtgctatc
    46501 gattatctcg ctacttgtgc cggttgtctt cttcatcctc gatatttcga aaccggactt
    46561 tactggatgg ggtgattacg tccgctgggt gggcgcggcg gccgcaagtg ttgttgtgtg
    46621 ggaatgggtt gagcgaattg aggccttgga aagagaagag aagaaggatg gtattttagg
    46681 ccgggaggtg ttcgatgggg atgagatgat ggatgcttcg aattcagacc ttccttggcc
    46741 gaggcggcgt aggactaaga agaaggatga ggacgacaac aacaacaatg atggcggaga
    46801 gagcggccgc ggaggaagcc agcaaacctc gtccactcat ggacgcggta acatgtggcc
    46861 agcgatgtct tccatcgcta gtcgatatat gtcacgatcc gggagcaatt tggacacaag
    46921 ggagcaacgg gccaacaacg cagctcccgc cgccagcaaa tccggacccc ggctcctgca
    46981 gccgcctttg tggatatctc gcccgcctcc agcagccacg cccatcagca gaacggatac
    47041 ggcgagcgcc gacagcacgg tctacgctgt gcgctatcag cccttgacag agaccacttc
    47101 acggacaaca gacgacagac tgggacgccc agtatcgaga agcaacagca gagcatcttc
    47161 tcatcccaga gagcgctctc caagcccgtc agcacgcgcc gaggccatac caccatcttc
    47221 gaagcccgat gaagacgatg ccaaaccgag caggtggcgg tcgttgacaa agtttcgacc
    47281 tggcgtcaac gggccccctg cagaagttgc gccgcacacc aacaaaccat cagcacccag
    47341 gcgtgagtat gaaaaccgag gctggatgga catccgggaa cgcatggaag actttgccgc
    47401 tacgcaggct gagaggatac gggagaaaat gcgcccaacc ccagacacgg agagcctcga
    47461 ggtggtggtg attccgccgc ccccacgccg cggtgcagct ctcgcccaac ttatggaaga
    47521 agagcagcaa ccacaagctg gtgctcctag tgcaccagct gccggcggta gtacggcaac
    47581 aggatcgagc aatgcgtcca gggcggtccc gttcccaacg atagacaccc gagcctacag
    47641 caacacgtca aacatgtcgg gcccaacact gagcccaacg caaaggaatg acaccttccc
    47701 actcacatcg gccaggcgag acagtgctgt ctcgcccacc tcaccccgag tgcgaaaccc
    47761 cgcgggggag aggagcaatg cctcaccagt gtctccgctg tcgccatcag ctccgaggcg
    47821 gcccgtagat gacatcttcg gaggtggcac tgcaccgtcc tgagactggg agacctttga
    47881 tctttcatgg
//
