# Supplementary material for: Genome sequencing and physiological characterization of three Neoarthrinium moseri strains
Source: BMC Microbiol. 2025 Aug 21;25:526. doi: 10.1186/s12866-025-04274-z (PMC12369201; doi:10.1186/s12866-025-04274-z)
Supplement: Supplementary file 16 — Supplementary Material 16. [file 12866_2025_4274_MOESM16_ESM.zip › BiGSLICE/input/Nmoseri/TUCIM5827/JAFIMQ010000012.1.region001.gbk]

LOCUS       JAFIMQ010000012        46581 bp    DNA     linear   PLN 06-APR-2022
DEFINITION  Neoarthrinium moseri strain TUCIM 5827
            scaffold12_Wmoseri_TUCIM_5827, whole genome shotgun sequence.
ACCESSION   JAFIMQ010000012
VERSION     JAFIMQ010000012.1
KEYWORDS    .
SOURCE      Neoarthrinium moseri
  ORGANISM  Neoarthrinium moseri
            Eukaryota; Fungi; Dikarya; Ascomycota; Pezizomycotina;
            Sordariomycetes; Xylariomycetidae; Xylariomycetidae incertae sedis;
            Neoarthrinium.
COMMENT     ##antiSMASH-Data-START##
            Version      :: 7.1.0
            Run date     :: 2023-12-04 12:33:23
            NOTE: This is a single region extracted from a larger record!
            Orig. start  :: 221462
            Orig. end    :: 268043
            ##antiSMASH-Data-END##
FEATURES             Location/Qualifiers
     protocluster    1..46581
                     /aStool="rule-based-clusters"
                     /category="PKS"
                     /contig_edge="False"
                     /core_location="[20000:26581]"
                     /cutoff="20000"
                     /detection_rule="cds(PKS_AT and (PKS_KS or ene_KS or mod_KS
                     or hyb_KS or itr_KS or tra_KS))"
                     /neighbourhood="20000"
                     /product="T1PKS"
                     /protocluster_number="1"
                     /tool="antismash"
     proto_core      20001..26581
                     /aStool="rule-based-clusters"
                     /tool="antismash"
                     /cutoff="20000"
                     /detection_rule="cds(PKS_AT and (PKS_KS or ene_KS or mod_KS
                     or hyb_KS or itr_KS or tra_KS))"
                     /neighbourhood="20000"
                     /product="T1PKS"
                     /protocluster_number="1"
     cand_cluster    1..46581
                     /SMILES="CC(=O)C(=O)O"
                     /candidate_cluster_number="1"
                     /contig_edge="False"
                     /detection_rules="cds(PKS_AT and (PKS_KS or ene_KS or
                     mod_KS or hyb_KS or itr_KS or tra_KS))"
                     /kind="single"
                     /product="T1PKS"
                     /protoclusters="1"
                     /tool="antismash"
     region          1..46581
                     /candidate_cluster_numbers="1"
                     /contig_edge="False"
                     /product="T1PKS"
                     /region_number="1"
                     /rules="cds(PKS_AT and (PKS_KS or ene_KS or mod_KS or
                     hyb_KS or itr_KS or tra_KS))"
                     /tool="antismash"
     gene            1595..4654
                     /locus_tag="JX266_003870"
     mRNA            join(1595..1664,1713..1767,1822..3358,3414..3529,
                     3577..4654)
                     /locus_tag="JX266_003870"
                     /product="hypothetical protein"
     CDS             join(1595..1664,1713..1767,1822..3358,3414..3529,
                     3577..4654)
                     /codon_start=1
                     /locus_tag="JX266_003870"
                     /product="hypothetical protein"
                     /protein_id="KAI1850588.1"
                     /transl_table=1
                     /translation="MIYCTYCGRSFTRKEHLERHIPSHTNVKPHRCSACQLAFARRDLL
                     QRHYSTYHEAHPLEPPTGGIPTVAGKTPIACLNCAQAKTGCDKGVPCARCKDKGLPCAA
                     RYARRSSKAALRAAQAAQAAQCSAALGSQEPITLAQQGSPVATMNPVLMDIDASVARQG
                     SPAKHSLSPEADLTIDLKMQHHDNSKKNSPVNSHLSPGGFASPHVQTDGLDDFMQLGSE
                     FIAPEPNYQDMLVWSDYPLDLDVYSTTIPMARTDVPMPAFAELSDISSSNSEHMSSSRG
                     SIHTRSTSIMSSNDFDTSVKPLDTGVASSAEIPEFEVVIAAEAAWPLARCNPSVYSGTC
                     PRTAIVHLECLEQKSKHEGTWSALEKYLEQVDWDAADLASVVPMSSRTRDRMLAITQTF
                     LHKALEIHRGGVNGFNKSTYNSPGMLTFLVLPPSKILEFFLRSYVRSLTFFYSLVSTGC
                     VDPNEMLQNNQATTLLVLLMIAQGASAVPTAEARALSAGLIETCRISLFDIIEKDIEMS
                     ADPTALRSALLFTLLGAWSGDKWLMDIAMGQRGMYLSMLKHAGMLDSQPSMIPSLQAST
                     STELQWRAWLHRETQNRLVYNWVMVDQELSLFHDTAPMLSISELCAPLPGPELLWMSAN
                     AEQWLAAVQSIYGCTSNVNPQLLTTPSITPSLCDLFQDFLHDNLSRRQGNLSPHQLRLL
                     LHPLQSLLCHLRQMLSCFSDVLSTRRTTSRTVTKASTMLRLEEVQALLQKWYELSITYY
                     KANPGCAVSKTNLVLYHLISLNAVTNFPEIERLARREDFDGSYWELSLRHKRCIYQREE
                     SIFHSGQVLRLVRSMPGDRRPTWWSTAIYRAILILWTDSISRLDPNFQKRDDSGGPVAI
                     DQVTPEDAAVIAYIWNGDGIPVLTPSESTTANLDQPAEVLRYAVKVIEDGVSCRLSDGI
                     KRKLAALGSNWSVDGCGPVTV"
     PFAM_domain     1601..1657
                     /aSDomain="zf-C2H2"
                     /aSTool="clusterhmmer"
                     /database="35.0"
                     /db_xref="PF00096.29"
                     /description="Zinc finger, C2H2 type"
                     /detection="hmmscan"
                     /domain_id="clusterhmmer_JX266_003870_0001"
                     /evalue="3.80E-05"
                     /label="JX266_003870"
                     /locus_tag="JX266_003870"
                     /protein_end="21"
                     /protein_start="2"
                     /score="24.0"
                     /tool="antismash"
                     /translation="YCTYCGRSFTRKEHLERHI"
     PFAM_domain     1919..2005
                     /aSDomain="Zn_clus"
                     /aSTool="clusterhmmer"
                     /database="35.0"
                     /db_xref="PF00172.21"
                     /db_xref="GO:0000981"
                     /db_xref="GO:0006355"
                     /db_xref="GO:0008270"
                     /description="Fungal Zn(2)-Cys(6) binuclear cluster domain"
                     /detection="hmmscan"
                     /domain_id="clusterhmmer_JX266_003870_0002"
                     /evalue="1.90E-04"
                     /gene_ontologies="GO:0000981: DNA-binding transcription
                     factor activity, RNA polymerase II-specific"
                     /gene_ontologies="GO:0006355: regulation of DNA-templated
                     transcription"
                     /gene_ontologies="GO:0008270: zinc ion binding"
                     /label="JX266_003870"
                     /locus_tag="JX266_003870"
                     /protein_end="103"
                     /protein_start="74"
                     /score="21.6"
                     /tool="antismash"
                     /translation="ACLNCAQAKTGCDKGVPCARCKDKGLPCA"
     gene            8217..9074
                     /locus_tag="JX266_003871"
     mRNA            join(8217..8982,9040..9074)
                     /locus_tag="JX266_003871"
                     /product="hypothetical protein"
     CDS             join(8217..8982,9040..9074)
                     /NRPS_PKS="Domain: PKS_KR (15-175). E-value: 1.7e-13.
                     Score: 42.7. Matches aSDomain:
                     nrpspksdomains_JX266_003871_PKS_KR.1"
                     /codon_start=1
                     /gene_functions="biosynthetic-additional
                     (rule-based-clusters) adh_short"
                     /gene_functions="biosynthetic-additional
                     (rule-based-clusters) adh_short_C2"
                     /gene_functions="biosynthetic-additional (smcogs)
                     SMCOG1001:short-chain dehydrogenase/reductase SDR (Score:
                     206.9; E-value: 5.8e-63)"
                     /gene_kind="biosynthetic-additional"
                     /locus_tag="JX266_003871"
                     /product="hypothetical protein"
                     /protein_id="KAI1850589.1"
                     /sec_met_domain="adh_short (E-value: 8.1e-33, bitscore:
                     107.9, seeds: 230, tool: rule-based-clusters)"
                     /sec_met_domain="adh_short_C2 (E-value: 5.7e-33, bitscore:
                     108.9, seeds: 47, tool: rule-based-clusters)"
                     /transl_table=1
                     /translation="MDAQSNQVKPLAGKIALITGAGRGIGRGIALELGKRGASIVVNYA
                     RSSSAADEVVRELGKFGSKSIAIQADVSKPDQVAGLFQKALAHFGHIDFVISNSGMEVW
                     CEETEVTPELFDQVFNLNCRGQFFVAQNALKHCSNGGRIVLTSSIAAQMTGIPNHALYA
                     GSKAAIEGFTRSFAVDCGKKNITCNAIAPGGIQTDMFDENSWHYVPGGHKDMDINKIKD
                     GLAKMCPLNRVGTPADIGKIVYCLVSNEGEWINGQVLRCSGGGV"
     aSDomain        8262..8741
                     /aSDomain="PKS_KR"
                     /aSTool="nrps_pks_domains"
                     /database="nrpspksdomains.hmm"
                     /detection="hmmscan"
                     /domain_id="nrpspksdomains_JX266_003871_PKS_KR.1"
                     /evalue="1.70E-13"
                     /label="JX266_003871_PKS_KR.1"
                     /locus_tag="JX266_003871"
                     /protein_end="175"
                     /protein_start="15"
                     /score="42.7"
                     /specificity="KR activity: inactive"
                     /specificity="KR stereochemistry: C2"
                     /tool="antismash"
                     /translation="ALITGAGRGIGRGIALELGKRGASIVVNYARSSSAADEVVRELGK
                     FGSKSIAIQADVSKPDQVAGLFQKALAHFGHIDFVISNSGMEVWCEETEVTPELFDQVF
                     NLNCRGQFFVAQNALKHCSNGGRIVLTSSIAAQMTGIPNHALYAGSKAAIEGFTRS"
     CDS_motif       8265..8333
                     /aSTool="nrps_pks_domains"
                     /database="abmotifs"
                     /detection="hmmscan"
                     /domain_id="nrpspksmotif_JX266_003871_0001"
                     /evalue="1.70E-03"
                     /label="PKSI-KR_m1"
                     /locus_tag="JX266_003871"
                     /protein_end="39"
                     /protein_start="16"
                     /score="11.1"
                     /tool="antismash"
                     /translation="LITGAGRGIGRGIALELGKRGAS"
     PFAM_domain     join(8274..8982,9040..9065)
                     /aSDomain="adh_short_C2"
                     /aSTool="clusterhmmer"
                     /database="35.0"
                     /db_xref="PF13561.9"
                     /description="Enoyl-(Acyl carrier protein) reductase"
                     /detection="hmmscan"
                     /domain_id="clusterhmmer_JX266_003871_0003"
                     /evalue="1.00E-55"
                     /label="JX266_003871"
                     /locus_tag="JX266_003871"
                     /protein_end="264"
                     /protein_start="19"
                     /score="189.0"
                     /tool="antismash"
                     /translation="GAGRGIGRGIALELGKRGASIVVNYARSSSAADEVVRELGKFGSK
                     SIAIQADVSKPDQVAGLFQKALAHFGHIDFVISNSGMEVWCEETEVTPELFDQVFNLNC
                     RGQFFVAQNALKHCSNGGRIVLTSSIAAQMTGIPNHALYAGSKAAIEGFTRSFAVDCGK
                     KNITCNAIAPGGIQTDMFDENSWHYVPGGHKDMDINKIKDGLAKMCPLNRVGTPADIGK
                     IVYCLVSNEGEWINGQVLRCSGG"
     gene            complement(12328..13392)
                     /locus_tag="JX266_003872"
     mRNA            complement(12328..13392)
                     /locus_tag="JX266_003872"
                     /product="hypothetical protein"
     CDS             complement(12328..13392)
                     /codon_start=1
                     /locus_tag="JX266_003872"
                     /product="hypothetical protein"
                     /protein_id="KAI1850590.1"
                     /transl_table=1
                     /translation="MQANNNQENPELNHIVEDKSMSFAQHVPPSDHLFRVETGWTTPPS
                     SVGDSISRNPSISTGLALLGVDDRTMSENHMPAPPEMFATTIPWTPPNDPSCTPYGDAV
                     SASPMPGSHMRSQSFDLSMSTPMVWTDPTGPDMPAYSQMPTPASMASNYFPSPTATPMV
                     RPAASRNKSSPSIHAGSCTCFTVCLQSLQALHNASSPAVPPFDLVLSLNRKAVEGCAAM
                     LACTKCMSRSGTHTAAMLLATVMGKITSFYKHATHSHFEHDPIGMSQINPGGALGVSFG
                     AYQLNGEDGRWLELEILARELRKLEELYARFREVCADLSDDPEVSRAMIGYLGQNLGTT
                     LEVVSHRKGDMVFA"
     gene            complement(20001..26581)
                     /locus_tag="JX266_003873"
     mRNA            complement(join(20001..25880,25933..26224,26289..26581))
                     /locus_tag="JX266_003873"
                     /product="hypothetical protein"
     CDS             complement(join(20001..25880,25933..26224,26289..26581))
                     /NRPS_PKS="Domain: SAT (7-245). E-value: 9.4e-82. Score:
                     266.0. Matches aSDomain: nrpspksdomains_JX266_003873_SAT.1"
                     /NRPS_PKS="Domain: PKS_KS(Iterative-KS) (384-813). E-value:
                     1.2e-140. Score: 461.1. Matches aSDomain:
                     nrpspksdomains_JX266_003873_PKS_KS.1"
                     /NRPS_PKS="Domain: PKS_AT (911-1211). E-value: 3.1e-91.
                     Score: 297.7. Matches aSDomain:
                     nrpspksdomains_JX266_003873_PKS_AT.1"
                     /NRPS_PKS="Domain: PT (1292-1609). E-value: 4.6e-121.
                     Score: 395.9. Matches aSDomain:
                     nrpspksdomains_JX266_003873_PT.1"
                     /NRPS_PKS="Domain: ACP (1658-1726). E-value: 1.2e-15.
                     Score: 49.4. Matches aSDomain:
                     nrpspksdomains_JX266_003873_ACP.1"
                     /NRPS_PKS="Domain: PP-binding (1785-1849). E-value:
                     1.1e-10. Score: 33.8. Matches aSDomain:
                     nrpspksdomains_JX266_003873_PP-binding.1"
                     /NRPS_PKS="Domain: Thioesterase (1909-2142). E-value:
                     9.2e-43. Score: 139.1. Matches aSDomain:
                     nrpspksdomains_JX266_003873_Thioesterase.1"
                     /codon_start=1
                     /gene_functions="biosynthetic (rule-based-clusters) T1PKS:
                     PKS_AT"
                     /gene_functions="biosynthetic (rule-based-clusters) T1PKS:
                     itr_KS"
                     /gene_functions="biosynthetic-additional
                     (rule-based-clusters) PP-binding"
                     /gene_functions="biosynthetic-additional (smcogs)
                     SMCOG1093:Beta-ketoacyl synthase (Score: 69.5; E-value:
                     3.6e-21)"
                     /gene_kind="biosynthetic"
                     /locus_tag="JX266_003873"
                     /product="hypothetical protein"
                     /protein_id="KAI1850591.1"
                     /sec_met_domain="itr_KS (E-value: 7.6e-157, bitscore:
                     516.4, seeds: 96, tool: rule-based-clusters)"
                     /sec_met_domain="PKS_AT (E-value: 1.5e-90, bitscore: 297.7,
                     seeds: 1682, tool: rule-based-clusters)"
                     /sec_met_domain="PP-binding (E-value: 5.2e-12, bitscore:
                     40.2, seeds: 164, tool: rule-based-clusters)"
                     /transl_table=1
                     /translation="MADQMAFLLFGDQSLDTHGFLADFFRLGNPSVLSKAFLQHAGDAL
                     RGEIDQLPRLERKKIPIFRTLQQLNERYHSQAIKSPGIDSALLCIAQLAHYIDRSEKEH
                     EDVTKSENTYLAGLCTGLFAATAIASSPSLSSLVPIAVQVVLMAYRVGSHVASLAERLS
                     PSIEKSESWTYVVPGAKEAEAKSILAEFHKSEGISQAAQAYVSAVSASNIAVSGTPATL
                     KSLFSKNLFDSRPTAIPVYGPYHAAHLHSSADLEKILRLNDEVVSAALADSKPRSDIMS
                     CVTGTAFTETDTKSLLKAIVHEILNEPLLFHKALKGSLKNAQQFQGSRVLVIPYGPTQA
                     ASTLANLLKAQTKLDVVLRSPPQVSQASSVSSIGNHGSSGNCKLAIVGMAGRFPDAASH
                     EKLWELLEKGIDAHRVVPADRFPAETHVDPTGKAINTSHTPYGCWIENPGLFDPRFFNM
                     SPREAFQTDPMQRMALTTAYEALEMSGYVPNRTPSTRLDRIGTFYGQTSDDWREINAAQ
                     EVDTYYITGGVRAFGPGRINYHFGFSGPSLNIDTACSSSAAALQVACTSLRAKECDTAI
                     VGGLSCMTNSDIFSGLSRGQFLSKKGNCNTFDNDADGYCRADACASVIVKRLDDALADK
                     DRILAVVLGTQTNHSADAISITHPHGPTQSILSSSILDEAGVDPLDVDYVEMHGTGTQA
                     GDGTEMVSVTNVFAPANRHRPADRPLYLGAVKSNIGHGEAASGITALSKVLLMMQKNAI
                     PPHVGIKGEMNKTFPKDLGDRGVNIAFHQTPFQRKDGKPRRIFVNNFSAAGGNTGILLE
                     DGPRYKPAAADPRSVHVVTITAKSKSAMIRNAENLVQWMEKNPSTPLCDVAYTMTARKI
                     QHYWRMNVAASDLFEAAQAIKERLKSNFVPVSPEQPKVAFMFTGQGSHYAGLGKELYAH
                     YEIFRTAINEYDQLAQIHGFPSFLPLIDGSEPEVQKLSPVVVQLGLCSFEMALAKLWAA
                     WGIQPGVVLGHSLGEYAALNVAGVLSASDTIYLVGARAQLLVEKCTAGTHAMLAVQGSV
                     ETVTEALGARATTTNVACINGPRETVLSGTSHEVAEIAEQLGGAGFKCTQLKVPFAFHS
                     AQVEPILDEFEDLARSVRFETPKVPIISPLLGKLVDGEPINPAYLRNHAREAVNFLGGL
                     VSAQQAGIIDEKTVWLEVGPHPVCANMVKAAFGATTIAVPSLRRNEATYKTLSASLCTL
                     HSAGMNLDWNEFHRDFDASVRLLDLPSYAFDFKNYWLQYSGDWCLTKNRGALPAPTKAI
                     EAPKPKLSTTTVQKITKEEVKGNVAVIETESEMTREDLRKVCSGHLVNGTALTPSSLYG
                     DMAITACEYAYKLLRPDTENIGCNVSHMEVPKTLIFDTKAKSQILRMSVKADAAQGHAD
                     VAWTTGEGAQKTEHANCKVYFGNNEEWLGEFERVSYLIKSRVEALKAAEQRGDASKIGR
                     GLAYKLFAALVDYDRRYRGMESVILDSETCEATAKVNFQTSPEDGTFHTAPYWIDSVCH
                     ISGFILNGSDAIDSREQVFISHGWGSMRFAERLSADKTYQTYIRMQNVKGSKMMSGDAY
                     IFDGDKLIGLAGDVRFQAIPRKVLNIVLPPQGAAAAAAPARAAAPAAKPAAKATPKEKK
                     QVTSANLPVVNKKLAKNSVVTQVMDIIAKETGVSHDELADNIAFSDLGVDSLMGLTISG
                     RLREELELNIDSHAFNDHATVGAFKTFLAQFETAGAVGVEESTDSSGSSDTADMESDSD
                     VTTPPDESEKGSVKGDAPAEGNVSELQDIVRSTISAEMGVEVEEIIAAPDLAALGMDSL
                     MSLSILGILREKTGLSIPSDLLGHNPSLKDIERALGIEDKPKRAPAAPKPAAKQSKPEP
                     KTQAVAKVESGFVDNYPHRKATSVLLQGNHRTATKQLFMIPDGSGSATSYTEITEVGPD
                     VAVWGLFSPFMKTPEEYKCGVYGMATKFITEMKRRQPTGPYAVAGWSAGGVIAYEIVNQ
                     LTKANEEVSNLIIIDAPCPITIEPLPAGLHAWFASIGLLGEGDSAEAKKIPEWLLPHFA
                     ASVTALSNYTAEPIPADKCPKVTVIWCEDGVCHLPTDPRPDPYPTGHALFLLDNRDDFG
                     PNRWDEYLDVNKMSFHHMPGNHFSMMHGDYAKMLGGFMKSGMSS"
     aSDomain        complement(20040..20738)
                     /ASF="active site serine present: True"
                     /aSDomain="Thioesterase"
                     /aSTool="nrps_pks_domains"
                     /database="nrpspksdomains.hmm"
                     /detection="hmmscan"
                     /domain_id="nrpspksdomains_JX266_003873_Thioesterase.1"
                     /evalue="9.20E-43"
                     /label="JX266_003873_Thioesterase.1"
                     /locus_tag="JX266_003873"
                     /protein_end="2142"
                     /protein_start="1909"
                     /score="139.1"
                     /tool="antismash"
                     /translation="QLFMIPDGSGSATSYTEITEVGPDVAVWGLFSPFMKTPEEYKCGV
                     YGMATKFITEMKRRQPTGPYAVAGWSAGGVIAYEIVNQLTKANEEVSNLIIIDAPCPIT
                     IEPLPAGLHAWFASIGLLGEGDSAEAKKIPEWLLPHFAASVTALSNYTAEPIPADKCPK
                     VTVIWCEDGVCHLPTDPRPDPYPTGHALFLLDNRDDFGPNRWDEYLDVNKMSFHHMPGN
                     HFSMMHGDYAK"
     aSModule        complement(20040..21110)
                     /domains="nrpspksdomains_JX266_003873_PP-binding.1"
                     /domains="nrpspksdomains_JX266_003873_Thioesterase.1"
                     /final_module
                     /incomplete
                     /locus_tags="JX266_003873"
                     /tool="antismash"
                     /type="unknown"
     PFAM_domain     complement(20055..20738)
                     /aSDomain="Thioesterase"
                     /aSTool="clusterhmmer"
                     /database="35.0"
                     /db_xref="PF00975.23"
                     /db_xref="GO:0009058"
                     /description="Thioesterase domain"
                     /detection="hmmscan"
                     /domain_id="clusterhmmer_JX266_003873_0011"
                     /evalue="1.30E-21"
                     /gene_ontologies="GO:0009058: biosynthetic process"
                     /label="JX266_003873"
                     /locus_tag="JX266_003873"
                     /protein_end="2137"
                     /protein_start="1909"
                     /score="77.9"
                     /tool="antismash"
                     /translation="QLFMIPDGSGSATSYTEITEVGPDVAVWGLFSPFMKTPEEYKCGV
                     YGMATKFITEMKRRQPTGPYAVAGWSAGGVIAYEIVNQLTKANEEVSNLIIIDAPCPIT
                     IEPLPAGLHAWFASIGLLGEGDSAEAKKIPEWLLPHFAASVTALSNYTAEPIPADKCPK
                     VTVIWCEDGVCHLPTDPRPDPYPTGHALFLLDNRDDFGPNRWDEYLDVNKMSFHHMPGN
                     HFSMMH"
     CDS_motif       complement(20487..20561)
                     /aSTool="nrps_pks_domains"
                     /database="abmotifs"
                     /detection="hmmscan"
                     /domain_id="nrpspksmotif_JX266_003873_0008"
                     /evalue="3.30E-12"
                     /label="NRPS-te1"
                     /locus_tag="JX266_003873"
                     /protein_end="1993"
                     /protein_start="1968"
                     /score="38.7"
                     /tool="antismash"
                     /translation="QPTGPYAVAGWSAGGVIAYEIVNQL"
     aSDomain        complement(20919..21110)
                     /aSDomain="PP-binding"
                     /aSTool="nrps_pks_domains"
                     /database="nrpspksdomains.hmm"
                     /detection="hmmscan"
                     /domain_id="nrpspksdomains_JX266_003873_PP-binding.1"
                     /evalue="1.10E-10"
                     /label="JX266_003873_PP-binding.1"
                     /locus_tag="JX266_003873"
                     /protein_end="1849"
                     /protein_start="1785"
                     /score="33.8"
                     /tool="antismash"
                     /translation="VRSTISAEMGVEVEEIIAAPDLAALGMDSLMSLSILGILREKTGL
                     SIPSDLLGHNPSLKDIERA"
     PFAM_domain     complement(20919..21110)
                     /aSDomain="PP-binding"
                     /aSTool="clusterhmmer"
                     /database="35.0"
                     /db_xref="PF00550.28"
                     /description="Phosphopantetheine attachment site"
                     /detection="hmmscan"
                     /domain_id="clusterhmmer_JX266_003873_0010"
                     /evalue="3.50E-08"
                     /label="JX266_003873"
                     /locus_tag="JX266_003873"
                     /protein_end="1849"
                     /protein_start="1785"
                     /score="33.8"
                     /tool="antismash"
                     /translation="VRSTISAEMGVEVEEIIAAPDLAALGMDSLMSLSILGILREKTGL
                     SIPSDLLGHNPSLKDIERA"
     aSDomain        complement(21288..21491)
                     /ASF="found active site serine: True"
                     /ASF="non-beta-branching ACP"
                     /aSDomain="ACP"
                     /aSTool="nrps_pks_domains"
                     /database="nrpspksdomains.hmm"
                     /detection="hmmscan"
                     /domain_id="nrpspksdomains_JX266_003873_ACP.1"
                     /evalue="1.20E-15"
                     /label="JX266_003873_ACP.1"
                     /locus_tag="JX266_003873"
                     /protein_end="1726"
                     /protein_start="1658"
                     /score="49.4"
                     /tool="antismash"
                     /translation="TQVMDIIAKETGVSHDELADNIAFSDLGVDSLMGLTISGRLREEL
                     ELNIDSHAFNDHATVGAFKTFLA"
     aSModule        complement(21288..25313)
                     /complete
                     /domains="nrpspksdomains_JX266_003873_PKS_KS.1"
                     /domains="nrpspksdomains_JX266_003873_PKS_AT.1"
                     /domains="nrpspksdomains_JX266_003873_PT.1"
                     /domains="nrpspksdomains_JX266_003873_ACP.1"
                     /iterative
                     /locus_tags="JX266_003873"
                     /monomer_pairings="mal -> mal"
                     /tool="antismash"
                     /type="pks"
     PFAM_domain     complement(21300..21488)
                     /aSDomain="PP-binding"
                     /aSTool="clusterhmmer"
                     /database="35.0"
                     /db_xref="PF00550.28"
                     /description="Phosphopantetheine attachment site"
                     /detection="hmmscan"
                     /domain_id="clusterhmmer_JX266_003873_0009"
                     /evalue="2.20E-11"
                     /label="JX266_003873"
                     /locus_tag="JX266_003873"
                     /protein_end="1722"
                     /protein_start="1659"
                     /score="44.0"
                     /tool="antismash"
                     /translation="QVMDIIAKETGVSHDELADNIAFSDLGVDSLMGLTISGRLREELE
                     LNIDSHAFNDHATVGAFK"
     aSDomain        complement(21639..22589)
                     /aSDomain="PT"
                     /aSTool="nrps_pks_domains"
                     /database="nrpspksdomains.hmm"
                     /detection="hmmscan"
                     /domain_id="nrpspksdomains_JX266_003873_PT.1"
                     /evalue="4.60E-121"
                     /label="JX266_003873_PT.1"
                     /locus_tag="JX266_003873"
                     /protein_end="1609"
                     /protein_start="1292"
                     /score="395.9"
                     /tool="antismash"
                     /translation="TTTVQKITKEEVKGNVAVIETESEMTREDLRKVCSGHLVNGTALT
                     PSSLYGDMAITACEYAYKLLRPDTENIGCNVSHMEVPKTLIFDTKAKSQILRMSVKADA
                     AQGHADVAWTTGEGAQKTEHANCKVYFGNNEEWLGEFERVSYLIKSRVEALKAAEQRGD
                     ASKIGRGLAYKLFAALVDYDRRYRGMESVILDSETCEATAKVNFQTSPEDGTFHTAPYW
                     IDSVCHISGFILNGSDAIDSREQVFISHGWGSMRFAERLSADKTYQTYIRMQNVKGSKM
                     MSGDAYIFDGDKLIGLAGDVRFQAIPRKVLNIVLPP"
     aSDomain        complement(21639..22589)
                     /aSDomain="TIGR04532"
                     /aSTool="tigrfam"
                     /description="PT_fungal_PKS: polyketide product template
                     domain"
                     /detection="hmmscan"
                     /domain_id="TIGRFam_JX266_003873_0001"
                     /evalue="3.70E-119"
                     /identifier="TIGR04532"
                     /label="JX266_003873"
                     /locus_tag="JX266_003873"
                     /protein_end="1609"
                     /protein_start="1292"
                     /score="395.9"
                     /tool="antismash"
                     /translation="TTTVQKITKEEVKGNVAVIETESEMTREDLRKVCSGHLVNGTALT
                     PSSLYGDMAITACEYAYKLLRPDTENIGCNVSHMEVPKTLIFDTKAKSQILRMSVKADA
                     AQGHADVAWTTGEGAQKTEHANCKVYFGNNEEWLGEFERVSYLIKSRVEALKAAEQRGD
                     ASKIGRGLAYKLFAALVDYDRRYRGMESVILDSETCEATAKVNFQTSPEDGTFHTAPYW
                     IDSVCHISGFILNGSDAIDSREQVFISHGWGSMRFAERLSADKTYQTYIRMQNVKGSKM
                     MSGDAYIFDGDKLIGLAGDVRFQAIPRKVLNIVLPP"
     PFAM_domain     complement(21663..22484)
                     /aSDomain="PS-DH"
                     /aSTool="clusterhmmer"
                     /database="35.0"
                     /db_xref="PF14765.9"
                     /description="Polyketide synthase dehydratase"
                     /detection="hmmscan"
                     /domain_id="clusterhmmer_JX266_003873_0008"
                     /evalue="1.50E-14"
                     /label="JX266_003873"
                     /locus_tag="JX266_003873"
                     /protein_end="1601"
                     /protein_start="1327"
                     /score="54.1"
                     /tool="antismash"
                     /translation="GHLVNGTALTPSSLYGDMAITACEYAYKLLRPDTENIGCNVSHME
                     VPKTLIFDTKAKSQILRMSVKADAAQGHADVAWTTGEGAQKTEHANCKVYFGNNEEWLG
                     EFERVSYLIKSRVEALKAAEQRGDASKIGRGLAYKLFAALVDYDRRYRGMESVILDSET
                     CEATAKVNFQTSPEDGTFHTAPYWIDSVCHISGFILNGSDAIDSREQVFISHGWGSMRF
                     AERLSADKTYQTYIRMQNVKGSKMMSGDAYIFDGDKLIGLAGDVRFQAIPRK"
     CDS_motif       complement(22221..22247)
                     /aSTool="nrps_pks_domains"
                     /database="abmotifs"
                     /detection="hmmscan"
                     /domain_id="nrpspksmotif_JX266_003873_0007"
                     /evalue="9.90E+01"
                     /label="PKSI-AT-M_m1"
                     /locus_tag="JX266_003873"
                     /protein_end="1415"
                     /protein_start="1406"
                     /score="-3.3"
                     /tool="antismash"
                     /translation="TGEGAQKTE"
     PFAM_domain     complement(22776..23735)
                     /aSDomain="Acyl_transf_1"
                     /aSTool="clusterhmmer"
                     /database="35.0"
                     /db_xref="PF00698.24"
                     /description="Acyl transferase domain"
                     /detection="hmmscan"
                     /domain_id="clusterhmmer_JX266_003873_0007"
                     /evalue="4.10E-44"
                     /label="JX266_003873"
                     /locus_tag="JX266_003873"
                     /protein_end="1230"
                     /protein_start="910"
                     /score="151.5"
                     /tool="antismash"
                     /translation="FMFTGQGSHYAGLGKELYAHYEIFRTAINEYDQLAQIHGFPSFLP
                     LIDGSEPEVQKLSPVVVQLGLCSFEMALAKLWAAWGIQPGVVLGHSLGEYAALNVAGVL
                     SASDTIYLVGARAQLLVEKCTAGTHAMLAVQGSVETVTEALGARATTTNVACINGPRET
                     VLSGTSHEVAEIAEQLGGAGFKCTQLKVPFAFHSAQVEPILDEFEDLARSVRFETPKVP
                     IISPLLGKLVDGEPINPAYLRNHAREAVNFLGGLVSAQQAGIIDEKTVWLEVGPHPVCA
                     NMVKAAFGATTIAVPSLRRNEATYKTLSASLCTLHSAGM"
     aSDomain        complement(22833..23732)
                     /ASF="(Methyl)Malonyl-CoA specificity inconclusive"
                     /ASF="found active site serine: True, scaffold matched
                     GHGE: True"
                     /aSDomain="PKS_AT"
                     /aSTool="nrps_pks_domains"
                     /database="nrpspksdomains.hmm"
                     /detection="hmmscan"
                     /domain_id="nrpspksdomains_JX266_003873_PKS_AT.1"
                     /evalue="3.10E-91"
                     /label="JX266_003873_PKS_AT.1"
                     /locus_tag="JX266_003873"
                     /protein_end="1211"
                     /protein_start="911"
                     /score="297.7"
                     /specificity="substrate consensus: mal"
                     /specificity="PKS signature: Malonyl-CoA"
                     /specificity="Minowa: mal"
                     /tool="antismash"
                     /translation="MFTGQGSHYAGLGKELYAHYEIFRTAINEYDQLAQIHGFPSFLPL
                     IDGSEPEVQKLSPVVVQLGLCSFEMALAKLWAAWGIQPGVVLGHSLGEYAALNVAGVLS
                     ASDTIYLVGARAQLLVEKCTAGTHAMLAVQGSVETVTEALGARATTTNVACINGPRETV
                     LSGTSHEVAEIAEQLGGAGFKCTQLKVPFAFHSAQVEPILDEFEDLARSVRFETPKVPI
                     ISPLLGKLVDGEPINPAYLRNHAREAVNFLGGLVSAQQAGIIDEKTVWLEVGPHPVCAN
                     MVKAAFGATTIAVPSLRRN"
     CDS_motif       complement(23379..23495)
                     /aSTool="nrps_pks_domains"
                     /database="abmotifs"
                     /detection="hmmscan"
                     /domain_id="nrpspksmotif_JX266_003873_0006"
                     /evalue="1.30E-15"
                     /label="PKSI-AT-M_m3"
                     /locus_tag="JX266_003873"
                     /protein_end="1029"
                     /protein_start="990"
                     /score="49.4"
                     /tool="antismash"
                     /translation="GIQPGVVLGHSLGEYAALNVAGVLSASDTIYLVGARAQL"
     CDS_motif       complement(23682..23729)
                     /aSTool="nrps_pks_domains"
                     /database="abmotifs"
                     /detection="hmmscan"
                     /domain_id="nrpspksmotif_JX266_003873_0005"
                     /evalue="1.30E-04"
                     /label="PKSI-AT-M_m1"
                     /locus_tag="JX266_003873"
                     /protein_end="928"
                     /protein_start="912"
                     /score="14.7"
                     /tool="antismash"
                     /translation="FTGQGSHYAGLGKELY"
     aSDomain        complement(24027..25313)
                     /ASF="found active site cysteine: True, scaffold matched
                     GSSS: True"
                     /ASF="found active site histidines: True"
                     /aSDomain="PKS_KS"
                     /aSTool="nrps_pks_domains"
                     /database="nrpspksdomains.hmm"
                     /detection="hmmscan"
                     /domain_id="nrpspksdomains_JX266_003873_PKS_KS.1"
                     /domain_subtypes="Iterative-KS"
                     /evalue="1.20E-140"
                     /label="JX266_003873_PKS_KS.1"
                     /locus_tag="JX266_003873"
                     /protein_end="813"
                     /protein_start="384"
                     /score="461.1"
                     /tool="antismash"
                     /translation="AIVGMAGRFPDAASHEKLWELLEKGIDAHRVVPADRFPAETHVDP
                     TGKAINTSHTPYGCWIENPGLFDPRFFNMSPREAFQTDPMQRMALTTAYEALEMSGYVP
                     NRTPSTRLDRIGTFYGQTSDDWREINAAQEVDTYYITGGVRAFGPGRINYHFGFSGPSL
                     NIDTACSSSAAALQVACTSLRAKECDTAIVGGLSCMTNSDIFSGLSRGQFLSKKGNCNT
                     FDNDADGYCRADACASVIVKRLDDALADKDRILAVVLGTQTNHSADAISITHPHGPTQS
                     ILSSSILDEAGVDPLDVDYVEMHGTGTQAGDGTEMVSVTNVFAPANRHRPADRPLYLGA
                     VKSNIGHGEAASGITALSKVLLMMQKNAIPPHVGIKGEMNKTFPKDLGDRGVNIAFHQT
                     PFQRKDGKPRRIFVNNFSAAGGNTGILLED"
     PFAM_domain     complement(24189..24551)
                     /aSDomain="Ketoacyl-synt_C"
                     /aSTool="clusterhmmer"
                     /database="35.0"
                     /db_xref="PF02801.25"
                     /description="Beta-ketoacyl synthase, C-terminal domain"
                     /detection="hmmscan"
                     /domain_id="clusterhmmer_JX266_003873_0006"
                     /evalue="1.20E-33"
                     /label="JX266_003873"
                     /locus_tag="JX266_003873"
                     /protein_end="759"
                     /protein_start="638"
                     /score="115.8"
                     /tool="antismash"
                     /translation="LAVVLGTQTNHSADAISITHPHGPTQSILSSSILDEAGVDPLDVD
                     YVEMHGTGTQAGDGTEMVSVTNVFAPANRHRPADRPLYLGAVKSNIGHGEAASGITALS
                     KVLLMMQKNAIPPHVGI"
     CDS_motif       complement(24255..24299)
                     /aSTool="nrps_pks_domains"
                     /database="abmotifs"
                     /detection="hmmscan"
                     /domain_id="nrpspksmotif_JX266_003873_0004"
                     /evalue="4.80E-03"
                     /label="PKSI-KS_m6"
                     /locus_tag="JX266_003873"
                     /protein_end="737"
                     /protein_start="722"
                     /score="9.8"
                     /tool="antismash"
                     /translation="GAVKSNIGHGEAASG"
     CDS_motif       complement(24369..24416)
                     /aSTool="nrps_pks_domains"
                     /database="abmotifs"
                     /detection="hmmscan"
                     /domain_id="nrpspksmotif_JX266_003873_0003"
                     /evalue="2.10E-03"
                     /label="PKSI-KS_m5"
                     /locus_tag="JX266_003873"
                     /protein_end="699"
                     /protein_start="683"
                     /score="10.7"
                     /tool="antismash"
                     /translation="YVEMHGTGTQAGDGTE"
     PFAM_domain     complement(24573..25316)
                     /aSDomain="ketoacyl-synt"
                     /aSTool="clusterhmmer"
                     /database="35.0"
                     /db_xref="PF00109.29"
                     /description="Beta-ketoacyl synthase, N-terminal domain"
                     /detection="hmmscan"
                     /domain_id="clusterhmmer_JX266_003873_0005"
                     /evalue="3.90E-68"
                     /label="JX266_003873"
                     /locus_tag="JX266_003873"
                     /protein_end="631"
                     /protein_start="383"
                     /score="229.9"
                     /tool="antismash"
                     /translation="LAIVGMAGRFPDAASHEKLWELLEKGIDAHRVVPADRFPAETHVD
                     PTGKAINTSHTPYGCWIENPGLFDPRFFNMSPREAFQTDPMQRMALTTAYEALEMSGYV
                     PNRTPSTRLDRIGTFYGQTSDDWREINAAQEVDTYYITGGVRAFGPGRINYHFGFSGPS
                     LNIDTACSSSAAALQVACTSLRAKECDTAIVGGLSCMTNSDIFSGLSRGQFLSKKGNCN
                     TFDNDADGYCRADACASVIVKRLDDA"
     CDS_motif       complement(24612..24647)
                     /aSTool="nrps_pks_domains"
                     /database="abmotifs"
                     /detection="hmmscan"
                     /domain_id="nrpspksmotif_JX266_003873_0002"
                     /evalue="2.20E-03"
                     /label="PKSI-KS_m4"
                     /locus_tag="JX266_003873"
                     /protein_end="618"
                     /protein_start="606"
                     /score="11.3"
                     /tool="antismash"
                     /translation="FDNDADGYCRAD"
     CDS_motif       complement(24789..24836)
                     /aSTool="nrps_pks_domains"
                     /database="abmotifs"
                     /detection="hmmscan"
                     /domain_id="nrpspksmotif_JX266_003873_0001"
                     /evalue="1.90E-05"
                     /label="PKSI-KS_m3"
                     /locus_tag="JX266_003873"
                     /protein_end="559"
                     /protein_start="543"
                     /score="16.8"
                     /tool="antismash"
                     /translation="GPSLNIDTACSSSAAA"
     aSDomain        complement(join(25731..25880,25933..26224,26289..26560))
                     /aSDomain="SAT"
                     /aSTool="nrps_pks_domains"
                     /database="nrpspksdomains.hmm"
                     /detection="hmmscan"
                     /domain_id="nrpspksdomains_JX266_003873_SAT.1"
                     /evalue="9.40E-82"
                     /label="JX266_003873_SAT.1"
                     /locus_tag="JX266_003873"
                     /protein_end="245"
                     /protein_start="7"
                     /score="266.0"
                     /tool="antismash"
                     /translation="LLFGDQSLDTHGFLADFFRLGNPSVLSKAFLQHAGDALRGEIDQL
                     PRLERKKIPIFRTLQQLNERYHSQAIKSPGIDSALLCIAQLAHYIDRSEKEHEDVTKSE
                     NTYLAGLCTGLFAATAIASSPSLSSLVPIAVQVVLMAYRVGSHVASLAERLSPSIEKSE
                     SWTYVVPGAKEAEAKSILAEFHKSEGISQAAQAYVSAVSASNIAVSGTPATLKSLFSKN
                     LFDSRPTAIPVYGPYH"
     PFAM_domain     complement(join(25731..25880,25933..26224,26289..26560))
                     /aSDomain="SAT"
                     /aSTool="clusterhmmer"
                     /database="35.0"
                     /db_xref="PF16073.8"
                     /description="Starter unit:ACP transacylase in aflatoxin
                     biosynthesis"
                     /detection="hmmscan"
                     /domain_id="clusterhmmer_JX266_003873_0004"
                     /evalue="7.80E-79"
                     /label="JX266_003873"
                     /locus_tag="JX266_003873"
                     /protein_end="245"
                     /protein_start="7"
                     /score="264.8"
                     /tool="antismash"
                     /translation="LLFGDQSLDTHGFLADFFRLGNPSVLSKAFLQHAGDALRGEIDQL
                     PRLERKKIPIFRTLQQLNERYHSQAIKSPGIDSALLCIAQLAHYIDRSEKEHEDVTKSE
                     NTYLAGLCTGLFAATAIASSPSLSSLVPIAVQVVLMAYRVGSHVASLAERLSPSIEKSE
                     SWTYVVPGAKEAEAKSILAEFHKSEGISQAAQAYVSAVSASNIAVSGTPATLKSLFSKN
                     LFDSRPTAIPVYGPYH"
     gene            complement(30839..32566)
                     /locus_tag="JX266_003874"
     mRNA            complement(join(30839..31439,31494..32566))
                     /locus_tag="JX266_003874"
                     /product="hypothetical protein"
     CDS             complement(join(30839..31439,31494..32566))
                     /codon_start=1
                     /locus_tag="JX266_003874"
                     /product="hypothetical protein"
                     /protein_id="KAI1850592.1"
                     /transl_table=1
                     /translation="MYKSTLPTLALLAQAAGTWASTVTYEWDVTWVNASPDGFERPVIG
                     INGEWPCPPIKANVGDTILINMTNSLGNQTTGLHFHGINQINTNFMDGASMVNQCPVLP
                     GSSMTYEFVADAPGTFWYHSHNMGQYPDGLRGPLIIYDPNDPYGNDYENEVILTVSDWY
                     HNQTIPLVQQLLSPDNAQFRPPIPDTLIVNEGSDFNIQLDVGKTYRVRIISFAALASFM
                     VHFGGHSMEVITIDASYVQKQEVDQLRVTPAQRYDVLITGSESDHGQNFPFLVAMDVNR
                     DFEATGTTPPVSWNFNATGYLITDPNLPTDSVDVVQTFQPYDESLFVSYDLQPALGPVT
                     KTWVLDFNFCRDENGYSRACFNNQTYIGQKTPALYSAATLGDKNSDPTAYGGVLPFIVN
                     YGDIVELVVNNLDGAIHPFHLHGHQFQVVERPHTGAGVWTGSNVPSNPIPSKRDVVSVN
                     GNSHAVLRFVADNPGVFLFHCHIEWHVEMGLTATLIEAPEKLHGYPIPQEMIDSCQSQG
                     IPVSGNAAGNSNADDTAGFVTIPPTTYYGATYPSPNGGSA"
     PFAM_domain     complement(31019..31405)
                     /aSDomain="Cu-oxidase_2"
                     /aSTool="clusterhmmer"
                     /database="35.0"
                     /db_xref="PF07731.17"
                     /db_xref="GO:0005507"
                     /db_xref="GO:0016491"
                     /description="Multicopper oxidase"
                     /detection="hmmscan"
                     /domain_id="clusterhmmer_JX266_003874_0014"
                     /evalue="1.70E-32"
                     /gene_ontologies="GO:0005507: copper ion binding"
                     /gene_ontologies="GO:0016491: oxidoreductase activity"
                     /label="JX266_003874"
                     /locus_tag="JX266_003874"
                     /protein_end="498"
                     /protein_start="369"
                     /score="112.2"
                     /tool="antismash"
                     /translation="KTPALYSAATLGDKNSDPTAYGGVLPFIVNYGDIVELVVNNLDGA
                     IHPFHLHGHQFQVVERPHTGAGVWTGSNVPSNPIPSKRDVVSVNGNSHAVLRFVADNPG
                     VFLFHCHIEWHVEMGLTATLIEAPE"
     PFAM_domain     complement(31721..32107)
                     /aSDomain="Cu-oxidase"
                     /aSTool="clusterhmmer"
                     /database="35.0"
                     /db_xref="PF00394.25"
                     /description="Multicopper oxidase"
                     /detection="hmmscan"
                     /domain_id="clusterhmmer_JX266_003874_0013"
                     /evalue="8.60E-28"
                     /label="JX266_003874"
                     /locus_tag="JX266_003874"
                     /protein_end="282"
                     /protein_start="153"
                     /score="97.6"
                     /tool="antismash"
                     /translation="EVILTVSDWYHNQTIPLVQQLLSPDNAQFRPPIPDTLIVNEGSDF
                     NIQLDVGKTYRVRIISFAALASFMVHFGGHSMEVITIDASYVQKQEVDQLRVTPAQRYD
                     VLITGSESDHGQNFPFLVAMDVNRD"
     PFAM_domain     complement(32135..32482)
                     /aSDomain="Cu-oxidase_3"
                     /aSTool="clusterhmmer"
                     /database="35.0"
                     /db_xref="PF07732.18"
                     /db_xref="GO:0005507"
                     /description="Multicopper oxidase"
                     /detection="hmmscan"
                     /domain_id="clusterhmmer_JX266_003874_0012"
                     /evalue="1.30E-37"
                     /gene_ontologies="GO:0005507: copper ion binding"
                     /label="JX266_003874"
                     /locus_tag="JX266_003874"
                     /protein_end="144"
                     /protein_start="28"
                     /score="128.6"
                     /tool="antismash"
                     /translation="VTWVNASPDGFERPVIGINGEWPCPPIKANVGDTILINMTNSLGN
                     QTTGLHFHGINQINTNFMDGASMVNQCPVLPGSSMTYEFVADAPGTFWYHSHNMGQYPD
                     GLRGPLIIYDPN"
     gene            35385..36548
                     /locus_tag="JX266_003875"
     mRNA            35385..36548
                     /locus_tag="JX266_003875"
                     /product="hypothetical protein"
     CDS             35385..36548
                     /codon_start=1
                     /locus_tag="JX266_003875"
                     /product="hypothetical protein"
                     /protein_id="KAI1850593.1"
                     /transl_table=1
                     /translation="MKAIIAVPATLALVYRAYSHNSLTPLGIVVAALTAIAHAVHPWNL
                     PFVLLCVFFLAGTRVTKIKKDVKASLTLHSQGSSGGEGPRTHVQVLANSLVASVLTLLH
                     AYQLRLRRNAIVSGELPQESFCYSWGNGDILVIGIIANYAAVCADTFSSELGILSKSSP
                     RLITSLNLRKVPPGTNGGVTLWGLVAGFFGSMVIVTTSLLFLPLCSDLTKGKLAGGEAW
                     TVSQKGTLAWGLVTWGALGSLLDSFLGGWLQRSVRDVRSGKIVEGEGGLRVLVSTDGNP
                     NSREHFKKSADIKATVLNGEGKGAVEIAATSSGAKGGDSAQNPYSPNDKHRTSHFGDNK
                     PTRIAESGLDLLDNNDVNFLMALTMSIGAMAIASWYWEVPLNSIMQT"
     PFAM_domain     35409..36482
                     /aSDomain="DUF92"
                     /aSTool="clusterhmmer"
                     /database="35.0"
                     /db_xref="PF01940.19"
                     /db_xref="GO:0016020"
                     /description="Integral membrane protein DUF92"
                     /detection="hmmscan"
                     /domain_id="clusterhmmer_JX266_003875_0015"
                     /evalue="7.50E-86"
                     /gene_ontologies="GO:0016020: membrane"
                     /label="JX266_003875"
                     /locus_tag="JX266_003875"
                     /protein_end="366"
                     /protein_start="8"
                     /score="287.5"
                     /tool="antismash"
                     /translation="ATLALVYRAYSHNSLTPLGIVVAALTAIAHAVHPWNLPFVLLCVF
                     FLAGTRVTKIKKDVKASLTLHSQGSSGGEGPRTHVQVLANSLVASVLTLLHAYQLRLRR
                     NAIVSGELPQESFCYSWGNGDILVIGIIANYAAVCADTFSSELGILSKSSPRLITSLNL
                     RKVPPGTNGGVTLWGLVAGFFGSMVIVTTSLLFLPLCSDLTKGKLAGGEAWTVSQKGTL
                     AWGLVTWGALGSLLDSFLGGWLQRSVRDVRSGKIVEGEGGLRVLVSTDGNPNSREHFKK
                     SADIKATVLNGEGKGAVEIAATSSGAKGGDSAQNPYSPNDKHRTSHFGDNKPTRIAESG
                     LDLLDNNDVNFLMALTMS"
     gene            complement(39081..40088)
                     /locus_tag="JX266_003876"
     mRNA            complement(39081..40088)
                     /locus_tag="JX266_003876"
                     /product="hypothetical protein"
     CDS             complement(39081..40088)
                     /codon_start=1
                     /gene_functions="biosynthetic-additional
                     (rule-based-clusters) PF00561"
                     /gene_functions="biosynthetic-additional
                     (rule-based-clusters) Abhydrolase_6"
                     /gene_kind="biosynthetic-additional"
                     /locus_tag="JX266_003876"
                     /product="hypothetical protein"
                     /protein_id="KAI1850594.1"
                     /sec_met_domain="PF00561 (E-value: 3e-08, bitscore: 27.6,
                     seeds: 48, tool: rule-based-clusters)"
                     /sec_met_domain="Abhydrolase_6 (E-value: 3.1e-09, bitscore:
                     31.8, seeds: 455, tool: rule-based-clusters)"
                     /transl_table=1
                     /translation="MKRMASAKSSGPSSSGSMTSRSRGGTETSNDSVVSSRAASVAESS
                     WSTTSRVTSSTETDASPTDPPKELWFKTLNPYAPVTVVMLHLLFSSHLEWAHVWPKLTE
                     YHLLIPDMPHHSRSRSIKPFSFALAADLIADMIRKHAHGGRAHLVGISTGGFVCQELVR
                     RHPDVAISVFASGCSPLRDFWLNMSKRPKLIHLGLLAMLHTPNNMFLKVSGWSPELQNN
                     DLVKEVKRNTTSRLSERGNSDTAAFQQEAVQEVATKGVRICLVAGGKQDDFEGTRNTGR
                     DYRTLGTGEAQQSRAYIVREAIHAWNLQYPELYAKGIQAWIEKWQMPPEFELLE"
     PFAM_domain     complement(39495..39842)
                     /aSDomain="Abhydrolase_6"
                     /aSTool="clusterhmmer"
                     /database="35.0"
                     /db_xref="PF12697.10"
                     /description="Alpha/beta hydrolase family"
                     /detection="hmmscan"
                     /domain_id="clusterhmmer_JX266_003876_0016"
                     /evalue="1.50E-08"
                     /label="JX266_003876"
                     /locus_tag="JX266_003876"
                     /protein_end="198"
                     /protein_start="82"
                     /score="35.6"
                     /tool="antismash"
                     /translation="VMLHLLFSSHLEWAHVWPKLTEYHLLIPDMPHHSRSRSIKPFSFA
                     LAADLIADMIRKHAHGGRAHLVGISTGGFVCQELVRRHPDVAISVFASGCSPLRDFWLN
                     MSKRPKLIHLGL"
ORIGIN
        1 ttgactatgg acagctagct gaagtctcca gcgccgtgga ccagattggc ttgaaataga
       61 gcatcgtcaa atcccggccg cggcgcgcta gagccgcaga tcgtttaccg tttgattgat
      121 caccgaacct tgcagcttta cgccttgggg cgcgttccct agctgcaggc ttgtgccccc
      181 cagttgatcc accccagcac ccagcaccca gcacccagca acccagggcc cgccacggct
      241 gccaggcgcc cctccatcca ggtcgccatt ctctctgcgc cgaatctcgt tccgctgtca
      301 gcccaggcac aacaagcttc cctgggatct accatagtaa aagacagcct ctggaggtaa
      361 ctttggcttg ccaggagagg ccgagactaa atactctgcc agctgatgga ccagtcttcg
      421 gtttggccgc cgcggtactc ggtttactgc gccttggcag cctattgctc cccaataagc
      481 ggttcaatct caccaaaggg cccggccttg gctggggatg gcgactgtcc cgtcagacgg
      541 ccggccgaca tgcatgtacg tgtgaatcag cgctgccaac gtggatgaag caagtatctc
      601 atggctacct ggcatgcggc atgcctggca acctgggtcc tcgaatcccc tggcctggtc
      661 gctccctcgg atcgctaggc gagtatgcac ggatggcttg gtgggaaact accaaccgca
      721 cgtcctggcc ccatcttccc gtttcttctt ccaactgtcg tttccacagc ccgggatctt
      781 ggagccgggg ccccccctcc tcaggagacc tcgttggcca tcacttcaag gttctcctac
      841 agctcatcct gtgcgagtct atgttttgac aatttggtca aattacctcc ccggccatgg
      901 gccagcgccc ccgccatcac ttcgacaggg ggcccagtcc tagggtgctg cttgtacctg
      961 agcaggtact cttctggcgg ccgaacagtc tgaatcgcct tgggcagatc tgccaggccc
     1021 tgtctcgaat acctccctcg gaacttgggt ttctcgtcat cccgagtcca catacatggc
     1081 gcccaccgtg ctgagaagat gaagctaccg gcaccgcctt ggcccacatg gtaaagcctt
     1141 ccacaaccgc ctttgctggt tgatgaccct gatatcagta gccattgttc atatttagaa
     1201 agcatattac gggatgcttc tggcctccac gcatgtccca tgtcttacgt gtatattgta
     1261 ttccttccca tcgggtctca ttcgtttcta tcttacctag gctaatccta ttcctcgtct
     1321 gcatctggat gccagtccaa atctttctcg tgtccattcc gttctagatc acttgacatc
     1381 tacccttctc ctccatcctc accgacttga cgaattaaca gacgcccata tcggcaaagt
     1441 agaaacaacg ccgcctcgag ggttatagcg gcacggttgc aaggctacga atctaccaac
     1501 tgatgccgct ggtcttatat atcacctggc aaagacgaca ttcgcttgtg gttcacgatt
     1561 cattgacgaa gcaataagac aaaaaccaaa caccatgatt tactgtacct attgtgggag
     1621 gagcttcacc aggaaggaac atttggagag gcacatcccg agtcgtaagt acaatccacg
     1681 gaactcggga catcgtatac tcacacaaac agatacaaat gttaagccac accgctgtag
     1741 cgcctgccag ttggcgtttg caagaaggta agtaaatact atcgagaaat ggccacatca
     1801 gctccactaa cacaggtaca gggatcttct tcagcgacac tactcgactt atcacgaagc
     1861 tcacccttta gagccgccga caggaggtat tccgacggtc gcggggaaaa caccaatcgc
     1921 ctgcctcaac tgcgcacagg caaagactgg ctgcgataaa ggagtgccct gtgcaagatg
     1981 taaagacaaa ggactacctt gtgcagcacg gtatgccagg cggtcttcca aggctgctct
     2041 acgagctgct caagcggccc aagctgcgca gtgcagtgca gcattgggta gtcaagaacc
     2101 catcacatta gcacagcaag gctcaccggt ggccaccatg aatccagtac tcatggacat
     2161 tgatgcgagc gttgcaagac aagggtctcc tgcgaagcat tcgctctctc cggaggccga
     2221 cttgaccatc gacctgaaga tgcagcatca cgacaactca aagaagaact cgccagtcaa
     2281 ctcccatttg agcccgggtg gattcgcgtc tccgcatgtg caaactgacg gtcttgacga
     2341 tttcatgcaa cttggaagcg aattcattgc tccggagcca aactatcagg acatgcttgt
     2401 gtggtctgat tatcctcttg acctggacgt ttactctacc accatcccca tggctcgcac
     2461 agatgttcca atgcctgcgt tcgcagaact gagcgatatc tcttcgtcga attcagagca
     2521 catgagttct tcaagaggct cgatccatac aaggagcact agcatcatgt cgagcaatga
     2581 ctttgacacg tccgtcaagc ctcttgatac tggcgtcgca agctcggctg aaatacccga
     2641 atttgaggtg gttatcgccg ctgaggctgc gtggccactg gctcggtgca acccctcggt
     2701 ctattcaggc acatgccctc gaaccgctat cgtacatcta gaatgcctgg agcagaagtc
     2761 gaagcacgaa ggcacgtgga gtgccctgga gaagtatttg gagcaggtgg attgggatgc
     2821 tgcagatctc gcctctgttg ttcctatgag ctcccgcacc cgcgatcgaa tgctcgcaat
     2881 tacacagact tttcttcaca aggctttgga gatacaccgc ggtggtgtta atggcttcaa
     2941 taagtcaact tacaacagcc ctggcatgtt aaccttcctt gtccttcccc catccaaaat
     3001 tctggagttt ttcttgagaa gttacgtcag aagcctgact ttcttctatt ccctcgtttc
     3061 gacaggctgc gtcgacccca atgagatgct ccagaacaac caagcaacta cgcttcttgt
     3121 actgctgatg attgctcaag gagcttccgc agtccccaca gctgaagctc gggctttatc
     3181 agcaggtcta atcgaaactt gtcgcatctc cctttttgat attatcgaga aggacattga
     3241 gatgtctgca gacccgacgg ctctccgatc agctctcctc ttcaccttgt tgggggcatg
     3301 gagcggagac aagtggttga tggatatagc catggggcag cgtggcatgt atctctctgt
     3361 aagtgcagct gcacgagaaa acgcaaggct ggcccaactg accattatcc cagatgttga
     3421 aacatgctgg catgcttgac tctcaacctt caatgattcc ttctttacaa gcttcgacca
     3481 gcactgaatt acaatggaga gcgtggctac atcgagaaac gcagaacagg taagctctca
     3541 tgttcaactt ttcatggcta tgctaacgta tcgcaggctt gtgtacaact gggttatggt
     3601 ggaccaggaa ctcagcttat ttcatgacac cgctccaatg ctttccatta gcgaactctg
     3661 cgctcctctc ccgggacctg aattgctttg gatgtcagca aacgctgagc agtggcttgc
     3721 cgcagtgcaa tccatctatg ggtgtacatc caacgtaaac ccccaacttc tcaccactcc
     3781 atcaatcacg ccatcgctgt gcgatctctt ccaagatttc ctgcatgaca atttgtcgcg
     3841 aagacaaggg aatctgtctc cacatcagct tcgcctactc ttacacccac tacaatctct
     3901 cctctgccat ttgagacaga tgttgtcgtg cttctcagat gtgcttagca cgcgccgcac
     3961 aacctccagg acggtgacga aggcctccac aatgctgcgg ctggaggaag ttcaagcact
     4021 attacagaag tggtacgaac tatcgatcac atactacaag gcaaatccag gctgcgccgt
     4081 cagcaagaca aacctggttc tctaccacct aatctcactg aacgctgtca cgaattttcc
     4141 cgaaatcgaa cgtctcgcgc gacgcgaaga ttttgatggg tcttactggg agctttcact
     4201 tcgtcataag aggtgtattt accagcgaga agagtccata ttccactctg gccaagttct
     4261 acgcctcgtc cgcagcatgc cgggcgaccg acgccccaca tggtggagca ctgcgattta
     4321 ccgagcgatc ctcattctat ggaccgacag catctcgcga cttgatccta atttccaaaa
     4381 acgagatgat tcaggtggcc ctgtggctat cgatcaggta acaccggaag atgcggccgt
     4441 gatcgcttac atttggaacg gagacggcat ccctgtcctc actccgagtg aaagcaccac
     4501 tgcgaatcta gatcagcctg ccgaggttct tcgctatgcg gtcaaggtta ttgaagatgg
     4561 tgtgagctgt agactcagcg acggaatcaa gcgcaagctt gccgccctag ggagcaactg
     4621 gagcgtcgat ggatgtgggc cagtaacggt gtaaacggca cagccggtgt ggccagacac
     4681 atttctcttc ttctttcaac ttccttttcc aactttcacg acgacatgac atagtacata
     4741 cagggatttc aagggtaata ggcaggccag gcacgcagtc tccttgccgg acacagcagt
     4801 tttgaggtgt aattcgtgat tggcgttccg gggtggaact tacaggggtc attagaagtg
     4861 accaggttcg agctcttagt aagatagagt gggcggagta atggatctga cattaacgac
     4921 aagcggacaa tgtaccgagc atccggttgg ttatcgccca aagctttctg cttttcttgg
     4981 accacgagga tccttgtcat tgtgacaaga ttttggaggt gttcataccg gagactcggt
     5041 tccctctggg cggatgttgc gttgctaccc atgtacaaaa atacttagaa catatcacta
     5101 ggaaccctgc tattatcagc aacttgataa agaccaagct caaagtcgga agttggccac
     5161 atgttccatc gatgattgcc gactctgttc ccttgcgtcg atctctagac cccaacatag
     5221 gcacccgatg aagacagata gcggctgttc gctaaaaact gttcgatgga gatacacctt
     5281 tccgtaagtt tattcatacc cctttgacaa gcttttgtct atgcctaggc cacgcgttga
     5341 tatccggcat acaacaatca aagttctcac cgcggtataa ttagcgacat ctgggtcctg
     5401 aaccacaccc cctgccttct ctccccaaaa gaactaacct gtacgacctg gcgtgggcct
     5461 cctatcttgt gcggcgacgt tcaatcttac gatccttctg ccgcattcag gatcctgcgc
     5521 acgttggaaa ccactgtact tgctttcccc gcgtcttggt tcttggacca tcttacccaa
     5581 agccacaatc gttaacctgg ttttacgacc ttgacactgt gtgtgggtgg aaaagtgaag
     5641 cctataatcc cggtcagctg tgtggcaaca gcatacgaat ctgacgcgga gcaacacatc
     5701 cactgcaagg cctagattga aatagtcatc gctacaatca ccaaccgcgt aggcgttcct
     5761 cgcgggcgcc accttcttgc agatatatgg caaggcatcc gaccctgagc gggattctgg
     5821 atctgcatgt actgagaact cagaaacgtt tgtggcattt tcactgcatg actgggcgaa
     5881 gcccgacgat tttcgcccgc atggggttca agaatatgca tcgcgggatc ccgggccgtt
     5941 gtgtgattgc ttgtctgagt tttgacaggc ttactcattc gcagacccgg cgcaaaggat
     6001 gagatcctca aagatacagt tcgccataaa taaattgggt ttttcatcgg ggcgatggtg
     6061 agtagtacac tctggtgatg gagcacgcag gggggtcgca gagcgattaa gctcttggct
     6121 acagggggtc ggagcgcttg cggccgaccg ttgtcgccgc cctacaccac cccgccaatc
     6181 cccgttgagc ggagcatggg gggtagctgg aggctgcgga agactgggct cgcctctgca
     6241 cgccagagct cagcctcccg ggatgcgtgt tggcaaatca gagcatgatc cgacggcggc
     6301 aaggctgaaa gcggctagct agcgggttgg ggtctatata acttggctgg tcggttccag
     6361 cagttcccgc tcagcatttt ggggtctata caaagagcac gtggctggtg gcttctgagt
     6421 gttgggccat atacggcaac cggtgaagag tcgacgatgt ggcggcgagt ggcttgcttc
     6481 ctgcgtatca atctcaatcc aacccgcatg gtccggtcga aggatgtagc atgcgatttt
     6541 gtcgcggagg catatggtat ttgtcagaat atagcggatg acttatgcag ccatcggctc
     6601 cgcggagcca ctgttggcac aaatgcgcct tcctggcgcc catcgccaag ttgtacagcc
     6661 gtcgtctctt acggctaggc acatgatgac aagcacatca ggtcggtcat ctacacaact
     6721 gacagcttac gcctcactcc cacatcacga aggaatgcta ccctgctcca atattacatc
     6781 cagggtccaa actgcttctc cacgggcttc caaacggctc cgtcttctga tgatacagta
     6841 agtggcacat aaaaatctat tcgacagaac tgacatcata gtcaccaaca acagatggag
     6901 catatggcac agacattgaa tcatgagcat cactttgcct ccctacctac agagcattgt
     6961 atgtgcttgt agggatgatt ccgcatgaat acgtgatatg gtgtgattgt tcgagattta
     7021 tttaacgaaa agtgcctgaa agggcatcaa cgccaggcgg ggtttgaata gtttgttgcc
     7081 tgcagcagta ttcattccac gtctatacgt atacggtgcg catgggacgt tcttaccaac
     7141 agagcgacgc agacagctgc acatctgtag tctggacata tcgtcccagg ccggcatgag
     7201 ggagcctcgt cgatgaatgc acatcaagat ataacggcta gtggtctgtc atcggcaatg
     7261 ataacaggct gatctcattt ccatgtctag taccctttgc tctacgcttc tcacaaaacg
     7321 cattctacgg ccgaatataa gccgcgaaac gacgacattc cgccagatag gcgctgagtg
     7381 gtcaacattt tgactcgtca cgatggctga gatgcatgga gagatctcca gctttggaga
     7441 ctgttgctgt caatgtgcca ctgcccagga agagttcgcc ggccactgtt ggcgagcacc
     7501 tgccaacacc catgctgccg tgaaacattc aacagaggcc aagacacaga tgataccgga
     7561 ggtccgctgg ggcaaaggtc ctgccagctg ccgtcagcgg gcagaaacca aggagaaagc
     7621 aattgagatc atgacagcca atcatttgta cctctagctg ccaaaaaggg caggtctcca
     7681 catttccctc ccggccttca ctgtcttggt gcactcctac gctggtcgag gacctgggcc
     7741 aaggtcgacc aggtacgcgc ttttcggaag cttcaataag gagcagactt ttcttgaagc
     7801 ttgttcttag gtgccagctg ttgtattgac ccaacatgtg ataggggttt cgccattgtc
     7861 gcgcccgtcc agcgcctcgg gggcccgtga gctgttagga cacttactcg ggccctccgc
     7921 ggcgtctggc ccctggcgct aacagcggcg ttccgttcct cgcgtccgtc agagctccgt
     7981 gacttttccc caaccttgat gcccatcatc cggaacccca agggttaagc cattgggact
     8041 tataaaagaa acgttgttca gagatacatc accacaatac aagcattctc catcctcatc
     8101 atctttcgcc gtgagacgtg atattgagac cttcaattta aaatactgga aggtagtctt
     8161 actcatcttg ataagccatg tctccctcag ccattcacga tctttcttca tccagcatgg
     8221 atgcccagag caaccaggtc aagccactgg ctggcaagat cgccctgatc actggtgccg
     8281 gtcgcggtat tggcaggggc attgccttgg agctgggcaa gcgaggtgct tccattgttg
     8341 tcaactatgc acgaagttcc agtgctgctg acgaggtcgt tcgggagctc ggaaagttcg
     8401 gcagcaagtc catcgccatc caggccgatg tctccaagcc ggatcaagtc gctggtctct
     8461 tccagaaggc tctcgcacat ttcggacaca ttgactttgt catctccaac tccggcatgg
     8521 aggtttggtg tgaagagact gaggtcaccc ctgagctctt cgaccaggtt ttcaacctca
     8581 actgccgagg ccagttcttc gtcgcacaga atgccctgaa gcactgcagc aacggagggc
     8641 gtatagtcct cacctcttca atcgctgccc aaatgacggg tattcccaac cacgccctct
     8701 atgccggctc caaggccgcc attgaaggtt tcacccgctc cttcgccgtt gactgtggca
     8761 agaagaacat tacctgcaac gccatcgccc ctggtggtat ccagaccgac atgttcgatg
     8821 agaacagctg gcactacgtc ccaggcggcc acaaggatat ggacattaac aagatcaagg
     8881 atggtcttgc taagatgtgc cctctgaaca gagttggtac acctgccgac atcggcaaga
     8941 tcgtgtactg tctagtcagc aacgagggag aatggatcaa cggtaagcat tggcttgatt
     9001 tgttgagata ttggtacgca acttctaaca gcttcacagg ccaggtcttg cgctgcagtg
     9061 gtggcggtgt ataaatgagt cgtcgatagc gacacagaaa gatataacgt tgttctaccg
     9121 gcctacacaa gtaacatatc agggcacatc acagacttgg caatcaaatg ttagtaatgc
     9181 attcaactca gcatggtatc tggcgtcgtc tggaattaag tatctggata gctgagaata
     9241 gagtgtgcca cttgaaaatg aaaaagccta gtgatcaatt gaacaagttc tgctactgtg
     9301 cgcactcggt cgctctttgg taagcgacaa cgtactgtct tcagtcactt ctcacgtgta
     9361 accttatctc tatagctgat gaattctcgt cttctactct aaccaagcgg aataaacgtc
     9421 ttcgtagggc aggtgacttc gagttcaaaa atgtttgctt atgccaacct tacgaataac
     9481 gctttccccc aaacctcaat ctgcaaccac tgattaccgc tgtagccatc tgattaatga
     9541 ctctacatca ctgagtattt actacctcta tgaacaatgg ctaatgactt gtcgcgcgct
     9601 gttcttcctt tggtcattga tcgctgacgt tgagtgcaat gctgctacat tgtatcggtg
     9661 catggctaga gctgaagggc tatactaaag gtttgatgga aaagctgtca agtttgtcct
     9721 ctaagccgaa tcttcttgga gcaccggctg cctcatcata cagctgcgcc gcaatatgcg
     9781 gcctaccacg tgggccatct tatgaatatt gtcctgcatg tgtggcgcaa aggtgttaag
     9841 gatgtatgta agtaaaaatg aagcaaacgg gaaaagattg aataaaacct ccgactggct
     9901 gcaagttcat cagtactttg tcatgagtcg tatgcagctg cgatagagga agattggtca
     9961 ccagccagtg aggggtcaat gtcttacatg atcttggcag cttccaaatc aacgacaccg
    10021 gttatggact tgcattgatg actgcgtttc gcggctagag tatcctatca tggaatgatc
    10081 agaggaagca cccaagcctc catttcctgg tttgcccttg atacgaggat taagatatcg
    10141 gaagcggccc gtatgcagcc gggaagcggt gaagggttct gagacatgac aataccaaca
    10201 gggccaaagt gaccacccaa atcgtgacca tggggttcga aatagttgtt gagcattgaa
    10261 tttccagcca gcaactgatc aaaaatgtct tacctcaatc aacaacgcta cagaagcagg
    10321 ggtagatcca gttagccttg gctcaggctc atgcatatca tcactagttt gactaaatag
    10381 gtccagcgtc agtaactaga tgtatctcta gcacagaacc ttggagtttt atcccagggc
    10441 taaggaaata ctgtattgta tcatcgtatg ctgaggacat gatacgtatc agataaccgt
    10501 tagttgagca gatcaaagcg ctagaagaca gatgccattt cgggtcatta gcttccctct
    10561 ggactcaacc gtgttttcat gattaatgat ccggaagtgg tggtatataa ctacaaagct
    10621 agaatgaaat ggggatccct gtagatatgg cagatttcaa gggccaacgc ttgcagcaaa
    10681 aagatccccg ctgcgatacc gtatgcataa agaagcgcaa gaagagagac atacatattc
    10741 aaaggaaagc atgtctagtc aacacgagga gatccacaaa atttcctcac gattcagcag
    10801 gggacttgtg gccacacgga attaaatgaa ggcaatcagc gtggcgtctc agcgcccctg
    10861 ttggcgtgga ctcacccggc aaacttttgc ttttagccat ctagaattag aagaaaagca
    10921 cccgaagctt gcctacacgt ggcaatgtgt cgttccaaat gtgttgatac cgccacagac
    10981 cacggaacac tagatgtatt tctcttcgag ttatgaacag agcagtctaa tgccaatagg
    11041 atgggcaaca ctccggatta tgtactttat tgcaaaggct gctggccttg gcaagcttct
    11101 ccgacgggct taaccctgta aatggagcgc gacttcggaa atcggcaaaa atcttaactc
    11161 tagacgtggc atcaagatcc cagtttggga atcgtatata taatcttcac tattccaaca
    11221 aggtttttag gacaaccgaa tgaggaaaat gatgatgaca aacagcagcc agcattagta
    11281 agagcgggtc ttcaaatgcc tcaggaatag catagttcgt gagataaggt tatagggttg
    11341 cagcgataaa cgtagatgtg ggagattcct tgaggctggg ctctgggtta acgctatctc
    11401 ccatgtgctc atgtgccagc cggggtatcc cctaaaacac tagagctttt ctaagcctct
    11461 ataccaaaat agtaaccctt gttatgactg agcaaggatg aacctcgtca cctggcctcc
    11521 gagcctcgcg atcccgattc tatgtcgata cacgccattc gcggcttaag aaatcaggcg
    11581 ccttcaactc tgcatcatgt aggtagtcac atgtcccttt gaagtagtca cttgccactg
    11641 gttacccttg tgatagatga gttcccaatg tgcagcaaga accacacagg aatccggtgt
    11701 ggaggatgag gtgtagacat gccccccagc accagccccc aagccaaact tcatagtagt
    11761 tcattacaac gtcgacagcc cgccattcat gtgctatcat tggaaaatta tgttgtacaa
    11821 gaaatatatt cattaagttt agcatctatc ctatgcccaa actcctaaga catcgtagat
    11881 cgtatatcgt cgtgagcata accataagca agctggtcga ggcgaagaaa ataatgtatg
    11941 aacacttgaa agcctcatga tgccagaacc taggcaccaa gccttgtgac ctttgctctc
    12001 atgagagagc aatgttgtta ttcctcattg aaaccactca taccctgttt cggcccgtct
    12061 agggtcgcat atttataccg acttcgtctg agttcgatgc gtgcttgtag aagaccctgc
    12121 ctaaacttcg acgtctcgtg acgaacaaga ccgataacgg aaaaacagaa ggtgtcgtat
    12181 atcttgactt tggaagtctg atgtcagaat caaccaccaa ggtctcgata atcgacaatc
    12241 agccggttga aggcgccgca aatccaaatc atgctaacgc ctcagtatgc tcatacatac
    12301 cagaggggat ctgagtatgc tccaatttca ggcgaaaacc atatcgcctt ttctgtgact
    12361 gacaacctca agtgttgtcc cgaggttttg tcccaggtat cctatcatag ccctactaac
    12421 ttcagggtcg tcggacaggt ccgcgcaaac ttcacgaaat cgagcgtaca attcttccag
    12481 ctttcgtagt tctctggcaa ggatttcaag ttcaagccat cttccatctt cgccattgag
    12541 ttgataagca ccaaagctga ctcccagagc acctcctggg ttaatctggc tcatgccaat
    12601 aggatcatgc tcgaagtgtg aatgcgttgc atgcttgtag aatgacgtaa tcttccccat
    12661 tactgttgcc agcaacattg cggcagtgtg ggttcccgat cggctcatac acttggtgca
    12721 tgccagcatg gcagcacagc cttcaactgc cttgcggttg agagacagaa ccaagtcgaa
    12781 tggagggact gccggggagg aagcgttgtg caaggcctgg agagactgca aacagaccgt
    12841 gaagcaagtg cacgaaccgg catgaatcga tggtgaagac ttattgcgtg acgcggcagg
    12901 tcgtaccatt ggtgttgcag ttggactagg aaagtaattt gacgccatac ttgcaggagt
    12961 cggcatctgg ctatatgctg gcatgtcagg gcctgttgga tcggtccata ccataggtgt
    13021 agacatggac aagtcaaagg actgtgagcg catatgtgat ccaggcattg gagacgccga
    13081 gacggcatcg ccatatgggg tgcaggaggg gtcgtttggt ggagtccaag ggattgtcgt
    13141 ggcgaacatc tctggcggtg caggcatatg attctcagac atagtcctgt catcaacccc
    13201 aagcagggcc aaaccagtgg atatcgaagg gtttcggctt attgaatcgc cgacgctgct
    13261 gggaggtgta gtccagcctg tttcgactct gaaaagatga tcagaagggg gaacatgttg
    13321 agcaaacgac atgctcttat cctccacgat gtggttcagt tccgggttct cctgattgtt
    13381 gttggcttgc attgagccgt tgctgtctgg ctttggttta ccggctcggc ttgagggcga
    13441 gtaccggcat tcaattccgc aggcaaggca tcgggagcat ataggtctgg ctttggaaca
    13501 cttgaccttt gccaggaagc atccatcgca agatgctctg agtcgaggtt gacgagattt
    13561 ggtcgaggat gacatcggta gagatgatgc gcagtgaaac cccacagctc ttgcaggtct
    13621 acagagctga cctagaagcg ggtgaaaaga aacgagagag tgggcagaaa gcgtgtaata
    13681 tatggtgaga gtctgtgtat aagtaggatt ccgtggcagg ggatgtagcg cagagcttat
    13741 tgtgccttat gccaggatac acacacgaac aggacgagaa cagaccattc ctagaatcat
    13801 ggctgcggga cgatatgtgt catccaacgt taaattatcc aaaattatga aaatgagggc
    13861 tgtgttgagg tgggtagagt tcttcggaaa tagatgctga ccggaagtga agaaactccc
    13921 aaatccctcc caggcataga agagggatta actcaaacag aaatagtagt gactagctgg
    13981 cgaaccacag ttatcaagac aatatctagt ccgggaaagt ggcagattat gaattcacag
    14041 ggttccctta gagaaggaaa gcacaccaca gggtgctttg acgaattaga ggctcgtagg
    14101 caagccgtcg aggcaatgag ggcgccaaac gggaaaacat ggcaggatca gcatgttcta
    14161 ctcacggcag agctgccgag ctttgacaag agtgctccac taggaaaaac ggcgccaaaa
    14221 gccaccaagc cttcaggtta caagctttga aaatgcagca ggtacgtatg tggcaccggt
    14281 accagcttgg tgccaaaata tatggtgtgc ctggacatgt agtatcggaa agaggctgag
    14341 gaccggtcca aggaatgatt tttgtgagga gcccgtcctt acgaactcag tgcttacggt
    14401 cgacatggtc tctggtggtg cgtgggtgga gacttgcgat cctgccatgt gagatggcgg
    14461 cctgtatcac caccgtcgaa tgagattatg agaagaatag gtgccgactc aggacgccag
    14521 tagcagggct tgagaagcac tattaagttg cgggcactgc agatgggtcg cgctacttgg
    14581 tcaacgtgta agggagagca gcggagaggt agtgaagctc cccaaagtac agaaaatatg
    14641 tatgatgcgg agagcggcct agatgaggat gcagagccgc gatacgggat gaagcctggc
    14701 taccagttga gatcggagca agggtccaag ggtcagcctg gaatgagaat gcttgtgcgt
    14761 tcaagacctg ggcagctggg gttatagaat ttctccgagt gagagactgt ataatgtacc
    14821 taggatccgt gtgcccactt tttgcacccc ggtcgtcgtg cacaacgtgt ctgcattatg
    14881 gatatcccta tcttgctgca atacgctttt ggtagatgct ttggccgcat cgcttgcctt
    14941 gctctctcgg acccgagggt gggtgcggat gcttcccttt ctgtcaaggt tagtgtctcg
    15001 aaaacgatcc ttagtggtga cgaaatgcga cgtatcaacg acaaaacagc agtactattt
    15061 gagacttcca gtgctcgcac atggcagccc ggacttgctc ggagtccaag ccagagctgg
    15121 ccaagattca ggtctaggag ctgcggacaa agtggttagc tgcctactct ccatttggga
    15181 catcaacgcg gatggattcc cacgcggatc cgaaatcatg gccgctaaag ggccaccacg
    15241 ttaatttagc tcatttatgg tgactaaatg cggcccaatc tcttgtgagc actagatttg
    15301 gagcagccag tcgatgttcc tcgtaatact taatacggac attaacgaaa atcataagct
    15361 gcggtcattg tcctaaagat gatgctgagt tcgtcgtctc gcgcgctctt ggtctttatg
    15421 tctgacgaca tcattcgatt cctagttatc ctacatcaac aggctacgcc ttcaacgttt
    15481 catcagccct atcggagttc ttccaataat ctgccttcct tggctccaaa aggtgttgtc
    15541 agatacacga ccgtccattg aagccagggt cttcgggcat gtacaggggc tttccgccca
    15601 agtgtcacgt cagcatgtcg cttatcttcg ccctccaaga ctgcattctt tcacacagaa
    15661 tggtatccag atgaatgacg gtgctcgtct tgggtgtcaa gccaattgtg aaaaggttag
    15721 ccaattgatc aagtgccgac ttgctatcag cagctacagc cacccaatag cttcacgtag
    15781 atcactctcg agtccgaagg tcgcgtcttg gaagccctcg cagcgtctcc tacaaacaaa
    15841 acctgttagc ctcggagtct ctgggggtac gggtgggctt catccaggtt gcaggtactt
    15901 cggcctcgcg gagtcttgcg cctctgagat caggtggcct tcagccgcgg tccgaataaa
    15961 gctagccgaa tgcaaacaaa tcgagcatca cagacttttt gtatgctgtg actgcacacc
    16021 caaggtccga ttggcacata aagtgaacaa gtcgacgacc gccgccactt tctgtcgacg
    16081 cattcattgc tatttgcccc ggtgacccta gttatgcaca tacctgcaag gcatggcact
    16141 aaacccccct caactacatg ctgcccaaaa gctaggtaga accggttcgc cagggactcc
    16201 aaagtggggg aggggggaag ctgaaccgcc tccaattcca gcccgctgcc cctacctgtg
    16261 gatccacgga gtataggcgt cttgattctg agtagggctc gatcatccag ggaagtgatc
    16321 agcacatctg ctcgagctga aatcccatcg tatttattcc cgacgcctcc agggagacct
    16381 cattccgctt tacacgcgac ttgcccgacc cacgactctc cgccaaacac gtcggtgacg
    16441 tggcatgcac ataggctccc agcattatga gggatcattc ggtagaaaat tgaatggagc
    16501 cgtgcctgat cccggcaaag gacagtcgcc tcatatcatg tgaccaacga tttcggaagg
    16561 accttagaca tagctatgcc tgcccgcact gagagtcctg gcaatcactc ttggttagtc
    16621 aacttcagac ctacatatac gtactgtgca tcagacaggc gattgcgcaa aatgtgcagt
    16681 caacttgaag aacgcggcaa tacaagggct gtgttgctgt tggcagaata tttttcgtag
    16741 ttatcttcat acagtttacg gaatggaggc cgggcgagat cgtcggtttg cgagaccttg
    16801 tgcacattac agtttactgg tgatgtagga cgtcgcaatc ttgggactca ttcccaatca
    16861 gagcagacat gagcccgcat ggatatccag cgttttcgac tgtagatata gaaaaatgtt
    16921 ttcatattaa agtacaatca ggcagaccca acacccattc cagtattctc ttacactctc
    16981 tactagatca atccaacgat taccccttag gagcatctca agtcgaaacc ccacaatatc
    17041 ttataagtgc ctccagaggc aattgccaag cgttcaactt ctgtatcctt actgttcaac
    17101 atgaacttca gccactttgg gcgtctttta caccaaaggc tgacaaataa attttgagcc
    17161 aagactgttc tgatgggctg cctccactat tcttattggc atctttccag aaacaaaacc
    17221 gcggtgtata tatctccgaa cagctgaaaa ccgcagctga tttggttcaa acaaagcaga
    17281 gtagcaatca acagctccct gttgttttgg ctactacttg atctgcaaaa tagatttata
    17341 cggtgtctgt aggttatgca gcttatctat accgtgtgtt aatgtgagcg gcattctcaa
    17401 caacaatgtg ctcttggaag gtcattgact ggccatgaga tagttttggc tcagcggcgg
    17461 cggcttctta atcgagccga attgagatga atcttgccaa ctacctcact gataacgaga
    17521 cacggagggg tggtgtcacg tgtgcttcca ttccaggggc catgaagata tcagcctccc
    17581 ttctacacca aacaaagaac tgttgataga ttcactgaag acagccaaca tacttcaggt
    17641 taaattatct ttactgatcc actttatgtt tctcgggtgc gtttccataa tcacgcgaag
    17701 aaaatttccg ttgcaagtcg agtaacttcc gttcattccg atgtgacttc tgctggagct
    17761 ggcgatgtac acgtatgcaa actcatttct tcctctgaac aagccactct cggttgcttg
    17821 aaacaatccc gttatctctc aggttcatac tgcaacagat cgcgctagaa actacgcgcg
    17881 ggtggtcttt cgtattgaga aaagagttcg aagtgcataa gcatgctgcg agtctctgat
    17941 ggtcttggct tggttcctcg gagtggtgtc gtcccaagtt gggcgtcttt tgaatcaaaa
    18001 gcgaaaagcg ctttcacagg ctacgaactt agacgcggac ttgcggtacc tctgcagtag
    18061 ctatcgagca aagaattggt ctctacctta aaatttccct agacaggaaa gtcatcttgg
    18121 cctagtctta ctgacttagt gttgctggca aggttggtcc caaagtcgcg ggatttgttc
    18181 aacgcgttat gcacttatgt agaggaacac gccacgcaat tatcgtacga cacaagacgc
    18241 ttgaatatgc agccagagaa cgtgaatgct gtgactgtgt caggccaaag ctgatattgg
    18301 taggtaggtt agaatattcg gtgcatggca gcttgtccgg agataacact gccatacggt
    18361 agacacgtac actcggagcc aaagaacgat gatgttgcat attattgatg aggctattcg
    18421 aaaacagccc aacaaatgtc gctcgacact catcgatgtg ttacttacga gtgaggccca
    18481 aaaggtgagc tgcgtcggtc ctatcagcta ttattgccta gagtacttcg agcctcctgg
    18541 ttgagatgcc aggcagtcgt agtgagagca aactaggtat gagcccccct caacagcacc
    18601 atatgcccca agcattagtt ttcgaatagc ctcgaccctc ttgaaacgag gatgaatttt
    18661 tggcagatgc tcacacggga aatagtagcg gatggccaac gcaatattca ctttctcatt
    18721 ggtgtgtgtt gacgtcgacg agtgttccga agagactaaa cgccgcacag atattgagct
    18781 taaagagcca caaagcttca gtgttcgcct cttacgtttc agaaacaatt ttccaggtct
    18841 cgaatgcatc tatcatagga cgaacgcgcg ttagccaaga aattcgagga gcagttcgat
    18901 tgtgccatgt actaagccgt tcgaggcgtt gatgcttgta ctacgaacgc ccttcccgca
    18961 tgcttccaca cccaaaccaa ccccacctcc ctcctctaca agctttatga tcgaaacgtg
    19021 ggttctctca ctcgtgccaa acccgcagtg tcacgtacaa tcctacagtc tgtgcgtata
    19081 catgcagcca cccgaaaact agcctttcct agtgcaaacg tgacctctcg tcctcctcat
    19141 gcgttaggct atccgaaatg gaagtgatga tgatggttgc taccgtgaca gtggagtctt
    19201 caatagaaac aggcttaggt atatacgaag atatgataga tgagatacgg gaacttcgga
    19261 atgcatgatt tactcttcga cctaccagtc tcgaacggtt tacctacatg cataccaact
    19321 ttgagccagt tgattcagtg tagaaaagag aattgggagc cgtataatgg tgtcgtatcg
    19381 gatattcagc ctttgtgatt atctatgtac attagctcac ttgcttgcac ataattcttg
    19441 tgtccccgga gtcatgagga tggtcacatg ttgcatccat ctattatgct ttttatgacc
    19501 ggtttatctg gcttacaata cgtcgtggaa tctcgacttg cgacacacag ccatggaatg
    19561 taattcgatt cttggatggt cgtagtaata atagaaggat tgcttatggc gctgagatcc
    19621 gtgagcgctg aagatatcaa acatcgtatg ggccgttgct ctaaagtgtg ggttttcata
    19681 tcacacaatc gaccaagtat tgacctgatt atgaagagta gccaccatct aactgaactg
    19741 gtatttataa aggtcgtttt ggatttctcc gtggagtcta aaaacttccg aatcattcta
    19801 accaaattgc caaactgagg caagatctat atacaacatt catatgcatt atgttttgcc
    19861 caaataccac ccaagagaaa taatcccgat actgccctcg caaacccaag gaaaaagatt
    19921 atagaaatag aaacgagcgt cttagcatat cttatacata caatcgtgag tgacaaagga
    19981 aactaggtcc gaagtgggaa tcatgaagac atgccgctct tcatgaaacc acccagcatc
    20041 ttggcataat caccatgcat catagagaag tggtttccag gcatgtggtg gaaactcatc
    20101 ttgttgacat caaggtactc gtcccagcgg ttagggccaa agtcatctcg gttgtcgaga
    20161 aggaaaagag catggccagt agggtaaggg tcaggacgag gatccgtggg aaggtggcac
    20221 actccatcct cgcaccagat gacggtgacc ttgggacact tgtcggcggg gatgggctca
    20281 gcagtgtagt tggacaaagc agtgaccgaa gcagcaaagt gtggcaagag ccactcagga
    20341 atcttcttgg cctccgcaga gtctccctca ccaaggagcc caattgaggc gaaccaagca
    20401 tggaggccag cagggagagg ttcaatggtg atggggcaag gagcatcgat gatgatcagg
    20461 ttggaaacct cctcgttggc cttggtcaac tgattcacga tctcgtaggc gataacacca
    20521 ccagcactcc atcctgcaac agcgtaaggt ccagtgggct ggcgacgctt catttccgtg
    20581 atgaacttgg tggccatgcc atagacaccg cacttatact cctctggagt cttcatgaaa
    20641 ggcgagaata agccccagac cgcgacatca gggccaactt ccgtgatctc agtgtaggat
    20701 gtagcgctgc cactgccgtc aggaatcatg aacaactgct tggtagcagt acggtggttt
    20761 ccctgtagaa ggacagaggt tgccttgcgg tgagggtagt tatcgacaaa tccagactca
    20821 accttagcga cagcctgagt cttgggttct ggcttagact gctttgccgc tggcttcgga
    20881 gcagcagggg cacgctttgg cttatcttca atacccaggg cacgctcaat gtccttcagc
    20941 gaggggttat ggcccaggag atccgaagga atgcttagtc cagtcttttc acggagaata
    21001 ccgaggatcg acaagctcat gagggagtcc atgccaagtg cagccaagtc aggagcagcg
    21061 ataatttcct caacctcaac acccatctcg gcgctgatgg ttgagcgcac aatatcctga
    21121 agctcgctca cattaccttc agccggagca tcacccttga cagaaccctt ctcgctctca
    21181 tcaggcggag tagtgacatc agaatccgac tccatatcag cggtgtcaga agaaccacta
    21241 gaatctgttg actcttcaac gccaacagcg ccagcagttt caaattgtgc caagaaagtc
    21301 ttgaaagcac cgacagtagc atggtcgttg aaagcatgcg agtcaatgtt aagctcaagc
    21361 tcctcacgca ggcggccgct aatggtgaga cccatgagcg agtcgacacc aagatcagag
    21421 aaagcgatgt tgtccgccag ctcatcgtgg ctaacacccg tctccttggc aataatgtcc
    21481 atgacctgtg tcacaaccga gttctttgcg agcttcttgt tgacgacagg aaggttcgcc
    21541 gacgtcactt gcttcttctc cttcggggta gcctttgcag ccggcttggc agcaggagca
    21601 gcagcacgag ctggagcagc ggcggcggcg gcaccctggg gagggaggac gatgttgagg
    21661 accttgcgcg ggatggcttg gaagcgaacg tctcccgcga gaccgatgag tttgtcgcca
    21721 tcaaagatgt aggcatctcc agacatcatc ttgcttccct ttacgttttg catgcgaatg
    21781 taggtctggt aagtcttgtc cgcagataga cgctccgcaa atcgcatcga gccccaaccg
    21841 tgcgagataa agacctgttc acgggagtca atggcatcag aaccgttcaa aatgaagcca
    21901 gagatgtggc agacactatc aatccagtat ggagcagtgt ggaaggtacc atcctcgggg
    21961 ctggtctgga agttaacctt ggcagttgcc tcgcaagttt cactgtcgag aatgacagac
    22021 tccatgccac gataccggcg atcgtagtca acgagagccg cgaaaagctt gtacgcaagg
    22081 ccacgtccaa tcttggaagc atcgccccgc tgttcagcag ccttgagggc ttcgacgcgt
    22141 gacttgatga ggtagctgac acgctcgaac tccccgagcc attcttcgtt gtttccgaag
    22201 tagaccttgc aattggcatg ctctgtcttc tgagcacctt cgccagtggt ccaggctaca
    22261 tcagcgtggc cttgagcagc atcggccttg actgacatgc ggaggatctg gctcttggcc
    22321 ttggtgtcga agatcaatgt cttgggaacc tccatgtggc tcacattgca gccaatgttc
    22381 tccgtgtcag gacgcaggag cttgtaagcg tactcacaag ccgtgatagc catatcgccg
    22441 tatagtgaag acggtgtcaa agcggtaccg ttgacaagat gacctgagca aacctttcgc
    22501 aaatcctcac gagtcatttc ggactcagtt tcgatgactg caacattgcc cttgacttct
    22561 tccttggtga tcttctggac agtagtggtg gacaacttgg gcttaggagc ctcaattgcc
    22621 ttggtaggag cgggaagagc acctctgttc ttggtgagac accagtcgcc agagtactga
    22681 agccagtagt tcttgaagtc gaaggcatag cttggaagat ccaacagacg gactgaagca
    22741 tcaaagtcgc ggtgaaactc gttccagtca aggttcatac cagcagagtg gagagtgcag
    22801 agactggcac tgagggtctt gtaagtggcc tcgttgcggc ggagtgatgg tacagcaata
    22861 gtggtagcac caaaggcagc cttgaccatg ttcgcgcaaa caggatgagg gccaacttca
    22921 agccacacgg tcttctcgtc aataattcca gcctgctgtg ccgacaccaa gccacccaaa
    22981 aagttgacag cttcgcgggc atggttacgg agatacgcag ggttaatggg ctcaccatca
    23041 acaagctttc caagaagcgg cgaaatgatt gggactttgg gagtttcaaa cctgacagag
    23101 cgggccaaat cctcgaactc atcgagaatg ggctcgacct gagcggaatg gaaggcaaac
    23161 ggaaccttga gctgagtgca cttgaaaccg gctccgccga gttgttcggc aatctcagca
    23221 acctcgtgag aagtaccgct aagaacagtc tcacgtgggc cgttgatgca agcgacgttg
    23281 gtggtggtgg cacgagcacc cagagcctcc gtaacagtct cgacagaacc ttggacagcc
    23341 aacattgcgt gggtaccagc agtacatttc tcaaccagga gctgagcacg cgcaccaaca
    23401 agatatatgg tatcacttgc tgaaaggacc ccagcaacat tgagcgctgc atactcgccg
    23461 aggctgtgtc caagaacaac accaggctgg ataccccatg cagcccagag cttggccaga
    23521 gccatctcga aggagcaaag gccgagctga acaacgactg gagacagctt ttggacctca
    23581 ggctcgctac catcaatgag aggcaagaat gacgggaagc catggatctg ggcgagttgg
    23641 tcgtactcat tgatggctgt cctgaagatt tcgtagtggg catagagctc cttcccaagg
    23701 ccggcatagt gagacccttg gccggtaaac ataaaagcaa ccttgggttg ctcgggtgaa
    23761 acaggaacga agttagactt gaggcgttcc ttgatggcct gagcagcctc gaagaggtcg
    23821 cttgcagcaa cgttcatacg ccagtagtgc tggatcttgc gggcagtcat ggtgtatgcc
    23881 acatcgcaca ggggagtcga agggttcttc tccatccatt gcacgaggtt ctcggcgtta
    23941 cgaatcattg cggactttga ctttgcagta atggtaacaa cgtggacact gcgggggtct
    24001 gcagctgctg gcttgtagcg agggccatct tcgaggagaa tgccagtgtt gccacctgcg
    24061 gcactgaagt tgttcacgaa aattcggcga ggctttccgt ccttgcgctg gaaaggagtc
    24121 tggtggaatg caatgttcac acctctgtca cccaaatcct tggggaatgt cttgttcatc
    24181 tcgcccttga ttcccacatg tggtgggatc gcattcttct gcatcatcaa gagcaccttg
    24241 gacagggcag tgataccaga tgccgcctca ccgtgtccaa tgtttgactt gaccgctccc
    24301 aggtagagag gacgatcagc cggcctgtgg cggtttgccg gggcaaatac attagtcaca
    24361 gacaccatct cagtcccgtc accagcctgg gtgccagtac cgtgcatctc gacataatcg
    24421 acatccaatg ggtcaactcc agcttcatcc agaatggagg aggataggat agactgagta
    24481 ggtccgtggg gatgagtgat ggaaatcgca tccgctgagt ggtttgtctg agtgccaagc
    24541 acaacagcga ggattctgtc cttgtccgcc aaggcatcat caagacgctt gacaatgact
    24601 gacgcgcaag catcggcacg gcagtagcca tcggcatcat tgtcgaaagt attgcagttt
    24661 cccttcttcg aaaggaactg gccacgactc aaaccggaga aaatatccga gttggtcatg
    24721 cacgacagac caccgacgat ggcagtatcg cactcctttg ctcgcagtga cgtacaagca
    24781 acttgtagag cagccgcact agaggagcag gcagtatcga tgttcaaact aggaccgctg
    24841 aaaccgaagt ggtagttgat gcgaccaggg ccaaaggcgc ggacaccacc ggtgatgtag
    24901 taagtgtcca cctcctgggc ggcgttaatc tcacgccaat catcggaagt ctgaccgtag
    24961 aacgttccga tgcgatctaa tctggtcgac ggcgtccggt tgggcacgta cccagacatc
    25021 tcgagagcct catatgcagt ggtcaaagcc atgcgctgca tggggtcggt ctggaaagct
    25081 tcacgcggag acatgttgaa gaacctgggg tcgaacagac cagggttctc aatccagcaa
    25141 ccgtaaggtg tgtgactggt gtttatcgcc ttaccagtag ggtcgacatg agtctctgcc
    25201 gggaaacggt ctgccggcac aacccgatga gcatcaatgc ccttctcgag aagctcccag
    25261 agcttttcgt ggctggcagc atcgggaaat cggcctgcca tgccgacgat ggcaagcttg
    25321 cagtttccag acgaaccatg gtttccgatg cttgagacac tgctcgcctg cgacacctga
    25381 ggtggtgatc gaagcacgac atccagcttt gtctgtgcct tgagcagatt ggccagcgtg
    25441 cttgcagcct gtgtaggtcc atatgggatg acaagaactc tagatccttg aaactgttgc
    25501 gcattcttca gactgccctt cagtgctttg tggaacaaga gtggctcgtt caaaatctcg
    25561 tgaacaatag ccttgagaag cgacttggtg tcggtctctg tgaaggcggt gccagtcacg
    25621 caagacatga tatcgcttcg tggcttcgag tccgcaagag cagcactgac gacttcgtcg
    25681 ttcagtcgga ggattttctc caaatcagct gacgagtgaa ggtgggcggc atggtatggc
    25741 ccgtacacag gaatggccgt tggtctcgag tcaaacaagt tcttgctgaa aagagacttc
    25801 aacgtggctg gagtgccaga aaccgcgata ttgctggcgg acacagcact gacataggcc
    25861 tgggcggcct gcgagattcc ctattggtgc attagtaagg tatttgaatg tttgctggtg
    25921 cacagggcgt acctctgact tgtggaattc ggcgagaatt gatttggcct cagcttcttt
    25981 ggctccaggg acaacgtatg tccagctctc agatttctca atcgaagggc tcagccgttc
    26041 tgcgagggag gccacgtggg aaccaactct gtatgccatc aagacgactt gaacggcaat
    26101 aggcacgagc gaagacagcg atgggctcga ggcaatcgca gtcgctgcga acaatccggt
    26161 acagagaccg gcaaggtatg tgttctcgga tttcgtaaca tcttcgtgtt ccttctcgga
    26221 tcgactagtt tgtgttagtt accaattcga ccaataacgt gagagcaacc caatgaccac
    26281 aaacatactc gatatagtgg gctagctgtg ctatacacaa caaagcactg tcaatacccg
    26341 ggctcttaat agcctgggag tgatatctct cgttgagttg ctgcagtgtt ctgaaaatcg
    26401 ggatcttctt ccgttctagt cgcggtaatt gatcgatctc tcctcgcaat gcgtcgccgg
    26461 catgttggag aaatgccttc gatagaacgc tcgggtttcc gagtctgaag aagtcggcca
    26521 aaaagccgtg tgtgtcgagg gactggtctc caaaaaggag aaatgccatc tggtccgcca
    26581 tggtgtagat ggtgtgtttg tgtgtgaagt gatctcctgc atactaagcc ggggaagcgg
    26641 tccctcagtt atatatctaa tatgctgcag ctcggatcta gcagcttgag ccaaatataa
    26701 cagacgctag tgtctccctg taaggtatct catcataaca ctctagccgc aaagtgtaga
    26761 ttggaaacct tgggggtgta ccgacggcaa gggtgaacct acacccctat gggccatatc
    26821 ccttccttcg acttcactac cggtgcagta gtccgggcct ggtaccgctc ggcgaccgaa
    26881 gcctcacgaa tgataatcgc catacttcca ttttgggaca gtaagttcca gtcatagggc
    26941 tgccacctga agcttggccc tggccctcat gccgtaagaa gcgttgtccg gaccgtgacg
    27001 tcttggatgc acgtatcaga cagtggatca gagccctgca aagctgggtc gggcgtctgg
    27061 actcatcgtt gtaccgcatt ggcggcagga aacatgttat ccacggagaa tagacaatgc
    27121 agtgatccta ggctgggacc gccctccagg ccacgccgct ggcgcccatc gtacgagtta
    27181 atctgacacc agcaacatag ccgacctgaa actacgcacg gaaaataatg gacgggcttt
    27241 ctgtgctgat cctgcttgat tcctgccagc gcctcgaccg tagtgggccg tacgccgttg
    27301 gggaactccg cgaagggccg cagcacagtg cacccacgga acgacgcggg aacgagatgc
    27361 acccgtattc actgacgccc caccccggcg cagggagcat tgaataaaga acaattaagg
    27421 tgaagctagc cgcaatgctc gttctgccac tgcagatggc aacaatgtgt aagcggcagc
    27481 atgtgggctg gggggacgag cctcgggccc tggcgctgag tccgaaccct tgtgccaaaa
    27541 catcccgcgc gggctccaga aagagttaag ctcctacccg gctgggtgga tctctctgtc
    27601 ttccccagct cagatataca ttgcgatctc gaatctgtag gtgcgaattg gaatggtatt
    27661 gtcggaaggc catcgctcat gccgaattgt ggtctggtct tgttagtata gtgcagttcc
    27721 acagatttgg acgaagtggt tcctgggtcc ctcgccgccg ccgcccacca gcggggcggc
    27781 attcaagcca cagacggaac caaggttggg agggggtcaa ggtaacaact ttgataaggc
    27841 tacctccctc ggatctcatc tcgaggcagg gccataggct gtaaacacac agacttgtac
    27901 cattgctcag tacatgtgac ggatcttcat cgtgatcatg gatgcgcatg gttcagtcag
    27961 aagactgact cggcttggtt gaggcggaaa cgtgccagag ctatgttcta cctatgctcc
    28021 tggcgggtgt ctcatggcat cctcgtcaga ctctgctcgc acaagagtaa gagaccgttt
    28081 cattagccat tgaaacggaa tgtttgtgtc ttctcgcatc aatgtcacag ctttatactg
    28141 acccaaggtt gaggttcttc gtatttgggc cctggctcct tgccgtgtct tgcggaaggt
    28201 cgctttgccg agtagttgaa ccgctgagta tgcaatctac tgcaggaaaa ctcgtactga
    28261 tgtcatagtc gcggcaacgt ggtagggtct gcgactctgc gataagaaat accagcatgg
    28321 attgacaggc tggtggctgg ttgagaacat caaaatctcc tacgctatat tgcatctcac
    28381 aggtatccga gacggaccat ctggctgtta caatagtagc aagatgtatg gggcggaaat
    28441 ggagaaaatg ttcgaccgcg cgcagtcagg cctaagctgt tggcctcggg gttgccagtg
    28501 catcctgttc acagtaagcc gcctccctgg cggatgatag acaagcagtc cacccagcgt
    28561 aagctaaaga tacgctcagt tttccactct gtcctcccca caagctcaca agttggcacg
    28621 gatgttcttg gacaattgat ttagtcttcg tagcgctcac ttaacgtcgg gtgccaacaa
    28681 aagatcattc cgctgtctgt tgagggcccc atgcctcctg gcgtgaaagc ttagcagaga
    28741 ctgtgagcgg cctaggtacc cgacgtactc ggtgccacta accttagaca ccaacaacgt
    28801 tacctttcac gcattgaaag ttcaacgtca acattggccc ctatgcctgg cgaacagcag
    28861 atatcaatga tggactcctg catctgcgta tcccgctatt ctaatcgtgc ctcttcttcc
    28921 ctgtcccgtc gtctaggact aggatactaa gcttaccagg cagcatgcta cgaacagaat
    28981 ctagccgtaa gtggcgtctt gtactccaac cccaaatcta ttcgccccgg tcttcagctt
    29041 ccaatgattg ctaactgtaa cgagatcaag atgtcctctt tcaacctctt tactatctgc
    29101 ttcgatttac ctagcgtacc aagacggcac gtccgtatct gccaggcatc cgagacttta
    29161 gttcacgttt tggtaggctg aggaaggcac ggaactaggc gtggtgcgtg ccaatcacag
    29221 ccaaccaagc cgatatgtca accggacatc cgatgcgggt gtgcattact ggatctagcc
    29281 agttacgagc tgaggccggc aaggcttgag tgcctaaggc tgacagactg ctattccatg
    29341 agcaccctga ccggcatctc caggtaacca tgcactctgc tcgccgttca gcctgctagg
    29401 cacccccgcg gggtcagact aacttccgtc cgcatgattt agagacgact catgaagtca
    29461 atcatcacgc gtatgattct caagttctca tgactagttg aataactcaa tctacgtttc
    29521 ctctcggtag ttttatttcc atcaggcaaa caaatccgtg atatggattt gtgtagaaat
    29581 ggctaggttt ttgcatggtg cctaagtata ggcaggatca ccttatagct taggcggagt
    29641 tctgactccc gactccatgc cggtatctag tgtgacacat gaggttttgc ttcgtttcgc
    29701 tctcgttgga ctactgcgta ggtaccaagg gtctttgaat gcaggtctca aactatatca
    29761 atacagtgtt gttgaattga gcacataatg tcatctccca gtcgcaatga agcacatgtt
    29821 tgggcctccc gaaatctgtt agggacttac ctctattgat cacaacatgg ggtaagacaa
    29881 gaacttttct gtactcaagt gaaagagtgt accgtagtca gtcttgtatc gcgaacttgc
    29941 aatatcatat ctaccaaaga agacccatgg gggagggggt atgaattctc cggttcagct
    30001 cttccgcctg attctatata tgacaagcca aaagcatcgt tgaccgttgc atggaccctc
    30061 caggtgcctt cccgtgcgaa cctctacttt gactggttca agctcccgcc ttgggacaga
    30121 attaccgttt ctcggcgaac gataatccga cacgtacgtt agaacttgca ggcttcaaga
    30181 tcacattacc atctgcatgg ttgatcgctg catgcccctc gagattggca tatgagagcc
    30241 tcgggtgagg cgatccggtg tgaaacagct actcggttaa cctagacttt gccaatcaca
    30301 tagacattac aaaatctccg acaagtatgt tttatatggg agaccctgct tgttcggaaa
    30361 gctgcactta ccattggcta ccctgggcta ccatcaaacc ccagcccttc tgcggaactc
    30421 aatgttggaa ggcaagatct cgggtattgc agcatgtgca tttccgtagt tcctgcaaaa
    30481 catcactggc cagtcttgag gtttccatgt aatgcctatt aattatcctg tatctagtcg
    30541 aaccaagacc tgtcccctaa gaacctcaga gtatacatcc agcaccttaa atgttacaaa
    30601 gttgccacaa actggcccac gaatttctag ttacagagag atatccccca tgagaagtga
    30661 actttacaac aagaacgaac acaccgaccc cttgtaggcc caacaccatg catagcagac
    30721 tcacactcgc tgccaatgct caacgccata tcgtgcttgg taacgggaaa caactaactg
    30781 ctggtcaacc acatcctatg cccttatcag aacacaatta catcttctaa acagatctct
    30841 aggctgatcc tccgttgggg gagggatatg ttgcaccata gtaggtggtt ggagggatgg
    30901 tgacgaatcc agcggtatcg tcagcattgc tgttgccggc agcgtttccg gatacgggaa
    30961 tgccttgaga ttggcaggaa tcaatcatct cctgagggat gggatacccg tgaagtttct
    31021 cgggggcctc gatcaaagtc gcagtaagac ccatctcaac atgccattcg atgtggcagt
    31081 ggaacaagaa gacgccaggg ttatcggcga cgaagcgaag gaccgcatgg gagttgccat
    31141 tgactgagac tacgtctctc ttggacggaa tggggttgga tgggacgtta gaaccggtcc
    31201 acacgccagc accagtgtga gggcgctcca caacctggaa ctggtgaccg tgcaagtgga
    31261 atggatggat agcgccatcc aggttgttga caacaagctc aacaatatcg ccgtaattaa
    31321 cgatgaaagg caacactccg ccgtacgcag tcgggtccga gttcttatca cccagggtgg
    31381 ccgccgaata caacgcaggc gtcttctggc cgatgtatgt ctggttgttg aagcaagcgc
    31441 tagaaaccaa gttagtatca tttcctacag atttttcaga tgttgtcacc taccgagagt
    31501 agccattctc atctctgcaa aagttgaagt ccaacaccca agtcttggta acaggaccca
    31561 gagctggctg caaatcatac gaaacaaaaa gactctcgtc atatggctgg aaagtctgaa
    31621 cgacgtcaac gctgtcggtg ggcaggttgg ggtcagtgat gagatagcct gtcgcattga
    31681 agttccagga aactggaggg gttgtgccag tcgcctcgaa atccctgttc acgtccatgg
    31741 ctacaaggaa agggaagttt tgcccatggt cactctcgct gccagtgatg agcacgtcat
    31801 accgctgagc aggagtaact cgcagctggt caacttcctg cttctgtacg tacgaagcat
    31861 cgatggtgat tacttccatt gagtgccccc cgaagtggac catgaaggaa gccaatgcag
    31921 cgaagctaat gatcctcaca cgataggtct tgccaacgtc aagctggatg ttgaagtcgc
    31981 taccttcatt gacaatgagg gtgtctggga ttggcggtcg gaactgggcg ttgtctggtg
    32041 agagcagttg ctgcacaagc ggaatggtct gattgtggta ccagtcagaa acagtgagga
    32101 tgacctcgtt ctcatagtca ttgccatatg ggtcattggg gtcgtagatg ataagaggcc
    32161 cgcgaagtcc gtcaggatat tgacccatgt tgtgcgagtg gtaccagaat gtgccaggag
    32221 catcggcaac gaattcatat gtcatggaag aacccggcaa tactgggcac tggttgacca
    32281 tagaagcacc atccatgaag ttcgtgttga tctggttgat tccgtggaag tgaagaccgg
    32341 tagtctggtt tcccaggctg tttgtcatgt tgatcaagat ggtatcgcca acgttggcct
    32401 tgatgggtgg acacggccac tcgccgttga tgccgataac gggtctttcg aagccatcag
    32461 gtgatgcatt cacccaggtg acatcccatt cataggttac agtcgacgcc caggtgcccg
    32521 cagcctgggc cagcagggcc aaggtaggga gtgtactctt gtacatggct ccaaatatat
    32581 gaagtacact gaagcaagca atgctttctc gacaataggg gccgaggagg attgttctgg
    32641 ccaatggggt gagaggaagg ctgatgagga tgattctgat gatcagcagc aagtagatgg
    32701 gattcaggag cggtttataa tgggcgtgat cgccagcatc gaagagagcg ctcgcttact
    32761 gcgcggcccg gggtaacatg gacgtggtac tgccgcagcc gctatgccgc cattctgtcc
    32821 cacagccctc atcgaagctt gtgttcttcc tgatcaggca aggcgaggag ggtagtggct
    32881 gaggtaggac agggcataag cacaaccgag tatgccagtg tggatcgtgg tctaggcata
    32941 ccatggctac ctaccggaag tccgaggtac caagctcttg aagcctttgg gacgtttttc
    33001 taccgggctt gtgcaagagc agatagcaaa gacccattcc cacggatcag acgaattctc
    33061 agggcgcttt ccacgtgtgg caaagatggt cgctcgtccc cgaaggtggg ttgaaaagaa
    33121 acgtattgga caactccatc cggttcttgg cccggaattg atggtctagg aacctagaag
    33181 ggatgggtgg tggtgacggc ggcgccgact gattggccag atggcacgat cctccccgaa
    33241 agaggcaaga tggcaacggc cagagagcat agtctgaaag ggcgcagaag ccacctgagc
    33301 aaaggaaaca ccgaagcttc gtgatctaca ttcgagcttt gtcgttgcac acaagcagca
    33361 ttagtcaagg cgcgcgctcg caccgtgagg cttttggcgt cacggccagc gtgctgcaga
    33421 ctttgaggct tgaacgttac cttcagttgg gatcatgtca gagtgagaat ctgaggggcg
    33481 ctagtgcatt gatcaagaat tagcagccgc ccaacccatt gagtttcgtc agtgctgata
    33541 tgtggctgtg gaagattcta aaagtcttca gtaattctaa ggccatgaag attgcttggc
    33601 ggttgttgaa tctgtaaagc atggggatac ttgagctcgt aacgaaggga ccgtgatcag
    33661 tccagaccag cgagccgcat tactacccgc ggagggccac agcttttctt aaagtcatgt
    33721 ggtaaaatct gatggtatgg tgacaagtca tagagggtgg cccatcatca cccaaggagt
    33781 tggcaattga agcattggcg gtattagtta tttcggtccc gagtaaagcc ccctgtcatc
    33841 atcatcaatg tggtatccgc aatgacgctg ctgcaagttc tcatccgtag gcagggctca
    33901 ccgtcatgcc catattccca atacaatttc ctgtcattaa tcatgtcaag aaggtcaggc
    33961 acacatggct tttcggtggt ccgggggttt ccttgactgg acttcgatgt tttcccccaa
    34021 gtggtgcggt gggctgaaga tcggcgcatg ctaaagtggt gtggtgcagg gatcatcatg
    34081 cccgacagcc cgacactctg ggcctgtgcg acttgcggcg aacgccaagc agtaaattaa
    34141 ctaccagcgt cgtggttggt ttatgagagc gcatatccaa tgggaactgt ttacagtgcc
    34201 tacagtgtcc gacgctctgg ccagcgtcat atgatcttga gacgacctat ttctaatctt
    34261 gtgaagtcag agctgattgc catcaagcgt tggcatgccg aatgaacccc ctaaaaaaaa
    34321 tccaggctcc cgattctagt atgtatgtta caacggtcga tacaggccga cagacgatag
    34381 catgtttagt tccaaatcta ggcatcatca tctggttgat cgctcgcaag aagaaagtca
    34441 tctaggaaga taggaactcg aactcgaccc agtgattgtc ttttgattag ggtaatgggc
    34501 ctcgccaaaa ttccagtctg aaatttcttg tacggttgcc gtcgtgacac gcatccattc
    34561 tgtctcatgg cgagctataa ggttgcgtct acatggccga tacgtaacgg tagccgcacc
    34621 taacaggtaa ctaacagtca atagtgctgc tgttgtcgtc tgctaataag cgaagggctc
    34681 acgatctgca ttaggtcgag gaagcacgta atgtccaatt tcggccaaca gacaacgaaa
    34741 acatcagagt atgtatcggc catgcaagac ggcatgttgc ggtaatgttg tggctcgggt
    34801 tgatcttaga cggagcttaa tcgaacactt gatgtggaga gagcctgttg ccggaatgat
    34861 gcttgataca taagtgttcg cttgcttcgt atctgaagtg gccggcctgt caacctcaaa
    34921 aagtgacaag tcatgcaaca tgtgttacat gccagttttt cgtggaaaca gtcgcagagt
    34981 aggagcaaat tcttccgaag tcgttacaca acgggaccct gaactgatct gagtcctgag
    35041 acgagtcagg gtaggattta gagcacctgg cacggcccga aggcctataa tatagttatt
    35101 ttatgttttc tggcaaggcc ccttcacccc ctgcccatgc cctgccccgc ggtccctgca
    35161 atcggcgcac catctggaac cgccacggtg ctccggatga accattttcc agcatccgtc
    35221 cgatgggctg cacctttacc taatcgactt ggatctgctc cggatctgct ggtgcgtatg
    35281 acggagacgg cagtgatgtc agcaaccatc cagctcccag atacaaggag tggtgagatt
    35341 tggaatagaa ggacaacgtc gtcttcctgc tctcgcctgc aaacatgaaa gccatcattg
    35401 ccgtccctgc gacgcttgcg ctagtctacc gcgcttattc tcacaactca ctcacgccgc
    35461 tcggcatcgt tgtcgccgct ctcacggcga tagctcatgc tgtccatccc tggaatctcc
    35521 ctttcgtcct actttgcgtt ttcttccttg ccggcacccg cgttaccaag atcaagaagg
    35581 atgtcaaggc ttctctaacc ctccactctc aaggcagttc tggcggcgaa ggtccccgga
    35641 cccacgttca agtcctggca aactctcttg tcgcctccgt cctcacgttg ctccatgctt
    35701 accagttgag acttaggcgg aacgcaatag tctcggggga gttgccccaa gagagcttct
    35761 gctattcgtg gggtaacggt gacatcttgg tcatcggtat tattgcaaac tacgccgccg
    35821 tctgtgcgga taccttcagc tctgagctgg gtatcttgtc aaaaagcagc cctcgcttga
    35881 tcacctccct gaatctgagg aaggtgcctc caggtaccaa tggcggagtt actctttggg
    35941 gcctcgtcgc tgggttcttc ggaagcatgg ttatcgtcac tacttctctt ctgtttttac
    36001 ctctgtgcag cgatctaacg aagggtaagc tggcgggagg agaagcttgg actgtaagcc
    36061 agaagggtac acttgcttgg ggcctggtga catggggggc attgggatcg cttctcgaca
    36121 gtttcttggg aggctggctg caaagaagtg ttcgtgacgt aaggtcgggg aagatcgtcg
    36181 aaggcgaagg tggcctccgt gtcctcgtat cgacagatgg aaacccgaat tctagggaac
    36241 acttcaagaa atctgcggat atcaaagcaa cggtcttgaa tggcgaaggc aagggtgccg
    36301 ttgaaatagc tgccacgtcc tccggtgcta aaggggggga ttcggcccag aacccgtaca
    36361 gccccaacga caaacatcgt acatctcact tcggcgataa caagccaaca cggattgccg
    36421 agagtggcct ggatttgttg gacaacaacg atgttaactt cttgatggct ctcacgatga
    36481 gcattggagc catggcgatc gctagttggt attgggaggt acccctgaac agcatcatgc
    36541 agacatagag ctgtctagat tttcagtata gacctaataa aaccaaaacc tgagctgctt
    36601 atgaacatca gttcattgtc ccaatgtcaa gaagaaccga tctccctctg gagttccgct
    36661 acaatgagtg tgatagtatg tcattggaga gcgcttacgc ttctgatact cacccattca
    36721 tacacgtccc agtccgtcgg cacaatacat atttcagcgg gcatctaacc caaccagagc
    36781 catcgcagat ttacaaggtg tagcaaaaac aaggattgtt tacgttttgc aaaatcggag
    36841 tctagaacac tccatgctct tcacaagccc atgcctccct atagttgttt cggcttgaaa
    36901 cagacacaca gtcaaggctg aggctgatga tcgtacatgg tccccaagtc gaaccaggag
    36961 caaggctgtg gagctgtagt caattatctt caggaaggaa cactaaactt gcgccagtgt
    37021 ttgcaggcgt ccaaagagct attcttgacg gcttgctagc ttgtggcgct caagcgagcg
    37081 tcggccttca ccgatcgtct ggtaacttaa tctcgggccc gaaagcctca agccccaatg
    37141 aaacctaaaa ttgtccgaac cataactcag ctcaatttgg aacggacatt tcatgatacg
    37201 aaatcttgaa aaagcgttgt cgtccgattg aacggatgcc ggcatgttag gcgaggactg
    37261 gaggagcacg gttgcttctg gaccatgatg gaatcacaac atctcggcaa gaaatttcgg
    37321 ctacgatatc ccaatgtgct ctgaaacaag ttgattttcc cgattttgta aaagataaaa
    37381 tgtctgagcg ggatttctga tcagagattt cgctgacgtc cggcctctgc atcaacagtt
    37441 gaactacttg atataaattc ggcccgcaag atttgggagc tgatactgcc ctctttccta
    37501 gattcggatt attttgatac ctaaattgat tctgtttgaa cattttctga agttctgcaa
    37561 cctctgctca gaggcgagca tcgctcggga cgatatagag caaccagtgc ggtaaacgct
    37621 tttgcttcgg gtcggtccgt ataacgtcga tagtctgttc gctgaacact cgtgccctac
    37681 ggatctaccc gcaggtagac gtcctgtggg aagggtctta ttgcgaagac gcaatcagta
    37741 gcgttgccca gattctccgc gatatgacca tatgcaactc tcggtagtca actagaaaaa
    37801 caaaacaaaa caaaaacagg agaggaaagt agtctctaga ggccagtctg aacggataga
    37861 gaaaagcaaa tctctaatca tattctgacg aagttcaaac aagcagtcag gccctatacc
    37921 aagggccaaa tctgcgtctg gctgccagag aatgaggtgc acttcatcgt tcacacacta
    37981 tcgcagtctt tctccttcaa gttaggtgca gcggataagc ttgtgaaaag tcaagaagaa
    38041 ttgtgctggg ttagttttgc atgaacgttt cctagtagga ctgacccgtc acatcaaaga
    38101 tgcgcttgct gatacgaatt gcatgatggt gcgaaagcta tcaggaacaa atcttgctct
    38161 gcaagtagag gcatgatcca taatttctat ttctgatgca gaacatatca aatctaaaac
    38221 gactcctgaa attggtatga atcagcaatt tgcatctccc ttgggtatga taacctacga
    38281 caacctttac ttcagcataa tgaataccta gcttgagtat gttctcggaa tagagaacaa
    38341 tggggatcaa aaggtatggg cttaaaggat caagttcgaa gctgagaaca tatcatttat
    38401 tactttgccc ttttcatctt cacgtgtgga gccgcacaag aaggcggtca gatactgagt
    38461 agaaccgatg taagtatagt tcaagcaaca tcagtacgac tagcgttctc ttcagatcag
    38521 tgtagtgttg tatcattcct gtgccgtgcg gaatacacat gacttgtact tttcatatac
    38581 aagcgaaatt ctattacttg cacgacttgg aatgacgcta tgtcaagtat actagccttc
    38641 gtcggagaaa gagttaggaa aacataggaa accaggatac gcttctatgt ctaggctgaa
    38701 agagaatatc aagtgacctc cacacgcgac ttcgacagga caggcaactc cctgccccag
    38761 gtttcccaac ccctgcagta cgaaatcgtg cgttatcaat gtgcattggt gggtccttca
    38821 aataccgcac cgatctgact ggtcggtttc tatgcatgca acccaatctg atctgtcggt
    38881 actcgtcggg tccagtctgt attactacgt agagattcaa aaatgagtgg tcccagtcaa
    38941 aatacatcca tcataactcc atccaggctt tcgatcgcct ttccctatta cggtcgggta
    39001 tatcctccgc tccatgctga tgctgtgcta ttaatcgtat cctgccaccc acgtattact
    39061 tcgttattgg cgtttctgcg ctactcaagc aactcgaact ctggtggcat ctgccacttc
    39121 tctatccatg cctggatacc tttggcgtat aactcagggt actgcagatt ccatgcatga
    39181 atggcctccc gcacgatata agcccgcgat tgctgtgctt cgcccgtacc cagcgtccta
    39241 taatctcttc cggtatttct tgtcccttcg aaatcgtctt gcttgccccc ggctacgagg
    39301 catatcctga caccttttgt cgcgacctct tgcacggctt cctgctggaa ggctgccgtg
    39361 tctgaattcc ctctttcgga caagcgagaa gtggtattgc gcttgacctc tttcaccaag
    39421 tcgttgtttt gcagctcggg actccaaccc gataccttca gaaacatgtt gttgggcgtg
    39481 tgcaacatag ccagcaggcc aaggtgaatt aattttgggc gcttggacat gttgagccag
    39541 aaatcgcgca gaggactgca gccagatgcg aagacgctga tggccacatc tgggtgtcgt
    39601 cgcaccagtt cctgacaaac gaaaccgccc gtggagatcc cgaccagatg agcacggccg
    39661 ccatgggcat gcttgcggat catgtctgca atgaggtctg ccgcgagagc gaaggagaac
    39721 ggcttgatag atcgtgatcg cgagtgatgg ggcatatccg ggatgagcag gtgatactcc
    39781 gtcaacttgg gccatacatg agcccattcg agatgcgaac tgaacaacag atgcagcatc
    39841 acaactgtga ccggcgcata agggttcagg gtcttgaacc acagctcctt tggcggatcg
    39901 gttggtgatg cgtcggtctc cgtgctggat gtgactctac tggtcgtgga ccacgagctc
    39961 tcggcgacgg aggcggctct ggaagacaca acgctgtcat tgctagtctc cgtcccgcct
    40021 ctactcctcg acgtcatgct tccggaggag gaaggcccac ttgatttggc agatgccatt
    40081 cgcttcatcg ttggttgata tgttcgtaga ttgcagcgcg tgagttcgtt cccaaggttt
    40141 catgtaccac ccatcgtata tctatccttt cgtcgtgaca tccgaggcct gcggcatgcg
    40201 gttcattgct ggatcgatgt gggacagagc agaaggcggc cccgggcgaa gggggacatg
    40261 tcgagaataa ctaagttatc ggcacacgca gagtcaagac tggctgagcg cgaagagagc
    40321 tgaaaacacc cctctgcgat agagttggtg accccggaaa tgacggttct ctttcaggat
    40381 aggctggtgg gaacagggga gcctcgccct cgagcccaca ggcgttgcat ctcgatatgg
    40441 cgtagcaagc cagatccctg tgcctctcca cctgcattgc tctgtctgac acgttgacga
    40501 tggcacgaac cccgccgcta tctctggaaa tggattcgcg atatcgtatc atgcagagat
    40561 cggtcccaag gacgcggcgc ctctaccagc gctttggcct gatcgtgctg gtctatctgg
    40621 gggatgcaac agagctagcc actagactcg gccgattgga ctattctcgg tatcgtttgg
    40681 ttctgccggc acgagtaggt tgccatgttg ccgatgacgg gcagcagtcc ccaccggcct
    40741 agagcttaca acggcttcta gacatgatgc tatatggatg ttcccttctc cgagtagcac
    40801 gagcgggtga ggcgcgaatg tcaagaccgt ttctagaagc aagcgatccc aaaaaggaac
    40861 gggttgccta atttacgctc gtaaggatta ccctcgctcg caccagtgac acaatatagt
    40921 acaggcctgg aggataattg cagggtttgc tagcagggac agactcgggg gccacgatgc
    40981 attatatata gatggggcat aatttgtctc gtcacgtacc tatctgctct gtgtcacata
    41041 aaccactgcc tgagatccag cctgctggca ccactctcta tgaccctttt taattggtaa
    41101 tactggaaaa ctgtggtaga ctgaacggaa ccaaactacc cgtacatcgt atgtacttca
    41161 gctctttctg gacacgccaa ggcagctagc ccctagcatc gacacatgat catgatggag
    41221 ccactcgcat cttagccatc gaggtttgtt cctcttcaag ctgaatgtgt cccatgccca
    41281 tgctgtcgga gcggaacctg ttcagtctct ctggactctg acgcaaggcg gtctcctcgt
    41341 ccatgtaagt tgctgttagg gcgaatgacg gagctgccat acgaaccgct gacagcaagc
    41401 tagctggctg ggcctgcaca cgctagcaga cggcgccagc tcatggtgca atttcgctac
    41461 gcgtgtcagc cggtccagct gctgagcgaa gtgttcgagt gaatgccttc ccacatgtag
    41521 caagttacac agtagcgaac ttagcagtgg tagcggctcc gctactacca gccgttgtag
    41581 attatggcgg cctctttcgg agccaggtcc acggcaacac gggtgtcatt gacttgaccc
    41641 ccgtctgcca ttgagcctcc aggtcatcct gcatctgggg gccctgccgc actgggggga
    41701 gccccggtgg agggaagaca agacctaatt ggctcagggg cggtagcttt cagtgggcct
    41761 gcccgctgat cccagcgccc gaaagccaac gacgcggttc gcccatgacc taaacgtggg
    41821 attcctggaa aggggatgtc acgccaggct gggaattgtc cgaatacctt aaccgtttct
    41881 cgagctgccc accatcactc cattgccagc ccacgtgctg ccctgtacgg ataggtagag
    41941 ctcgcgaacc ttgcatgtga ccgtacagct gtcgcaacgc ctgcgccacg agcgctcaat
    42001 tgcgtcgaca cgatcggctg tgaagtcgta acttcaggcc agccccaggg cttccttctg
    42061 atagcttcag ggctgccagc ttcgaaggtt gaacgagacc cagcatcctc acgcgcgaga
    42121 ccgtgtcacc gctcctgtgc ggccgagctt tcgacctgca gctcacccgt ttcatccgaa
    42181 aagttggtcc agcttcttgc caacatgcgt gtgcagccac agtggaaacc cagacagacg
    42241 tgaacctgcg aaacttttcc cccttaccga ggcgagacat tggtggctgc gatccgagag
    42301 gcttgggttg tacaatccgc acatagacca ccatgtcggg gccggatcgc catgattcgc
    42361 cgtcgcccag gacgaaggat caagacgcca cgagtccgac tccctcgcga gccatcgatc
    42421 ggccgacctt catacgtgcc ttgagcggtc cagcagcgcc taccaggacg catacaagcg
    42481 atttcctcag tcccaatggt ggcctgtccg agaccccagt ggaagaatct cacgaggcat
    42541 atgactatct gaatggggga ctgccgcatg cagacctatc gccagtctcg ggttccggca
    42601 acggctcccg caacggctcc ccaggcctgc cgccctcagc gattcccaca tctccgagaa
    42661 gacacttctt tgcccgaagc tccgggaacg gtgatatctc gccatcgctt gatggtgcct
    42721 cccccgctcc gggccggcga agcgttcagt tcgcgagggc agacacagtt ctggacccgc
    42781 cctccataca ctcgcacaca aggcatgatt cttgggatgc tgacccgtca gggcggtctc
    42841 gtggagaaag actaatgtca aaactgaagg ccttgactgc tgccgggccc tcgcaaaccc
    42901 cgcggccttt tgctacttcc gacactcctc aagcgtcgac gagcagctct ccagtcatgt
    42961 cgcgctctca ccgcataccc accattaccc acgaagaagg tagcgacgcc gatgtggagg
    43021 aaagtggaga tgagggcgcg gcccggcaag ctgcgaagcc gaacaaaagg aaaaggatgc
    43081 gccgccggct caagaacctg gatatccgat ctgctcaaaa cacacctagg atcggcgacg
    43141 agttcgactc gcctgccatg gagggccgct ttcgtacctt ggctcgtcgg tccacaatgc
    43201 ctgacgcgtc cgagcatcgc gccggtctct cagaaggcga gggtcgtgat cagttggtcg
    43261 gtacccgccg ggggtggagc cgcggtaact cttggatcag ccacacgagg caggagcagg
    43321 atcaagacgg cgaaagttct cagccaagaa tgcctggcca cagacgccgt atatctgaca
    43381 tgttcggcgg aggctccgac attgatggcg tggcaactcc gaaacgtcct ttgttcggcg
    43441 ccgacagagc aactaccttt ggggtgcaac gatggaagca ggtgaaaagc actttcaaga
    43501 tgctgagtgg gaaaaggaag aatgagcaat tcgactatta caagtctgcg gaacttatgg
    43561 ccgagcttcg tgccgtgaca cccgcggtag tcatcctcgc cagcatgctg caaagagatg
    43621 agcacgggta caaacgtatc ccagtgatcc tcgagcagct gaagctgaag attatcaaca
    43681 gccagccgga caagggggag aaggaaaagg gccacagcga gagacattcg atattcacaa
    43741 ttgcgttgga atatggcagt ggaccaagtc gcatgacatg gactattgaa cgctcggtgt
    43801 acgagattgc tgagctccat acacgctata ggttgtcact tggagacaag aatcccctcc
    43861 aaacctcggt aaaccccaaa aacaaaccca agcagcctca tttcccaagg acggcctttc
    43921 catatctcag aagtgtgaga ggtcttgggc tggcagactc ggaagacgaa gataaaggcg
    43981 ctgacggtcg gatcgacgaa gcggtggccg aagcgaccgc tggtgagatg actgctgccg
    44041 agggtaccgc aagcgagatg gatagacccg ggaccgctag gcggaagaag tcccgcatca
    44101 acctgttagg catcagacgt caatcttctg ggctcggcga acttcccgaa gggtcgaatt
    44161 tgaatcctca gaaggcagca atggaggcag cgatcatgag acgcaagttc gtggagaggc
    44221 agagaaacaa gcttgagaag tatctcaaag aaatgataca ttggctcatg tttcgagctg
    44281 atgccaatcg tctctgccgg ttcctcgaac tctccgctct cggcgtacgt cttgccgcag
    44341 agggatcgta ccatggcaag gaatgtttct tgcacatcca gtcgtcggca ggtgtagact
    44401 tccggcgtgt gctcacgccc tcaaaggtca ttgctcggca ctcccgcaag tggttcctag
    44461 tccggcaaaa ctacatcgtt gtcgccgaat cgccctcgac tatgaacata tacgacgtct
    44521 atttggttga ccccagcttc cgaattgtat ccaagaccaa caaacttaag cagcttggag
    44581 cgatggcaat tggagactcg gacgctagca aagggaaggg caaggccgtt gccgacgatg
    44641 atcatgctca agaggaaaca gcgtcatcag gaaaacatca tacgttgaag atctacacct
    44701 ccgaacgaaa gatcaagctc tactcaagaa aagagaggat catgcagcag ttcgagctct
    44761 cagtcaaaga gatgttgaag caaaccgaat ggcaccagaa gcatcgtttc gacagtttcg
    44821 cccctgtgag gagcggtgcc ttcgcccagt ggttggtcga tggtcgcgat tacatgtgga
    44881 acgtgtcgcg tgctatcagc atggcccagg atgttattta catccatgac tggtggctga
    44941 gcccggagct ttacatgaga cgccctgcag ctatcagtca gaagtggcgg ttggatcgac
    45001 tcctccaaag aaaggctcaa gaaggggtga aggtcttcgt gattatttac aggaatgtcg
    45061 aacaagctat tcccattgac tccgagtata cgaagtatgc tttgcacaac ttgcacccca
    45121 atatcatggt ccaaagatcg ccgaatcagt tcaagaagaa ccagttcttc tatgcacatc
    45181 acgagaagat ttgtatcgtc gaccacgacg tagcattcgt tggtggtatt gatctctgct
    45241 ttggtcgttg ggacagtccg cagcattacc taacggatga ccggccaacc ggctacgaac
    45301 cagacgggga gacgcccaaa gatacggaac attgccagct atggcccggc aaggattact
    45361 ccaatccacg tgttcttgac tttttcaggc ttaatgagcc gtatgaggag atgtacgata
    45421 gaagcaaggt tccacgtatg ccatggcacg atatctcgat gcaggttgtc gggcagccag
    45481 cgagagatct tacacgccat ttcattcagc ggtggaacta cctccgaaga gagcgaaagc
    45541 cgacccggcc catgcctttc ctgctgccac caccggacgc caaccaagcc gatttggaga
    45601 acctgggcct cacagggacc tgcgaggtac agatactgcg ctcagctggc gactggtccc
    45661 tgggtttccc caaagatgtg acagaacaca gcatccagac agcctatgtt aatctcatag
    45721 agcagtcaga gcacttcgtg tacatggaga accagttctt catcacaagc actgagacac
    45781 tcaataccaa agtggtgaac cgtatcggcg atgctttggt taagcgaatt attcgagcac
    45841 atgaaaagaa cgaggactgg cgttgctgta tcatgatccc cctcgtaccc ggcttccaga
    45901 ataccgttga ccaggattct gggagcagtg tgcggctgat tatgcagttt cagtaccgca
    45961 gtatttgtcg gggccctcac tccatctttg gtcgtcttca ggccgctggc attgaccccg
    46021 aggaatacat ttccttcttc agtctgaggc aatggggcaa actggcgaac gatagtctcg
    46081 tcacggagca gctgtacatc cacgcaaaga ccatcattgt tgatgatcga attgtgctta
    46141 ttggatccgc aaatatcaac gagcgatcga tgctaggcag ccgagactct gaatgtgctg
    46201 ctattgttcg cgacaccaag atggtggatt ccaccatggc aggcaagcct taccttgtcg
    46261 gtcattttgc ccattcgctt cgcatgcgac tgatgagaga acatctcgga cttaatgttg
    46321 acgagatcac cgaacaagag agaacagcct ccgcaggcac cgatgaggag tatgaggcag
    46381 agatgagccg gatctatgat accgacgagt ttcctagttc agcagccagg aactcgagcg
    46441 ctgggctgcg ccattcacac ggccacagtt ataacaacga agctaagact catgaccacg
    46501 gctacacgtc ctcgtcttcg tcttcatcta gtggaaaatc tcccacgcga cggacgagtg
    46561 tggcccagcg aaagcgtgac t
//
