# Supplementary material for: Genome sequencing and physiological characterization of three Neoarthrinium moseri strains
Source: BMC Microbiol. 2025 Aug 21;25:526. doi: 10.1186/s12866-025-04274-z (PMC12369201; doi:10.1186/s12866-025-04274-z)
Supplement: Supplementary file 16 — Supplementary Material 16. [file 12866_2025_4274_MOESM16_ESM.zip › BiGSLICE/input/Nmoseri/TUCIM5827/JAFIMQ010000012.1.region002.gbk]

LOCUS       JAFIMQ010000012        21239 bp    DNA     linear   PLN 06-APR-2022
DEFINITION  Neoarthrinium moseri strain TUCIM 5827
            scaffold12_Wmoseri_TUCIM_5827, whole genome shotgun sequence.
ACCESSION   JAFIMQ010000012
VERSION     JAFIMQ010000012.1
KEYWORDS    .
SOURCE      Neoarthrinium moseri
  ORGANISM  Neoarthrinium moseri
            Eukaryota; Fungi; Dikarya; Ascomycota; Pezizomycotina;
            Sordariomycetes; Xylariomycetidae; Xylariomycetidae incertae sedis;
            Neoarthrinium.
COMMENT     ##antiSMASH-Data-START##
            Version      :: 7.1.0
            Run date     :: 2023-12-04 12:33:23
            NOTE: This is a single region extracted from a larger record!
            Orig. start  :: 449812
            Orig. end    :: 471051
            ##antiSMASH-Data-END##
FEATURES             Location/Qualifiers
     protocluster    1..21239
                     /aStool="rule-based-clusters"
                     /category="terpene"
                     /contig_edge="False"
                     /core_location="[10000:11239]"
                     /cutoff="20000"
                     /detection_rule="(Terpene_synth or Terpene_synth_C or
                     phytoene_synt or Lycopene_cycl or terpene_cyclase or NapT7
                     or fung_ggpps or fung_ggpps2 or trichodiene_synth or TRI5)"
                     /neighbourhood="10000"
                     /product="terpene"
                     /protocluster_number="1"
                     /tool="antismash"
     proto_core      10001..11239
                     /aStool="rule-based-clusters"
                     /tool="antismash"
                     /cutoff="20000"
                     /detection_rule="(Terpene_synth or Terpene_synth_C or
                     phytoene_synt or Lycopene_cycl or terpene_cyclase or NapT7
                     or fung_ggpps or fung_ggpps2 or trichodiene_synth or TRI5)"
                     /neighbourhood="10000"
                     /product="terpene"
                     /protocluster_number="1"
     cand_cluster    1..21239
                     /candidate_cluster_number="1"
                     /contig_edge="False"
                     /detection_rules="(Terpene_synth or Terpene_synth_C or
                     phytoene_synt or Lycopene_cycl or terpene_cyclase or NapT7
                     or fung_ggpps or fung_ggpps2 or trichodiene_synth or TRI5)"
                     /kind="single"
                     /product="terpene"
                     /protoclusters="1"
                     /tool="antismash"
     region          1..21239
                     /candidate_cluster_numbers="1"
                     /contig_edge="False"
                     /product="terpene"
                     /region_number="2"
                     /rules="(Terpene_synth or Terpene_synth_C or phytoene_synt
                     or Lycopene_cycl or terpene_cyclase or NapT7 or fung_ggpps
                     or fung_ggpps2 or trichodiene_synth or TRI5)"
                     /tool="antismash"
     gene            981..2775
                     /locus_tag="JX266_003938"
     mRNA            join(981..2571,2663..2775)
                     /locus_tag="JX266_003938"
                     /product="hypothetical protein"
     CDS             join(981..2571,2663..2775)
                     /codon_start=1
                     /locus_tag="JX266_003938"
                     /product="hypothetical protein"
                     /protein_id="KAI1850656.1"
                     /transl_table=1
                     /translation="MSWPSVRPTRPYGLIDLLREPIPNISAETKSDDARRTGLRDTAWL
                     SLHPNHRDHVTRWRDFNYPVIRVALKDLLDGVLDLSASFWHDYWPASLLEVGDGRSRNV
                     RQPRRFEALGNQLNLALYHALMQRSHDPADPIWGALSYTPGHSEEAKNDDLSPICSLSY
                     DWVLLDYEHSDEKHDGQCQPVVIGIDRSVDEFPLRLLGKFDEGGRLDERIEWTLRQVGT
                     VCWYKKTPYAFVMTPEGATMLAFGVGAQLNSSPLLSVKYAVFPRDHNQQAVRKMPLLMA
                     LWSLCMIGWSDNARGSWNGSAGELNTWVQVTEGRGKLYEHSRLRQRNRGHPPGAVVMPM
                     SARTPAPVLYPLGVAFKQWQPGDVETPFTSLPTSAGLSDSTVSPLSGVTVAASPTSDAF
                     PGLTRWRLREAEPVHLDLPCLQRHYISPYQPPVAPEVPVEEEDLRRHAPVPLSVAAITA
                     CVDTPEVPTRSHQETGDATRLAANTAHLATTVKSNSDGRRNQASGDQVAGCTACHGPSA
                     SAVSALGHNYTTTSYALGRDGQIIAIEYPANAPGGWDMSLPVEYGPEIVQ"
     gene            complement(2882..3790)
                     /locus_tag="JX266_003939"
     mRNA            complement(2882..3790)
                     /locus_tag="JX266_003939"
                     /product="hypothetical protein"
     CDS             complement(2882..3790)
                     /codon_start=1
                     /locus_tag="JX266_003939"
                     /product="hypothetical protein"
                     /protein_id="KAI1850657.1"
                     /transl_table=1
                     /translation="MITRARIRQLPVSRLIRPSPKTPQPQLRPWRQQRPFHYDPHANIY
                     KPPFRSRLKDMAIGAGIVVGAVGGYVSLKLYGLYGARDQLTDELKVELENLRSYNQDTA
                     AGFAEARAQGEHHRLRQLTFELAHHVHSDDKKGHLPHYIAEVGPLQGLPYDDPMSGQEL
                     VPSEDTLVFLQKDPVDDLILGCHVSVNLDAEEVYRGMADPAPEPGADKLGELLRRVTDQ
                     VQMWRRQGRLLESDRGEVELEVILLLRDKVWVFDYAGGHYDAVEGPSSILGDPDAMMEV
                     ERILENLEGKKKKNKKPGEGM"
     gene            complement(4334..5459)
                     /locus_tag="JX266_003940"
     mRNA            complement(join(4334..5189,5254..5459))
                     /locus_tag="JX266_003940"
                     /product="hypothetical protein"
     CDS             complement(join(4334..5189,5254..5459))
                     /codon_start=1
                     /locus_tag="JX266_003940"
                     /product="hypothetical protein"
                     /protein_id="KAI1850658.1"
                     /transl_table=1
                     /translation="MPITILPPSVAQEPTRSLYQDGSQSDSDSDGGVDLDGDVSMGRPT
                     KRARRDEAIVTPGEVITEDPQWMRGHGTYTIPEPPQIISSVAGTLSKTNKLLSVRPLRA
                     RYTPEIGDLVVGRIVEVQARRWRVDVGAALLAQLPLSAINLPGGIQRRRTETDELQIRT
                     FFSEGELLVAEVQQLYNDGAAVLHTRSLKYGKLRNGVFMAVTGTGGGGGVVRARRQAFT
                     LDISSSGAEGGEKIDVILGVNGYIWISKHIEGEGAAAESSGPGITRIEESVGLNVYSSQ
                     NDSIPLDTMREIARTRGVITALVENGLRVDEEMVTKGYQEAVEMARGEGEGDDSLWLGG
                     EKGKRLADALVGR"
     PFAM_domain     complement(join(5117..5189,5254..5300))
                     /aSDomain="ECR1_N"
                     /aSTool="clusterhmmer"
                     /database="35.0"
                     /db_xref="PF14382.9"
                     /description="Exosome complex exonuclease RRP4 N-terminal
                     region"
                     /detection="hmmscan"
                     /domain_id="clusterhmmer_JX266_003940_0017"
                     /evalue="6.00E-16"
                     /label="JX266_003940"
                     /locus_tag="JX266_003940"
                     /protein_end="93"
                     /protein_start="53"
                     /score="58.1"
                     /tool="antismash"
                     /translation="IVTPGEVITEDPQWMRGHGTYTIPEPPQIISSVAGTLSKT"
     gene            5940..7448
                     /locus_tag="JX266_003941"
     mRNA            5940..7448
                     /locus_tag="JX266_003941"
                     /product="hypothetical protein"
     CDS             5940..7448
                     /codon_start=1
                     /locus_tag="JX266_003941"
                     /product="hypothetical protein"
                     /protein_id="KAI1850659.1"
                     /transl_table=1
                     /translation="MDEYGADVFVNRDDPIPTVRLDGAASSSGSASASQAPTNHDSDHS
                     DVESPAPRRRGIRDRLSAFRDKASIQDKLVEKLLTQVLQDDGSEAPPDAPPKGGASAPG
                     SSKPNFSLPTMSYNFRRFNSRIGVVFVFQARAIRLLSWKHPTHTLSFLAIYTFVCLDPY
                     LLPLLPLAILLFGVMIPNFVARHPAAPFSLSSEQAIGYSPHGPPLAPARTVKPVKELSH
                     DFFRNMRDLQNCMEDFSQLHDGVVTLVVPRVNFSNEALSSAIFVFVFTGCLFMSIAANI
                     LPWRFIFLVAGWAVTVMGHPLVQKQIEAANETHMKQNGEKARSWMENWVEGDVILDSAP
                     ETREVEIFELQRLSDPEGEWEPWMFSASPHDPMSAARISGDRPVGARFFEDVHPPQGWE
                     WSEKKWALDLWSREWVEDRIITGVEVETEGERWVYDIYYEPEDKVGVVEESKQQTPTKG
                     KTKASRSKPSWEEGEDYEGRRGEWRRRRWVRLVKRKNLGATQES"
     PFAM_domain     6261..7406
                     /aSDomain="Pex24p"
                     /aSTool="clusterhmmer"
                     /database="35.0"
                     /db_xref="PF06398.14"
                     /description="Integral peroxisomal membrane peroxin"
                     /detection="hmmscan"
                     /domain_id="clusterhmmer_JX266_003941_0018"
                     /evalue="6.20E-92"
                     /label="JX266_003941"
                     /locus_tag="JX266_003941"
                     /protein_end="489"
                     /protein_start="107"
                     /score="308.5"
                     /tool="antismash"
                     /translation="PNFSLPTMSYNFRRFNSRIGVVFVFQARAIRLLSWKHPTHTLSFL
                     AIYTFVCLDPYLLPLLPLAILLFGVMIPNFVARHPAAPFSLSSEQAIGYSPHGPPLAPA
                     RTVKPVKELSHDFFRNMRDLQNCMEDFSQLHDGVVTLVVPRVNFSNEALSSAIFVFVFT
                     GCLFMSIAANILPWRFIFLVAGWAVTVMGHPLVQKQIEAANETHMKQNGEKARSWMENW
                     VEGDVILDSAPETREVEIFELQRLSDPEGEWEPWMFSASPHDPMSAARISGDRPVGARF
                     FEDVHPPQGWEWSEKKWALDLWSREWVEDRIITGVEVETEGERWVYDIYYEPEDKVGVV
                     EESKQQTPTKGKTKASRSKPSWEEGEDYEGRRGEWRRRRWVR"
     gene            9180..9506
                     /locus_tag="JX266_003942"
     mRNA            9180..9506
                     /locus_tag="JX266_003942"
                     /product="hypothetical protein"
     CDS             9180..9506
                     /codon_start=1
                     /locus_tag="JX266_003942"
                     /product="hypothetical protein"
                     /protein_id="KAI1850660.1"
                     /transl_table=1
                     /translation="MEGYCLIISGFRTLSVLENILFTLDTILPGAREAYCITVVVWAAK
                     EFSLIRFARPAKEHAQLLLQLAIACLAIWASEILWKSLKPDLYVISEVACYFRHIRSLR
                     ALEG"
     gene            complement(10001..11239)
                     /locus_tag="JX266_003943"
     mRNA            complement(10001..11239)
                     /locus_tag="JX266_003943"
                     /product="hypothetical protein"
     CDS             complement(10001..11239)
                     /codon_start=1
                     /gene_functions="biosynthetic (rule-based-clusters)
                     terpene: fung_ggpps"
                     /gene_functions="biosynthetic (rule-based-clusters)
                     terpene: fung_ggpps2"
                     /gene_functions="biosynthetic-additional (smcogs)
                     SMCOG1182:Polyprenyl synthetase (Score: 242.1; E-value:
                     1.2e-73)"
                     /gene_kind="biosynthetic"
                     /locus_tag="JX266_003943"
                     /product="hypothetical protein"
                     /protein_id="KAI1850661.1"
                     /sec_met_domain="fung_ggpps (E-value: 2.8e-153, bitscore:
                     502.5, seeds: 66, tool: rule-based-clusters)"
                     /sec_met_domain="fung_ggpps2 (E-value: 4.6e-99, bitscore:
                     324.5, seeds: 17, tool: rule-based-clusters)"
                     /transl_table=1
                     /translation="MIQTRLPGKVPTIDEMLSSDTTAHPPPSLPFQSPNAIPPRTSSTG
                     HAIPHPPSKSVLRPLPESNWLGGPRHHRHTSSTTSASGGKIQPFTAIMSPSGPPPDPSR
                     YATEDLNFIARRTWTDQKEKIIWGPYDYVTSQPGKDFRTQLIAAFNTWLEVPQDSIEVI
                     TKVVGMLHNASLLVDDVEDNSTLRRGLPVAHSIFGTAQTINSANYIYFAALQELQKLKN
                     PKAVSIYMEELINLHRGQGMDLFWRDTLTCPTEEDYLEMVGNKTGGLFRLGIKLMQAES
                     RSLIDCIELVNLMGLVFQIRDDYMNLSSVEYSNNKGLCEDLTEGKFSFPVIHSIRSDPS
                     NLQLINILKQKPTDDEVKRYAVKYMESTGSFDYTRQVLAVLIERARKTAEEIDEGKGKN
                     HGIHKILDKMVIT"
     PFAM_domain     complement(10145..10864)
                     /aSDomain="polyprenyl_synt"
                     /aSTool="clusterhmmer"
                     /database="35.0"
                     /db_xref="PF00348.20"
                     /db_xref="GO:0008299"
                     /description="Polyprenyl synthetase"
                     /detection="hmmscan"
                     /domain_id="clusterhmmer_JX266_003943_0019"
                     /evalue="4.90E-66"
                     /gene_ontologies="GO:0008299: isoprenoid biosynthetic
                     process"
                     /label="JX266_003943"
                     /locus_tag="JX266_003943"
                     /protein_end="365"
                     /protein_start="125"
                     /score="222.6"
                     /tool="antismash"
                     /translation="IWGPYDYVTSQPGKDFRTQLIAAFNTWLEVPQDSIEVITKVVGML
                     HNASLLVDDVEDNSTLRRGLPVAHSIFGTAQTINSANYIYFAALQELQKLKNPKAVSIY
                     MEELINLHRGQGMDLFWRDTLTCPTEEDYLEMVGNKTGGLFRLGIKLMQAESRSLIDCI
                     ELVNLMGLVFQIRDDYMNLSSVEYSNNKGLCEDLTEGKFSFPVIHSIRSDPSNLQLINI
                     LKQKPTDDEVKRYAVKYM"
     gene            complement(14918..16345)
                     /locus_tag="JX266_003944"
     mRNA            complement(14918..16345)
                     /locus_tag="JX266_003944"
                     /product="hypothetical protein"
     CDS             complement(14918..16345)
                     /codon_start=1
                     /locus_tag="JX266_003944"
                     /product="hypothetical protein"
                     /protein_id="KAI1850662.1"
                     /transl_table=1
                     /translation="MLLRSLSRRCTLLILSNLSLAVADDQIENTPDAAIEDVAVLPDGF
                     SPRYYLGASPARQFVKRQDVASCESGEHNCLDLGPLGAGKCCPNSMYCYFQPDWEVGCC
                     GQGEACDPKCTQTTSYYYRWNITNTITSFSTLPSSTGTVPKVIPTLITSTAEACKPRKC
                     SLTAFLCPSQLGGNCCDNGQVCATNGCQVAVSSTPTLVPTRGCGGTPNAFSCSIGGGCC
                     QTGQVCTESNNQNVCSGEASIPTPSGATISSDNSLSQSSKAGIGAGVAIGAALVIGAVT
                     WFCIRRRRTERRRRSAAYARSQQGPTPGADTTVVGSMSEVSGPTRGQRIHPSGLVYDYF
                     GPQATEGPYTQQEGTPHETPGLAERGVPLQPHGPGDIVVPVEMGPGAESGMTAAATTRR
                     GAALARGASTRSAATVGSASTRNRDQQQDTLYELDAGFGSPSPLSQDEARQAAQSPEEP
                     ISPGYGTLDVDHYRDTH"
     gene            complement(17230..17889)
                     /locus_tag="JX266_003945"
     mRNA            complement(17230..17889)
                     /locus_tag="JX266_003945"
                     /product="hypothetical protein"
     CDS             complement(17230..17889)
                     /codon_start=1
                     /locus_tag="JX266_003945"
                     /product="hypothetical protein"
                     /protein_id="KAI1850663.1"
                     /transl_table=1
                     /translation="MGAAQDTVDDKLVSAVTEYVKQYMALYDGSHDFNHIQRVLGLAKH
                     IYAQSPASSGLDLQTVILSALLHDVGDKKYLKPDEDASTLVYKLLLSYGADEQLAQKVQ
                     TICLGVSYSSEIKDPARVQNLIKEHPELAIVQDADRLDAIGGVGIGRCFTFGGARTERS
                     MDETVKHFDDKLVRLVGMMKTEVGRQLAQERTERLLLFQKWWDEETAFAATASAPA"
     PFAM_domain     complement(17461..17793)
                     /aSDomain="HD"
                     /aSTool="clusterhmmer"
                     /database="35.0"
                     /db_xref="PF01966.25"
                     /description="HD domain"
                     /detection="hmmscan"
                     /domain_id="clusterhmmer_JX266_003945_0020"
                     /evalue="4.70E-06"
                     /label="JX266_003945"
                     /locus_tag="JX266_003945"
                     /protein_end="143"
                     /protein_start="32"
                     /score="27.0"
                     /tool="antismash"
                     /translation="FNHIQRVLGLAKHIYAQSPASSGLDLQTVILSALLHDVGDKKYLK
                     PDEDASTLVYKLLLSYGADEQLAQKVQTICLGVSYSSEIKDPARVQNLIKEHPELAIVQ
                     DADRLDA"
     gene            20246..21106
                     /locus_tag="JX266_003946"
     mRNA            20246..21106
                     /locus_tag="JX266_003946"
                     /product="hypothetical protein"
     CDS             20246..21106
                     /codon_start=1
                     /locus_tag="JX266_003946"
                     /product="hypothetical protein"
                     /protein_id="KAI1850664.1"
                     /transl_table=1
                     /translation="MSTVQLSFSLRVSSGVKSVHLLGSWDNYVGQLPLSKDKSSSKSGS
                     WKGTFRFQGNLEAGQRYWYYYIIDGYHVSHNPSEASTVEPTTGRELNILDVPKDKSSKS
                     SKSHSSSKSSSKHSSSKDSKHRSSKRGSLAVDIPKGRPLSTSQIKAPKPISPHATRHIL
                     DADYCDEGTIDELTARFGSTGFEEEYINDFSSSPVSSSGSSLSYRSDSSSPSSSLSGYS
                     TPSSDCSNCTCERYGITRKGDRVKIDCGGARCGYSDSESCSSGDESEEEYYSHSARRNG
                     MVVRA"
ORIGIN
        1 ctttagagat accacagctc ggcgattgcg catacagtcg aaagcaacaa ttgattctat
       61 ttgcatgcct atttgcttgt ctcctgttgg tctcctatcc aacaagacgt tgagtcctgt
      121 caacccaaac ttgagaagca ttttctttct cggcaagcct ttcagaggta tttccaatgc
      181 ttctgcaaat gtaccgccta gatcatgctg cgattcaagt tgagcaatcg ctcatattca
      241 cgcgcttccc gtcggtcacg taacctagca gtatcttgtc gtccatgtgc caaagtattc
      301 ccgggtgtgg ccactcgcgg ttggggagac catttttcca gaaacgatgc gcttctcgct
      361 gctacgtaac cattgatgac cctccaggga atgttctcat tcgcctgccg gtggaagtag
      421 taaggggaat gctcgtatgc gtatatatgg tgaggcatag ctgtggagta aaattttggt
      481 tctaagttga ctttgaagat ggttctcaat attggtatgc ttgaggtaga cacccctaac
      541 tcagaaacgg gagaatttag caaagaactc gatgttcgcg tgtccggaac cgcgacttac
      601 ttcgctgccc atccaaagag gcaaggaatg tatcaggtgc aagttggatg agtccttgat
      661 acacgtcaca actgcgcatc agatcagggt tccgtcctga gaatagctgt atggcacgac
      721 gaggtcactt gtcttgcatt ttcgccgttg gtatataagt tgttgaaaat gatggtgctc
      781 ccgacaaagc aggccccggt gaacaaagaa tgagcaacac ttttctcaca accaacgctc
      841 cctcgcagga ccgtcttcgg gccaaattca aaccacgtga gcgataacaa agaaagcatg
      901 attcacttta tcaagttccc cgaggctggc cttgtgccat ccgccgcagc ctggcagaag
      961 cctcgaacaa ctttagcatc atgtcatggc cctccgtaag gccaacgcga ccttatgggc
     1021 tcatcgactt actcagggag cctatcccca atatatctgc tgagacaaag agcgacgatg
     1081 cgcgccggac gggtttgaga gacacagcat ggctttcact ccatccgaac caccgcgacc
     1141 acgtcacgcg ttggagggac ttcaactacc ccgtaatccg cgtggcgctg aaggacctcc
     1201 tcgacggggt cttggacctg agtgcgagct tctggcatga ctactggccg gcgagtctcc
     1261 tcgaagtggg agacggacgc tcgcgcaatg tcaggcagcc ccgtagattc gaagcgctgg
     1321 ggaaccagct caatcttgcc ttgtaccatg ccttgatgca gcggagtcac gatccggccg
     1381 atccgatctg gggtgccctt tcctatacac ctgggcatag cgaagaagca aagaatgacg
     1441 acttgtctcc catctgttcc ttgagctatg actgggtgct attggactac gaacactccg
     1501 acgagaaaca cgacggccag tgccaacccg tcgtcatagg catagacagg tcagtcgatg
     1561 aattcccgct ccgtctacta ggtaaattcg atgagggggg acgactcgat gagaggatcg
     1621 aatggacgct tcgccaggtc gggacggtgt gctggtataa gaagacgccg tatgcctttg
     1681 tgatgacgcc agaaggggcg actatgctgg cctttggcgt tggtgctcag ttgaacagtt
     1741 ctcccttact gagtgtaaaa tacgcggtat ttcccagaga ccacaatcag caagccgtcc
     1801 gcaagatgcc cttgctgatg gccctatggt cgttatgtat gataggatgg agtgacaatg
     1861 cacggggatc ctggaacggc tctgccggtg agctcaacac gtgggtccag gtgacagagg
     1921 gaagggggaa actgtatgag cacagccggc tccgtcagcg gaacaggggt cacccgcccg
     1981 gagcggtggt gatgcccatg tccgctagga caccggcacc tgtcttatat cctttggggg
     2041 ttgcttttaa acagtggcag cctggagacg tggaaacccc attcacgagc ctgccaacat
     2101 ctgccggact gtcagactct acggtttcgc ccttgtcagg ggtcacggtt gcggcctcgc
     2161 ctacgtcgga tgcgttccca gggctgacga gatggcgttt aagggaagcc gaaccagtgc
     2221 acttagatct tccatgtttg cagcgtcatt atatctcgcc ataccagcct cctgtagctc
     2281 ccgaggtgcc tgttgaggag gaggacctac gtcgtcatgc tccagtgcca ttgtcagtcg
     2341 cggcaatcac ggcatgtgta gatacacccg aggtcccgac ccgatcccac caggagactg
     2401 gcgatgccac cagacttgcc gcaaatacgg cccatctagc aacgaccgta aaatccaatt
     2461 cagatggacg gagaaatcag gccagcggtg accaggtagc aggatgtaca gcttgccatg
     2521 gaccatcagc tagtgcggtt agcgcccttg ggcacaatta tactaccacg agtaagaaac
     2581 gaaaaacagg gcgtgggaac accggaatat ccaccgatgg ggtccgaact gtatatattc
     2641 cttcggaacc ttggtctatg aggttacgcc ctcggaagag acggccagat tatcgcgatt
     2701 gagtatccgg cgaatgctcc cgggggttgg gatatgagtc ttcctgtaga atatggtccc
     2761 gagatcgtac aataattata cacctcccac gcggctcgtc ttttcccacc acgtgttacc
     2821 accgttgctg aaaccgttgt ctatacgctg gacctgcgct gtacaatccc ctagcacatc
     2881 atcacattcc ctcgcccggc ttcttgttct tcttcttctt gccctcgagg ttctccagta
     2941 tcctctccac ctccatcatg gcatcggggt cgcccaagat gctgctgggg ccctcaaccg
     3001 cgtcatagtg cccacccgcg tagtcaaaca cccacacctt gtcccggagg agcaggatga
     3061 cctcgagctc gacctcgccc ctgtcacttt cgagcagccg cccctgccgc cgccacatct
     3121 gcacctggtc ggtcacgcgc cgcagcagct cccccagctt gtcggcgccg ggctcgggcg
     3181 cggggtccgc catgccgcgg tacacctcct cggcgtccag gttgacgctg acgtggcagc
     3241 cgaggatgag gtcgtccacg gggtccttct ggaggaacac gagcgtgtcc tcggacggga
     3301 cgagctcctg gccgctcatg gggtcgtcgt acggcaggcc ctgcagcggg ccgacctcgg
     3361 cgatgtagtg cgggaggtgg cccttcttgt cgtccgagtg cacgtggtgc gcgagctcga
     3421 acgtcagctg ccgcaggcgg tggtgttcgc cctgggcgcg ggcttcggcg aagccggccg
     3481 cggtgtcctg gttataggac cgcaggttct ccagctcgac cttgagctcg tccgtgagct
     3541 gatcccgcgc gccgtacagc ccgtacagct tcagggacac gtaaccaccc acagcaccca
     3601 cgacgatacc tgctccgatg gccatgtctt ttaaccggct gcgaaagggc ggcttgtaga
     3661 tattggcatg agggtcatag tggaaggggc gttgctgtcg ccacggccgc agttggggct
     3721 ggggtgtctt tggagacggt ctgatgagcc gcgagacggg cagctgccgt attcgagccc
     3781 ttgttatcat cttgactgtg tgccggatga gttctgatga atttcgtcga tagcaacgga
     3841 gaaatggctt tttcagatga gatggtgtgt ctgatattcg atgatggcag gggtccgggt
     3901 agtgacgctt tgttgcatat cggtcgtcag ttggcggtgg gcagtttgct tgatcgacga
     3961 ataaccccaa caaaagcata tacacctgca acctcagtat ctcttgttta caaggcaaca
     4021 aattgtgctt aacactacgg cacatcatag ttgatgccaa aaagtgcaga cactaattaa
     4081 tacagttgtg gcggttactg actctgtatt ccttcttgac ggcctgaggt tggagtcatg
     4141 tccttgcagt gatcagctgt ttgaaccggg caaggcaaat attgtgttgc agtgtcaaaa
     4201 cttcctttct gccaccatga gatgtcaaag ggcctttttt tattttttat atgacagtcc
     4261 gaaatggctc aagacttatg aaagtggggg tgccaaacac aggcatggta tcatcaattg
     4321 ttttcctcta tattcatcgc ccaaccaatg cgtcagccag ccgcttgccc ttctcccctc
     4381 ctagccatag agaatcgtcc ccctctcctt cgcctctggc catctctacg gcctcttgat
     4441 agcccttggt gaccatctcc tcgtccaccc tcaggccgtt ctcaaccaga gccgtgatca
     4501 cccctcgtgt ccgtgctatc tcacgcattg tgtccagggg tatcgagtcg ttttggctcg
     4561 agtagacgtt caagcccacg ctctcctcga tccttgtgat gcctggaccg ctggactcgg
     4621 cggcagcacc ctcgccttct atatgcttgc tgatccaaat gtaaccgttg acgcccagga
     4681 tgacatcgat cttctcacca ccctctgccc ccgagcttga aatgtccagc gtgaatgctt
     4741 gacgccgggc cctgactaca ccaccgccac cacccgtgcc agtgactgcc atgaagacgc
     4801 cgttccgtaa cttgccgtac ttcaaacttc gcgtatgcag caccgctgca ccgtcgttgt
     4861 acaattgctg cacttctgcc accaggagtt cgccctcgct gaagaatgtg cggatctgca
     4921 gctcgtcggt ctcggttcta cggcgttgga taccgccggg aaggttgatg gcggacaggg
     4981 gcagctgtgc cagcagtgct gcgccgacgt ccacccgcca gcgacgggct tgcacctcga
     5041 caatacgtcc caccaccagg tcaccgatct cgggtgtgta ccgcgcgcgc aagggacgga
     5101 cagagaggag cttgttggtt ttggacaggg taccggcgac tgacgatatg atctgcggtg
     5161 gttcgggaat ggtgtatgtg ccgtgaccac tatagggcgg gatcagaaga cagaacaggc
     5221 agcaaagacc tgagtggcga gggtatggct taccgcatcc attgggggtc ctcagtaata
     5281 acttcgccgg gcgtcacgat ggcctcgtcc cttctcgccc gcttggtggg gcggcccatg
     5341 gagacgtcgc cgtccaagtc gacgccgccg tccgagtcgg agtcggactg agaaccatcc
     5401 tggtacagac tgcgagttgg ctcctgagca acgctcgggg gaagtatcgt gatcggcatt
     5461 gcgggctgtc gctgtcgcgc cgagagatgg tggcgcgttc tggcgggatg ttgaagctgc
     5521 tgcactgtgc tgtaccttgg gagctatctc aaaatttttg gattgacgtt actgagctgc
     5581 agtgttggac aggcctctga ctgcggtttg caggggtgtc cctttagcgc tgtcaacccc
     5641 accagacggc tccgcgagtg acgcccgccc gggttccagt ggggacccag gcggcagttc
     5701 tggcaggctg tcatggcatg tgacgatgtt gcgtctggcg accttcgtcc atcctgcttc
     5761 atctcataca cacctcatca ggcgctttcg tatcacctcg aatccggtac atccggccta
     5821 ctatatgcgc tcgagttatg acatgatgac tatgtagcct tgagctcttt atctcaaagc
     5881 ccgtgttgtg tcactggcca cgcgctacgt catcaggcag aggaatccaa gtcgacgaga
     5941 tggacgagta cggcgccgac gtcttcgtca accgagatga tccaatacca accgtgcgcc
     6001 tagatggggc cgcttcgagc tctgggtcgg cttccgcctc tcaggcgccg acgaaccacg
     6061 actcggatca ctcagatgta gaatcgccag cgcctaggcg gcgcggcatc cgggaccgcc
     6121 tctcggcctt cagagacaag gcctccatcc aggacaagct ggtggagaag ctcctgaccc
     6181 aggttcttca ggatgacgga agcgaagcac ctccggatgc gcctcccaag ggcggcgcaa
     6241 gcgctcccgg ctcctcaaag cccaacttca gccttcccac catgtcatac aacttccgcc
     6301 ggttcaacag ccgcatcggc gtcgtcttcg tctttcaggc ccgcgccatc cgcctgctct
     6361 catggaagca ccctacccac actctgtcct tcctggctat atacactttc gtctgtctgg
     6421 acccgtatct cctcccgctc ttgcccttgg ccatcttgct cttcggcgtc atgataccaa
     6481 actttgttgc ccggcacccg gccgcaccgt tcagtctgtc tagcgagcag gccatcggct
     6541 actcacccca tgggccacct ttagcgccag caaggaccgt gaaacccgtc aaggagctca
     6601 gccatgactt ctttcgcaat atgcgggacc ttcagaactg catggaggat ttcagccagc
     6661 ttcacgacgg tgtcgtaaca ctcgtagttc caagagtgaa cttcagtaac gaggcattga
     6721 gcagtgctat attcgtattc gtgttcaccg ggtgcctgtt catgagcatc gctgccaaca
     6781 tattgccttg gcggttcatt ttcttggtcg cagggtgggc agtgactgta atgggtcatc
     6841 ctttggtcca gaaacagatc gaggccgcca atgagacgca catgaaacag aatggagaga
     6901 aagcgcggag ttggatggaa aattgggttg agggtgatgt tatacttgac agtgcacccg
     6961 aaactcgtga ggtagagata tttgagctac agcggctctc ggatcccgaa ggtgagtggg
     7021 agccgtggat gttcagcgcc tcgccacacg atcccatgtc agctgcgagg atatctggcg
     7081 accggccagt gggagcaagg tttttcgaag acgtacatcc acctcagggc tgggaatgga
     7141 gcgagaagaa gtgggctcta gatctttgga gcagggagtg ggtggaagat cgcatcatca
     7201 cgggggtcga ggtggagacc gaaggtgaga gatgggtcta cgacatatac tacgagcctg
     7261 aggacaaggt gggcgtagtt gaggaaagta aacaacagac gcctacaaag ggcaaaacga
     7321 aggcttcacg ttcgaagcca agttgggagg agggcgagga ctacgaaggg aggagaggag
     7381 aatggcgccg gaggcgatgg gtgaggctgg tgaaaaggaa gaacctgggc gcgactcaag
     7441 aatcatgagt tgttatctcc taactccatg tatcctatcc ttacttcttt tacccaaact
     7501 gcagtaatga tactagtaag tgtcccatga tattgatcca cgaaaccact ccatgtcatc
     7561 ccattaccct agctagactc caataattca ggcctcgcgc ctaaagccgc cgaccccaag
     7621 attcggcttc aacatattcc aagtatccta caggcaagcc gaacccatgc caaaaaaaca
     7681 gtagcgcctg caccaagaag ctgtcagagc caacggaacc atacacagct agtcacccgg
     7741 ggacaaatca cttacggtca tacgagctgt acgagaagcc gaattgtgaa gtggttcaat
     7801 agcgtgaccg taagttggac aggttcagga gcaacgagtt cgctctacac acgttgtact
     7861 cttctctaat ccggtaatga caggcgacaa agggtgctcg gcagcgaaga cggtggctat
     7921 accggggacg agctcggcaa agcacatgat tgcagtttag gagcttatct agatggtgat
     7981 tgtgtgaaac aaggtctatt tttgtattga aatggatatt ggtgtgttca actgcttaaa
     8041 ggctctttgg gcgactgaaa aggatggatg gatgcacggt ttcaacagct gcatcccgcc
     8101 gatcggttcc aagacttgtg gcttgtcaga ttacgatgaa acaggtactg gcaggccgtg
     8161 ttgaagaata tagacatcgc caatctcttt tcttccgcca gcatgctgac accagcagat
     8221 gtccagtgca tcttcagcaa tattcatgga cctccgcggc tcttgaccac catttgcact
     8281 tccagttcca gcacgaactt catggtcaga tacaacatgc tgtacacgat gaatctaaac
     8341 acgagtgcaa agtgctcttc tgcagggctc tcttcataca gcagcctgat ctcgtggaac
     8401 agccatatga gccaagaact aaagaaaagg acttggaagg tggtggtcca tattccagag
     8461 agcatttcga cggtgtattt cctcccgaag tcgaccaata ctgtaactga tggaagaaag
     8521 tcaatatttg atgcttcgat gtttcgctac cccagaaggt gaattagtgt cgtgagtgga
     8581 gctagcttgg gagtgtctaa ttgaaaatgc ctgccaattt ccaaggtgtt gggaagttag
     8641 aagcggtgca tttatatagg gcgtagcatc aatgaataaa aagaatgtgt ttgttccatg
     8701 tagtagaact agctcagcac ttctatatga caactcctca ctaaagagta tgtgtgacat
     8761 attccttctt cttatgaaaa tatcatggga ttatgctgca ctttgagaca caatctcaaa
     8821 cagaacttct ggtcactaga gacctgaggt ttgacacttc gcaaacacaa aggacggccc
     8881 tgtcttctca gcgaagtgcc atatcatgat tgggagagaa actctactag tttcgggatg
     8941 gtgtcttcta gagctttcag caaggcacac ggtcacagct catgccaatg ttggttggag
     9001 tgcccagctt ctgtctcatc tgctgtcaag tctgggatac cctttgtcta tggtagctcg
     9061 cctggcagag tgtatataaa gcccctcaga gcacaagctc tatattctca ctatcactcc
     9121 caatacactc ggtttgcaat tctcggcgca cttttggcag acctgcttga atacggaaga
     9181 tggagggata ttgccttatc atcagcggtt ttagaacact ctccgttctg gaaaatatcc
     9241 tgttcactct cgacaccatt ctccccggcg cacgtgaagc ctactgcatc acagtcgtgg
     9301 tctgggccgc caaagagttc tcgttgatcc gattcgccag accggcaaag gaacatgccc
     9361 agcttctctt gcagcttgcc atcgcctgcc tggcgatctg ggcgtccgag atcctctgga
     9421 aatcattgaa accagacctc tatgtcatat cagaggtggc ctgttacttc agacacataa
     9481 ggagcttacg agctctagag ggctgatcgc tggtgatgct tatgtggcga acagaataga
     9541 cctaccgtcg gtggtcatgg gctgcagcat ggggaaaggc tacattctca atgtgctata
     9601 ttgttgatta gaacgtgcag gtggcaaata tccccaggga aagggattca atgcatgatg
     9661 ccaaatgccc cctacgcacg tctagatcgt agtctagtcg ctatgtttga ctacctacac
     9721 aattggtatc acgttagctc actcttctcg ttggccaatc acatatgttt gactactgaa
     9781 tatacatagc atcatatcac aaggtgtcaa attcctttgg ccatgctaca aaattgagga
     9841 gaaaagaggg tatccaagta caacacgaaa tcaaacaccc tgcgccttgc catccagacc
     9901 tcccagaaca ttaccccttt tgagcgcccc ctcggacgca gtgccccagt gccaacgcct
     9961 ttcatgttaa atgaagcggc accatgtgat gtggcaatga ttatgtgatg accatcttgt
    10021 ccaagatctt gtggatcccg tggttcttcc ccttgccctc gtcaatctcc tcggccgtct
    10081 tccgggccct ctcgatgagc accgcgagga cctggcgcgt gtagtcaaag ctaccggtgc
    10141 tctccatgta cttgacggca tagcgcttga cctcatcatc ggtcggcttc tgtttcagga
    10201 tgttgatgag ttgcagattg gacgggtcgg accggatgct gtgaatgacc gggaacgaga
    10261 acttgccctc ggtaagatcc tcgcacaagc ccttgttatt gctgtactcg accgacgaga
    10321 ggttcatgta gtcgtctcgg atctggaaga ccaggcccat caggttcaca agctcaatgc
    10381 agtctatcag cgagcgcgat tcggcctgca tgagcttgat gcccagacgg aaaaggcccc
    10441 cggtcttgtt gccaaccatt tcaaggtagt cttcctcggt cgggcacgtc agggtatctc
    10501 tccagaacag atccataccc tgtcctcggt gcaggttgat cagctcctcc atgtagatgc
    10561 tgacagcctt tgggttcttg agcttctgca gctcttgtaa agcggcaaag tagatgtaat
    10621 tggccgagtt gatggtctgg gcagtcccga aaatgctgtg cgccacgggc agtccgcggc
    10681 gcagagtgga attgtcctca acgtcgtcga ccagcaacga agcattgtgc agcatgccga
    10741 cgacctttgt gatgacctcg atgctgtcct ggggcacctc gagccaggtg ttgaaggcgg
    10801 cgatcagctg ggtccggaaa tccttgcccg gctggctggt cacgtagtcg tagggtcccc
    10861 atatgatctt ctccttctgg tccgtccacg tcctcctggc aatgaagttc agatcctcgg
    10921 tggcgtagcg ggacgggtcg gggggaggac ccgagggcga catgatggca gtgaagggct
    10981 ggatcttgcc gccagaggcc gaggtggtcg aggaggtgtg gcgatggtgc ctgggcccgc
    11041 ctagccagtt ggactcgggc agcggtcgca agactgactt ggagggcggg tgtggaatgg
    11101 cgtggccggt ggaggaggtc ctcggcggga tggcgtttgg cgactggaag ggtagggagg
    11161 ggggaggatg agcagtcgtg tccgaggaga gcatctcgtc gatggtaggc acctttccag
    11221 ggagcctcgt ctggatcatg caggcagccg cggctttata cgactgagct ggctgcgctg
    11281 gccgtgctca aggtctcgcc tgggccgcaa tccaatgcaa cacggcggga ggaggggagg
    11341 aggggaggac gggcgatggg agcttcgagc tgtggcagct ccagtggggt cggcgggcgg
    11401 gtgtcctgca ggacggtggc gtatgtctgc agcgccctcg aacttggtag gtgggacaaa
    11461 gggctttctg gcttggatgt aactacacac tggctctggc tcctcttgca ggacctcggt
    11521 atctataccc aggccgagat gtgcgaggta tacgagtccc gtctggcgga gacgaatcgt
    11581 tgacgcgcaa gacgaggcag tgcggattct aggcagtagc tggaggttga tgacactgac
    11641 ggacagcttt gcatgcaagc ttggtgagcg atggtggggc tcggagcagg gcaagcaaag
    11701 ccgtttgtca accaccaagc acctaagcag ttagcgactt ctaccaatac cggagaggtt
    11761 taactaggtg ccttgggtcc acgggtatgt agttggtaac gtggctaggt cgtcggcggc
    11821 cggcttctct tctggaagca catccaatgt cgtgaaatcc cgacggccaa ggatcgggta
    11881 cgactgcgag gcacatggga gggaggccgc gaacctacgg catatatata tatctctctc
    11941 tatatcttca tactcgtatc gtcgtcgttt tgagccattg ctcgtcaatg gttccgagcc
    12001 cctgattaac tgcatcgggt gaagggttct gcggtccatc tgcagctccc tgacggattg
    12061 tcatgcagag ctgcagcgtg ctggcttagc ggacgtcata gcggctgccg cccagcgcct
    12121 gtgccttaag taactcaatt agctccctcc atgtgattga atggttgata ccgagcctcg
    12181 atagtgcccg tcagccagtt agcgagggcc ccccaggacg gggctctctc cgaagccgtc
    12241 gcttccggga tgccatcatg attcattcgg ctgccacata tggagctcta tcccttagct
    12301 gactatccag gtaggcgccg ttgagcatat caagtgccta agcgaatgcc atcttctgca
    12361 ttctcaagag catacaagcg agtctgcgaa cggtagctgc aggtgctgcg tctgaaaaca
    12421 catctgcgat gatgaatttg attgaatagg caaaacccag tcgctagtta gggatagact
    12481 tacgcgatag gtcgtgctca gttgacaagg gaggccaggc accatggaca gctaaatcac
    12541 agcttcccca tattgcagcc ctgctgaacg tcccagtccc tcacggagac caacgtacgc
    12601 tctatttggg ccttcaacaa gcaatacaag tctccctcca tgccagccta tgtgaggtac
    12661 gtgacttact ctaccagctg ggtgtctact ctcgtacacc tggtccttgg gcgcacagca
    12721 aatggctata cgcaacacgt cttggcacct gcagagcccg gggaaactga ggctcacccc
    12781 gcgtttcagc ggtcccggga acaaaagccc gccgttccca gcaggctgta tcgctaccgc
    12841 agctacttat gcccagtacg gtaagttact agttatagct tacccggctg tctgttattg
    12901 gtgtctgagc ttccccagcg actgcctagg tacctaggta ggtgctgtga ggcaaacaaa
    12961 ccaccgttgg ttgccccgtc aaccggcgca cacaccaccc ccaacgtcac aagggtccac
    13021 cgttgtcgtt gggcatcacc tcacgttacc atgtacacag gaaacacagc agccatttcg
    13081 ggcagtccga gatatacatc ggcgggtctg ctctgcttgc ccatctctcg ccttgccgtg
    13141 ttctcacggg aaccctaatc gatgcgcccc cagcccaaca ttctcttctt catccacttg
    13201 tattattctt gaaaccgggc agcattccct tcggcgttct gtcagcatta tcatcagcca
    13261 ttcgagtcga gtcgcagccg ttctgaatcc gagtcttgcc gtcactcctt cttgcgcgcc
    13321 gcgacttaca ccggactagt gtgtgtcgcg tactgtacca tatcagcccg aaaacccaac
    13381 aaacaaaaca ctaaacacca ccacacatca caatggagaa cctgctctcg gtagccttcg
    13441 accacctctc gtcctacgac ggcgcaaaga tccgcaaggg tctgcgccag gtcgagggtc
    13501 ttctggcaac catctgtctc tccaagaagg acgatgatcg cgacccaggc ggaggtgggt
    13561 tgctgttcga cgacgatggg cccccgcggt cgcctacgtc gccaaagaac ctggccgaga
    13621 tctcggagga tccggccttc gagcagttct tcaaattgca ggagggcttc gagtggaacg
    13681 tggcgctgcg cctggtcaac gctttggatc gcttactcgc aaagggcaat gacggccaga
    13741 acgacctgtt gattctgagc gcactagatc tgatccaggg taccctgctg cttcacccgc
    13801 cgagcaagat cctgttctcg agggagatgt acatgaacgt gagtagacgg cagatttccc
    13861 ttgcaaacgc tgcataggct aacacacgga ataacagctc ctcctcgatc tattagaacc
    13921 cgacttctgc cctgccatca tgggagccac cctcctgacc ctcgttgtcg ccctgatcga
    13981 cacgccacaa aacacacgaa ccttcgagcg cctggacggt ttactcacca tctcgtctct
    14041 cttccgctcg cgcggcacca gccgtgacgt caagaagaag tgcgtcgaat tcctatactt
    14101 ctacctgatg ccagaggtcc cgtcgatccc atcggcatcg gccacggatt cgatgcccgc
    14161 gctgctgcag cgcagcccta gcaagctggc caaggcattc tcgggcaacg gtagcggcgg
    14221 tgagggaggc ggcagggcac gatccgacag cgacagcata cacacgcgca gccaggagga
    14281 gaagcaacac atgctcgccc gtcacctgaa cagcgtcgac gaccttgttc gcgacctgca
    14341 gggaaacact ctgtttggag gtgcagtctc ttgatttgag accgtcaaga gatactcgcg
    14401 aaaacactat tcacgccgaa aggcatcgtt tcaggactcg tgcggattag ctcccacata
    14461 gggtcgaaac ccaccatcac caagggctac cgcttacaag cccgtacttc aaaatttgga
    14521 tcttttttcc ttttcgtaag gcgttcttgt gctacattgc attacagcgc atagcatagc
    14581 ataaggacac aaactcattg gattcgagga tgtttgccat caggggttcg ggcgttcgac
    14641 tggatatgcg taatacattc atagacggca ggcgaaaaga atgctttctg ggtcaggatc
    14701 tcgacatcct tcacgccatc atcgtttggc ctcatttgtc aactgtacat gtttcagaga
    14761 taggcgtaat atataccatt gatcatgcta tgctagagac agagagtgtg tgtataaaat
    14821 atcgtgacaa cgttgcggtc catgcattca tacgtacatt tcctcacctt catcaccatc
    14881 ccctttcttg cactccctgc tgactacgat tatgaaatta atgagtatcc ctataatggt
    14941 ccacgtccaa cgtgccatag cccggcgaga tgggctcctc cggcgactgc gccgcctgcc
    15001 tcgcctcgtc ctggctcagg ggcgacgggc tgccgaaccc ggcgtccagc tcgtacagcg
    15061 tgtcctgctg ctggtcgcgg ttgcgcgtcg acgccgagcc gacggtggcc gcggagcggg
    15121 tgctggcgcc gcgggcaagg gcggcgcccc gccgggtcgt cgccgcggcc gtcatgccgg
    15181 actcggcgcc ggggcccatc tcgaccggga ccacgatgtc gccgggcccg tggggctgca
    15241 gcggcacgcc gcgctcggcc aggccgggcg tctcgtgcgg cgtgccctcc tgctgcgtgt
    15301 aggggccctc cgtcgcctgc ggcccgaagt agtcgtagac cagcccgctc gggtggatgc
    15361 gctggccccg cgtcggcccg ctgacctcgg acatggagcc caccaccgtc gtgtccgcgc
    15421 ccggcgtggg gccctgctgg ctccgcgcgt acgcggccga gcgtcgccgc cgctccgtgc
    15481 gccgccggcg gatgcagaac catgtcacgg ccccgatgac gagcgctgcg ccgatggcca
    15541 cgcccgcgcc gatgcccgcc ttggagctct gcgagagcga gttgtctgag gatatggtgg
    15601 cccccgatgg tgttgggatc gaggcctcgc ctgagcaaac gttttggttg ttggactcgg
    15661 tgcagacctg cccagtctgg cagcagcctc cgccgatgga acaagagaat gcgttgggag
    15721 tcccgccaca cccgcgcgtg ggcaccagcg ttggcgttga agatactgct acctggcatc
    15781 cgtttgttgc acatacttga ccattgtcgc agcagttacc tcccagttgt gatggacata
    15841 gaaaggcagt taagctacat ttccggggtt tacacgcctc cgctgtggat gtgatcaaag
    15901 ttgggatgac ttttggtacc gtgcccgtgg agctgggtag cgtagaaaag gaagttatgg
    15961 tgttcgtgat gttccaccga tagtagtagc tcgttgtctg ggtacatttt gggtcgcagg
    16021 cttcgccttg cccgcaacag cccacctccc agtcaggctg gaaatagcag tacatactat
    16081 tcgggcagca ttttcccgct cccaacggac caagatccaa gcaattatgc tctccggact
    16141 cgcaagacgc tacatcctgt cgcttcacaa attggcgcgc tggcgaggcg cctaggtaat
    16201 aacgggggct gaagccatcg ggtagtacag cgacgtcctc gatcgcagca tctggggtgt
    16261 tctcaatctg atcgtcggca accgctagcg acaggttaga gagaatgagc agcgtgcatc
    16321 tcctggagag cgagcgcagc aacatggcga acacggttcg ggcctcgtaa gaccgactag
    16381 cctcgcgact ttaaaagagc cttggtcatg ggcgaagact ataatcgagg gattttagga
    16441 ccgccgagca gcttttggcg gtaccagcca gaagcgcatc agggtgcaag aaggcgcgac
    16501 ttgcgatcca aacaagagag agagatgtga agaggcagaa tagcctgaga tcagcgtcag
    16561 cgatgagaga gaccctctcg ggctgccatt ctgtgcatcg gtccgcaatc cagaacatgg
    16621 ccaacagtgg cttcagtatt acatgcatgc agctgcaagg gtcgttacac gggcctgacg
    16681 gatacggtct acgccgcagc agccgaccgg gtcggtcaga aaatcagcga gagcaccaac
    16741 ttctctttat tacgtccgtc gattaaggac cttggggcaa atataatctc aaggccgaaa
    16801 gaacttgcgg aaaacatcat agatcccagg agtatcgttg gaaatactag gtttacggct
    16861 atggcttcga ggacataaca catcttgcca aggctgcgcc aaaagtgcgg ttacaccgaa
    16921 atcagcttac tccggtgtac cctggtcagc agccaagcaa atagattgag tcggggcaca
    16981 agctgtcaga ggttggacaa gacagtcgat agccttacaa atgctcaaag cctcgaggaa
    17041 agtctgccgt acagtatatg attatctgaa acatgctatc aattatccac ggttctgtac
    17101 gttgattcag tataggcggg ctggggattc taggcgcggc cttgttgaga agacgactgg
    17161 aattgtgtcc attctctcat ttgccatcta tgtctattgg tgaggccgga gaggcatctg
    17221 agtatgagac tatgctggtg cagatgcagt cgccgcgaag gcggtttctt catcccacca
    17281 cttctggaag agaagcagcc tttccgtcct ctcctgtgct aattgccgtc caacttcagt
    17341 cttcatcatt cccactagcc gcaccaactt gtcatcgaaa tgcttgaccg tctcgtccat
    17401 ggaccgctca gttcgagcac ccccaaaggt aaagcatctt ccgatgccga ctccgccaat
    17461 ggcgtctaga cgatcagcat cttggacaat ggcaagctcc ggatgttcct tgatgagatt
    17521 ctgcacccga gctggatcct tgatctcgct ggagtagctg acaccgaggc aaattgtctg
    17581 aactttctgt gcaagttgct catcagcacc atatgacaga agaagcttat agactaaggt
    17641 agaagcatct tcatctggct ttaagtactt cttgtctcca acatcatgga ggagagcact
    17701 gagtatgacg gtctgaagat caagacctga cgatgcggga gattgggcgt agatgtgctt
    17761 tgcaagtcct aggactctct gtatgtgatt gaaatcatgt gacccatcgt agagagccat
    17821 atactgcttg acatactcag tcaccgcgct gacgagcttg tcatcgacag tgtcttgcgc
    17881 tgcgcccatc cttgagagcc taggtggaga gttaccctgc cgagctggtc agcatgcagg
    17941 atagccgctg aagaatttcg atatatgcaa gcaagcttga ggtggaaaaa ccatgggagc
    18001 cgagttggag tgtcaacttg aagactcata ggacattggt gacacctagg cgccgaatga
    18061 cgcgttaggg ggagggaagg ttgcagtgag atccgcatgg gcacttacac aagattcacg
    18121 ttgccgaact ttcgaggact agaccttgtt ccaaattgag cagttcggga gaactacctt
    18181 ggaagattga ccggtaggat caggaccaaa acaagatggt ggtcaagtaa tggtcgagtc
    18241 ttgagtcaaa cttaaggagc tggtcgattg tccaggcaga tgttctgtaa gcgcgttgcg
    18301 acgcggtggt tgttgtgagc tgatgactat gatttccagt tatcacaaga agcggctgcg
    18361 ctctccgcag gttcacgccg gctggtaacg caggcttagg cagacactgc ctaaacttat
    18421 cagtcatgtg acttgaagat tagcacattt tccagtacca gtcctgccag tgttcagttt
    18481 ccattctact gggaagtaac cgaacaaagg tacaagctca cagcgtcgtc actcagcaca
    18541 gccattctag aacaactttt cggcattggt acgcttccaa ggtttgcgct gcacgcccca
    18601 gacgatccag ccttcgccag tgggatcatg attgtgaaag gaccgtacgt ccgttgtgtg
    18661 actgacgcta catacccgcc gaggctagtg aattgcatgc atgaagccga cgcagcccat
    18721 ctcacctcat tccgccgaaa tcaacgcccg gcgacttagc acgcaaactt ggcaccgggg
    18781 caggcaggcc aaggcagaca agccaagacg cccttcaatc gagtacctat caaacaagcg
    18841 tagaatagtt gggacgacag cttgtgccat tgacttctag aaggccgtga cctcctaagg
    18901 gacccgaacc gaagcttctg ctttacgact atcatagtct agaatctgac catgcgccgc
    18961 aacagcccca ggcacttcaa ggtgcggcgt ctgtactatt tcgcgaagac ttcccggcac
    19021 gtaatgccca tcaagtgaag caaatgtcgg cgccacattt tgatctctgc caggttttac
    19081 gcaggatgtc ggtctggctg ttcatggttt ctgcagcatc acagctttgc tgcctcctga
    19141 ctcgcccgat ctacagttca tcgttgatca agcacattgg accgctcagt caatgacaat
    19201 gagttccaca tgacagcctg catacatgca aatgcgtacg atatgcactt cgtacatgaa
    19261 tgccaggaag ctccctggtc gtattatcat gctggctggc tgtgttgcca tgtctggtcg
    19321 ctcttcctgc cagagctgtc ctgtcggatt gccgaaccaa cgtatgcccc tcttcaaagt
    19381 tgagatgcag atctgtgcat gcagtccact gcagccatca acaagacatg ctgcgccatc
    19441 attggccgag tactcgtcaa ccgcgtgtga tagatgatag gcgagttgac gaaagactgg
    19501 tattggttgc tggccgcttc tcttgagcca ataagcgctg ggctatagac gcctgcgcat
    19561 cctgtttagg tctagctggc cagactcccc cgccaatgct ctgtgatttt ctattttttg
    19621 ctcagccatc gcacagaggt cgccatggtt tcctgggtca cccaatgtgc ttagccgccg
    19681 ggcatgcaag accgcagtct tgtgctgcac cgaacgcctt ctcggactgg gaacatgtgc
    19741 tcaagtgata ttgccatggg ttgatatgca tcattgacca aagagaagcc tgctccccca
    19801 tgtggacctc tacagactct gcctagtctg cggatgactg ccggcgacgt cctgaatggt
    19861 catggccacg gtctagtaac gggcctctgt ggcctcactt gttggccccc atgattataa
    19921 taatagccaa cccgccctct catttccgtc tcttcttctc ttcttctcca gcaagcattc
    19981 aatcctcaaa agctggtttt tcgttttttc tctcttcccc cttttctgtt tccctgtgat
    20041 cgatagagct gcgctctact cacatcttaa ttttcaacct ataccaaaaa atccaaaatt
    20101 gcatactagt tgccggtcaa ctatactccc taatcaccaa cgaataccct cctaataaaa
    20161 accaaatcct agcttttctt gctcatcaag cccttgaatt actccaagaa acgtcaattt
    20221 gcaacagcaa catcaatcat tcagaatgtc gaccgttcag ctctccttct ctcttcgcgt
    20281 ttcttctggc gtcaagtccg tccatttgct tggttcctgg gacaactacg tcggccaact
    20341 cccgctctcc aaggacaagt cttcctccaa gtccggttcg tggaagggca ccttcagatt
    20401 tcagggcaat ctcgaggctg gtcagcgcta ctggtactac tacatcatcg atgggtacca
    20461 tgtctcgcac aaccccagtg aggcttcgac cgtcgagccc actaccggcc gagaattgaa
    20521 cattcttgac gtccccaagg acaagtcttc caagtcttcc aagtctcaca gctccagcaa
    20581 gagctcgtcg aagcactcct cgtcaaagga ctccaagcac agatcgtcga agcgtggctc
    20641 cctcgccgtc gacatcccca agggccgtcc tctctccaca tcgcagatca aggcaccaaa
    20701 gccaatttct ccccatgcca cccgtcacat cctcgatgct gactactgcg acgagggcac
    20761 catcgacgag ctcaccgccc gcttcggcag cactggcttc gaggaggagt acatcaacga
    20821 cttctccagc tcgcccgtct cttccagcgg ctccagcctg tcctaccgct ccgacagctc
    20881 ctcgccaagc tcctcgctct ccggctacag cactcccagc tctgactgca gcaactgcac
    20941 ctgcgagcga tacggcatca cccgcaaggg cgaccgtgtc aagatcgact gcggtggtgc
    21001 ccgatgtggc tacagcgatt ccgagagctg ctccagtggc gacgagtccg aggaggagta
    21061 ctactcgcac agcgcccgcc gcaacggcat ggttgtgcga gcgtgaagac ctgcctgacc
    21121 ggggggttcc cgtcaagccg ataattaatt acgccgacag gccagaaaca gtagaagaga
    21181 aggccgttta cattcattcc cgagcagtca gatgcgtgca cacccttgct gcactgctg
//
