# Supplementary material for: Genome sequencing and physiological characterization of three Neoarthrinium moseri strains
Source: BMC Microbiol. 2025 Aug 21;25:526. doi: 10.1186/s12866-025-04274-z (PMC12369201; doi:10.1186/s12866-025-04274-z)
Supplement: Supplementary file 16 — Supplementary Material 16. [file 12866_2025_4274_MOESM16_ESM.zip › BiGSLICE/input/Nmoseri/TUCIM5827/JAFIMQ010000012.1.region003.gbk]

LOCUS       JAFIMQ010000012        32008 bp    DNA     linear   PLN 06-APR-2022
DEFINITION  Neoarthrinium moseri strain TUCIM 5827
            scaffold12_Wmoseri_TUCIM_5827, whole genome shotgun sequence.
ACCESSION   JAFIMQ010000012
VERSION     JAFIMQ010000012.1
KEYWORDS    .
SOURCE      Neoarthrinium moseri
  ORGANISM  Neoarthrinium moseri
            Eukaryota; Fungi; Dikarya; Ascomycota; Pezizomycotina;
            Sordariomycetes; Xylariomycetidae; Xylariomycetidae incertae sedis;
            Neoarthrinium.
COMMENT     ##antiSMASH-Data-START##
            Version      :: 7.1.0
            Run date     :: 2023-12-04 12:33:23
            NOTE: This is a single region extracted from a larger record!
            Orig. start  :: 509039
            Orig. end    :: 541047
            ##antiSMASH-Data-END##
FEATURES             Location/Qualifiers
     protocluster    1..32008
                     /aStool="rule-based-clusters"
                     /category="other"
                     /contig_edge="False"
                     /core_location="[14000:18008]"
                     /cutoff="20000"
                     /detection_rule="IucA_IucC"
                     /neighbourhood="14000"
                     /product="NI-siderophore"
                     /protocluster_number="1"
                     /tool="antismash"
     proto_core      14001..18008
                     /aStool="rule-based-clusters"
                     /tool="antismash"
                     /cutoff="20000"
                     /detection_rule="IucA_IucC"
                     /neighbourhood="14000"
                     /product="NI-siderophore"
                     /protocluster_number="1"
     cand_cluster    1..32008
                     /candidate_cluster_number="1"
                     /contig_edge="False"
                     /detection_rules="IucA_IucC"
                     /kind="single"
                     /product="NI-siderophore"
                     /protoclusters="1"
                     /tool="antismash"
     region          1..32008
                     /candidate_cluster_numbers="1"
                     /contig_edge="False"
                     /product="NI-siderophore"
                     /region_number="3"
                     /rules="IucA_IucC"
                     /tool="antismash"
     gene            1773..3918
                     /locus_tag="JX266_003964"
     mRNA            join(1773..1863,1919..2035,2090..3918)
                     /locus_tag="JX266_003964"
                     /product="hypothetical protein"
     CDS             join(1773..1863,1919..2035,2090..3918)
                     /codon_start=1
                     /locus_tag="JX266_003964"
                     /product="hypothetical protein"
                     /protein_id="KAI1850682.1"
                     /transl_table=1
                     /translation="MPTVKCSQCGNEVEISLMGEHVCKGAAISDQPAPAAAPDLLTGAF
                     ASLKQTVWGFGSRAPPPTVDTSAANQAFAKPDELTPVSASTGSRTISPKTPTGRLGSGT
                     NGDEYFSPAIAGTTSPGQNGRTGSYGGFEEPQPYEPEPMYNYSSSPKKQPATLLQRMNT
                     IAPGPFEINRRAGAKNAFAPKTDNAPTSNSIVDDMARSGYGNERSSSAASFSSSPGSMP
                     PPRVPRKNGYGGFGPPQREQEESFEPRPFGTNQRSETFPKQSQNRVDSVPARPPSAPGV
                     RQDRMRRPTNESTERPTMTRDREQRPSFGMRDTSRPPPPRKSLIRPPTATQDAPSINLA
                     DEFGVGNPYHTPSVSQSSSNSGYSNSGYSTSQLSQPSSNSSPARSTGSRRKPSDTSNFD
                     SLMNDLQSSMDSLKPKEVLSGRPEPPVQKRAPSSELRARPDDLRYDPAVQSGSRPGSRP
                     RPRSPLASPDAMENYSDRVDPAIQGARSRDPPARTHNRQQSAGRSRGNCKACRLPITGK
                     SISSADGRLTGRYHKACFVCTTCQSPFTSSTFYVLDDQPYDAECYHRLNGSCCTTCGVG
                     IEGQYLEDDSAHKHHPKCFRCGDCGKVLQDGYFEVNGRAYCERDAWRRVQQPVMPPMSS
                     GRGGLRPPANGRLGLPSGNRLGPPGMRPQMPRMEKRMTRLGMM"
     PFAM_domain     3400..3573
                     /aSDomain="LIM"
                     /aSTool="clusterhmmer"
                     /database="35.0"
                     /db_xref="PF00412.25"
                     /description="LIM domain"
                     /detection="hmmscan"
                     /domain_id="clusterhmmer_JX266_003964_0021"
                     /evalue="3.90E-09"
                     /label="JX266_003964"
                     /locus_tag="JX266_003964"
                     /protein_end="564"
                     /protein_start="506"
                     /score="36.7"
                     /tool="antismash"
                     /translation="CKACRLPITGKSISSADGRLTGRYHKACFVCTTCQSPFTSSTFYV
                     LDDQPYDAECYHR"
     PFAM_domain     3589..3753
                     /aSDomain="LIM"
                     /aSTool="clusterhmmer"
                     /database="35.0"
                     /db_xref="PF00412.25"
                     /description="LIM domain"
                     /detection="hmmscan"
                     /domain_id="clusterhmmer_JX266_003964_0022"
                     /evalue="4.10E-10"
                     /label="JX266_003964"
                     /locus_tag="JX266_003964"
                     /protein_end="624"
                     /protein_start="569"
                     /score="39.9"
                     /tool="antismash"
                     /translation="CTTCGVGIEGQYLEDDSAHKHHPKCFRCGDCGKVLQDGYFEVNGR
                     AYCERDAWRR"
     gene            6990..9330
                     /locus_tag="JX266_003965"
     mRNA            join(6990..7375,7446..9330)
                     /locus_tag="JX266_003965"
                     /product="hypothetical protein"
     CDS             join(6990..7375,7446..9330)
                     /codon_start=1
                     /locus_tag="JX266_003965"
                     /product="hypothetical protein"
                     /protein_id="KAI1850683.1"
                     /transl_table=1
                     /translation="MLAVQPRRILTRPKSLFVFALVAATLYWVLLHGSSVGRHAIGPQD
                     KTSERPAPHTQVGQPAQGAEHEQTPLQGDSTSSDAEKKQGPASGSINAAAAAAEEEERK
                     QREEHDRFEDGVRKQWELESDALGRLSNAGAIYGNTLATLVNKTSPRKKMFDAVLKPAD
                     EMTGFSVDRPFVYDPYPHYNNKEWKATKKAEFAACDGPDGVPVEDIRVFAGAPHEFPAP
                     GFGSYEVLNMDGNLCFERETRLSPYGYSHNGNHTRKPEDWEQVKWGSLQEICVQKNKAR
                     FNSKGAPNPYWDALHSRDNSTSDEQSETPSTTHVRQKAGKKALLRRRFLGTEEKRSPEV
                     VKESRTALLIRTYTGKEYSENDKQIVRSLVTELSLRTGGQYQVFLFVQVKDNTIGIWEN
                     QETYEWMLHQSVPKEFVDMTILWNDVATESTYSKLSSKQASVHVAQWLSVQKFAQEFTE
                     FDYVWNWELDSRVTGHHYDFLEKLVAFAKKQPRRGLWERNERFYIPSVHGDYDTDFRKE
                     VESHAVNGSVWGPPTLPFIQPVGPEPPVSKPEDDDFKWGVGEEADLITLAPIFNPINSS
                     WIGGTDVWGYNDSTHDSQDLPRRATIITQSRVSRRLLDIMHVENLKGNHVSSEMTPQTV
                     ALLHGFKAVYAPMPVFFDRAWSGDRLAKWFNGGLNGESGGIGSAMGWGREGRYGGSTWY
                     YRANPPQRLYNNWMGWEDTGIGGLEWEDIHGRPCLPPMILHPIKDVEETEPGHTSESRL
                     PYS"
     PFAM_domain     7768..9276
                     /aSDomain="DUF3405"
                     /aSTool="clusterhmmer"
                     /database="35.0"
                     /db_xref="PF11885.11"
                     /description="Protein of unknown function (DUF3405)"
                     /detection="hmmscan"
                     /domain_id="clusterhmmer_JX266_003965_0023"
                     /evalue="1.90E-184"
                     /label="JX266_003965"
                     /locus_tag="JX266_003965"
                     /protein_end="739"
                     /protein_start="236"
                     /score="614.2"
                     /tool="antismash"
                     /translation="CFERETRLSPYGYSHNGNHTRKPEDWEQVKWGSLQEICVQKNKAR
                     FNSKGAPNPYWDALHSRDNSTSDEQSETPSTTHVRQKAGKKALLRRRFLGTEEKRSPEV
                     VKESRTALLIRTYTGKEYSENDKQIVRSLVTELSLRTGGQYQVFLFVQVKDNTIGIWEN
                     QETYEWMLHQSVPKEFVDMTILWNDVATESTYSKLSSKQASVHVAQWLSVQKFAQEFTE
                     FDYVWNWELDSRVTGHHYDFLEKLVAFAKKQPRRGLWERNERFYIPSVHGDYDTDFRKE
                     VESHAVNGSVWGPPTLPFIQPVGPEPPVSKPEDDDFKWGVGEEADLITLAPIFNPINSS
                     WIGGTDVWGYNDSTHDSQDLPRRATIITQSRVSRRLLDIMHVENLKGNHVSSEMTPQTV
                     ALLHGFKAVYAPMPVFFDRAWSGDRLAKWFNGGLNGESGGIGSAMGWGREGRYGGSTWY
                     YRANPPQRLYNNWMGWEDTGIGGLEWEDIHGRPCLPPMILHPIKD"
     gene            11144..13255
                     /locus_tag="JX266_003966"
     mRNA            join(11144..11221,11337..11368,11439..11924,11973..12215,
                     12284..12555,12639..13255)
                     /locus_tag="JX266_003966"
                     /product="hypothetical protein"
     CDS             join(11144..11221,11337..11368,11439..11924,11973..12215,
                     12284..12555,12639..13255)
                     /codon_start=1
                     /locus_tag="JX266_003966"
                     /product="hypothetical protein"
                     /protein_id="KAI1850684.1"
                     /transl_table=1
                     /translation="MPTSSNRMRASDYESVEKAKTDQTLEPKDLAGAPRECEGSHYGTP
                     SPALHGEYLDRNTFQAYGLNAYGPVTQHFDAEDLAAPPTRASFPPIGVSYAHDVPSGPG
                     FGLTWSQASQALALFKVKMMPEFPFVVLERDVFAEQLCYESPLLFRSIMLAAAPVTLAQ
                     RKEMKRSISAYIGQRIIVLEERDLDLLQGLLVFIAWGNHSFYLDRYITNLIYLAVGLAH
                     NLGITRLPPSCQQKVKQAVGAGDVDEAMRGRALTTVAEEFHTLEEMRAFLGCYYVLSVN
                     SSQFCRQNSLQNDYMKYCLQYVTDSGDYWPDSYLVRMIRLQQVVDRISATFPAGSESGV
                     PVQSLMRGIQPIHTQINEICGNIEQGQVQNMTFWMKYNYVLVRLYEPATRLSTTVTGQN
                     ALHRSQHLTSCLQAVKSFFTFLLSSTPADLLYRPFTCSAELITVTVTASRLLLLDVDGW
                     DLDGARQTLDLVSIMDELIAAFDNASLLQKRRAVEPIEGGFLPKDNPDDEKEDVFIKYV
                     HKIKWIKVWFQTQLVARGLVPPSEPDVVLPDVWSLDENAGNQFWLGLVNGSTWGSFEF"
     gene            14001..15545
                     /locus_tag="JX266_003967"
     mRNA            14001..15545
                     /locus_tag="JX266_003967"
                     /product="hypothetical protein"
     CDS             14001..15545
                     /codon_start=1
                     /gene_functions="biosynthetic (rule-based-clusters)
                     NI-siderophore: IucA_IucC"
                     /gene_kind="biosynthetic"
                     /locus_tag="JX266_003967"
                     /product="hypothetical protein"
                     /protein_id="KAI1850685.1"
                     /sec_met_domain="IucA_IucC (E-value: 1.5e-18, bitscore:
                     61.2, seeds: 168, tool: rule-based-clusters)"
                     /transl_table=1
                     /translation="MEKLLDRKRAEHASLTRVAACLINERLVTSSVTDHSIILSYPLVN
                     DTVCIDLPQPLRFQEAVHASELSGRIAYKQVDVSNGAQLMRIYGAWAKLSHDKIKTVCR
                     ELENSVENLERVYLRNWTPTFESPIIDWEQAIIEGHGMHPWHKCRYPMVDDFTTAQIYF
                     VTLPRTDMTVVGNYDKYISQLAPIDGTDERDIVFPVHEYQLPNVKEVFPTAKVLSQFIT
                     GRPQSSVRTISVSNADFCIKVPLAIKITSIVRTIRPWAITIGHRLEPVLQVLEKSAEQF
                     GGSLTVIREYAAAASSSEHLGCIIRQSTESIAAITGDKIIVCAAVTEHIHSIWEDETTE
                     SKLDRLRQFCSHLFRAVLPSVMLHGFALQAHMQNLLIRIDPVSRETRGFLVRDLGSFRV
                     HGETFLKTTSLEVDTSWILTREESLESVYRYIHSVIHGNVAAMVRALKLGMPGWRVARR
                     ELERIIPAGDDLTYRIWLDNPVCASRAHMSMQLFGVEGKCRTTTIPNRFYHCQQQM"
     PFAM_domain     14385..14978
                     /aSDomain="IucA_IucC"
                     /aSTool="clusterhmmer"
                     /database="35.0"
                     /db_xref="PF04183.15"
                     /db_xref="GO:0019290"
                     /description="IucA / IucC family"
                     /detection="hmmscan"
                     /domain_id="clusterhmmer_JX266_003967_0024"
                     /evalue="1.60E-17"
                     /gene_ontologies="GO:0019290: siderophore biosynthetic
                     process"
                     /label="JX266_003967"
                     /locus_tag="JX266_003967"
                     /protein_end="326"
                     /protein_start="128"
                     /score="64.1"
                     /tool="antismash"
                     /translation="IIDWEQAIIEGHGMHPWHKCRYPMVDDFTTAQIYFVTLPRTDMTV
                     VGNYDKYISQLAPIDGTDERDIVFPVHEYQLPNVKEVFPTAKVLSQFITGRPQSSVRTI
                     SVSNADFCIKVPLAIKITSIVRTIRPWAITIGHRLEPVLQVLEKSAEQFGGSLTVIREY
                     AAAASSSEHLGCIIRQSTESIAAITGDKIIVCAAV"
     PFAM_domain     15039..15341
                     /aSDomain="FhuF"
                     /aSTool="clusterhmmer"
                     /database="35.0"
                     /db_xref="PF06276.15"
                     /description="Ferric iron reductase FhuF-like transporter"
                     /detection="hmmscan"
                     /domain_id="clusterhmmer_JX266_003967_0025"
                     /evalue="2.20E-07"
                     /label="JX266_003967"
                     /locus_tag="JX266_003967"
                     /protein_end="447"
                     /protein_start="346"
                     /score="31.6"
                     /tool="antismash"
                     /translation="RQFCSHLFRAVLPSVMLHGFALQAHMQNLLIRIDPVSRETRGFLV
                     RDLGSFRVHGETFLKTTSLEVDTSWILTREESLESVYRYIHSVIHGNVAAMVRALK"
     gene            complement(16042..18008)
                     /locus_tag="JX266_003968"
     mRNA            complement(join(16042..16137,16192..16657,16712..17397,
                     17456..17559,17612..18008))
                     /locus_tag="JX266_003968"
                     /product="hypothetical protein"
     CDS             complement(join(16042..16137,16192..16657,16712..17397,
                     17456..17559,17612..18008))
                     /codon_start=1
                     /gene_functions="biosynthetic (rule-based-clusters)
                     NI-siderophore: IucA_IucC"
                     /gene_kind="biosynthetic"
                     /locus_tag="JX266_003968"
                     /product="hypothetical protein"
                     /protein_id="KAI1850686.1"
                     /sec_met_domain="IucA_IucC (E-value: 7.2e-24, bitscore:
                     78.6, seeds: 168, tool: rule-based-clusters)"
                     /transl_table=1
                     /translation="MILTERDKALFETTKRLLAQVVNEGLCDATVEICHLGETRQLCLH
                     PRSGSEDASLVRVTLKPGIVLATNDNHVISIVRPEYLQPPIIARNKDLYDRDPEVILEC
                     MKSWFILDISENIIKEIGRELRNCADNQEKWLQIARSSPKVLTLNDPSVSWEKTLIYGH
                     PSHPYHRLCYAQPPLKPVHPEDITSMLTPTLAFISVPRKDLCVTGPFVQTLQPLLRRLE
                     IPETSSDRVVVPCLVQQLPSINHRFMDVDVLRMVNDCADAQVSLRTLTLRPELNFGYHM
                     KLSLACQITSALRTITPWTTQGGRMVTEILEKFLPDDLWVFREVAAVTGSQSDFDAAKH
                     LSCILRDSLESRAEANGERLVVAAALAQTAYSIDVTYAELLFGLNSLSQKQEWFRNYIK
                     CLFELVLPPLVKYGIGLEAHGQNIVARICQQTNRVKGFAVRDFGGIRLHVPTLERFSVD
                     FSSLPPGGAILTHDMHKVWSKVHHSLLQNHVGLLLTALGLERATGWGITLETLEQVLDP
                     DGDIHGKYLYEYFTQDTMPFKCFLRMRMEGKYRDYIERQVPNVLLTDSPRWESAIAAYQ
                     SSLQYT"
     PFAM_domain     complement(join(16201..16657,16712..16725))
                     /aSDomain="FhuF"
                     /aSTool="clusterhmmer"
                     /database="35.0"
                     /db_xref="PF06276.15"
                     /description="Ferric iron reductase FhuF-like transporter"
                     /detection="hmmscan"
                     /domain_id="clusterhmmer_JX266_003968_0027"
                     /evalue="9.70E-20"
                     /label="JX266_003968"
                     /locus_tag="JX266_003968"
                     /protein_end="548"
                     /protein_start="391"
                     /score="71.7"
                     /tool="antismash"
                     /translation="EWFRNYIKCLFELVLPPLVKYGIGLEAHGQNIVARICQQTNRVKG
                     FAVRDFGGIRLHVPTLERFSVDFSSLPPGGAILTHDMHKVWSKVHHSLLQNHVGLLLTA
                     LGLERATGWGITLETLEQVLDPDGDIHGKYLYEYFTQDTMPFKCFLRMRMEGK"
     PFAM_domain     complement(16795..17130)
                     /aSDomain="IucA_IucC"
                     /aSTool="clusterhmmer"
                     /database="35.0"
                     /db_xref="PF04183.15"
                     /db_xref="GO:0019290"
                     /description="IucA / IucC family"
                     /detection="hmmscan"
                     /domain_id="clusterhmmer_JX266_003968_0026"
                     /evalue="2.50E-16"
                     /gene_ontologies="GO:0019290: siderophore biosynthetic
                     process"
                     /label="JX266_003968"
                     /locus_tag="JX266_003968"
                     /protein_end="368"
                     /protein_start="256"
                     /score="60.1"
                     /tool="antismash"
                     /translation="NDCADAQVSLRTLTLRPELNFGYHMKLSLACQITSALRTITPWTT
                     QGGRMVTEILEKFLPDDLWVFREVAAVTGSQSDFDAAKHLSCILRDSLESRAEANGERL
                     VVAAALAQ"
     gene            complement(18912..21696)
                     /locus_tag="JX266_003969"
     mRNA            complement(join(18912..19115,19172..19644,19712..19938,
                     19992..20326,20398..21696))
                     /locus_tag="JX266_003969"
                     /product="hypothetical protein"
     CDS             complement(join(18912..19115,19172..19644,19712..19938,
                     19992..20326,20398..21696))
                     /codon_start=1
                     /locus_tag="JX266_003969"
                     /product="hypothetical protein"
                     /protein_id="KAI1850687.1"
                     /transl_table=1
                     /translation="MTLRPMSPSAAGNMRPQASQDSSSDRRASINTLDTFGYTRESSDD
                     DDFGSVIPESGTALTIDSRQHPYRASEVVDPGRDSPPRPAGRQLNQRSTAKPGALPEPS
                     TIKGNEESRFGDVPSALTMDFSDPESSAFHLESRSNRPSARDSALNPTKQLSRTVGEGN
                     SGSSSDDGHRGVGGDERVRKTTAAEIESARKILAQARLSDYESFQGSWKASVRGDRSAS
                     PPLTRQVRSGTGKESDSDDTVHSLMSPTPKTVEYPSETQQPPSVSRRHSHSSVESYRSH
                     PSSKARSQHTTTRAPVAEHSRKIKEPEFLSRKDPIRTSEEVRGEETFPSSNFHRETNDG
                     SGTTRLGSLTTSVRSHRAASMVKKILSNDGHSISPRLPADLRTNLGNDSSNRLPDFFNY
                     EFFQFVLRNPTTAHQLLKFSQTRVCSENIEFLNRVDEYYKALADITSALSVIYKGYISM
                     QSTNQLDVPEEMSRLVHKDIRSLTGKTLPGMETLFTDMQERVEDIVFTDLYPWFVQHQL
                     ALSASQALASDRHRYAGLGDCFCLTTPSKADNPITFASDGFVKVTGYGRPEIIPRNCRF
                     LQGLRTDRVAIKRLKQGIDKCHESVELILNYKKNGDPFWNLLYVAPLYDQNGNLAFFIG
                     GQVNCSTTIHTNADLLKVMSLSASNEIGDEEISGASTQVNQKLTTAPSAKKAFLKAFGV
                     RSEEARILPGPSGMEHEVLNRMEGQNLNTQMKEFYTAYSKYLVIEANTFIIRYYSEGVM
                     DALNPANNTNTPAGQDVFRFLKQNVSGKETDYRNKVRTAIRTGTAISVELRLQTRRSAR
                     FCGHEVFATHWTPLKDENASTHWVVITLASKTQ"
     PFAM_domain     complement(join(19592..19644,19712..19938,19992..20014))
                     /aSDomain="PAS_9"
                     /aSTool="clusterhmmer"
                     /database="35.0"
                     /db_xref="PF13426.10"
                     /description="PAS domain"
                     /detection="hmmscan"
                     /domain_id="clusterhmmer_JX266_003969_0029"
                     /evalue="9.70E-12"
                     /label="JX266_003969"
                     /locus_tag="JX266_003969"
                     /protein_end="638"
                     /protein_start="537"
                     /score="45.2"
                     /tool="antismash"
                     /translation="CFCLTTPSKADNPITFASDGFVKVTGYGRPEIIPRNCRFLQGLRT
                     DRVAIKRLKQGIDKCHESVELILNYKKNGDPFWNLLYVAPLYDQNGNLAFFIGGQV"
     PFAM_domain     complement(join(20078..20326,20398..20484))
                     /aSDomain="RGS"
                     /aSTool="clusterhmmer"
                     /database="35.0"
                     /db_xref="PF00615.22"
                     /description="Regulator of G protein signaling domain"
                     /detection="hmmscan"
                     /domain_id="clusterhmmer_JX266_003969_0028"
                     /evalue="3.80E-10"
                     /label="JX266_003969"
                     /locus_tag="JX266_003969"
                     /protein_end="516"
                     /protein_start="404"
                     /score="40.2"
                     /tool="antismash"
                     /translation="VLRNPTTAHQLLKFSQTRVCSENIEFLNRVDEYYKALADITSALS
                     VIYKGYISMQSTNQLDVPEEMSRLVHKDIRSLTGKTLPGMETLFTDMQERVEDIVFTDL
                     YPWFVQHQ"
     gene            complement(22712..24781)
                     /locus_tag="JX266_003970"
     mRNA            complement(22712..24781)
                     /locus_tag="JX266_003970"
                     /product="hypothetical protein"
     CDS             complement(22712..24781)
                     /codon_start=1
                     /locus_tag="JX266_003970"
                     /product="hypothetical protein"
                     /protein_id="KAI1850688.1"
                     /transl_table=1
                     /translation="MRRISTSSSVTITDPLVKYQSLLATGLCSPDPAQHRLAIHLQKIY
                     LRLKDYSPSTEYAARLKTIKDALEESKPAQVDESTVLAVPSHPIRRNPFFARFFARTEP
                     KGSLALTKVLTGHEAAININSPQGLFLSGEVGTGKSMLLDLLADGLPTERKKRWHFNTF
                     MLHALSQLELYRKSHQQLGTDSQQYSLLWMAKEMVETSPILFLDEFQLPDRAASKILSN
                     LFTAFFQLGGVLVASSNRMPEELEKATGFEYIPPAPGGILGRALGLSPKRGRGELFGSS
                     SDFASFLEVLKARCEFWQMEGAKDWRRREAGEEKPSAPLNLSGTPMEADAVGATRETLD
                     NVVRSEVADQPSTTTTPMNYLLLQPTDHDSWDNALRAVHLSEKSTHWTPSRITVYGRTV
                     TIPQQHNGVAYWKFSDLVSNYGPADYITMASTFHTFIIDGIPVLSVSKKNEARRLITLL
                     DALYDSRCKLIVRAEVGPDDLFFPETKVRLGPGQRGAGGSDSIDVDAMLPETIAEVYQD
                     QTSPFRPNISTYMDPVNDPANTAYDPDADSDFGVEQKSPRLKPDFTNTGAFTGEDERFA
                     YKRAASRLWELCGARWHARTGDWWCPLPIESRHWEGGLASRPLNSQTLTKRQAKGDVAM
                     GESIELDEPAGLQRLRVEHFKNTILGEGQWHRKDNERAGDRFARSKGQSNDGFE"
     PFAM_domain     complement(23342..23707)
                     /aSDomain="AFG1_ATPase"
                     /aSTool="clusterhmmer"
                     /database="35.0"
                     /db_xref="PF03969.19"
                     /db_xref="GO:0005524"
                     /db_xref="GO:0016887"
                     /description="AFG1-like ATPase"
                     /detection="hmmscan"
                     /domain_id="clusterhmmer_JX266_003970_0031"
                     /evalue="1.00E-18"
                     /gene_ontologies="GO:0005524: ATP binding"
                     /gene_ontologies="GO:0016887: ATP hydrolysis activity"
                     /label="JX266_003970"
                     /locus_tag="JX266_003970"
                     /protein_end="480"
                     /protein_start="358"
                     /score="67.5"
                     /tool="antismash"
                     /translation="NYLLLQPTDHDSWDNALRAVHLSEKSTHWTPSRITVYGRTVTIPQ
                     QHNGVAYWKFSDLVSNYGPADYITMASTFHTFIIDGIPVLSVSKKNEARRLITLLDALY
                     DSRCKLIVRAEVGPDDLF"
     PFAM_domain     complement(24041..24493)
                     /aSDomain="AFG1_ATPase"
                     /aSTool="clusterhmmer"
                     /database="35.0"
                     /db_xref="PF03969.19"
                     /db_xref="GO:0005524"
                     /db_xref="GO:0016887"
                     /description="AFG1-like ATPase"
                     /detection="hmmscan"
                     /domain_id="clusterhmmer_JX266_003970_0030"
                     /evalue="2.60E-24"
                     /gene_ontologies="GO:0005524: ATP binding"
                     /gene_ontologies="GO:0016887: ATP hydrolysis activity"
                     /label="JX266_003970"
                     /locus_tag="JX266_003970"
                     /protein_end="247"
                     /protein_start="96"
                     /score="86.0"
                     /tool="antismash"
                     /translation="RFFARTEPKGSLALTKVLTGHEAAININSPQGLFLSGEVGTGKSM
                     LLDLLADGLPTERKKRWHFNTFMLHALSQLELYRKSHQQLGTDSQQYSLLWMAKEMVET
                     SPILFLDEFQLPDRAASKILSNLFTAFFQLGGVLVASSNRMPEELEK"
     gene            25985..30291
                     /locus_tag="JX266_003971"
     mRNA            join(25985..26335,26401..26470,26525..29914,29969..30291)
                     /locus_tag="JX266_003971"
                     /product="hypothetical protein"
     CDS             join(25985..26335,26401..26470,26525..29914,29969..30291)
                     /codon_start=1
                     /locus_tag="JX266_003971"
                     /product="hypothetical protein"
                     /protein_id="KAI1850689.1"
                     /transl_table=1
                     /translation="MFSSLNNNGPAAASTPASSTRGRRRQRPASSDESVRQPKAKRARI
                     PLNEQTFLNPGATAEPAQETYEVKAARPSIAERRQDGVENTPPQVPKKELSFRSKKAKT
                     GERLNKGDGSVVLTSNNAFVVSKLPALPDRLRADAQSRQHGTLDSSAGYALSLTHTHAV
                     VWPYASTTPSPESFVFTLPYPSKHSTDPLPLGSLVPPSASSTEPGLVVVMPTSGKITYW
                     ESISSATTLDFIRQQRNGVEDSISGMWSSETVIQVVSAESAGGFILAFSSGRMAYMSVR
                     DAHGRPQVAVQFLRTTLGPSAGGIFGSIRSVLSHSSIQGDIAAVRSDRSSKQGEQTVVA
                     ATTKGRLHAWKIHRGGHHDLLTEFDAKDTLINSIFRHETGSRFSADSLKIHDFAFVPKD
                     LDVRHSEMSQLSKTPASGDYQHLLVLTSLSTKNVSRYFLVEVLVPTGASPDLPVTVGAV
                     RPIKSYTTPPDTHALAKPRLYLPRPAVVAFVVLERAVIIASVAKVPDSPESQLLEDNDI
                     LPATYEDVVDLRADPTLEIVGSGSEEPLSAGSEEVRAHRIRTKNPAVAILVRGAGTLRV
                     TTTDIERFASEKPPQITAKSKLEQAVFFGIKEGNPLVFDIPRDLPFSDQELADAALELS
                     QDILTSNSPHLTALAPKLGDNMQERVKALEKLITHLRSLKVNLSRATKWELLWKAERLQ
                     AARFVWTKHEKFMQARPDETKKDLVAEIVGYIRNEEKNPPNVAKGEVDSLRHWFIHDAH
                     RMEFFLAWAYEVIKYNTRAKADESTITRFIYEAVEIMNGSIRDALDFRRRHLALYSLQD
                     EKMASGILADDYAGLPTPWTCEQTLTNNLRRMVELSTEWVKAHYNPDQAGDADHNLVQR
                     TRALLPDLTEVYLTALQELTRWALASENSNYQKAGQTWQQTYLSDRHEKVIALAASENW
                     DAAYKLAEQHQCLTALAQVLISEKEELKFTLEQGGLSPNEAQRLQDLQDAKEIQTQGYL
                     DKYGKDFAFPYYDYLIARSGVDSLLEAKGDRLYKTAFLRTKPELSRISWINDIIGEDDI
                     VHAANTLLDLGLNREQQLWNRKIELSLGKLARMAEASRPSSKASTSIQEAVVNAAVADA
                     SVETIDKQLAIIKVQDQLYGQISPIIKTAVDESAQLPVAMEAFAMKIPKKYKILSEIFE
                     DGLSRLLRHEALDPLTLIDLLTMIQPDPELKQLMPDQFFQAIEVANNGLSGQEREQAER
                     LIWRRCYLREDWTKINNTSLKADSDIAEVLSNLELFQVFCALYTIQQASEEPNYRRWLP
                     SEALGVYTETPDKRFKQQDKSRREKLLEAMQWENNNLKKHIEKHRLDQWAKETQKLAEE
                     AVDHNMDIQTQEGANLQSPSQTGLVNGTAQNGAH"
     PFAM_domain     join(26404..26470,26525..27828)
                     /aSDomain="Nucleoporin_N"
                     /aSTool="clusterhmmer"
                     /database="35.0"
                     /db_xref="PF08801.14"
                     /description="Nup133 N terminal like"
                     /detection="hmmscan"
                     /domain_id="clusterhmmer_JX266_003971_0032"
                     /evalue="1.60E-79"
                     /label="JX266_003971"
                     /locus_tag="JX266_003971"
                     /protein_end="575"
                     /protein_start="118"
                     /score="267.8"
                     /tool="antismash"
                     /translation="SNNAFVVSKLPALPDRLRADAQSRQHGTLDSSAGYALSLTHTHAV
                     VWPYASTTPSPESFVFTLPYPSKHSTDPLPLGSLVPPSASSTEPGLVVVMPTSGKITYW
                     ESISSATTLDFIRQQRNGVEDSISGMWSSETVIQVVSAESAGGFILAFSSGRMAYMSVR
                     DAHGRPQVAVQFLRTTLGPSAGGIFGSIRSVLSHSSIQGDIAAVRSDRSSKQGEQTVVA
                     ATTKGRLHAWKIHRGGHHDLLTEFDAKDTLINSIFRHETGSRFSADSLKIHDFAFVPKD
                     LDVRHSEMSQLSKTPASGDYQHLLVLTSLSTKNVSRYFLVEVLVPTGASPDLPVTVGAV
                     RPIKSYTTPPDTHALAKPRLYLPRPAVVAFVVLERAVIIASVAKVPDSPESQLLEDNDI
                     LPATYEDVVDLRADPTLEIVGSGSEEPLSAGSEEVRAHRIRTKNPAVAILVRGAGTLR"
     PFAM_domain     28063..29904
                     /aSDomain="Nucleoporin_C"
                     /aSTool="clusterhmmer"
                     /database="35.0"
                     /db_xref="PF03177.17"
                     /description="Non-repetitive/WGA-negative nucleoporin
                     C-terminal"
                     /detection="hmmscan"
                     /domain_id="clusterhmmer_JX266_003971_0033"
                     /evalue="1.40E-157"
                     /label="JX266_003971"
                     /locus_tag="JX266_003971"
                     /protein_end="1267"
                     /protein_start="653"
                     /score="526.2"
                     /tool="antismash"
                     /translation="GDNMQERVKALEKLITHLRSLKVNLSRATKWELLWKAERLQAARF
                     VWTKHEKFMQARPDETKKDLVAEIVGYIRNEEKNPPNVAKGEVDSLRHWFIHDAHRMEF
                     FLAWAYEVIKYNTRAKADESTITRFIYEAVEIMNGSIRDALDFRRRHLALYSLQDEKMA
                     SGILADDYAGLPTPWTCEQTLTNNLRRMVELSTEWVKAHYNPDQAGDADHNLVQRTRAL
                     LPDLTEVYLTALQELTRWALASENSNYQKAGQTWQQTYLSDRHEKVIALAASENWDAAY
                     KLAEQHQCLTALAQVLISEKEELKFTLEQGGLSPNEAQRLQDLQDAKEIQTQGYLDKYG
                     KDFAFPYYDYLIARSGVDSLLEAKGDRLYKTAFLRTKPELSRISWINDIIGEDDIVHAA
                     NTLLDLGLNREQQLWNRKIELSLGKLARMAEASRPSSKASTSIQEAVVNAAVADASVET
                     IDKQLAIIKVQDQLYGQISPIIKTAVDESAQLPVAMEAFAMKIPKKYKILSEIFEDGLS
                     RLLRHEALDPLTLIDLLTMIQPDPELKQLMPDQFFQAIEVANNGLSGQEREQAERLIWR
                     RCYLREDWTKINNTSLKADSDIAEVLSNLELFQVFCAL"
ORIGIN
        1 gatcccgaga cttggacccc gttttgccag tgatgaaggc cccacgtcga agtcccctgg
       61 gcccaaaaag gtcgtatttc ctggtgatcc agagaaataa cgtgccattt cactaatcat
      121 tttatcgacc attcattttc cgtgacggtc gcaaggtcgt ttccaaaccg accaacaggc
      181 ggccttcatt ttgcggctga ttgccggcat tgttgactcg gccttctcgt ggataccggc
      241 tgcttctgga acctatgggg tcatgggagg tctaattggg aacccgggag aattgaaagg
      301 gaaagactca gccaaaatga gcaccagaat agttctccag gttcctgaga ggcgccgcga
      361 gagggaccga gaggaacatt gaattccatg ctacgtaact aagtaatctt cagggtgcgg
      421 tgctacctag gtagctggtg ggcccaggct agcgactgca aggtacccga agccgcctaa
      481 ccttaaccaa ttgcagcagc ttacaacagg tagcctgata gcccaggaaa ccgtaggaga
      541 ttcctggcaa gccaccctgc agcctttgcc cgtgacaacc actggcgttt ctttgttctc
      601 atttgcttcc gccagccagc agctcattaa cctacctagg ttggtgggcc cacgagatag
      661 cgagcttgcg acatgattga aggccagaca aaggggaatg ttggaacctg ccttgcattg
      721 ccttgccttg ccttgccttg cttgcctatg cttatgggga tcgtgctagg gactgccgtg
      781 gcatcttgca aagccccttt catatcggcc tcgtctatct gagtatcgcc actctaacag
      841 gtcatctgca ccaggtcaag agcaagaagc agtcctgacg tccagatgcc gaacctttgt
      901 gctttgtgat acctgcctct gctccacgtg cgctgcgctg cgcttgttct cccatatcac
      961 actacggtac ccatccccat agacgaaggt caacggagtg tctcgcatcc gcacaagccg
     1021 ctttatgccc tcagctcgag gtaaggtgat gcacggaatc cgaaagggca agctgatcca
     1081 ttgaaactaa tccatttcca gttctagccg agcatctcga gagcgcaggg acagggctcc
     1141 ctaggcggtt tgggttgtcc gtgcaatctg tgacaagggg ggagctgaca ggggtgcatc
     1201 aacaccctcc acagtttcga gacagacacc gcaacagctt cagacccctt caccgatctt
     1261 tacaccactc gatctttctt tagtcacctc gccttgccat tgatcgctcc tcgtccaacg
     1321 tacaccctgg accgagcact gcccgtggcg cctttctctt acatcgccta cggcatccag
     1381 cccagatctg aaaactcgag atccgagaac cttgtttcta aaacaagctg cttggttggg
     1441 tcttgggcaa gtctttgacc cgtgacgttg gcctttactg catacagtgg ggtcgtgtgt
     1501 ctcgtgtttc gaggattttg tcatatgttg tgaaccttac tcttttcatc aaaaccttac
     1561 agcagcaaca acaacagagc gtcataccag ggctcaatcc gacgttctca cccaccaccg
     1621 cagtcgacta aacccgaatc aacagggcgt cgacggaaga tcgaggcact caaccgcatt
     1681 gaatggttga agcaacatca ctgagagcga ggaacggaga cgggaaggaa taagcaaagc
     1741 gcatggcggc atatccacgt gagtcggcgt tcatgccgac tgtgaaatgc tcgcaatgtg
     1801 gcaacgaagt cgagatatct ctgatggggg agcatgtctg caagggcgct gcgatatcag
     1861 accgtatgtt ccccttatac ttcgtttgcg tcatgtagct ctgttaacca tgtcatagaa
     1921 cccgcgccgg cagcggcacc agatctgtta acgggcgcat ttgcctcact gaagcagacc
     1981 gtttggggct tcggaagccg tgcaccacca ccaacggtag acacttcggc agcaagtgag
     2041 ttagaatctg ataatgcgtg tgcttagtct cttgcttatc gctgtataga tcaagcattc
     2101 gccaaacctg atgaattgac cccagtaagt gcttcgactg ggtctaggac aatttcaccg
     2161 aagacaccca ctggccgctt agggtctggg acgaatggcg acgaatattt ctcccccgcc
     2221 atagcaggta cgacatcgcc tggacagaat ggacgaactg gtagttacgg ggggtttgaa
     2281 gaaccgcaac cgtatgagcc tgaaccgatg tataactaca gctcaagtcc gaagaagcaa
     2341 ccggctaccc ttttacaacg catgaatact attgcgcctg gcccgtttga gatcaaccga
     2401 agggcagggg ctaagaatgc tttcgcgccg aaaacagaca atgcgccaac ctcaaattcg
     2461 atcgtggatg atatggctag gagtggatat gggaacgagc ggtcatcatc agcagcttct
     2521 ttctcatcaa gccctggcag catgccaccg cctcgagtac ctcgtaagaa tggatatggt
     2581 gggttcgggc cgccacaacg cgagcaggaa gagagctttg aaccacgacc gttcggtaca
     2641 aatcaacgct cagagacttt cccaaagcag agccagaaca gagtagacag tgtgcctgcc
     2701 cgacctccct cggcacctgg tgtgcgacaa gatcggatgc ggagaccaac caacgagagt
     2761 acagagcgcc caacgatgac tagggaccgg gaacagcgac cgtcgttcgg catgcgtgac
     2821 acttcacgac cacctccacc acgtaagagc ctcatacggc cgcctacagc tactcaggat
     2881 gctccatcaa tcaatctcgc ggatgaattc ggagtgggca acccttatca tactccttcg
     2941 gtatcgcaat cctcgagcaa ttctggctac agcaattcgg gctacagcac gtcacagctg
     3001 agccagccaa gctcaaattc gagcccagca cggtcaacag ggtctagaag gaagccatct
     3061 gacacgtcca acttcgattc tctgatgaac gatcttcagt cttcaatgga ctctttgaag
     3121 cccaaggagg tactctccgg gcgcccagag ccgccggtac aaaaacgtgc accaagcagc
     3181 gagctccggg cacgcccaga tgacctcagg tacgatccgg ccgtgcagag tggaagtagg
     3241 cctggaagta ggcctcggcc aagatccccg ctcgcttcgc cagatgctat ggaaaactac
     3301 tctgaccgag tagaccctgc aatccagggc gcgcgtagcc gggatccgcc ggcgcggacg
     3361 cacaaccgtc agcagtccgc aggacggtct cgtgggaact gcaaggcttg cagactcccc
     3421 attacaggca aatcaatatc atcagccgat ggccgtctta cgggccgcta tcataaggca
     3481 tgctttgtct gcacgacgtg ccagagccct tttacctcgt ccacgttcta cgtcctggac
     3541 gaccagccat acgacgccga gtgctaccat cgtctcaatg gcagctgttg cacaacctgc
     3601 ggtgttggaa tcgaagggca gtaccttgaa gacgactctg cacacaaaca ccatccaaaa
     3661 tgtttccgtt gtggcgactg tggcaaggtt ctccaagatg gatactttga agttaatgga
     3721 agggcttact gcgaacgcga cgcatggcga cgcgtacagc agccggtcat gccacccatg
     3781 tcatctggtc gtggtggact gagaccgcca gcaaacggtc gtctcggcct tcccagcggc
     3841 aaccgactgg gtcctcctgg catgaggccc cagatgcccc ggatggaaaa gagaatgacg
     3901 aggctaggca tgatgtaata aggcgaaagc ccttacgtcg cccgactgtt ctccatgata
     3961 ccacgactct cctttgttta gcgacagtcc acttcgagca catttctgaa attaccaagt
     4021 tttaatcacc agcatggcag cgctgtttgc cttcgggaat atctcttgtt ggagcctgga
     4081 gttggtgtgt tagcatttgg gcattcgcat ggttttgcat atacccagac tttccttttc
     4141 tacatatacc cctagatgcg ggctcttgat atgcttcgac atctggatta ctactctttt
     4201 atgatggaga cttctgtgga agttgtgttg gatatgacag tcctttaact ctaggagtgc
     4261 cgggagcaga ggggttggga ggttggaacc tgctccaggc atttctgacg catgctgagc
     4321 atcgcctggc gataaaagct tggctggtgt catttatggg cacctttgtt ctttttcgag
     4381 atgagtccaa cgacgtttga tgagaacccc acgccgttag agccaatagg tatcggagat
     4441 agtaccgata atccgcggcg ttacatacat aatatagtcc caatcactcg aatttcaggc
     4501 tcagaaactc atccggctga caaagtgcac aatccctatc atgaacccaa aacgttcttg
     4561 aatacacttg ttcaggaatt acagcgagca taggttatgc gaaacctcac tgcagaatcg
     4621 ctctagcagc aaacgtttta agtagcattt cgtcaagctg aaatcatgca tcgagcctgc
     4681 cctttgctat aataccccct agctaatgca cccccgagac agctgttaca caagatgagg
     4741 ggtcgagaga gctggttcaa ccatgccaaa agcggagtgc cgaccatggt atatgacggt
     4801 cttggcagtc agtgatttgc agaactgatc ctatcagatc gtcaaaggtc acacgaatgc
     4861 aggtaccaac agagattctc tgttgacgac tgcagtgaac gctgtggcgc taatgaacat
     4921 gtccaatccc agacccggaa ctcgagggtc agcgcaagac tagagatcaa acccatccac
     4981 tgtggctata attggtcaat taaaggcagc actaatgact tgaatggcgg tccatctcgt
     5041 atcttctggg gcgcttggaa acaggggccc caagccaaag cagcatacta tgcttggaga
     5101 agtggccatt acgccccgta gatatagtaa atggtcgtct tgatctggct gcagttttcc
     5161 atgcttgagg gagactgtga ccactttcaa gctgagttgg ccccgaacct cagctgtcca
     5221 accgtgcact tcgtgccgcc atccttgcta cgctttacac ccggcaggcg tcgaatcagc
     5281 aagctcgaga cctgttctta ccgagcacgg atgctcctgc aaatctaaac ctaaacactg
     5341 actttggcag cgccccggat ttccaagatg atgaaaccct gggatctggc acgtggtgat
     5401 ctgctgtcac atcaaggaag ctgctcatga ccatcgctgt aaatctccat gtgagcactg
     5461 gcctgaaaag tttcgggagg tggccgacca ctatttccaa cacccgctcc tatccacgca
     5521 atttaatttc cggagccttg cgatgcgaag tcgagttacc tgaacatcaa acggcttgga
     5581 agccaactaa ctgtggtagt ttgggtagta gctcaaacag agccttgggt gcaagccaca
     5641 atgcgctaga aagatagcag gccgtgatga agaattctag ccgcgccgct gaagaaagaa
     5701 tcatgagtga tccgatagtc gaagtggggt gagaaatcga taggcgtctt tcggtgcata
     5761 agtgcgcctg tgcagctaat tgagctcgcg cgtctctagt tatcacgaac gctgcagctt
     5821 tcaactattt gtcaagcgtc aggggcgagg aacccctgtc ctgttgagat ctgtcttgct
     5881 gtcggggact cattcgtagt cccagatgat gaaatccacg gcgattggcc cacaatactg
     5941 cgcttaatca tgacccctct acacatcagc cctgaacatc tagttatctg cctgtgctgc
     6001 atccgactgt gttggtactc agctcctgcg ccgtatcatc ctcccttggc aggttgttgg
     6061 ttcatgactc cgtccaacat cccacaaaca tgattagcga agcaaacaac tgcgcagtcc
     6121 acagtagctt ggcacacata attcgggccc caatcgagtg tctggcagat agtgatacaa
     6181 tatcaagaac aaagaaagac actgtaagga agtgaggtgc cgggtgcgtc gagatggtaa
     6241 ggcggcgtct actgcgtatg agctcgagga ctcgaggaca acgggttagt taagctcttc
     6301 caagtttgca ctcgaaacgg ccggatctat ggactggtgc ttctccttgc ctcccaccga
     6361 gtctgatgtg atatgacaag tacatacgga tgcgcacgat acgtcagaag gtcgggggga
     6421 agcacctgtc aacgtaaggg acccaggtcg gattaggggg ttacaaatta aaaaccgccc
     6481 acttttgaag gcgatcgctg cggccaagac cgtcacgata ttaccatgcc catccccgcc
     6541 cgtccctcgc gactttaaac tcacctctaa tcgtctctgc gcctctacct tcatacactt
     6601 cacccggttt tttttttttg ctttcggtct ctccttcccg ccccccgctg cagtgaggcg
     6661 acccgccttt gtggatggac actcccagct ttggcaatta aacattcggc ctgccgcatt
     6721 ttctggcgtc ttcgcaagaa gccccgtccg ctcctttacc ctcacgaaca cctttttaac
     6781 gacatccctt ctacagagct gcagctctat ttggcggctc cgaatccacc gtcgctgatt
     6841 tccacctgcc gcgattagat cctccgcgtt acacgatgcg catggcgaca accaggacga
     6901 tctgattcgc cacggtattc gagcgctcga agcgatagga tacacccgag atccacttct
     6961 ttcgcacgcc gcgaaacacg agggaagcca tgttggccgt tcagcctcgc cgaatcttga
     7021 cgcggcccaa gagtctgttc gtgtttgcac tggttgcagc aactctttac tgggtcctgc
     7081 tgcacggttc cagcgtcggc cgccatgcca taggaccgca agacaagacc tcggagcgcc
     7141 cggcgcctca cacccaggtt gggcagcctg cgcagggcgc agaacatgag caaacgccgc
     7201 tgcagggaga ttcaacgtcg agcgatgccg agaagaagca gggtccggcc tccgggtcga
     7261 ttaacgctgc cgccgctgct gctgaagaag aggagagaaa acagcgcgag gaacatgacc
     7321 ggtttgaaga tggtgtgcgt aagcaatggg agttggagag tgatgcgttg ggaaggtaag
     7381 tcagtggcgc aaccgccaaa agcgccgctc ccgtgcatga gtgctggttc taacgtcatt
     7441 tacaggcttt caaatgccgg tgccatctac ggcaatacct tggcaactct cgtgaacaaa
     7501 acctcaccgc ggaaaaagat gtttgacgcg gtgttgaagc cagcggacga gatgacgggc
     7561 ttcagtgtcg accggccctt tgtctacgac ccatatcccc actacaacaa caaggaatgg
     7621 aaagctacga agaaggccga gttcgcggcc tgtgatggac ctgatggggt accagtagag
     7681 gatatccggg tctttgcagg tgcgccgcat gaatttcccg cgcccggatt cggcagctac
     7741 gaagtcctta acatggatgg aaacctctgc ttcgagaggg agactagact cagtccatat
     7801 ggctattcgc acaacggcaa ccacaccaga aagccagagg actgggaaca ggtcaaatgg
     7861 ggttcattgc aggagatctg tgttcagaaa aacaaggcga ggttcaatag taaaggggcg
     7921 ccgaacccct actgggatgc tctgcatagc cgagataaca gcacttctga tgaacagtcc
     7981 gagaccccaa gcaccaccca cgtacgccaa aaagctggca aaaaggcgct acttcggagg
     8041 cgctttctcg gcacggagga gaagcgaagc ccggaggtgg tcaaagagtc gaggactgca
     8101 cttttgatcc gcacttacac agggaaggaa tacagcgaaa acgacaagca gattgtccga
     8161 tctttggtta ctgagctttc actccgtacg ggcggacaat accaggtctt cctgtttgtc
     8221 caggtcaagg acaataccat tggtatttgg gaaaaccagg agacgtacga gtggatgctt
     8281 caccagtccg tacctaaaga gtttgtcgac atgacaatcc tgtggaacga tgtcgcaaca
     8341 gagtcaacgt attcgaagct gagctctaag caagccagcg ttcacgttgc gcagtggttg
     8401 tctgtacaga agttcgcaca agagtttacc gagtttgatt atgtttggaa ctgggaactc
     8461 gactcgcggg ttactggcca tcactacgat tttctggaga agttggtggc gtttgcgaag
     8521 aagcaacctc gtcgcggctt gtgggagcgc aacgagcgat tctatatacc ttccgtccat
     8581 ggcgattacg acacagactt tcgcaaggag gtcgagagcc atgctgtcaa cggctcagta
     8641 tgggggcctc ccacgctacc ttttattcaa cctgtcggac ctgagcctcc cgtttcgaaa
     8701 cccgaagacg acgacttcaa gtggggtgtt ggcgaggaag ctgatctgat cacccttgct
     8761 cctatcttca atcccatcaa cagctcatgg attggtggca ctgatgtctg gggatacaat
     8821 gattcaacgc acgactctca agacctacca cgaagagcga ctatcattac tcaatcccga
     8881 gtctctaggc gccttctgga tattatgcat gtcgaaaacc tgaagggcaa ccatgtttcc
     8941 tctgagatga ccccccagac cgtagcgctg ctacacggtt tcaaggcagt gtatgcgccg
     9001 atgcccgtgt ttttcgaccg ggcctggtcc ggcgacaggc tcgcaaagtg gttcaatggt
     9061 gggttgaacg gcgagagtgg cggtattgga agtgcgatgg gctggggacg tgaaggccga
     9121 tatggcggaa gtacctggta ctatcgtgcc aaccccccgc aaagattgta caacaactgg
     9181 atgggctggg aagataccgg aataggcggt ctagaatggg aagacatcca cggccgtcct
     9241 tgcctcccac ccatgatctt gcacccgatt aaggacgtcg aggagaccga gccaggtcac
     9301 acaagtgaat cgaggctgcc ttactcttga acattgcttc gggtggatcc gagcaagttg
     9361 aagtacccaa gccaattctg aggagactcg atcaagcata ttgctcacta agacggacga
     9421 cctcaatttt ggcactccgg atggtttcgt ttcttcgaac tcgattacct gtgtccgagt
     9481 aacgtgcgaa caaactcgac tgaacagttc gtcgtggagc ttgaagccct tatgttgcct
     9541 tctgtctgag ctgtttggca atctctgcga agctcgccga cggagccctt ttgacagggc
     9601 ccgtcagccg acaggtccgc ctgatccgat tcgcggggat ctcggcattg tacggcggga
     9661 aaagatgtac catatggaac caaaactaca taccagagca ttgtctctgc attgggcggc
     9721 gtgttggtgt tctacagaag gactatttgg tctgcacatt tccatattta ggatttaggg
     9781 gctttatgtg ctttttacga tcgttatgat atccatttgc attcattctt aaaccagaat
     9841 tatgccttgt ctatctttgg ccatttctgt ggtaatgcgc agttgtcgca gcatcgtgtg
     9901 catcgtatat gcaactaacc tagttctata tctgccgagg tggtttggaa tctttttggt
     9961 ctcgattagt gatgtctcgc caatttagga cgaaaataaa tgaccccgtg cagtaatgcg
    10021 tggtccttgg aatcgcagct cttatagggc atcaggtagc gagcccccgg acgtggatga
    10081 gtaatctcca tcgttgaagc cgggaagaag cgctttttac cgccctgggg tcgaagctga
    10141 cgaattgatc agtacgctgt gcgcgttgaa taccgagaga ttcccggctg ctgcatgcat
    10201 gtaatccgcc ctctacgtcg ttgtccaggc aaggcatgct gcagtcatat ctaagccctg
    10261 ccaagaatgt cccatttcag cccccctgtg acaggggtca gcaatgagcg tagtgcaaca
    10321 atagaacata tggctcaatg agatgcgtca gctttttgca tactatggca ggcctatcca
    10381 aaagtaccgt ttcaaacatt gctgacgccg acaaagtgac cgcaatgagt tcggtaggca
    10441 gagaatcatg gtgctattgc tggaggctga gcaggtataa ctgactaatg agagacacca
    10501 tcgtagggag aagctgagcg ggttaagtcg cgatagcagg tacttgcgga tgcaatgtgc
    10561 ctcacgctga cagacactga tagacagcgg aaacaagtat tttcgatccc gctccactgc
    10621 tcgcggagcc ctccggagat accatccatc tcgccctggg gtccggagct ccaccgcatg
    10681 gtaccgtgca gctgacgctt cctcgatgat cgctgcgcct tacataagta ggaactcgta
    10741 tcaggcagtg agaacgtgta cagtatggcg cgcaaagttc ggggtttgcg caagcggaaa
    10801 tatacagggt tctgagacac ctgtgttgtg cattagatga gctcttacca agctatcagg
    10861 tcgacagtta tcttataaac ctattgccta tcttgcaacg ccgctgccgt gcagaaaatt
    10921 cccctcctcg cctgggttga aaacacgtta tgggagaaga gctaggctca cgacgccggc
    10981 cgtctagccc gccgcggaga caacgggctt gccagccctg ctcaagggcg aaggcccgat
    11041 gcaacttccc ggagaactat gttgcggacg gctgtgatcg gtattattca accgtttaat
    11101 ccagcagcct gtccaattgt cagagttact aacctatata aagatgccga cgagttcaaa
    11161 tcgaatgcgc gcctcagact acgaaagtgt tgagaaggcc aagacagatc agacactcga
    11221 ggtgcgtagc cattcccata gcgggctttc cagcagtttt cccattgact gccgcgttga
    11281 caatgctata cagcttggaa aataacatac ttgacatggg ctgacttggt atgaagccaa
    11341 aggacctcgc cggagcaccg agagaatggt atggtctcaa tcttgccgtc cccaattgac
    11401 aatttcttgt cctttcatga gacaaacgaa ctccaaagcg aaggctcaca ctacggaact
    11461 ccttcgcccg cactacatgg agagtatttg gatagaaata ccttccaggc atacggctta
    11521 aatgcttacg gtccggtcac acagcacttc gacgctgaag accttgcagc accgcccaca
    11581 cgggcgtcct tcccaccgat tggcgtaagc tatgcgcatg acgtaccctc tggtcccggc
    11641 ttcggtttga catggagtca agcctcccag gcactcgccc tatttaaggt gaaaatgatg
    11701 cccgagttcc cattcgtggt gctcgaacgg gacgtattcg cagagcaact ctgctatgag
    11761 agcccattgc tcttccgcag tattatgctt gccgctgcac cggtcaccct ggcccagcga
    11821 aaggaaatga aaagaagtat tagtgcctac atcggccaac gcataatagt attggaggag
    11881 cgagacctgg atcttctcca ggggttattg gtattcattg cttggtatga tacctggaag
    11941 ctggcgaaac acttcgttct aacggcacgc aggggaaacc atagctttta cttggatcgt
    12001 tatatcacaa acctcattta tcttgccgtt ggactcgctc ataatcttgg gatcacacgc
    12061 ctcccaccgt cctgccaaca gaaggtgaag caagctgtgg gtgccggcga tgtagatgag
    12121 gcgatgagag ggagagcctt gacgacggtt gcggaagaat tccacacgct cgaagagatg
    12181 cgcgcctttc tgggatgcta ttatgtatta tcggtgtaag tggtgatgct cgctagttct
    12241 accagcgtta tgctatgcta gaaccactga cttgggatcc cagcaattca tctcagttct
    12301 gtcgccagaa ctcacttcaa aacgattaca tgaagtattg tctgcagtac gttacggatt
    12361 ctggcgacta ttggccagac agctaccttg tgcggatgat caggctacag caggttgtgg
    12421 atcgtatttc agcaacgttt ccggcgggta gcgagagcgg tgttcctgtt cagtccttga
    12481 tgaggggcat ccagcccatc catacacaga tcaatgagat ctgcggtaat attgagcaag
    12541 gacaagtgca aaatagtgag ttcgtatact tcccgcaagc cttgcatctt aaggcgcttg
    12601 tctcctgtac attcatcgct cataactgca attcgcagtg actttctgga tgaagtacaa
    12661 ctatgtgctg gtccgactat atgagcccgc aacgcgcctc tctacgacgg tcactgggca
    12721 aaatgcactg cacagatccc aacatcttac cagctgtctt caagctgtta agtctttctt
    12781 caccttcctg ctgtcgtcca ctccagcgga cctcctctat cgcccattca catgttcagc
    12841 cgaactgatc actgtcactg tcacggcctc gcggctactg ctcctcgacg tcgatggctg
    12901 ggatctagat ggggcacggc agactctcga cctggtctct atcatggacg agcttatagc
    12961 agctttcgat aacgccagcc ttctacagaa gcgccgggca gtagaaccca tcgagggtgg
    13021 atttttaccc aaggacaatc cggatgatga gaaggaagat gtgttcatta agtatgtgca
    13081 caaaatcaaa tggataaaag tttggtttca gacccaactc gtggcccgag gcctggtacc
    13141 gcccagcgag ccggacgttg tgcttcctga tgtctggtca ctggatgaaa atgccggaaa
    13201 tcaattctgg cttggcctgg tgaacggcag tacttggggt tcgtttgagt tctgaatcat
    13261 aatataaatt gcaaaaggtc tgcagtgtgt cgtttgcagt tgtgtgcagt tcagattttg
    13321 taggtactga caatctgacc cgagacctcg cacgaatctc acattgggcc agagatctcg
    13381 gaagcaacat tctcgaaagt tccttttacg ttgaccgact tttggaacgg aactggcgag
    13441 ctggaatgct gctgtgtggc acaaagtaac atgctggacc tattgtctaa gtagttatct
    13501 agtgcacgac ccagtgttgt ttgagaaaat ggttcgggat tagtactggt gccagctgaa
    13561 atggtttctc aggggccgca ggtgaacgta gtgtaggtta ggctactgcc tggaaaagca
    13621 agttagctgc agcaactcgg agctgcaaat aatgacaact ggcgcctgga agctgtgttg
    13681 aaacatactt atcactggat tgtgatgttg aagttggcac ttctcaaagg acggccgtgt
    13741 ctcgcatgat agaaatatct aaagcgggtg tcacaggatg gcgtcaaaat ctgaagcatt
    13801 acatgctgag actttgtgag aagcaatgct gtgcatcatt gttgataatg tccttcaccg
    13861 aacccgaaat aattatgtgc tctcgtttat cagtcgccaa atcgcaatga cttatcgagt
    13921 aaagtatttc tacaactgag gcgacttagc tgatcgaaca gagtcctcat ccccgctctc
    13981 ttcataacgg ggccaacttc atggagaaat tactcgaccg gaagcgagct gagcatgctt
    14041 cactcacaag ggtagctgcc tgcttgataa acgagcgcct tgtgacatcc agcgttaccg
    14101 atcattcgat catactgtca taccctctcg ttaacgacac agtctgtatt gatcttccac
    14161 agcctcttcg atttcaagag gccgttcatg catctgaatt atcagggcgg attgcttaca
    14221 agcaggttga tgtatcgaat ggtgcacagc tgatgcgtat ctacggggct tgggccaaac
    14281 tcagccatga caagatcaaa actgtctgta gagaactcga aaattcagtt gaaaacctgg
    14341 agagggtgta tctgcgcaat tggacaccaa cttttgagtc tcccattatc gactgggaac
    14401 aggcgatcat cgagggccat gggatgcatc catggcataa gtgcagatat ccaatggtgg
    14461 atgactttac aaccgctcag atctacttcg taacacttcc tcgaacggat atgacggttg
    14521 ttgggaatta cgacaagtac atttctcaac ttgcgcccat cgacggaacc gacgagagag
    14581 acatagtatt tcccgtccac gagtaccaac tgccaaatgt aaaggaggtc ttccccacag
    14641 ccaaagtcct gtcccagttc atcacaggtc gaccacagag ctcggtgcgg accatctcgg
    14701 tctccaatgc tgacttctgt atcaaggtcc ctctggccat caaaatcacg tcaattgtcc
    14761 gaacaatacg gccatgggcc atcactatcg gtcacagatt agagccagtg ctacaagttc
    14821 ttgagaaatc agcggaacag ttcggtggct ccttgacagt tatccgcgag tacgcagccg
    14881 cggcatcttc gagcgaacac ttgggctgca ttattcgcca gagtactgag tccatagcgg
    14941 ctataactgg agacaaaatc atcgtttgcg cagcagtgac ggagcacatc cacagtattt
    15001 gggaagacga gacgactgag agcaagttgg accgtcttcg acagttctgc agccatctat
    15061 ttcgcgctgt tctgccttct gtcatgttgc atggcttcgc tctacaagcg catatgcaaa
    15121 acttgctcat ccgtatagat ccagtctctc gggagactcg cgggttcttg gttcgggacc
    15181 tagggtcatt tcgggtgcac ggagaaacat tcctcaagac cacctcacta gaagtcgata
    15241 cctcgtggat tctgacgaga gaagagtcat tggagagtgt atatcgatat atccacagtg
    15301 tgattcatgg caacgtcgct gcaatggttc gtgccttgaa gttaggtatg ccaggatgga
    15361 gagttgctcg tcgcgaattg gaacgtatca taccggcagg ggatgacttg acgtatcgga
    15421 tatggttaga taaccccgtt tgtgcatctc gagcccatat gtcgatgcaa ttgtttggcg
    15481 tggaaggcaa gtgcagaacc accaccattc cgaatcgttt ctatcactgt caacaacaga
    15541 tgtgatagcg attcatgcgt ttcgtacaag aaaacgaaat gtcagcaggc ggactagaaa
    15601 ttcaagaatt tcatgagaag aatccgaatc ataggaaact gagtgctgct atagtaacgc
    15661 atgtggtccc cttgtttgga agatcaagac gttggctcaa tgtgatacat gcagttctag
    15721 ccaactagcc tggtaggtac tggctccttt actacaacgc gtgggtacat tattcagatc
    15781 tcaaaaagta ccaattagca acgaaaaatc aaacaccatt cattacattg ctttgggtgg
    15841 aatttccctc agaactacag gctaaagggc tctacccctg gctgcagatg cccttgatat
    15901 atcactgttc gctgatgctc agccagcgct tagaatttgt gagtactcaa acggcattat
    15961 tgacgtggct aacttttgtc ggtgcaactc ttcagtttga gaaagttcag gcagtgggtg
    16021 tatacgccta atattgcgtt gctacgtata ctgtaaagaa gattgatagg cagcaattgc
    16081 ggactcccat cgcggtgaat cagtaagaag cacgttcggg acttgtcgct caatgtactg
    16141 acagaattgg ttgagtacta cgtcgatggt atcttggaga ggggaactta cgtcgcgata
    16201 tttgccttcc atcctcatcc tcaagaagca cttgaagggc atcgtatctt gcgtgaaata
    16261 ctcgtacaag tactttccat gaatatctcc gtccgggtct aacacctgct ctagtgtctc
    16321 gagagtaata ccccatccag tcgctctttc cagcccgagg gcggtcagaa gcaggccgac
    16381 gtggttttgc agcagtgaat ggtgtacctt gctccaaact ttatgcatat cgtgggttag
    16441 gatcgcccct cctggtggca atgacgagaa atcgacacta aagcgttcca aagtcggaac
    16501 atgcaatctg atgccaccaa agtcccgcac agcgaagcct ttgactcgat tcgtctgttg
    16561 acagatacgc gccacaatgt tctgtccgtg agcttccaga ccgataccat acttcaccag
    16621 gggagggaga acaagttcaa ataaacactt gatgtaactg ttttagtcag catatcttga
    16681 atctcaggaa gttccctgag gaccaacaga ctttcgaaac cattcctgct tctgactcaa
    16741 tgaattaagc ccgaacagca gctctgcata tgtgacgtcg atactgtaag ctgtctgggc
    16801 taaagccgca gcaaccacta atcgctcgcc gttcgcctct gcacggctct ccaagctatc
    16861 tcgcagtata cacgatagat gtttggcggc atcaaagtcg ctctggctac cagttacagc
    16921 agcaacctct ctgaataccc acaggtcgtc gggtagaaac ttctccaata tttccgtgac
    16981 catgcggcca ccttgtgtag tccatggtgt gatggttctc agagcagagg ttatttgaca
    17041 tgccagtgag agtttcatgt gatacccaaa gttcagctct ggtcttaagg tgagagttcg
    17101 taacgagact tgagcatcag cacagtcatt gaccattctc agtacgtcta catccatgaa
    17161 tctatgattg atagatggta attgttgaac aagacaaggt acgactactc ggtcactgct
    17221 ggtctccggg atctccaatc gtctgagtag tggctgaagt gtttgtacaa atggaccagt
    17281 gacacacaga tccttgcgtg gaaccgagat gaaagcaaga gttggtgtaa gcatgcttgt
    17341 aatatcttct ggatggactg gtttcagtgg aggctgtgcg tagcacagtc ggtggtactg
    17401 catttatcag gatcagaatg atatgaaaca caatgctgct gcttggtgga cgtactgggt
    17461 gacttgggtg tccatatatc aacgtcttct cccaggacac cgatggatca ttcaaggtca
    17521 gcaccttcgg gctcgacctt gcaatctgca gccacttttc tgtgtgtcgt taaacactat
    17581 aaaaacgata caatggattt tatagacgta ccttgattat ctgcacagtt tcgcaattct
    17641 cgtccaatct ctttaataat attctcgcta atatctaata taaaccaaga cttcatacat
    17701 tcgaggatca cctcagggtc gcgatcatac aaatctttgt ttcgagctat tattggaggt
    17761 tgtaggtatt ccggtcgaac aattgagata acgtggttgt cattcgtggc aagaacgatg
    17821 cctggcttca aagtcaccct caccaagctg gcatcctcac taccagatcg tgggtgcaga
    17881 cagagttgcc gtgtctctcc gagatggcat atttcgactg tagcatcgca aagtccttcg
    17941 ttgactacct gagccaagag ccgtttggta gtctcgaaca aagctttgtc acgctcagtc
    18001 aaaatcatgg ctcttttctt ctttccagaa gagtgatcga tgaatgtatt tcccttgagc
    18061 tgctggaagg gaagaatgca gcaatgcgtt ggaatttgat tggtattcat gatgtggtac
    18121 gcattgtgat agccgttcac cgacatttga gcaattcgtc agttggcttg tggctatacg
    18181 agcctcgaga catgcagcac gggaagatac ggctcaatac atatctgaaa gcaaccccga
    18241 gatcccgtgt ctgtaagaca tgtatgcagc acggcagcaa gtcacaaaag caaccttcaa
    18301 aaatcgatgg ttcctcttct ttaaagtttg ttctttcaag acagtgttgg catgtttcag
    18361 tcgggatggc gatctatcca ttttcattaa cccaactgat atcagttaat tggttcgtag
    18421 tttaagcaga agcgagcatg ccggaacaaa cgaaactgtc aggcgcttcg attttcattt
    18481 gagtatctgg gtagaagttc aaccatttat ccatacgcat aaacacaaaa gtacaagggc
    18541 aactgagatt catgtgcgca taaactggtg accaggcaat tcacctttct cgggattgtg
    18601 gtgtacagcc atatccctcg atggagcggc gacagacttg tctagccttt ttctctcctg
    18661 aatctgtgtc tataaaactt gaaatctttg actctctcga tttgcctgcg actttactgc
    18721 tggaccgaag attccattgc tcagccgaat cattgaagta tccaatagct attgactcta
    18781 gacaattata tgctgcactt gtactaatat gatttcaatg ctgaaaactg tgcgacgtat
    18841 ttcaaataac acctggccat tgagttcccc atcccaccgg ggtaatcaac aaatcgaaaa
    18901 ttatcacttc ttcactgcgt ctttgaagcc aacgtaatca ccacccaatg tgttgacgca
    18961 ttctcgtcct tcagcggagt ccagtgcgtg gcaaagacct cgtgcccaca gaaccttgcg
    19021 ctacgtctgg tctgcagccg gagctccaca ctgatggccg tacctgtgcg gatagcggta
    19081 cggactttat tccggtaatc tgtctctttg cctgactaga gggagtttag ctcggcgaac
    19141 gatatttatt caagagtgtg gttctgctta ccacgttctg cttgaggaag cggaacacat
    19201 cctggcccgc tggcgtgttc gtgttattcg ccggattcag cgcatccatg acgccttcgg
    19261 agtagtagcg tatgatgaag gtgtttgcct caattacgag gtacttggag taggccgtgt
    19321 agaactcctt catctgtgtg ttgaggtttt gaccctccat gcggttcagg acttcatgct
    19381 ccattcctga tggtccgggt agaatcctgg cttcttctga ccgtacgcca aatgctttta
    19441 ggaaagcttt cttagcagat ggagctgtgg tcagcttctg attaacctgt gtcgatgccc
    19501 cagagatctc ttcgtctcct atctcgttgg aggccgataa cgacatgact ttcaggaggt
    19561 cggcattggt atgtatcgtg gttgagcaat taacctggcc accaatgaag aatgcgagat
    19621 ttccattctg atcgtatagg ggcgcttcag ttctctgtca attttgatat tcaacagaac
    19681 aagggagata gtttggggga tggggtcata ccaacataga gcagattcca aaatggatca
    19741 ccattcttct tgtaattcaa aattaactcg accgattcgt gacatttatc aataccttgc
    19801 tttaatcgct tgattgccac acgatccgtt cgaagtccct gcaagaatct gcagttccga
    19861 ggaatgatct caggacgacc atatccagtt accttgacga acccatcaga agcaaacgtt
    19921 atgggattat cagctttcct gcaaatagtt agccttgtga gccacaaaat ggtcgtgata
    19981 ctggaactca cgaaggagta gtgagacaaa aacagtcacc caaaccagcg taccgatggc
    20041 ggtcactagc gagtgcctgc gacgcactca acgccaactg gtgttgaacg aaccatggat
    20101 ataggtcagt gaatactatg tcttcgactc tttcttgcat atccgtaaat aatgtttcca
    20161 ttccgggaag tgtctttcct gtcagggatc tgatgtcttt gtgcactaat ctcgacattt
    20221 cttctggcac atcgagctgg ttcgtggact gcatagagat atagccctta tatattacgc
    20281 tcaaggcact cgtaatgtcg gccaatgctt tgtagtactc gtcgacctat atatgaacca
    20341 cgttagtacc atgtcagacg caggccgcac gggctcatgg tggcacattc gactgaccct
    20401 attcagaaat tctatgtttt cgctgcagac acgcgtttgg ctaaatttga gaagttgatg
    20461 ggccgttgtc ggattacgaa gcacaaactg gaagaactcg tagttgaaaa agtctggcaa
    20521 ccgatttgaa gagtcgttgc cgagattggt ccgtagatcg gctggaagcc ttggggagat
    20581 ggagtgtcca tcgttgctga gtatcttctt caccattgaa gctgcccgat gtgaccgtac
    20641 actagttgtg aggctcccaa gtctggtagt gccactacca tcattggtct cccgatgaaa
    20701 attgcttgag ggaaaggttt cctctccacg aacctcctcg gaagtcctga ttgggtcttt
    20761 ccgcgataag aactctggct cctttatttt tcgagagtgc tctgccacgg gagctcgagt
    20821 ggtggtatgt tgggatcgtg ctttcgagct tgggtgagac cggtaacttt ctacactgct
    20881 atggctatgc ctcctcgaca ctgaaggcgg ctgctgtgtt tctgatgggt attcaaccgt
    20941 cttgggcgtt ggcgacataa gactgtgcac tgtatcgtca ctatcagact ctttgccggt
    21001 tccgcttcgg acttgtcttg tgagtggcgg tgatgcagaa cgatcgcctc gtactgatgc
    21061 cttccatgaa ccttgaaaag actcatagtc actcagccta gcctgcgcaa gaattttgcg
    21121 agcggactcg atctctgccg cggtggtctt tcggaccctt tcgtcgccgc ccacaccacg
    21181 atgtccatcg tcactgctgc taccgctgtt cccctcgcct acagtacgtg ataactgctt
    21241 cgtgggattc aaggcagagt ctctggcaga cggacggttg cttcggctct ctaggtgaaa
    21301 cgccgaactt tcaggatcgc tgaagtccat agtcaacgct gaaggaacgt ctccaaatct
    21361 gctctcttca tttcccttga tcgttgatgg ttctggtaag gcaccaggtt tggcagtgct
    21421 tctttgattc aactggcgac ccgccggccg tggcgggctg tctctgccag gatccacaac
    21481 ctcactggcg cgataagggt gttggcgtga gtcaatggta agcgccgtcc cggattctgg
    21541 tatgacactc ccgaagtcgt catcgtcact tgattctcgg gtatacccga aggtatccaa
    21601 agtgtttatc gacgcgcgcc tgtcgctgct ggagtcctgt gaagcttgcg ggcgcatgtt
    21661 gccagcagcg cttggcgaca ttgggcggag cgtcatggtt tcagagacac caatgccata
    21721 cgagatgcgt tctgaattgc aaacaagact ttgacgccgt gagagaattt ctttcctaat
    21781 cctagtaaca ttgggagccc agggggccgc gtatccctgc aagagtgctg taaactcttg
    21841 agtgtgcttt gatttgacgt tttgttgacg acgatgtcct tcatcgagac gtaggccccg
    21901 gcgtgaagat catgaaagtt tcctagttga tatcgattgc aggagaagtc gtgatcttcg
    21961 aaactaatag aggcatattt ccatggcttg acggaacaga gtgttctagc cctttggttt
    22021 gcgtcctcgc tgtgtagata ccccactgag gtgaatatgg atcttcagtg gatacgatcg
    22081 tcgtatctcg actaggcgcg cacggcttca atttgtcgac tcaggcgtta ccactcaaaa
    22141 tggagcaccc gagggccagg atgtaaggct ttaaaaggga cgcagtcaac tactgcaaac
    22201 tgatcctgag acgtttctct cttgtcttta gagagcgaag caaatatggt tagccacaac
    22261 aagctgtata tgctatcaaa ggcactttat gcagggctga gatggtggct acgggctgat
    22321 cacgacagtg tcttttcaaa actaatatac gcacctaaga cggctcaata ggaagaatta
    22381 cactcacatg taggatgttg aaatgtacgc cgttcacggc acacgcgcgc ggcaagagga
    22441 tgtatgctaa gttgacgctt agttgacagt tcgagctttg ataaccttgt accgaggcct
    22501 ccgtactagt ttaagtctat ttagaccatg ttttgctgta agtgtgctct tgtacgacat
    22561 gtcagaactg gatgcaccaa tcgggctttg ttatttcttt gaccttaact gagactggtt
    22621 gaacagcatt tctctatcct ggttagttgt aatagatggg aacacaagtg atatgtgatg
    22681 acttggcaag gagtaaatag acgcggagac attattcaaa tccgtcattg gactggccct
    22741 tactccttgc aaacctgtct ccagctctct cgttatcctt cctatgccac tgtccttcac
    22801 ccaggatggt gttcttgaag tgttcaaccc tcagcctctg tagcccagca ggttcgtcca
    22861 gctctatact ctctcccatg gctacatccc ctttagcttg gcgtttggta agggtttggc
    22921 tgttcaaagg ccgtgacgcc agaccgcctt cccagtgcct ggactcgatg ggtaatgggc
    22981 accaccaatc accagtcctt gcatgccagc gcgcaccgca caattcccag agccgacttg
    23041 cggcacgctt gtaagcgaag cgctcatcct ccccagtgaa agcgcccgtg ttggtgaagt
    23101 ctggcttaag cctaggcgac ttctgctcga ccccgaaatc agagtcggca tctggatcat
    23161 aagccgtatt ggctggatca ttgactggat ccatgtacgt tgagatattg ggccggaaag
    23221 gcgatgtttg atcttggtaa acttcggcga tagtttctgg aagcatggca tcgacgtcaa
    23281 tactgtctga ccctccagct cccctttgac cagggccaag tctgactttc gtctctggga
    23341 agaagagatc atcgggccca acctcagcgc ggacaatgag tttgcagcgt gaatcgtaga
    23401 gagcatcaag caaagtaata agtcgccgtg cttcgttctt ctttgatacg gaaagaaccg
    23461 gaatcccatc aataataaaa gtgtgaaagg tcgaggccat ggttatgtaa tccgccggcc
    23521 cataatttga tacgaggtcg gaaaacttcc agtaggccac gccgttatgt tgctgaggga
    23581 tagtcaccgt ccgaccatag acggttattc ttgacggagt ccaatgagta gacttctcag
    23641 acaaatgaac agctctgagt gcattatccc aagagtcgtg atctgtcggt tgaaggagaa
    23701 gataattcat tggagttgtc gtggtgctag gttggtcggc aacttcagaa cgaacaacgt
    23761 tatccaacgt ctccctggtg gcacctactg cgtcagcttc catgggtgtg ccagataagt
    23821 tgagcggtgc actgggtttc tcctctccag cttcccgcct tcgccaatct ttagcaccct
    23881 ccatttgcca aaactcgcat ctcgctttca gcacctcgag aaacgaggca aagtcgcttg
    23941 aagaaccgaa taattcgcct cttccccttt tcggagagag tcccaaggcc ctgccaagta
    24001 tcccgccggg agccgggggg atgtactcga agccggtggc cttttcgagc tcttcaggca
    24061 ttcggttaga cgaggcgacc agaacgccac caagttggaa aaatgctgtg aacagattgc
    24121 tcaagatctt gcttgctgct ctgtcgggca gttgaaattc gtccaggaac aggatgggcg
    24181 atgtttccac catttctttc gccatccaga gaagcgagta ttgctggctg tcggtgccca
    24241 attgttgatg cgattttcgg tacagctcga gctgagaaag cgcatggagc atgaaagtgt
    24301 tgaagtgcca tctcttcttg cgctctgtgg gcaggccgtc tgccagaagg tctagtaaca
    24361 tagacttgcc tgtcccaacc tcaccggaaa ggaagagccc ctgaggcgag ttgatgttga
    24421 tagcagcctc atgccccgta agcacctttg tcagggccag gctgcccttg ggctcagtgc
    24481 gcgcaaagaa gcgagcaaag aaagggttcc ggcgaattgg atggctgggg acggcgagca
    24541 cagttgattc atcaacctgc gccggcttag actcttctag cgcatctttg atggttttta
    24601 gtctcgcggc atactcggtg gacggcgagt agtctttcag acgaaggtag attttctgaa
    24661 gatggatggc gaggcgatgt tgagcaggat ccggagaaca tagtcctgtg gccagaaggc
    24721 tctgatactt gaccaacggg tcggtgatgg tgacggagga ggaggttgag attcgtctca
    24781 tgttgaggag cctctgtgat agctcactta caactggcgt gcgagcggaa acgcaaaaag
    24841 aaacatgata tggagacgaa atcctagcat ttgatttgct gcgggtggtg gtggtggtgg
    24901 tgtggttatg ccaatgcagg aaccactcat gagctctcat gtatgtcttg ctctgtcaca
    24961 tgggcttgtg acctgtgata tagacccggg gagagacacc acatgggaaa ctcccgactt
    25021 tgtccaggtt cacaatccac gaatctctcc cgtctctgca gaggaactac aaaatagagt
    25081 agcaaagagc gcccgatggt gggatagccg tcgagtgata gtgatagcag ccacgaggct
    25141 ggacatcgca ggacacgttg ttatagtgta tgcgttagga caacccccag cgcagtgttg
    25201 aggtcattat cgtcggtaac tccccagctc gtccagctct tgcagcccca gccaaagcca
    25261 gccagctaaa gaaagcccac tcttattagc gggtcgctgg ccgtggcggc agggatgtgc
    25321 tcgaagctgc cggaattcct cacgtggggc cctgggagcc cttaggggag ccactcaacg
    25381 ctgtgccaac cccgttgcgg cctagttcgt tccaggtcct tcagcctctg cccaggcggt
    25441 cgccggtgcg ttgctgagga gcgccgcgtg ctgggtgctg agtgtgctgg gctgccgggt
    25501 gctgacagcc ttgaaactgc agggcccgca gggccgcgag agcttttgtt agtgggtgat
    25561 tgccaggatc cgcgtggccc ggcagcccgc tgcagcagca aaacctccaa gggccgtcaa
    25621 caaggcccga tacccaatca aaataacagc cgcctagctg tcgaaggcct cgttattttt
    25681 ttcctgcgag ccaagggaca ccgactgaca gcacatcgtc gagccatcct ccccgtcgcg
    25741 acccaatcgc ccgcccgccc ttgtttccat catcccgcgg cggccacatc cttcatgaat
    25801 gcattcgcgc atccgtaacc gccttttcgc tacactcccg tcgtcgcgac gacccgacag
    25861 ctcgtcgtcc tccaccccca tctaaactcc gtgccatccc cgaccggcac caccatcgcc
    25921 gttctgtgta ccgcgcttct tcaccaccac caccaccacc acccgctcgc gcacacggcc
    25981 cgccatgttt tcttcgctga acaacaacgg ccccgccgct gcctcgaccc cggcgagcag
    26041 cacccgtggc cgccgccgtc agcgccctgc gagctctgac gagtcggtcc gccagcccaa
    26101 ggcaaaacgg gccaggatcc cgttgaacga gcagaccttt ctcaacccag gagccactgc
    26161 cgaacccgcc caggagacat acgaggtcaa ggccgcccgg ccctccatcg ccgagcggag
    26221 gcaggacggc gtcgagaaca ctccgcccca ggtccccaag aaggagctca gcttccgctc
    26281 caaaaaggca aagacgggcg agcgcctcaa caagggcgac ggcagtgtcg tattagtatg
    26341 tcgaggatcc caggcccaac ccacgtgttg aagactgacg cgtattttct tctcttccag
    26401 acgagcaaca acgctttcgt cgttagcaaa ctccccgcgc ttccagacag gctgcgagcc
    26461 gatgcacaga gtgagacggc acctgcatcc ctcacccaca tcgcgattgc taacccgtgc
    26521 ctaggccgac aacatggcac cctcgactcc tcggcgggct acgcgctcag tctcacccat
    26581 acccatgccg tcgtatggcc ttacgcatcg acgacgccct cgcccgaatc atttgtcttc
    26641 acactgccgt acccttcgaa acactcgaca gaccccttgc ccttaggctc gctcgtgccc
    26701 ccctccgcct cgtctacgga gcccggtctc gttgtcgtca tgcccacgag tggcaagatc
    26761 acctactggg aatccatatc aagtgcgaca accctcgact tcattcgaca acaacggaat
    26821 ggcgtcgaag actcgatatc cggaatgtgg tccagcgaga ccgtgattca ggtcgtcagt
    26881 gctgagtcgg caggaggctt catcctggct ttcagcagtg gtcgcatggc ttacatgagt
    26941 gtcagagacg cgcacggaag accacaggtt gcagtccagt tcttgcgcac aaccttgggc
    27001 ccttcggcag gtgggatatt tggcagtatt cgaagtgtgc tttctcattc ttccatccaa
    27061 ggcgacatag ctgctgtgag atccgaccgt tcatcaaaac aaggagagca aaccgtggtt
    27121 gctgctacaa ccaagggtag actacatgct tggaagatcc accgcggtgg ccaccatgac
    27181 ctgctcacgg aattcgatgc caaggacact ctgataaatt ctatcttccg gcatgagacg
    27241 ggctctcggt tttcggctga ctcgctcaaa atccacgact tcgcttttgt gcccaaggac
    27301 ttagatgtca ggcactccga gatgagtcaa ctaagcaaga ctccagcatc cggcgactat
    27361 caacacctac ttgttctaac gtccttaagc acgaagaacg tcagtcggta ttttcttgta
    27421 gaggtactag tgccaaccgg cgcctcgcca gatctaccag tcacagttgg tgctgtcaga
    27481 cctatcaaaa gctacacaac tcctccggac acccacgccc ttgccaaacc gaggctctat
    27541 ttaccgaggc cggcggtcgt tgcgtttgtg gtcctcgaac gtgctgtcat tatcgcgtcg
    27601 gttgcaaagg tcccggactc ccccgagtcc cagttattgg aggacaatga catcttgcct
    27661 gcaacgtacg aagatgttgt agatctgagg gcagacccga ctctggagat tgtgggatct
    27721 ggcagtgaag agcctttgag cgcaggatct gaggaggttc gagcccaccg gattaggaca
    27781 aagaatcccg ctgttgccat cctcgttcgc ggcgcaggaa cccttcgagt cacaactacg
    27841 gatatcgaac gttttgccag tgagaagccg ccgcaaatca ccgctaagag caagctggag
    27901 caggctgtct tcttcggcat caaggaaggg aatcccttgg tcttcgacat accgcgggat
    27961 ctacccttca gcgaccagga gctggccgat gctgctcttg agctcagcca agatatcttg
    28021 acatccaaca gcccccacct cactgcgcta gcaccaaagt tgggggacaa catgcaagaa
    28081 cgggtcaagg cgctggagaa actcattact caccttagaa gcttgaaagt caacctcagc
    28141 cgcgccacga aatgggagtt gctttggaaa gctgagagac tgcaggccgc tcgtttcgtt
    28201 tggacgaagc atgagaaatt catgcaagcc cgcccggacg agaccaagaa agatctggtt
    28261 gcagaaatcg tcggttatat acgtaacgag gagaagaacc cgccgaatgt ggccaagggt
    28321 gaagtggact cgcttcgtca ctggttcatc catgatgcgc accgaatgga gtttttcctt
    28381 gcttgggctt atgaggtcat caagtataac accagagcca aggctgatga gtcaaccatt
    28441 acacgattca tttacgaggc tgtcgagatt atgaacggca gcatccgcga cgcactggac
    28501 ttccgcagga ggcatctcgc tttgtattcc ttgcaagatg agaagatggc cagcgggatc
    28561 ctggcggatg attacgccgg tctaccgacc ccttggacct gtgaacagac cttgaccaac
    28621 aaccttcgac gtatggtcga actgtccacc gagtgggtca aggcacacta caaccctgat
    28681 caggccggtg atgctgatca caacttggtt cagcgcaccc gcgccttgct acctgatctg
    28741 actgaagtgt acctgacagc acttcaagaa ctcacacgtt gggcacttgc cagcgagaat
    28801 tcaaattacc agaaggctgg ccaaacttgg cagcagacat atcttagtga ccgtcatgag
    28861 aaggtcattg cacttgctgc ctcggagaat tgggatgccg cgtacaagct cgccgagcag
    28921 caccaatgct tgacagctct ggcacaagta ctgatcagcg agaaggagga gctcaaattc
    28981 acccttgagc agggtggtct gtcacccaac gaagcacaac gtcttcagga tctccaagat
    29041 gccaaagaga tacaaaccca gggctacctc gacaaatatg gcaaggactt tgccttccct
    29101 tattatgatt atctcattgc acggtccggt gttgactcgc tcctcgaagc aaaaggcgac
    29161 agactctaca agacggcatt ccttcgcact aagccggagc tctccaggat atcatggatc
    29221 aacgatataa tcggagagga tgacatcgtc cacgcagcaa acacccttct tgaccttggc
    29281 ctgaatcgtg aacagcagtt atggaacagg aaaattgagt tgagtctggg caagctcgcg
    29341 cggatggctg aagcttcgcg accgtcaagc aaggcctcga ctagcataca agaggctgtt
    29401 gtcaacgccg ctgttgcgga cgcgagcgta gagacaattg acaagcaact cgccatcatc
    29461 aaagtccaag atcaacttta cggccagatc agtcccatca tcaagaccgc agtcgacgag
    29521 tcggcacagc tgccggttgc gatggaggca tttgccatga agatacctaa gaagtacaag
    29581 atcttgtccg agatctttga ggacggttta agtcggttgc taagacacga ggccttggat
    29641 cctctcacat tgatcgacct cctcaccatg attcagcccg accctgaact gaaacagctg
    29701 atgccggatc agttcttcca ggctatcgag gttgcgaata atggtcttag tggacaagag
    29761 cgtgagcaag ctgagcgact catctggagg aggtgctact tgcgagaaga ttggaccaag
    29821 atcaacaaca cttcgctgaa ggctgattct gatatcgcgg aagtcttaag caacctcgag
    29881 ttgttccaag tcttctgtgc tctctataca atccgtcagt atacccctag acctacaatt
    29941 ctcgatctcc gactaacacg gtgtgcagaa caagcatctg aggaacctaa ctaccgacga
    30001 tggttgcctt cagaagcact cggtgtgtat acggaaacac ccgacaagcg cttcaagcaa
    30061 caggacaaga gccgccgcga gaagcttctc gaagccatgc agtgggagaa caacaacctc
    30121 aagaagcaca tcgagaaaca ccggttggac cagtgggcca aagaaactca gaagcttgcc
    30181 gaggaggccg tggatcacaa tatggatata cagacgcagg agggagcgaa cttacagtcg
    30241 ccttcacaga cagggctggt gaatggcacg gcccagaatg gcgctcacta gccgttgtga
    30301 ggcgctttgc atttctagag aagcattttc ccaagaagat tatgtgcagg gaacgggtgt
    30361 acagtactac ctaatgactc attatcggtt tatatattgt ttgtaggcgt ggaacaggat
    30421 ggatcaggga gaccaaaaga catattctca agtcacgaga atgggcaggg gaatcaaccg
    30481 tgttggatca tgagagccgg cgggcttcga ctctgagtcc acatggaaga cggcggcatg
    30541 catcgcttga ccagagtgtg tggattccgt cgctatacag catactgaag cttttctttc
    30601 tttgttctgc tggtacaaat aagttccaag gcccatttgg cgttgagtgc ggttaatagt
    30661 gaaactgtat tgcttgtttc gtgacgtcac tgttctgtag agataatacc taggtactgg
    30721 gccaattccg gaaaatgcag gaccttgacc ccataaaagc tgtagaacta ttgtccaaga
    30781 catgctccat aagcaaggcc gcacaaacga ttctatcgtg ccagagagtt ggctgaggtg
    30841 cttcaattgg cttgagatac tgcacgtgcg gactgcctgc agccgagatc gaccaattcc
    30901 agcaccggcc aagctaatga cacacataac ggcgtaacaa gaattcgcac gctctagcta
    30961 tgatagcaaa gagtgacatt ccagacaatt gttatctttc acccagaaat caactggggt
    31021 gtagtacaac caagttcagt ccgtcgctgt tctgtcacgt ctgagatagt atcgtggagg
    31081 ggttcattac acgtgatgct tcggtagacc tcatcaatcg caacgtcgag taagaacctg
    31141 accgccgctg gcgtacacgc ctggtattta tctgggggct ttcttcattg cccggtacat
    31201 gatgataatg tctagcgccg gcatatgcat cagactcaga gcgattaagc tcatgcttaa
    31261 ctcgcgtcag cggccattgg cgaatcagct gtaggcagtc ccgattctcg acttcatggg
    31321 ccactgggct ggggctccgg gttcaacatt ctagaccatt cagcagtggt tacccgcagt
    31381 ttttcatgcc aggactcctc ttctttggtt ggtatcctga attcttacca ttgctttcgc
    31441 gttgacgaaa tgcactctcc ttatctccca ccatactaat cgtcgacggc gaacctccga
    31501 gtggggtctt ccttggtctc cgatgggttt gagtacggca aacaactgag gcatggactc
    31561 agtgatacaa tgcgtcactc tcattgtatg aagtattctg ttctctattt tcccatcgat
    31621 atggctaccg tagccacttt cctgcaaaac attgattcag tcgagtgacc aagtccttca
    31681 acggcgccca ccaccaccat tgaactttga ctagttccta tagaacaagc ttcctcaagg
    31741 ccgggacccc actggcacat tacagaatta tttagtacct aattcagtgg ccttatatga
    31801 gtcttggaaa ggctatggcg gattcatcct caacgacctt ggctccctcg tcgccccaga
    31861 gcataccaga cgaatcaact tctcttctgc cgaaacactc ctcgtcaggg tcacaaaatg
    31921 cgtccacctg gtacggacaa tggtggtcgg agatatggct cctcacgaaa gcatctatac
    31981 cggtgatgct agcgtacaca ctgcagaa
//
