# Supplementary material for: Genome sequencing and physiological characterization of three Neoarthrinium moseri strains
Source: BMC Microbiol. 2025 Aug 21;25:526. doi: 10.1186/s12866-025-04274-z (PMC12369201; doi:10.1186/s12866-025-04274-z)
Supplement: Supplementary file 16 — Supplementary Material 16. [file 12866_2025_4274_MOESM16_ESM.zip › BiGSLICE/input/Nmoseri/TUCIM5827/JAFIMQ010000014.1.region001.gbk]

LOCUS       JAFIMQ010000014        63109 bp    DNA     linear   PLN 06-APR-2022
DEFINITION  Neoarthrinium moseri strain TUCIM 5827
            scaffold14_Wmoseri_TUCIM_5827, whole genome shotgun sequence.
ACCESSION   JAFIMQ010000014
VERSION     JAFIMQ010000014.1
KEYWORDS    .
SOURCE      Neoarthrinium moseri
  ORGANISM  Neoarthrinium moseri
            Eukaryota; Fungi; Dikarya; Ascomycota; Pezizomycotina;
            Sordariomycetes; Xylariomycetidae; Xylariomycetidae incertae sedis;
            Neoarthrinium.
COMMENT     ##antiSMASH-Data-START##
            Version      :: 7.1.0
            Run date     :: 2023-12-04 12:33:23
            NOTE: This is a single region extracted from a larger record!
            Orig. start  :: 101125
            Orig. end    :: 164234
            ##antiSMASH-Data-END##
FEATURES             Location/Qualifiers
     protocluster    1..63109
                     /aStool="rule-based-clusters"
                     /category="RiPP"
                     /contig_edge="False"
                     /core_location="[30000:33109]"
                     /cutoff="20000"
                     /detection_rule="DUF3328"
                     /neighbourhood="30000"
                     /product="fungal-RiPP-like"
                     /protocluster_number="1"
                     /tool="antismash"
     proto_core      30001..33109
                     /aStool="rule-based-clusters"
                     /tool="antismash"
                     /cutoff="20000"
                     /detection_rule="DUF3328"
                     /neighbourhood="30000"
                     /product="fungal-RiPP-like"
                     /protocluster_number="1"
     cand_cluster    1..63109
                     /candidate_cluster_number="1"
                     /contig_edge="False"
                     /detection_rules="DUF3328"
                     /kind="single"
                     /product="fungal-RiPP-like"
                     /protoclusters="1"
                     /tool="antismash"
     region          1..63109
                     /candidate_cluster_numbers="1"
                     /contig_edge="False"
                     /product="fungal-RiPP-like"
                     /region_number="1"
                     /rules="DUF3328"
                     /tool="antismash"
     gene            1641..3031
                     /locus_tag="JX266_004331"
     mRNA            join(1641..1807,1876..3031)
                     /locus_tag="JX266_004331"
                     /product="hypothetical protein"
     CDS             join(1641..1807,1876..3031)
                     /codon_start=1
                     /locus_tag="JX266_004331"
                     /product="hypothetical protein"
                     /protein_id="KAI1849952.1"
                     /transl_table=1
                     /translation="MKRGAPSNPKTPKAKKARAEVPEYHLTPSVRDEHGTAIWPAPEDA
                     ITNARDFIRECAAAGKKTLIVPDKDADGLTSGAILQKTLILLGLDPKLIAAHLLMKGAS
                     VHDQSQRKSMAAHEPAYIIVLDQGSRKSSPLIEGSHKALVIDHHHALDEDFPAGAEHVT
                     ACNSPPVATSSLLTYHICCGLHDDVRSSCDWLCVMGTHGDLGNTLKWEPPFPDMKPTFK
                     AYTKKALNDAVSLINAPRRTASYDVPAAWRALTAAQAPADLLKNQDLLAARAEVNAEVE
                     RCTHTAPKFSGDARIAIFRINSAAQVHPVIATRWAGHLQSPKLEVILVANEGYLPGMVN
                     FSCRIPRSARTRDPPVNIIEVLKSIADKAPDPTLRARLGESFARGHKEASGGIVPKAEF
                     EELMSILEIGKKPDGNSPNKKGGKDTAAKQSNTLMNYFVKT"
     gene            3385..5109
                     /locus_tag="JX266_004332"
     mRNA            3385..5109
                     /locus_tag="JX266_004332"
                     /product="hypothetical protein"
     CDS             3385..5109
                     /codon_start=1
                     /gene_functions="biosynthetic-additional
                     (rule-based-clusters) PF00561"
                     /gene_kind="biosynthetic-additional"
                     /locus_tag="JX266_004332"
                     /product="hypothetical protein"
                     /protein_id="KAI1849953.1"
                     /sec_met_domain="PF00561 (E-value: 1.8e-24, bitscore: 80.6,
                     seeds: 48, tool: rule-based-clusters)"
                     /transl_table=1
                     /translation="MDEKHLPNTEGPRRPTSKPRSFWKYFTAGALFWFAVWKLLSHVSW
                     RSHLCHHDELVRYSGESISWKACGDLNGRELECSELEVPMDQFNPENSGNKTFTLPLIR
                     LRGKDATQNILLNPGGPGGSGIEFLFRRGESLNAIVGEGFHLLSFDPRGVNGSKPLASC
                     YPDKEAKRDLSAVRSDKVIEDSAEAFAWSQNYVKACQETMGEHGKYINTPQTAADMNSI
                     LDAVGQQDMIYWGFSYGTILGQTYASLFPERSERVIIDGVANNFDWFENNFDLEALADT
                     ENVLLGFFDECIKAGKNCTLSSLAKSKESLRDKVLSSVDKLSEPVSVYVNNTVYGLLNR
                     EKVLFNGIFPALYKPTLWYELADRLEKLINGNATEAFLSYAQGPAWGQLGDALMFITMN
                     DGTAGPEHWPKDRETMLDNLVPYMNQSMFSPSMNGEYYIKQHWSIPKTHTFVQKMGVKT
                     AHPLLILSTTYDPVCPLLSARSANAAFEGSQIIEVRGYGHCSISVPSACLAKHVREFLY
                     NGTVPANYTQCDADGPYFIKPEEDGKISAMMHFDDPEEQRIHRAQLEIAQDPTWPLW"
     PFAM_domain     3724..4884
                     /aSDomain="Abhydrolase_1"
                     /aSTool="clusterhmmer"
                     /database="35.0"
                     /db_xref="PF00561.23"
                     /description="alpha/beta hydrolase fold"
                     /detection="hmmscan"
                     /domain_id="clusterhmmer_JX266_004332_0001"
                     /evalue="2.40E-22"
                     /label="JX266_004332"
                     /locus_tag="JX266_004332"
                     /protein_end="500"
                     /protein_start="113"
                     /score="79.9"
                     /tool="antismash"
                     /translation="ILLNPGGPGGSGIEFLFRRGESLNAIVGEGFHLLSFDPRGVNGSK
                     PLASCYPDKEAKRDLSAVRSDKVIEDSAEAFAWSQNYVKACQETMGEHGKYINTPQTAA
                     DMNSILDAVGQQDMIYWGFSYGTILGQTYASLFPERSERVIIDGVANNFDWFENNFDLE
                     ALADTENVLLGFFDECIKAGKNCTLSSLAKSKESLRDKVLSSVDKLSEPVSVYVNNTVY
                     GLLNREKVLFNGIFPALYKPTLWYELADRLEKLINGNATEAFLSYAQGPAWGQLGDALM
                     FITMNDGTAGPEHWPKDRETMLDNLVPYMNQSMFSPSMNGEYYIKQHWSIPKTHTFVQK
                     MGVKTAHPLLILSTTYDPVCPLLSARSANAAFEGSQIIEVRGYGHCS"
     gene            5591..6203
                     /locus_tag="JX266_004333"
     mRNA            join(5591..6115,6168..6203)
                     /locus_tag="JX266_004333"
                     /product="hypothetical protein"
     CDS             join(5591..6115,6168..6203)
                     /codon_start=1
                     /locus_tag="JX266_004333"
                     /product="hypothetical protein"
                     /protein_id="KAI1849954.1"
                     /transl_table=1
                     /translation="MYTLRLAVLAWFTCIAATLGQEAPANIAERQAGPGTTLQSGWYWI
                     RAVASPNFHKYLQTKPAYKPGTAILDSYTTAGQFNIKDGQLIANIGTGADPLYLNVEKP
                     ADLTQRTLATWFNTTKNPFGSFVFQGDAVTWSTPEVKRQNLAAWLVCKNQALFINTGAY
                     GYQTPSGCADQTIHYYNDAHANS"
     gene            complement(6464..6955)
                     /locus_tag="JX266_004334"
     mRNA            complement(6464..6955)
                     /locus_tag="JX266_004334"
                     /product="hypothetical protein"
     CDS             complement(6464..6955)
                     /codon_start=1
                     /locus_tag="JX266_004334"
                     /product="hypothetical protein"
                     /protein_id="KAI1849955.1"
                     /transl_table=1
                     /translation="MPALPNLAGGALNLLSSASSMLERQVTRNRIVARYSTSYNDDYNR
                     ARTTISGGIIAVIVIIIVVVLAVCIGGCCFYNRSQKRRQQRRAEMSKWQTDHPNAMANN
                     TSYNAYQATSMVPPPTYTGVTEPGAAHVAGHHGATTTDNGGGYSTGGGGGSGGAGGTGA
                     "
     gene            8512..9871
                     /locus_tag="JX266_004335"
     mRNA            join(8512..8543,8599..9033,9084..9221,9271..9871)
                     /locus_tag="JX266_004335"
                     /product="hypothetical protein"
     CDS             join(8512..8543,8599..9033,9084..9221,9271..9871)
                     /codon_start=1
                     /gene_functions="biosynthetic-additional
                     (rule-based-clusters) 2-Hacid_dh_C"
                     /gene_functions="biosynthetic-additional (smcogs)
                     SMCOG1072:dehydrogenase (Score: 109.2; E-value: 2.8e-33)"
                     /gene_kind="biosynthetic-additional"
                     /locus_tag="JX266_004335"
                     /product="hypothetical protein"
                     /protein_id="KAI1849956.1"
                     /sec_met_domain="2-Hacid_dh_C (E-value: 6.3e-32, bitscore:
                     104.2, seeds: 135, tool: rule-based-clusters)"
                     /transl_table=1
                     /translation="MARMSKPSCLITTPSSLGLHFPNPTEKTGAIPAAARSTMSAPPEL
                     PSMSNDVLLIFFFTEPNDEWISRVKAKHPGLDIRWVNVLNPDHTFKKPESLGDEVWKGV
                     TLLCPFIQPPPAELLSTVRFVQLPSAGVDRWPGHPTYENEKVVFCSGNGAHAPQIAEWV
                     IASWLSHQHHFTRYAEQMKTGQWEPPTRSTVQDSTAARMGVLGYGAIGRQCARVAHAMG
                     MEVYAYTRSEKATPEKRQDDSYCVPGTGDPDGLVPSKWFHGASKDAINNFLAQDLDIVV
                     LSLPLTKETKGLLSHEQFEILSKKKTFVCNIARGGHLDQTALIQALESGKIRGAALDVT
                     DPEPLPSDHALWKAPNLLITPHVSWQTQSLMPRILDILELNLDRLGAGQPLINVVNRQL
                     HY"
     PFAM_domain     join(9112..9221,9271..9379)
                     /aSDomain="2-Hacid_dh_C"
                     /aSTool="clusterhmmer"
                     /database="35.0"
                     /db_xref="PF02826.22"
                     /db_xref="GO:0051287"
                     /description="D-isomer specific 2-hydroxyacid
                     dehydrogenase, NAD binding domain"
                     /detection="hmmscan"
                     /domain_id="clusterhmmer_JX266_004335_0002"
                     /evalue="1.60E-13"
                     /gene_ontologies="GO:0051287: NAD binding"
                     /label="JX266_004335"
                     /locus_tag="JX266_004335"
                     /protein_end="238"
                     /protein_start="165"
                     /score="50.5"
                     /tool="antismash"
                     /translation="SWLSHQHHFTRYAEQMKTGQWEPPTRSTVQDSTAARMGVLGYGAI
                     GRQCARVAHAMGMEVYAYTRSEKATPEK"
     PFAM_domain     9464..9757
                     /aSDomain="2-Hacid_dh_C"
                     /aSTool="clusterhmmer"
                     /database="35.0"
                     /db_xref="PF02826.22"
                     /db_xref="GO:0051287"
                     /description="D-isomer specific 2-hydroxyacid
                     dehydrogenase, NAD binding domain"
                     /detection="hmmscan"
                     /domain_id="clusterhmmer_JX266_004335_0003"
                     /evalue="5.20E-30"
                     /gene_ontologies="GO:0051287: NAD binding"
                     /label="JX266_004335"
                     /locus_tag="JX266_004335"
                     /protein_end="364"
                     /protein_start="266"
                     /score="104.2"
                     /tool="antismash"
                     /translation="DAINNFLAQDLDIVVLSLPLTKETKGLLSHEQFEILSKKKTFVCN
                     IARGGHLDQTALIQALESGKIRGAALDVTDPEPLPSDHALWKAPNLLITPHVS"
     gene            10758..12631
                     /locus_tag="JX266_004336"
     mRNA            join(10758..10892,10945..11360,11420..11498,11551..12221,
                     12269..12395,12458..12631)
                     /locus_tag="JX266_004336"
                     /product="hypothetical protein"
     CDS             join(10758..10892,10945..11360,11420..11498,11551..12221,
                     12269..12395,12458..12631)
                     /codon_start=1
                     /gene_functions="transport (smcogs) SMCOG1169:sugar
                     transport protein (Score: 75.1; E-value: 8.6e-23)"
                     /gene_kind="transport"
                     /locus_tag="JX266_004336"
                     /product="hypothetical protein"
                     /protein_id="KAI1849957.1"
                     /transl_table=1
                     /translation="MAPTEKQDVIPGTDIVFKERREAEGSARGELILIPQPTSHKDDPL
                     NWSPTWKTILITNQFVFTFVTIMTPLSIAPLTVIFEQEFQKSLPEVNMLFGAAAITLGY
                     ANFLIVPAANVFGRRPVLIICGLICILANIWQGLVTSYPSFIGARVISGLGAAANESLM
                     PMVIADVLFLHQRGRSMTFYFWAYFMGLFIGPIISGAVASQINWRWFFWVCTILQVVSF
                     IFVLAAHPETKYNRPPASSSAMSVVEVSRATDKAEENPSEPDLSRLSTTTATESPVLHS
                     GRPSKEQFSVIPRARFHYGTKSVFRDIISPIQILFYPIVLWAAFAMGFASNSLLALNIT
                     QAQVFAAPPYLFTPDQIGFVNFAFVVGAAIALVTAGPLADWIALRRARKNNGVLEAEFR
                     LIALIPYLIISLVGMVITAVGYQRSWPWPAIVIAGYMLVGIQVVGIPSIAIAYAVDCYK
                     ALPGEIMIAATIVKNTFGFGMIFYFNDWAAKDGFLGPILTLMALTVGFSILGLAVFIPF
                     GKKFRCMTKDSKLHSL"
     PFAM_domain     join(11005..11360,11420..11498,11551..12221,12269..12332)
                     /aSDomain="MFS_1"
                     /aSTool="clusterhmmer"
                     /database="35.0"
                     /db_xref="PF07690.19"
                     /db_xref="GO:0022857"
                     /db_xref="GO:0055085"
                     /description="Major Facilitator Superfamily"
                     /detection="hmmscan"
                     /domain_id="clusterhmmer_JX266_004336_0004"
                     /evalue="1.30E-33"
                     /gene_ontologies="GO:0022857: transmembrane transporter
                     activity"
                     /gene_ontologies="GO:0055085: transmembrane transport"
                     /label="JX266_004336"
                     /locus_tag="JX266_004336"
                     /protein_end="455"
                     /protein_start="65"
                     /score="116.5"
                     /tool="antismash"
                     /translation="TIMTPLSIAPLTVIFEQEFQKSLPEVNMLFGAAAITLGYANFLIV
                     PAANVFGRRPVLIICGLICILANIWQGLVTSYPSFIGARVISGLGAAANESLMPMVIAD
                     VLFLHQRGRSMTFYFWAYFMGLFIGPIISGAVASQINWRWFFWVCTILQVVSFIFVLAA
                     HPETKYNRPPASSSAMSVVEVSRATDKAEENPSEPDLSRLSTTTATESPVLHSGRPSKE
                     QFSVIPRARFHYGTKSVFRDIISPIQILFYPIVLWAAFAMGFASNSLLALNITQAQVFA
                     APPYLFTPDQIGFVNFAFVVGAAIALVTAGPLADWIALRRARKNNGVLEAEFRLIALIP
                     YLIISLVGMVITAVGYQRSWPWPAIVIAGYMLVGIQVVGIPSIAIAYAVD"
     gene            complement(12761..14054)
                     /locus_tag="JX266_004337"
     mRNA            complement(join(12761..13173,13223..14054))
                     /locus_tag="JX266_004337"
                     /product="hypothetical protein"
     CDS             complement(join(12761..13173,13223..14054))
                     /codon_start=1
                     /locus_tag="JX266_004337"
                     /product="hypothetical protein"
                     /protein_id="KAI1849958.1"
                     /transl_table=1
                     /translation="MRAASVAVSSALLCLASATPSYHKNTTGLLPAKTYAECQRKTCNP
                     LAGCPPGTIYVSKDSPKASFTTIQEAIASLPDDESEHIILIAPGNYTEQLNVTRPGPLT
                     LLGVSDDPHRDTPYGAVDSDTDHRNQVQVLWASANTDNTGKITDNAITTVLTIAPTWNA
                     SLTGSGPTGFPVPDGTPFGNNDFRAYNIDFRNIYSQYSAGPALAVNVAYANAGFYGCGF
                     YSYQDTVYIGKLGNAFFYDNIIAGQTDFLYGFGTAWIEKSTLALRNCGGGITAWKGTNT
                     TFLNKYGVYISSSRVIAANESIATTIQGKCPLGRPWNALHRSIFLDTYLDASILPAGYI
                     KWGETDTRFSNATFMAVYEDNGPGYNEAAMAASNISIILDAQGIKPYNSPSQVFLQPNG
                     TPYNVGWIDSNVYNA"
     PFAM_domain     complement(join(12902..13173,13223..13505))
                     /aSDomain="Pectinesterase"
                     /aSTool="clusterhmmer"
                     /database="35.0"
                     /db_xref="PF01095.22"
                     /db_xref="GO:0030599"
                     /db_xref="GO:0042545"
                     /description="Pectinesterase"
                     /detection="hmmscan"
                     /domain_id="clusterhmmer_JX266_004337_0005"
                     /evalue="3.80E-22"
                     /gene_ontologies="GO:0030599: pectinesterase activity"
                     /gene_ontologies="GO:0042545: cell wall modification"
                     /label="JX266_004337"
                     /locus_tag="JX266_004337"
                     /protein_end="368"
                     /protein_start="183"
                     /score="78.5"
                     /tool="antismash"
                     /translation="NDFRAYNIDFRNIYSQYSAGPALAVNVAYANAGFYGCGFYSYQDT
                     VYIGKLGNAFFYDNIIAGQTDFLYGFGTAWIEKSTLALRNCGGGITAWKGTNTTFLNKY
                     GVYISSSRVIAANESIATTIQGKCPLGRPWNALHRSIFLDTYLDASILPAGYIKWGETD
                     TRFSNATFMAVYEDNGPGYNEA"
     gene            complement(14929..16127)
                     /locus_tag="JX266_004338"
     mRNA            complement(join(14929..14949,15007..15199,15257..15561,
                     15636..15812,15866..15932,15985..16127))
                     /locus_tag="JX266_004338"
                     /product="hypothetical protein"
     CDS             complement(join(14929..14949,15007..15199,15257..15561,
                     15636..15812,15866..15932,15985..16127))
                     /codon_start=1
                     /locus_tag="JX266_004338"
                     /product="hypothetical protein"
                     /protein_id="KAI1849959.1"
                     /transl_table=1
                     /translation="MYLDHNIVEEVLRKTTTIPTPTPLPTVVPTVPEVHYETLHDTGKR
                     TLWVVCVLMGLSSVAFYAMAMRVPVQKRLFHILTAFITTFAFLSYFAMATGDGIGYHQY
                     AVTETKQHIVTHIFNRQVFWARYVDWSLTTPLLLIDLSLLAGLNGASILVAVVADLIMV
                     LTGLFAAFGHGDGQKWGWYAWACIAYLVIVYQIAQNGTRAVINKDQKTKRFFSLLAGFT
                     LLLWTIYPIVWGVADGARIVGVDAEIVAYAVLDILAKPVFGFWLLTTHDNMSRTSPTIE
                     GFWSHGVSSEGTLRVGDDGD"
     PFAM_domain     complement(join(15082..15199,15257..15561,15636..15812,
                     15866..15932,15985..15992))
                     /aSDomain="Bac_rhodopsin"
                     /aSTool="clusterhmmer"
                     /database="35.0"
                     /db_xref="PF01036.21"
                     /db_xref="GO:0016020"
                     /description="Bacteriorhodopsin-like protein"
                     /detection="hmmscan"
                     /domain_id="clusterhmmer_JX266_004338_0006"
                     /evalue="5.20E-39"
                     /gene_ontologies="GO:0016020: membrane"
                     /label="JX266_004338"
                     /locus_tag="JX266_004338"
                     /protein_end="270"
                     /protein_start="45"
                     /score="134.2"
                     /tool="antismash"
                     /translation="TLWVVCVLMGLSSVAFYAMAMRVPVQKRLFHILTAFITTFAFLSY
                     FAMATGDGIGYHQYAVTETKQHIVTHIFNRQVFWARYVDWSLTTPLLLIDLSLLAGLNG
                     ASILVAVVADLIMVLTGLFAAFGHGDGQKWGWYAWACIAYLVIVYQIAQNGTRAVINKD
                     QKTKRFFSLLAGFTLLLWTIYPIVWGVADGARIVGVDAEIVAYAVLDILAKPVFGFWLL
                     TTH"
     gene            complement(19335..21341)
                     /locus_tag="JX266_004339"
     mRNA            complement(join(19335..19889,19944..21341))
                     /locus_tag="JX266_004339"
                     /product="hypothetical protein"
     CDS             complement(join(19335..19889,19944..21341))
                     /codon_start=1
                     /locus_tag="JX266_004339"
                     /product="hypothetical protein"
                     /protein_id="KAI1849960.1"
                     /transl_table=1
                     /translation="MPNRHHQHLHRRDLLNDAWDELTKGVAGVAQTLQQKANGPSTVVQ
                     TVFTTMSATFEGEIGGYSTVVGGNNDDAPATTTASPAKVTSNAGATSPTTLLAAAPSET
                     SLPESVVASTTANLSDDSTLALATSHATSSKATATTGGSFASTSAAGASTSSTATESSS
                     DSGSNSGTKAGIAIGVLGGLLLIALAAWFLFNKRRKQLEKERIADDEKINGSMGGVPMA
                     TAAVNRRASVLTTRTTATAPRLSLRPVTQFMPNFGERRSSKGAAMALALGPTGGNAQSA
                     RAVGNSPWERPMTSQSNHQENPFGNNAERLDERSVAGPAHANPFDAPENVVGMAQTTDS
                     PETSHIGTAVAAGAGAAAGVALTRKQSTRQNAPQALDLTMTSRAVDALGPVPVPGSPAG
                     TEFSMTSVDADQSPAPSNSAAAIAAAGGPPQTTVHRVQLDFKPSLDDELELRTGQLVRL
                     LHEYDDGWALCIRLDRSQQGVCPRTCLSTRPVKPRPAGPPGTRNGPPVNPSGPRGPPRG
                     PPRGPGPNFPPGQRPMTPQGGPRPESPMRPMVNGRPQSPAMMRPQSPAGMGRPQGPHGR
                     PQSPGPRAMSPGPGPRSQSPGPRQRGYSQSSANGRRSPPGLSPMNPASGSSPPQQQRGP
                     PQGPIGRKPVPGQAY"
     PFAM_domain     complement(join(19833..19889,19944..20027))
                     /aSDomain="SH3_9"
                     /aSTool="clusterhmmer"
                     /database="35.0"
                     /db_xref="PF14604.9"
                     /db_xref="GO:0005515"
                     /description="Variant SH3 domain"
                     /detection="hmmscan"
                     /domain_id="clusterhmmer_JX266_004339_0007"
                     /evalue="5.70E-11"
                     /gene_ontologies="GO:0005515: protein binding"
                     /label="JX266_004339"
                     /locus_tag="JX266_004339"
                     /protein_end="485"
                     /protein_start="438"
                     /score="42.3"
                     /tool="antismash"
                     /translation="DFKPSLDDELELRTGQLVRLLHEYDDGWALCIRLDRSQQGVCPRT
                     CL"
     gene            complement(25625..26350)
                     /locus_tag="JX266_004340"
     mRNA            complement(25625..26350)
                     /locus_tag="JX266_004340"
                     /product="hypothetical protein"
     CDS             complement(25625..26350)
                     /codon_start=1
                     /locus_tag="JX266_004340"
                     /product="hypothetical protein"
                     /protein_id="KAI1849961.1"
                     /transl_table=1
                     /translation="MEEENAFLTRHDTESDPEPYSGDRDRDDLHLCSEFDYDHEKAEEH
                     NRHHLIQLWQYRAIAIGLATILLVFGLGSAISAIFSPRMPSSSSMGECGRTPEQARQNG
                     CVFDLMMSGWVHPPCYDKELSDRFLRENNFSFFWDLEGKNQLTEAEARLGNYKIIYTNG
                     IFHYQHCTYIWSKQVRARRNSPYILDSQSRSVEHVEHCFHRVGSPNITQIQLQTGTKLH
                     SSTWRLDCITGEREVHTAH"
     gene            complement(30001..30640)
                     /locus_tag="JX266_004341"
     mRNA            complement(join(30001..30007,30063..30640))
                     /locus_tag="JX266_004341"
                     /product="hypothetical protein"
     CDS             complement(join(30001..30007,30063..30640))
                     /codon_start=1
                     /gene_functions="biosynthetic (rule-based-clusters)
                     fungal-RiPP-like: DUF3328"
                     /gene_kind="biosynthetic"
                     /locus_tag="JX266_004341"
                     /product="hypothetical protein"
                     /protein_id="KAI1849962.1"
                     /sec_met_domain="DUF3328 (E-value: 1.3e-18, bitscore: 61.4,
                     seeds: 45, tool: rule-based-clusters)"
                     /transl_table=1
                     /translation="MKYMRTWSYKSLRQSDNGTDPTDSTHREFPILYMHMGWIMASLFA
                     FSTAYLLFQPPAVTNYRPTTSVGSFNAGFSTEFGPVKPHIEEESTMFWGGPRWYDNGTG
                     YHLHNPSEPIYVGTPTPEIDAAWGKLLKGRYFNITEEEAAMTFGRAHGLYNHPDGVGYL
                     IGLDVFHTLHCVDELRKALDRDHYFNKKTNS"
     PFAM_domain     complement(30068..30535)
                     /aSDomain="UstYa"
                     /aSTool="clusterhmmer"
                     /database="35.0"
                     /db_xref="PF11807.11"
                     /db_xref="GO:0043386"
                     /description="Mycotoxin biosynthesis protein UstYa"
                     /detection="hmmscan"
                     /domain_id="clusterhmmer_JX266_004341_0008"
                     /evalue="1.10E-16"
                     /gene_ontologies="GO:0043386: mycotoxin biosynthetic
                     process"
                     /label="JX266_004341"
                     /locus_tag="JX266_004341"
                     /protein_end="191"
                     /protein_start="35"
                     /score="61.4"
                     /tool="antismash"
                     /translation="MGWIMASLFAFSTAYLLFQPPAVTNYRPTTSVGSFNAGFSTEFGP
                     VKPHIEEESTMFWGGPRWYDNGTGYHLHNPSEPIYVGTPTPEIDAAWGKLLKGRYFNIT
                     EEEAAMTFGRAHGLYNHPDGVGYLIGLDVFHTLHCVDELRKALDRDHYFNKK"
     gene            31011..31496
                     /locus_tag="JX266_004342"
     mRNA            31011..31496
                     /locus_tag="JX266_004342"
                     /product="hypothetical protein"
     CDS             31011..31496
                     /codon_start=1
                     /locus_tag="JX266_004342"
                     /product="hypothetical protein"
                     /protein_id="KAI1849963.1"
                     /transl_table=1
                     /translation="MDHNEDENPLMGTDSESGKPPSSAFIPFSTFKPSEAPQSRSKWPS
                     LFQIACFVVIILSWTTFLVWYSHYKDISPFALIDRGHCGWSVEEAKANGCVYDIMMSSW
                     IPKPCYDEELSNSFLRANNFTYWRKNDGVEEVPEEEVRRGEFDILFTHGTYHSQHCM"
     gene            complement(32263..33109)
                     /locus_tag="JX266_004343"
     mRNA            complement(join(32263..32303,32382..32482,32537..32592,
                     32736..32929,32998..33109))
                     /locus_tag="JX266_004343"
                     /product="hypothetical protein"
     CDS             complement(join(32263..32303,32382..32482,32537..32592,
                     32736..32929,32998..33109))
                     /codon_start=1
                     /gene_functions="biosynthetic (rule-based-clusters)
                     fungal-RiPP-like: DUF3328"
                     /gene_kind="biosynthetic"
                     /locus_tag="JX266_004343"
                     /product="hypothetical protein"
                     /protein_id="KAI1849964.1"
                     /sec_met_domain="DUF3328 (E-value: 2.4e-16, bitscore: 54.1,
                     seeds: 45, tool: rule-based-clusters)"
                     /transl_table=1
                     /translation="MSIWGMVAFSAGFVVGNTQRVGKWGAFEHGFSEEQVVTPSDIFEL
                     TRRVFTGGVDFSPDGTEILGHSNYVGEPTAEIDAAWNAIIGGESHYFSISEEEAVTLWG
                     ADSNKYRDRIRGGWTGTLDVFHCLHCLNQLRKSLRRDIYPEEEFRGMTHQCDTVSGYEC
                     HLSE"
     PFAM_domain     complement(join(32398..32482,32537..32592,32736..32861))
                     /aSDomain="UstYa"
                     /aSTool="clusterhmmer"
                     /database="35.0"
                     /db_xref="PF11807.11"
                     /db_xref="GO:0043386"
                     /description="Mycotoxin biosynthesis protein UstYa"
                     /detection="hmmscan"
                     /domain_id="clusterhmmer_JX266_004343_0009"
                     /evalue="1.90E-14"
                     /gene_ontologies="GO:0043386: mycotoxin biosynthetic
                     process"
                     /label="JX266_004343"
                     /locus_tag="JX266_004343"
                     /protein_end="149"
                     /protein_start="60"
                     /score="54.1"
                     /tool="antismash"
                     /translation="TEILGHSNYVGEPTAEIDAAWNAIIGGESHYFSISEEEAVTLWGA
                     DSNKYRDRIRGGWTGTLDVFHCLHCLNQLRKSLRRDIYPEEEFR"
     gene            36996..38882
                     /locus_tag="JX266_004344"
     mRNA            join(36996..37067,37129..37387,37444..38188,38240..38882)
                     /locus_tag="JX266_004344"
                     /product="hypothetical protein"
     CDS             join(36996..37067,37129..37387,37444..38188,38240..38882)
                     /codon_start=1
                     /locus_tag="JX266_004344"
                     /product="hypothetical protein"
                     /protein_id="KAI1849965.1"
                     /transl_table=1
                     /translation="MALINSDPISALQWALENLSPAEVQVRESFQKFLKRGTVSQLRQL
                     LREAQELSTPPACPDAQHSFDFVALDPITTRAAVRNGGSTGFKGRRRASNRLCRPNTYP
                     QAYPVTERLSELSIPVLAPSNTAAFSPDPSHSDSMFSPSSQGYGDIDALGSASPNSSPL
                     LFPLSSCLSPMYSSPESVASSYDISELSSCGILRQAMGFFEARLGTRRNRVRYLVRAIQ
                     GFLEAPKLAPGFVLDIWSSRSAIFTKPLTAGCSNARLQNLYKGHRKLKQAREQYSYAAR
                     FCYIYLEHDLEELSKSQSLVLSQGRGKMTAAFELQASIISTSVDVVKAERKAGRGYLQL
                     LMEGGPGYVLRLGCNVSTIWERKLSVKDISLIVEFLRTQTPELDREIKSHDKSATEALL
                     DGFVAYGWSPTEILLSTSPLFEQLKHYVDLKDAFNQETREKVASNHSGATHENDHEVLS
                     QSSDEYHAIPGIIDFETCGNDTSLVGIPLTPRESLAYTADCPGSDPKIINDVIEISETD
                     LASLLSAETRSFDHIDEMGSYQEVADPLAWGGIFNELVSEFPGLYPTYRNSENNL"
     gene            42623..43302
                     /locus_tag="JX266_004345"
     mRNA            join(42623..42777,42882..43302)
                     /locus_tag="JX266_004345"
                     /product="hypothetical protein"
     CDS             join(42623..42777,42882..43302)
                     /codon_start=1
                     /locus_tag="JX266_004345"
                     /product="hypothetical protein"
                     /protein_id="KAI1849966.1"
                     /transl_table=1
                     /translation="MEAARLAPVLAVRHPSIGRGPKITVEDDARNIQAAMAPHPEKSME
                     FVAVSHSTAPPRAGACALSVLPPGSDVVDAADWLTVANGKAKAAFHGPEMAEDEADQYL
                     ASLLPQSSLTGGPSVGVDEITVPIYYILCEKDQTISPATQQAMISTIPSLKRVLRNPSG
                     HAACVTEVEKLVKPIIEIADEVEKEPKV"
     gene            complement(44546..46354)
                     /locus_tag="JX266_004346"
     mRNA            complement(44546..46354)
                     /locus_tag="JX266_004346"
                     /product="hypothetical protein"
     CDS             complement(44546..46354)
                     /codon_start=1
                     /locus_tag="JX266_004346"
                     /product="hypothetical protein"
                     /protein_id="KAI1849967.1"
                     /transl_table=1
                     /translation="MASKGFQIPGLTTLSQTQVPQTENASHAAPPSEPAQSRPSSAAAD
                     ETHASGDALLTTASLHDPNVIATVNGDAGAMEVDQHNPAIATTANELTAPPSPPSLTQD
                     LEQYLKGFTSSASATEHPTQNPEENSEMQDVQDVQEHNEQSGHPEWEEDSSPYESSSDS
                     SSSDDSDDEDDDSDDGKELLNPEELARMLMEAGSDDEGEGKPRGSASGAQLRTKNEQVE
                     DVLPKPEITLTEESKLEVLGEVEHIIDNTIVVKAYTPGDHRVLDSGSALFTEGRVAFAA
                     LADLIGSVREPRYTARFKDDEDFKSYNLTLGSKVYYSPEHASFVFTEPLKSMKGTDASN
                     LNDEEPGDDEMEFSDDEKEAAYKREQKEKRKARHGRGGGASGRGGRRGSHDTITEPTAL
                     KYDDDDDGPYRPLVRPANFGQGPSTFTHGSSASQDNGGSFRAGRGDFRGRSRARDRGAR
                     GNRGRGSGHSLPPRTQGYGQQFQQPPPQQSYGSFPHPPPQLGNQAYSVPPAAQFFGTSA
                     GQGQGQGQGQGTQLPFPAWPQPPQNLPPNFIPPPPPQFQQQGGQAPNFYNPAFFSALQD
                     QLQNHNQNQGTSQQSGQHWPHQGGSG"
     PFAM_domain     complement(45380..45640)
                     /aSDomain="Gar1"
                     /aSTool="clusterhmmer"
                     /database="35.0"
                     /db_xref="PF04410.17"
                     /db_xref="GO:0001522"
                     /db_xref="GO:0042254"
                     /description="Gar1/Naf1 RNA binding region"
                     /detection="hmmscan"
                     /domain_id="clusterhmmer_JX266_004346_0010"
                     /evalue="5.90E-17"
                     /gene_ontologies="GO:0001522: pseudouridine synthesis"
                     /gene_ontologies="GO:0042254: ribosome biogenesis"
                     /label="JX266_004346"
                     /locus_tag="JX266_004346"
                     /protein_end="325"
                     /protein_start="238"
                     /score="61.5"
                     /tool="antismash"
                     /translation="EVLGEVEHIIDNTIVVKAYTPGDHRVLDSGSALFTEGRVAFAALA
                     DLIGSVREPRYTARFKDDEDFKSYNLTLGSKVYYSPEHASFV"
     gene            47313..49234
                     /locus_tag="JX266_004347"
     mRNA            join(47313..47380,47447..48125,48173..49234)
                     /locus_tag="JX266_004347"
                     /product="hypothetical protein"
     CDS             join(47313..47380,47447..48125,48173..49234)
                     /codon_start=1
                     /locus_tag="JX266_004347"
                     /product="hypothetical protein"
                     /protein_id="KAI1849968.1"
                     /transl_table=1
                     /translation="MAPDPQDRAEFVHPAASHAKKKKAPSPFAIAPISAFYVFLAANLI
                     SALYAPIQDCDETFNYWEPTHYLSHGYGLQTWEYSPDYAIRSWFYVGLHAIVGNFRRLL
                     PHPTKLGEFYFVRYILAFICALCQVLMFRVVSFTLNPRIGLFFLIATVITPGNFHSATA
                     FLPSSFAMYTSLLGAAAFMNWRGGVRTSWGIWWFAVGGILGWPFASALSFPFLIEEAVF
                     ALVSTREGFFEAFLRVTRGVVAALLLVMGDTLVNTFFYKKWEMVSWNIVKYNIFSSTGG
                     PDLYGTEPWTFYFRNLAINFNIWFILALLSLPLFLIQKAISSRQYGFQSGLRTIVFLSP
                     FYMWLAIFTLQPHKEERFMYPAYPFLCFNAALALHVLLNAFGHSDPKTLFGKIPARFKL
                     FVVASTLFLSLDIGLARVIGLYTGYSAPLKLYSPLGAGVAEEQGLGGRGDNVCFGKEWY
                     RFPSSYFLPRDMRPKFVRSEFRGLLPGEFSEARTGFGFWSGTWLPTSGMNDRNEEDMGK
                     YVDIRQCSFLVDTRYPENTGPLPPFEPDYVADTENWEVVKCEPFLDAAKTHLLARVLWV
                     PDSKLVPDKFRRKWGHHCLLQRRAQA"
     PFAM_domain     join(47481..48125,48173..48826)
                     /aSDomain="Glyco_transf_22"
                     /aSTool="clusterhmmer"
                     /database="35.0"
                     /db_xref="PF03901.20"
                     /db_xref="GO:0016757"
                     /description="Alg9-like mannosyltransferase family"
                     /detection="hmmscan"
                     /domain_id="clusterhmmer_JX266_004347_0011"
                     /evalue="3.00E-83"
                     /gene_ontologies="GO:0016757: glycosyltransferase activity"
                     /label="JX266_004347"
                     /locus_tag="JX266_004347"
                     /protein_end="467"
                     /protein_start="34"
                     /score="280.5"
                     /tool="antismash"
                     /translation="AFYVFLAANLISALYAPIQDCDETFNYWEPTHYLSHGYGLQTWEY
                     SPDYAIRSWFYVGLHAIVGNFRRLLPHPTKLGEFYFVRYILAFICALCQVLMFRVVSFT
                     LNPRIGLFFLIATVITPGNFHSATAFLPSSFAMYTSLLGAAAFMNWRGGVRTSWGIWWF
                     AVGGILGWPFASALSFPFLIEEAVFALVSTREGFFEAFLRVTRGVVAALLLVMGDTLVN
                     TFFYKKWEMVSWNIVKYNIFSSTGGPDLYGTEPWTFYFRNLAINFNIWFILALLSLPLF
                     LIQKAISSRQYGFQSGLRTIVFLSPFYMWLAIFTLQPHKEERFMYPAYPFLCFNAALAL
                     HVLLNAFGHSDPKTLFGKIPARFKLFVVASTLFLSLDIGLARVIGLYTGYSAPLKLYSP
                     LGAGVAEEQGLGGRGDNVCFGKEWYRFPSSYFLP"
     gene            52319..52849
                     /locus_tag="JX266_004348"
     mRNA            join(52319..52607,52677..52849)
                     /locus_tag="JX266_004348"
                     /product="hypothetical protein"
     CDS             join(52319..52607,52677..52849)
                     /codon_start=1
                     /locus_tag="JX266_004348"
                     /product="hypothetical protein"
                     /protein_id="KAI1849969.1"
                     /transl_table=1
                     /translation="MLAPLSRIAISVFILAIVSHANADYWIYYTRLFGSQGGPDECKFL
                     RTSNPSCDEVAAGQSFVFKEDVSGRQIGCHLAGNEPQPDFLEFNTSRTGYFNISKDTSY
                     DMVDSQGQTQGHCELDNAYSYRCLYQFTVEAGTSIMKCTTGVEVGSDAS"
     gene            54056..55200
                     /locus_tag="JX266_004349"
     mRNA            join(54056..54391,54445..55200)
                     /locus_tag="JX266_004349"
                     /product="hypothetical protein"
     CDS             join(54056..54391,54445..55200)
                     /codon_start=1
                     /locus_tag="JX266_004349"
                     /product="hypothetical protein"
                     /protein_id="KAI1849970.1"
                     /transl_table=1
                     /translation="MVSATLVHTLGFLCLTSAFVIPSRDGFPDPNSQQLLDIETKADGL
                     LSNEPPPPTLSDAGIANFQLIAFNENFEVAFFSSLIENITNNVPGYERAPGLKDTDSLL
                     EILKTVKAQEELHAITAIQTLEHFNATLVPEPCTYTFPSSDLESALSLAETFTAVVLGT
                     LADAEKSFADNNDAGDVIRAIASVIGQEGEQNGFYRFLLDRKPSERPFLTTSTGPFAFS
                     ALQQFVVSCPFNVSDIPIPIFTPLNVVTTPEARDMTLTFSADLSGTGYAQNGTSNGDLF
                     ITYLVGQQVPITEPISNVNYDGSVITFDALFPFSENIMEGLSIAALTNSSNFEDADDVP
                     ANTIAAPGLIQVNDLLARRGRDQ"
     PFAM_domain     join(54224..54391,54445..54714)
                     /aSDomain="Ferritin_2"
                     /aSTool="clusterhmmer"
                     /database="35.0"
                     /db_xref="PF13668.9"
                     /description="Ferritin-like domain"
                     /detection="hmmscan"
                     /domain_id="clusterhmmer_JX266_004349_0012"
                     /evalue="9.90E-07"
                     /label="JX266_004349"
                     /locus_tag="JX266_004349"
                     /protein_end="202"
                     /protein_start="56"
                     /score="29.1"
                     /tool="antismash"
                     /translation="DAGIANFQLIAFNENFEVAFFSSLIENITNNVPGYERAPGLKDTD
                     SLLEILKTVKAQEELHAITAIQTLEHFNATLVPEPCTYTFPSSDLESALSLAETFTAVV
                     LGTLADAEKSFADNNDAGDVIRAIASVIGQEGEQNGFYRFLL"
     gene            56620..58325
                     /locus_tag="JX266_004350"
     mRNA            join(56620..58207,58276..58325)
                     /locus_tag="JX266_004350"
                     /product="hypothetical protein"
     CDS             join(56620..58207,58276..58325)
                     /codon_start=1
                     /gene_functions="transport (smcogs) SMCOG1169:sugar
                     transport protein (Score: 280.6; E-value: 3.7e-85)"
                     /gene_kind="transport"
                     /locus_tag="JX266_004350"
                     /product="hypothetical protein"
                     /protein_id="KAI1849971.1"
                     /transl_table=1
                     /translation="MALNEEAGHKPGSIDHTEYEVHNSQVDLIESAVAASDEEAKIPRK
                     ELFSRYWPAVIYSGLLSMALIMEGMDVGLINNFFAQDAYLAHFGWPDTNGKQHVPASWQ
                     SAISNGNNIGSIIGLLLNGYLQSRFGSRRVYLATMVLMGGTIFALFFAVNVQMLFAANI
                     LCGIPWGVFQTLTTAYAAEICPAAMRGYLTAWVSMCWGAGSFLAAGVLRGSLNIPGDLG
                     WKIPYALQWVWIVPLFIVGFLAPESPWYLVRRGRIDEAEKALRRLARKDFYTEHTMAQS
                     LALMKHTNEMEKIEAANSSYRDCFRGTNLRRTGIVCMAWVIQILNGQSVTAYAAVFLKS
                     AGMPTVQSFNYNMGIQSVNIFATAVAITLMGKIGRRFFFFWGSTSIGLAMLIIGILGFV
                     PGASNVALAVAIVMIVVQIIFKVSLGPTTYVIVAETSSNRVRAQTIVLGRAVYVTGQII
                     IGQLNPRMLNSTSDAWGWGAKSGLFYFGLCSIWAVWIFFCLPETKNRSFAELDILFQKK
                     TSARKFATAQVDLFEITPPKDEHHKAQL"
     aSDomain        56641..58146
                     /aSDomain="TIGR00879"
                     /aSTool="tigrfam"
                     /description="SP: MFS transporter, sugar porter (SP)
                     family"
                     /detection="hmmscan"
                     /domain_id="TIGRFam_JX266_004350_0001"
                     /evalue="1.50E-92"
                     /identifier="TIGR00879"
                     /label="JX266_004350"
                     /locus_tag="JX266_004350"
                     /protein_end="509"
                     /protein_start="7"
                     /score="308.8"
                     /tool="antismash"
                     /translation="GHKPGSIDHTEYEVHNSQVDLIESAVAASDEEAKIPRKELFSRYW
                     PAVIYSGLLSMALIMEGMDVGLINNFFAQDAYLAHFGWPDTNGKQHVPASWQSAISNGN
                     NIGSIIGLLLNGYLQSRFGSRRVYLATMVLMGGTIFALFFAVNVQMLFAANILCGIPWG
                     VFQTLTTAYAAEICPAAMRGYLTAWVSMCWGAGSFLAAGVLRGSLNIPGDLGWKIPYAL
                     QWVWIVPLFIVGFLAPESPWYLVRRGRIDEAEKALRRLARKDFYTEHTMAQSLALMKHT
                     NEMEKIEAANSSYRDCFRGTNLRRTGIVCMAWVIQILNGQSVTAYAAVFLKSAGMPTVQ
                     SFNYNMGIQSVNIFATAVAITLMGKIGRRFFFFWGSTSIGLAMLIIGILGFVPGASNVA
                     LAVAIVMIVVQIIFKVSLGPTTYVIVAETSSNRVRAQTIVLGRAVYVTGQIIIGQLNPR
                     MLNSTSDAWGWGAKSGLFYFGLCSIWAVWIFFCLPETKNRSFAE"
     PFAM_domain     56803..58161
                     /aSDomain="Sugar_tr"
                     /aSTool="clusterhmmer"
                     /database="35.0"
                     /db_xref="PF00083.27"
                     /db_xref="GO:0016020"
                     /db_xref="GO:0022857"
                     /db_xref="GO:0055085"
                     /description="Sugar (and other) transporter"
                     /detection="hmmscan"
                     /domain_id="clusterhmmer_JX266_004350_0013"
                     /evalue="1.40E-80"
                     /gene_ontologies="GO:0016020: membrane"
                     /gene_ontologies="GO:0022857: transmembrane transporter
                     activity"
                     /gene_ontologies="GO:0055085: transmembrane transport"
                     /label="JX266_004350"
                     /locus_tag="JX266_004350"
                     /protein_end="514"
                     /protein_start="61"
                     /score="271.5"
                     /tool="antismash"
                     /translation="SMALIMEGMDVGLINNFFAQDAYLAHFGWPDTNGKQHVPASWQSA
                     ISNGNNIGSIIGLLLNGYLQSRFGSRRVYLATMVLMGGTIFALFFAVNVQMLFAANILC
                     GIPWGVFQTLTTAYAAEICPAAMRGYLTAWVSMCWGAGSFLAAGVLRGSLNIPGDLGWK
                     IPYALQWVWIVPLFIVGFLAPESPWYLVRRGRIDEAEKALRRLARKDFYTEHTMAQSLA
                     LMKHTNEMEKIEAANSSYRDCFRGTNLRRTGIVCMAWVIQILNGQSVTAYAAVFLKSAG
                     MPTVQSFNYNMGIQSVNIFATAVAITLMGKIGRRFFFFWGSTSIGLAMLIIGILGFVPG
                     ASNVALAVAIVMIVVQIIFKVSLGPTTYVIVAETSSNRVRAQTIVLGRAVYVTGQIIIG
                     QLNPRMLNSTSDAWGWGAKSGLFYFGLCSIWAVWIFFCLPETKNRSFAELDILF"
     gene            59829..60985
                     /locus_tag="JX266_004351"
     mRNA            join(59829..60122,60178..60243,60311..60985)
                     /locus_tag="JX266_004351"
                     /product="hypothetical protein"
     CDS             join(59829..60122,60178..60243,60311..60985)
                     /NRPS_PKS="Domain: PKS_KR (29-152). E-value: 6.7e-15.
                     Score: 47.3. Matches aSDomain:
                     nrpspksdomains_JX266_004351_PKS_KR.1"
                     /codon_start=1
                     /gene_functions="biosynthetic-additional
                     (rule-based-clusters) adh_short"
                     /gene_functions="biosynthetic-additional (smcogs)
                     SMCOG1001:short-chain dehydrogenase/reductase SDR (Score:
                     140; E-value: 1.6e-42)"
                     /gene_kind="biosynthetic-additional"
                     /locus_tag="JX266_004351"
                     /product="hypothetical protein"
                     /protein_id="KAI1849972.1"
                     /sec_met_domain="adh_short (E-value: 6.9e-32, bitscore:
                     104.8, seeds: 230, tool: rule-based-clusters)"
                     /transl_table=1
                     /translation="MTPHSPRLHNEVYPFIAPSKFRNSLENKITLITGSVGTIGQALSL
                     CFAVAGARLVLVYNRTEPPASFLSKCQELGASSVTSLKCDVSELEGCESLLNEVNRTIG
                     KVDILVNNAGVDSLGPFHAHDPKNFLRAMSVNLHGPYFLSRLLLPDFMERRSGCIINIA
                     SRAGSSDMPFNGHYSISKAAMIRMTGCMQAELSLAGFDDIHIYALHPGAIPSNMASAGK
                     HNGPRISQKGETADQRSESAREALRDFPELQQVMIGALDHFKDSPYLTGMASVALATGI
                     AKNILRGKYFDVEQDLEDVISQASEFEADPELYTLHTKFLGGLPNDGGTELRPAEDPVS
                     FPGF"
     PFAM_domain     join(59910..60122,60178..60243,60311..60607)
                     /aSDomain="adh_short"
                     /aSTool="clusterhmmer"
                     /database="35.0"
                     /db_xref="PF00106.28"
                     /description="short chain dehydrogenase"
                     /detection="hmmscan"
                     /domain_id="clusterhmmer_JX266_004351_0014"
                     /evalue="3.10E-42"
                     /label="JX266_004351"
                     /locus_tag="JX266_004351"
                     /protein_end="219"
                     /protein_start="27"
                     /score="144.4"
                     /tool="antismash"
                     /translation="KITLITGSVGTIGQALSLCFAVAGARLVLVYNRTEPPASFLSKCQ
                     ELGASSVTSLKCDVSELEGCESLLNEVNRTIGKVDILVNNAGVDSLGPFHAHDPKNFLR
                     AMSVNLHGPYFLSRLLLPDFMERRSGCIINIASRAGSSDMPFNGHYSISKAAMIRMTGC
                     MQAELSLAGFDDIHIYALHPGAIPSNMAS"
     aSDomain        join(59916..60122,60178..60243,60311..60406)
                     /aSDomain="PKS_KR"
                     /aSTool="nrps_pks_domains"
                     /database="nrpspksdomains.hmm"
                     /detection="hmmscan"
                     /domain_id="nrpspksdomains_JX266_004351_PKS_KR.1"
                     /evalue="6.70E-15"
                     /label="JX266_004351_PKS_KR.1"
                     /locus_tag="JX266_004351"
                     /protein_end="152"
                     /protein_start="29"
                     /score="47.3"
                     /specificity="KR activity: inactive"
                     /specificity="KR stereochemistry: C1"
                     /tool="antismash"
                     /translation="TLITGSVGTIGQALSLCFAVAGARLVLVYNRTEPPASFLSKCQEL
                     GASSVTSLKCDVSELEGCESLLNEVNRTIGKVDILVNNAGVDSLGPFHAHDPKNFLRAM
                     SVNLHGPYFLSRLLLPDFM"
ORIGIN
        1 accacgcgag ggagatgcca ctgttttcgc gtcacaggaa caactatttc ggcacttggc
       61 gcagcatcca cagccccttc cagaagtacc aggtgtcacc gttctgtatg gcaagcttga
      121 agatggagaa aggtatgcaa attcgtacga cattcacctt ccagagccac ctcgtgccgg
      181 ttccatgacc tcggagccaa gcctgctttc caagcgaccc acagctatcg ctgtaaagag
      241 tcatacccag aaacctttcg agaagcctat gaaagacccg agcggacgga aagatgtgct
      301 gcagtttctt gtgggagcta ggattatcgg cgtcgagttt ccgaacgaat ggggcggcaa
      361 gtggtgtctc ggttggcatg atggtgtccg cggctcattc ccagccaagc tcgtaactct
      421 agaagagcca cctaagagtg acatacgact ccctggaacg aacaatgacg gcgttattgt
      481 gacgtctagg tggaaatggg aggccaagca cccaggtgct ggctggctaa catttgataa
      541 gaacacggtc ctgaccaatg taagctgtaa gtagcgcaag aacgacgagc tgaaagccaa
      601 tagctgacat ggggcagggc tgagtcacga ctcatggtgt tggtctggga cgaccaaaga
      661 tgggaggact gggttcttcc catcttcaca tattaagcct gactcgatca gggaccctcc
      721 aggttccgtt ggggctttcg gcgccaccac aaagaaagac tcgcgaaggc tattcaagat
      781 acggcactcc aagagcatct cgtcttctgg cagcagcttc gaattacgtt agaggctata
      841 gttagtcacg gaggtcacag agagtgattg ttcacaccgc tcgatccttc caagcgttgt
      901 gcactacggt ttcctttgtg gctgggtctg gcgaacttcg gtactactgg cgaatgttgg
      961 atatctaagg attatgcgat catctgccct gaggttacaa gtgagatatg aaatacttag
     1021 tactagtgtt tttagatacc cttttcatat atatactgta catatggtgc cgccgatcat
     1081 tatcacatgt tctcatggcc agcaaccttc catctgcgat agcaaagaat catggaggtc
     1141 tcgggtgaat atattcccta ctgcaggcga cggttgtggt tgtaggcatg aatttaagtt
     1201 gttggccaga caaataagca ggcaagcagg gccgactctg gaggatcgat gtgatgcaca
     1261 gtagaagtat tcgtatttca gtctcaacca agatccatgt gtcgctcggg ggatgtgtta
     1321 tgtcttcaat gtagcgtggt aaatatgtta ggctatatat tagggcagga gtctgtgctc
     1381 ctaacggtgc aagggcggtg tcattgacgt cacgcggcgc tgtagctcta ccagacctag
     1441 gtacctcgtc cgctaattcg ctgtgcagcg cagccttttg tgcatcactc gacaagtaga
     1501 acctcatgac acagatcatt acgcgcagtt ttagatcagc gcagtggtct atgagagtaa
     1561 tccgaccccc atttctggtt cacgcattgc tacatagaaa gatctcatct tgcttgagta
     1621 ctcggagccc agtcaggacg atgaaaaggg gcgcaccatc aaaccccaaa acaccaaagg
     1681 ccaagaaagc tcgcgcagaa gttcccgaat atcacttaac cccttctgtg cgagacgaac
     1741 acggaacagc gatatggccg gcccctgaag acgccatcac aaacgctagg gacttcattc
     1801 gagaatggta cggaattcat gatgctaact tgtacctaag cacctgagtg ctgtcaactg
     1861 acattcaaaa tccagtgctg cggctggaaa gaagaccctc atagtccctg ataaagatgc
     1921 agatggtctg acctcaggtg ctattctgca aaagaccctt atcttgcttg gtcttgatcc
     1981 gaaactcata gcagcgcatc ttctgatgaa aggcgctagt gttcacgatc aaagccagag
     2041 gaaatccatg gctgcccatg agccagctta tatcattgtc ttggatcagg ggtcacgaaa
     2101 gtcgtcacca ctcattgaag gatctcataa ggccctggtt atcgaccatc accacgcctt
     2161 ggacgaggat ttccctgcag gcgctgaaca tgttacggct tgcaattctc cgccagtggc
     2221 tacgagttcc ttgcttacat accacatatg ctgcgggctg cacgatgatg tccgcagctc
     2281 ctgtgactgg ttatgtgtca tggggactca tggagacctc ggaaatacgc tcaagtggga
     2341 accgcctttc ccggacatga aaccaacgtt caaggcatac actaagaaag ccttgaatga
     2401 tgcagtgtct ctcatcaatg ctccccgccg aacagcatcc tatgatgtgc cagcagcgtg
     2461 gagagctctc acggcggcgc aggccccggc ggacctcttg aagaaccagg acctcctcgc
     2521 tgctcgggct gaagtcaatg cagaagtcga acgatgcact cacacggccc ccaagttctc
     2581 cggagatgcg aggatagcca tattccggat caactcggcg gctcaggtgc accctgtgat
     2641 agcaacacgg tgggcaggcc acctacagtc acccaaattg gaggttatcc ttgtggctaa
     2701 cgaaggctat ctcccgggta tggttaactt ctcgtgtcgc ataccgcgga gtgctaggac
     2761 tcgtgatcct cctgttaaca tcatcgaggt tctgaaaagc attgctgaca aggctcccga
     2821 ccccacgctg cgcgcgaggc tgggcgaatc atttgctcga gggcacaagg aagccagcgg
     2881 cggtatagtc ccaaaagcag agtttgaaga gttgatgagc atccttgaaa ttgggaagaa
     2941 gcctgatggg aacagtccta ataagaaagg gggaaaagac actgctgcga agcaatcaaa
     3001 taccttgatg aactacttcg tcaagacttg aataggacat caccatgatc agctctcgga
     3061 gctcggaact agcaacatcg aagaagcagc cgcaattgag ctctagtgat atgctgctgg
     3121 ttaatgacac gatgtaactt ccccgtttcg tttcttgcgt tatcttcata gcgagttacg
     3181 gtctctcaag acagcgactt gcggtggtcc attaggcagt agcaggtccg aactccgagc
     3241 cccgccaaat cgcaggaatg atccacgcta atcttgcaag gatgtactgg ctgtgccacc
     3301 cggccgcgcg ggatacataa gctgccgcac acgcgctcac cgtggaatgt tcacaaagtg
     3361 agagtgctat ccccatttgc agccatggat gagaagcatc ttcctaatac cgagggtcca
     3421 aggaggccca ctagcaagcc acgaagcttc tggaaatatt tcaccgctgg cgccttgttc
     3481 tggttcgccg tttggaaact tctctcgcac gtttcatggc gttcgcattt gtgccatcac
     3541 gatgagctgg tcagatactc aggcgagagt atcagctgga aggcctgtgg cgatttgaat
     3601 ggcagggaac ttgagtgcag cgagctcgaa gtgcccatgg atcagttcaa ccccgagaac
     3661 tcgggcaaca agacttttac tctccctctc atcaggctga ggggcaagga tgcgactcaa
     3721 aatattcttc tgaaccccgg cggcccggga gggtcgggta tcgaatttct tttccgacgg
     3781 ggagaaagtt tgaatgccat cgttggagaa gggtttcatc tgttatcatt tgaccccagg
     3841 ggcgtcaatg gtagcaagcc gcttgcatct tgttacccgg ataaggaggc aaagcgtgat
     3901 ctcagcgccg tacgatccga caaagtcatc gaggacagcg ccgaggcctt tgcctggtct
     3961 cagaactacg tcaaagcatg ccaggaaacc atgggcgaac atgggaagta catcaacacc
     4021 ccacaaactg ctgccgacat gaacagtatc ctcgatgccg tcggacaaca agacatgata
     4081 tactggggct tcagttatgg aacaatcctg ggccaaacgt atgcgagcct tttccccgaa
     4141 agatccgagc gtgtcatcat tgatggagtt gccaacaact tcgactggtt cgagaacaat
     4201 ttcgacctcg aggcgctagc cgacactgag aatgtattac ttgggttctt cgatgaatgc
     4261 atcaaagctg gcaagaactg caccctatcc tcacttgcca aatccaagga atcacttcga
     4321 gataaagtac tgtcgtcagt cgacaaactc tcagagcccg taagtgtgta cgtgaacaac
     4381 acagtgtatg ggcttttgaa tcgggagaaa gtcttattta acggaatttt ccccgcatta
     4441 tacaagccga cgttatggta cgagcttgca gaccggcttg aaaagctgat taatggcaat
     4501 gcaactgagg cgttcttgtc ctatgctcaa ggtccggcct ggggccaact gggggatgcc
     4561 ctcatgttca taaccatgaa cgacggtacc gctggcccgg agcactggcc gaaggaccgg
     4621 gaaaccatgc tggacaacct ggtaccttat atgaaccaaa gtatgttttc tccctcgatg
     4681 aatggcgagt attacatcaa gcagcattgg agtattccga agacacacac ctttgttcag
     4741 aagatgggcg tcaaaacggc acaccctctg ctcattctct ccaccacata cgatcctgtg
     4801 tgcccccttc tgtctgcacg atcggccaat gcagccttcg agggctcaca gatcatcgag
     4861 gttcgagggt atgggcattg cagcatttcc gtaccatctg cctgcctcgc caagcacgtg
     4921 agggagtttc tgtacaatgg gacggttccc gccaactaca cacagtgtga cgcggatgga
     4981 ccgtacttca tcaagccgga ggaagatggg aagatatcag ccatgatgca cttcgatgat
     5041 cctgaggaac agcgcattca ccgtgcgcag ctggagatcg ctcaggatcc tacttggcca
     5101 ttgtggtaga actctctact atggatagtc ttcaggtcca gttcaagcca gttatgcagc
     5161 gtcccaatgg atccaattct cggttaccat agccgttgtc aatgatatgc atgtgtgtct
     5221 gccttaccga cgtgtgtcgc tgtgccaggt aggttgacca ctccaccctc cggcgacggg
     5281 ttcagcctaa atggagccag aaaccatcct tggaccccaa tcatggcccg tattccgcat
     5341 gcaaccaatt cctttccttc cgcaactagc agcgaagccg caaaactcaa cgcaatcctg
     5401 atcacgttta ccccttgcac gctacggacc gatctagtcc gcggtttata tgggcggctg
     5461 aatgccattc tagaagctga cctaggcaag aacaagaatc taggaaaatg ccatcttgag
     5521 cttctctcac gcctgtgaca ctcgttcgtg gagtttacca tctatccaat tttgaaagca
     5581 tcaaacaaag atgtatactc ttcgtctggc agtactggca tggttcacgt gcatcgccgc
     5641 taccctgggc caggaagcac ccgcaaacat cgctgaacga caagctgggc ctggaacgac
     5701 cttacagtct gggtggtact ggattcgagc agtcgcttcg cccaacttcc acaagtacct
     5761 ccagacaaag cccgcgtaca agccaggcac tgccattctc gactcctaca caaccgccgg
     5821 gcagttcaat atcaaggatg ggcagctcat cgccaacata ggcacgggcg ccgacccgct
     5881 atacttgaac gttgagaaac ccgcggacct cacccagagg acgctggcga cctggttcaa
     5941 cacgaccaag aacccattcg gcagctttgt ctttcaaggt gacgccgtaa cgtggagcac
     6001 gccggaggtc aagaggcaga accttgcggc ctggctggtt tgcaaaaacc aggcgttgtt
     6061 cattaacact ggtgcctatg gatatcaaac cccgagcggg tgtgcggacc agaccgtgag
     6121 cccacatatc cctatccaca aggtacttaa aactgacgcg ggggtagatt cattactata
     6181 acgatgcaca tgcgaactca taattactct tctgcctgtg tcactttgaa cttgtgtcgg
     6241 cacctctcta aaattgacag tgaatttcat ggaaatatca acgcgatata gggtatttaa
     6301 aagtcttccg agaccttaag cctcaacatt ctactaatac agaagagtcc gctccaggtt
     6361 cttgatgtta catgatgtgt tgttatcatt cgttgccggc agtcgtaacc catgtatctc
     6421 caaaagccgc cctcttgtca taaaatcaat gcaagaccag ccattatgca ccagtaccac
     6481 cagcgccacc agagccaccg ccaccgccag ttgaatatcc cccgccgttg tccgtggtcg
     6541 ttgcaccatg atgaccagcg acgtgtgcag caccgggctc cgtaacgccg gtataagtcg
     6601 gagggggtac catagaggta gcctgatagg cgttgtagga tgtgttgttg gccatggcgt
     6661 tggggtggtc tgtttgccat ttactcatct cagcccggcg ttgttgccgt cgtttttggg
     6721 agcgattgta gaagcaacag ccgccaatgc agactgctaa gactacgaca atgataataa
     6781 ctatgacagc aatgatgccg ccgctgatgg ttgtccgagc cctattgtaa tcgtcgttgt
     6841 agctggtgct gtatcgggcg acgatgcgat ttctggtcac ctggcgctca agcattgagg
     6901 aggccgagga caacaggttg agcgcgccac cagctagatt cggaagagct ggcatgttgt
     6961 gctgtgtttt tttttttttt tttttttttt tttttttaaa aaaaaccgag tcttatatct
     7021 tgtgaaaggt agaggcaaaa gaaaacaaga agcaggttct aaggttcatt ccattgcgct
     7081 gtatttgtct tgtggattta cgagagggag tggcacagca ccacagatca cccgctcatc
     7141 catatcacaa tcatcgctct cttgcgaccg atgcgcctcc cataaactgc ccatcgacct
     7201 tggcgtacgt aggcgcagtc aattgtcatg agtcttgtgc ggccagtttt gacaactatc
     7261 atatggcatg acgtcgggtt gctggtctca gccccaggca cacacttgcg aaccaatcat
     7321 gttcatgtaa aagctgctgt tgggtcctga aggattcaac ggtgtcgcca gtagtgccct
     7381 tgtacgccta ctgtggctgt acgtgccgca gcacatcgct gatcatgcct tactagcagg
     7441 cctgtgccgc tccgtgagaa cacttgcata gggcacttga caccgcaaat ctggagtatt
     7501 gtacggagta caataatttc gtccttcata cctcagtctg cactgcatat cacgtgcttg
     7561 tttcaacatg cagcacatca taataatgga catcagcgag aatggtcatg aacccactac
     7621 caagctctac ttacacaaaa gtccacctgc cggtacaaca agctgatatt tcgcattcat
     7681 aagatgaaga aaaaaagatc gctcataata ccaaccctgg cttgcccgaa aaaagggggt
     7741 gacgagattt gaggctgttg atcaagcatc actagatagc atgagttaga tcttgctcag
     7801 ggctgtaaag agtatttgtg taggtgactc aattcggtgg aagtctacct aggtatctgc
     7861 atggcgtagc ctgtccgcat aggccccaag gcggcaccct gccagctctg gattggatat
     7921 ccgataattc catgactaca gtacttcaag atactatggt gacctaccgc ggaaattacc
     7981 tgatttttgc gacgttagct ggcaggttcg ggagagtcca cagatggatg atttggttat
     8041 gtggtaatgt ggtaatgtgg taatgtgtat gtacaaccgt ggagctgatg caagggccaa
     8101 agataaacgc cgatgcaaaa gtctagttgt gacatgtcgc tcggtcaaac cactgcccat
     8161 tcctacgaac ggccagccat gacgcctatg gattgtagag cacacgcgtg tcacttttcc
     8221 gttgccgatt ggcttcttga atgtgtttat attcgagtgt cgcactgatc gtgtcagccc
     8281 tcgagtcatc atcattgcca ttgccgacaa tgataaccgg tggatccagt agcaacgccc
     8341 gttaaccccg ccacgctgtt cattcaccgg ccgcatccct ccatatcgcg ggagataagg
     8401 agctactaca gcgggtcagc cactatggaa tacgccagat ggcgtgcgct gccttcaacc
     8461 tcctgtagta gacttatggg gctccttcat gcgaggcaaa aatcgcagaa aatggctcga
     8521 atgagcaaac cttcctgctt aatgtaagtc gtttccatca atcagcaacc agccgccaga
     8581 agcagaaacc aactgcagca ccaccccctc ttccctggga ctgcactttc ctaaccctac
     8641 tgagaagacg ggcgctatcc ccgccgctgc cagatccact atgtcggcac caccggaact
     8701 tccatccatg agcaatgatg tgctgttgat attcttcttt acagagccca acgatgagtg
     8761 gatttcgcgg gtcaaggcga agcacccggg tctagatatc cgatgggtca acgttttgaa
     8821 cccggatcat actttcaaga agcccgagtc gctaggcgac gaggtctgga aaggcgtcac
     8881 gttgctgtgt ccctttatcc aaccgcctcc cgccgagttg ctctctactg tacgattcgt
     8941 gcaactccca tctgcgggtg tcgatcgatg gccgggacat ccaacgtacg agaatgagaa
     9001 agtcgtgttc tgtagtggaa atggggcaca tgcgtgagtt agagtggctc tgcgctatct
     9061 ctcgtaactg acatgattct cagaccacaa attgcagaat gggtgatcgc atcatggctt
     9121 tcgcaccagc atcactttac gcgctacgca gagcagatga agactggtca atgggagccg
     9181 cccactcggt ccactgtgca agactccacc gctgctcgga tgtaagtgca gtgatctctt
     9241 catctttgta ccgtttttga ctctagatag gggtgtgctt ggctacggtg ccattggaag
     9301 gcaatgcgcc cgcgttgccc atgccatggg tatggaggtc tacgcctata cacggagtga
     9361 aaaggcaacg cccgagaaac gacaggacga ctcatactgt gttcccggaa ctggcgatcc
     9421 tgatggtttg gttccgtcta agtggttcca cggtgctagc aaggacgcca tcaacaactt
     9481 cctggcgcaa gatcttgaca tcgtggtctt gagtcttccg ctgaccaaag agacgaaagg
     9541 ccttctctca catgaacaat tcgagatcct aagcaagaag aaaactttcg tttgcaacat
     9601 cgctcgtgga gggcatttag accagacggc cttgattcag gccttggagt ccggcaagat
     9661 ccgaggtgcg gctctagatg tgacagatcc ggagccactt ccttctgacc atgcgctttg
     9721 gaaagctcca aacttgctga taactccaca cgtgagctgg cagacgcagt ctttgatgcc
     9781 acggatcctg gatatcctcg aactgaattt ggataggttg ggtgcagggc agccacttat
     9841 taatgtggtg aaccggcagt tacactatta gatttctgca caacctgctg cattttaaga
     9901 ttatttgggg gtcatcctgt cagcatgcta ggattgaaat cctaccgttc gaaacttagg
     9961 cacaaagcac atcgtggcta ctgaccggaa caactatggg cgcggtggct acgactgata
    10021 tctacgcaac atctaaccat ttttgttctc tgtttatcca tttccatgcg cattataggt
    10081 tgtggcagta ttcgtttatc gtcaaccgtg gccgactgga gatcaacatc gttagatcag
    10141 atcaacgagg tttgtcaagt gtccacagat gtcatcatcc ccacggattc aatcgggcgg
    10201 aaagatacgt gaatccatag ccggtttcaa tggcacaaat agcaatccgt ttagagttca
    10261 gaaagagggt gagccacgag gctaaacttt ccacctcgga gcggtgatcg gacctccggc
    10321 ttgtgtggct gtgaatgcgg ctaccaagcg ccaaacaata agttgagatt atggacaggc
    10381 tttgtcagac tggctaccgt agggagtcta gatcaaaact catttcggag atccagccaa
    10441 taaatcaaat ccgtttttag ttaataggaa ccaccttctt ctcgaccgcc cgtgtgttgc
    10501 aaagacagtt caatcgaaca ggatggctgc gtggctggcc atgaagcagg aggatctgcc
    10561 tgtgatagat atcaaggcac tgaatatagg gtcccacgta cagctgcata agacctaatg
    10621 agcactgggc ctggatgcga taggagacgg caccaacaca aacatatata gatgtgcgac
    10681 cagcgccacc acatgctgct gtttcgtcta caccctactg caattttcaa taggtgactt
    10741 tggtaaacca cacggccatg gctccgactg agaagcaaga tgtcattcct gggaccgata
    10801 tcgtattcaa agaacgtcgg gaggctgaag gcagtgccag aggcgagctt attctcattc
    10861 ctcagcccac ctcccacaaa gatgaccctt tagtaagtta acaccctagg gaaggtatac
    10921 aggatcctga tattgaacaa acagaattgg agcccgacat ggaagaccat actcatcacc
    10981 aaccaattcg tgttcacctt cgtgacaatt atgacaccgc tatccattgc accattgaca
    11041 gtgatctttg agcaagagtt ccaaaagtcc ttgcctgagg tgaatatgct tttcggcgct
    11101 gcagctatca ctctggggta tgccaacttc ttaatcgtcc ctgcagccaa tgtctttgga
    11161 cggcgccccg tattgatcat ctgcggtctg atctgcatcc ttgccaacat atggcagggt
    11221 ttggtaacca gctacccgag cttcatcggc gctcgtgtaa tttctggttt aggtgctgcc
    11281 gccaatgaga gcctgatgcc gatggtcatt gccgatgtcc tttttttgca ccagcgagga
    11341 cggagtatga ccttctactt gtgagtcatt ccaaaggttg caacaccgcc aattggcaat
    11401 gtctgacatg tatgtacagt tgggcatact tcatgggtct ttttatcgga ccaatcatat
    11461 ccggtgccgt cgcatctcag atcaactgga ggtggtttgt aagtgtgaac ctcgtatttg
    11521 acatgcgaaa atactaatca cacatattag ttctgggtat gcactatctt gcaagtagtg
    11581 agctttatct tcgtgcttgc ggcacaccca gaaaccaaat acaatcgccc tcctgccagc
    11641 tcgtctgcca tgtcagtggt cgaggtgtct cgggcaacag ataaggcgga ggaaaacccg
    11701 tccgagcccg acctttcccg tctatcaacc acaacagcta cagaatcccc agtccttcat
    11761 agtggacgac cttcgaagga acaattctcc gtcattcctc gcgcgcgctt tcactatggt
    11821 acgaaatcgg ttttccggga catcatatcg cccattcaga tcttgttcta cccaattgtg
    11881 ctctgggccg ccttcgccat gggctttgca tcgaactctc tactcgctct gaacattacg
    11941 caagcgcagg tctttgcagc accgccgtat ttgtttaccc ctgaccagat cgggtttgtg
    12001 aactttgcct tcgtagtcgg agcggcgatt gccttggtaa cagctgggcc gcttgcggat
    12061 tggattgctc tacggcgtgc caggaagaat aatggggtgc tcgaagccga attccgcttg
    12121 atagcgctca ttccttacct gattataagc ttggtgggta tggtcattac agcagtaggg
    12181 tatcaaagaa gttggccatg gcctgccatt gtcatcgctg ggtgagtcaa atggtatccc
    12241 tggcaactat ttatctaatg gtttgcagtt atatgctcgt cggaattcaa gttgttggta
    12301 tcccgagcat tgccatcgct tatgctgtgg attgctacaa agcattgcct ggggagatca
    12361 tgattgcggc taccattgtc aaaaacactt ttggtgtaag tcaaatcagt gtttattttt
    12421 ggactatcga agaaatggga tgctgacggg actatagttt ggtatgatct tctatttcaa
    12481 cgactgggca gcgaaggatg gcttccttgg ccctatcctt acactcatgg ctctcacggt
    12541 tggcttctca attttaggtc ttgctgtttt catcccgttt gggaagaagt tccgctgcat
    12601 gaccaaagat tccaagcttc actctcttta gcccttgaac ggatggggca cgttgttgtc
    12661 attattctga aggctttggt tacgttctgg cgacaatggc cacaaatttc tggtagtgta
    12721 tttgaatcct ttactgaatt ccccgatata tcttctcaaa ctatgcatta taaacatttg
    12781 agtctatcca gcccacatta tatggtgttc cgtttggctg caggaaaacc tgtgaggggc
    12841 tattgtatgg ttttatcccc tgcgcatcca gtatgattga tatattgctt gctgccatag
    12901 cagcttcgtt gtatccaggt ccattatcct cgtacacggc catgaaagta gcgttgctga
    12961 aacgagtatc tgtttcgccc cacttgatgt aacctgcggg taatatactt gcatcaaggt
    13021 atgtgtccag aaagatgctc cggtggaggg cattccaggg tcggccaagt gggcattttc
    13081 cctggattgt cgtggcaatg gactcgttcg cagcgattac ccgagaggat gagatataaa
    13141 caccatactt gttgagaaaa gttgtattgg ttcctggcaa cagtgagtcg gttgtccaag
    13201 agctggcatt actatcactc acctttccaa gctgtgatgc cgccaccgca attcctcagc
    13261 gccagagtag atttctcgat ccaagccgtt ccgaagccat acaagaaatc agtctgaccg
    13321 gcaataatat tatcatagaa aaaggcgttg ccgagctttc ctatgtacac tgtatcctga
    13381 taactgtaga aaccacagcc atagaatcca gcattggcat aggcaacatt cactgccaag
    13441 gccggaccgg ctgagtactg agagtatatg tttcggaaat cgatgttata cgctcgaaag
    13501 tcgttgttgc caaatggggt gccgtcaggc acgggaaacc ctgttggtcc tgagccagtc
    13561 aacgaggcat tccaggtagg tgcgatggtc aagacagtgg taatagcatt atcggtgatc
    13621 ttccccgtgt tgtcggtatt tgcagaagcc cacaggacct ggacttgatt tctgtggtcc
    13681 gtatccgaat cgactgctcc gtatggcgtg tcacgatgtg ggtcgtcgct cacgcccagc
    13741 agagttagag gaccagggcg agtgacatta agctgctccg tatagttgcc tggtgcgatc
    13801 aagattatat gctcagattc atcatccggc agcgatgcaa ttgcttcttg gattgtcgtg
    13861 aagctagctt tcggactatc cttgctgacg tagatagttc caggggggca tccagcaagt
    13921 ggattgcacg tcttgcgttg acattctgcg tatgtcttcg ctggcagcag accagtcgtg
    13981 ttcttatggt aactaggagt agcggacgcc agacataaga gcgcgctgga caccgcaaca
    14041 gaagcagccc tcatctttcg atcatcagtg ctggcaccag agcatgagct ttcttctctg
    14101 ggactcggaa cttgaattat ctatatacgt ggacatgtgg ttggctgata ggtctagtcg
    14161 cctcagtatc tatttgctta cccaccaaga taactagtta atgcacagtt tcctaggaaa
    14221 atccgcattt caaattagtt acctgggcct ttatgcgggg aagacatggg gattgttggg
    14281 gtagacgcgg agaaagattt tccacgaagc ggaaaaggtg gggaagtctc cagtggctgt
    14341 cttagtgttg gggaacccct ggcgagacct cggggggtga caaccagcct tcctcgcaga
    14401 tcaatcgtct attattccgt gacggagagc agaaattgga ggtggagccg atttcatgag
    14461 gaacatcttg ttgtcgtcaa aacacctgtg atttggagca cctggtcact gccttgatag
    14521 atagtcgttg acgtatggcg tttggccgcc acatagctgc tcaccttagg atcgacttga
    14581 acatgcgttt gaaaggtgaa aaggctccag gctttacaat cgagagcatt gtggtagtga
    14641 tttgggacta gcgatgctca aaaggcagta aataattaat catccactca gaaatgcttg
    14701 ctatattact gtcgcatgtt caatctccgt agcaatgctt catgtctgct tgagccgttc
    14761 acttttccaa aacatggcgt caacgccata ccccaatgac aatctcacat ggtttggttt
    14821 gcttcataca ctgctccctc aaaaccacaa gttccatcat ggccacttgt agctttctcg
    14881 cccgccatat ccaaggttag ggccactcct taacaaccat aggaaggatt agtcgccatc
    14941 gtcgccgacc taggagcatc gtcagcgtgg ccatttaaat cattgtccat agatgctact
    15001 acttacacga agggtaccct cggaggagac accgtgtgac cagaatccct caatggtggg
    15061 agaggtgcga gacatattgt catgagttgt caaaagccaa aagccaaaga caggcttcgc
    15121 tagaatgtct agcaccgcgt atgcaacgat ttcagcatcc acgccaacga tgcgagcgcc
    15181 atcagcaaca ccccaaacgc ttttggtggt tagtacgatc ttctcggcct gttggagatg
    15241 gtaggagcca acttacatgg ggtagatcgt ccaaagaagc agggtaaagc cagcaagcaa
    15301 agagaagaaa cgcttcgtct tctgatcctt gtttataaca gctctcgtac cattctgggc
    15361 aatttggtag acaatcacca agtaggcaat gcaggcccat gcataccagc cccatttctg
    15421 gccatcaccg tgaccaaatg ccgcaaatag gccagtgagc accatgatga gatcagccac
    15481 gactgcaact aggatactag caccgttgag gccagccagt agactcaggt caatcagtag
    15541 taagggagtc gtaagtgacc actacaagaa ggtcagccat agacctttta tctgaaatgc
    15601 aatgttatca aagattagta tgaaggtata cttacatcaa catatctagc ccaaaagact
    15661 tggcgattga agatgtgggt cacgatatgc tgcttagttt ccgtgacagc gtactggtgg
    15721 tatcctatac catcaccagt tgccatcgca aagtatgaaa gaaacgcaaa tgttgtaata
    15781 aatgcagtca ggatatggaa taagcgtttt tgctgtcgtc cagtcagaat tgccatgaca
    15841 tgaaacctag caatgtcagt cttaccactg gtactctcat ggccattgcg taaaatgcaa
    15901 cggaggacag ccccatcaag acacatacaa ccctagttca tatagtcagc gtcgtccttc
    15961 cggaagaagt tccatgatac taaccataat gttcttttac cagtatcatg gagtgtctca
    16021 tagtgtactt cgggaactgt aggaacgacg gtcggcaatg gcgtgggagt cgggattgtt
    16081 gtcgtcttcc ggagaacctc ctccacaata ttatgatcga gatacatgtt ggcaaataaa
    16141 attctcgtgg ttcgctggtg tgtgcttgct gtcgacgtct gacgtgtagt cgatagatca
    16201 gctactgaag ctcagccata gtcaaagggg ccaacgacat tttaaccaaa gctgctggtt
    16261 caagccacac gctgcggtta cctgaggcct aaaagtggtg tcgtcacctt tatgacatta
    16321 ggtagtctca tatccctgct gcggcacgcc tgtcctacag atacgcgttt cttattggct
    16381 ctagggtgaa actaatgcgc caacaaggca actctactat tgcggggtaa cgtgtagata
    16441 tttctctgac atcaactttg acaactttaa ggtagacttg gtgtacgatg gcctacgatg
    16501 gggtgcagtt gcctgttctc gatcatccat gcgggatcct tggaacgcga gtccacagtc
    16561 atttgacagg tccggatgcg ccgcaagatc gaattcctgc tgctattggg caggcttgcg
    16621 cccaaagctg gcaaagtatt gtaggatttg catgatcatc cgccgagaag acattaccca
    16681 taccgggagc ctagctgggg cgttacattc gtggcgggtg cgactccgga catctggggt
    16741 tggttcagtt catcgggatt cacatcttca cctcgcgagg cttgccatga aagacagctt
    16801 tgaactggcc cttttcggat tcaagcctta catgggaccc agaaattggt ttgactttca
    16861 ctcatgcacc cgcaagcttt gctcgcgttg atactcgtgt ttggggaaca ccgattgttg
    16921 taaaggtttg tggagctaag atccctggac ccctgtcctc acttcatgca ttacacagat
    16981 tgtacgactg ggtaacgtca gaataagcca cgtcctctta ccccgtcacc tcagaggtct
    17041 tacaacttcg attccatgtg tggctcacca tcctgccaca ctccaaacct cggcgctaca
    17101 tacttgcatg taggcataag accagcttga ctgctatgcc cgaagctcct tatgacagct
    17161 gcaccaatga ggtaggcgaa tgtatatcaa tttctttcag ccctagtatg agtcctagtt
    17221 tggctttacc tgaagtacac tgaggacctt ccacgtctga ggcttccatg atacgtggtt
    17281 gcctagtatg gtgacactag aggtgcacgt agcagctggc agcttctgcg gagcttgtgt
    17341 gtatatagtc accagactat tggcatgatc aacaggccaa acgtttgacg gagctgtata
    17401 ttcatcgaga ggacaccgat cagatatctg tctatgttat taaccacagt cacccatcca
    17461 cccgtaagcc atctagtaca atctccacac aacgtcatac ggtcgacgag actaaacttt
    17521 tatcactgaa ttgagtcgat tgtttactgt cttggtcagg ctttaacttt cacagctagg
    17581 tcaaagtgta ggaaactact catacatcat tccacctgaa acaaatgtct tcagtcttcc
    17641 ggcactatca tggacttaat tcgataatta taggactcaa taaggaggta tatccctagc
    17701 aacagtgata gacggatgtg tacgtcctgt ttctgatgat gttggggtta tatggtcgta
    17761 tctgggcggc ccttctaccg attgcattca aggactccga ggcaagctct tgaaatcagc
    17821 aattatgaac cggcccttgg ccaatttgag ctcatttata tcacaactta cctgtaggca
    17881 cgccatctca gaaattatgt ttccgagccg accatccata ctagaaatgt gcagggagtt
    17941 gcactaatac ctacctgtgt aactttacca ttgaatatgt acatacttcc gaatgccgcg
    18001 taggacagtt aatcgcctgt gtccgcagaa gtactctcat cagaagtgat tcccgtgtta
    18061 gaatttaaaa ataattaata atgagaaatt acttcataga ccagtaggca ttgatgacca
    18121 acggaaaacg cgtcgaggtc aaggagcaca cctggagtgc agtgagtggc gctggaacgg
    18181 tccattaatt ataactcaca ccaaagagag ggagagaggg accttggagg cacatgctgg
    18241 tgccagtact atgcagtcac gtcttccaaa tcttccggcg caatacagga gtaattattc
    18301 acaggttctc tcccgctgca gggggagtga attgggaact cgtgtagact cagaccagtc
    18361 attagcagtc ttacattgac accgtaggaa catacatgat ataatatggt gtaggtcagt
    18421 cgagtttcaa ggtacgactt ggagctgggc aaataggcga ccaaagagcc actcactccg
    18481 ttttagccaa cagccagcaa ggacatgcac actggtgctt caagttcccg tgccaacgta
    18541 cattctacgg ggttggtcac tgaaggagca tggtttgtat catccactgc attctcctct
    18601 gctccacatc ctctatctac acctgggctt gggtcctagc ccagccgaca tatcctgcat
    18661 cgtcacatac gtacatagca ggggtgttct tgtaaccacc atcttcctgt ccttccttcc
    18721 gtgagtcatc cgcctgggtt catccatcca cgcacgcttg gtgccttcca aaactaagca
    18781 tgccaacatc tggaggtatc aacgctccac gtcaaccaag tgagcaccaa caagctctct
    18841 acagagaggg ttgtcgagtt gtcaaacttc catcccgtca ggaacggatg tgcctgcgtt
    18901 ttgccagcca agaagccagc aagctaggac acagagaaat taaataatga cagccagcaa
    18961 ttccttccaa ggtctggtat caaaacgata gccgtaaatt gaagggaaag ggcgatcgag
    19021 aaatagaaat tatcgacatg aataagcaga tcgctatgtt caaagacaca gggctagaca
    19081 cgtagattcg ggtatccgga tatcaaggtc gcgtcagtcg aggctcggaa tcgaatattg
    19141 aagggctgaa atggtagaac gccaaaattt tcagaaaaaa gaaaccaaga aaaaaaggtt
    19201 gcgagcgagt gtcgagaaag tctaaggtgt cgtttcgggg ttcattaagg gttgtcaaat
    19261 ccagtttgga gtcgactgtg catgggccta cgcgcaaatc ctcaggatgg gacaacagct
    19321 gcggcgtcaa caaattagta cgcttgccct gggacaggct tcctgccgat cggtccttga
    19381 gggggtcctc gctgttgctg aggaggcgag ctgccgctag ctgggttcat agggctgagg
    19441 ccgggcgggc tgcggcgacc gttcgcgctg ctttggctgt accctcgctg ccgagggccg
    19501 ggagattgtg atcgtgggcc ggggccgggg ctcatcgctc tgggtccggg agactgcggt
    19561 ctgccatggg gaccctgggg tcggcccata cctgctggtg actgaggtct catcatggcg
    19621 ggtgactgtg ggcgcccatt gaccataggc cgcatcggag attctgggcg aggtccacct
    19681 tgaggggtca tggggcgttg tccaggcggg aagttaggcc cagggccacg aggggggcca
    19741 cgaggagggc cacgaggtcc actggggttc acgggggggc cattgcgggt tcctgggggg
    19801 ccagccgggc gcggcttcac agggcgtgtt gagagacaag ttcgaggaca gacaccttgc
    19861 tgggagcggt ccagacgaat gcaaagagcc tggttctatt tagcttgata ttcagtttga
    19921 aacgtggaac ggacaatact cacccagccg tcgtcgtact catgcagaag tctcaccagt
    19981 tgaccggttc gtagctcaag ctcatcgtcc agggaaggct tgaaatccag ttgcacacgg
    20041 tgcacagtgg tctgaggagg acccccggca gccgcaatcg cagctgcgct gtttgaagga
    20101 gcaggcgact ggtcagcatc cacagacgtc atgctgaact cggtgccggc agggctaccg
    20161 ggcacaggaa ccgggccaag ggcgtcaaca gcacgactcg tcatggtcag atcgagagcc
    20221 tgcggagcat tctgcctcgt cgactgctta cgtgtgagcg cgacaccggc ggcggcgccg
    20281 gcaccagcag cgacagcagt accaatgtgg gaagtctcag gagagtcggt cgtctgggcc
    20341 atgccaacaa cattttcggg ggcgtcaaac ggattagcat gcgccgggcc agcgacagat
    20401 cgctcatcga ggcgctcggc attattgccg aacgggttct cttggtggtt gctctggctg
    20461 gtcataggac gctcccatgg actattgccg acagcacgag cagactgtgc attgccgcca
    20521 gtagggccca aggccagagc catggcagcg cctttgctgg agcgcctctc gccgaagttt
    20581 ggcatgaact gggtcacggg gcgaaggctc aagcgaggtg ccgtggcagt ggttcgagtg
    20641 gtcaaaacag atgcgcgacg attcacggca gcagtagcca taggtacacc gcccatggac
    20701 ccattgatct tctcgtcatc ggcgatgcgc tccttttcca attgctttct gcgcttgttg
    20761 aacaagaacc atgccgcgag agcaatcagc agaagcccgc cgagcacacc gatggcgatc
    20821 cctgccttgg ttccactgtt gctgccgctg tctgagctcg actccgtcgc ggtcgaagaa
    20881 gtggaggccc ctgcagcaga cgtgctggcg aacgatcccc cggtcgtggc agtagccttg
    20941 gaggatgtcg catggctggt agcgagagcg agagtcgagt catcactgag attcgcggtt
    21001 gtcgatgcga ccactgattc gggcagcgag gtttcgctgg gtgcagcagc cagaagtgtt
    21061 gtgggacttg tcgcgccggc attcgaggtc accttggccg gactagcagt ggtagtggca
    21121 ggtgcatcgt cgttgttgcc gccgacaact gtcgaatagc ctccaatctc cccctcgaac
    21181 gttgccgaca tggtggtgaa gacagtctga acgacggtgg aagggccgtt tgccttctgt
    21241 tgcagtgtct gcgccacgcc cgctacgcct ttcgtaagct catcccaggc atcattgagc
    21301 aggtccctcc ggtggagatg ttggtggtga cggttcggca tgtttgtatt atgtattttg
    21361 cgtcgtactg cgtctttcga ttacggtaga attacagagt ctgctgagca aagagttgga
    21421 ggtcgtggca cctcaacaac tcatctgccg tgatggagcg cctgatcttc cctaaaattg
    21481 ttgcccgaag atggcaaaat gtgtggttgt gattcggggg atgtgaatga atgtagcacg
    21541 ctcaagagcg ttgttgtcga ctgcggattg cgcgatgtga tgtgagacgt aggggaatta
    21601 tctgagttcc cagtcaaaat gagcgtcagg ggacacgctt ggtctggtcg gattcggcgg
    21661 gaaattattg accggcaagg tgtcgtggag gtgattttcg aatgaatggg cggatcgtcg
    21721 agatgatccg gcagcgaggt agaaaagaat ggaatgagaa tgggcttgcg atggcagacc
    21781 agattctcgg gtgggaggga tggaagggaa gggctgcagg agggctggag gccgtgggtg
    21841 caggtgccgt taggttacgg cgacggaacg gtgagaggga aaaggaagca gaagggcgtg
    21901 agagagagcg tgtgcgagag acagcgcgag ggagaaagtg gcatcgggct gtgatgaatg
    21961 caggctggac tggactggac tggggtggga gagggggagg cccgggaggg aatgcagcca
    22021 atgcagcatg ggaccggggt ctgtggatac gggcgtggtc cttaaacgct cgacgatggc
    22081 ttcgaccaac cgaaccccta aaaaaaaggg gtctaaaagt agctagtgac ctctgcccga
    22141 atgacgagaa agaacacctt actgcggaac cgtttggttc aatcgacttt gttcacgcag
    22201 gtggttgagg cgactcacgc gaagagagca gtgaccggca acaatcgcgc acgcgggtat
    22261 gcggaactgc gcgtcgtgga tcacgaccat cgtaccatca aatgttttgg tgttgaatct
    22321 gccctgccca atcagatcgg atgtttctgg cctggactgc ccgccatccc ctaaatgttc
    22381 acggctccat gctaatacat agcagacaca cggccaccgc ttctactgct ctacttttct
    22441 ccttctgtgt cttgcatggg gaaagaaaag gtcttaacat agagcctagg tccaatcaag
    22501 accacgatcg tcgccgacgg tcattcagat tcgtcccaag agcctgccag agcctgggca
    22561 tcgtcgatgg cggcgtgggt tttctggcag ctcaacgtcg cacggcgctg gcagttggac
    22621 ccagtcagcc agtcagcagt cagccatgcc ccgagccagc gtcgcaatgt tgatcggtgg
    22681 ccccagcggc cctagtcagg aacggcaagc accatcatcc caggttgcca ggtacggagg
    22741 cccgctgatt ggctgctaac tccaggggaa gatgcgccgg cccaggagct tagacgagat
    22801 tgcaacatgg ctggctgtca ggggccttct attcgctgtt tggcccagcc taagctgttc
    22861 gtcacctccg tcggtaggta ccaaaatagc ctaccaatct tggaaccagt ccaagtaccg
    22921 ccgtcacatc gctcgccatc ctgccatcct gtcccgactt gcctctctcc tctctgttct
    22981 acgaagtcct tccagaatgc gggcggccgg ttcctttcgt ttgcgtggct tcggggctga
    23041 gcacaccttc gcgtgcgccg acgtgccacc tccggccggt cttctagatg aactttaatt
    23101 gatggcggca gagaatgctg cataaaccgg gttgatgtgc cttccatggg acgttgctgc
    23161 acgcgatacc atacaccggc cacgcagcta tgtgcgaata gaaaagcgcg acgacgatca
    23221 gtgcaatcct gtgaccgagc tgccaatagc gggctgccca gcttttccct cgccgctgtc
    23281 gttctcatca aacgacattc atgcccgacc cttgactacc ataccagaat actgttcgtc
    23341 ccatcttttg attgcaggcc aagcaagtaa gctttcacga gctacttagt gatcctagcg
    23401 ctggttggcc cggcccctca tcctaaaagg ccgatcaaca tttccaccac agccggggtg
    23461 acatcgcttg cgcttctacg gcatggttcc cacatgcact gaacctacac ggagcacacg
    23521 ctggcacgat gctcagagac gcctctgcag aatgatgtcg cgtgagaacg tggcacttca
    23581 ggctcccgtg tctgttgttt tctcgttgat gacgaaagta ctagccaaag aggcaacaag
    23641 ccgctcatcc tgtgtcttcc atggtcgccc gtttgctgga taccgatcgg ttgatccaca
    23701 aggctgggct gacgctttgc tctccagcca ggtggtaagt ttgctcacca agtggtccca
    23761 gaggagcctg aaaggcacgt tgaagcgatt tctcggctcc tgaaccacca gccgcttgta
    23821 gttgccctcg cctttttgct tctgccagag attgcatgca cgggagagca cgccgcagca
    23881 gtatctatta ctgaacattg ctcaatgcct gcggctcaag atgagctatg tttcgcaatg
    23941 aatccgctca gcccatctca tttcctgacc tcggcacgtt ctgcccttct caaatgttcc
    24001 caccagcttg cgtggctttg cgggcacgtg cttcgcgccc tgtcttccca taacctgcgt
    24061 cggttcagca acaaacgaca attgaacatt tcaagtaaca gtgaaccagc ttgccggaag
    24121 cgagtgcgca ttgctcttgc cacttcggtt tccgacaaag ggtagctcgt gttcggccgc
    24181 ccatgactat ggtacattcc cttcttggat gtgctccggc accacttggt ggggatggac
    24241 gcattgtgtt ggttaatgct tgtcgaaccc ataattttac ggtaagatga cacctcacgg
    24301 aggtatttgt gaggaatagt gtcctggaat ttcaatctga gatgactcgg catcctcatg
    24361 gacgcccgta gacgttcatt atgaccaata tccaatcaaa actcttacgt tgagcagctc
    24421 ggctccctcc tactgatatt gaaagccaga ggctctggcc acattgaact ccaagaccac
    24481 gtagccatca ctgagttgta tattatttct tgtcaaaacc atagccgaac ccgcaaggca
    24541 ggacaggtta gaggtactct ttccaactgc gaagatagca gtgcccaagg tgaatgtcta
    24601 taatattgga attgcccagg accatcgtta ttgaatcgcg cactacggat tataatgtac
    24661 ttgagttact atgtttctga gcaggcactc aggagccctt cagtcgtcgt atcgggcgga
    24721 gttgttcgtc attggctgta atatcttggt tggtggtgag aaaaacttca tgggggacaa
    24781 gtcgcgtctc tacttactct gatggaggac gtcctattct attatgcaac cgcatcagat
    24841 aatttgccct cggtgcaact tcacgtgtca gcatgtcaag gagcggtccc caaatatcaa
    24901 gatgagcgag ttgatgcacg gcatgagaca cctcatgagc aatttgaata ccatgccgcc
    24961 ccgagacctg cgctataatg tttggctctg acgccttgtc cttcaaaaga agtcgtggcg
    25021 gcacgctttg gagccatttc cagcatcctc gacttctttc gagacttagt gaaaccatcc
    25081 aagcgattga ctacggtttt tgtcggggtt tttattcaac ttttcttgca agtgattacc
    25141 aaacttagat tcagaaatga ttgatgcgtg tagctagcca gtgacagcca gtgtcaacac
    25201 atatatcctt catgacacca acgtagcctc ggcggtgcgt taaaatgcgg cacaactgta
    25261 cctacaggat cgatcggtat ctatcttggg gacgtattct ttcttacata tgtatgaaga
    25321 acgccgaaca tctgaagagc aagcgaccgg tacatgtact ttcagaggca ccgatgattt
    25381 aatcaggcta tgccctcgtt ttaagggtga tgttccgtca agctggaaat ggtcaacttc
    25441 actaaaatga acttcgtcct acattacttg ataagcaggt cgatagatgc atgtggttta
    25501 gtgacggcca gttgaagtaa tcagaagttc agcgaaagtt ctcaactttg ttctcgttat
    25561 gagaaggaaa tctttttctt caactttttt cctcttgcag accatatttc cccccaacca
    25621 caagtcaatg ggcggtgtga acctcgcgct ctccagtgat gcagtccaaa cgccacgtcg
    25681 aactgtgcaa cttggttccg gtttgaagtt gaatctgagt aatattcgga ctgcccacgc
    25741 ggtggaagca gtgctcgaca tgctccacgg atcttgattg actatccaga atatacggac
    25801 tgttccttct ggcccgcact tgtttggacc atatgtacgt gcagtgttga tagtggaaaa
    25861 taccgttggt gtagatgatt ttgtagttcc caagccgtgc ttcagcttca gtcaactgat
    25921 ttttcccttc cagatcccag aaaaatgaga agttattttc ccgcaagaac cgatccgaca
    25981 gttctttgtc atagcatggc ggatggaccc agccagacat catgagatcg aagacgcagc
    26041 cgttttgccg tgcttgctct ggtgtccgtc cgcattcgcc catactagat gaacttggca
    26101 tacgcgggga gaatatggcg ctgatggcag acccgagccc gaaaacaagg agtatggtag
    26161 ctaatccaat ggctatggct cgatattgcc atagttggat caagtgatgg cggttgtgtt
    26221 cttctgcctt ctcgtggtcg tagtcgaatt cggagcagag atgcaaatca tcacggtcac
    26281 gatcacctga gtagggctca gggtcgcttt cagtatcatg tcgtgtcaga aaagcatttt
    26341 cttcctccat ctgtgtcgtt tgttaataga gatggccatg ctattgtgct gacacatgtc
    26401 acttactatt gttgtactcc cagcagttac acacttggat agcaacaact cgatgaatga
    26461 ggagtgacaa tcagaagaga gtgacaatta gaagaatatg ctttggattc tcgaacttcc
    26521 aaaattttga agcagtttac aagtcaagag gccaacgtgt actggatggg tggactaaac
    26581 cctatcccca tacagttttg ctgggcggct acgacagcga agcgtactag aacctcataa
    26641 ggccgttccc tgttaataca gtgcgtagtt gctggtcaac aaagctgcaa cagtggggtg
    26701 gtatactgac acactccgaa tcatgctcgt tctggtttgc tacggcctgc ggcctccacc
    26761 ctggcacaat cactttggac aaccatcaag agcgatttta tcctgaatca atcaaggtgg
    26821 gtttgcggcg ctacttttgt tattcattgt agagattttg gaccaatgag atccctccgc
    26881 taggacttcg cccacccctt gtaaatgcta catgcgaata tcttctatgc gtggaaagaa
    26941 gctgagtccg tatagtggat ttagcggtaa cggaaaatcg caagggcatc tgtccaggaa
    27001 gcaattggct tacagacccc tgcccctctt tgctcgctga cccatttcat ctctacgcct
    27061 acgaatcttt gaggtggaca atgcccccag aaagctaact cggcagccca aactgcaacg
    27121 catgctatat tgcggttcac ccgaattcgt ttagataaaa acacgtcgag atcttgcgat
    27181 atccatcaat ctatcgtcat caccatctga cttcttgact tcacctcacg cttcacaact
    27241 cactctagac tcacgccagt caaatcaact ttcaacatgc agttttccgt cgccgtcctt
    27301 gctctctttg gaactcttgc agttgccaat ccgttctatc cgaacctctc ccttcgcagt
    27361 tgctcctgtg aggagactcc atgctgcgag gttgaaggct gctgctaccc ttgcagggaa
    27421 ggctccgatg ccgactgcgc ccctgaagta tgcctgtgcc cttcacaaaa tactgcatgt
    27481 ctaaccatac tttcaggtta ctgagcgatc gcttgttgat gtcgtagtgt aagaggagca
    27541 ttatggtatg gacatagaat ctccgccata ggcattgtag gaatttgaac ccccacgaaa
    27601 tcaagagcga cattaacctg cgcttagatg tccaagcctg ctcgtcaaat tatgagcatc
    27661 gcatttgtgt agttcgcaat gctttcaaag ctagtcatgg cactcactct catttcaaag
    27721 gctgccctat gagcaaggat actattgctt tataatgtct tccagtcgac tttatcagat
    27781 cgaatataag acttatcaat atgccctgtc agtcttcgtg aatcaaaata tcttgtaagc
    27841 tgagctgtta gtgtatcgtg gcttttgctt tacggcgcta cacaacagtc aatggcctga
    27901 taccatttct ggtgtttgtt ccatgatctc attctgttgt ctcaggccta tgatattcgg
    27961 acaatgatat atgcccttgt acaacctttc ttggagagag gtacattgaa gcctaaatta
    28021 ctgtgtaaaa gagttatttt acgtgttagg acaagttgca ttcttataga tgagtactgc
    28081 tttacaaata ttgcatatga gatgctttct gaaacttttt ttggtcatct ttcatataat
    28141 tcatgatatt taataacgta tatatggtta tacacgggac aggcttggtt gacgtgcagg
    28201 aacacccaac gagtcttacc tcagatggcg tgacgaggga ctacacttga gagaattttc
    28261 tgcagggatg cgtttgatta gtgatttaaa cattgccagt aagaagtggc cataagtaga
    28321 aatacattag caagtaaata gaaaccctca gatgtctccc ctccattctt cgccagaacc
    28381 tggcagtgag acttgaaatt gaagcattgc aggatgtttt ccttcgcgag accctacaga
    28441 gcttccatca cccatttcta tcagaagctg aacggtaaca gtccataccg gaatgaactg
    28501 caagacgaaa gggatgagtt agtagttgga acgccttccc ggcacctcgc cgtcctttac
    28561 actatagtag catttctact tcttacacag ctcttccttt ttactggcac acgtttggaa
    28621 caggagaaaa gtcctcttgg gtcctacgag agaggattca agaccgaaat acgtatagtt
    28681 acctagtcca gccaatcctt tccctacctc tttctgatta tatactgatt caacgttcag
    28741 ttccggaccg gaatacacta gcactccaca aggtcaagtt ctacggggga attgttttcg
    28801 atgagaatgg caccgtgtct ctcagtcata aggctggtga gcctgattac tttggaactc
    28861 cgagcctaga gacggaaaag acttgggaag cacttctgag aagttcgtct cacttcccga
    28921 gacctgacgt ttggcgaaat ggaagactga ctagtcccca tagatcgatt catcaaagta
    28981 gatccgaatg actggccggt ggaggctaga cagctctcta aacaggactt agtccaaggc
    29041 tcctggcgct tagagtcagt taatattttc cctgtacatt aaacaaatat actaacgtgt
    29101 catgttatct ttacagaaca agtggcttac atgcacttca ctgcttggta aattttattc
    29161 tttttaatcg ccagagccct caaactgacg aaatcagaac tacatcagga aatctcttgc
    29221 acctcagtac tacacttcat atagagattc gccagacaga gatcctaaaa ggctctctca
    29281 ttcggaacat ctaagtgagc tagaatgctg agcaatattc caagatcata cgaaaaggtc
    29341 taacaagtga actcatcgca gagcattgtt tggagcagat ccggcaagat ctcatgtgcc
    29401 accttgatat gacacccaca ccaagaactt ggcgggcagc gccagctggg acacatggga
    29461 atggcatgtt tcatgcagat accgaccagt ggcatatttg cagaagcttt gaatcgatgc
    29521 gatcatggat gtatcctttc caggagtttc atgatggtcc taacggatag gactttggta
    29581 gattcataca gcatcttagt aaagcagaaa tctgactatt cttatcatat ctccgagttg
    29641 tgattcactc ccaaagagta ttctcgggaa agattatgaa tccctcgtat tcaagttatg
    29701 agcaagtagc ccattgatgc cgtccttctt tcttttttta gatgatgaaa gagctgatat
    29761 agtccaaatg agctaggtaa tcattgaaga acaatattgg acataagacc ccctaactta
    29821 ttgaaaagct tccgtggata cgtctttgaa tgccctacta atatcaacta gcccggcttg
    29881 atatgaactg tcgtacagca tcccatttcc tacaagtatg aactacatct gactgcacga
    29941 agctccgccc atgtccttca taccaaatga caggtatcgg cgtcaaatca gcatgacaca
    30001 tcagctgctg tctaatgtga tccaagcaat gatctcggtg tcctctatct ggatatgcta
    30061 acttcgtttt cttgttgaaa tagtgatcac gatccagagc tttcctgagt tcgtccacgc
    30121 aatgcagagt atggaagacg tcaagaccaa tgaggtagcc tacaccatcg ggatgattgt
    30181 acagcccatg agccctgccg aaagtcatcg ccgcttcctc ctccgtgata ttgaaatatc
    30241 ggcctttgag caacttgccc catgccgcat ctatctcagg ggtcggtgtt ccaacataaa
    30301 tcggctcgga aggattatga agatggtagc ccgtaccatt gtcataccac cttggtcctc
    30361 cccaaaacat agttgattcc tcctcgatgt gcggcttgac ggggccgaat tcagtagaga
    30421 atccggcatt gaatgatccg accgacgtag tagggcggta attagttacc gccggtggct
    30481 gaaagagaag ataggcggta ctgaaagcaa acagactagc cataatccat cccatgtgca
    30541 tatacaatat cggaaattcg cgatgagtgg aatcggttgg atcggtacca ttgtcgcttt
    30601 gacggaggga cttgtagctc catgtgcgca tgtatttcat gatgatgttg caggtatgtt
    30661 tctgatgcgc catagggttg gaagttgtca agagtcaata tgtgatcatc cgtagatacc
    30721 gaagtaggat ttaatacacc tacctagaga tctgtaacga taaagttctt ttaaggggca
    30781 acgcggaact attggaattt gtggagctgc taacctgata ctcgctacct caatgagtct
    30841 ttcagcttgc gtcctatttc gttgagcgat gctaaatatt cttctttcat cttttaaaca
    30901 tctaagaact tcttggtatc tcgctaatga gcccccaaat tggtcctgag aatcctgtca
    30961 ttaattccaa taccaaactg attccttgta taacctacag agctctaccc atggatcaca
    31021 acgaggacga aaacccactc atgggtacgg attctgaaag cggaaagccg ccatcatcgg
    31081 catttatccc attctcaacc ttcaagccca gcgaagctcc acaatcacga tcaaagtggc
    31141 cttccctttt ccaaatcgca tgcttcgtgg tcataattct atcgtggaca acattcctcg
    31201 tctggtatag ccactacaag gatatctcgc cgtttgctct tattgacagg ggacactgtg
    31261 gttggtcggt agaagaagcg aaagccaatg gatgtgttta cgatatcatg atgtcctcgt
    31321 ggattccaaa gccctgctat gatgaagaat tatccaacag cttcctgagg gccaacaact
    31381 ttacttattg gaggaaaaat gatggagttg aggaggttcc agaggaagag gttcgaagag
    31441 gagaattcga tatccttttc acgcacggca catatcactc tcagcattgc atgtaagttg
    31501 agatccttct gttacccatg aattgctcta gtatgaaagc agattaaatg gagactggta
    31561 atcccagtca gcctcgttgt agttttgctg actcgaactt tgataacagt tatctctggc
    31621 aactgcaaat gaaggcgcaa aaatcaagtg tcaggctttt agattcaata tcaaggagtc
    31681 aggcacatat agcacactgt caaaagcttc tggctgtcga cctttccagg catcacttgt
    31741 ggcagcttca atcgaagact ggaacaccca tacatgtcaa gccacagcaa caatcctgtt
    31801 gggaagggta atatggtaat tcgaatcgat tattctgtct atgtaaaatg tacatatgag
    31861 atggcataat agattatgga atgtcaatat tcaaacgcta ttatgactgt ttaacgcaca
    31921 cgattgagtg atgggtcagt tggacatgga tcaagccttc tttaacttac acggcgacac
    31981 tattctattt gataaaagat ctgaggactt caagttgaga gatcaagggc ctgaagggac
    32041 gagaaactcg accgaagaat gactactata ccatttctta ttccaatcga gcgcctttat
    32101 atctatccag actagtctat agcgtgcaag ggaattcttg gcgtgcgtgg caccgcaatg
    32161 ctaccattgt acctctctat ggaatattga tggagctttt caaaatttct acacgtatga
    32221 agctgcttcg ggttgatata ttgtcctcgg ttatcgtgcc actcactcgg agagatgaca
    32281 ctcgtagcct gacactgtat cacctgtcgt agatgatcga tacagtgcac tgagttggag
    32341 gtcaatatat acttggtata atatagcagg ctgtgactta cattgatgtg tcattccgcg
    32401 aaattcttct tctgggtaga tatctcgcct caaagacttt ctcagttgat tcaagcaatg
    32461 caggcaatga aacacgtcga gcctgttcat aatgatgagg tctccaaaaa gaaataccga
    32521 gaaccaccgg actcacgttc cagtccatcc acccctaatc ctgtctctgt acttgttcga
    32581 gtcggcaccc cactgcaaca ttggaagtta gtaaattttt cattgggtgt gtttgccagg
    32641 agtgagtttc ctgctatgag gggatcatga gacaatggcc tcgtgagtcc cagacttctc
    32701 gaatgtgatt agaaatggct gccgatttta cataccagcg tgactgcttc ttcttcagag
    32761 atcgaaaagt agtgggattc gccgccgatg atggcattcc acgctgcatc aatctctgct
    32821 gtaggttcgc cgacataatt ggaatgccca agaatttctg taccgtctgg gctgaaatcc
    32881 acacctcccg taaatactct tcgagtgagt tcgaatatgt cggacggcgc tatagattag
    32941 ttcctgttat caaacgtact gtacaacaaa tttatttaaa cattttacac cactcactga
    33001 caacctgttc ttctgaaaat ccatgctcaa atgctcccca tttaccaacg cgctgtgtgt
    33061 tccccaccac aaagcccgct gaaaatgcga ccatgcccca aattgacata gtaattacca
    33121 taataacaag gtttgtgcct attctaccac tacgaagtgg aacttcggag acctcatctt
    33181 tgagaagcaa atgttgctta ctctccgtcg acgtttcgcc ttccgacctc ccgggtatcg
    33241 gatcaagtag tcgattccag aacaatgaga gaattgacat gttcaaattt ctgatgatgg
    33301 ttttcaaacc aaactaggat tgggcttggg tatatagcaa gcgaccacga cgtatgctta
    33361 gttcaggtgg caactgcccc ctcaaagata ggcatgcatt cgacccactt attccaaggg
    33421 gcatgaatcc tagccaaggt caggcctctt ccatttacgg ggagacgggc ctcctctata
    33481 gcagtaatgg agagttatga gccacgacac catgacgtat acggatggac gaaggtgggt
    33541 atgtcatatt atgtttcacg tcagcgtagc actgcttact acgtgcagtt ggcgtgcgct
    33601 attctttaca acaccatcaa gtatacacca attttctcat ccgcgtttct tgtccaagtt
    33661 caattaccaa aatctcatat cacccgtgaa tccttaacat gattagcaga agttctttgc
    33721 tggtacttgc ctctcaagtt gttgctgtcg ttgttcacag tctagccaaa tatttggaaa
    33781 caatcaaaga agtagacccc caacagatcc ttcaagtccg gatgttcatt accttgagta
    33841 ccaacagcct ttttcttatt accaggtgcc cagaagaact tccgcttggg agctacaaaa
    33901 tgaggcatct gctcgcactt agagtgttcg gcgggatatg cggctcagtt ggtttttact
    33961 gtgagcctca ctctctggtc tagtctttcg tttctttcat tattcaccct ccagtattga
    34021 ctcttactta aattcttgca agctgacgaa agaagactcc cttcaacatc taccactcgc
    34081 agatgcgaca attttgaatc ttctcgcccc tatgggagcc aatttcctca cgagcaagag
    34141 ctttagccac atacaaattg gttcggccat tgtttgctta ctcggagtta gcctcattgg
    34201 caggccaagt tttattgtta gcatcgtcta ttaccatatg ggaaatcgac gattgccttc
    34261 gaactctgag gatgataaat tcttgtctca cacgtttcaa aaagggctag tctatgcgac
    34321 ggtcggagtg atgggtggag tggtaagtca tcagttcaac ttggatatcc ggcaaagtga
    34381 ttcacgagtt tggtagtgtg catactcttc tatctcaaaa cttggcagca gagttcatcc
    34441 attagcgagt acaaattgct ttgccatggg tatcctgctc gtgagcagtg tctgcttcgc
    34501 aggggtccca ggcgtcaact acgattttaa tctaggtctt tggcaatggt atcttctggt
    34561 attgattgga ttttgtagcg ctttgatggt gagtggatgt cactataccc tggaagcaca
    34621 ctaactatct gtcaggagta tttcttgacg cttggattag ctgtggagca gaatagctca
    34681 gctatatata tgctatacct tcagtcagta ctggctctca tagcagatgg attgatctgg
    34741 cgtatggcac ccgattttat gtcttgtctc ggatcggcac ttgtcatcat tgcacttatt
    34801 attactgaaa gaaacaaaat ggaagatgaa gcgctagcag atagaggggt tgggcattca
    34861 agatagctca tcccaataaa aaaaagaact caagtttgga cgcttgatag tggcatgttg
    34921 ttctacggag actgaatata ggcctgcgat atggtagaac agctctggaa acccgaggga
    34981 aaggaggcgt cacggaagta gtaggtcaaa ttcatcccca gtatccccac gtctattagt
    35041 ggatacatga aaagttatga tcgagattgg agaatggtct atcctggaca ttgatcgtcg
    35101 ttggtggcca gtaaacccgt gggaagaagg ctacataaat cctccgagaa ttggaagaag
    35161 aggacgatta aggctgtcca gtgcctatca ctactaagtc caagtattcc ctgtaagttg
    35221 tcagagttaa agtgagaatt tgcgtcagct gtctaggagg accaacatcg gaacaccttg
    35281 gatccacagc ccccctcacg cattaaaaac gcgcgttttg cagcagaaag tttggccaaa
    35341 atcagatcga tttgcgcctg cccgtacaga gttaggcatt gcctgtcctg agttgcaagg
    35401 ccttgtcacg agtgatcgtc tctctctctc tctctctggc taggctggcg accgggtgta
    35461 accgttagat ccttgaccag ctgatggttg agtcagcttc ctccatccct gcaaagcagg
    35521 cgcgggagat atccacttga aaaagcttgt ttttacgccc gccacgcgtg cctggctatc
    35581 ggcaacaatt gcgcacccac gccacccgtt ttctaagagt gaatgtcgat cttcatcaca
    35641 ccgccaagat ctgcaccgtt gaactctaaa ctgggattct cgttctctga agataactca
    35701 atagtcttac agcccttacg aggcaggaga cttggaggtg atcaagcact ctgcccacat
    35761 ggcactatga tacgagcgtt gggccttctc ttgaacgatt cctttgacct tcttgcattt
    35821 ctttgcgccc agctcttctt ttctggttgg taggcgaaga tcctacctgc gaaatggttt
    35881 cggctaccct tgtaatggtt taccaggttg ccctctattt tagatactga caagcggatg
    35941 tccgagtggc atgaagcatg aaaacatgaa aatgtggtag agatatctgt aacgcttgcg
    36001 ctcacttaac gttgacgaat acgggtttca gaatgcatgc tggttaaatg tagactgaaa
    36061 gagaagctat ttcattactg tggctttaca cagtgggact tttcgcgcat taaaatcaac
    36121 tctttatgag ctgcccttct cgtgcgatcc caaactcaag ctagaaaaga cgataggagg
    36181 cctttccaaa ttatgtcttg ggatgctaac aatccttgtt gatctccaac tgttgcagat
    36241 tgtttcagac cccaggcagc aatcctggtg acagttgagg gaatgtaagc aggtgtgagt
    36301 tcagggacgt accgcaagta gacccgcaaa ggaacggatg ccaggcatga tcccggtgtt
    36361 agtcaataaa gtatatttca agaacatggg tggagatctt gtcagagttt tgcacctcca
    36421 tgttagtggt cacaataaat cggtagatcc gttgactttt agagtagtct aaacaatatg
    36481 catgccactc catggcttct ccacttatca ttaagaacag gctttcattg gcttgtcgag
    36541 cagaaatcag gaaagccaac ctttgcagta tatggagaaa catagaacat gggatgaaaa
    36601 catttatgag tcagtgggct accacggtgg atagcataag atcaaactcc gtctcgtttg
    36661 atcctttcaa tgcacttggc tgtcctgaga aagtccaccc gggtaaacgg aacagtgaag
    36721 tgcgcgaatt gtttatcctg cgtttgtttt gagtataggt gttcgtatcc acggtttcca
    36781 accgggtctc gcttatgctg gatcgaaatt tagattctgc gctagactaa tttgtaccca
    36841 gaatacgtta ctaacggatg gcatctgtgc ttcgctgagg ctggtaatca gtaaacttta
    36901 agggtactct cccgctccca agatttcgaa catgccgcta cctagaaggc tggaagcttg
    36961 gcagcttggc aacgatacac ttaactaaaa tcatcatggc actcatcaac tcagacccga
    37021 ttagcgctct tcagtgggcg ctggagaacc tctcacctgc tgaagttgtt aaatcatccg
    37081 tatgatgctc gactcttgga caggagaacc gttctaatca ttttgcagca agtcagagaa
    37141 agcttccaga aattcttaaa gcgggggact gtctcacaac tacggcagct gctaagagaa
    37201 gcccaagaac tcagcacgcc gccagcctgt ccagatgcac agcatagctt tgattttgtg
    37261 gcacttgatc caataacaac tcgcgcagct gtgagaaacg gaggctcaac aggcttcaaa
    37321 ggaaggcgga gggcttcaaa tcgactctgc cgcccaaaca cttaccccca ggcttaccca
    37381 gtaacaggtg tgtctctggc aatgaaactc aatggctatg aatatagctg actcttcttg
    37441 cagagagact gagtgagttg agcataccag tgctagctcc gtccaacaca gcagcattct
    37501 ccccagatcc atcacattcg gattctatgt tctcaccctc tagtcaggga tatggcgaca
    37561 ttgatgcatt gggaagcgca agtcctaaca gttctccact attatttcca ctctcgtcct
    37621 gtctatcacc tatgtactca tcaccagaat cagtggcatc ttcatatgat atttcagaac
    37681 tctcttcgtg cggaattctc cggcaggcga tgggtttctt tgaggcaagg ctaggaacac
    37741 gccgcaatag agtacgctat ctagttcgag ctattcaagg cttcctcgag gctccaaagt
    37801 tagccccagg ctttgtgctg gatatttgga gttcaaggtc cgccatcttc accaaaccac
    37861 taacggcagg ttgctccaat gctagactcc aaaatctata taaaggtcat cggaaattga
    37921 aacaagcaag ggagcagtat tcatacgcag ctcgtttctg ctatatctac ctggagcacg
    37981 atctagagga gctgtcaaaa tctcaatccc tcgtgctctc tcaaggcaga ggaaagatga
    38041 ctgccgcctt tgaattacag gcgtcgatta tatcgaccag tgtagatgtt gtgaaagcgg
    38101 agcggaaagc cgggagaggt tatctacagc ttttgatgga gggcggtcca gggtatgtcc
    38161 ttcgtcttgg ctgcaacgta tctaccatgt gagtttctta tcatacagct acgatagtaa
    38221 gaactaatct tggtttcagt tgggaacgta aactgagtgt taaggatatt tcactgattg
    38281 tcgaattcct gaggactcaa accccggagt tggatcgcga gatcaaatca catgacaaga
    38341 gcgcaacaga agctcttctt gatggcttcg tcgcttatgg ttggagccca acagagattc
    38401 tactctcgac tagtccccta tttgaacagc tgaaacatta cgttgatctg aaggatgcct
    38461 tcaaccagga gactagggaa aaggtggctt caaatcattc aggagcaacg catgaaaatg
    38521 atcatgaagt attgtcacaa tcctcggatg aataccatgc aattccaggg atcattgact
    38581 tcgagacctg tggcaatgac acatctcttg taggaatacc ccttacgccc agagaaagtc
    38641 ttgcttatac ggctgactgt ccaggctcgg atcctaagat catcaatgat gtcattgaaa
    38701 tatcggaaac agacctggct tcgctattgt cagcggagac gaggtcattt gatcatatag
    38761 atgaaatggg tagttaccaa gaggtggcag acccattggc atggggagga atcttcaacg
    38821 agcttgtttc agaatttcca ggtttgtatc cgacatatag gaattctgag aacaatctgt
    38881 agcacataca cccatgtaaa atcgtgagaa acgtataggt ttttccccaa gtatattatt
    38941 cgtgggacgt cgaagtggca cagtcttttc gacgcattta tttccattcg gtctacccat
    39001 agaatctaag tttattcgca attctcttct gtggcggatg tcagcatatt caaaagataa
    39061 ttattcgtgt ttagtttggc atagtagata gaagttcaga tcagagataa aacttgacca
    39121 ttccttaaag ggaaaaacaa tttgtttcaa cctccgatct cgatatctcg gctcctttac
    39181 gaaaatcacg tgccctgttt gctggagctc attgccccct taaagaacac acgcgggctg
    39241 ttaagttgta atatccctct caggaattgt gatgcttttg gcaattcaac actactattg
    39301 gctcaattcc atgtcccaga acgcagagca aagaattatc ctcaaaattt tcaataatcc
    39361 ttccttttag catgcttcta tccgactatt tcaaaaagaa ggaggggaaa gtctacgaaa
    39421 ctctttccca agatgatcca tgtgggtctc ttatgtcaga aaaattaaat cgtgattgtt
    39481 ctctaagcgc aaatgcatgg agcggtacag cgctgccgtg gagtgtcagt gccatacttt
    39541 tgatagcatt gacaataata tcccttcgaa cggagccgtc agtggttaac aaggaattgg
    39601 gaacgtatga gtctggattc gtgactgaca taggtaatgt ccgctctcga tctagaagat
    39661 aaaattatta acaagaatcg agaaccggcc cgcacggtga taacattgag aaaaacgaag
    39721 ttctatgggg gaatacacat tgatgggaat ggaagctatt cactcagtgt gaacccaaat
    39781 actaccaatt tttttgctcc gccgagtcca gaggttgatg ctgcgtggat ggaagacatg
    39841 ttgaatggtg agatttcgga ctagcatcgt cgtctactag aatccttatt aatgatttct
    39901 aggtgggagc tacgggttca tgaggctaac gcccgaagag atcaagcatt ccggaatgca
    39961 tgtgcttgag gaggatttgg tggacgggac atatcttgtg cagtatgttt ccccttctct
    40021 aatctacgag ttcaatctgt gtctgatagt aacttggaag gccgagtgca acgcatgcgc
    40081 tccattgtct ggtacgtctc gggcagccgt tcaatcctac cctttgcaaa ttaattgacc
    40141 aggaggagta gaacaccatc cgcaaatcac tagcacgtga ttattacaca gagatcagcg
    40201 acgagcccgc aagaccatac catatgagtc atcgaatgca tcttggtatt gtctccgttt
    40261 tgcagtcttc tcctcaaaat cgtggctaat tttgatatct tgttttagat cattgcttgg
    40321 agaacattcg ccagcacctg atctgcaact tcgatttgac ctggactcct aacgcgtgga
    40381 gacctgaagc aagagttgcc cacgccgata ctgatcagtg gcacgtttgt agggactttg
    40441 aggggatcaa gagctggatg gctacgagat tatgaggttg gtataggctg ctgttttacg
    40501 caccatgggc cgagcttggg atcatttgag atcggggtgc tacattcgta gaacactggc
    40561 ctgtagcaaa acaggtttta gtctttttct tgcatacaag atacttctgg atttccaaac
    40621 cgcatatccc gattttatct gagatctgag atttgatatt ttcctttcat aggcttttga
    40681 tacagcatga tcaggaacgt gcctcttttc gacctgaggc cggggactag ggacaatcca
    40741 gccgcaacct cctagtacca tggaggagaa ccatctccca ccgcagaagt actcaaaagg
    40801 agcgcagcca tacaatccgt atcaatgaga ttcagatctt tgttcaactg ggtaatatat
    40861 agacttggca ctcaattgta tggccagagc acgcaaagca actaccgccg ctcagcgctg
    40921 ccgtatatga tcttcccagc cgaaatgcta cgcttaatga caactttcat gttcgactac
    40981 ttgtcgttga acgagtgaaa acttgatgaa agcaagccct aaatagagaa aagctctgga
    41041 aactgactag atggatttta tggttgcgat agatttctat ctacagaaca ccatcggtta
    41101 ccgattcctc ttaacccacc cttaatccgt cttgacaata gcccttttcc aaattgcatc
    41161 aagaagagcg tcttcatccc gacacatatg tcttgatggc cactccatcc cctcatgtat
    41221 ttgcaaaccc ttcggctttt gaatggtcaa aggaggggtg agaattcatg atttggcgaa
    41281 gatgaagtca atgggctcat cttggaataa aaaatacgca gtaagcgttt acagccgctt
    41341 gatctttaag actggctgtg attgggggtt atagtgtagg aaggagaagg gtggtaggga
    41401 tagaagcgag gaaaagccgt aatcgggatc taggtggcat tccccacacg ctcccatttc
    41461 acgttgtggt tgttttgagg agcattcagt ccctttaaac catgttagct ctaagtaaat
    41521 tcaacccatc cttttactgg taccaatctg agcagctcat ctgtgtcagg atggacctct
    41581 ggccacagcc tggtcccggg gatctaccga ggggattccc ggataacatt gcatttctag
    41641 ctatctaata gtcaaggaag aaaattttgg cctttacaac tcctacccca tgttgcgtat
    41701 ctcttattgc acctcaccta ccctgtgcac gacgatttga cacttaaagt ttgaaactcc
    41761 acagagggcc aattgattag caagcgagct ggccaccgct agaatatagt tttgagatcg
    41821 ttggagtccg aaaccaatgt gcagatatta agctgcctgg tattagtttc gagtatgtca
    41881 ttagcaaggt ggacacggtg agcaagaata ggttttcacg cttagtatac gattaaaggg
    41941 tgttatgctg atgcttgggg agcagaaaaa tactactaat tcgtctatgt gagcgtttta
    42001 ccaagcgaca ggtccgtcgc ctggtcgtca gcgatgctgt gcgggatgcc gagagcctcg
    42061 aaatgacagg acacaaacac gcgccacccg gttgttcggg aagccgcatg aagtttattg
    42121 catgttgatg ctagcctaac gacgctttag gtaatgctta gataagagaa cacgatgacc
    42181 aggatatgtg gtggcaggtt ttcaagactc atcgagtctg ctaatcataa cgaggccaca
    42241 agttgtgcgg ccggcgggaa ctacgtccag ccaaaccggc atacaagcca tattcggcct
    42301 gtggctattt ctgtgtaaca actgacctgt gagaattctc gacgcaccga accctattac
    42361 ttgaaagccc cacgcgggaa aactatcatt gggttcgcaa tgtactgagg acttgcatgt
    42421 ctaagatgat atggcacaga cccagacctg gaatcgtaat taatcgcttg gcttgcaact
    42481 ctcgggttct ttcacctgtg acatcgtcag ttaccacaat tgcgatgtgt ctgctgtacc
    42541 caaaatctcc aggccgctag gcatagtcct agttcccggc ggcttccgcc ttccatcgtg
    42601 cttcgacaag gccaaggcca gaatggaggc ggccaggctc gcccctgtgc tcgccgtgcg
    42661 ccaccctagt ataggacggg gcccaaagat taccgtcgaa gacgatgctc gcaatattca
    42721 ggctgcgatg gcgccccacc ccgaaaagag catggagttt gtcgccgtgt cgcactcgta
    42781 cgcggcacgc ctctgaacac cgcagcgaag ggatactcgg tgacggagcg cgcggcgcag
    42841 catcagaagg gaggtatccg cgctatcgtt taacttacga gcaccgcgcc gccgagggcg
    42901 ggtgcatgcg cactcagcgt cctgccaccg ggctcagacg ttgtcgacgc tgctgactgg
    42961 ctgacggtgg ccaacggaaa ggcaaaggct gctttccacg ggccggaaat ggcagaagac
    43021 gaggccgacc agtacctggc gtcgctgctg ccgcagtcgt cgctgacagg cgggccctcg
    43081 gtgggtgtgg acgagataac tgtccccata tactacatcc tgtgcgagaa agaccagacg
    43141 atttctccag caacgcagca ggccatgatc tcgacgattc catcgctcaa gagggtactg
    43201 cgcaatccca gtggccacgc ggcatgcgtg acagaggtag agaagcttgt gaagccgatt
    43261 atcgagattg cagatgaggt tgagaaagag ccaaaggtgt gactaatcac taatggatgc
    43321 ttgcgatcgt tcccgatgag gagcgtagag acatcaactt aagtgtgggt gatatttgct
    43381 accctggagg ggaagtttag aggccttggt cgtgtagtta catcgcgtga agtgtctgag
    43441 ccaagtcgaa attcgtgcaa tcgctgttgt gttgttgttt gactaaccgg aaactgagtg
    43501 tattctactc gcagtgttgc aacatagttt taatgatcat ttttaacctc cgaacttcca
    43561 catcagcact agtggtttag tggtaaaatc catcgttgcc atcgatgggc cccgcgttcg
    43621 attcgcggct agtgcagtta tgtttttgcc agatgaataa agccttcagc cttgagttga
    43681 acttcgttga aagtcaaggc tgccgattcc tttttgtcaa ggattgcatg gctgaaccga
    43741 catgatgcat gtgagtagac ttctatgtat gtgtgtgtcc cctggtgtgc tgttgttgaa
    43801 ccagtagtca acatatggaa ttcccaagct ctggggtggg tttacaagca caacagctct
    43861 cggattgaat atcgtggaaa tgcaaactct gtatacaacc gtgccatgcc atttcggggt
    43921 atcaaagtct accaatgctt tgctatatac atctgcaggt tctgtacgca tcacagacag
    43981 attctttctg acccaagtga ctcagctttt tggcttgcct cccttgtgcc atagcaagac
    44041 catggtaaac catatctgtc tcaactcatc ctacaagcta tatgggctcg aactcaattc
    44101 attgctcggc caaacatgat ccatgtcgat cagaaatgct tgtttgttga cgttgtatta
    44161 ttgggtttcc atgatgctct cctctcaccc atcgtaactt tgctgtcaca aggaacgggg
    44221 gccggtacat tggcaacgcc tcagacatag attctgacgc cttgcaaact ccaaggacct
    44281 ctggactgaa acatgatcag gggtaagtac gatcgtcatc atccccagac ttgcgcttga
    44341 agttgcgttt gacgttgcgc ctgacgcgct tcctgaaggg tcggtgccct tgcgcgtccc
    44401 tgttctccat gccctgattc atcctggctg tggtgttcat gttgtcggtc accattgttg
    44461 ccatcatcgg gttgaacatt ggcatgatgc cgaaagcggt tgtgctcgtg ttgtgaccgt
    44521 gattattgcc tggagtgttc ggctgctaac cggaaccccc ttggtgaggc cagtgttgac
    44581 cggactgctg actggtaccc tggttttggt tgtggttctg caactgatcc tgaagtgcag
    44641 agaagaaagc cgggttgtag aagttgggag cctgcccacc ttgctgctgg aactgagggg
    44701 gaggaggcgg tatgaagttc ggcggcaggt tctgcggtgg ctgcggccag gcagggaacg
    44761 ggagttgagt accctggccc tggccctgac cctgaccctg acccgcagaa gttccaaaga
    44821 actgtgcagc aggagggacc gagtaggcct gattgccaag ctggggtggc gggtgaggaa
    44881 acgagccata cgactgttgc ggaggcggct gctgaaactg ctggccatag ccttgtgttc
    44941 tcggaggcag tgagtgaccg gatcctctgc ctcgattgcc acgagcacct cggtcacggg
    45001 cgcggctcct acctctgaag tcacccctac cagctcggaa tgaaccgccg ttgtcctggc
    45061 tagccgacga gccatgagtg aatgtcgagg gaccctgtcc aaagttggca ggtcgaacca
    45121 aaggtcggta cgggccgtcg tcatcgtcat cgtactttaa agctgtaggc tcggtaatag
    45181 tgtcatgcga gccgcgtcgt ccgccgcggc cagatgctcc tcccccgcgt ccgtgccgag
    45241 cctttcgctt ttctttctgc tctctcttgt aagccgcctc cttctcatca tcggaaaact
    45301 ccatctcgtc gtcaccgggc tcttcgtcat tcagattact ggcatcggta cccttcatac
    45361 tcttgagagg ttcagtaaag acgaaagagg catgctccgg gctgtagtag accttggagc
    45421 caagggtaag gttgtacgac ttgaaatcct catcatcctt gaaacgtgca gtgtagcgtg
    45481 gttctcggac actaccaatg agatctgcga gagctgcgaa tgcaactcgg ccctcggtga
    45541 aaagagcaga accggagtcg aggacccggt ggtcacccgg cgtgtaagcc ttgacaacaa
    45601 tggtgttatc gatgatgtgc tcgacttcac ccaatacctc caacttgctc tcttcggtca
    45661 gagtaatctc aggcttcgga aggacatcct cgacctgttc gttcttggtg cgcaactgcg
    45721 cacccgaggc cgaacctctc ggcttgcctt cgccctcatc gtcagacccg gcttccatca
    45781 gcatacgtgc cagttcttcg gggttcaaca gctccttgcc gtcatccgag tcgtcatctt
    45841 catcgtccga atcatctgaa ctgcttgagt ctgaagacga ctcgtaaggc gaagagtcct
    45901 cctcccattc gggatggcct gattgctcgt tgtgctcttg gacatcctga acatcctgca
    45961 tctcactgtt ttcttccgga ttctgagtag gatgctctgt ggcagacgca ctacttgtaa
    46021 agcctttcag atattgttca agatcctgag tgagtgacgg ggggctcgga ggcgcagtga
    46081 gctcattagc agttgttgca atggcgggat tgtgctggtc gacttccatc gcaccagcat
    46141 cgccattgac ggtggcaatg acattggggt catgaagaga tgctgtagtc agaagcgcgt
    46201 ctccggaggc atgtgtctca tcagctgcag cggatgacgg tcgactctgg gcaggctcag
    46261 aaggaggagc tgcatgggag gcattctctg tctgggggac ctgggtctgc gacaaagtcg
    46321 tcagacccgg aatctggaag ccctttgacg ccatgttggt gtggactatg tgcgccaggc
    46381 gacgaggaca gcttgagacg cgttgagctg gttgcagaat cggcagctac agtatgcaga
    46441 gaaaccaata tcaggtcggc gcaagaaccg tttgttgacg tgacgactgc cttgcccttt
    46501 tattttggca gcgaccaaaa gtttatggac gcgcggccag agaaaaagca gagaaagaat
    46561 aggaacagtc cagagatggc tcctcttcaa ggtcggcgac ttcactctac ttcgtgagtt
    46621 gatatcacga agaagagctt gatgatgaag atcacttcaa gaactcactt tgcaggcttg
    46681 aattattttt gggcagtttg cgacccacct gcagtcaaga aaaattaaag tgggacggcc
    46741 tgaggcaaga agccggtgct agcggtatta gcgctcttta gcgccccgtt atagcgactt
    46801 acaccgcttg gccacctaaa actgtcaggc agtaacctgc ggcggcacct gctgcggggg
    46861 gcttgccttc ggctttagcg catgttgcac caactggcca gcatctggct tcactggcga
    46921 ggtctgattt cgtgaagagc tgaacaatag tgtgcggccg acatccatcc aagctcctac
    46981 cttacactgc cgtcgccgtc cgagtcggta taaatcgaag caccaacagc gccttgctgc
    47041 tctcggccag ctctgagcgt ggaccagggt ttccgggact gtggtgtaaa gttgcccgct
    47101 tcgccaggcg cctcacagtg aggtcactgc caggctgtgc taaaaccaga gatactaggg
    47161 gcccctggtt agctccccgc tagcgcatgt agccgggcgg ttactggtga gcttgcagct
    47221 ctgcgttaac ctctggtcga caccacacat tcagatgacg agaagttgtg ttgactgcct
    47281 cccgcggtca gcctgcacat ctacgcttcg ccatggcgcc tgatccccaa gacagagcgg
    47341 aattcgtcca tcccgcagcg agccatgcta agaagaagaa gtaaaccacg ctccacagat
    47401 tccacgttgc tctgaatcac agctgaccat gactgcttga cctcagggcc ccttcgccgt
    47461 ttgccattgc gcccatctcg gccttctacg tctttctggc cgccaacctg atatcggccc
    47521 tctatgctcc gatccaagac tgcgacgaga ccttcaacta ctgggagcct acccactatc
    47581 tctcccatgg ctatggtctg caaacatggg agtactctcc cgactacgcc attcgaagtt
    47641 ggttctatgt cggcctacat gctatagttg ggaactttcg gcgactgtta ccccatccga
    47701 caaagcttgg cgagttctac ttcgtccgat acatactggc ctttatatgc gcactatgcc
    47761 aggtgctgat gttccgggtc gtgagcttca cgttgaatcc ccggattggg ctcttcttcc
    47821 tgatcgccac cgtcatcacc cccgggaatt ttcactccgc tacggccttc ctaccctcta
    47881 gcttcgccat gtacacgtct ctcttaggtg cagccgcgtt catgaattgg cgtggcggag
    47941 tcagaacttc ttggggcatc tggtggttcg ccgtcggagg tatcctcggg tggccatttg
    48001 cttctgctct gagtttcccc ttcctgattg aagaagccgt atttgccctt gtcagcacca
    48061 gagaaggctt ctttgaagcg ttcctgcgag tcacgcgtgg cgtcgtagct gcacttctac
    48121 ttgtcgtagg ttccccgctc ctggttcatt ctgactctac tgacatgcct agatgggcga
    48181 tactttggtc aacaccttct tctacaagaa atgggaaatg gtctcttgga atattgtcaa
    48241 gtacaacatt ttctcgtcaa ctggcggccc agatttgtat ggaacggaac cctggacctt
    48301 ttacttccgg aacttggcca tcaacttcaa tatttggttc attcttgcac tgctctcgct
    48361 gcccttgttc ctgattcaaa aggctatctc ttcacggcag tatggcttcc agtccggctt
    48421 gcgcaccatc gtgttcttgt ctcccttcta catgtggctg gctattttta ccctccagcc
    48481 gcacaaagag gaacgcttca tgtatccagc ataccccttc ctgtgcttca atgctgcttt
    48541 ggcactgcat gtgctcctga acgcctttgg ccattccgac ccaaaaacct tgtttggcaa
    48601 gattcccgct cgattcaagc tgttcgtggt tgcttccact ctgttcctct ccctggacat
    48661 cggtttggct cgtgtgatag gcctttacac tggctattca gcacccttga aactgtactc
    48721 cccgctgggc gctggcgttg ccgaagagca gggacttggt ggccgcgggg acaacgtgtg
    48781 ctttggcaaa gaatggtatc gcttccctag ctcctacttc cttccgagag acatgcgccc
    48841 caagttcgta cggtcagagt tccgtggtct gcttcctggt gagttctctg aggctcgcac
    48901 tggtttcggt ttttggagtg ggacatggct gcccactagc ggcatgaacg atcgcaacga
    48961 agaggatatg gggaagtatg ttgatattcg acaatgctca ttcctggttg acactcggta
    49021 tcccgaaaat acaggcccac tgccaccctt cgagccggac tacgtcgcag acaccgagaa
    49081 ctgggaggtt gtcaaatgcg agcctttcct cgacgctgcc aagactcatc tgttggcaag
    49141 ggttctctgg gtacctgact ccaagttggt acctgataaa ttcagacgca aatggggcca
    49201 tcattgcctg ttacagagga gggcccaagc ttagtccttg tgtcctagtg ctactgatta
    49261 gcgccagtgg cagacgcgtg tggtatcagg gctgcacttt gccccaagtt ctatgttgtt
    49321 atagctgctt caaagcaccg gtggcgcagt tgcatgctct ccgcttgcct gttgacgcga
    49381 aaccccctcc cggagaccac aatgcgggcc gatgcagcac attccattcg aatgtgcggg
    49441 gacaagcccg acaacctgca aagcccaatc tatttacgga ttgttgttgg tgcagcgttg
    49501 catcagggct atgttcccac ttgcgagtcc acaactttca ctggctggct gcatgtgact
    49561 ctgcaagatg gtataggaac gttcagcaag accagcgtct gtgcaggcga agatgcgcgg
    49621 aatggggctg tgatcacgcc tcggctagga caaggctgca ccaccgctgt tgcagctggc
    49681 tggtaggctg gggtacgctg gtcccgttcc gcacaagaag catagttata tagcaccgtg
    49741 gtagtcgagg aattagatgc tgtcactctg gtctttagac atcacttgaa caatttgcct
    49801 actgccttac aaattctgag cgcgtgatgg attcatccag actgttgagc ccccttacgc
    49861 cctcaacagc tttcaccttt tcaccttccg agaacgtata cccaaaaacg gactgcgcag
    49921 agtctacaac ggaatatatc ggctcccggt cctcggatac ctacccactc ccgcgtcgcc
    49981 ctcgaccctg gtggaaagcc attggaacca tcgggtccct gacgctatgc ctttcgttca
    50041 tagtaactgt cgccgcgctg ggtttccttg tgtttttgtg gactggagac aaatccttgg
    50101 aggggaaaaa tgcccccgat ttgtggcgaa ccatcatgct ccacgactgg gccacacctg
    50161 caattacctt cactacacag gtcatccgtg cagcagttgg gctgcaagtg agcatctgca
    50221 ccggcttcgt tgccgcgatc ctgtttgaga gagcggaagt caccctctgg cagatcgcac
    50281 cctactcgat tttgcgaagt gtcacagcga gccctgcaga cctcatgaac ctaattatgt
    50341 ttggggagag accgaagagg cgctggctca gcatgccaat catccttttt ggtctcatga
    50401 ccttgttttt tatggccatt cagtgggcct ccacgattct cgtgcttgac cttggcgatg
    50461 caacgctggt tcaaaaggtg cctatcattc aaaacattac cttagggcca gagataggat
    50521 acactgggaa ggaagctttg gagggttcac gcaagaagcc ggatggaggt cttctggacc
    50581 cgcctatggc tcaggcatca caatctgact acacctctcg gccccaattt ttctccccgt
    50641 tcggcgagat tggttctgag tttcaacttc cggataagaa tggtgtgagt gagactggcg
    50701 tcattcaacg ggcatttata cccttcctta actcgagtga tcgtattgcc ctcagagatt
    50761 atattgggta cacgacgata ttcgactccc gagtggcgtg tctacgtccc ccttttaaat
    50821 cagcataccg gatgcggaac gcattggcgg gtcaacttga cctgtctgat cttcccaagg
    50881 atcacgatct tccgcgcaga accgacaaat gtgaagaaga tatcatccat tcgaaaaaga
    50941 attgctcgag ctctttcttt agttgttcaa cctacattcg cagccgcgag ggcagggata
    51001 acgagactac atttgcatgc cacttggact tgccgcttaa taacactgcg tttgacgcac
    51061 cactattcaa cttggcatcg caatactcag tagataaatc ttttctgata ttcaacttca
    51121 caggcgccgc caataacgac agatacagca attatttcga atcaaacgaa tcaattaccc
    51181 tgacaaaccc gcgtggcgag ggtgaatgga ctacttacga cattgggaaa aacggcacag
    51241 tgacggcgag cttatgcttc tcgtcttttg tcgtggagtt ctccgaagta catctgacct
    51301 cgcctaatat gcttaccgaa cctgcaatgt ctttcaactt ggacaccaaa atgtgggata
    51361 ccattcaagt ccgcaagaga ttagatgctc tccaggaaga gattggcttt gatgaccggg
    51421 ggatattgag aatgaagcga ctcaatctga ccaagagctt ggcaacaaat gagcctttat
    51481 ataccatgca gctcctcgat ctcgtaagat tggcgtcttc ggcgtatcgg caaggcaacg
    51541 tttcaattcc aatgtgcgca ggttgccaca caatagagga caacagcact ctggcctctg
    51601 tcagtggctt ccaagtgcat aagcctatgc atccacagta ctcttctcta tttcaacaaa
    51661 cgctgcaaga gacaggtcgg cctgcacggg cgttatcagc tatcttaact atcttggcgc
    51721 aaaacagcta ctacgatgcg ctttcgttat ccgatgctag gcaggaagtc accaccctat
    51781 cggcggttcc ggtcagggtc cccgtcaggt tcaacggact caatgctgtt gcgtgtatcg
    51841 ttgttgtgga attattctgc gtcgtagcga tcactgcgct cttcctgcgg cgaaccaagt
    51901 tctcgatgca aggcaatttc tggcaagtag tatctcaaat cgtctgtgag gagacatggc
    51961 ccattctcga gcagtcatca gacctgcagg ataaggaggt ggtccatctt ctccagcaac
    52021 aaggcgatgg cgccacgcag gtgggcgtga ccagatcaat caacacgggg cgtccagaag
    52081 ttgtccggag gcgaaatttc ggttagccat ggtcatctca acatgtctag gtagtcactt
    52141 gaacattcat tccccgataa ttagcgatgc gctggttaat catgagacta ttatctggac
    52201 acgcagccga tatcatgatt cactgtacga gtcgaagtac ttattccact ggatttctct
    52261 gcgttctcat tcaacagcag ctctcacaga agcataaacc gtagctagaa accccacaat
    52321 gctcgcgcca ttgagtcgca tagcgatcag tgtcttcatt cttgccatcg tttcacacgc
    52381 aaacgcggac tattggatct actacacccg cctcttcgga tctcaaggtg gccctgatga
    52441 atgcaagttt ctacgtacta gcaaccccag ctgcgatgag gttgctgctg gccagtcctt
    52501 cgtattcaag gaggatgtca gtggcaggca gatagggtgc catttagctg gcaacgagcc
    52561 tcagccggac tttctcgagt tcaatacctc cagaactgga tatttcagta agtcctgcat
    52621 cactgcctcc atgaaatctc ttgagcttga ccccaagcgt actgataagg cttcagacat
    52681 atcgaaggat accagctacg atatggtcga ttctcagggc cagactcagg gccactgtga
    52741 gctggataat gcttattcat accgttgctt ataccaattt accgtagaag cagggacatc
    52801 tatcatgaaa tgcacaactg gtgttgaggt gggctctgac gcgtcatagg atattgggca
    52861 ctccggtcgt cctctttgct gcagtgtcca gaggcagata gcagaaacta ctttgatgct
    52921 ttcatagtaa caaaacaata gcttattttc acccacacat aattatacta ttactgagcg
    52981 gcgccatagt cacagtaaac agaaatattg agccggagtt ccctgccggc aatgcgcaca
    53041 gaatggttat ccggagggag agttcccgaa cgccgagcga agctgtgatc acgagcaaga
    53101 aaagtacaag gagtgcctga ctagtgtatt accattgagt atcaacctga ctgaggagcg
    53161 cgcaagtatc tctctaccgg ccgccatggg ttgcaaagta catggccggt ctaagtaatc
    53221 attaccgccg tccgactgtg gtgtcttcgt actggctgtg gctcggtgct aagcatgcaa
    53281 accacgggaa ctaggcattc gactttctat tttcatcgca attagagttg gccgactccc
    53341 cggtgagcac tagagcatct agtctaccgg tcggagagtc ctattccgga tggctttagt
    53401 aactaagttc ggggccgaca gtcgatgcaa cgttgaagat gacagatgta agtgttgcac
    53461 tgcattcaga tattcgggct gagatgtgac acatcctctt ataaagacac aaacttgata
    53521 ctggatcggt caggcaaacg gactggtaat tttgggctac cgactgagca ctcaagaact
    53581 tgcagtcact gtttatcaat cctgtcgagc cctagacgct tacttctcag gagtgttatg
    53641 gcttcgcaac gattgagacc atcattgccc gtccgtacca cgaccgatgc ccacaatggc
    53701 agagaattct gggccacgga gaagcggcac cgccggatgg agattaacgt tttcacgcaa
    53761 ggcttagccg gaccgttgga agccacaaac cttggtctgg tccagcctct tgtcaaggcc
    53821 gcattagttt caacttaatg aaccgccctg atgaactgct ggacaactgc atagctatga
    53881 gacctctatc tagcatgtcg acatataaaa gtgttggata gacctgtatc ttttgttata
    53941 tctcatatca tccaactttt ttaatcattt tacctagatc cattctattg tctccaattg
    54001 ccttacataa cagcatctga ggattttctg atagataact gcgcaaagca ttacaatggt
    54061 ttctgcaact ctggttcaca cattaggctt cctctgcctc acatctgcct tcgtcatccc
    54121 atctcgcgat ggctttcctg atcccaactc tcagcagctt ctagatattg agacaaaggc
    54181 ggatggtctt ctttcgaacg aaccacctcc gccaacgtta agcgatgctg gaatcgccaa
    54241 ctttcagctc attgctttca atgagaactt cgaagtcgca tttttctcgt ctctcatcga
    54301 gaatattacg aacaatgtcc ctggctatga aagagcaccg gggttgaagg acactgattc
    54361 cttgcttgaa attctgaaga cagttaaagc tgtaagtacc tgcccatgtc ctatctaccc
    54421 caacttcact aacaatcatt tcagcaagaa gaacttcatg ccattactgc tatccagacc
    54481 ttggaacact tcaacgccac cctggtgcct gagccttgca catacacatt tccttctagc
    54541 gacctggaat cagcactctc cttggccgag actttcacag ccgtagtgct aggcacgctt
    54601 gcggatgctg agaagtcgtt tgctgataac aatgatgccg gcgacgtgat cagggcgatc
    54661 gcatccgtaa ttggtcaaga aggagagcag aatggtttct accgcttcct gttggaccga
    54721 aagccatcag agaggccgtt cctaacgacc agcacgggtc cttttgcctt ctcggctctg
    54781 caacagtttg tcgtctcgtg ccccttcaac gtatctgata ttccgatccc catcttcact
    54841 cccctcaacg tggtgaccac acccgaggca agagacatga cactcacttt ctcggcggat
    54901 ctgagtggta ccgggtatgc ccagaacggt acctctaatg gcgacctgtt catcacatat
    54961 ctagttggcc agcaggtccc cattactgag cctatcagca atgtcaacta cgatgggagc
    55021 gtcatcactt tcgatgccct cttcccattt tcggagaaca ttatggaggg ccttagcatt
    55081 gccgctctaa ccaactcttc caacttcgag gatgctgatg atgtgcctgc gaacaccatc
    55141 gcagcaccag gactgattca ggtcaatgac ctgctggcaa ggcgcggccg cgatcaatga
    55201 gtgaattcga tgctgtttct catagtgtaa tcgacaaaaa caggctctgc tcggggttga
    55261 ctcatcattt ttcgctcagc cgggatgggt gttgttgttt aataagaaca tgcgaatgcg
    55321 cgtaagactt acagggtaaa tcgttgattc tgggttgaaa aaaatataga ataagcaaaa
    55381 aaaaaaaaaa aaaaaaactt ttccttaggt gtaatataat cgtatttgtg gtcttctaag
    55441 atacccatgc attgaggtac cttgggctgg gatttccagc ggcaatgaac actgacaagg
    55501 gccatccgta ggatgccaaa cagcactgac tttgactagt ctatttgcct taccagacgt
    55561 tgatgtttgg ataattcgtg aggaagtcta ctgatgcagt agtctacaga gcacaaggtc
    55621 caaagcaccg agcctcgatc tacggagcgg aattgctagg aatcctcttg tcattcgcct
    55681 gcctctaaag ttgaatacac cgactagaag cccagcggac acaaatctgc cactcgattg
    55741 cacgtatggg agcttgaagt atcgcagcct gtgacttgtc acttgattgg ctccagccag
    55801 gcggctagga tcacattagt ctggatggag tgaagcagtc ttggcagcaa aacatggggg
    55861 accataagca cggtgcattg acctcacgag ctggattgag ttgcaaggaa caactctgct
    55921 taatcgtaag taacaagcta acacggttct cggtacaaag tgcaagaagt tgagaggttg
    55981 cgtcgacgag atttggtgac tgggcgtcat attacaccgg aaagtaactg acatagccgt
    56041 atagcaccat ggcttatgag agtctgtgac acgtatactt gccatcctct gggtgatttc
    56101 catagatatt ggtgtaggct aggattcaaa gggccagttt cggtgcaaat gtggttcaag
    56161 cacgagcaat ttctacgcga tttttccggg agagtgaaac ccttggcaca gagccagtcc
    56221 aattccttgt catgaaccca agtgcacacc ttcaagttca gctgaccagg tttagtggcg
    56281 ttactagtca ggatccggac cattctgcgt gtttagcgaa gtctcgttac ttggcattgg
    56341 cttggagtcc ggggacacga tccaacactg gggtaaactc catgggggaa tgcgggggag
    56401 gtaaggctgt tcggaccatg acccgacagc cacggcctcg ggagcgcata tggtgccaga
    56461 actcggtgtt aagttgagcg agtcctcttg gcatagtttt cttaccttgg gacatatacc
    56521 cttcccaggt cccttatctc agttgtgttc tgtgttccct ccccgacatc gcctatcatc
    56581 ccaagaacca gaggacttca ttgcattcta agcgccaaca tggcgctcaa cgaggaggcc
    56641 ggccacaaac cggggtccat cgaccacact gaatatgaag tacacaactc ccaagtcgac
    56701 ctcattgagt ctgccgtcgc tgccagtgac gaagaagcca agattccccg caaggagctt
    56761 ttttcgcggt actggcccgc cgtaatctat agtggccttc tcagtatggc cttgattatg
    56821 gagggtatgg atgttggcct gatcaacaat ttcttcgcgc aagatgccta cctggcccac
    56881 tttggctggc cagataccaa cggcaaacag catgtgcctg catcgtggca gtcagctatc
    56941 agcaacggca acaatattgg cagtatcatc ggtctcttat tgaacggcta cttgcaatcc
    57001 cgatttgggt ctcgcagggt atacttggcc actatggtgc tgatgggtgg cactattttc
    57061 gccctctttt tcgccgtcaa tgtgcaaatg ttgtttgcag ccaatattct atgtggcatc
    57121 ccgtggggcg tcttccagac tctgacgact gcttatgccg ctgaaatctg ccctgcagcc
    57181 atgcgcggtt atcttacggc atgggtgtcc atgtgctggg gcgccggctc gttcttggct
    57241 gccggtgttc tccgaggctc tttgaacatt ccgggagacc ttggatggaa gattccctac
    57301 gccctacaat gggtctggat cgttcctctg tttattgtgg gattcctagc ccctgagagt
    57361 ccttggtacc tagtccgccg aggacgtatc gacgaagccg agaaggctct gcgtcgtctc
    57421 gcccgcaagg acttctatac cgagcatact atggcccagt cgcttgcatt gatgaagcac
    57481 accaatgaga tggaaaagat cgaggcagcg aactcaagct accgggactg tttccgcggc
    57541 actaacttac gccgtactgg aatcgtctgc atggcttggg tcattcagat cctcaacggc
    57601 cagtcggtga ccgcatacgc tgctgtcttt ttgaagtcgg ccggtatgcc tacagtccag
    57661 tccttcaatt acaacatggg aattcagtcc gttaatatct ttgccacggc tgtcgctatc
    57721 accctgatgg gtaagattgg tcgacgcttt ttcttcttct ggggatctac aagtatcggg
    57781 cttgccatgc ttattatcgg cattttgggt ttcgttcctg gggcgtcgaa cgtagctctt
    57841 gcagttgcca tcgtcatgat cgttgtccag atcattttca aagtatcgct cgggcctacc
    57901 acttacgtta ttgttgctga aacatcatct aaccgagtcc gcgctcaaac aatcgtcctg
    57961 ggtcgcgctg tctatgtcac gggccagatt atcataggcc aactgaaccc gcgcatgttg
    58021 aactcgacca gtgacgcctg gggctggggc gccaaaagtg gtttattcta ctttgggctt
    58081 tgctccattt gggcagtgtg gattttcttc tgtctccccg agacgaagaa ccgtagcttt
    58141 gcagagctgg acatactctt ccagaagaag acctcggcgc gcaagtttgc cacagctcag
    58201 gtcgattgta tgtgatctcc tcttttctgt ctttgataaa tagtgagtga gtccgactaa
    58261 actgacctaa cacagtattc gaaatcacgc cccccaaaga cgagcaccat aaagctcaac
    58321 tatgaccagc aaaacaaaac gccaatgaga ttctggtagg aggtgctgca ggagtcgtcc
    58381 caaaagacgg ggtgggtggt aacgtaagcg aggctcacag taccgccgac tgcgggtgat
    58441 gtcttcctca tacattgatt gaggcatgca acattatact taaattcaag tcaggcgttg
    58501 gctccactat tatctcattg ttcagaacct caaacggtgc tccatcagcc tccttgtaca
    58561 aattgaattc tctccgggtg tcgtagttaa tgtgcatctc tgctattacc atctggtggt
    58621 attggacgct gctcgtgtca gactattggt tcctgcatgt cttgctcggg caaacaaagg
    58681 ggtaggtatt tagaagcttt cacaagagaa cgacaaggga cgcgggatca ccaaaagaaa
    58741 gaggcatttt tacagcaagc aagagagaag acgaaggaat agcaaaagtg aaggtcctcc
    58801 tgggggtcga acccagaatc tcctgattgg atgaagttgt ttcaatcgta gtcagacgcc
    58861 ttgccattgg gccaaaggac cgaagagaca atcttgtgat tggctgttga aaacttgttg
    58921 gttaatgtga ctcatggcaa gaaagtgtca gtagaaatgg gctgcatcgt gagatccgta
    58981 ggtggtgggg cattgtcgaa gatttttctg cactagttgg cggtggactt cgcaaacggt
    59041 gtctgtggat gctgtaatag tgttgggcta attatgggta gaagggtagg agggtaggcg
    59101 acgagtcaga tgccaccaaa atggagctca gtgtcaacat agtcggaaga ctagttagct
    59161 atggtgttcg ttcaagattt ccgcccctaa gaagggtggg gttctggaga gtaacaagca
    59221 cgggacttcg ctagtatctg gaaagcggac tagcgaagaa tcattgagga ccgtatgctc
    59281 ggttttacac aagcaagagg cattcctcaa tggtgtcaat ggcacaaaag tggcaataag
    59341 atatttgcac aacgactacc actttggtac ttatattata aaagaattac agtactgtag
    59401 ttgcaaacta ttgtcacggt taccaaggcg aggctaatga tacttagcgc attcaggtac
    59461 tcgctgtagg aggtttgctt gaaagcagca tagcatgaga aatgatgcat cttcacggct
    59521 ggcactttag ttgccgtgct atgtactaga gtctgaaact gccgagattc aagctctagg
    59581 accatttgta agcggagttt cgtagcgccc aaaagtccga aatcgataca acctccactt
    59641 taggttttga caatagtcac ggttgctgag acttgtattt aaatacaatg cgactccgtc
    59701 gcaaatgact ggaatattga gggaggagtt gttcgcagta gaacgccatt ccatgcacga
    59761 atgcatcttt gatccagtga cctttgtcgt gtcagttgat tgtctggtta gccagctgct
    59821 attccaaaat gacaccacac agtccccggc ttcacaacga ggtttaccca ttcattgcac
    59881 cctcaaaatt tagaaactct cttgaaaaca agatcactct tatcaccgga tctgtgggaa
    59941 cgatcggcca ggccctttcg ctgtgctttg ctgttgctgg agcaagactc gtgctagtgt
    60001 acaatagaac agagccacca gcctcatttc tatcaaaatg tcaagaattg ggagcaagct
    60061 cagttacgtc cctgaagtgc gatgtctcag aattagaggg ctgtgagagc ctcttgaacg
    60121 aggttagttc atgcctagaa cgcagacggc cgaaacctga ccatcggcaa aatctaggtg
    60181 aatcgaacaa ttggcaaggt agatatccta gtaaataatg caggtgttga tagcttggga
    60241 cctgtaagtc tacgactctg tagatgaatc gcctcacatc caacttgcta atttgtcgtc
    60301 aatgcctcag tttcacgcgc atgaccccaa gaattttctt agggcaatgt cagtcaatct
    60361 tcatgggccg tattttctga gtcgactttt actccccgat ttcatggagc gacgcagtgg
    60421 ctgtatcatt aatattgcct cgcgtgctgg ctcgtcagat atgccattca atgggcacta
    60481 ctcaatcagc aaggccgcaa tgatacgaat gactggatgc atgcaggcgg agctgagtct
    60541 cgctgggttt gacgacattc acatctatgc tctgcatcct ggagcaattc catccaacat
    60601 ggcctccgcc ggtaagcata acggacctcg aatttcacag aagggtgaga ctgctgacca
    60661 aaggtcagaa tcggcgcgag aagccttgcg tgactttccc gagttgcaac aggtgatgat
    60721 tggtgccctt gatcacttca aggactcgcc atacctgact ggtatggcta gtgtcgcctt
    60781 agccactggt attgcgaaga atatactcag agggaaatat ttcgacgttg agcaagattt
    60841 ggaagatgtc ataagccagg cctccgaatt tgaagcagac ccagagctat atacgctcca
    60901 taccaaattc ctgggcgggc tgccgaacga tggcggaacc gagctccgac cggctgaaga
    60961 tccagtttcg tttcccggct tctagagttc aatgtgggtg gagattgacg cactggtccc
    61021 ctcatttaaa gtttggcggg agacttcaga atcagcaaga ccttttcaga gtaatcaatg
    61081 aatctagaat ccagggacat ataagggtga cagcgctcca gggttaatga gggattagct
    61141 gatcgaatgt ttcacaccag acctactact ttcggcgacc tccacaatgt ctttctgaaa
    61201 ataagagggt agctactcat tggggactat cagggtaaaa aacgctgaaa tcagatctga
    61261 tggattggtt tctgcagtgg gagtttgaat ttggtacgaa gaagagtgaa ggcaaggtta
    61321 gactagtcga tactgttcca aaacgaccaa tcaatgtctc gcaaatctag atcaagcaag
    61381 ttgttcgcct cttgttcact taagaagctc tcgggaattt ccaactctct aacacctcga
    61441 tgtatacctc cattcgcctc ggtttcagct gatgcctgcg gcacgtcttc catacactct
    61501 gacagtcgtt tttctaggct tgataccata gaaggtgtag gtgtggaccg gcttactgtt
    61561 cctttgctca tacatgtttt ccaagctgct actattagtt cggccgcatg tagtcttcgt
    61621 cgatcctctg tgagctcaag aagagaggca ttggccgcat acaggtctga aaggagagcc
    61681 caaatacgct gacatgcatc gatgttggtt tcctgcgatg cctcaacaag caccaccata
    61741 actacacgcg tgagctttgc gccttaacaa aatagtgaat acttacaagc aggccagggg
    61801 aagccatttg tagtaaacca atcaaagtcc ctaagaagtc gatgtgaatg cataacaatg
    61861 gcgtattcca acagctgcat ggacaacgcc aacaatgagc cgcggttccc ttggttcatc
    61921 cgatctgaat attcgccagt cgtcaacaaa attcgatggc ggaaaacaca aacaagtgcg
    61981 cgcgacatta attgtatcaa gatgtgaaga ggcttaatcg ggtcgcagta ttgcaggaat
    62041 cgtttgttca aaccgtcctc caaccgatca ataaaggctt ccttgatctg catgggcact
    62101 gactgatttg tcgaccaaga taactcaaaa cgtcccttat ccgcatgata ctgccgctgc
    62161 tcgtctagga tgtaataagt gaagaggcaa tacgacatgc ttgttaggcc ttttcgttct
    62221 tctggaaaag tcttcatctc cggagtgaag tcgccgtcct ctatgttcag aggcagccta
    62281 gcatcccatt ctgcctttaa tgttgagggc gtaactccta accttatcgc taggatgaga
    62341 tcaagatact gcaggtgcca ccaaaggcgt cggcgttcct cggtttcaaa aggagacatc
    62401 cccaacaagg tcccatctcg atggatgcct agtttctcgc cattacggat ggcgagtccc
    62461 attaaggtcc atagactttg ggtgcttaga cgatccaggc ttgccatctg aataacgtga
    62521 gccaacttaa tttctagtgt cttcagggag atgtcttacg agataaaccg ccatggcctt
    62581 tagagccatg atatttttca tacacagaat atccgtacct gccaggcttt cctcacatag
    62641 agcctggtac tttgccaaca ttaaggtctt tgacaggcca aaattcgttc tgcaatcaga
    62701 ctcagtgagg ctggtgatac tagacaaata gatggaatat atgagcgcat tttgagcaat
    62761 atcgatttgt gttgagtccg gagaaagtgt cacgatagac tcgagacgct ctagctccca
    62821 cgtgaacgaa atcctgataa aagggtggac cctctgcttg aagaaagtcc aaagtatctg
    62881 tgcatgttct cgcaactcac tcgaaacaga aataggcgag tctctgccgc gaatgatatt
    62941 ttggaaggcg ggaatagcgt tccgtaggaa cagaggatgt tttgcgttcg cgatgcgagt
    63001 accgccttgg agatggccat gagtaagcca cacgcgactt gggtgttcgt tagtccatgc
    63061 tgtcatgaaa tttgatacaa tggacttacg actcaaggta atgttgttg
//
